# Supplementary material for: Computational design of novel Cas9 PAM-interacting domains using evolution-based modelling and structural quality assessment
Source: PLoS Comput Biol. 2023 Nov 17;19(11):e1011621. doi: 10.1371/journal.pcbi.1011621 (PMC10729993; doi:10.1371/journal.pcbi.1011621)
Supplement: S1 File — This file contains the experimentally tested sequences in a zip format. It includes Fasta files, AlphaFold Prediction with PDB file, pLDDT, and more. (ZIP) [file pcbi.1011621.s001.zip › pdb/dg_22_relaxed_rank_1_model_3.pdb]

ATOM      1  N   LYS A   1      -4.427  19.678  -3.117  1.00 36.87           N  
ATOM      2  H   LYS A   1      -4.073  19.231  -3.951  1.00 36.87           H  
ATOM      3  H2  LYS A   1      -4.087  19.161  -2.319  1.00 36.87           H  
ATOM      4  H3  LYS A   1      -4.066  20.620  -3.079  1.00 36.87           H  
ATOM      5  CA  LYS A   1      -5.909  19.680  -3.155  1.00 36.87           C  
ATOM      6  HA  LYS A   1      -6.316  20.144  -2.257  1.00 36.87           H  
ATOM      7  C   LYS A   1      -6.382  18.227  -3.190  1.00 36.87           C  
ATOM      8  CB  LYS A   1      -6.432  20.446  -4.398  1.00 36.87           C  
ATOM      9  HB2 LYS A   1      -7.496  20.236  -4.503  1.00 36.87           H  
ATOM     10  HB3 LYS A   1      -5.933  20.065  -5.289  1.00 36.87           H  
ATOM     11  O   LYS A   1      -6.377  17.645  -4.261  1.00 36.87           O  
ATOM     12  CG  LYS A   1      -6.259  21.977  -4.347  1.00 36.87           C  
ATOM     13  HG2 LYS A   1      -5.205  22.223  -4.215  1.00 36.87           H  
ATOM     14  HG3 LYS A   1      -6.820  22.369  -3.498  1.00 36.87           H  
ATOM     15  CD  LYS A   1      -6.770  22.638  -5.645  1.00 36.87           C  
ATOM     16  HD2 LYS A   1      -7.803  22.336  -5.815  1.00 36.87           H  
ATOM     17  HD3 LYS A   1      -6.166  22.288  -6.482  1.00 36.87           H  
ATOM     18  CE  LYS A   1      -6.703  24.174  -5.575  1.00 36.87           C  
ATOM     19  HE2 LYS A   1      -7.328  24.515  -4.750  1.00 36.87           H  
ATOM     20  HE3 LYS A   1      -5.677  24.472  -5.357  1.00 36.87           H  
ATOM     21  NZ  LYS A   1      -7.149  24.817  -6.843  1.00 36.87           N  
ATOM     22  HZ1 LYS A   1      -7.099  25.823  -6.770  1.00 36.87           H  
ATOM     23  HZ2 LYS A   1      -8.104  24.574  -7.062  1.00 36.87           H  
ATOM     24  HZ3 LYS A   1      -6.565  24.541  -7.620  1.00 36.87           H  
ATOM     25  N   GLY A   2      -6.669  17.600  -2.047  1.00 48.37           N  
ATOM     26  H   GLY A   2      -6.721  18.118  -1.182  1.00 48.37           H  
ATOM     27  CA  GLY A   2      -7.360  16.304  -2.051  1.00 48.37           C  
ATOM     28  HA2 GLY A   2      -7.189  15.775  -1.114  1.00 48.37           H  
ATOM     29  HA3 GLY A   2      -7.025  15.676  -2.877  1.00 48.37           H  
ATOM     30  C   GLY A   2      -8.850  16.588  -2.181  1.00 48.37           C  
ATOM     31  O   GLY A   2      -9.348  17.426  -1.432  1.00 48.37           O  
ATOM     32  N   ALA A   3      -9.537  15.994  -3.154  1.00 54.78           N  
ATOM     33  H   ALA A   3      -9.083  15.326  -3.761  1.00 54.78           H  
ATOM     34  CA  ALA A   3     -10.984  16.150  -3.264  1.00 54.78           C  
ATOM     35  HA  ALA A   3     -11.212  17.199  -3.456  1.00 54.78           H  
ATOM     36  C   ALA A   3     -11.653  15.750  -1.933  1.00 54.78           C  
ATOM     37  CB  ALA A   3     -11.478  15.323  -4.457  1.00 54.78           C  
ATOM     38  HB1 ALA A   3     -10.993  15.658  -5.374  1.00 54.78           H  
ATOM     39  HB2 ALA A   3     -11.264  14.266  -4.304  1.00 54.78           H  
ATOM     40  HB3 ALA A   3     -12.555  15.449  -4.576  1.00 54.78           H  
ATOM     41  O   ALA A   3     -11.153  14.875  -1.226  1.00 54.78           O  
ATOM     42  N   LEU A   4     -12.771  16.376  -1.569  1.00 59.53           N  
ATOM     43  H   LEU A   4     -13.156  17.084  -2.178  1.00 59.53           H  
ATOM     44  CA  LEU A   4     -13.534  16.001  -0.365  1.00 59.53           C  
ATOM     45  HA  LEU A   4     -12.844  15.734   0.435  1.00 59.53           H  
ATOM     46  C   LEU A   4     -14.414  14.767  -0.600  1.00 59.53           C  
ATOM     47  CB  LEU A   4     -14.392  17.189   0.093  1.00 59.53           C  
ATOM     48  HB2 LEU A   4     -14.971  16.878   0.962  1.00 59.53           H  
ATOM     49  HB3 LEU A   4     -15.096  17.438  -0.701  1.00 59.53           H  
ATOM     50  O   LEU A   4     -14.955  14.195   0.344  1.00 59.53           O  
ATOM     51  CG  LEU A   4     -13.597  18.453   0.464  1.00 59.53           C  
ATOM     52  HG  LEU A   4     -13.056  18.822  -0.408  1.00 59.53           H  
ATOM     53  CD1 LEU A   4     -14.566  19.538   0.928  1.00 59.53           C  
ATOM     54 HD11 LEU A   4     -14.017  20.451   1.158  1.00 59.53           H  
ATOM     55 HD12 LEU A   4     -15.282  19.756   0.135  1.00 59.53           H  
ATOM     56 HD13 LEU A   4     -15.105  19.211   1.817  1.00 59.53           H  
ATOM     57  CD2 LEU A   4     -12.609  18.192   1.593  1.00 59.53           C  
ATOM     58 HD21 LEU A   4     -12.158  19.129   1.919  1.00 59.53           H  
ATOM     59 HD22 LEU A   4     -11.815  17.525   1.255  1.00 59.53           H  
ATOM     60 HD23 LEU A   4     -13.150  17.731   2.419  1.00 59.53           H  
ATOM     61  N   SER A   5     -14.543  14.360  -1.857  1.00 61.30           N  
ATOM     62  H   SER A   5     -14.105  14.911  -2.581  1.00 61.30           H  
ATOM     63  CA  SER A   5     -15.416  13.305  -2.349  1.00 61.30           C  
ATOM     64  HA  SER A   5     -15.672  12.622  -1.540  1.00 61.30           H  
ATOM     65  C   SER A   5     -14.730  12.499  -3.438  1.00 61.30           C  
ATOM     66  CB  SER A   5     -16.711  13.918  -2.879  1.00 61.30           C  
ATOM     67  HB2 SER A   5     -17.268  13.186  -3.463  1.00 61.30           H  
ATOM     68  HB3 SER A   5     -17.293  14.210  -2.005  1.00 61.30           H  
ATOM     69  O   SER A   5     -13.886  13.013  -4.176  1.00 61.30           O  
ATOM     70  OG  SER A   5     -16.493  15.099  -3.629  1.00 61.30           O  
ATOM     71  HG  SER A   5     -16.424  14.930  -4.572  1.00 61.30           H  
ATOM     72  N   LYS A   6     -15.091  11.219  -3.527  1.00 65.72           N  
ATOM     73  H   LYS A   6     -15.824  10.891  -2.914  1.00 65.72           H  
ATOM     74  CA  LYS A   6     -14.767  10.393  -4.684  1.00 65.72           C  
ATOM     75  HA  LYS A   6     -13.742  10.588  -5.001  1.00 65.72           H  
ATOM     76  C   LYS A   6     -15.702  10.801  -5.809  1.00 65.72           C  
ATOM     77  CB  LYS A   6     -14.910   8.904  -4.355  1.00 65.72           C  
ATOM     78  HB2 LYS A   6     -15.903   8.729  -3.941  1.00 65.72           H  
ATOM     79  HB3 LYS A   6     -14.793   8.327  -5.273  1.00 65.72           H  
ATOM     80  O   LYS A   6     -16.923  10.708  -5.677  1.00 65.72           O  
ATOM     81  CG  LYS A   6     -13.868   8.455  -3.335  1.00 65.72           C  
ATOM     82  HG2 LYS A   6     -12.880   8.766  -3.675  1.00 65.72           H  
ATOM     83  HG3 LYS A   6     -14.108   8.925  -2.381  1.00 65.72           H  
ATOM     84  CD  LYS A   6     -13.863   6.943  -3.126  1.00 65.72           C  
ATOM     85  HD2 LYS A   6     -13.605   6.452  -4.065  1.00 65.72           H  
ATOM     86  HD3 LYS A   6     -14.852   6.621  -2.804  1.00 65.72           H  
ATOM     87  CE  LYS A   6     -12.820   6.623  -2.051  1.00 65.72           C  
ATOM     88  HE2 LYS A   6     -13.091   7.158  -1.140  1.00 65.72           H  
ATOM     89  HE3 LYS A   6     -11.857   7.011  -2.383  1.00 65.72           H  
ATOM     90  NZ  LYS A   6     -12.733   5.166  -1.796  1.00 65.72           N  
ATOM     91  HZ1 LYS A   6     -12.475   4.684  -2.645  1.00 65.72           H  
ATOM     92  HZ2 LYS A   6     -12.032   4.973  -1.095  1.00 65.72           H  
ATOM     93  HZ3 LYS A   6     -13.624   4.811  -1.479  1.00 65.72           H  
ATOM     94  N   GLU A   7     -15.105  11.279  -6.884  1.00 65.73           N  
ATOM     95  H   GLU A   7     -14.097  11.348  -6.900  1.00 65.73           H  
ATOM     96  CA  GLU A   7     -15.801  11.665  -8.100  1.00 65.73           C  
ATOM     97  HA  GLU A   7     -16.880  11.615  -7.959  1.00 65.73           H  
ATOM     98  C   GLU A   7     -15.405  10.656  -9.168  1.00 65.73           C  
ATOM     99  CB  GLU A   7     -15.448  13.112  -8.476  1.00 65.73           C  
ATOM    100  HB2 GLU A   7     -14.364  13.220  -8.511  1.00 65.73           H  
ATOM    101  HB3 GLU A   7     -15.860  13.333  -9.460  1.00 65.73           H  
ATOM    102  O   GLU A   7     -14.245  10.591  -9.572  1.00 65.73           O  
ATOM    103  CG  GLU A   7     -16.036  14.099  -7.452  1.00 65.73           C  
ATOM    104  HG2 GLU A   7     -17.123  14.024  -7.485  1.00 65.73           H  
ATOM    105  HG3 GLU A   7     -15.720  13.812  -6.449  1.00 65.73           H  
ATOM    106  CD  GLU A   7     -15.625  15.562  -7.677  1.00 65.73           C  
ATOM    107  OE1 GLU A   7     -15.976  16.376  -6.790  1.00 65.73           O  
ATOM    108  OE2 GLU A   7     -14.939  15.873  -8.675  1.00 65.73           O  
ATOM    109  N   ASN A   8     -16.361   9.827  -9.581  1.00 61.83           N  
ATOM    110  H   ASN A   8     -17.302   9.967  -9.241  1.00 61.83           H  
ATOM    111  CA  ASN A   8     -16.153   8.889 -10.674  1.00 61.83           C  
ATOM    112  HA  ASN A   8     -15.098   8.864 -10.946  1.00 61.83           H  
ATOM    113  C   ASN A   8     -16.924   9.384 -11.892  1.00 61.83           C  
ATOM    114  CB  ASN A   8     -16.559   7.464 -10.264  1.00 61.83           C  
ATOM    115  HB2 ASN A   8     -16.686   6.870 -11.169  1.00 61.83           H  
ATOM    116  HB3 ASN A   8     -17.513   7.492  -9.739  1.00 61.83           H  
ATOM    117  O   ASN A   8     -18.135   9.606 -11.832  1.00 61.83           O  
ATOM    118  CG  ASN A   8     -15.525   6.737  -9.421  1.00 61.83           C  
ATOM    119  ND2 ASN A   8     -15.922   5.670  -8.769  1.00 61.83           N  
ATOM    120 HD21 ASN A   8     -15.200   5.162  -8.279  1.00 61.83           H  
ATOM    121 HD22 ASN A   8     -16.879   5.358  -8.847  1.00 61.83           H  
ATOM    122  OD1 ASN A   8     -14.351   7.057  -9.365  1.00 61.83           O  
ATOM    123  N   ARG A   9     -16.226   9.491 -13.023  1.00 60.29           N  
ATOM    124  H   ARG A   9     -15.232   9.315 -12.981  1.00 60.29           H  
ATOM    125  CA  ARG A   9     -16.865   9.470 -14.338  1.00 60.29           C  
ATOM    126  HA  ARG A   9     -17.810  10.012 -14.326  1.00 60.29           H  
ATOM    127  C   ARG A   9     -17.179   8.011 -14.649  1.00 60.29           C  
ATOM    128  CB  ARG A   9     -15.947  10.098 -15.397  1.00 60.29           C  
ATOM    129  HB2 ARG A   9     -16.385   9.914 -16.378  1.00 60.29           H  
ATOM    130  HB3 ARG A   9     -14.968   9.620 -15.364  1.00 60.29           H  
ATOM    131  O   ARG A   9     -16.326   7.298 -15.170  1.00 60.29           O  
ATOM    132  CG  ARG A   9     -15.787  11.611 -15.211  1.00 60.29           C  
ATOM    133  HG2 ARG A   9     -16.768  12.085 -15.251  1.00 60.29           H  
ATOM    134  HG3 ARG A   9     -15.322  11.824 -14.248  1.00 60.29           H  
ATOM    135  CD  ARG A   9     -14.910  12.160 -16.339  1.00 60.29           C  
ATOM    136  HD2 ARG A   9     -13.928  11.691 -16.283  1.00 60.29           H  
ATOM    137  HD3 ARG A   9     -15.375  11.906 -17.291  1.00 60.29           H  
ATOM    138  NE  ARG A   9     -14.771  13.621 -16.247  1.00 60.29           N  
ATOM    139  HE  ARG A   9     -15.353  14.094 -15.570  1.00 60.29           H  
ATOM    140  NH1 ARG A   9     -13.405  13.909 -18.069  1.00 60.29           N  
ATOM    141 HH11 ARG A   9     -12.939  14.521 -18.724  1.00 60.29           H  
ATOM    142 HH12 ARG A   9     -13.437  12.912 -18.227  1.00 60.29           H  
ATOM    143  NH2 ARG A   9     -14.142  15.683 -16.931  1.00 60.29           N  
ATOM    144 HH21 ARG A   9     -14.926  16.045 -16.406  1.00 60.29           H  
ATOM    145 HH22 ARG A   9     -13.676  16.288 -17.592  1.00 60.29           H  
ATOM    146  CZ  ARG A   9     -14.098  14.393 -17.076  1.00 60.29           C  
ATOM    147  N   LEU A  10     -18.339   7.528 -14.221  1.00 54.86           N  
ATOM    148  H   LEU A  10     -19.007   8.166 -13.812  1.00 54.86           H  
ATOM    149  CA  LEU A  10     -18.830   6.239 -14.703  1.00 54.86           C  
ATOM    150  HA  LEU A  10     -17.994   5.547 -14.810  1.00 54.86           H  
ATOM    151  C   LEU A  10     -19.414   6.447 -16.101  1.00 54.86           C  
ATOM    152  CB  LEU A  10     -19.836   5.633 -13.712  1.00 54.86           C  
ATOM    153  HB2 LEU A  10     -20.372   4.819 -14.198  1.00 54.86           H  
ATOM    154  HB3 LEU A  10     -20.570   6.396 -13.452  1.00 54.86           H  
ATOM    155  O   LEU A  10     -20.049   7.468 -16.350  1.00 54.86           O  
ATOM    156  CG  LEU A  10     -19.166   5.093 -12.435  1.00 54.86           C  
ATOM    157  HG  LEU A  10     -18.488   5.848 -12.037  1.00 54.86           H  
ATOM    158  CD1 LEU A  10     -20.216   4.815 -11.367  1.00 54.86           C  
ATOM    159 HD11 LEU A  10     -20.910   4.054 -11.724  1.00 54.86           H  
ATOM    160 HD12 LEU A  10     -20.772   5.733 -11.181  1.00 54.86           H  
ATOM    161 HD13 LEU A  10     -19.742   4.479 -10.444  1.00 54.86           H  
ATOM    162  CD2 LEU A  10     -18.377   3.802 -12.679  1.00 54.86           C  
ATOM    163 HD21 LEU A  10     -17.541   3.990 -13.351  1.00 54.86           H  
ATOM    164 HD22 LEU A  10     -19.031   3.053 -13.124  1.00 54.86           H  
ATOM    165 HD23 LEU A  10     -17.986   3.419 -11.736  1.00 54.86           H  
ATOM    166  N   LYS A  11     -19.159   5.494 -17.002  1.00 53.84           N  
ATOM    167  H   LYS A  11     -18.691   4.661 -16.676  1.00 53.84           H  
ATOM    168  CA  LYS A  11     -19.915   5.370 -18.249  1.00 53.84           C  
ATOM    169  HA  LYS A  11     -20.076   6.347 -18.704  1.00 53.84           H  
ATOM    170  C   LYS A  11     -21.282   4.791 -17.888  1.00 53.84           C  
ATOM    171  CB  LYS A  11     -19.190   4.441 -19.239  1.00 53.84           C  
ATOM    172  HB2 LYS A  11     -18.916   3.515 -18.734  1.00 53.84           H  
ATOM    173  HB3 LYS A  11     -19.894   4.191 -20.033  1.00 53.84           H  
ATOM    174  O   LYS A  11     -21.303   3.731 -17.275  1.00 53.84           O  
ATOM    175  CG  LYS A  11     -17.947   5.073 -19.881  1.00 53.84           C  
ATOM    176  HG2 LYS A  11     -18.237   5.995 -20.385  1.00 53.84           H  
ATOM    177  HG3 LYS A  11     -17.209   5.302 -19.113  1.00 53.84           H  
ATOM    178  CD  LYS A  11     -17.342   4.102 -20.905  1.00 53.84           C  
ATOM    179  HD2 LYS A  11     -18.121   3.814 -21.611  1.00 53.84           H  
ATOM    180  HD3 LYS A  11     -16.991   3.210 -20.386  1.00 53.84           H  
ATOM    181  CE  LYS A  11     -16.187   4.756 -21.670  1.00 53.84           C  
ATOM    182  HE2 LYS A  11     -15.403   5.022 -20.961  1.00 53.84           H  
ATOM    183  HE3 LYS A  11     -16.559   5.674 -22.124  1.00 53.84           H  
ATOM    184  NZ  LYS A  11     -15.663   3.844 -22.717  1.00 53.84           N  
ATOM    185  HZ1 LYS A  11     -14.916   4.282 -23.237  1.00 53.84           H  
ATOM    186  HZ2 LYS A  11     -15.329   2.984 -22.306  1.00 53.84           H  
ATOM    187  HZ3 LYS A  11     -16.404   3.612 -23.363  1.00 53.84           H  
ATOM    188  N   ASP A  12     -22.341   5.522 -18.218  1.00 51.57           N  
ATOM    189  H   ASP A  12     -22.174   6.427 -18.635  1.00 51.57           H  
ATOM    190  CA  ASP A  12     -23.736   5.098 -18.404  1.00 51.57           C  
ATOM    191  HA  ASP A  12     -24.369   5.897 -18.018  1.00 51.57           H  
ATOM    192  C   ASP A  12     -24.175   3.824 -17.671  1.00 51.57           C  
ATOM    193  CB  ASP A  12     -24.029   5.002 -19.914  1.00 51.57           C  
ATOM    194  HB2 ASP A  12     -23.441   4.188 -20.338  1.00 51.57           H  
ATOM    195  HB3 ASP A  12     -25.085   4.777 -20.059  1.00 51.57           H  
ATOM    196  O   ASP A  12     -24.513   2.828 -18.303  1.00 51.57           O  
ATOM    197  CG  ASP A  12     -23.707   6.288 -20.675  1.00 51.57           C  
ATOM    198  OD1 ASP A  12     -23.630   7.350 -20.018  1.00 51.57           O  
ATOM    199  OD2 ASP A  12     -23.416   6.177 -21.887  1.00 51.57           O  
ATOM    200  N   ASP A  13     -24.199   3.852 -16.340  1.00 54.10           N  
ATOM    201  H   ASP A  13     -23.918   4.694 -15.856  1.00 54.10           H  
ATOM    202  CA  ASP A  13     -24.897   2.816 -15.581  1.00 54.10           C  
ATOM    203  HA  ASP A  13     -25.584   2.313 -16.261  1.00 54.10           H  
ATOM    204  C   ASP A  13     -25.769   3.470 -14.507  1.00 54.10           C  
ATOM    205  CB  ASP A  13     -23.910   1.767 -15.022  1.00 54.10           C  
ATOM    206  HB2 ASP A  13     -23.937   1.798 -13.932  1.00 54.10           H  
ATOM    207  HB3 ASP A  13     -22.894   2.028 -15.319  1.00 54.10           H  
ATOM    208  O   ASP A  13     -25.283   4.251 -13.677  1.00 54.10           O  
ATOM    209  CG  ASP A  13     -24.180   0.318 -15.468  1.00 54.10           C  
ATOM    210  OD1 ASP A  13     -25.270   0.032 -16.011  1.00 54.10           O  
ATOM    211  OD2 ASP A  13     -23.305  -0.528 -15.166  1.00 54.10           O  
ATOM    212  N   ASP A  14     -27.064   3.139 -14.532  1.00 56.68           N  
ATOM    213  H   ASP A  14     -27.356   2.510 -15.266  1.00 56.68           H  
ATOM    214  CA  ASP A  14     -28.102   3.581 -13.593  1.00 56.68           C  
ATOM    215  HA  ASP A  14     -28.022   4.661 -13.468  1.00 56.68           H  
ATOM    216  C   ASP A  14     -27.873   2.954 -12.206  1.00 56.68           C  
ATOM    217  CB  ASP A  14     -29.510   3.251 -14.144  1.00 56.68           C  
ATOM    218  HB2 ASP A  14     -30.199   3.133 -13.308  1.00 56.68           H  
ATOM    219  HB3 ASP A  14     -29.479   2.301 -14.677  1.00 56.68           H  
ATOM    220  O   ASP A  14     -28.602   2.086 -11.724  1.00 56.68           O  
ATOM    221  CG  ASP A  14     -30.134   4.332 -15.032  1.00 56.68           C  
ATOM    222  OD1 ASP A  14     -29.789   5.522 -14.844  1.00 56.68           O  
ATOM    223  OD2 ASP A  14     -31.033   3.963 -15.818  1.00 56.68           O  
ATOM    224  N   SER A  15     -26.807   3.365 -11.525  1.00 57.64           N  
ATOM    225  H   SER A  15     -26.177   3.994 -12.002  1.00 57.64           H  
ATOM    226  CA  SER A  15     -26.556   2.944 -10.151  1.00 57.64           C  
ATOM    227  HA  SER A  15     -26.925   1.926 -10.026  1.00 57.64           H  
ATOM    228  C   SER A  15     -27.311   3.845  -9.177  1.00 57.64           C  
ATOM    229  CB  SER A  15     -25.059   2.884  -9.881  1.00 57.64           C  
ATOM    230  HB2 SER A  15     -24.634   2.065 -10.462  1.00 57.64           H  
ATOM    231  HB3 SER A  15     -24.597   3.809 -10.225  1.00 57.64           H  
ATOM    232  O   SER A  15     -27.043   5.040  -9.059  1.00 57.64           O  
ATOM    233  OG  SER A  15     -24.771   2.688  -8.502  1.00 57.64           O  
ATOM    234  HG  SER A  15     -23.814   2.643  -8.452  1.00 57.64           H  
ATOM    235  N   SER A  16     -28.190   3.238  -8.376  1.00 58.43           N  
ATOM    236  H   SER A  16     -28.389   2.266  -8.566  1.00 58.43           H  
ATOM    237  CA  SER A  16     -28.963   3.892  -7.304  1.00 58.43           C  
ATOM    238  HA  SER A  16     -29.551   4.695  -7.750  1.00 58.43           H  
ATOM    239  C   SER A  16     -28.118   4.518  -6.186  1.00 58.43           C  
ATOM    240  CB  SER A  16     -29.927   2.871  -6.693  1.00 58.43           C  
ATOM    241  HB2 SER A  16     -30.528   3.352  -5.921  1.00 58.43           H  
ATOM    242  HB3 SER A  16     -30.595   2.510  -7.475  1.00 58.43           H  
ATOM    243  O   SER A  16     -28.652   5.167  -5.289  1.00 58.43           O  
ATOM    244  OG  SER A  16     -29.222   1.768  -6.136  1.00 58.43           O  
ATOM    245  HG  SER A  16     -29.855   1.052  -6.042  1.00 58.43           H  
ATOM    246  N   LYS A  17     -26.794   4.318  -6.207  1.00 56.42           N  
ATOM    247  H   LYS A  17     -26.430   3.814  -7.003  1.00 56.42           H  
ATOM    248  CA  LYS A  17     -25.848   4.894  -5.239  1.00 56.42           C  
ATOM    249  HA  LYS A  17     -26.387   5.140  -4.324  1.00 56.42           H  
ATOM    250  C   LYS A  17     -25.234   6.216  -5.706  1.00 56.42           C  
ATOM    251  CB  LYS A  17     -24.760   3.864  -4.909  1.00 56.42           C  
ATOM    252  HB2 LYS A  17     -24.248   3.575  -5.827  1.00 56.42           H  
ATOM    253  HB3 LYS A  17     -24.033   4.321  -4.238  1.00 56.42           H  
ATOM    254  O   LYS A  17     -24.435   6.790  -4.967  1.00 56.42           O  
ATOM    255  CG  LYS A  17     -25.339   2.620  -4.223  1.00 56.42           C  
ATOM    256  HG2 LYS A  17     -26.032   2.116  -4.897  1.00 56.42           H  
ATOM    257  HG3 LYS A  17     -25.875   2.922  -3.323  1.00 56.42           H  
ATOM    258  CD  LYS A  17     -24.216   1.652  -3.845  1.00 56.42           C  
ATOM    259  HD2 LYS A  17     -23.528   2.144  -3.157  1.00 56.42           H  
ATOM    260  HD3 LYS A  17     -23.682   1.362  -4.750  1.00 56.42           H  
ATOM    261  CE  LYS A  17     -24.831   0.418  -3.184  1.00 56.42           C  
ATOM    262  HE2 LYS A  17     -25.341   0.728  -2.272  1.00 56.42           H  
ATOM    263  HE3 LYS A  17     -25.584   0.011  -3.860  1.00 56.42           H  
ATOM    264  NZ  LYS A  17     -23.804  -0.609  -2.891  1.00 56.42           N  
ATOM    265  HZ1 LYS A  17     -23.361  -0.899  -3.752  1.00 56.42           H  
ATOM    266  HZ2 LYS A  17     -23.103  -0.241  -2.264  1.00 56.42           H  
ATOM    267  HZ3 LYS A  17     -24.237  -1.420  -2.474  1.00 56.42           H  
ATOM    268  N   LEU A  18     -25.542   6.665  -6.922  1.00 57.24           N  
ATOM    269  H   LEU A  18     -26.231   6.166  -7.468  1.00 57.24           H  
ATOM    270  CA  LEU A  18     -24.950   7.853  -7.525  1.00 57.24           C  
ATOM    271  HA  LEU A  18     -23.956   8.011  -7.106  1.00 57.24           H  
ATOM    272  C   LEU A  18     -25.776   9.094  -7.196  1.00 57.24           C  
ATOM    273  CB  LEU A  18     -24.811   7.648  -9.042  1.00 57.24           C  
ATOM    274  HB2 LEU A  18     -25.806   7.513  -9.466  1.00 57.24           H  
ATOM    275  HB3 LEU A  18     -24.384   8.553  -9.474  1.00 57.24           H  
ATOM    276  O   LEU A  18     -26.979   9.137  -7.437  1.00 57.24           O  
ATOM    277  CG  LEU A  18     -23.936   6.454  -9.451  1.00 57.24           C  
ATOM    278  HG  LEU A  18     -24.329   5.549  -8.987  1.00 57.24           H  
ATOM    279  CD1 LEU A  18     -23.969   6.283 -10.968  1.00 57.24           C  
ATOM    280 HD11 LEU A  18     -23.609   7.185 -11.464  1.00 57.24           H  
ATOM    281 HD12 LEU A  18     -23.355   5.438 -11.280  1.00 57.24           H  
ATOM    282 HD13 LEU A  18     -24.992   6.098 -11.296  1.00 57.24           H  
ATOM    283  CD2 LEU A  18     -22.478   6.607  -9.007  1.00 57.24           C  
ATOM    284 HD21 LEU A  18     -21.941   5.689  -9.248  1.00 57.24           H  
ATOM    285 HD22 LEU A  18     -22.019   7.447  -9.528  1.00 57.24           H  
ATOM    286 HD23 LEU A  18     -22.419   6.760  -7.930  1.00 57.24           H  
ATOM    287  N   ILE A  19     -25.113  10.117  -6.660  1.00 63.01           N  
ATOM    288  H   ILE A  19     -24.121  10.019  -6.495  1.00 63.01           H  
ATOM    289  CA  ILE A  19     -25.734  11.405  -6.347  1.00 63.01           C  
ATOM    290  HA  ILE A  19     -26.804  11.346  -6.545  1.00 63.01           H  
ATOM    291  C   ILE A  19     -25.144  12.443  -7.305  1.00 63.01           C  
ATOM    292  CB  ILE A  19     -25.572  11.751  -4.846  1.00 63.01           C  
ATOM    293  HB  ILE A  19     -24.513  11.914  -4.645  1.00 63.01           H  
ATOM    294  O   ILE A  19     -23.924  12.490  -7.509  1.00 63.01           O  
ATOM    295  CG1 ILE A  19     -26.073  10.590  -3.948  1.00 63.01           C  
ATOM    296 HG12 ILE A  19     -25.525   9.680  -4.193  1.00 63.01           H  
ATOM    297 HG13 ILE A  19     -27.129  10.408  -4.148  1.00 63.01           H  
ATOM    298  CG2 ILE A  19     -26.334  13.042  -4.503  1.00 63.01           C  
ATOM    299 HG21 ILE A  19     -26.155  13.334  -3.468  1.00 63.01           H  
ATOM    300 HG22 ILE A  19     -27.404  12.906  -4.659  1.00 63.01           H  
ATOM    301 HG23 ILE A  19     -25.988  13.868  -5.124  1.00 63.01           H  
ATOM    302  CD1 ILE A  19     -25.885  10.812  -2.442  1.00 63.01           C  
ATOM    303 HD11 ILE A  19     -26.554  11.595  -2.084  1.00 63.01           H  
ATOM    304 HD12 ILE A  19     -26.122   9.890  -1.912  1.00 63.01           H  
ATOM    305 HD13 ILE A  19     -24.851  11.087  -2.232  1.00 63.01           H  
ATOM    306  N   ARG A  20     -26.002  13.257  -7.931  1.00 60.46           N  
ATOM    307  H   ARG A  20     -26.982  13.193  -7.694  1.00 60.46           H  
ATOM    308  CA  ARG A  20     -25.548  14.402  -8.731  1.00 60.46           C  
ATOM    309  HA  ARG A  20     -24.845  14.050  -9.487  1.00 60.46           H  
ATOM    310  C   ARG A  20     -24.801  15.377  -7.827  1.00 60.46           C  
ATOM    311  CB  ARG A  20     -26.718  15.112  -9.428  1.00 60.46           C  
ATOM    312  HB2 ARG A  20     -27.464  15.411  -8.692  1.00 60.46           H  
ATOM    313  HB3 ARG A  20     -26.334  16.015  -9.904  1.00 60.46           H  
ATOM    314  O   ARG A  20     -25.171  15.553  -6.671  1.00 60.46           O  
ATOM    315  CG  ARG A  20     -27.373  14.236 -10.504  1.00 60.46           C  
ATOM    316  HG2 ARG A  20     -27.926  13.425 -10.030  1.00 60.46           H  
ATOM    317  HG3 ARG A  20     -26.601  13.806 -11.142  1.00 60.46           H  
ATOM    318  CD  ARG A  20     -28.328  15.074 -11.359  1.00 60.46           C  
ATOM    319  HD2 ARG A  20     -29.140  15.436 -10.728  1.00 60.46           H  
ATOM    320  HD3 ARG A  20     -27.787  15.936 -11.751  1.00 60.46           H  
ATOM    321  NE  ARG A  20     -28.873  14.296 -12.488  1.00 60.46           N  
ATOM    322  HE  ARG A  20     -28.523  13.358 -12.623  1.00 60.46           H  
ATOM    323  NH1 ARG A  20     -30.308  15.915 -13.258  1.00 60.46           N  
ATOM    324 HH11 ARG A  20     -30.959  16.257 -13.950  1.00 60.46           H  
ATOM    325 HH12 ARG A  20     -29.983  16.554 -12.546  1.00 60.46           H  
ATOM    326  NH2 ARG A  20     -30.147  13.970 -14.348  1.00 60.46           N  
ATOM    327 HH21 ARG A  20     -29.749  13.052 -14.482  1.00 60.46           H  
ATOM    328 HH22 ARG A  20     -30.814  14.318 -15.022  1.00 60.46           H  
ATOM    329  CZ  ARG A  20     -29.773  14.729 -13.354  1.00 60.46           C  
ATOM    330  N   ARG A  21     -23.732  15.990  -8.342  1.00 61.47           N  
ATOM    331  H   ARG A  21     -23.486  15.810  -9.305  1.00 61.47           H  
ATOM    332  CA  ARG A  21     -22.950  16.952  -7.555  1.00 61.47           C  
ATOM    333  HA  ARG A  21     -22.670  16.481  -6.613  1.00 61.47           H  
ATOM    334  C   ARG A  21     -23.789  18.173  -7.180  1.00 61.47           C  
ATOM    335  CB  ARG A  21     -21.691  17.364  -8.324  1.00 61.47           C  
ATOM    336  HB2 ARG A  21     -21.955  18.056  -9.124  1.00 61.47           H  
ATOM    337  HB3 ARG A  21     -21.227  16.482  -8.764  1.00 61.47           H  
ATOM    338  O   ARG A  21     -23.753  18.589  -6.033  1.00 61.47           O  
ATOM    339  CG  ARG A  21     -20.688  18.019  -7.369  1.00 61.47           C  
ATOM    340  HG2 ARG A  21     -21.161  18.809  -6.785  1.00 61.47           H  
ATOM    341  HG3 ARG A  21     -20.326  17.257  -6.680  1.00 61.47           H  
ATOM    342  CD  ARG A  21     -19.499  18.588  -8.138  1.00 61.47           C  
ATOM    343  HD2 ARG A  21     -18.604  18.417  -7.540  1.00 61.47           H  
ATOM    344  HD3 ARG A  21     -19.380  18.056  -9.083  1.00 61.47           H  
ATOM    345  NE  ARG A  21     -19.655  20.035  -8.365  1.00 61.47           N  
ATOM    346  HE  ARG A  21     -20.515  20.455  -8.043  1.00 61.47           H  
ATOM    347  NH1 ARG A  21     -17.660  20.319  -9.454  1.00 61.47           N  
ATOM    348 HH11 ARG A  21     -16.926  20.901  -9.832  1.00 61.47           H  
ATOM    349 HH12 ARG A  21     -17.583  19.313  -9.508  1.00 61.47           H  
ATOM    350  NH2 ARG A  21     -18.801  22.098  -8.675  1.00 61.47           N  
ATOM    351 HH21 ARG A  21     -17.990  22.672  -8.854  1.00 61.47           H  
ATOM    352 HH22 ARG A  21     -19.495  22.374  -7.994  1.00 61.47           H  
ATOM    353  CZ  ARG A  21     -18.709  20.809  -8.847  1.00 61.47           C  
ATOM    354  N   ASP A  22     -24.509  18.695  -8.167  1.00 62.41           N  
ATOM    355  H   ASP A  22     -24.512  18.217  -9.057  1.00 62.41           H  
ATOM    356  CA  ASP A  22     -25.439  19.816  -8.093  1.00 62.41           C  
ATOM    357  HA  ASP A  22     -25.848  19.898  -7.086  1.00 62.41           H  
ATOM    358  C   ASP A  22     -26.581  19.515  -9.090  1.00 62.41           C  
ATOM    359  CB  ASP A  22     -24.709  21.127  -8.456  1.00 62.41           C  
ATOM    360  HB2 ASP A  22     -24.368  21.059  -9.489  1.00 62.41           H  
ATOM    361  HB3 ASP A  22     -25.433  21.939  -8.385  1.00 62.41           H  
ATOM    362  O   ASP A  22     -26.344  18.829 -10.093  1.00 62.41           O  
ATOM    363  CG  ASP A  22     -23.510  21.500  -7.563  1.00 62.41           C  
ATOM    364  OD1 ASP A  22     -23.686  21.626  -6.337  1.00 62.41           O  
ATOM    365  OD2 ASP A  22     -22.377  21.713  -8.098  1.00 62.41           O  
ATOM    366  N   ASP A  23     -27.804  19.987  -8.829  1.00 68.48           N  
ATOM    367  H   ASP A  23     -27.958  20.521  -7.986  1.00 68.48           H  
ATOM    368  CA  ASP A  23     -28.986  19.677  -9.659  1.00 68.48           C  
ATOM    369  HA  ASP A  23     -29.139  18.598  -9.662  1.00 68.48           H  
ATOM    370  C   ASP A  23     -28.824  20.115 -11.130  1.00 68.48           C  
ATOM    371  CB  ASP A  23     -30.237  20.343  -9.051  1.00 68.48           C  
ATOM    372  HB2 ASP A  23     -30.046  21.409  -8.926  1.00 68.48           H  
ATOM    373  HB3 ASP A  23     -31.065  20.233  -9.752  1.00 68.48           H  
ATOM    374  O   ASP A  23     -29.415  19.510 -12.028  1.00 68.48           O  
ATOM    375  CG  ASP A  23     -30.676  19.736  -7.713  1.00 68.48           C  
ATOM    376  OD1 ASP A  23     -30.449  18.520  -7.516  1.00 68.48           O  
ATOM    377  OD2 ASP A  23     -31.244  20.496  -6.897  1.00 68.48           O  
ATOM    378  N   ASP A  24     -27.986  21.128 -11.373  1.00 68.55           N  
ATOM    379  H   ASP A  24     -27.487  21.522 -10.588  1.00 68.55           H  
ATOM    380  CA  ASP A  24     -27.736  21.786 -12.659  1.00 68.55           C  
ATOM    381  HA  ASP A  24     -28.616  21.654 -13.288  1.00 68.55           H  
ATOM    382  C   ASP A  24     -26.537  21.226 -13.444  1.00 68.55           C  
ATOM    383  CB  ASP A  24     -27.560  23.299 -12.407  1.00 68.55           C  
ATOM    384  HB2 ASP A  24     -27.546  23.811 -13.370  1.00 68.55           H  
ATOM    385  HB3 ASP A  24     -28.422  23.671 -11.854  1.00 68.55           H  
ATOM    386  O   ASP A  24     -26.306  21.634 -14.584  1.00 68.55           O  
ATOM    387  CG  ASP A  24     -26.278  23.658 -11.632  1.00 68.55           C  
ATOM    388  OD1 ASP A  24     -25.940  22.931 -10.670  1.00 68.55           O  
ATOM    389  OD2 ASP A  24     -25.606  24.651 -11.992  1.00 68.55           O  
ATOM    390  N   LYS A  25     -25.752  20.303 -12.873  1.00 62.47           N  
ATOM    391  H   LYS A  25     -26.010  19.971 -11.955  1.00 62.47           H  
ATOM    392  CA  LYS A  25     -24.527  19.802 -13.519  1.00 62.47           C  
ATOM    393  HA  LYS A  25     -24.305  20.445 -14.370  1.00 62.47           H  
ATOM    394  C   LYS A  25     -24.694  18.407 -14.090  1.00 62.47           C  
ATOM    395  CB  LYS A  25     -23.331  19.899 -12.569  1.00 62.47           C  
ATOM    396  HB2 LYS A  25     -23.601  19.498 -11.593  1.00 62.47           H  
ATOM    397  HB3 LYS A  25     -22.493  19.330 -12.972  1.00 62.47           H  
ATOM    398  O   LYS A  25     -24.947  17.449 -13.362  1.00 62.47           O  
ATOM    399  CG  LYS A  25     -22.935  21.370 -12.457  1.00 62.47           C  
ATOM    400  HG2 LYS A  25     -23.792  21.929 -12.080  1.00 62.47           H  
ATOM    401  HG3 LYS A  25     -22.670  21.757 -13.441  1.00 62.47           H  
ATOM    402  CD  LYS A  25     -21.760  21.568 -11.510  1.00 62.47           C  
ATOM    403  HD2 LYS A  25     -21.989  21.060 -10.574  1.00 62.47           H  
ATOM    404  HD3 LYS A  25     -20.842  21.169 -11.942  1.00 62.47           H  
ATOM    405  CE  LYS A  25     -21.668  23.077 -11.300  1.00 62.47           C  
ATOM    406  HE2 LYS A  25     -22.667  23.493 -11.437  1.00 62.47           H  
ATOM    407  HE3 LYS A  25     -21.020  23.525 -12.053  1.00 62.47           H  
ATOM    408  NZ  LYS A  25     -21.239  23.381  -9.929  1.00 62.47           N  
ATOM    409  HZ1 LYS A  25     -21.831  22.856  -9.301  1.00 62.47           H  
ATOM    410  HZ2 LYS A  25     -21.419  24.352  -9.717  1.00 62.47           H  
ATOM    411  HZ3 LYS A  25     -20.281  23.104  -9.767  1.00 62.47           H  
ATOM    412  N   GLU A  26     -24.440  18.298 -15.394  1.00 65.49           N  
ATOM    413  H   GLU A  26     -24.345  19.152 -15.924  1.00 65.49           H  
ATOM    414  CA  GLU A  26     -24.400  17.035 -16.135  1.00 65.49           C  
ATOM    415  HA  GLU A  26     -25.384  16.568 -16.086  1.00 65.49           H  
ATOM    416  C   GLU A  26     -23.323  16.095 -15.562  1.00 65.49           C  
ATOM    417  CB  GLU A  26     -24.121  17.284 -17.621  1.00 65.49           C  
ATOM    418  HB2 GLU A  26     -23.256  17.941 -17.712  1.00 65.49           H  
ATOM    419  HB3 GLU A  26     -23.887  16.332 -18.096  1.00 65.49           H  
ATOM    420  O   GLU A  26     -22.119  16.371 -15.678  1.00 65.49           O  
ATOM    421  CG  GLU A  26     -25.327  17.902 -18.340  1.00 65.49           C  
ATOM    422  HG2 GLU A  26     -26.166  17.209 -18.275  1.00 65.49           H  
ATOM    423  HG3 GLU A  26     -25.606  18.823 -17.827  1.00 65.49           H  
ATOM    424  CD  GLU A  26     -25.037  18.228 -19.816  1.00 65.49           C  
ATOM    425  OE1 GLU A  26     -25.971  18.739 -20.470  1.00 65.49           O  
ATOM    426  OE2 GLU A  26     -23.868  18.076 -20.267  1.00 65.49           O  
ATOM    427  N   PRO A  27     -23.713  14.964 -14.957  1.00 60.73           N  
ATOM    428  CA  PRO A  27     -22.763  14.058 -14.320  1.00 60.73           C  
ATOM    429  HA  PRO A  27     -22.243  14.582 -13.518  1.00 60.73           H  
ATOM    430  C   PRO A  27     -21.737  13.447 -15.285  1.00 60.73           C  
ATOM    431  CB  PRO A  27     -23.633  12.966 -13.738  1.00 60.73           C  
ATOM    432  HB2 PRO A  27     -23.204  12.573 -12.816  1.00 60.73           H  
ATOM    433  HB3 PRO A  27     -23.741  12.204 -14.509  1.00 60.73           H  
ATOM    434  O   PRO A  27     -20.623  13.130 -14.878  1.00 60.73           O  
ATOM    435  CG  PRO A  27     -24.994  13.608 -13.519  1.00 60.73           C  
ATOM    436  HG2 PRO A  27     -25.802  12.876 -13.504  1.00 60.73           H  
ATOM    437  HG3 PRO A  27     -24.969  14.202 -12.606  1.00 60.73           H  
ATOM    438  CD  PRO A  27     -25.084  14.532 -14.717  1.00 60.73           C  
ATOM    439  HD2 PRO A  27     -25.451  13.985 -15.586  1.00 60.73           H  
ATOM    440  HD3 PRO A  27     -25.755  15.357 -14.477  1.00 60.73           H  
ATOM    441  N   GLU A  28     -22.071  13.337 -16.571  1.00 64.00           N  
ATOM    442  H   GLU A  28     -23.024  13.541 -16.837  1.00 64.00           H  
ATOM    443  CA  GLU A  28     -21.182  12.853 -17.636  1.00 64.00           C  
ATOM    444  HA  GLU A  28     -20.894  11.818 -17.448  1.00 64.00           H  
ATOM    445  C   GLU A  28     -19.904  13.702 -17.754  1.00 64.00           C  
ATOM    446  CB  GLU A  28     -21.955  12.924 -18.959  1.00 64.00           C  
ATOM    447  HB2 GLU A  28     -22.332  13.942 -19.055  1.00 64.00           H  
ATOM    448  HB3 GLU A  28     -21.274  12.731 -19.788  1.00 64.00           H  
ATOM    449  O   GLU A  28     -18.801  13.184 -17.951  1.00 64.00           O  
ATOM    450  CG  GLU A  28     -23.122  11.920 -19.033  1.00 64.00           C  
ATOM    451  HG2 GLU A  28     -22.728  10.946 -19.322  1.00 64.00           H  
ATOM    452  HG3 GLU A  28     -23.573  11.817 -18.046  1.00 64.00           H  
ATOM    453  CD  GLU A  28     -24.215  12.367 -20.017  1.00 64.00           C  
ATOM    454  OE1 GLU A  28     -25.362  11.908 -19.840  1.00 64.00           O  
ATOM    455  OE2 GLU A  28     -23.916  13.240 -20.865  1.00 64.00           O  
ATOM    456  N   ARG A  29     -20.022  15.025 -17.573  1.00 65.93           N  
ATOM    457  H   ARG A  29     -20.948  15.379 -17.378  1.00 65.93           H  
ATOM    458  CA  ARG A  29     -18.891  15.964 -17.664  1.00 65.93           C  
ATOM    459  HA  ARG A  29     -18.173  15.579 -18.389  1.00 65.93           H  
ATOM    460  C   ARG A  29     -18.153  16.107 -16.338  1.00 65.93           C  
ATOM    461  CB  ARG A  29     -19.394  17.333 -18.142  1.00 65.93           C  
ATOM    462  HB2 ARG A  29     -18.553  18.027 -18.153  1.00 65.93           H  
ATOM    463  HB3 ARG A  29     -20.136  17.708 -17.436  1.00 65.93           H  
ATOM    464  O   ARG A  29     -16.915  16.169 -16.307  1.00 65.93           O  
ATOM    465  CG  ARG A  29     -20.024  17.298 -19.541  1.00 65.93           C  
ATOM    466  HG2 ARG A  29     -19.321  16.875 -20.259  1.00 65.93           H  
ATOM    467  HG3 ARG A  29     -20.928  16.689 -19.523  1.00 65.93           H  
ATOM    468  CD  ARG A  29     -20.389  18.725 -19.956  1.00 65.93           C  
ATOM    469  HD2 ARG A  29     -21.016  19.165 -19.180  1.00 65.93           H  
ATOM    470  HD3 ARG A  29     -19.473  19.309 -20.045  1.00 65.93           H  
ATOM    471  NE  ARG A  29     -21.149  18.735 -21.213  1.00 65.93           N  
ATOM    472  HE  ARG A  29     -22.001  18.192 -21.195  1.00 65.93           H  
ATOM    473  NH1 ARG A  29     -20.250  20.626 -22.161  1.00 65.93           N  
ATOM    474 HH11 ARG A  29     -19.832  20.845 -21.268  1.00 65.93           H  
ATOM    475 HH12 ARG A  29     -20.236  21.280 -22.931  1.00 65.93           H  
ATOM    476  NH2 ARG A  29     -21.707  19.382 -23.309  1.00 65.93           N  
ATOM    477 HH21 ARG A  29     -21.710  20.047 -24.069  1.00 65.93           H  
ATOM    478 HH22 ARG A  29     -22.398  18.646 -23.286  1.00 65.93           H  
ATOM    479  CZ  ARG A  29     -21.025  19.576 -22.220  1.00 65.93           C  
ATOM    480  N   TYR A  30     -18.911  16.182 -15.246  1.00 68.46           N  
ATOM    481  H   TYR A  30     -19.911  16.118 -15.372  1.00 68.46           H  
ATOM    482  CA  TYR A  30     -18.400  16.572 -13.928  1.00 68.46           C  
ATOM    483  HA  TYR A  30     -17.425  17.042 -14.057  1.00 68.46           H  
ATOM    484  C   TYR A  30     -18.156  15.395 -12.979  1.00 68.46           C  
ATOM    485  CB  TYR A  30     -19.326  17.638 -13.330  1.00 68.46           C  
ATOM    486  HB2 TYR A  30     -18.978  17.892 -12.329  1.00 68.46           H  
ATOM    487  HB3 TYR A  30     -20.331  17.228 -13.235  1.00 68.46           H  
ATOM    488  O   TYR A  30     -17.541  15.587 -11.935  1.00 68.46           O  
ATOM    489  CG  TYR A  30     -19.365  18.909 -14.162  1.00 68.46           C  
ATOM    490  CD1 TYR A  30     -18.279  19.806 -14.130  1.00 68.46           C  
ATOM    491  HD1 TYR A  30     -17.430  19.595 -13.497  1.00 68.46           H  
ATOM    492  CD2 TYR A  30     -20.461  19.171 -15.003  1.00 68.46           C  
ATOM    493  HD2 TYR A  30     -21.307  18.499 -15.022  1.00 68.46           H  
ATOM    494  CE1 TYR A  30     -18.290  20.958 -14.943  1.00 68.46           C  
ATOM    495  HE1 TYR A  30     -17.452  21.640 -14.930  1.00 68.46           H  
ATOM    496  CE2 TYR A  30     -20.471  20.310 -15.827  1.00 68.46           C  
ATOM    497  HE2 TYR A  30     -21.313  20.510 -16.474  1.00 68.46           H  
ATOM    498  OH  TYR A  30     -19.398  22.300 -16.603  1.00 68.46           O  
ATOM    499  HH  TYR A  30     -18.630  22.865 -16.485  1.00 68.46           H  
ATOM    500  CZ  TYR A  30     -19.386  21.205 -15.800  1.00 68.46           C  
ATOM    501  N   GLY A  31     -18.562  14.187 -13.367  1.00 62.62           N  
ATOM    502  H   GLY A  31     -19.126  14.113 -14.201  1.00 62.62           H  
ATOM    503  CA  GLY A  31     -18.530  13.003 -12.520  1.00 62.62           C  
ATOM    504  HA2 GLY A  31     -17.604  12.971 -11.947  1.00 62.62           H  
ATOM    505  HA3 GLY A  31     -18.575  12.119 -13.157  1.00 62.62           H  
ATOM    506  C   GLY A  31     -19.705  12.953 -11.544  1.00 62.62           C  
ATOM    507  O   GLY A  31     -20.305  13.967 -11.181  1.00 62.62           O  
ATOM    508  N   TYR A  32     -20.015  11.741 -11.097  1.00 68.56           N  
ATOM    509  H   TYR A  32     -19.476  10.954 -11.427  1.00 68.56           H  
ATOM    510  CA  TYR A  32     -20.983  11.498 -10.034  1.00 68.56           C  
ATOM    511  HA  TYR A  32     -21.735  12.287 -10.037  1.00 68.56           H  
ATOM    512  C   TYR A  32     -20.282  11.504  -8.676  1.00 68.56           C  
ATOM    513  CB  TYR A  32     -21.695  10.166 -10.268  1.00 68.56           C  
ATOM    514  HB2 TYR A  32     -22.309   9.946  -9.394  1.00 68.56           H  
ATOM    515  HB3 TYR A  32     -20.947   9.378 -10.349  1.00 68.56           H  
ATOM    516  O   TYR A  32     -19.156  11.008  -8.542  1.00 68.56           O  
ATOM    517  CG  TYR A  32     -22.582  10.128 -11.495  1.00 68.56           C  
ATOM    518  CD1 TYR A  32     -23.964  10.384 -11.377  1.00 68.56           C  
ATOM    519  HD1 TYR A  32     -24.389  10.649 -10.419  1.00 68.56           H  
ATOM    520  CD2 TYR A  32     -22.032   9.804 -12.751  1.00 68.56           C  
ATOM    521  HD2 TYR A  32     -20.973   9.615 -12.853  1.00 68.56           H  
ATOM    522  CE1 TYR A  32     -24.804  10.261 -12.500  1.00 68.56           C  
ATOM    523  HE1 TYR A  32     -25.868  10.426 -12.411  1.00 68.56           H  
ATOM    524  CE2 TYR A  32     -22.862   9.719 -13.882  1.00 68.56           C  
ATOM    525  HE2 TYR A  32     -22.459   9.479 -14.855  1.00 68.56           H  
ATOM    526  OH  TYR A  32     -25.023   9.895 -14.872  1.00 68.56           O  
ATOM    527  HH  TYR A  32     -25.968   9.834 -14.714  1.00 68.56           H  
ATOM    528  CZ  TYR A  32     -24.252   9.924 -13.757  1.00 68.56           C  
ATOM    529  N   PHE A  33     -20.973  12.001  -7.649  1.00 68.52           N  
ATOM    530  H   PHE A  33     -21.914  12.334  -7.801  1.00 68.52           H  
ATOM    531  CA  PHE A  33     -20.541  11.812  -6.271  1.00 68.52           C  
ATOM    532  HA  PHE A  33     -19.478  12.039  -6.193  1.00 68.52           H  
ATOM    533  C   PHE A  33     -20.762  10.346  -5.892  1.00 68.52           C  
ATOM    534  CB  PHE A  33     -21.308  12.770  -5.351  1.00 68.52           C  
ATOM    535  HB2 PHE A  33     -21.064  13.795  -5.629  1.00 68.52           H  
ATOM    536  HB3 PHE A  33     -22.379  12.641  -5.512  1.00 68.52           H  
ATOM    537  O   PHE A  33     -21.898   9.872  -5.845  1.00 68.52           O  
ATOM    538  CG  PHE A  33     -21.036  12.579  -3.871  1.00 68.52           C  
ATOM    539  CD1 PHE A  33     -21.835  11.701  -3.115  1.00 68.52           C  
ATOM    540  HD1 PHE A  33     -22.615  11.131  -3.599  1.00 68.52           H  
ATOM    541  CD2 PHE A  33     -20.031  13.326  -3.233  1.00 68.52           C  
ATOM    542  HD2 PHE A  33     -19.449  14.037  -3.801  1.00 68.52           H  
ATOM    543  CE1 PHE A  33     -21.648  11.585  -1.728  1.00 68.52           C  
ATOM    544  HE1 PHE A  33     -22.295  10.937  -1.155  1.00 68.52           H  
ATOM    545  CE2 PHE A  33     -19.849  13.212  -1.842  1.00 68.52           C  
ATOM    546  HE2 PHE A  33     -19.149  13.851  -1.324  1.00 68.52           H  
ATOM    547  CZ  PHE A  33     -20.657  12.346  -1.090  1.00 68.52           C  
ATOM    548  HZ  PHE A  33     -20.553  12.309  -0.016  1.00 68.52           H  
ATOM    549  N   SER A  34     -19.676   9.624  -5.607  1.00 65.83           N  
ATOM    550  H   SER A  34     -18.766  10.043  -5.741  1.00 65.83           H  
ATOM    551  CA  SER A  34     -19.743   8.224  -5.167  1.00 65.83           C  
ATOM    552  HA  SER A  34     -20.725   7.830  -5.426  1.00 65.83           H  
ATOM    553  C   SER A  34     -19.612   8.069  -3.647  1.00 65.83           C  
ATOM    554  CB  SER A  34     -18.722   7.373  -5.934  1.00 65.83           C  
ATOM    555  HB2 SER A  34     -18.569   7.783  -6.932  1.00 65.83           H  
ATOM    556  HB3 SER A  34     -19.122   6.364  -6.036  1.00 65.83           H  
ATOM    557  O   SER A  34     -19.563   6.948  -3.140  1.00 65.83           O  
ATOM    558  OG  SER A  34     -17.489   7.291  -5.249  1.00 65.83           O  
ATOM    559  HG  SER A  34     -17.695   6.925  -4.386  1.00 65.83           H  
ATOM    560  N   GLY A  35     -19.471   9.176  -2.916  1.00 64.73           N  
ATOM    561  H   GLY A  35     -19.496  10.063  -3.398  1.00 64.73           H  
ATOM    562  CA  GLY A  35     -19.259   9.186  -1.474  1.00 64.73           C  
ATOM    563  HA2 GLY A  35     -18.983   8.193  -1.120  1.00 64.73           H  
ATOM    564  HA3 GLY A  35     -20.199   9.460  -0.996  1.00 64.73           H  
ATOM    565  C   GLY A  35     -18.162  10.158  -1.039  1.00 64.73           C  
ATOM    566  O   GLY A  35     -17.313  10.564  -1.839  1.00 64.73           O  
ATOM    567  N   PRO A  36     -18.147  10.532   0.248  1.00 67.43           N  
ATOM    568  CA  PRO A  36     -17.120  11.407   0.777  1.00 67.43           C  
ATOM    569  HA  PRO A  36     -17.039  12.306   0.166  1.00 67.43           H  
ATOM    570  C   PRO A  36     -15.766  10.684   0.802  1.00 67.43           C  
ATOM    571  CB  PRO A  36     -17.626  11.793   2.162  1.00 67.43           C  
ATOM    572  HB2 PRO A  36     -16.802  12.040   2.832  1.00 67.43           H  
ATOM    573  HB3 PRO A  36     -18.307  12.640   2.076  1.00 67.43           H  
ATOM    574  O   PRO A  36     -15.688   9.475   1.040  1.00 67.43           O  
ATOM    575  CG  PRO A  36     -18.405  10.556   2.612  1.00 67.43           C  
ATOM    576  HG2 PRO A  36     -17.716   9.810   3.008  1.00 67.43           H  
ATOM    577  HG3 PRO A  36     -19.172  10.806   3.346  1.00 67.43           H  
ATOM    578  CD  PRO A  36     -19.022  10.052   1.310  1.00 67.43           C  
ATOM    579  HD2 PRO A  36     -20.020  10.474   1.187  1.00 67.43           H  
ATOM    580  HD3 PRO A  36     -19.075   8.963   1.318  1.00 67.43           H  
ATOM    581  N   ASN A  37     -14.683  11.430   0.591  1.00 65.04           N  
ATOM    582  H   ASN A  37     -14.795  12.427   0.474  1.00 65.04           H  
ATOM    583  CA  ASN A  37     -13.347  10.907   0.801  1.00 65.04           C  
ATOM    584  HA  ASN A  37     -13.302   9.919   0.342  1.00 65.04           H  
ATOM    585  C   ASN A  37     -13.131  10.705   2.291  1.00 65.04           C  
ATOM    586  CB  ASN A  37     -12.264  11.787   0.152  1.00 65.04           C  
ATOM    587  HB2 ASN A  37     -11.304  11.600   0.633  1.00 65.04           H  
ATOM    588  HB3 ASN A  37     -12.504  12.842   0.283  1.00 65.04           H  
ATOM    589  O   ASN A  37     -13.358  11.588   3.125  1.00 65.04           O  
ATOM    590  CG  ASN A  37     -12.095  11.453  -1.316  1.00 65.04           C  
ATOM    591  ND2 ASN A  37     -11.809  12.407  -2.153  1.00 65.04           N  
ATOM    592 HD21 ASN A  37     -11.625  13.335  -1.800  1.00 65.04           H  
ATOM    593 HD22 ASN A  37     -11.884  12.207  -3.140  1.00 65.04           H  
ATOM    594  OD1 ASN A  37     -12.208  10.316  -1.730  1.00 65.04           O  
ATOM    595  N   LEU A  38     -12.676   9.504   2.611  1.00 66.46           N  
ATOM    596  H   LEU A  38     -12.488   8.847   1.867  1.00 66.46           H  
ATOM    597  CA  LEU A  38     -12.106   9.241   3.906  1.00 66.46           C  
ATOM    598  HA  LEU A  38     -12.795   9.568   4.684  1.00 66.46           H  
ATOM    599  C   LEU A  38     -10.839  10.097   3.994  1.00 66.46           C  
ATOM    600  CB  LEU A  38     -11.870   7.726   4.032  1.00 66.46           C  
ATOM    601  HB2 LEU A  38     -11.152   7.401   3.280  1.00 66.46           H  
ATOM    602  HB3 LEU A  38     -11.454   7.522   5.019  1.00 66.46           H  
ATOM    603  O   LEU A  38      -9.958   9.981   3.145  1.00 66.46           O  
ATOM    604  CG  LEU A  38     -13.137   6.867   3.946  1.00 66.46           C  
ATOM    605  HG  LEU A  38     -13.590   6.964   2.959  1.00 66.46           H  
ATOM    606  CD1 LEU A  38     -12.764   5.398   4.142  1.00 66.46           C  
ATOM    607 HD11 LEU A  38     -12.100   5.080   3.339  1.00 66.46           H  
ATOM    608 HD12 LEU A  38     -13.660   4.778   4.131  1.00 66.46           H  
ATOM    609 HD13 LEU A  38     -12.237   5.274   5.088  1.00 66.46           H  
ATOM    610  CD2 LEU A  38     -14.150   7.320   4.999  1.00 66.46           C  
ATOM    611 HD21 LEU A  38     -14.738   8.139   4.584  1.00 66.46           H  
ATOM    612 HD22 LEU A  38     -13.634   7.700   5.881  1.00 66.46           H  
ATOM    613 HD23 LEU A  38     -14.833   6.510   5.253  1.00 66.46           H  
ATOM    614  N   ALA A  39     -10.775  10.971   5.000  1.00 64.49           N  
ATOM    615  H   ALA A  39     -11.546  11.028   5.650  1.00 64.49           H  
ATOM    616  CA  ALA A  39      -9.590  11.778   5.272  1.00 64.49           C  
ATOM    617  HA  ALA A  39      -8.867  11.662   4.465  1.00 64.49           H  
ATOM    618  C   ALA A  39      -8.861  11.350   6.554  1.00 64.49           C  
ATOM    619  CB  ALA A  39     -10.024  13.244   5.274  1.00 64.49           C  
ATOM    620  HB1 ALA A  39     -10.896  13.379   5.913  1.00 64.49           H  
ATOM    621  HB2 ALA A  39      -9.201  13.866   5.627  1.00 64.49           H  
ATOM    622  HB3 ALA A  39     -10.284  13.541   4.258  1.00 64.49           H  
ATOM    623  O   ALA A  39      -7.636  11.329   6.564  1.00 64.49           O  
ATOM    624  N   TYR A  40      -9.597  10.933   7.585  1.00 68.72           N  
ATOM    625  H   TYR A  40     -10.603  10.915   7.500  1.00 68.72           H  
ATOM    626  CA  TYR A  40      -9.071  10.718   8.926  1.00 68.72           C  
ATOM    627  HA  TYR A  40      -7.988  10.848   8.926  1.00 68.72           H  
ATOM    628  C   TYR A  40      -9.388   9.319   9.442  1.00 68.72           C  
ATOM    629  CB  TYR A  40      -9.678  11.780   9.845  1.00 68.72           C  
ATOM    630  HB2 TYR A  40     -10.758  11.634   9.858  1.00 68.72           H  
ATOM    631  HB3 TYR A  40      -9.300  11.652  10.860  1.00 68.72           H  
ATOM    632  O   TYR A  40     -10.446   8.753   9.145  1.00 68.72           O  
ATOM    633  CG  TYR A  40      -9.434  13.194   9.380  1.00 68.72           C  
ATOM    634  CD1 TYR A  40      -8.279  13.851   9.801  1.00 68.72           C  
ATOM    635  HD1 TYR A  40      -7.661  13.355  10.535  1.00 68.72           H  
ATOM    636  CD2 TYR A  40     -10.333  13.837   8.511  1.00 68.72           C  
ATOM    637  HD2 TYR A  40     -11.250  13.342   8.227  1.00 68.72           H  
ATOM    638  CE1 TYR A  40      -7.961  15.124   9.297  1.00 68.72           C  
ATOM    639  HE1 TYR A  40      -7.061  15.624   9.624  1.00 68.72           H  
ATOM    640  CE2 TYR A  40     -10.019  15.109   7.997  1.00 68.72           C  
ATOM    641  HE2 TYR A  40     -10.680  15.615   7.309  1.00 68.72           H  
ATOM    642  OH  TYR A  40      -8.509  16.960   7.854  1.00 68.72           O  
ATOM    643  HH  TYR A  40      -7.708  17.296   8.262  1.00 68.72           H  
ATOM    644  CZ  TYR A  40      -8.819  15.743   8.370  1.00 68.72           C  
ATOM    645  N   ALA A  41      -8.488   8.800  10.269  1.00 69.45           N  
ATOM    646  H   ALA A  41      -7.694   9.370  10.522  1.00 69.45           H  
ATOM    647  CA  ALA A  41      -8.701   7.593  11.046  1.00 69.45           C  
ATOM    648  HA  ALA A  41      -9.700   7.208  10.840  1.00 69.45           H  
ATOM    649  C   ALA A  41      -8.612   7.946  12.536  1.00 69.45           C  
ATOM    650  CB  ALA A  41      -7.712   6.514  10.591  1.00 69.45           C  
ATOM    651  HB1 ALA A  41      -7.645   5.733  11.348  1.00 69.45           H  
ATOM    652  HB2 ALA A  41      -8.050   6.085   9.647  1.00 69.45           H  
ATOM    653  HB3 ALA A  41      -6.719   6.938  10.445  1.00 69.45           H  
ATOM    654  O   ALA A  41      -7.685   8.624  12.955  1.00 69.45           O  
ATOM    655  N   VAL A  42      -9.564   7.513  13.353  1.00 71.09           N  
ATOM    656  H   VAL A  42     -10.350   7.013  12.963  1.00 71.09           H  
ATOM    657  CA  VAL A  42      -9.491   7.692  14.809  1.00 71.09           C  
ATOM    658  HA  VAL A  42      -8.569   8.207  15.081  1.00 71.09           H  
ATOM    659  C   VAL A  42      -9.443   6.330  15.448  1.00 71.09           C  
ATOM    660  CB  VAL A  42     -10.642   8.540  15.366  1.00 71.09           C  
ATOM    661  HB  VAL A  42     -11.598   8.064  15.149  1.00 71.09           H  
ATOM    662  O   VAL A  42     -10.284   5.484  15.161  1.00 71.09           O  
ATOM    663  CG1 VAL A  42     -10.503   8.736  16.877  1.00 71.09           C  
ATOM    664 HG11 VAL A  42     -10.471   7.783  17.405  1.00 71.09           H  
ATOM    665 HG12 VAL A  42      -9.589   9.291  17.086  1.00 71.09           H  
ATOM    666 HG13 VAL A  42     -11.350   9.306  17.260  1.00 71.09           H  
ATOM    667  CG2 VAL A  42     -10.611   9.930  14.724  1.00 71.09           C  
ATOM    668 HG21 VAL A  42     -11.363  10.565  15.193  1.00 71.09           H  
ATOM    669 HG22 VAL A  42     -10.811   9.858  13.655  1.00 71.09           H  
ATOM    670 HG23 VAL A  42      -9.634  10.389  14.876  1.00 71.09           H  
ATOM    671  N   ILE A  43      -8.447   6.107  16.288  1.00 70.90           N  
ATOM    672  H   ILE A  43      -7.804   6.857  16.502  1.00 70.90           H  
ATOM    673  CA  ILE A  43      -8.329   4.865  17.030  1.00 70.90           C  
ATOM    674  HA  ILE A  43      -8.883   4.078  16.519  1.00 70.90           H  
ATOM    675  C   ILE A  43      -8.945   5.088  18.389  1.00 70.90           C  
ATOM    676  CB  ILE A  43      -6.877   4.416  17.093  1.00 70.90           C  
ATOM    677  HB  ILE A  43      -6.275   5.226  17.504  1.00 70.90           H  
ATOM    678  O   ILE A  43      -8.496   5.955  19.136  1.00 70.90           O  
ATOM    679  CG1 ILE A  43      -6.428   4.070  15.663  1.00 70.90           C  
ATOM    680 HG12 ILE A  43      -6.989   4.609  14.899  1.00 70.90           H  
ATOM    681 HG13 ILE A  43      -6.587   3.005  15.491  1.00 70.90           H  
ATOM    682  CG2 ILE A  43      -6.733   3.169  17.974  1.00 70.90           C  
ATOM    683 HG21 ILE A  43      -6.993   3.405  19.006  1.00 70.90           H  
ATOM    684 HG22 ILE A  43      -7.399   2.386  17.611  1.00 70.90           H  
ATOM    685 HG23 ILE A  43      -5.702   2.815  17.962  1.00 70.90           H  
ATOM    686  CD1 ILE A  43      -4.969   4.414  15.477  1.00 70.90           C  
ATOM    687 HD11 ILE A  43      -4.422   4.154  16.383  1.00 70.90           H  
ATOM    688 HD12 ILE A  43      -4.874   5.488  15.313  1.00 70.90           H  
ATOM    689 HD13 ILE A  43      -4.591   3.890  14.599  1.00 70.90           H  
ATOM    690  N   ILE A  44      -9.977   4.311  18.684  1.00 70.20           N  
ATOM    691  H   ILE A  44     -10.279   3.624  18.009  1.00 70.20           H  
ATOM    692  CA  ILE A  44     -10.665   4.368  19.963  1.00 70.20           C  
ATOM    693  HA  ILE A  44     -10.194   5.138  20.574  1.00 70.20           H  
ATOM    694  C   ILE A  44     -10.493   3.061  20.706  1.00 70.20           C  
ATOM    695  CB  ILE A  44     -12.146   4.763  19.823  1.00 70.20           C  
ATOM    696  HB  ILE A  44     -12.551   4.840  20.832  1.00 70.20           H  
ATOM    697  O   ILE A  44     -10.510   1.990  20.104  1.00 70.20           O  
ATOM    698  CG1 ILE A  44     -12.984   3.714  19.053  1.00 70.20           C  
ATOM    699 HG12 ILE A  44     -12.740   3.750  17.991  1.00 70.20           H  
ATOM    700 HG13 ILE A  44     -12.758   2.711  19.414  1.00 70.20           H  
ATOM    701  CG2 ILE A  44     -12.234   6.156  19.176  1.00 70.20           C  
ATOM    702 HG21 ILE A  44     -11.842   6.127  18.159  1.00 70.20           H  
ATOM    703 HG22 ILE A  44     -11.653   6.872  19.758  1.00 70.20           H  
ATOM    704 HG23 ILE A  44     -13.267   6.502  19.150  1.00 70.20           H  
ATOM    705  CD1 ILE A  44     -14.489   3.903  19.256  1.00 70.20           C  
ATOM    706 HD11 ILE A  44     -15.035   3.138  18.703  1.00 70.20           H  
ATOM    707 HD12 ILE A  44     -14.735   3.819  20.314  1.00 70.20           H  
ATOM    708 HD13 ILE A  44     -14.802   4.893  18.926  1.00 70.20           H  
ATOM    709  N   GLU A  45     -10.382   3.165  22.015  1.00 70.44           N  
ATOM    710  H   GLU A  45     -10.325   4.090  22.417  1.00 70.44           H  
ATOM    711  CA  GLU A  45     -10.657   2.078  22.938  1.00 70.44           C  
ATOM    712  HA  GLU A  45     -10.480   1.111  22.469  1.00 70.44           H  
ATOM    713  C   GLU A  45     -12.116   2.196  23.358  1.00 70.44           C  
ATOM    714  CB  GLU A  45      -9.710   2.234  24.117  1.00 70.44           C  
ATOM    715  HB2 GLU A  45      -8.694   2.253  23.723  1.00 70.44           H  
ATOM    716  HB3 GLU A  45      -9.898   3.190  24.605  1.00 70.44           H  
ATOM    717  O   GLU A  45     -12.543   3.276  23.775  1.00 70.44           O  
ATOM    718  CG  GLU A  45      -9.799   1.110  25.146  1.00 70.44           C  
ATOM    719  HG2 GLU A  45      -9.704   0.149  24.642  1.00 70.44           H  
ATOM    720  HG3 GLU A  45     -10.760   1.150  25.660  1.00 70.44           H  
ATOM    721  CD  GLU A  45      -8.644   1.337  26.121  1.00 70.44           C  
ATOM    722  OE1 GLU A  45      -7.605   0.676  25.914  1.00 70.44           O  
ATOM    723  OE2 GLU A  45      -8.736   2.319  26.900  1.00 70.44           O  
ATOM    724  N   HIS A  46     -12.904   1.134  23.196  1.00 65.87           N  
ATOM    725  H   HIS A  46     -12.518   0.284  22.809  1.00 65.87           H  
ATOM    726  CA  HIS A  46     -14.308   1.153  23.591  1.00 65.87           C  
ATOM    727  HA  HIS A  46     -14.437   1.932  24.343  1.00 65.87           H  
ATOM    728  C   HIS A  46     -14.761  -0.149  24.235  1.00 65.87           C  
ATOM    729  CB  HIS A  46     -15.194   1.516  22.395  1.00 65.87           C  
ATOM    730  HB2 HIS A  46     -14.736   2.357  21.873  1.00 65.87           H  
ATOM    731  HB3 HIS A  46     -16.151   1.862  22.784  1.00 65.87           H  
ATOM    732  O   HIS A  46     -14.332  -1.234  23.850  1.00 65.87           O  
ATOM    733  CG  HIS A  46     -15.455   0.394  21.412  1.00 65.87           C  
ATOM    734  CD2 HIS A  46     -14.758   0.103  20.269  1.00 65.87           C  
ATOM    735  HD2 HIS A  46     -13.873   0.619  19.927  1.00 65.87           H  
ATOM    736  ND1 HIS A  46     -16.486  -0.511  21.491  1.00 65.87           N  
ATOM    737  HD1 HIS A  46     -17.104  -0.617  22.283  1.00 65.87           H  
ATOM    738  CE1 HIS A  46     -16.442  -1.292  20.404  1.00 65.87           C  
ATOM    739  HE1 HIS A  46     -17.124  -2.107  20.210  1.00 65.87           H  
ATOM    740  NE2 HIS A  46     -15.419  -0.949  19.607  1.00 65.87           N  
ATOM    741  N   GLU A  47     -15.712  -0.025  25.156  1.00 67.27           N  
ATOM    742  H   GLU A  47     -15.950   0.905  25.471  1.00 67.27           H  
ATOM    743  CA  GLU A  47     -16.383  -1.158  25.780  1.00 67.27           C  
ATOM    744  HA  GLU A  47     -15.645  -1.913  26.050  1.00 67.27           H  
ATOM    745  C   GLU A  47     -17.400  -1.776  24.806  1.00 67.27           C  
ATOM    746  CB  GLU A  47     -17.092  -0.681  27.058  1.00 67.27           C  
ATOM    747  HB2 GLU A  47     -17.731  -1.488  27.417  1.00 67.27           H  
ATOM    748  HB3 GLU A  47     -17.742   0.156  26.806  1.00 67.27           H  
ATOM    749  O   GLU A  47     -18.353  -1.116  24.375  1.00 67.27           O  
ATOM    750  CG  GLU A  47     -16.134  -0.239  28.184  1.00 67.27           C  
ATOM    751  HG2 GLU A  47     -15.587   0.641  27.845  1.00 67.27           H  
ATOM    752  HG3 GLU A  47     -15.410  -1.031  28.375  1.00 67.27           H  
ATOM    753  CD  GLU A  47     -16.881   0.116  29.489  1.00 67.27           C  
ATOM    754  OE1 GLU A  47     -16.240   0.590  30.453  1.00 67.27           O  
ATOM    755  OE2 GLU A  47     -18.132  -0.015  29.524  1.00 67.27           O  
ATOM    756  N   LYS A  48     -17.241  -3.057  24.456  1.00 63.53           N  
ATOM    757  H   LYS A  48     -16.380  -3.512  24.723  1.00 63.53           H  
ATOM    758  CA  LYS A  48     -18.265  -3.825  23.730  1.00 63.53           C  
ATOM    759  HA  LYS A  48     -19.041  -3.143  23.383  1.00 63.53           H  
ATOM    760  C   LYS A  48     -18.912  -4.843  24.663  1.00 63.53           C  
ATOM    761  CB  LYS A  48     -17.634  -4.482  22.498  1.00 63.53           C  
ATOM    762  HB2 LYS A  48     -16.934  -5.252  22.824  1.00 63.53           H  
ATOM    763  HB3 LYS A  48     -17.071  -3.725  21.952  1.00 63.53           H  
ATOM    764  O   LYS A  48     -18.228  -5.698  25.209  1.00 63.53           O  
ATOM    765  CG  LYS A  48     -18.688  -5.094  21.560  1.00 63.53           C  
ATOM    766  HG2 LYS A  48     -19.365  -4.315  21.210  1.00 63.53           H  
ATOM    767  HG3 LYS A  48     -19.259  -5.853  22.095  1.00 63.53           H  
ATOM    768  CD  LYS A  48     -17.989  -5.746  20.366  1.00 63.53           C  
ATOM    769  HD2 LYS A  48     -17.421  -4.988  19.825  1.00 63.53           H  
ATOM    770  HD3 LYS A  48     -17.297  -6.495  20.749  1.00 63.53           H  
ATOM    771  CE  LYS A  48     -18.979  -6.418  19.416  1.00 63.53           C  
ATOM    772  HE2 LYS A  48     -19.621  -7.075  20.002  1.00 63.53           H  
ATOM    773  HE3 LYS A  48     -19.600  -5.653  18.948  1.00 63.53           H  
ATOM    774  NZ  LYS A  48     -18.237  -7.204  18.400  1.00 63.53           N  
ATOM    775  HZ1 LYS A  48     -18.860  -7.690  17.771  1.00 63.53           H  
ATOM    776  HZ2 LYS A  48     -17.610  -6.610  17.877  1.00 63.53           H  
ATOM    777  HZ3 LYS A  48     -17.661  -7.889  18.869  1.00 63.53           H  
ATOM    778  N   LYS A  49     -20.245  -4.800  24.798  1.00 60.01           N  
ATOM    779  H   LYS A  49     -20.740  -4.054  24.331  1.00 60.01           H  
ATOM    780  CA  LYS A  49     -21.010  -5.888  25.430  1.00 60.01           C  
ATOM    781  HA  LYS A  49     -20.444  -6.263  26.284  1.00 60.01           H  
ATOM    782  C   LYS A  49     -21.155  -7.052  24.454  1.00 60.01           C  
ATOM    783  CB  LYS A  49     -22.390  -5.415  25.917  1.00 60.01           C  
ATOM    784  HB2 LYS A  49     -23.031  -6.290  26.021  1.00 60.01           H  
ATOM    785  HB3 LYS A  49     -22.839  -4.751  25.178  1.00 60.01           H  
ATOM    786  O   LYS A  49     -21.754  -6.895  23.387  1.00 60.01           O  
ATOM    787  CG  LYS A  49     -22.315  -4.720  27.282  1.00 60.01           C  
ATOM    788  HG2 LYS A  49     -21.808  -5.379  27.987  1.00 60.01           H  
ATOM    789  HG3 LYS A  49     -21.745  -3.795  27.191  1.00 60.01           H  
ATOM    790  CD  LYS A  49     -23.723  -4.412  27.810  1.00 60.01           C  
ATOM    791  HD2 LYS A  49     -24.307  -5.332  27.817  1.00 60.01           H  
ATOM    792  HD3 LYS A  49     -24.204  -3.688  27.152  1.00 60.01           H  
ATOM    793  CE  LYS A  49     -23.628  -3.852  29.232  1.00 60.01           C  
ATOM    794  HE2 LYS A  49     -23.104  -2.897  29.197  1.00 60.01           H  
ATOM    795  HE3 LYS A  49     -23.022  -4.532  29.830  1.00 60.01           H  
ATOM    796  NZ  LYS A  49     -24.969  -3.697  29.848  1.00 60.01           N  
ATOM    797  HZ1 LYS A  49     -24.879  -3.332  30.786  1.00 60.01           H  
ATOM    798  HZ2 LYS A  49     -25.425  -4.596  29.909  1.00 60.01           H  
ATOM    799  HZ3 LYS A  49     -25.545  -3.075  29.300  1.00 60.01           H  
ATOM    800  N   ASN A  50     -20.648  -8.221  24.824  1.00 53.86           N  
ATOM    801  H   ASN A  50     -20.079  -8.265  25.657  1.00 53.86           H  
ATOM    802  CA  ASN A  50     -20.892  -9.445  24.069  1.00 53.86           C  
ATOM    803  HA  ASN A  50     -20.740  -9.209  23.016  1.00 53.86           H  
ATOM    804  C   ASN A  50     -22.371  -9.883  24.239  1.00 53.86           C  
ATOM    805  CB  ASN A  50     -19.814 -10.475  24.463  1.00 53.86           C  
ATOM    806  HB2 ASN A  50     -20.094 -11.012  25.369  1.00 53.86           H  
ATOM    807  HB3 ASN A  50     -18.878  -9.953  24.669  1.00 53.86           H  
ATOM    808  O   ASN A  50     -22.937  -9.791  25.327  1.00 53.86           O  
ATOM    809  CG  ASN A  50     -19.531 -11.482  23.370  1.00 53.86           C  
ATOM    810  ND2 ASN A  50     -18.334 -12.021  23.328  1.00 53.86           N  
ATOM    811 HD21 ASN A  50     -18.111 -12.658  22.577  1.00 53.86           H  
ATOM    812 HD22 ASN A  50     -17.584 -11.685  23.915  1.00 53.86           H  
ATOM    813  OD1 ASN A  50     -20.391 -11.767  22.544  1.00 53.86           O  
ATOM    814  N   LYS A  51     -23.048 -10.307  23.158  1.00 58.21           N  
ATOM    815  H   LYS A  51     -22.525 -10.440  22.304  1.00 58.21           H  
ATOM    816  CA  LYS A  51     -24.502 -10.609  23.184  1.00 58.21           C  
ATOM    817  HA  LYS A  51     -25.028  -9.772  23.642  1.00 58.21           H  
ATOM    818  C   LYS A  51     -24.854 -11.818  24.063  1.00 58.21           C  
ATOM    819  CB  LYS A  51     -25.059 -10.832  21.761  1.00 58.21           C  
ATOM    820  HB2 LYS A  51     -24.366 -11.450  21.191  1.00 58.21           H  
ATOM    821  HB3 LYS A  51     -25.995 -11.383  21.847  1.00 58.21           H  
ATOM    822  O   LYS A  51     -25.998 -11.941  24.482  1.00 58.21           O  
ATOM    823  CG  LYS A  51     -25.359  -9.534  20.994  1.00 58.21           C  
ATOM    824  HG2 LYS A  51     -24.428  -9.006  20.789  1.00 58.21           H  
ATOM    825  HG3 LYS A  51     -26.001  -8.898  21.604  1.00 58.21           H  
ATOM    826  CD  LYS A  51     -26.081  -9.852  19.671  1.00 58.21           C  
ATOM    827  HD2 LYS A  51     -25.428 -10.465  19.050  1.00 58.21           H  
ATOM    828  HD3 LYS A  51     -26.985 -10.418  19.894  1.00 58.21           H  
ATOM    829  CE  LYS A  51     -26.463  -8.572  18.915  1.00 58.21           C  
ATOM    830  HE2 LYS A  51     -25.554  -8.016  18.686  1.00 58.21           H  
ATOM    831  HE3 LYS A  51     -27.074  -7.954  19.572  1.00 58.21           H  
ATOM    832  NZ  LYS A  51     -27.211  -8.876  17.665  1.00 58.21           N  
ATOM    833  HZ1 LYS A  51     -28.062  -9.376  17.877  1.00 58.21           H  
ATOM    834  HZ2 LYS A  51     -27.465  -8.025  17.184  1.00 58.21           H  
ATOM    835  HZ3 LYS A  51     -26.658  -9.447  17.042  1.00 58.21           H  
ATOM    836  N   VAL A  52     -23.890 -12.710  24.304  1.00 58.24           N  
ATOM    837  H   VAL A  52     -22.983 -12.526  23.898  1.00 58.24           H  
ATOM    838  CA  VAL A  52     -24.111 -14.010  24.966  1.00 58.24           C  
ATOM    839  HA  VAL A  52     -25.177 -14.237  24.961  1.00 58.24           H  
ATOM    840  C   VAL A  52     -23.681 -13.998  26.437  1.00 58.24           C  
ATOM    841  CB  VAL A  52     -23.398 -15.126  24.174  1.00 58.24           C  
ATOM    842  HB  VAL A  52     -22.322 -14.951  24.207  1.00 58.24           H  
ATOM    843  O   VAL A  52     -24.265 -14.693  27.262  1.00 58.24           O  
ATOM    844  CG1 VAL A  52     -23.680 -16.519  24.747  1.00 58.24           C  
ATOM    845 HG11 VAL A  52     -23.280 -16.607  25.757  1.00 58.24           H  
ATOM    846 HG12 VAL A  52     -23.204 -17.281  24.129  1.00 58.24           H  
ATOM    847 HG13 VAL A  52     -24.754 -16.703  24.773  1.00 58.24           H  
ATOM    848  CG2 VAL A  52     -23.843 -15.133  22.702  1.00 58.24           C  
ATOM    849 HG21 VAL A  52     -23.382 -15.972  22.181  1.00 58.24           H  
ATOM    850 HG22 VAL A  52     -24.927 -15.231  22.641  1.00 58.24           H  
ATOM    851 HG23 VAL A  52     -23.530 -14.218  22.200  1.00 58.24           H  
ATOM    852  N   LYS A  53     -22.685 -13.183  26.792  1.00 48.72           N  
ATOM    853  H   LYS A  53     -22.297 -12.574  26.086  1.00 48.72           H  
ATOM    854  CA  LYS A  53     -22.230 -12.961  28.169  1.00 48.72           C  
ATOM    855  HA  LYS A  53     -23.020 -13.243  28.865  1.00 48.72           H  
ATOM    856  C   LYS A  53     -21.963 -11.474  28.334  1.00 48.72           C  
ATOM    857  CB  LYS A  53     -20.967 -13.796  28.471  1.00 48.72           C  
ATOM    858  HB2 LYS A  53     -20.211 -13.604  27.711  1.00 48.72           H  
ATOM    859  HB3 LYS A  53     -20.568 -13.482  29.436  1.00 48.72           H  
ATOM    860  O   LYS A  53     -21.385 -10.873  27.437  1.00 48.72           O  
ATOM    861  CG  LYS A  53     -21.265 -15.304  28.537  1.00 48.72           C  
ATOM    862  HG2 LYS A  53     -22.051 -15.480  29.272  1.00 48.72           H  
ATOM    863  HG3 LYS A  53     -21.612 -15.648  27.563  1.00 48.72           H  
ATOM    864  CD  LYS A  53     -20.024 -16.119  28.929  1.00 48.72           C  
ATOM    865  HD2 LYS A  53     -19.245 -15.962  28.183  1.00 48.72           H  
ATOM    866  HD3 LYS A  53     -19.661 -15.777  29.898  1.00 48.72           H  
ATOM    867  CE  LYS A  53     -20.383 -17.610  29.006  1.00 48.72           C  
ATOM    868  HE2 LYS A  53     -21.178 -17.738  29.741  1.00 48.72           H  
ATOM    869  HE3 LYS A  53     -20.775 -17.921  28.038  1.00 48.72           H  
ATOM    870  NZ  LYS A  53     -19.209 -18.444  29.371  1.00 48.72           N  
ATOM    871  HZ1 LYS A  53     -18.470 -18.334  28.691  1.00 48.72           H  
ATOM    872  HZ2 LYS A  53     -19.462 -19.421  29.407  1.00 48.72           H  
ATOM    873  HZ3 LYS A  53     -18.848 -18.177  30.276  1.00 48.72           H  
ATOM    874  N   LEU A  54     -22.346 -10.889  29.470  1.00 46.82           N  
ATOM    875  H   LEU A  54     -22.818 -11.460  30.157  1.00 46.82           H  
ATOM    876  CA  LEU A  54     -21.962  -9.527  29.864  1.00 46.82           C  
ATOM    877  HA  LEU A  54     -22.164  -8.844  29.039  1.00 46.82           H  
ATOM    878  C   LEU A  54     -20.448  -9.473  30.131  1.00 46.82           C  
ATOM    879  CB  LEU A  54     -22.776  -9.094  31.103  1.00 46.82           C  
ATOM    880  HB2 LEU A  54     -22.287  -8.241  31.574  1.00 46.82           H  
ATOM    881  HB3 LEU A  54     -22.753  -9.910  31.825  1.00 46.82           H  
ATOM    882  O   LEU A  54     -20.006  -9.319  31.261  1.00 46.82           O  
ATOM    883  CG  LEU A  54     -24.234  -8.699  30.823  1.00 46.82           C  
ATOM    884  HG  LEU A  54     -24.683  -9.409  30.128  1.00 46.82           H  
ATOM    885  CD1 LEU A  54     -25.033  -8.721  32.125  1.00 46.82           C  
ATOM    886 HD11 LEU A  54     -25.021  -9.727  32.546  1.00 46.82           H  
ATOM    887 HD12 LEU A  54     -26.070  -8.446  31.935  1.00 46.82           H  
ATOM    888 HD13 LEU A  54     -24.598  -8.034  32.851  1.00 46.82           H  
ATOM    889  CD2 LEU A  54     -24.329  -7.284  30.239  1.00 46.82           C  
ATOM    890 HD21 LEU A  54     -23.902  -6.571  30.944  1.00 46.82           H  
ATOM    891 HD22 LEU A  54     -25.377  -7.052  30.049  1.00 46.82           H  
ATOM    892 HD23 LEU A  54     -23.778  -7.250  29.298  1.00 46.82           H  
ATOM    893  N   GLN A  55     -19.651  -9.663  29.091  1.00 46.67           N  
ATOM    894  H   GLN A  55     -20.078  -9.845  28.194  1.00 46.67           H  
ATOM    895  CA  GLN A  55     -18.230  -9.391  29.081  1.00 46.67           C  
ATOM    896  HA  GLN A  55     -17.868  -9.246  30.098  1.00 46.67           H  
ATOM    897  C   GLN A  55     -18.068  -8.078  28.335  1.00 46.67           C  
ATOM    898  CB  GLN A  55     -17.457 -10.567  28.474  1.00 46.67           C  
ATOM    899  HB2 GLN A  55     -17.924 -10.879  27.540  1.00 46.67           H  
ATOM    900  HB3 GLN A  55     -16.432 -10.257  28.271  1.00 46.67           H  
ATOM    901  O   GLN A  55     -18.578  -7.912  27.222  1.00 46.67           O  
ATOM    902  CG  GLN A  55     -17.437 -11.731  29.481  1.00 46.67           C  
ATOM    903  HG2 GLN A  55     -18.457 -12.032  29.719  1.00 46.67           H  
ATOM    904  HG3 GLN A  55     -16.961 -11.389  30.401  1.00 46.67           H  
ATOM    905  CD  GLN A  55     -16.688 -12.960  28.986  1.00 46.67           C  
ATOM    906  NE2 GLN A  55     -16.349 -13.884  29.857  1.00 46.67           N  
ATOM    907 HE21 GLN A  55     -16.401 -13.675  30.844  1.00 46.67           H  
ATOM    908 HE22 GLN A  55     -15.703 -14.567  29.487  1.00 46.67           H  
ATOM    909  OE1 GLN A  55     -16.434 -13.162  27.817  1.00 46.67           O  
ATOM    910  N   ILE A  56     -17.469  -7.128  29.043  1.00 48.95           N  
ATOM    911  H   ILE A  56     -17.077  -7.384  29.938  1.00 48.95           H  
ATOM    912  CA  ILE A  56     -17.007  -5.865  28.500  1.00 48.95           C  
ATOM    913  HA  ILE A  56     -17.648  -5.543  27.680  1.00 48.95           H  
ATOM    914  C   ILE A  56     -15.615  -6.159  27.959  1.00 48.95           C  
ATOM    915  CB  ILE A  56     -17.016  -4.784  29.603  1.00 48.95           C  
ATOM    916  HB  ILE A  56     -16.475  -5.158  30.472  1.00 48.95           H  
ATOM    917  O   ILE A  56     -14.708  -6.458  28.729  1.00 48.95           O  
ATOM    918  CG1 ILE A  56     -18.471  -4.465  30.025  1.00 48.95           C  
ATOM    919 HG12 ILE A  56     -18.989  -5.395  30.262  1.00 48.95           H  
ATOM    920 HG13 ILE A  56     -18.992  -3.992  29.193  1.00 48.95           H  
ATOM    921  CG2 ILE A  56     -16.295  -3.534  29.092  1.00 48.95           C  
ATOM    922 HG21 ILE A  56     -16.694  -3.248  28.119  1.00 48.95           H  
ATOM    923 HG22 ILE A  56     -16.391  -2.711  29.800  1.00 48.95           H  
ATOM    924 HG23 ILE A  56     -15.228  -3.730  28.985  1.00 48.95           H  
ATOM    925  CD1 ILE A  56     -18.581  -3.563  31.262  1.00 48.95           C  
ATOM    926 HD11 ILE A  56     -18.225  -2.557  31.038  1.00 48.95           H  
ATOM    927 HD12 ILE A  56     -17.997  -3.982  32.081  1.00 48.95           H  
ATOM    928 HD13 ILE A  56     -19.625  -3.497  31.569  1.00 48.95           H  
ATOM    929  N   GLU A  57     -15.476  -6.144  26.641  1.00 52.54           N  
ATOM    930  H   GLU A  57     -16.285  -5.970  26.062  1.00 52.54           H  
ATOM    931  CA  GLU A  57     -14.171  -6.203  25.987  1.00 52.54           C  
ATOM    932  HA  GLU A  57     -13.419  -6.600  26.669  1.00 52.54           H  
ATOM    933  C   GLU A  57     -13.765  -4.777  25.617  1.00 52.54           C  
ATOM    934  CB  GLU A  57     -14.229  -7.131  24.762  1.00 52.54           C  
ATOM    935  HB2 GLU A  57     -13.323  -6.996  24.170  1.00 52.54           H  
ATOM    936  HB3 GLU A  57     -15.085  -6.845  24.151  1.00 52.54           H  
ATOM    937  O   GLU A  57     -14.550  -4.064  24.982  1.00 52.54           O  
ATOM    938  CG  GLU A  57     -14.343  -8.617  25.156  1.00 52.54           C  
ATOM    939  HG2 GLU A  57     -15.124  -8.724  25.910  1.00 52.54           H  
ATOM    940  HG3 GLU A  57     -13.402  -8.935  25.605  1.00 52.54           H  
ATOM    941  CD  GLU A  57     -14.689  -9.543  23.973  1.00 52.54           C  
ATOM    942  OE1 GLU A  57     -15.136 -10.685  24.239  1.00 52.54           O  
ATOM    943  OE2 GLU A  57     -14.626  -9.097  22.801  1.00 52.54           O  
ATOM    944  N   GLU A  58     -12.566  -4.368  26.028  1.00 51.31           N  
ATOM    945  H   GLU A  58     -11.992  -4.986  26.584  1.00 51.31           H  
ATOM    946  CA  GLU A  58     -11.903  -3.173  25.510  1.00 51.31           C  
ATOM    947  HA  GLU A  58     -12.628  -2.366  25.408  1.00 51.31           H  
ATOM    948  C   GLU A  58     -11.347  -3.505  24.125  1.00 51.31           C  
ATOM    949  CB  GLU A  58     -10.793  -2.695  26.460  1.00 51.31           C  
ATOM    950  HB2 GLU A  58     -10.170  -3.545  26.740  1.00 51.31           H  
ATOM    951  HB3 GLU A  58     -10.178  -1.961  25.940  1.00 51.31           H  
ATOM    952  O   GLU A  58     -10.527  -4.409  23.960  1.00 51.31           O  
ATOM    953  CG  GLU A  58     -11.389  -2.036  27.714  1.00 51.31           C  
ATOM    954  HG2 GLU A  58     -12.042  -2.752  28.212  1.00 51.31           H  
ATOM    955  HG3 GLU A  58     -12.003  -1.193  27.398  1.00 51.31           H  
ATOM    956  CD  GLU A  58     -10.334  -1.546  28.721  1.00 51.31           C  
ATOM    957  OE1 GLU A  58     -10.748  -0.809  29.646  1.00 51.31           O  
ATOM    958  OE2 GLU A  58      -9.164  -1.971  28.613  1.00 51.31           O  
ATOM    959  N   ILE A  59     -11.857  -2.815  23.106  1.00 60.66           N  
ATOM    960  H   ILE A  59     -12.595  -2.155  23.302  1.00 60.66           H  
ATOM    961  CA  ILE A  59     -11.482  -3.064  21.714  1.00 60.66           C  
ATOM    962  HA  ILE A  59     -10.723  -3.845  21.678  1.00 60.66           H  
ATOM    963  C   ILE A  59     -10.865  -1.802  21.132  1.00 60.66           C  
ATOM    964  CB  ILE A  59     -12.687  -3.565  20.889  1.00 60.66           C  
ATOM    965  HB  ILE A  59     -13.459  -2.796  20.900  1.00 60.66           H  
ATOM    966  O   ILE A  59     -11.516  -0.757  21.069  1.00 60.66           O  
ATOM    967  CG1 ILE A  59     -13.268  -4.855  21.515  1.00 60.66           C  
ATOM    968 HG12 ILE A  59     -13.572  -4.651  22.541  1.00 60.66           H  
ATOM    969 HG13 ILE A  59     -12.500  -5.629  21.542  1.00 60.66           H  
ATOM    970  CG2 ILE A  59     -12.265  -3.816  19.426  1.00 60.66           C  
ATOM    971 HG21 ILE A  59     -11.850  -2.911  18.982  1.00 60.66           H  
ATOM    972 HG22 ILE A  59     -13.124  -4.109  18.823  1.00 60.66           H  
ATOM    973 HG23 ILE A  59     -11.510  -4.602  19.392  1.00 60.66           H  
ATOM    974  CD1 ILE A  59     -14.502  -5.402  20.794  1.00 60.66           C  
ATOM    975 HD11 ILE A  59     -15.222  -4.597  20.649  1.00 60.66           H  
ATOM    976 HD12 ILE A  59     -14.946  -6.189  21.403  1.00 60.66           H  
ATOM    977 HD13 ILE A  59     -14.222  -5.828  19.830  1.00 60.66           H  
ATOM    978  N   THR A  60      -9.633  -1.929  20.640  1.00 63.45           N  
ATOM    979  H   THR A  60      -9.113  -2.768  20.850  1.00 63.45           H  
ATOM    980  CA  THR A  60      -8.973  -0.894  19.849  1.00 63.45           C  
ATOM    981  HA  THR A  60      -9.203   0.072  20.300  1.00 63.45           H  
ATOM    982  C   THR A  60      -9.484  -0.926  18.413  1.00 63.45           C  
ATOM    983  CB  THR A  60      -7.451  -1.046  19.872  1.00 63.45           C  
ATOM    984  HB  THR A  60      -7.159  -1.928  19.300  1.00 63.45           H  
ATOM    985  O   THR A  60      -9.148  -1.823  17.635  1.00 63.45           O  
ATOM    986  CG2 THR A  60      -6.786   0.185  19.277  1.00 63.45           C  
ATOM    987 HG21 THR A  60      -7.003   0.236  18.210  1.00 63.45           H  
ATOM    988 HG22 THR A  60      -5.708   0.123  19.427  1.00 63.45           H  
ATOM    989 HG23 THR A  60      -7.172   1.077  19.771  1.00 63.45           H  
ATOM    990  OG1 THR A  60      -6.989  -1.206  21.186  1.00 63.45           O  
ATOM    991  HG1 THR A  60      -7.114  -0.402  21.696  1.00 63.45           H  
ATOM    992  N   LYS A  61     -10.285   0.071  18.035  1.00 67.98           N  
ATOM    993  H   LYS A  61     -10.513   0.764  18.733  1.00 67.98           H  
ATOM    994  CA  LYS A  61     -10.929   0.149  16.722  1.00 67.98           C  
ATOM    995  HA  LYS A  61     -10.627  -0.717  16.133  1.00 67.98           H  
ATOM    996  C   LYS A  61     -10.515   1.398  15.963  1.00 67.98           C  
ATOM    997  CB  LYS A  61     -12.445   0.075  16.919  1.00 67.98           C  
ATOM    998  HB2 LYS A  61     -12.677  -0.804  17.521  1.00 67.98           H  
ATOM    999  HB3 LYS A  61     -12.787   0.960  17.455  1.00 67.98           H  
ATOM   1000  O   LYS A  61     -10.588   2.500  16.492  1.00 67.98           O  
ATOM   1001  CG  LYS A  61     -13.170  -0.030  15.574  1.00 67.98           C  
ATOM   1002  HG2 LYS A  61     -12.783  -0.882  15.015  1.00 67.98           H  
ATOM   1003  HG3 LYS A  61     -13.016   0.883  15.000  1.00 67.98           H  
ATOM   1004  CD  LYS A  61     -14.665  -0.212  15.812  1.00 67.98           C  
ATOM   1005  HD2 LYS A  61     -14.826  -1.102  16.419  1.00 67.98           H  
ATOM   1006  HD3 LYS A  61     -15.046   0.657  16.349  1.00 67.98           H  
ATOM   1007  CE  LYS A  61     -15.375  -0.355  14.468  1.00 67.98           C  
ATOM   1008  HE2 LYS A  61     -14.971  -1.224  13.949  1.00 67.98           H  
ATOM   1009  HE3 LYS A  61     -15.159   0.530  13.869  1.00 67.98           H  
ATOM   1010  NZ  LYS A  61     -16.830  -0.496  14.689  1.00 67.98           N  
ATOM   1011  HZ1 LYS A  61     -17.009  -1.296  15.280  1.00 67.98           H  
ATOM   1012  HZ2 LYS A  61     -17.168   0.323  15.174  1.00 67.98           H  
ATOM   1013  HZ3 LYS A  61     -17.321  -0.596  13.812  1.00 67.98           H  
ATOM   1014  N   VAL A  62     -10.167   1.226  14.689  1.00 70.12           N  
ATOM   1015  H   VAL A  62     -10.148   0.284  14.327  1.00 70.12           H  
ATOM   1016  CA  VAL A  62      -9.981   2.335  13.747  1.00 70.12           C  
ATOM   1017  HA  VAL A  62      -9.516   3.170  14.272  1.00 70.12           H  
ATOM   1018  C   VAL A  62     -11.346   2.786  13.218  1.00 70.12           C  
ATOM   1019  CB  VAL A  62      -9.056   1.925  12.588  1.00 70.12           C  
ATOM   1020  HB  VAL A  62      -9.516   1.094  12.053  1.00 70.12           H  
ATOM   1021  O   VAL A  62     -12.146   1.973  12.758  1.00 70.12           O  
ATOM   1022  CG1 VAL A  62      -8.801   3.104  11.642  1.00 70.12           C  
ATOM   1023 HG11 VAL A  62      -8.319   3.901  12.208  1.00 70.12           H  
ATOM   1024 HG12 VAL A  62      -9.731   3.480  11.215  1.00 70.12           H  
ATOM   1025 HG13 VAL A  62      -8.153   2.790  10.824  1.00 70.12           H  
ATOM   1026  CG2 VAL A  62      -7.686   1.433  13.044  1.00 70.12           C  
ATOM   1027 HG21 VAL A  62      -7.157   2.241  13.549  1.00 70.12           H  
ATOM   1028 HG22 VAL A  62      -7.798   0.579  13.712  1.00 70.12           H  
ATOM   1029 HG23 VAL A  62      -7.103   1.115  12.180  1.00 70.12           H  
ATOM   1030  N   ILE A  63     -11.607   4.088  13.240  1.00 73.58           N  
ATOM   1031  H   ILE A  63     -10.956   4.678  13.739  1.00 73.58           H  
ATOM   1032  CA  ILE A  63     -12.830   4.722  12.751  1.00 73.58           C  
ATOM   1033  HA  ILE A  63     -13.521   3.956  12.397  1.00 73.58           H  
ATOM   1034  C   ILE A  63     -12.488   5.639  11.599  1.00 73.58           C  
ATOM   1035  CB  ILE A  63     -13.538   5.525  13.856  1.00 73.58           C  
ATOM   1036  HB  ILE A  63     -12.841   6.261  14.259  1.00 73.58           H  
ATOM   1037  O   ILE A  63     -11.654   6.524  11.721  1.00 73.58           O  
ATOM   1038  CG1 ILE A  63     -13.951   4.570  14.986  1.00 73.58           C  
ATOM   1039 HG12 ILE A  63     -13.110   3.949  15.295  1.00 73.58           H  
ATOM   1040 HG13 ILE A  63     -14.734   3.903  14.627  1.00 73.58           H  
ATOM   1041  CG2 ILE A  63     -14.756   6.274  13.260  1.00 73.58           C  
ATOM   1042 HG21 ILE A  63     -15.293   6.829  14.030  1.00 73.58           H  
ATOM   1043 HG22 ILE A  63     -15.436   5.580  12.766  1.00 73.58           H  
ATOM   1044 HG23 ILE A  63     -14.429   7.026  12.542  1.00 73.58           H  
ATOM   1045  CD1 ILE A  63     -14.425   5.309  16.232  1.00 73.58           C  
ATOM   1046 HD11 ILE A  63     -15.024   4.608  16.814  1.00 73.58           H  
ATOM   1047 HD12 ILE A  63     -15.040   6.181  16.010  1.00 73.58           H  
ATOM   1048 HD13 ILE A  63     -13.558   5.649  16.798  1.00 73.58           H  
ATOM   1049  N   ASN A  64     -13.209   5.477  10.501  1.00 74.58           N  
ATOM   1050  H   ASN A  64     -13.935   4.775  10.509  1.00 74.58           H  
ATOM   1051  CA  ASN A  64     -13.121   6.365   9.361  1.00 74.58           C  
ATOM   1052  HA  ASN A  64     -12.081   6.633   9.173  1.00 74.58           H  
ATOM   1053  C   ASN A  64     -13.917   7.649   9.607  1.00 74.58           C  
ATOM   1054  CB  ASN A  64     -13.684   5.595   8.170  1.00 74.58           C  
ATOM   1055  HB2 ASN A  64     -14.646   5.159   8.441  1.00 74.58           H  
ATOM   1056  HB3 ASN A  64     -13.868   6.294   7.354  1.00 74.58           H  
ATOM   1057  O   ASN A  64     -15.133   7.597   9.791  1.00 74.58           O  
ATOM   1058  CG  ASN A  64     -12.762   4.518   7.661  1.00 74.58           C  
ATOM   1059  ND2 ASN A  64     -13.321   3.500   7.051  1.00 74.58           N  
ATOM   1060 HD21 ASN A  64     -14.323   3.479   6.931  1.00 74.58           H  
ATOM   1061 HD22 ASN A  64     -12.719   2.786   6.664  1.00 74.58           H  
ATOM   1062  OD1 ASN A  64     -11.554   4.562   7.790  1.00 74.58           O  
ATOM   1063  N   ILE A  65     -13.254   8.797   9.530  1.00 74.64           N  
ATOM   1064  H   ILE A  65     -12.251   8.767   9.411  1.00 74.64           H  
ATOM   1065  CA  ILE A  65     -13.891  10.110   9.576  1.00 74.64           C  
ATOM   1066  HA  ILE A  65     -14.971   9.980   9.647  1.00 74.64           H  
ATOM   1067  C   ILE A  65     -13.611  10.819   8.248  1.00 74.64           C  
ATOM   1068  CB  ILE A  65     -13.468  10.885  10.844  1.00 74.64           C  
ATOM   1069  HB  ILE A  65     -12.385  11.003  10.849  1.00 74.64           H  
ATOM   1070  O   ILE A  65     -12.469  11.006   7.822  1.00 74.64           O  
ATOM   1071  CG1 ILE A  65     -13.814  10.084  12.118  1.00 74.64           C  
ATOM   1072 HG12 ILE A  65     -13.192   9.190  12.150  1.00 74.64           H  
ATOM   1073 HG13 ILE A  65     -14.858   9.773  12.085  1.00 74.64           H  
ATOM   1074  CG2 ILE A  65     -14.107  12.281  10.867  1.00 74.64           C  
ATOM   1075 HG21 ILE A  65     -15.190  12.195  10.952  1.00 74.64           H  
ATOM   1076 HG22 ILE A  65     -13.831  12.836   9.970  1.00 74.64           H  
ATOM   1077 HG23 ILE A  65     -13.731  12.850  11.717  1.00 74.64           H  
ATOM   1078  CD1 ILE A  65     -13.577  10.852  13.421  1.00 74.64           C  
ATOM   1079 HD11 ILE A  65     -14.377  11.577  13.569  1.00 74.64           H  
ATOM   1080 HD12 ILE A  65     -13.591  10.157  14.260  1.00 74.64           H  
ATOM   1081 HD13 ILE A  65     -12.621  11.374  13.386  1.00 74.64           H  
ATOM   1082  N   ASN A  66     -14.676  11.181   7.539  1.00 75.16           N  
ATOM   1083  H   ASN A  66     -15.592  11.035   7.939  1.00 75.16           H  
ATOM   1084  CA  ASN A  66     -14.551  12.001   6.339  1.00 75.16           C  
ATOM   1085  HA  ASN A  66     -13.670  11.681   5.784  1.00 75.16           H  
ATOM   1086  C   ASN A  66     -14.324  13.475   6.707  1.00 75.16           C  
ATOM   1087  CB  ASN A  66     -15.757  11.770   5.423  1.00 75.16           C  
ATOM   1088  HB2 ASN A  66     -15.556  12.301   4.492  1.00 75.16           H  
ATOM   1089  HB3 ASN A  66     -15.838  10.707   5.193  1.00 75.16           H  
ATOM   1090  O   ASN A  66     -14.546  13.888   7.846  1.00 75.16           O  
ATOM   1091  CG  ASN A  66     -17.073  12.289   5.973  1.00 75.16           C  
ATOM   1092  ND2 ASN A  66     -18.132  11.522   5.901  1.00 75.16           N  
ATOM   1093 HD21 ASN A  66     -19.002  11.917   6.230  1.00 75.16           H  
ATOM   1094 HD22 ASN A  66     -18.079  10.596   5.503  1.00 75.16           H  
ATOM   1095  OD1 ASN A  66     -17.176  13.398   6.458  1.00 75.16           O  
ATOM   1096  N   THR A  67     -13.919  14.298   5.744  1.00 72.78           N  
ATOM   1097  H   THR A  67     -13.695  13.932   4.830  1.00 72.78           H  
ATOM   1098  CA  THR A  67     -13.581  15.702   6.022  1.00 72.78           C  
ATOM   1099  HA  THR A  67     -12.784  15.716   6.766  1.00 72.78           H  
ATOM   1100  C   THR A  67     -14.741  16.518   6.607  1.00 72.78           C  
ATOM   1101  CB  THR A  67     -13.076  16.387   4.750  1.00 72.78           C  
ATOM   1102  HB  THR A  67     -13.929  16.597   4.105  1.00 72.78           H  
ATOM   1103  O   THR A  67     -14.514  17.375   7.455  1.00 72.78           O  
ATOM   1104  CG2 THR A  67     -12.334  17.685   5.067  1.00 72.78           C  
ATOM   1105 HG21 THR A  67     -13.048  18.457   5.355  1.00 72.78           H  
ATOM   1106 HG22 THR A  67     -11.635  17.531   5.888  1.00 72.78           H  
ATOM   1107 HG23 THR A  67     -11.773  18.032   4.200  1.00 72.78           H  
ATOM   1108  OG1 THR A  67     -12.189  15.547   4.048  1.00 72.78           O  
ATOM   1109  HG1 THR A  67     -11.313  15.662   4.423  1.00 72.78           H  
ATOM   1110  N   GLN A  68     -15.989  16.239   6.216  1.00 73.24           N  
ATOM   1111  H   GLN A  68     -16.139  15.456   5.596  1.00 73.24           H  
ATOM   1112  CA  GLN A  68     -17.168  16.940   6.747  1.00 73.24           C  
ATOM   1113  HA  GLN A  68     -16.995  18.016   6.725  1.00 73.24           H  
ATOM   1114  C   GLN A  68     -17.467  16.545   8.201  1.00 73.24           C  
ATOM   1115  CB  GLN A  68     -18.393  16.612   5.885  1.00 73.24           C  
ATOM   1116  HB2 GLN A  68     -18.545  15.532   5.886  1.00 73.24           H  
ATOM   1117  HB3 GLN A  68     -19.270  17.072   6.341  1.00 73.24           H  
ATOM   1118  O   GLN A  68     -17.868  17.369   9.023  1.00 73.24           O  
ATOM   1119  CG  GLN A  68     -18.299  17.103   4.432  1.00 73.24           C  
ATOM   1120  HG2 GLN A  68     -17.411  16.691   3.952  1.00 73.24           H  
ATOM   1121  HG3 GLN A  68     -18.225  18.191   4.424  1.00 73.24           H  
ATOM   1122  CD  GLN A  68     -19.519  16.680   3.613  1.00 73.24           C  
ATOM   1123  NE2 GLN A  68     -19.706  17.223   2.431  1.00 73.24           N  
ATOM   1124 HE21 GLN A  68     -19.098  17.943   2.070  1.00 73.24           H  
ATOM   1125 HE22 GLN A  68     -20.537  16.931   1.936  1.00 73.24           H  
ATOM   1126  OE1 GLN A  68     -20.311  15.844   4.015  1.00 73.24           O  
ATOM   1127  N   ALA A  69     -17.280  15.268   8.529  1.00 77.67           N  
ATOM   1128  H   ALA A  69     -16.969  14.632   7.809  1.00 77.67           H  
ATOM   1129  CA  ALA A  69     -17.449  14.737   9.870  1.00 77.67           C  
ATOM   1130  HA  ALA A  69     -18.372  15.126  10.298  1.00 77.67           H  
ATOM   1131  C   ALA A  69     -16.310  15.159  10.806  1.00 77.67           C  
ATOM   1132  CB  ALA A  69     -17.575  13.220   9.764  1.00 77.67           C  
ATOM   1133  HB1 ALA A  69     -17.643  12.815  10.774  1.00 77.67           H  
ATOM   1134  HB2 ALA A  69     -16.701  12.802   9.266  1.00 77.67           H  
ATOM   1135  HB3 ALA A  69     -18.473  12.953   9.207  1.00 77.67           H  
ATOM   1136  O   ALA A  69     -16.549  15.315  11.999  1.00 77.67           O  
ATOM   1137  N   TYR A  70     -15.115  15.434  10.277  1.00 77.01           N  
ATOM   1138  H   TYR A  70     -14.962  15.219   9.302  1.00 77.01           H  
ATOM   1139  CA  TYR A  70     -13.971  15.885  11.069  1.00 77.01           C  
ATOM   1140  HA  TYR A  70     -13.737  15.120  11.809  1.00 77.01           H  
ATOM   1141  C   TYR A  70     -14.253  17.183  11.838  1.00 77.01           C  
ATOM   1142  CB  TYR A  70     -12.758  16.043  10.150  1.00 77.01           C  
ATOM   1143  HB2 TYR A  70     -12.935  16.855   9.445  1.00 77.01           H  
ATOM   1144  HB3 TYR A  70     -12.627  15.124   9.579  1.00 77.01           H  
ATOM   1145  O   TYR A  70     -13.916  17.291  13.012  1.00 77.01           O  
ATOM   1146  CG  TYR A  70     -11.481  16.313  10.914  1.00 77.01           C  
ATOM   1147  CD1 TYR A  70     -10.899  17.596  10.904  1.00 77.01           C  
ATOM   1148  HD1 TYR A  70     -11.355  18.396  10.339  1.00 77.01           H  
ATOM   1149  CD2 TYR A  70     -10.892  15.276  11.662  1.00 77.01           C  
ATOM   1150  HD2 TYR A  70     -11.334  14.290  11.676  1.00 77.01           H  
ATOM   1151  CE1 TYR A  70      -9.720  17.839  11.635  1.00 77.01           C  
ATOM   1152  HE1 TYR A  70      -9.272  18.822  11.635  1.00 77.01           H  
ATOM   1153  CE2 TYR A  70      -9.712  15.514  12.387  1.00 77.01           C  
ATOM   1154  HE2 TYR A  70      -9.248  14.726  12.962  1.00 77.01           H  
ATOM   1155  OH  TYR A  70      -7.975  17.006  13.067  1.00 77.01           O  
ATOM   1156  HH  TYR A  70      -7.716  17.930  13.095  1.00 77.01           H  
ATOM   1157  CZ  TYR A  70      -9.122  16.793  12.372  1.00 77.01           C  
ATOM   1158  N   ALA A  71     -14.966  18.135  11.226  1.00 79.02           N  
ATOM   1159  H   ALA A  71     -15.209  18.009  10.254  1.00 79.02           H  
ATOM   1160  CA  ALA A  71     -15.374  19.367  11.907  1.00 79.02           C  
ATOM   1161  HA  ALA A  71     -14.489  19.841  12.330  1.00 79.02           H  
ATOM   1162  C   ALA A  71     -16.358  19.118  13.066  1.00 79.02           C  
ATOM   1163  CB  ALA A  71     -15.985  20.310  10.866  1.00 79.02           C  
ATOM   1164  HB1 ALA A  71     -16.873  19.859  10.423  1.00 79.02           H  
ATOM   1165  HB2 ALA A  71     -15.257  20.514  10.081  1.00 79.02           H  
ATOM   1166  HB3 ALA A  71     -16.259  21.252  11.342  1.00 79.02           H  
ATOM   1167  O   ALA A  71     -16.382  19.882  14.028  1.00 79.02           O  
ATOM   1168  N   ARG A  72     -17.186  18.067  12.983  1.00 79.44           N  
ATOM   1169  H   ARG A  72     -17.055  17.431  12.209  1.00 79.44           H  
ATOM   1170  CA  ARG A  72     -18.082  17.659  14.078  1.00 79.44           C  
ATOM   1171  HA  ARG A  72     -18.483  18.545  14.570  1.00 79.44           H  
ATOM   1172  C   ARG A  72     -17.315  16.921  15.168  1.00 79.44           C  
ATOM   1173  CB  ARG A  72     -19.247  16.810  13.553  1.00 79.44           C  
ATOM   1174  HB2 ARG A  72     -18.876  16.006  12.916  1.00 79.44           H  
ATOM   1175  HB3 ARG A  72     -19.755  16.359  14.406  1.00 79.44           H  
ATOM   1176  O   ARG A  72     -17.497  17.245  16.336  1.00 79.44           O  
ATOM   1177  CG  ARG A  72     -20.262  17.666  12.785  1.00 79.44           C  
ATOM   1178  HG2 ARG A  72     -19.798  18.107  11.903  1.00 79.44           H  
ATOM   1179  HG3 ARG A  72     -20.594  18.472  13.439  1.00 79.44           H  
ATOM   1180  CD  ARG A  72     -21.493  16.848  12.376  1.00 79.44           C  
ATOM   1181  HD2 ARG A  72     -21.783  16.200  13.203  1.00 79.44           H  
ATOM   1182  HD3 ARG A  72     -22.311  17.543  12.186  1.00 79.44           H  
ATOM   1183  NE  ARG A  72     -21.260  16.055  11.155  1.00 79.44           N  
ATOM   1184  HE  ARG A  72     -20.429  16.269  10.622  1.00 79.44           H  
ATOM   1185  NH1 ARG A  72     -23.207  14.834  11.246  1.00 79.44           N  
ATOM   1186 HH11 ARG A  72     -23.832  14.145  10.852  1.00 79.44           H  
ATOM   1187 HH12 ARG A  72     -23.398  15.198  12.168  1.00 79.44           H  
ATOM   1188  NH2 ARG A  72     -21.855  14.624   9.485  1.00 79.44           N  
ATOM   1189 HH21 ARG A  72     -21.036  14.892   8.957  1.00 79.44           H  
ATOM   1190 HH22 ARG A  72     -22.527  13.987   9.083  1.00 79.44           H  
ATOM   1191  CZ  ARG A  72     -22.103  15.175  10.640  1.00 79.44           C  
ATOM   1192  N   TYR A  73     -16.430  16.010  14.771  1.00 79.79           N  
ATOM   1193  H   TYR A  73     -16.368  15.799  13.785  1.00 79.79           H  
ATOM   1194  CA  TYR A  73     -15.525  15.300  15.668  1.00 79.79           C  
ATOM   1195  HA  TYR A  73     -16.110  14.692  16.358  1.00 79.79           H  
ATOM   1196  C   TYR A  73     -14.705  16.280  16.519  1.00 79.79           C  
ATOM   1197  CB  TYR A  73     -14.640  14.364  14.836  1.00 79.79           C  
ATOM   1198  HB2 TYR A  73     -14.136  14.935  14.056  1.00 79.79           H  
ATOM   1199  HB3 TYR A  73     -15.275  13.626  14.348  1.00 79.79           H  
ATOM   1200  O   TYR A  73     -14.829  16.263  17.734  1.00 79.79           O  
ATOM   1201  CG  TYR A  73     -13.594  13.651  15.659  1.00 79.79           C  
ATOM   1202  CD1 TYR A  73     -12.286  14.169  15.745  1.00 79.79           C  
ATOM   1203  HD1 TYR A  73     -12.009  15.061  15.203  1.00 79.79           H  
ATOM   1204  CD2 TYR A  73     -13.954  12.515  16.406  1.00 79.79           C  
ATOM   1205  HD2 TYR A  73     -14.966  12.138  16.372  1.00 79.79           H  
ATOM   1206  CE1 TYR A  73     -11.350  13.570  16.607  1.00 79.79           C  
ATOM   1207  HE1 TYR A  73     -10.371  14.006  16.743  1.00 79.79           H  
ATOM   1208  CE2 TYR A  73     -13.010  11.894  17.240  1.00 79.79           C  
ATOM   1209  HE2 TYR A  73     -13.279  11.044  17.848  1.00 79.79           H  
ATOM   1210  OH  TYR A  73     -10.846  11.890  18.239  1.00 79.79           O  
ATOM   1211  HH  TYR A  73     -10.141  12.501  18.464  1.00 79.79           H  
ATOM   1212  CZ  TYR A  73     -11.715  12.436  17.360  1.00 79.79           C  
ATOM   1213  N   GLY A  74     -13.987  17.227  15.903  1.00 78.27           N  
ATOM   1214  H   GLY A  74     -13.920  17.206  14.895  1.00 78.27           H  
ATOM   1215  CA  GLY A  74     -13.141  18.178  16.636  1.00 78.27           C  
ATOM   1216  HA2 GLY A  74     -12.437  17.619  17.253  1.00 78.27           H  
ATOM   1217  HA3 GLY A  74     -12.569  18.767  15.920  1.00 78.27           H  
ATOM   1218  C   GLY A  74     -13.894  19.151  17.557  1.00 78.27           C  
ATOM   1219  O   GLY A  74     -13.285  19.739  18.443  1.00 78.27           O  
ATOM   1220  N   LYS A  75     -15.212  19.333  17.380  1.00 83.54           N  
ATOM   1221  H   LYS A  75     -15.669  18.784  16.665  1.00 83.54           H  
ATOM   1222  CA  LYS A  75     -16.035  20.141  18.300  1.00 83.54           C  
ATOM   1223  HA  LYS A  75     -15.471  21.022  18.608  1.00 83.54           H  
ATOM   1224  C   LYS A  75     -16.362  19.400  19.593  1.00 83.54           C  
ATOM   1225  CB  LYS A  75     -17.340  20.579  17.622  1.00 83.54           C  
ATOM   1226  HB2 LYS A  75     -17.771  19.737  17.080  1.00 83.54           H  
ATOM   1227  HB3 LYS A  75     -18.050  20.883  18.392  1.00 83.54           H  
ATOM   1228  O   LYS A  75     -16.446  20.032  20.641  1.00 83.54           O  
ATOM   1229  CG  LYS A  75     -17.140  21.764  16.674  1.00 83.54           C  
ATOM   1230  HG2 LYS A  75     -16.792  22.624  17.247  1.00 83.54           H  
ATOM   1231  HG3 LYS A  75     -16.387  21.521  15.925  1.00 83.54           H  
ATOM   1232  CD  LYS A  75     -18.469  22.113  15.993  1.00 83.54           C  
ATOM   1233  HD2 LYS A  75     -19.197  22.383  16.758  1.00 83.54           H  
ATOM   1234  HD3 LYS A  75     -18.828  21.244  15.441  1.00 83.54           H  
ATOM   1235  CE  LYS A  75     -18.262  23.285  15.031  1.00 83.54           C  
ATOM   1236  HE2 LYS A  75     -17.585  22.964  14.240  1.00 83.54           H  
ATOM   1237  HE3 LYS A  75     -17.773  24.092  15.576  1.00 83.54           H  
ATOM   1238  NZ  LYS A  75     -19.548  23.762  14.464  1.00 83.54           N  
ATOM   1239  HZ1 LYS A  75     -20.159  24.077  15.204  1.00 83.54           H  
ATOM   1240  HZ2 LYS A  75     -20.007  23.022  13.952  1.00 83.54           H  
ATOM   1241  HZ3 LYS A  75     -19.386  24.539  13.839  1.00 83.54           H  
ATOM   1242  N   ASN A  76     -16.635  18.099  19.508  1.00 81.33           N  
ATOM   1243  H   ASN A  76     -16.492  17.637  18.621  1.00 81.33           H  
ATOM   1244  CA  ASN A  76     -16.944  17.260  20.661  1.00 81.33           C  
ATOM   1245  HA  ASN A  76     -16.275  17.529  21.478  1.00 81.33           H  
ATOM   1246  C   ASN A  76     -16.687  15.786  20.313  1.00 81.33           C  
ATOM   1247  CB  ASN A  76     -18.394  17.524  21.116  1.00 81.33           C  
ATOM   1248  HB2 ASN A  76     -18.551  18.600  21.204  1.00 81.33           H  
ATOM   1249  HB3 ASN A  76     -19.097  17.130  20.383  1.00 81.33           H  
ATOM   1250  O   ASN A  76     -17.584  15.079  19.844  1.00 81.33           O  
ATOM   1251  CG  ASN A  76     -18.688  16.899  22.468  1.00 81.33           C  
ATOM   1252  ND2 ASN A  76     -19.594  17.474  23.224  1.00 81.33           N  
ATOM   1253 HD21 ASN A  76     -19.699  17.068  24.143  1.00 81.33           H  
ATOM   1254 HD22 ASN A  76     -19.964  18.381  22.976  1.00 81.33           H  
ATOM   1255  OD1 ASN A  76     -18.131  15.894  22.874  1.00 81.33           O  
ATOM   1256  N   GLU A  77     -15.448  15.347  20.530  1.00 78.08           N  
ATOM   1257  H   GLU A  77     -14.749  16.006  20.844  1.00 78.08           H  
ATOM   1258  CA  GLU A  77     -14.964  14.025  20.121  1.00 78.08           C  
ATOM   1259  HA  GLU A  77     -15.090  13.915  19.044  1.00 78.08           H  
ATOM   1260  C   GLU A  77     -15.755  12.901  20.797  1.00 78.08           C  
ATOM   1261  CB  GLU A  77     -13.468  13.888  20.445  1.00 78.08           C  
ATOM   1262  HB2 GLU A  77     -13.146  12.895  20.130  1.00 78.08           H  
ATOM   1263  HB3 GLU A  77     -13.326  13.972  21.523  1.00 78.08           H  
ATOM   1264  O   GLU A  77     -16.266  12.012  20.114  1.00 78.08           O  
ATOM   1265  CG  GLU A  77     -12.597  14.943  19.741  1.00 78.08           C  
ATOM   1266  HG2 GLU A  77     -12.855  15.932  20.119  1.00 78.08           H  
ATOM   1267  HG3 GLU A  77     -12.822  14.916  18.675  1.00 78.08           H  
ATOM   1268  CD  GLU A  77     -11.090  14.712  19.928  1.00 78.08           C  
ATOM   1269  OE1 GLU A  77     -10.317  15.378  19.203  1.00 78.08           O  
ATOM   1270  OE2 GLU A  77     -10.706  13.826  20.725  1.00 78.08           O  
ATOM   1271  N   SER A  78     -15.934  12.981  22.121  1.00 76.87           N  
ATOM   1272  H   SER A  78     -15.450  13.706  22.631  1.00 76.87           H  
ATOM   1273  CA  SER A  78     -16.652  11.974  22.909  1.00 76.87           C  
ATOM   1274  HA  SER A  78     -16.145  11.015  22.801  1.00 76.87           H  
ATOM   1275  C   SER A  78     -18.087  11.803  22.428  1.00 76.87           C  
ATOM   1276  CB  SER A  78     -16.664  12.345  24.396  1.00 76.87           C  
ATOM   1277  HB2 SER A  78     -17.284  13.227  24.554  1.00 76.87           H  
ATOM   1278  HB3 SER A  78     -17.080  11.514  24.965  1.00 76.87           H  
ATOM   1279  O   SER A  78     -18.510  10.684  22.144  1.00 76.87           O  
ATOM   1280  OG  SER A  78     -15.350  12.620  24.843  1.00 76.87           O  
ATOM   1281  HG  SER A  78     -15.310  12.457  25.788  1.00 76.87           H  
ATOM   1282  N   LYS A  79     -18.815  12.913  22.238  1.00 80.93           N  
ATOM   1283  H   LYS A  79     -18.390  13.806  22.441  1.00 80.93           H  
ATOM   1284  CA  LYS A  79     -20.200  12.867  21.757  1.00 80.93           C  
ATOM   1285  HA  LYS A  79     -20.766  12.202  22.409  1.00 80.93           H  
ATOM   1286  C   LYS A  79     -20.289  12.283  20.347  1.00 80.93           C  
ATOM   1287  CB  LYS A  79     -20.810  14.270  21.822  1.00 80.93           C  
ATOM   1288  HB2 LYS A  79     -20.644  14.685  22.816  1.00 80.93           H  
ATOM   1289  HB3 LYS A  79     -20.330  14.909  21.080  1.00 80.93           H  
ATOM   1290  O   LYS A  79     -21.160  11.462  20.081  1.00 80.93           O  
ATOM   1291  CG  LYS A  79     -22.318  14.213  21.565  1.00 80.93           C  
ATOM   1292  HG2 LYS A  79     -22.512  13.718  20.613  1.00 80.93           H  
ATOM   1293  HG3 LYS A  79     -22.790  13.638  22.361  1.00 80.93           H  
ATOM   1294  CD  LYS A  79     -22.930  15.612  21.506  1.00 80.93           C  
ATOM   1295  HD2 LYS A  79     -22.514  16.141  20.649  1.00 80.93           H  
ATOM   1296  HD3 LYS A  79     -22.715  16.156  22.426  1.00 80.93           H  
ATOM   1297  CE  LYS A  79     -24.438  15.424  21.339  1.00 80.93           C  
ATOM   1298  HE2 LYS A  79     -24.855  15.060  22.278  1.00 80.93           H  
ATOM   1299  HE3 LYS A  79     -24.600  14.644  20.595  1.00 80.93           H  
ATOM   1300  NZ  LYS A  79     -25.109  16.664  20.900  1.00 80.93           N  
ATOM   1301  HZ1 LYS A  79     -24.974  17.406  21.572  1.00 80.93           H  
ATOM   1302  HZ2 LYS A  79     -26.094  16.474  20.782  1.00 80.93           H  
ATOM   1303  HZ3 LYS A  79     -24.739  16.919  19.996  1.00 80.93           H  
ATOM   1304  N   TYR A  80     -19.382  12.676  19.448  1.00 81.27           N  
ATOM   1305  H   TYR A  80     -18.669  13.333  19.730  1.00 81.27           H  
ATOM   1306  CA  TYR A  80     -19.353  12.129  18.091  1.00 81.27           C  
ATOM   1307  HA  TYR A  80     -20.322  12.303  17.624  1.00 81.27           H  
ATOM   1308  C   TYR A  80     -19.121  10.610  18.103  1.00 81.27           C  
ATOM   1309  CB  TYR A  80     -18.275  12.845  17.265  1.00 81.27           C  
ATOM   1310  HB2 TYR A  80     -17.305  12.717  17.746  1.00 81.27           H  
ATOM   1311  HB3 TYR A  80     -18.493  13.913  17.251  1.00 81.27           H  
ATOM   1312  O   TYR A  80     -19.789   9.875  17.376  1.00 81.27           O  
ATOM   1313  CG  TYR A  80     -18.185  12.341  15.836  1.00 81.27           C  
ATOM   1314  CD1 TYR A  80     -17.369  11.233  15.532  1.00 81.27           C  
ATOM   1315  HD1 TYR A  80     -16.797  10.759  16.316  1.00 81.27           H  
ATOM   1316  CD2 TYR A  80     -18.970  12.932  14.828  1.00 81.27           C  
ATOM   1317  HD2 TYR A  80     -19.625  13.753  15.079  1.00 81.27           H  
ATOM   1318  CE1 TYR A  80     -17.339  10.709  14.228  1.00 81.27           C  
ATOM   1319  HE1 TYR A  80     -16.728   9.845  14.014  1.00 81.27           H  
ATOM   1320  CE2 TYR A  80     -18.942  12.413  13.518  1.00 81.27           C  
ATOM   1321  HE2 TYR A  80     -19.569  12.835  12.745  1.00 81.27           H  
ATOM   1322  OH  TYR A  80     -18.156  10.741  11.980  1.00 81.27           O  
ATOM   1323  HH  TYR A  80     -17.659   9.921  11.962  1.00 81.27           H  
ATOM   1324  CZ  TYR A  80     -18.137  11.291  13.223  1.00 81.27           C  
ATOM   1325  N   ILE A  81     -18.194  10.123  18.933  1.00 77.33           N  
ATOM   1326  H   ILE A  81     -17.672  10.763  19.514  1.00 77.33           H  
ATOM   1327  CA  ILE A  81     -17.917   8.687  19.045  1.00 77.33           C  
ATOM   1328  HA  ILE A  81     -17.772   8.289  18.041  1.00 77.33           H  
ATOM   1329  C   ILE A  81     -19.118   7.938  19.646  1.00 77.33           C  
ATOM   1330  CB  ILE A  81     -16.619   8.439  19.843  1.00 77.33           C  
ATOM   1331  HB  ILE A  81     -16.707   8.903  20.825  1.00 77.33           H  
ATOM   1332  O   ILE A  81     -19.510   6.897  19.114  1.00 77.33           O  
ATOM   1333  CG1 ILE A  81     -15.372   9.000  19.119  1.00 77.33           C  
ATOM   1334 HG12 ILE A  81     -15.590   9.977  18.688  1.00 77.33           H  
ATOM   1335 HG13 ILE A  81     -15.099   8.338  18.297  1.00 77.33           H  
ATOM   1336  CG2 ILE A  81     -16.438   6.922  20.009  1.00 77.33           C  
ATOM   1337 HG21 ILE A  81     -16.551   6.424  19.046  1.00 77.33           H  
ATOM   1338 HG22 ILE A  81     -15.442   6.699  20.393  1.00 77.33           H  
ATOM   1339 HG23 ILE A  81     -17.176   6.521  20.704  1.00 77.33           H  
ATOM   1340  CD1 ILE A  81     -14.162   9.168  20.052  1.00 77.33           C  
ATOM   1341 HD11 ILE A  81     -14.372   9.945  20.787  1.00 77.33           H  
ATOM   1342 HD12 ILE A  81     -13.291   9.463  19.466  1.00 77.33           H  
ATOM   1343 HD13 ILE A  81     -13.925   8.244  20.579  1.00 77.33           H  
ATOM   1344  N   GLU A  82     -19.732   8.472  20.704  1.00 77.37           N  
ATOM   1345  H   GLU A  82     -19.348   9.312  21.114  1.00 77.37           H  
ATOM   1346  CA  GLU A  82     -20.933   7.905  21.332  1.00 77.37           C  
ATOM   1347  HA  GLU A  82     -20.712   6.907  21.711  1.00 77.37           H  
ATOM   1348  C   GLU A  82     -22.096   7.768  20.334  1.00 77.37           C  
ATOM   1349  CB  GLU A  82     -21.364   8.787  22.515  1.00 77.37           C  
ATOM   1350  HB2 GLU A  82     -21.355   9.831  22.201  1.00 77.37           H  
ATOM   1351  HB3 GLU A  82     -22.385   8.523  22.791  1.00 77.37           H  
ATOM   1352  O   GLU A  82     -22.717   6.703  20.254  1.00 77.37           O  
ATOM   1353  CG  GLU A  82     -20.475   8.611  23.758  1.00 77.37           C  
ATOM   1354  HG2 GLU A  82     -20.628   7.605  24.148  1.00 77.37           H  
ATOM   1355  HG3 GLU A  82     -19.426   8.697  23.477  1.00 77.37           H  
ATOM   1356  CD  GLU A  82     -20.796   9.621  24.873  1.00 77.37           C  
ATOM   1357  OE1 GLU A  82     -19.976   9.715  25.814  1.00 77.37           O  
ATOM   1358  OE2 GLU A  82     -21.860  10.281  24.802  1.00 77.37           O  
ATOM   1359  N   GLU A  83     -22.342   8.807  19.524  1.00 78.26           N  
ATOM   1360  H   GLU A  83     -21.812   9.654  19.676  1.00 78.26           H  
ATOM   1361  CA  GLU A  83     -23.374   8.826  18.477  1.00 78.26           C  
ATOM   1362  HA  GLU A  83     -24.345   8.607  18.922  1.00 78.26           H  
ATOM   1363  C   GLU A  83     -23.129   7.770  17.389  1.00 78.26           C  
ATOM   1364  CB  GLU A  83     -23.430  10.220  17.814  1.00 78.26           C  
ATOM   1365  HB2 GLU A  83     -22.414  10.543  17.585  1.00 78.26           H  
ATOM   1366  HB3 GLU A  83     -23.971  10.132  16.872  1.00 78.26           H  
ATOM   1367  O   GLU A  83     -24.078   7.176  16.878  1.00 78.26           O  
ATOM   1368  CG  GLU A  83     -24.136  11.299  18.658  1.00 78.26           C  
ATOM   1369  HG2 GLU A  83     -23.697  11.327  19.655  1.00 78.26           H  
ATOM   1370  HG3 GLU A  83     -25.181  11.011  18.772  1.00 78.26           H  
ATOM   1371  CD  GLU A  83     -24.073  12.714  18.036  1.00 78.26           C  
ATOM   1372  OE1 GLU A  83     -24.525  13.676  18.711  1.00 78.26           O  
ATOM   1373  OE2 GLU A  83     -23.604  12.864  16.881  1.00 78.26           O  
ATOM   1374  N   GLN A  84     -21.867   7.526  17.019  1.00 71.73           N  
ATOM   1375  H   GLN A  84     -21.131   8.049  17.472  1.00 71.73           H  
ATOM   1376  CA  GLN A  84     -21.527   6.598  15.937  1.00 71.73           C  
ATOM   1377  HA  GLN A  84     -22.307   6.642  15.178  1.00 71.73           H  
ATOM   1378  C   GLN A  84     -21.461   5.131  16.379  1.00 71.73           C  
ATOM   1379  CB  GLN A  84     -20.197   7.021  15.292  1.00 71.73           C  
ATOM   1380  HB2 GLN A  84     -19.866   6.231  14.619  1.00 71.73           H  
ATOM   1381  HB3 GLN A  84     -19.446   7.147  16.072  1.00 71.73           H  
ATOM   1382  O   GLN A  84     -21.745   4.245  15.571  1.00 71.73           O  
ATOM   1383  CG  GLN A  84     -20.285   8.323  14.486  1.00 71.73           C  
ATOM   1384  HG2 GLN A  84     -19.303   8.549  14.071  1.00 71.73           H  
ATOM   1385  HG3 GLN A  84     -20.567   9.144  15.144  1.00 71.73           H  
ATOM   1386  CD  GLN A  84     -21.286   8.241  13.343  1.00 71.73           C  
ATOM   1387  NE2 GLN A  84     -22.293   9.086  13.335  1.00 71.73           N  
ATOM   1388 HE21 GLN A  84     -23.011   8.910  12.647  1.00 71.73           H  
ATOM   1389 HE22 GLN A  84     -22.438   9.686  14.135  1.00 71.73           H  
ATOM   1390  OE1 GLN A  84     -21.189   7.421  12.444  1.00 71.73           O  
ATOM   1391  N   PHE A  85     -21.067   4.845  17.624  1.00 65.02           N  
ATOM   1392  H   PHE A  85     -20.809   5.611  18.228  1.00 65.02           H  
ATOM   1393  CA  PHE A  85     -20.720   3.477  18.031  1.00 65.02           C  
ATOM   1394  HA  PHE A  85     -20.904   2.811  17.188  1.00 65.02           H  
ATOM   1395  C   PHE A  85     -21.601   2.881  19.123  1.00 65.02           C  
ATOM   1396  CB  PHE A  85     -19.211   3.379  18.308  1.00 65.02           C  
ATOM   1397  HB2 PHE A  85     -18.974   2.404  18.733  1.00 65.02           H  
ATOM   1398  HB3 PHE A  85     -18.920   4.140  19.032  1.00 65.02           H  
ATOM   1399  O   PHE A  85     -21.401   1.717  19.471  1.00 65.02           O  
ATOM   1400  CG  PHE A  85     -18.421   3.550  17.026  1.00 65.02           C  
ATOM   1401  CD1 PHE A  85     -18.341   2.486  16.107  1.00 65.02           C  
ATOM   1402  HD1 PHE A  85     -18.781   1.535  16.370  1.00 65.02           H  
ATOM   1403  CD2 PHE A  85     -17.937   4.818  16.672  1.00 65.02           C  
ATOM   1404  HD2 PHE A  85     -18.034   5.643  17.363  1.00 65.02           H  
ATOM   1405  CE1 PHE A  85     -17.799   2.701  14.825  1.00 65.02           C  
ATOM   1406  HE1 PHE A  85     -17.822   1.928  14.072  1.00 65.02           H  
ATOM   1407  CE2 PHE A  85     -17.421   5.036  15.387  1.00 65.02           C  
ATOM   1408  HE2 PHE A  85     -17.125   6.034  15.099  1.00 65.02           H  
ATOM   1409  CZ  PHE A  85     -17.349   3.980  14.466  1.00 65.02           C  
ATOM   1410  HZ  PHE A  85     -16.999   4.165  13.461  1.00 65.02           H  
ATOM   1411  N   THR A  86     -22.621   3.588  19.627  1.00 60.44           N  
ATOM   1412  H   THR A  86     -22.743   4.540  19.313  1.00 60.44           H  
ATOM   1413  CA  THR A  86     -23.460   3.116  20.755  1.00 60.44           C  
ATOM   1414  HA  THR A  86     -23.998   3.989  21.124  1.00 60.44           H  
ATOM   1415  C   THR A  86     -22.621   2.631  21.947  1.00 60.44           C  
ATOM   1416  CB  THR A  86     -24.527   2.075  20.343  1.00 60.44           C  
ATOM   1417  HB  THR A  86     -25.021   1.700  21.239  1.00 60.44           H  
ATOM   1418  O   THR A  86     -23.012   1.739  22.700  1.00 60.44           O  
ATOM   1419  CG2 THR A  86     -25.610   2.681  19.456  1.00 60.44           C  
ATOM   1420 HG21 THR A  86     -26.355   1.920  19.220  1.00 60.44           H  
ATOM   1421 HG22 THR A  86     -26.097   3.506  19.977  1.00 60.44           H  
ATOM   1422 HG23 THR A  86     -25.171   3.052  18.530  1.00 60.44           H  
ATOM   1423  OG1 THR A  86     -23.978   0.978  19.642  1.00 60.44           O  
ATOM   1424  HG1 THR A  86     -23.030   1.122  19.608  1.00 60.44           H  
ATOM   1425  N   THR A  87     -21.424   3.189  22.105  1.00 58.55           N  
ATOM   1426  H   THR A  87     -21.140   3.908  21.455  1.00 58.55           H  
ATOM   1427  CA  THR A  87     -20.472   2.847  23.159  1.00 58.55           C  
ATOM   1428  HA  THR A  87     -20.711   1.869  23.578  1.00 58.55           H  
ATOM   1429  C   THR A  87     -20.578   3.887  24.251  1.00 58.55           C  
ATOM   1430  CB  THR A  87     -19.041   2.788  22.613  1.00 58.55           C  
ATOM   1431  HB  THR A  87     -18.328   2.811  23.437  1.00 58.55           H  
ATOM   1432  O   THR A  87     -20.415   5.069  23.976  1.00 58.55           O  
ATOM   1433  CG2 THR A  87     -18.845   1.499  21.827  1.00 58.55           C  
ATOM   1434 HG21 THR A  87     -18.710   0.673  22.526  1.00 58.55           H  
ATOM   1435 HG22 THR A  87     -17.972   1.606  21.183  1.00 58.55           H  
ATOM   1436 HG23 THR A  87     -19.711   1.289  21.199  1.00 58.55           H  
ATOM   1437  OG1 THR A  87     -18.779   3.867  21.745  1.00 58.55           O  
ATOM   1438  HG1 THR A  87     -18.888   4.681  22.242  1.00 58.55           H  
ATOM   1439  N   ARG A  88     -20.847   3.454  25.488  1.00 56.80           N  
ATOM   1440  H   ARG A  88     -20.960   2.460  25.628  1.00 56.80           H  
ATOM   1441  CA  ARG A  88     -21.012   4.364  26.638  1.00 56.80           C  
ATOM   1442  HA  ARG A  88     -21.697   5.170  26.376  1.00 56.80           H  
ATOM   1443  C   ARG A  88     -19.724   5.069  27.044  1.00 56.80           C  
ATOM   1444  CB  ARG A  88     -21.536   3.596  27.857  1.00 56.80           C  
ATOM   1445  HB2 ARG A  88     -21.410   4.225  28.738  1.00 56.80           H  
ATOM   1446  HB3 ARG A  88     -20.948   2.690  28.004  1.00 56.80           H  
ATOM   1447  O   ARG A  88     -19.785   6.122  27.663  1.00 56.80           O  
ATOM   1448  CG  ARG A  88     -23.020   3.249  27.737  1.00 56.80           C  
ATOM   1449  HG2 ARG A  88     -23.175   2.549  26.916  1.00 56.80           H  
ATOM   1450  HG3 ARG A  88     -23.589   4.159  27.550  1.00 56.80           H  
ATOM   1451  CD  ARG A  88     -23.479   2.621  29.056  1.00 56.80           C  
ATOM   1452  HD2 ARG A  88     -23.251   3.317  29.863  1.00 56.80           H  
ATOM   1453  HD3 ARG A  88     -22.922   1.698  29.218  1.00 56.80           H  
ATOM   1454  NE  ARG A  88     -24.925   2.340  29.047  1.00 56.80           N  
ATOM   1455  HE  ARG A  88     -25.413   2.537  28.185  1.00 56.80           H  
ATOM   1456  NH1 ARG A  88     -25.104   1.743  31.256  1.00 56.80           N  
ATOM   1457 HH11 ARG A  88     -25.677   1.572  32.070  1.00 56.80           H  
ATOM   1458 HH12 ARG A  88     -24.117   1.923  31.367  1.00 56.80           H  
ATOM   1459  NH2 ARG A  88     -26.934   1.812  29.977  1.00 56.80           N  
ATOM   1460 HH21 ARG A  88     -27.493   1.619  30.796  1.00 56.80           H  
ATOM   1461 HH22 ARG A  88     -27.396   2.069  29.116  1.00 56.80           H  
ATOM   1462  CZ  ARG A  88     -25.645   1.967  30.089  1.00 56.80           C  
ATOM   1463  N   LYS A  89     -18.583   4.439  26.774  1.00 63.99           N  
ATOM   1464  H   LYS A  89     -18.633   3.549  26.299  1.00 63.99           H  
ATOM   1465  CA  LYS A  89     -17.254   4.960  27.066  1.00 63.99           C  
ATOM   1466  HA  LYS A  89     -17.289   6.046  27.147  1.00 63.99           H  
ATOM   1467  C   LYS A  89     -16.352   4.587  25.911  1.00 63.99           C  
ATOM   1468  CB  LYS A  89     -16.720   4.377  28.380  1.00 63.99           C  
ATOM   1469  HB2 LYS A  89     -15.675   4.669  28.484  1.00 63.99           H  
ATOM   1470  HB3 LYS A  89     -16.766   3.289  28.344  1.00 63.99           H  
ATOM   1471  O   LYS A  89     -16.137   3.404  25.647  1.00 63.99           O  
ATOM   1472  CG  LYS A  89     -17.498   4.884  29.600  1.00 63.99           C  
ATOM   1473  HG2 LYS A  89     -18.531   4.539  29.555  1.00 63.99           H  
ATOM   1474  HG3 LYS A  89     -17.477   5.974  29.626  1.00 63.99           H  
ATOM   1475  CD  LYS A  89     -16.844   4.326  30.860  1.00 63.99           C  
ATOM   1476  HD2 LYS A  89     -16.851   3.238  30.804  1.00 63.99           H  
ATOM   1477  HD3 LYS A  89     -15.808   4.662  30.905  1.00 63.99           H  
ATOM   1478  CE  LYS A  89     -17.586   4.777  32.116  1.00 63.99           C  
ATOM   1479  HE2 LYS A  89     -17.544   5.865  32.182  1.00 63.99           H  
ATOM   1480  HE3 LYS A  89     -18.628   4.471  32.031  1.00 63.99           H  
ATOM   1481  NZ  LYS A  89     -16.953   4.149  33.298  1.00 63.99           N  
ATOM   1482  HZ1 LYS A  89     -17.435   4.379  34.155  1.00 63.99           H  
ATOM   1483  HZ2 LYS A  89     -15.988   4.437  33.368  1.00 63.99           H  
ATOM   1484  HZ3 LYS A  89     -16.937   3.146  33.174  1.00 63.99           H  
ATOM   1485  N   ALA A  90     -15.883   5.603  25.209  1.00 67.35           N  
ATOM   1486  H   ALA A  90     -16.136   6.546  25.469  1.00 67.35           H  
ATOM   1487  CA  ALA A  90     -14.834   5.457  24.230  1.00 67.35           C  
ATOM   1488  HA  ALA A  90     -14.386   4.471  24.346  1.00 67.35           H  
ATOM   1489  C   ALA A  90     -13.771   6.513  24.504  1.00 67.35           C  
ATOM   1490  CB  ALA A  90     -15.420   5.558  22.828  1.00 67.35           C  
ATOM   1491  HB1 ALA A  90     -14.613   5.449  22.103  1.00 67.35           H  
ATOM   1492  HB2 ALA A  90     -16.153   4.766  22.671  1.00 67.35           H  
ATOM   1493  HB3 ALA A  90     -15.895   6.532  22.713  1.00 67.35           H  
ATOM   1494  O   ALA A  90     -14.095   7.680  24.732  1.00 67.35           O  
ATOM   1495  N   LYS A  91     -12.511   6.094  24.498  1.00 70.82           N  
ATOM   1496  H   LYS A  91     -12.335   5.117  24.314  1.00 70.82           H  
ATOM   1497  CA  LYS A  91     -11.364   6.984  24.638  1.00 70.82           C  
ATOM   1498  HA  LYS A  91     -11.704   7.994  24.868  1.00 70.82           H  
ATOM   1499  C   LYS A  91     -10.624   7.020  23.314  1.00 70.82           C  
ATOM   1500  CB  LYS A  91     -10.488   6.494  25.797  1.00 70.82           C  
ATOM   1501  HB2 LYS A  91     -11.093   6.443  26.703  1.00 70.82           H  
ATOM   1502  HB3 LYS A  91     -10.127   5.491  25.571  1.00 70.82           H  
ATOM   1503  O   LYS A  91     -10.231   5.975  22.798  1.00 70.82           O  
ATOM   1504  CG  LYS A  91      -9.293   7.422  26.047  1.00 70.82           C  
ATOM   1505  HG2 LYS A  91      -8.692   7.496  25.141  1.00 70.82           H  
ATOM   1506  HG3 LYS A  91      -9.647   8.415  26.327  1.00 70.82           H  
ATOM   1507  CD  LYS A  91      -8.420   6.847  27.163  1.00 70.82           C  
ATOM   1508  HD2 LYS A  91      -8.991   6.806  28.091  1.00 70.82           H  
ATOM   1509  HD3 LYS A  91      -8.130   5.833  26.887  1.00 70.82           H  
ATOM   1510  CE  LYS A  91      -7.165   7.700  27.353  1.00 70.82           C  
ATOM   1511  HE2 LYS A  91      -6.695   7.838  26.380  1.00 70.82           H  
ATOM   1512  HE3 LYS A  91      -7.451   8.680  27.734  1.00 70.82           H  
ATOM   1513  NZ  LYS A  91      -6.224   7.022  28.277  1.00 70.82           N  
ATOM   1514  HZ1 LYS A  91      -5.364   7.544  28.373  1.00 70.82           H  
ATOM   1515  HZ2 LYS A  91      -5.999   6.107  27.914  1.00 70.82           H  
ATOM   1516  HZ3 LYS A  91      -6.645   6.884  29.185  1.00 70.82           H  
ATOM   1517  N   THR A  92     -10.412   8.214  22.774  1.00 71.01           N  
ATOM   1518  H   THR A  92     -10.826   9.036  23.191  1.00 71.01           H  
ATOM   1519  CA  THR A  92      -9.498   8.400  21.647  1.00 71.01           C  
ATOM   1520  HA  THR A  92      -9.770   7.712  20.847  1.00 71.01           H  
ATOM   1521  C   THR A  92      -8.077   8.086  22.104  1.00 71.01           C  
ATOM   1522  CB  THR A  92      -9.582   9.824  21.089  1.00 71.01           C  
ATOM   1523  HB  THR A  92      -9.320  10.545  21.864  1.00 71.01           H  
ATOM   1524  O   THR A  92      -7.564   8.714  23.029  1.00 71.01           O  
ATOM   1525  CG2 THR A  92      -8.644   9.995  19.897  1.00 71.01           C  
ATOM   1526 HG21 THR A  92      -8.790  10.978  19.451  1.00 71.01           H  
ATOM   1527 HG22 THR A  92      -8.829   9.213  19.160  1.00 71.01           H  
ATOM   1528 HG23 THR A  92      -7.606   9.937  20.224  1.00 71.01           H  
ATOM   1529  OG1 THR A  92     -10.901  10.067  20.660  1.00 71.01           O  
ATOM   1530  HG1 THR A  92     -10.928  10.968  20.331  1.00 71.01           H  
ATOM   1531  N   LEU A  93      -7.446   7.108  21.461  1.00 66.95           N  
ATOM   1532  H   LEU A  93      -7.953   6.610  20.743  1.00 66.95           H  
ATOM   1533  CA  LEU A  93      -6.043   6.760  21.673  1.00 66.95           C  
ATOM   1534  HA  LEU A  93      -5.741   7.029  22.685  1.00 66.95           H  
ATOM   1535  C   LEU A  93      -5.137   7.546  20.725  1.00 66.95           C  
ATOM   1536  CB  LEU A  93      -5.854   5.246  21.477  1.00 66.95           C  
ATOM   1537  HB2 LEU A  93      -6.183   4.983  20.472  1.00 66.95           H  
ATOM   1538  HB3 LEU A  93      -4.788   5.029  21.542  1.00 66.95           H  
ATOM   1539  O   LEU A  93      -4.117   8.078  21.149  1.00 66.95           O  
ATOM   1540  CG  LEU A  93      -6.592   4.349  22.489  1.00 66.95           C  
ATOM   1541  HG  LEU A  93      -7.666   4.527  22.428  1.00 66.95           H  
ATOM   1542  CD1 LEU A  93      -6.320   2.891  22.124  1.00 66.95           C  
ATOM   1543 HD11 LEU A  93      -5.250   2.720  22.004  1.00 66.95           H  
ATOM   1544 HD12 LEU A  93      -6.677   2.229  22.913  1.00 66.95           H  
ATOM   1545 HD13 LEU A  93      -6.846   2.656  21.199  1.00 66.95           H  
ATOM   1546  CD2 LEU A  93      -6.131   4.593  23.926  1.00 66.95           C  
ATOM   1547 HD21 LEU A  93      -5.052   4.459  24.000  1.00 66.95           H  
ATOM   1548 HD22 LEU A  93      -6.620   3.879  24.589  1.00 66.95           H  
ATOM   1549 HD23 LEU A  93      -6.409   5.598  24.242  1.00 66.95           H  
ATOM   1550  N   VAL A  94      -5.519   7.630  19.446  1.00 67.47           N  
ATOM   1551  H   VAL A  94      -6.389   7.189  19.184  1.00 67.47           H  
ATOM   1552  CA  VAL A  94      -4.749   8.323  18.405  1.00 67.47           C  
ATOM   1553  HA  VAL A  94      -4.171   9.123  18.870  1.00 67.47           H  
ATOM   1554  C   VAL A  94      -5.698   8.943  17.380  1.00 67.47           C  
ATOM   1555  CB  VAL A  94      -3.755   7.367  17.705  1.00 67.47           C  
ATOM   1556  HB  VAL A  94      -4.320   6.573  17.217  1.00 67.47           H  
ATOM   1557  O   VAL A  94      -6.546   8.253  16.808  1.00 67.47           O  
ATOM   1558  CG1 VAL A  94      -2.932   8.098  16.636  1.00 67.47           C  
ATOM   1559 HG11 VAL A  94      -2.383   8.922  17.092  1.00 67.47           H  
ATOM   1560 HG12 VAL A  94      -3.578   8.495  15.854  1.00 67.47           H  
ATOM   1561 HG13 VAL A  94      -2.222   7.410  16.177  1.00 67.47           H  
ATOM   1562  CG2 VAL A  94      -2.761   6.709  18.671  1.00 67.47           C  
ATOM   1563 HG21 VAL A  94      -2.036   6.117  18.114  1.00 67.47           H  
ATOM   1564 HG22 VAL A  94      -3.282   6.041  19.356  1.00 67.47           H  
ATOM   1565 HG23 VAL A  94      -2.232   7.473  19.241  1.00 67.47           H  
ATOM   1566  N   THR A  95      -5.511  10.234  17.101  1.00 64.57           N  
ATOM   1567  H   THR A  95      -4.818  10.742  17.632  1.00 64.57           H  
ATOM   1568  CA  THR A  95      -6.158  10.936  15.984  1.00 64.57           C  
ATOM   1569  HA  THR A  95      -7.067  10.405  15.700  1.00 64.57           H  
ATOM   1570  C   THR A  95      -5.207  10.955  14.791  1.00 64.57           C  
ATOM   1571  CB  THR A  95      -6.570  12.365  16.377  1.00 64.57           C  
ATOM   1572  HB  THR A  95      -5.688  12.941  16.656  1.00 64.57           H  
ATOM   1573  O   THR A  95      -4.178  11.627  14.816  1.00 64.57           O  
ATOM   1574  CG2 THR A  95      -7.321  13.082  15.252  1.00 64.57           C  
ATOM   1575 HG21 THR A  95      -7.650  14.061  15.601  1.00 64.57           H  
ATOM   1576 HG22 THR A  95      -8.192  12.498  14.955  1.00 64.57           H  
ATOM   1577 HG23 THR A  95      -6.665  13.225  14.393  1.00 64.57           H  
ATOM   1578  OG1 THR A  95      -7.454  12.312  17.470  1.00 64.57           O  
ATOM   1579  HG1 THR A  95      -7.514  13.184  17.867  1.00 64.57           H  
ATOM   1580  N   ILE A  96      -5.544  10.229  13.726  1.00 64.31           N  
ATOM   1581  H   ILE A  96      -6.397   9.689  13.750  1.00 64.31           H  
ATOM   1582  CA  ILE A  96      -4.752  10.173  12.496  1.00 64.31           C  
ATOM   1583  HA  ILE A  96      -3.728  10.465  12.730  1.00 64.31           H  
ATOM   1584  C   ILE A  96      -5.305  11.175  11.484  1.00 64.31           C  
ATOM   1585  CB  ILE A  96      -4.677   8.741  11.930  1.00 64.31           C  
ATOM   1586  HB  ILE A  96      -5.686   8.369  11.750  1.00 64.31           H  
ATOM   1587  O   ILE A  96      -6.447  11.070  11.029  1.00 64.31           O  
ATOM   1588  CG1 ILE A  96      -3.993   7.800  12.944  1.00 64.31           C  
ATOM   1589 HG12 ILE A  96      -4.506   7.874  13.903  1.00 64.31           H  
ATOM   1590 HG13 ILE A  96      -2.956   8.105  13.082  1.00 64.31           H  
ATOM   1591  CG2 ILE A  96      -3.983   8.778  10.564  1.00 64.31           C  
ATOM   1592 HG21 ILE A  96      -3.082   9.389  10.630  1.00 64.31           H  
ATOM   1593 HG22 ILE A  96      -3.722   7.780  10.212  1.00 64.31           H  
ATOM   1594 HG23 ILE A  96      -4.651   9.214   9.821  1.00 64.31           H  
ATOM   1595  CD1 ILE A  96      -4.036   6.325  12.548  1.00 64.31           C  
ATOM   1596 HD11 ILE A  96      -3.487   6.162  11.621  1.00 64.31           H  
ATOM   1597 HD12 ILE A  96      -5.069   5.997  12.432  1.00 64.31           H  
ATOM   1598 HD13 ILE A  96      -3.554   5.739  13.331  1.00 64.31           H  
ATOM   1599  N   VAL A  97      -4.455  12.134  11.107  1.00 59.72           N  
ATOM   1600  H   VAL A  97      -3.559  12.153  11.573  1.00 59.72           H  
ATOM   1601  CA  VAL A  97      -4.808  13.278  10.252  1.00 59.72           C  
ATOM   1602  HA  VAL A  97      -5.760  13.674  10.605  1.00 59.72           H  
ATOM   1603  C   VAL A  97      -4.963  12.884   8.777  1.00 59.72           C  
ATOM   1604  CB  VAL A  97      -3.806  14.434  10.433  1.00 59.72           C  
ATOM   1605  HB  VAL A  97      -2.849  14.144   9.998  1.00 59.72           H  
ATOM   1606  O   VAL A  97      -5.743  13.501   8.055  1.00 59.72           O  
ATOM   1607  CG1 VAL A  97      -4.268  15.746   9.779  1.00 59.72           C  
ATOM   1608 HG11 VAL A  97      -4.531  15.595   8.732  1.00 59.72           H  
ATOM   1609 HG12 VAL A  97      -5.116  16.157  10.328  1.00 59.72           H  
ATOM   1610 HG13 VAL A  97      -3.455  16.470   9.825  1.00 59.72           H  
ATOM   1611  CG2 VAL A  97      -3.599  14.755  11.921  1.00 59.72           C  
ATOM   1612 HG21 VAL A  97      -4.556  14.949  12.406  1.00 59.72           H  
ATOM   1613 HG22 VAL A  97      -2.962  15.633  12.030  1.00 59.72           H  
ATOM   1614 HG23 VAL A  97      -3.104  13.930  12.433  1.00 59.72           H  
ATOM   1615  N   ARG A  98      -4.226  11.868   8.309  1.00 60.68           N  
ATOM   1616  H   ARG A  98      -3.624  11.372   8.950  1.00 60.68           H  
ATOM   1617  CA  ARG A  98      -4.339  11.352   6.939  1.00 60.68           C  
ATOM   1618  HA  ARG A  98      -5.344  11.566   6.575  1.00 60.68           H  
ATOM   1619  C   ARG A  98      -4.164   9.843   6.878  1.00 60.68           C  
ATOM   1620  CB  ARG A  98      -3.347  12.029   5.984  1.00 60.68           C  
ATOM   1621  HB2 ARG A  98      -2.333  11.934   6.372  1.00 60.68           H  
ATOM   1622  HB3 ARG A  98      -3.393  11.506   5.028  1.00 60.68           H  
ATOM   1623  O   ARG A  98      -3.260   9.285   7.493  1.00 60.68           O  
ATOM   1624  CG  ARG A  98      -3.680  13.507   5.746  1.00 60.68           C  
ATOM   1625  HG2 ARG A  98      -4.753  13.635   5.608  1.00 60.68           H  
ATOM   1626  HG3 ARG A  98      -3.354  14.085   6.610  1.00 60.68           H  
ATOM   1627  CD  ARG A  98      -2.969  14.000   4.487  1.00 60.68           C  
ATOM   1628  HD2 ARG A  98      -1.949  13.615   4.488  1.00 60.68           H  
ATOM   1629  HD3 ARG A  98      -3.492  13.599   3.618  1.00 60.68           H  
ATOM   1630  NE  ARG A  98      -2.918  15.471   4.446  1.00 60.68           N  
ATOM   1631  HE  ARG A  98      -2.987  15.937   5.339  1.00 60.68           H  
ATOM   1632  NH1 ARG A  98      -2.534  15.691   2.200  1.00 60.68           N  
ATOM   1633 HH11 ARG A  98      -2.081  16.200   1.455  1.00 60.68           H  
ATOM   1634 HH12 ARG A  98      -2.634  14.688   2.129  1.00 60.68           H  
ATOM   1635  NH2 ARG A  98      -2.341  17.473   3.540  1.00 60.68           N  
ATOM   1636 HH21 ARG A  98      -2.304  17.861   4.472  1.00 60.68           H  
ATOM   1637 HH22 ARG A  98      -1.966  18.005   2.768  1.00 60.68           H  
ATOM   1638  CZ  ARG A  98      -2.609  16.205   3.397  1.00 60.68           C  
ATOM   1639  N   PHE A  99      -4.997   9.201   6.067  1.00 61.13           N  
ATOM   1640  H   PHE A  99      -5.760   9.724   5.660  1.00 61.13           H  
ATOM   1641  CA  PHE A  99      -4.731   7.854   5.567  1.00 61.13           C  
ATOM   1642  HA  PHE A  99      -4.792   7.151   6.397  1.00 61.13           H  
ATOM   1643  C   PHE A  99      -3.316   7.787   4.993  1.00 61.13           C  
ATOM   1644  CB  PHE A  99      -5.790   7.497   4.518  1.00 61.13           C  
ATOM   1645  HB2 PHE A  99      -5.840   8.274   3.755  1.00 61.13           H  
ATOM   1646  HB3 PHE A  99      -5.513   6.560   4.034  1.00 61.13           H  
ATOM   1647  O   PHE A  99      -2.950   8.698   4.254  1.00 61.13           O  
ATOM   1648  CG  PHE A  99      -7.134   7.317   5.178  1.00 61.13           C  
ATOM   1649  CD1 PHE A  99      -7.312   6.215   6.029  1.00 61.13           C  
ATOM   1650  HD1 PHE A  99      -6.522   5.485   6.129  1.00 61.13           H  
ATOM   1651  CD2 PHE A  99      -8.124   8.308   5.113  1.00 61.13           C  
ATOM   1652  HD2 PHE A  99      -7.966   9.202   4.527  1.00 61.13           H  
ATOM   1653  CE1 PHE A  99      -8.490   6.055   6.767  1.00 61.13           C  
ATOM   1654  HE1 PHE A  99      -8.599   5.221   7.445  1.00 61.13           H  
ATOM   1655  CE2 PHE A  99      -9.274   8.157   5.907  1.00 61.13           C  
ATOM   1656  HE2 PHE A  99     -10.021   8.932   5.996  1.00 61.13           H  
ATOM   1657  CZ  PHE A  99      -9.487   7.023   6.690  1.00 61.13           C  
ATOM   1658  HZ  PHE A  99     -10.373   6.935   7.302  1.00 61.13           H  
ATOM   1659  N   GLN A 100      -2.581   6.720   5.340  1.00 63.65           N  
ATOM   1660  H   GLN A 100      -3.068   6.005   5.861  1.00 63.65           H  
ATOM   1661  CA  GLN A 100      -1.132   6.480   5.150  1.00 63.65           C  
ATOM   1662  HA  GLN A 100      -1.055   5.428   4.876  1.00 63.65           H  
ATOM   1663  C   GLN A 100      -0.246   6.581   6.404  1.00 63.65           C  
ATOM   1664  CB  GLN A 100      -0.508   7.234   3.960  1.00 63.65           C  
ATOM   1665  HB2 GLN A 100      -0.561   8.308   4.143  1.00 63.65           H  
ATOM   1666  HB3 GLN A 100       0.551   6.988   3.886  1.00 63.65           H  
ATOM   1667  O   GLN A 100       0.945   6.311   6.301  1.00 63.65           O  
ATOM   1668  CG  GLN A 100      -1.155   6.862   2.617  1.00 63.65           C  
ATOM   1669  HG2 GLN A 100      -0.824   5.862   2.341  1.00 63.65           H  
ATOM   1670  HG3 GLN A 100      -2.242   6.836   2.690  1.00 63.65           H  
ATOM   1671  CD  GLN A 100      -0.792   7.822   1.492  1.00 63.65           C  
ATOM   1672  NE2 GLN A 100      -1.213   7.533   0.281  1.00 63.65           N  
ATOM   1673 HE21 GLN A 100      -1.700   6.667   0.099  1.00 63.65           H  
ATOM   1674 HE22 GLN A 100      -0.869   8.149  -0.441  1.00 63.65           H  
ATOM   1675  OE1 GLN A 100      -0.144   8.842   1.641  1.00 63.65           O  
ATOM   1676  N   THR A 101      -0.779   6.844   7.605  1.00 70.26           N  
ATOM   1677  H   THR A 101      -1.719   7.205   7.685  1.00 70.26           H  
ATOM   1678  CA  THR A 101       0.041   6.666   8.819  1.00 70.26           C  
ATOM   1679  HA  THR A 101       0.925   7.295   8.710  1.00 70.26           H  
ATOM   1680  C   THR A 101       0.513   5.224   8.939  1.00 70.26           C  
ATOM   1681  CB  THR A 101      -0.663   7.098  10.104  1.00 70.26           C  
ATOM   1682  HB  THR A 101      -1.597   6.546  10.218  1.00 70.26           H  
ATOM   1683  O   THR A 101      -0.284   4.276   8.885  1.00 70.26           O  
ATOM   1684  CG2 THR A 101       0.188   6.936  11.365  1.00 70.26           C  
ATOM   1685 HG21 THR A 101       1.159   7.416  11.241  1.00 70.26           H  
ATOM   1686 HG22 THR A 101      -0.327   7.381  12.216  1.00 70.26           H  
ATOM   1687 HG23 THR A 101       0.344   5.879  11.579  1.00 70.26           H  
ATOM   1688  OG1 THR A 101      -0.933   8.468   9.991  1.00 70.26           O  
ATOM   1689  HG1 THR A 101      -0.094   8.934  10.021  1.00 70.26           H  
ATOM   1690  N   CYS A 102       1.827   5.092   9.082  1.00 74.46           N  
ATOM   1691  H   CYS A 102       2.394   5.925   9.150  1.00 74.46           H  
ATOM   1692  CA  CYS A 102       2.507   3.828   9.226  1.00 74.46           C  
ATOM   1693  HA  CYS A 102       1.967   3.092   8.631  1.00 74.46           H  
ATOM   1694  C   CYS A 102       2.485   3.393  10.696  1.00 74.46           C  
ATOM   1695  CB  CYS A 102       3.907   3.976   8.622  1.00 74.46           C  
ATOM   1696  HB2 CYS A 102       3.828   4.491   7.665  1.00 74.46           H  
ATOM   1697  HB3 CYS A 102       4.542   4.563   9.285  1.00 74.46           H  
ATOM   1698  O   CYS A 102       2.516   4.217  11.605  1.00 74.46           O  
ATOM   1699  SG  CYS A 102       4.621   2.339   8.338  1.00 74.46           S  
ATOM   1700  HG  CYS A 102       5.524   2.703   7.422  1.00 74.46           H  
ATOM   1701  N   TYR A 103       2.402   2.099  10.947  1.00 73.99           N  
ATOM   1702  H   TYR A 103       2.305   1.455  10.174  1.00 73.99           H  
ATOM   1703  CA  TYR A 103       2.520   1.533  12.283  1.00 73.99           C  
ATOM   1704  HA  TYR A 103       3.129   2.194  12.901  1.00 73.99           H  
ATOM   1705  C   TYR A 103       3.245   0.198  12.199  1.00 73.99           C  
ATOM   1706  CB  TYR A 103       1.138   1.410  12.940  1.00 73.99           C  
ATOM   1707  HB2 TYR A 103       0.659   2.389  12.946  1.00 73.99           H  
ATOM   1708  HB3 TYR A 103       1.272   1.112  13.980  1.00 73.99           H  
ATOM   1709  O   TYR A 103       3.136  -0.514  11.194  1.00 73.99           O  
ATOM   1710  CG  TYR A 103       0.223   0.414  12.259  1.00 73.99           C  
ATOM   1711  CD1 TYR A 103      -0.541   0.790  11.138  1.00 73.99           C  
ATOM   1712  HD1 TYR A 103      -0.470   1.803  10.772  1.00 73.99           H  
ATOM   1713  CD2 TYR A 103       0.204  -0.914  12.708  1.00 73.99           C  
ATOM   1714  HD2 TYR A 103       0.833  -1.214  13.533  1.00 73.99           H  
ATOM   1715  CE1 TYR A 103      -1.306  -0.172  10.449  1.00 73.99           C  
ATOM   1716  HE1 TYR A 103      -1.841   0.092   9.549  1.00 73.99           H  
ATOM   1717  CE2 TYR A 103      -0.585  -1.864  12.052  1.00 73.99           C  
ATOM   1718  HE2 TYR A 103      -0.602  -2.873  12.438  1.00 73.99           H  
ATOM   1719  OH  TYR A 103      -2.023  -2.464  10.257  1.00 73.99           O  
ATOM   1720  HH  TYR A 103      -1.942  -3.261  10.786  1.00 73.99           H  
ATOM   1721  CZ  TYR A 103      -1.315  -1.504  10.906  1.00 73.99           C  
ATOM   1722  N   GLU A 104       3.985  -0.124  13.249  1.00 76.28           N  
ATOM   1723  H   GLU A 104       3.982   0.491  14.050  1.00 76.28           H  
ATOM   1724  CA  GLU A 104       4.663  -1.395  13.417  1.00 76.28           C  
ATOM   1725  HA  GLU A 104       4.865  -1.789  12.421  1.00 76.28           H  
ATOM   1726  C   GLU A 104       3.743  -2.375  14.158  1.00 76.28           C  
ATOM   1727  CB  GLU A 104       6.024  -1.172  14.092  1.00 76.28           C  
ATOM   1728  HB2 GLU A 104       5.896  -0.999  15.161  1.00 76.28           H  
ATOM   1729  HB3 GLU A 104       6.481  -0.287  13.651  1.00 76.28           H  
ATOM   1730  O   GLU A 104       3.200  -2.059  15.210  1.00 76.28           O  
ATOM   1731  CG  GLU A 104       6.951  -2.368  13.855  1.00 76.28           C  
ATOM   1732  HG2 GLU A 104       6.844  -2.699  12.822  1.00 76.28           H  
ATOM   1733  HG3 GLU A 104       6.639  -3.192  14.496  1.00 76.28           H  
ATOM   1734  CD  GLU A 104       8.432  -2.027  14.078  1.00 76.28           C  
ATOM   1735  OE1 GLU A 104       9.057  -2.744  14.890  1.00 76.28           O  
ATOM   1736  OE2 GLU A 104       8.962  -1.177  13.304  1.00 76.28           O  
ATOM   1737  N   CYS A 105       3.518  -3.547  13.571  1.00 70.52           N  
ATOM   1738  H   CYS A 105       4.045  -3.737  12.731  1.00 70.52           H  
ATOM   1739  CA  CYS A 105       2.814  -4.683  14.154  1.00 70.52           C  
ATOM   1740  HA  CYS A 105       2.398  -4.367  15.110  1.00 70.52           H  
ATOM   1741  C   CYS A 105       3.799  -5.805  14.498  1.00 70.52           C  
ATOM   1742  CB  CYS A 105       1.644  -5.179  13.260  1.00 70.52           C  
ATOM   1743  HB2 CYS A 105       1.730  -6.255  13.107  1.00 70.52           H  
ATOM   1744  HB3 CYS A 105       0.727  -5.009  13.823  1.00 70.52           H  
ATOM   1745  O   CYS A 105       4.984  -5.739  14.164  1.00 70.52           O  
ATOM   1746  SG  CYS A 105       1.459  -4.370  11.642  1.00 70.52           S  
ATOM   1747  HG  CYS A 105       1.746  -3.150  12.107  1.00 70.52           H  
ATOM   1748  N   GLU A 106       3.289  -6.872  15.125  1.00 66.35           N  
ATOM   1749  H   GLU A 106       2.347  -6.781  15.480  1.00 66.35           H  
ATOM   1750  CA  GLU A 106       4.084  -8.013  15.606  1.00 66.35           C  
ATOM   1751  HA  GLU A 106       4.574  -7.716  16.534  1.00 66.35           H  
ATOM   1752  C   GLU A 106       5.149  -8.469  14.596  1.00 66.35           C  
ATOM   1753  CB  GLU A 106       3.207  -9.238  15.890  1.00 66.35           C  
ATOM   1754  HB2 GLU A 106       2.934  -9.650  14.919  1.00 66.35           H  
ATOM   1755  HB3 GLU A 106       3.813  -9.989  16.397  1.00 66.35           H  
ATOM   1756  O   GLU A 106       4.891  -8.526  13.387  1.00 66.35           O  
ATOM   1757  CG  GLU A 106       1.937  -8.998  16.721  1.00 66.35           C  
ATOM   1758  HG2 GLU A 106       2.225  -8.791  17.751  1.00 66.35           H  
ATOM   1759  HG3 GLU A 106       1.401  -8.132  16.331  1.00 66.35           H  
ATOM   1760  CD  GLU A 106       0.988 -10.205  16.651  1.00 66.35           C  
ATOM   1761  OE1 GLU A 106       0.252 -10.424  17.633  1.00 66.35           O  
ATOM   1762  OE2 GLU A 106       0.963 -10.857  15.573  1.00 66.35           O  
ATOM   1763  N   ALA A 107       6.322  -8.848  15.107  1.00 66.76           N  
ATOM   1764  H   ALA A 107       6.431  -8.810  16.110  1.00 66.76           H  
ATOM   1765  CA  ALA A 107       7.503  -9.198  14.319  1.00 66.76           C  
ATOM   1766  HA  ALA A 107       8.303  -9.376  15.038  1.00 66.76           H  
ATOM   1767  C   ALA A 107       8.019  -8.051  13.423  1.00 66.76           C  
ATOM   1768  CB  ALA A 107       7.273 -10.531  13.582  1.00 66.76           C  
ATOM   1769  HB1 ALA A 107       6.543 -10.404  12.783  1.00 66.76           H  
ATOM   1770  HB2 ALA A 107       8.212 -10.875  13.149  1.00 66.76           H  
ATOM   1771  HB3 ALA A 107       6.914 -11.285  14.283  1.00 66.76           H  
ATOM   1772  O   ALA A 107       8.482  -8.299  12.312  1.00 66.76           O  
ATOM   1773  N   GLY A 108       7.941  -6.794  13.870  1.00 69.67           N  
ATOM   1774  H   GLY A 108       7.483  -6.608  14.751  1.00 69.67           H  
ATOM   1775  CA  GLY A 108       8.516  -5.637  13.166  1.00 69.67           C  
ATOM   1776  HA2 GLY A 108       9.584  -5.789  13.011  1.00 69.67           H  
ATOM   1777  HA3 GLY A 108       8.391  -4.765  13.808  1.00 69.67           H  
ATOM   1778  C   GLY A 108       7.862  -5.321  11.816  1.00 69.67           C  
ATOM   1779  O   GLY A 108       8.476  -4.713  10.937  1.00 69.67           O  
ATOM   1780  N   ARG A 109       6.633  -5.804  11.597  1.00 71.77           N  
ATOM   1781  H   ARG A 109       6.143  -6.178  12.397  1.00 71.77           H  
ATOM   1782  CA  ARG A 109       5.909  -5.614  10.335  1.00 71.77           C  
ATOM   1783  HA  ARG A 109       6.593  -5.795   9.506  1.00 71.77           H  
ATOM   1784  C   ARG A 109       5.416  -4.188  10.253  1.00 71.77           C  
ATOM   1785  CB  ARG A 109       4.705  -6.556  10.256  1.00 71.77           C  
ATOM   1786  HB2 ARG A 109       4.075  -6.259   9.418  1.00 71.77           H  
ATOM   1787  HB3 ARG A 109       4.125  -6.473  11.175  1.00 71.77           H  
ATOM   1788  O   ARG A 109       4.788  -3.752  11.199  1.00 71.77           O  
ATOM   1789  CG  ARG A 109       5.152  -8.000  10.037  1.00 71.77           C  
ATOM   1790  HG2 ARG A 109       5.819  -8.316  10.838  1.00 71.77           H  
ATOM   1791  HG3 ARG A 109       5.694  -8.035   9.092  1.00 71.77           H  
ATOM   1792  CD  ARG A 109       3.954  -8.954   9.964  1.00 71.77           C  
ATOM   1793  HD2 ARG A 109       4.329  -9.954   9.744  1.00 71.77           H  
ATOM   1794  HD3 ARG A 109       3.296  -8.637   9.156  1.00 71.77           H  
ATOM   1795  NE  ARG A 109       3.214  -9.012  11.234  1.00 71.77           N  
ATOM   1796  HE  ARG A 109       3.655  -8.552  12.018  1.00 71.77           H  
ATOM   1797  NH1 ARG A 109       1.704 -10.630  10.654  1.00 71.77           N  
ATOM   1798 HH11 ARG A 109       1.080 -11.345  11.000  1.00 71.77           H  
ATOM   1799 HH12 ARG A 109       2.238 -10.776   9.809  1.00 71.77           H  
ATOM   1800  NH2 ARG A 109       1.689  -9.778  12.729  1.00 71.77           N  
ATOM   1801 HH21 ARG A 109       2.142  -9.223  13.441  1.00 71.77           H  
ATOM   1802 HH22 ARG A 109       1.076 -10.485  13.110  1.00 71.77           H  
ATOM   1803  CZ  ARG A 109       2.203  -9.803  11.533  1.00 71.77           C  
ATOM   1804  N   ARG A 110       5.573  -3.480   9.133  1.00 76.73           N  
ATOM   1805  H   ARG A 110       6.023  -3.919   8.343  1.00 76.73           H  
ATOM   1806  CA  ARG A 110       4.989  -2.132   9.013  1.00 76.73           C  
ATOM   1807  HA  ARG A 110       4.541  -1.877   9.973  1.00 76.73           H  
ATOM   1808  C   ARG A 110       3.849  -2.073   8.025  1.00 76.73           C  
ATOM   1809  CB  ARG A 110       6.011  -1.026   8.790  1.00 76.73           C  
ATOM   1810  HB2 ARG A 110       5.483  -0.077   8.880  1.00 76.73           H  
ATOM   1811  HB3 ARG A 110       6.421  -1.069   7.781  1.00 76.73           H  
ATOM   1812  O   ARG A 110       3.888  -2.670   6.948  1.00 76.73           O  
ATOM   1813  CG  ARG A 110       7.121  -1.024   9.838  1.00 76.73           C  
ATOM   1814  HG2 ARG A 110       7.601  -2.000   9.901  1.00 76.73           H  
ATOM   1815  HG3 ARG A 110       6.698  -0.777  10.812  1.00 76.73           H  
ATOM   1816  CD  ARG A 110       8.166   0.013   9.450  1.00 76.73           C  
ATOM   1817  HD2 ARG A 110       8.608  -0.265   8.493  1.00 76.73           H  
ATOM   1818  HD3 ARG A 110       7.690   0.989   9.356  1.00 76.73           H  
ATOM   1819  NE  ARG A 110       9.203   0.068  10.481  1.00 76.73           N  
ATOM   1820  HE  ARG A 110       9.012  -0.380  11.366  1.00 76.73           H  
ATOM   1821  NH1 ARG A 110      10.720   1.369   9.341  1.00 76.73           N  
ATOM   1822 HH11 ARG A 110      10.102   1.396   8.543  1.00 76.73           H  
ATOM   1823 HH12 ARG A 110      11.595   1.875   9.342  1.00 76.73           H  
ATOM   1824  NH2 ARG A 110      11.098   0.703  11.466  1.00 76.73           N  
ATOM   1825 HH21 ARG A 110      10.749   0.209  12.275  1.00 76.73           H  
ATOM   1826 HH22 ARG A 110      11.956   1.232  11.535  1.00 76.73           H  
ATOM   1827  CZ  ARG A 110      10.341   0.717  10.413  1.00 76.73           C  
ATOM   1828  N   ARG A 111       2.810  -1.340   8.400  1.00 75.67           N  
ATOM   1829  H   ARG A 111       2.857  -0.890   9.303  1.00 75.67           H  
ATOM   1830  CA  ARG A 111       1.575  -1.224   7.631  1.00 75.67           C  
ATOM   1831  HA  ARG A 111       1.750  -1.493   6.589  1.00 75.67           H  
ATOM   1832  C   ARG A 111       1.062   0.193   7.644  1.00 75.67           C  
ATOM   1833  CB  ARG A 111       0.536  -2.171   8.209  1.00 75.67           C  
ATOM   1834  HB2 ARG A 111       0.537  -2.057   9.293  1.00 75.67           H  
ATOM   1835  HB3 ARG A 111      -0.446  -1.921   7.807  1.00 75.67           H  
ATOM   1836  O   ARG A 111       1.249   0.914   8.611  1.00 75.67           O  
ATOM   1837  CG  ARG A 111       0.865  -3.620   7.869  1.00 75.67           C  
ATOM   1838  HG2 ARG A 111       1.782  -3.922   8.375  1.00 75.67           H  
ATOM   1839  HG3 ARG A 111       0.990  -3.730   6.791  1.00 75.67           H  
ATOM   1840  CD  ARG A 111      -0.278  -4.501   8.339  1.00 75.67           C  
ATOM   1841  HD2 ARG A 111      -0.425  -4.311   9.403  1.00 75.67           H  
ATOM   1842  HD3 ARG A 111      -1.186  -4.245   7.793  1.00 75.67           H  
ATOM   1843  NE  ARG A 111       0.058  -5.913   8.130  1.00 75.67           N  
ATOM   1844  HE  ARG A 111       0.822  -6.111   7.500  1.00 75.67           H  
ATOM   1845  NH1 ARG A 111      -1.422  -6.723   9.653  1.00 75.67           N  
ATOM   1846 HH11 ARG A 111      -1.698  -5.769   9.837  1.00 75.67           H  
ATOM   1847 HH12 ARG A 111      -1.733  -7.474  10.252  1.00 75.67           H  
ATOM   1848  NH2 ARG A 111      -0.005  -8.128   8.623  1.00 75.67           N  
ATOM   1849 HH21 ARG A 111       0.748  -8.296   7.972  1.00 75.67           H  
ATOM   1850 HH22 ARG A 111      -0.389  -8.893   9.158  1.00 75.67           H  
ATOM   1851  CZ  ARG A 111      -0.456  -6.917   8.800  1.00 75.67           C  
ATOM   1852  N   MET A 112       0.373   0.559   6.575  1.00 77.84           N  
ATOM   1853  H   MET A 112       0.234  -0.123   5.844  1.00 77.84           H  
ATOM   1854  CA  MET A 112      -0.318   1.834   6.476  1.00 77.84           C  
ATOM   1855  HA  MET A 112       0.041   2.507   7.254  1.00 77.84           H  
ATOM   1856  C   MET A 112      -1.808   1.646   6.684  1.00 77.84           C  
ATOM   1857  CB  MET A 112      -0.036   2.494   5.131  1.00 77.84           C  
ATOM   1858  HB2 MET A 112      -0.754   3.300   4.977  1.00 77.84           H  
ATOM   1859  HB3 MET A 112      -0.148   1.766   4.328  1.00 77.84           H  
ATOM   1860  O   MET A 112      -2.431   0.796   6.043  1.00 77.84           O  
ATOM   1861  CG  MET A 112       1.373   3.087   5.125  1.00 77.84           C  
ATOM   1862  HG2 MET A 112       2.100   2.275   5.120  1.00 77.84           H  
ATOM   1863  HG3 MET A 112       1.522   3.657   6.041  1.00 77.84           H  
ATOM   1864  SD  MET A 112       1.713   4.201   3.744  1.00 77.84           S  
ATOM   1865  CE  MET A 112       1.266   3.152   2.366  1.00 77.84           C  
ATOM   1866  HE1 MET A 112       1.808   2.212   2.479  1.00 77.84           H  
ATOM   1867  HE2 MET A 112       1.554   3.648   1.440  1.00 77.84           H  
ATOM   1868  HE3 MET A 112       0.191   2.973   2.365  1.00 77.84           H  
ATOM   1869  N   ILE A 113      -2.393   2.472   7.547  1.00 75.00           N  
ATOM   1870  H   ILE A 113      -1.817   3.140   8.040  1.00 75.00           H  
ATOM   1871  CA  ILE A 113      -3.845   2.522   7.714  1.00 75.00           C  
ATOM   1872  HA  ILE A 113      -4.220   1.499   7.766  1.00 75.00           H  
ATOM   1873  C   ILE A 113      -4.459   3.179   6.476  1.00 75.00           C  
ATOM   1874  CB  ILE A 113      -4.234   3.226   9.032  1.00 75.00           C  
ATOM   1875  HB  ILE A 113      -3.773   4.213   9.063  1.00 75.00           H  
ATOM   1876  O   ILE A 113      -4.179   4.340   6.172  1.00 75.00           O  
ATOM   1877  CG1 ILE A 113      -3.701   2.375  10.204  1.00 75.00           C  
ATOM   1878 HG12 ILE A 113      -2.623   2.265  10.090  1.00 75.00           H  
ATOM   1879 HG13 ILE A 113      -4.155   1.385  10.162  1.00 75.00           H  
ATOM   1880  CG2 ILE A 113      -5.764   3.387   9.128  1.00 75.00           C  
ATOM   1881 HG21 ILE A 113      -6.029   3.918  10.042  1.00 75.00           H  
ATOM   1882 HG22 ILE A 113      -6.252   2.412   9.117  1.00 75.00           H  
ATOM   1883 HG23 ILE A 113      -6.140   3.988   8.301  1.00 75.00           H  
ATOM   1884  CD1 ILE A 113      -3.924   2.954  11.598  1.00 75.00           C  
ATOM   1885 HD11 ILE A 113      -3.368   3.888  11.681  1.00 75.00           H  
ATOM   1886 HD12 ILE A 113      -4.982   3.121  11.801  1.00 75.00           H  
ATOM   1887 HD13 ILE A 113      -3.546   2.242  12.331  1.00 75.00           H  
ATOM   1888  N   VAL A 114      -5.315   2.428   5.779  1.00 73.13           N  
ATOM   1889  H   VAL A 114      -5.468   1.477   6.082  1.00 73.13           H  
ATOM   1890  CA  VAL A 114      -6.068   2.887   4.597  1.00 73.13           C  
ATOM   1891  HA  VAL A 114      -5.657   3.828   4.232  1.00 73.13           H  
ATOM   1892  C   VAL A 114      -7.526   3.128   4.941  1.00 73.13           C  
ATOM   1893  CB  VAL A 114      -5.987   1.851   3.468  1.00 73.13           C  
ATOM   1894  HB  VAL A 114      -6.383   0.897   3.818  1.00 73.13           H  
ATOM   1895  O   VAL A 114      -8.157   4.025   4.392  1.00 73.13           O  
ATOM   1896  CG1 VAL A 114      -6.772   2.264   2.214  1.00 73.13           C  
ATOM   1897 HG11 VAL A 114      -6.618   1.529   1.423  1.00 73.13           H  
ATOM   1898 HG12 VAL A 114      -7.841   2.292   2.424  1.00 73.13           H  
ATOM   1899 HG13 VAL A 114      -6.442   3.244   1.869  1.00 73.13           H  
ATOM   1900  CG2 VAL A 114      -4.530   1.655   3.068  1.00 73.13           C  
ATOM   1901 HG21 VAL A 114      -4.071   2.612   2.818  1.00 73.13           H  
ATOM   1902 HG22 VAL A 114      -3.973   1.175   3.873  1.00 73.13           H  
ATOM   1903 HG23 VAL A 114      -4.512   1.007   2.192  1.00 73.13           H  
ATOM   1904  N   SER A 115      -8.076   2.323   5.845  1.00 71.54           N  
ATOM   1905  H   SER A 115      -7.526   1.566   6.226  1.00 71.54           H  
ATOM   1906  CA  SER A 115      -9.406   2.521   6.396  1.00 71.54           C  
ATOM   1907  HA  SER A 115      -9.550   3.584   6.588  1.00 71.54           H  
ATOM   1908  C   SER A 115      -9.558   1.773   7.719  1.00 71.54           C  
ATOM   1909  CB  SER A 115     -10.466   2.095   5.367  1.00 71.54           C  
ATOM   1910  HB2 SER A 115     -10.159   2.383   4.361  1.00 71.54           H  
ATOM   1911  HB3 SER A 115     -11.392   2.627   5.584  1.00 71.54           H  
ATOM   1912  O   SER A 115      -8.723   0.947   8.084  1.00 71.54           O  
ATOM   1913  OG  SER A 115     -10.732   0.707   5.396  1.00 71.54           O  
ATOM   1914  HG  SER A 115     -10.150   0.293   4.754  1.00 71.54           H  
ATOM   1915  N   ALA A 116     -10.681   1.996   8.398  1.00 72.29           N  
ATOM   1916  H   ALA A 116     -11.211   2.819   8.150  1.00 72.29           H  
ATOM   1917  CA  ALA A 116     -11.142   1.214   9.539  1.00 72.29           C  
ATOM   1918  HA  ALA A 116     -10.575   1.513  10.421  1.00 72.29           H  
ATOM   1919  C   ALA A 116     -10.980  -0.304   9.356  1.00 72.29           C  
ATOM   1920  CB  ALA A 116     -12.617   1.556   9.772  1.00 72.29           C  
ATOM   1921  HB1 ALA A 116     -13.200   1.334   8.878  1.00 72.29           H  
ATOM   1922  HB2 ALA A 116     -13.004   0.950  10.590  1.00 72.29           H  
ATOM   1923  HB3 ALA A 116     -12.715   2.610  10.031  1.00 72.29           H  
ATOM   1924  O   ALA A 116     -10.663  -1.023  10.299  1.00 72.29           O  
ATOM   1925  N   ASN A 117     -11.181  -0.779   8.127  1.00 72.03           N  
ATOM   1926  H   ASN A 117     -11.313  -0.117   7.375  1.00 72.03           H  
ATOM   1927  CA  ASN A 117     -11.222  -2.197   7.802  1.00 72.03           C  
ATOM   1928  HA  ASN A 117     -11.142  -2.783   8.717  1.00 72.03           H  
ATOM   1929  C   ASN A 117     -10.067  -2.637   6.900  1.00 72.03           C  
ATOM   1930  CB  ASN A 117     -12.584  -2.495   7.158  1.00 72.03           C  
ATOM   1931  HB2 ASN A 117     -12.645  -3.554   6.906  1.00 72.03           H  
ATOM   1932  HB3 ASN A 117     -12.673  -1.921   6.235  1.00 72.03           H  
ATOM   1933  O   ASN A 117     -10.071  -3.784   6.466  1.00 72.03           O  
ATOM   1934  CG  ASN A 117     -13.750  -2.179   8.074  1.00 72.03           C  
ATOM   1935  ND2 ASN A 117     -14.819  -1.636   7.541  1.00 72.03           N  
ATOM   1936 HD21 ASN A 117     -15.594  -1.490   8.171  1.00 72.03           H  
ATOM   1937 HD22 ASN A 117     -14.870  -1.478   6.545  1.00 72.03           H  
ATOM   1938  OD1 ASN A 117     -13.738  -2.416   9.268  1.00 72.03           O  
ATOM   1939  N   GLU A 118      -9.124  -1.751   6.572  1.00 73.51           N  
ATOM   1940  H   GLU A 118      -9.106  -0.853   7.033  1.00 73.51           H  
ATOM   1941  CA  GLU A 118      -8.102  -2.019   5.562  1.00 73.51           C  
ATOM   1942  HA  GLU A 118      -7.959  -3.096   5.478  1.00 73.51           H  
ATOM   1943  C   GLU A 118      -6.764  -1.397   5.954  1.00 73.51           C  
ATOM   1944  CB  GLU A 118      -8.583  -1.503   4.197  1.00 73.51           C  
ATOM   1945  HB2 GLU A 118      -8.633  -0.414   4.227  1.00 73.51           H  
ATOM   1946  HB3 GLU A 118      -9.588  -1.890   4.027  1.00 73.51           H  
ATOM   1947  O   GLU A 118      -6.663  -0.206   6.263  1.00 73.51           O  
ATOM   1948  CG  GLU A 118      -7.697  -1.928   3.012  1.00 73.51           C  
ATOM   1949  HG2 GLU A 118      -6.708  -1.485   3.128  1.00 73.51           H  
ATOM   1950  HG3 GLU A 118      -7.593  -3.013   3.028  1.00 73.51           H  
ATOM   1951  CD  GLU A 118      -8.298  -1.496   1.659  1.00 73.51           C  
ATOM   1952  OE1 GLU A 118      -7.797  -1.944   0.603  1.00 73.51           O  
ATOM   1953  OE2 GLU A 118      -9.316  -0.770   1.650  1.00 73.51           O  
ATOM   1954  N   ALA A 119      -5.721  -2.216   5.891  1.00 73.52           N  
ATOM   1955  H   ALA A 119      -5.870  -3.172   5.603  1.00 73.52           H  
ATOM   1956  CA  ALA A 119      -4.345  -1.772   5.972  1.00 73.52           C  
ATOM   1957  HA  ALA A 119      -4.318  -0.684   5.914  1.00 73.52           H  
ATOM   1958  C   ALA A 119      -3.566  -2.320   4.780  1.00 73.52           C  
ATOM   1959  CB  ALA A 119      -3.743  -2.194   7.315  1.00 73.52           C  
ATOM   1960  HB1 ALA A 119      -4.293  -1.714   8.125  1.00 73.52           H  
ATOM   1961  HB2 ALA A 119      -3.787  -3.278   7.425  1.00 73.52           H  
ATOM   1962  HB3 ALA A 119      -2.705  -1.867   7.362  1.00 73.52           H  
ATOM   1963  O   ALA A 119      -3.721  -3.489   4.414  1.00 73.52           O  
ATOM   1964  N   ASN A 120      -2.711  -1.475   4.215  1.00 74.41           N  
ATOM   1965  H   ASN A 120      -2.586  -0.571   4.649  1.00 74.41           H  
ATOM   1966  CA  ASN A 120      -1.814  -1.846   3.130  1.00 74.41           C  
ATOM   1967  HA  ASN A 120      -2.102  -2.821   2.738  1.00 74.41           H  
ATOM   1968  C   ASN A 120      -0.386  -1.999   3.656  1.00 74.41           C  
ATOM   1969  CB  ASN A 120      -1.937  -0.832   1.976  1.00 74.41           C  
ATOM   1970  HB2 ASN A 120      -1.143  -1.015   1.253  1.00 74.41           H  
ATOM   1971  HB3 ASN A 120      -1.836   0.182   2.364  1.00 74.41           H  
ATOM   1972  O   ASN A 120      -0.078  -1.652   4.798  1.00 74.41           O  
ATOM   1973  CG  ASN A 120      -3.253  -0.949   1.222  1.00 74.41           C  
ATOM   1974  ND2 ASN A 120      -3.490  -0.142   0.216  1.00 74.41           N  
ATOM   1975 HD21 ASN A 120      -2.781   0.456  -0.182  1.00 74.41           H  
ATOM   1976 HD22 ASN A 120      -4.395  -0.260  -0.218  1.00 74.41           H  
ATOM   1977  OD1 ASN A 120      -4.105  -1.764   1.513  1.00 74.41           O  
ATOM   1978  N   ASN A 121       0.490  -2.521   2.801  1.00 74.06           N  
ATOM   1979  H   ASN A 121       0.166  -2.817   1.892  1.00 74.06           H  
ATOM   1980  CA  ASN A 121       1.921  -2.576   3.053  1.00 74.06           C  
ATOM   1981  HA  ASN A 121       2.113  -3.237   3.899  1.00 74.06           H  
ATOM   1982  C   ASN A 121       2.446  -1.171   3.400  1.00 74.06           C  
ATOM   1983  CB  ASN A 121       2.617  -3.153   1.807  1.00 74.06           C  
ATOM   1984  HB2 ASN A 121       2.424  -2.513   0.946  1.00 74.06           H  
ATOM   1985  HB3 ASN A 121       2.255  -4.159   1.594  1.00 74.06           H  
ATOM   1986  O   ASN A 121       2.166  -0.221   2.670  1.00 74.06           O  
ATOM   1987  CG  ASN A 121       4.113  -3.239   2.017  1.00 74.06           C  
ATOM   1988  ND2 ASN A 121       4.883  -3.071   0.974  1.00 74.06           N  
ATOM   1989 HD21 ASN A 121       5.857  -2.864   1.144  1.00 74.06           H  
ATOM   1990 HD22 ASN A 121       4.506  -2.933   0.047  1.00 74.06           H  
ATOM   1991  OD1 ASN A 121       4.569  -3.388   3.141  1.00 74.06           O  
ATOM   1992  N   GLY A 122       3.150  -1.037   4.522  1.00 74.10           N  
ATOM   1993  H   GLY A 122       3.376  -1.869   5.049  1.00 74.10           H  
ATOM   1994  CA  GLY A 122       3.778   0.214   4.957  1.00 74.10           C  
ATOM   1995  HA2 GLY A 122       3.481   1.028   4.296  1.00 74.10           H  
ATOM   1996  HA3 GLY A 122       3.469   0.450   5.976  1.00 74.10           H  
ATOM   1997  C   GLY A 122       5.300   0.170   4.917  1.00 74.10           C  
ATOM   1998  O   GLY A 122       5.944   1.116   5.363  1.00 74.10           O  
ATOM   1999  N   GLN A 123       5.872  -0.921   4.409  1.00 72.10           N  
ATOM   2000  H   GLN A 123       5.290  -1.660   4.039  1.00 72.10           H  
ATOM   2001  CA  GLN A 123       7.296  -1.032   4.130  1.00 72.10           C  
ATOM   2002  HA  GLN A 123       7.836  -0.267   4.689  1.00 72.10           H  
ATOM   2003  C   GLN A 123       7.570  -0.780   2.655  1.00 72.10           C  
ATOM   2004  CB  GLN A 123       7.832  -2.400   4.563  1.00 72.10           C  
ATOM   2005  HB2 GLN A 123       7.266  -3.199   4.085  1.00 72.10           H  
ATOM   2006  HB3 GLN A 123       8.878  -2.482   4.267  1.00 72.10           H  
ATOM   2007  O   GLN A 123       6.724  -1.034   1.802  1.00 72.10           O  
ATOM   2008  CG  GLN A 123       7.736  -2.525   6.083  1.00 72.10           C  
ATOM   2009  HG2 GLN A 123       8.156  -1.627   6.537  1.00 72.10           H  
ATOM   2010  HG3 GLN A 123       6.686  -2.634   6.353  1.00 72.10           H  
ATOM   2011  CD  GLN A 123       8.476  -3.717   6.650  1.00 72.10           C  
ATOM   2012  NE2 GLN A 123       8.687  -3.770   7.949  1.00 72.10           N  
ATOM   2013 HE21 GLN A 123       8.458  -3.007   8.569  1.00 72.10           H  
ATOM   2014 HE22 GLN A 123       9.225  -4.548   8.303  1.00 72.10           H  
ATOM   2015  OE1 GLN A 123       8.756  -4.698   5.986  1.00 72.10           O  
ATOM   2016  N   GLN A 124       8.772  -0.296   2.379  1.00 74.25           N  
ATOM   2017  H   GLN A 124       9.435  -0.164   3.129  1.00 74.25           H  
ATOM   2018  CA  GLN A 124       9.287  -0.121   1.035  1.00 74.25           C  
ATOM   2019  HA  GLN A 124       8.583  -0.528   0.310  1.00 74.25           H  
ATOM   2020  C   GLN A 124      10.592  -0.901   0.933  1.00 74.25           C  
ATOM   2021  CB  GLN A 124       9.447   1.378   0.763  1.00 74.25           C  
ATOM   2022  HB2 GLN A 124       8.476   1.850   0.909  1.00 74.25           H  
ATOM   2023  HB3 GLN A 124      10.155   1.811   1.470  1.00 74.25           H  
ATOM   2024  O   GLN A 124      11.475  -0.741   1.778  1.00 74.25           O  
ATOM   2025  CG  GLN A 124       9.923   1.666  -0.667  1.00 74.25           C  
ATOM   2026  HG2 GLN A 124       9.294   1.123  -1.373  1.00 74.25           H  
ATOM   2027  HG3 GLN A 124      10.950   1.322  -0.785  1.00 74.25           H  
ATOM   2028  CD  GLN A 124       9.862   3.149  -1.016  1.00 74.25           C  
ATOM   2029  NE2 GLN A 124      10.273   3.520  -2.207  1.00 74.25           N  
ATOM   2030 HE21 GLN A 124      10.253   4.514  -2.389  1.00 74.25           H  
ATOM   2031 HE22 GLN A 124      10.717   2.854  -2.823  1.00 74.25           H  
ATOM   2032  OE1 GLN A 124       9.426   3.995  -0.252  1.00 74.25           O  
ATOM   2033  N   LEU A 125      10.690  -1.748  -0.089  1.00 74.98           N  
ATOM   2034  H   LEU A 125       9.908  -1.847  -0.720  1.00 74.98           H  
ATOM   2035  CA  LEU A 125      11.940  -2.401  -0.452  1.00 74.98           C  
ATOM   2036  HA  LEU A 125      12.403  -2.796   0.452  1.00 74.98           H  
ATOM   2037  C   LEU A 125      12.872  -1.358  -1.070  1.00 74.98           C  
ATOM   2038  CB  LEU A 125      11.636  -3.572  -1.400  1.00 74.98           C  
ATOM   2039  HB2 LEU A 125      10.955  -4.252  -0.889  1.00 74.98           H  
ATOM   2040  HB3 LEU A 125      11.133  -3.182  -2.285  1.00 74.98           H  
ATOM   2041  O   LEU A 125      12.500  -0.672  -2.027  1.00 74.98           O  
ATOM   2042  CG  LEU A 125      12.864  -4.374  -1.867  1.00 74.98           C  
ATOM   2043  HG  LEU A 125      13.532  -3.729  -2.438  1.00 74.98           H  
ATOM   2044  CD1 LEU A 125      13.636  -4.992  -0.709  1.00 74.98           C  
ATOM   2045 HD11 LEU A 125      12.982  -5.621  -0.106  1.00 74.98           H  
ATOM   2046 HD12 LEU A 125      14.455  -5.592  -1.105  1.00 74.98           H  
ATOM   2047 HD13 LEU A 125      14.086  -4.208  -0.100  1.00 74.98           H  
ATOM   2048  CD2 LEU A 125      12.382  -5.510  -2.768  1.00 74.98           C  
ATOM   2049 HD21 LEU A 125      13.213  -6.179  -2.994  1.00 74.98           H  
ATOM   2050 HD22 LEU A 125      11.615  -6.093  -2.258  1.00 74.98           H  
ATOM   2051 HD23 LEU A 125      11.981  -5.103  -3.696  1.00 74.98           H  
ATOM   2052  N   TRP A 126      14.065  -1.225  -0.501  1.00 74.76           N  
ATOM   2053  H   TRP A 126      14.316  -1.846   0.255  1.00 74.76           H  
ATOM   2054  CA  TRP A 126      15.107  -0.363  -1.043  1.00 74.76           C  
ATOM   2055  HA  TRP A 126      14.651   0.489  -1.548  1.00 74.76           H  
ATOM   2056  C   TRP A 126      15.913  -1.148  -2.063  1.00 74.76           C  
ATOM   2057  CB  TRP A 126      15.984   0.184   0.082  1.00 74.76           C  
ATOM   2058  HB2 TRP A 126      16.868   0.644  -0.359  1.00 74.76           H  
ATOM   2059  HB3 TRP A 126      16.322  -0.637   0.714  1.00 74.76           H  
ATOM   2060  O   TRP A 126      16.469  -2.190  -1.739  1.00 74.76           O  
ATOM   2061  CG  TRP A 126      15.300   1.212   0.925  1.00 74.76           C  
ATOM   2062  CD1 TRP A 126      14.414   0.956   1.913  1.00 74.76           C  
ATOM   2063  HD1 TRP A 126      14.098  -0.032   2.214  1.00 74.76           H  
ATOM   2064  CD2 TRP A 126      15.385   2.665   0.825  1.00 74.76           C  
ATOM   2065  CE2 TRP A 126      14.522   3.233   1.810  1.00 74.76           C  
ATOM   2066  CE3 TRP A 126      16.093   3.562  -0.005  1.00 74.76           C  
ATOM   2067  HE3 TRP A 126      16.754   3.167  -0.763  1.00 74.76           H  
ATOM   2068  NE1 TRP A 126      13.955   2.146   2.440  1.00 74.76           N  
ATOM   2069  HE1 TRP A 126      13.257   2.192   3.169  1.00 74.76           H  
ATOM   2070  CH2 TRP A 126      15.102   5.483   1.137  1.00 74.76           C  
ATOM   2071  HH2 TRP A 126      15.006   6.553   1.247  1.00 74.76           H  
ATOM   2072  CZ2 TRP A 126      14.376   4.618   1.973  1.00 74.76           C  
ATOM   2073  HZ2 TRP A 126      13.712   5.013   2.727  1.00 74.76           H  
ATOM   2074  CZ3 TRP A 126      15.955   4.955   0.150  1.00 74.76           C  
ATOM   2075  HZ3 TRP A 126      16.511   5.622  -0.492  1.00 74.76           H  
ATOM   2076  N   ILE A 127      15.974  -0.634  -3.287  1.00 76.32           N  
ATOM   2077  H   ILE A 127      15.537   0.259  -3.464  1.00 76.32           H  
ATOM   2078  CA  ILE A 127      16.785  -1.203  -4.359  1.00 76.32           C  
ATOM   2079  HA  ILE A 127      17.278  -2.105  -3.996  1.00 76.32           H  
ATOM   2080  C   ILE A 127      17.880  -0.208  -4.720  1.00 76.32           C  
ATOM   2081  CB  ILE A 127      15.914  -1.611  -5.568  1.00 76.32           C  
ATOM   2082  HB  ILE A 127      15.395  -0.732  -5.951  1.00 76.32           H  
ATOM   2083  O   ILE A 127      17.654   1.004  -4.714  1.00 76.32           O  
ATOM   2084  CG1 ILE A 127      14.863  -2.653  -5.123  1.00 76.32           C  
ATOM   2085 HG12 ILE A 127      15.341  -3.398  -4.487  1.00 76.32           H  
ATOM   2086 HG13 ILE A 127      14.093  -2.153  -4.536  1.00 76.32           H  
ATOM   2087  CG2 ILE A 127      16.809  -2.165  -6.687  1.00 76.32           C  
ATOM   2088 HG21 ILE A 127      17.492  -1.396  -7.049  1.00 76.32           H  
ATOM   2089 HG22 ILE A 127      17.380  -3.007  -6.296  1.00 76.32           H  
ATOM   2090 HG23 ILE A 127      16.229  -2.469  -7.559  1.00 76.32           H  
ATOM   2091  CD1 ILE A 127      14.185  -3.386  -6.285  1.00 76.32           C  
ATOM   2092 HD11 ILE A 127      13.372  -4.004  -5.904  1.00 76.32           H  
ATOM   2093 HD12 ILE A 127      13.819  -2.672  -7.023  1.00 76.32           H  
ATOM   2094 HD13 ILE A 127      14.894  -4.056  -6.771  1.00 76.32           H  
ATOM   2095  N   ASP A 128      19.057  -0.734  -5.052  1.00 84.16           N  
ATOM   2096  H   ASP A 128      19.165  -1.738  -5.022  1.00 84.16           H  
ATOM   2097  CA  ASP A 128      20.161   0.047  -5.589  1.00 84.16           C  
ATOM   2098  HA  ASP A 128      20.500   0.735  -4.815  1.00 84.16           H  
ATOM   2099  C   ASP A 128      19.732   0.880  -6.816  1.00 84.16           C  
ATOM   2100  CB  ASP A 128      21.327  -0.890  -5.916  1.00 84.16           C  
ATOM   2101  HB2 ASP A 128      21.668  -1.385  -5.007  1.00 84.16           H  
ATOM   2102  HB3 ASP A 128      21.003  -1.647  -6.629  1.00 84.16           H  
ATOM   2103  O   ASP A 128      19.049   0.402  -7.728  1.00 84.16           O  
ATOM   2104  CG  ASP A 128      22.460  -0.068  -6.512  1.00 84.16           C  
ATOM   2105  OD1 ASP A 128      22.490   0.017  -7.757  1.00 84.16           O  
ATOM   2106  OD2 ASP A 128      23.159   0.624  -5.746  1.00 84.16           O  
ATOM   2107  N   TYR A 129      20.149   2.148  -6.845  1.00 85.74           N  
ATOM   2108  H   TYR A 129      20.763   2.459  -6.106  1.00 85.74           H  
ATOM   2109  CA  TYR A 129      19.776   3.089  -7.903  1.00 85.74           C  
ATOM   2110  HA  TYR A 129      18.690   3.186  -7.922  1.00 85.74           H  
ATOM   2111  C   TYR A 129      20.217   2.615  -9.294  1.00 85.74           C  
ATOM   2112  CB  TYR A 129      20.386   4.465  -7.597  1.00 85.74           C  
ATOM   2113  HB2 TYR A 129      21.452   4.343  -7.401  1.00 85.74           H  
ATOM   2114  HB3 TYR A 129      19.928   4.861  -6.690  1.00 85.74           H  
ATOM   2115  O   TYR A 129      19.489   2.810 -10.266  1.00 85.74           O  
ATOM   2116  CG  TYR A 129      20.214   5.471  -8.722  1.00 85.74           C  
ATOM   2117  CD1 TYR A 129      21.238   5.642  -9.674  1.00 85.74           C  
ATOM   2118  HD1 TYR A 129      22.149   5.068  -9.590  1.00 85.74           H  
ATOM   2119  CD2 TYR A 129      19.008   6.185  -8.854  1.00 85.74           C  
ATOM   2120  HD2 TYR A 129      18.214   6.039  -8.137  1.00 85.74           H  
ATOM   2121  CE1 TYR A 129      21.062   6.523 -10.758  1.00 85.74           C  
ATOM   2122  HE1 TYR A 129      21.840   6.631 -11.499  1.00 85.74           H  
ATOM   2123  CE2 TYR A 129      18.831   7.077  -9.930  1.00 85.74           C  
ATOM   2124  HE2 TYR A 129      17.907   7.623 -10.047  1.00 85.74           H  
ATOM   2125  OH  TYR A 129      19.673   8.096 -11.928  1.00 85.74           O  
ATOM   2126  HH  TYR A 129      20.388   8.038 -12.566  1.00 85.74           H  
ATOM   2127  CZ  TYR A 129      19.856   7.245 -10.885  1.00 85.74           C  
ATOM   2128  N   GLN A 130      21.388   1.982  -9.409  1.00 86.31           N  
ATOM   2129  H   GLN A 130      21.856   1.660  -8.574  1.00 86.31           H  
ATOM   2130  CA  GLN A 130      21.905   1.496 -10.687  1.00 86.31           C  
ATOM   2131  HA  GLN A 130      21.844   2.297 -11.424  1.00 86.31           H  
ATOM   2132  C   GLN A 130      21.072   0.330 -11.213  1.00 86.31           C  
ATOM   2133  CB  GLN A 130      23.372   1.056 -10.553  1.00 86.31           C  
ATOM   2134  HB2 GLN A 130      23.717   0.702 -11.525  1.00 86.31           H  
ATOM   2135  HB3 GLN A 130      23.464   0.200  -9.885  1.00 86.31           H  
ATOM   2136  O   GLN A 130      20.846   0.247 -12.421  1.00 86.31           O  
ATOM   2137  CG  GLN A 130      24.314   2.171 -10.090  1.00 86.31           C  
ATOM   2138  HG2 GLN A 130      25.301   1.745  -9.907  1.00 86.31           H  
ATOM   2139  HG3 GLN A 130      23.958   2.594  -9.150  1.00 86.31           H  
ATOM   2140  CD  GLN A 130      24.457   3.264 -11.142  1.00 86.31           C  
ATOM   2141  NE2 GLN A 130      24.653   4.499 -10.739  1.00 86.31           N  
ATOM   2142 HE21 GLN A 130      24.732   4.704  -9.753  1.00 86.31           H  
ATOM   2143 HE22 GLN A 130      24.762   5.193 -11.464  1.00 86.31           H  
ATOM   2144  OE1 GLN A 130      24.423   3.032 -12.343  1.00 86.31           O  
ATOM   2145  N   LEU A 131      20.590  -0.545 -10.326  1.00 85.80           N  
ATOM   2146  H   LEU A 131      20.852  -0.436  -9.356  1.00 85.80           H  
ATOM   2147  CA  LEU A 131      19.648  -1.599 -10.697  1.00 85.80           C  
ATOM   2148  HA  LEU A 131      20.049  -2.114 -11.569  1.00 85.80           H  
ATOM   2149  C   LEU A 131      18.292  -1.009 -11.105  1.00 85.80           C  
ATOM   2150  CB  LEU A 131      19.529  -2.615  -9.548  1.00 85.80           C  
ATOM   2151  HB2 LEU A 131      19.182  -2.104  -8.650  1.00 85.80           H  
ATOM   2152  HB3 LEU A 131      20.521  -3.017  -9.341  1.00 85.80           H  
ATOM   2153  O   LEU A 131      17.758  -1.381 -12.145  1.00 85.80           O  
ATOM   2154  CG  LEU A 131      18.572  -3.786  -9.849  1.00 85.80           C  
ATOM   2155  HG  LEU A 131      17.562  -3.398  -9.984  1.00 85.80           H  
ATOM   2156  CD1 LEU A 131      18.972  -4.560 -11.109  1.00 85.80           C  
ATOM   2157 HD11 LEU A 131      18.324  -5.429 -11.228  1.00 85.80           H  
ATOM   2158 HD12 LEU A 131      18.851  -3.937 -11.995  1.00 85.80           H  
ATOM   2159 HD13 LEU A 131      20.005  -4.897 -11.030  1.00 85.80           H  
ATOM   2160  CD2 LEU A 131      18.545  -4.751  -8.668  1.00 85.80           C  
ATOM   2161 HD21 LEU A 131      17.944  -4.338  -7.857  1.00 85.80           H  
ATOM   2162 HD22 LEU A 131      18.101  -5.703  -8.961  1.00 85.80           H  
ATOM   2163 HD23 LEU A 131      19.557  -4.922  -8.301  1.00 85.80           H  
ATOM   2164  N   MET A 132      17.767  -0.041 -10.348  1.00 85.03           N  
ATOM   2165  H   MET A 132      18.245   0.208  -9.494  1.00 85.03           H  
ATOM   2166  CA  MET A 132      16.511   0.640 -10.690  1.00 85.03           C  
ATOM   2167  HA  MET A 132      15.721  -0.109 -10.746  1.00 85.03           H  
ATOM   2168  C   MET A 132      16.584   1.336 -12.054  1.00 85.03           C  
ATOM   2169  CB  MET A 132      16.165   1.657  -9.592  1.00 85.03           C  
ATOM   2170  HB2 MET A 132      16.183   1.154  -8.625  1.00 85.03           H  
ATOM   2171  HB3 MET A 132      16.919   2.444  -9.570  1.00 85.03           H  
ATOM   2172  O   MET A 132      15.682   1.196 -12.877  1.00 85.03           O  
ATOM   2173  CG  MET A 132      14.788   2.301  -9.817  1.00 85.03           C  
ATOM   2174  HG2 MET A 132      14.611   3.025  -9.023  1.00 85.03           H  
ATOM   2175  HG3 MET A 132      14.806   2.846 -10.760  1.00 85.03           H  
ATOM   2176  SD  MET A 132      13.398   1.136  -9.859  1.00 85.03           S  
ATOM   2177  CE  MET A 132      13.323   0.690  -8.111  1.00 85.03           C  
ATOM   2178  HE1 MET A 132      12.905  -0.313  -8.025  1.00 85.03           H  
ATOM   2179  HE2 MET A 132      14.318   0.688  -7.665  1.00 85.03           H  
ATOM   2180  HE3 MET A 132      12.693   1.405  -7.584  1.00 85.03           H  
ATOM   2181  N   SER A 133      17.679   2.055 -12.307  1.00 87.49           N  
ATOM   2182  H   SER A 133      18.364   2.157 -11.572  1.00 87.49           H  
ATOM   2183  CA  SER A 133      17.937   2.710 -13.587  1.00 87.49           C  
ATOM   2184  HA  SER A 133      17.104   3.374 -13.818  1.00 87.49           H  
ATOM   2185  C   SER A 133      18.059   1.695 -14.722  1.00 87.49           C  
ATOM   2186  CB  SER A 133      19.211   3.550 -13.487  1.00 87.49           C  
ATOM   2187  HB2 SER A 133      19.120   4.247 -12.654  1.00 87.49           H  
ATOM   2188  HB3 SER A 133      20.066   2.899 -13.306  1.00 87.49           H  
ATOM   2189  O   SER A 133      17.514   1.944 -15.791  1.00 87.49           O  
ATOM   2190  OG  SER A 133      19.413   4.284 -14.680  1.00 87.49           O  
ATOM   2191  HG  SER A 133      19.346   3.685 -15.427  1.00 87.49           H  
ATOM   2192  N   ALA A 134      18.732   0.561 -14.502  1.00 87.19           N  
ATOM   2193  H   ALA A 134      19.181   0.416 -13.609  1.00 87.19           H  
ATOM   2194  CA  ALA A 134      18.849  -0.502 -15.501  1.00 87.19           C  
ATOM   2195  HA  ALA A 134      19.249  -0.080 -16.423  1.00 87.19           H  
ATOM   2196  C   ALA A 134      17.485  -1.119 -15.836  1.00 87.19           C  
ATOM   2197  CB  ALA A 134      19.839  -1.556 -14.991  1.00 87.19           C  
ATOM   2198  HB1 ALA A 134      19.903  -2.374 -15.708  1.00 87.19           H  
ATOM   2199  HB2 ALA A 134      20.824  -1.098 -14.899  1.00 87.19           H  
ATOM   2200  HB3 ALA A 134      19.519  -1.953 -14.028  1.00 87.19           H  
ATOM   2201  O   ALA A 134      17.172  -1.298 -17.007  1.00 87.19           O  
ATOM   2202  N   ILE A 135      16.643  -1.381 -14.830  1.00 85.02           N  
ATOM   2203  H   ILE A 135      16.976  -1.234 -13.887  1.00 85.02           H  
ATOM   2204  CA  ILE A 135      15.279  -1.898 -15.012  1.00 85.02           C  
ATOM   2205  HA  ILE A 135      15.325  -2.804 -15.616  1.00 85.02           H  
ATOM   2206  C   ILE A 135      14.407  -0.892 -15.782  1.00 85.02           C  
ATOM   2207  CB  ILE A 135      14.670  -2.263 -13.637  1.00 85.02           C  
ATOM   2208  HB  ILE A 135      14.783  -1.405 -12.975  1.00 85.02           H  
ATOM   2209  O   ILE A 135      13.767  -1.268 -16.763  1.00 85.02           O  
ATOM   2210  CG1 ILE A 135      15.387  -3.476 -13.002  1.00 85.02           C  
ATOM   2211 HG12 ILE A 135      16.460  -3.415 -13.183  1.00 85.02           H  
ATOM   2212 HG13 ILE A 135      15.030  -4.398 -13.461  1.00 85.02           H  
ATOM   2213  CG2 ILE A 135      13.169  -2.582 -13.754  1.00 85.02           C  
ATOM   2214 HG21 ILE A 135      13.010  -3.350 -14.511  1.00 85.02           H  
ATOM   2215 HG22 ILE A 135      12.763  -2.932 -12.805  1.00 85.02           H  
ATOM   2216 HG23 ILE A 135      12.624  -1.676 -14.021  1.00 85.02           H  
ATOM   2217  CD1 ILE A 135      15.182  -3.549 -11.483  1.00 85.02           C  
ATOM   2218 HD11 ILE A 135      14.125  -3.579 -11.220  1.00 85.02           H  
ATOM   2219 HD12 ILE A 135      15.620  -2.668 -11.013  1.00 85.02           H  
ATOM   2220 HD13 ILE A 135      15.674  -4.441 -11.097  1.00 85.02           H  
ATOM   2221  N   ASP A 136      14.385   0.383 -15.376  1.00 85.22           N  
ATOM   2222  H   ASP A 136      14.926   0.643 -14.565  1.00 85.22           H  
ATOM   2223  CA  ASP A 136      13.592   1.424 -16.053  1.00 85.22           C  
ATOM   2224  HA  ASP A 136      12.550   1.105 -16.090  1.00 85.22           H  
ATOM   2225  C   ASP A 136      14.051   1.641 -17.499  1.00 85.22           C  
ATOM   2226  CB  ASP A 136      13.660   2.740 -15.263  1.00 85.22           C  
ATOM   2227  HB2 ASP A 136      14.702   3.039 -15.152  1.00 85.22           H  
ATOM   2228  HB3 ASP A 136      13.247   2.578 -14.267  1.00 85.22           H  
ATOM   2229  O   ASP A 136      13.220   1.700 -18.410  1.00 85.22           O  
ATOM   2230  CG  ASP A 136      12.876   3.872 -15.949  1.00 85.22           C  
ATOM   2231  OD1 ASP A 136      11.634   3.774 -16.082  1.00 85.22           O  
ATOM   2232  OD2 ASP A 136      13.504   4.876 -16.364  1.00 85.22           O  
ATOM   2233  N   HIS A 137      15.370   1.702 -17.717  1.00 86.15           N  
ATOM   2234  H   HIS A 137      15.994   1.637 -16.926  1.00 86.15           H  
ATOM   2235  CA  HIS A 137      15.965   1.774 -19.047  1.00 86.15           C  
ATOM   2236  HA  HIS A 137      15.576   2.664 -19.542  1.00 86.15           H  
ATOM   2237  C   HIS A 137      15.503   0.555 -19.863  1.00 86.15           C  
ATOM   2238  CB  HIS A 137      17.498   1.924 -18.908  1.00 86.15           C  
ATOM   2239  HB2 HIS A 137      17.907   1.010 -18.476  1.00 86.15           H  
ATOM   2240  HB3 HIS A 137      17.698   2.734 -18.207  1.00 86.15           H  
ATOM   2241  O   HIS A 137      14.834   0.718 -20.880  1.00 86.15           O  
ATOM   2242  CG  HIS A 137      18.271   2.251 -20.168  1.00 86.15           C  
ATOM   2243  CD2 HIS A 137      18.367   3.460 -20.801  1.00 86.15           C  
ATOM   2244  HD2 HIS A 137      17.857   4.365 -20.505  1.00 86.15           H  
ATOM   2245  ND1 HIS A 137      19.116   1.409 -20.838  1.00 86.15           N  
ATOM   2246  HD1 HIS A 137      19.521   0.582 -20.423  1.00 86.15           H  
ATOM   2247  CE1 HIS A 137      19.642   2.056 -21.886  1.00 86.15           C  
ATOM   2248  HE1 HIS A 137      20.381   1.644 -22.557  1.00 86.15           H  
ATOM   2249  NE2 HIS A 137      19.186   3.315 -21.929  1.00 86.15           N  
ATOM   2250  N   TYR A 138      15.709  -0.665 -19.366  1.00 82.03           N  
ATOM   2251  H   TYR A 138      16.209  -0.752 -18.493  1.00 82.03           H  
ATOM   2252  CA  TYR A 138      15.321  -1.899 -20.049  1.00 82.03           C  
ATOM   2253  HA  TYR A 138      15.927  -1.991 -20.951  1.00 82.03           H  
ATOM   2254  C   TYR A 138      13.845  -1.943 -20.479  1.00 82.03           C  
ATOM   2255  CB  TYR A 138      15.643  -3.081 -19.135  1.00 82.03           C  
ATOM   2256  HB2 TYR A 138      14.975  -3.090 -18.273  1.00 82.03           H  
ATOM   2257  HB3 TYR A 138      16.664  -2.969 -18.770  1.00 82.03           H  
ATOM   2258  O   TYR A 138      13.552  -2.208 -21.645  1.00 82.03           O  
ATOM   2259  CG  TYR A 138      15.565  -4.399 -19.850  1.00 82.03           C  
ATOM   2260  CD1 TYR A 138      14.352  -5.109 -19.949  1.00 82.03           C  
ATOM   2261  HD1 TYR A 138      13.450  -4.714 -19.506  1.00 82.03           H  
ATOM   2262  CD2 TYR A 138      16.725  -4.873 -20.479  1.00 82.03           C  
ATOM   2263  HD2 TYR A 138      17.644  -4.308 -20.422  1.00 82.03           H  
ATOM   2264  CE1 TYR A 138      14.313  -6.321 -20.664  1.00 82.03           C  
ATOM   2265  HE1 TYR A 138      13.376  -6.838 -20.807  1.00 82.03           H  
ATOM   2266  CE2 TYR A 138      16.688  -6.090 -21.162  1.00 82.03           C  
ATOM   2267  HE2 TYR A 138      17.569  -6.460 -21.665  1.00 82.03           H  
ATOM   2268  OH  TYR A 138      15.580  -7.999 -21.902  1.00 82.03           O  
ATOM   2269  HH  TYR A 138      14.725  -8.295 -22.225  1.00 82.03           H  
ATOM   2270  CZ  TYR A 138      15.504  -6.833 -21.227  1.00 82.03           C  
ATOM   2271  N   ILE A 139      12.906  -1.636 -19.576  1.00 80.29           N  
ATOM   2272  H   ILE A 139      13.214  -1.411 -18.641  1.00 80.29           H  
ATOM   2273  CA  ILE A 139      11.458  -1.654 -19.863  1.00 80.29           C  
ATOM   2274  HA  ILE A 139      11.170  -2.646 -20.213  1.00 80.29           H  
ATOM   2275  C   ILE A 139      11.087  -0.648 -20.953  1.00 80.29           C  
ATOM   2276  CB  ILE A 139      10.664  -1.323 -18.586  1.00 80.29           C  
ATOM   2277  HB  ILE A 139      11.056  -0.381 -18.203  1.00 80.29           H  
ATOM   2278  O   ILE A 139      10.231  -0.933 -21.795  1.00 80.29           O  
ATOM   2279  CG1 ILE A 139      10.852  -2.421 -17.525  1.00 80.29           C  
ATOM   2280 HG12 ILE A 139      11.880  -2.783 -17.520  1.00 80.29           H  
ATOM   2281 HG13 ILE A 139      10.204  -3.273 -17.727  1.00 80.29           H  
ATOM   2282  CG2 ILE A 139       9.152  -1.136 -18.839  1.00 80.29           C  
ATOM   2283 HG21 ILE A 139       8.974  -0.285 -19.496  1.00 80.29           H  
ATOM   2284 HG22 ILE A 139       8.748  -2.038 -19.299  1.00 80.29           H  
ATOM   2285 HG23 ILE A 139       8.631  -0.949 -17.900  1.00 80.29           H  
ATOM   2286  CD1 ILE A 139      10.549  -1.846 -16.144  1.00 80.29           C  
ATOM   2287 HD11 ILE A 139       9.475  -1.819 -15.963  1.00 80.29           H  
ATOM   2288 HD12 ILE A 139      11.052  -2.474 -15.409  1.00 80.29           H  
ATOM   2289 HD13 ILE A 139      10.965  -0.844 -16.038  1.00 80.29           H  
ATOM   2290  N   LYS A 140      11.701   0.540 -20.947  1.00 83.65           N  
ATOM   2291  H   LYS A 140      12.418   0.710 -20.255  1.00 83.65           H  
ATOM   2292  CA  LYS A 140      11.443   1.567 -21.964  1.00 83.65           C  
ATOM   2293  HA  LYS A 140      10.375   1.776 -22.014  1.00 83.65           H  
ATOM   2294  C   LYS A 140      11.827   1.078 -23.359  1.00 83.65           C  
ATOM   2295  CB  LYS A 140      12.182   2.860 -21.604  1.00 83.65           C  
ATOM   2296  HB2 LYS A 140      12.235   3.499 -22.486  1.00 83.65           H  
ATOM   2297  HB3 LYS A 140      13.204   2.628 -21.303  1.00 83.65           H  
ATOM   2298  O   LYS A 140      11.003   1.155 -24.267  1.00 83.65           O  
ATOM   2299  CG  LYS A 140      11.468   3.632 -20.488  1.00 83.65           C  
ATOM   2300  HG2 LYS A 140      11.259   2.972 -19.646  1.00 83.65           H  
ATOM   2301  HG3 LYS A 140      10.528   4.028 -20.871  1.00 83.65           H  
ATOM   2302  CD  LYS A 140      12.360   4.781 -20.019  1.00 83.65           C  
ATOM   2303  HD2 LYS A 140      13.270   4.357 -19.594  1.00 83.65           H  
ATOM   2304  HD3 LYS A 140      12.617   5.413 -20.869  1.00 83.65           H  
ATOM   2305  CE  LYS A 140      11.638   5.608 -18.958  1.00 83.65           C  
ATOM   2306  HE2 LYS A 140      10.841   6.174 -19.439  1.00 83.65           H  
ATOM   2307  HE3 LYS A 140      11.209   4.924 -18.225  1.00 83.65           H  
ATOM   2308  NZ  LYS A 140      12.586   6.501 -18.263  1.00 83.65           N  
ATOM   2309  HZ1 LYS A 140      13.164   5.913 -17.679  1.00 83.65           H  
ATOM   2310  HZ2 LYS A 140      13.179   7.005 -18.906  1.00 83.65           H  
ATOM   2311  HZ3 LYS A 140      12.115   7.108 -17.607  1.00 83.65           H  
ATOM   2312  N   PHE A 141      13.020   0.514 -23.539  1.00 78.75           N  
ATOM   2313  H   PHE A 141      13.666   0.477 -22.763  1.00 78.75           H  
ATOM   2314  CA  PHE A 141      13.451   0.080 -24.877  1.00 78.75           C  
ATOM   2315  HA  PHE A 141      13.124   0.828 -25.599  1.00 78.75           H  
ATOM   2316  C   PHE A 141      12.806  -1.233 -25.307  1.00 78.75           C  
ATOM   2317  CB  PHE A 141      14.980   0.004 -24.980  1.00 78.75           C  
ATOM   2318  HB2 PHE A 141      15.348  -0.799 -24.342  1.00 78.75           H  
ATOM   2319  HB3 PHE A 141      15.256  -0.226 -26.009  1.00 78.75           H  
ATOM   2320  O   PHE A 141      12.375  -1.352 -26.447  1.00 78.75           O  
ATOM   2321  CG  PHE A 141      15.617   1.312 -24.581  1.00 78.75           C  
ATOM   2322  CD1 PHE A 141      15.462   2.466 -25.360  1.00 78.75           C  
ATOM   2323  HD1 PHE A 141      15.055   2.382 -26.357  1.00 78.75           H  
ATOM   2324  CD2 PHE A 141      16.148   1.430 -23.305  1.00 78.75           C  
ATOM   2325  HD2 PHE A 141      16.269   0.552 -22.688  1.00 78.75           H  
ATOM   2326  CE1 PHE A 141      15.806   3.735 -24.873  1.00 78.75           C  
ATOM   2327  HE1 PHE A 141      15.635   4.624 -25.462  1.00 78.75           H  
ATOM   2328  CE2 PHE A 141      16.305   2.707 -22.770  1.00 78.75           C  
ATOM   2329  HE2 PHE A 141      16.358   2.791 -21.695  1.00 78.75           H  
ATOM   2330  CZ  PHE A 141      16.229   3.862 -23.552  1.00 78.75           C  
ATOM   2331  HZ  PHE A 141      16.380   4.837 -23.113  1.00 78.75           H  
ATOM   2332  N   VAL A 142      12.708  -2.214 -24.409  1.00 72.48           N  
ATOM   2333  H   VAL A 142      13.072  -2.066 -23.479  1.00 72.48           H  
ATOM   2334  CA  VAL A 142      12.217  -3.550 -24.764  1.00 72.48           C  
ATOM   2335  HA  VAL A 142      12.547  -3.793 -25.774  1.00 72.48           H  
ATOM   2336  C   VAL A 142      10.695  -3.593 -24.787  1.00 72.48           C  
ATOM   2337  CB  VAL A 142      12.797  -4.614 -23.821  1.00 72.48           C  
ATOM   2338  HB  VAL A 142      12.527  -4.374 -22.793  1.00 72.48           H  
ATOM   2339  O   VAL A 142      10.099  -3.943 -25.800  1.00 72.48           O  
ATOM   2340  CG1 VAL A 142      12.249  -6.004 -24.141  1.00 72.48           C  
ATOM   2341 HG11 VAL A 142      12.604  -6.348 -25.112  1.00 72.48           H  
ATOM   2342 HG12 VAL A 142      12.589  -6.685 -23.362  1.00 72.48           H  
ATOM   2343 HG13 VAL A 142      11.159  -6.024 -24.124  1.00 72.48           H  
ATOM   2344  CG2 VAL A 142      14.328  -4.656 -23.942  1.00 72.48           C  
ATOM   2345 HG21 VAL A 142      14.616  -4.773 -24.987  1.00 72.48           H  
ATOM   2346 HG22 VAL A 142      14.717  -5.500 -23.373  1.00 72.48           H  
ATOM   2347 HG23 VAL A 142      14.763  -3.739 -23.543  1.00 72.48           H  
ATOM   2348  N   THR A 143      10.044  -3.233 -23.679  1.00 71.53           N  
ATOM   2349  H   THR A 143      10.571  -2.927 -22.873  1.00 71.53           H  
ATOM   2350  CA  THR A 143       8.590  -3.397 -23.539  1.00 71.53           C  
ATOM   2351  HA  THR A 143       8.303  -4.349 -23.986  1.00 71.53           H  
ATOM   2352  C   THR A 143       7.817  -2.307 -24.271  1.00 71.53           C  
ATOM   2353  CB  THR A 143       8.168  -3.412 -22.062  1.00 71.53           C  
ATOM   2354  HB  THR A 143       8.227  -2.400 -21.662  1.00 71.53           H  
ATOM   2355  O   THR A 143       6.753  -2.581 -24.822  1.00 71.53           O  
ATOM   2356  CG2 THR A 143       6.743  -3.922 -21.859  1.00 71.53           C  
ATOM   2357 HG21 THR A 143       6.626  -4.899 -22.328  1.00 71.53           H  
ATOM   2358 HG22 THR A 143       6.537  -4.012 -20.792  1.00 71.53           H  
ATOM   2359 HG23 THR A 143       6.030  -3.226 -22.299  1.00 71.53           H  
ATOM   2360  OG1 THR A 143       9.017  -4.235 -21.296  1.00 71.53           O  
ATOM   2361  HG1 THR A 143       8.883  -5.147 -21.567  1.00 71.53           H  
ATOM   2362  N   LYS A 144       8.320  -1.065 -24.276  1.00 78.21           N  
ATOM   2363  H   LYS A 144       9.187  -0.897 -23.787  1.00 78.21           H  
ATOM   2364  CA  LYS A 144       7.659   0.053 -24.974  1.00 78.21           C  
ATOM   2365  HA  LYS A 144       6.612  -0.203 -25.137  1.00 78.21           H  
ATOM   2366  C   LYS A 144       8.205   0.313 -26.378  1.00 78.21           C  
ATOM   2367  CB  LYS A 144       7.683   1.332 -24.134  1.00 78.21           C  
ATOM   2368  HB2 LYS A 144       8.711   1.674 -24.012  1.00 78.21           H  
ATOM   2369  HB3 LYS A 144       7.149   2.110 -24.680  1.00 78.21           H  
ATOM   2370  O   LYS A 144       7.633   1.141 -27.083  1.00 78.21           O  
ATOM   2371  CG  LYS A 144       7.041   1.184 -22.753  1.00 78.21           C  
ATOM   2372  HG2 LYS A 144       7.562   0.425 -22.170  1.00 78.21           H  
ATOM   2373  HG3 LYS A 144       5.990   0.915 -22.858  1.00 78.21           H  
ATOM   2374  CD  LYS A 144       7.174   2.537 -22.061  1.00 78.21           C  
ATOM   2375  HD2 LYS A 144       8.232   2.792 -22.000  1.00 78.21           H  
ATOM   2376  HD3 LYS A 144       6.677   3.300 -22.660  1.00 78.21           H  
ATOM   2377  CE  LYS A 144       6.579   2.515 -20.660  1.00 78.21           C  
ATOM   2378  HE2 LYS A 144       5.504   2.352 -20.732  1.00 78.21           H  
ATOM   2379  HE3 LYS A 144       7.028   1.690 -20.107  1.00 78.21           H  
ATOM   2380  NZ  LYS A 144       6.890   3.806 -20.011  1.00 78.21           N  
ATOM   2381  HZ1 LYS A 144       7.893   3.927 -20.004  1.00 78.21           H  
ATOM   2382  HZ2 LYS A 144       6.541   3.851 -19.064  1.00 78.21           H  
ATOM   2383  HZ3 LYS A 144       6.527   4.565 -20.570  1.00 78.21           H  
ATOM   2384  N   GLY A 145       9.271  -0.376 -26.790  1.00 75.62           N  
ATOM   2385  H   GLY A 145       9.691  -1.054 -26.170  1.00 75.62           H  
ATOM   2386  CA  GLY A 145       9.875  -0.195 -28.111  1.00 75.62           C  
ATOM   2387  HA2 GLY A 145       9.118  -0.353 -28.879  1.00 75.62           H  
ATOM   2388  HA3 GLY A 145      10.665  -0.933 -28.247  1.00 75.62           H  
ATOM   2389  C   GLY A 145      10.482   1.194 -28.317  1.00 75.62           C  
ATOM   2390  O   GLY A 145      10.566   1.657 -29.454  1.00 75.62           O  
ATOM   2391  N   GLU A 146      10.852   1.898 -27.241  1.00 81.02           N  
ATOM   2392  H   GLU A 146      10.789   1.476 -26.326  1.00 81.02           H  
ATOM   2393  CA  GLU A 146      11.511   3.197 -27.374  1.00 81.02           C  
ATOM   2394  HA  GLU A 146      10.887   3.795 -28.038  1.00 81.02           H  
ATOM   2395  C   GLU A 146      12.895   3.007 -28.044  1.00 81.02           C  
ATOM   2396  CB  GLU A 146      11.572   3.942 -26.020  1.00 81.02           C  
ATOM   2397  HB2 GLU A 146      12.087   3.323 -25.286  1.00 81.02           H  
ATOM   2398  HB3 GLU A 146      12.148   4.857 -26.157  1.00 81.02           H  
ATOM   2399  O   GLU A 146      13.514   1.952 -27.880  1.00 81.02           O  
ATOM   2400  CG  GLU A 146      10.162   4.322 -25.502  1.00 81.02           C  
ATOM   2401  HG2 GLU A 146       9.550   3.422 -25.456  1.00 81.02           H  
ATOM   2402  HG3 GLU A 146       9.701   4.992 -26.228  1.00 81.02           H  
ATOM   2403  CD  GLU A 146      10.130   5.003 -24.114  1.00 81.02           C  
ATOM   2404  OE1 GLU A 146       9.060   4.957 -23.449  1.00 81.02           O  
ATOM   2405  OE2 GLU A 146      11.156   5.579 -23.686  1.00 81.02           O  
ATOM   2406  N   PRO A 147      13.412   3.972 -28.828  1.00 75.85           N  
ATOM   2407  CA  PRO A 147      14.729   3.853 -29.455  1.00 75.85           C  
ATOM   2408  HA  PRO A 147      14.804   2.878 -29.938  1.00 75.85           H  
ATOM   2409  C   PRO A 147      15.849   4.013 -28.428  1.00 75.85           C  
ATOM   2410  CB  PRO A 147      14.806   4.951 -30.525  1.00 75.85           C  
ATOM   2411  HB2 PRO A 147      15.394   5.799 -30.173  1.00 75.85           H  
ATOM   2412  HB3 PRO A 147      15.224   4.569 -31.456  1.00 75.85           H  
ATOM   2413  O   PRO A 147      15.939   5.045 -27.764  1.00 75.85           O  
ATOM   2414  CG  PRO A 147      13.358   5.396 -30.708  1.00 75.85           C  
ATOM   2415  HG2 PRO A 147      12.876   4.763 -31.454  1.00 75.85           H  
ATOM   2416  HG3 PRO A 147      13.288   6.445 -30.995  1.00 75.85           H  
ATOM   2417  CD  PRO A 147      12.723   5.139 -29.346  1.00 75.85           C  
ATOM   2418  HD2 PRO A 147      12.900   5.987 -28.684  1.00 75.85           H  
ATOM   2419  HD3 PRO A 147      11.654   4.974 -29.480  1.00 75.85           H  
ATOM   2420  N   CYS A 148      16.744   3.031 -28.322  1.00 69.11           N  
ATOM   2421  H   CYS A 148      16.639   2.209 -28.899  1.00 69.11           H  
ATOM   2422  CA  CYS A 148      17.904   3.132 -27.440  1.00 69.11           C  
ATOM   2423  HA  CYS A 148      17.664   3.776 -26.593  1.00 69.11           H  
ATOM   2424  C   CYS A 148      19.081   3.750 -28.183  1.00 69.11           C  
ATOM   2425  CB  CYS A 148      18.259   1.753 -26.897  1.00 69.11           C  
ATOM   2426  HB2 CYS A 148      17.350   1.226 -26.607  1.00 69.11           H  
ATOM   2427  HB3 CYS A 148      18.765   1.191 -27.681  1.00 69.11           H  
ATOM   2428  O   CYS A 148      19.607   3.152 -29.114  1.00 69.11           O  
ATOM   2429  SG  CYS A 148      19.356   1.930 -25.461  1.00 69.11           S  
ATOM   2430  HG  CYS A 148      18.463   2.428 -24.601  1.00 69.11           H  
ATOM   2431  N   ALA A 149      19.535   4.924 -27.746  1.00 71.24           N  
ATOM   2432  H   ALA A 149      19.033   5.397 -27.009  1.00 71.24           H  
ATOM   2433  CA  ALA A 149      20.688   5.585 -28.357  1.00 71.24           C  
ATOM   2434  HA  ALA A 149      20.538   5.615 -29.436  1.00 71.24           H  
ATOM   2435  C   ALA A 149      22.022   4.846 -28.114  1.00 71.24           C  
ATOM   2436  CB  ALA A 149      20.737   7.027 -27.835  1.00 71.24           C  
ATOM   2437  HB1 ALA A 149      21.556   7.560 -28.318  1.00 71.24           H  
ATOM   2438  HB2 ALA A 149      20.898   7.029 -26.757  1.00 71.24           H  
ATOM   2439  HB3 ALA A 149      19.802   7.537 -28.065  1.00 71.24           H  
ATOM   2440  O   ALA A 149      23.031   5.200 -28.719  1.00 71.24           O  
ATOM   2441  N   ARG A 150      22.054   3.864 -27.200  1.00 74.78           N  
ATOM   2442  H   ARG A 150      21.178   3.578 -26.787  1.00 74.78           H  
ATOM   2443  CA  ARG A 150      23.279   3.212 -26.725  1.00 74.78           C  
ATOM   2444  HA  ARG A 150      24.057   3.295 -27.485  1.00 74.78           H  
ATOM   2445  C   ARG A 150      23.088   1.715 -26.491  1.00 74.78           C  
ATOM   2446  CB  ARG A 150      23.757   3.937 -25.461  1.00 74.78           C  
ATOM   2447  HB2 ARG A 150      24.408   3.265 -24.903  1.00 74.78           H  
ATOM   2448  HB3 ARG A 150      22.901   4.175 -24.829  1.00 74.78           H  
ATOM   2449  O   ARG A 150      22.767   1.273 -25.391  1.00 74.78           O  
ATOM   2450  CG  ARG A 150      24.516   5.224 -25.821  1.00 74.78           C  
ATOM   2451  HG2 ARG A 150      25.191   5.031 -26.655  1.00 74.78           H  
ATOM   2452  HG3 ARG A 150      23.804   5.991 -26.125  1.00 74.78           H  
ATOM   2453  CD  ARG A 150      25.351   5.751 -24.657  1.00 74.78           C  
ATOM   2454  HD2 ARG A 150      25.824   6.680 -24.973  1.00 74.78           H  
ATOM   2455  HD3 ARG A 150      24.682   5.963 -23.823  1.00 74.78           H  
ATOM   2456  NE  ARG A 150      26.389   4.788 -24.238  1.00 74.78           N  
ATOM   2457  HE  ARG A 150      26.417   3.885 -24.689  1.00 74.78           H  
ATOM   2458  NH1 ARG A 150      27.295   6.080 -22.580  1.00 74.78           N  
ATOM   2459 HH11 ARG A 150      26.678   6.829 -22.860  1.00 74.78           H  
ATOM   2460 HH12 ARG A 150      27.954   6.181 -21.821  1.00 74.78           H  
ATOM   2461  NH2 ARG A 150      28.033   4.028 -22.849  1.00 74.78           N  
ATOM   2462 HH21 ARG A 150      28.691   4.143 -22.091  1.00 74.78           H  
ATOM   2463 HH22 ARG A 150      28.087   3.190 -23.410  1.00 74.78           H  
ATOM   2464  CZ  ARG A 150      27.230   4.959 -23.239  1.00 74.78           C  
ATOM   2465  N   GLU A 151      23.334   0.930 -27.536  1.00 73.08           N  
ATOM   2466  H   GLU A 151      23.524   1.365 -28.427  1.00 73.08           H  
ATOM   2467  CA  GLU A 151      23.320  -0.541 -27.490  1.00 73.08           C  
ATOM   2468  HA  GLU A 151      22.316  -0.898 -27.261  1.00 73.08           H  
ATOM   2469  C   GLU A 151      24.276  -1.112 -26.427  1.00 73.08           C  
ATOM   2470  CB  GLU A 151      23.737  -1.088 -28.862  1.00 73.08           C  
ATOM   2471  HB2 GLU A 151      23.829  -2.172 -28.790  1.00 73.08           H  
ATOM   2472  HB3 GLU A 151      24.711  -0.673 -29.119  1.00 73.08           H  
ATOM   2473  O   GLU A 151      23.998  -2.135 -25.803  1.00 73.08           O  
ATOM   2474  CG  GLU A 151      22.727  -0.759 -29.973  1.00 73.08           C  
ATOM   2475  HG2 GLU A 151      22.605   0.323 -30.033  1.00 73.08           H  
ATOM   2476  HG3 GLU A 151      21.764  -1.194 -29.706  1.00 73.08           H  
ATOM   2477  CD  GLU A 151      23.164  -1.280 -31.353  1.00 73.08           C  
ATOM   2478  OE1 GLU A 151      22.338  -1.174 -32.285  1.00 73.08           O  
ATOM   2479  OE2 GLU A 151      24.318  -1.754 -31.472  1.00 73.08           O  
ATOM   2480  N   ASP A 152      25.389  -0.427 -26.158  1.00 77.20           N  
ATOM   2481  H   ASP A 152      25.549   0.450 -26.632  1.00 77.20           H  
ATOM   2482  CA  ASP A 152      26.352  -0.841 -25.143  1.00 77.20           C  
ATOM   2483  HA  ASP A 152      26.585  -1.891 -25.319  1.00 77.20           H  
ATOM   2484  C   ASP A 152      25.794  -0.742 -23.714  1.00 77.20           C  
ATOM   2485  CB  ASP A 152      27.647  -0.045 -25.331  1.00 77.20           C  
ATOM   2486  HB2 ASP A 152      28.415  -0.510 -24.713  1.00 77.20           H  
ATOM   2487  HB3 ASP A 152      27.970  -0.126 -26.369  1.00 77.20           H  
ATOM   2488  O   ASP A 152      26.077  -1.617 -22.891  1.00 77.20           O  
ATOM   2489  CG  ASP A 152      27.540   1.433 -24.960  1.00 77.20           C  
ATOM   2490  OD1 ASP A 152      26.528   2.110 -25.254  1.00 77.20           O  
ATOM   2491  OD2 ASP A 152      28.501   1.916 -24.335  1.00 77.20           O  
ATOM   2492  N   LEU A 153      24.939   0.252 -23.438  1.00 77.88           N  
ATOM   2493  H   LEU A 153      24.734   0.912 -24.175  1.00 77.88           H  
ATOM   2494  CA  LEU A 153      24.200   0.344 -22.176  1.00 77.88           C  
ATOM   2495  HA  LEU A 153      24.903   0.237 -21.350  1.00 77.88           H  
ATOM   2496  C   LEU A 153      23.208  -0.807 -22.027  1.00 77.88           C  
ATOM   2497  CB  LEU A 153      23.470   1.693 -22.043  1.00 77.88           C  
ATOM   2498  HB2 LEU A 153      22.857   1.858 -22.929  1.00 77.88           H  
ATOM   2499  HB3 LEU A 153      22.794   1.628 -21.190  1.00 77.88           H  
ATOM   2500  O   LEU A 153      23.125  -1.376 -20.945  1.00 77.88           O  
ATOM   2501  CG  LEU A 153      24.384   2.908 -21.828  1.00 77.88           C  
ATOM   2502  HG  LEU A 153      25.071   2.997 -22.670  1.00 77.88           H  
ATOM   2503  CD1 LEU A 153      23.541   4.182 -21.740  1.00 77.88           C  
ATOM   2504 HD11 LEU A 153      24.187   5.056 -21.660  1.00 77.88           H  
ATOM   2505 HD12 LEU A 153      22.906   4.273 -22.621  1.00 77.88           H  
ATOM   2506 HD13 LEU A 153      22.894   4.131 -20.865  1.00 77.88           H  
ATOM   2507  CD2 LEU A 153      25.199   2.816 -20.536  1.00 77.88           C  
ATOM   2508 HD21 LEU A 153      25.927   2.009 -20.615  1.00 77.88           H  
ATOM   2509 HD22 LEU A 153      24.534   2.619 -19.695  1.00 77.88           H  
ATOM   2510 HD23 LEU A 153      25.735   3.749 -20.365  1.00 77.88           H  
ATOM   2511  N   GLN A 154      22.534  -1.230 -23.104  1.00 78.07           N  
ATOM   2512  H   GLN A 154      22.669  -0.753 -23.984  1.00 78.07           H  
ATOM   2513  CA  GLN A 154      21.619  -2.376 -23.027  1.00 78.07           C  
ATOM   2514  HA  GLN A 154      20.834  -2.151 -22.304  1.00 78.07           H  
ATOM   2515  C   GLN A 154      22.329  -3.647 -22.564  1.00 78.07           C  
ATOM   2516  CB  GLN A 154      20.979  -2.698 -24.377  1.00 78.07           C  
ATOM   2517  HB2 GLN A 154      21.749  -2.971 -25.099  1.00 78.07           H  
ATOM   2518  HB3 GLN A 154      20.340  -3.569 -24.232  1.00 78.07           H  
ATOM   2519  O   GLN A 154      21.782  -4.405 -21.766  1.00 78.07           O  
ATOM   2520  CG  GLN A 154      20.119  -1.581 -24.963  1.00 78.07           C  
ATOM   2521  HG2 GLN A 154      20.748  -0.730 -25.224  1.00 78.07           H  
ATOM   2522  HG3 GLN A 154      19.383  -1.263 -24.224  1.00 78.07           H  
ATOM   2523  CD  GLN A 154      19.388  -2.060 -26.212  1.00 78.07           C  
ATOM   2524  NE2 GLN A 154      18.510  -1.259 -26.758  1.00 78.07           N  
ATOM   2525 HE21 GLN A 154      18.058  -1.598 -27.595  1.00 78.07           H  
ATOM   2526 HE22 GLN A 154      18.372  -0.336 -26.371  1.00 78.07           H  
ATOM   2527  OE1 GLN A 154      19.554  -3.165 -26.701  1.00 78.07           O  
ATOM   2528  N   ARG A 155      23.552  -3.895 -23.051  1.00 81.90           N  
ATOM   2529  H   ARG A 155      23.928  -3.250 -23.732  1.00 81.90           H  
ATOM   2530  CA  ARG A 155      24.333  -5.065 -22.633  1.00 81.90           C  
ATOM   2531  HA  ARG A 155      23.710  -5.952 -22.745  1.00 81.90           H  
ATOM   2532  C   ARG A 155      24.709  -4.989 -21.153  1.00 81.90           C  
ATOM   2533  CB  ARG A 155      25.567  -5.205 -23.531  1.00 81.90           C  
ATOM   2534  HB2 ARG A 155      25.255  -5.157 -24.574  1.00 81.90           H  
ATOM   2535  HB3 ARG A 155      26.252  -4.379 -23.336  1.00 81.90           H  
ATOM   2536  O   ARG A 155      24.614  -5.994 -20.455  1.00 81.90           O  
ATOM   2537  CG  ARG A 155      26.272  -6.549 -23.286  1.00 81.90           C  
ATOM   2538  HG2 ARG A 155      26.587  -6.631 -22.246  1.00 81.90           H  
ATOM   2539  HG3 ARG A 155      25.570  -7.356 -23.497  1.00 81.90           H  
ATOM   2540  CD  ARG A 155      27.496  -6.723 -24.188  1.00 81.90           C  
ATOM   2541  HD2 ARG A 155      27.206  -6.542 -25.223  1.00 81.90           H  
ATOM   2542  HD3 ARG A 155      27.819  -7.761 -24.106  1.00 81.90           H  
ATOM   2543  NE  ARG A 155      28.586  -5.799 -23.808  1.00 81.90           N  
ATOM   2544  HE  ARG A 155      28.321  -4.833 -23.681  1.00 81.90           H  
ATOM   2545  NH1 ARG A 155      30.322  -7.310 -23.776  1.00 81.90           N  
ATOM   2546 HH11 ARG A 155      31.297  -7.520 -23.619  1.00 81.90           H  
ATOM   2547 HH12 ARG A 155      29.681  -8.041 -24.050  1.00 81.90           H  
ATOM   2548  NH2 ARG A 155      30.704  -5.172 -23.270  1.00 81.90           N  
ATOM   2549 HH21 ARG A 155      31.677  -5.399 -23.124  1.00 81.90           H  
ATOM   2550 HH22 ARG A 155      30.383  -4.222 -23.147  1.00 81.90           H  
ATOM   2551  CZ  ARG A 155      29.859  -6.100 -23.621  1.00 81.90           C  
ATOM   2552  N   VAL A 156      25.122  -3.813 -20.682  1.00 84.81           N  
ATOM   2553  H   VAL A 156      25.129  -3.023 -21.312  1.00 84.81           H  
ATOM   2554  CA  VAL A 156      25.460  -3.586 -19.268  1.00 84.81           C  
ATOM   2555  HA  VAL A 156      26.175  -4.345 -18.948  1.00 84.81           H  
ATOM   2556  C   VAL A 156      24.229  -3.748 -18.377  1.00 84.81           C  
ATOM   2557  CB  VAL A 156      26.111  -2.203 -19.076  1.00 84.81           C  
ATOM   2558  HB  VAL A 156      25.468  -1.435 -19.507  1.00 84.81           H  
ATOM   2559  O   VAL A 156      24.313  -4.415 -17.349  1.00 84.81           O  
ATOM   2560  CG1 VAL A 156      26.349  -1.865 -17.598  1.00 84.81           C  
ATOM   2561 HG11 VAL A 156      26.895  -0.925 -17.515  1.00 84.81           H  
ATOM   2562 HG12 VAL A 156      25.394  -1.745 -17.087  1.00 84.81           H  
ATOM   2563 HG13 VAL A 156      26.917  -2.662 -17.117  1.00 84.81           H  
ATOM   2564  CG2 VAL A 156      27.475  -2.153 -19.780  1.00 84.81           C  
ATOM   2565 HG21 VAL A 156      27.898  -1.153 -19.688  1.00 84.81           H  
ATOM   2566 HG22 VAL A 156      28.154  -2.878 -19.330  1.00 84.81           H  
ATOM   2567 HG23 VAL A 156      27.364  -2.378 -20.841  1.00 84.81           H  
ATOM   2568  N   ASP A 157      23.082  -3.208 -18.785  1.00 86.53           N  
ATOM   2569  H   ASP A 157      23.082  -2.607 -19.596  1.00 86.53           H  
ATOM   2570  CA  ASP A 157      21.835  -3.327 -18.031  1.00 86.53           C  
ATOM   2571  HA  ASP A 157      22.006  -3.008 -17.003  1.00 86.53           H  
ATOM   2572  C   ASP A 157      21.336  -4.765 -17.986  1.00 86.53           C  
ATOM   2573  CB  ASP A 157      20.758  -2.432 -18.642  1.00 86.53           C  
ATOM   2574  HB2 ASP A 157      19.803  -2.651 -18.163  1.00 86.53           H  
ATOM   2575  HB3 ASP A 157      20.660  -2.658 -19.704  1.00 86.53           H  
ATOM   2576  O   ASP A 157      20.942  -5.228 -16.920  1.00 86.53           O  
ATOM   2577  CG  ASP A 157      21.053  -0.949 -18.453  1.00 86.53           C  
ATOM   2578  OD1 ASP A 157      21.750  -0.573 -17.481  1.00 86.53           O  
ATOM   2579  OD2 ASP A 157      20.534  -0.187 -19.290  1.00 86.53           O  
ATOM   2580  N   ARG A 158      21.420  -5.502 -19.103  1.00 84.86           N  
ATOM   2581  H   ARG A 158      21.727  -5.044 -19.949  1.00 84.86           H  
ATOM   2582  CA  ARG A 158      21.086  -6.933 -19.137  1.00 84.86           C  
ATOM   2583  HA  ARG A 158      20.049  -7.046 -18.822  1.00 84.86           H  
ATOM   2584  C   ARG A 158      21.908  -7.717 -18.122  1.00 84.86           C  
ATOM   2585  CB  ARG A 158      21.285  -7.521 -20.545  1.00 84.86           C  
ATOM   2586  HB2 ARG A 158      21.355  -8.606 -20.467  1.00 84.86           H  
ATOM   2587  HB3 ARG A 158      22.221  -7.152 -20.964  1.00 84.86           H  
ATOM   2588  O   ARG A 158      21.332  -8.448 -17.327  1.00 84.86           O  
ATOM   2589  CG  ARG A 158      20.126  -7.193 -21.493  1.00 84.86           C  
ATOM   2590  HG2 ARG A 158      19.960  -6.117 -21.519  1.00 84.86           H  
ATOM   2591  HG3 ARG A 158      19.226  -7.680 -21.117  1.00 84.86           H  
ATOM   2592  CD  ARG A 158      20.391  -7.711 -22.912  1.00 84.86           C  
ATOM   2593  HD2 ARG A 158      21.349  -7.314 -23.247  1.00 84.86           H  
ATOM   2594  HD3 ARG A 158      20.465  -8.798 -22.896  1.00 84.86           H  
ATOM   2595  NE  ARG A 158      19.347  -7.276 -23.867  1.00 84.86           N  
ATOM   2596  HE  ARG A 158      19.527  -6.417 -24.367  1.00 84.86           H  
ATOM   2597  NH1 ARG A 158      17.819  -8.973 -23.557  1.00 84.86           N  
ATOM   2598 HH11 ARG A 158      16.844  -9.236 -23.587  1.00 84.86           H  
ATOM   2599 HH12 ARG A 158      18.421  -9.403 -22.870  1.00 84.86           H  
ATOM   2600  NH2 ARG A 158      17.333  -7.305 -24.935  1.00 84.86           N  
ATOM   2601 HH21 ARG A 158      17.543  -6.431 -25.396  1.00 84.86           H  
ATOM   2602 HH22 ARG A 158      16.418  -7.721 -25.038  1.00 84.86           H  
ATOM   2603  CZ  ARG A 158      18.183  -7.857 -24.118  1.00 84.86           C  
ATOM   2604  N   LEU A 159      23.229  -7.522 -18.120  1.00 85.80           N  
ATOM   2605  H   LEU A 159      23.619  -6.884 -18.799  1.00 85.80           H  
ATOM   2606  CA  LEU A 159      24.126  -8.175 -17.163  1.00 85.80           C  
ATOM   2607  HA  LEU A 159      23.994  -9.255 -17.224  1.00 85.80           H  
ATOM   2608  C   LEU A 159      23.796  -7.786 -15.721  1.00 85.80           C  
ATOM   2609  CB  LEU A 159      25.584  -7.807 -17.488  1.00 85.80           C  
ATOM   2610  HB2 LEU A 159      26.213  -8.092 -16.644  1.00 85.80           H  
ATOM   2611  HB3 LEU A 159      25.653  -6.725 -17.598  1.00 85.80           H  
ATOM   2612  O   LEU A 159      23.778  -8.648 -14.851  1.00 85.80           O  
ATOM   2613  CG  LEU A 159      26.139  -8.483 -18.752  1.00 85.80           C  
ATOM   2614  HG  LEU A 159      25.451  -8.340 -19.585  1.00 85.80           H  
ATOM   2615  CD1 LEU A 159      27.482  -7.847 -19.120  1.00 85.80           C  
ATOM   2616 HD11 LEU A 159      27.335  -6.785 -19.315  1.00 85.80           H  
ATOM   2617 HD12 LEU A 159      27.877  -8.325 -20.017  1.00 85.80           H  
ATOM   2618 HD13 LEU A 159      28.187  -7.974 -18.299  1.00 85.80           H  
ATOM   2619  CD2 LEU A 159      26.358  -9.983 -18.552  1.00 85.80           C  
ATOM   2620 HD21 LEU A 159      25.408 -10.482 -18.361  1.00 85.80           H  
ATOM   2621 HD22 LEU A 159      27.020 -10.160 -17.704  1.00 85.80           H  
ATOM   2622 HD23 LEU A 159      26.795 -10.422 -19.449  1.00 85.80           H  
ATOM   2623  N   ARG A 160      23.504  -6.506 -15.467  1.00 88.30           N  
ATOM   2624  H   ARG A 160      23.550  -5.846 -16.230  1.00 88.30           H  
ATOM   2625  CA  ARG A 160      23.166  -6.016 -14.127  1.00 88.30           C  
ATOM   2626  HA  ARG A 160      23.936  -6.357 -13.435  1.00 88.30           H  
ATOM   2627  C   ARG A 160      21.853  -6.605 -13.613  1.00 88.30           C  
ATOM   2628  CB  ARG A 160      23.143  -4.483 -14.146  1.00 88.30           C  
ATOM   2629  HB2 ARG A 160      22.352  -4.134 -14.809  1.00 88.30           H  
ATOM   2630  HB3 ARG A 160      24.099  -4.130 -14.533  1.00 88.30           H  
ATOM   2631  O   ARG A 160      21.803  -7.031 -12.464  1.00 88.30           O  
ATOM   2632  CG  ARG A 160      22.921  -3.906 -12.740  1.00 88.30           C  
ATOM   2633  HG2 ARG A 160      21.933  -4.195 -12.383  1.00 88.30           H  
ATOM   2634  HG3 ARG A 160      23.668  -4.304 -12.053  1.00 88.30           H  
ATOM   2635  CD  ARG A 160      22.993  -2.379 -12.747  1.00 88.30           C  
ATOM   2636  HD2 ARG A 160      22.674  -2.017 -11.769  1.00 88.30           H  
ATOM   2637  HD3 ARG A 160      22.293  -2.006 -13.495  1.00 88.30           H  
ATOM   2638  NE  ARG A 160      24.360  -1.891 -13.012  1.00 88.30           N  
ATOM   2639  HE  ARG A 160      25.113  -2.485 -12.696  1.00 88.30           H  
ATOM   2640  NH1 ARG A 160      23.787   0.089 -14.033  1.00 88.30           N  
ATOM   2641 HH11 ARG A 160      22.814  -0.183 -14.030  1.00 88.30           H  
ATOM   2642 HH12 ARG A 160      24.032   1.004 -14.385  1.00 88.30           H  
ATOM   2643  NH2 ARG A 160      25.930  -0.366 -13.622  1.00 88.30           N  
ATOM   2644 HH21 ARG A 160      26.651  -0.969 -13.254  1.00 88.30           H  
ATOM   2645 HH22 ARG A 160      26.146   0.546 -13.999  1.00 88.30           H  
ATOM   2646  CZ  ARG A 160      24.681  -0.734 -13.562  1.00 88.30           C  
ATOM   2647  N   ILE A 161      20.815  -6.627 -14.450  1.00 86.04           N  
ATOM   2648  H   ILE A 161      20.953  -6.255 -15.378  1.00 86.04           H  
ATOM   2649  CA  ILE A 161      19.508  -7.218 -14.131  1.00 86.04           C  
ATOM   2650  HA  ILE A 161      19.108  -6.751 -13.231  1.00 86.04           H  
ATOM   2651  C   ILE A 161      19.675  -8.705 -13.825  1.00 86.04           C  
ATOM   2652  CB  ILE A 161      18.521  -6.977 -15.300  1.00 86.04           C  
ATOM   2653  HB  ILE A 161      19.018  -7.258 -16.229  1.00 86.04           H  
ATOM   2654  O   ILE A 161      19.166  -9.174 -12.813  1.00 86.04           O  
ATOM   2655  CG1 ILE A 161      18.147  -5.478 -15.362  1.00 86.04           C  
ATOM   2656 HG12 ILE A 161      17.506  -5.228 -14.516  1.00 86.04           H  
ATOM   2657 HG13 ILE A 161      19.044  -4.864 -15.275  1.00 86.04           H  
ATOM   2658  CG2 ILE A 161      17.230  -7.811 -15.185  1.00 86.04           C  
ATOM   2659 HG21 ILE A 161      17.454  -8.874 -15.102  1.00 86.04           H  
ATOM   2660 HG22 ILE A 161      16.660  -7.486 -14.314  1.00 86.04           H  
ATOM   2661 HG23 ILE A 161      16.619  -7.685 -16.079  1.00 86.04           H  
ATOM   2662  CD1 ILE A 161      17.437  -5.077 -16.660  1.00 86.04           C  
ATOM   2663 HD11 ILE A 161      18.027  -5.389 -17.522  1.00 86.04           H  
ATOM   2664 HD12 ILE A 161      16.444  -5.522 -16.712  1.00 86.04           H  
ATOM   2665 HD13 ILE A 161      17.330  -3.992 -16.681  1.00 86.04           H  
ATOM   2666  N   ASP A 162      20.416  -9.419 -14.671  1.00 83.36           N  
ATOM   2667  H   ASP A 162      20.799  -8.972 -15.492  1.00 83.36           H  
ATOM   2668  CA  ASP A 162      20.658 -10.851 -14.519  1.00 83.36           C  
ATOM   2669  HA  ASP A 162      19.698 -11.364 -14.469  1.00 83.36           H  
ATOM   2670  C   ASP A 162      21.415 -11.162 -13.220  1.00 83.36           C  
ATOM   2671  CB  ASP A 162      21.410 -11.336 -15.766  1.00 83.36           C  
ATOM   2672  HB2 ASP A 162      22.442 -10.987 -15.741  1.00 83.36           H  
ATOM   2673  HB3 ASP A 162      20.932 -10.919 -16.652  1.00 83.36           H  
ATOM   2674  O   ASP A 162      20.950 -11.954 -12.406  1.00 83.36           O  
ATOM   2675  CG  ASP A 162      21.361 -12.850 -15.909  1.00 83.36           C  
ATOM   2676  OD1 ASP A 162      20.221 -13.366 -15.933  1.00 83.36           O  
ATOM   2677  OD2 ASP A 162      22.436 -13.460 -16.071  1.00 83.36           O  
ATOM   2678  N   SER A 163      22.513 -10.443 -12.957  1.00 85.14           N  
ATOM   2679  H   SER A 163      22.856  -9.812 -13.667  1.00 85.14           H  
ATOM   2680  CA  SER A 163      23.331 -10.650 -11.756  1.00 85.14           C  
ATOM   2681  HA  SER A 163      23.575 -11.710 -11.688  1.00 85.14           H  
ATOM   2682  C   SER A 163      22.629 -10.271 -10.453  1.00 85.14           C  
ATOM   2683  CB  SER A 163      24.643  -9.863 -11.860  1.00 85.14           C  
ATOM   2684  HB2 SER A 163      25.266 -10.111 -11.000  1.00 85.14           H  
ATOM   2685  HB3 SER A 163      25.171 -10.167 -12.763  1.00 85.14           H  
ATOM   2686  O   SER A 163      22.944 -10.820  -9.406  1.00 85.14           O  
ATOM   2687  OG  SER A 163      24.440  -8.455 -11.886  1.00 85.14           O  
ATOM   2688  HG  SER A 163      23.513  -8.276 -11.715  1.00 85.14           H  
ATOM   2689  N   ALA A 164      21.703  -9.309 -10.498  1.00 84.48           N  
ATOM   2690  H   ALA A 164      21.442  -8.919 -11.393  1.00 84.48           H  
ATOM   2691  CA  ALA A 164      21.045  -8.797  -9.301  1.00 84.48           C  
ATOM   2692  HA  ALA A 164      21.711  -8.922  -8.447  1.00 84.48           H  
ATOM   2693  C   ALA A 164      19.746  -9.536  -8.960  1.00 84.48           C  
ATOM   2694  CB  ALA A 164      20.797  -7.303  -9.486  1.00 84.48           C  
ATOM   2695  HB1 ALA A 164      20.420  -6.906  -8.543  1.00 84.48           H  
ATOM   2696  HB2 ALA A 164      21.730  -6.797  -9.735  1.00 84.48           H  
ATOM   2697  HB3 ALA A 164      20.064  -7.150 -10.277  1.00 84.48           H  
ATOM   2698  O   ALA A 164      19.122  -9.233  -7.940  1.00 84.48           O  
ATOM   2699  N   PHE A 165      19.296 -10.456  -9.821  1.00 79.33           N  
ATOM   2700  H   PHE A 165      19.841 -10.676 -10.643  1.00 79.33           H  
ATOM   2701  CA  PHE A 165      18.031 -11.156  -9.621  1.00 79.33           C  
ATOM   2702  HA  PHE A 165      17.231 -10.430  -9.476  1.00 79.33           H  
ATOM   2703  C   PHE A 165      18.050 -11.987  -8.343  1.00 79.33           C  
ATOM   2704  CB  PHE A 165      17.685 -11.983 -10.860  1.00 79.33           C  
ATOM   2705  HB2 PHE A 165      18.424 -12.773 -10.991  1.00 79.33           H  
ATOM   2706  HB3 PHE A 165      17.726 -11.343 -11.741  1.00 79.33           H  
ATOM   2707  O   PHE A 165      17.134 -11.854  -7.536  1.00 79.33           O  
ATOM   2708  CG  PHE A 165      16.304 -12.595 -10.765  1.00 79.33           C  
ATOM   2709  CD1 PHE A 165      16.147 -13.880 -10.218  1.00 79.33           C  
ATOM   2710  HD1 PHE A 165      17.011 -14.438  -9.888  1.00 79.33           H  
ATOM   2711  CD2 PHE A 165      15.172 -11.866 -11.177  1.00 79.33           C  
ATOM   2712  HD2 PHE A 165      15.290 -10.874 -11.587  1.00 79.33           H  
ATOM   2713  CE1 PHE A 165      14.867 -14.442 -10.101  1.00 79.33           C  
ATOM   2714  HE1 PHE A 165      14.760 -15.439  -9.701  1.00 79.33           H  
ATOM   2715  CE2 PHE A 165      13.887 -12.425 -11.057  1.00 79.33           C  
ATOM   2716  HE2 PHE A 165      13.022 -11.868 -11.384  1.00 79.33           H  
ATOM   2717  CZ  PHE A 165      13.740 -13.716 -10.519  1.00 79.33           C  
ATOM   2718  HZ  PHE A 165      12.763 -14.167 -10.430  1.00 79.33           H  
ATOM   2719  N   ASP A 166      19.114 -12.753  -8.113  1.00 78.65           N  
ATOM   2720  H   ASP A 166      19.819 -12.841  -8.831  1.00 78.65           H  
ATOM   2721  CA  ASP A 166      19.240 -13.598  -6.923  1.00 78.65           C  
ATOM   2722  HA  ASP A 166      18.348 -14.218  -6.834  1.00 78.65           H  
ATOM   2723  C   ASP A 166      19.348 -12.771  -5.639  1.00 78.65           C  
ATOM   2724  CB  ASP A 166      20.454 -14.522  -7.072  1.00 78.65           C  
ATOM   2725  HB2 ASP A 166      20.612 -15.044  -6.129  1.00 78.65           H  
ATOM   2726  HB3 ASP A 166      21.340 -13.921  -7.279  1.00 78.65           H  
ATOM   2727  O   ASP A 166      18.689 -13.086  -4.649  1.00 78.65           O  
ATOM   2728  CG  ASP A 166      20.277 -15.573  -8.172  1.00 78.65           C  
ATOM   2729  OD1 ASP A 166      19.117 -15.836  -8.566  1.00 78.65           O  
ATOM   2730  OD2 ASP A 166      21.307 -16.129  -8.602  1.00 78.65           O  
ATOM   2731  N   ASP A 167      20.102 -11.669  -5.668  1.00 81.75           N  
ATOM   2732  H   ASP A 167      20.668 -11.502  -6.488  1.00 81.75           H  
ATOM   2733  CA  ASP A 167      20.241 -10.763  -4.526  1.00 81.75           C  
ATOM   2734  HA  ASP A 167      20.561 -11.329  -3.651  1.00 81.75           H  
ATOM   2735  C   ASP A 167      18.917 -10.084  -4.181  1.00 81.75           C  
ATOM   2736  CB  ASP A 167      21.282  -9.676  -4.829  1.00 81.75           C  
ATOM   2737  HB2 ASP A 167      21.090  -9.256  -5.816  1.00 81.75           H  
ATOM   2738  HB3 ASP A 167      21.162  -8.873  -4.101  1.00 81.75           H  
ATOM   2739  O   ASP A 167      18.535 -10.005  -3.010  1.00 81.75           O  
ATOM   2740  CG  ASP A 167      22.733 -10.149  -4.745  1.00 81.75           C  
ATOM   2741  OD1 ASP A 167      22.978 -11.230  -4.167  1.00 81.75           O  
ATOM   2742  OD2 ASP A 167      23.592  -9.363  -5.202  1.00 81.75           O  
ATOM   2743  N   LEU A 168      18.178  -9.602  -5.186  1.00 76.40           N  
ATOM   2744  H   LEU A 168      18.519  -9.688  -6.133  1.00 76.40           H  
ATOM   2745  CA  LEU A 168      16.860  -9.043  -4.927  1.00 76.40           C  
ATOM   2746  HA  LEU A 168      16.970  -8.328  -4.111  1.00 76.40           H  
ATOM   2747  C   LEU A 168      15.900 -10.129  -4.466  1.00 76.40           C  
ATOM   2748  CB  LEU A 168      16.287  -8.330  -6.155  1.00 76.40           C  
ATOM   2749  HB2 LEU A 168      17.021  -7.622  -6.539  1.00 76.40           H  
ATOM   2750  HB3 LEU A 168      16.070  -9.068  -6.926  1.00 76.40           H  
ATOM   2751  O   LEU A 168      15.106  -9.889  -3.562  1.00 76.40           O  
ATOM   2752  CG  LEU A 168      14.995  -7.588  -5.751  1.00 76.40           C  
ATOM   2753  HG  LEU A 168      14.334  -8.236  -5.174  1.00 76.40           H  
ATOM   2754  CD1 LEU A 168      15.306  -6.352  -4.913  1.00 76.40           C  
ATOM   2755 HD11 LEU A 168      15.663  -6.642  -3.925  1.00 76.40           H  
ATOM   2756 HD12 LEU A 168      16.073  -5.750  -5.399  1.00 76.40           H  
ATOM   2757 HD13 LEU A 168      14.407  -5.751  -4.780  1.00 76.40           H  
ATOM   2758  CD2 LEU A 168      14.173  -7.117  -6.928  1.00 76.40           C  
ATOM   2759 HD21 LEU A 168      14.008  -7.954  -7.606  1.00 76.40           H  
ATOM   2760 HD22 LEU A 168      14.713  -6.291  -7.392  1.00 76.40           H  
ATOM   2761 HD23 LEU A 168      13.211  -6.743  -6.577  1.00 76.40           H  
ATOM   2762  N   PHE A 169      15.959 -11.313  -5.068  1.00 73.61           N  
ATOM   2763  H   PHE A 169      16.627 -11.461  -5.811  1.00 73.61           H  
ATOM   2764  CA  PHE A 169      15.132 -12.426  -4.650  1.00 73.61           C  
ATOM   2765  HA  PHE A 169      14.091 -12.110  -4.712  1.00 73.61           H  
ATOM   2766  C   PHE A 169      15.403 -12.771  -3.186  1.00 73.61           C  
ATOM   2767  CB  PHE A 169      15.308 -13.620  -5.591  1.00 73.61           C  
ATOM   2768  HB2 PHE A 169      16.305 -14.047  -5.477  1.00 73.61           H  
ATOM   2769  HB3 PHE A 169      15.191 -13.292  -6.624  1.00 73.61           H  
ATOM   2770  O   PHE A 169      14.453 -12.887  -2.424  1.00 73.61           O  
ATOM   2771  CG  PHE A 169      14.258 -14.662  -5.308  1.00 73.61           C  
ATOM   2772  CD1 PHE A 169      14.571 -15.799  -4.545  1.00 73.61           C  
ATOM   2773  HD1 PHE A 169      15.594 -15.990  -4.257  1.00 73.61           H  
ATOM   2774  CD2 PHE A 169      12.931 -14.405  -5.688  1.00 73.61           C  
ATOM   2775  HD2 PHE A 169      12.696 -13.534  -6.281  1.00 73.61           H  
ATOM   2776  CE1 PHE A 169      13.544 -16.646  -4.102  1.00 73.61           C  
ATOM   2777  HE1 PHE A 169      13.783 -17.494  -3.478  1.00 73.61           H  
ATOM   2778  CE2 PHE A 169      11.907 -15.232  -5.213  1.00 73.61           C  
ATOM   2779  HE2 PHE A 169      10.879 -14.983  -5.432  1.00 73.61           H  
ATOM   2780  CZ  PHE A 169      12.209 -16.321  -4.384  1.00 73.61           C  
ATOM   2781  HZ  PHE A 169      11.409 -16.875  -3.915  1.00 73.61           H  
ATOM   2782  N   ALA A 170      16.662 -12.808  -2.749  1.00 77.90           N  
ATOM   2783  H   ALA A 170      17.406 -12.720  -3.426  1.00 77.90           H  
ATOM   2784  CA  ALA A 170      17.037 -12.989  -1.350  1.00 77.90           C  
ATOM   2785  HA  ALA A 170      16.604 -13.924  -0.993  1.00 77.90           H  
ATOM   2786  C   ALA A 170      16.509 -11.860  -0.450  1.00 77.90           C  
ATOM   2787  CB  ALA A 170      18.561 -13.109  -1.267  1.00 77.90           C  
ATOM   2788  HB1 ALA A 170      18.900 -13.939  -1.886  1.00 77.90           H  
ATOM   2789  HB2 ALA A 170      18.862 -13.288  -0.234  1.00 77.90           H  
ATOM   2790  HB3 ALA A 170      19.035 -12.193  -1.620  1.00 77.90           H  
ATOM   2791  O   ALA A 170      15.954 -12.136   0.614  1.00 77.90           O  
ATOM   2792  N   GLN A 171      16.589 -10.600  -0.891  1.00 75.66           N  
ATOM   2793  H   GLN A 171      17.096 -10.420  -1.746  1.00 75.66           H  
ATOM   2794  CA  GLN A 171      15.982  -9.484  -0.161  1.00 75.66           C  
ATOM   2795  HA  GLN A 171      16.383  -9.468   0.852  1.00 75.66           H  
ATOM   2796  C   GLN A 171      14.467  -9.674  -0.050  1.00 75.66           C  
ATOM   2797  CB  GLN A 171      16.300  -8.145  -0.830  1.00 75.66           C  
ATOM   2798  HB2 GLN A 171      15.688  -7.376  -0.359  1.00 75.66           H  
ATOM   2799  HB3 GLN A 171      16.044  -8.188  -1.889  1.00 75.66           H  
ATOM   2800  O   GLN A 171      13.918  -9.653   1.038  1.00 75.66           O  
ATOM   2801  CG  GLN A 171      17.770  -7.742  -0.675  1.00 75.66           C  
ATOM   2802  HG2 GLN A 171      17.988  -7.553   0.376  1.00 75.66           H  
ATOM   2803  HG3 GLN A 171      18.420  -8.552  -1.007  1.00 75.66           H  
ATOM   2804  CD  GLN A 171      18.081  -6.483  -1.472  1.00 75.66           C  
ATOM   2805  NE2 GLN A 171      19.176  -6.451  -2.196  1.00 75.66           N  
ATOM   2806 HE21 GLN A 171      19.348  -5.612  -2.732  1.00 75.66           H  
ATOM   2807 HE22 GLN A 171      19.751  -7.278  -2.275  1.00 75.66           H  
ATOM   2808  OE1 GLN A 171      17.340  -5.512  -1.462  1.00 75.66           O  
ATOM   2809  N   ILE A 172      13.765  -9.964  -1.139  1.00 71.39           N  
ATOM   2810  H   ILE A 172      14.272 -10.024  -2.010  1.00 71.39           H  
ATOM   2811  CA  ILE A 172      12.341 -10.321  -1.135  1.00 71.39           C  
ATOM   2812  HA  ILE A 172      11.753  -9.466  -0.799  1.00 71.39           H  
ATOM   2813  C   ILE A 172      12.096 -11.476  -0.161  1.00 71.39           C  
ATOM   2814  CB  ILE A 172      11.938 -10.684  -2.576  1.00 71.39           C  
ATOM   2815  HB  ILE A 172      12.734 -11.321  -2.962  1.00 71.39           H  
ATOM   2816  O   ILE A 172      11.195 -11.404   0.664  1.00 71.39           O  
ATOM   2817  CG1 ILE A 172      11.920  -9.410  -3.435  1.00 71.39           C  
ATOM   2818 HG12 ILE A 172      11.057  -8.791  -3.193  1.00 71.39           H  
ATOM   2819 HG13 ILE A 172      12.817  -8.815  -3.261  1.00 71.39           H  
ATOM   2820  CG2 ILE A 172      10.640 -11.488  -2.799  1.00 71.39           C  
ATOM   2821 HG21 ILE A 172      10.497 -12.247  -2.030  1.00 71.39           H  
ATOM   2822 HG22 ILE A 172       9.772 -10.833  -2.880  1.00 71.39           H  
ATOM   2823 HG23 ILE A 172      10.727 -12.024  -3.745  1.00 71.39           H  
ATOM   2824  CD1 ILE A 172      11.887  -9.802  -4.907  1.00 71.39           C  
ATOM   2825 HD11 ILE A 172      10.866 -10.036  -5.206  1.00 71.39           H  
ATOM   2826 HD12 ILE A 172      12.524 -10.666  -5.100  1.00 71.39           H  
ATOM   2827 HD13 ILE A 172      12.298  -8.983  -5.497  1.00 71.39           H  
ATOM   2828  N   GLU A 173      12.901 -12.529  -0.189  1.00 70.26           N  
ATOM   2829  H   GLU A 173      13.638 -12.551  -0.878  1.00 70.26           H  
ATOM   2830  CA  GLU A 173      12.754 -13.679   0.695  1.00 70.26           C  
ATOM   2831  HA  GLU A 173      11.765 -14.113   0.546  1.00 70.26           H  
ATOM   2832  C   GLU A 173      12.908 -13.336   2.170  1.00 70.26           C  
ATOM   2833  CB  GLU A 173      13.810 -14.739   0.400  1.00 70.26           C  
ATOM   2834  HB2 GLU A 173      13.693 -15.528   1.142  1.00 70.26           H  
ATOM   2835  HB3 GLU A 173      14.810 -14.329   0.545  1.00 70.26           H  
ATOM   2836  O   GLU A 173      12.276 -14.010   2.986  1.00 70.26           O  
ATOM   2837  CG  GLU A 173      13.721 -15.342  -0.999  1.00 70.26           C  
ATOM   2838  HG2 GLU A 173      14.651 -15.152  -1.536  1.00 70.26           H  
ATOM   2839  HG3 GLU A 173      12.877 -14.930  -1.552  1.00 70.26           H  
ATOM   2840  CD  GLU A 173      13.574 -16.830  -0.863  1.00 70.26           C  
ATOM   2841  OE1 GLU A 173      12.416 -17.299  -0.866  1.00 70.26           O  
ATOM   2842  OE2 GLU A 173      14.531 -17.536  -0.491  1.00 70.26           O  
ATOM   2843  N   GLU A 174      13.741 -12.349   2.496  1.00 70.65           N  
ATOM   2844  H   GLU A 174      14.294 -11.949   1.751  1.00 70.65           H  
ATOM   2845  CA  GLU A 174      13.969 -11.808   3.834  1.00 70.65           C  
ATOM   2846  HA  GLU A 174      13.987 -12.625   4.555  1.00 70.65           H  
ATOM   2847  C   GLU A 174      12.848 -10.841   4.245  1.00 70.65           C  
ATOM   2848  CB  GLU A 174      15.345 -11.122   3.847  1.00 70.65           C  
ATOM   2849  HB2 GLU A 174      16.092 -11.833   3.494  1.00 70.65           H  
ATOM   2850  HB3 GLU A 174      15.330 -10.263   3.176  1.00 70.65           H  
ATOM   2851  O   GLU A 174      12.359 -10.891   5.376  1.00 70.65           O  
ATOM   2852  CG  GLU A 174      15.736 -10.659   5.257  1.00 70.65           C  
ATOM   2853  HG2 GLU A 174      15.754 -11.530   5.912  1.00 70.65           H  
ATOM   2854  HG3 GLU A 174      14.972  -9.978   5.631  1.00 70.65           H  
ATOM   2855  CD  GLU A 174      17.094  -9.945   5.327  1.00 70.65           C  
ATOM   2856  OE1 GLU A 174      17.426  -9.510   6.454  1.00 70.65           O  
ATOM   2857  OE2 GLU A 174      17.771  -9.822   4.284  1.00 70.65           O  
ATOM   2858  N   TYR A 175      12.370 -10.023   3.306  1.00 64.42           N  
ATOM   2859  H   TYR A 175      12.839 -10.030   2.411  1.00 64.42           H  
ATOM   2860  CA  TYR A 175      11.281  -9.069   3.499  1.00 64.42           C  
ATOM   2861  HA  TYR A 175      11.456  -8.526   4.428  1.00 64.42           H  
ATOM   2862  C   TYR A 175       9.921  -9.785   3.641  1.00 64.42           C  
ATOM   2863  CB  TYR A 175      11.280  -8.047   2.343  1.00 64.42           C  
ATOM   2864  HB2 TYR A 175      10.262  -7.674   2.232  1.00 64.42           H  
ATOM   2865  HB3 TYR A 175      11.520  -8.552   1.407  1.00 64.42           H  
ATOM   2866  O   TYR A 175       9.150  -9.481   4.552  1.00 64.42           O  
ATOM   2867  CG  TYR A 175      12.198  -6.833   2.500  1.00 64.42           C  
ATOM   2868  CD1 TYR A 175      11.640  -5.560   2.733  1.00 64.42           C  
ATOM   2869  HD1 TYR A 175      10.570  -5.454   2.834  1.00 64.42           H  
ATOM   2870  CD2 TYR A 175      13.600  -6.939   2.394  1.00 64.42           C  
ATOM   2871  HD2 TYR A 175      14.086  -7.903   2.362  1.00 64.42           H  
ATOM   2872  CE1 TYR A 175      12.468  -4.420   2.807  1.00 64.42           C  
ATOM   2873  HE1 TYR A 175      12.041  -3.441   2.964  1.00 64.42           H  
ATOM   2874  CE2 TYR A 175      14.428  -5.805   2.407  1.00 64.42           C  
ATOM   2875  HE2 TYR A 175      15.496  -5.921   2.295  1.00 64.42           H  
ATOM   2876  OH  TYR A 175      14.654  -3.434   2.617  1.00 64.42           O  
ATOM   2877  HH  TYR A 175      15.566  -3.682   2.447  1.00 64.42           H  
ATOM   2878  CZ  TYR A 175      13.860  -4.537   2.613  1.00 64.42           C  
ATOM   2879  N   TYR A 176       9.613 -10.777   2.797  1.00 63.67           N  
ATOM   2880  H   TYR A 176      10.309 -10.990   2.097  1.00 63.67           H  
ATOM   2881  CA  TYR A 176       8.300 -11.426   2.660  1.00 63.67           C  
ATOM   2882  HA  TYR A 176       7.564 -10.651   2.874  1.00 63.67           H  
ATOM   2883  C   TYR A 176       7.901 -12.585   3.593  1.00 63.67           C  
ATOM   2884  CB  TYR A 176       8.059 -11.848   1.203  1.00 63.67           C  
ATOM   2885  HB2 TYR A 176       7.237 -12.561   1.151  1.00 63.67           H  
ATOM   2886  HB3 TYR A 176       8.932 -12.367   0.805  1.00 63.67           H  
ATOM   2887  O   TYR A 176       6.698 -12.877   3.587  1.00 63.67           O  
ATOM   2888  CG  TYR A 176       7.672 -10.688   0.319  1.00 63.67           C  
ATOM   2889  CD1 TYR A 176       6.417 -10.086   0.472  1.00 63.67           C  
ATOM   2890  HD1 TYR A 176       5.759 -10.432   1.257  1.00 63.67           H  
ATOM   2891  CD2 TYR A 176       8.561 -10.178  -0.629  1.00 63.67           C  
ATOM   2892  HD2 TYR A 176       9.551 -10.602  -0.713  1.00 63.67           H  
ATOM   2893  CE1 TYR A 176       6.026  -9.020  -0.348  1.00 63.67           C  
ATOM   2894  HE1 TYR A 176       5.063  -8.549  -0.218  1.00 63.67           H  
ATOM   2895  CE2 TYR A 176       8.189  -9.120  -1.467  1.00 63.67           C  
ATOM   2896  HE2 TYR A 176       8.881  -8.745  -2.206  1.00 63.67           H  
ATOM   2897  OH  TYR A 176       6.541  -7.527  -2.128  1.00 63.67           O  
ATOM   2898  HH  TYR A 176       5.644  -7.235  -1.947  1.00 63.67           H  
ATOM   2899  CZ  TYR A 176       6.915  -8.545  -1.329  1.00 63.67           C  
ATOM   2900  N   PRO A 177       8.735 -13.212   4.459  1.00 52.02           N  
ATOM   2901  CA  PRO A 177       8.242 -14.219   5.408  1.00 52.02           C  
ATOM   2902  HA  PRO A 177       7.816 -15.055   4.854  1.00 52.02           H  
ATOM   2903  C   PRO A 177       7.169 -13.662   6.358  1.00 52.02           C  
ATOM   2904  CB  PRO A 177       9.450 -14.702   6.225  1.00 52.02           C  
ATOM   2905  HB2 PRO A 177       9.520 -15.790   6.213  1.00 52.02           H  
ATOM   2906  HB3 PRO A 177       9.381 -14.350   7.254  1.00 52.02           H  
ATOM   2907  O   PRO A 177       6.542 -14.421   7.091  1.00 52.02           O  
ATOM   2908  CG  PRO A 177      10.669 -14.069   5.572  1.00 52.02           C  
ATOM   2909  HG2 PRO A 177      11.115 -14.807   4.904  1.00 52.02           H  
ATOM   2910  HG3 PRO A 177      11.404 -13.742   6.308  1.00 52.02           H  
ATOM   2911  CD  PRO A 177      10.103 -12.882   4.796  1.00 52.02           C  
ATOM   2912  HD2 PRO A 177      10.700 -12.664   3.911  1.00 52.02           H  
ATOM   2913  HD3 PRO A 177      10.095 -12.009   5.449  1.00 52.02           H  
ATOM   2914  N   ARG A 178       6.961 -12.337   6.370  1.00 48.70           N  
ATOM   2915  H   ARG A 178       7.550 -11.783   5.765  1.00 48.70           H  
ATOM   2916  CA  ARG A 178       6.064 -11.624   7.279  1.00 48.70           C  
ATOM   2917  HA  ARG A 178       5.685 -12.335   8.012  1.00 48.70           H  
ATOM   2918  C   ARG A 178       4.802 -11.024   6.618  1.00 48.70           C  
ATOM   2919  CB  ARG A 178       6.909 -10.581   8.039  1.00 48.70           C  
ATOM   2920  HB2 ARG A 178       7.257  -9.816   7.345  1.00 48.70           H  
ATOM   2921  HB3 ARG A 178       6.263 -10.112   8.782  1.00 48.70           H  
ATOM   2922  O   ARG A 178       3.950 -10.516   7.352  1.00 48.70           O  
ATOM   2923  CG  ARG A 178       8.116 -11.171   8.796  1.00 48.70           C  
ATOM   2924  HG2 ARG A 178       8.850 -11.539   8.078  1.00 48.70           H  
ATOM   2925  HG3 ARG A 178       7.781 -12.002   9.416  1.00 48.70           H  
ATOM   2926  CD  ARG A 178       8.790 -10.119   9.689  1.00 48.70           C  
ATOM   2927  HD2 ARG A 178       9.082  -9.270   9.072  1.00 48.70           H  
ATOM   2928  HD3 ARG A 178       8.066  -9.782  10.431  1.00 48.70           H  
ATOM   2929  NE  ARG A 178       9.983 -10.666  10.371  1.00 48.70           N  
ATOM   2930  HE  ARG A 178      10.150 -11.657  10.268  1.00 48.70           H  
ATOM   2931  NH1 ARG A 178      10.867  -8.691  11.171  1.00 48.70           N  
ATOM   2932 HH11 ARG A 178      11.636  -8.177  11.578  1.00 48.70           H  
ATOM   2933 HH12 ARG A 178       9.945  -8.280  11.160  1.00 48.70           H  
ATOM   2934  NH2 ARG A 178      12.024 -10.565  11.386  1.00 48.70           N  
ATOM   2935 HH21 ARG A 178      12.189 -11.539  11.176  1.00 48.70           H  
ATOM   2936 HH22 ARG A 178      12.778 -10.012  11.768  1.00 48.70           H  
ATOM   2937  CZ  ARG A 178      10.942  -9.972  10.969  1.00 48.70           C  
ATOM   2938  N   TYR A 179       4.631 -11.087   5.286  1.00 51.38           N  
ATOM   2939  H   TYR A 179       5.327 -11.585   4.750  1.00 51.38           H  
ATOM   2940  CA  TYR A 179       3.598 -10.300   4.566  1.00 51.38           C  
ATOM   2941  HA  TYR A 179       2.995  -9.749   5.288  1.00 51.38           H  
ATOM   2942  C   TYR A 179       2.606 -11.080   3.716  1.00 51.38           C  
ATOM   2943  CB  TYR A 179       4.264  -9.272   3.650  1.00 51.38           C  
ATOM   2944  HB2 TYR A 179       5.019  -9.774   3.046  1.00 51.38           H  
ATOM   2945  HB3 TYR A 179       3.524  -8.831   2.982  1.00 51.38           H  
ATOM   2946  O   TYR A 179       1.413 -10.774   3.753  1.00 51.38           O  
ATOM   2947  CG  TYR A 179       4.907  -8.173   4.431  1.00 51.38           C  
ATOM   2948  CD1 TYR A 179       4.098  -7.182   5.010  1.00 51.38           C  
ATOM   2949  HD1 TYR A 179       3.041  -7.149   4.791  1.00 51.38           H  
ATOM   2950  CD2 TYR A 179       6.290  -8.207   4.655  1.00 51.38           C  
ATOM   2951  HD2 TYR A 179       6.900  -8.948   4.158  1.00 51.38           H  
ATOM   2952  CE1 TYR A 179       4.672  -6.264   5.896  1.00 51.38           C  
ATOM   2953  HE1 TYR A 179       4.083  -5.494   6.372  1.00 51.38           H  
ATOM   2954  CE2 TYR A 179       6.875  -7.285   5.531  1.00 51.38           C  
ATOM   2955  HE2 TYR A 179       7.938  -7.309   5.719  1.00 51.38           H  
ATOM   2956  OH  TYR A 179       6.535  -5.553   7.131  1.00 51.38           O  
ATOM   2957  HH  TYR A 179       7.485  -5.507   6.996  1.00 51.38           H  
ATOM   2958  CZ  TYR A 179       6.044  -6.350   6.175  1.00 51.38           C  
ATOM   2959  N   VAL A 180       3.083 -12.037   2.923  1.00 49.69           N  
ATOM   2960  H   VAL A 180       4.058 -12.292   2.982  1.00 49.69           H  
ATOM   2961  CA  VAL A 180       2.226 -12.800   2.014  1.00 49.69           C  
ATOM   2962  HA  VAL A 180       1.289 -12.256   1.896  1.00 49.69           H  
ATOM   2963  C   VAL A 180       1.906 -14.116   2.690  1.00 49.69           C  
ATOM   2964  CB  VAL A 180       2.826 -12.990   0.604  1.00 49.69           C  
ATOM   2965  HB  VAL A 180       3.270 -13.982   0.520  1.00 49.69           H  
ATOM   2966  O   VAL A 180       2.773 -14.695   3.342  1.00 49.69           O  
ATOM   2967  CG1 VAL A 180       1.713 -12.824  -0.429  1.00 49.69           C  
ATOM   2968 HG11 VAL A 180       2.119 -12.918  -1.437  1.00 49.69           H  
ATOM   2969 HG12 VAL A 180       1.273 -11.830  -0.350  1.00 49.69           H  
ATOM   2970 HG13 VAL A 180       0.928 -13.565  -0.277  1.00 49.69           H  
ATOM   2971  CG2 VAL A 180       3.891 -11.968   0.231  1.00 49.69           C  
ATOM   2972 HG21 VAL A 180       3.546 -10.952   0.428  1.00 49.69           H  
ATOM   2973 HG22 VAL A 180       4.161 -12.060  -0.821  1.00 49.69           H  
ATOM   2974 HG23 VAL A 180       4.780 -12.210   0.813  1.00 49.69           H  
ATOM   2975  N   ALA A 181       0.658 -14.578   2.584  1.00 49.76           N  
ATOM   2976  H   ALA A 181      -0.000 -14.070   2.011  1.00 49.76           H  
ATOM   2977  CA  ALA A 181       0.310 -15.921   3.035  1.00 49.76           C  
ATOM   2978  HA  ALA A 181       0.299 -15.941   4.124  1.00 49.76           H  
ATOM   2979  C   ALA A 181       1.387 -16.889   2.522  1.00 49.76           C  
ATOM   2980  CB  ALA A 181      -1.082 -16.279   2.496  1.00 49.76           C  
ATOM   2981  HB1 ALA A 181      -1.350 -17.284   2.820  1.00 49.76           H  
ATOM   2982  HB2 ALA A 181      -1.819 -15.571   2.876  1.00 49.76           H  
ATOM   2983  HB3 ALA A 181      -1.077 -16.247   1.406  1.00 49.76           H  
ATOM   2984  O   ALA A 181       1.744 -16.796   1.353  1.00 49.76           O  
ATOM   2985  N   HIS A 182       1.923 -17.747   3.393  1.00 47.99           N  
ATOM   2986  H   HIS A 182       1.609 -17.695   4.352  1.00 47.99           H  
ATOM   2987  CA  HIS A 182       3.037 -18.671   3.129  1.00 47.99           C  
ATOM   2988  HA  HIS A 182       3.982 -18.164   3.324  1.00 47.99           H  
ATOM   2989  C   HIS A 182       3.080 -19.206   1.680  1.00 47.99           C  
ATOM   2990  CB  HIS A 182       2.864 -19.815   4.139  1.00 47.99           C  
ATOM   2991  HB2 HIS A 182       1.916 -20.322   3.954  1.00 47.99           H  
ATOM   2992  HB3 HIS A 182       2.826 -19.398   5.145  1.00 47.99           H  
ATOM   2993  O   HIS A 182       4.110 -19.151   1.012  1.00 47.99           O  
ATOM   2994  CG  HIS A 182       3.956 -20.845   4.107  1.00 47.99           C  
ATOM   2995  CD2 HIS A 182       5.025 -20.910   4.958  1.00 47.99           C  
ATOM   2996  HD2 HIS A 182       5.240 -20.227   5.767  1.00 47.99           H  
ATOM   2997  ND1 HIS A 182       4.058 -21.917   3.246  1.00 47.99           N  
ATOM   2998  HD1 HIS A 182       3.481 -22.147   2.449  1.00 47.99           H  
ATOM   2999  CE1 HIS A 182       5.171 -22.598   3.560  1.00 47.99           C  
ATOM   3000  HE1 HIS A 182       5.539 -23.457   3.018  1.00 47.99           H  
ATOM   3001  NE2 HIS A 182       5.789 -22.021   4.606  1.00 47.99           N  
ATOM   3002  N   ASN A 183       1.915 -19.600   1.162  1.00 53.07           N  
ATOM   3003  H   ASN A 183       1.151 -19.717   1.812  1.00 53.07           H  
ATOM   3004  CA  ASN A 183       1.698 -20.127  -0.186  1.00 53.07           C  
ATOM   3005  HA  ASN A 183       2.219 -21.080  -0.277  1.00 53.07           H  
ATOM   3006  C   ASN A 183       2.206 -19.220  -1.320  1.00 53.07           C  
ATOM   3007  CB  ASN A 183       0.184 -20.358  -0.368  1.00 53.07           C  
ATOM   3008  HB2 ASN A 183      -0.335 -19.399  -0.347  1.00 53.07           H  
ATOM   3009  HB3 ASN A 183       0.023 -20.806  -1.348  1.00 53.07           H  
ATOM   3010  O   ASN A 183       2.696 -19.712  -2.332  1.00 53.07           O  
ATOM   3011  CG  ASN A 183      -0.450 -21.270   0.669  1.00 53.07           C  
ATOM   3012  ND2 ASN A 183      -1.727 -21.532   0.553  1.00 53.07           N  
ATOM   3013 HD21 ASN A 183      -2.210 -21.287  -0.299  1.00 53.07           H  
ATOM   3014 HD22 ASN A 183      -2.073 -22.235   1.191  1.00 53.07           H  
ATOM   3015  OD1 ASN A 183       0.153 -21.711   1.629  1.00 53.07           O  
ATOM   3016  N   ALA A 184       2.095 -17.902  -1.178  1.00 57.29           N  
ATOM   3017  H   ALA A 184       1.756 -17.538  -0.299  1.00 57.29           H  
ATOM   3018  CA  ALA A 184       2.573 -16.962  -2.179  1.00 57.29           C  
ATOM   3019  HA  ALA A 184       2.233 -17.266  -3.169  1.00 57.29           H  
ATOM   3020  C   ALA A 184       4.097 -16.877  -2.209  1.00 57.29           C  
ATOM   3021  CB  ALA A 184       1.990 -15.606  -1.855  1.00 57.29           C  
ATOM   3022  HB1 ALA A 184       2.149 -15.408  -0.795  1.00 57.29           H  
ATOM   3023  HB2 ALA A 184       0.924 -15.587  -2.082  1.00 57.29           H  
ATOM   3024  HB3 ALA A 184       2.528 -14.864  -2.446  1.00 57.29           H  
ATOM   3025  O   ALA A 184       4.662 -16.842  -3.293  1.00 57.29           O  
ATOM   3026  N   LYS A 185       4.770 -16.892  -1.049  1.00 59.03           N  
ATOM   3027  H   LYS A 185       4.250 -17.019  -0.193  1.00 59.03           H  
ATOM   3028  CA  LYS A 185       6.239 -16.914  -0.999  1.00 59.03           C  
ATOM   3029  HA  LYS A 185       6.627 -16.055  -1.548  1.00 59.03           H  
ATOM   3030  C   LYS A 185       6.775 -18.150  -1.716  1.00 59.03           C  
ATOM   3031  CB  LYS A 185       6.731 -16.839   0.458  1.00 59.03           C  
ATOM   3032  HB2 LYS A 185       6.304 -17.657   1.038  1.00 59.03           H  
ATOM   3033  HB3 LYS A 185       6.407 -15.893   0.893  1.00 59.03           H  
ATOM   3034  O   LYS A 185       7.694 -18.039  -2.514  1.00 59.03           O  
ATOM   3035  CG  LYS A 185       8.265 -16.927   0.520  1.00 59.03           C  
ATOM   3036  HG2 LYS A 185       8.575 -17.914   0.177  1.00 59.03           H  
ATOM   3037  HG3 LYS A 185       8.690 -16.181  -0.150  1.00 59.03           H  
ATOM   3038  CD  LYS A 185       8.844 -16.712   1.923  1.00 59.03           C  
ATOM   3039  HD2 LYS A 185       8.680 -15.677   2.225  1.00 59.03           H  
ATOM   3040  HD3 LYS A 185       8.369 -17.389   2.633  1.00 59.03           H  
ATOM   3041  CE  LYS A 185      10.346 -17.013   1.827  1.00 59.03           C  
ATOM   3042  HE2 LYS A 185      10.472 -18.081   1.650  1.00 59.03           H  
ATOM   3043  HE3 LYS A 185      10.752 -16.507   0.952  1.00 59.03           H  
ATOM   3044  NZ  LYS A 185      11.110 -16.602   3.028  1.00 59.03           N  
ATOM   3045  HZ1 LYS A 185      10.712 -16.968   3.881  1.00 59.03           H  
ATOM   3046  HZ2 LYS A 185      11.190 -15.596   3.076  1.00 59.03           H  
ATOM   3047  HZ3 LYS A 185      12.067 -16.913   2.939  1.00 59.03           H  
ATOM   3048  N   GLU A 186       6.173 -19.305  -1.458  1.00 63.16           N  
ATOM   3049  H   GLU A 186       5.449 -19.327  -0.754  1.00 63.16           H  
ATOM   3050  CA  GLU A 186       6.573 -20.568  -2.076  1.00 63.16           C  
ATOM   3051  HA  GLU A 186       7.652 -20.683  -1.971  1.00 63.16           H  
ATOM   3052  C   GLU A 186       6.264 -20.601  -3.577  1.00 63.16           C  
ATOM   3053  CB  GLU A 186       5.897 -21.690  -1.288  1.00 63.16           C  
ATOM   3054  HB2 GLU A 186       4.829 -21.715  -1.508  1.00 63.16           H  
ATOM   3055  HB3 GLU A 186       6.021 -21.441  -0.235  1.00 63.16           H  
ATOM   3056  O   GLU A 186       7.109 -21.011  -4.362  1.00 63.16           O  
ATOM   3057  CG  GLU A 186       6.519 -23.070  -1.533  1.00 63.16           C  
ATOM   3058  HG2 GLU A 186       6.078 -23.507  -2.429  1.00 63.16           H  
ATOM   3059  HG3 GLU A 186       7.589 -22.948  -1.702  1.00 63.16           H  
ATOM   3060  CD  GLU A 186       6.314 -24.003  -0.328  1.00 63.16           C  
ATOM   3061  OE1 GLU A 186       7.098 -24.969  -0.220  1.00 63.16           O  
ATOM   3062  OE2 GLU A 186       5.411 -23.726   0.502  1.00 63.16           O  
ATOM   3063  N   SER A 187       5.118 -20.054  -3.998  1.00 63.19           N  
ATOM   3064  H   SER A 187       4.450 -19.746  -3.306  1.00 63.19           H  
ATOM   3065  CA  SER A 187       4.786 -19.912  -5.424  1.00 63.19           C  
ATOM   3066  HA  SER A 187       4.855 -20.890  -5.901  1.00 63.19           H  
ATOM   3067  C   SER A 187       5.750 -18.973  -6.152  1.00 63.19           C  
ATOM   3068  CB  SER A 187       3.360 -19.389  -5.609  1.00 63.19           C  
ATOM   3069  HB2 SER A 187       3.275 -18.394  -5.172  1.00 63.19           H  
ATOM   3070  HB3 SER A 187       3.143 -19.321  -6.675  1.00 63.19           H  
ATOM   3071  O   SER A 187       6.204 -19.297  -7.243  1.00 63.19           O  
ATOM   3072  OG  SER A 187       2.414 -20.247  -5.002  1.00 63.19           O  
ATOM   3073  HG  SER A 187       2.565 -20.238  -4.054  1.00 63.19           H  
ATOM   3074  N   ILE A 188       6.095 -17.828  -5.547  1.00 63.81           N  
ATOM   3075  H   ILE A 188       5.684 -17.612  -4.650  1.00 63.81           H  
ATOM   3076  CA  ILE A 188       7.089 -16.896  -6.095  1.00 63.81           C  
ATOM   3077  HA  ILE A 188       6.819 -16.657  -7.124  1.00 63.81           H  
ATOM   3078  C   ILE A 188       8.457 -17.578  -6.135  1.00 63.81           C  
ATOM   3079  CB  ILE A 188       7.145 -15.580  -5.283  1.00 63.81           C  
ATOM   3080  HB  ILE A 188       7.331 -15.851  -4.244  1.00 63.81           H  
ATOM   3081  O   ILE A 188       9.122 -17.481  -7.150  1.00 63.81           O  
ATOM   3082  CG1 ILE A 188       5.826 -14.784  -5.361  1.00 63.81           C  
ATOM   3083 HG12 ILE A 188       5.720 -14.345  -6.353  1.00 63.81           H  
ATOM   3084 HG13 ILE A 188       4.972 -15.446  -5.221  1.00 63.81           H  
ATOM   3085  CG2 ILE A 188       8.263 -14.616  -5.731  1.00 63.81           C  
ATOM   3086 HG21 ILE A 188       9.031 -15.131  -6.310  1.00 63.81           H  
ATOM   3087 HG22 ILE A 188       8.720 -14.149  -4.859  1.00 63.81           H  
ATOM   3088 HG23 ILE A 188       7.883 -13.828  -6.381  1.00 63.81           H  
ATOM   3089  CD1 ILE A 188       5.770 -13.672  -4.300  1.00 63.81           C  
ATOM   3090 HD11 ILE A 188       4.813 -13.153  -4.350  1.00 63.81           H  
ATOM   3091 HD12 ILE A 188       6.560 -12.939  -4.467  1.00 63.81           H  
ATOM   3092 HD13 ILE A 188       5.882 -14.104  -3.306  1.00 63.81           H  
ATOM   3093  N   ARG A 189       8.876 -18.288  -5.080  1.00 65.26           N  
ATOM   3094  H   ARG A 189       8.281 -18.322  -4.264  1.00 65.26           H  
ATOM   3095  CA  ARG A 189      10.173 -18.982  -5.023  1.00 65.26           C  
ATOM   3096  HA  ARG A 189      10.962 -18.286  -5.308  1.00 65.26           H  
ATOM   3097  C   ARG A 189      10.298 -20.088  -6.054  1.00 65.26           C  
ATOM   3098  CB  ARG A 189      10.410 -19.514  -3.598  1.00 65.26           C  
ATOM   3099  HB2 ARG A 189       9.612 -20.213  -3.350  1.00 65.26           H  
ATOM   3100  HB3 ARG A 189      10.367 -18.685  -2.891  1.00 65.26           H  
ATOM   3101  O   ARG A 189      11.319 -20.153  -6.729  1.00 65.26           O  
ATOM   3102  CG  ARG A 189      11.763 -20.230  -3.446  1.00 65.26           C  
ATOM   3103  HG2 ARG A 189      12.579 -19.523  -3.594  1.00 65.26           H  
ATOM   3104  HG3 ARG A 189      11.847 -21.014  -4.197  1.00 65.26           H  
ATOM   3105  CD  ARG A 189      11.893 -20.908  -2.079  1.00 65.26           C  
ATOM   3106  HD2 ARG A 189      12.753 -21.577  -2.123  1.00 65.26           H  
ATOM   3107  HD3 ARG A 189      11.002 -21.507  -1.892  1.00 65.26           H  
ATOM   3108  NE  ARG A 189      12.087 -19.941  -0.989  1.00 65.26           N  
ATOM   3109  HE  ARG A 189      12.052 -18.960  -1.229  1.00 65.26           H  
ATOM   3110  NH1 ARG A 189      12.718 -21.394   0.659  1.00 65.26           N  
ATOM   3111 HH11 ARG A 189      12.393 -22.149   0.072  1.00 65.26           H  
ATOM   3112 HH12 ARG A 189      13.027 -21.564   1.605  1.00 65.26           H  
ATOM   3113  NH2 ARG A 189      12.881 -19.212   1.012  1.00 65.26           N  
ATOM   3114 HH21 ARG A 189      13.027 -18.377   0.463  1.00 65.26           H  
ATOM   3115 HH22 ARG A 189      13.615 -19.397   1.681  1.00 65.26           H  
ATOM   3116  CZ  ARG A 189      12.548 -20.183   0.219  1.00 65.26           C  
ATOM   3117  N   ASN A 190       9.296 -20.949  -6.159  1.00 66.57           N  
ATOM   3118  H   ASN A 190       8.504 -20.864  -5.537  1.00 66.57           H  
ATOM   3119  CA  ASN A 190       9.339 -22.071  -7.086  1.00 66.57           C  
ATOM   3120  HA  ASN A 190      10.282 -22.603  -6.962  1.00 66.57           H  
ATOM   3121  C   ASN A 190       9.332 -21.555  -8.525  1.00 66.57           C  
ATOM   3122  CB  ASN A 190       8.201 -23.049  -6.767  1.00 66.57           C  
ATOM   3123  HB2 ASN A 190       7.246 -22.525  -6.788  1.00 66.57           H  
ATOM   3124  HB3 ASN A 190       8.182 -23.825  -7.533  1.00 66.57           H  
ATOM   3125  O   ASN A 190      10.213 -21.935  -9.285  1.00 66.57           O  
ATOM   3126  CG  ASN A 190       8.375 -23.730  -5.416  1.00 66.57           C  
ATOM   3127  ND2 ASN A 190       7.356 -24.410  -4.945  1.00 66.57           N  
ATOM   3128 HD21 ASN A 190       7.488 -24.853  -4.047  1.00 66.57           H  
ATOM   3129 HD22 ASN A 190       6.530 -24.532  -5.513  1.00 66.57           H  
ATOM   3130  OD1 ASN A 190       9.405 -23.662  -4.758  1.00 66.57           O  
ATOM   3131  N   LYS A 191       8.472 -20.577  -8.849  1.00 63.18           N  
ATOM   3132  H   LYS A 191       7.777 -20.282  -8.179  1.00 63.18           H  
ATOM   3133  CA  LYS A 191       8.490 -19.949 -10.176  1.00 63.18           C  
ATOM   3134  HA  LYS A 191       8.515 -20.732 -10.934  1.00 63.18           H  
ATOM   3135  C   LYS A 191       9.736 -19.116 -10.441  1.00 63.18           C  
ATOM   3136  CB  LYS A 191       7.248 -19.097 -10.419  1.00 63.18           C  
ATOM   3137  HB2 LYS A 191       7.412 -18.555 -11.351  1.00 63.18           H  
ATOM   3138  HB3 LYS A 191       7.118 -18.364  -9.623  1.00 63.18           H  
ATOM   3139  O   LYS A 191      10.264 -19.179 -11.532  1.00 63.18           O  
ATOM   3140  CG  LYS A 191       5.995 -19.969 -10.557  1.00 63.18           C  
ATOM   3141  HG2 LYS A 191       6.264 -20.972 -10.887  1.00 63.18           H  
ATOM   3142  HG3 LYS A 191       5.482 -20.039  -9.598  1.00 63.18           H  
ATOM   3143  CD  LYS A 191       5.073 -19.351 -11.604  1.00 63.18           C  
ATOM   3144  HD2 LYS A 191       4.879 -18.306 -11.363  1.00 63.18           H  
ATOM   3145  HD3 LYS A 191       5.582 -19.386 -12.567  1.00 63.18           H  
ATOM   3146  CE  LYS A 191       3.785 -20.169 -11.692  1.00 63.18           C  
ATOM   3147  HE2 LYS A 191       4.067 -21.193 -11.938  1.00 63.18           H  
ATOM   3148  HE3 LYS A 191       3.293 -20.179 -10.719  1.00 63.18           H  
ATOM   3149  NZ  LYS A 191       2.896 -19.627 -12.744  1.00 63.18           N  
ATOM   3150  HZ1 LYS A 191       2.068 -20.193 -12.864  1.00 63.18           H  
ATOM   3151  HZ2 LYS A 191       3.389 -19.658 -13.625  1.00 63.18           H  
ATOM   3152  HZ3 LYS A 191       2.646 -18.663 -12.575  1.00 63.18           H  
ATOM   3153  N   ALA A 192      10.249 -18.376  -9.455  1.00 64.12           N  
ATOM   3154  H   ALA A 192       9.765 -18.339  -8.569  1.00 64.12           H  
ATOM   3155  CA  ALA A 192      11.521 -17.670  -9.593  1.00 64.12           C  
ATOM   3156  HA  ALA A 192      11.443 -16.948 -10.406  1.00 64.12           H  
ATOM   3157  C   ALA A 192      12.628 -18.650  -9.952  1.00 64.12           C  
ATOM   3158  CB  ALA A 192      11.932 -16.948  -8.297  1.00 64.12           C  
ATOM   3159  HB1 ALA A 192      12.897 -16.463  -8.447  1.00 64.12           H  
ATOM   3160  HB2 ALA A 192      12.036 -17.669  -7.485  1.00 64.12           H  
ATOM   3161  HB3 ALA A 192      11.217 -16.184  -7.993  1.00 64.12           H  
ATOM   3162  O   ALA A 192      13.455 -18.312 -10.769  1.00 64.12           O  
ATOM   3163  N   ARG A 193      12.671 -19.840  -9.348  1.00 64.12           N  
ATOM   3164  H   ARG A 193      11.946 -20.074  -8.684  1.00 64.12           H  
ATOM   3165  CA  ARG A 193      13.702 -20.837  -9.652  1.00 64.12           C  
ATOM   3166  HA  ARG A 193      14.672 -20.344  -9.722  1.00 64.12           H  
ATOM   3167  C   ARG A 193      13.501 -21.468 -11.026  1.00 64.12           C  
ATOM   3168  CB  ARG A 193      13.757 -21.884  -8.542  1.00 64.12           C  
ATOM   3169  HB2 ARG A 193      12.751 -22.241  -8.320  1.00 64.12           H  
ATOM   3170  HB3 ARG A 193      14.358 -22.728  -8.881  1.00 64.12           H  
ATOM   3171  O   ARG A 193      14.448 -21.473 -11.799  1.00 64.12           O  
ATOM   3172  CG  ARG A 193      14.405 -21.293  -7.286  1.00 64.12           C  
ATOM   3173  HG2 ARG A 193      15.444 -21.045  -7.505  1.00 64.12           H  
ATOM   3174  HG3 ARG A 193      13.884 -20.388  -6.975  1.00 64.12           H  
ATOM   3175  CD  ARG A 193      14.351 -22.324  -6.162  1.00 64.12           C  
ATOM   3176  HD2 ARG A 193      14.828 -23.238  -6.516  1.00 64.12           H  
ATOM   3177  HD3 ARG A 193      13.306 -22.532  -5.932  1.00 64.12           H  
ATOM   3178  NE  ARG A 193      15.046 -21.831  -4.960  1.00 64.12           N  
ATOM   3179  HE  ARG A 193      15.436 -20.902  -5.028  1.00 64.12           H  
ATOM   3180  NH1 ARG A 193      14.876 -23.766  -3.752  1.00 64.12           N  
ATOM   3181 HH11 ARG A 193      15.150 -24.347  -2.973  1.00 64.12           H  
ATOM   3182 HH12 ARG A 193      14.381 -24.167  -4.536  1.00 64.12           H  
ATOM   3183  NH2 ARG A 193      16.001 -22.024  -2.907  1.00 64.12           N  
ATOM   3184 HH21 ARG A 193      16.382 -21.095  -3.022  1.00 64.12           H  
ATOM   3185 HH22 ARG A 193      16.315 -22.604  -2.142  1.00 64.12           H  
ATOM   3186  CZ  ARG A 193      15.304 -22.540  -3.881  1.00 64.12           C  
ATOM   3187  N   GLU A 194      12.284 -21.917 -11.331  1.00 62.36           N  
ATOM   3188  H   GLU A 194      11.555 -21.867 -10.634  1.00 62.36           H  
ATOM   3189  CA  GLU A 194      11.925 -22.486 -12.640  1.00 62.36           C  
ATOM   3190  HA  GLU A 194      12.544 -23.361 -12.843  1.00 62.36           H  
ATOM   3191  C   GLU A 194      12.208 -21.483 -13.776  1.00 62.36           C  
ATOM   3192  CB  GLU A 194      10.441 -22.925 -12.612  1.00 62.36           C  
ATOM   3193  HB2 GLU A 194      10.115 -23.138 -13.630  1.00 62.36           H  
ATOM   3194  HB3 GLU A 194       9.842 -22.099 -12.228  1.00 62.36           H  
ATOM   3195  O   GLU A 194      12.899 -21.804 -14.739  1.00 62.36           O  
ATOM   3196  CG  GLU A 194      10.202 -24.186 -11.752  1.00 62.36           C  
ATOM   3197  HG2 GLU A 194      10.661 -25.037 -12.257  1.00 62.36           H  
ATOM   3198  HG3 GLU A 194      10.716 -24.068 -10.798  1.00 62.36           H  
ATOM   3199  CD  GLU A 194       8.719 -24.514 -11.461  1.00 62.36           C  
ATOM   3200  OE1 GLU A 194       8.483 -25.455 -10.662  1.00 62.36           O  
ATOM   3201  OE2 GLU A 194       7.804 -23.812 -11.952  1.00 62.36           O  
ATOM   3202  N   ASP A 195      11.794 -20.225 -13.607  1.00 58.38           N  
ATOM   3203  H   ASP A 195      11.200 -20.022 -12.817  1.00 58.38           H  
ATOM   3204  CA  ASP A 195      11.955 -19.173 -14.611  1.00 58.38           C  
ATOM   3205  HA  ASP A 195      11.874 -19.628 -15.598  1.00 58.38           H  
ATOM   3206  C   ASP A 195      13.321 -18.464 -14.541  1.00 58.38           C  
ATOM   3207  CB  ASP A 195      10.831 -18.121 -14.490  1.00 58.38           C  
ATOM   3208  HB2 ASP A 195      10.997 -17.359 -15.252  1.00 58.38           H  
ATOM   3209  HB3 ASP A 195      10.913 -17.627 -13.522  1.00 58.38           H  
ATOM   3210  O   ASP A 195      13.640 -17.698 -15.434  1.00 58.38           O  
ATOM   3211  CG  ASP A 195       9.396 -18.638 -14.679  1.00 58.38           C  
ATOM   3212  OD1 ASP A 195       9.199 -19.609 -15.434  1.00 58.38           O  
ATOM   3213  OD2 ASP A 195       8.466 -18.004 -14.118  1.00 58.38           O  
ATOM   3214  N   ASN A 196      14.157 -18.624 -13.513  1.00 60.27           N  
ATOM   3215  H   ASN A 196      13.874 -19.217 -12.746  1.00 60.27           H  
ATOM   3216  CA  ASN A 196      15.510 -18.031 -13.510  1.00 60.27           C  
ATOM   3217  HA  ASN A 196      15.487 -17.095 -14.068  1.00 60.27           H  
ATOM   3218  C   ASN A 196      16.511 -18.938 -14.236  1.00 60.27           C  
ATOM   3219  CB  ASN A 196      15.916 -17.686 -12.070  1.00 60.27           C  
ATOM   3220  HB2 ASN A 196      15.997 -18.603 -11.486  1.00 60.27           H  
ATOM   3221  HB3 ASN A 196      15.131 -17.047 -11.665  1.00 60.27           H  
ATOM   3222  O   ASN A 196      17.462 -18.425 -14.827  1.00 60.27           O  
ATOM   3223  CG  ASN A 196      17.144 -16.830 -11.871  1.00 60.27           C  
ATOM   3224  ND2 ASN A 196      17.761 -16.966 -10.724  1.00 60.27           N  
ATOM   3225 HD21 ASN A 196      17.486 -17.684 -10.069  1.00 60.27           H  
ATOM   3226 HD22 ASN A 196      18.508 -16.349 -10.440  1.00 60.27           H  
ATOM   3227  OD1 ASN A 196      17.468 -15.955 -12.653  1.00 60.27           O  
ATOM   3228  N   GLU A 197      16.265 -20.254 -14.236  1.00 58.56           N  
ATOM   3229  H   GLU A 197      15.476 -20.606 -13.713  1.00 58.56           H  
ATOM   3230  CA  GLU A 197      17.024 -21.226 -15.031  1.00 58.56           C  
ATOM   3231  HA  GLU A 197      18.087 -21.002 -14.937  1.00 58.56           H  
ATOM   3232  C   GLU A 197      16.705 -21.119 -16.537  1.00 58.56           C  
ATOM   3233  CB  GLU A 197      16.799 -22.654 -14.486  1.00 58.56           C  
ATOM   3234  HB2 GLU A 197      15.730 -22.844 -14.387  1.00 58.56           H  
ATOM   3235  HB3 GLU A 197      17.214 -23.364 -15.201  1.00 58.56           H  
ATOM   3236  O   GLU A 197      17.613 -21.275 -17.353  1.00 58.56           O  
ATOM   3237  CG  GLU A 197      17.499 -22.867 -13.126  1.00 58.56           C  
ATOM   3238  HG2 GLU A 197      18.556 -22.631 -13.248  1.00 58.56           H  
ATOM   3239  HG3 GLU A 197      17.091 -22.158 -12.405  1.00 58.56           H  
ATOM   3240  CD  GLU A 197      17.384 -24.291 -12.540  1.00 58.56           C  
ATOM   3241  OE1 GLU A 197      17.884 -24.483 -11.402  1.00 58.56           O  
ATOM   3242  OE2 GLU A 197      16.841 -25.198 -13.208  1.00 58.56           O  
ATOM   3243  N   GLU A 198      15.465 -20.772 -16.918  1.00 56.42           N  
ATOM   3244  H   GLU A 198      14.744 -20.786 -16.210  1.00 56.42           H  
ATOM   3245  CA  GLU A 198      15.041 -20.684 -18.332  1.00 56.42           C  
ATOM   3246  HA  GLU A 198      15.856 -21.010 -18.978  1.00 56.42           H  
ATOM   3247  C   GLU A 198      14.654 -19.276 -18.826  1.00 56.42           C  
ATOM   3248  CB  GLU A 198      13.861 -21.640 -18.575  1.00 56.42           C  
ATOM   3249  HB2 GLU A 198      13.056 -21.410 -17.877  1.00 56.42           H  
ATOM   3250  HB3 GLU A 198      13.497 -21.475 -19.589  1.00 56.42           H  
ATOM   3251  O   GLU A 198      14.602 -19.016 -20.031  1.00 56.42           O  
ATOM   3252  CG  GLU A 198      14.259 -23.119 -18.445  1.00 56.42           C  
ATOM   3253  HG2 GLU A 198      15.155 -23.286 -19.042  1.00 56.42           H  
ATOM   3254  HG3 GLU A 198      14.503 -23.335 -17.405  1.00 56.42           H  
ATOM   3255  CD  GLU A 198      13.164 -24.092 -18.922  1.00 56.42           C  
ATOM   3256  OE1 GLU A 198      13.487 -25.296 -19.057  1.00 56.42           O  
ATOM   3257  OE2 GLU A 198      12.032 -23.645 -19.222  1.00 56.42           O  
ATOM   3258  N   GLY A 199      14.351 -18.344 -17.928  1.00 59.83           N  
ATOM   3259  H   GLY A 199      14.421 -18.571 -16.947  1.00 59.83           H  
ATOM   3260  CA  GLY A 199      13.713 -17.079 -18.279  1.00 59.83           C  
ATOM   3261  HA2 GLY A 199      13.241 -16.613 -17.414  1.00 59.83           H  
ATOM   3262  HA3 GLY A 199      12.919 -17.288 -18.996  1.00 59.83           H  
ATOM   3263  C   GLY A 199      14.679 -16.074 -18.877  1.00 59.83           C  
ATOM   3264  O   GLY A 199      15.746 -15.769 -18.336  1.00 59.83           O  
ATOM   3265  N   SER A 200      14.250 -15.490 -19.995  1.00 75.85           N  
ATOM   3266  H   SER A 200      13.370 -15.795 -20.385  1.00 75.85           H  
ATOM   3267  CA  SER A 200      14.971 -14.398 -20.633  1.00 75.85           C  
ATOM   3268  HA  SER A 200      15.966 -14.770 -20.877  1.00 75.85           H  
ATOM   3269  C   SER A 200      15.132 -13.213 -19.674  1.00 75.85           C  
ATOM   3270  CB  SER A 200      14.287 -13.977 -21.944  1.00 75.85           C  
ATOM   3271  HB2 SER A 200      13.989 -14.862 -22.505  1.00 75.85           H  
ATOM   3272  HB3 SER A 200      15.005 -13.418 -22.543  1.00 75.85           H  
ATOM   3273  O   SER A 200      14.345 -13.002 -18.745  1.00 75.85           O  
ATOM   3274  OG  SER A 200      13.162 -13.148 -21.721  1.00 75.85           O  
ATOM   3275  HG  SER A 200      13.012 -12.624 -22.512  1.00 75.85           H  
ATOM   3276  N   VAL A 201      16.125 -12.364 -19.946  1.00 78.33           N  
ATOM   3277  H   VAL A 201      16.795 -12.622 -20.657  1.00 78.33           H  
ATOM   3278  CA  VAL A 201      16.308 -11.098 -19.217  1.00 78.33           C  
ATOM   3279  HA  VAL A 201      16.518 -11.339 -18.174  1.00 78.33           H  
ATOM   3280  C   VAL A 201      15.026 -10.243 -19.231  1.00 78.33           C  
ATOM   3281  CB  VAL A 201      17.511 -10.317 -19.780  1.00 78.33           C  
ATOM   3282  HB  VAL A 201      17.315 -10.040 -20.816  1.00 78.33           H  
ATOM   3283  O   VAL A 201      14.783  -9.492 -18.288  1.00 78.33           O  
ATOM   3284  CG1 VAL A 201      17.764  -9.046 -18.968  1.00 78.33           C  
ATOM   3285 HG11 VAL A 201      17.773  -9.283 -17.904  1.00 78.33           H  
ATOM   3286 HG12 VAL A 201      16.989  -8.304 -19.163  1.00 78.33           H  
ATOM   3287 HG13 VAL A 201      18.736  -8.625 -19.224  1.00 78.33           H  
ATOM   3288  CG2 VAL A 201      18.803 -11.150 -19.743  1.00 78.33           C  
ATOM   3289 HG21 VAL A 201      19.648 -10.561 -20.099  1.00 78.33           H  
ATOM   3290 HG22 VAL A 201      18.715 -12.036 -20.372  1.00 78.33           H  
ATOM   3291 HG23 VAL A 201      19.008 -11.469 -18.722  1.00 78.33           H  
ATOM   3292  N   ASP A 202      14.156 -10.413 -20.239  1.00 76.35           N  
ATOM   3293  H   ASP A 202      14.359 -11.115 -20.935  1.00 76.35           H  
ATOM   3294  CA  ASP A 202      12.844  -9.757 -20.298  1.00 76.35           C  
ATOM   3295  HA  ASP A 202      12.993  -8.684 -20.182  1.00 76.35           H  
ATOM   3296  C   ASP A 202      11.926 -10.196 -19.161  1.00 76.35           C  
ATOM   3297  CB  ASP A 202      12.118 -10.020 -21.632  1.00 76.35           C  
ATOM   3298  HB2 ASP A 202      11.679 -11.017 -21.623  1.00 76.35           H  
ATOM   3299  HB3 ASP A 202      11.296  -9.310 -21.721  1.00 76.35           H  
ATOM   3300  O   ASP A 202      11.322  -9.358 -18.487  1.00 76.35           O  
ATOM   3301  CG  ASP A 202      13.011  -9.885 -22.854  1.00 76.35           C  
ATOM   3302  OD1 ASP A 202      13.567  -8.789 -23.045  1.00 76.35           O  
ATOM   3303  OD2 ASP A 202      13.215 -10.894 -23.554  1.00 76.35           O  
ATOM   3304  N   ALA A 203      11.850 -11.505 -18.926  1.00 76.42           N  
ATOM   3305  H   ALA A 203      12.428 -12.129 -19.471  1.00 76.42           H  
ATOM   3306  CA  ALA A 203      11.033 -12.081 -17.874  1.00 76.42           C  
ATOM   3307  HA  ALA A 203      10.009 -11.728 -17.992  1.00 76.42           H  
ATOM   3308  C   ALA A 203      11.534 -11.622 -16.496  1.00 76.42           C  
ATOM   3309  CB  ALA A 203      11.044 -13.602 -18.056  1.00 76.42           C  
ATOM   3310  HB1 ALA A 203      10.782 -13.856 -19.083  1.00 76.42           H  
ATOM   3311  HB2 ALA A 203      12.030 -14.010 -17.832  1.00 76.42           H  
ATOM   3312  HB3 ALA A 203      10.306 -14.060 -17.397  1.00 76.42           H  
ATOM   3313  O   ALA A 203      10.737 -11.176 -15.668  1.00 76.42           O  
ATOM   3314  N   LYS A 204      12.860 -11.604 -16.289  1.00 78.28           N  
ATOM   3315  H   LYS A 204      13.451 -11.987 -17.013  1.00 78.28           H  
ATOM   3316  CA  LYS A 204      13.475 -11.080 -15.058  1.00 78.28           C  
ATOM   3317  HA  LYS A 204      13.041 -11.611 -14.211  1.00 78.28           H  
ATOM   3318  C   LYS A 204      13.136  -9.602 -14.856  1.00 78.28           C  
ATOM   3319  CB  LYS A 204      14.995 -11.340 -15.039  1.00 78.28           C  
ATOM   3320  HB2 LYS A 204      15.413 -10.921 -14.124  1.00 78.28           H  
ATOM   3321  HB3 LYS A 204      15.465 -10.847 -15.890  1.00 78.28           H  
ATOM   3322  O   LYS A 204      12.603  -9.247 -13.806  1.00 78.28           O  
ATOM   3323  CG  LYS A 204      15.318 -12.844 -15.083  1.00 78.28           C  
ATOM   3324  HG2 LYS A 204      14.768 -13.355 -14.292  1.00 78.28           H  
ATOM   3325  HG3 LYS A 204      14.986 -13.243 -16.041  1.00 78.28           H  
ATOM   3326  CD  LYS A 204      16.815 -13.155 -14.918  1.00 78.28           C  
ATOM   3327  HD2 LYS A 204      17.114 -12.982 -13.884  1.00 78.28           H  
ATOM   3328  HD3 LYS A 204      17.409 -12.524 -15.580  1.00 78.28           H  
ATOM   3329  CE  LYS A 204      17.043 -14.627 -15.291  1.00 78.28           C  
ATOM   3330  HE2 LYS A 204      16.835 -14.762 -16.352  1.00 78.28           H  
ATOM   3331  HE3 LYS A 204      16.334 -15.245 -14.739  1.00 78.28           H  
ATOM   3332  NZ  LYS A 204      18.412 -15.102 -14.991  1.00 78.28           N  
ATOM   3333  HZ1 LYS A 204      18.540 -16.043 -15.334  1.00 78.28           H  
ATOM   3334  HZ2 LYS A 204      19.128 -14.504 -15.379  1.00 78.28           H  
ATOM   3335  HZ3 LYS A 204      18.529 -15.164 -13.989  1.00 78.28           H  
ATOM   3336  N   ALA A 205      13.353  -8.742 -15.856  1.00 79.25           N  
ATOM   3337  H   ALA A 205      13.767  -9.098 -16.706  1.00 79.25           H  
ATOM   3338  CA  ALA A 205      13.051  -7.305 -15.783  1.00 79.25           C  
ATOM   3339  HA  ALA A 205      13.629  -6.862 -14.972  1.00 79.25           H  
ATOM   3340  C   ALA A 205      11.560  -7.015 -15.507  1.00 79.25           C  
ATOM   3341  CB  ALA A 205      13.501  -6.654 -17.094  1.00 79.25           C  
ATOM   3342  HB1 ALA A 205      13.357  -5.575 -17.041  1.00 79.25           H  
ATOM   3343  HB2 ALA A 205      12.926  -7.055 -17.929  1.00 79.25           H  
ATOM   3344  HB3 ALA A 205      14.557  -6.862 -17.269  1.00 79.25           H  
ATOM   3345  O   ALA A 205      11.210  -6.141 -14.702  1.00 79.25           O  
ATOM   3346  N   GLN A 206      10.654  -7.775 -16.125  1.00 79.68           N  
ATOM   3347  H   GLN A 206      10.967  -8.449 -16.809  1.00 79.68           H  
ATOM   3348  CA  GLN A 206       9.221  -7.647 -15.871  1.00 79.68           C  
ATOM   3349  HA  GLN A 206       8.961  -6.593 -15.971  1.00 79.68           H  
ATOM   3350  C   GLN A 206       8.857  -8.092 -14.448  1.00 79.68           C  
ATOM   3351  CB  GLN A 206       8.455  -8.448 -16.933  1.00 79.68           C  
ATOM   3352  HB2 GLN A 206       8.668  -9.511 -16.814  1.00 79.68           H  
ATOM   3353  HB3 GLN A 206       8.801  -8.142 -17.920  1.00 79.68           H  
ATOM   3354  O   GLN A 206       8.074  -7.424 -13.764  1.00 79.68           O  
ATOM   3355  CG  GLN A 206       6.938  -8.226 -16.864  1.00 79.68           C  
ATOM   3356  HG2 GLN A 206       6.551  -8.622 -15.925  1.00 79.68           H  
ATOM   3357  HG3 GLN A 206       6.466  -8.776 -17.678  1.00 79.68           H  
ATOM   3358  CD  GLN A 206       6.569  -6.753 -16.999  1.00 79.68           C  
ATOM   3359  NE2 GLN A 206       6.031  -6.122 -15.977  1.00 79.68           N  
ATOM   3360 HE21 GLN A 206       5.940  -5.127 -16.122  1.00 79.68           H  
ATOM   3361 HE22 GLN A 206       5.947  -6.570 -15.076  1.00 79.68           H  
ATOM   3362  OE1 GLN A 206       6.786  -6.103 -18.004  1.00 79.68           O  
ATOM   3363  N   SER A 207       9.466  -9.178 -13.978  1.00 75.08           N  
ATOM   3364  H   SER A 207      10.041  -9.722 -14.605  1.00 75.08           H  
ATOM   3365  CA  SER A 207       9.317  -9.676 -12.614  1.00 75.08           C  
ATOM   3366  HA  SER A 207       8.256  -9.828 -12.416  1.00 75.08           H  
ATOM   3367  C   SER A 207       9.818  -8.665 -11.583  1.00 75.08           C  
ATOM   3368  CB  SER A 207      10.006 -11.036 -12.507  1.00 75.08           C  
ATOM   3369  HB2 SER A 207      10.181 -11.298 -11.463  1.00 75.08           H  
ATOM   3370  HB3 SER A 207      10.960 -11.033 -13.035  1.00 75.08           H  
ATOM   3371  O   SER A 207       9.071  -8.342 -10.658  1.00 75.08           O  
ATOM   3372  OG  SER A 207       9.122 -11.968 -13.088  1.00 75.08           O  
ATOM   3373  HG  SER A 207       9.597 -12.781 -13.275  1.00 75.08           H  
ATOM   3374  N   PHE A 208      10.988  -8.053 -11.795  1.00 79.04           N  
ATOM   3375  H   PHE A 208      11.562  -8.388 -12.556  1.00 79.04           H  
ATOM   3376  CA  PHE A 208      11.497  -6.925 -11.005  1.00 79.04           C  
ATOM   3377  HA  PHE A 208      11.730  -7.256  -9.993  1.00 79.04           H  
ATOM   3378  C   PHE A 208      10.483  -5.779 -10.899  1.00 79.04           C  
ATOM   3379  CB  PHE A 208      12.774  -6.388 -11.669  1.00 79.04           C  
ATOM   3380  HB2 PHE A 208      12.884  -5.341 -11.386  1.00 79.04           H  
ATOM   3381  HB3 PHE A 208      12.676  -6.409 -12.754  1.00 79.04           H  
ATOM   3382  O   PHE A 208      10.189  -5.277  -9.813  1.00 79.04           O  
ATOM   3383  CG  PHE A 208      14.051  -7.086 -11.276  1.00 79.04           C  
ATOM   3384  CD1 PHE A 208      14.545  -6.886  -9.988  1.00 79.04           C  
ATOM   3385  HD1 PHE A 208      13.989  -6.236  -9.329  1.00 79.04           H  
ATOM   3386  CD2 PHE A 208      14.811  -7.823 -12.198  1.00 79.04           C  
ATOM   3387  HD2 PHE A 208      14.488  -7.922 -13.223  1.00 79.04           H  
ATOM   3388  CE1 PHE A 208      15.782  -7.438  -9.609  1.00 79.04           C  
ATOM   3389  HE1 PHE A 208      16.219  -7.236  -8.642  1.00 79.04           H  
ATOM   3390  CE2 PHE A 208      16.034  -8.393 -11.816  1.00 79.04           C  
ATOM   3391  HE2 PHE A 208      16.625  -8.958 -12.522  1.00 79.04           H  
ATOM   3392  CZ  PHE A 208      16.526  -8.182 -10.525  1.00 79.04           C  
ATOM   3393  HZ  PHE A 208      17.515  -8.528 -10.266  1.00 79.04           H  
ATOM   3394  N   THR A 209       9.896  -5.384 -12.028  1.00 78.09           N  
ATOM   3395  H   THR A 209      10.207  -5.809 -12.889  1.00 78.09           H  
ATOM   3396  CA  THR A 209       8.890  -4.313 -12.072  1.00 78.09           C  
ATOM   3397  HA  THR A 209       9.333  -3.391 -11.693  1.00 78.09           H  
ATOM   3398  C   THR A 209       7.664  -4.651 -11.236  1.00 78.09           C  
ATOM   3399  CB  THR A 209       8.404  -4.091 -13.503  1.00 78.09           C  
ATOM   3400  HB  THR A 209       7.842  -4.958 -13.852  1.00 78.09           H  
ATOM   3401  O   THR A 209       7.135  -3.805 -10.511  1.00 78.09           O  
ATOM   3402  CG2 THR A 209       7.524  -2.846 -13.633  1.00 78.09           C  
ATOM   3403 HG21 THR A 209       8.071  -1.976 -13.270  1.00 78.09           H  
ATOM   3404 HG22 THR A 209       7.272  -2.698 -14.683  1.00 78.09           H  
ATOM   3405 HG23 THR A 209       6.607  -2.978 -13.058  1.00 78.09           H  
ATOM   3406  OG1 THR A 209       9.492  -3.896 -14.344  1.00 78.09           O  
ATOM   3407  HG1 THR A 209      10.001  -4.702 -14.455  1.00 78.09           H  
ATOM   3408  N   ASN A 210       7.190  -5.890 -11.344  1.00 77.16           N  
ATOM   3409  H   ASN A 210       7.665  -6.539 -11.955  1.00 77.16           H  
ATOM   3410  CA  ASN A 210       6.010  -6.341 -10.623  1.00 77.16           C  
ATOM   3411  HA  ASN A 210       5.219  -5.600 -10.739  1.00 77.16           H  
ATOM   3412  C   ASN A 210       6.290  -6.451  -9.121  1.00 77.16           C  
ATOM   3413  CB  ASN A 210       5.523  -7.657 -11.238  1.00 77.16           C  
ATOM   3414  HB2 ASN A 210       4.707  -8.033 -10.621  1.00 77.16           H  
ATOM   3415  HB3 ASN A 210       6.328  -8.392 -11.230  1.00 77.16           H  
ATOM   3416  O   ASN A 210       5.451  -6.031  -8.325  1.00 77.16           O  
ATOM   3417  CG  ASN A 210       4.998  -7.508 -12.659  1.00 77.16           C  
ATOM   3418  ND2 ASN A 210       4.819  -8.606 -13.353  1.00 77.16           N  
ATOM   3419 HD21 ASN A 210       4.492  -8.540 -14.307  1.00 77.16           H  
ATOM   3420 HD22 ASN A 210       4.989  -9.495 -12.905  1.00 77.16           H  
ATOM   3421  OD1 ASN A 210       4.719  -6.421 -13.153  1.00 77.16           O  
ATOM   3422  N   ILE A 211       7.485  -6.919  -8.738  1.00 73.50           N  
ATOM   3423  H   ILE A 211       8.111  -7.268  -9.450  1.00 73.50           H  
ATOM   3424  CA  ILE A 211       7.971  -6.903  -7.352  1.00 73.50           C  
ATOM   3425  HA  ILE A 211       7.317  -7.501  -6.717  1.00 73.50           H  
ATOM   3426  C   ILE A 211       7.945  -5.480  -6.814  1.00 73.50           C  
ATOM   3427  CB  ILE A 211       9.408  -7.462  -7.273  1.00 73.50           C  
ATOM   3428  HB  ILE A 211      10.007  -6.967  -8.037  1.00 73.50           H  
ATOM   3429  O   ILE A 211       7.478  -5.262  -5.701  1.00 73.50           O  
ATOM   3430  CG1 ILE A 211       9.467  -8.982  -7.530  1.00 73.50           C  
ATOM   3431 HG12 ILE A 211       9.161  -9.516  -6.630  1.00 73.50           H  
ATOM   3432 HG13 ILE A 211       8.777  -9.260  -8.327  1.00 73.50           H  
ATOM   3433  CG2 ILE A 211      10.058  -7.156  -5.910  1.00 73.50           C  
ATOM   3434 HG21 ILE A 211      11.126  -7.367  -5.962  1.00 73.50           H  
ATOM   3435 HG22 ILE A 211      10.025  -6.097  -5.654  1.00 73.50           H  
ATOM   3436 HG23 ILE A 211       9.603  -7.760  -5.124  1.00 73.50           H  
ATOM   3437  CD1 ILE A 211      10.868  -9.445  -7.954  1.00 73.50           C  
ATOM   3438 HD11 ILE A 211      11.038 -10.473  -7.634  1.00 73.50           H  
ATOM   3439 HD12 ILE A 211      10.962  -9.383  -9.038  1.00 73.50           H  
ATOM   3440 HD13 ILE A 211      11.651  -8.809  -7.542  1.00 73.50           H  
ATOM   3441  N   MET A 212       8.435  -4.506  -7.581  1.00 74.91           N  
ATOM   3442  H   MET A 212       8.888  -4.755  -8.449  1.00 74.91           H  
ATOM   3443  CA  MET A 212       8.499  -3.122  -7.120  1.00 74.91           C  
ATOM   3444  HA  MET A 212       8.918  -3.123  -6.114  1.00 74.91           H  
ATOM   3445  C   MET A 212       7.128  -2.492  -6.958  1.00 74.91           C  
ATOM   3446  CB  MET A 212       9.376  -2.287  -8.065  1.00 74.91           C  
ATOM   3447  HB2 MET A 212       9.181  -1.228  -7.897  1.00 74.91           H  
ATOM   3448  HB3 MET A 212       9.147  -2.519  -9.104  1.00 74.91           H  
ATOM   3449  O   MET A 212       6.869  -1.831  -5.954  1.00 74.91           O  
ATOM   3450  CG  MET A 212      10.854  -2.555  -7.787  1.00 74.91           C  
ATOM   3451  HG2 MET A 212      11.466  -1.913  -8.421  1.00 74.91           H  
ATOM   3452  HG3 MET A 212      11.079  -3.591  -8.040  1.00 74.91           H  
ATOM   3453  SD  MET A 212      11.286  -2.291  -6.041  1.00 74.91           S  
ATOM   3454  CE  MET A 212      11.295  -0.495  -5.867  1.00 74.91           C  
ATOM   3455  HE1 MET A 212      12.328  -0.148  -5.843  1.00 74.91           H  
ATOM   3456  HE2 MET A 212      10.833  -0.231  -4.915  1.00 74.91           H  
ATOM   3457  HE3 MET A 212      10.750  -0.023  -6.683  1.00 74.91           H  
ATOM   3458  N   LYS A 213       6.216  -2.750  -7.897  1.00 73.82           N  
ATOM   3459  H   LYS A 213       6.502  -3.290  -8.701  1.00 73.82           H  
ATOM   3460  CA  LYS A 213       4.814  -2.344  -7.753  1.00 73.82           C  
ATOM   3461  HA  LYS A 213       4.762  -1.263  -7.620  1.00 73.82           H  
ATOM   3462  C   LYS A 213       4.188  -2.955  -6.503  1.00 73.82           C  
ATOM   3463  CB  LYS A 213       4.026  -2.749  -9.000  1.00 73.82           C  
ATOM   3464  HB2 LYS A 213       4.235  -3.793  -9.234  1.00 73.82           H  
ATOM   3465  HB3 LYS A 213       2.960  -2.652  -8.793  1.00 73.82           H  
ATOM   3466  O   LYS A 213       3.453  -2.264  -5.809  1.00 73.82           O  
ATOM   3467  CG  LYS A 213       4.369  -1.861 -10.202  1.00 73.82           C  
ATOM   3468  HG2 LYS A 213       5.447  -1.838 -10.362  1.00 73.82           H  
ATOM   3469  HG3 LYS A 213       4.020  -0.846 -10.014  1.00 73.82           H  
ATOM   3470  CD  LYS A 213       3.686  -2.418 -11.452  1.00 73.82           C  
ATOM   3471  HD2 LYS A 213       2.607  -2.447 -11.296  1.00 73.82           H  
ATOM   3472  HD3 LYS A 213       4.048  -3.433 -11.620  1.00 73.82           H  
ATOM   3473  CE  LYS A 213       4.012  -1.558 -12.674  1.00 73.82           C  
ATOM   3474  HE2 LYS A 213       3.572  -0.569 -12.542  1.00 73.82           H  
ATOM   3475  HE3 LYS A 213       5.094  -1.439 -12.730  1.00 73.82           H  
ATOM   3476  NZ  LYS A 213       3.508  -2.203 -13.911  1.00 73.82           N  
ATOM   3477  HZ1 LYS A 213       3.906  -3.127 -13.997  1.00 73.82           H  
ATOM   3478  HZ2 LYS A 213       3.775  -1.676 -14.730  1.00 73.82           H  
ATOM   3479  HZ3 LYS A 213       2.503  -2.305 -13.888  1.00 73.82           H  
ATOM   3480  N   PHE A 214       4.505  -4.211  -6.202  1.00 68.71           N  
ATOM   3481  H   PHE A 214       5.088  -4.726  -6.846  1.00 68.71           H  
ATOM   3482  CA  PHE A 214       3.978  -4.930  -5.045  1.00 68.71           C  
ATOM   3483  HA  PHE A 214       2.909  -4.730  -4.969  1.00 68.71           H  
ATOM   3484  C   PHE A 214       4.607  -4.492  -3.709  1.00 68.71           C  
ATOM   3485  CB  PHE A 214       4.170  -6.423  -5.323  1.00 68.71           C  
ATOM   3486  HB2 PHE A 214       5.235  -6.632  -5.416  1.00 68.71           H  
ATOM   3487  HB3 PHE A 214       3.702  -6.657  -6.279  1.00 68.71           H  
ATOM   3488  O   PHE A 214       3.911  -4.398  -2.699  1.00 68.71           O  
ATOM   3489  CG  PHE A 214       3.575  -7.342  -4.280  1.00 68.71           C  
ATOM   3490  CD1 PHE A 214       4.365  -8.332  -3.679  1.00 68.71           C  
ATOM   3491  HD1 PHE A 214       5.378  -8.484  -4.022  1.00 68.71           H  
ATOM   3492  CD2 PHE A 214       2.217  -7.255  -3.939  1.00 68.71           C  
ATOM   3493  HD2 PHE A 214       1.576  -6.522  -4.407  1.00 68.71           H  
ATOM   3494  CE1 PHE A 214       3.839  -9.177  -2.690  1.00 68.71           C  
ATOM   3495  HE1 PHE A 214       4.454  -9.958  -2.269  1.00 68.71           H  
ATOM   3496  CE2 PHE A 214       1.689  -8.106  -2.957  1.00 68.71           C  
ATOM   3497  HE2 PHE A 214       0.653  -8.002  -2.670  1.00 68.71           H  
ATOM   3498  CZ  PHE A 214       2.496  -9.055  -2.314  1.00 68.71           C  
ATOM   3499  HZ  PHE A 214       2.078  -9.707  -1.562  1.00 68.71           H  
ATOM   3500  N   ASN A 215       5.899  -4.156  -3.700  1.00 68.42           N  
ATOM   3501  H   ASN A 215       6.428  -4.316  -4.546  1.00 68.42           H  
ATOM   3502  CA  ASN A 215       6.623  -3.634  -2.535  1.00 68.42           C  
ATOM   3503  HA  ASN A 215       6.276  -4.150  -1.640  1.00 68.42           H  
ATOM   3504  C   ASN A 215       6.396  -2.143  -2.287  1.00 68.42           C  
ATOM   3505  CB  ASN A 215       8.127  -3.892  -2.690  1.00 68.42           C  
ATOM   3506  HB2 ASN A 215       8.689  -3.220  -2.041  1.00 68.42           H  
ATOM   3507  HB3 ASN A 215       8.450  -3.708  -3.715  1.00 68.42           H  
ATOM   3508  O   ASN A 215       6.849  -1.621  -1.269  1.00 68.42           O  
ATOM   3509  CG  ASN A 215       8.492  -5.284  -2.257  1.00 68.42           C  
ATOM   3510  ND2 ASN A 215       8.801  -6.138  -3.192  1.00 68.42           N  
ATOM   3511 HD21 ASN A 215       8.914  -7.090  -2.872  1.00 68.42           H  
ATOM   3512 HD22 ASN A 215       8.633  -5.901  -4.159  1.00 68.42           H  
ATOM   3513  OD1 ASN A 215       8.477  -5.609  -1.083  1.00 68.42           O  
ATOM   3514  N   HIS A 216       5.722  -1.437  -3.194  1.00 72.50           N  
ATOM   3515  H   HIS A 216       5.431  -1.882  -4.053  1.00 72.50           H  
ATOM   3516  CA  HIS A 216       5.438  -0.028  -2.993  1.00 72.50           C  
ATOM   3517  HA  HIS A 216       6.386   0.473  -2.800  1.00 72.50           H  
ATOM   3518  C   HIS A 216       4.544   0.158  -1.758  1.00 72.50           C  
ATOM   3519  CB  HIS A 216       4.847   0.580  -4.269  1.00 72.50           C  
ATOM   3520  HB2 HIS A 216       3.875   0.136  -4.482  1.00 72.50           H  
ATOM   3521  HB3 HIS A 216       5.505   0.346  -5.106  1.00 72.50           H  
ATOM   3522  O   HIS A 216       3.560  -0.562  -1.547  1.00 72.50           O  
ATOM   3523  CG  HIS A 216       4.696   2.076  -4.194  1.00 72.50           C  
ATOM   3524  CD2 HIS A 216       5.583   3.007  -4.664  1.00 72.50           C  
ATOM   3525  HD2 HIS A 216       6.513   2.798  -5.171  1.00 72.50           H  
ATOM   3526  ND1 HIS A 216       3.664   2.769  -3.604  1.00 72.50           N  
ATOM   3527  HD1 HIS A 216       2.947   2.390  -3.002  1.00 72.50           H  
ATOM   3528  CE1 HIS A 216       3.925   4.079  -3.709  1.00 72.50           C  
ATOM   3529  HE1 HIS A 216       3.326   4.867  -3.276  1.00 72.50           H  
ATOM   3530  NE2 HIS A 216       5.081   4.275  -4.356  1.00 72.50           N  
ATOM   3531  N   ALA A 217       4.862   1.158  -0.938  1.00 69.70           N  
ATOM   3532  H   ALA A 217       5.679   1.720  -1.132  1.00 69.70           H  
ATOM   3533  CA  ALA A 217       4.033   1.502   0.204  1.00 69.70           C  
ATOM   3534  HA  ALA A 217       4.010   0.644   0.876  1.00 69.70           H  
ATOM   3535  C   ALA A 217       2.601   1.798  -0.282  1.00 69.70           C  
ATOM   3536  CB  ALA A 217       4.676   2.675   0.950  1.00 69.70           C  
ATOM   3537  HB1 ALA A 217       4.710   3.554   0.306  1.00 69.70           H  
ATOM   3538  HB2 ALA A 217       4.102   2.909   1.846  1.00 69.70           H  
ATOM   3539  HB3 ALA A 217       5.691   2.412   1.248  1.00 69.70           H  
ATOM   3540  O   ALA A 217       2.366   2.639  -1.149  1.00 69.70           O  
ATOM   3541  N   GLY A 218       1.617   1.082   0.257  1.00 68.03           N  
ATOM   3542  H   GLY A 218       1.868   0.431   0.987  1.00 68.03           H  
ATOM   3543  CA  GLY A 218       0.203   1.295  -0.050  1.00 68.03           C  
ATOM   3544  HA2 GLY A 218       0.041   2.340  -0.314  1.00 68.03           H  
ATOM   3545  HA3 GLY A 218      -0.379   1.086   0.847  1.00 68.03           H  
ATOM   3546  C   GLY A 218      -0.338   0.442  -1.193  1.00 68.03           C  
ATOM   3547  O   GLY A 218      -1.494   0.623  -1.566  1.00 68.03           O  
ATOM   3548  N   ALA A 219       0.442  -0.494  -1.725  1.00 66.77           N  
ATOM   3549  H   ALA A 219       1.397  -0.563  -1.403  1.00 66.77           H  
ATOM   3550  CA  ALA A 219       0.156  -1.177  -2.981  1.00 66.77           C  
ATOM   3551  HA  ALA A 219      -0.143  -0.415  -3.702  1.00 66.77           H  
ATOM   3552  C   ALA A 219      -0.981  -2.226  -2.996  1.00 66.77           C  
ATOM   3553  CB  ALA A 219       1.488  -1.764  -3.473  1.00 66.77           C  
ATOM   3554  HB1 ALA A 219       1.346  -2.313  -4.404  1.00 66.77           H  
ATOM   3555  HB2 ALA A 219       2.188  -0.954  -3.675  1.00 66.77           H  
ATOM   3556  HB3 ALA A 219       1.928  -2.428  -2.729  1.00 66.77           H  
ATOM   3557  O   ALA A 219      -0.792  -3.238  -3.625  1.00 66.77           O  
ATOM   3558  N   GLY A 220      -2.159  -2.070  -2.387  1.00 61.27           N  
ATOM   3559  H   GLY A 220      -2.315  -1.176  -1.944  1.00 61.27           H  
ATOM   3560  CA  GLY A 220      -3.121  -3.173  -2.104  1.00 61.27           C  
ATOM   3561  HA2 GLY A 220      -2.652  -3.840  -1.381  1.00 61.27           H  
ATOM   3562  HA3 GLY A 220      -3.984  -2.737  -1.599  1.00 61.27           H  
ATOM   3563  C   GLY A 220      -3.680  -4.102  -3.221  1.00 61.27           C  
ATOM   3564  O   GLY A 220      -4.738  -4.686  -2.998  1.00 61.27           O  
ATOM   3565  N   GLY A 221      -3.113  -4.218  -4.422  1.00 64.10           N  
ATOM   3566  H   GLY A 221      -2.178  -3.848  -4.515  1.00 64.10           H  
ATOM   3567  CA  GLY A 221      -3.562  -5.130  -5.485  1.00 64.10           C  
ATOM   3568  HA2 GLY A 221      -4.632  -5.317  -5.390  1.00 64.10           H  
ATOM   3569  HA3 GLY A 221      -3.391  -4.658  -6.452  1.00 64.10           H  
ATOM   3570  C   GLY A 221      -2.840  -6.484  -5.499  1.00 64.10           C  
ATOM   3571  O   GLY A 221      -1.747  -6.616  -4.952  1.00 64.10           O  
ATOM   3572  N   ASP A 222      -3.449  -7.475  -6.153  1.00 62.67           N  
ATOM   3573  H   ASP A 222      -4.361  -7.332  -6.562  1.00 62.67           H  
ATOM   3574  CA  ASP A 222      -2.792  -8.750  -6.459  1.00 62.67           C  
ATOM   3575  HA  ASP A 222      -2.444  -9.200  -5.529  1.00 62.67           H  
ATOM   3576  C   ASP A 222      -1.575  -8.511  -7.360  1.00 62.67           C  
ATOM   3577  CB  ASP A 222      -3.780  -9.726  -7.123  1.00 62.67           C  
ATOM   3578  HB2 ASP A 222      -4.095  -9.312  -8.080  1.00 62.67           H  
ATOM   3579  HB3 ASP A 222      -3.274 -10.673  -7.314  1.00 62.67           H  
ATOM   3580  O   ASP A 222      -1.583  -7.628  -8.225  1.00 62.67           O  
ATOM   3581  CG  ASP A 222      -5.008  -9.991  -6.248  1.00 62.67           C  
ATOM   3582  OD1 ASP A 222      -4.825 -10.133  -5.015  1.00 62.67           O  
ATOM   3583  OD2 ASP A 222      -6.129  -9.940  -6.803  1.00 62.67           O  
ATOM   3584  N   MET A 223      -0.524  -9.299  -7.161  1.00 61.27           N  
ATOM   3585  H   MET A 223      -0.609 -10.054  -6.495  1.00 61.27           H  
ATOM   3586  CA  MET A 223       0.693  -9.228  -7.963  1.00 61.27           C  
ATOM   3587  HA  MET A 223       0.716  -8.291  -8.518  1.00 61.27           H  
ATOM   3588  C   MET A 223       0.715 -10.373  -8.970  1.00 61.27           C  
ATOM   3589  CB  MET A 223       1.906  -9.236  -7.026  1.00 61.27           C  
ATOM   3590  HB2 MET A 223       1.905  -8.306  -6.458  1.00 61.27           H  
ATOM   3591  HB3 MET A 223       1.811 -10.061  -6.319  1.00 61.27           H  
ATOM   3592  O   MET A 223       0.384 -11.503  -8.638  1.00 61.27           O  
ATOM   3593  CG  MET A 223       3.244  -9.370  -7.756  1.00 61.27           C  
ATOM   3594  HG2 MET A 223       3.390  -8.512  -8.412  1.00 61.27           H  
ATOM   3595  HG3 MET A 223       3.242 -10.281  -8.354  1.00 61.27           H  
ATOM   3596  SD  MET A 223       4.629  -9.491  -6.614  1.00 61.27           S  
ATOM   3597  CE  MET A 223       5.977  -9.673  -7.774  1.00 61.27           C  
ATOM   3598  HE1 MET A 223       6.917  -9.572  -7.231  1.00 61.27           H  
ATOM   3599  HE2 MET A 223       5.929 -10.673  -8.206  1.00 61.27           H  
ATOM   3600  HE3 MET A 223       5.895  -8.940  -8.577  1.00 61.27           H  
ATOM   3601  N   SER A 224       1.166 -10.108 -10.193  1.00 57.26           N  
ATOM   3602  H   SER A 224       1.358  -9.152 -10.455  1.00 57.26           H  
ATOM   3603  CA  SER A 224       1.650 -11.152 -11.098  1.00 57.26           C  
ATOM   3604  HA  SER A 224       1.212 -12.110 -10.817  1.00 57.26           H  
ATOM   3605  C   SER A 224       3.173 -11.246 -10.990  1.00 57.26           C  
ATOM   3606  CB  SER A 224       1.213 -10.869 -12.536  1.00 57.26           C  
ATOM   3607  HB2 SER A 224       0.130 -10.970 -12.609  1.00 57.26           H  
ATOM   3608  HB3 SER A 224       1.680 -11.589 -13.209  1.00 57.26           H  
ATOM   3609  O   SER A 224       3.856 -10.258 -11.250  1.00 57.26           O  
ATOM   3610  OG  SER A 224       1.582  -9.553 -12.910  1.00 57.26           O  
ATOM   3611  HG  SER A 224       2.536  -9.490 -12.818  1.00 57.26           H  
ATOM   3612  N   PHE A 225       3.720 -12.394 -10.612  1.00 56.33           N  
ATOM   3613  H   PHE A 225       3.112 -13.186 -10.461  1.00 56.33           H  
ATOM   3614  CA  PHE A 225       5.157 -12.661 -10.633  1.00 56.33           C  
ATOM   3615  HA  PHE A 225       5.710 -11.756 -10.884  1.00 56.33           H  
ATOM   3616  C   PHE A 225       5.444 -13.713 -11.696  1.00 56.33           C  
ATOM   3617  CB  PHE A 225       5.610 -13.151  -9.261  1.00 56.33           C  
ATOM   3618  HB2 PHE A 225       5.179 -14.134  -9.076  1.00 56.33           H  
ATOM   3619  HB3 PHE A 225       5.219 -12.508  -8.472  1.00 56.33           H  
ATOM   3620  O   PHE A 225       4.931 -14.826 -11.575  1.00 56.33           O  
ATOM   3621  CG  PHE A 225       7.117 -13.237  -9.171  1.00 56.33           C  
ATOM   3622  CD1 PHE A 225       7.718 -14.500  -9.071  1.00 56.33           C  
ATOM   3623  HD1 PHE A 225       7.116 -15.397  -9.063  1.00 56.33           H  
ATOM   3624  CD2 PHE A 225       7.930 -12.092  -9.287  1.00 56.33           C  
ATOM   3625  HD2 PHE A 225       7.502 -11.119  -9.481  1.00 56.33           H  
ATOM   3626  CE1 PHE A 225       9.111 -14.611  -9.020  1.00 56.33           C  
ATOM   3627  HE1 PHE A 225       9.542 -15.601  -8.994  1.00 56.33           H  
ATOM   3628  CE2 PHE A 225       9.324 -12.212  -9.212  1.00 56.33           C  
ATOM   3629  HE2 PHE A 225       9.952 -11.343  -9.343  1.00 56.33           H  
ATOM   3630  CZ  PHE A 225       9.922 -13.467  -9.050  1.00 56.33           C  
ATOM   3631  HZ  PHE A 225      10.997 -13.560  -9.009  1.00 56.33           H  
ATOM   3632  N   PHE A 226       6.181 -13.350 -12.749  1.00 60.73           N  
ATOM   3633  H   PHE A 226       6.729 -12.502 -12.723  1.00 60.73           H  
ATOM   3634  CA  PHE A 226       6.171 -14.100 -14.008  1.00 60.73           C  
ATOM   3635  HA  PHE A 226       6.571 -13.463 -14.797  1.00 60.73           H  
ATOM   3636  C   PHE A 226       4.722 -14.438 -14.414  1.00 60.73           C  
ATOM   3637  CB  PHE A 226       7.104 -15.316 -13.903  1.00 60.73           C  
ATOM   3638  HB2 PHE A 226       6.767 -15.984 -13.110  1.00 60.73           H  
ATOM   3639  HB3 PHE A 226       7.050 -15.875 -14.838  1.00 60.73           H  
ATOM   3640  O   PHE A 226       3.894 -13.534 -14.557  1.00 60.73           O  
ATOM   3641  CG  PHE A 226       8.556 -14.971 -13.665  1.00 60.73           C  
ATOM   3642  CD1 PHE A 226       9.408 -14.741 -14.757  1.00 60.73           C  
ATOM   3643  HD1 PHE A 226       9.022 -14.841 -15.760  1.00 60.73           H  
ATOM   3644  CD2 PHE A 226       9.077 -14.953 -12.363  1.00 60.73           C  
ATOM   3645  HD2 PHE A 226       8.437 -15.216 -11.534  1.00 60.73           H  
ATOM   3646  CE1 PHE A 226      10.773 -14.477 -14.546  1.00 60.73           C  
ATOM   3647  HE1 PHE A 226      11.447 -14.382 -15.384  1.00 60.73           H  
ATOM   3648  CE2 PHE A 226      10.441 -14.687 -12.154  1.00 60.73           C  
ATOM   3649  HE2 PHE A 226      10.851 -14.758 -11.158  1.00 60.73           H  
ATOM   3650  CZ  PHE A 226      11.291 -14.442 -13.243  1.00 60.73           C  
ATOM   3651  HZ  PHE A 226      12.352 -14.310 -13.090  1.00 60.73           H  
ATOM   3652  N   GLU A 227       4.382 -15.723 -14.504  1.00 60.50           N  
ATOM   3653  H   GLU A 227       5.132 -16.399 -14.462  1.00 60.50           H  
ATOM   3654  CA  GLU A 227       3.034 -16.209 -14.814  1.00 60.50           C  
ATOM   3655  HA  GLU A 227       2.489 -15.428 -15.343  1.00 60.50           H  
ATOM   3656  C   GLU A 227       2.200 -16.580 -13.570  1.00 60.50           C  
ATOM   3657  CB  GLU A 227       3.140 -17.408 -15.758  1.00 60.50           C  
ATOM   3658  HB2 GLU A 227       2.126 -17.712 -16.019  1.00 60.50           H  
ATOM   3659  HB3 GLU A 227       3.627 -18.230 -15.234  1.00 60.50           H  
ATOM   3660  O   GLU A 227       1.083 -17.085 -13.682  1.00 60.50           O  
ATOM   3661  CG  GLU A 227       3.909 -17.097 -17.051  1.00 60.50           C  
ATOM   3662  HG2 GLU A 227       3.518 -16.169 -17.469  1.00 60.50           H  
ATOM   3663  HG3 GLU A 227       4.965 -16.953 -16.821  1.00 60.50           H  
ATOM   3664  CD  GLU A 227       3.757 -18.222 -18.082  1.00 60.50           C  
ATOM   3665  OE1 GLU A 227       4.018 -17.933 -19.270  1.00 60.50           O  
ATOM   3666  OE2 GLU A 227       3.278 -19.310 -17.684  1.00 60.50           O  
ATOM   3667  N   ALA A 228       2.721 -16.423 -12.348  1.00 59.03           N  
ATOM   3668  H   ALA A 228       3.617 -15.964 -12.267  1.00 59.03           H  
ATOM   3669  CA  ALA A 228       1.955 -16.667 -11.122  1.00 59.03           C  
ATOM   3670  HA  ALA A 228       1.240 -17.471 -11.295  1.00 59.03           H  
ATOM   3671  C   ALA A 228       1.162 -15.434 -10.702  1.00 59.03           C  
ATOM   3672  CB  ALA A 228       2.858 -17.112  -9.965  1.00 59.03           C  
ATOM   3673  HB1 ALA A 228       2.326 -17.002  -9.020  1.00 59.03           H  
ATOM   3674  HB2 ALA A 228       3.759 -16.500  -9.924  1.00 59.03           H  
ATOM   3675  HB3 ALA A 228       3.123 -18.166 -10.060  1.00 59.03           H  
ATOM   3676  O   ALA A 228       1.713 -14.347 -10.558  1.00 59.03           O  
ATOM   3677  N   LYS A 229      -0.119 -15.630 -10.383  1.00 63.60           N  
ATOM   3678  H   LYS A 229      -0.500 -16.559 -10.490  1.00 63.60           H  
ATOM   3679  CA  LYS A 229      -0.872 -14.669  -9.576  1.00 63.60           C  
ATOM   3680  HA  LYS A 229      -0.520 -13.661  -9.793  1.00 63.60           H  
ATOM   3681  C   LYS A 229      -0.598 -14.934  -8.102  1.00 63.60           C  
ATOM   3682  CB  LYS A 229      -2.368 -14.720  -9.889  1.00 63.60           C  
ATOM   3683  HB2 LYS A 229      -2.729 -15.744  -9.795  1.00 63.60           H  
ATOM   3684  HB3 LYS A 229      -2.895 -14.101  -9.163  1.00 63.60           H  
ATOM   3685  O   LYS A 229      -0.815 -16.032  -7.598  1.00 63.60           O  
ATOM   3686  CG  LYS A 229      -2.650 -14.185 -11.297  1.00 63.60           C  
ATOM   3687  HG2 LYS A 229      -2.258 -13.172 -11.387  1.00 63.60           H  
ATOM   3688  HG3 LYS A 229      -2.166 -14.823 -12.037  1.00 63.60           H  
ATOM   3689  CD  LYS A 229      -4.157 -14.169 -11.552  1.00 63.60           C  
ATOM   3690  HD2 LYS A 229      -4.549 -15.179 -11.435  1.00 63.60           H  
ATOM   3691  HD3 LYS A 229      -4.637 -13.513 -10.826  1.00 63.60           H  
ATOM   3692  CE  LYS A 229      -4.427 -13.667 -12.971  1.00 63.60           C  
ATOM   3693  HE2 LYS A 229      -3.895 -14.310 -13.673  1.00 63.60           H  
ATOM   3694  HE3 LYS A 229      -4.020 -12.660 -13.067  1.00 63.60           H  
ATOM   3695  NZ  LYS A 229      -5.879 -13.672 -13.265  1.00 63.60           N  
ATOM   3696  HZ1 LYS A 229      -6.367 -13.080 -12.609  1.00 63.60           H  
ATOM   3697  HZ2 LYS A 229      -6.048 -13.342 -14.205  1.00 63.60           H  
ATOM   3698  HZ3 LYS A 229      -6.241 -14.611 -13.182  1.00 63.60           H  
ATOM   3699  N   VAL A 230      -0.117 -13.906  -7.431  1.00 60.83           N  
ATOM   3700  H   VAL A 230       0.041 -13.053  -7.948  1.00 60.83           H  
ATOM   3701  CA  VAL A 230       0.084 -13.837  -5.996  1.00 60.83           C  
ATOM   3702  HA  VAL A 230       0.069 -14.837  -5.564  1.00 60.83           H  
ATOM   3703  C   VAL A 230      -1.075 -13.035  -5.431  1.00 60.83           C  
ATOM   3704  CB  VAL A 230       1.443 -13.195  -5.691  1.00 60.83           C  
ATOM   3705  HB  VAL A 230       1.517 -12.238  -6.208  1.00 60.83           H  
ATOM   3706  O   VAL A 230      -1.096 -11.805  -5.521  1.00 60.83           O  
ATOM   3707  CG1 VAL A 230       1.587 -12.947  -4.188  1.00 60.83           C  
ATOM   3708 HG11 VAL A 230       1.138 -13.777  -3.642  1.00 60.83           H  
ATOM   3709 HG12 VAL A 230       1.054 -12.035  -3.921  1.00 60.83           H  
ATOM   3710 HG13 VAL A 230       2.635 -12.818  -3.918  1.00 60.83           H  
ATOM   3711  CG2 VAL A 230       2.582 -14.082  -6.200  1.00 60.83           C  
ATOM   3712 HG21 VAL A 230       3.515 -13.523  -6.123  1.00 60.83           H  
ATOM   3713 HG22 VAL A 230       2.443 -14.325  -7.253  1.00 60.83           H  
ATOM   3714 HG23 VAL A 230       2.637 -15.002  -5.619  1.00 60.83           H  
ATOM   3715  N   ASP A 231      -2.046 -13.750  -4.864  1.00 57.74           N  
ATOM   3716  H   ASP A 231      -2.031 -14.755  -4.957  1.00 57.74           H  
ATOM   3717  CA  ASP A 231      -3.192 -13.132  -4.204  1.00 57.74           C  
ATOM   3718  HA  ASP A 231      -3.682 -12.451  -4.899  1.00 57.74           H  
ATOM   3719  C   ASP A 231      -2.706 -12.332  -2.997  1.00 57.74           C  
ATOM   3720  CB  ASP A 231      -4.217 -14.183  -3.749  1.00 57.74           C  
ATOM   3721  HB2 ASP A 231      -3.697 -15.006  -3.260  1.00 57.74           H  
ATOM   3722  HB3 ASP A 231      -4.870 -13.722  -3.009  1.00 57.74           H  
ATOM   3723  O   ASP A 231      -2.296 -12.888  -1.964  1.00 57.74           O  
ATOM   3724  CG  ASP A 231      -5.114 -14.735  -4.859  1.00 57.74           C  
ATOM   3725  OD1 ASP A 231      -5.061 -14.231  -6.001  1.00 57.74           O  
ATOM   3726  OD2 ASP A 231      -5.873 -15.670  -4.515  1.00 57.74           O  
ATOM   3727  N   TRP A 232      -2.801 -11.007  -3.095  1.00 57.88           N  
ATOM   3728  H   TRP A 232      -3.261 -10.618  -3.906  1.00 57.88           H  
ATOM   3729  CA  TRP A 232      -2.603 -10.178  -1.928  1.00 57.88           C  
ATOM   3730  HA  TRP A 232      -1.842 -10.650  -1.307  1.00 57.88           H  
ATOM   3731  C   TRP A 232      -3.909 -10.137  -1.157  1.00 57.88           C  
ATOM   3732  CB  TRP A 232      -2.068  -8.788  -2.243  1.00 57.88           C  
ATOM   3733  HB2 TRP A 232      -2.813  -8.233  -2.812  1.00 57.88           H  
ATOM   3734  HB3 TRP A 232      -1.193  -8.902  -2.884  1.00 57.88           H  
ATOM   3735  O   TRP A 232      -4.806  -9.322  -1.388  1.00 57.88           O  
ATOM   3736  CG  TRP A 232      -1.708  -7.993  -1.012  1.00 57.88           C  
ATOM   3737  CD1 TRP A 232      -1.728  -8.423   0.276  1.00 57.88           C  
ATOM   3738  HD1 TRP A 232      -1.984  -9.420   0.605  1.00 57.88           H  
ATOM   3739  CD2 TRP A 232      -1.210  -6.630  -0.929  1.00 57.88           C  
ATOM   3740  CE2 TRP A 232      -1.132  -6.243   0.443  1.00 57.88           C  
ATOM   3741  CE3 TRP A 232      -0.678  -5.728  -1.856  1.00 57.88           C  
ATOM   3742  HE3 TRP A 232      -0.575  -6.018  -2.891  1.00 57.88           H  
ATOM   3743  NE1 TRP A 232      -1.435  -7.388   1.133  1.00 57.88           N  
ATOM   3744  HE1 TRP A 232      -1.388  -7.501   2.135  1.00 57.88           H  
ATOM   3745  CH2 TRP A 232      -0.198  -4.099  -0.087  1.00 57.88           C  
ATOM   3746  HH2 TRP A 232       0.259  -3.158   0.182  1.00 57.88           H  
ATOM   3747  CZ2 TRP A 232      -0.734  -4.970   0.867  1.00 57.88           C  
ATOM   3748  HZ2 TRP A 232      -0.725  -4.738   1.922  1.00 57.88           H  
ATOM   3749  CZ3 TRP A 232      -0.057  -4.559  -1.394  1.00 57.88           C  
ATOM   3750  HZ3 TRP A 232       0.623  -4.038  -2.052  1.00 57.88           H  
ATOM   3751  N   LYS A 233      -3.999 -10.992  -0.137  1.00 55.53           N  
ATOM   3752  H   LYS A 233      -3.306 -11.724  -0.078  1.00 55.53           H  
ATOM   3753  CA  LYS A 233      -5.034 -10.838   0.882  1.00 55.53           C  
ATOM   3754  HA  LYS A 233      -5.991 -10.715   0.375  1.00 55.53           H  
ATOM   3755  C   LYS A 233      -4.782  -9.548   1.657  1.00 55.53           C  
ATOM   3756  CB  LYS A 233      -5.138 -12.084   1.771  1.00 55.53           C  
ATOM   3757  HB2 LYS A 233      -5.814 -11.868   2.598  1.00 55.53           H  
ATOM   3758  HB3 LYS A 233      -4.159 -12.341   2.175  1.00 55.53           H  
ATOM   3759  O   LYS A 233      -4.087  -9.539   2.672  1.00 55.53           O  
ATOM   3760  CG  LYS A 233      -5.699 -13.259   0.958  1.00 55.53           C  
ATOM   3761  HG2 LYS A 233      -4.970 -13.555   0.203  1.00 55.53           H  
ATOM   3762  HG3 LYS A 233      -6.612 -12.942   0.453  1.00 55.53           H  
ATOM   3763  CD  LYS A 233      -6.026 -14.468   1.841  1.00 55.53           C  
ATOM   3764  HD2 LYS A 233      -5.120 -14.797   2.349  1.00 55.53           H  
ATOM   3765  HD3 LYS A 233      -6.779 -14.189   2.578  1.00 55.53           H  
ATOM   3766  CE  LYS A 233      -6.558 -15.588   0.939  1.00 55.53           C  
ATOM   3767  HE2 LYS A 233      -7.435 -15.222   0.404  1.00 55.53           H  
ATOM   3768  HE3 LYS A 233      -5.801 -15.812   0.187  1.00 55.53           H  
ATOM   3769  NZ  LYS A 233      -6.896 -16.818   1.698  1.00 55.53           N  
ATOM   3770  HZ1 LYS A 233      -6.078 -17.181   2.166  1.00 55.53           H  
ATOM   3771  HZ2 LYS A 233      -7.623 -16.641   2.376  1.00 55.53           H  
ATOM   3772  HZ3 LYS A 233      -7.220 -17.527   1.057  1.00 55.53           H  
ATOM   3773  N   ARG A 234      -5.388  -8.454   1.184  1.00 58.49           N  
ATOM   3774  H   ARG A 234      -5.708  -8.502   0.227  1.00 58.49           H  
ATOM   3775  CA  ARG A 234      -5.665  -7.271   2.004  1.00 58.49           C  
ATOM   3776  HA  ARG A 234      -4.747  -6.703   2.158  1.00 58.49           H  
ATOM   3777  C   ARG A 234      -6.196  -7.765   3.334  1.00 58.49           C  
ATOM   3778  CB  ARG A 234      -6.739  -6.384   1.370  1.00 58.49           C  
ATOM   3779  HB2 ARG A 234      -7.633  -6.982   1.196  1.00 58.49           H  
ATOM   3780  HB3 ARG A 234      -6.989  -5.584   2.067  1.00 58.49           H  
ATOM   3781  O   ARG A 234      -7.117  -8.587   3.363  1.00 58.49           O  
ATOM   3782  CG  ARG A 234      -6.291  -5.756   0.053  1.00 58.49           C  
ATOM   3783  HG2 ARG A 234      -5.446  -5.090   0.225  1.00 58.49           H  
ATOM   3784  HG3 ARG A 234      -6.003  -6.531  -0.658  1.00 58.49           H  
ATOM   3785  CD  ARG A 234      -7.473  -4.966  -0.500  1.00 58.49           C  
ATOM   3786  HD2 ARG A 234      -8.331  -5.628  -0.616  1.00 58.49           H  
ATOM   3787  HD3 ARG A 234      -7.732  -4.187   0.217  1.00 58.49           H  
ATOM   3788  NE  ARG A 234      -7.139  -4.400  -1.804  1.00 58.49           N  
ATOM   3789  HE  ARG A 234      -6.326  -4.790  -2.259  1.00 58.49           H  
ATOM   3790  NH1 ARG A 234      -8.653  -2.690  -1.892  1.00 58.49           N  
ATOM   3791 HH11 ARG A 234      -9.009  -1.882  -2.382  1.00 58.49           H  
ATOM   3792 HH12 ARG A 234      -8.540  -2.575  -0.895  1.00 58.49           H  
ATOM   3793  NH2 ARG A 234      -7.329  -3.141  -3.653  1.00 58.49           N  
ATOM   3794 HH21 ARG A 234      -7.744  -2.397  -4.195  1.00 58.49           H  
ATOM   3795 HH22 ARG A 234      -6.555  -3.679  -4.015  1.00 58.49           H  
ATOM   3796  CZ  ARG A 234      -7.718  -3.410  -2.440  1.00 58.49           C  
ATOM   3797  N   LEU A 235      -5.646  -7.260   4.426  1.00 57.29           N  
ATOM   3798  H   LEU A 235      -4.896  -6.588   4.341  1.00 57.29           H  
ATOM   3799  CA  LEU A 235      -6.155  -7.611   5.741  1.00 57.29           C  
ATOM   3800  HA  LEU A 235      -6.429  -8.666   5.746  1.00 57.29           H  
ATOM   3801  C   LEU A 235      -7.439  -6.839   5.977  1.00 57.29           C  
ATOM   3802  CB  LEU A 235      -5.077  -7.411   6.794  1.00 57.29           C  
ATOM   3803  HB2 LEU A 235      -4.613  -6.435   6.647  1.00 57.29           H  
ATOM   3804  HB3 LEU A 235      -5.517  -7.443   7.790  1.00 57.29           H  
ATOM   3805  O   LEU A 235      -7.453  -5.730   6.505  1.00 57.29           O  
ATOM   3806  CG  LEU A 235      -4.047  -8.541   6.647  1.00 57.29           C  
ATOM   3807  HG  LEU A 235      -3.779  -8.692   5.602  1.00 57.29           H  
ATOM   3808  CD1 LEU A 235      -2.810  -8.136   7.389  1.00 57.29           C  
ATOM   3809 HD11 LEU A 235      -3.063  -8.102   8.448  1.00 57.29           H  
ATOM   3810 HD12 LEU A 235      -2.044  -8.888   7.199  1.00 57.29           H  
ATOM   3811 HD13 LEU A 235      -2.468  -7.169   7.020  1.00 57.29           H  
ATOM   3812  CD2 LEU A 235      -4.505  -9.867   7.260  1.00 57.29           C  
ATOM   3813 HD21 LEU A 235      -5.355 -10.267   6.706  1.00 57.29           H  
ATOM   3814 HD22 LEU A 235      -3.701 -10.601   7.198  1.00 57.29           H  
ATOM   3815 HD23 LEU A 235      -4.793  -9.734   8.303  1.00 57.29           H  
ATOM   3816  N   ARG A 236      -8.516  -7.457   5.504  1.00 55.78           N  
ATOM   3817  H   ARG A 236      -8.352  -8.323   5.011  1.00 55.78           H  
ATOM   3818  CA  ARG A 236      -9.888  -7.102   5.810  1.00 55.78           C  
ATOM   3819  HA  ARG A 236      -9.969  -6.016   5.871  1.00 55.78           H  
ATOM   3820  C   ARG A 236     -10.176  -7.697   7.184  1.00 55.78           C  
ATOM   3821  CB  ARG A 236     -10.823  -7.614   4.699  1.00 55.78           C  
ATOM   3822  HB2 ARG A 236     -10.791  -8.703   4.678  1.00 55.78           H  
ATOM   3823  HB3 ARG A 236     -11.843  -7.306   4.931  1.00 55.78           H  
ATOM   3824  O   ARG A 236      -9.911  -8.878   7.383  1.00 55.78           O  
ATOM   3825  CG  ARG A 236     -10.433  -7.071   3.308  1.00 55.78           C  
ATOM   3826  HG2 ARG A 236      -9.432  -7.422   3.055  1.00 55.78           H  
ATOM   3827  HG3 ARG A 236     -10.425  -5.982   3.327  1.00 55.78           H  
ATOM   3828  CD  ARG A 236     -11.398  -7.554   2.217  1.00 55.78           C  
ATOM   3829  HD2 ARG A 236     -11.585  -8.617   2.365  1.00 55.78           H  
ATOM   3830  HD3 ARG A 236     -12.339  -7.013   2.319  1.00 55.78           H  
ATOM   3831  NE  ARG A 236     -10.835  -7.356   0.864  1.00 55.78           N  
ATOM   3832  HE  ARG A 236      -9.868  -7.070   0.815  1.00 55.78           H  
ATOM   3833  NH1 ARG A 236     -12.685  -7.990  -0.341  1.00 55.78           N  
ATOM   3834 HH11 ARG A 236     -13.112  -8.218  -1.228  1.00 55.78           H  
ATOM   3835 HH12 ARG A 236     -13.198  -8.113   0.520  1.00 55.78           H  
ATOM   3836  NH2 ARG A 236     -10.794  -7.509  -1.416  1.00 55.78           N  
ATOM   3837 HH21 ARG A 236      -9.801  -7.325  -1.432  1.00 55.78           H  
ATOM   3838 HH22 ARG A 236     -11.242  -7.757  -2.286  1.00 55.78           H  
ATOM   3839  CZ  ARG A 236     -11.438  -7.612  -0.287  1.00 55.78           C  
ATOM   3840  N   ASN A 237     -10.703  -6.888   8.101  1.00 52.73           N  
ATOM   3841  H   ASN A 237     -10.876  -5.939   7.799  1.00 52.73           H  
ATOM   3842  CA  ASN A 237     -11.035  -7.228   9.499  1.00 52.73           C  
ATOM   3843  HA  ASN A 237     -11.838  -6.545   9.777  1.00 52.73           H  
ATOM   3844  C   ASN A 237      -9.918  -6.957  10.523  1.00 52.73           C  
ATOM   3845  CB  ASN A 237     -11.641  -8.644   9.655  1.00 52.73           C  
ATOM   3846  HB2 ASN A 237     -12.078  -8.735  10.650  1.00 52.73           H  
ATOM   3847  HB3 ASN A 237     -10.850  -9.391   9.594  1.00 52.73           H  
ATOM   3848  O   ASN A 237      -9.498  -7.848  11.258  1.00 52.73           O  
ATOM   3849  CG  ASN A 237     -12.721  -8.984   8.648  1.00 52.73           C  
ATOM   3850  ND2 ASN A 237     -12.905 -10.249   8.354  1.00 52.73           N  
ATOM   3851 HD21 ASN A 237     -13.629 -10.464   7.683  1.00 52.73           H  
ATOM   3852 HD22 ASN A 237     -12.294 -10.948   8.751  1.00 52.73           H  
ATOM   3853  OD1 ASN A 237     -13.415  -8.129   8.122  1.00 52.73           O  
ATOM   3854  N   ARG A 238      -9.477  -5.698  10.644  1.00 53.31           N  
ATOM   3855  H   ARG A 238      -9.842  -4.989  10.024  1.00 53.31           H  
ATOM   3856  CA  ARG A 238      -8.738  -5.264  11.838  1.00 53.31           C  
ATOM   3857  HA  ARG A 238      -8.036  -6.042  12.139  1.00 53.31           H  
ATOM   3858  C   ARG A 238      -9.712  -5.071  12.995  1.00 53.31           C  
ATOM   3859  CB  ARG A 238      -7.945  -3.977  11.583  1.00 53.31           C  
ATOM   3860  HB2 ARG A 238      -8.612  -3.190  11.231  1.00 53.31           H  
ATOM   3861  HB3 ARG A 238      -7.517  -3.657  12.533  1.00 53.31           H  
ATOM   3862  O   ARG A 238     -10.238  -3.981  13.187  1.00 53.31           O  
ATOM   3863  CG  ARG A 238      -6.819  -4.176  10.566  1.00 53.31           C  
ATOM   3864  HG2 ARG A 238      -7.249  -4.240   9.566  1.00 53.31           H  
ATOM   3865  HG3 ARG A 238      -6.276  -5.099  10.771  1.00 53.31           H  
ATOM   3866  CD  ARG A 238      -5.857  -2.991  10.624  1.00 53.31           C  
ATOM   3867  HD2 ARG A 238      -6.425  -2.061  10.662  1.00 53.31           H  
ATOM   3868  HD3 ARG A 238      -5.251  -2.996   9.718  1.00 53.31           H  
ATOM   3869  NE  ARG A 238      -4.970  -3.114  11.785  1.00 53.31           N  
ATOM   3870  HE  ARG A 238      -4.950  -4.000  12.271  1.00 53.31           H  
ATOM   3871  NH1 ARG A 238      -4.133  -0.976  11.839  1.00 53.31           N  
ATOM   3872 HH11 ARG A 238      -4.830  -0.659  11.180  1.00 53.31           H  
ATOM   3873 HH12 ARG A 238      -3.399  -0.370  12.174  1.00 53.31           H  
ATOM   3874  NH2 ARG A 238      -3.235  -2.639  13.074  1.00 53.31           N  
ATOM   3875 HH21 ARG A 238      -3.265  -3.529  13.551  1.00 53.31           H  
ATOM   3876 HH22 ARG A 238      -2.510  -2.056  13.467  1.00 53.31           H  
ATOM   3877  CZ  ARG A 238      -4.126  -2.220  12.235  1.00 53.31           C  
ATOM   3878  N   SER A 239      -9.971  -6.123  13.763  1.00 46.75           N  
ATOM   3879  H   SER A 239      -9.616  -7.036  13.518  1.00 46.75           H  
ATOM   3880  CA  SER A 239     -10.615  -5.943  15.066  1.00 46.75           C  
ATOM   3881  HA  SER A 239     -11.395  -5.188  14.970  1.00 46.75           H  
ATOM   3882  C   SER A 239      -9.652  -5.409  16.122  1.00 46.75           C  
ATOM   3883  CB  SER A 239     -11.311  -7.222  15.537  1.00 46.75           C  
ATOM   3884  HB2 SER A 239     -12.177  -7.397  14.900  1.00 46.75           H  
ATOM   3885  HB3 SER A 239     -11.656  -7.103  16.564  1.00 46.75           H  
ATOM   3886  O   SER A 239     -10.127  -4.973  17.159  1.00 46.75           O  
ATOM   3887  OG  SER A 239     -10.457  -8.341  15.439  1.00 46.75           O  
ATOM   3888  HG  SER A 239     -10.063  -8.510  16.298  1.00 46.75           H  
ATOM   3889  N   VAL A 240      -8.333  -5.424  15.899  1.00 51.68           N  
ATOM   3890  H   VAL A 240      -7.962  -5.842  15.057  1.00 51.68           H  
ATOM   3891  CA  VAL A 240      -7.393  -5.031  16.951  1.00 51.68           C  
ATOM   3892  HA  VAL A 240      -7.857  -4.232  17.529  1.00 51.68           H  
ATOM   3893  C   VAL A 240      -6.106  -4.461  16.351  1.00 51.68           C  
ATOM   3894  CB  VAL A 240      -7.105  -6.210  17.924  1.00 51.68           C  
ATOM   3895  HB  VAL A 240      -6.144  -6.660  17.673  1.00 51.68           H  
ATOM   3896  O   VAL A 240      -5.386  -5.138  15.621  1.00 51.68           O  
ATOM   3897  CG1 VAL A 240      -7.041  -5.665  19.349  1.00 51.68           C  
ATOM   3898 HG11 VAL A 240      -6.274  -4.895  19.431  1.00 51.68           H  
ATOM   3899 HG12 VAL A 240      -6.824  -6.470  20.051  1.00 51.68           H  
ATOM   3900 HG13 VAL A 240      -7.998  -5.225  19.625  1.00 51.68           H  
ATOM   3901  CG2 VAL A 240      -8.150  -7.343  17.973  1.00 51.68           C  
ATOM   3902 HG21 VAL A 240      -9.115  -6.974  18.320  1.00 51.68           H  
ATOM   3903 HG22 VAL A 240      -7.810  -8.105  18.675  1.00 51.68           H  
ATOM   3904 HG23 VAL A 240      -8.232  -7.817  16.995  1.00 51.68           H  
ATOM   3905  N   LEU A 241      -5.832  -3.187  16.626  1.00 59.10           N  
ATOM   3906  H   LEU A 241      -6.535  -2.686  17.150  1.00 59.10           H  
ATOM   3907  CA  LEU A 241      -4.462  -2.702  16.807  1.00 59.10           C  
ATOM   3908  HA  LEU A 241      -3.763  -3.159  16.106  1.00 59.10           H  
ATOM   3909  C   LEU A 241      -4.070  -3.106  18.235  1.00 59.10           C  
ATOM   3910  CB  LEU A 241      -4.438  -1.168  16.674  1.00 59.10           C  
ATOM   3911  HB2 LEU A 241      -5.292  -0.789  17.237  1.00 59.10           H  
ATOM   3912  HB3 LEU A 241      -3.552  -0.787  17.182  1.00 59.10           H  
ATOM   3913  O   LEU A 241      -4.170  -2.291  19.145  1.00 59.10           O  
ATOM   3914  CG  LEU A 241      -4.476  -0.578  15.263  1.00 59.10           C  
ATOM   3915  HG  LEU A 241      -4.949  -1.276  14.572  1.00 59.10           H  
ATOM   3916  CD1 LEU A 241      -5.290   0.705  15.271  1.00 59.10           C  
ATOM   3917 HD11 LEU A 241      -4.958   1.343  16.089  1.00 59.10           H  
ATOM   3918 HD12 LEU A 241      -5.185   1.230  14.321  1.00 59.10           H  
ATOM   3919 HD13 LEU A 241      -6.336   0.459  15.453  1.00 59.10           H  
ATOM   3920  CD2 LEU A 241      -3.072  -0.185  14.804  1.00 59.10           C  
ATOM   3921 HD21 LEU A 241      -3.067   0.353  13.856  1.00 59.10           H  
ATOM   3922 HD22 LEU A 241      -2.404  -1.046  14.783  1.00 59.10           H  
ATOM   3923 HD23 LEU A 241      -2.607   0.448  15.561  1.00 59.10           H  
ATOM   3924  N   SER A 242      -3.763  -4.377  18.482  1.00 54.85           N  
ATOM   3925  H   SER A 242      -3.689  -5.044  17.727  1.00 54.85           H  
ATOM   3926  CA  SER A 242      -3.306  -4.798  19.810  1.00 54.85           C  
ATOM   3927  HA  SER A 242      -3.763  -4.180  20.584  1.00 54.85           H  
ATOM   3928  C   SER A 242      -1.800  -4.614  19.875  1.00 54.85           C  
ATOM   3929  CB  SER A 242      -3.672  -6.251  20.129  1.00 54.85           C  
ATOM   3930  HB2 SER A 242      -4.734  -6.326  20.361  1.00 54.85           H  
ATOM   3931  HB3 SER A 242      -3.118  -6.575  21.010  1.00 54.85           H  
ATOM   3932  O   SER A 242      -1.076  -5.410  19.285  1.00 54.85           O  
ATOM   3933  OG  SER A 242      -3.362  -7.099  19.044  1.00 54.85           O  
ATOM   3934  HG  SER A 242      -2.415  -7.032  18.899  1.00 54.85           H  
ATOM   3935  N   ASN A 243      -1.347  -3.600  20.613  1.00 57.65           N  
ATOM   3936  H   ASN A 243      -2.023  -3.011  21.076  1.00 57.65           H  
ATOM   3937  CA  ASN A 243       0.072  -3.334  20.892  1.00 57.65           C  
ATOM   3938  HA  ASN A 243       0.098  -2.487  21.578  1.00 57.65           H  
ATOM   3939  C   ASN A 243       0.911  -2.886  19.684  1.00 57.65           C  
ATOM   3940  CB  ASN A 243       0.697  -4.526  21.641  1.00 57.65           C  
ATOM   3941  HB2 ASN A 243       0.830  -5.360  20.951  1.00 57.65           H  
ATOM   3942  HB3 ASN A 243       1.685  -4.243  22.002  1.00 57.65           H  
ATOM   3943  O   ASN A 243       2.123  -3.080  19.667  1.00 57.65           O  
ATOM   3944  CG  ASN A 243      -0.116  -4.976  22.834  1.00 57.65           C  
ATOM   3945  ND2 ASN A 243      -0.135  -6.256  23.118  1.00 57.65           N  
ATOM   3946 HD21 ASN A 243       0.384  -6.907  22.546  1.00 57.65           H  
ATOM   3947 HD22 ASN A 243      -0.669  -6.523  23.933  1.00 57.65           H  
ATOM   3948  OD1 ASN A 243      -0.757  -4.199  23.519  1.00 57.65           O  
ATOM   3949  N   ASP A 244       0.274  -2.277  18.688  1.00 66.57           N  
ATOM   3950  H   ASP A 244      -0.719  -2.115  18.777  1.00 66.57           H  
ATOM   3951  CA  ASP A 244       0.966  -1.734  17.522  1.00 66.57           C  
ATOM   3952  HA  ASP A 244       1.790  -2.396  17.257  1.00 66.57           H  
ATOM   3953  C   ASP A 244       1.554  -0.343  17.837  1.00 66.57           C  
ATOM   3954  CB  ASP A 244      -0.012  -1.685  16.341  1.00 66.57           C  
ATOM   3955  HB2 ASP A 244       0.433  -1.057  15.569  1.00 66.57           H  
ATOM   3956  HB3 ASP A 244      -0.925  -1.190  16.669  1.00 66.57           H  
ATOM   3957  O   ASP A 244       0.853   0.530  18.360  1.00 66.57           O  
ATOM   3958  CG  ASP A 244      -0.382  -3.052  15.728  1.00 66.57           C  
ATOM   3959  OD1 ASP A 244       0.263  -4.081  16.001  1.00 66.57           O  
ATOM   3960  OD2 ASP A 244      -1.336  -3.085  14.909  1.00 66.57           O  
ATOM   3961  N   GLU A 245       2.824  -0.114  17.495  1.00 70.85           N  
ATOM   3962  H   GLU A 245       3.331  -0.847  17.021  1.00 70.85           H  
ATOM   3963  CA  GLU A 245       3.491   1.180  17.684  1.00 70.85           C  
ATOM   3964  HA  GLU A 245       3.039   1.673  18.544  1.00 70.85           H  
ATOM   3965  C   GLU A 245       3.278   2.069  16.455  1.00 70.85           C  
ATOM   3966  CB  GLU A 245       4.980   0.991  18.016  1.00 70.85           C  
ATOM   3967  HB2 GLU A 245       5.060   0.305  18.859  1.00 70.85           H  
ATOM   3968  HB3 GLU A 245       5.491   0.556  17.157  1.00 70.85           H  
ATOM   3969  O   GLU A 245       3.600   1.698  15.324  1.00 70.85           O  
ATOM   3970  CG  GLU A 245       5.646   2.328  18.396  1.00 70.85           C  
ATOM   3971  HG2 GLU A 245       5.612   2.994  17.534  1.00 70.85           H  
ATOM   3972  HG3 GLU A 245       5.063   2.787  19.195  1.00 70.85           H  
ATOM   3973  CD  GLU A 245       7.107   2.188  18.858  1.00 70.85           C  
ATOM   3974  OE1 GLU A 245       7.667   3.226  19.276  1.00 70.85           O  
ATOM   3975  OE2 GLU A 245       7.653   1.064  18.793  1.00 70.85           O  
ATOM   3976  N   PHE A 246       2.717   3.261  16.652  1.00 72.08           N  
ATOM   3977  H   PHE A 246       2.512   3.551  17.597  1.00 72.08           H  
ATOM   3978  CA  PHE A 246       2.487   4.196  15.554  1.00 72.08           C  
ATOM   3979  HA  PHE A 246       2.138   3.630  14.691  1.00 72.08           H  
ATOM   3980  C   PHE A 246       3.774   4.897  15.146  1.00 72.08           C  
ATOM   3981  CB  PHE A 246       1.392   5.201  15.913  1.00 72.08           C  
ATOM   3982  HB2 PHE A 246       1.586   5.628  16.897  1.00 72.08           H  
ATOM   3983  HB3 PHE A 246       1.400   6.015  15.188  1.00 72.08           H  
ATOM   3984  O   PHE A 246       4.379   5.622  15.930  1.00 72.08           O  
ATOM   3985  CG  PHE A 246       0.041   4.542  15.884  1.00 72.08           C  
ATOM   3986  CD1 PHE A 246      -0.608   4.378  14.650  1.00 72.08           C  
ATOM   3987  HD1 PHE A 246      -0.175   4.794  13.751  1.00 72.08           H  
ATOM   3988  CD2 PHE A 246      -0.493   3.980  17.056  1.00 72.08           C  
ATOM   3989  HD2 PHE A 246       0.028   4.078  17.997  1.00 72.08           H  
ATOM   3990  CE1 PHE A 246      -1.781   3.623  14.585  1.00 72.08           C  
ATOM   3991  HE1 PHE A 246      -2.265   3.469  13.631  1.00 72.08           H  
ATOM   3992  CE2 PHE A 246      -1.675   3.232  16.993  1.00 72.08           C  
ATOM   3993  HE2 PHE A 246      -2.066   2.765  17.885  1.00 72.08           H  
ATOM   3994  CZ  PHE A 246      -2.293   3.039  15.752  1.00 72.08           C  
ATOM   3995  HZ  PHE A 246      -3.191   2.440  15.700  1.00 72.08           H  
ATOM   3996  N   ILE A 247       4.134   4.751  13.874  1.00 69.47           N  
ATOM   3997  H   ILE A 247       3.535   4.216  13.261  1.00 69.47           H  
ATOM   3998  CA  ILE A 247       5.232   5.483  13.258  1.00 69.47           C  
ATOM   3999  HA  ILE A 247       5.944   5.774  14.030  1.00 69.47           H  
ATOM   4000  C   ILE A 247       4.629   6.748  12.652  1.00 69.47           C  
ATOM   4001  CB  ILE A 247       5.990   4.613  12.236  1.00 69.47           C  
ATOM   4002  HB  ILE A 247       5.317   4.368  11.414  1.00 69.47           H  
ATOM   4003  O   ILE A 247       4.093   6.747  11.537  1.00 69.47           O  
ATOM   4004  CG1 ILE A 247       6.479   3.288  12.870  1.00 69.47           C  
ATOM   4005 HG12 ILE A 247       7.229   3.502  13.631  1.00 69.47           H  
ATOM   4006 HG13 ILE A 247       5.648   2.777  13.356  1.00 69.47           H  
ATOM   4007  CG2 ILE A 247       7.176   5.430  11.686  1.00 69.47           C  
ATOM   4008 HG21 ILE A 247       7.727   4.856  10.941  1.00 69.47           H  
ATOM   4009 HG22 ILE A 247       6.826   6.345  11.208  1.00 69.47           H  
ATOM   4010 HG23 ILE A 247       7.853   5.696  12.498  1.00 69.47           H  
ATOM   4011  CD1 ILE A 247       7.061   2.303  11.851  1.00 69.47           C  
ATOM   4012 HD11 ILE A 247       7.327   1.378  12.363  1.00 69.47           H  
ATOM   4013 HD12 ILE A 247       7.963   2.707  11.392  1.00 69.47           H  
ATOM   4014 HD13 ILE A 247       6.318   2.084  11.084  1.00 69.47           H  
ATOM   4015  N   TYR A 248       4.683   7.838  13.412  1.00 60.56           N  
ATOM   4016  H   TYR A 248       5.087   7.765  14.335  1.00 60.56           H  
ATOM   4017  CA  TYR A 248       4.238   9.142  12.939  1.00 60.56           C  
ATOM   4018  HA  TYR A 248       3.229   9.043  12.538  1.00 60.56           H  
ATOM   4019  C   TYR A 248       5.155   9.611  11.805  1.00 60.56           C  
ATOM   4020  CB  TYR A 248       4.178  10.142  14.100  1.00 60.56           C  
ATOM   4021  HB2 TYR A 248       5.146  10.175  14.600  1.00 60.56           H  
ATOM   4022  HB3 TYR A 248       3.989  11.136  13.694  1.00 60.56           H  
ATOM   4023  O   TYR A 248       6.271  10.067  12.028  1.00 60.56           O  
ATOM   4024  CG  TYR A 248       3.094   9.823  15.111  1.00 60.56           C  
ATOM   4025  CD1 TYR A 248       1.769  10.246  14.881  1.00 60.56           C  
ATOM   4026  HD1 TYR A 248       1.532  10.813  13.993  1.00 60.56           H  
ATOM   4027  CD2 TYR A 248       3.405   9.088  16.271  1.00 60.56           C  
ATOM   4028  HD2 TYR A 248       4.416   8.749  16.446  1.00 60.56           H  
ATOM   4029  CE1 TYR A 248       0.759   9.943  15.817  1.00 60.56           C  
ATOM   4030  HE1 TYR A 248      -0.258  10.271  15.661  1.00 60.56           H  
ATOM   4031  CE2 TYR A 248       2.401   8.785  17.208  1.00 60.56           C  
ATOM   4032  HE2 TYR A 248       2.651   8.217  18.092  1.00 60.56           H  
ATOM   4033  OH  TYR A 248       0.109   8.938  17.893  1.00 60.56           O  
ATOM   4034  HH  TYR A 248       0.465   8.454  18.642  1.00 60.56           H  
ATOM   4035  CZ  TYR A 248       1.078   9.218  16.984  1.00 60.56           C  
ATOM   4036  N   GLN A 249       4.681   9.477  10.568  1.00 53.52           N  
ATOM   4037  H   GLN A 249       3.800   9.000  10.440  1.00 53.52           H  
ATOM   4038  CA  GLN A 249       5.318  10.104   9.416  1.00 53.52           C  
ATOM   4039  HA  GLN A 249       6.399   9.996   9.502  1.00 53.52           H  
ATOM   4040  C   GLN A 249       4.997  11.596   9.426  1.00 53.52           C  
ATOM   4041  CB  GLN A 249       4.864   9.438   8.111  1.00 53.52           C  
ATOM   4042  HB2 GLN A 249       3.776   9.377   8.091  1.00 53.52           H  
ATOM   4043  HB3 GLN A 249       5.193  10.049   7.271  1.00 53.52           H  
ATOM   4044  O   GLN A 249       3.856  11.993   9.695  1.00 53.52           O  
ATOM   4045  CG  GLN A 249       5.475   8.036   7.960  1.00 53.52           C  
ATOM   4046  HG2 GLN A 249       5.171   7.406   8.796  1.00 53.52           H  
ATOM   4047  HG3 GLN A 249       6.562   8.122   7.975  1.00 53.52           H  
ATOM   4048  CD  GLN A 249       5.060   7.346   6.667  1.00 53.52           C  
ATOM   4049  NE2 GLN A 249       5.766   6.317   6.254  1.00 53.52           N  
ATOM   4050 HE21 GLN A 249       6.653   6.107   6.690  1.00 53.52           H  
ATOM   4051 HE22 GLN A 249       5.508   5.965   5.344  1.00 53.52           H  
ATOM   4052  OE1 GLN A 249       4.095   7.695   6.011  1.00 53.52           O  
ATOM   4053  N   SER A 250       5.988  12.424   9.101  1.00 47.91           N  
ATOM   4054  H   SER A 250       6.901  12.055   8.876  1.00 47.91           H  
ATOM   4055  CA  SER A 250       5.732  13.837   8.858  1.00 47.91           C  
ATOM   4056  HA  SER A 250       5.280  14.256   9.757  1.00 47.91           H  
ATOM   4057  C   SER A 250       4.739  13.986   7.697  1.00 47.91           C  
ATOM   4058  CB  SER A 250       7.044  14.586   8.602  1.00 47.91           C  
ATOM   4059  HB2 SER A 250       7.816  14.232   9.285  1.00 47.91           H  
ATOM   4060  HB3 SER A 250       6.895  15.653   8.767  1.00 47.91           H  
ATOM   4061  O   SER A 250       4.564  13.093   6.862  1.00 47.91           O  
ATOM   4062  OG  SER A 250       7.441  14.381   7.270  1.00 47.91           O  
ATOM   4063  HG  SER A 250       8.398  14.307   7.263  1.00 47.91           H  
ATOM   4064  N   VAL A 251       4.086  15.146   7.606  1.00 44.27           N  
ATOM   4065  H   VAL A 251       4.268  15.843   8.314  1.00 44.27           H  
ATOM   4066  CA  VAL A 251       3.126  15.449   6.528  1.00 44.27           C  
ATOM   4067  HA  VAL A 251       2.324  14.712   6.575  1.00 44.27           H  
ATOM   4068  C   VAL A 251       3.765  15.319   5.130  1.00 44.27           C  
ATOM   4069  CB  VAL A 251       2.521  16.855   6.744  1.00 44.27           C  
ATOM   4070  HB  VAL A 251       3.318  17.596   6.686  1.00 44.27           H  
ATOM   4071  O   VAL A 251       3.041  15.179   4.144  1.00 44.27           O  
ATOM   4072  CG1 VAL A 251       1.443  17.224   5.713  1.00 44.27           C  
ATOM   4073 HG11 VAL A 251       0.982  18.174   5.983  1.00 44.27           H  
ATOM   4074 HG12 VAL A 251       0.687  16.440   5.673  1.00 44.27           H  
ATOM   4075 HG13 VAL A 251       1.898  17.343   4.729  1.00 44.27           H  
ATOM   4076  CG2 VAL A 251       1.858  16.968   8.127  1.00 44.27           C  
ATOM   4077 HG21 VAL A 251       1.419  17.958   8.254  1.00 44.27           H  
ATOM   4078 HG22 VAL A 251       1.083  16.208   8.235  1.00 44.27           H  
ATOM   4079 HG23 VAL A 251       2.595  16.834   8.919  1.00 44.27           H  
ATOM   4080  N   THR A 252       5.101  15.343   5.034  1.00 50.62           N  
ATOM   4081  H   THR A 252       5.650  15.357   5.882  1.00 50.62           H  
ATOM   4082  CA  THR A 252       5.856  15.186   3.783  1.00 50.62           C  
ATOM   4083  HA  THR A 252       5.251  15.582   2.967  1.00 50.62           H  
ATOM   4084  C   THR A 252       6.144  13.725   3.413  1.00 50.62           C  
ATOM   4085  CB  THR A 252       7.163  15.999   3.806  1.00 50.62           C  
ATOM   4086  HB  THR A 252       7.624  15.954   2.819  1.00 50.62           H  
ATOM   4087  O   THR A 252       6.654  13.480   2.324  1.00 50.62           O  
ATOM   4088  CG2 THR A 252       6.937  17.467   4.172  1.00 50.62           C  
ATOM   4089 HG21 THR A 252       7.868  18.020   4.043  1.00 50.62           H  
ATOM   4090 HG22 THR A 252       6.614  17.558   5.209  1.00 50.62           H  
ATOM   4091 HG23 THR A 252       6.181  17.897   3.515  1.00 50.62           H  
ATOM   4092  OG1 THR A 252       8.060  15.473   4.747  1.00 50.62           O  
ATOM   4093  HG1 THR A 252       8.790  16.086   4.857  1.00 50.62           H  
ATOM   4094  N   GLY A 253       5.801  12.752   4.268  1.00 45.79           N  
ATOM   4095  H   GLY A 253       5.395  13.009   5.156  1.00 45.79           H  
ATOM   4096  CA  GLY A 253       6.035  11.321   4.027  1.00 45.79           C  
ATOM   4097  HA2 GLY A 253       5.421  10.745   4.719  1.00 45.79           H  
ATOM   4098  HA3 GLY A 253       5.733  11.073   3.010  1.00 45.79           H  
ATOM   4099  C   GLY A 253       7.491  10.877   4.209  1.00 45.79           C  
ATOM   4100  O   GLY A 253       7.800   9.703   4.011  1.00 45.79           O  
ATOM   4101  N   LEU A 254       8.387  11.786   4.601  1.00 39.30           N  
ATOM   4102  H   LEU A 254       8.065  12.726   4.783  1.00 39.30           H  
ATOM   4103  CA  LEU A 254       9.761  11.454   4.959  1.00 39.30           C  
ATOM   4104  HA  LEU A 254      10.115  10.660   4.301  1.00 39.30           H  
ATOM   4105  C   LEU A 254       9.786  10.910   6.391  1.00 39.30           C  
ATOM   4106  CB  LEU A 254      10.661  12.689   4.762  1.00 39.30           C  
ATOM   4107  HB2 LEU A 254      10.182  13.544   5.239  1.00 39.30           H  
ATOM   4108  HB3 LEU A 254      11.613  12.525   5.267  1.00 39.30           H  
ATOM   4109  O   LEU A 254       9.240  11.526   7.309  1.00 39.30           O  
ATOM   4110  CG  LEU A 254      10.931  13.006   3.276  1.00 39.30           C  
ATOM   4111  HG  LEU A 254      10.005  12.917   2.707  1.00 39.30           H  
ATOM   4112  CD1 LEU A 254      11.443  14.436   3.115  1.00 39.30           C  
ATOM   4113 HD11 LEU A 254      12.371  14.564   3.673  1.00 39.30           H  
ATOM   4114 HD12 LEU A 254      10.698  15.135   3.493  1.00 39.30           H  
ATOM   4115 HD13 LEU A 254      11.623  14.648   2.061  1.00 39.30           H  
ATOM   4116  CD2 LEU A 254      11.976  12.059   2.678  1.00 39.30           C  
ATOM   4117 HD21 LEU A 254      12.909  12.128   3.238  1.00 39.30           H  
ATOM   4118 HD22 LEU A 254      11.614  11.031   2.707  1.00 39.30           H  
ATOM   4119 HD23 LEU A 254      12.162  12.327   1.638  1.00 39.30           H  
ATOM   4120  N   PHE A 255      10.406   9.742   6.569  1.00 38.50           N  
ATOM   4121  H   PHE A 255      10.815   9.291   5.763  1.00 38.50           H  
ATOM   4122  CA  PHE A 255      10.779   9.242   7.888  1.00 38.50           C  
ATOM   4123  HA  PHE A 255       9.904   9.193   8.535  1.00 38.50           H  
ATOM   4124  C   PHE A 255      11.780  10.233   8.488  1.00 38.50           C  
ATOM   4125  CB  PHE A 255      11.409   7.839   7.770  1.00 38.50           C  
ATOM   4126  HB2 PHE A 255      12.209   7.867   7.031  1.00 38.50           H  
ATOM   4127  HB3 PHE A 255      11.874   7.601   8.727  1.00 38.50           H  
ATOM   4128  O   PHE A 255      12.935  10.266   8.066  1.00 38.50           O  
ATOM   4129  CG  PHE A 255      10.457   6.707   7.420  1.00 38.50           C  
ATOM   4130  CD1 PHE A 255       9.825   5.975   8.445  1.00 38.50           C  
ATOM   4131  HD1 PHE A 255       9.995   6.243   9.478  1.00 38.50           H  
ATOM   4132  CD2 PHE A 255      10.226   6.356   6.076  1.00 38.50           C  
ATOM   4133  HD2 PHE A 255      10.707   6.909   5.283  1.00 38.50           H  
ATOM   4134  CE1 PHE A 255       8.973   4.901   8.128  1.00 38.50           C  
ATOM   4135  HE1 PHE A 255       8.492   4.342   8.917  1.00 38.50           H  
ATOM   4136  CE2 PHE A 255       9.367   5.287   5.759  1.00 38.50           C  
ATOM   4137  HE2 PHE A 255       9.191   5.032   4.725  1.00 38.50           H  
ATOM   4138  CZ  PHE A 255       8.742   4.557   6.784  1.00 38.50           C  
ATOM   4139  HZ  PHE A 255       8.084   3.737   6.536  1.00 38.50           H  
ATOM   4140  N   GLU A 256      11.351  11.046   9.447  1.00 31.12           N  
ATOM   4141  H   GLU A 256      10.379  11.036   9.721  1.00 31.12           H  
ATOM   4142  CA  GLU A 256      12.301  11.643  10.380  1.00 31.12           C  
ATOM   4143  HA  GLU A 256      13.193  11.968   9.844  1.00 31.12           H  
ATOM   4144  C   GLU A 256      12.715  10.518  11.335  1.00 31.12           C  
ATOM   4145  CB  GLU A 256      11.714  12.887  11.069  1.00 31.12           C  
ATOM   4146  HB2 GLU A 256      10.738  12.650  11.492  1.00 31.12           H  
ATOM   4147  HB3 GLU A 256      12.388  13.190  11.871  1.00 31.12           H  
ATOM   4148  O   GLU A 256      11.873   9.900  11.989  1.00 31.12           O  
ATOM   4149  CG  GLU A 256      11.585  14.045  10.058  1.00 31.12           C  
ATOM   4150  HG2 GLU A 256      12.561  14.218   9.604  1.00 31.12           H  
ATOM   4151  HG3 GLU A 256      10.903  13.741   9.264  1.00 31.12           H  
ATOM   4152  CD  GLU A 256      11.080  15.373  10.649  1.00 31.12           C  
ATOM   4153  OE1 GLU A 256      10.842  16.294   9.830  1.00 31.12           O  
ATOM   4154  OE2 GLU A 256      10.876  15.463  11.878  1.00 31.12           O  
ATOM   4155  N   ARG A 257      14.000  10.164  11.291  1.00 34.90           N  
ATOM   4156  H   ARG A 257      14.611  10.778  10.771  1.00 34.90           H  
ATOM   4157  CA  ARG A 257      14.658   9.407  12.355  1.00 34.90           C  
ATOM   4158  HA  ARG A 257      13.947   8.756  12.863  1.00 34.90           H  
ATOM   4159  C   ARG A 257      15.129  10.379  13.421  1.00 34.90           C  
ATOM   4160  CB  ARG A 257      15.860   8.613  11.826  1.00 34.90           C  
ATOM   4161  HB2 ARG A 257      16.656   8.668  12.569  1.00 34.90           H  
ATOM   4162  HB3 ARG A 257      16.237   9.066  10.909  1.00 34.90           H  
ATOM   4163  O   ARG A 257      15.586  11.472  13.021  1.00 34.90           O  
ATOM   4164  CG  ARG A 257      15.538   7.136  11.597  1.00 34.90           C  
ATOM   4165  HG2 ARG A 257      15.069   6.722  12.490  1.00 34.90           H  
ATOM   4166  HG3 ARG A 257      14.865   7.032  10.747  1.00 34.90           H  
ATOM   4167  CD  ARG A 257      16.856   6.401  11.331  1.00 34.90           C  
ATOM   4168  HD2 ARG A 257      17.518   6.563  12.182  1.00 34.90           H  
ATOM   4169  HD3 ARG A 257      17.321   6.825  10.441  1.00 34.90           H  
ATOM   4170  NE  ARG A 257      16.662   4.953  11.139  1.00 34.90           N  
ATOM   4171  HE  ARG A 257      15.705   4.633  11.099  1.00 34.90           H  
ATOM   4172  NH1 ARG A 257      18.884   4.385  11.145  1.00 34.90           N  
ATOM   4173 HH11 ARG A 257      19.615   3.691  11.085  1.00 34.90           H  
ATOM   4174 HH12 ARG A 257      19.111   5.355  11.313  1.00 34.90           H  
ATOM   4175  NH2 ARG A 257      17.347   2.799  10.863  1.00 34.90           N  
ATOM   4176 HH21 ARG A 257      16.385   2.497  10.811  1.00 34.90           H  
ATOM   4177 HH22 ARG A 257      18.096   2.123  10.803  1.00 34.90           H  
ATOM   4178  CZ  ARG A 257      17.627   4.057  11.051  1.00 34.90           C  
ATOM   4179  OXT ARG A 257      15.105   9.932  14.582  1.00 34.90           O  
TER    4180      ARG A 257                                                       
END   
