# Supplementary material for: Computational design of novel Cas9 PAM-interacting domains using evolution-based modelling and structural quality assessment
Source: PLoS Comput Biol. 2023 Nov 17;19(11):e1011621. doi: 10.1371/journal.pcbi.1011621 (PMC10729993; doi:10.1371/journal.pcbi.1011621)
Supplement: S1 File — This file contains the experimentally tested sequences in a zip format. It includes Fasta files, AlphaFold Prediction with PDB file, pLDDT, and more. (ZIP) [file pcbi.1011621.s001.zip › pdb/dgfx_66_relaxed_rank_1_model_3.pdb]

ATOM      1  N   THR A   1      -0.940  11.538 -21.666  1.00 43.27           N  
ATOM      2  H   THR A   1      -1.463  11.297 -22.496  1.00 43.27           H  
ATOM      3  H2  THR A   1      -0.797  10.723 -21.088  1.00 43.27           H  
ATOM      4  H3  THR A   1      -1.481  12.222 -21.157  1.00 43.27           H  
ATOM      5  CA  THR A   1       0.342  12.177 -22.037  1.00 43.27           C  
ATOM      6  HA  THR A   1       0.923  11.526 -22.690  1.00 43.27           H  
ATOM      7  C   THR A   1       1.149  12.429 -20.770  1.00 43.27           C  
ATOM      8  CB  THR A   1       0.054  13.487 -22.781  1.00 43.27           C  
ATOM      9  HB  THR A   1       0.933  14.132 -22.775  1.00 43.27           H  
ATOM     10  O   THR A   1       0.882  13.380 -20.055  1.00 43.27           O  
ATOM     11  CG2 THR A   1      -0.379  13.212 -24.220  1.00 43.27           C  
ATOM     12 HG21 THR A   1       0.400  12.661 -24.745  1.00 43.27           H  
ATOM     13 HG22 THR A   1      -1.313  12.650 -24.252  1.00 43.27           H  
ATOM     14 HG23 THR A   1      -0.529  14.160 -24.736  1.00 43.27           H  
ATOM     15  OG1 THR A   1      -1.037  14.121 -22.163  1.00 43.27           O  
ATOM     16  HG1 THR A   1      -1.021  15.052 -22.399  1.00 43.27           H  
ATOM     17  N   GLY A   2       2.055  11.518 -20.401  1.00 60.46           N  
ATOM     18  H   GLY A   2       2.310  10.777 -21.039  1.00 60.46           H  
ATOM     19  CA  GLY A   2       2.975  11.722 -19.270  1.00 60.46           C  
ATOM     20  HA2 GLY A   2       3.163  10.775 -18.765  1.00 60.46           H  
ATOM     21  HA3 GLY A   2       2.553  12.419 -18.546  1.00 60.46           H  
ATOM     22  C   GLY A   2       4.310  12.267 -19.775  1.00 60.46           C  
ATOM     23  O   GLY A   2       4.742  11.858 -20.851  1.00 60.46           O  
ATOM     24  N   GLY A   3       4.941  13.183 -19.036  1.00 77.62           N  
ATOM     25  H   GLY A   3       4.528  13.496 -18.169  1.00 77.62           H  
ATOM     26  CA  GLY A   3       6.265  13.708 -19.391  1.00 77.62           C  
ATOM     27  HA2 GLY A   3       6.202  14.223 -20.349  1.00 77.62           H  
ATOM     28  HA3 GLY A   3       6.598  14.427 -18.642  1.00 77.62           H  
ATOM     29  C   GLY A   3       7.311  12.592 -19.489  1.00 77.62           C  
ATOM     30  O   GLY A   3       7.249  11.610 -18.743  1.00 77.62           O  
ATOM     31  N   PHE A   4       8.273  12.733 -20.406  1.00 82.77           N  
ATOM     32  H   PHE A   4       8.264  13.557 -20.990  1.00 82.77           H  
ATOM     33  CA  PHE A   4       9.357  11.758 -20.612  1.00 82.77           C  
ATOM     34  HA  PHE A   4       8.921  10.784 -20.834  1.00 82.77           H  
ATOM     35  C   PHE A   4      10.250  11.590 -19.376  1.00 82.77           C  
ATOM     36  CB  PHE A   4      10.217  12.201 -21.804  1.00 82.77           C  
ATOM     37  HB2 PHE A   4      11.066  11.523 -21.892  1.00 82.77           H  
ATOM     38  HB3 PHE A   4      10.620  13.195 -21.609  1.00 82.77           H  
ATOM     39  O   PHE A   4      10.849  10.532 -19.174  1.00 82.77           O  
ATOM     40  CG  PHE A   4       9.479  12.200 -23.125  1.00 82.77           C  
ATOM     41  CD1 PHE A   4       9.211  10.978 -23.768  1.00 82.77           C  
ATOM     42  HD1 PHE A   4       9.562  10.056 -23.329  1.00 82.77           H  
ATOM     43  CD2 PHE A   4       9.062  13.407 -23.717  1.00 82.77           C  
ATOM     44  HD2 PHE A   4       9.280  14.351 -23.240  1.00 82.77           H  
ATOM     45  CE1 PHE A   4       8.513  10.957 -24.989  1.00 82.77           C  
ATOM     46  HE1 PHE A   4       8.320  10.020 -25.490  1.00 82.77           H  
ATOM     47  CE2 PHE A   4       8.371  13.387 -24.942  1.00 82.77           C  
ATOM     48  HE2 PHE A   4       8.061  14.314 -25.400  1.00 82.77           H  
ATOM     49  CZ  PHE A   4       8.092  12.163 -25.575  1.00 82.77           C  
ATOM     50  HZ  PHE A   4       7.569  12.152 -26.520  1.00 82.77           H  
ATOM     51  N   SER A   5      10.299  12.621 -18.539  1.00 83.62           N  
ATOM     52  H   SER A   5       9.789  13.457 -18.785  1.00 83.62           H  
ATOM     53  CA  SER A   5      11.048  12.687 -17.293  1.00 83.62           C  
ATOM     54  HA  SER A   5      11.263  11.679 -16.938  1.00 83.62           H  
ATOM     55  C   SER A   5      10.241  13.385 -16.209  1.00 83.62           C  
ATOM     56  CB  SER A   5      12.376  13.418 -17.519  1.00 83.62           C  
ATOM     57  HB2 SER A   5      13.030  12.742 -18.071  1.00 83.62           H  
ATOM     58  HB3 SER A   5      12.847  13.647 -16.563  1.00 83.62           H  
ATOM     59  O   SER A   5       9.251  14.064 -16.478  1.00 83.62           O  
ATOM     60  OG  SER A   5      12.243  14.600 -18.286  1.00 83.62           O  
ATOM     61  HG  SER A   5      11.577  15.195 -17.934  1.00 83.62           H  
ATOM     62  N   LYS A   6      10.692  13.253 -14.964  1.00 81.58           N  
ATOM     63  H   LYS A   6      11.503  12.670 -14.813  1.00 81.58           H  
ATOM     64  CA  LYS A   6      10.256  14.151 -13.899  1.00 81.58           C  
ATOM     65  HA  LYS A   6       9.168  14.228 -13.911  1.00 81.58           H  
ATOM     66  C   LYS A   6      10.846  15.536 -14.154  1.00 81.58           C  
ATOM     67  CB  LYS A   6      10.714  13.614 -12.551  1.00 81.58           C  
ATOM     68  HB2 LYS A   6      10.482  14.354 -11.785  1.00 81.58           H  
ATOM     69  HB3 LYS A   6      11.795  13.484 -12.589  1.00 81.58           H  
ATOM     70  O   LYS A   6      12.062  15.699 -14.124  1.00 81.58           O  
ATOM     71  CG  LYS A   6      10.054  12.279 -12.177  1.00 81.58           C  
ATOM     72  HG2 LYS A   6      10.299  11.516 -12.916  1.00 81.58           H  
ATOM     73  HG3 LYS A   6       8.973  12.392 -12.097  1.00 81.58           H  
ATOM     74  CD  LYS A   6      10.650  11.898 -10.830  1.00 81.58           C  
ATOM     75  HD2 LYS A   6      10.328  12.607 -10.068  1.00 81.58           H  
ATOM     76  HD3 LYS A   6      11.731  11.984 -10.944  1.00 81.58           H  
ATOM     77  CE  LYS A   6      10.354  10.476 -10.382  1.00 81.58           C  
ATOM     78  HE2 LYS A   6      10.531   9.808 -11.225  1.00 81.58           H  
ATOM     79  HE3 LYS A   6       9.315  10.396 -10.065  1.00 81.58           H  
ATOM     80  NZ  LYS A   6      11.297  10.165  -9.286  1.00 81.58           N  
ATOM     81  HZ1 LYS A   6      12.233  10.331  -9.628  1.00 81.58           H  
ATOM     82  HZ2 LYS A   6      11.222   9.208  -8.972  1.00 81.58           H  
ATOM     83  HZ3 LYS A   6      11.187  10.818  -8.523  1.00 81.58           H  
ATOM     84  N   GLU A   7       9.979  16.521 -14.357  1.00 82.42           N  
ATOM     85  H   GLU A   7       9.009  16.267 -14.473  1.00 82.42           H  
ATOM     86  CA  GLU A   7      10.348  17.892 -14.755  1.00 82.42           C  
ATOM     87  HA  GLU A   7      11.025  17.840 -15.608  1.00 82.42           H  
ATOM     88  C   GLU A   7      11.094  18.694 -13.670  1.00 82.42           C  
ATOM     89  CB  GLU A   7       9.077  18.635 -15.204  1.00 82.42           C  
ATOM     90  HB2 GLU A   7       9.324  19.673 -15.429  1.00 82.42           H  
ATOM     91  HB3 GLU A   7       8.364  18.641 -14.379  1.00 82.42           H  
ATOM     92  O   GLU A   7      11.508  19.830 -13.896  1.00 82.42           O  
ATOM     93  CG  GLU A   7       8.395  18.013 -16.437  1.00 82.42           C  
ATOM     94  HG2 GLU A   7       8.058  17.008 -16.185  1.00 82.42           H  
ATOM     95  HG3 GLU A   7       7.507  18.602 -16.668  1.00 82.42           H  
ATOM     96  CD  GLU A   7       9.299  17.967 -17.680  1.00 82.42           C  
ATOM     97  OE1 GLU A   7       9.139  17.012 -18.475  1.00 82.42           O  
ATOM     98  OE2 GLU A   7      10.162  18.863 -17.806  1.00 82.42           O  
ATOM     99  N   SER A   8      11.306  18.121 -12.482  1.00 85.82           N  
ATOM    100  H   SER A   8      10.984  17.174 -12.340  1.00 85.82           H  
ATOM    101  CA  SER A   8      12.163  18.721 -11.461  1.00 85.82           C  
ATOM    102  HA  SER A   8      11.803  19.730 -11.257  1.00 85.82           H  
ATOM    103  C   SER A   8      13.605  18.813 -11.964  1.00 85.82           C  
ATOM    104  CB  SER A   8      12.110  17.920 -10.158  1.00 85.82           C  
ATOM    105  HB2 SER A   8      12.506  16.919 -10.328  1.00 85.82           H  
ATOM    106  HB3 SER A   8      12.721  18.416  -9.404  1.00 85.82           H  
ATOM    107  O   SER A   8      14.252  17.798 -12.231  1.00 85.82           O  
ATOM    108  OG  SER A   8      10.775  17.821  -9.694  1.00 85.82           O  
ATOM    109  HG  SER A   8      10.405  18.704  -9.625  1.00 85.82           H  
ATOM    110  N   ILE A   9      14.114  20.042 -12.067  1.00 84.44           N  
ATOM    111  H   ILE A   9      13.505  20.828 -11.889  1.00 84.44           H  
ATOM    112  CA  ILE A   9      15.502  20.312 -12.441  1.00 84.44           C  
ATOM    113  HA  ILE A   9      15.811  19.574 -13.181  1.00 84.44           H  
ATOM    114  C   ILE A   9      16.373  20.144 -11.201  1.00 84.44           C  
ATOM    115  CB  ILE A   9      15.665  21.710 -13.075  1.00 84.44           C  
ATOM    116  HB  ILE A   9      15.351  22.461 -12.350  1.00 84.44           H  
ATOM    117  O   ILE A   9      16.231  20.878 -10.223  1.00 84.44           O  
ATOM    118  CG1 ILE A   9      14.773  21.838 -14.332  1.00 84.44           C  
ATOM    119 HG12 ILE A   9      13.743  21.593 -14.074  1.00 84.44           H  
ATOM    120 HG13 ILE A   9      15.102  21.126 -15.089  1.00 84.44           H  
ATOM    121  CG2 ILE A   9      17.148  21.959 -13.428  1.00 84.44           C  
ATOM    122 HG21 ILE A   9      17.761  21.923 -12.527  1.00 84.44           H  
ATOM    123 HG22 ILE A   9      17.501  21.194 -14.120  1.00 84.44           H  
ATOM    124 HG23 ILE A   9      17.279  22.948 -13.866  1.00 84.44           H  
ATOM    125  CD1 ILE A   9      14.749  23.245 -14.940  1.00 84.44           C  
ATOM    126 HD11 ILE A   9      14.493  23.977 -14.174  1.00 84.44           H  
ATOM    127 HD12 ILE A   9      13.995  23.280 -15.727  1.00 84.44           H  
ATOM    128 HD13 ILE A   9      15.716  23.492 -15.379  1.00 84.44           H  
ATOM    129  N   LEU A  10      17.295  19.191 -11.264  1.00 87.39           N  
ATOM    130  H   LEU A  10      17.367  18.647 -12.112  1.00 87.39           H  
ATOM    131  CA  LEU A  10      18.294  18.976 -10.231  1.00 87.39           C  
ATOM    132  HA  LEU A  10      17.937  19.433  -9.308  1.00 87.39           H  
ATOM    133  C   LEU A  10      19.614  19.664 -10.601  1.00 87.39           C  
ATOM    134  CB  LEU A  10      18.466  17.473  -9.985  1.00 87.39           C  
ATOM    135  HB2 LEU A  10      18.730  17.012 -10.937  1.00 87.39           H  
ATOM    136  HB3 LEU A  10      19.295  17.322  -9.294  1.00 87.39           H  
ATOM    137  O   LEU A  10      19.952  19.774 -11.788  1.00 87.39           O  
ATOM    138  CG  LEU A  10      17.221  16.754  -9.436  1.00 87.39           C  
ATOM    139  HG  LEU A  10      16.455  16.715 -10.211  1.00 87.39           H  
ATOM    140  CD1 LEU A  10      17.617  15.331  -9.051  1.00 87.39           C  
ATOM    141 HD11 LEU A  10      16.740  14.788  -8.698  1.00 87.39           H  
ATOM    142 HD12 LEU A  10      18.023  14.804  -9.914  1.00 87.39           H  
ATOM    143 HD13 LEU A  10      18.364  15.345  -8.257  1.00 87.39           H  
ATOM    144  CD2 LEU A  10      16.628  17.418  -8.189  1.00 87.39           C  
ATOM    145 HD21 LEU A  10      15.823  16.798  -7.795  1.00 87.39           H  
ATOM    146 HD22 LEU A  10      17.396  17.541  -7.425  1.00 87.39           H  
ATOM    147 HD23 LEU A  10      16.205  18.388  -8.448  1.00 87.39           H  
ATOM    148  N   PRO A  11      20.377  20.135  -9.598  1.00 88.36           N  
ATOM    149  CA  PRO A  11      21.677  20.747  -9.830  1.00 88.36           C  
ATOM    150  HA  PRO A  11      21.565  21.594 -10.506  1.00 88.36           H  
ATOM    151  C   PRO A  11      22.663  19.750 -10.449  1.00 88.36           C  
ATOM    152  CB  PRO A  11      22.140  21.251  -8.458  1.00 88.36           C  
ATOM    153  HB2 PRO A  11      21.766  22.262  -8.298  1.00 88.36           H  
ATOM    154  HB3 PRO A  11      23.224  21.225  -8.348  1.00 88.36           H  
ATOM    155  O   PRO A  11      22.479  18.532 -10.401  1.00 88.36           O  
ATOM    156  CG  PRO A  11      21.452  20.297  -7.483  1.00 88.36           C  
ATOM    157  HG2 PRO A  11      22.022  19.371  -7.412  1.00 88.36           H  
ATOM    158  HG3 PRO A  11      21.320  20.746  -6.499  1.00 88.36           H  
ATOM    159  CD  PRO A  11      20.115  20.027  -8.166  1.00 88.36           C  
ATOM    160  HD2 PRO A  11      19.390  20.786  -7.874  1.00 88.36           H  
ATOM    161  HD3 PRO A  11      19.754  19.037  -7.888  1.00 88.36           H  
ATOM    162  N   LYS A  12      23.743  20.284 -11.027  1.00 88.23           N  
ATOM    163  H   LYS A  12      23.838  21.289 -11.013  1.00 88.23           H  
ATOM    164  CA  LYS A  12      24.841  19.482 -11.576  1.00 88.23           C  
ATOM    165  HA  LYS A  12      24.442  18.857 -12.375  1.00 88.23           H  
ATOM    166  C   LYS A  12      25.411  18.528 -10.522  1.00 88.23           C  
ATOM    167  CB  LYS A  12      25.912  20.403 -12.182  1.00 88.23           C  
ATOM    168  HB2 LYS A  12      25.432  21.127 -12.840  1.00 88.23           H  
ATOM    169  HB3 LYS A  12      26.578  19.793 -12.793  1.00 88.23           H  
ATOM    170  O   LYS A  12      25.563  18.899  -9.359  1.00 88.23           O  
ATOM    171  CG  LYS A  12      26.752  21.155 -11.136  1.00 88.23           C  
ATOM    172  HG2 LYS A  12      27.284  20.440 -10.510  1.00 88.23           H  
ATOM    173  HG3 LYS A  12      26.098  21.761 -10.509  1.00 88.23           H  
ATOM    174  CD  LYS A  12      27.793  22.058 -11.802  1.00 88.23           C  
ATOM    175  HD2 LYS A  12      28.436  21.452 -12.440  1.00 88.23           H  
ATOM    176  HD3 LYS A  12      27.283  22.806 -12.409  1.00 88.23           H  
ATOM    177  CE  LYS A  12      28.629  22.752 -10.722  1.00 88.23           C  
ATOM    178  HE2 LYS A  12      27.963  23.338 -10.089  1.00 88.23           H  
ATOM    179  HE3 LYS A  12      29.092  21.988 -10.097  1.00 88.23           H  
ATOM    180  NZ  LYS A  12      29.669  23.625 -11.319  1.00 88.23           N  
ATOM    181  HZ1 LYS A  12      29.244  24.328 -11.906  1.00 88.23           H  
ATOM    182  HZ2 LYS A  12      30.303  23.078 -11.883  1.00 88.23           H  
ATOM    183  HZ3 LYS A  12      30.201  24.089 -10.596  1.00 88.23           H  
ATOM    184  N   GLY A  13      25.773  17.323 -10.939  1.00 81.17           N  
ATOM    185  H   GLY A  13      25.602  17.060 -11.899  1.00 81.17           H  
ATOM    186  CA  GLY A  13      26.403  16.342 -10.064  1.00 81.17           C  
ATOM    187  HA2 GLY A  13      27.281  16.788  -9.598  1.00 81.17           H  
ATOM    188  HA3 GLY A  13      25.705  16.053  -9.279  1.00 81.17           H  
ATOM    189  C   GLY A  13      26.832  15.094 -10.819  1.00 81.17           C  
ATOM    190  O   GLY A  13      26.425  14.873 -11.958  1.00 81.17           O  
ATOM    191  N   ASN A  14      27.629  14.252 -10.161  1.00 78.44           N  
ATOM    192  H   ASN A  14      27.928  14.510  -9.231  1.00 78.44           H  
ATOM    193  CA  ASN A  14      28.090  12.965 -10.691  1.00 78.44           C  
ATOM    194  HA  ASN A  14      28.321  13.090 -11.748  1.00 78.44           H  
ATOM    195  C   ASN A  14      26.986  11.895 -10.625  1.00 78.44           C  
ATOM    196  CB  ASN A  14      29.382  12.542  -9.964  1.00 78.44           C  
ATOM    197  HB2 ASN A  14      29.235  12.593  -8.885  1.00 78.44           H  
ATOM    198  HB3 ASN A  14      29.615  11.508 -10.219  1.00 78.44           H  
ATOM    199  O   ASN A  14      27.187  10.811 -10.089  1.00 78.44           O  
ATOM    200  CG  ASN A  14      30.592  13.363 -10.358  1.00 78.44           C  
ATOM    201  ND2 ASN A  14      31.652  13.298  -9.589  1.00 78.44           N  
ATOM    202 HD21 ASN A  14      32.458  13.825  -9.893  1.00 78.44           H  
ATOM    203 HD22 ASN A  14      31.663  12.715  -8.764  1.00 78.44           H  
ATOM    204  OD1 ASN A  14      30.615  14.049 -11.365  1.00 78.44           O  
ATOM    205  N   SER A  15      25.799  12.220 -11.132  1.00 78.77           N  
ATOM    206  H   SER A  15      25.719  13.107 -11.608  1.00 78.77           H  
ATOM    207  CA  SER A  15      24.681  11.292 -11.243  1.00 78.77           C  
ATOM    208  HA  SER A  15      24.899  10.368 -10.707  1.00 78.77           H  
ATOM    209  C   SER A  15      24.458  10.961 -12.708  1.00 78.77           C  
ATOM    210  CB  SER A  15      23.425  11.899 -10.620  1.00 78.77           C  
ATOM    211  HB2 SER A  15      23.223  12.861 -11.092  1.00 78.77           H  
ATOM    212  HB3 SER A  15      23.590  12.061  -9.555  1.00 78.77           H  
ATOM    213  O   SER A  15      24.052  11.821 -13.486  1.00 78.77           O  
ATOM    214  OG  SER A  15      22.319  11.033 -10.802  1.00 78.77           O  
ATOM    215  HG  SER A  15      21.522  11.555 -10.681  1.00 78.77           H  
ATOM    216  N   ASP A  16      24.659   9.697 -13.069  1.00 75.33           N  
ATOM    217  H   ASP A  16      25.093   9.059 -12.417  1.00 75.33           H  
ATOM    218  CA  ASP A  16      24.335   9.191 -14.408  1.00 75.33           C  
ATOM    219  HA  ASP A  16      24.704   9.902 -15.148  1.00 75.33           H  
ATOM    220  C   ASP A  16      22.811   9.067 -14.634  1.00 75.33           C  
ATOM    221  CB  ASP A  16      25.061   7.857 -14.647  1.00 75.33           C  
ATOM    222  HB2 ASP A  16      24.833   7.506 -15.653  1.00 75.33           H  
ATOM    223  HB3 ASP A  16      24.678   7.121 -13.940  1.00 75.33           H  
ATOM    224  O   ASP A  16      22.370   8.670 -15.707  1.00 75.33           O  
ATOM    225  CG  ASP A  16      26.589   7.953 -14.509  1.00 75.33           C  
ATOM    226  OD1 ASP A  16      27.195   8.972 -14.934  1.00 75.33           O  
ATOM    227  OD2 ASP A  16      27.163   7.012 -13.926  1.00 75.33           O  
ATOM    228  N   LYS A  17      21.988   9.406 -13.627  1.00 75.43           N  
ATOM    229  H   LYS A  17      22.412   9.751 -12.778  1.00 75.43           H  
ATOM    230  CA  LYS A  17      20.518   9.405 -13.729  1.00 75.43           C  
ATOM    231  HA  LYS A  17      20.213   8.619 -14.419  1.00 75.43           H  
ATOM    232  C   LYS A  17      19.951  10.700 -14.309  1.00 75.43           C  
ATOM    233  CB  LYS A  17      19.874   9.144 -12.360  1.00 75.43           C  
ATOM    234  HB2 LYS A  17      18.792   9.142 -12.488  1.00 75.43           H  
ATOM    235  HB3 LYS A  17      20.122   9.959 -11.680  1.00 75.43           H  
ATOM    236  O   LYS A  17      18.808  10.691 -14.761  1.00 75.43           O  
ATOM    237  CG  LYS A  17      20.298   7.806 -11.745  1.00 75.43           C  
ATOM    238  HG2 LYS A  17      21.375   7.797 -11.578  1.00 75.43           H  
ATOM    239  HG3 LYS A  17      20.034   6.997 -12.426  1.00 75.43           H  
ATOM    240  CD  LYS A  17      19.584   7.603 -10.406  1.00 75.43           C  
ATOM    241  HD2 LYS A  17      19.867   8.408  -9.728  1.00 75.43           H  
ATOM    242  HD3 LYS A  17      18.506   7.633 -10.566  1.00 75.43           H  
ATOM    243  CE  LYS A  17      19.984   6.252  -9.811  1.00 75.43           C  
ATOM    244  HE2 LYS A  17      19.697   5.466 -10.509  1.00 75.43           H  
ATOM    245  HE3 LYS A  17      21.069   6.227  -9.711  1.00 75.43           H  
ATOM    246  NZ  LYS A  17      19.340   6.042  -8.493  1.00 75.43           N  
ATOM    247  HZ1 LYS A  17      18.335   6.070  -8.590  1.00 75.43           H  
ATOM    248  HZ2 LYS A  17      19.620   6.771  -7.854  1.00 75.43           H  
ATOM    249  HZ3 LYS A  17      19.610   5.149  -8.107  1.00 75.43           H  
ATOM    250  N   LEU A  18      20.720  11.793 -14.260  1.00 84.58           N  
ATOM    251  H   LEU A  18      21.687  11.690 -13.987  1.00 84.58           H  
ATOM    252  CA  LEU A  18      20.263  13.093 -14.739  1.00 84.58           C  
ATOM    253  HA  LEU A  18      19.288  13.298 -14.297  1.00 84.58           H  
ATOM    254  C   LEU A  18      20.088  13.070 -16.255  1.00 84.58           C  
ATOM    255  CB  LEU A  18      21.249  14.205 -14.354  1.00 84.58           C  
ATOM    256  HB2 LEU A  18      22.239  13.919 -14.711  1.00 84.58           H  
ATOM    257  HB3 LEU A  18      20.943  15.114 -14.871  1.00 84.58           H  
ATOM    258  O   LEU A  18      20.982  12.650 -16.988  1.00 84.58           O  
ATOM    259  CG  LEU A  18      21.341  14.535 -12.863  1.00 84.58           C  
ATOM    260  HG  LEU A  18      21.613  13.634 -12.311  1.00 84.58           H  
ATOM    261  CD1 LEU A  18      22.421  15.598 -12.646  1.00 84.58           C  
ATOM    262 HD11 LEU A  18      22.173  16.502 -13.201  1.00 84.58           H  
ATOM    263 HD12 LEU A  18      22.495  15.844 -11.586  1.00 84.58           H  
ATOM    264 HD13 LEU A  18      23.384  15.218 -12.988  1.00 84.58           H  
ATOM    265  CD2 LEU A  18      20.024  15.066 -12.306  1.00 84.58           C  
ATOM    266 HD21 LEU A  18      20.162  15.318 -11.255  1.00 84.58           H  
ATOM    267 HD22 LEU A  18      19.246  14.306 -12.373  1.00 84.58           H  
ATOM    268 HD23 LEU A  18      19.707  15.950 -12.859  1.00 84.58           H  
ATOM    269  N   ILE A  19      18.963  13.595 -16.726  1.00 85.85           N  
ATOM    270  H   ILE A  19      18.268  13.906 -16.063  1.00 85.85           H  
ATOM    271  CA  ILE A  19      18.686  13.712 -18.158  1.00 85.85           C  
ATOM    272  HA  ILE A  19      19.317  13.007 -18.698  1.00 85.85           H  
ATOM    273  C   ILE A  19      19.046  15.116 -18.625  1.00 85.85           C  
ATOM    274  CB  ILE A  19      17.232  13.338 -18.476  1.00 85.85           C  
ATOM    275  HB  ILE A  19      16.580  14.004 -17.911  1.00 85.85           H  
ATOM    276  O   ILE A  19      18.668  16.116 -18.009  1.00 85.85           O  
ATOM    277  CG1 ILE A  19      16.951  11.886 -18.046  1.00 85.85           C  
ATOM    278 HG12 ILE A  19      17.369  11.677 -17.061  1.00 85.85           H  
ATOM    279 HG13 ILE A  19      17.411  11.200 -18.757  1.00 85.85           H  
ATOM    280  CG2 ILE A  19      16.930  13.515 -19.979  1.00 85.85           C  
ATOM    281 HG21 ILE A  19      17.064  14.555 -20.278  1.00 85.85           H  
ATOM    282 HG22 ILE A  19      17.583  12.881 -20.577  1.00 85.85           H  
ATOM    283 HG23 ILE A  19      15.893  13.266 -20.204  1.00 85.85           H  
ATOM    284  CD1 ILE A  19      15.458  11.605 -17.957  1.00 85.85           C  
ATOM    285 HD11 ILE A  19      15.345  10.529 -17.819  1.00 85.85           H  
ATOM    286 HD12 ILE A  19      15.032  12.142 -17.110  1.00 85.85           H  
ATOM    287 HD13 ILE A  19      14.939  11.877 -18.876  1.00 85.85           H  
ATOM    288  N   ALA A  20      19.770  15.193 -19.738  1.00 87.64           N  
ATOM    289  H   ALA A  20      20.031  14.336 -20.205  1.00 87.64           H  
ATOM    290  CA  ALA A  20      20.137  16.453 -20.363  1.00 87.64           C  
ATOM    291  HA  ALA A  20      20.735  17.037 -19.664  1.00 87.64           H  
ATOM    292  C   ALA A  20      18.891  17.268 -20.729  1.00 87.64           C  
ATOM    293  CB  ALA A  20      20.991  16.148 -21.594  1.00 87.64           C  
ATOM    294  HB1 ALA A  20      20.417  15.564 -22.314  1.00 87.64           H  
ATOM    295  HB2 ALA A  20      21.298  17.081 -22.066  1.00 87.64           H  
ATOM    296  HB3 ALA A  20      21.881  15.589 -21.305  1.00 87.64           H  
ATOM    297  O   ALA A  20      17.985  16.778 -21.398  1.00 87.64           O  
ATOM    298  N   ARG A  21      18.869  18.544 -20.329  1.00 85.22           N  
ATOM    299  H   ARG A  21      19.622  18.862 -19.736  1.00 85.22           H  
ATOM    300  CA  ARG A  21      17.768  19.465 -20.667  1.00 85.22           C  
ATOM    301  HA  ARG A  21      16.820  18.969 -20.461  1.00 85.22           H  
ATOM    302  C   ARG A  21      17.723  19.822 -22.153  1.00 85.22           C  
ATOM    303  CB  ARG A  21      17.862  20.740 -19.819  1.00 85.22           C  
ATOM    304  HB2 ARG A  21      17.114  21.450 -20.174  1.00 85.22           H  
ATOM    305  HB3 ARG A  21      18.847  21.189 -19.940  1.00 85.22           H  
ATOM    306  O   ARG A  21      16.683  20.227 -22.658  1.00 85.22           O  
ATOM    307  CG  ARG A  21      17.589  20.457 -18.336  1.00 85.22           C  
ATOM    308  HG2 ARG A  21      16.608  19.992 -18.240  1.00 85.22           H  
ATOM    309  HG3 ARG A  21      18.336  19.767 -17.943  1.00 85.22           H  
ATOM    310  CD  ARG A  21      17.596  21.742 -17.502  1.00 85.22           C  
ATOM    311  HD2 ARG A  21      16.947  22.473 -17.985  1.00 85.22           H  
ATOM    312  HD3 ARG A  21      17.174  21.508 -16.525  1.00 85.22           H  
ATOM    313  NE  ARG A  21      18.957  22.291 -17.314  1.00 85.22           N  
ATOM    314  HE  ARG A  21      19.729  21.647 -17.402  1.00 85.22           H  
ATOM    315  NH1 ARG A  21      18.324  24.396 -16.652  1.00 85.22           N  
ATOM    316 HH11 ARG A  21      17.358  24.127 -16.769  1.00 85.22           H  
ATOM    317 HH12 ARG A  21      18.556  25.309 -16.288  1.00 85.22           H  
ATOM    318  NH2 ARG A  21      20.482  23.851 -16.651  1.00 85.22           N  
ATOM    319 HH21 ARG A  21      20.681  24.764 -16.266  1.00 85.22           H  
ATOM    320 HH22 ARG A  21      21.173  23.129 -16.506  1.00 85.22           H  
ATOM    321  CZ  ARG A  21      19.249  23.506 -16.884  1.00 85.22           C  
ATOM    322  N   LYS A  22      18.866  19.729 -22.833  1.00 82.43           N  
ATOM    323  H   LYS A  22      19.653  19.316 -22.354  1.00 82.43           H  
ATOM    324  CA  LYS A  22      19.039  20.014 -24.259  1.00 82.43           C  
ATOM    325  HA  LYS A  22      18.082  19.901 -24.769  1.00 82.43           H  
ATOM    326  C   LYS A  22      20.008  19.008 -24.859  1.00 82.43           C  
ATOM    327  CB  LYS A  22      19.569  21.443 -24.476  1.00 82.43           C  
ATOM    328  HB2 LYS A  22      20.513  21.563 -23.944  1.00 82.43           H  
ATOM    329  HB3 LYS A  22      19.762  21.581 -25.540  1.00 82.43           H  
ATOM    330  O   LYS A  22      20.913  18.533 -24.172  1.00 82.43           O  
ATOM    331  CG  LYS A  22      18.583  22.525 -24.012  1.00 82.43           C  
ATOM    332  HG2 LYS A  22      18.472  22.479 -22.929  1.00 82.43           H  
ATOM    333  HG3 LYS A  22      17.613  22.346 -24.477  1.00 82.43           H  
ATOM    334  CD  LYS A  22      19.073  23.924 -24.401  1.00 82.43           C  
ATOM    335  HD2 LYS A  22      20.037  24.111 -23.928  1.00 82.43           H  
ATOM    336  HD3 LYS A  22      19.191  23.970 -25.484  1.00 82.43           H  
ATOM    337  CE  LYS A  22      18.053  24.973 -23.946  1.00 82.43           C  
ATOM    338  HE2 LYS A  22      17.080  24.710 -24.360  1.00 82.43           H  
ATOM    339  HE3 LYS A  22      17.973  24.929 -22.860  1.00 82.43           H  
ATOM    340  NZ  LYS A  22      18.438  26.339 -24.382  1.00 82.43           N  
ATOM    341  HZ1 LYS A  22      18.492  26.383 -25.389  1.00 82.43           H  
ATOM    342  HZ2 LYS A  22      19.337  26.596 -24.000  1.00 82.43           H  
ATOM    343  HZ3 LYS A  22      17.751  27.015 -24.080  1.00 82.43           H  
ATOM    344  N   THR A  23      19.857  18.737 -26.150  1.00 80.61           N  
ATOM    345  H   THR A  23      19.056  19.094 -26.652  1.00 80.61           H  
ATOM    346  CA  THR A  23      20.837  17.970 -26.921  1.00 80.61           C  
ATOM    347  HA  THR A  23      20.838  16.946 -26.548  1.00 80.61           H  
ATOM    348  C   THR A  23      22.228  18.584 -26.720  1.00 80.61           C  
ATOM    349  CB  THR A  23      20.457  17.947 -28.412  1.00 80.61           C  
ATOM    350  HB  THR A  23      20.776  18.873 -28.890  1.00 80.61           H  
ATOM    351  O   THR A  23      22.377  19.804 -26.782  1.00 80.61           O  
ATOM    352  CG2 THR A  23      21.076  16.754 -29.132  1.00 80.61           C  
ATOM    353 HG21 THR A  23      20.856  16.810 -30.198  1.00 80.61           H  
ATOM    354 HG22 THR A  23      20.671  15.825 -28.730  1.00 80.61           H  
ATOM    355 HG23 THR A  23      22.157  16.753 -28.998  1.00 80.61           H  
ATOM    356  OG1 THR A  23      19.058  17.814 -28.550  1.00 80.61           O  
ATOM    357  HG1 THR A  23      18.870  17.625 -29.473  1.00 80.61           H  
ATOM    358  N   TYR A  24      23.229  17.746 -26.438  1.00 82.84           N  
ATOM    359  H   TYR A  24      23.015  16.759 -26.412  1.00 82.84           H  
ATOM    360  CA  TYR A  24      24.632  18.125 -26.183  1.00 82.84           C  
ATOM    361  HA  TYR A  24      25.187  17.189 -26.136  1.00 82.84           H  
ATOM    362  C   TYR A  24      24.936  18.831 -24.850  1.00 82.84           C  
ATOM    363  CB  TYR A  24      25.213  18.904 -27.377  1.00 82.84           C  
ATOM    364  HB2 TYR A  24      24.906  19.948 -27.310  1.00 82.84           H  
ATOM    365  HB3 TYR A  24      26.301  18.890 -27.310  1.00 82.84           H  
ATOM    366  O   TYR A  24      26.085  19.198 -24.606  1.00 82.84           O  
ATOM    367  CG  TYR A  24      24.809  18.356 -28.730  1.00 82.84           C  
ATOM    368  CD1 TYR A  24      25.351  17.136 -29.170  1.00 82.84           C  
ATOM    369  HD1 TYR A  24      26.076  16.611 -28.565  1.00 82.84           H  
ATOM    370  CD2 TYR A  24      23.873  19.045 -29.528  1.00 82.84           C  
ATOM    371  HD2 TYR A  24      23.466  19.987 -29.190  1.00 82.84           H  
ATOM    372  CE1 TYR A  24      24.956  16.600 -30.409  1.00 82.84           C  
ATOM    373  HE1 TYR A  24      25.370  15.669 -30.765  1.00 82.84           H  
ATOM    374  CE2 TYR A  24      23.479  18.514 -30.771  1.00 82.84           C  
ATOM    375  HE2 TYR A  24      22.774  19.047 -31.391  1.00 82.84           H  
ATOM    376  OH  TYR A  24      23.655  16.759 -32.404  1.00 82.84           O  
ATOM    377  HH  TYR A  24      23.072  17.333 -32.906  1.00 82.84           H  
ATOM    378  CZ  TYR A  24      24.024  17.288 -31.211  1.00 82.84           C  
ATOM    379  N   TRP A  25      23.958  19.011 -23.958  1.00 87.09           N  
ATOM    380  H   TRP A  25      23.020  18.704 -24.174  1.00 87.09           H  
ATOM    381  CA  TRP A  25      24.231  19.523 -22.613  1.00 87.09           C  
ATOM    382  HA  TRP A  25      25.093  20.190 -22.644  1.00 87.09           H  
ATOM    383  C   TRP A  25      24.576  18.384 -21.666  1.00 87.09           C  
ATOM    384  CB  TRP A  25      23.058  20.349 -22.086  1.00 87.09           C  
ATOM    385  HB2 TRP A  25      23.156  20.418 -21.002  1.00 87.09           H  
ATOM    386  HB3 TRP A  25      22.118  19.837 -22.292  1.00 87.09           H  
ATOM    387  O   TRP A  25      23.718  17.581 -21.321  1.00 87.09           O  
ATOM    388  CG  TRP A  25      22.988  21.749 -22.607  1.00 87.09           C  
ATOM    389  CD1 TRP A  25      23.442  22.186 -23.805  1.00 87.09           C  
ATOM    390  HD1 TRP A  25      23.907  21.569 -24.559  1.00 87.09           H  
ATOM    391  CD2 TRP A  25      22.453  22.923 -21.932  1.00 87.09           C  
ATOM    392  CE2 TRP A  25      22.640  24.055 -22.781  1.00 87.09           C  
ATOM    393  CE3 TRP A  25      21.834  23.144 -20.683  1.00 87.09           C  
ATOM    394  HE3 TRP A  25      21.695  22.307 -20.015  1.00 87.09           H  
ATOM    395  NE1 TRP A  25      23.251  23.548 -23.906  1.00 87.09           N  
ATOM    396  HE1 TRP A  25      23.578  24.087 -24.695  1.00 87.09           H  
ATOM    397  CH2 TRP A  25      21.626  25.533 -21.156  1.00 87.09           C  
ATOM    398  HH2 TRP A  25      21.340  26.524 -20.838  1.00 87.09           H  
ATOM    399  CZ2 TRP A  25      22.239  25.345 -22.407  1.00 87.09           C  
ATOM    400  HZ2 TRP A  25      22.437  26.184 -23.058  1.00 87.09           H  
ATOM    401  CZ3 TRP A  25      21.420  24.434 -20.301  1.00 87.09           C  
ATOM    402  HZ3 TRP A  25      20.964  24.590 -19.335  1.00 87.09           H  
ATOM    403  N   ASP A  26      25.823  18.351 -21.206  1.00 86.69           N  
ATOM    404  H   ASP A  26      26.502  18.991 -21.592  1.00 86.69           H  
ATOM    405  CA  ASP A  26      26.260  17.396 -20.191  1.00 86.69           C  
ATOM    406  HA  ASP A  26      26.005  16.392 -20.528  1.00 86.69           H  
ATOM    407  C   ASP A  26      25.576  17.694 -18.837  1.00 86.69           C  
ATOM    408  CB  ASP A  26      27.788  17.441 -20.090  1.00 86.69           C  
ATOM    409  HB2 ASP A  26      28.211  17.203 -21.066  1.00 86.69           H  
ATOM    410  HB3 ASP A  26      28.098  18.452 -19.827  1.00 86.69           H  
ATOM    411  O   ASP A  26      25.838  18.746 -18.233  1.00 86.69           O  
ATOM    412  CG  ASP A  26      28.364  16.465 -19.058  1.00 86.69           C  
ATOM    413  OD1 ASP A  26      27.582  15.721 -18.421  1.00 86.69           O  
ATOM    414  OD2 ASP A  26      29.596  16.538 -18.865  1.00 86.69           O  
ATOM    415  N   PRO A  27      24.727  16.789 -18.313  1.00 87.73           N  
ATOM    416  CA  PRO A  27      24.066  16.983 -17.026  1.00 87.73           C  
ATOM    417  HA  PRO A  27      23.458  17.886 -17.085  1.00 87.73           H  
ATOM    418  C   PRO A  27      25.047  17.115 -15.856  1.00 87.73           C  
ATOM    419  CB  PRO A  27      23.157  15.768 -16.837  1.00 87.73           C  
ATOM    420  HB2 PRO A  27      23.645  15.026 -16.204  1.00 87.73           H  
ATOM    421  HB3 PRO A  27      22.195  16.068 -16.421  1.00 87.73           H  
ATOM    422  O   PRO A  27      24.743  17.787 -14.867  1.00 87.73           O  
ATOM    423  CG  PRO A  27      22.991  15.191 -18.237  1.00 87.73           C  
ATOM    424  HG2 PRO A  27      22.185  15.721 -18.745  1.00 87.73           H  
ATOM    425  HG3 PRO A  27      22.807  14.116 -18.223  1.00 87.73           H  
ATOM    426  CD  PRO A  27      24.308  15.529 -18.911  1.00 87.73           C  
ATOM    427  HD2 PRO A  27      24.155  15.595 -19.988  1.00 87.73           H  
ATOM    428  HD3 PRO A  27      25.046  14.759 -18.686  1.00 87.73           H  
ATOM    429  N   LYS A  28      26.258  16.552 -15.972  1.00 89.57           N  
ATOM    430  H   LYS A  28      26.489  16.064 -16.826  1.00 89.57           H  
ATOM    431  CA  LYS A  28      27.315  16.694 -14.957  1.00 89.57           C  
ATOM    432  HA  LYS A  28      26.895  16.465 -13.978  1.00 89.57           H  
ATOM    433  C   LYS A  28      27.850  18.123 -14.875  1.00 89.57           C  
ATOM    434  CB  LYS A  28      28.460  15.703 -15.230  1.00 89.57           C  
ATOM    435  HB2 LYS A  28      29.231  15.844 -14.472  1.00 89.57           H  
ATOM    436  HB3 LYS A  28      28.904  15.900 -16.206  1.00 89.57           H  
ATOM    437  O   LYS A  28      28.355  18.528 -13.830  1.00 89.57           O  
ATOM    438  CG  LYS A  28      27.974  14.249 -15.163  1.00 89.57           C  
ATOM    439  HG2 LYS A  28      27.231  14.082 -15.943  1.00 89.57           H  
ATOM    440  HG3 LYS A  28      27.498  14.086 -14.197  1.00 89.57           H  
ATOM    441  CD  LYS A  28      29.098  13.218 -15.336  1.00 89.57           C  
ATOM    442  HD2 LYS A  28      29.529  13.313 -16.333  1.00 89.57           H  
ATOM    443  HD3 LYS A  28      29.865  13.370 -14.576  1.00 89.57           H  
ATOM    444  CE  LYS A  28      28.431  11.847 -15.161  1.00 89.57           C  
ATOM    445  HE2 LYS A  28      27.988  11.797 -14.166  1.00 89.57           H  
ATOM    446  HE3 LYS A  28      27.605  11.775 -15.868  1.00 89.57           H  
ATOM    447  NZ  LYS A  28      29.320  10.679 -15.354  1.00 89.57           N  
ATOM    448  HZ1 LYS A  28      30.064  10.644 -14.671  1.00 89.57           H  
ATOM    449  HZ2 LYS A  28      29.680  10.640 -16.297  1.00 89.57           H  
ATOM    450  HZ3 LYS A  28      28.741   9.862 -15.224  1.00 89.57           H  
ATOM    451  N   LYS A  29      27.703  18.916 -15.944  1.00 89.26           N  
ATOM    452  H   LYS A  29      27.279  18.502 -16.762  1.00 89.26           H  
ATOM    453  CA  LYS A  29      28.089  20.336 -15.987  1.00 89.26           C  
ATOM    454  HA  LYS A  29      28.839  20.527 -15.220  1.00 89.26           H  
ATOM    455  C   LYS A  29      26.926  21.273 -15.680  1.00 89.26           C  
ATOM    456  CB  LYS A  29      28.709  20.668 -17.352  1.00 89.26           C  
ATOM    457  HB2 LYS A  29      28.865  21.745 -17.415  1.00 89.26           H  
ATOM    458  HB3 LYS A  29      28.023  20.375 -18.147  1.00 89.26           H  
ATOM    459  O   LYS A  29      27.123  22.258 -14.971  1.00 89.26           O  
ATOM    460  CG  LYS A  29      30.056  19.961 -17.549  1.00 89.26           C  
ATOM    461  HG2 LYS A  29      29.910  18.882 -17.520  1.00 89.26           H  
ATOM    462  HG3 LYS A  29      30.733  20.245 -16.743  1.00 89.26           H  
ATOM    463  CD  LYS A  29      30.683  20.347 -18.893  1.00 89.26           C  
ATOM    464  HD2 LYS A  29      30.872  21.420 -18.913  1.00 89.26           H  
ATOM    465  HD3 LYS A  29      29.992  20.088 -19.695  1.00 89.26           H  
ATOM    466  CE  LYS A  29      31.992  19.575 -19.078  1.00 89.26           C  
ATOM    467  HE2 LYS A  29      31.766  18.510 -19.017  1.00 89.26           H  
ATOM    468  HE3 LYS A  29      32.666  19.819 -18.257  1.00 89.26           H  
ATOM    469  NZ  LYS A  29      32.631  19.883 -20.382  1.00 89.26           N  
ATOM    470  HZ1 LYS A  29      33.490  19.361 -20.483  1.00 89.26           H  
ATOM    471  HZ2 LYS A  29      32.017  19.609 -21.136  1.00 89.26           H  
ATOM    472  HZ3 LYS A  29      32.835  20.869 -20.466  1.00 89.26           H  
ATOM    473  N   TYR A  30      25.729  20.970 -16.183  1.00 90.44           N  
ATOM    474  H   TYR A  30      25.673  20.161 -16.784  1.00 90.44           H  
ATOM    475  CA  TYR A  30      24.600  21.913 -16.193  1.00 90.44           C  
ATOM    476  HA  TYR A  30      24.931  22.869 -15.787  1.00 90.44           H  
ATOM    477  C   TYR A  30      23.400  21.498 -15.341  1.00 90.44           C  
ATOM    478  CB  TYR A  30      24.176  22.161 -17.644  1.00 90.44           C  
ATOM    479  HB2 TYR A  30      23.341  22.861 -17.665  1.00 90.44           H  
ATOM    480  HB3 TYR A  30      23.830  21.223 -18.080  1.00 90.44           H  
ATOM    481  O   TYR A  30      22.391  22.210 -15.334  1.00 90.44           O  
ATOM    482  CG  TYR A  30      25.285  22.740 -18.492  1.00 90.44           C  
ATOM    483  CD1 TYR A  30      25.692  24.074 -18.294  1.00 90.44           C  
ATOM    484  HD1 TYR A  30      25.198  24.688 -17.556  1.00 90.44           H  
ATOM    485  CD2 TYR A  30      25.930  21.937 -19.451  1.00 90.44           C  
ATOM    486  HD2 TYR A  30      25.619  20.913 -19.599  1.00 90.44           H  
ATOM    487  CE1 TYR A  30      26.743  24.611 -19.061  1.00 90.44           C  
ATOM    488  HE1 TYR A  30      27.053  25.635 -18.914  1.00 90.44           H  
ATOM    489  CE2 TYR A  30      26.983  22.469 -20.216  1.00 90.44           C  
ATOM    490  HE2 TYR A  30      27.480  21.868 -20.963  1.00 90.44           H  
ATOM    491  OH  TYR A  30      28.408  24.308 -20.766  1.00 90.44           O  
ATOM    492  HH  TYR A  30      28.552  25.243 -20.606  1.00 90.44           H  
ATOM    493  CZ  TYR A  30      27.388  23.806 -20.025  1.00 90.44           C  
ATOM    494  N   GLY A  31      23.477  20.359 -14.655  1.00 87.99           N  
ATOM    495  H   GLY A  31      24.292  19.772 -14.767  1.00 87.99           H  
ATOM    496  CA  GLY A  31      22.298  19.734 -14.072  1.00 87.99           C  
ATOM    497  HA2 GLY A  31      22.592  18.904 -13.429  1.00 87.99           H  
ATOM    498  HA3 GLY A  31      21.751  20.459 -13.469  1.00 87.99           H  
ATOM    499  C   GLY A  31      21.367  19.188 -15.149  1.00 87.99           C  
ATOM    500  O   GLY A  31      21.594  19.336 -16.355  1.00 87.99           O  
ATOM    501  N   GLY A  32      20.293  18.555 -14.707  1.00 90.29           N  
ATOM    502  H   GLY A  32      20.090  18.554 -13.718  1.00 90.29           H  
ATOM    503  CA  GLY A  32      19.381  17.850 -15.594  1.00 90.29           C  
ATOM    504  HA2 GLY A  32      19.242  18.407 -16.520  1.00 90.29           H  
ATOM    505  HA3 GLY A  32      19.807  16.879 -15.846  1.00 90.29           H  
ATOM    506  C   GLY A  32      18.025  17.620 -14.958  1.00 90.29           C  
ATOM    507  O   GLY A  32      17.804  17.975 -13.801  1.00 90.29           O  
ATOM    508  N   PHE A  33      17.123  17.019 -15.721  1.00 89.59           N  
ATOM    509  H   PHE A  33      17.394  16.718 -16.647  1.00 89.59           H  
ATOM    510  CA  PHE A  33      15.895  16.474 -15.153  1.00 89.59           C  
ATOM    511  HA  PHE A  33      15.422  17.235 -14.533  1.00 89.59           H  
ATOM    512  C   PHE A  33      16.230  15.278 -14.256  1.00 89.59           C  
ATOM    513  CB  PHE A  33      14.923  16.102 -16.273  1.00 89.59           C  
ATOM    514  HB2 PHE A  33      14.007  15.717 -15.824  1.00 89.59           H  
ATOM    515  HB3 PHE A  33      15.345  15.294 -16.870  1.00 89.59           H  
ATOM    516  O   PHE A  33      17.168  14.535 -14.554  1.00 89.59           O  
ATOM    517  CG  PHE A  33      14.553  17.259 -17.175  1.00 89.59           C  
ATOM    518  CD1 PHE A  33      13.797  18.320 -16.647  1.00 89.59           C  
ATOM    519  HD1 PHE A  33      13.490  18.308 -15.612  1.00 89.59           H  
ATOM    520  CD2 PHE A  33      14.911  17.258 -18.537  1.00 89.59           C  
ATOM    521  HD2 PHE A  33      15.466  16.431 -18.955  1.00 89.59           H  
ATOM    522  CE1 PHE A  33      13.378  19.368 -17.482  1.00 89.59           C  
ATOM    523  HE1 PHE A  33      12.725  20.135 -17.092  1.00 89.59           H  
ATOM    524  CE2 PHE A  33      14.482  18.304 -19.374  1.00 89.59           C  
ATOM    525  HE2 PHE A  33      14.687  18.267 -20.434  1.00 89.59           H  
ATOM    526  CZ  PHE A  33      13.714  19.357 -18.846  1.00 89.59           C  
ATOM    527  HZ  PHE A  33      13.327  20.126 -19.498  1.00 89.59           H  
ATOM    528  N   ASP A  34      15.478  15.110 -13.165  1.00 85.32           N  
ATOM    529  H   ASP A  34      14.762  15.799 -12.983  1.00 85.32           H  
ATOM    530  CA  ASP A  34      15.771  14.140 -12.096  1.00 85.32           C  
ATOM    531  HA  ASP A  34      16.714  14.413 -11.623  1.00 85.32           H  
ATOM    532  C   ASP A  34      15.941  12.706 -12.616  1.00 85.32           C  
ATOM    533  CB  ASP A  34      14.649  14.213 -11.033  1.00 85.32           C  
ATOM    534  HB2 ASP A  34      13.687  14.182 -11.543  1.00 85.32           H  
ATOM    535  HB3 ASP A  34      14.709  15.171 -10.515  1.00 85.32           H  
ATOM    536  O   ASP A  34      16.974  12.065 -12.415  1.00 85.32           O  
ATOM    537  CG  ASP A  34      14.682  13.079  -9.991  1.00 85.32           C  
ATOM    538  OD1 ASP A  34      15.777  12.615  -9.622  1.00 85.32           O  
ATOM    539  OD2 ASP A  34      13.591  12.583  -9.613  1.00 85.32           O  
ATOM    540  N   SER A  35      14.906  12.186 -13.273  1.00 82.88           N  
ATOM    541  H   SER A  35      14.111  12.777 -13.469  1.00 82.88           H  
ATOM    542  CA  SER A  35      14.883  10.802 -13.735  1.00 82.88           C  
ATOM    543  HA  SER A  35      15.873  10.575 -14.130  1.00 82.88           H  
ATOM    544  C   SER A  35      13.868  10.591 -14.857  1.00 82.88           C  
ATOM    545  CB  SER A  35      14.606   9.846 -12.560  1.00 82.88           C  
ATOM    546  HB2 SER A  35      14.367   8.854 -12.945  1.00 82.88           H  
ATOM    547  HB3 SER A  35      15.516   9.766 -11.966  1.00 82.88           H  
ATOM    548  O   SER A  35      12.872  11.322 -14.936  1.00 82.88           O  
ATOM    549  OG  SER A  35      13.557  10.278 -11.703  1.00 82.88           O  
ATOM    550  HG  SER A  35      13.878  11.073 -11.271  1.00 82.88           H  
ATOM    551  N   PRO A  36      14.092   9.594 -15.731  1.00 86.83           N  
ATOM    552  CA  PRO A  36      13.135   9.242 -16.768  1.00 86.83           C  
ATOM    553  HA  PRO A  36      12.882  10.118 -17.366  1.00 86.83           H  
ATOM    554  C   PRO A  36      11.862   8.665 -16.153  1.00 86.83           C  
ATOM    555  CB  PRO A  36      13.838   8.213 -17.651  1.00 86.83           C  
ATOM    556  HB2 PRO A  36      14.372   8.706 -18.462  1.00 86.83           H  
ATOM    557  HB3 PRO A  36      13.130   7.493 -18.061  1.00 86.83           H  
ATOM    558  O   PRO A  36      11.898   7.936 -15.158  1.00 86.83           O  
ATOM    559  CG  PRO A  36      14.854   7.564 -16.715  1.00 86.83           C  
ATOM    560  HG2 PRO A  36      15.716   7.174 -17.257  1.00 86.83           H  
ATOM    561  HG3 PRO A  36      14.370   6.772 -16.143  1.00 86.83           H  
ATOM    562  CD  PRO A  36      15.245   8.699 -15.773  1.00 86.83           C  
ATOM    563  HD2 PRO A  36      15.480   8.293 -14.789  1.00 86.83           H  
ATOM    564  HD3 PRO A  36      16.112   9.230 -16.166  1.00 86.83           H  
ATOM    565  N   THR A  37      10.729   8.943 -16.784  1.00 88.13           N  
ATOM    566  H   THR A  37      10.754   9.542 -17.596  1.00 88.13           H  
ATOM    567  CA  THR A  37       9.455   8.331 -16.415  1.00 88.13           C  
ATOM    568  HA  THR A  37       9.376   8.318 -15.328  1.00 88.13           H  
ATOM    569  C   THR A  37       9.424   6.896 -16.933  1.00 88.13           C  
ATOM    570  CB  THR A  37       8.278   9.150 -16.954  1.00 88.13           C  
ATOM    571  HB  THR A  37       8.330   9.181 -18.042  1.00 88.13           H  
ATOM    572  O   THR A  37       9.611   6.646 -18.127  1.00 88.13           O  
ATOM    573  CG2 THR A  37       6.927   8.590 -16.511  1.00 88.13           C  
ATOM    574 HG21 THR A  37       6.781   7.590 -16.919  1.00 88.13           H  
ATOM    575 HG22 THR A  37       6.877   8.553 -15.423  1.00 88.13           H  
ATOM    576 HG23 THR A  37       6.133   9.235 -16.886  1.00 88.13           H  
ATOM    577  OG1 THR A  37       8.349  10.460 -16.447  1.00 88.13           O  
ATOM    578  HG1 THR A  37       7.930  11.022 -17.104  1.00 88.13           H  
ATOM    579  N   VAL A  38       9.177   5.937 -16.039  1.00 89.31           N  
ATOM    580  H   VAL A  38       9.059   6.203 -15.071  1.00 89.31           H  
ATOM    581  CA  VAL A  38       8.958   4.531 -16.405  1.00 89.31           C  
ATOM    582  HA  VAL A  38       9.700   4.239 -17.149  1.00 89.31           H  
ATOM    583  C   VAL A  38       7.572   4.389 -17.032  1.00 89.31           C  
ATOM    584  CB  VAL A  38       9.166   3.588 -15.208  1.00 89.31           C  
ATOM    585  HB  VAL A  38       8.498   3.876 -14.396  1.00 89.31           H  
ATOM    586  O   VAL A  38       6.578   4.775 -16.421  1.00 89.31           O  
ATOM    587  CG1 VAL A  38       8.891   2.126 -15.580  1.00 89.31           C  
ATOM    588 HG11 VAL A  38       9.111   1.475 -14.734  1.00 89.31           H  
ATOM    589 HG12 VAL A  38       9.508   1.829 -16.429  1.00 89.31           H  
ATOM    590 HG13 VAL A  38       7.841   1.994 -15.840  1.00 89.31           H  
ATOM    591  CG2 VAL A  38      10.617   3.672 -14.710  1.00 89.31           C  
ATOM    592 HG21 VAL A  38      11.304   3.387 -15.507  1.00 89.31           H  
ATOM    593 HG22 VAL A  38      10.852   4.687 -14.387  1.00 89.31           H  
ATOM    594 HG23 VAL A  38      10.757   3.002 -13.862  1.00 89.31           H  
ATOM    595  N   ALA A  39       7.506   3.845 -18.246  1.00 90.37           N  
ATOM    596  H   ALA A  39       8.353   3.482 -18.661  1.00 90.37           H  
ATOM    597  CA  ALA A  39       6.256   3.583 -18.951  1.00 90.37           C  
ATOM    598  HA  ALA A  39       5.578   4.424 -18.805  1.00 90.37           H  
ATOM    599  C   ALA A  39       5.567   2.323 -18.409  1.00 90.37           C  
ATOM    600  CB  ALA A  39       6.562   3.448 -20.450  1.00 90.37           C  
ATOM    601  HB1 ALA A  39       7.200   2.583 -20.631  1.00 90.37           H  
ATOM    602  HB2 ALA A  39       5.631   3.326 -21.003  1.00 90.37           H  
ATOM    603  HB3 ALA A  39       7.077   4.340 -20.807  1.00 90.37           H  
ATOM    604  O   ALA A  39       4.373   2.334 -18.119  1.00 90.37           O  
ATOM    605  N   TYR A  40       6.327   1.238 -18.274  1.00 92.97           N  
ATOM    606  H   TYR A  40       7.301   1.300 -18.533  1.00 92.97           H  
ATOM    607  CA  TYR A  40       5.876  -0.049 -17.748  1.00 92.97           C  
ATOM    608  HA  TYR A  40       5.229   0.119 -16.887  1.00 92.97           H  
ATOM    609  C   TYR A  40       7.078  -0.871 -17.275  1.00 92.97           C  
ATOM    610  CB  TYR A  40       5.063  -0.797 -18.819  1.00 92.97           C  
ATOM    611  HB2 TYR A  40       4.117  -0.274 -18.960  1.00 92.97           H  
ATOM    612  HB3 TYR A  40       4.810  -1.793 -18.457  1.00 92.97           H  
ATOM    613  O   TYR A  40       8.229  -0.483 -17.486  1.00 92.97           O  
ATOM    614  CG  TYR A  40       5.740  -0.941 -20.167  1.00 92.97           C  
ATOM    615  CD1 TYR A  40       5.423  -0.044 -21.206  1.00 92.97           C  
ATOM    616  HD1 TYR A  40       4.727   0.761 -21.024  1.00 92.97           H  
ATOM    617  CD2 TYR A  40       6.657  -1.985 -20.390  1.00 92.97           C  
ATOM    618  HD2 TYR A  40       6.899  -2.676 -19.596  1.00 92.97           H  
ATOM    619  CE1 TYR A  40       5.997  -0.212 -22.481  1.00 92.97           C  
ATOM    620  HE1 TYR A  40       5.743   0.453 -23.293  1.00 92.97           H  
ATOM    621  CE2 TYR A  40       7.240  -2.148 -21.660  1.00 92.97           C  
ATOM    622  HE2 TYR A  40       7.929  -2.956 -21.855  1.00 92.97           H  
ATOM    623  OH  TYR A  40       7.370  -1.510 -23.951  1.00 92.97           O  
ATOM    624  HH  TYR A  40       6.910  -1.020 -24.637  1.00 92.97           H  
ATOM    625  CZ  TYR A  40       6.899  -1.272 -22.707  1.00 92.97           C  
ATOM    626  N   SER A  41       6.817  -1.999 -16.618  1.00 95.71           N  
ATOM    627  H   SER A  41       5.863  -2.330 -16.577  1.00 95.71           H  
ATOM    628  CA  SER A  41       7.866  -2.956 -16.257  1.00 95.71           C  
ATOM    629  HA  SER A  41       8.845  -2.496 -16.394  1.00 95.71           H  
ATOM    630  C   SER A  41       7.806  -4.172 -17.174  1.00 95.71           C  
ATOM    631  CB  SER A  41       7.767  -3.355 -14.784  1.00 95.71           C  
ATOM    632  HB2 SER A  41       8.617  -3.983 -14.517  1.00 95.71           H  
ATOM    633  HB3 SER A  41       6.844  -3.913 -14.625  1.00 95.71           H  
ATOM    634  O   SER A  41       6.766  -4.464 -17.760  1.00 95.71           O  
ATOM    635  OG  SER A  41       7.764  -2.189 -13.978  1.00 95.71           O  
ATOM    636  HG  SER A  41       6.956  -1.722 -14.203  1.00 95.71           H  
ATOM    637  N   VAL A  42       8.915  -4.885 -17.308  1.00 95.32           N  
ATOM    638  H   VAL A  42       9.768  -4.545 -16.888  1.00 95.32           H  
ATOM    639  CA  VAL A  42       8.983  -6.159 -18.023  1.00 95.32           C  
ATOM    640  HA  VAL A  42       7.968  -6.507 -18.214  1.00 95.32           H  
ATOM    641  C   VAL A  42       9.642  -7.193 -17.126  1.00 95.32           C  
ATOM    642  CB  VAL A  42       9.678  -6.031 -19.394  1.00 95.32           C  
ATOM    643  HB  VAL A  42       9.680  -7.011 -19.872  1.00 95.32           H  
ATOM    644  O   VAL A  42      10.650  -6.897 -16.486  1.00 95.32           O  
ATOM    645  CG1 VAL A  42       8.897  -5.066 -20.290  1.00 95.32           C  
ATOM    646 HG11 VAL A  42       8.882  -4.068 -19.852  1.00 95.32           H  
ATOM    647 HG12 VAL A  42       7.876  -5.423 -20.424  1.00 95.32           H  
ATOM    648 HG13 VAL A  42       9.375  -5.005 -21.268  1.00 95.32           H  
ATOM    649  CG2 VAL A  42      11.121  -5.521 -19.337  1.00 95.32           C  
ATOM    650 HG21 VAL A  42      11.533  -5.468 -20.344  1.00 95.32           H  
ATOM    651 HG22 VAL A  42      11.164  -4.532 -18.880  1.00 95.32           H  
ATOM    652 HG23 VAL A  42      11.728  -6.218 -18.759  1.00 95.32           H  
ATOM    653  N   LEU A  43       9.064  -8.388 -17.043  1.00 95.02           N  
ATOM    654  H   LEU A  43       8.243  -8.564 -17.604  1.00 95.02           H  
ATOM    655  CA  LEU A  43       9.733  -9.536 -16.443  1.00 95.02           C  
ATOM    656  HA  LEU A  43      10.267  -9.213 -15.549  1.00 95.02           H  
ATOM    657  C   LEU A  43      10.744 -10.073 -17.455  1.00 95.02           C  
ATOM    658  CB  LEU A  43       8.695 -10.599 -16.053  1.00 95.02           C  
ATOM    659  HB2 LEU A  43       8.190 -10.919 -16.965  1.00 95.02           H  
ATOM    660  HB3 LEU A  43       7.954 -10.155 -15.387  1.00 95.02           H  
ATOM    661  O   LEU A  43      10.383 -10.323 -18.603  1.00 95.02           O  
ATOM    662  CG  LEU A  43       9.297 -11.846 -15.380  1.00 95.02           C  
ATOM    663  HG  LEU A  43      10.092 -12.258 -16.003  1.00 95.02           H  
ATOM    664  CD1 LEU A  43       9.870 -11.532 -13.997  1.00 95.02           C  
ATOM    665 HD11 LEU A  43       9.102 -11.076 -13.372  1.00 95.02           H  
ATOM    666 HD12 LEU A  43      10.718 -10.852 -14.087  1.00 95.02           H  
ATOM    667 HD13 LEU A  43      10.214 -12.453 -13.527  1.00 95.02           H  
ATOM    668  CD2 LEU A  43       8.223 -12.918 -15.218  1.00 95.02           C  
ATOM    669 HD21 LEU A  43       8.651 -13.808 -14.756  1.00 95.02           H  
ATOM    670 HD22 LEU A  43       7.403 -12.549 -14.603  1.00 95.02           H  
ATOM    671 HD23 LEU A  43       7.843 -13.197 -16.201  1.00 95.02           H  
ATOM    672  N   VAL A  44      11.993 -10.237 -17.027  1.00 93.81           N  
ATOM    673  H   VAL A  44      12.218  -9.951 -16.084  1.00 93.81           H  
ATOM    674  CA  VAL A  44      13.088 -10.747 -17.855  1.00 93.81           C  
ATOM    675  HA  VAL A  44      12.696 -11.042 -18.828  1.00 93.81           H  
ATOM    676  C   VAL A  44      13.689 -11.976 -17.191  1.00 93.81           C  
ATOM    677  CB  VAL A  44      14.170  -9.672 -18.091  1.00 93.81           C  
ATOM    678  HB  VAL A  44      14.610  -9.388 -17.135  1.00 93.81           H  
ATOM    679  O   VAL A  44      14.097 -11.923 -16.028  1.00 93.81           O  
ATOM    680  CG1 VAL A  44      15.289 -10.186 -19.007  1.00 93.81           C  
ATOM    681 HG11 VAL A  44      14.873 -10.522 -19.957  1.00 93.81           H  
ATOM    682 HG12 VAL A  44      15.818 -11.012 -18.530  1.00 93.81           H  
ATOM    683 HG13 VAL A  44      16.011  -9.390 -19.191  1.00 93.81           H  
ATOM    684  CG2 VAL A  44      13.573  -8.416 -18.735  1.00 93.81           C  
ATOM    685 HG21 VAL A  44      13.064  -8.673 -19.664  1.00 93.81           H  
ATOM    686 HG22 VAL A  44      14.363  -7.691 -18.934  1.00 93.81           H  
ATOM    687 HG23 VAL A  44      12.865  -7.964 -18.040  1.00 93.81           H  
ATOM    688  N   VAL A  45      13.785 -13.064 -17.957  1.00 92.87           N  
ATOM    689  H   VAL A  45      13.375 -13.038 -18.880  1.00 92.87           H  
ATOM    690  CA  VAL A  45      14.569 -14.254 -17.611  1.00 92.87           C  
ATOM    691  HA  VAL A  45      14.973 -14.123 -16.607  1.00 92.87           H  
ATOM    692  C   VAL A  45      15.733 -14.365 -18.592  1.00 92.87           C  
ATOM    693  CB  VAL A  45      13.713 -15.531 -17.584  1.00 92.87           C  
ATOM    694  HB  VAL A  45      13.340 -15.744 -18.586  1.00 92.87           H  
ATOM    695  O   VAL A  45      15.539 -14.568 -19.788  1.00 92.87           O  
ATOM    696  CG1 VAL A  45      14.550 -16.722 -17.094  1.00 92.87           C  
ATOM    697 HG11 VAL A  45      15.358 -16.923 -17.798  1.00 92.87           H  
ATOM    698 HG12 VAL A  45      14.965 -16.511 -16.108  1.00 92.87           H  
ATOM    699 HG13 VAL A  45      13.923 -17.611 -17.042  1.00 92.87           H  
ATOM    700  CG2 VAL A  45      12.517 -15.382 -16.633  1.00 92.87           C  
ATOM    701 HG21 VAL A  45      11.848 -14.601 -16.995  1.00 92.87           H  
ATOM    702 HG22 VAL A  45      12.871 -15.126 -15.634  1.00 92.87           H  
ATOM    703 HG23 VAL A  45      11.955 -16.315 -16.598  1.00 92.87           H  
ATOM    704  N   ALA A  46      16.953 -14.182 -18.095  1.00 93.64           N  
ATOM    705  H   ALA A  46      17.047 -14.049 -17.098  1.00 93.64           H  
ATOM    706  CA  ALA A  46      18.165 -14.160 -18.916  1.00 93.64           C  
ATOM    707  HA  ALA A  46      18.079 -14.892 -19.719  1.00 93.64           H  
ATOM    708  C   ALA A  46      19.400 -14.514 -18.079  1.00 93.64           C  
ATOM    709  CB  ALA A  46      18.295 -12.763 -19.541  1.00 93.64           C  
ATOM    710  HB1 ALA A  46      19.179 -12.711 -20.176  1.00 93.64           H  
ATOM    711  HB2 ALA A  46      17.418 -12.549 -20.153  1.00 93.64           H  
ATOM    712  HB3 ALA A  46      18.361 -12.015 -18.752  1.00 93.64           H  
ATOM    713  O   ALA A  46      19.306 -14.734 -16.871  1.00 93.64           O  
ATOM    714  N   LYS A  47      20.583 -14.556 -18.695  1.00 93.22           N  
ATOM    715  H   LYS A  47      20.610 -14.364 -19.686  1.00 93.22           H  
ATOM    716  CA  LYS A  47      21.863 -14.598 -17.977  1.00 93.22           C  
ATOM    717  HA  LYS A  47      21.666 -14.867 -16.940  1.00 93.22           H  
ATOM    718  C   LYS A  47      22.506 -13.219 -17.951  1.00 93.22           C  
ATOM    719  CB  LYS A  47      22.808 -15.652 -18.567  1.00 93.22           C  
ATOM    720  HB2 LYS A  47      23.031 -15.412 -19.606  1.00 93.22           H  
ATOM    721  HB3 LYS A  47      23.738 -15.633 -17.999  1.00 93.22           H  
ATOM    722  O   LYS A  47      22.406 -12.470 -18.910  1.00 93.22           O  
ATOM    723  CG  LYS A  47      22.195 -17.056 -18.480  1.00 93.22           C  
ATOM    724  HG2 LYS A  47      21.796 -17.213 -17.478  1.00 93.22           H  
ATOM    725  HG3 LYS A  47      21.381 -17.139 -19.200  1.00 93.22           H  
ATOM    726  CD  LYS A  47      23.241 -18.137 -18.765  1.00 93.22           C  
ATOM    727  HD2 LYS A  47      24.010 -18.090 -17.994  1.00 93.22           H  
ATOM    728  HD3 LYS A  47      23.694 -17.965 -19.741  1.00 93.22           H  
ATOM    729  CE  LYS A  47      22.549 -19.503 -18.722  1.00 93.22           C  
ATOM    730  HE2 LYS A  47      21.980 -19.567 -17.795  1.00 93.22           H  
ATOM    731  HE3 LYS A  47      21.831 -19.556 -19.541  1.00 93.22           H  
ATOM    732  NZ  LYS A  47      23.520 -20.622 -18.800  1.00 93.22           N  
ATOM    733  HZ1 LYS A  47      23.037 -21.500 -18.676  1.00 93.22           H  
ATOM    734  HZ2 LYS A  47      23.998 -20.628 -19.690  1.00 93.22           H  
ATOM    735  HZ3 LYS A  47      24.202 -20.540 -18.059  1.00 93.22           H  
ATOM    736  N   VAL A  48      23.206 -12.902 -16.871  1.00 92.52           N  
ATOM    737  H   VAL A  48      23.187 -13.539 -16.088  1.00 92.52           H  
ATOM    738  CA  VAL A  48      24.017 -11.681 -16.752  1.00 92.52           C  
ATOM    739  HA  VAL A  48      24.223 -11.285 -17.746  1.00 92.52           H  
ATOM    740  C   VAL A  48      25.357 -12.012 -16.117  1.00 92.52           C  
ATOM    741  CB  VAL A  48      23.302 -10.568 -15.959  1.00 92.52           C  
ATOM    742  HB  VAL A  48      24.010  -9.760 -15.778  1.00 92.52           H  
ATOM    743  O   VAL A  48      25.451 -12.896 -15.256  1.00 92.52           O  
ATOM    744  CG1 VAL A  48      22.116  -9.991 -16.730  1.00 92.52           C  
ATOM    745 HG11 VAL A  48      21.652  -9.182 -16.165  1.00 92.52           H  
ATOM    746 HG12 VAL A  48      21.372 -10.762 -16.929  1.00 92.52           H  
ATOM    747 HG13 VAL A  48      22.469  -9.577 -17.674  1.00 92.52           H  
ATOM    748  CG2 VAL A  48      22.779 -11.057 -14.607  1.00 92.52           C  
ATOM    749 HG21 VAL A  48      22.296 -10.223 -14.098  1.00 92.52           H  
ATOM    750 HG22 VAL A  48      23.595 -11.456 -14.004  1.00 92.52           H  
ATOM    751 HG23 VAL A  48      22.044 -11.844 -14.780  1.00 92.52           H  
ATOM    752  N   GLU A  49      26.403 -11.302 -16.525  1.00 91.82           N  
ATOM    753  H   GLU A  49      26.277 -10.603 -17.243  1.00 91.82           H  
ATOM    754  CA  GLU A  49      27.699 -11.364 -15.855  1.00 91.82           C  
ATOM    755  HA  GLU A  49      27.976 -12.407 -15.700  1.00 91.82           H  
ATOM    756  C   GLU A  49      27.600 -10.673 -14.489  1.00 91.82           C  
ATOM    757  CB  GLU A  49      28.792 -10.713 -16.713  1.00 91.82           C  
ATOM    758  HB2 GLU A  49      28.511  -9.686 -16.942  1.00 91.82           H  
ATOM    759  HB3 GLU A  49      29.710 -10.700 -16.125  1.00 91.82           H  
ATOM    760  O   GLU A  49      27.307  -9.481 -14.398  1.00 91.82           O  
ATOM    761  CG  GLU A  49      29.056 -11.476 -18.020  1.00 91.82           C  
ATOM    762  HG2 GLU A  49      28.174 -11.406 -18.657  1.00 91.82           H  
ATOM    763  HG3 GLU A  49      29.216 -12.526 -17.776  1.00 91.82           H  
ATOM    764  CD  GLU A  49      30.281 -10.943 -18.782  1.00 91.82           C  
ATOM    765  OE1 GLU A  49      30.749 -11.675 -19.678  1.00 91.82           O  
ATOM    766  OE2 GLU A  49      30.790  -9.845 -18.434  1.00 91.82           O  
ATOM    767  N   LYS A  50      27.836 -11.413 -13.398  1.00 84.70           N  
ATOM    768  H   LYS A  50      28.014 -12.399 -13.525  1.00 84.70           H  
ATOM    769  CA  LYS A  50      27.826 -10.855 -12.034  1.00 84.70           C  
ATOM    770  HA  LYS A  50      27.789  -9.769 -12.123  1.00 84.70           H  
ATOM    771  C   LYS A  50      29.122 -11.151 -11.279  1.00 84.70           C  
ATOM    772  CB  LYS A  50      26.558 -11.293 -11.263  1.00 84.70           C  
ATOM    773  HB2 LYS A  50      26.338 -12.338 -11.482  1.00 84.70           H  
ATOM    774  HB3 LYS A  50      26.744 -11.195 -10.194  1.00 84.70           H  
ATOM    775  O   LYS A  50      29.647 -12.266 -11.298  1.00 84.70           O  
ATOM    776  CG  LYS A  50      25.341 -10.413 -11.615  1.00 84.70           C  
ATOM    777  HG2 LYS A  50      25.603  -9.375 -11.413  1.00 84.70           H  
ATOM    778  HG3 LYS A  50      25.142 -10.502 -12.683  1.00 84.70           H  
ATOM    779  CD  LYS A  50      24.053 -10.747 -10.830  1.00 84.70           C  
ATOM    780  HD2 LYS A  50      23.717 -11.745 -11.109  1.00 84.70           H  
ATOM    781  HD3 LYS A  50      24.255 -10.712  -9.759  1.00 84.70           H  
ATOM    782  CE  LYS A  50      22.969  -9.709 -11.190  1.00 84.70           C  
ATOM    783  HE2 LYS A  50      23.310  -8.722 -10.877  1.00 84.70           H  
ATOM    784  HE3 LYS A  50      22.891  -9.673 -12.276  1.00 84.70           H  
ATOM    785  NZ  LYS A  50      21.618  -9.979 -10.620  1.00 84.70           N  
ATOM    786  HZ1 LYS A  50      21.268 -10.876 -10.922  1.00 84.70           H  
ATOM    787  HZ2 LYS A  50      20.954  -9.313 -10.988  1.00 84.70           H  
ATOM    788  HZ3 LYS A  50      21.597  -9.910  -9.613  1.00 84.70           H  
ATOM    789  N   GLY A  51      29.575 -10.152 -10.519  1.00 82.75           N  
ATOM    790  H   GLY A  51      29.123  -9.255 -10.630  1.00 82.75           H  
ATOM    791  CA  GLY A  51      30.754 -10.220  -9.650  1.00 82.75           C  
ATOM    792  HA2 GLY A  51      30.657  -9.463  -8.872  1.00 82.75           H  
ATOM    793  HA3 GLY A  51      30.792 -11.197  -9.168  1.00 82.75           H  
ATOM    794  C   GLY A  51      32.082  -9.989 -10.378  1.00 82.75           C  
ATOM    795  O   GLY A  51      32.129  -9.884 -11.599  1.00 82.75           O  
ATOM    796  N   LYS A  52      33.182  -9.936  -9.614  1.00 83.21           N  
ATOM    797  H   LYS A  52      33.071 -10.008  -8.612  1.00 83.21           H  
ATOM    798  CA  LYS A  52      34.531  -9.644 -10.144  1.00 83.21           C  
ATOM    799  HA  LYS A  52      34.520  -8.669 -10.632  1.00 83.21           H  
ATOM    800  C   LYS A  52      34.986 -10.629 -11.227  1.00 83.21           C  
ATOM    801  CB  LYS A  52      35.567  -9.618  -9.005  1.00 83.21           C  
ATOM    802  HB2 LYS A  52      36.556  -9.539  -9.455  1.00 83.21           H  
ATOM    803  HB3 LYS A  52      35.526 -10.556  -8.451  1.00 83.21           H  
ATOM    804  O   LYS A  52      35.621 -10.227 -12.188  1.00 83.21           O  
ATOM    805  CG  LYS A  52      35.389  -8.437  -8.036  1.00 83.21           C  
ATOM    806  HG2 LYS A  52      34.452  -8.549  -7.489  1.00 83.21           H  
ATOM    807  HG3 LYS A  52      35.357  -7.509  -8.607  1.00 83.21           H  
ATOM    808  CD  LYS A  52      36.560  -8.372  -7.041  1.00 83.21           C  
ATOM    809  HD2 LYS A  52      36.588  -9.293  -6.457  1.00 83.21           H  
ATOM    810  HD3 LYS A  52      37.491  -8.285  -7.600  1.00 83.21           H  
ATOM    811  CE  LYS A  52      36.426  -7.168  -6.096  1.00 83.21           C  
ATOM    812  HE2 LYS A  52      35.507  -7.273  -5.518  1.00 83.21           H  
ATOM    813  HE3 LYS A  52      36.337  -6.265  -6.699  1.00 83.21           H  
ATOM    814  NZ  LYS A  52      37.593  -7.046  -5.181  1.00 83.21           N  
ATOM    815  HZ1 LYS A  52      38.449  -6.924  -5.703  1.00 83.21           H  
ATOM    816  HZ2 LYS A  52      37.493  -6.244  -4.575  1.00 83.21           H  
ATOM    817  HZ3 LYS A  52      37.695  -7.865  -4.599  1.00 83.21           H  
ATOM    818  N   ALA A  53      34.624 -11.904 -11.084  1.00 86.35           N  
ATOM    819  H   ALA A  53      34.100 -12.156 -10.258  1.00 86.35           H  
ATOM    820  CA  ALA A  53      34.961 -12.960 -12.039  1.00 86.35           C  
ATOM    821  HA  ALA A  53      35.955 -12.760 -12.441  1.00 86.35           H  
ATOM    822  C   ALA A  53      34.013 -13.030 -13.254  1.00 86.35           C  
ATOM    823  CB  ALA A  53      35.022 -14.289 -11.271  1.00 86.35           C  
ATOM    824  HB1 ALA A  53      34.044 -14.526 -10.854  1.00 86.35           H  
ATOM    825  HB2 ALA A  53      35.757 -14.217 -10.469  1.00 86.35           H  
ATOM    826  HB3 ALA A  53      35.330 -15.086 -11.948  1.00 86.35           H  
ATOM    827  O   ALA A  53      34.107 -13.987 -14.015  1.00 86.35           O  
ATOM    828  N   LYS A  54      33.064 -12.087 -13.397  1.00 85.22           N  
ATOM    829  H   LYS A  54      33.072 -11.302 -12.761  1.00 85.22           H  
ATOM    830  CA  LYS A  54      32.099 -12.018 -14.511  1.00 85.22           C  
ATOM    831  HA  LYS A  54      31.305 -11.326 -14.233  1.00 85.22           H  
ATOM    832  C   LYS A  54      31.387 -13.346 -14.810  1.00 85.22           C  
ATOM    833  CB  LYS A  54      32.786 -11.437 -15.755  1.00 85.22           C  
ATOM    834  HB2 LYS A  54      32.086 -11.473 -16.589  1.00 85.22           H  
ATOM    835  HB3 LYS A  54      33.650 -12.047 -16.018  1.00 85.22           H  
ATOM    836  O   LYS A  54      31.108 -13.690 -15.952  1.00 85.22           O  
ATOM    837  CG  LYS A  54      33.218  -9.977 -15.568  1.00 85.22           C  
ATOM    838  HG2 LYS A  54      33.958  -9.890 -14.773  1.00 85.22           H  
ATOM    839  HG3 LYS A  54      32.342  -9.378 -15.319  1.00 85.22           H  
ATOM    840  CD  LYS A  54      33.818  -9.486 -16.887  1.00 85.22           C  
ATOM    841  HD2 LYS A  54      34.786  -9.960 -17.049  1.00 85.22           H  
ATOM    842  HD3 LYS A  54      33.159  -9.787 -17.702  1.00 85.22           H  
ATOM    843  CE  LYS A  54      33.967  -7.967 -16.913  1.00 85.22           C  
ATOM    844  HE2 LYS A  54      33.078  -7.531 -16.456  1.00 85.22           H  
ATOM    845  HE3 LYS A  54      34.842  -7.674 -16.333  1.00 85.22           H  
ATOM    846  NZ  LYS A  54      34.064  -7.510 -18.318  1.00 85.22           N  
ATOM    847  HZ1 LYS A  54      34.865  -7.917 -18.780  1.00 85.22           H  
ATOM    848  HZ2 LYS A  54      33.245  -7.830 -18.814  1.00 85.22           H  
ATOM    849  HZ3 LYS A  54      34.102  -6.503 -18.388  1.00 85.22           H  
ATOM    850  N   LYS A  55      31.072 -14.124 -13.771  1.00 88.89           N  
ATOM    851  H   LYS A  55      31.237 -13.761 -12.843  1.00 88.89           H  
ATOM    852  CA  LYS A  55      30.396 -15.414 -13.958  1.00 88.89           C  
ATOM    853  HA  LYS A  55      30.917 -15.949 -14.752  1.00 88.89           H  
ATOM    854  C   LYS A  55      28.968 -15.172 -14.441  1.00 88.89           C  
ATOM    855  CB  LYS A  55      30.438 -16.272 -12.685  1.00 88.89           C  
ATOM    856  HB2 LYS A  55      30.038 -15.702 -11.847  1.00 88.89           H  
ATOM    857  HB3 LYS A  55      29.805 -17.146 -12.842  1.00 88.89           H  
ATOM    858  O   LYS A  55      28.235 -14.396 -13.823  1.00 88.89           O  
ATOM    859  CG  LYS A  55      31.863 -16.751 -12.360  1.00 88.89           C  
ATOM    860  HG2 LYS A  55      32.281 -17.242 -13.239  1.00 88.89           H  
ATOM    861  HG3 LYS A  55      32.486 -15.891 -12.114  1.00 88.89           H  
ATOM    862  CD  LYS A  55      31.876 -17.743 -11.185  1.00 88.89           C  
ATOM    863  HD2 LYS A  55      31.474 -17.258 -10.296  1.00 88.89           H  
ATOM    864  HD3 LYS A  55      31.253 -18.600 -11.441  1.00 88.89           H  
ATOM    865  CE  LYS A  55      33.312 -18.219 -10.915  1.00 88.89           C  
ATOM    866  HE2 LYS A  55      33.919 -17.361 -10.627  1.00 88.89           H  
ATOM    867  HE3 LYS A  55      33.724 -18.604 -11.848  1.00 88.89           H  
ATOM    868  NZ  LYS A  55      33.381 -19.275  -9.869  1.00 88.89           N  
ATOM    869  HZ1 LYS A  55      33.035 -18.947  -8.979  1.00 88.89           H  
ATOM    870  HZ2 LYS A  55      32.855 -20.090 -10.148  1.00 88.89           H  
ATOM    871  HZ3 LYS A  55      34.337 -19.575  -9.741  1.00 88.89           H  
ATOM    872  N   LEU A  56      28.572 -15.876 -15.500  1.00 91.84           N  
ATOM    873  H   LEU A  56      29.261 -16.422 -15.998  1.00 91.84           H  
ATOM    874  CA  LEU A  56      27.202 -15.861 -16.006  1.00 91.84           C  
ATOM    875  HA  LEU A  56      26.891 -14.825 -16.145  1.00 91.84           H  
ATOM    876  C   LEU A  56      26.258 -16.501 -14.988  1.00 91.84           C  
ATOM    877  CB  LEU A  56      27.120 -16.602 -17.354  1.00 91.84           C  
ATOM    878  HB2 LEU A  56      26.070 -16.739 -17.609  1.00 91.84           H  
ATOM    879  HB3 LEU A  56      27.566 -17.589 -17.235  1.00 91.84           H  
ATOM    880  O   LEU A  56      26.404 -17.676 -14.647  1.00 91.84           O  
ATOM    881  CG  LEU A  56      27.806 -15.880 -18.526  1.00 91.84           C  
ATOM    882  HG  LEU A  56      28.844 -15.670 -18.269  1.00 91.84           H  
ATOM    883  CD1 LEU A  56      27.775 -16.783 -19.760  1.00 91.84           C  
ATOM    884 HD11 LEU A  56      28.283 -16.277 -20.581  1.00 91.84           H  
ATOM    885 HD12 LEU A  56      26.746 -16.991 -20.054  1.00 91.84           H  
ATOM    886 HD13 LEU A  56      28.305 -17.713 -19.553  1.00 91.84           H  
ATOM    887  CD2 LEU A  56      27.094 -14.578 -18.881  1.00 91.84           C  
ATOM    888 HD21 LEU A  56      27.621 -14.116 -19.716  1.00 91.84           H  
ATOM    889 HD22 LEU A  56      26.057 -14.755 -19.164  1.00 91.84           H  
ATOM    890 HD23 LEU A  56      27.136 -13.871 -18.052  1.00 91.84           H  
ATOM    891  N   LYS A  57      25.268 -15.738 -14.527  1.00 92.27           N  
ATOM    892  H   LYS A  57      25.240 -14.772 -14.821  1.00 92.27           H  
ATOM    893  CA  LYS A  57      24.206 -16.220 -13.640  1.00 92.27           C  
ATOM    894  HA  LYS A  57      24.308 -17.296 -13.494  1.00 92.27           H  
ATOM    895  C   LYS A  57      22.849 -15.976 -14.271  1.00 92.27           C  
ATOM    896  CB  LYS A  57      24.290 -15.532 -12.272  1.00 92.27           C  
ATOM    897  HB2 LYS A  57      23.415 -15.823 -11.691  1.00 92.27           H  
ATOM    898  HB3 LYS A  57      24.271 -14.451 -12.405  1.00 92.27           H  
ATOM    899  O   LYS A  57      22.616 -14.894 -14.800  1.00 92.27           O  
ATOM    900  CG  LYS A  57      25.556 -15.938 -11.506  1.00 92.27           C  
ATOM    901  HG2 LYS A  57      25.638 -17.025 -11.500  1.00 92.27           H  
ATOM    902  HG3 LYS A  57      26.435 -15.518 -11.995  1.00 92.27           H  
ATOM    903  CD  LYS A  57      25.484 -15.436 -10.060  1.00 92.27           C  
ATOM    904  HD2 LYS A  57      25.439 -14.347 -10.057  1.00 92.27           H  
ATOM    905  HD3 LYS A  57      24.582 -15.834  -9.596  1.00 92.27           H  
ATOM    906  CE  LYS A  57      26.713 -15.912  -9.282  1.00 92.27           C  
ATOM    907  HE2 LYS A  57      27.596 -15.423  -9.693  1.00 92.27           H  
ATOM    908  HE3 LYS A  57      26.820 -16.985  -9.440  1.00 92.27           H  
ATOM    909  NZ  LYS A  57      26.577 -15.629  -7.830  1.00 92.27           N  
ATOM    910  HZ1 LYS A  57      26.484 -14.637  -7.662  1.00 92.27           H  
ATOM    911  HZ2 LYS A  57      27.378 -15.973  -7.319  1.00 92.27           H  
ATOM    912  HZ3 LYS A  57      25.759 -16.093  -7.462  1.00 92.27           H  
ATOM    913  N   THR A  58      21.963 -16.963 -14.175  1.00 91.86           N  
ATOM    914  H   THR A  58      22.226 -17.837 -13.743  1.00 91.86           H  
ATOM    915  CA  THR A  58      20.555 -16.779 -14.528  1.00 91.86           C  
ATOM    916  HA  THR A  58      20.498 -16.369 -15.536  1.00 91.86           H  
ATOM    917  C   THR A  58      19.921 -15.789 -13.557  1.00 91.86           C  
ATOM    918  CB  THR A  58      19.787 -18.106 -14.523  1.00 91.86           C  
ATOM    919  HB  THR A  58      19.742 -18.500 -13.507  1.00 91.86           H  
ATOM    920  O   THR A  58      20.118 -15.883 -12.343  1.00 91.86           O  
ATOM    921  CG2 THR A  58      18.367 -17.963 -15.069  1.00 91.86           C  
ATOM    922 HG21 THR A  58      17.778 -17.309 -14.426  1.00 91.86           H  
ATOM    923 HG22 THR A  58      18.389 -17.541 -16.074  1.00 91.86           H  
ATOM    924 HG23 THR A  58      17.877 -18.936 -15.097  1.00 91.86           H  
ATOM    925  OG1 THR A  58      20.449 -19.044 -15.348  1.00 91.86           O  
ATOM    926  HG1 THR A  58      19.832 -19.772 -15.447  1.00 91.86           H  
ATOM    927  N   VAL A  59      19.181 -14.833 -14.098  1.00 91.91           N  
ATOM    928  H   VAL A  59      19.073 -14.821 -15.102  1.00 91.91           H  
ATOM    929  CA  VAL A  59      18.389 -13.855 -13.363  1.00 91.91           C  
ATOM    930  HA  VAL A  59      18.387 -14.124 -12.306  1.00 91.91           H  
ATOM    931  C   VAL A  59      16.948 -13.916 -13.837  1.00 91.91           C  
ATOM    932  CB  VAL A  59      18.947 -12.425 -13.481  1.00 91.91           C  
ATOM    933  HB  VAL A  59      18.255 -11.752 -12.977  1.00 91.91           H  
ATOM    934  O   VAL A  59      16.682 -14.154 -15.012  1.00 91.91           O  
ATOM    935  CG1 VAL A  59      20.285 -12.341 -12.735  1.00 91.91           C  
ATOM    936 HG11 VAL A  59      21.008 -13.021 -13.185  1.00 91.91           H  
ATOM    937 HG12 VAL A  59      20.642 -11.313 -12.799  1.00 91.91           H  
ATOM    938 HG13 VAL A  59      20.131 -12.622 -11.694  1.00 91.91           H  
ATOM    939  CG2 VAL A  59      19.120 -11.928 -14.922  1.00 91.91           C  
ATOM    940 HG21 VAL A  59      18.165 -11.958 -15.446  1.00 91.91           H  
ATOM    941 HG22 VAL A  59      19.464 -10.893 -14.915  1.00 91.91           H  
ATOM    942 HG23 VAL A  59      19.842 -12.542 -15.461  1.00 91.91           H  
ATOM    943  N   LYS A  60      16.043 -13.701 -12.888  1.00 93.01           N  
ATOM    944  H   LYS A  60      16.379 -13.542 -11.949  1.00 93.01           H  
ATOM    945  CA  LYS A  60      14.618 -13.467 -13.082  1.00 93.01           C  
ATOM    946  HA  LYS A  60      14.386 -13.356 -14.141  1.00 93.01           H  
ATOM    947  C   LYS A  60      14.333 -12.159 -12.363  1.00 93.01           C  
ATOM    948  CB  LYS A  60      13.841 -14.665 -12.516  1.00 93.01           C  
ATOM    949  HB2 LYS A  60      14.113 -14.809 -11.470  1.00 93.01           H  
ATOM    950  HB3 LYS A  60      14.139 -15.556 -13.070  1.00 93.01           H  
ATOM    951  O   LYS A  60      14.469 -12.103 -11.143  1.00 93.01           O  
ATOM    952  CG  LYS A  60      12.317 -14.513 -12.614  1.00 93.01           C  
ATOM    953  HG2 LYS A  60      11.996 -13.658 -12.020  1.00 93.01           H  
ATOM    954  HG3 LYS A  60      12.026 -14.353 -13.652  1.00 93.01           H  
ATOM    955  CD  LYS A  60      11.643 -15.783 -12.076  1.00 93.01           C  
ATOM    956  HD2 LYS A  60      11.990 -16.649 -12.639  1.00 93.01           H  
ATOM    957  HD3 LYS A  60      11.915 -15.912 -11.028  1.00 93.01           H  
ATOM    958  CE  LYS A  60      10.123 -15.692 -12.185  1.00 93.01           C  
ATOM    959  HE2 LYS A  60       9.800 -14.771 -11.700  1.00 93.01           H  
ATOM    960  HE3 LYS A  60       9.826 -15.639 -13.232  1.00 93.01           H  
ATOM    961  NZ  LYS A  60       9.456 -16.837 -11.515  1.00 93.01           N  
ATOM    962  HZ1 LYS A  60       9.503 -17.707 -12.025  1.00 93.01           H  
ATOM    963  HZ2 LYS A  60       9.813 -16.999 -10.584  1.00 93.01           H  
ATOM    964  HZ3 LYS A  60       8.494 -16.591 -11.332  1.00 93.01           H  
ATOM    965  N   GLU A  61      14.076 -11.089 -13.101  1.00 93.72           N  
ATOM    966  H   GLU A  61      14.010 -11.182 -14.104  1.00 93.72           H  
ATOM    967  CA  GLU A  61      13.938  -9.754 -12.514  1.00 93.72           C  
ATOM    968  HA  GLU A  61      13.483  -9.866 -11.530  1.00 93.72           H  
ATOM    969  C   GLU A  61      12.990  -8.866 -13.313  1.00 93.72           C  
ATOM    970  CB  GLU A  61      15.316  -9.093 -12.298  1.00 93.72           C  
ATOM    971  HB2 GLU A  61      15.173  -8.140 -11.788  1.00 93.72           H  
ATOM    972  HB3 GLU A  61      15.890  -9.735 -11.630  1.00 93.72           H  
ATOM    973  O   GLU A  61      12.683  -9.129 -14.474  1.00 93.72           O  
ATOM    974  CG  GLU A  61      16.137  -8.847 -13.574  1.00 93.72           C  
ATOM    975  HG2 GLU A  61      16.239  -9.786 -14.119  1.00 93.72           H  
ATOM    976  HG3 GLU A  61      15.596  -8.145 -14.208  1.00 93.72           H  
ATOM    977  CD  GLU A  61      17.549  -8.303 -13.282  1.00 93.72           C  
ATOM    978  OE1 GLU A  61      18.060  -7.552 -14.139  1.00 93.72           O  
ATOM    979  OE2 GLU A  61      18.172  -8.674 -12.251  1.00 93.72           O  
ATOM    980  N   LEU A  62      12.512  -7.812 -12.658  1.00 95.55           N  
ATOM    981  H   LEU A  62      12.852  -7.625 -11.725  1.00 95.55           H  
ATOM    982  CA  LEU A  62      11.682  -6.794 -13.279  1.00 95.55           C  
ATOM    983  HA  LEU A  62      11.196  -7.215 -14.159  1.00 95.55           H  
ATOM    984  C   LEU A  62      12.570  -5.642 -13.735  1.00 95.55           C  
ATOM    985  CB  LEU A  62      10.598  -6.346 -12.290  1.00 95.55           C  
ATOM    986  HB2 LEU A  62      10.096  -5.462 -12.684  1.00 95.55           H  
ATOM    987  HB3 LEU A  62      11.078  -6.071 -11.351  1.00 95.55           H  
ATOM    988  O   LEU A  62      13.316  -5.071 -12.940  1.00 95.55           O  
ATOM    989  CG  LEU A  62       9.554  -7.448 -12.040  1.00 95.55           C  
ATOM    990  HG  LEU A  62      10.043  -8.416 -11.927  1.00 95.55           H  
ATOM    991  CD1 LEU A  62       8.805  -7.150 -10.754  1.00 95.55           C  
ATOM    992 HD11 LEU A  62       8.444  -6.121 -10.758  1.00 95.55           H  
ATOM    993 HD12 LEU A  62       7.970  -7.840 -10.633  1.00 95.55           H  
ATOM    994 HD13 LEU A  62       9.504  -7.307  -9.933  1.00 95.55           H  
ATOM    995  CD2 LEU A  62       8.550  -7.544 -13.180  1.00 95.55           C  
ATOM    996 HD21 LEU A  62       8.009  -6.604 -13.287  1.00 95.55           H  
ATOM    997 HD22 LEU A  62       7.845  -8.348 -12.967  1.00 95.55           H  
ATOM    998 HD23 LEU A  62       9.061  -7.778 -14.114  1.00 95.55           H  
ATOM    999  N   LEU A  63      12.454  -5.276 -15.006  1.00 95.24           N  
ATOM   1000  H   LEU A  63      11.859  -5.833 -15.602  1.00 95.24           H  
ATOM   1001  CA  LEU A  63      13.133  -4.134 -15.600  1.00 95.24           C  
ATOM   1002  HA  LEU A  63      13.849  -3.732 -14.882  1.00 95.24           H  
ATOM   1003  C   LEU A  63      12.109  -3.047 -15.925  1.00 95.24           C  
ATOM   1004  CB  LEU A  63      13.914  -4.613 -16.833  1.00 95.24           C  
ATOM   1005  HB2 LEU A  63      14.633  -5.373 -16.526  1.00 95.24           H  
ATOM   1006  HB3 LEU A  63      13.212  -5.083 -17.521  1.00 95.24           H  
ATOM   1007  O   LEU A  63      11.107  -3.302 -16.586  1.00 95.24           O  
ATOM   1008  CG  LEU A  63      14.655  -3.493 -17.581  1.00 95.24           C  
ATOM   1009  HG  LEU A  63      13.960  -2.691 -17.831  1.00 95.24           H  
ATOM   1010  CD1 LEU A  63      15.805  -2.913 -16.755  1.00 95.24           C  
ATOM   1011 HD11 LEU A  63      16.493  -3.710 -16.476  1.00 95.24           H  
ATOM   1012 HD12 LEU A  63      16.341  -2.166 -17.340  1.00 95.24           H  
ATOM   1013 HD13 LEU A  63      15.421  -2.439 -15.851  1.00 95.24           H  
ATOM   1014  CD2 LEU A  63      15.226  -4.036 -18.887  1.00 95.24           C  
ATOM   1015 HD21 LEU A  63      15.742  -3.245 -19.431  1.00 95.24           H  
ATOM   1016 HD22 LEU A  63      14.412  -4.413 -19.506  1.00 95.24           H  
ATOM   1017 HD23 LEU A  63      15.919  -4.850 -18.678  1.00 95.24           H  
ATOM   1018  N   GLY A  64      12.357  -1.819 -15.476  1.00 95.15           N  
ATOM   1019  H   GLY A  64      13.212  -1.657 -14.964  1.00 95.15           H  
ATOM   1020  CA  GLY A  64      11.558  -0.667 -15.889  1.00 95.15           C  
ATOM   1021  HA2 GLY A  64      11.732   0.167 -15.208  1.00 95.15           H  
ATOM   1022  HA3 GLY A  64      10.498  -0.916 -15.866  1.00 95.15           H  
ATOM   1023  C   GLY A  64      11.953  -0.226 -17.296  1.00 95.15           C  
ATOM   1024  O   GLY A  64      13.122   0.074 -17.529  1.00 95.15           O  
ATOM   1025  N   ILE A  65      10.985  -0.157 -18.208  1.00 94.89           N  
ATOM   1026  H   ILE A  65      10.048  -0.423 -17.941  1.00 94.89           H  
ATOM   1027  CA  ILE A  65      11.160   0.434 -19.536  1.00 94.89           C  
ATOM   1028  HA  ILE A  65      12.219   0.452 -19.793  1.00 94.89           H  
ATOM   1029  C   ILE A  65      10.675   1.873 -19.471  1.00 94.89           C  
ATOM   1030  CB  ILE A  65      10.424  -0.383 -20.619  1.00 94.89           C  
ATOM   1031  HB  ILE A  65       9.358  -0.373 -20.391  1.00 94.89           H  
ATOM   1032  O   ILE A  65       9.510   2.143 -19.167  1.00 94.89           O  
ATOM   1033  CG1 ILE A  65      10.873  -1.862 -20.644  1.00 94.89           C  
ATOM   1034 HG12 ILE A  65      10.340  -2.376 -21.444  1.00 94.89           H  
ATOM   1035 HG13 ILE A  65      10.577  -2.334 -19.708  1.00 94.89           H  
ATOM   1036  CG2 ILE A  65      10.607   0.255 -22.009  1.00 94.89           C  
ATOM   1037 HG21 ILE A  65      10.123   1.230 -22.046  1.00 94.89           H  
ATOM   1038 HG22 ILE A  65      11.664   0.376 -22.244  1.00 94.89           H  
ATOM   1039 HG23 ILE A  65      10.149  -0.380 -22.767  1.00 94.89           H  
ATOM   1040  CD1 ILE A  65      12.378  -2.096 -20.845  1.00 94.89           C  
ATOM   1041 HD11 ILE A  65      12.711  -1.648 -21.781  1.00 94.89           H  
ATOM   1042 HD12 ILE A  65      12.946  -1.679 -20.014  1.00 94.89           H  
ATOM   1043 HD13 ILE A  65      12.568  -3.168 -20.890  1.00 94.89           H  
ATOM   1044  N   THR A  66      11.574   2.819 -19.716  1.00 92.42           N  
ATOM   1045  H   THR A  66      12.520   2.548 -19.944  1.00 92.42           H  
ATOM   1046  CA  THR A  66      11.229   4.243 -19.711  1.00 92.42           C  
ATOM   1047  HA  THR A  66      10.576   4.442 -18.861  1.00 92.42           H  
ATOM   1048  C   THR A  66      10.444   4.637 -20.956  1.00 92.42           C  
ATOM   1049  CB  THR A  66      12.460   5.127 -19.528  1.00 92.42           C  
ATOM   1050  HB  THR A  66      12.133   6.166 -19.477  1.00 92.42           H  
ATOM   1051  O   THR A  66      10.484   3.947 -21.973  1.00 92.42           O  
ATOM   1052  CG2 THR A  66      13.246   4.785 -18.261  1.00 92.42           C  
ATOM   1053 HG21 THR A  66      13.462   3.718 -18.202  1.00 92.42           H  
ATOM   1054 HG22 THR A  66      14.198   5.317 -18.272  1.00 92.42           H  
ATOM   1055 HG23 THR A  66      12.671   5.082 -17.384  1.00 92.42           H  
ATOM   1056  OG1 THR A  66      13.314   4.991 -20.625  1.00 92.42           O  
ATOM   1057  HG1 THR A  66      13.769   4.156 -20.499  1.00 92.42           H  
ATOM   1058  N   ILE A  67       9.735   5.769 -20.910  1.00 90.10           N  
ATOM   1059  H   ILE A  67       9.683   6.278 -20.040  1.00 90.10           H  
ATOM   1060  CA  ILE A  67       9.027   6.285 -22.094  1.00 90.10           C  
ATOM   1061  HA  ILE A  67       8.316   5.529 -22.426  1.00 90.10           H  
ATOM   1062  C   ILE A  67      10.007   6.496 -23.264  1.00 90.10           C  
ATOM   1063  CB  ILE A  67       8.235   7.573 -21.757  1.00 90.10           C  
ATOM   1064  HB  ILE A  67       8.937   8.328 -21.402  1.00 90.10           H  
ATOM   1065  O   ILE A  67       9.659   6.200 -24.403  1.00 90.10           O  
ATOM   1066  CG1 ILE A  67       7.183   7.305 -20.653  1.00 90.10           C  
ATOM   1067 HG12 ILE A  67       7.675   6.903 -19.768  1.00 90.10           H  
ATOM   1068 HG13 ILE A  67       6.469   6.561 -21.006  1.00 90.10           H  
ATOM   1069  CG2 ILE A  67       7.516   8.115 -23.007  1.00 90.10           C  
ATOM   1070 HG21 ILE A  67       8.209   8.254 -23.836  1.00 90.10           H  
ATOM   1071 HG22 ILE A  67       7.069   9.087 -22.799  1.00 90.10           H  
ATOM   1072 HG23 ILE A  67       6.739   7.421 -23.326  1.00 90.10           H  
ATOM   1073  CD1 ILE A  67       6.401   8.548 -20.214  1.00 90.10           C  
ATOM   1074 HD11 ILE A  67       7.092   9.363 -20.003  1.00 90.10           H  
ATOM   1075 HD12 ILE A  67       5.830   8.316 -19.314  1.00 90.10           H  
ATOM   1076 HD13 ILE A  67       5.702   8.856 -20.991  1.00 90.10           H  
ATOM   1077  N   MET A  68      11.241   6.936 -22.986  1.00 87.96           N  
ATOM   1078  H   MET A  68      11.485   7.104 -22.020  1.00 87.96           H  
ATOM   1079  CA  MET A  68      12.281   7.131 -24.006  1.00 87.96           C  
ATOM   1080  HA  MET A  68      11.863   7.697 -24.838  1.00 87.96           H  
ATOM   1081  C   MET A  68      12.813   5.813 -24.591  1.00 87.96           C  
ATOM   1082  CB  MET A  68      13.447   7.931 -23.410  1.00 87.96           C  
ATOM   1083  HB2 MET A  68      14.237   7.999 -24.157  1.00 87.96           H  
ATOM   1084  HB3 MET A  68      13.842   7.404 -22.541  1.00 87.96           H  
ATOM   1085  O   MET A  68      13.159   5.758 -25.766  1.00 87.96           O  
ATOM   1086  CG  MET A  68      13.042   9.356 -23.014  1.00 87.96           C  
ATOM   1087  HG2 MET A  68      12.323   9.320 -22.195  1.00 87.96           H  
ATOM   1088  HG3 MET A  68      12.556   9.823 -23.871  1.00 87.96           H  
ATOM   1089  SD  MET A  68      14.434  10.410 -22.527  1.00 87.96           S  
ATOM   1090  CE  MET A  68      14.869   9.668 -20.940  1.00 87.96           C  
ATOM   1091  HE1 MET A  68      15.125   8.616 -21.071  1.00 87.96           H  
ATOM   1092  HE2 MET A  68      14.015   9.767 -20.270  1.00 87.96           H  
ATOM   1093  HE3 MET A  68      15.726  10.194 -20.519  1.00 87.96           H  
ATOM   1094  N   GLU A  69      12.863   4.745 -23.794  1.00 93.65           N  
ATOM   1095  H   GLU A  69      12.599   4.851 -22.825  1.00 93.65           H  
ATOM   1096  CA  GLU A  69      13.314   3.414 -24.230  1.00 93.65           C  
ATOM   1097  HA  GLU A  69      14.119   3.507 -24.959  1.00 93.65           H  
ATOM   1098  C   GLU A  69      12.205   2.589 -24.885  1.00 93.65           C  
ATOM   1099  CB  GLU A  69      13.830   2.648 -23.013  1.00 93.65           C  
ATOM   1100  HB2 GLU A  69      13.980   1.602 -23.278  1.00 93.65           H  
ATOM   1101  HB3 GLU A  69      13.047   2.684 -22.254  1.00 93.65           H  
ATOM   1102  O   GLU A  69      12.482   1.577 -25.522  1.00 93.65           O  
ATOM   1103  CG  GLU A  69      15.153   3.204 -22.459  1.00 93.65           C  
ATOM   1104  HG2 GLU A  69      15.112   4.292 -22.399  1.00 93.65           H  
ATOM   1105  HG3 GLU A  69      15.958   2.942 -23.145  1.00 93.65           H  
ATOM   1106  CD  GLU A  69      15.443   2.642 -21.063  1.00 93.65           C  
ATOM   1107  OE1 GLU A  69      16.618   2.372 -20.735  1.00 93.65           O  
ATOM   1108  OE2 GLU A  69      14.476   2.441 -20.292  1.00 93.65           O  
ATOM   1109  N   ARG A  70      10.941   2.996 -24.733  1.00 93.42           N  
ATOM   1110  H   ARG A  70      10.782   3.802 -24.146  1.00 93.42           H  
ATOM   1111  CA  ARG A  70       9.787   2.219 -25.188  1.00 93.42           C  
ATOM   1112  HA  ARG A  70       9.760   1.281 -24.633  1.00 93.42           H  
ATOM   1113  C   ARG A  70       9.895   1.832 -26.660  1.00 93.42           C  
ATOM   1114  CB  ARG A  70       8.511   3.015 -24.902  1.00 93.42           C  
ATOM   1115  HB2 ARG A  70       8.428   3.189 -23.829  1.00 93.42           H  
ATOM   1116  HB3 ARG A  70       8.556   3.975 -25.415  1.00 93.42           H  
ATOM   1117  O   ARG A  70       9.718   0.665 -26.983  1.00 93.42           O  
ATOM   1118  CG  ARG A  70       7.286   2.242 -25.391  1.00 93.42           C  
ATOM   1119  HG2 ARG A  70       7.348   2.099 -26.470  1.00 93.42           H  
ATOM   1120  HG3 ARG A  70       7.256   1.266 -24.907  1.00 93.42           H  
ATOM   1121  CD  ARG A  70       6.000   3.001 -25.099  1.00 93.42           C  
ATOM   1122  HD2 ARG A  70       5.859   3.067 -24.021  1.00 93.42           H  
ATOM   1123  HD3 ARG A  70       6.080   4.003 -25.521  1.00 93.42           H  
ATOM   1124  NE  ARG A  70       4.876   2.294 -25.722  1.00 93.42           N  
ATOM   1125  HE  ARG A  70       5.115   1.492 -26.288  1.00 93.42           H  
ATOM   1126  NH1 ARG A  70       3.189   3.701 -25.052  1.00 93.42           N  
ATOM   1127 HH11 ARG A  70       3.876   4.294 -24.609  1.00 93.42           H  
ATOM   1128 HH12 ARG A  70       2.211   3.953 -25.085  1.00 93.42           H  
ATOM   1129  NH2 ARG A  70       2.748   1.923 -26.348  1.00 93.42           N  
ATOM   1130 HH21 ARG A  70       3.122   1.198 -26.944  1.00 93.42           H  
ATOM   1131 HH22 ARG A  70       1.778   2.193 -26.434  1.00 93.42           H  
ATOM   1132  CZ  ARG A  70       3.610   2.647 -25.700  1.00 93.42           C  
ATOM   1133  N   SER A  71      10.193   2.789 -27.538  1.00 94.31           N  
ATOM   1134  H   SER A  71      10.291   3.738 -27.207  1.00 94.31           H  
ATOM   1135  CA  SER A  71      10.238   2.537 -28.982  1.00 94.31           C  
ATOM   1136  HA  SER A  71       9.299   2.074 -29.287  1.00 94.31           H  
ATOM   1137  C   SER A  71      11.372   1.589 -29.377  1.00 94.31           C  
ATOM   1138  CB  SER A  71      10.391   3.851 -29.752  1.00 94.31           C  
ATOM   1139  HB2 SER A  71      11.360   4.297 -29.526  1.00 94.31           H  
ATOM   1140  HB3 SER A  71      10.335   3.647 -30.821  1.00 94.31           H  
ATOM   1141  O   SER A  71      11.191   0.766 -30.271  1.00 94.31           O  
ATOM   1142  OG  SER A  71       9.365   4.756 -29.391  1.00 94.31           O  
ATOM   1143  HG  SER A  71       9.402   5.515 -29.977  1.00 94.31           H  
ATOM   1144  N   SER A  72      12.537   1.678 -28.724  1.00 95.16           N  
ATOM   1145  H   SER A  72      12.614   2.277 -27.915  1.00 95.16           H  
ATOM   1146  CA  SER A  72      13.662   0.780 -29.009  1.00 95.16           C  
ATOM   1147  HA  SER A  72      13.756   0.673 -30.090  1.00 95.16           H  
ATOM   1148  C   SER A  72      13.416  -0.620 -28.454  1.00 95.16           C  
ATOM   1149  CB  SER A  72      14.986   1.357 -28.497  1.00 95.16           C  
ATOM   1150  HB2 SER A  72      15.778   0.624 -28.650  1.00 95.16           H  
ATOM   1151  HB3 SER A  72      15.225   2.251 -29.072  1.00 95.16           H  
ATOM   1152  O   SER A  72      13.641  -1.595 -29.169  1.00 95.16           O  
ATOM   1153  OG  SER A  72      14.920   1.701 -27.128  1.00 95.16           O  
ATOM   1154  HG  SER A  72      15.789   1.989 -26.839  1.00 95.16           H  
ATOM   1155  N   PHE A  73      12.878  -0.721 -27.236  1.00 95.49           N  
ATOM   1156  H   PHE A  73      12.762   0.119 -26.688  1.00 95.49           H  
ATOM   1157  CA  PHE A  73      12.481  -1.994 -26.644  1.00 95.49           C  
ATOM   1158  HA  PHE A  73      13.342  -2.663 -26.639  1.00 95.49           H  
ATOM   1159  C   PHE A  73      11.384  -2.691 -27.462  1.00 95.49           C  
ATOM   1160  CB  PHE A  73      12.037  -1.769 -25.193  1.00 95.49           C  
ATOM   1161  HB2 PHE A  73      12.875  -1.370 -24.622  1.00 95.49           H  
ATOM   1162  HB3 PHE A  73      11.238  -1.028 -25.171  1.00 95.49           H  
ATOM   1163  O   PHE A  73      11.523  -3.865 -27.778  1.00 95.49           O  
ATOM   1164  CG  PHE A  73      11.551  -3.042 -24.530  1.00 95.49           C  
ATOM   1165  CD1 PHE A  73      10.176  -3.324 -24.461  1.00 95.49           C  
ATOM   1166  HD1 PHE A  73       9.463  -2.617 -24.862  1.00 95.49           H  
ATOM   1167  CD2 PHE A  73      12.476  -3.989 -24.061  1.00 95.49           C  
ATOM   1168  HD2 PHE A  73      13.535  -3.801 -24.163  1.00 95.49           H  
ATOM   1169  CE1 PHE A  73       9.731  -4.540 -23.918  1.00 95.49           C  
ATOM   1170  HE1 PHE A  73       8.675  -4.762 -23.887  1.00 95.49           H  
ATOM   1171  CE2 PHE A  73      12.038  -5.200 -23.502  1.00 95.49           C  
ATOM   1172  HE2 PHE A  73      12.757  -5.930 -23.161  1.00 95.49           H  
ATOM   1173  CZ  PHE A  73      10.663  -5.477 -23.437  1.00 95.49           C  
ATOM   1174  HZ  PHE A  73      10.321  -6.414 -23.024  1.00 95.49           H  
ATOM   1175  N   GLU A  74      10.317  -1.987 -27.854  1.00 94.06           N  
ATOM   1176  H   GLU A  74      10.236  -1.024 -27.560  1.00 94.06           H  
ATOM   1177  CA  GLU A  74       9.202  -2.577 -28.616  1.00 94.06           C  
ATOM   1178  HA  GLU A  74       8.912  -3.508 -28.129  1.00 94.06           H  
ATOM   1179  C   GLU A  74       9.613  -2.980 -30.044  1.00 94.06           C  
ATOM   1180  CB  GLU A  74       7.968  -1.636 -28.602  1.00 94.06           C  
ATOM   1181  HB2 GLU A  74       8.268  -0.634 -28.910  1.00 94.06           H  
ATOM   1182  HB3 GLU A  74       7.226  -2.009 -29.308  1.00 94.06           H  
ATOM   1183  O   GLU A  74       9.058  -3.937 -30.580  1.00 94.06           O  
ATOM   1184  CG  GLU A  74       7.322  -1.594 -27.200  1.00 94.06           C  
ATOM   1185  HG2 GLU A  74       7.009  -2.608 -26.947  1.00 94.06           H  
ATOM   1186  HG3 GLU A  74       8.089  -1.315 -26.478  1.00 94.06           H  
ATOM   1187  CD  GLU A  74       6.112  -0.655 -26.976  1.00 94.06           C  
ATOM   1188  OE1 GLU A  74       5.530  -0.723 -25.855  1.00 94.06           O  
ATOM   1189  OE2 GLU A  74       5.759   0.214 -27.799  1.00 94.06           O  
ATOM   1190  N   LYS A  75      10.615  -2.315 -30.645  1.00 95.59           N  
ATOM   1191  H   LYS A  75      11.016  -1.527 -30.158  1.00 95.59           H  
ATOM   1192  CA  LYS A  75      11.154  -2.680 -31.967  1.00 95.59           C  
ATOM   1193  HA  LYS A  75      10.315  -2.812 -32.650  1.00 95.59           H  
ATOM   1194  C   LYS A  75      11.895  -4.021 -31.945  1.00 95.59           C  
ATOM   1195  CB  LYS A  75      12.051  -1.547 -32.491  1.00 95.59           C  
ATOM   1196  HB2 LYS A  75      12.897  -1.416 -31.816  1.00 95.59           H  
ATOM   1197  HB3 LYS A  75      11.474  -0.623 -32.507  1.00 95.59           H  
ATOM   1198  O   LYS A  75      11.660  -4.853 -32.817  1.00 95.59           O  
ATOM   1199  CG  LYS A  75      12.568  -1.825 -33.912  1.00 95.59           C  
ATOM   1200  HG2 LYS A  75      13.127  -2.761 -33.925  1.00 95.59           H  
ATOM   1201  HG3 LYS A  75      11.718  -1.914 -34.589  1.00 95.59           H  
ATOM   1202  CD  LYS A  75      13.495  -0.707 -34.400  1.00 95.59           C  
ATOM   1203  HD2 LYS A  75      12.953   0.239 -34.400  1.00 95.59           H  
ATOM   1204  HD3 LYS A  75      14.348  -0.636 -33.726  1.00 95.59           H  
ATOM   1205  CE  LYS A  75      13.975  -1.040 -35.818  1.00 95.59           C  
ATOM   1206  HE2 LYS A  75      13.106  -1.095 -36.474  1.00 95.59           H  
ATOM   1207  HE3 LYS A  75      14.435  -2.028 -35.801  1.00 95.59           H  
ATOM   1208  NZ  LYS A  75      14.945  -0.039 -36.327  1.00 95.59           N  
ATOM   1209  HZ1 LYS A  75      14.530   0.881 -36.351  1.00 95.59           H  
ATOM   1210  HZ2 LYS A  75      15.238  -0.286 -37.261  1.00 95.59           H  
ATOM   1211  HZ3 LYS A  75      15.765  -0.018 -35.738  1.00 95.59           H  
ATOM   1212  N   ASN A  76      12.804  -4.218 -30.988  1.00 94.49           N  
ATOM   1213  H   ASN A  76      12.946  -3.490 -30.303  1.00 94.49           H  
ATOM   1214  CA  ASN A  76      13.475  -5.501 -30.781  1.00 94.49           C  
ATOM   1215  HA  ASN A  76      12.781  -6.293 -31.064  1.00 94.49           H  
ATOM   1216  C   ASN A  76      13.844  -5.692 -29.295  1.00 94.49           C  
ATOM   1217  CB  ASN A  76      14.693  -5.648 -31.718  1.00 94.49           C  
ATOM   1218  HB2 ASN A  76      15.503  -4.990 -31.406  1.00 94.49           H  
ATOM   1219  HB3 ASN A  76      14.405  -5.387 -32.736  1.00 94.49           H  
ATOM   1220  O   ASN A  76      14.903  -5.226 -28.860  1.00 94.49           O  
ATOM   1221  CG  ASN A  76      15.197  -7.086 -31.734  1.00 94.49           C  
ATOM   1222  ND2 ASN A  76      15.992  -7.459 -32.701  1.00 94.49           N  
ATOM   1223 HD21 ASN A  76      16.596  -6.753 -33.098  1.00 94.49           H  
ATOM   1224 HD22 ASN A  76      16.506  -8.307 -32.509  1.00 94.49           H  
ATOM   1225  OD1 ASN A  76      14.849  -7.905 -30.891  1.00 94.49           O  
ATOM   1226  N   PRO A  77      12.998  -6.393 -28.513  1.00 94.50           N  
ATOM   1227  CA  PRO A  77      13.230  -6.591 -27.085  1.00 94.50           C  
ATOM   1228  HA  PRO A  77      13.231  -5.618 -26.592  1.00 94.50           H  
ATOM   1229  C   PRO A  77      14.541  -7.313 -26.765  1.00 94.50           C  
ATOM   1230  CB  PRO A  77      12.032  -7.409 -26.590  1.00 94.50           C  
ATOM   1231  HB2 PRO A  77      11.774  -7.164 -25.560  1.00 94.50           H  
ATOM   1232  HB3 PRO A  77      12.242  -8.475 -26.683  1.00 94.50           H  
ATOM   1233  O   PRO A  77      15.159  -7.018 -25.746  1.00 94.50           O  
ATOM   1234  CG  PRO A  77      10.911  -7.041 -27.556  1.00 94.50           C  
ATOM   1235  HG2 PRO A  77      10.439  -6.112 -27.237  1.00 94.50           H  
ATOM   1236  HG3 PRO A  77      10.169  -7.835 -27.634  1.00 94.50           H  
ATOM   1237  CD  PRO A  77      11.654  -6.832 -28.874  1.00 94.50           C  
ATOM   1238  HD2 PRO A  77      11.134  -6.082 -29.471  1.00 94.50           H  
ATOM   1239  HD3 PRO A  77      11.717  -7.773 -29.419  1.00 94.50           H  
ATOM   1240  N   VAL A  78      14.968  -8.248 -27.622  1.00 94.08           N  
ATOM   1241  H   VAL A  78      14.502  -8.337 -28.514  1.00 94.08           H  
ATOM   1242  CA  VAL A  78      16.184  -9.043 -27.399  1.00 94.08           C  
ATOM   1243  HA  VAL A  78      16.188  -9.392 -26.366  1.00 94.08           H  
ATOM   1244  C   VAL A  78      17.414  -8.158 -27.557  1.00 94.08           C  
ATOM   1245  CB  VAL A  78      16.235 -10.285 -28.308  1.00 94.08           C  
ATOM   1246  HB  VAL A  78      16.146  -9.976 -29.349  1.00 94.08           H  
ATOM   1247  O   VAL A  78      18.153  -8.016 -26.590  1.00 94.08           O  
ATOM   1248  CG1 VAL A  78      17.542 -11.065 -28.137  1.00 94.08           C  
ATOM   1249 HG11 VAL A  78      17.712 -11.312 -27.089  1.00 94.08           H  
ATOM   1250 HG12 VAL A  78      18.385 -10.474 -28.496  1.00 94.08           H  
ATOM   1251 HG13 VAL A  78      17.516 -11.983 -28.724  1.00 94.08           H  
ATOM   1252  CG2 VAL A  78      15.069 -11.233 -27.978  1.00 94.08           C  
ATOM   1253 HG21 VAL A  78      15.138 -11.557 -26.940  1.00 94.08           H  
ATOM   1254 HG22 VAL A  78      14.115 -10.730 -28.140  1.00 94.08           H  
ATOM   1255 HG23 VAL A  78      15.121 -12.107 -28.627  1.00 94.08           H  
ATOM   1256  N   ASP A  79      17.570  -7.473 -28.695  1.00 94.47           N  
ATOM   1257  H   ASP A  79      17.003  -7.720 -29.494  1.00 94.47           H  
ATOM   1258  CA  ASP A  79      18.710  -6.572 -28.935  1.00 94.47           C  
ATOM   1259  HA  ASP A  79      19.634  -7.149 -28.923  1.00 94.47           H  
ATOM   1260  C   ASP A  79      18.801  -5.471 -27.869  1.00 94.47           C  
ATOM   1261  CB  ASP A  79      18.585  -5.862 -30.295  1.00 94.47           C  
ATOM   1262  HB2 ASP A  79      17.660  -5.286 -30.300  1.00 94.47           H  
ATOM   1263  HB3 ASP A  79      19.410  -5.155 -30.385  1.00 94.47           H  
ATOM   1264  O   ASP A  79      19.888  -5.122 -27.412  1.00 94.47           O  
ATOM   1265  CG  ASP A  79      18.603  -6.753 -31.536  1.00 94.47           C  
ATOM   1266  OD1 ASP A  79      18.629  -7.993 -31.405  1.00 94.47           O  
ATOM   1267  OD2 ASP A  79      18.406  -6.173 -32.632  1.00 94.47           O  
ATOM   1268  N   PHE A  80      17.656  -4.922 -27.441  1.00 95.70           N  
ATOM   1269  H   PHE A  80      16.791  -5.226 -27.865  1.00 95.70           H  
ATOM   1270  CA  PHE A  80      17.620  -3.918 -26.378  1.00 95.70           C  
ATOM   1271  HA  PHE A  80      18.254  -3.079 -26.665  1.00 95.70           H  
ATOM   1272  C   PHE A  80      18.165  -4.467 -25.052  1.00 95.70           C  
ATOM   1273  CB  PHE A  80      16.183  -3.415 -26.201  1.00 95.70           C  
ATOM   1274  HB2 PHE A  80      15.848  -2.964 -27.135  1.00 95.70           H  
ATOM   1275  HB3 PHE A  80      15.528  -4.262 -25.994  1.00 95.70           H  
ATOM   1276  O   PHE A  80      18.930  -3.792 -24.360  1.00 95.70           O  
ATOM   1277  CG  PHE A  80      16.042  -2.405 -25.079  1.00 95.70           C  
ATOM   1278  CD1 PHE A  80      15.832  -2.838 -23.755  1.00 95.70           C  
ATOM   1279  HD1 PHE A  80      15.768  -3.894 -23.540  1.00 95.70           H  
ATOM   1280  CD2 PHE A  80      16.152  -1.031 -25.352  1.00 95.70           C  
ATOM   1281  HD2 PHE A  80      16.324  -0.697 -26.364  1.00 95.70           H  
ATOM   1282  CE1 PHE A  80      15.681  -1.904 -22.718  1.00 95.70           C  
ATOM   1283  HE1 PHE A  80      15.475  -2.249 -21.716  1.00 95.70           H  
ATOM   1284  CE2 PHE A  80      16.028  -0.095 -24.311  1.00 95.70           C  
ATOM   1285  HE2 PHE A  80      16.101   0.960 -24.526  1.00 95.70           H  
ATOM   1286  CZ  PHE A  80      15.777  -0.531 -22.998  1.00 95.70           C  
ATOM   1287  HZ  PHE A  80      15.645   0.194 -22.209  1.00 95.70           H  
ATOM   1288  N   LEU A  81      17.762  -5.684 -24.678  1.00 95.49           N  
ATOM   1289  H   LEU A  81      17.183  -6.214 -25.313  1.00 95.49           H  
ATOM   1290  CA  LEU A  81      18.231  -6.338 -23.460  1.00 95.49           C  
ATOM   1291  HA  LEU A  81      18.191  -5.621 -22.640  1.00 95.49           H  
ATOM   1292  C   LEU A  81      19.705  -6.754 -23.590  1.00 95.49           C  
ATOM   1293  CB  LEU A  81      17.298  -7.521 -23.138  1.00 95.49           C  
ATOM   1294  HB2 LEU A  81      17.756  -8.138 -22.365  1.00 95.49           H  
ATOM   1295  HB3 LEU A  81      17.199  -8.132 -24.036  1.00 95.49           H  
ATOM   1296  O   LEU A  81      20.479  -6.557 -22.654  1.00 95.49           O  
ATOM   1297  CG  LEU A  81      15.893  -7.113 -22.654  1.00 95.49           C  
ATOM   1298  HG  LEU A  81      15.452  -6.386 -23.336  1.00 95.49           H  
ATOM   1299  CD1 LEU A  81      14.984  -8.338 -22.589  1.00 95.49           C  
ATOM   1300 HD11 LEU A  81      15.432  -9.109 -21.963  1.00 95.49           H  
ATOM   1301 HD12 LEU A  81      14.007  -8.064 -22.191  1.00 95.49           H  
ATOM   1302 HD13 LEU A  81      14.845  -8.719 -23.601  1.00 95.49           H  
ATOM   1303  CD2 LEU A  81      15.917  -6.482 -21.263  1.00 95.49           C  
ATOM   1304 HD21 LEU A  81      16.365  -7.174 -20.549  1.00 95.49           H  
ATOM   1305 HD22 LEU A  81      14.897  -6.255 -20.953  1.00 95.49           H  
ATOM   1306 HD23 LEU A  81      16.491  -5.556 -21.280  1.00 95.49           H  
ATOM   1307  N   GLU A  82      20.138  -7.235 -24.752  1.00 94.00           N  
ATOM   1308  H   GLU A  82      19.474  -7.399 -25.495  1.00 94.00           H  
ATOM   1309  CA  GLU A  82      21.546  -7.548 -25.012  1.00 94.00           C  
ATOM   1310  HA  GLU A  82      21.904  -8.219 -24.231  1.00 94.00           H  
ATOM   1311  C   GLU A  82      22.443  -6.312 -24.912  1.00 94.00           C  
ATOM   1312  CB  GLU A  82      21.703  -8.268 -26.356  1.00 94.00           C  
ATOM   1313  HB2 GLU A  82      21.210  -7.691 -27.139  1.00 94.00           H  
ATOM   1314  HB3 GLU A  82      22.766  -8.337 -26.585  1.00 94.00           H  
ATOM   1315  O   GLU A  82      23.477  -6.349 -24.242  1.00 94.00           O  
ATOM   1316  CG  GLU A  82      21.121  -9.691 -26.297  1.00 94.00           C  
ATOM   1317  HG2 GLU A  82      21.577 -10.214 -25.456  1.00 94.00           H  
ATOM   1318  HG3 GLU A  82      20.049  -9.650 -26.107  1.00 94.00           H  
ATOM   1319  CD  GLU A  82      21.378 -10.514 -27.565  1.00 94.00           C  
ATOM   1320  OE1 GLU A  82      21.221 -11.756 -27.458  1.00 94.00           O  
ATOM   1321  OE2 GLU A  82      21.764  -9.925 -28.597  1.00 94.00           O  
ATOM   1322  N   ALA A  83      21.992  -5.172 -25.440  1.00 94.16           N  
ATOM   1323  H   ALA A  83      21.164  -5.207 -26.018  1.00 94.16           H  
ATOM   1324  CA  ALA A  83      22.667  -3.887 -25.271  1.00 94.16           C  
ATOM   1325  HA  ALA A  83      23.693  -3.990 -25.624  1.00 94.16           H  
ATOM   1326  C   ALA A  83      22.733  -3.426 -23.800  1.00 94.16           C  
ATOM   1327  CB  ALA A  83      21.954  -2.853 -26.148  1.00 94.16           C  
ATOM   1328  HB1 ALA A  83      20.924  -2.727 -25.814  1.00 94.16           H  
ATOM   1329  HB2 ALA A  83      21.953  -3.190 -27.185  1.00 94.16           H  
ATOM   1330  HB3 ALA A  83      22.474  -1.898 -26.085  1.00 94.16           H  
ATOM   1331  O   ALA A  83      23.651  -2.697 -23.422  1.00 94.16           O  
ATOM   1332  N   LYS A  84      21.796  -3.870 -22.948  1.00 92.27           N  
ATOM   1333  H   LYS A  84      21.066  -4.452 -23.333  1.00 92.27           H  
ATOM   1334  CA  LYS A  84      21.836  -3.667 -21.486  1.00 92.27           C  
ATOM   1335  HA  LYS A  84      22.343  -2.721 -21.294  1.00 92.27           H  
ATOM   1336  C   LYS A  84      22.693  -4.697 -20.735  1.00 92.27           C  
ATOM   1337  CB  LYS A  84      20.408  -3.570 -20.913  1.00 92.27           C  
ATOM   1338  HB2 LYS A  84      19.778  -4.357 -21.327  1.00 92.27           H  
ATOM   1339  HB3 LYS A  84      20.454  -3.707 -19.832  1.00 92.27           H  
ATOM   1340  O   LYS A  84      22.807  -4.604 -19.514  1.00 92.27           O  
ATOM   1341  CG  LYS A  84      19.780  -2.199 -21.193  1.00 92.27           C  
ATOM   1342  HG2 LYS A  84      19.505  -2.128 -22.246  1.00 92.27           H  
ATOM   1343  HG3 LYS A  84      20.518  -1.426 -20.976  1.00 92.27           H  
ATOM   1344  CD  LYS A  84      18.545  -1.944 -20.315  1.00 92.27           C  
ATOM   1345  HD2 LYS A  84      18.804  -2.107 -19.268  1.00 92.27           H  
ATOM   1346  HD3 LYS A  84      17.748  -2.627 -20.607  1.00 92.27           H  
ATOM   1347  CE  LYS A  84      18.110  -0.488 -20.520  1.00 92.27           C  
ATOM   1348  HE2 LYS A  84      17.795  -0.365 -21.556  1.00 92.27           H  
ATOM   1349  HE3 LYS A  84      18.978   0.157 -20.379  1.00 92.27           H  
ATOM   1350  NZ  LYS A  84      17.027  -0.047 -19.606  1.00 92.27           N  
ATOM   1351  HZ1 LYS A  84      16.178  -0.576 -19.740  1.00 92.27           H  
ATOM   1352  HZ2 LYS A  84      17.314  -0.064 -18.637  1.00 92.27           H  
ATOM   1353  HZ3 LYS A  84      16.799   0.908 -19.840  1.00 92.27           H  
ATOM   1354  N   GLY A  85      23.319  -5.646 -21.433  1.00 93.16           N  
ATOM   1355  H   GLY A  85      23.195  -5.662 -22.435  1.00 93.16           H  
ATOM   1356  CA  GLY A  85      24.202  -6.662 -20.854  1.00 93.16           C  
ATOM   1357  HA2 GLY A  85      24.954  -6.917 -21.600  1.00 93.16           H  
ATOM   1358  HA3 GLY A  85      24.709  -6.256 -19.979  1.00 93.16           H  
ATOM   1359  C   GLY A  85      23.506  -7.963 -20.445  1.00 93.16           C  
ATOM   1360  O   GLY A  85      24.122  -8.796 -19.773  1.00 93.16           O  
ATOM   1361  N   TYR A  86      22.241  -8.158 -20.829  1.00 94.25           N  
ATOM   1362  H   TYR A  86      21.801  -7.466 -21.418  1.00 94.25           H  
ATOM   1363  CA  TYR A  86      21.593  -9.463 -20.721  1.00 94.25           C  
ATOM   1364  HA  TYR A  86      21.875  -9.916 -19.771  1.00 94.25           H  
ATOM   1365  C   TYR A  86      22.095 -10.388 -21.834  1.00 94.25           C  
ATOM   1366  CB  TYR A  86      20.067  -9.330 -20.728  1.00 94.25           C  
ATOM   1367  HB2 TYR A  86      19.641 -10.332 -20.689  1.00 94.25           H  
ATOM   1368  HB3 TYR A  86      19.758  -8.886 -21.675  1.00 94.25           H  
ATOM   1369  O   TYR A  86      22.371  -9.969 -22.946  1.00 94.25           O  
ATOM   1370  CG  TYR A  86      19.490  -8.533 -19.569  1.00 94.25           C  
ATOM   1371  CD1 TYR A  86      19.251  -9.159 -18.331  1.00 94.25           C  
ATOM   1372  HD1 TYR A  86      19.490 -10.205 -18.204  1.00 94.25           H  
ATOM   1373  CD2 TYR A  86      19.190  -7.166 -19.716  1.00 94.25           C  
ATOM   1374  HD2 TYR A  86      19.357  -6.670 -20.661  1.00 94.25           H  
ATOM   1375  CE1 TYR A  86      18.728  -8.421 -17.249  1.00 94.25           C  
ATOM   1376  HE1 TYR A  86      18.551  -8.892 -16.294  1.00 94.25           H  
ATOM   1377  CE2 TYR A  86      18.673  -6.424 -18.643  1.00 94.25           C  
ATOM   1378  HE2 TYR A  86      18.459  -5.371 -18.756  1.00 94.25           H  
ATOM   1379  OH  TYR A  86      17.967  -6.303 -16.374  1.00 94.25           O  
ATOM   1380  HH  TYR A  86      17.976  -6.790 -15.547  1.00 94.25           H  
ATOM   1381  CZ  TYR A  86      18.444  -7.047 -17.404  1.00 94.25           C  
ATOM   1382  N   ILE A  87      22.246 -11.670 -21.536  1.00 91.62           N  
ATOM   1383  H   ILE A  87      22.045 -11.959 -20.590  1.00 91.62           H  
ATOM   1384  CA  ILE A  87      22.810 -12.674 -22.440  1.00 91.62           C  
ATOM   1385  HA  ILE A  87      22.855 -12.276 -23.453  1.00 91.62           H  
ATOM   1386  C   ILE A  87      21.872 -13.877 -22.441  1.00 91.62           C  
ATOM   1387  CB  ILE A  87      24.247 -13.041 -21.991  1.00 91.62           C  
ATOM   1388  HB  ILE A  87      24.201 -13.389 -20.959  1.00 91.62           H  
ATOM   1389  O   ILE A  87      21.368 -14.263 -21.384  1.00 91.62           O  
ATOM   1390  CG1 ILE A  87      25.197 -11.821 -22.045  1.00 91.62           C  
ATOM   1391 HG12 ILE A  87      25.403 -11.564 -23.084  1.00 91.62           H  
ATOM   1392 HG13 ILE A  87      24.721 -10.956 -21.581  1.00 91.62           H  
ATOM   1393  CG2 ILE A  87      24.814 -14.180 -22.857  1.00 91.62           C  
ATOM   1394 HG21 ILE A  87      24.261 -15.097 -22.649  1.00 91.62           H  
ATOM   1395 HG22 ILE A  87      25.859 -14.370 -22.614  1.00 91.62           H  
ATOM   1396 HG23 ILE A  87      24.742 -13.918 -23.913  1.00 91.62           H  
ATOM   1397  CD1 ILE A  87      26.520 -12.023 -21.298  1.00 91.62           C  
ATOM   1398 HD11 ILE A  87      26.312 -12.245 -20.251  1.00 91.62           H  
ATOM   1399 HD12 ILE A  87      27.098 -11.100 -21.344  1.00 91.62           H  
ATOM   1400 HD13 ILE A  87      27.114 -12.819 -21.747  1.00 91.62           H  
ATOM   1401  N   ARG A  88      21.668 -14.510 -23.607  1.00 88.04           N  
ATOM   1402  H   ARG A  88      22.060 -14.087 -24.436  1.00 88.04           H  
ATOM   1403  CA  ARG A  88      20.723 -15.636 -23.774  1.00 88.04           C  
ATOM   1404  HA  ARG A  88      20.583 -15.818 -24.839  1.00 88.04           H  
ATOM   1405  C   ARG A  88      19.333 -15.271 -23.244  1.00 88.04           C  
ATOM   1406  CB  ARG A  88      21.254 -16.926 -23.122  1.00 88.04           C  
ATOM   1407  HB2 ARG A  88      21.396 -16.753 -22.055  1.00 88.04           H  
ATOM   1408  HB3 ARG A  88      20.500 -17.705 -23.235  1.00 88.04           H  
ATOM   1409  O   ARG A  88      18.789 -15.958 -22.380  1.00 88.04           O  
ATOM   1410  CG  ARG A  88      22.556 -17.445 -23.732  1.00 88.04           C  
ATOM   1411  HG2 ARG A  88      23.323 -16.670 -23.707  1.00 88.04           H  
ATOM   1412  HG3 ARG A  88      22.386 -17.732 -24.770  1.00 88.04           H  
ATOM   1413  CD  ARG A  88      23.022 -18.659 -22.926  1.00 88.04           C  
ATOM   1414  HD2 ARG A  88      22.984 -18.410 -21.866  1.00 88.04           H  
ATOM   1415  HD3 ARG A  88      22.331 -19.479 -23.123  1.00 88.04           H  
ATOM   1416  NE  ARG A  88      24.398 -19.049 -23.280  1.00 88.04           N  
ATOM   1417  HE  ARG A  88      24.898 -18.412 -23.884  1.00 88.04           H  
ATOM   1418  NH1 ARG A  88      24.420 -21.082 -22.222  1.00 88.04           N  
ATOM   1419 HH11 ARG A  88      23.412 -21.053 -22.284  1.00 88.04           H  
ATOM   1420 HH12 ARG A  88      24.866 -21.987 -22.185  1.00 88.04           H  
ATOM   1421  NH2 ARG A  88      26.256 -20.365 -23.281  1.00 88.04           N  
ATOM   1422 HH21 ARG A  88      26.724 -19.695 -23.874  1.00 88.04           H  
ATOM   1423 HH22 ARG A  88      26.728 -21.235 -23.081  1.00 88.04           H  
ATOM   1424  CZ  ARG A  88      25.021 -20.156 -22.923  1.00 88.04           C  
ATOM   1425  N   VAL A  89      18.820 -14.140 -23.714  1.00 86.22           N  
ATOM   1426  H   VAL A  89      19.321 -13.645 -24.437  1.00 86.22           H  
ATOM   1427  CA  VAL A  89      17.475 -13.673 -23.384  1.00 86.22           C  
ATOM   1428  HA  VAL A  89      17.337 -13.686 -22.303  1.00 86.22           H  
ATOM   1429  C   VAL A  89      16.470 -14.626 -24.019  1.00 86.22           C  
ATOM   1430  CB  VAL A  89      17.261 -12.241 -23.898  1.00 86.22           C  
ATOM   1431  HB  VAL A  89      17.382 -12.228 -24.981  1.00 86.22           H  
ATOM   1432  O   VAL A  89      16.461 -14.797 -25.237  1.00 86.22           O  
ATOM   1433  CG1 VAL A  89      15.859 -11.734 -23.556  1.00 86.22           C  
ATOM   1434 HG11 VAL A  89      15.741 -10.732 -23.969  1.00 86.22           H  
ATOM   1435 HG12 VAL A  89      15.102 -12.374 -24.010  1.00 86.22           H  
ATOM   1436 HG13 VAL A  89      15.710 -11.711 -22.477  1.00 86.22           H  
ATOM   1437  CG2 VAL A  89      18.277 -11.266 -23.288  1.00 86.22           C  
ATOM   1438 HG21 VAL A  89      19.297 -11.566 -23.527  1.00 86.22           H  
ATOM   1439 HG22 VAL A  89      18.126 -10.275 -23.716  1.00 86.22           H  
ATOM   1440 HG23 VAL A  89      18.146 -11.219 -22.207  1.00 86.22           H  
ATOM   1441  N   ASP A  90      15.618 -15.240 -23.205  1.00 81.68           N  
ATOM   1442  H   ASP A  90      15.651 -15.074 -22.209  1.00 81.68           H  
ATOM   1443  CA  ASP A  90      14.514 -16.034 -23.730  1.00 81.68           C  
ATOM   1444  HA  ASP A  90      14.833 -16.537 -24.643  1.00 81.68           H  
ATOM   1445  C   ASP A  90      13.350 -15.102 -24.074  1.00 81.68           C  
ATOM   1446  CB  ASP A  90      14.129 -17.133 -22.740  1.00 81.68           C  
ATOM   1447  HB2 ASP A  90      15.031 -17.674 -22.451  1.00 81.68           H  
ATOM   1448  HB3 ASP A  90      13.704 -16.682 -21.844  1.00 81.68           H  
ATOM   1449  O   ASP A  90      12.654 -14.595 -23.192  1.00 81.68           O  
ATOM   1450  CG  ASP A  90      13.135 -18.126 -23.352  1.00 81.68           C  
ATOM   1451  OD1 ASP A  90      12.432 -17.745 -24.321  1.00 81.68           O  
ATOM   1452  OD2 ASP A  90      13.106 -19.265 -22.842  1.00 81.68           O  
ATOM   1453  N   LYS A  91      13.154 -14.852 -25.373  1.00 82.83           N  
ATOM   1454  H   LYS A  91      13.782 -15.298 -26.026  1.00 82.83           H  
ATOM   1455  CA  LYS A  91      12.117 -13.942 -25.876  1.00 82.83           C  
ATOM   1456  HA  LYS A  91      12.300 -12.954 -25.452  1.00 82.83           H  
ATOM   1457  C   LYS A  91      10.710 -14.351 -25.428  1.00 82.83           C  
ATOM   1458  CB  LYS A  91      12.220 -13.861 -27.408  1.00 82.83           C  
ATOM   1459  HB2 LYS A  91      11.959 -14.829 -27.835  1.00 82.83           H  
ATOM   1460  HB3 LYS A  91      13.251 -13.633 -27.677  1.00 82.83           H  
ATOM   1461  O   LYS A  91       9.877 -13.473 -25.223  1.00 82.83           O  
ATOM   1462  CG  LYS A  91      11.304 -12.776 -27.999  1.00 82.83           C  
ATOM   1463  HG2 LYS A  91      11.562 -11.811 -27.562  1.00 82.83           H  
ATOM   1464  HG3 LYS A  91      10.264 -13.004 -27.767  1.00 82.83           H  
ATOM   1465  CD  LYS A  91      11.452 -12.697 -29.523  1.00 82.83           C  
ATOM   1466  HD2 LYS A  91      11.202 -13.666 -29.955  1.00 82.83           H  
ATOM   1467  HD3 LYS A  91      12.485 -12.452 -29.769  1.00 82.83           H  
ATOM   1468  CE  LYS A  91      10.513 -11.623 -30.083  1.00 82.83           C  
ATOM   1469  HE2 LYS A  91       9.490 -11.873 -29.800  1.00 82.83           H  
ATOM   1470  HE3 LYS A  91      10.763 -10.669 -29.617  1.00 82.83           H  
ATOM   1471  NZ  LYS A  91      10.627 -11.516 -31.559  1.00 82.83           N  
ATOM   1472  HZ1 LYS A  91      10.010 -10.799 -31.914  1.00 82.83           H  
ATOM   1473  HZ2 LYS A  91      11.573 -11.277 -31.823  1.00 82.83           H  
ATOM   1474  HZ3 LYS A  91      10.385 -12.393 -31.998  1.00 82.83           H  
ATOM   1475  N   ILE A  92      10.446 -15.651 -25.268  1.00 83.91           N  
ATOM   1476  H   ILE A  92      11.213 -16.307 -25.302  1.00 83.91           H  
ATOM   1477  CA  ILE A  92       9.131 -16.173 -24.859  1.00 83.91           C  
ATOM   1478  HA  ILE A  92       8.355 -15.677 -25.443  1.00 83.91           H  
ATOM   1479  C   ILE A  92       8.855 -15.841 -23.385  1.00 83.91           C  
ATOM   1480  CB  ILE A  92       9.055 -17.695 -25.147  1.00 83.91           C  
ATOM   1481  HB  ILE A  92       9.861 -18.189 -24.604  1.00 83.91           H  
ATOM   1482  O   ILE A  92       7.704 -15.694 -22.984  1.00 83.91           O  
ATOM   1483  CG1 ILE A  92       9.240 -17.963 -26.662  1.00 83.91           C  
ATOM   1484 HG12 ILE A  92       8.396 -17.544 -27.211  1.00 83.91           H  
ATOM   1485 HG13 ILE A  92      10.146 -17.468 -27.013  1.00 83.91           H  
ATOM   1486  CG2 ILE A  92       7.721 -18.295 -24.661  1.00 83.91           C  
ATOM   1487 HG21 ILE A  92       7.675 -19.361 -24.881  1.00 83.91           H  
ATOM   1488 HG22 ILE A  92       7.630 -18.196 -23.580  1.00 83.91           H  
ATOM   1489 HG23 ILE A  92       6.882 -17.788 -25.138  1.00 83.91           H  
ATOM   1490  CD1 ILE A  92       9.389 -19.444 -27.030  1.00 83.91           C  
ATOM   1491 HD11 ILE A  92       8.452 -19.978 -26.873  1.00 83.91           H  
ATOM   1492 HD12 ILE A  92       9.659 -19.527 -28.082  1.00 83.91           H  
ATOM   1493 HD13 ILE A  92      10.175 -19.898 -26.427  1.00 83.91           H  
ATOM   1494  N   LEU A  93       9.908 -15.649 -22.587  1.00 83.15           N  
ATOM   1495  H   LEU A  93      10.830 -15.751 -22.987  1.00 83.15           H  
ATOM   1496  CA  LEU A  93       9.826 -15.327 -21.162  1.00 83.15           C  
ATOM   1497  HA  LEU A  93       8.858 -15.663 -20.789  1.00 83.15           H  
ATOM   1498  C   LEU A  93       9.861 -13.817 -20.872  1.00 83.15           C  
ATOM   1499  CB  LEU A  93      10.920 -16.099 -20.404  1.00 83.15           C  
ATOM   1500  HB2 LEU A  93      10.831 -15.871 -19.342  1.00 83.15           H  
ATOM   1501  HB3 LEU A  93      11.891 -15.739 -20.742  1.00 83.15           H  
ATOM   1502  O   LEU A  93       9.996 -13.422 -19.712  1.00 83.15           O  
ATOM   1503  CG  LEU A  93      10.865 -17.629 -20.574  1.00 83.15           C  
ATOM   1504  HG  LEU A  93      11.004 -17.889 -21.624  1.00 83.15           H  
ATOM   1505  CD1 LEU A  93      11.984 -18.273 -19.754  1.00 83.15           C  
ATOM   1506 HD11 LEU A  93      11.821 -18.104 -18.690  1.00 83.15           H  
ATOM   1507 HD12 LEU A  93      12.003 -19.343 -19.962  1.00 83.15           H  
ATOM   1508 HD13 LEU A  93      12.947 -17.859 -20.052  1.00 83.15           H  
ATOM   1509  CD2 LEU A  93       9.536 -18.221 -20.096  1.00 83.15           C  
ATOM   1510 HD21 LEU A  93       8.727 -17.884 -20.744  1.00 83.15           H  
ATOM   1511 HD22 LEU A  93       9.333 -17.920 -19.068  1.00 83.15           H  
ATOM   1512 HD23 LEU A  93       9.581 -19.308 -20.158  1.00 83.15           H  
ATOM   1513  N   ILE A  94       9.733 -12.968 -21.898  1.00 90.60           N  
ATOM   1514  H   ILE A  94       9.611 -13.355 -22.822  1.00 90.60           H  
ATOM   1515  CA  ILE A  94       9.586 -11.520 -21.726  1.00 90.60           C  
ATOM   1516  HA  ILE A  94      10.110 -11.224 -20.818  1.00 90.60           H  
ATOM   1517  C   ILE A  94       8.103 -11.193 -21.555  1.00 90.60           C  
ATOM   1518  CB  ILE A  94      10.217 -10.725 -22.889  1.00 90.60           C  
ATOM   1519  HB  ILE A  94       9.697 -10.986 -23.811  1.00 90.60           H  
ATOM   1520  O   ILE A  94       7.340 -11.186 -22.521  1.00 90.60           O  
ATOM   1521  CG1 ILE A  94      11.714 -11.067 -23.057  1.00 90.60           C  
ATOM   1522 HG12 ILE A  94      12.265 -10.779 -22.161  1.00 90.60           H  
ATOM   1523 HG13 ILE A  94      11.822 -12.143 -23.188  1.00 90.60           H  
ATOM   1524  CG2 ILE A  94      10.046  -9.212 -22.636  1.00 90.60           C  
ATOM   1525 HG21 ILE A  94      10.580  -8.922 -21.731  1.00 90.60           H  
ATOM   1526 HG22 ILE A  94      10.429  -8.651 -23.488  1.00 90.60           H  
ATOM   1527 HG23 ILE A  94       8.991  -8.956 -22.531  1.00 90.60           H  
ATOM   1528  CD1 ILE A  94      12.353 -10.398 -24.281  1.00 90.60           C  
ATOM   1529 HD11 ILE A  94      11.736 -10.569 -25.163  1.00 90.60           H  
ATOM   1530 HD12 ILE A  94      13.340 -10.828 -24.458  1.00 90.60           H  
ATOM   1531 HD13 ILE A  94      12.469  -9.327 -24.116  1.00 90.60           H  
ATOM   1532  N   ILE A  95       7.696 -10.859 -20.331  1.00 92.33           N  
ATOM   1533  H   ILE A  95       8.379 -10.883 -19.587  1.00 92.33           H  
ATOM   1534  CA  ILE A  95       6.303 -10.503 -20.026  1.00 92.33           C  
ATOM   1535  HA  ILE A  95       5.683 -10.720 -20.896  1.00 92.33           H  
ATOM   1536  C   ILE A  95       6.212  -9.004 -19.758  1.00 92.33           C  
ATOM   1537  CB  ILE A  95       5.728 -11.353 -18.872  1.00 92.33           C  
ATOM   1538  HB  ILE A  95       6.261 -11.110 -17.953  1.00 92.33           H  
ATOM   1539  O   ILE A  95       6.821  -8.496 -18.816  1.00 92.33           O  
ATOM   1540  CG1 ILE A  95       5.921 -12.861 -19.164  1.00 92.33           C  
ATOM   1541 HG12 ILE A  95       6.986 -13.077 -19.246  1.00 92.33           H  
ATOM   1542 HG13 ILE A  95       5.453 -13.112 -20.116  1.00 92.33           H  
ATOM   1543  CG2 ILE A  95       4.242 -11.003 -18.655  1.00 92.33           C  
ATOM   1544 HG21 ILE A  95       3.659 -11.269 -19.537  1.00 92.33           H  
ATOM   1545 HG22 ILE A  95       4.115  -9.941 -18.446  1.00 92.33           H  
ATOM   1546 HG23 ILE A  95       3.847 -11.546 -17.797  1.00 92.33           H  
ATOM   1547  CD1 ILE A  95       5.364 -13.793 -18.082  1.00 92.33           C  
ATOM   1548 HD11 ILE A  95       4.275 -13.792 -18.109  1.00 92.33           H  
ATOM   1549 HD12 ILE A  95       5.711 -14.809 -18.269  1.00 92.33           H  
ATOM   1550 HD13 ILE A  95       5.703 -13.473 -17.097  1.00 92.33           H  
ATOM   1551  N   LYS A  96       5.434  -8.284 -20.572  1.00 93.22           N  
ATOM   1552  H   LYS A  96       4.941  -8.776 -21.304  1.00 93.22           H  
ATOM   1553  CA  LYS A  96       5.141  -6.861 -20.358  1.00 93.22           C  
ATOM   1554  HA  LYS A  96       6.049  -6.378 -19.998  1.00 93.22           H  
ATOM   1555  C   LYS A  96       4.088  -6.700 -19.265  1.00 93.22           C  
ATOM   1556  CB  LYS A  96       4.735  -6.204 -21.685  1.00 93.22           C  
ATOM   1557  HB2 LYS A  96       3.856  -6.711 -22.082  1.00 93.22           H  
ATOM   1558  HB3 LYS A  96       5.554  -6.334 -22.393  1.00 93.22           H  
ATOM   1559  O   LYS A  96       3.008  -7.270 -19.349  1.00 93.22           O  
ATOM   1560  CG  LYS A  96       4.429  -4.704 -21.546  1.00 93.22           C  
ATOM   1561  HG2 LYS A  96       3.519  -4.573 -20.959  1.00 93.22           H  
ATOM   1562  HG3 LYS A  96       5.256  -4.213 -21.034  1.00 93.22           H  
ATOM   1563  CD  LYS A  96       4.237  -4.074 -22.933  1.00 93.22           C  
ATOM   1564  HD2 LYS A  96       3.509  -4.660 -23.493  1.00 93.22           H  
ATOM   1565  HD3 LYS A  96       5.189  -4.098 -23.463  1.00 93.22           H  
ATOM   1566  CE  LYS A  96       3.743  -2.629 -22.834  1.00 93.22           C  
ATOM   1567  HE2 LYS A  96       4.423  -2.074 -22.188  1.00 93.22           H  
ATOM   1568  HE3 LYS A  96       2.761  -2.638 -22.360  1.00 93.22           H  
ATOM   1569  NZ  LYS A  96       3.658  -1.990 -24.176  1.00 93.22           N  
ATOM   1570  HZ1 LYS A  96       3.141  -2.570 -24.821  1.00 93.22           H  
ATOM   1571  HZ2 LYS A  96       4.563  -1.828 -24.595  1.00 93.22           H  
ATOM   1572  HZ3 LYS A  96       3.212  -1.085 -24.129  1.00 93.22           H  
ATOM   1573  N   LEU A  97       4.407  -5.885 -18.267  1.00 93.93           N  
ATOM   1574  H   LEU A  97       5.324  -5.461 -18.274  1.00 93.93           H  
ATOM   1575  CA  LEU A  97       3.596  -5.658 -17.078  1.00 93.93           C  
ATOM   1576  HA  LEU A  97       2.677  -6.242 -17.127  1.00 93.93           H  
ATOM   1577  C   LEU A  97       3.236  -4.170 -16.988  1.00 93.93           C  
ATOM   1578  CB  LEU A  97       4.375  -6.143 -15.846  1.00 93.93           C  
ATOM   1579  HB2 LEU A  97       5.329  -5.619 -15.809  1.00 93.93           H  
ATOM   1580  HB3 LEU A  97       3.812  -5.882 -14.950  1.00 93.93           H  
ATOM   1581  O   LEU A  97       4.080  -3.347 -16.597  1.00 93.93           O  
ATOM   1582  CG  LEU A  97       4.633  -7.660 -15.846  1.00 93.93           C  
ATOM   1583  HG  LEU A  97       5.022  -7.982 -16.812  1.00 93.93           H  
ATOM   1584  CD1 LEU A  97       5.695  -7.975 -14.802  1.00 93.93           C  
ATOM   1585 HD11 LEU A  97       6.635  -7.522 -15.119  1.00 93.93           H  
ATOM   1586 HD12 LEU A  97       5.834  -9.053 -14.733  1.00 93.93           H  
ATOM   1587 HD13 LEU A  97       5.399  -7.578 -13.831  1.00 93.93           H  
ATOM   1588  CD2 LEU A  97       3.371  -8.458 -15.538  1.00 93.93           C  
ATOM   1589 HD21 LEU A  97       2.930  -8.133 -14.596  1.00 93.93           H  
ATOM   1590 HD22 LEU A  97       3.619  -9.518 -15.474  1.00 93.93           H  
ATOM   1591 HD23 LEU A  97       2.640  -8.331 -16.337  1.00 93.93           H  
ATOM   1592  N   PRO A  98       1.999  -3.795 -17.362  1.00 90.98           N  
ATOM   1593  CA  PRO A  98       1.477  -2.456 -17.133  1.00 90.98           C  
ATOM   1594  HA  PRO A  98       2.031  -1.756 -17.760  1.00 90.98           H  
ATOM   1595  C   PRO A  98       1.594  -2.034 -15.665  1.00 90.98           C  
ATOM   1596  CB  PRO A  98       0.013  -2.493 -17.585  1.00 90.98           C  
ATOM   1597  HB2 PRO A  98      -0.299  -1.549 -18.033  1.00 90.98           H  
ATOM   1598  HB3 PRO A  98      -0.632  -2.743 -16.743  1.00 90.98           H  
ATOM   1599  O   PRO A  98       1.674  -2.862 -14.750  1.00 90.98           O  
ATOM   1600  CG  PRO A  98      -0.023  -3.637 -18.595  1.00 90.98           C  
ATOM   1601  HG2 PRO A  98       0.314  -3.282 -19.569  1.00 90.98           H  
ATOM   1602  HG3 PRO A  98      -1.015  -4.082 -18.669  1.00 90.98           H  
ATOM   1603  CD  PRO A  98       0.996  -4.619 -18.026  1.00 90.98           C  
ATOM   1604  HD2 PRO A  98       0.511  -5.272 -17.301  1.00 90.98           H  
ATOM   1605  HD3 PRO A  98       1.429  -5.212 -18.832  1.00 90.98           H  
ATOM   1606  N   LYS A  99       1.584  -0.721 -15.428  1.00 90.17           N  
ATOM   1607  H   LYS A  99       1.436  -0.094 -16.206  1.00 90.17           H  
ATOM   1608  CA  LYS A  99       1.566  -0.182 -14.068  1.00 90.17           C  
ATOM   1609  HA  LYS A  99       2.459  -0.536 -13.552  1.00 90.17           H  
ATOM   1610  C   LYS A  99       0.341  -0.714 -13.318  1.00 90.17           C  
ATOM   1611  CB  LYS A  99       1.576   1.349 -14.122  1.00 90.17           C  
ATOM   1612  HB2 LYS A  99       2.318   1.677 -14.849  1.00 90.17           H  
ATOM   1613  HB3 LYS A  99       0.596   1.710 -14.434  1.00 90.17           H  
ATOM   1614  O   LYS A  99      -0.756  -0.706 -13.861  1.00 90.17           O  
ATOM   1615  CG  LYS A  99       1.941   1.933 -12.755  1.00 90.17           C  
ATOM   1616  HG2 LYS A  99       2.941   1.593 -12.487  1.00 90.17           H  
ATOM   1617  HG3 LYS A  99       1.237   1.588 -11.997  1.00 90.17           H  
ATOM   1618  CD  LYS A  99       1.917   3.460 -12.800  1.00 90.17           C  
ATOM   1619  HD2 LYS A  99       2.562   3.815 -13.604  1.00 90.17           H  
ATOM   1620  HD3 LYS A  99       0.894   3.789 -12.981  1.00 90.17           H  
ATOM   1621  CE  LYS A  99       2.417   3.998 -11.460  1.00 90.17           C  
ATOM   1622  HE2 LYS A  99       1.877   3.488 -10.663  1.00 90.17           H  
ATOM   1623  HE3 LYS A  99       3.473   3.746 -11.357  1.00 90.17           H  
ATOM   1624  NZ  LYS A  99       2.204   5.460 -11.361  1.00 90.17           N  
ATOM   1625  HZ1 LYS A  99       2.580   5.810 -10.491  1.00 90.17           H  
ATOM   1626  HZ2 LYS A  99       2.634   5.938 -12.139  1.00 90.17           H  
ATOM   1627  HZ3 LYS A  99       1.211   5.648 -11.360  1.00 90.17           H  
ATOM   1628  N   TYR A 100       0.553  -1.138 -12.076  1.00 92.83           N  
ATOM   1629  H   TYR A 100       1.507  -1.147 -11.745  1.00 92.83           H  
ATOM   1630  CA  TYR A 100      -0.446  -1.767 -11.211  1.00 92.83           C  
ATOM   1631  HA  TYR A 100       0.066  -1.965 -10.269  1.00 92.83           H  
ATOM   1632  C   TYR A 100      -0.927  -3.150 -11.673  1.00 92.83           C  
ATOM   1633  CB  TYR A 100      -1.592  -0.795 -10.884  1.00 92.83           C  
ATOM   1634  HB2 TYR A 100      -2.193  -1.215 -10.077  1.00 92.83           H  
ATOM   1635  HB3 TYR A 100      -2.248  -0.710 -11.750  1.00 92.83           H  
ATOM   1636  O   TYR A 100      -1.998  -3.582 -11.264  1.00 92.83           O  
ATOM   1637  CG  TYR A 100      -1.146   0.584 -10.448  1.00 92.83           C  
ATOM   1638  CD1 TYR A 100      -0.363   0.730  -9.288  1.00 92.83           C  
ATOM   1639  HD1 TYR A 100      -0.090  -0.140  -8.709  1.00 92.83           H  
ATOM   1640  CD2 TYR A 100      -1.534   1.719 -11.186  1.00 92.83           C  
ATOM   1641  HD2 TYR A 100      -2.151   1.597 -12.064  1.00 92.83           H  
ATOM   1642  CE1 TYR A 100       0.019   2.010  -8.852  1.00 92.83           C  
ATOM   1643  HE1 TYR A 100       0.591   2.114  -7.942  1.00 92.83           H  
ATOM   1644  CE2 TYR A 100      -1.147   3.003 -10.758  1.00 92.83           C  
ATOM   1645  HE2 TYR A 100      -1.482   3.876 -11.299  1.00 92.83           H  
ATOM   1646  OH  TYR A 100      -0.004   4.382  -9.158  1.00 92.83           O  
ATOM   1647  HH  TYR A 100       0.179   4.345  -8.216  1.00 92.83           H  
ATOM   1648  CZ  TYR A 100      -0.382   3.147  -9.583  1.00 92.83           C  
ATOM   1649  N   SER A 101      -0.115  -3.881 -12.450  1.00 93.97           N  
ATOM   1650  H   SER A 101       0.720  -3.457 -12.827  1.00 93.97           H  
ATOM   1651  CA  SER A 101      -0.337  -5.322 -12.661  1.00 93.97           C  
ATOM   1652  HA  SER A 101      -1.255  -5.459 -13.232  1.00 93.97           H  
ATOM   1653  C   SER A 101      -0.485  -6.037 -11.313  1.00 93.97           C  
ATOM   1654  CB  SER A 101       0.817  -5.967 -13.431  1.00 93.97           C  
ATOM   1655  HB2 SER A 101       1.752  -5.807 -12.894  1.00 93.97           H  
ATOM   1656  HB3 SER A 101       0.639  -7.039 -13.508  1.00 93.97           H  
ATOM   1657  O   SER A 101       0.309  -5.791 -10.396  1.00 93.97           O  
ATOM   1658  OG  SER A 101       0.924  -5.429 -14.733  1.00 93.97           O  
ATOM   1659  HG  SER A 101       1.115  -4.491 -14.674  1.00 93.97           H  
ATOM   1660  N   LEU A 102      -1.508  -6.883 -11.194  1.00 95.30           N  
ATOM   1661  H   LEU A 102      -2.092  -7.057 -11.999  1.00 95.30           H  
ATOM   1662  CA  LEU A 102      -1.910  -7.524  -9.946  1.00 95.30           C  
ATOM   1663  HA  LEU A 102      -1.561  -6.914  -9.113  1.00 95.30           H  
ATOM   1664  C   LEU A 102      -1.287  -8.914  -9.820  1.00 95.30           C  
ATOM   1665  CB  LEU A 102      -3.447  -7.571  -9.900  1.00 95.30           C  
ATOM   1666  HB2 LEU A 102      -3.831  -6.560 -10.035  1.00 95.30           H  
ATOM   1667  HB3 LEU A 102      -3.796  -8.168 -10.743  1.00 95.30           H  
ATOM   1668  O   LEU A 102      -1.414  -9.748 -10.711  1.00 95.30           O  
ATOM   1669  CG  LEU A 102      -4.045  -8.155  -8.607  1.00 95.30           C  
ATOM   1670  HG  LEU A 102      -3.674  -9.167  -8.446  1.00 95.30           H  
ATOM   1671  CD1 LEU A 102      -3.719  -7.299  -7.382  1.00 95.30           C  
ATOM   1672 HD11 LEU A 102      -4.322  -7.638  -6.539  1.00 95.30           H  
ATOM   1673 HD12 LEU A 102      -2.661  -7.380  -7.134  1.00 95.30           H  
ATOM   1674 HD13 LEU A 102      -3.986  -6.262  -7.582  1.00 95.30           H  
ATOM   1675  CD2 LEU A 102      -5.567  -8.203  -8.736  1.00 95.30           C  
ATOM   1676 HD21 LEU A 102      -6.010  -8.659  -7.851  1.00 95.30           H  
ATOM   1677 HD22 LEU A 102      -5.845  -8.793  -9.610  1.00 95.30           H  
ATOM   1678 HD23 LEU A 102      -5.967  -7.197  -8.861  1.00 95.30           H  
ATOM   1679  N   PHE A 103      -0.652  -9.167  -8.686  1.00 96.12           N  
ATOM   1680  H   PHE A 103      -0.555  -8.421  -8.012  1.00 96.12           H  
ATOM   1681  CA  PHE A 103      -0.024 -10.439  -8.359  1.00 96.12           C  
ATOM   1682  HA  PHE A 103      -0.134 -11.139  -9.187  1.00 96.12           H  
ATOM   1683  C   PHE A 103      -0.686 -11.043  -7.126  1.00 96.12           C  
ATOM   1684  CB  PHE A 103       1.467 -10.197  -8.127  1.00 96.12           C  
ATOM   1685  HB2 PHE A 103       1.594  -9.388  -7.409  1.00 96.12           H  
ATOM   1686  HB3 PHE A 103       1.895 -11.090  -7.670  1.00 96.12           H  
ATOM   1687  O   PHE A 103      -0.837 -10.344  -6.124  1.00 96.12           O  
ATOM   1688  CG  PHE A 103       2.232  -9.868  -9.393  1.00 96.12           C  
ATOM   1689  CD1 PHE A 103       2.827 -10.894 -10.153  1.00 96.12           C  
ATOM   1690  HD1 PHE A 103       2.744 -11.926  -9.845  1.00 96.12           H  
ATOM   1691  CD2 PHE A 103       2.338  -8.532  -9.824  1.00 96.12           C  
ATOM   1692  HD2 PHE A 103       1.854  -7.747  -9.262  1.00 96.12           H  
ATOM   1693  CE1 PHE A 103       3.552 -10.585 -11.313  1.00 96.12           C  
ATOM   1694  HE1 PHE A 103       4.017 -11.380 -11.878  1.00 96.12           H  
ATOM   1695  CE2 PHE A 103       3.036  -8.228 -11.005  1.00 96.12           C  
ATOM   1696  HE2 PHE A 103       3.076  -7.211 -11.366  1.00 96.12           H  
ATOM   1697  CZ  PHE A 103       3.656  -9.252 -11.739  1.00 96.12           C  
ATOM   1698  HZ  PHE A 103       4.191  -9.029 -12.650  1.00 96.12           H  
ATOM   1699  N   GLU A 104      -1.050 -12.322  -7.189  1.00 96.67           N  
ATOM   1700  H   GLU A 104      -0.888 -12.823  -8.051  1.00 96.67           H  
ATOM   1701  CA  GLU A 104      -1.501 -13.120  -6.047  1.00 96.67           C  
ATOM   1702  HA  GLU A 104      -1.833 -12.444  -5.260  1.00 96.67           H  
ATOM   1703  C   GLU A 104      -0.358 -13.968  -5.502  1.00 96.67           C  
ATOM   1704  CB  GLU A 104      -2.686 -14.014  -6.424  1.00 96.67           C  
ATOM   1705  HB2 GLU A 104      -3.351 -13.425  -7.055  1.00 96.67           H  
ATOM   1706  HB3 GLU A 104      -2.350 -14.871  -7.007  1.00 96.67           H  
ATOM   1707  O   GLU A 104       0.286 -14.716  -6.239  1.00 96.67           O  
ATOM   1708  CG  GLU A 104      -3.433 -14.497  -5.169  1.00 96.67           C  
ATOM   1709  HG2 GLU A 104      -2.828 -15.257  -4.675  1.00 96.67           H  
ATOM   1710  HG3 GLU A 104      -3.545 -13.659  -4.482  1.00 96.67           H  
ATOM   1711  CD  GLU A 104      -4.835 -15.053  -5.455  1.00 96.67           C  
ATOM   1712  OE1 GLU A 104      -5.284 -15.907  -4.661  1.00 96.67           O  
ATOM   1713  OE2 GLU A 104      -5.518 -14.504  -6.350  1.00 96.67           O  
ATOM   1714  N   LEU A 105      -0.126 -13.825  -4.206  1.00 95.87           N  
ATOM   1715  H   LEU A 105      -0.770 -13.243  -3.690  1.00 95.87           H  
ATOM   1716  CA  LEU A 105       0.835 -14.545  -3.390  1.00 95.87           C  
ATOM   1717  HA  LEU A 105       1.485 -15.147  -4.024  1.00 95.87           H  
ATOM   1718  C   LEU A 105       0.073 -15.508  -2.458  1.00 95.87           C  
ATOM   1719  CB  LEU A 105       1.704 -13.530  -2.610  1.00 95.87           C  
ATOM   1720  HB2 LEU A 105       1.093 -13.015  -1.869  1.00 95.87           H  
ATOM   1721  HB3 LEU A 105       2.451 -14.108  -2.067  1.00 95.87           H  
ATOM   1722  O   LEU A 105      -1.137 -15.705  -2.581  1.00 95.87           O  
ATOM   1723  CG  LEU A 105       2.464 -12.495  -3.463  1.00 95.87           C  
ATOM   1724  HG  LEU A 105       2.729 -12.934  -4.425  1.00 95.87           H  
ATOM   1725  CD1 LEU A 105       1.663 -11.208  -3.695  1.00 95.87           C  
ATOM   1726 HD11 LEU A 105       1.345 -10.793  -2.738  1.00 95.87           H  
ATOM   1727 HD12 LEU A 105       0.780 -11.423  -4.297  1.00 95.87           H  
ATOM   1728 HD13 LEU A 105       2.274 -10.487  -4.237  1.00 95.87           H  
ATOM   1729  CD2 LEU A 105       3.754 -12.064  -2.769  1.00 95.87           C  
ATOM   1730 HD21 LEU A 105       4.322 -11.424  -3.445  1.00 95.87           H  
ATOM   1731 HD22 LEU A 105       4.359 -12.943  -2.545  1.00 95.87           H  
ATOM   1732 HD23 LEU A 105       3.528 -11.525  -1.848  1.00 95.87           H  
ATOM   1733  N   GLU A 106       0.770 -16.111  -1.500  1.00 92.87           N  
ATOM   1734  H   GLU A 106       1.756 -15.909  -1.409  1.00 92.87           H  
ATOM   1735  CA  GLU A 106       0.175 -17.015  -0.520  1.00 92.87           C  
ATOM   1736  HA  GLU A 106      -0.255 -17.844  -1.082  1.00 92.87           H  
ATOM   1737  C   GLU A 106      -0.981 -16.380   0.285  1.00 92.87           C  
ATOM   1738  CB  GLU A 106       1.269 -17.610   0.387  1.00 92.87           C  
ATOM   1739  HB2 GLU A 106       0.807 -18.406   0.971  1.00 92.87           H  
ATOM   1740  HB3 GLU A 106       2.030 -18.079  -0.237  1.00 92.87           H  
ATOM   1741  O   GLU A 106      -1.037 -15.168   0.499  1.00 92.87           O  
ATOM   1742  CG  GLU A 106       1.950 -16.649   1.379  1.00 92.87           C  
ATOM   1743  HG2 GLU A 106       2.584 -17.247   2.033  1.00 92.87           H  
ATOM   1744  HG3 GLU A 106       1.185 -16.193   2.009  1.00 92.87           H  
ATOM   1745  CD  GLU A 106       2.824 -15.552   0.753  1.00 92.87           C  
ATOM   1746  OE1 GLU A 106       3.021 -14.516   1.424  1.00 92.87           O  
ATOM   1747  OE2 GLU A 106       3.293 -15.688  -0.396  1.00 92.87           O  
ATOM   1748  N   ASN A 107      -1.920 -17.208   0.759  1.00 90.37           N  
ATOM   1749  H   ASN A 107      -1.803 -18.198   0.596  1.00 90.37           H  
ATOM   1750  CA  ASN A 107      -3.056 -16.800   1.606  1.00 90.37           C  
ATOM   1751  HA  ASN A 107      -3.679 -17.686   1.737  1.00 90.37           H  
ATOM   1752  C   ASN A 107      -3.994 -15.735   0.986  1.00 90.37           C  
ATOM   1753  CB  ASN A 107      -2.531 -16.412   3.003  1.00 90.37           C  
ATOM   1754  HB2 ASN A 107      -3.371 -16.226   3.672  1.00 90.37           H  
ATOM   1755  HB3 ASN A 107      -1.948 -15.495   2.929  1.00 90.37           H  
ATOM   1756  O   ASN A 107      -4.680 -14.999   1.709  1.00 90.37           O  
ATOM   1757  CG  ASN A 107      -1.682 -17.502   3.628  1.00 90.37           C  
ATOM   1758  ND2 ASN A 107      -0.609 -17.148   4.295  1.00 90.37           N  
ATOM   1759 HD21 ASN A 107      -0.323 -16.180   4.336  1.00 90.37           H  
ATOM   1760 HD22 ASN A 107      -0.057 -17.901   4.679  1.00 90.37           H  
ATOM   1761  OD1 ASN A 107      -1.966 -18.681   3.518  1.00 90.37           O  
ATOM   1762  N   GLY A 108      -4.012 -15.627  -0.348  1.00 92.46           N  
ATOM   1763  H   GLY A 108      -3.400 -16.224  -0.887  1.00 92.46           H  
ATOM   1764  CA  GLY A 108      -4.775 -14.614  -1.084  1.00 92.46           C  
ATOM   1765  HA2 GLY A 108      -5.811 -14.619  -0.746  1.00 92.46           H  
ATOM   1766  HA3 GLY A 108      -4.756 -14.872  -2.143  1.00 92.46           H  
ATOM   1767  C   GLY A 108      -4.212 -13.195  -0.933  1.00 92.46           C  
ATOM   1768  O   GLY A 108      -4.908 -12.212  -1.222  1.00 92.46           O  
ATOM   1769  N   ARG A 109      -2.972 -13.062  -0.441  1.00 96.07           N  
ATOM   1770  H   ARG A 109      -2.451 -13.905  -0.248  1.00 96.07           H  
ATOM   1771  CA  ARG A 109      -2.247 -11.793  -0.364  1.00 96.07           C  
ATOM   1772  HA  ARG A 109      -2.872 -11.055   0.139  1.00 96.07           H  
ATOM   1773  C   ARG A 109      -1.964 -11.304  -1.776  1.00 96.07           C  
ATOM   1774  CB  ARG A 109      -0.960 -12.003   0.446  1.00 96.07           C  
ATOM   1775  HB2 ARG A 109      -1.240 -12.389   1.426  1.00 96.07           H  
ATOM   1776  HB3 ARG A 109      -0.338 -12.751  -0.046  1.00 96.07           H  
ATOM   1777  O   ARG A 109      -1.497 -12.055  -2.618  1.00 96.07           O  
ATOM   1778  CG  ARG A 109      -0.134 -10.724   0.629  1.00 96.07           C  
ATOM   1779  HG2 ARG A 109      -0.799  -9.912   0.923  1.00 96.07           H  
ATOM   1780  HG3 ARG A 109       0.357 -10.454  -0.305  1.00 96.07           H  
ATOM   1781  CD  ARG A 109       0.916 -10.930   1.732  1.00 96.07           C  
ATOM   1782  HD2 ARG A 109       1.273  -9.950   2.048  1.00 96.07           H  
ATOM   1783  HD3 ARG A 109       0.441 -11.388   2.600  1.00 96.07           H  
ATOM   1784  NE  ARG A 109       2.041 -11.795   1.311  1.00 96.07           N  
ATOM   1785  HE  ARG A 109       1.902 -12.794   1.265  1.00 96.07           H  
ATOM   1786  NH1 ARG A 109       3.677 -10.215   1.286  1.00 96.07           N  
ATOM   1787 HH11 ARG A 109       4.559  -9.976   0.855  1.00 96.07           H  
ATOM   1788 HH12 ARG A 109       2.998  -9.556   1.639  1.00 96.07           H  
ATOM   1789  NH2 ARG A 109       4.183 -12.253   0.666  1.00 96.07           N  
ATOM   1790 HH21 ARG A 109       3.945 -13.235   0.674  1.00 96.07           H  
ATOM   1791 HH22 ARG A 109       5.088 -11.915   0.371  1.00 96.07           H  
ATOM   1792  CZ  ARG A 109       3.287 -11.433   1.099  1.00 96.07           C  
ATOM   1793  N   LYS A 110      -2.246 -10.037  -2.044  1.00 96.84           N  
ATOM   1794  H   LYS A 110      -2.622  -9.469  -1.298  1.00 96.84           H  
ATOM   1795  CA  LYS A 110      -2.147  -9.440  -3.371  1.00 96.84           C  
ATOM   1796  HA  LYS A 110      -1.675 -10.167  -4.032  1.00 96.84           H  
ATOM   1797  C   LYS A 110      -1.254  -8.213  -3.352  1.00 96.84           C  
ATOM   1798  CB  LYS A 110      -3.544  -9.142  -3.927  1.00 96.84           C  
ATOM   1799  HB2 LYS A 110      -3.439  -8.497  -4.799  1.00 96.84           H  
ATOM   1800  HB3 LYS A 110      -4.126  -8.613  -3.172  1.00 96.84           H  
ATOM   1801  O   LYS A 110      -1.288  -7.404  -2.418  1.00 96.84           O  
ATOM   1802  CG  LYS A 110      -4.281 -10.422  -4.349  1.00 96.84           C  
ATOM   1803  HG2 LYS A 110      -4.241 -11.144  -3.533  1.00 96.84           H  
ATOM   1804  HG3 LYS A 110      -3.782 -10.856  -5.216  1.00 96.84           H  
ATOM   1805  CD  LYS A 110      -5.750 -10.153  -4.688  1.00 96.84           C  
ATOM   1806  HD2 LYS A 110      -6.215  -9.631  -3.852  1.00 96.84           H  
ATOM   1807  HD3 LYS A 110      -5.822  -9.538  -5.585  1.00 96.84           H  
ATOM   1808  CE  LYS A 110      -6.448 -11.501  -4.905  1.00 96.84           C  
ATOM   1809  HE2 LYS A 110      -6.087 -11.952  -5.829  1.00 96.84           H  
ATOM   1810  HE3 LYS A 110      -6.159 -12.181  -4.103  1.00 96.84           H  
ATOM   1811  NZ  LYS A 110      -7.923 -11.375  -4.936  1.00 96.84           N  
ATOM   1812  HZ1 LYS A 110      -8.283 -11.026  -4.059  1.00 96.84           H  
ATOM   1813  HZ2 LYS A 110      -8.311 -12.290  -5.113  1.00 96.84           H  
ATOM   1814  HZ3 LYS A 110      -8.208 -10.773  -5.695  1.00 96.84           H  
ATOM   1815  N   ARG A 111      -0.472  -8.042  -4.416  1.00 97.01           N  
ATOM   1816  H   ARG A 111      -0.505  -8.757  -5.128  1.00 97.01           H  
ATOM   1817  CA  ARG A 111       0.404  -6.884  -4.624  1.00 97.01           C  
ATOM   1818  HA  ARG A 111       0.151  -6.114  -3.895  1.00 97.01           H  
ATOM   1819  C   ARG A 111       0.182  -6.275  -5.998  1.00 97.01           C  
ATOM   1820  CB  ARG A 111       1.873  -7.286  -4.434  1.00 97.01           C  
ATOM   1821  HB2 ARG A 111       2.089  -8.137  -5.080  1.00 97.01           H  
ATOM   1822  HB3 ARG A 111       2.512  -6.462  -4.752  1.00 97.01           H  
ATOM   1823  O   ARG A 111       0.076  -6.986  -6.989  1.00 97.01           O  
ATOM   1824  CG  ARG A 111       2.242  -7.659  -2.991  1.00 97.01           C  
ATOM   1825  HG2 ARG A 111       1.592  -8.455  -2.629  1.00 97.01           H  
ATOM   1826  HG3 ARG A 111       3.262  -8.043  -3.002  1.00 97.01           H  
ATOM   1827  CD  ARG A 111       2.155  -6.467  -2.029  1.00 97.01           C  
ATOM   1828  HD2 ARG A 111       2.649  -5.607  -2.481  1.00 97.01           H  
ATOM   1829  HD3 ARG A 111       1.104  -6.230  -1.865  1.00 97.01           H  
ATOM   1830  NE  ARG A 111       2.819  -6.778  -0.752  1.00 97.01           N  
ATOM   1831  HE  ARG A 111       3.608  -7.403  -0.825  1.00 97.01           H  
ATOM   1832  NH1 ARG A 111       1.690  -5.297   0.584  1.00 97.01           N  
ATOM   1833 HH11 ARG A 111       1.251  -4.924  -0.246  1.00 97.01           H  
ATOM   1834 HH12 ARG A 111       1.471  -4.973   1.515  1.00 97.01           H  
ATOM   1835  NH2 ARG A 111       3.080  -6.777   1.507  1.00 97.01           N  
ATOM   1836 HH21 ARG A 111       2.783  -6.485   2.427  1.00 97.01           H  
ATOM   1837 HH22 ARG A 111       3.826  -7.447   1.383  1.00 97.01           H  
ATOM   1838  CZ  ARG A 111       2.526  -6.285   0.437  1.00 97.01           C  
ATOM   1839  N   LEU A 112       0.153  -4.949  -6.046  1.00 96.73           N  
ATOM   1840  H   LEU A 112       0.262  -4.448  -5.176  1.00 96.73           H  
ATOM   1841  CA  LEU A 112       0.146  -4.181  -7.289  1.00 96.73           C  
ATOM   1842  HA  LEU A 112      -0.239  -4.794  -8.104  1.00 96.73           H  
ATOM   1843  C   LEU A 112       1.579  -3.769  -7.628  1.00 96.73           C  
ATOM   1844  CB  LEU A 112      -0.755  -2.946  -7.133  1.00 96.73           C  
ATOM   1845  HB2 LEU A 112      -0.382  -2.368  -6.288  1.00 96.73           H  
ATOM   1846  HB3 LEU A 112      -0.670  -2.330  -8.028  1.00 96.73           H  
ATOM   1847  O   LEU A 112       2.274  -3.195  -6.785  1.00 96.73           O  
ATOM   1848  CG  LEU A 112      -2.241  -3.241  -6.882  1.00 96.73           C  
ATOM   1849  HG  LEU A 112      -2.342  -3.978  -6.086  1.00 96.73           H  
ATOM   1850  CD1 LEU A 112      -2.938  -1.956  -6.440  1.00 96.73           C  
ATOM   1851 HD11 LEU A 112      -2.865  -1.195  -7.216  1.00 96.73           H  
ATOM   1852 HD12 LEU A 112      -2.493  -1.587  -5.516  1.00 96.73           H  
ATOM   1853 HD13 LEU A 112      -3.989  -2.174  -6.252  1.00 96.73           H  
ATOM   1854  CD2 LEU A 112      -2.942  -3.754  -8.134  1.00 96.73           C  
ATOM   1855 HD21 LEU A 112      -3.985  -3.975  -7.906  1.00 96.73           H  
ATOM   1856 HD22 LEU A 112      -2.462  -4.661  -8.503  1.00 96.73           H  
ATOM   1857 HD23 LEU A 112      -2.923  -3.001  -8.921  1.00 96.73           H  
ATOM   1858  N   LEU A 113       2.019  -4.009  -8.860  1.00 96.15           N  
ATOM   1859  H   LEU A 113       1.435  -4.553  -9.478  1.00 96.15           H  
ATOM   1860  CA  LEU A 113       3.339  -3.590  -9.325  1.00 96.15           C  
ATOM   1861  HA  LEU A 113       4.043  -3.715  -8.502  1.00 96.15           H  
ATOM   1862  C   LEU A 113       3.337  -2.106  -9.720  1.00 96.15           C  
ATOM   1863  CB  LEU A 113       3.772  -4.521 -10.466  1.00 96.15           C  
ATOM   1864  HB2 LEU A 113       3.059  -4.430 -11.285  1.00 96.15           H  
ATOM   1865  HB3 LEU A 113       3.741  -5.545 -10.095  1.00 96.15           H  
ATOM   1866  O   LEU A 113       2.989  -1.747 -10.844  1.00 96.15           O  
ATOM   1867  CG  LEU A 113       5.187  -4.237 -10.997  1.00 96.15           C  
ATOM   1868  HG  LEU A 113       5.276  -3.191 -11.291  1.00 96.15           H  
ATOM   1869  CD1 LEU A 113       6.252  -4.547  -9.949  1.00 96.15           C  
ATOM   1870 HD11 LEU A 113       6.140  -3.891  -9.086  1.00 96.15           H  
ATOM   1871 HD12 LEU A 113       7.237  -4.358 -10.376  1.00 96.15           H  
ATOM   1872 HD13 LEU A 113       6.182  -5.588  -9.632  1.00 96.15           H  
ATOM   1873  CD2 LEU A 113       5.464  -5.100 -12.222  1.00 96.15           C  
ATOM   1874 HD21 LEU A 113       4.744  -4.865 -13.006  1.00 96.15           H  
ATOM   1875 HD22 LEU A 113       5.381  -6.154 -11.956  1.00 96.15           H  
ATOM   1876 HD23 LEU A 113       6.472  -4.903 -12.588  1.00 96.15           H  
ATOM   1877  N   ALA A 114       3.733  -1.221  -8.803  1.00 94.22           N  
ATOM   1878  H   ALA A 114       4.041  -1.563  -7.904  1.00 94.22           H  
ATOM   1879  CA  ALA A 114       3.807   0.217  -9.074  1.00 94.22           C  
ATOM   1880  HA  ALA A 114       2.908   0.521  -9.609  1.00 94.22           H  
ATOM   1881  C   ALA A 114       5.009   0.589  -9.957  1.00 94.22           C  
ATOM   1882  CB  ALA A 114       3.839   0.961  -7.739  1.00 94.22           C  
ATOM   1883  HB1 ALA A 114       2.895   0.784  -7.224  1.00 94.22           H  
ATOM   1884  HB2 ALA A 114       3.958   2.031  -7.910  1.00 94.22           H  
ATOM   1885  HB3 ALA A 114       4.664   0.606  -7.120  1.00 94.22           H  
ATOM   1886  O   ALA A 114       4.916   1.506 -10.776  1.00 94.22           O  
ATOM   1887  N   SER A 115       6.130  -0.115  -9.791  1.00 93.35           N  
ATOM   1888  H   SER A 115       6.138  -0.826  -9.074  1.00 93.35           H  
ATOM   1889  CA  SER A 115       7.307  -0.050 -10.662  1.00 93.35           C  
ATOM   1890  HA  SER A 115       6.981   0.001 -11.700  1.00 93.35           H  
ATOM   1891  C   SER A 115       8.168  -1.300 -10.481  1.00 93.35           C  
ATOM   1892  CB  SER A 115       8.146   1.196 -10.338  1.00 93.35           C  
ATOM   1893  HB2 SER A 115       8.876   1.342 -11.134  1.00 93.35           H  
ATOM   1894  HB3 SER A 115       7.506   2.077 -10.300  1.00 93.35           H  
ATOM   1895  O   SER A 115       7.979  -2.045  -9.523  1.00 93.35           O  
ATOM   1896  OG  SER A 115       8.841   1.052  -9.113  1.00 93.35           O  
ATOM   1897  HG  SER A 115       8.207   1.086  -8.393  1.00 93.35           H  
ATOM   1898  N   ALA A 116       9.183  -1.484 -11.324  1.00 94.67           N  
ATOM   1899  H   ALA A 116       9.238  -0.910 -12.153  1.00 94.67           H  
ATOM   1900  CA  ALA A 116      10.149  -2.577 -11.201  1.00 94.67           C  
ATOM   1901  HA  ALA A 116       9.633  -3.519 -11.389  1.00 94.67           H  
ATOM   1902  C   ALA A 116      10.821  -2.695  -9.811  1.00 94.67           C  
ATOM   1903  CB  ALA A 116      11.197  -2.363 -12.294  1.00 94.67           C  
ATOM   1904  HB1 ALA A 116      11.943  -3.155 -12.234  1.00 94.67           H  
ATOM   1905  HB2 ALA A 116      10.717  -2.400 -13.272  1.00 94.67           H  
ATOM   1906  HB3 ALA A 116      11.696  -1.403 -12.161  1.00 94.67           H  
ATOM   1907  O   ALA A 116      11.298  -3.772  -9.456  1.00 94.67           O  
ATOM   1908  N   GLY A 117      10.838  -1.614  -9.020  1.00 94.41           N  
ATOM   1909  H   GLY A 117      10.373  -0.781  -9.351  1.00 94.41           H  
ATOM   1910  CA  GLY A 117      11.396  -1.577  -7.664  1.00 94.41           C  
ATOM   1911  HA2 GLY A 117      12.176  -0.816  -7.628  1.00 94.41           H  
ATOM   1912  HA3 GLY A 117      11.855  -2.535  -7.422  1.00 94.41           H  
ATOM   1913  C   GLY A 117      10.390  -1.261  -6.555  1.00 94.41           C  
ATOM   1914  O   GLY A 117      10.815  -0.990  -5.436  1.00 94.41           O  
ATOM   1915  N   GLU A 118       9.081  -1.239  -6.823  1.00 96.13           N  
ATOM   1916  H   GLU A 118       8.750  -1.527  -7.733  1.00 96.13           H  
ATOM   1917  CA  GLU A 118       8.088  -0.910  -5.793  1.00 96.13           C  
ATOM   1918  HA  GLU A 118       8.483  -1.226  -4.828  1.00 96.13           H  
ATOM   1919  C   GLU A 118       6.765  -1.651  -5.998  1.00 96.13           C  
ATOM   1920  CB  GLU A 118       7.881   0.614  -5.722  1.00 96.13           C  
ATOM   1921  HB2 GLU A 118       8.857   1.091  -5.634  1.00 96.13           H  
ATOM   1922  HB3 GLU A 118       7.410   0.962  -6.641  1.00 96.13           H  
ATOM   1923  O   GLU A 118       6.146  -1.582  -7.063  1.00 96.13           O  
ATOM   1924  CG  GLU A 118       7.028   1.040  -4.513  1.00 96.13           C  
ATOM   1925  HG2 GLU A 118       5.993   0.741  -4.685  1.00 96.13           H  
ATOM   1926  HG3 GLU A 118       7.391   0.514  -3.630  1.00 96.13           H  
ATOM   1927  CD  GLU A 118       7.078   2.556  -4.249  1.00 96.13           C  
ATOM   1928  OE1 GLU A 118       7.014   2.951  -3.058  1.00 96.13           O  
ATOM   1929  OE2 GLU A 118       7.177   3.329  -5.229  1.00 96.13           O  
ATOM   1930  N   LEU A 119       6.318  -2.315  -4.933  1.00 97.45           N  
ATOM   1931  H   LEU A 119       6.889  -2.308  -4.099  1.00 97.45           H  
ATOM   1932  CA  LEU A 119       5.000  -2.922  -4.812  1.00 97.45           C  
ATOM   1933  HA  LEU A 119       4.553  -3.003  -5.802  1.00 97.45           H  
ATOM   1934  C   LEU A 119       4.069  -2.050  -3.965  1.00 97.45           C  
ATOM   1935  CB  LEU A 119       5.113  -4.336  -4.214  1.00 97.45           C  
ATOM   1936  HB2 LEU A 119       4.111  -4.757  -4.127  1.00 97.45           H  
ATOM   1937  HB3 LEU A 119       5.528  -4.258  -3.208  1.00 97.45           H  
ATOM   1938  O   LEU A 119       4.493  -1.231  -3.146  1.00 97.45           O  
ATOM   1939  CG  LEU A 119       5.981  -5.318  -5.011  1.00 97.45           C  
ATOM   1940  HG  LEU A 119       6.994  -4.922  -5.079  1.00 97.45           H  
ATOM   1941  CD1 LEU A 119       6.056  -6.647  -4.276  1.00 97.45           C  
ATOM   1942 HD11 LEU A 119       5.057  -7.065  -4.145  1.00 97.45           H  
ATOM   1943 HD12 LEU A 119       6.505  -6.503  -3.294  1.00 97.45           H  
ATOM   1944 HD13 LEU A 119       6.664  -7.358  -4.835  1.00 97.45           H  
ATOM   1945  CD2 LEU A 119       5.428  -5.563  -6.415  1.00 97.45           C  
ATOM   1946 HD21 LEU A 119       5.460  -4.637  -6.989  1.00 97.45           H  
ATOM   1947 HD22 LEU A 119       6.041  -6.303  -6.930  1.00 97.45           H  
ATOM   1948 HD23 LEU A 119       4.401  -5.925  -6.362  1.00 97.45           H  
ATOM   1949  N   GLN A 120       2.773  -2.267  -4.141  1.00 97.08           N  
ATOM   1950  H   GLN A 120       2.504  -2.909  -4.873  1.00 97.08           H  
ATOM   1951  CA  GLN A 120       1.702  -1.644  -3.370  1.00 97.08           C  
ATOM   1952  HA  GLN A 120       2.116  -1.169  -2.481  1.00 97.08           H  
ATOM   1953  C   GLN A 120       0.709  -2.701  -2.880  1.00 97.08           C  
ATOM   1954  CB  GLN A 120       1.041  -0.563  -4.230  1.00 97.08           C  
ATOM   1955  HB2 GLN A 120       0.119  -0.236  -3.750  1.00 97.08           H  
ATOM   1956  HB3 GLN A 120       0.792  -0.965  -5.212  1.00 97.08           H  
ATOM   1957  O   GLN A 120       0.694  -3.827  -3.380  1.00 97.08           O  
ATOM   1958  CG  GLN A 120       1.977   0.637  -4.416  1.00 97.08           C  
ATOM   1959  HG2 GLN A 120       2.328   0.976  -3.441  1.00 97.08           H  
ATOM   1960  HG3 GLN A 120       2.851   0.328  -4.990  1.00 97.08           H  
ATOM   1961  CD  GLN A 120       1.323   1.814  -5.124  1.00 97.08           C  
ATOM   1962  NE2 GLN A 120       2.076   2.855  -5.401  1.00 97.08           N  
ATOM   1963 HE21 GLN A 120       3.056   2.852  -5.156  1.00 97.08           H  
ATOM   1964 HE22 GLN A 120       1.594   3.671  -5.752  1.00 97.08           H  
ATOM   1965  OE1 GLN A 120       0.143   1.853  -5.423  1.00 97.08           O  
ATOM   1966  N   LYS A 121      -0.103  -2.362  -1.873  1.00 97.22           N  
ATOM   1967  H   LYS A 121      -0.144  -1.392  -1.597  1.00 97.22           H  
ATOM   1968  CA  LYS A 121      -1.133  -3.267  -1.338  1.00 97.22           C  
ATOM   1969  HA  LYS A 121      -0.690  -4.223  -1.056  1.00 97.22           H  
ATOM   1970  C   LYS A 121      -2.174  -3.547  -2.425  1.00 97.22           C  
ATOM   1971  CB  LYS A 121      -1.797  -2.631  -0.104  1.00 97.22           C  
ATOM   1972  HB2 LYS A 121      -2.661  -3.231   0.180  1.00 97.22           H  
ATOM   1973  HB3 LYS A 121      -2.158  -1.637  -0.368  1.00 97.22           H  
ATOM   1974  O   LYS A 121      -2.675  -2.602  -3.020  1.00 97.22           O  
ATOM   1975  CG  LYS A 121      -0.855  -2.535   1.110  1.00 97.22           C  
ATOM   1976  HG2 LYS A 121       0.068  -2.023   0.834  1.00 97.22           H  
ATOM   1977  HG3 LYS A 121      -0.608  -3.545   1.436  1.00 97.22           H  
ATOM   1978  CD  LYS A 121      -1.518  -1.788   2.278  1.00 97.22           C  
ATOM   1979  HD2 LYS A 121      -2.549  -2.128   2.381  1.00 97.22           H  
ATOM   1980  HD3 LYS A 121      -0.990  -2.026   3.202  1.00 97.22           H  
ATOM   1981  CE  LYS A 121      -1.485  -0.266   2.076  1.00 97.22           C  
ATOM   1982  HE2 LYS A 121      -0.460   0.084   2.193  1.00 97.22           H  
ATOM   1983  HE3 LYS A 121      -1.816  -0.035   1.063  1.00 97.22           H  
ATOM   1984  NZ  LYS A 121      -2.378   0.426   3.034  1.00 97.22           N  
ATOM   1985  HZ1 LYS A 121      -3.329   0.245   2.748  1.00 97.22           H  
ATOM   1986  HZ2 LYS A 121      -2.290   1.432   3.019  1.00 97.22           H  
ATOM   1987  HZ3 LYS A 121      -2.279   0.087   3.980  1.00 97.22           H  
ATOM   1988  N   GLY A 122      -2.479  -4.817  -2.681  1.00 95.76           N  
ATOM   1989  H   GLY A 122      -1.975  -5.555  -2.211  1.00 95.76           H  
ATOM   1990  CA  GLY A 122      -3.516  -5.240  -3.632  1.00 95.76           C  
ATOM   1991  HA2 GLY A 122      -3.839  -4.398  -4.243  1.00 95.76           H  
ATOM   1992  HA3 GLY A 122      -3.100  -5.997  -4.296  1.00 95.76           H  
ATOM   1993  C   GLY A 122      -4.764  -5.828  -2.968  1.00 95.76           C  
ATOM   1994  O   GLY A 122      -5.653  -6.296  -3.670  1.00 95.76           O  
ATOM   1995  N   ASN A 123      -4.828  -5.841  -1.635  1.00 95.90           N  
ATOM   1996  H   ASN A 123      -4.073  -5.419  -1.113  1.00 95.90           H  
ATOM   1997  CA  ASN A 123      -6.010  -6.241  -0.873  1.00 95.90           C  
ATOM   1998  HA  ASN A 123      -6.723  -6.736  -1.533  1.00 95.90           H  
ATOM   1999  C   ASN A 123      -6.697  -5.010  -0.283  1.00 95.90           C  
ATOM   2000  CB  ASN A 123      -5.619  -7.214   0.249  1.00 95.90           C  
ATOM   2001  HB2 ASN A 123      -4.932  -6.709   0.928  1.00 95.90           H  
ATOM   2002  HB3 ASN A 123      -6.509  -7.491   0.815  1.00 95.90           H  
ATOM   2003  O   ASN A 123      -6.034  -4.029   0.053  1.00 95.90           O  
ATOM   2004  CG  ASN A 123      -4.949  -8.471  -0.251  1.00 95.90           C  
ATOM   2005  ND2 ASN A 123      -5.700  -9.492  -0.599  1.00 95.90           N  
ATOM   2006 HD21 ASN A 123      -5.251 -10.353  -0.877  1.00 95.90           H  
ATOM   2007 HD22 ASN A 123      -6.705  -9.432  -0.526  1.00 95.90           H  
ATOM   2008  OD1 ASN A 123      -3.737  -8.537  -0.319  1.00 95.90           O  
ATOM   2009  N   GLU A 124      -8.005  -5.119  -0.086  1.00 91.59           N  
ATOM   2010  H   GLU A 124      -8.488  -5.959  -0.374  1.00 91.59           H  
ATOM   2011  CA  GLU A 124      -8.831  -4.133   0.601  1.00 91.59           C  
ATOM   2012  HA  GLU A 124      -8.209  -3.310   0.950  1.00 91.59           H  
ATOM   2013  C   GLU A 124      -9.492  -4.781   1.822  1.00 91.59           C  
ATOM   2014  CB  GLU A 124      -9.845  -3.567  -0.397  1.00 91.59           C  
ATOM   2015  HB2 GLU A 124      -9.289  -3.194  -1.257  1.00 91.59           H  
ATOM   2016  HB3 GLU A 124     -10.511  -4.363  -0.729  1.00 91.59           H  
ATOM   2017  O   GLU A 124      -9.875  -5.955   1.783  1.00 91.59           O  
ATOM   2018  CG  GLU A 124     -10.670  -2.414   0.189  1.00 91.59           C  
ATOM   2019  HG2 GLU A 124      -9.990  -1.726   0.692  1.00 91.59           H  
ATOM   2020  HG3 GLU A 124     -11.361  -2.813   0.932  1.00 91.59           H  
ATOM   2021  CD  GLU A 124     -11.453  -1.653  -0.890  1.00 91.59           C  
ATOM   2022  OE1 GLU A 124     -11.821  -0.494  -0.603  1.00 91.59           O  
ATOM   2023  OE2 GLU A 124     -11.625  -2.209  -1.998  1.00 91.59           O  
ATOM   2024  N   LEU A 125      -9.577  -4.032   2.921  1.00 95.88           N  
ATOM   2025  H   LEU A 125      -9.301  -3.061   2.868  1.00 95.88           H  
ATOM   2026  CA  LEU A 125     -10.292  -4.464   4.115  1.00 95.88           C  
ATOM   2027  HA  LEU A 125     -10.107  -5.526   4.274  1.00 95.88           H  
ATOM   2028  C   LEU A 125     -11.792  -4.249   3.900  1.00 95.88           C  
ATOM   2029  CB  LEU A 125      -9.769  -3.686   5.336  1.00 95.88           C  
ATOM   2030  HB2 LEU A 125      -8.715  -3.923   5.477  1.00 95.88           H  
ATOM   2031  HB3 LEU A 125      -9.860  -2.620   5.127  1.00 95.88           H  
ATOM   2032  O   LEU A 125     -12.241  -3.112   3.784  1.00 95.88           O  
ATOM   2033  CG  LEU A 125     -10.534  -3.991   6.641  1.00 95.88           C  
ATOM   2034  HG  LEU A 125     -11.600  -3.813   6.502  1.00 95.88           H  
ATOM   2035  CD1 LEU A 125     -10.322  -5.432   7.106  1.00 95.88           C  
ATOM   2036 HD11 LEU A 125     -10.859  -5.597   8.040  1.00 95.88           H  
ATOM   2037 HD12 LEU A 125      -9.262  -5.624   7.269  1.00 95.88           H  
ATOM   2038 HD13 LEU A 125     -10.715  -6.131   6.367  1.00 95.88           H  
ATOM   2039  CD2 LEU A 125     -10.044  -3.065   7.751  1.00 95.88           C  
ATOM   2040 HD21 LEU A 125     -10.618  -3.252   8.658  1.00 95.88           H  
ATOM   2041 HD22 LEU A 125     -10.183  -2.024   7.461  1.00 95.88           H  
ATOM   2042 HD23 LEU A 125      -8.994  -3.275   7.957  1.00 95.88           H  
ATOM   2043  N   ALA A 126     -12.565  -5.330   3.910  1.00 93.83           N  
ATOM   2044  H   ALA A 126     -12.135  -6.241   3.991  1.00 93.83           H  
ATOM   2045  CA  ALA A 126     -14.019  -5.262   3.924  1.00 93.83           C  
ATOM   2046  HA  ALA A 126     -14.345  -4.313   3.497  1.00 93.83           H  
ATOM   2047  C   ALA A 126     -14.523  -5.344   5.369  1.00 93.83           C  
ATOM   2048  CB  ALA A 126     -14.580  -6.377   3.037  1.00 93.83           C  
ATOM   2049  HB1 ALA A 126     -14.286  -7.351   3.426  1.00 93.83           H  
ATOM   2050  HB2 ALA A 126     -14.204  -6.264   2.020  1.00 93.83           H  
ATOM   2051  HB3 ALA A 126     -15.668  -6.316   3.019  1.00 93.83           H  
ATOM   2052  O   ALA A 126     -14.315  -6.352   6.044  1.00 93.83           O  
ATOM   2053  N   LEU A 127     -15.193  -4.290   5.837  1.00 95.44           N  
ATOM   2054  H   LEU A 127     -15.341  -3.499   5.227  1.00 95.44           H  
ATOM   2055  CA  LEU A 127     -15.844  -4.287   7.144  1.00 95.44           C  
ATOM   2056  HA  LEU A 127     -15.379  -5.051   7.766  1.00 95.44           H  
ATOM   2057  C   LEU A 127     -17.335  -4.617   7.018  1.00 95.44           C  
ATOM   2058  CB  LEU A 127     -15.654  -2.936   7.846  1.00 95.44           C  
ATOM   2059  HB2 LEU A 127     -16.326  -2.904   8.703  1.00 95.44           H  
ATOM   2060  HB3 LEU A 127     -15.947  -2.137   7.165  1.00 95.44           H  
ATOM   2061  O   LEU A 127     -18.016  -4.025   6.178  1.00 95.44           O  
ATOM   2062  CG  LEU A 127     -14.226  -2.678   8.347  1.00 95.44           C  
ATOM   2063  HG  LEU A 127     -13.534  -2.643   7.506  1.00 95.44           H  
ATOM   2064  CD1 LEU A 127     -14.221  -1.328   9.047  1.00 95.44           C  
ATOM   2065 HD11 LEU A 127     -13.246  -1.195   9.515  1.00 95.44           H  
ATOM   2066 HD12 LEU A 127     -14.393  -0.530   8.325  1.00 95.44           H  
ATOM   2067 HD13 LEU A 127     -14.983  -1.295   9.826  1.00 95.44           H  
ATOM   2068  CD2 LEU A 127     -13.738  -3.722   9.357  1.00 95.44           C  
ATOM   2069 HD21 LEU A 127     -12.785  -3.416   9.788  1.00 95.44           H  
ATOM   2070 HD22 LEU A 127     -14.462  -3.838  10.164  1.00 95.44           H  
ATOM   2071 HD23 LEU A 127     -13.580  -4.682   8.866  1.00 95.44           H  
ATOM   2072  N   PRO A 128     -17.875  -5.495   7.884  1.00 97.40           N  
ATOM   2073  CA  PRO A 128     -19.315  -5.664   8.031  1.00 97.40           C  
ATOM   2074  HA  PRO A 128     -19.691  -6.149   7.131  1.00 97.40           H  
ATOM   2075  C   PRO A 128     -20.060  -4.338   8.242  1.00 97.40           C  
ATOM   2076  CB  PRO A 128     -19.487  -6.613   9.220  1.00 97.40           C  
ATOM   2077  HB2 PRO A 128     -19.471  -6.053  10.155  1.00 97.40           H  
ATOM   2078  HB3 PRO A 128     -20.400  -7.202   9.140  1.00 97.40           H  
ATOM   2079  O   PRO A 128     -19.604  -3.451   8.968  1.00 97.40           O  
ATOM   2080  CG  PRO A 128     -18.238  -7.490   9.131  1.00 97.40           C  
ATOM   2081  HG2 PRO A 128     -18.401  -8.275   8.393  1.00 97.40           H  
ATOM   2082  HG3 PRO A 128     -17.975  -7.931  10.092  1.00 97.40           H  
ATOM   2083  CD  PRO A 128     -17.160  -6.535   8.618  1.00 97.40           C  
ATOM   2084  HD2 PRO A 128     -16.584  -6.117   9.443  1.00 97.40           H  
ATOM   2085  HD3 PRO A 128     -16.484  -7.076   7.955  1.00 97.40           H  
ATOM   2086  N   SER A 129     -21.254  -4.227   7.654  1.00 97.55           N  
ATOM   2087  H   SER A 129     -21.597  -5.002   7.105  1.00 97.55           H  
ATOM   2088  CA  SER A 129     -22.072  -3.003   7.672  1.00 97.55           C  
ATOM   2089  HA  SER A 129     -21.524  -2.215   7.156  1.00 97.55           H  
ATOM   2090  C   SER A 129     -22.384  -2.493   9.083  1.00 97.55           C  
ATOM   2091  CB  SER A 129     -23.382  -3.248   6.917  1.00 97.55           C  
ATOM   2092  HB2 SER A 129     -24.008  -2.357   6.975  1.00 97.55           H  
ATOM   2093  HB3 SER A 129     -23.162  -3.456   5.869  1.00 97.55           H  
ATOM   2094  O   SER A 129     -22.423  -1.281   9.292  1.00 97.55           O  
ATOM   2095  OG  SER A 129     -24.064  -4.353   7.481  1.00 97.55           O  
ATOM   2096  HG  SER A 129     -24.907  -4.461   7.033  1.00 97.55           H  
ATOM   2097  N   LYS A 130     -22.532  -3.394  10.068  1.00 98.06           N  
ATOM   2098  H   LYS A 130     -22.545  -4.367   9.798  1.00 98.06           H  
ATOM   2099  CA  LYS A 130     -22.748  -3.041  11.482  1.00 98.06           C  
ATOM   2100  HA  LYS A 130     -23.656  -2.440  11.539  1.00 98.06           H  
ATOM   2101  C   LYS A 130     -21.631  -2.150  12.043  1.00 98.06           C  
ATOM   2102  CB  LYS A 130     -22.981  -4.307  12.342  1.00 98.06           C  
ATOM   2103  HB2 LYS A 130     -23.298  -3.980  13.332  1.00 98.06           H  
ATOM   2104  HB3 LYS A 130     -23.801  -4.882  11.911  1.00 98.06           H  
ATOM   2105  O   LYS A 130     -21.919  -1.180  12.740  1.00 98.06           O  
ATOM   2106  CG  LYS A 130     -21.757  -5.232  12.511  1.00 98.06           C  
ATOM   2107  HG2 LYS A 130     -20.928  -4.641  12.900  1.00 98.06           H  
ATOM   2108  HG3 LYS A 130     -21.469  -5.639  11.542  1.00 98.06           H  
ATOM   2109  CD  LYS A 130     -21.990  -6.391  13.503  1.00 98.06           C  
ATOM   2110  HD2 LYS A 130     -22.679  -7.126  13.085  1.00 98.06           H  
ATOM   2111  HD3 LYS A 130     -22.414  -5.983  14.421  1.00 98.06           H  
ATOM   2112  CE  LYS A 130     -20.630  -7.039  13.816  1.00 98.06           C  
ATOM   2113  HE2 LYS A 130     -19.918  -6.215  13.869  1.00 98.06           H  
ATOM   2114  HE3 LYS A 130     -20.314  -7.681  12.995  1.00 98.06           H  
ATOM   2115  NZ  LYS A 130     -20.547  -7.764  15.117  1.00 98.06           N  
ATOM   2116  HZ1 LYS A 130     -19.583  -7.855  15.405  1.00 98.06           H  
ATOM   2117  HZ2 LYS A 130     -20.960  -7.232  15.870  1.00 98.06           H  
ATOM   2118  HZ3 LYS A 130     -20.944  -8.692  15.088  1.00 98.06           H  
ATOM   2119  N   TYR A 131     -20.377  -2.427  11.680  1.00 98.40           N  
ATOM   2120  H   TYR A 131     -20.213  -3.189  11.039  1.00 98.40           H  
ATOM   2121  CA  TYR A 131     -19.220  -1.652  12.131  1.00 98.40           C  
ATOM   2122  HA  TYR A 131     -19.306  -1.455  13.199  1.00 98.40           H  
ATOM   2123  C   TYR A 131     -19.130  -0.313  11.418  1.00 98.40           C  
ATOM   2124  CB  TYR A 131     -17.932  -2.431  11.877  1.00 98.40           C  
ATOM   2125  HB2 TYR A 131     -17.087  -1.821  12.197  1.00 98.40           H  
ATOM   2126  HB3 TYR A 131     -17.819  -2.581  10.804  1.00 98.40           H  
ATOM   2127  O   TYR A 131     -18.823   0.692  12.050  1.00 98.40           O  
ATOM   2128  CG  TYR A 131     -17.851  -3.765  12.582  1.00 98.40           C  
ATOM   2129  CD1 TYR A 131     -18.103  -3.879  13.961  1.00 98.40           C  
ATOM   2130  HD1 TYR A 131     -18.358  -3.008  14.547  1.00 98.40           H  
ATOM   2131  CD2 TYR A 131     -17.477  -4.893  11.842  1.00 98.40           C  
ATOM   2132  HD2 TYR A 131     -17.259  -4.778  10.790  1.00 98.40           H  
ATOM   2133  CE1 TYR A 131     -17.962  -5.123  14.601  1.00 98.40           C  
ATOM   2134  HE1 TYR A 131     -18.118  -5.201  15.667  1.00 98.40           H  
ATOM   2135  CE2 TYR A 131     -17.362  -6.143  12.470  1.00 98.40           C  
ATOM   2136  HE2 TYR A 131     -17.057  -7.019  11.915  1.00 98.40           H  
ATOM   2137  OH  TYR A 131     -17.528  -7.493  14.406  1.00 98.40           O  
ATOM   2138  HH  TYR A 131     -17.536  -7.441  15.364  1.00 98.40           H  
ATOM   2139  CZ  TYR A 131     -17.584  -6.260  13.852  1.00 98.40           C  
ATOM   2140  N   MET A 132     -19.444  -0.281  10.120  1.00 97.54           N  
ATOM   2141  H   MET A 132     -19.672  -1.148   9.656  1.00 97.54           H  
ATOM   2142  CA  MET A 132     -19.481   0.969   9.362  1.00 97.54           C  
ATOM   2143  HA  MET A 132     -18.514   1.460   9.474  1.00 97.54           H  
ATOM   2144  C   MET A 132     -20.549   1.920   9.917  1.00 97.54           C  
ATOM   2145  CB  MET A 132     -19.713   0.660   7.876  1.00 97.54           C  
ATOM   2146  HB2 MET A 132     -20.726   0.284   7.734  1.00 97.54           H  
ATOM   2147  HB3 MET A 132     -19.017  -0.114   7.554  1.00 97.54           H  
ATOM   2148  O   MET A 132     -20.269   3.094  10.150  1.00 97.54           O  
ATOM   2149  CG  MET A 132     -19.516   1.902   6.998  1.00 97.54           C  
ATOM   2150  HG2 MET A 132     -20.242   2.660   7.293  1.00 97.54           H  
ATOM   2151  HG3 MET A 132     -19.727   1.632   5.964  1.00 97.54           H  
ATOM   2152  SD  MET A 132     -17.860   2.649   7.064  1.00 97.54           S  
ATOM   2153  CE  MET A 132     -16.867   1.347   6.283  1.00 97.54           C  
ATOM   2154  HE1 MET A 132     -17.263   1.124   5.293  1.00 97.54           H  
ATOM   2155  HE2 MET A 132     -16.882   0.446   6.896  1.00 97.54           H  
ATOM   2156  HE3 MET A 132     -15.837   1.690   6.187  1.00 97.54           H  
ATOM   2157  N   ASN A 133     -21.751   1.404  10.202  1.00 98.05           N  
ATOM   2158  H   ASN A 133     -21.927   0.435   9.978  1.00 98.05           H  
ATOM   2159  CA  ASN A 133     -22.823   2.180  10.826  1.00 98.05           C  
ATOM   2160  HA  ASN A 133     -23.025   3.060  10.215  1.00 98.05           H  
ATOM   2161  C   ASN A 133     -22.420   2.681  12.222  1.00 98.05           C  
ATOM   2162  CB  ASN A 133     -24.095   1.319  10.883  1.00 98.05           C  
ATOM   2163  HB2 ASN A 133     -24.363   0.992   9.878  1.00 98.05           H  
ATOM   2164  HB3 ASN A 133     -23.917   0.436  11.498  1.00 98.05           H  
ATOM   2165  O   ASN A 133     -22.591   3.858  12.531  1.00 98.05           O  
ATOM   2166  CG  ASN A 133     -25.264   2.111  11.443  1.00 98.05           C  
ATOM   2167  ND2 ASN A 133     -25.931   1.615  12.459  1.00 98.05           N  
ATOM   2168 HD21 ASN A 133     -26.684   2.184  12.819  1.00 98.05           H  
ATOM   2169 HD22 ASN A 133     -25.670   0.739  12.887  1.00 98.05           H  
ATOM   2170  OD1 ASN A 133     -25.583   3.191  10.981  1.00 98.05           O  
ATOM   2171  N   PHE A 134     -21.831   1.810  13.047  1.00 98.59           N  
ATOM   2172  H   PHE A 134     -21.728   0.848  12.757  1.00 98.59           H  
ATOM   2173  CA  PHE A 134     -21.319   2.190  14.361  1.00 98.59           C  
ATOM   2174  HA  PHE A 134     -22.137   2.599  14.954  1.00 98.59           H  
ATOM   2175  C   PHE A 134     -20.255   3.294  14.280  1.00 98.59           C  
ATOM   2176  CB  PHE A 134     -20.791   0.944  15.074  1.00 98.59           C  
ATOM   2177  HB2 PHE A 134     -21.634   0.301  15.326  1.00 98.59           H  
ATOM   2178  HB3 PHE A 134     -20.140   0.391  14.398  1.00 98.59           H  
ATOM   2179  O   PHE A 134     -20.403   4.309  14.952  1.00 98.59           O  
ATOM   2180  CG  PHE A 134     -20.016   1.264  16.333  1.00 98.59           C  
ATOM   2181  CD1 PHE A 134     -18.610   1.309  16.291  1.00 98.59           C  
ATOM   2182  HD1 PHE A 134     -18.081   1.080  15.378  1.00 98.59           H  
ATOM   2183  CD2 PHE A 134     -20.695   1.558  17.530  1.00 98.59           C  
ATOM   2184  HD2 PHE A 134     -21.773   1.513  17.571  1.00 98.59           H  
ATOM   2185  CE1 PHE A 134     -17.887   1.645  17.445  1.00 98.59           C  
ATOM   2186  HE1 PHE A 134     -16.807   1.650  17.415  1.00 98.59           H  
ATOM   2187  CE2 PHE A 134     -19.965   1.895  18.682  1.00 98.59           C  
ATOM   2188  HE2 PHE A 134     -20.478   2.091  19.612  1.00 98.59           H  
ATOM   2189  CZ  PHE A 134     -18.562   1.938  18.640  1.00 98.59           C  
ATOM   2190  HZ  PHE A 134     -17.999   2.168  19.533  1.00 98.59           H  
ATOM   2191  N   LEU A 135     -19.229   3.153  13.431  1.00 98.33           N  
ATOM   2192  H   LEU A 135     -19.158   2.298  12.898  1.00 98.33           H  
ATOM   2193  CA  LEU A 135     -18.181   4.168  13.264  1.00 98.33           C  
ATOM   2194  HA  LEU A 135     -17.727   4.373  14.233  1.00 98.33           H  
ATOM   2195  C   LEU A 135     -18.741   5.499  12.758  1.00 98.33           C  
ATOM   2196  CB  LEU A 135     -17.111   3.667  12.281  1.00 98.33           C  
ATOM   2197  HB2 LEU A 135     -17.608   3.263  11.399  1.00 98.33           H  
ATOM   2198  HB3 LEU A 135     -16.515   4.520  11.956  1.00 98.33           H  
ATOM   2199  O   LEU A 135     -18.304   6.561  13.207  1.00 98.33           O  
ATOM   2200  CG  LEU A 135     -16.149   2.613  12.848  1.00 98.33           C  
ATOM   2201  HG  LEU A 135     -16.709   1.752  13.213  1.00 98.33           H  
ATOM   2202  CD1 LEU A 135     -15.224   2.169  11.717  1.00 98.33           C  
ATOM   2203 HD11 LEU A 135     -15.809   1.704  10.923  1.00 98.33           H  
ATOM   2204 HD12 LEU A 135     -14.687   3.033  11.324  1.00 98.33           H  
ATOM   2205 HD13 LEU A 135     -14.498   1.449  12.094  1.00 98.33           H  
ATOM   2206  CD2 LEU A 135     -15.280   3.159  13.985  1.00 98.33           C  
ATOM   2207 HD21 LEU A 135     -14.740   4.048  13.660  1.00 98.33           H  
ATOM   2208 HD22 LEU A 135     -15.896   3.403  14.850  1.00 98.33           H  
ATOM   2209 HD23 LEU A 135     -14.563   2.400  14.297  1.00 98.33           H  
ATOM   2210  N   TYR A 136     -19.721   5.462  11.853  1.00 98.00           N  
ATOM   2211  H   TYR A 136     -20.020   4.566  11.494  1.00 98.00           H  
ATOM   2212  CA  TYR A 136     -20.394   6.666  11.380  1.00 98.00           C  
ATOM   2213  HA  TYR A 136     -19.646   7.351  10.979  1.00 98.00           H  
ATOM   2214  C   TYR A 136     -21.110   7.393  12.527  1.00 98.00           C  
ATOM   2215  CB  TYR A 136     -21.366   6.313  10.249  1.00 98.00           C  
ATOM   2216  HB2 TYR A 136     -22.050   5.532  10.583  1.00 98.00           H  
ATOM   2217  HB3 TYR A 136     -20.802   5.917   9.404  1.00 98.00           H  
ATOM   2218  O   TYR A 136     -20.871   8.580  12.743  1.00 98.00           O  
ATOM   2219  CG  TYR A 136     -22.170   7.511   9.791  1.00 98.00           C  
ATOM   2220  CD1 TYR A 136     -23.489   7.694  10.251  1.00 98.00           C  
ATOM   2221  HD1 TYR A 136     -23.944   6.953  10.891  1.00 98.00           H  
ATOM   2222  CD2 TYR A 136     -21.570   8.476   8.962  1.00 98.00           C  
ATOM   2223  HD2 TYR A 136     -20.553   8.337   8.625  1.00 98.00           H  
ATOM   2224  CE1 TYR A 136     -24.210   8.846   9.880  1.00 98.00           C  
ATOM   2225  HE1 TYR A 136     -25.220   8.996  10.229  1.00 98.00           H  
ATOM   2226  CE2 TYR A 136     -22.285   9.629   8.590  1.00 98.00           C  
ATOM   2227  HE2 TYR A 136     -21.815  10.376   7.968  1.00 98.00           H  
ATOM   2228  OH  TYR A 136     -24.292  10.932   8.693  1.00 98.00           O  
ATOM   2229  HH  TYR A 136     -23.726  11.503   8.168  1.00 98.00           H  
ATOM   2230  CZ  TYR A 136     -23.607   9.814   9.051  1.00 98.00           C  
ATOM   2231  N   LEU A 137     -21.936   6.685  13.303  1.00 98.30           N  
ATOM   2232  H   LEU A 137     -22.074   5.706  13.096  1.00 98.30           H  
ATOM   2233  CA  LEU A 137     -22.661   7.276  14.431  1.00 98.30           C  
ATOM   2234  HA  LEU A 137     -23.181   8.170  14.087  1.00 98.30           H  
ATOM   2235  C   LEU A 137     -21.714   7.741  15.547  1.00 98.30           C  
ATOM   2236  CB  LEU A 137     -23.690   6.264  14.965  1.00 98.30           C  
ATOM   2237  HB2 LEU A 137     -23.167   5.346  15.231  1.00 98.30           H  
ATOM   2238  HB3 LEU A 137     -24.132   6.673  15.874  1.00 98.30           H  
ATOM   2239  O   LEU A 137     -21.875   8.843  16.066  1.00 98.30           O  
ATOM   2240  CG  LEU A 137     -24.831   5.920  13.990  1.00 98.30           C  
ATOM   2241  HG  LEU A 137     -24.425   5.532  13.056  1.00 98.30           H  
ATOM   2242  CD1 LEU A 137     -25.720   4.845  14.617  1.00 98.30           C  
ATOM   2243 HD11 LEU A 137     -25.128   3.946  14.788  1.00 98.30           H  
ATOM   2244 HD12 LEU A 137     -26.131   5.195  15.564  1.00 98.30           H  
ATOM   2245 HD13 LEU A 137     -26.533   4.596  13.935  1.00 98.30           H  
ATOM   2246  CD2 LEU A 137     -25.701   7.135  13.661  1.00 98.30           C  
ATOM   2247 HD21 LEU A 137     -26.076   7.578  14.584  1.00 98.30           H  
ATOM   2248 HD22 LEU A 137     -26.538   6.824  13.035  1.00 98.30           H  
ATOM   2249 HD23 LEU A 137     -25.117   7.873  13.111  1.00 98.30           H  
ATOM   2250  N   ALA A 138     -20.699   6.944  15.878  1.00 98.34           N  
ATOM   2251  H   ALA A 138     -20.629   6.042  15.428  1.00 98.34           H  
ATOM   2252  CA  ALA A 138     -19.716   7.263  16.906  1.00 98.34           C  
ATOM   2253  HA  ALA A 138     -20.242   7.508  17.829  1.00 98.34           H  
ATOM   2254  C   ALA A 138     -18.862   8.489  16.532  1.00 98.34           C  
ATOM   2255  CB  ALA A 138     -18.864   6.014  17.155  1.00 98.34           C  
ATOM   2256  HB1 ALA A 138     -18.352   5.719  16.239  1.00 98.34           H  
ATOM   2257  HB2 ALA A 138     -18.124   6.221  17.928  1.00 98.34           H  
ATOM   2258  HB3 ALA A 138     -19.498   5.192  17.487  1.00 98.34           H  
ATOM   2259  O   ALA A 138     -18.648   9.362  17.365  1.00 98.34           O  
ATOM   2260  N   SER A 139     -18.434   8.628  15.273  1.00 98.08           N  
ATOM   2261  H   SER A 139     -18.635   7.892  14.611  1.00 98.08           H  
ATOM   2262  CA  SER A 139     -17.671   9.807  14.814  1.00 98.08           C  
ATOM   2263  HA  SER A 139     -16.850   9.971  15.512  1.00 98.08           H  
ATOM   2264  C   SER A 139     -18.485  11.109  14.786  1.00 98.08           C  
ATOM   2265  CB  SER A 139     -17.050   9.557  13.438  1.00 98.08           C  
ATOM   2266  HB2 SER A 139     -16.540  10.459  13.101  1.00 98.08           H  
ATOM   2267  HB3 SER A 139     -16.317   8.754  13.526  1.00 98.08           H  
ATOM   2268  O   SER A 139     -17.905  12.198  14.785  1.00 98.08           O  
ATOM   2269  OG  SER A 139     -18.028   9.192  12.486  1.00 98.08           O  
ATOM   2270  HG  SER A 139     -18.214   8.261  12.631  1.00 98.08           H  
ATOM   2271  N   HIS A 140     -19.816  11.009  14.817  1.00 97.92           N  
ATOM   2272  H   HIS A 140     -20.216  10.081  14.804  1.00 97.92           H  
ATOM   2273  CA  HIS A 140     -20.752  12.136  14.834  1.00 97.92           C  
ATOM   2274  HA  HIS A 140     -20.192  13.063  14.714  1.00 97.92           H  
ATOM   2275  C   HIS A 140     -21.504  12.263  16.166  1.00 97.92           C  
ATOM   2276  CB  HIS A 140     -21.716  12.021  13.641  1.00 97.92           C  
ATOM   2277  HB2 HIS A 140     -22.466  12.810  13.701  1.00 97.92           H  
ATOM   2278  HB3 HIS A 140     -22.235  11.064  13.690  1.00 97.92           H  
ATOM   2279  O   HIS A 140     -22.517  12.953  16.208  1.00 97.92           O  
ATOM   2280  CG  HIS A 140     -21.029  12.142  12.308  1.00 97.92           C  
ATOM   2281  CD2 HIS A 140     -21.007  13.240  11.493  1.00 97.92           C  
ATOM   2282  HD2 HIS A 140     -21.493  14.183  11.694  1.00 97.92           H  
ATOM   2283  ND1 HIS A 140     -20.285  11.167  11.693  1.00 97.92           N  
ATOM   2284  HD1 HIS A 140     -20.113  10.240  12.055  1.00 97.92           H  
ATOM   2285  CE1 HIS A 140     -19.813  11.665  10.542  1.00 97.92           C  
ATOM   2286  HE1 HIS A 140     -19.174  11.125   9.859  1.00 97.92           H  
ATOM   2287  NE2 HIS A 140     -20.242  12.927  10.362  1.00 97.92           N  
ATOM   2288  N   TYR A 141     -21.031  11.623  17.239  1.00 97.59           N  
ATOM   2289  H   TYR A 141     -20.190  11.075  17.125  1.00 97.59           H  
ATOM   2290  CA  TYR A 141     -21.792  11.385  18.472  1.00 97.59           C  
ATOM   2291  HA  TYR A 141     -22.584  10.674  18.240  1.00 97.59           H  
ATOM   2292  C   TYR A 141     -22.475  12.628  19.084  1.00 97.59           C  
ATOM   2293  CB  TYR A 141     -20.842  10.718  19.473  1.00 97.59           C  
ATOM   2294  HB2 TYR A 141     -20.037  11.408  19.724  1.00 97.59           H  
ATOM   2295  HB3 TYR A 141     -20.398   9.842  19.002  1.00 97.59           H  
ATOM   2296  O   TYR A 141     -23.638  12.547  19.485  1.00 97.59           O  
ATOM   2297  CG  TYR A 141     -21.508  10.240  20.740  1.00 97.59           C  
ATOM   2298  CD1 TYR A 141     -21.416  11.012  21.910  1.00 97.59           C  
ATOM   2299  HD1 TYR A 141     -20.862  11.940  21.905  1.00 97.59           H  
ATOM   2300  CD2 TYR A 141     -22.212   9.019  20.747  1.00 97.59           C  
ATOM   2301  HD2 TYR A 141     -22.285   8.435  19.841  1.00 97.59           H  
ATOM   2302  CE1 TYR A 141     -22.046  10.581  23.087  1.00 97.59           C  
ATOM   2303  HE1 TYR A 141     -21.985  11.188  23.978  1.00 97.59           H  
ATOM   2304  CE2 TYR A 141     -22.827   8.570  21.932  1.00 97.59           C  
ATOM   2305  HE2 TYR A 141     -23.370   7.637  21.963  1.00 97.59           H  
ATOM   2306  OH  TYR A 141     -23.386   8.982  24.234  1.00 97.59           O  
ATOM   2307  HH  TYR A 141     -23.277   9.651  24.914  1.00 97.59           H  
ATOM   2308  CZ  TYR A 141     -22.756   9.364  23.096  1.00 97.59           C  
ATOM   2309  N   GLU A 142     -21.807  13.790  19.112  1.00 94.95           N  
ATOM   2310  H   GLU A 142     -20.821  13.789  18.891  1.00 94.95           H  
ATOM   2311  CA  GLU A 142     -22.391  15.049  19.617  1.00 94.95           C  
ATOM   2312  HA  GLU A 142     -23.142  14.805  20.369  1.00 94.95           H  
ATOM   2313  C   GLU A 142     -23.116  15.876  18.538  1.00 94.95           C  
ATOM   2314  CB  GLU A 142     -21.338  15.934  20.314  1.00 94.95           C  
ATOM   2315  HB2 GLU A 142     -21.873  16.742  20.812  1.00 94.95           H  
ATOM   2316  HB3 GLU A 142     -20.696  16.402  19.567  1.00 94.95           H  
ATOM   2317  O   GLU A 142     -23.837  16.812  18.865  1.00 94.95           O  
ATOM   2318  CG  GLU A 142     -20.486  15.227  21.387  1.00 94.95           C  
ATOM   2319  HG2 GLU A 142     -20.016  15.993  22.004  1.00 94.95           H  
ATOM   2320  HG3 GLU A 142     -21.141  14.635  22.025  1.00 94.95           H  
ATOM   2321  CD  GLU A 142     -19.383  14.343  20.792  1.00 94.95           C  
ATOM   2322  OE1 GLU A 142     -18.888  13.436  21.492  1.00 94.95           O  
ATOM   2323  OE2 GLU A 142     -19.046  14.568  19.603  1.00 94.95           O  
ATOM   2324  N   ASN A 143     -22.949  15.535  17.256  1.00 94.59           N  
ATOM   2325  H   ASN A 143     -22.471  14.664  17.077  1.00 94.59           H  
ATOM   2326  CA  ASN A 143     -23.459  16.281  16.096  1.00 94.59           C  
ATOM   2327  HA  ASN A 143     -24.056  17.119  16.453  1.00 94.59           H  
ATOM   2328  C   ASN A 143     -24.401  15.429  15.223  1.00 94.59           C  
ATOM   2329  CB  ASN A 143     -22.274  16.849  15.296  1.00 94.59           C  
ATOM   2330  HB2 ASN A 143     -22.647  17.349  14.403  1.00 94.59           H  
ATOM   2331  HB3 ASN A 143     -21.632  16.025  14.985  1.00 94.59           H  
ATOM   2332  O   ASN A 143     -24.419  15.549  13.992  1.00 94.59           O  
ATOM   2333  CG  ASN A 143     -21.464  17.873  16.065  1.00 94.59           C  
ATOM   2334  ND2 ASN A 143     -20.160  17.849  15.933  1.00 94.59           N  
ATOM   2335 HD21 ASN A 143     -19.680  18.554  16.475  1.00 94.59           H  
ATOM   2336 HD22 ASN A 143     -19.715  17.109  15.409  1.00 94.59           H  
ATOM   2337  OD1 ASN A 143     -21.965  18.744  16.747  1.00 94.59           O  
ATOM   2338  N   LEU A 144     -25.163  14.532  15.851  1.00 94.89           N  
ATOM   2339  H   LEU A 144     -25.079  14.462  16.855  1.00 94.89           H  
ATOM   2340  CA  LEU A 144     -26.114  13.665  15.160  1.00 94.89           C  
ATOM   2341  HA  LEU A 144     -25.585  13.172  14.345  1.00 94.89           H  
ATOM   2342  C   LEU A 144     -27.262  14.478  14.546  1.00 94.89           C  
ATOM   2343  CB  LEU A 144     -26.650  12.595  16.123  1.00 94.89           C  
ATOM   2344  HB2 LEU A 144     -27.047  13.102  17.002  1.00 94.89           H  
ATOM   2345  HB3 LEU A 144     -27.476  12.068  15.646  1.00 94.89           H  
ATOM   2346  O   LEU A 144     -27.774  15.433  15.132  1.00 94.89           O  
ATOM   2347  CG  LEU A 144     -25.604  11.558  16.567  1.00 94.89           C  
ATOM   2348  HG  LEU A 144     -24.711  12.064  16.932  1.00 94.89           H  
ATOM   2349  CD1 LEU A 144     -26.179  10.755  17.722  1.00 94.89           C  
ATOM   2350 HD11 LEU A 144     -27.123  10.294  17.433  1.00 94.89           H  
ATOM   2351 HD12 LEU A 144     -26.355  11.435  18.556  1.00 94.89           H  
ATOM   2352 HD13 LEU A 144     -25.467   9.993  18.040  1.00 94.89           H  
ATOM   2353  CD2 LEU A 144     -25.224  10.593  15.439  1.00 94.89           C  
ATOM   2354 HD21 LEU A 144     -24.727  11.138  14.636  1.00 94.89           H  
ATOM   2355 HD22 LEU A 144     -24.519   9.855  15.824  1.00 94.89           H  
ATOM   2356 HD23 LEU A 144     -26.110  10.085  15.059  1.00 94.89           H  
ATOM   2357  N   LYS A 145     -27.696  14.064  13.353  1.00 93.42           N  
ATOM   2358  H   LYS A 145     -27.246  13.254  12.951  1.00 93.42           H  
ATOM   2359  CA  LYS A 145     -28.839  14.656  12.647  1.00 93.42           C  
ATOM   2360  HA  LYS A 145     -29.028  15.652  13.047  1.00 93.42           H  
ATOM   2361  C   LYS A 145     -30.095  13.819  12.882  1.00 93.42           C  
ATOM   2362  CB  LYS A 145     -28.531  14.786  11.147  1.00 93.42           C  
ATOM   2363  HB2 LYS A 145     -29.411  15.195  10.652  1.00 93.42           H  
ATOM   2364  HB3 LYS A 145     -28.334  13.798  10.733  1.00 93.42           H  
ATOM   2365  O   LYS A 145     -30.067  12.611  12.636  1.00 93.42           O  
ATOM   2366  CG  LYS A 145     -27.331  15.704  10.862  1.00 93.42           C  
ATOM   2367  HG2 LYS A 145     -26.427  15.274  11.292  1.00 93.42           H  
ATOM   2368  HG3 LYS A 145     -27.509  16.679  11.315  1.00 93.42           H  
ATOM   2369  CD  LYS A 145     -27.136  15.875   9.350  1.00 93.42           C  
ATOM   2370  HD2 LYS A 145     -26.969  14.897   8.899  1.00 93.42           H  
ATOM   2371  HD3 LYS A 145     -28.035  16.319   8.924  1.00 93.42           H  
ATOM   2372  CE  LYS A 145     -25.932  16.783   9.081  1.00 93.42           C  
ATOM   2373  HE2 LYS A 145     -26.094  17.733   9.589  1.00 93.42           H  
ATOM   2374  HE3 LYS A 145     -25.047  16.322   9.519  1.00 93.42           H  
ATOM   2375  NZ  LYS A 145     -25.733  17.004   7.627  1.00 93.42           N  
ATOM   2376  HZ1 LYS A 145     -26.546  17.449   7.224  1.00 93.42           H  
ATOM   2377  HZ2 LYS A 145     -24.931  17.597   7.470  1.00 93.42           H  
ATOM   2378  HZ3 LYS A 145     -25.578  16.124   7.156  1.00 93.42           H  
ATOM   2379  N   GLY A 146     -31.193  14.453  13.283  1.00 93.89           N  
ATOM   2380  H   GLY A 146     -31.122  15.418  13.571  1.00 93.89           H  
ATOM   2381  CA  GLY A 146     -32.481  13.800  13.538  1.00 93.89           C  
ATOM   2382  HA2 GLY A 146     -32.317  12.797  13.931  1.00 93.89           H  
ATOM   2383  HA3 GLY A 146     -33.051  13.723  12.612  1.00 93.89           H  
ATOM   2384  C   GLY A 146     -33.314  14.563  14.563  1.00 93.89           C  
ATOM   2385  O   GLY A 146     -32.899  15.625  15.030  1.00 93.89           O  
ATOM   2386  N   SER A 147     -34.484  14.021  14.910  1.00 96.63           N  
ATOM   2387  H   SER A 147     -34.757  13.125  14.533  1.00 96.63           H  
ATOM   2388  CA  SER A 147     -35.229  14.506  16.074  1.00 96.63           C  
ATOM   2389  HA  SER A 147     -35.349  15.584  15.971  1.00 96.63           H  
ATOM   2390  C   SER A 147     -34.455  14.216  17.376  1.00 96.63           C  
ATOM   2391  CB  SER A 147     -36.627  13.877  16.108  1.00 96.63           C  
ATOM   2392  HB2 SER A 147     -37.230  14.386  16.860  1.00 96.63           H  
ATOM   2393  HB3 SER A 147     -37.113  13.995  15.140  1.00 96.63           H  
ATOM   2394  O   SER A 147     -33.556  13.368  17.377  1.00 96.63           O  
ATOM   2395  OG  SER A 147     -36.554  12.510  16.442  1.00 96.63           O  
ATOM   2396  HG  SER A 147     -36.411  12.001  15.641  1.00 96.63           H  
ATOM   2397  N   PRO A 148     -34.778  14.887  18.501  1.00 95.46           N  
ATOM   2398  CA  PRO A 148     -34.160  14.584  19.793  1.00 95.46           C  
ATOM   2399  HA  PRO A 148     -33.103  14.848  19.743  1.00 95.46           H  
ATOM   2400  C   PRO A 148     -34.276  13.106  20.191  1.00 95.46           C  
ATOM   2401  CB  PRO A 148     -34.860  15.501  20.800  1.00 95.46           C  
ATOM   2402  HB2 PRO A 148     -35.750  15.017  21.201  1.00 95.46           H  
ATOM   2403  HB3 PRO A 148     -34.191  15.794  21.610  1.00 95.46           H  
ATOM   2404  O   PRO A 148     -33.294  12.528  20.653  1.00 95.46           O  
ATOM   2405  CG  PRO A 148     -35.276  16.698  19.947  1.00 95.46           C  
ATOM   2406  HG2 PRO A 148     -36.118  17.235  20.385  1.00 95.46           H  
ATOM   2407  HG3 PRO A 148     -34.425  17.364  19.807  1.00 95.46           H  
ATOM   2408  CD  PRO A 148     -35.648  16.050  18.615  1.00 95.46           C  
ATOM   2409  HD2 PRO A 148     -36.689  15.726  18.643  1.00 95.46           H  
ATOM   2410  HD3 PRO A 148     -35.489  16.757  17.802  1.00 95.46           H  
ATOM   2411  N   GLU A 149     -35.432  12.484  19.941  1.00 95.79           N  
ATOM   2412  H   GLU A 149     -36.194  13.006  19.533  1.00 95.79           H  
ATOM   2413  CA  GLU A 149     -35.661  11.057  20.201  1.00 95.79           C  
ATOM   2414  HA  GLU A 149     -35.396  10.840  21.236  1.00 95.79           H  
ATOM   2415  C   GLU A 149     -34.777  10.178  19.303  1.00 95.79           C  
ATOM   2416  CB  GLU A 149     -37.156  10.748  20.004  1.00 95.79           C  
ATOM   2417  HB2 GLU A 149     -37.423  10.931  18.963  1.00 95.79           H  
ATOM   2418  HB3 GLU A 149     -37.743  11.432  20.616  1.00 95.79           H  
ATOM   2419  O   GLU A 149     -34.064   9.307  19.798  1.00 95.79           O  
ATOM   2420  CG  GLU A 149     -37.543   9.302  20.363  1.00 95.79           C  
ATOM   2421  HG2 GLU A 149     -37.042   8.623  19.672  1.00 95.79           H  
ATOM   2422  HG3 GLU A 149     -38.617   9.187  20.213  1.00 95.79           H  
ATOM   2423  CD  GLU A 149     -37.195   8.921  21.811  1.00 95.79           C  
ATOM   2424  OE1 GLU A 149     -36.807   7.747  22.029  1.00 95.79           O  
ATOM   2425  OE2 GLU A 149     -37.286   9.817  22.681  1.00 95.79           O  
ATOM   2426  N   ASP A 150     -34.717  10.458  17.994  1.00 96.82           N  
ATOM   2427  H   ASP A 150     -35.333  11.168  17.623  1.00 96.82           H  
ATOM   2428  CA  ASP A 150     -33.853   9.703  17.071  1.00 96.82           C  
ATOM   2429  HA  ASP A 150     -34.153   8.655  17.079  1.00 96.82           H  
ATOM   2430  C   ASP A 150     -32.376   9.795  17.466  1.00 96.82           C  
ATOM   2431  CB  ASP A 150     -33.943  10.243  15.638  1.00 96.82           C  
ATOM   2432  HB2 ASP A 150     -33.252   9.680  15.011  1.00 96.82           H  
ATOM   2433  HB3 ASP A 150     -33.613  11.282  15.628  1.00 96.82           H  
ATOM   2434  O   ASP A 150     -31.620   8.828  17.349  1.00 96.82           O  
ATOM   2435  CG  ASP A 150     -35.322  10.149  15.006  1.00 96.82           C  
ATOM   2436  OD1 ASP A 150     -35.982   9.109  15.168  1.00 96.82           O  
ATOM   2437  OD2 ASP A 150     -35.673  11.152  14.337  1.00 96.82           O  
ATOM   2438  N   ASN A 151     -31.940  10.978  17.902  1.00 97.59           N  
ATOM   2439  H   ASN A 151     -32.608  11.733  17.963  1.00 97.59           H  
ATOM   2440  CA  ASN A 151     -30.575  11.201  18.355  1.00 97.59           C  
ATOM   2441  HA  ASN A 151     -29.884  10.800  17.613  1.00 97.59           H  
ATOM   2442  C   ASN A 151     -30.292  10.436  19.653  1.00 97.59           C  
ATOM   2443  CB  ASN A 151     -30.327  12.711  18.483  1.00 97.59           C  
ATOM   2444  HB2 ASN A 151     -31.160  13.179  19.007  1.00 97.59           H  
ATOM   2445  HB3 ASN A 151     -29.426  12.868  19.076  1.00 97.59           H  
ATOM   2446  O   ASN A 151     -29.230   9.822  19.758  1.00 97.59           O  
ATOM   2447  CG  ASN A 151     -30.119  13.409  17.147  1.00 97.59           C  
ATOM   2448  ND2 ASN A 151     -29.918  14.704  17.187  1.00 97.59           N  
ATOM   2449 HD21 ASN A 151     -29.973  15.197  18.067  1.00 97.59           H  
ATOM   2450 HD22 ASN A 151     -29.589  15.152  16.344  1.00 97.59           H  
ATOM   2451  OD1 ASN A 151     -30.045  12.813  16.075  1.00 97.59           O  
ATOM   2452  N   HIS A 152     -31.245  10.393  20.590  1.00 96.75           N  
ATOM   2453  H   HIS A 152     -32.104  10.904  20.442  1.00 96.75           H  
ATOM   2454  CA  HIS A 152     -31.130   9.595  21.809  1.00 96.75           C  
ATOM   2455  HA  HIS A 152     -30.232   9.909  22.340  1.00 96.75           H  
ATOM   2456  C   HIS A 152     -30.979   8.098  21.496  1.00 96.75           C  
ATOM   2457  CB  HIS A 152     -32.341   9.859  22.714  1.00 96.75           C  
ATOM   2458  HB2 HIS A 152     -32.434  10.931  22.888  1.00 96.75           H  
ATOM   2459  HB3 HIS A 152     -33.254   9.516  22.228  1.00 96.75           H  
ATOM   2460  O   HIS A 152     -30.054   7.459  21.998  1.00 96.75           O  
ATOM   2461  CG  HIS A 152     -32.210   9.169  24.045  1.00 96.75           C  
ATOM   2462  CD2 HIS A 152     -32.932   8.095  24.493  1.00 96.75           C  
ATOM   2463  HD2 HIS A 152     -33.732   7.601  23.961  1.00 96.75           H  
ATOM   2464  ND1 HIS A 152     -31.292   9.481  25.021  1.00 96.75           N  
ATOM   2465  HD1 HIS A 152     -30.616  10.231  24.980  1.00 96.75           H  
ATOM   2466  CE1 HIS A 152     -31.457   8.618  26.035  1.00 96.75           C  
ATOM   2467  HE1 HIS A 152     -30.881   8.614  26.949  1.00 96.75           H  
ATOM   2468  NE2 HIS A 152     -32.437   7.747  25.757  1.00 96.75           N  
ATOM   2469  N   GLN A 153     -31.798   7.554  20.588  1.00 97.80           N  
ATOM   2470  H   GLN A 153     -32.561   8.116  20.239  1.00 97.80           H  
ATOM   2471  CA  GLN A 153     -31.701   6.151  20.162  1.00 97.80           C  
ATOM   2472  HA  GLN A 153     -31.765   5.514  21.045  1.00 97.80           H  
ATOM   2473  C   GLN A 153     -30.356   5.833  19.485  1.00 97.80           C  
ATOM   2474  CB  GLN A 153     -32.870   5.807  19.221  1.00 97.80           C  
ATOM   2475  HB2 GLN A 153     -32.857   6.485  18.368  1.00 97.80           H  
ATOM   2476  HB3 GLN A 153     -32.730   4.794  18.844  1.00 97.80           H  
ATOM   2477  O   GLN A 153     -29.731   4.810  19.770  1.00 97.80           O  
ATOM   2478  CG  GLN A 153     -34.254   5.887  19.891  1.00 97.80           C  
ATOM   2479  HG2 GLN A 153     -35.020   5.607  19.167  1.00 97.80           H  
ATOM   2480  HG3 GLN A 153     -34.457   6.914  20.197  1.00 97.80           H  
ATOM   2481  CD  GLN A 153     -34.398   4.986  21.111  1.00 97.80           C  
ATOM   2482  NE2 GLN A 153     -35.157   5.401  22.102  1.00 97.80           N  
ATOM   2483 HE21 GLN A 153     -35.256   4.798  22.906  1.00 97.80           H  
ATOM   2484 HE22 GLN A 153     -35.685   6.258  22.035  1.00 97.80           H  
ATOM   2485  OE1 GLN A 153     -33.825   3.909  21.192  1.00 97.80           O  
ATOM   2486  N   LYS A 154     -29.850   6.731  18.629  1.00 98.16           N  
ATOM   2487  H   LYS A 154     -30.416   7.539  18.414  1.00 98.16           H  
ATOM   2488  CA  LYS A 154     -28.521   6.589  18.000  1.00 98.16           C  
ATOM   2489  HA  LYS A 154     -28.460   5.622  17.501  1.00 98.16           H  
ATOM   2490  C   LYS A 154     -27.388   6.616  19.028  1.00 98.16           C  
ATOM   2491  CB  LYS A 154     -28.319   7.708  16.975  1.00 98.16           C  
ATOM   2492  HB2 LYS A 154     -27.267   7.762  16.694  1.00 98.16           H  
ATOM   2493  HB3 LYS A 154     -28.601   8.648  17.449  1.00 98.16           H  
ATOM   2494  O   LYS A 154     -26.448   5.829  18.918  1.00 98.16           O  
ATOM   2495  CG  LYS A 154     -29.157   7.508  15.707  1.00 98.16           C  
ATOM   2496  HG2 LYS A 154     -28.728   6.708  15.105  1.00 98.16           H  
ATOM   2497  HG3 LYS A 154     -30.173   7.223  15.981  1.00 98.16           H  
ATOM   2498  CD  LYS A 154     -29.199   8.809  14.896  1.00 98.16           C  
ATOM   2499  HD2 LYS A 154     -29.453   9.633  15.563  1.00 98.16           H  
ATOM   2500  HD3 LYS A 154     -28.227   8.999  14.441  1.00 98.16           H  
ATOM   2501  CE  LYS A 154     -30.280   8.698  13.823  1.00 98.16           C  
ATOM   2502  HE2 LYS A 154     -31.173   8.290  14.297  1.00 98.16           H  
ATOM   2503  HE3 LYS A 154     -29.961   8.000  13.049  1.00 98.16           H  
ATOM   2504  NZ  LYS A 154     -30.606  10.025  13.257  1.00 98.16           N  
ATOM   2505  HZ1 LYS A 154     -31.399   9.975  12.633  1.00 98.16           H  
ATOM   2506  HZ2 LYS A 154     -29.833  10.459  12.772  1.00 98.16           H  
ATOM   2507  HZ3 LYS A 154     -30.849  10.669  13.995  1.00 98.16           H  
ATOM   2508  N   GLN A 155     -27.466   7.490  20.031  1.00 98.13           N  
ATOM   2509  H   GLN A 155     -28.249   8.127  20.059  1.00 98.13           H  
ATOM   2510  CA  GLN A 155     -26.482   7.543  21.116  1.00 98.13           C  
ATOM   2511  HA  GLN A 155     -25.480   7.586  20.687  1.00 98.13           H  
ATOM   2512  C   GLN A 155     -26.542   6.291  21.992  1.00 98.13           C  
ATOM   2513  CB  GLN A 155     -26.701   8.795  21.973  1.00 98.13           C  
ATOM   2514  HB2 GLN A 155     -27.754   8.870  22.246  1.00 98.13           H  
ATOM   2515  HB3 GLN A 155     -26.110   8.715  22.885  1.00 98.13           H  
ATOM   2516  O   GLN A 155     -25.496   5.740  22.335  1.00 98.13           O  
ATOM   2517  CG  GLN A 155     -26.261  10.057  21.224  1.00 98.13           C  
ATOM   2518  HG2 GLN A 155     -25.194   9.997  21.013  1.00 98.13           H  
ATOM   2519  HG3 GLN A 155     -26.794  10.113  20.275  1.00 98.13           H  
ATOM   2520  CD  GLN A 155     -26.544  11.342  21.989  1.00 98.13           C  
ATOM   2521  NE2 GLN A 155     -25.817  12.401  21.702  1.00 98.13           N  
ATOM   2522 HE21 GLN A 155     -25.091  12.360  21.001  1.00 98.13           H  
ATOM   2523 HE22 GLN A 155     -26.020  13.239  22.227  1.00 98.13           H  
ATOM   2524  OE1 GLN A 155     -27.414  11.428  22.841  1.00 98.13           O  
ATOM   2525  N   LEU A 156     -27.744   5.801  22.310  1.00 98.06           N  
ATOM   2526  H   LEU A 156     -28.567   6.323  22.044  1.00 98.06           H  
ATOM   2527  CA  LEU A 156     -27.936   4.550  23.040  1.00 98.06           C  
ATOM   2528  HA  LEU A 156     -27.427   4.638  23.999  1.00 98.06           H  
ATOM   2529  C   LEU A 156     -27.308   3.373  22.284  1.00 98.06           C  
ATOM   2530  CB  LEU A 156     -29.439   4.340  23.292  1.00 98.06           C  
ATOM   2531  HB2 LEU A 156     -29.953   4.268  22.333  1.00 98.06           H  
ATOM   2532  HB3 LEU A 156     -29.836   5.210  23.815  1.00 98.06           H  
ATOM   2533  O   LEU A 156     -26.540   2.616  22.877  1.00 98.06           O  
ATOM   2534  CG  LEU A 156     -29.762   3.079  24.112  1.00 98.06           C  
ATOM   2535  HG  LEU A 156     -29.365   2.201  23.602  1.00 98.06           H  
ATOM   2536  CD1 LEU A 156     -29.168   3.146  25.523  1.00 98.06           C  
ATOM   2537 HD11 LEU A 156     -28.080   3.113  25.475  1.00 98.06           H  
ATOM   2538 HD12 LEU A 156     -29.513   2.291  26.104  1.00 98.06           H  
ATOM   2539 HD13 LEU A 156     -29.492   4.062  26.016  1.00 98.06           H  
ATOM   2540  CD2 LEU A 156     -31.275   2.914  24.231  1.00 98.06           C  
ATOM   2541 HD21 LEU A 156     -31.707   3.771  24.748  1.00 98.06           H  
ATOM   2542 HD22 LEU A 156     -31.718   2.848  23.237  1.00 98.06           H  
ATOM   2543 HD23 LEU A 156     -31.512   2.002  24.779  1.00 98.06           H  
ATOM   2544  N   PHE A 157     -27.542   3.282  20.971  1.00 98.42           N  
ATOM   2545  H   PHE A 157     -28.225   3.905  20.564  1.00 98.42           H  
ATOM   2546  CA  PHE A 157     -26.910   2.282  20.111  1.00 98.42           C  
ATOM   2547  HA  PHE A 157     -27.211   1.293  20.458  1.00 98.42           H  
ATOM   2548  C   PHE A 157     -25.379   2.347  20.190  1.00 98.42           C  
ATOM   2549  CB  PHE A 157     -27.395   2.457  18.664  1.00 98.42           C  
ATOM   2550  HB2 PHE A 157     -28.470   2.276  18.630  1.00 98.42           H  
ATOM   2551  HB3 PHE A 157     -27.229   3.486  18.345  1.00 98.42           H  
ATOM   2552  O   PHE A 157     -24.740   1.322  20.421  1.00 98.42           O  
ATOM   2553  CG  PHE A 157     -26.704   1.529  17.682  1.00 98.42           C  
ATOM   2554  CD1 PHE A 157     -25.555   1.955  16.987  1.00 98.42           C  
ATOM   2555  HD1 PHE A 157     -25.181   2.958  17.130  1.00 98.42           H  
ATOM   2556  CD2 PHE A 157     -27.178   0.217  17.506  1.00 98.42           C  
ATOM   2557  HD2 PHE A 157     -28.049  -0.121  18.047  1.00 98.42           H  
ATOM   2558  CE1 PHE A 157     -24.879   1.070  16.128  1.00 98.42           C  
ATOM   2559  HE1 PHE A 157     -23.988   1.394  15.611  1.00 98.42           H  
ATOM   2560  CE2 PHE A 157     -26.500  -0.669  16.649  1.00 98.42           C  
ATOM   2561  HE2 PHE A 157     -26.848  -1.686  16.544  1.00 98.42           H  
ATOM   2562  CZ  PHE A 157     -25.348  -0.245  15.964  1.00 98.42           C  
ATOM   2563  HZ  PHE A 157     -24.812  -0.938  15.332  1.00 98.42           H  
ATOM   2564  N   VAL A 158     -24.775   3.533  20.051  1.00 98.38           N  
ATOM   2565  H   VAL A 158     -25.346   4.344  19.862  1.00 98.38           H  
ATOM   2566  CA  VAL A 158     -23.312   3.690  20.162  1.00 98.38           C  
ATOM   2567  HA  VAL A 158     -22.835   3.028  19.439  1.00 98.38           H  
ATOM   2568  C   VAL A 158     -22.812   3.256  21.544  1.00 98.38           C  
ATOM   2569  CB  VAL A 158     -22.887   5.136  19.840  1.00 98.38           C  
ATOM   2570  HB  VAL A 158     -23.497   5.828  20.420  1.00 98.38           H  
ATOM   2571  O   VAL A 158     -21.823   2.533  21.639  1.00 98.38           O  
ATOM   2572  CG1 VAL A 158     -21.412   5.402  20.165  1.00 98.38           C  
ATOM   2573 HG11 VAL A 158     -21.259   5.369  21.244  1.00 98.38           H  
ATOM   2574 HG12 VAL A 158     -21.119   6.392  19.816  1.00 98.38           H  
ATOM   2575 HG13 VAL A 158     -20.779   4.655  19.686  1.00 98.38           H  
ATOM   2576  CG2 VAL A 158     -23.083   5.442  18.351  1.00 98.38           C  
ATOM   2577 HG21 VAL A 158     -22.858   6.491  18.158  1.00 98.38           H  
ATOM   2578 HG22 VAL A 158     -22.422   4.816  17.751  1.00 98.38           H  
ATOM   2579 HG23 VAL A 158     -24.115   5.251  18.056  1.00 98.38           H  
ATOM   2580  N   ASN A 159     -23.501   3.640  22.620  1.00 97.87           N  
ATOM   2581  H   ASN A 159     -24.319   4.219  22.490  1.00 97.87           H  
ATOM   2582  CA  ASN A 159     -23.088   3.293  23.980  1.00 97.87           C  
ATOM   2583  HA  ASN A 159     -22.038   3.561  24.095  1.00 97.87           H  
ATOM   2584  C   ASN A 159     -23.172   1.791  24.273  1.00 97.87           C  
ATOM   2585  CB  ASN A 159     -23.918   4.101  24.984  1.00 97.87           C  
ATOM   2586  HB2 ASN A 159     -24.976   4.026  24.731  1.00 97.87           H  
ATOM   2587  HB3 ASN A 159     -23.780   3.691  25.984  1.00 97.87           H  
ATOM   2588  O   ASN A 159     -22.288   1.261  24.943  1.00 97.87           O  
ATOM   2589  CG  ASN A 159     -23.485   5.550  25.027  1.00 97.87           C  
ATOM   2590  ND2 ASN A 159     -24.424   6.460  25.064  1.00 97.87           N  
ATOM   2591 HD21 ASN A 159     -24.113   7.410  24.920  1.00 97.87           H  
ATOM   2592 HD22 ASN A 159     -25.387   6.197  24.913  1.00 97.87           H  
ATOM   2593  OD1 ASN A 159     -22.301   5.864  25.049  1.00 97.87           O  
ATOM   2594  N   GLN A 160     -24.190   1.105  23.752  1.00 98.18           N  
ATOM   2595  H   GLN A 160     -24.899   1.609  23.240  1.00 98.18           H  
ATOM   2596  CA  GLN A 160     -24.352  -0.345  23.903  1.00 98.18           C  
ATOM   2597  HA  GLN A 160     -24.222  -0.616  24.951  1.00 98.18           H  
ATOM   2598  C   GLN A 160     -23.310  -1.147  23.105  1.00 98.18           C  
ATOM   2599  CB  GLN A 160     -25.773  -0.725  23.467  1.00 98.18           C  
ATOM   2600  HB2 GLN A 160     -25.979  -0.273  22.497  1.00 98.18           H  
ATOM   2601  HB3 GLN A 160     -25.838  -1.808  23.359  1.00 98.18           H  
ATOM   2602  O   GLN A 160     -22.978  -2.271  23.478  1.00 98.18           O  
ATOM   2603  CG  GLN A 160     -26.831  -0.279  24.490  1.00 98.18           C  
ATOM   2604  HG2 GLN A 160     -26.721   0.783  24.713  1.00 98.18           H  
ATOM   2605  HG3 GLN A 160     -26.680  -0.834  25.416  1.00 98.18           H  
ATOM   2606  CD  GLN A 160     -28.258  -0.513  24.002  1.00 98.18           C  
ATOM   2607  NE2 GLN A 160     -29.233  -0.494  24.885  1.00 98.18           N  
ATOM   2608 HE21 GLN A 160     -29.048  -0.337  25.865  1.00 98.18           H  
ATOM   2609 HE22 GLN A 160     -30.160  -0.637  24.511  1.00 98.18           H  
ATOM   2610  OE1 GLN A 160     -28.534  -0.705  22.829  1.00 98.18           O  
ATOM   2611  N   HIS A 161     -22.755  -0.568  22.037  1.00 98.28           N  
ATOM   2612  H   HIS A 161     -23.087   0.348  21.770  1.00 98.28           H  
ATOM   2613  CA  HIS A 161     -21.862  -1.260  21.107  1.00 98.28           C  
ATOM   2614  HA  HIS A 161     -21.791  -2.306  21.407  1.00 98.28           H  
ATOM   2615  C   HIS A 161     -20.417  -0.745  21.131  1.00 98.28           C  
ATOM   2616  CB  HIS A 161     -22.481  -1.274  19.703  1.00 98.28           C  
ATOM   2617  HB2 HIS A 161     -21.809  -1.793  19.019  1.00 98.28           H  
ATOM   2618  HB3 HIS A 161     -22.597  -0.249  19.350  1.00 98.28           H  
ATOM   2619  O   HIS A 161     -19.685  -0.950  20.170  1.00 98.28           O  
ATOM   2620  CG  HIS A 161     -23.815  -1.971  19.658  1.00 98.28           C  
ATOM   2621  CD2 HIS A 161     -24.043  -3.311  19.507  1.00 98.28           C  
ATOM   2622  HD2 HIS A 161     -23.284  -4.071  19.399  1.00 98.28           H  
ATOM   2623  ND1 HIS A 161     -25.039  -1.373  19.818  1.00 98.28           N  
ATOM   2624  HD1 HIS A 161     -25.181  -0.388  19.992  1.00 98.28           H  
ATOM   2625  CE1 HIS A 161     -25.986  -2.320  19.762  1.00 98.28           C  
ATOM   2626  HE1 HIS A 161     -27.045  -2.147  19.883  1.00 98.28           H  
ATOM   2627  NE2 HIS A 161     -25.426  -3.522  19.554  1.00 98.28           N  
ATOM   2628  N   LYS A 162     -19.956  -0.113  22.222  1.00 96.84           N  
ATOM   2629  H   LYS A 162     -20.610   0.087  22.965  1.00 96.84           H  
ATOM   2630  CA  LYS A 162     -18.562   0.378  22.333  1.00 96.84           C  
ATOM   2631  HA  LYS A 162     -18.401   1.135  21.565  1.00 96.84           H  
ATOM   2632  C   LYS A 162     -17.504  -0.703  22.062  1.00 96.84           C  
ATOM   2633  CB  LYS A 162     -18.318   1.016  23.707  1.00 96.84           C  
ATOM   2634  HB2 LYS A 162     -18.642   0.332  24.491  1.00 96.84           H  
ATOM   2635  HB3 LYS A 162     -17.247   1.184  23.824  1.00 96.84           H  
ATOM   2636  O   LYS A 162     -16.492  -0.398  21.439  1.00 96.84           O  
ATOM   2637  CG  LYS A 162     -19.035   2.364  23.858  1.00 96.84           C  
ATOM   2638  HG2 LYS A 162     -18.713   3.035  23.061  1.00 96.84           H  
ATOM   2639  HG3 LYS A 162     -20.111   2.214  23.778  1.00 96.84           H  
ATOM   2640  CD  LYS A 162     -18.708   2.995  25.217  1.00 96.84           C  
ATOM   2641  HD2 LYS A 162     -17.630   3.142  25.292  1.00 96.84           H  
ATOM   2642  HD3 LYS A 162     -19.032   2.319  26.008  1.00 96.84           H  
ATOM   2643  CE  LYS A 162     -19.425   4.340  25.362  1.00 96.84           C  
ATOM   2644  HE2 LYS A 162     -19.121   4.992  24.543  1.00 96.84           H  
ATOM   2645  HE3 LYS A 162     -20.498   4.177  25.271  1.00 96.84           H  
ATOM   2646  NZ  LYS A 162     -19.128   4.981  26.666  1.00 96.84           N  
ATOM   2647  HZ1 LYS A 162     -19.395   4.370  27.425  1.00 96.84           H  
ATOM   2648  HZ2 LYS A 162     -19.652   5.840  26.749  1.00 96.84           H  
ATOM   2649  HZ3 LYS A 162     -18.142   5.184  26.751  1.00 96.84           H  
ATOM   2650  N   HIS A 163     -17.780  -1.954  22.441  1.00 96.74           N  
ATOM   2651  H   HIS A 163     -18.649  -2.116  22.929  1.00 96.74           H  
ATOM   2652  CA  HIS A 163     -16.928  -3.122  22.172  1.00 96.74           C  
ATOM   2653  HA  HIS A 163     -15.956  -2.964  22.639  1.00 96.74           H  
ATOM   2654  C   HIS A 163     -16.667  -3.367  20.672  1.00 96.74           C  
ATOM   2655  CB  HIS A 163     -17.569  -4.364  22.814  1.00 96.74           C  
ATOM   2656  HB2 HIS A 163     -17.703  -4.187  23.881  1.00 96.74           H  
ATOM   2657  HB3 HIS A 163     -16.876  -5.200  22.711  1.00 96.74           H  
ATOM   2658  O   HIS A 163     -15.695  -4.024  20.314  1.00 96.74           O  
ATOM   2659  CG  HIS A 163     -18.897  -4.764  22.208  1.00 96.74           C  
ATOM   2660  CD2 HIS A 163     -19.097  -5.724  21.250  1.00 96.74           C  
ATOM   2661  HD2 HIS A 163     -18.328  -6.331  20.795  1.00 96.74           H  
ATOM   2662  ND1 HIS A 163     -20.138  -4.256  22.533  1.00 96.74           N  
ATOM   2663  HD1 HIS A 163     -20.362  -3.657  23.315  1.00 96.74           H  
ATOM   2664  CE1 HIS A 163     -21.056  -4.886  21.783  1.00 96.74           C  
ATOM   2665  HE1 HIS A 163     -22.123  -4.736  21.858  1.00 96.74           H  
ATOM   2666  NE2 HIS A 163     -20.471  -5.780  20.979  1.00 96.74           N  
ATOM   2667  N   TYR A 164     -17.477  -2.801  19.767  1.00 98.51           N  
ATOM   2668  H   TYR A 164     -18.273  -2.262  20.076  1.00 98.51           H  
ATOM   2669  CA  TYR A 164     -17.202  -2.861  18.330  1.00 98.51           C  
ATOM   2670  HA  TYR A 164     -17.096  -3.904  18.034  1.00 98.51           H  
ATOM   2671  C   TYR A 164     -15.883  -2.184  17.953  1.00 98.51           C  
ATOM   2672  CB  TYR A 164     -18.353  -2.233  17.528  1.00 98.51           C  
ATOM   2673  HB2 TYR A 164     -18.600  -1.259  17.951  1.00 98.51           H  
ATOM   2674  HB3 TYR A 164     -17.982  -2.037  16.522  1.00 98.51           H  
ATOM   2675  O   TYR A 164     -15.307  -2.558  16.937  1.00 98.51           O  
ATOM   2676  CG  TYR A 164     -19.622  -3.057  17.377  1.00 98.51           C  
ATOM   2677  CD1 TYR A 164     -19.800  -4.286  18.044  1.00 98.51           C  
ATOM   2678  HD1 TYR A 164     -19.044  -4.687  18.704  1.00 98.51           H  
ATOM   2679  CD2 TYR A 164     -20.632  -2.593  16.511  1.00 98.51           C  
ATOM   2680  HD2 TYR A 164     -20.499  -1.649  16.003  1.00 98.51           H  
ATOM   2681  CE1 TYR A 164     -20.977  -5.030  17.870  1.00 98.51           C  
ATOM   2682  HE1 TYR A 164     -21.090  -5.959  18.409  1.00 98.51           H  
ATOM   2683  CE2 TYR A 164     -21.809  -3.342  16.319  1.00 98.51           C  
ATOM   2684  HE2 TYR A 164     -22.597  -2.975  15.677  1.00 98.51           H  
ATOM   2685  OH  TYR A 164     -23.121  -5.282  16.847  1.00 98.51           O  
ATOM   2686  HH  TYR A 164     -23.228  -5.917  17.559  1.00 98.51           H  
ATOM   2687  CZ  TYR A 164     -21.985  -4.558  17.011  1.00 98.51           C  
ATOM   2688  N   LEU A 165     -15.381  -1.223  18.739  1.00 97.30           N  
ATOM   2689  H   LEU A 165     -15.861  -0.992  19.596  1.00 97.30           H  
ATOM   2690  CA  LEU A 165     -14.042  -0.669  18.521  1.00 97.30           C  
ATOM   2691  HA  LEU A 165     -13.980  -0.251  17.516  1.00 97.30           H  
ATOM   2692  C   LEU A 165     -12.970  -1.767  18.618  1.00 97.30           C  
ATOM   2693  CB  LEU A 165     -13.754   0.436  19.550  1.00 97.30           C  
ATOM   2694  HB2 LEU A 165     -12.722   0.760  19.421  1.00 97.30           H  
ATOM   2695  HB3 LEU A 165     -13.834  -0.001  20.546  1.00 97.30           H  
ATOM   2696  O   LEU A 165     -12.121  -1.860  17.731  1.00 97.30           O  
ATOM   2697  CG  LEU A 165     -14.651   1.680  19.485  1.00 97.30           C  
ATOM   2698  HG  LEU A 165     -15.701   1.386  19.502  1.00 97.30           H  
ATOM   2699  CD1 LEU A 165     -14.368   2.542  20.711  1.00 97.30           C  
ATOM   2700 HD11 LEU A 165     -14.915   3.482  20.651  1.00 97.30           H  
ATOM   2701 HD12 LEU A 165     -14.673   2.002  21.607  1.00 97.30           H  
ATOM   2702 HD13 LEU A 165     -13.300   2.746  20.780  1.00 97.30           H  
ATOM   2703  CD2 LEU A 165     -14.394   2.550  18.252  1.00 97.30           C  
ATOM   2704 HD21 LEU A 165     -15.094   3.386  18.245  1.00 97.30           H  
ATOM   2705 HD22 LEU A 165     -13.377   2.941  18.288  1.00 97.30           H  
ATOM   2706 HD23 LEU A 165     -14.540   1.958  17.349  1.00 97.30           H  
ATOM   2707  N   ASP A 166     -13.063  -2.632  19.631  1.00 97.19           N  
ATOM   2708  H   ASP A 166     -13.812  -2.525  20.300  1.00 97.19           H  
ATOM   2709  CA  ASP A 166     -12.119  -3.730  19.858  1.00 97.19           C  
ATOM   2710  HA  ASP A 166     -11.106  -3.330  19.849  1.00 97.19           H  
ATOM   2711  C   ASP A 166     -12.215  -4.778  18.743  1.00 97.19           C  
ATOM   2712  CB  ASP A 166     -12.366  -4.370  21.236  1.00 97.19           C  
ATOM   2713  HB2 ASP A 166     -13.350  -4.839  21.248  1.00 97.19           H  
ATOM   2714  HB3 ASP A 166     -11.622  -5.150  21.395  1.00 97.19           H  
ATOM   2715  O   ASP A 166     -11.196  -5.159  18.167  1.00 97.19           O  
ATOM   2716  CG  ASP A 166     -12.268  -3.360  22.381  1.00 97.19           C  
ATOM   2717  OD1 ASP A 166     -11.303  -2.561  22.361  1.00 97.19           O  
ATOM   2718  OD2 ASP A 166     -13.178  -3.354  23.238  1.00 97.19           O  
ATOM   2719  N   GLU A 167     -13.439  -5.159  18.354  1.00 98.36           N  
ATOM   2720  H   GLU A 167     -14.225  -4.844  18.904  1.00 98.36           H  
ATOM   2721  CA  GLU A 167     -13.674  -6.083  17.232  1.00 98.36           C  
ATOM   2722  HA  GLU A 167     -13.170  -7.027  17.437  1.00 98.36           H  
ATOM   2723  C   GLU A 167     -13.099  -5.533  15.910  1.00 98.36           C  
ATOM   2724  CB  GLU A 167     -15.186  -6.350  17.056  1.00 98.36           C  
ATOM   2725  HB2 GLU A 167     -15.315  -6.942  16.150  1.00 98.36           H  
ATOM   2726  HB3 GLU A 167     -15.700  -5.400  16.910  1.00 98.36           H  
ATOM   2727  O   GLU A 167     -12.510  -6.267  15.116  1.00 98.36           O  
ATOM   2728  CG  GLU A 167     -15.853  -7.106  18.222  1.00 98.36           C  
ATOM   2729  HG2 GLU A 167     -15.315  -8.041  18.382  1.00 98.36           H  
ATOM   2730  HG3 GLU A 167     -15.762  -6.503  19.125  1.00 98.36           H  
ATOM   2731  CD  GLU A 167     -17.348  -7.433  17.997  1.00 98.36           C  
ATOM   2732  OE1 GLU A 167     -18.022  -7.839  18.961  1.00 98.36           O  
ATOM   2733  OE2 GLU A 167     -17.883  -7.285  16.865  1.00 98.36           O  
ATOM   2734  N   ILE A 168     -13.222  -4.223  15.657  1.00 98.43           N  
ATOM   2735  H   ILE A 168     -13.708  -3.653  16.335  1.00 98.43           H  
ATOM   2736  CA  ILE A 168     -12.650  -3.588  14.459  1.00 98.43           C  
ATOM   2737  HA  ILE A 168     -12.951  -4.172  13.588  1.00 98.43           H  
ATOM   2738  C   ILE A 168     -11.117  -3.619  14.500  1.00 98.43           C  
ATOM   2739  CB  ILE A 168     -13.191  -2.150  14.287  1.00 98.43           C  
ATOM   2740  HB  ILE A 168     -13.043  -1.615  15.225  1.00 98.43           H  
ATOM   2741  O   ILE A 168     -10.486  -3.889  13.474  1.00 98.43           O  
ATOM   2742  CG1 ILE A 168     -14.698  -2.160  13.942  1.00 98.43           C  
ATOM   2743 HG12 ILE A 168     -15.207  -2.947  14.499  1.00 98.43           H  
ATOM   2744 HG13 ILE A 168     -14.831  -2.388  12.885  1.00 98.43           H  
ATOM   2745  CG2 ILE A 168     -12.434  -1.396  13.174  1.00 98.43           C  
ATOM   2746 HG21 ILE A 168     -11.413  -1.191  13.496  1.00 98.43           H  
ATOM   2747 HG22 ILE A 168     -12.915  -0.442  12.959  1.00 98.43           H  
ATOM   2748 HG23 ILE A 168     -12.412  -1.997  12.265  1.00 98.43           H  
ATOM   2749  CD1 ILE A 168     -15.382  -0.824  14.271  1.00 98.43           C  
ATOM   2750 HD11 ILE A 168     -15.052  -0.055  13.573  1.00 98.43           H  
ATOM   2751 HD12 ILE A 168     -16.464  -0.934  14.196  1.00 98.43           H  
ATOM   2752 HD13 ILE A 168     -15.138  -0.511  15.286  1.00 98.43           H  
ATOM   2753  N   ILE A 169     -10.501  -3.356  15.656  1.00 98.10           N  
ATOM   2754  H   ILE A 169     -11.067  -3.170  16.471  1.00 98.10           H  
ATOM   2755  CA  ILE A 169      -9.042  -3.440  15.818  1.00 98.10           C  
ATOM   2756  HA  ILE A 169      -8.573  -2.846  15.034  1.00 98.10           H  
ATOM   2757  C   ILE A 169      -8.545  -4.873  15.611  1.00 98.10           C  
ATOM   2758  CB  ILE A 169      -8.619  -2.871  17.190  1.00 98.10           C  
ATOM   2759  HB  ILE A 169      -9.261  -3.305  17.956  1.00 98.10           H  
ATOM   2760  O   ILE A 169      -7.513  -5.065  14.960  1.00 98.10           O  
ATOM   2761  CG1 ILE A 169      -8.803  -1.339  17.246  1.00 98.10           C  
ATOM   2762 HG12 ILE A 169      -8.593  -1.023  18.268  1.00 98.10           H  
ATOM   2763 HG13 ILE A 169      -9.844  -1.089  17.040  1.00 98.10           H  
ATOM   2764  CG2 ILE A 169      -7.167  -3.234  17.559  1.00 98.10           C  
ATOM   2765 HG21 ILE A 169      -7.098  -4.300  17.775  1.00 98.10           H  
ATOM   2766 HG22 ILE A 169      -6.491  -2.986  16.740  1.00 98.10           H  
ATOM   2767 HG23 ILE A 169      -6.873  -2.694  18.459  1.00 98.10           H  
ATOM   2768  CD1 ILE A 169      -7.923  -0.500  16.308  1.00 98.10           C  
ATOM   2769 HD11 ILE A 169      -8.126   0.556  16.487  1.00 98.10           H  
ATOM   2770 HD12 ILE A 169      -8.153  -0.724  15.267  1.00 98.10           H  
ATOM   2771 HD13 ILE A 169      -6.866  -0.684  16.504  1.00 98.10           H  
ATOM   2772  N   GLU A 170      -9.280  -5.873  16.091  1.00 98.24           N  
ATOM   2773  H   GLU A 170     -10.088  -5.657  16.658  1.00 98.24           H  
ATOM   2774  CA  GLU A 170      -8.973  -7.284  15.859  1.00 98.24           C  
ATOM   2775  HA  GLU A 170      -7.962  -7.481  16.215  1.00 98.24           H  
ATOM   2776  C   GLU A 170      -9.004  -7.625  14.362  1.00 98.24           C  
ATOM   2777  CB  GLU A 170      -9.927  -8.150  16.688  1.00 98.24           C  
ATOM   2778  HB2 GLU A 170     -10.951  -8.005  16.343  1.00 98.24           H  
ATOM   2779  HB3 GLU A 170      -9.858  -7.831  17.728  1.00 98.24           H  
ATOM   2780  O   GLU A 170      -8.006  -8.113  13.828  1.00 98.24           O  
ATOM   2781  CG  GLU A 170      -9.562  -9.638  16.604  1.00 98.24           C  
ATOM   2782  HG2 GLU A 170      -8.493  -9.739  16.793  1.00 98.24           H  
ATOM   2783  HG3 GLU A 170      -9.763  -9.999  15.596  1.00 98.24           H  
ATOM   2784  CD  GLU A 170     -10.338 -10.491  17.619  1.00 98.24           C  
ATOM   2785  OE1 GLU A 170      -9.805 -11.565  17.980  1.00 98.24           O  
ATOM   2786  OE2 GLU A 170     -11.428 -10.055  18.053  1.00 98.24           O  
ATOM   2787  N   LEU A 171     -10.065  -7.235  13.644  1.00 98.28           N  
ATOM   2788  H   LEU A 171     -10.858  -6.864  14.147  1.00 98.28           H  
ATOM   2789  CA  LEU A 171     -10.161  -7.415  12.188  1.00 98.28           C  
ATOM   2790  HA  LEU A 171     -10.100  -8.481  11.966  1.00 98.28           H  
ATOM   2791  C   LEU A 171      -9.006  -6.737  11.432  1.00 98.28           C  
ATOM   2792  CB  LEU A 171     -11.506  -6.854  11.692  1.00 98.28           C  
ATOM   2793  HB2 LEU A 171     -11.478  -6.791  10.604  1.00 98.28           H  
ATOM   2794  HB3 LEU A 171     -11.621  -5.842  12.079  1.00 98.28           H  
ATOM   2795  O   LEU A 171      -8.447  -7.305  10.489  1.00 98.28           O  
ATOM   2796  CG  LEU A 171     -12.738  -7.682  12.094  1.00 98.28           C  
ATOM   2797  HG  LEU A 171     -12.749  -7.852  13.171  1.00 98.28           H  
ATOM   2798  CD1 LEU A 171     -14.003  -6.917  11.699  1.00 98.28           C  
ATOM   2799 HD11 LEU A 171     -14.034  -5.972  12.240  1.00 98.28           H  
ATOM   2800 HD12 LEU A 171     -14.021  -6.739  10.624  1.00 98.28           H  
ATOM   2801 HD13 LEU A 171     -14.866  -7.512  11.997  1.00 98.28           H  
ATOM   2802  CD2 LEU A 171     -12.773  -9.040  11.390  1.00 98.28           C  
ATOM   2803 HD21 LEU A 171     -13.687  -9.568  11.661  1.00 98.28           H  
ATOM   2804 HD22 LEU A 171     -12.725  -8.914  10.308  1.00 98.28           H  
ATOM   2805 HD23 LEU A 171     -11.936  -9.653  11.724  1.00 98.28           H  
ATOM   2806  N   ILE A 172      -8.614  -5.525  11.842  1.00 98.25           N  
ATOM   2807  H   ILE A 172      -9.122  -5.107  12.608  1.00 98.25           H  
ATOM   2808  CA  ILE A 172      -7.466  -4.809  11.262  1.00 98.25           C  
ATOM   2809  HA  ILE A 172      -7.583  -4.791  10.178  1.00 98.25           H  
ATOM   2810  C   ILE A 172      -6.155  -5.551  11.554  1.00 98.25           C  
ATOM   2811  CB  ILE A 172      -7.424  -3.349  11.772  1.00 98.25           C  
ATOM   2812  HB  ILE A 172      -7.524  -3.359  12.857  1.00 98.25           H  
ATOM   2813  O   ILE A 172      -5.292  -5.639  10.675  1.00 98.25           O  
ATOM   2814  CG1 ILE A 172      -8.601  -2.543  11.174  1.00 98.25           C  
ATOM   2815 HG12 ILE A 172      -8.429  -2.378  10.110  1.00 98.25           H  
ATOM   2816 HG13 ILE A 172      -9.525  -3.114  11.269  1.00 98.25           H  
ATOM   2817  CG2 ILE A 172      -6.085  -2.663  11.422  1.00 98.25           C  
ATOM   2818 HG21 ILE A 172      -6.110  -1.610  11.702  1.00 98.25           H  
ATOM   2819 HG22 ILE A 172      -5.888  -2.750  10.353  1.00 98.25           H  
ATOM   2820 HG23 ILE A 172      -5.271  -3.125  11.980  1.00 98.25           H  
ATOM   2821  CD1 ILE A 172      -8.822  -1.187  11.853  1.00 98.25           C  
ATOM   2822 HD11 ILE A 172      -8.047  -0.483  11.553  1.00 98.25           H  
ATOM   2823 HD12 ILE A 172      -8.821  -1.306  12.937  1.00 98.25           H  
ATOM   2824 HD13 ILE A 172      -9.788  -0.783  11.551  1.00 98.25           H  
ATOM   2825  N   SER A 173      -5.994  -6.088  12.764  1.00 98.34           N  
ATOM   2826  H   SER A 173      -6.753  -5.992  13.424  1.00 98.34           H  
ATOM   2827  CA  SER A 173      -4.814  -6.846  13.189  1.00 98.34           C  
ATOM   2828  HA  SER A 173      -3.926  -6.236  13.024  1.00 98.34           H  
ATOM   2829  C   SER A 173      -4.653  -8.129  12.378  1.00 98.34           C  
ATOM   2830  CB  SER A 173      -4.929  -7.149  14.687  1.00 98.34           C  
ATOM   2831  HB2 SER A 173      -5.093  -6.213  15.220  1.00 98.34           H  
ATOM   2832  HB3 SER A 173      -5.788  -7.796  14.867  1.00 98.34           H  
ATOM   2833  O   SER A 173      -3.585  -8.364  11.803  1.00 98.34           O  
ATOM   2834  OG  SER A 173      -3.768  -7.773  15.213  1.00 98.34           O  
ATOM   2835  HG  SER A 173      -3.942  -7.837  16.155  1.00 98.34           H  
ATOM   2836  N   GLU A 174      -5.720  -8.915  12.240  1.00 97.77           N  
ATOM   2837  H   GLU A 174      -6.567  -8.676  12.737  1.00 97.77           H  
ATOM   2838  CA  GLU A 174      -5.735 -10.129  11.423  1.00 97.77           C  
ATOM   2839  HA  GLU A 174      -4.968 -10.820  11.773  1.00 97.77           H  
ATOM   2840  C   GLU A 174      -5.459  -9.828   9.948  1.00 97.77           C  
ATOM   2841  CB  GLU A 174      -7.096 -10.816  11.529  1.00 97.77           C  
ATOM   2842  HB2 GLU A 174      -7.114 -11.619  10.792  1.00 97.77           H  
ATOM   2843  HB3 GLU A 174      -7.881 -10.101  11.282  1.00 97.77           H  
ATOM   2844  O   GLU A 174      -4.601 -10.461   9.323  1.00 97.77           O  
ATOM   2845  CG  GLU A 174      -7.363 -11.423  12.911  1.00 97.77           C  
ATOM   2846  HG2 GLU A 174      -6.497 -12.022  13.192  1.00 97.77           H  
ATOM   2847  HG3 GLU A 174      -7.480 -10.631  13.651  1.00 97.77           H  
ATOM   2848  CD  GLU A 174      -8.613 -12.312  12.888  1.00 97.77           C  
ATOM   2849  OE1 GLU A 174      -8.675 -13.205  13.757  1.00 97.77           O  
ATOM   2850  OE2 GLU A 174      -9.422 -12.171  11.938  1.00 97.77           O  
ATOM   2851  N   PHE A 175      -6.128  -8.817   9.387  1.00 97.70           N  
ATOM   2852  H   PHE A 175      -6.842  -8.354   9.931  1.00 97.70           H  
ATOM   2853  CA  PHE A 175      -5.899  -8.389   8.009  1.00 97.70           C  
ATOM   2854  HA  PHE A 175      -6.083  -9.234   7.347  1.00 97.70           H  
ATOM   2855  C   PHE A 175      -4.447  -7.942   7.797  1.00 97.70           C  
ATOM   2856  CB  PHE A 175      -6.887  -7.270   7.665  1.00 97.70           C  
ATOM   2857  HB2 PHE A 175      -7.897  -7.630   7.858  1.00 97.70           H  
ATOM   2858  HB3 PHE A 175      -6.714  -6.419   8.324  1.00 97.70           H  
ATOM   2859  O   PHE A 175      -3.803  -8.335   6.821  1.00 97.70           O  
ATOM   2860  CG  PHE A 175      -6.812  -6.811   6.224  1.00 97.70           C  
ATOM   2861  CD1 PHE A 175      -6.021  -5.702   5.874  1.00 97.70           C  
ATOM   2862  HD1 PHE A 175      -5.462  -5.185   6.640  1.00 97.70           H  
ATOM   2863  CD2 PHE A 175      -7.553  -7.483   5.236  1.00 97.70           C  
ATOM   2864  HD2 PHE A 175      -8.184  -8.316   5.511  1.00 97.70           H  
ATOM   2865  CE1 PHE A 175      -5.979  -5.259   4.539  1.00 97.70           C  
ATOM   2866  HE1 PHE A 175      -5.398  -4.390   4.267  1.00 97.70           H  
ATOM   2867  CE2 PHE A 175      -7.510  -7.043   3.902  1.00 97.70           C  
ATOM   2868  HE2 PHE A 175      -8.116  -7.528   3.150  1.00 97.70           H  
ATOM   2869  CZ  PHE A 175      -6.726  -5.929   3.557  1.00 97.70           C  
ATOM   2870  HZ  PHE A 175      -6.720  -5.562   2.541  1.00 97.70           H  
ATOM   2871  N   SER A 176      -3.891  -7.170   8.731  1.00 97.73           N  
ATOM   2872  H   SER A 176      -4.459  -6.891   9.519  1.00 97.73           H  
ATOM   2873  CA  SER A 176      -2.510  -6.702   8.659  1.00 97.73           C  
ATOM   2874  HA  SER A 176      -2.404  -6.147   7.727  1.00 97.73           H  
ATOM   2875  C   SER A 176      -1.508  -7.855   8.644  1.00 97.73           C  
ATOM   2876  CB  SER A 176      -2.214  -5.758   9.818  1.00 97.73           C  
ATOM   2877  HB2 SER A 176      -2.889  -4.903   9.762  1.00 97.73           H  
ATOM   2878  HB3 SER A 176      -2.385  -6.275  10.762  1.00 97.73           H  
ATOM   2879  O   SER A 176      -0.656  -7.913   7.751  1.00 97.73           O  
ATOM   2880  OG  SER A 176      -0.869  -5.319   9.747  1.00 97.73           O  
ATOM   2881  HG  SER A 176      -0.507  -5.347  10.635  1.00 97.73           H  
ATOM   2882  N   LYS A 177      -1.653  -8.800   9.580  1.00 97.48           N  
ATOM   2883  H   LYS A 177      -2.396  -8.689  10.255  1.00 97.48           H  
ATOM   2884  CA  LYS A 177      -0.797  -9.991   9.692  1.00 97.48           C  
ATOM   2885  HA  LYS A 177       0.250  -9.695   9.754  1.00 97.48           H  
ATOM   2886  C   LYS A 177      -0.917 -10.913   8.485  1.00 97.48           C  
ATOM   2887  CB  LYS A 177      -1.173 -10.769  10.959  1.00 97.48           C  
ATOM   2888  HB2 LYS A 177      -2.251 -10.929  10.973  1.00 97.48           H  
ATOM   2889  HB3 LYS A 177      -0.685 -11.743  10.938  1.00 97.48           H  
ATOM   2890  O   LYS A 177       0.058 -11.552   8.111  1.00 97.48           O  
ATOM   2891  CG  LYS A 177      -0.738 -10.044  12.239  1.00 97.48           C  
ATOM   2892  HG2 LYS A 177       0.351 -10.018  12.291  1.00 97.48           H  
ATOM   2893  HG3 LYS A 177      -1.113  -9.021  12.230  1.00 97.48           H  
ATOM   2894  CD  LYS A 177      -1.299 -10.771  13.465  1.00 97.48           C  
ATOM   2895  HD2 LYS A 177      -2.385 -10.809  13.381  1.00 97.48           H  
ATOM   2896  HD3 LYS A 177      -0.906 -11.786  13.498  1.00 97.48           H  
ATOM   2897  CE  LYS A 177      -0.921 -10.023  14.746  1.00 97.48           C  
ATOM   2898  HE2 LYS A 177       0.163 -10.026  14.854  1.00 97.48           H  
ATOM   2899  HE3 LYS A 177      -1.248  -8.988  14.646  1.00 97.48           H  
ATOM   2900  NZ  LYS A 177      -1.571 -10.632  15.931  1.00 97.48           N  
ATOM   2901  HZ1 LYS A 177      -2.575 -10.588  15.832  1.00 97.48           H  
ATOM   2902  HZ2 LYS A 177      -1.305 -11.601  16.034  1.00 97.48           H  
ATOM   2903  HZ3 LYS A 177      -1.317 -10.132  16.771  1.00 97.48           H  
ATOM   2904  N   ARG A 178      -2.094 -10.980   7.856  1.00 96.84           N  
ATOM   2905  H   ARG A 178      -2.881 -10.517   8.288  1.00 96.84           H  
ATOM   2906  CA  ARG A 178      -2.323 -11.847   6.695  1.00 96.84           C  
ATOM   2907  HA  ARG A 178      -1.761 -12.768   6.846  1.00 96.84           H  
ATOM   2908  C   ARG A 178      -1.799 -11.252   5.392  1.00 96.84           C  
ATOM   2909  CB  ARG A 178      -3.813 -12.202   6.627  1.00 96.84           C  
ATOM   2910  HB2 ARG A 178      -4.121 -12.583   7.600  1.00 96.84           H  
ATOM   2911  HB3 ARG A 178      -4.389 -11.302   6.410  1.00 96.84           H  
ATOM   2912  O   ARG A 178      -1.194 -11.975   4.607  1.00 96.84           O  
ATOM   2913  CG  ARG A 178      -4.098 -13.281   5.570  1.00 96.84           C  
ATOM   2914  HG2 ARG A 178      -3.432 -14.127   5.737  1.00 96.84           H  
ATOM   2915  HG3 ARG A 178      -3.909 -12.895   4.568  1.00 96.84           H  
ATOM   2916  CD  ARG A 178      -5.542 -13.788   5.656  1.00 96.84           C  
ATOM   2917  HD2 ARG A 178      -5.690 -14.237   6.639  1.00 96.84           H  
ATOM   2918  HD3 ARG A 178      -5.683 -14.579   4.919  1.00 96.84           H  
ATOM   2919  NE  ARG A 178      -6.539 -12.714   5.472  1.00 96.84           N  
ATOM   2920  HE  ARG A 178      -6.813 -12.225   6.312  1.00 96.84           H  
ATOM   2921  NH1 ARG A 178      -6.954 -13.017   3.226  1.00 96.84           N  
ATOM   2922 HH11 ARG A 178      -7.519 -12.841   2.407  1.00 96.84           H  
ATOM   2923 HH12 ARG A 178      -6.208 -13.695   3.165  1.00 96.84           H  
ATOM   2924  NH2 ARG A 178      -8.136 -11.517   4.395  1.00 96.84           N  
ATOM   2925 HH21 ARG A 178      -8.417 -11.126   5.283  1.00 96.84           H  
ATOM   2926 HH22 ARG A 178      -8.684 -11.323   3.568  1.00 96.84           H  
ATOM   2927  CZ  ARG A 178      -7.198 -12.424   4.365  1.00 96.84           C  
ATOM   2928  N   VAL A 179      -2.055  -9.966   5.123  1.00 96.63           N  
ATOM   2929  H   VAL A 179      -2.593  -9.443   5.801  1.00 96.63           H  
ATOM   2930  CA  VAL A 179      -1.821  -9.395   3.781  1.00 96.63           C  
ATOM   2931  HA  VAL A 179      -1.250 -10.122   3.203  1.00 96.63           H  
ATOM   2932  C   VAL A 179      -0.964  -8.128   3.731  1.00 96.63           C  
ATOM   2933  CB  VAL A 179      -3.133  -9.208   2.995  1.00 96.63           C  
ATOM   2934  HB  VAL A 179      -2.851  -8.886   1.993  1.00 96.63           H  
ATOM   2935  O   VAL A 179      -0.310  -7.879   2.715  1.00 96.63           O  
ATOM   2936  CG1 VAL A 179      -3.927 -10.514   2.858  1.00 96.63           C  
ATOM   2937 HG11 VAL A 179      -3.268 -11.321   2.538  1.00 96.63           H  
ATOM   2938 HG12 VAL A 179      -4.715 -10.389   2.115  1.00 96.63           H  
ATOM   2939 HG13 VAL A 179      -4.383 -10.777   3.812  1.00 96.63           H  
ATOM   2940  CG2 VAL A 179      -4.077  -8.154   3.574  1.00 96.63           C  
ATOM   2941 HG21 VAL A 179      -4.915  -8.011   2.893  1.00 96.63           H  
ATOM   2942 HG22 VAL A 179      -3.566  -7.199   3.703  1.00 96.63           H  
ATOM   2943 HG23 VAL A 179      -4.486  -8.489   4.527  1.00 96.63           H  
ATOM   2944  N   ILE A 180      -0.905  -7.324   4.798  1.00 96.74           N  
ATOM   2945  H   ILE A 180      -1.387  -7.603   5.641  1.00 96.74           H  
ATOM   2946  CA  ILE A 180      -0.115  -6.078   4.802  1.00 96.74           C  
ATOM   2947  HA  ILE A 180      -0.152  -5.644   3.803  1.00 96.74           H  
ATOM   2948  C   ILE A 180       1.356  -6.375   5.103  1.00 96.74           C  
ATOM   2949  CB  ILE A 180      -0.709  -5.030   5.770  1.00 96.74           C  
ATOM   2950  HB  ILE A 180      -0.700  -5.451   6.775  1.00 96.74           H  
ATOM   2951  O   ILE A 180       2.230  -5.903   4.365  1.00 96.74           O  
ATOM   2952  CG1 ILE A 180      -2.163  -4.701   5.358  1.00 96.74           C  
ATOM   2953 HG12 ILE A 180      -2.764  -5.609   5.401  1.00 96.74           H  
ATOM   2954 HG13 ILE A 180      -2.179  -4.333   4.332  1.00 96.74           H  
ATOM   2955  CG2 ILE A 180       0.140  -3.748   5.826  1.00 96.74           C  
ATOM   2956 HG21 ILE A 180      -0.227  -3.094   6.617  1.00 96.74           H  
ATOM   2957 HG22 ILE A 180       0.092  -3.220   4.873  1.00 96.74           H  
ATOM   2958 HG23 ILE A 180       1.176  -3.980   6.072  1.00 96.74           H  
ATOM   2959  CD1 ILE A 180      -2.846  -3.669   6.258  1.00 96.74           C  
ATOM   2960 HD11 ILE A 180      -2.395  -2.687   6.120  1.00 96.74           H  
ATOM   2961 HD12 ILE A 180      -3.902  -3.616   5.992  1.00 96.74           H  
ATOM   2962 HD13 ILE A 180      -2.761  -3.959   7.306  1.00 96.74           H  
ATOM   2963  N   LEU A 181       1.623  -7.171   6.142  1.00 95.75           N  
ATOM   2964  H   LEU A 181       0.834  -7.534   6.659  1.00 95.75           H  
ATOM   2965  CA  LEU A 181       2.955  -7.518   6.656  1.00 95.75           C  
ATOM   2966  HA  LEU A 181       2.801  -8.089   7.572  1.00 95.75           H  
ATOM   2967  C   LEU A 181       3.772  -6.284   7.074  1.00 95.75           C  
ATOM   2968  CB  LEU A 181       3.706  -8.444   5.683  1.00 95.75           C  
ATOM   2969  HB2 LEU A 181       4.590  -8.809   6.205  1.00 95.75           H  
ATOM   2970  HB3 LEU A 181       4.045  -7.859   4.827  1.00 95.75           H  
ATOM   2971  O   LEU A 181       4.836  -5.976   6.523  1.00 95.75           O  
ATOM   2972  CG  LEU A 181       2.923  -9.654   5.148  1.00 95.75           C  
ATOM   2973  HG  LEU A 181       2.175  -9.313   4.432  1.00 95.75           H  
ATOM   2974  CD1 LEU A 181       3.905 -10.574   4.431  1.00 95.75           C  
ATOM   2975 HD11 LEU A 181       4.573 -11.036   5.158  1.00 95.75           H  
ATOM   2976 HD12 LEU A 181       4.510 -10.011   3.720  1.00 95.75           H  
ATOM   2977 HD13 LEU A 181       3.360 -11.370   3.924  1.00 95.75           H  
ATOM   2978  CD2 LEU A 181       2.239 -10.469   6.237  1.00 95.75           C  
ATOM   2979 HD21 LEU A 181       1.766 -11.351   5.806  1.00 95.75           H  
ATOM   2980 HD22 LEU A 181       1.461  -9.878   6.720  1.00 95.75           H  
ATOM   2981 HD23 LEU A 181       2.958 -10.788   6.991  1.00 95.75           H  
ATOM   2982  N   ALA A 182       3.229  -5.526   8.024  1.00 97.08           N  
ATOM   2983  H   ALA A 182       2.379  -5.859   8.454  1.00 97.08           H  
ATOM   2984  CA  ALA A 182       3.854  -4.334   8.591  1.00 97.08           C  
ATOM   2985  HA  ALA A 182       4.901  -4.303   8.290  1.00 97.08           H  
ATOM   2986  C   ALA A 182       3.856  -4.404  10.126  1.00 97.08           C  
ATOM   2987  CB  ALA A 182       3.165  -3.087   8.020  1.00 97.08           C  
ATOM   2988  HB1 ALA A 182       3.657  -2.190   8.398  1.00 97.08           H  
ATOM   2989  HB2 ALA A 182       3.223  -3.096   6.931  1.00 97.08           H  
ATOM   2990  HB3 ALA A 182       2.118  -3.082   8.322  1.00 97.08           H  
ATOM   2991  O   ALA A 182       3.288  -3.538  10.785  1.00 97.08           O  
ATOM   2992  N   ASP A 183       4.491  -5.436  10.686  1.00 97.70           N  
ATOM   2993  H   ASP A 183       4.802  -6.188  10.088  1.00 97.70           H  
ATOM   2994  CA  ASP A 183       4.401  -5.777  12.116  1.00 97.70           C  
ATOM   2995  HA  ASP A 183       3.367  -6.032  12.347  1.00 97.70           H  
ATOM   2996  C   ASP A 183       4.791  -4.616  13.033  1.00 97.70           C  
ATOM   2997  CB  ASP A 183       5.251  -7.023  12.408  1.00 97.70           C  
ATOM   2998  HB2 ASP A 183       5.128  -7.299  13.456  1.00 97.70           H  
ATOM   2999  HB3 ASP A 183       6.301  -6.783  12.238  1.00 97.70           H  
ATOM   3000  O   ASP A 183       4.007  -4.228  13.885  1.00 97.70           O  
ATOM   3001  CG  ASP A 183       4.852  -8.214  11.532  1.00 97.70           C  
ATOM   3002  OD1 ASP A 183       3.671  -8.268  11.117  1.00 97.70           O  
ATOM   3003  OD2 ASP A 183       5.770  -8.972  11.156  1.00 97.70           O  
ATOM   3004  N   ALA A 184       5.907  -3.932  12.760  1.00 97.73           N  
ATOM   3005  H   ALA A 184       6.545  -4.326  12.083  1.00 97.73           H  
ATOM   3006  CA  ALA A 184       6.320  -2.765  13.547  1.00 97.73           C  
ATOM   3007  HA  ALA A 184       6.465  -3.083  14.580  1.00 97.73           H  
ATOM   3008  C   ALA A 184       5.274  -1.627  13.559  1.00 97.73           C  
ATOM   3009  CB  ALA A 184       7.654  -2.261  12.983  1.00 97.73           C  
ATOM   3010  HB1 ALA A 184       7.528  -1.938  11.950  1.00 97.73           H  
ATOM   3011  HB2 ALA A 184       8.003  -1.421  13.583  1.00 97.73           H  
ATOM   3012  HB3 ALA A 184       8.396  -3.059  13.034  1.00 97.73           H  
ATOM   3013  O   ALA A 184       5.135  -0.905  14.547  1.00 97.73           O  
ATOM   3014  N   ASN A 185       4.534  -1.447  12.459  1.00 97.94           N  
ATOM   3015  H   ASN A 185       4.605  -2.137  11.724  1.00 97.94           H  
ATOM   3016  CA  ASN A 185       3.430  -0.493  12.406  1.00 97.94           C  
ATOM   3017  HA  ASN A 185       3.750   0.455  12.838  1.00 97.94           H  
ATOM   3018  C   ASN A 185       2.246  -0.992  13.233  1.00 97.94           C  
ATOM   3019  CB  ASN A 185       2.983  -0.263  10.955  1.00 97.94           C  
ATOM   3020  HB2 ASN A 185       2.771  -1.211  10.462  1.00 97.94           H  
ATOM   3021  HB3 ASN A 185       2.042   0.287  10.982  1.00 97.94           H  
ATOM   3022  O   ASN A 185       1.674  -0.211  13.989  1.00 97.94           O  
ATOM   3023  CG  ASN A 185       3.978   0.504  10.116  1.00 97.94           C  
ATOM   3024  ND2 ASN A 185       3.544   1.636   9.629  1.00 97.94           N  
ATOM   3025 HD21 ASN A 185       4.192   2.269   9.183  1.00 97.94           H  
ATOM   3026 HD22 ASN A 185       2.626   1.971   9.887  1.00 97.94           H  
ATOM   3027  OD1 ASN A 185       5.103   0.101   9.860  1.00 97.94           O  
ATOM   3028  N   LEU A 186       1.894  -2.272  13.084  1.00 98.34           N  
ATOM   3029  H   LEU A 186       2.466  -2.864  12.499  1.00 98.34           H  
ATOM   3030  CA  LEU A 186       0.801  -2.902  13.816  1.00 98.34           C  
ATOM   3031  HA  LEU A 186      -0.105  -2.326  13.628  1.00 98.34           H  
ATOM   3032  C   LEU A 186       1.049  -2.871  15.329  1.00 98.34           C  
ATOM   3033  CB  LEU A 186       0.594  -4.330  13.283  1.00 98.34           C  
ATOM   3034  HB2 LEU A 186       1.514  -4.896  13.426  1.00 98.34           H  
ATOM   3035  HB3 LEU A 186       0.387  -4.280  12.214  1.00 98.34           H  
ATOM   3036  O   LEU A 186       0.168  -2.445  16.064  1.00 98.34           O  
ATOM   3037  CG  LEU A 186      -0.547  -5.086  13.987  1.00 98.34           C  
ATOM   3038  HG  LEU A 186      -0.335  -5.159  15.054  1.00 98.34           H  
ATOM   3039  CD1 LEU A 186      -1.904  -4.402  13.799  1.00 98.34           C  
ATOM   3040 HD11 LEU A 186      -1.894  -3.405  14.240  1.00 98.34           H  
ATOM   3041 HD12 LEU A 186      -2.164  -4.338  12.743  1.00 98.34           H  
ATOM   3042 HD13 LEU A 186      -2.665  -4.972  14.331  1.00 98.34           H  
ATOM   3043  CD2 LEU A 186      -0.637  -6.503  13.427  1.00 98.34           C  
ATOM   3044 HD21 LEU A 186      -0.800  -6.487  12.349  1.00 98.34           H  
ATOM   3045 HD22 LEU A 186       0.289  -7.035  13.641  1.00 98.34           H  
ATOM   3046 HD23 LEU A 186      -1.467  -7.026  13.902  1.00 98.34           H  
ATOM   3047  N   ASP A 187       2.252  -3.202  15.791  1.00 98.07           N  
ATOM   3048  H   ASP A 187       2.907  -3.633  15.155  1.00 98.07           H  
ATOM   3049  CA  ASP A 187       2.633  -3.147  17.207  1.00 98.07           C  
ATOM   3050  HA  ASP A 187       1.992  -3.814  17.783  1.00 98.07           H  
ATOM   3051  C   ASP A 187       2.487  -1.728  17.773  1.00 98.07           C  
ATOM   3052  CB  ASP A 187       4.092  -3.606  17.362  1.00 98.07           C  
ATOM   3053  HB2 ASP A 187       4.730  -2.971  16.747  1.00 98.07           H  
ATOM   3054  HB3 ASP A 187       4.389  -3.470  18.401  1.00 98.07           H  
ATOM   3055  O   ASP A 187       1.997  -1.517  18.887  1.00 98.07           O  
ATOM   3056  CG  ASP A 187       4.332  -5.073  16.989  1.00 98.07           C  
ATOM   3057  OD1 ASP A 187       3.362  -5.862  17.052  1.00 98.07           O  
ATOM   3058  OD2 ASP A 187       5.500  -5.375  16.656  1.00 98.07           O  
ATOM   3059  N   LYS A 188       2.853  -0.714  16.978  1.00 97.80           N  
ATOM   3060  H   LYS A 188       3.246  -0.946  16.077  1.00 97.80           H  
ATOM   3061  CA  LYS A 188       2.656   0.690  17.351  1.00 97.80           C  
ATOM   3062  HA  LYS A 188       3.054   0.830  18.356  1.00 97.80           H  
ATOM   3063  C   LYS A 188       1.170   1.057  17.418  1.00 97.80           C  
ATOM   3064  CB  LYS A 188       3.448   1.594  16.400  1.00 97.80           C  
ATOM   3065  HB2 LYS A 188       3.012   1.559  15.401  1.00 97.80           H  
ATOM   3066  HB3 LYS A 188       4.474   1.231  16.345  1.00 97.80           H  
ATOM   3067  O   LYS A 188       0.770   1.764  18.334  1.00 97.80           O  
ATOM   3068  CG  LYS A 188       3.458   3.038  16.914  1.00 97.80           C  
ATOM   3069  HG2 LYS A 188       3.835   3.053  17.937  1.00 97.80           H  
ATOM   3070  HG3 LYS A 188       2.442   3.433  16.911  1.00 97.80           H  
ATOM   3071  CD  LYS A 188       4.344   3.933  16.043  1.00 97.80           C  
ATOM   3072  HD2 LYS A 188       5.370   3.565  16.079  1.00 97.80           H  
ATOM   3073  HD3 LYS A 188       3.995   3.902  15.011  1.00 97.80           H  
ATOM   3074  CE  LYS A 188       4.280   5.361  16.592  1.00 97.80           C  
ATOM   3075  HE2 LYS A 188       4.701   5.353  17.597  1.00 97.80           H  
ATOM   3076  HE3 LYS A 188       3.235   5.658  16.674  1.00 97.80           H  
ATOM   3077  NZ  LYS A 188       5.014   6.319  15.732  1.00 97.80           N  
ATOM   3078  HZ1 LYS A 188       5.135   7.202  16.208  1.00 97.80           H  
ATOM   3079  HZ2 LYS A 188       4.486   6.535  14.899  1.00 97.80           H  
ATOM   3080  HZ3 LYS A 188       5.921   5.957  15.472  1.00 97.80           H  
ATOM   3081  N   ILE A 189       0.353   0.578  16.481  1.00 98.04           N  
ATOM   3082  H   ILE A 189       0.749  -0.023  15.772  1.00 98.04           H  
ATOM   3083  CA  ILE A 189      -1.101   0.801  16.479  1.00 98.04           C  
ATOM   3084  HA  ILE A 189      -1.299   1.870  16.550  1.00 98.04           H  
ATOM   3085  C   ILE A 189      -1.736   0.154  17.714  1.00 98.04           C  
ATOM   3086  CB  ILE A 189      -1.719   0.282  15.160  1.00 98.04           C  
ATOM   3087  HB  ILE A 189      -1.358  -0.731  14.986  1.00 98.04           H  
ATOM   3088  O   ILE A 189      -2.426   0.838  18.461  1.00 98.04           O  
ATOM   3089  CG1 ILE A 189      -1.291   1.173  13.970  1.00 98.04           C  
ATOM   3090 HG12 ILE A 189      -1.945   2.043  13.911  1.00 98.04           H  
ATOM   3091 HG13 ILE A 189      -0.276   1.543  14.115  1.00 98.04           H  
ATOM   3092  CG2 ILE A 189      -3.257   0.223  15.224  1.00 98.04           C  
ATOM   3093 HG21 ILE A 189      -3.665  -0.127  14.276  1.00 98.04           H  
ATOM   3094 HG22 ILE A 189      -3.666   1.209  15.441  1.00 98.04           H  
ATOM   3095 HG23 ILE A 189      -3.590  -0.476  15.992  1.00 98.04           H  
ATOM   3096  CD1 ILE A 189      -1.321   0.417  12.633  1.00 98.04           C  
ATOM   3097 HD11 ILE A 189      -0.543  -0.347  12.620  1.00 98.04           H  
ATOM   3098 HD12 ILE A 189      -1.134   1.107  11.811  1.00 98.04           H  
ATOM   3099 HD13 ILE A 189      -2.278  -0.082  12.484  1.00 98.04           H  
ATOM   3100  N   LEU A 190      -1.456  -1.125  17.973  1.00 97.93           N  
ATOM   3101  H   LEU A 190      -0.868  -1.628  17.324  1.00 97.93           H  
ATOM   3102  CA  LEU A 190      -2.018  -1.864  19.106  1.00 97.93           C  
ATOM   3103  HA  LEU A 190      -3.105  -1.786  19.081  1.00 97.93           H  
ATOM   3104  C   LEU A 190      -1.579  -1.274  20.451  1.00 97.93           C  
ATOM   3105  CB  LEU A 190      -1.617  -3.348  18.999  1.00 97.93           C  
ATOM   3106  HB2 LEU A 190      -0.530  -3.413  18.964  1.00 97.93           H  
ATOM   3107  HB3 LEU A 190      -1.950  -3.857  19.903  1.00 97.93           H  
ATOM   3108  O   LEU A 190      -2.395  -1.130  21.353  1.00 97.93           O  
ATOM   3109  CG  LEU A 190      -2.197  -4.100  17.784  1.00 97.93           C  
ATOM   3110  HG  LEU A 190      -1.890  -3.609  16.860  1.00 97.93           H  
ATOM   3111  CD1 LEU A 190      -1.664  -5.533  17.762  1.00 97.93           C  
ATOM   3112 HD11 LEU A 190      -2.044  -6.049  16.880  1.00 97.93           H  
ATOM   3113 HD12 LEU A 190      -0.575  -5.516  17.715  1.00 97.93           H  
ATOM   3114 HD13 LEU A 190      -1.980  -6.061  18.661  1.00 97.93           H  
ATOM   3115  CD2 LEU A 190      -3.724  -4.151  17.796  1.00 97.93           C  
ATOM   3116 HD21 LEU A 190      -4.081  -4.590  18.728  1.00 97.93           H  
ATOM   3117 HD22 LEU A 190      -4.086  -4.747  16.958  1.00 97.93           H  
ATOM   3118 HD23 LEU A 190      -4.135  -3.147  17.696  1.00 97.93           H  
ATOM   3119  N   SER A 191      -0.315  -0.863  20.587  1.00 96.86           N  
ATOM   3120  H   SER A 191       0.332  -1.029  19.829  1.00 96.86           H  
ATOM   3121  CA  SER A 191       0.169  -0.239  21.829  1.00 96.86           C  
ATOM   3122  HA  SER A 191      -0.145  -0.866  22.663  1.00 96.86           H  
ATOM   3123  C   SER A 191      -0.412   1.152  22.089  1.00 96.86           C  
ATOM   3124  CB  SER A 191       1.696  -0.167  21.857  1.00 96.86           C  
ATOM   3125  HB2 SER A 191       2.102  -1.178  21.822  1.00 96.86           H  
ATOM   3126  HB3 SER A 191       2.012   0.299  22.790  1.00 96.86           H  
ATOM   3127  O   SER A 191      -0.558   1.528  23.250  1.00 96.86           O  
ATOM   3128  OG  SER A 191       2.200   0.573  20.766  1.00 96.86           O  
ATOM   3129  HG  SER A 191       2.158  -0.023  20.015  1.00 96.86           H  
ATOM   3130  N   LEU A 192      -0.732   1.920  21.042  1.00 96.38           N  
ATOM   3131  H   LEU A 192      -0.526   1.576  20.115  1.00 96.38           H  
ATOM   3132  CA  LEU A 192      -1.444   3.194  21.174  1.00 96.38           C  
ATOM   3133  HA  LEU A 192      -1.042   3.750  22.021  1.00 96.38           H  
ATOM   3134  C   LEU A 192      -2.919   2.975  21.482  1.00 96.38           C  
ATOM   3135  CB  LEU A 192      -1.297   4.018  19.887  1.00 96.38           C  
ATOM   3136  HB2 LEU A 192      -1.557   3.385  19.039  1.00 96.38           H  
ATOM   3137  HB3 LEU A 192      -2.006   4.846  19.916  1.00 96.38           H  
ATOM   3138  O   LEU A 192      -3.455   3.656  22.349  1.00 96.38           O  
ATOM   3139  CG  LEU A 192       0.110   4.593  19.686  1.00 96.38           C  
ATOM   3140  HG  LEU A 192       0.858   3.809  19.798  1.00 96.38           H  
ATOM   3141  CD1 LEU A 192       0.219   5.172  18.275  1.00 96.38           C  
ATOM   3142 HD11 LEU A 192       0.031   4.373  17.558  1.00 96.38           H  
ATOM   3143 HD12 LEU A 192       1.220   5.574  18.118  1.00 96.38           H  
ATOM   3144 HD13 LEU A 192      -0.526   5.956  18.140  1.00 96.38           H  
ATOM   3145  CD2 LEU A 192       0.437   5.698  20.691  1.00 96.38           C  
ATOM   3146 HD21 LEU A 192       0.331   5.327  21.710  1.00 96.38           H  
ATOM   3147 HD22 LEU A 192      -0.242   6.539  20.556  1.00 96.38           H  
ATOM   3148 HD23 LEU A 192       1.472   6.013  20.557  1.00 96.38           H  
ATOM   3149  N   TYR A 193      -3.544   2.005  20.813  1.00 96.41           N  
ATOM   3150  H   TYR A 193      -3.039   1.481  20.113  1.00 96.41           H  
ATOM   3151  CA  TYR A 193      -4.918   1.632  21.096  1.00 96.41           C  
ATOM   3152  HA  TYR A 193      -5.545   2.517  20.983  1.00 96.41           H  
ATOM   3153  C   TYR A 193      -5.050   1.184  22.549  1.00 96.41           C  
ATOM   3154  CB  TYR A 193      -5.408   0.574  20.106  1.00 96.41           C  
ATOM   3155  HB2 TYR A 193      -4.827  -0.340  20.230  1.00 96.41           H  
ATOM   3156  HB3 TYR A 193      -5.254   0.932  19.088  1.00 96.41           H  
ATOM   3157  O   TYR A 193      -5.829   1.769  23.267  1.00 96.41           O  
ATOM   3158  CG  TYR A 193      -6.879   0.265  20.282  1.00 96.41           C  
ATOM   3159  CD1 TYR A 193      -7.278  -0.924  20.923  1.00 96.41           C  
ATOM   3160  HD1 TYR A 193      -6.546  -1.629  21.287  1.00 96.41           H  
ATOM   3161  CD2 TYR A 193      -7.847   1.196  19.849  1.00 96.41           C  
ATOM   3162  HD2 TYR A 193      -7.545   2.121  19.382  1.00 96.41           H  
ATOM   3163  CE1 TYR A 193      -8.646  -1.188  21.123  1.00 96.41           C  
ATOM   3164  HE1 TYR A 193      -8.964  -2.090  21.625  1.00 96.41           H  
ATOM   3165  CE2 TYR A 193      -9.215   0.930  20.050  1.00 96.41           C  
ATOM   3166  HE2 TYR A 193      -9.973   1.635  19.744  1.00 96.41           H  
ATOM   3167  OH  TYR A 193     -10.935  -0.492  20.888  1.00 96.41           O  
ATOM   3168  HH  TYR A 193     -11.077  -1.257  21.450  1.00 96.41           H  
ATOM   3169  CZ  TYR A 193      -9.616  -0.262  20.687  1.00 96.41           C  
ATOM   3170  N   ASN A 194      -4.215   0.289  23.073  1.00 93.51           N  
ATOM   3171  H   ASN A 194      -3.587  -0.201  22.451  1.00 93.51           H  
ATOM   3172  CA  ASN A 194      -4.336  -0.190  24.461  1.00 93.51           C  
ATOM   3173  HA  ASN A 194      -5.351  -0.558  24.605  1.00 93.51           H  
ATOM   3174  C   ASN A 194      -4.125   0.879  25.560  1.00 93.51           C  
ATOM   3175  CB  ASN A 194      -3.370  -1.371  24.649  1.00 93.51           C  
ATOM   3176  HB2 ASN A 194      -3.372  -1.669  25.697  1.00 93.51           H  
ATOM   3177  HB3 ASN A 194      -2.361  -1.060  24.378  1.00 93.51           H  
ATOM   3178  O   ASN A 194      -4.256   0.561  26.735  1.00 93.51           O  
ATOM   3179  CG  ASN A 194      -3.755  -2.595  23.839  1.00 93.51           C  
ATOM   3180  ND2 ASN A 194      -2.874  -3.561  23.737  1.00 93.51           N  
ATOM   3181 HD21 ASN A 194      -2.008  -3.521  24.254  1.00 93.51           H  
ATOM   3182 HD22 ASN A 194      -3.206  -4.380  23.248  1.00 93.51           H  
ATOM   3183  OD1 ASN A 194      -4.834  -2.721  23.291  1.00 93.51           O  
ATOM   3184  N   LYS A 195      -3.779   2.126  25.212  1.00 90.49           N  
ATOM   3185  H   LYS A 195      -3.756   2.337  24.225  1.00 90.49           H  
ATOM   3186  CA  LYS A 195      -3.596   3.251  26.150  1.00 90.49           C  
ATOM   3187  HA  LYS A 195      -3.640   2.879  27.173  1.00 90.49           H  
ATOM   3188  C   LYS A 195      -4.722   4.291  26.068  1.00 90.49           C  
ATOM   3189  CB  LYS A 195      -2.220   3.890  25.919  1.00 90.49           C  
ATOM   3190  HB2 LYS A 195      -2.124   4.779  26.541  1.00 90.49           H  
ATOM   3191  HB3 LYS A 195      -2.138   4.188  24.874  1.00 90.49           H  
ATOM   3192  O   LYS A 195      -4.536   5.415  26.519  1.00 90.49           O  
ATOM   3193  CG  LYS A 195      -1.082   2.936  26.285  1.00 90.49           C  
ATOM   3194  HG2 LYS A 195      -1.168   2.010  25.716  1.00 90.49           H  
ATOM   3195  HG3 LYS A 195      -1.138   2.700  27.348  1.00 90.49           H  
ATOM   3196  CD  LYS A 195       0.258   3.601  25.977  1.00 90.49           C  
ATOM   3197  HD2 LYS A 195       0.359   4.497  26.589  1.00 90.49           H  
ATOM   3198  HD3 LYS A 195       0.290   3.870  24.921  1.00 90.49           H  
ATOM   3199  CE  LYS A 195       1.371   2.608  26.294  1.00 90.49           C  
ATOM   3200  HE2 LYS A 195       1.241   1.738  25.650  1.00 90.49           H  
ATOM   3201  HE3 LYS A 195       1.253   2.279  27.326  1.00 90.49           H  
ATOM   3202  NZ  LYS A 195       2.700   3.222  26.090  1.00 90.49           N  
ATOM   3203  HZ1 LYS A 195       3.424   2.553  26.313  1.00 90.49           H  
ATOM   3204  HZ2 LYS A 195       2.790   3.515  25.128  1.00 90.49           H  
ATOM   3205  HZ3 LYS A 195       2.793   4.023  26.698  1.00 90.49           H  
ATOM   3206  N   HIS A 196      -5.852   3.945  25.456  1.00 81.76           N  
ATOM   3207  H   HIS A 196      -5.937   3.001  25.107  1.00 81.76           H  
ATOM   3208  CA  HIS A 196      -6.927   4.877  25.110  1.00 81.76           C  
ATOM   3209  HA  HIS A 196      -6.458   5.822  24.838  1.00 81.76           H  
ATOM   3210  C   HIS A 196      -7.904   5.217  26.252  1.00 81.76           C  
ATOM   3211  CB  HIS A 196      -7.650   4.350  23.861  1.00 81.76           C  
ATOM   3212  HB2 HIS A 196      -8.212   5.182  23.436  1.00 81.76           H  
ATOM   3213  HB3 HIS A 196      -6.915   4.069  23.107  1.00 81.76           H  
ATOM   3214  O   HIS A 196      -9.001   5.707  25.977  1.00 81.76           O  
ATOM   3215  CG  HIS A 196      -8.605   3.194  24.100  1.00 81.76           C  
ATOM   3216  CD2 HIS A 196      -9.925   3.262  24.455  1.00 81.76           C  
ATOM   3217  HD2 HIS A 196     -10.483   4.164  24.659  1.00 81.76           H  
ATOM   3218  ND1 HIS A 196      -8.333   1.856  23.956  1.00 81.76           N  
ATOM   3219  HD1 HIS A 196      -7.448   1.470  23.661  1.00 81.76           H  
ATOM   3220  CE1 HIS A 196      -9.431   1.137  24.201  1.00 81.76           C  
ATOM   3221  HE1 HIS A 196      -9.513   0.063  24.130  1.00 81.76           H  
ATOM   3222  NE2 HIS A 196     -10.438   1.962  24.505  1.00 81.76           N  
ATOM   3223  N   GLU A 197      -7.540   4.942  27.508  1.00 80.55           N  
ATOM   3224  H   GLU A 197      -6.598   4.626  27.690  1.00 80.55           H  
ATOM   3225  CA  GLU A 197      -8.409   5.178  28.666  1.00 80.55           C  
ATOM   3226  HA  GLU A 197      -9.279   4.528  28.570  1.00 80.55           H  
ATOM   3227  C   GLU A 197      -8.929   6.626  28.687  1.00 80.55           C  
ATOM   3228  CB  GLU A 197      -7.698   4.804  29.981  1.00 80.55           C  
ATOM   3229  HB2 GLU A 197      -6.750   5.340  30.041  1.00 80.55           H  
ATOM   3230  HB3 GLU A 197      -8.330   5.113  30.814  1.00 80.55           H  
ATOM   3231  O   GLU A 197      -8.207   7.572  28.367  1.00 80.55           O  
ATOM   3232  CG  GLU A 197      -7.449   3.287  30.091  1.00 80.55           C  
ATOM   3233  HG2 GLU A 197      -6.829   2.974  29.251  1.00 80.55           H  
ATOM   3234  HG3 GLU A 197      -8.407   2.775  30.005  1.00 80.55           H  
ATOM   3235  CD  GLU A 197      -6.761   2.843  31.397  1.00 80.55           C  
ATOM   3236  OE1 GLU A 197      -6.525   1.619  31.526  1.00 80.55           O  
ATOM   3237  OE2 GLU A 197      -6.423   3.705  32.238  1.00 80.55           O  
ATOM   3238  N   ASP A 198     -10.216   6.774  29.006  1.00 85.28           N  
ATOM   3239  H   ASP A 198     -10.693   5.965  29.379  1.00 85.28           H  
ATOM   3240  CA  ASP A 198     -10.946   8.046  29.114  1.00 85.28           C  
ATOM   3241  HA  ASP A 198     -11.977   7.775  29.343  1.00 85.28           H  
ATOM   3242  C   ASP A 198     -11.058   8.906  27.837  1.00 85.28           C  
ATOM   3243  CB  ASP A 198     -10.443   8.830  30.336  1.00 85.28           C  
ATOM   3244  HB2 ASP A 198     -11.060   9.719  30.469  1.00 85.28           H  
ATOM   3245  HB3 ASP A 198      -9.418   9.157  30.166  1.00 85.28           H  
ATOM   3246  O   ASP A 198     -11.575  10.026  27.888  1.00 85.28           O  
ATOM   3247  CG  ASP A 198     -10.522   8.001  31.620  1.00 85.28           C  
ATOM   3248  OD1 ASP A 198     -11.555   7.310  31.795  1.00 85.28           O  
ATOM   3249  OD2 ASP A 198      -9.574   8.097  32.429  1.00 85.28           O  
ATOM   3250  N   ILE A 199     -10.658   8.400  26.664  1.00 91.65           N  
ATOM   3251  H   ILE A 199     -10.183   7.509  26.665  1.00 91.65           H  
ATOM   3252  CA  ILE A 199     -10.845   9.125  25.398  1.00 91.65           C  
ATOM   3253  HA  ILE A 199     -10.526  10.151  25.582  1.00 91.65           H  
ATOM   3254  C   ILE A 199     -12.337   9.125  24.995  1.00 91.65           C  
ATOM   3255  CB  ILE A 199      -9.922   8.582  24.285  1.00 91.65           C  
ATOM   3256  HB  ILE A 199     -10.135   7.522  24.145  1.00 91.65           H  
ATOM   3257  O   ILE A 199     -12.967   8.062  24.948  1.00 91.65           O  
ATOM   3258  CG1 ILE A 199      -8.442   8.748  24.700  1.00 91.65           C  
ATOM   3259 HG12 ILE A 199      -8.246   9.796  24.930  1.00 91.65           H  
ATOM   3260 HG13 ILE A 199      -8.257   8.176  25.609  1.00 91.65           H  
ATOM   3261  CG2 ILE A 199     -10.172   9.313  22.950  1.00 91.65           C  
ATOM   3262 HG21 ILE A 199      -9.576   8.870  22.153  1.00 91.65           H  
ATOM   3263 HG22 ILE A 199     -11.218   9.220  22.659  1.00 91.65           H  
ATOM   3264 HG23 ILE A 199      -9.918  10.369  23.047  1.00 91.65           H  
ATOM   3265  CD1 ILE A 199      -7.424   8.289  23.649  1.00 91.65           C  
ATOM   3266 HD11 ILE A 199      -7.375   9.010  22.833  1.00 91.65           H  
ATOM   3267 HD12 ILE A 199      -6.438   8.220  24.108  1.00 91.65           H  
ATOM   3268 HD13 ILE A 199      -7.705   7.313  23.251  1.00 91.65           H  
ATOM   3269  N   PRO A 200     -12.927  10.286  24.634  1.00 94.93           N  
ATOM   3270  CA  PRO A 200     -14.305  10.356  24.155  1.00 94.93           C  
ATOM   3271  HA  PRO A 200     -14.959  10.066  24.978  1.00 94.93           H  
ATOM   3272  C   PRO A 200     -14.565   9.448  22.946  1.00 94.93           C  
ATOM   3273  CB  PRO A 200     -14.553  11.830  23.812  1.00 94.93           C  
ATOM   3274  HB2 PRO A 200     -14.292  12.023  22.772  1.00 94.93           H  
ATOM   3275  HB3 PRO A 200     -15.584  12.124  24.008  1.00 94.93           H  
ATOM   3276  O   PRO A 200     -13.749   9.345  22.028  1.00 94.93           O  
ATOM   3277  CG  PRO A 200     -13.571  12.573  24.715  1.00 94.93           C  
ATOM   3278  HG2 PRO A 200     -13.299  13.546  24.306  1.00 94.93           H  
ATOM   3279  HG3 PRO A 200     -13.995  12.678  25.714  1.00 94.93           H  
ATOM   3280  CD  PRO A 200     -12.373  11.629  24.765  1.00 94.93           C  
ATOM   3281  HD2 PRO A 200     -11.703  11.835  23.930  1.00 94.93           H  
ATOM   3282  HD3 PRO A 200     -11.851  11.762  25.713  1.00 94.93           H  
ATOM   3283  N   ILE A 201     -15.756   8.843  22.888  1.00 96.12           N  
ATOM   3284  H   ILE A 201     -16.381   8.973  23.670  1.00 96.12           H  
ATOM   3285  CA  ILE A 201     -16.136   7.874  21.841  1.00 96.12           C  
ATOM   3286  HA  ILE A 201     -15.457   7.027  21.936  1.00 96.12           H  
ATOM   3287  C   ILE A 201     -15.960   8.417  20.416  1.00 96.12           C  
ATOM   3288  CB  ILE A 201     -17.577   7.374  22.092  1.00 96.12           C  
ATOM   3289  HB  ILE A 201     -17.610   6.985  23.110  1.00 96.12           H  
ATOM   3290  O   ILE A 201     -15.536   7.692  19.514  1.00 96.12           O  
ATOM   3291  CG1 ILE A 201     -18.014   6.233  21.155  1.00 96.12           C  
ATOM   3292 HG12 ILE A 201     -18.992   5.882  21.486  1.00 96.12           H  
ATOM   3293 HG13 ILE A 201     -18.117   6.611  20.138  1.00 96.12           H  
ATOM   3294  CG2 ILE A 201     -18.629   8.496  21.991  1.00 96.12           C  
ATOM   3295 HG21 ILE A 201     -19.606   8.114  22.289  1.00 96.12           H  
ATOM   3296 HG22 ILE A 201     -18.382   9.329  22.648  1.00 96.12           H  
ATOM   3297 HG23 ILE A 201     -18.710   8.863  20.968  1.00 96.12           H  
ATOM   3298  CD1 ILE A 201     -17.074   5.028  21.146  1.00 96.12           C  
ATOM   3299 HD11 ILE A 201     -16.131   5.306  20.675  1.00 96.12           H  
ATOM   3300 HD12 ILE A 201     -17.527   4.222  20.569  1.00 96.12           H  
ATOM   3301 HD13 ILE A 201     -16.892   4.682  22.164  1.00 96.12           H  
ATOM   3302  N   ARG A 202     -16.214   9.713  20.217  1.00 97.12           N  
ATOM   3303  H   ARG A 202     -16.574  10.252  20.992  1.00 97.12           H  
ATOM   3304  CA  ARG A 202     -15.990  10.382  18.937  1.00 97.12           C  
ATOM   3305  HA  ARG A 202     -16.495   9.816  18.154  1.00 97.12           H  
ATOM   3306  C   ARG A 202     -14.522  10.415  18.535  1.00 97.12           C  
ATOM   3307  CB  ARG A 202     -16.599  11.784  19.011  1.00 97.12           C  
ATOM   3308  HB2 ARG A 202     -17.682  11.693  19.086  1.00 97.12           H  
ATOM   3309  HB3 ARG A 202     -16.232  12.299  19.899  1.00 97.12           H  
ATOM   3310  O   ARG A 202     -14.207  10.227  17.361  1.00 97.12           O  
ATOM   3311  CG  ARG A 202     -16.233  12.603  17.769  1.00 97.12           C  
ATOM   3312  HG2 ARG A 202     -16.481  12.046  16.865  1.00 97.12           H  
ATOM   3313  HG3 ARG A 202     -15.169  12.836  17.784  1.00 97.12           H  
ATOM   3314  CD  ARG A 202     -17.005  13.901  17.810  1.00 97.12           C  
ATOM   3315  HD2 ARG A 202     -16.866  14.306  18.812  1.00 97.12           H  
ATOM   3316  HD3 ARG A 202     -18.058  13.679  17.637  1.00 97.12           H  
ATOM   3317  NE  ARG A 202     -16.545  14.892  16.829  1.00 97.12           N  
ATOM   3318  HE  ARG A 202     -16.076  14.554  16.001  1.00 97.12           H  
ATOM   3319  NH1 ARG A 202     -17.457  16.648  17.972  1.00 97.12           N  
ATOM   3320 HH11 ARG A 202     -17.532  17.629  18.198  1.00 97.12           H  
ATOM   3321 HH12 ARG A 202     -17.910  15.972  18.570  1.00 97.12           H  
ATOM   3322  NH2 ARG A 202     -16.200  17.029  16.143  1.00 97.12           N  
ATOM   3323 HH21 ARG A 202     -15.603  16.681  15.407  1.00 97.12           H  
ATOM   3324 HH22 ARG A 202     -16.297  18.021  16.310  1.00 97.12           H  
ATOM   3325  CZ  ARG A 202     -16.734  16.187  16.985  1.00 97.12           C  
ATOM   3326  N   GLU A 203     -13.621  10.675  19.471  1.00 96.26           N  
ATOM   3327  H   GLU A 203     -13.919  10.713  20.436  1.00 96.26           H  
ATOM   3328  CA  GLU A 203     -12.184  10.726  19.199  1.00 96.26           C  
ATOM   3329  HA  GLU A 203     -12.001  11.318  18.302  1.00 96.26           H  
ATOM   3330  C   GLU A 203     -11.612   9.330  18.928  1.00 96.26           C  
ATOM   3331  CB  GLU A 203     -11.456  11.406  20.360  1.00 96.26           C  
ATOM   3332  HB2 GLU A 203     -11.741  10.934  21.301  1.00 96.26           H  
ATOM   3333  HB3 GLU A 203     -10.386  11.273  20.202  1.00 96.26           H  
ATOM   3334  O   GLU A 203     -10.799   9.170  18.011  1.00 96.26           O  
ATOM   3335  CG  GLU A 203     -11.781  12.903  20.435  1.00 96.26           C  
ATOM   3336  HG2 GLU A 203     -12.841  13.024  20.656  1.00 96.26           H  
ATOM   3337  HG3 GLU A 203     -11.588  13.353  19.462  1.00 96.26           H  
ATOM   3338  CD  GLU A 203     -10.942  13.629  21.495  1.00 96.26           C  
ATOM   3339  OE1 GLU A 203     -11.455  14.641  22.018  1.00 96.26           O  
ATOM   3340  OE2 GLU A 203      -9.788  13.204  21.719  1.00 96.26           O  
ATOM   3341  N   LEU A 204     -12.108   8.309  19.639  1.00 96.65           N  
ATOM   3342  H   LEU A 204     -12.729   8.526  20.406  1.00 96.65           H  
ATOM   3343  CA  LEU A 204     -11.809   6.901  19.358  1.00 96.65           C  
ATOM   3344  HA  LEU A 204     -10.731   6.750  19.416  1.00 96.65           H  
ATOM   3345  C   LEU A 204     -12.232   6.517  17.937  1.00 96.65           C  
ATOM   3346  CB  LEU A 204     -12.516   5.996  20.389  1.00 96.65           C  
ATOM   3347  HB2 LEU A 204     -13.570   6.271  20.437  1.00 96.65           H  
ATOM   3348  HB3 LEU A 204     -12.462   4.962  20.049  1.00 96.65           H  
ATOM   3349  O   LEU A 204     -11.413   6.041  17.148  1.00 96.65           O  
ATOM   3350  CG  LEU A 204     -11.925   6.069  21.802  1.00 96.65           C  
ATOM   3351  HG  LEU A 204     -11.812   7.114  22.091  1.00 96.65           H  
ATOM   3352  CD1 LEU A 204     -12.826   5.381  22.823  1.00 96.65           C  
ATOM   3353 HD11 LEU A 204     -12.390   5.485  23.817  1.00 96.65           H  
ATOM   3354 HD12 LEU A 204     -13.805   5.861  22.841  1.00 96.65           H  
ATOM   3355 HD13 LEU A 204     -12.934   4.321  22.594  1.00 96.65           H  
ATOM   3356  CD2 LEU A 204     -10.573   5.375  21.866  1.00 96.65           C  
ATOM   3357 HD21 LEU A 204     -10.687   4.298  21.739  1.00 96.65           H  
ATOM   3358 HD22 LEU A 204     -10.162   5.578  22.855  1.00 96.65           H  
ATOM   3359 HD23 LEU A 204      -9.890   5.756  21.107  1.00 96.65           H  
ATOM   3360  N   ALA A 205     -13.488   6.793  17.576  1.00 97.68           N  
ATOM   3361  H   ALA A 205     -14.117   7.168  18.272  1.00 97.68           H  
ATOM   3362  CA  ALA A 205     -14.020   6.483  16.252  1.00 97.68           C  
ATOM   3363  HA  ALA A 205     -13.912   5.412  16.078  1.00 97.68           H  
ATOM   3364  C   ALA A 205     -13.256   7.211  15.135  1.00 97.68           C  
ATOM   3365  CB  ALA A 205     -15.511   6.825  16.237  1.00 97.68           C  
ATOM   3366  HB1 ALA A 205     -16.012   6.240  17.008  1.00 97.68           H  
ATOM   3367  HB2 ALA A 205     -15.657   7.885  16.442  1.00 97.68           H  
ATOM   3368  HB3 ALA A 205     -15.938   6.578  15.266  1.00 97.68           H  
ATOM   3369  O   ALA A 205     -12.878   6.587  14.145  1.00 97.68           O  
ATOM   3370  N   ASN A 206     -12.959   8.504  15.303  1.00 97.61           N  
ATOM   3371  H   ASN A 206     -13.299   8.972  16.130  1.00 97.61           H  
ATOM   3372  CA  ASN A 206     -12.170   9.263  14.326  1.00 97.61           C  
ATOM   3373  HA  ASN A 206     -12.632   9.159  13.345  1.00 97.61           H  
ATOM   3374  C   ASN A 206     -10.739   8.724  14.184  1.00 97.61           C  
ATOM   3375  CB  ASN A 206     -12.169  10.750  14.716  1.00 97.61           C  
ATOM   3376  HB2 ASN A 206     -11.944  10.855  15.777  1.00 97.61           H  
ATOM   3377  HB3 ASN A 206     -11.398  11.270  14.148  1.00 97.61           H  
ATOM   3378  O   ASN A 206     -10.207   8.675  13.074  1.00 97.61           O  
ATOM   3379  CG  ASN A 206     -13.488  11.420  14.383  1.00 97.61           C  
ATOM   3380  ND2 ASN A 206     -14.006  12.261  15.240  1.00 97.61           N  
ATOM   3381 HD21 ASN A 206     -13.650  12.242  16.185  1.00 97.61           H  
ATOM   3382 HD22 ASN A 206     -14.962  12.508  15.025  1.00 97.61           H  
ATOM   3383  OD1 ASN A 206     -14.084  11.201  13.346  1.00 97.61           O  
ATOM   3384  N   SER A 207     -10.124   8.273  15.278  1.00 97.38           N  
ATOM   3385  H   SER A 207     -10.591   8.345  16.171  1.00 97.38           H  
ATOM   3386  CA  SER A 207      -8.799   7.647  15.232  1.00 97.38           C  
ATOM   3387  HA  SER A 207      -8.118   8.319  14.711  1.00 97.38           H  
ATOM   3388  C   SER A 207      -8.822   6.336  14.441  1.00 97.38           C  
ATOM   3389  CB  SER A 207      -8.249   7.443  16.646  1.00 97.38           C  
ATOM   3390  HB2 SER A 207      -7.283   6.942  16.591  1.00 97.38           H  
ATOM   3391  HB3 SER A 207      -8.930   6.836  17.241  1.00 97.38           H  
ATOM   3392  O   SER A 207      -7.948   6.125  13.600  1.00 97.38           O  
ATOM   3393  OG  SER A 207      -8.081   8.714  17.242  1.00 97.38           O  
ATOM   3394  HG  SER A 207      -8.916   8.948  17.653  1.00 97.38           H  
ATOM   3395  N   ILE A 208      -9.847   5.493  14.619  1.00 97.47           N  
ATOM   3396  H   ILE A 208     -10.527   5.706  15.334  1.00 97.47           H  
ATOM   3397  CA  ILE A 208     -10.031   4.272  13.813  1.00 97.47           C  
ATOM   3398  HA  ILE A 208      -9.092   3.718  13.817  1.00 97.47           H  
ATOM   3399  C   ILE A 208     -10.332   4.598  12.342  1.00 97.47           C  
ATOM   3400  CB  ILE A 208     -11.107   3.354  14.435  1.00 97.47           C  
ATOM   3401  HB  ILE A 208     -12.017   3.933  14.596  1.00 97.47           H  
ATOM   3402  O   ILE A 208      -9.791   3.952  11.448  1.00 97.47           O  
ATOM   3403  CG1 ILE A 208     -10.602   2.833  15.801  1.00 97.47           C  
ATOM   3404 HG12 ILE A 208      -9.616   2.383  15.682  1.00 97.47           H  
ATOM   3405 HG13 ILE A 208     -10.504   3.673  16.489  1.00 97.47           H  
ATOM   3406  CG2 ILE A 208     -11.453   2.181  13.494  1.00 97.47           C  
ATOM   3407 HG21 ILE A 208     -10.565   1.579  13.299  1.00 97.47           H  
ATOM   3408 HG22 ILE A 208     -11.861   2.541  12.549  1.00 97.47           H  
ATOM   3409 HG23 ILE A 208     -12.220   1.551  13.942  1.00 97.47           H  
ATOM   3410  CD1 ILE A 208     -11.523   1.800  16.456  1.00 97.47           C  
ATOM   3411 HD11 ILE A 208     -11.293   1.722  17.519  1.00 97.47           H  
ATOM   3412 HD12 ILE A 208     -12.561   2.104  16.317  1.00 97.47           H  
ATOM   3413 HD13 ILE A 208     -11.375   0.822  15.999  1.00 97.47           H  
ATOM   3414  N   ILE A 209     -11.130   5.628  12.052  1.00 97.85           N  
ATOM   3415  H   ILE A 209     -11.601   6.105  12.807  1.00 97.85           H  
ATOM   3416  CA  ILE A 209     -11.384   6.049  10.665  1.00 97.85           C  
ATOM   3417  HA  ILE A 209     -11.771   5.191  10.114  1.00 97.85           H  
ATOM   3418  C   ILE A 209     -10.072   6.453   9.974  1.00 97.85           C  
ATOM   3419  CB  ILE A 209     -12.454   7.162  10.623  1.00 97.85           C  
ATOM   3420  HB  ILE A 209     -12.190   7.924  11.356  1.00 97.85           H  
ATOM   3421  O   ILE A 209      -9.806   6.021   8.852  1.00 97.85           O  
ATOM   3422  CG1 ILE A 209     -13.837   6.571  10.983  1.00 97.85           C  
ATOM   3423 HG12 ILE A 209     -14.203   5.964  10.155  1.00 97.85           H  
ATOM   3424 HG13 ILE A 209     -13.747   5.912  11.847  1.00 97.85           H  
ATOM   3425  CG2 ILE A 209     -12.519   7.831   9.236  1.00 97.85           C  
ATOM   3426 HG21 ILE A 209     -11.583   8.342   9.012  1.00 97.85           H  
ATOM   3427 HG22 ILE A 209     -12.717   7.084   8.467  1.00 97.85           H  
ATOM   3428 HG23 ILE A 209     -13.306   8.585   9.214  1.00 97.85           H  
ATOM   3429  CD1 ILE A 209     -14.887   7.635  11.325  1.00 97.85           C  
ATOM   3430 HD11 ILE A 209     -15.793   7.143  11.678  1.00 97.85           H  
ATOM   3431 HD12 ILE A 209     -14.508   8.288  12.111  1.00 97.85           H  
ATOM   3432 HD13 ILE A 209     -15.137   8.230  10.446  1.00 97.85           H  
ATOM   3433  N   HIS A 210      -9.203   7.216  10.646  1.00 97.58           N  
ATOM   3434  H   HIS A 210      -9.470   7.576  11.551  1.00 97.58           H  
ATOM   3435  CA  HIS A 210      -7.880   7.550  10.108  1.00 97.58           C  
ATOM   3436  HA  HIS A 210      -8.007   7.973   9.111  1.00 97.58           H  
ATOM   3437  C   HIS A 210      -6.973   6.319   9.948  1.00 97.58           C  
ATOM   3438  CB  HIS A 210      -7.201   8.594  11.001  1.00 97.58           C  
ATOM   3439  HB2 HIS A 210      -6.182   8.742  10.644  1.00 97.58           H  
ATOM   3440  HB3 HIS A 210      -7.142   8.209  12.019  1.00 97.58           H  
ATOM   3441  O   HIS A 210      -6.184   6.260   8.994  1.00 97.58           O  
ATOM   3442  CG  HIS A 210      -7.873   9.943  11.025  1.00 97.58           C  
ATOM   3443  CD2 HIS A 210      -8.529  10.570   9.998  1.00 97.58           C  
ATOM   3444  HD2 HIS A 210      -8.688  10.174   9.006  1.00 97.58           H  
ATOM   3445  ND1 HIS A 210      -7.894  10.801  12.098  1.00 97.58           N  
ATOM   3446  HD1 HIS A 210      -7.591  10.574  13.035  1.00 97.58           H  
ATOM   3447  CE1 HIS A 210      -8.551  11.913  11.731  1.00 97.58           C  
ATOM   3448  HE1 HIS A 210      -8.770  12.747  12.380  1.00 97.58           H  
ATOM   3449  NE2 HIS A 210      -8.938  11.828  10.451  1.00 97.58           N  
ATOM   3450  N   LEU A 211      -7.111   5.320  10.829  1.00 97.79           N  
ATOM   3451  H   LEU A 211      -7.766   5.443  11.587  1.00 97.79           H  
ATOM   3452  CA  LEU A 211      -6.389   4.049  10.752  1.00 97.79           C  
ATOM   3453  HA  LEU A 211      -5.325   4.282  10.736  1.00 97.79           H  
ATOM   3454  C   LEU A 211      -6.685   3.278   9.459  1.00 97.79           C  
ATOM   3455  CB  LEU A 211      -6.677   3.212  12.014  1.00 97.79           C  
ATOM   3456  HB2 LEU A 211      -7.751   3.054  12.105  1.00 97.79           H  
ATOM   3457  HB3 LEU A 211      -6.349   3.779  12.885  1.00 97.79           H  
ATOM   3458  O   LEU A 211      -5.808   2.552   9.000  1.00 97.79           O  
ATOM   3459  CG  LEU A 211      -6.045   1.813  12.063  1.00 97.79           C  
ATOM   3460  HG  LEU A 211      -6.415   1.218  11.228  1.00 97.79           H  
ATOM   3461  CD1 LEU A 211      -4.524   1.863  11.996  1.00 97.79           C  
ATOM   3462 HD11 LEU A 211      -4.131   2.394  12.863  1.00 97.79           H  
ATOM   3463 HD12 LEU A 211      -4.156   0.837  11.985  1.00 97.79           H  
ATOM   3464 HD13 LEU A 211      -4.201   2.355  11.078  1.00 97.79           H  
ATOM   3465  CD2 LEU A 211      -6.441   1.110  13.361  1.00 97.79           C  
ATOM   3466 HD21 LEU A 211      -6.029   1.638  14.221  1.00 97.79           H  
ATOM   3467 HD22 LEU A 211      -7.527   1.084  13.454  1.00 97.79           H  
ATOM   3468 HD23 LEU A 211      -6.069   0.085  13.364  1.00 97.79           H  
ATOM   3469  N   PHE A 212      -7.819   3.483   8.781  1.00 97.44           N  
ATOM   3470  H   PHE A 212      -8.546   4.052   9.190  1.00 97.44           H  
ATOM   3471  CA  PHE A 212      -8.058   2.845   7.477  1.00 97.44           C  
ATOM   3472  HA  PHE A 212      -7.896   1.775   7.604  1.00 97.44           H  
ATOM   3473  C   PHE A 212      -7.060   3.253   6.385  1.00 97.44           C  
ATOM   3474  CB  PHE A 212      -9.506   3.055   7.021  1.00 97.44           C  
ATOM   3475  HB2 PHE A 212      -9.693   4.124   6.929  1.00 97.44           H  
ATOM   3476  HB3 PHE A 212      -9.627   2.612   6.033  1.00 97.44           H  
ATOM   3477  O   PHE A 212      -6.887   2.524   5.410  1.00 97.44           O  
ATOM   3478  CG  PHE A 212     -10.545   2.429   7.929  1.00 97.44           C  
ATOM   3479  CD1 PHE A 212     -10.349   1.139   8.464  1.00 97.44           C  
ATOM   3480  HD1 PHE A 212      -9.467   0.564   8.228  1.00 97.44           H  
ATOM   3481  CD2 PHE A 212     -11.723   3.136   8.229  1.00 97.44           C  
ATOM   3482  HD2 PHE A 212     -11.886   4.119   7.812  1.00 97.44           H  
ATOM   3483  CE1 PHE A 212     -11.295   0.589   9.339  1.00 97.44           C  
ATOM   3484  HE1 PHE A 212     -11.130  -0.387   9.771  1.00 97.44           H  
ATOM   3485  CE2 PHE A 212     -12.681   2.575   9.088  1.00 97.44           C  
ATOM   3486  HE2 PHE A 212     -13.581   3.125   9.321  1.00 97.44           H  
ATOM   3487  CZ  PHE A 212     -12.452   1.315   9.662  1.00 97.44           C  
ATOM   3488  HZ  PHE A 212     -13.170   0.901  10.354  1.00 97.44           H  
ATOM   3489  N   THR A 213      -6.282   4.323   6.577  1.00 97.26           N  
ATOM   3490  H   THR A 213      -6.460   4.899   7.387  1.00 97.26           H  
ATOM   3491  CA  THR A 213      -5.110   4.616   5.729  1.00 97.26           C  
ATOM   3492  HA  THR A 213      -5.450   4.747   4.701  1.00 97.26           H  
ATOM   3493  C   THR A 213      -4.080   3.471   5.751  1.00 97.26           C  
ATOM   3494  CB  THR A 213      -4.422   5.911   6.186  1.00 97.26           C  
ATOM   3495  HB  THR A 213      -3.923   5.738   7.139  1.00 97.26           H  
ATOM   3496  O   THR A 213      -3.424   3.169   4.746  1.00 97.26           O  
ATOM   3497  CG2 THR A 213      -3.397   6.394   5.161  1.00 97.26           C  
ATOM   3498 HG21 THR A 213      -3.047   7.391   5.429  1.00 97.26           H  
ATOM   3499 HG22 THR A 213      -2.543   5.717   5.138  1.00 97.26           H  
ATOM   3500 HG23 THR A 213      -3.858   6.441   4.174  1.00 97.26           H  
ATOM   3501  OG1 THR A 213      -5.354   6.952   6.358  1.00 97.26           O  
ATOM   3502  HG1 THR A 213      -5.756   6.834   7.221  1.00 97.26           H  
ATOM   3503  N   PHE A 214      -3.952   2.780   6.888  1.00 97.59           N  
ATOM   3504  H   PHE A 214      -4.561   3.014   7.659  1.00 97.59           H  
ATOM   3505  CA  PHE A 214      -3.083   1.617   7.060  1.00 97.59           C  
ATOM   3506  HA  PHE A 214      -2.074   1.888   6.750  1.00 97.59           H  
ATOM   3507  C   PHE A 214      -3.537   0.423   6.220  1.00 97.59           C  
ATOM   3508  CB  PHE A 214      -3.064   1.219   8.538  1.00 97.59           C  
ATOM   3509  HB2 PHE A 214      -4.072   0.926   8.830  1.00 97.59           H  
ATOM   3510  HB3 PHE A 214      -2.779   2.084   9.138  1.00 97.59           H  
ATOM   3511  O   PHE A 214      -2.692  -0.257   5.637  1.00 97.59           O  
ATOM   3512  CG  PHE A 214      -2.151   0.066   8.886  1.00 97.59           C  
ATOM   3513  CD1 PHE A 214      -2.675  -1.051   9.560  1.00 97.59           C  
ATOM   3514  HD1 PHE A 214      -3.718  -1.085   9.840  1.00 97.59           H  
ATOM   3515  CD2 PHE A 214      -0.784   0.110   8.555  1.00 97.59           C  
ATOM   3516  HD2 PHE A 214      -0.376   0.972   8.049  1.00 97.59           H  
ATOM   3517  CE1 PHE A 214      -1.833  -2.118   9.906  1.00 97.59           C  
ATOM   3518  HE1 PHE A 214      -2.233  -2.955  10.460  1.00 97.59           H  
ATOM   3519  CE2 PHE A 214       0.053  -0.970   8.884  1.00 97.59           C  
ATOM   3520  HE2 PHE A 214       1.101  -0.940   8.627  1.00 97.59           H  
ATOM   3521  CZ  PHE A 214      -0.471  -2.082   9.564  1.00 97.59           C  
ATOM   3522  HZ  PHE A 214       0.175  -2.901   9.842  1.00 97.59           H  
ATOM   3523  N   THR A 215      -4.847   0.204   6.089  1.00 96.92           N  
ATOM   3524  H   THR A 215      -5.492   0.817   6.567  1.00 96.92           H  
ATOM   3525  CA  THR A 215      -5.441  -0.960   5.411  1.00 96.92           C  
ATOM   3526  HA  THR A 215      -4.692  -1.750   5.348  1.00 96.92           H  
ATOM   3527  C   THR A 215      -5.873  -0.690   3.971  1.00 96.92           C  
ATOM   3528  CB  THR A 215      -6.618  -1.523   6.217  1.00 96.92           C  
ATOM   3529  HB  THR A 215      -7.058  -2.362   5.679  1.00 96.92           H  
ATOM   3530  O   THR A 215      -6.076  -1.643   3.226  1.00 96.92           O  
ATOM   3531  CG2 THR A 215      -6.184  -1.990   7.607  1.00 96.92           C  
ATOM   3532 HG21 THR A 215      -7.057  -2.293   8.185  1.00 96.92           H  
ATOM   3533 HG22 THR A 215      -5.683  -1.188   8.150  1.00 96.92           H  
ATOM   3534 HG23 THR A 215      -5.514  -2.845   7.522  1.00 96.92           H  
ATOM   3535  OG1 THR A 215      -7.588  -0.523   6.393  1.00 96.92           O  
ATOM   3536  HG1 THR A 215      -8.410  -0.949   6.647  1.00 96.92           H  
ATOM   3537  N   ALA A 216      -5.924   0.577   3.549  1.00 96.50           N  
ATOM   3538  H   ALA A 216      -5.923   1.297   4.257  1.00 96.50           H  
ATOM   3539  CA  ALA A 216      -6.325   0.987   2.203  1.00 96.50           C  
ATOM   3540  HA  ALA A 216      -7.376   0.731   2.071  1.00 96.50           H  
ATOM   3541  C   ALA A 216      -5.522   0.293   1.089  1.00 96.50           C  
ATOM   3542  CB  ALA A 216      -6.186   2.512   2.097  1.00 96.50           C  
ATOM   3543  HB1 ALA A 216      -6.470   2.835   1.095  1.00 96.50           H  
ATOM   3544  HB2 ALA A 216      -6.848   2.996   2.816  1.00 96.50           H  
ATOM   3545  HB3 ALA A 216      -5.157   2.814   2.290  1.00 96.50           H  
ATOM   3546  O   ALA A 216      -4.304   0.115   1.204  1.00 96.50           O  
ATOM   3547  N   LEU A 217      -6.186  -0.049  -0.013  1.00 95.63           N  
ATOM   3548  H   LEU A 217      -7.179   0.126  -0.055  1.00 95.63           H  
ATOM   3549  CA  LEU A 217      -5.537  -0.563  -1.217  1.00 95.63           C  
ATOM   3550  HA  LEU A 217      -4.930  -1.422  -0.932  1.00 95.63           H  
ATOM   3551  C   LEU A 217      -4.600   0.497  -1.829  1.00 95.63           C  
ATOM   3552  CB  LEU A 217      -6.641  -1.069  -2.166  1.00 95.63           C  
ATOM   3553  HB2 LEU A 217      -7.358  -0.270  -2.356  1.00 95.63           H  
ATOM   3554  HB3 LEU A 217      -7.176  -1.855  -1.635  1.00 95.63           H  
ATOM   3555  O   LEU A 217      -4.849   1.699  -1.760  1.00 95.63           O  
ATOM   3556  CG  LEU A 217      -6.147  -1.637  -3.511  1.00 95.63           C  
ATOM   3557  HG  LEU A 217      -5.149  -2.057  -3.386  1.00 95.63           H  
ATOM   3558  CD1 LEU A 217      -7.062  -2.762  -3.988  1.00 95.63           C  
ATOM   3559 HD11 LEU A 217      -6.713  -3.157  -4.942  1.00 95.63           H  
ATOM   3560 HD12 LEU A 217      -7.070  -3.571  -3.258  1.00 95.63           H  
ATOM   3561 HD13 LEU A 217      -8.080  -2.391  -4.106  1.00 95.63           H  
ATOM   3562  CD2 LEU A 217      -6.115  -0.565  -4.606  1.00 95.63           C  
ATOM   3563 HD21 LEU A 217      -5.807  -1.008  -5.553  1.00 95.63           H  
ATOM   3564 HD22 LEU A 217      -5.431   0.244  -4.352  1.00 95.63           H  
ATOM   3565 HD23 LEU A 217      -7.115  -0.149  -4.734  1.00 95.63           H  
ATOM   3566  N   GLY A 218      -3.504   0.049  -2.444  1.00 95.97           N  
ATOM   3567  H   GLY A 218      -3.375  -0.949  -2.521  1.00 95.97           H  
ATOM   3568  CA  GLY A 218      -2.562   0.911  -3.152  1.00 95.97           C  
ATOM   3569  HA2 GLY A 218      -2.172   0.375  -4.016  1.00 95.97           H  
ATOM   3570  HA3 GLY A 218      -3.093   1.785  -3.531  1.00 95.97           H  
ATOM   3571  C   GLY A 218      -1.376   1.379  -2.305  1.00 95.97           C  
ATOM   3572  O   GLY A 218      -0.793   0.621  -1.516  1.00 95.97           O  
ATOM   3573  N   ALA A 219      -0.944   2.615  -2.562  1.00 95.83           N  
ATOM   3574  H   ALA A 219      -1.492   3.183  -3.192  1.00 95.83           H  
ATOM   3575  CA  ALA A 219       0.279   3.183  -2.011  1.00 95.83           C  
ATOM   3576  HA  ALA A 219       1.094   2.496  -2.239  1.00 95.83           H  
ATOM   3577  C   ALA A 219       0.169   3.389  -0.489  1.00 95.83           C  
ATOM   3578  CB  ALA A 219       0.594   4.505  -2.719  1.00 95.83           C  
ATOM   3579  HB1 ALA A 219       0.577   4.370  -3.801  1.00 95.83           H  
ATOM   3580  HB2 ALA A 219      -0.157   5.249  -2.453  1.00 95.83           H  
ATOM   3581  HB3 ALA A 219       1.575   4.864  -2.409  1.00 95.83           H  
ATOM   3582  O   ALA A 219      -0.734   4.086  -0.030  1.00 95.83           O  
ATOM   3583  N   PRO A 220       1.111   2.861   0.309  1.00 96.41           N  
ATOM   3584  CA  PRO A 220       1.178   3.162   1.733  1.00 96.41           C  
ATOM   3585  HA  PRO A 220       0.245   2.842   2.198  1.00 96.41           H  
ATOM   3586  C   PRO A 220       1.389   4.663   1.982  1.00 96.41           C  
ATOM   3587  CB  PRO A 220       2.330   2.303   2.268  1.00 96.41           C  
ATOM   3588  HB2 PRO A 220       3.275   2.841   2.187  1.00 96.41           H  
ATOM   3589  HB3 PRO A 220       2.154   1.967   3.289  1.00 96.41           H  
ATOM   3590  O   PRO A 220       2.288   5.280   1.397  1.00 96.41           O  
ATOM   3591  CG  PRO A 220       2.369   1.140   1.279  1.00 96.41           C  
ATOM   3592  HG2 PRO A 220       1.571   0.436   1.515  1.00 96.41           H  
ATOM   3593  HG3 PRO A 220       3.337   0.642   1.234  1.00 96.41           H  
ATOM   3594  CD  PRO A 220       2.067   1.826  -0.040  1.00 96.41           C  
ATOM   3595  HD2 PRO A 220       2.972   2.280  -0.446  1.00 96.41           H  
ATOM   3596  HD3 PRO A 220       1.654   1.100  -0.740  1.00 96.41           H  
ATOM   3597  N   ALA A 221       0.599   5.235   2.890  1.00 97.01           N  
ATOM   3598  H   ALA A 221      -0.125   4.684   3.327  1.00 97.01           H  
ATOM   3599  CA  ALA A 221       0.685   6.630   3.313  1.00 97.01           C  
ATOM   3600  HA  ALA A 221       1.552   7.099   2.847  1.00 97.01           H  
ATOM   3601  C   ALA A 221       0.875   6.724   4.832  1.00 97.01           C  
ATOM   3602  CB  ALA A 221      -0.558   7.381   2.824  1.00 97.01           C  
ATOM   3603  HB1 ALA A 221      -0.609   7.347   1.736  1.00 97.01           H  
ATOM   3604  HB2 ALA A 221      -0.520   8.421   3.149  1.00 97.01           H  
ATOM   3605  HB3 ALA A 221      -1.457   6.920   3.231  1.00 97.01           H  
ATOM   3606  O   ALA A 221       0.439   5.844   5.575  1.00 97.01           O  
ATOM   3607  N   ALA A 222       1.579   7.767   5.276  1.00 97.63           N  
ATOM   3608  H   ALA A 222       1.823   8.500   4.626  1.00 97.63           H  
ATOM   3609  CA  ALA A 222       1.669   8.088   6.694  1.00 97.63           C  
ATOM   3610  HA  ALA A 222       1.836   7.168   7.255  1.00 97.63           H  
ATOM   3611  C   ALA A 222       0.342   8.699   7.155  1.00 97.63           C  
ATOM   3612  CB  ALA A 222       2.856   9.028   6.937  1.00 97.63           C  
ATOM   3613  HB1 ALA A 222       2.913   9.272   7.997  1.00 97.63           H  
ATOM   3614  HB2 ALA A 222       3.784   8.539   6.641  1.00 97.63           H  
ATOM   3615  HB3 ALA A 222       2.729   9.949   6.367  1.00 97.63           H  
ATOM   3616  O   ALA A 222      -0.308   9.415   6.392  1.00 97.63           O  
ATOM   3617  N   PHE A 223      -0.048   8.431   8.395  1.00 97.58           N  
ATOM   3618  H   PHE A 223       0.539   7.851   8.978  1.00 97.58           H  
ATOM   3619  CA  PHE A 223      -1.307   8.910   8.962  1.00 97.58           C  
ATOM   3620  HA  PHE A 223      -1.578   9.851   8.483  1.00 97.58           H  
ATOM   3621  C   PHE A 223      -1.153   9.187  10.456  1.00 97.58           C  
ATOM   3622  CB  PHE A 223      -2.432   7.902   8.675  1.00 97.58           C  
ATOM   3623  HB2 PHE A 223      -2.503   7.766   7.596  1.00 97.58           H  
ATOM   3624  HB3 PHE A 223      -3.381   8.328   9.001  1.00 97.58           H  
ATOM   3625  O   PHE A 223      -0.188   8.750  11.089  1.00 97.58           O  
ATOM   3626  CG  PHE A 223      -2.253   6.544   9.324  1.00 97.58           C  
ATOM   3627  CD1 PHE A 223      -1.389   5.592   8.749  1.00 97.58           C  
ATOM   3628  HD1 PHE A 223      -0.870   5.818   7.829  1.00 97.58           H  
ATOM   3629  CD2 PHE A 223      -2.954   6.228  10.502  1.00 97.58           C  
ATOM   3630  HD2 PHE A 223      -3.656   6.931  10.926  1.00 97.58           H  
ATOM   3631  CE1 PHE A 223      -1.192   4.349   9.373  1.00 97.58           C  
ATOM   3632  HE1 PHE A 223      -0.521   3.625   8.936  1.00 97.58           H  
ATOM   3633  CE2 PHE A 223      -2.762   4.983  11.121  1.00 97.58           C  
ATOM   3634  HE2 PHE A 223      -3.319   4.729  12.010  1.00 97.58           H  
ATOM   3635  CZ  PHE A 223      -1.870   4.053  10.568  1.00 97.58           C  
ATOM   3636  HZ  PHE A 223      -1.730   3.099  11.053  1.00 97.58           H  
ATOM   3637  N   LYS A 224      -2.100   9.937  11.019  1.00 97.03           N  
ATOM   3638  H   LYS A 224      -2.902  10.193  10.460  1.00 97.03           H  
ATOM   3639  CA  LYS A 224      -2.202  10.128  12.466  1.00 97.03           C  
ATOM   3640  HA  LYS A 224      -1.222  10.001  12.926  1.00 97.03           H  
ATOM   3641  C   LYS A 224      -3.116   9.062  13.053  1.00 97.03           C  
ATOM   3642  CB  LYS A 224      -2.708  11.532  12.809  1.00 97.03           C  
ATOM   3643  HB2 LYS A 224      -3.642  11.727  12.282  1.00 97.03           H  
ATOM   3644  HB3 LYS A 224      -2.911  11.563  13.880  1.00 97.03           H  
ATOM   3645  O   LYS A 224      -4.209   8.844  12.541  1.00 97.03           O  
ATOM   3646  CG  LYS A 224      -1.679  12.620  12.474  1.00 97.03           C  
ATOM   3647  HG2 LYS A 224      -0.723  12.367  12.933  1.00 97.03           H  
ATOM   3648  HG3 LYS A 224      -1.551  12.691  11.393  1.00 97.03           H  
ATOM   3649  CD  LYS A 224      -2.163  13.964  13.029  1.00 97.03           C  
ATOM   3650  HD2 LYS A 224      -3.108  14.228  12.555  1.00 97.03           H  
ATOM   3651  HD3 LYS A 224      -2.327  13.859  14.101  1.00 97.03           H  
ATOM   3652  CE  LYS A 224      -1.132  15.070  12.783  1.00 97.03           C  
ATOM   3653  HE2 LYS A 224      -0.176  14.745  13.193  1.00 97.03           H  
ATOM   3654  HE3 LYS A 224      -1.014  15.208  11.709  1.00 97.03           H  
ATOM   3655  NZ  LYS A 224      -1.559  16.336  13.430  1.00 97.03           N  
ATOM   3656  HZ1 LYS A 224      -0.882  17.071  13.283  1.00 97.03           H  
ATOM   3657  HZ2 LYS A 224      -1.665  16.198  14.425  1.00 97.03           H  
ATOM   3658  HZ3 LYS A 224      -2.453  16.638  13.069  1.00 97.03           H  
ATOM   3659  N   PHE A 225      -2.668   8.433  14.128  1.00 96.79           N  
ATOM   3660  H   PHE A 225      -1.762   8.691  14.493  1.00 96.79           H  
ATOM   3661  CA  PHE A 225      -3.478   7.568  14.971  1.00 96.79           C  
ATOM   3662  HA  PHE A 225      -4.517   7.603  14.644  1.00 96.79           H  
ATOM   3663  C   PHE A 225      -3.393   8.130  16.384  1.00 96.79           C  
ATOM   3664  CB  PHE A 225      -2.969   6.128  14.866  1.00 96.79           C  
ATOM   3665  HB2 PHE A 225      -1.983   6.057  15.324  1.00 96.79           H  
ATOM   3666  HB3 PHE A 225      -2.857   5.876  13.811  1.00 96.79           H  
ATOM   3667  O   PHE A 225      -2.302   8.164  16.963  1.00 96.79           O  
ATOM   3668  CG  PHE A 225      -3.902   5.114  15.492  1.00 96.79           C  
ATOM   3669  CD1 PHE A 225      -3.452   4.268  16.521  1.00 96.79           C  
ATOM   3670  HD1 PHE A 225      -2.437   4.340  16.884  1.00 96.79           H  
ATOM   3671  CD2 PHE A 225      -5.232   5.018  15.044  1.00 96.79           C  
ATOM   3672  HD2 PHE A 225      -5.583   5.655  14.245  1.00 96.79           H  
ATOM   3673  CE1 PHE A 225      -4.330   3.334  17.095  1.00 96.79           C  
ATOM   3674  HE1 PHE A 225      -3.993   2.691  17.894  1.00 96.79           H  
ATOM   3675  CE2 PHE A 225      -6.114   4.095  15.631  1.00 96.79           C  
ATOM   3676  HE2 PHE A 225      -7.138   4.029  15.294  1.00 96.79           H  
ATOM   3677  CZ  PHE A 225      -5.661   3.247  16.653  1.00 96.79           C  
ATOM   3678  HZ  PHE A 225      -6.336   2.534  17.104  1.00 96.79           H  
ATOM   3679  N   PHE A 226      -4.510   8.667  16.877  1.00 94.10           N  
ATOM   3680  H   PHE A 226      -5.386   8.537  16.391  1.00 94.10           H  
ATOM   3681  CA  PHE A 226      -4.518   9.595  18.007  1.00 94.10           C  
ATOM   3682  HA  PHE A 226      -5.521  10.012  18.093  1.00 94.10           H  
ATOM   3683  C   PHE A 226      -3.574  10.790  17.759  1.00 94.10           C  
ATOM   3684  CB  PHE A 226      -4.246   8.815  19.307  1.00 94.10           C  
ATOM   3685  HB2 PHE A 226      -4.356   9.492  20.154  1.00 94.10           H  
ATOM   3686  HB3 PHE A 226      -3.221   8.443  19.322  1.00 94.10           H  
ATOM   3687  O   PHE A 226      -3.588  11.399  16.684  1.00 94.10           O  
ATOM   3688  CG  PHE A 226      -5.194   7.658  19.517  1.00 94.10           C  
ATOM   3689  CD1 PHE A 226      -6.499   7.925  19.956  1.00 94.10           C  
ATOM   3690  HD1 PHE A 226      -6.818   8.940  20.143  1.00 94.10           H  
ATOM   3691  CD2 PHE A 226      -4.787   6.331  19.282  1.00 94.10           C  
ATOM   3692  HD2 PHE A 226      -3.782   6.123  18.944  1.00 94.10           H  
ATOM   3693  CE1 PHE A 226      -7.394   6.871  20.174  1.00 94.10           C  
ATOM   3694  HE1 PHE A 226      -8.386   7.099  20.535  1.00 94.10           H  
ATOM   3695  CE2 PHE A 226      -5.683   5.273  19.519  1.00 94.10           C  
ATOM   3696  HE2 PHE A 226      -5.364   4.250  19.387  1.00 94.10           H  
ATOM   3697  CZ  PHE A 226      -6.989   5.542  19.964  1.00 94.10           C  
ATOM   3698  HZ  PHE A 226      -7.671   4.730  20.172  1.00 94.10           H  
ATOM   3699  N   ASP A 227      -2.724  11.123  18.727  1.00 92.00           N  
ATOM   3700  H   ASP A 227      -2.714  10.574  19.575  1.00 92.00           H  
ATOM   3701  CA  ASP A 227      -1.752  12.212  18.662  1.00 92.00           C  
ATOM   3702  HA  ASP A 227      -2.172  13.003  18.040  1.00 92.00           H  
ATOM   3703  C   ASP A 227      -0.410  11.798  18.021  1.00 92.00           C  
ATOM   3704  CB  ASP A 227      -1.574  12.793  20.076  1.00 92.00           C  
ATOM   3705  HB2 ASP A 227      -2.551  12.971  20.524  1.00 92.00           H  
ATOM   3706  HB3 ASP A 227      -1.069  13.755  19.990  1.00 92.00           H  
ATOM   3707  O   ASP A 227       0.512  12.614  17.925  1.00 92.00           O  
ATOM   3708  CG  ASP A 227      -0.752  11.880  20.993  1.00 92.00           C  
ATOM   3709  OD1 ASP A 227      -0.884  10.641  20.890  1.00 92.00           O  
ATOM   3710  OD2 ASP A 227       0.142  12.394  21.705  1.00 92.00           O  
ATOM   3711  N   LYS A 228      -0.269  10.545  17.559  1.00 96.12           N  
ATOM   3712  H   LYS A 228      -1.057   9.921  17.654  1.00 96.12           H  
ATOM   3713  CA  LYS A 228       0.989  10.018  17.008  1.00 96.12           C  
ATOM   3714  HA  LYS A 228       1.769  10.761  17.171  1.00 96.12           H  
ATOM   3715  C   LYS A 228       0.917   9.775  15.506  1.00 96.12           C  
ATOM   3716  CB  LYS A 228       1.411   8.733  17.734  1.00 96.12           C  
ATOM   3717  HB2 LYS A 228       0.688   7.952  17.497  1.00 96.12           H  
ATOM   3718  HB3 LYS A 228       2.378   8.419  17.340  1.00 96.12           H  
ATOM   3719  O   LYS A 228      -0.035   9.210  14.978  1.00 96.12           O  
ATOM   3720  CG  LYS A 228       1.526   8.821  19.263  1.00 96.12           C  
ATOM   3721  HG2 LYS A 228       0.521   8.833  19.685  1.00 96.12           H  
ATOM   3722  HG3 LYS A 228       2.024   7.914  19.605  1.00 96.12           H  
ATOM   3723  CD  LYS A 228       2.314  10.022  19.805  1.00 96.12           C  
ATOM   3724  HD2 LYS A 228       3.322  10.043  19.390  1.00 96.12           H  
ATOM   3725  HD3 LYS A 228       1.787  10.937  19.534  1.00 96.12           H  
ATOM   3726  CE  LYS A 228       2.366   9.923  21.332  1.00 96.12           C  
ATOM   3727  HE2 LYS A 228       3.135   9.212  21.634  1.00 96.12           H  
ATOM   3728  HE3 LYS A 228       1.399   9.551  21.668  1.00 96.12           H  
ATOM   3729  NZ  LYS A 228       2.575  11.246  21.959  1.00 96.12           N  
ATOM   3730  HZ1 LYS A 228       3.366  11.758  21.592  1.00 96.12           H  
ATOM   3731  HZ2 LYS A 228       2.599  11.181  22.966  1.00 96.12           H  
ATOM   3732  HZ3 LYS A 228       1.741  11.789  21.788  1.00 96.12           H  
ATOM   3733  N   THR A 229       2.002  10.108  14.811  1.00 97.43           N  
ATOM   3734  H   THR A 229       2.717  10.657  15.267  1.00 97.43           H  
ATOM   3735  CA  THR A 229       2.181   9.741  13.401  1.00 97.43           C  
ATOM   3736  HA  THR A 229       1.217   9.826  12.899  1.00 97.43           H  
ATOM   3737  C   THR A 229       2.661   8.294  13.277  1.00 97.43           C  
ATOM   3738  CB  THR A 229       3.141  10.702  12.689  1.00 97.43           C  
ATOM   3739  HB  THR A 229       4.132  10.623  13.135  1.00 97.43           H  
ATOM   3740  O   THR A 229       3.657   7.894  13.895  1.00 97.43           O  
ATOM   3741  CG2 THR A 229       3.243  10.432  11.188  1.00 97.43           C  
ATOM   3742 HG21 THR A 229       3.864  11.193  10.714  1.00 97.43           H  
ATOM   3743 HG22 THR A 229       3.700   9.458  11.010  1.00 97.43           H  
ATOM   3744 HG23 THR A 229       2.250  10.446  10.739  1.00 97.43           H  
ATOM   3745  OG1 THR A 229       2.678  12.025  12.835  1.00 97.43           O  
ATOM   3746  HG1 THR A 229       3.308  12.603  12.400  1.00 97.43           H  
ATOM   3747  N   ILE A 230       1.983   7.516  12.440  1.00 97.89           N  
ATOM   3748  H   ILE A 230       1.165   7.903  11.993  1.00 97.89           H  
ATOM   3749  CA  ILE A 230       2.421   6.204  11.964  1.00 97.89           C  
ATOM   3750  HA  ILE A 230       3.207   5.815  12.611  1.00 97.89           H  
ATOM   3751  C   ILE A 230       2.997   6.404  10.561  1.00 97.89           C  
ATOM   3752  CB  ILE A 230       1.246   5.201  11.975  1.00 97.89           C  
ATOM   3753  HB  ILE A 230       0.520   5.533  11.233  1.00 97.89           H  
ATOM   3754  O   ILE A 230       2.286   6.821   9.647  1.00 97.89           O  
ATOM   3755  CG1 ILE A 230       0.492   5.127  13.322  1.00 97.89           C  
ATOM   3756 HG12 ILE A 230      -0.324   4.411  13.226  1.00 97.89           H  
ATOM   3757 HG13 ILE A 230       0.035   6.094  13.532  1.00 97.89           H  
ATOM   3758  CG2 ILE A 230       1.744   3.806  11.556  1.00 97.89           C  
ATOM   3759 HG21 ILE A 230       0.926   3.089  11.631  1.00 97.89           H  
ATOM   3760 HG22 ILE A 230       2.078   3.841  10.519  1.00 97.89           H  
ATOM   3761 HG23 ILE A 230       2.565   3.476  12.193  1.00 97.89           H  
ATOM   3762  CD1 ILE A 230       1.343   4.721  14.526  1.00 97.89           C  
ATOM   3763 HD11 ILE A 230       2.147   5.442  14.673  1.00 97.89           H  
ATOM   3764 HD12 ILE A 230       0.709   4.716  15.413  1.00 97.89           H  
ATOM   3765 HD13 ILE A 230       1.744   3.718  14.381  1.00 97.89           H  
ATOM   3766  N   ASP A 231       4.298   6.157  10.395  1.00 97.35           N  
ATOM   3767  H   ASP A 231       4.839   5.783  11.161  1.00 97.35           H  
ATOM   3768  CA  ASP A 231       4.954   6.294   9.090  1.00 97.35           C  
ATOM   3769  HA  ASP A 231       4.576   7.206   8.627  1.00 97.35           H  
ATOM   3770  C   ASP A 231       4.588   5.123   8.166  1.00 97.35           C  
ATOM   3771  CB  ASP A 231       6.474   6.462   9.258  1.00 97.35           C  
ATOM   3772  HB2 ASP A 231       6.914   5.501   9.527  1.00 97.35           H  
ATOM   3773  HB3 ASP A 231       6.659   7.159  10.076  1.00 97.35           H  
ATOM   3774  O   ASP A 231       4.204   4.045   8.614  1.00 97.35           O  
ATOM   3775  CG  ASP A 231       7.170   7.018   8.002  1.00 97.35           C  
ATOM   3776  OD1 ASP A 231       6.464   7.421   7.043  1.00 97.35           O  
ATOM   3777  OD2 ASP A 231       8.417   7.026   7.989  1.00 97.35           O  
ATOM   3778  N   ARG A 232       4.706   5.310   6.856  1.00 95.65           N  
ATOM   3779  H   ARG A 232       5.161   6.165   6.570  1.00 95.65           H  
ATOM   3780  CA  ARG A 232       4.340   4.294   5.865  1.00 95.65           C  
ATOM   3781  HA  ARG A 232       3.392   3.861   6.184  1.00 95.65           H  
ATOM   3782  C   ARG A 232       5.360   3.154   5.786  1.00 95.65           C  
ATOM   3783  CB  ARG A 232       4.110   4.954   4.505  1.00 95.65           C  
ATOM   3784  HB2 ARG A 232       3.832   4.179   3.791  1.00 95.65           H  
ATOM   3785  HB3 ARG A 232       3.272   5.645   4.596  1.00 95.65           H  
ATOM   3786  O   ARG A 232       6.556   3.380   5.607  1.00 95.65           O  
ATOM   3787  CG  ARG A 232       5.322   5.725   3.963  1.00 95.65           C  
ATOM   3788  HG2 ARG A 232       6.189   5.071   3.864  1.00 95.65           H  
ATOM   3789  HG3 ARG A 232       5.564   6.551   4.632  1.00 95.65           H  
ATOM   3790  CD  ARG A 232       4.981   6.275   2.586  1.00 95.65           C  
ATOM   3791  HD2 ARG A 232       4.833   5.437   1.905  1.00 95.65           H  
ATOM   3792  HD3 ARG A 232       4.050   6.837   2.656  1.00 95.65           H  
ATOM   3793  NE  ARG A 232       6.043   7.158   2.079  1.00 95.65           N  
ATOM   3794  HE  ARG A 232       6.693   7.511   2.767  1.00 95.65           H  
ATOM   3795  NH1 ARG A 232       5.055   7.490   0.042  1.00 95.65           N  
ATOM   3796 HH11 ARG A 232       4.301   6.880   0.326  1.00 95.65           H  
ATOM   3797 HH12 ARG A 232       5.019   7.921  -0.871  1.00 95.65           H  
ATOM   3798  NH2 ARG A 232       6.955   8.547   0.511  1.00 95.65           N  
ATOM   3799 HH21 ARG A 232       7.664   8.834   1.170  1.00 95.65           H  
ATOM   3800 HH22 ARG A 232       6.840   9.045  -0.360  1.00 95.65           H  
ATOM   3801  CZ  ARG A 232       6.021   7.720   0.885  1.00 95.65           C  
ATOM   3802  N   LYS A 233       4.883   1.907   5.755  1.00 96.04           N  
ATOM   3803  H   LYS A 233       3.901   1.767   5.945  1.00 96.04           H  
ATOM   3804  CA  LYS A 233       5.696   0.753   5.342  1.00 96.04           C  
ATOM   3805  HA  LYS A 233       6.696   0.868   5.761  1.00 96.04           H  
ATOM   3806  C   LYS A 233       5.796   0.720   3.818  1.00 96.04           C  
ATOM   3807  CB  LYS A 233       5.077  -0.542   5.898  1.00 96.04           C  
ATOM   3808  HB2 LYS A 233       5.046  -0.484   6.986  1.00 96.04           H  
ATOM   3809  HB3 LYS A 233       4.050  -0.627   5.542  1.00 96.04           H  
ATOM   3810  O   LYS A 233       4.797   0.489   3.151  1.00 96.04           O  
ATOM   3811  CG  LYS A 233       5.832  -1.820   5.487  1.00 96.04           C  
ATOM   3812  HG2 LYS A 233       5.880  -1.894   4.401  1.00 96.04           H  
ATOM   3813  HG3 LYS A 233       5.264  -2.677   5.848  1.00 96.04           H  
ATOM   3814  CD  LYS A 233       7.249  -1.899   6.072  1.00 96.04           C  
ATOM   3815  HD2 LYS A 233       7.871  -1.109   5.651  1.00 96.04           H  
ATOM   3816  HD3 LYS A 233       7.190  -1.779   7.154  1.00 96.04           H  
ATOM   3817  CE  LYS A 233       7.852  -3.265   5.734  1.00 96.04           C  
ATOM   3818  HE2 LYS A 233       7.945  -3.351   4.651  1.00 96.04           H  
ATOM   3819  HE3 LYS A 233       7.159  -4.037   6.066  1.00 96.04           H  
ATOM   3820  NZ  LYS A 233       9.170  -3.462   6.387  1.00 96.04           N  
ATOM   3821  HZ1 LYS A 233       9.515  -4.391   6.194  1.00 96.04           H  
ATOM   3822  HZ2 LYS A 233       9.070  -3.384   7.389  1.00 96.04           H  
ATOM   3823  HZ3 LYS A 233       9.843  -2.781   6.067  1.00 96.04           H  
ATOM   3824  N   ARG A 234       6.986   0.938   3.250  1.00 95.27           N  
ATOM   3825  H   ARG A 234       7.770   1.139   3.855  1.00 95.27           H  
ATOM   3826  CA  ARG A 234       7.209   0.786   1.799  1.00 95.27           C  
ATOM   3827  HA  ARG A 234       6.275   1.004   1.281  1.00 95.27           H  
ATOM   3828  C   ARG A 234       7.579  -0.653   1.438  1.00 95.27           C  
ATOM   3829  CB  ARG A 234       8.268   1.764   1.275  1.00 95.27           C  
ATOM   3830  HB2 ARG A 234       8.334   1.633   0.195  1.00 95.27           H  
ATOM   3831  HB3 ARG A 234       9.236   1.519   1.711  1.00 95.27           H  
ATOM   3832  O   ARG A 234       8.302  -1.309   2.188  1.00 95.27           O  
ATOM   3833  CG  ARG A 234       7.941   3.234   1.566  1.00 95.27           C  
ATOM   3834  HG2 ARG A 234       6.906   3.450   1.302  1.00 95.27           H  
ATOM   3835  HG3 ARG A 234       8.091   3.430   2.628  1.00 95.27           H  
ATOM   3836  CD  ARG A 234       8.869   4.124   0.734  1.00 95.27           C  
ATOM   3837  HD2 ARG A 234       8.524   4.105  -0.300  1.00 95.27           H  
ATOM   3838  HD3 ARG A 234       9.878   3.713   0.770  1.00 95.27           H  
ATOM   3839  NE  ARG A 234       8.906   5.506   1.244  1.00 95.27           N  
ATOM   3840  HE  ARG A 234       8.548   5.644   2.179  1.00 95.27           H  
ATOM   3841  NH1 ARG A 234      10.038   6.415  -0.531  1.00 95.27           N  
ATOM   3842 HH11 ARG A 234      10.539   7.177  -0.966  1.00 95.27           H  
ATOM   3843 HH12 ARG A 234       9.873   5.564  -1.049  1.00 95.27           H  
ATOM   3844  NH2 ARG A 234       9.701   7.640   1.307  1.00 95.27           N  
ATOM   3845 HH21 ARG A 234      10.320   8.330   0.907  1.00 95.27           H  
ATOM   3846 HH22 ARG A 234       9.584   7.642   2.310  1.00 95.27           H  
ATOM   3847  CZ  ARG A 234       9.536   6.513   0.668  1.00 95.27           C  
ATOM   3848  N   TYR A 235       7.150  -1.099   0.259  1.00 96.27           N  
ATOM   3849  H   TYR A 235       6.556  -0.501  -0.298  1.00 96.27           H  
ATOM   3850  CA  TYR A 235       7.461  -2.421  -0.293  1.00 96.27           C  
ATOM   3851  HA  TYR A 235       7.968  -3.020   0.464  1.00 96.27           H  
ATOM   3852  C   TYR A 235       8.418  -2.275  -1.480  1.00 96.27           C  
ATOM   3853  CB  TYR A 235       6.167  -3.160  -0.653  1.00 96.27           C  
ATOM   3854  HB2 TYR A 235       5.706  -2.667  -1.509  1.00 96.27           H  
ATOM   3855  HB3 TYR A 235       6.413  -4.179  -0.951  1.00 96.27           H  
ATOM   3856  O   TYR A 235       8.041  -2.415  -2.638  1.00 96.27           O  
ATOM   3857  CG  TYR A 235       5.155  -3.211   0.468  1.00 96.27           C  
ATOM   3858  CD1 TYR A 235       5.294  -4.157   1.501  1.00 96.27           C  
ATOM   3859  HD1 TYR A 235       6.105  -4.869   1.476  1.00 96.27           H  
ATOM   3860  CD2 TYR A 235       4.087  -2.293   0.481  1.00 96.27           C  
ATOM   3861  HD2 TYR A 235       3.980  -1.578  -0.321  1.00 96.27           H  
ATOM   3862  CE1 TYR A 235       4.364  -4.186   2.557  1.00 96.27           C  
ATOM   3863  HE1 TYR A 235       4.461  -4.912   3.351  1.00 96.27           H  
ATOM   3864  CE2 TYR A 235       3.149  -2.335   1.526  1.00 96.27           C  
ATOM   3865  HE2 TYR A 235       2.304  -1.662   1.542  1.00 96.27           H  
ATOM   3866  OH  TYR A 235       2.321  -3.360   3.503  1.00 96.27           O  
ATOM   3867  HH  TYR A 235       2.437  -4.135   4.059  1.00 96.27           H  
ATOM   3868  CZ  TYR A 235       3.283  -3.282   2.557  1.00 96.27           C  
ATOM   3869  N   THR A 236       9.674  -1.936  -1.188  1.00 94.86           N  
ATOM   3870  H   THR A 236       9.939  -1.825  -0.220  1.00 94.86           H  
ATOM   3871  CA  THR A 236      10.706  -1.616  -2.195  1.00 94.86           C  
ATOM   3872  HA  THR A 236      10.227  -1.117  -3.038  1.00 94.86           H  
ATOM   3873  C   THR A 236      11.424  -2.841  -2.773  1.00 94.86           C  
ATOM   3874  CB  THR A 236      11.742  -0.648  -1.611  1.00 94.86           C  
ATOM   3875  HB  THR A 236      12.549  -0.492  -2.326  1.00 94.86           H  
ATOM   3876  O   THR A 236      12.384  -2.710  -3.528  1.00 94.86           O  
ATOM   3877  CG2 THR A 236      11.131   0.709  -1.261  1.00 94.86           C  
ATOM   3878 HG21 THR A 236      10.645   1.126  -2.143  1.00 94.86           H  
ATOM   3879 HG22 THR A 236      10.397   0.595  -0.463  1.00 94.86           H  
ATOM   3880 HG23 THR A 236      11.918   1.388  -0.934  1.00 94.86           H  
ATOM   3881  OG1 THR A 236      12.262  -1.184  -0.412  1.00 94.86           O  
ATOM   3882  HG1 THR A 236      13.183  -0.921  -0.358  1.00 94.86           H  
ATOM   3883  N   SER A 237      10.995  -4.048  -2.401  1.00 94.32           N  
ATOM   3884  H   SER A 237      10.157  -4.092  -1.839  1.00 94.32           H  
ATOM   3885  CA  SER A 237      11.484  -5.302  -2.973  1.00 94.32           C  
ATOM   3886  HA  SER A 237      12.321  -5.111  -3.644  1.00 94.32           H  
ATOM   3887  C   SER A 237      10.362  -5.946  -3.767  1.00 94.32           C  
ATOM   3888  CB  SER A 237      11.977  -6.244  -1.873  1.00 94.32           C  
ATOM   3889  HB2 SER A 237      11.184  -6.392  -1.140  1.00 94.32           H  
ATOM   3890  HB3 SER A 237      12.838  -5.797  -1.376  1.00 94.32           H  
ATOM   3891  O   SER A 237       9.346  -6.334  -3.200  1.00 94.32           O  
ATOM   3892  OG  SER A 237      12.345  -7.501  -2.420  1.00 94.32           O  
ATOM   3893  HG  SER A 237      11.794  -8.158  -1.988  1.00 94.32           H  
ATOM   3894  N   THR A 238      10.574  -6.108  -5.068  1.00 95.75           N  
ATOM   3895  H   THR A 238      11.400  -5.712  -5.492  1.00 95.75           H  
ATOM   3896  CA  THR A 238       9.645  -6.792  -5.975  1.00 95.75           C  
ATOM   3897  HA  THR A 238       8.630  -6.690  -5.591  1.00 95.75           H  
ATOM   3898  C   THR A 238       9.914  -8.294  -6.082  1.00 95.75           C  
ATOM   3899  CB  THR A 238       9.675  -6.136  -7.357  1.00 95.75           C  
ATOM   3900  HB  THR A 238       9.051  -6.718  -8.034  1.00 95.75           H  
ATOM   3901  O   THR A 238       9.271  -8.986  -6.861  1.00 95.75           O  
ATOM   3902  CG2 THR A 238       9.134  -4.710  -7.328  1.00 95.75           C  
ATOM   3903 HG21 THR A 238       9.061  -4.330  -8.347  1.00 95.75           H  
ATOM   3904 HG22 THR A 238       8.125  -4.703  -6.915  1.00 95.75           H  
ATOM   3905 HG23 THR A 238       9.779  -4.066  -6.731  1.00 95.75           H  
ATOM   3906  OG1 THR A 238      11.010  -6.066  -7.816  1.00 95.75           O  
ATOM   3907  HG1 THR A 238      11.051  -5.386  -8.492  1.00 95.75           H  
ATOM   3908  N   LYS A 239      10.846  -8.834  -5.285  1.00 95.05           N  
ATOM   3909  H   LYS A 239      11.337  -8.219  -4.653  1.00 95.05           H  
ATOM   3910  CA  LYS A 239      11.207 -10.260  -5.333  1.00 95.05           C  
ATOM   3911  HA  LYS A 239      11.526 -10.510  -6.345  1.00 95.05           H  
ATOM   3912  C   LYS A 239      10.030 -11.188  -5.035  1.00 95.05           C  
ATOM   3913  CB  LYS A 239      12.347 -10.563  -4.356  1.00 95.05           C  
ATOM   3914  HB2 LYS A 239      12.498 -11.642  -4.335  1.00 95.05           H  
ATOM   3915  HB3 LYS A 239      12.060 -10.241  -3.355  1.00 95.05           H  
ATOM   3916  O   LYS A 239       9.949 -12.247  -5.640  1.00 95.05           O  
ATOM   3917  CG  LYS A 239      13.666  -9.898  -4.763  1.00 95.05           C  
ATOM   3918  HG2 LYS A 239      13.551  -8.814  -4.775  1.00 95.05           H  
ATOM   3919  HG3 LYS A 239      13.954 -10.240  -5.757  1.00 95.05           H  
ATOM   3920  CD  LYS A 239      14.747 -10.285  -3.752  1.00 95.05           C  
ATOM   3921  HD2 LYS A 239      14.843 -11.370  -3.732  1.00 95.05           H  
ATOM   3922  HD3 LYS A 239      14.446  -9.937  -2.764  1.00 95.05           H  
ATOM   3923  CE  LYS A 239      16.087  -9.657  -4.131  1.00 95.05           C  
ATOM   3924  HE2 LYS A 239      15.960  -8.576  -4.187  1.00 95.05           H  
ATOM   3925  HE3 LYS A 239      16.370 -10.016  -5.120  1.00 95.05           H  
ATOM   3926  NZ  LYS A 239      17.121 -10.009  -3.129  1.00 95.05           N  
ATOM   3927  HZ1 LYS A 239      17.220 -11.012  -3.072  1.00 95.05           H  
ATOM   3928  HZ2 LYS A 239      16.844  -9.675  -2.217  1.00 95.05           H  
ATOM   3929  HZ3 LYS A 239      18.012  -9.598  -3.369  1.00 95.05           H  
ATOM   3930  N   GLU A 240       9.132 -10.786  -4.133  1.00 94.42           N  
ATOM   3931  H   GLU A 240       9.226  -9.871  -3.717  1.00 94.42           H  
ATOM   3932  CA  GLU A 240       8.011 -11.633  -3.700  1.00 94.42           C  
ATOM   3933  HA  GLU A 240       8.411 -12.603  -3.403  1.00 94.42           H  
ATOM   3934  C   GLU A 240       7.011 -11.941  -4.823  1.00 94.42           C  
ATOM   3935  CB  GLU A 240       7.319 -11.035  -2.457  1.00 94.42           C  
ATOM   3936  HB2 GLU A 240       6.578 -11.756  -2.111  1.00 94.42           H  
ATOM   3937  HB3 GLU A 240       8.066 -10.930  -1.670  1.00 94.42           H  
ATOM   3938  O   GLU A 240       6.366 -12.979  -4.781  1.00 94.42           O  
ATOM   3939  CG  GLU A 240       6.627  -9.668  -2.653  1.00 94.42           C  
ATOM   3940  HG2 GLU A 240       5.942  -9.731  -3.498  1.00 94.42           H  
ATOM   3941  HG3 GLU A 240       7.393  -8.931  -2.897  1.00 94.42           H  
ATOM   3942  CD  GLU A 240       5.838  -9.186  -1.411  1.00 94.42           C  
ATOM   3943  OE1 GLU A 240       5.244  -8.080  -1.441  1.00 94.42           O  
ATOM   3944  OE2 GLU A 240       5.814  -9.886  -0.373  1.00 94.42           O  
ATOM   3945  N   VAL A 241       6.916 -11.089  -5.851  1.00 95.83           N  
ATOM   3946  H   VAL A 241       7.520 -10.280  -5.882  1.00 95.83           H  
ATOM   3947  CA  VAL A 241       5.984 -11.307  -6.971  1.00 95.83           C  
ATOM   3948  HA  VAL A 241       5.158 -11.919  -6.610  1.00 95.83           H  
ATOM   3949  C   VAL A 241       6.591 -12.094  -8.131  1.00 95.83           C  
ATOM   3950  CB  VAL A 241       5.356  -9.998  -7.478  1.00 95.83           C  
ATOM   3951  HB  VAL A 241       4.674 -10.247  -8.291  1.00 95.83           H  
ATOM   3952  O   VAL A 241       5.903 -12.396  -9.098  1.00 95.83           O  
ATOM   3953  CG1 VAL A 241       4.529  -9.321  -6.381  1.00 95.83           C  
ATOM   3954 HG11 VAL A 241       4.023  -8.447  -6.792  1.00 95.83           H  
ATOM   3955 HG12 VAL A 241       3.778 -10.025  -6.023  1.00 95.83           H  
ATOM   3956 HG13 VAL A 241       5.165  -9.025  -5.547  1.00 95.83           H  
ATOM   3957  CG2 VAL A 241       6.368  -8.985  -8.024  1.00 95.83           C  
ATOM   3958 HG21 VAL A 241       7.068  -9.473  -8.701  1.00 95.83           H  
ATOM   3959 HG22 VAL A 241       5.830  -8.216  -8.579  1.00 95.83           H  
ATOM   3960 HG23 VAL A 241       6.905  -8.517  -7.199  1.00 95.83           H  
ATOM   3961  N   LEU A 242       7.889 -12.415  -8.084  1.00 94.20           N  
ATOM   3962  H   LEU A 242       8.414 -12.222  -7.243  1.00 94.20           H  
ATOM   3963  CA  LEU A 242       8.539 -13.107  -9.198  1.00 94.20           C  
ATOM   3964  HA  LEU A 242       8.272 -12.602 -10.126  1.00 94.20           H  
ATOM   3965  C   LEU A 242       8.022 -14.540  -9.340  1.00 94.20           C  
ATOM   3966  CB  LEU A 242      10.065 -13.081  -9.029  1.00 94.20           C  
ATOM   3967  HB2 LEU A 242      10.511 -13.693  -9.814  1.00 94.20           H  
ATOM   3968  HB3 LEU A 242      10.315 -13.541  -8.073  1.00 94.20           H  
ATOM   3969  O   LEU A 242       7.844 -15.003 -10.462  1.00 94.20           O  
ATOM   3970  CG  LEU A 242      10.686 -11.675  -9.091  1.00 94.20           C  
ATOM   3971  HG  LEU A 242      10.249 -11.044  -8.317  1.00 94.20           H  
ATOM   3972  CD1 LEU A 242      12.185 -11.794  -8.823  1.00 94.20           C  
ATOM   3973 HD11 LEU A 242      12.662 -10.817  -8.902  1.00 94.20           H  
ATOM   3974 HD12 LEU A 242      12.628 -12.482  -9.543  1.00 94.20           H  
ATOM   3975 HD13 LEU A 242      12.339 -12.197  -7.823  1.00 94.20           H  
ATOM   3976  CD2 LEU A 242      10.498 -10.989 -10.447  1.00 94.20           C  
ATOM   3977 HD21 LEU A 242      10.916 -11.607 -11.242  1.00 94.20           H  
ATOM   3978 HD22 LEU A 242      11.000 -10.022 -10.436  1.00 94.20           H  
ATOM   3979 HD23 LEU A 242       9.438 -10.818 -10.635  1.00 94.20           H  
ATOM   3980  N   ASP A 243       7.768 -15.227  -8.229  1.00 91.94           N  
ATOM   3981  H   ASP A 243       7.923 -14.775  -7.339  1.00 91.94           H  
ATOM   3982  CA  ASP A 243       7.286 -16.615  -8.202  1.00 91.94           C  
ATOM   3983  HA  ASP A 243       7.392 -17.050  -9.196  1.00 91.94           H  
ATOM   3984  C   ASP A 243       5.787 -16.718  -7.887  1.00 91.94           C  
ATOM   3985  CB  ASP A 243       8.171 -17.444  -7.259  1.00 91.94           C  
ATOM   3986  HB2 ASP A 243       7.830 -18.479  -7.258  1.00 91.94           H  
ATOM   3987  HB3 ASP A 243       8.082 -17.050  -6.246  1.00 91.94           H  
ATOM   3988  O   ASP A 243       5.289 -17.784  -7.540  1.00 91.94           O  
ATOM   3989  CG  ASP A 243       9.640 -17.423  -7.699  1.00 91.94           C  
ATOM   3990  OD1 ASP A 243       9.897 -17.521  -8.930  1.00 91.94           O  
ATOM   3991  OD2 ASP A 243      10.517 -17.250  -6.826  1.00 91.94           O  
ATOM   3992  N   SER A 244       5.066 -15.603  -8.003  1.00 94.51           N  
ATOM   3993  H   SER A 244       5.504 -14.777  -8.383  1.00 94.51           H  
ATOM   3994  CA  SER A 244       3.647 -15.518  -7.683  1.00 94.51           C  
ATOM   3995  HA  SER A 244       3.375 -16.362  -7.048  1.00 94.51           H  
ATOM   3996  C   SER A 244       2.773 -15.610  -8.942  1.00 94.51           C  
ATOM   3997  CB  SER A 244       3.426 -14.254  -6.852  1.00 94.51           C  
ATOM   3998  HB2 SER A 244       2.574 -14.399  -6.188  1.00 94.51           H  
ATOM   3999  HB3 SER A 244       4.294 -14.081  -6.216  1.00 94.51           H  
ATOM   4000  O   SER A 244       3.267 -15.596 -10.073  1.00 94.51           O  
ATOM   4001  OG  SER A 244       3.213 -13.130  -7.671  1.00 94.51           O  
ATOM   4002  HG  SER A 244       2.342 -13.231  -8.061  1.00 94.51           H  
ATOM   4003  N   THR A 245       1.455 -15.674  -8.763  1.00 95.06           N  
ATOM   4004  H   THR A 245       1.080 -15.665  -7.825  1.00 95.06           H  
ATOM   4005  CA  THR A 245       0.506 -15.758  -9.880  1.00 95.06           C  
ATOM   4006  HA  THR A 245       0.962 -16.325 -10.691  1.00 95.06           H  
ATOM   4007  C   THR A 245       0.171 -14.359 -10.390  1.00 95.06           C  
ATOM   4008  CB  THR A 245      -0.760 -16.513  -9.456  1.00 95.06           C  
ATOM   4009  HB  THR A 245      -1.232 -15.992  -8.623  1.00 95.06           H  
ATOM   4010  O   THR A 245      -0.299 -13.516  -9.628  1.00 95.06           O  
ATOM   4011  CG2 THR A 245      -1.771 -16.683 -10.589  1.00 95.06           C  
ATOM   4012 HG21 THR A 245      -2.633 -17.242 -10.225  1.00 95.06           H  
ATOM   4013 HG22 THR A 245      -2.120 -15.709 -10.933  1.00 95.06           H  
ATOM   4014 HG23 THR A 245      -1.318 -17.222 -11.421  1.00 95.06           H  
ATOM   4015  OG1 THR A 245      -0.399 -17.811  -9.046  1.00 95.06           O  
ATOM   4016  HG1 THR A 245      -1.156 -18.197  -8.598  1.00 95.06           H  
ATOM   4017  N   LEU A 246       0.389 -14.095 -11.680  1.00 93.69           N  
ATOM   4018  H   LEU A 246       0.788 -14.819 -12.259  1.00 93.69           H  
ATOM   4019  CA  LEU A 246      -0.088 -12.875 -12.336  1.00 93.69           C  
ATOM   4020  HA  LEU A 246       0.089 -12.025 -11.676  1.00 93.69           H  
ATOM   4021  C   LEU A 246      -1.596 -12.991 -12.591  1.00 93.69           C  
ATOM   4022  CB  LEU A 246       0.712 -12.662 -13.634  1.00 93.69           C  
ATOM   4023  HB2 LEU A 246       1.766 -12.558 -13.375  1.00 93.69           H  
ATOM   4024  HB3 LEU A 246       0.604 -13.553 -14.253  1.00 93.69           H  
ATOM   4025  O   LEU A 246      -2.037 -13.880 -13.319  1.00 93.69           O  
ATOM   4026  CG  LEU A 246       0.284 -11.444 -14.477  1.00 93.69           C  
ATOM   4027  HG  LEU A 246      -0.759 -11.547 -14.778  1.00 93.69           H  
ATOM   4028  CD1 LEU A 246       0.459 -10.119 -13.735  1.00 93.69           C  
ATOM   4029 HD11 LEU A 246       0.225  -9.291 -14.405  1.00 93.69           H  
ATOM   4030 HD12 LEU A 246      -0.231 -10.077 -12.892  1.00 93.69           H  
ATOM   4031 HD13 LEU A 246       1.482 -10.023 -13.371  1.00 93.69           H  
ATOM   4032  CD2 LEU A 246       1.152 -11.385 -15.734  1.00 93.69           C  
ATOM   4033 HD21 LEU A 246       1.014 -12.301 -16.309  1.00 93.69           H  
ATOM   4034 HD22 LEU A 246       0.857 -10.536 -16.351  1.00 93.69           H  
ATOM   4035 HD23 LEU A 246       2.204 -11.301 -15.458  1.00 93.69           H  
ATOM   4036  N   ILE A 247      -2.389 -12.088 -12.012  1.00 90.87           N  
ATOM   4037  H   ILE A 247      -1.971 -11.355 -11.457  1.00 90.87           H  
ATOM   4038  CA  ILE A 247      -3.826 -12.016 -12.274  1.00 90.87           C  
ATOM   4039  HA  ILE A 247      -4.184 -13.016 -12.518  1.00 90.87           H  
ATOM   4040  C   ILE A 247      -4.061 -11.110 -13.484  1.00 90.87           C  
ATOM   4041  CB  ILE A 247      -4.637 -11.542 -11.048  1.00 90.87           C  
ATOM   4042  HB  ILE A 247      -4.386 -10.499 -10.852  1.00 90.87           H  
ATOM   4043  O   ILE A 247      -3.894  -9.892 -13.416  1.00 90.87           O  
ATOM   4044  CG1 ILE A 247      -4.321 -12.350  -9.767  1.00 90.87           C  
ATOM   4045 HG12 ILE A 247      -4.400 -13.418  -9.967  1.00 90.87           H  
ATOM   4046 HG13 ILE A 247      -3.301 -12.130  -9.451  1.00 90.87           H  
ATOM   4047  CG2 ILE A 247      -6.140 -11.619 -11.392  1.00 90.87           C  
ATOM   4048 HG21 ILE A 247      -6.448 -12.658 -11.507  1.00 90.87           H  
ATOM   4049 HG22 ILE A 247      -6.355 -11.076 -12.313  1.00 90.87           H  
ATOM   4050 HG23 ILE A 247      -6.746 -11.151 -10.616  1.00 90.87           H  
ATOM   4051  CD1 ILE A 247      -5.275 -11.985  -8.616  1.00 90.87           C  
ATOM   4052 HD11 ILE A 247      -5.429 -10.907  -8.585  1.00 90.87           H  
ATOM   4053 HD12 ILE A 247      -6.234 -12.485  -8.754  1.00 90.87           H  
ATOM   4054 HD13 ILE A 247      -4.879 -12.278  -7.644  1.00 90.87           H  
ATOM   4055  N   HIS A 248      -4.517 -11.708 -14.582  1.00 80.83           N  
ATOM   4056  H   HIS A 248      -4.581 -12.716 -14.582  1.00 80.83           H  
ATOM   4057  CA  HIS A 248      -5.015 -10.988 -15.752  1.00 80.83           C  
ATOM   4058  HA  HIS A 248      -4.455 -10.061 -15.869  1.00 80.83           H  
ATOM   4059  C   HIS A 248      -6.488 -10.610 -15.547  1.00 80.83           C  
ATOM   4060  CB  HIS A 248      -4.792 -11.831 -17.013  1.00 80.83           C  
ATOM   4061  HB2 HIS A 248      -5.277 -12.800 -16.895  1.00 80.83           H  
ATOM   4062  HB3 HIS A 248      -5.257 -11.328 -17.860  1.00 80.83           H  
ATOM   4063  O   HIS A 248      -7.385 -11.208 -16.131  1.00 80.83           O  
ATOM   4064  CG  HIS A 248      -3.337 -12.041 -17.333  1.00 80.83           C  
ATOM   4065  CD2 HIS A 248      -2.579 -13.139 -17.026  1.00 80.83           C  
ATOM   4066  HD2 HIS A 248      -2.912 -14.015 -16.489  1.00 80.83           H  
ATOM   4067  ND1 HIS A 248      -2.528 -11.165 -18.018  1.00 80.83           N  
ATOM   4068  HD1 HIS A 248      -2.815 -10.283 -18.419  1.00 80.83           H  
ATOM   4069  CE1 HIS A 248      -1.316 -11.728 -18.135  1.00 80.83           C  
ATOM   4070  HE1 HIS A 248      -0.473 -11.289 -18.647  1.00 80.83           H  
ATOM   4071  NE2 HIS A 248      -1.298 -12.931 -17.545  1.00 80.83           N  
ATOM   4072  N   GLN A 249      -6.744  -9.639 -14.675  1.00 63.39           N  
ATOM   4073  H   GLN A 249      -5.968  -9.203 -14.197  1.00 63.39           H  
ATOM   4074  CA  GLN A 249      -8.053  -9.002 -14.542  1.00 63.39           C  
ATOM   4075  HA  GLN A 249      -8.704  -9.310 -15.359  1.00 63.39           H  
ATOM   4076  C   GLN A 249      -7.857  -7.497 -14.661  1.00 63.39           C  
ATOM   4077  CB  GLN A 249      -8.730  -9.384 -13.214  1.00 63.39           C  
ATOM   4078  HB2 GLN A 249      -9.573  -8.714 -13.044  1.00 63.39           H  
ATOM   4079  HB3 GLN A 249      -8.023  -9.258 -12.394  1.00 63.39           H  
ATOM   4080  O   GLN A 249      -6.893  -6.952 -14.116  1.00 63.39           O  
ATOM   4081  CG  GLN A 249      -9.262 -10.826 -13.240  1.00 63.39           C  
ATOM   4082  HG2 GLN A 249      -9.985 -10.918 -14.050  1.00 63.39           H  
ATOM   4083  HG3 GLN A 249      -8.446 -11.520 -13.441  1.00 63.39           H  
ATOM   4084  CD  GLN A 249      -9.938 -11.250 -11.938  1.00 63.39           C  
ATOM   4085  NE2 GLN A 249     -10.647 -12.357 -11.945  1.00 63.39           N  
ATOM   4086 HE21 GLN A 249     -10.773 -12.881 -12.799  1.00 63.39           H  
ATOM   4087 HE22 GLN A 249     -11.102 -12.600 -11.076  1.00 63.39           H  
ATOM   4088  OE1 GLN A 249      -9.836 -10.627 -10.893  1.00 63.39           O  
ATOM   4089  N   SER A 250      -8.758  -6.810 -15.361  1.00 58.24           N  
ATOM   4090  H   SER A 250      -9.559  -7.277 -15.762  1.00 58.24           H  
ATOM   4091  CA  SER A 250      -8.807  -5.361 -15.207  1.00 58.24           C  
ATOM   4092  HA  SER A 250      -7.814  -4.957 -15.400  1.00 58.24           H  
ATOM   4093  C   SER A 250      -9.199  -5.025 -13.771  1.00 58.24           C  
ATOM   4094  CB  SER A 250      -9.770  -4.703 -16.184  1.00 58.24           C  
ATOM   4095  HB2 SER A 250      -9.623  -3.623 -16.173  1.00 58.24           H  
ATOM   4096  HB3 SER A 250      -9.583  -5.071 -17.193  1.00 58.24           H  
ATOM   4097  O   SER A 250      -9.858  -5.802 -13.076  1.00 58.24           O  
ATOM   4098  OG  SER A 250     -11.079  -4.989 -15.777  1.00 58.24           O  
ATOM   4099  HG  SER A 250     -11.489  -5.343 -16.570  1.00 58.24           H  
ATOM   4100  N   ILE A 251      -8.829  -3.825 -13.338  1.00 53.19           N  
ATOM   4101  H   ILE A 251      -8.287  -3.242 -13.959  1.00 53.19           H  
ATOM   4102  CA  ILE A 251      -9.201  -3.294 -12.022  1.00 53.19           C  
ATOM   4103  HA  ILE A 251      -8.835  -3.979 -11.257  1.00 53.19           H  
ATOM   4104  C   ILE A 251     -10.739  -3.232 -11.878  1.00 53.19           C  
ATOM   4105  CB  ILE A 251      -8.522  -1.915 -11.822  1.00 53.19           C  
ATOM   4106  HB  ILE A 251      -8.969  -1.215 -12.528  1.00 53.19           H  
ATOM   4107  O   ILE A 251     -11.256  -3.275 -10.767  1.00 53.19           O  
ATOM   4108  CG1 ILE A 251      -6.993  -1.972 -12.096  1.00 53.19           C  
ATOM   4109 HG12 ILE A 251      -6.507  -2.567 -11.322  1.00 53.19           H  
ATOM   4110 HG13 ILE A 251      -6.794  -2.453 -13.054  1.00 53.19           H  
ATOM   4111  CG2 ILE A 251      -8.768  -1.388 -10.395  1.00 53.19           C  
ATOM   4112 HG21 ILE A 251      -9.836  -1.267 -10.212  1.00 53.19           H  
ATOM   4113 HG22 ILE A 251      -8.365  -2.087  -9.662  1.00 53.19           H  
ATOM   4114 HG23 ILE A 251      -8.309  -0.410 -10.256  1.00 53.19           H  
ATOM   4115  CD1 ILE A 251      -6.315  -0.599 -12.177  1.00 53.19           C  
ATOM   4116 HD11 ILE A 251      -5.282  -0.729 -12.498  1.00 53.19           H  
ATOM   4117 HD12 ILE A 251      -6.311  -0.113 -11.201  1.00 53.19           H  
ATOM   4118 HD13 ILE A 251      -6.834   0.031 -12.899  1.00 53.19           H  
ATOM   4119  N   THR A 252     -11.477  -3.177 -12.995  1.00 60.60           N  
ATOM   4120  H   THR A 252     -11.012  -3.231 -13.890  1.00 60.60           H  
ATOM   4121  CA  THR A 252     -12.948  -3.172 -13.039  1.00 60.60           C  
ATOM   4122  HA  THR A 252     -13.326  -2.748 -12.109  1.00 60.60           H  
ATOM   4123  C   THR A 252     -13.572  -4.569 -13.152  1.00 60.60           C  
ATOM   4124  CB  THR A 252     -13.453  -2.290 -14.194  1.00 60.60           C  
ATOM   4125  HB  THR A 252     -14.543  -2.291 -14.200  1.00 60.60           H  
ATOM   4126  O   THR A 252     -14.794  -4.680 -13.148  1.00 60.60           O  
ATOM   4127  CG2 THR A 252     -12.967  -0.843 -14.085  1.00 60.60           C  
ATOM   4128 HG21 THR A 252     -13.250  -0.439 -13.113  1.00 60.60           H  
ATOM   4129 HG22 THR A 252     -11.884  -0.793 -14.195  1.00 60.60           H  
ATOM   4130 HG23 THR A 252     -13.436  -0.243 -14.864  1.00 60.60           H  
ATOM   4131  OG1 THR A 252     -12.982  -2.776 -15.428  1.00 60.60           O  
ATOM   4132  HG1 THR A 252     -13.288  -2.187 -16.121  1.00 60.60           H  
ATOM   4133  N   GLY A 253     -12.777  -5.638 -13.278  1.00 52.03           N  
ATOM   4134  H   GLY A 253     -11.776  -5.498 -13.259  1.00 52.03           H  
ATOM   4135  CA  GLY A 253     -13.265  -6.998 -13.536  1.00 52.03           C  
ATOM   4136  HA2 GLY A 253     -12.462  -7.703 -13.319  1.00 52.03           H  
ATOM   4137  HA3 GLY A 253     -14.098  -7.211 -12.866  1.00 52.03           H  
ATOM   4138  C   GLY A 253     -13.741  -7.250 -14.975  1.00 52.03           C  
ATOM   4139  O   GLY A 253     -14.140  -8.365 -15.301  1.00 52.03           O  
ATOM   4140  N   LEU A 254     -13.680  -6.249 -15.857  1.00 46.30           N  
ATOM   4141  H   LEU A 254     -13.323  -5.363 -15.530  1.00 46.30           H  
ATOM   4142  CA  LEU A 254     -13.982  -6.385 -17.283  1.00 46.30           C  
ATOM   4143  HA  LEU A 254     -14.741  -7.155 -17.425  1.00 46.30           H  
ATOM   4144  C   LEU A 254     -12.722  -6.824 -18.037  1.00 46.30           C  
ATOM   4145  CB  LEU A 254     -14.523  -5.042 -17.811  1.00 46.30           C  
ATOM   4146  HB2 LEU A 254     -13.759  -4.280 -17.661  1.00 46.30           H  
ATOM   4147  HB3 LEU A 254     -14.691  -5.131 -18.884  1.00 46.30           H  
ATOM   4148  O   LEU A 254     -11.702  -6.149 -17.946  1.00 46.30           O  
ATOM   4149  CG  LEU A 254     -15.829  -4.576 -17.138  1.00 46.30           C  
ATOM   4150  HG  LEU A 254     -15.697  -4.534 -16.057  1.00 46.30           H  
ATOM   4151  CD1 LEU A 254     -16.192  -3.169 -17.615  1.00 46.30           C  
ATOM   4152 HD11 LEU A 254     -16.353  -3.172 -18.693  1.00 46.30           H  
ATOM   4153 HD12 LEU A 254     -15.383  -2.479 -17.374  1.00 46.30           H  
ATOM   4154 HD13 LEU A 254     -17.101  -2.835 -17.115  1.00 46.30           H  
ATOM   4155  CD2 LEU A 254     -17.000  -5.507 -17.460  1.00 46.30           C  
ATOM   4156 HD21 LEU A 254     -16.822  -6.492 -17.029  1.00 46.30           H  
ATOM   4157 HD22 LEU A 254     -17.124  -5.597 -18.540  1.00 46.30           H  
ATOM   4158 HD23 LEU A 254     -17.916  -5.109 -17.025  1.00 46.30           H  
ATOM   4159  N   TYR A 255     -12.746  -7.929 -18.778  1.00 44.78           N  
ATOM   4160  H   TYR A 255     -13.599  -8.466 -18.847  1.00 44.78           H  
ATOM   4161  CA  TYR A 255     -11.637  -8.246 -19.684  1.00 44.78           C  
ATOM   4162  HA  TYR A 255     -10.719  -8.362 -19.108  1.00 44.78           H  
ATOM   4163  C   TYR A 255     -11.447  -7.077 -20.662  1.00 44.78           C  
ATOM   4164  CB  TYR A 255     -11.913  -9.562 -20.429  1.00 44.78           C  
ATOM   4165  HB2 TYR A 255     -11.289  -9.585 -21.323  1.00 44.78           H  
ATOM   4166  HB3 TYR A 255     -12.949  -9.581 -20.769  1.00 44.78           H  
ATOM   4167  O   TYR A 255     -12.378  -6.730 -21.386  1.00 44.78           O  
ATOM   4168  CG  TYR A 255     -11.615 -10.811 -19.619  1.00 44.78           C  
ATOM   4169  CD1 TYR A 255     -10.339 -11.402 -19.703  1.00 44.78           C  
ATOM   4170  HD1 TYR A 255      -9.588 -10.966 -20.346  1.00 44.78           H  
ATOM   4171  CD2 TYR A 255     -12.596 -11.382 -18.783  1.00 44.78           C  
ATOM   4172  HD2 TYR A 255     -13.577 -10.936 -18.717  1.00 44.78           H  
ATOM   4173  CE1 TYR A 255     -10.038 -12.557 -18.956  1.00 44.78           C  
ATOM   4174  HE1 TYR A 255      -9.055 -12.999 -19.019  1.00 44.78           H  
ATOM   4175  CE2 TYR A 255     -12.300 -12.539 -18.034  1.00 44.78           C  
ATOM   4176  HE2 TYR A 255     -13.046 -12.983 -17.391  1.00 44.78           H  
ATOM   4177  OH  TYR A 255     -10.736 -14.242 -17.396  1.00 44.78           O  
ATOM   4178  HH  TYR A 255      -9.835 -14.535 -17.551  1.00 44.78           H  
ATOM   4179  CZ  TYR A 255     -11.022 -13.128 -18.120  1.00 44.78           C  
ATOM   4180  N   GLU A 256     -10.266  -6.453 -20.674  1.00 42.02           N  
ATOM   4181  H   GLU A 256      -9.535  -6.754 -20.046  1.00 42.02           H  
ATOM   4182  CA  GLU A 256      -9.877  -5.625 -21.817  1.00 42.02           C  
ATOM   4183  HA  GLU A 256     -10.712  -4.994 -22.120  1.00 42.02           H  
ATOM   4184  C   GLU A 256      -9.582  -6.598 -22.964  1.00 42.02           C  
ATOM   4185  CB  GLU A 256      -8.684  -4.700 -21.493  1.00 42.02           C  
ATOM   4186  HB2 GLU A 256      -8.323  -4.284 -22.433  1.00 42.02           H  
ATOM   4187  HB3 GLU A 256      -7.881  -5.282 -21.039  1.00 42.02           H  
ATOM   4188  O   GLU A 256      -8.600  -7.341 -22.914  1.00 42.02           O  
ATOM   4189  CG  GLU A 256      -9.068  -3.532 -20.563  1.00 42.02           C  
ATOM   4190  HG2 GLU A 256      -9.950  -3.041 -20.974  1.00 42.02           H  
ATOM   4191  HG3 GLU A 256      -9.339  -3.938 -19.588  1.00 42.02           H  
ATOM   4192  CD  GLU A 256      -7.961  -2.470 -20.374  1.00 42.02           C  
ATOM   4193  OE1 GLU A 256      -8.232  -1.482 -19.650  1.00 42.02           O  
ATOM   4194  OE2 GLU A 256      -6.838  -2.639 -20.904  1.00 42.02           O  
ATOM   4195  N   THR A 257     -10.507  -6.671 -23.922  1.00 39.07           N  
ATOM   4196  H   THR A 257     -11.326  -6.085 -23.841  1.00 39.07           H  
ATOM   4197  CA  THR A 257     -10.338  -7.358 -25.211  1.00 39.07           C  
ATOM   4198  HA  THR A 257      -9.834  -8.313 -25.063  1.00 39.07           H  
ATOM   4199  C   THR A 257      -9.469  -6.543 -26.149  1.00 39.07           C  
ATOM   4200  CB  THR A 257     -11.679  -7.589 -25.904  1.00 39.07           C  
ATOM   4201  HB  THR A 257     -11.500  -7.969 -26.910  1.00 39.07           H  
ATOM   4202  O   THR A 257      -9.728  -5.318 -26.226  1.00 39.07           O  
ATOM   4203  CG2 THR A 257     -12.565  -8.586 -25.156  1.00 39.07           C  
ATOM   4204 HG21 THR A 257     -12.797  -8.205 -24.162  1.00 39.07           H  
ATOM   4205 HG22 THR A 257     -13.491  -8.731 -25.712  1.00 39.07           H  
ATOM   4206 HG23 THR A 257     -12.044  -9.539 -25.066  1.00 39.07           H  
ATOM   4207  OG1 THR A 257     -12.336  -6.347 -25.986  1.00 39.07           O  
ATOM   4208  HG1 THR A 257     -11.619  -5.732 -26.158  1.00 39.07           H  
ATOM   4209  OXT THR A 257      -8.637  -7.176 -26.827  1.00 39.07           O  
TER    4210      THR A 257                                                       
END   
