# Supplementary material for: Computational design of novel Cas9 PAM-interacting domains using evolution-based modelling and structural quality assessment
Source: PLoS Comput Biol. 2023 Nov 17;19(11):e1011621. doi: 10.1371/journal.pcbi.1011621 (PMC10729993; doi:10.1371/journal.pcbi.1011621)
Supplement: S1 File — This file contains the experimentally tested sequences in a zip format. It includes Fasta files, AlphaFold Prediction with PDB file, pLDDT, and more. (ZIP) [file pcbi.1011621.s001.zip › pdb/dg_6_relaxed_rank_1_model_3.pdb]

ATOM      1  N   THR A   1       3.925  16.698  -9.427  1.00 37.89           N  
ATOM      2  H   THR A   1       3.453  17.258 -10.123  1.00 37.89           H  
ATOM      3  H2  THR A   1       3.525  15.771  -9.383  1.00 37.89           H  
ATOM      4  H3  THR A   1       3.806  17.157  -8.535  1.00 37.89           H  
ATOM      5  CA  THR A   1       5.376  16.650  -9.705  1.00 37.89           C  
ATOM      6  HA  THR A   1       5.572  16.230 -10.692  1.00 37.89           H  
ATOM      7  C   THR A   1       6.022  15.758  -8.662  1.00 37.89           C  
ATOM      8  CB  THR A   1       5.958  18.070  -9.645  1.00 37.89           C  
ATOM      9  HB  THR A   1       7.028  18.036  -9.443  1.00 37.89           H  
ATOM     10  O   THR A   1       6.157  16.169  -7.523  1.00 37.89           O  
ATOM     11  CG2 THR A   1       5.703  18.814 -10.953  1.00 37.89           C  
ATOM     12 HG21 THR A   1       6.144  19.809 -10.892  1.00 37.89           H  
ATOM     13 HG22 THR A   1       4.635  18.918 -11.144  1.00 37.89           H  
ATOM     14 HG23 THR A   1       6.173  18.284 -11.782  1.00 37.89           H  
ATOM     15  OG1 THR A   1       5.283  18.794  -8.646  1.00 37.89           O  
ATOM     16  HG1 THR A   1       5.890  19.441  -8.280  1.00 37.89           H  
ATOM     17  N   GLY A   2       6.300  14.491  -8.980  1.00 54.81           N  
ATOM     18  H   GLY A   2       6.246  14.186  -9.942  1.00 54.81           H  
ATOM     19  CA  GLY A   2       7.044  13.618  -8.060  1.00 54.81           C  
ATOM     20  HA2 GLY A   2       6.735  13.794  -7.030  1.00 54.81           H  
ATOM     21  HA3 GLY A   2       6.863  12.571  -8.303  1.00 54.81           H  
ATOM     22  C   GLY A   2       8.540  13.893  -8.196  1.00 54.81           C  
ATOM     23  O   GLY A   2       9.003  14.064  -9.323  1.00 54.81           O  
ATOM     24  N   GLY A   3       9.278  13.963  -7.086  1.00 73.86           N  
ATOM     25  H   GLY A   3       8.831  13.899  -6.183  1.00 73.86           H  
ATOM     26  CA  GLY A   3      10.730  14.149  -7.109  1.00 73.86           C  
ATOM     27  HA2 GLY A   3      11.124  14.093  -6.094  1.00 73.86           H  
ATOM     28  HA3 GLY A   3      10.952  15.139  -7.506  1.00 73.86           H  
ATOM     29  C   GLY A   3      11.450  13.095  -7.962  1.00 73.86           C  
ATOM     30  O   GLY A   3      11.004  11.949  -8.074  1.00 73.86           O  
ATOM     31  N   LEU A   4      12.576  13.484  -8.569  1.00 84.57           N  
ATOM     32  H   LEU A   4      12.888  14.434  -8.425  1.00 84.57           H  
ATOM     33  CA  LEU A   4      13.425  12.595  -9.381  1.00 84.57           C  
ATOM     34  HA  LEU A   4      12.818  12.118 -10.150  1.00 84.57           H  
ATOM     35  C   LEU A   4      14.065  11.477  -8.547  1.00 84.57           C  
ATOM     36  CB  LEU A   4      14.532  13.421 -10.057  1.00 84.57           C  
ATOM     37  HB2 LEU A   4      15.158  12.737 -10.630  1.00 84.57           H  
ATOM     38  HB3 LEU A   4      15.156  13.866  -9.281  1.00 84.57           H  
ATOM     39  O   LEU A   4      14.387  10.405  -9.058  1.00 84.57           O  
ATOM     40  CG  LEU A   4      14.053  14.535 -11.003  1.00 84.57           C  
ATOM     41  HG  LEU A   4      13.436  15.244 -10.452  1.00 84.57           H  
ATOM     42  CD1 LEU A   4      15.260  15.283 -11.563  1.00 84.57           C  
ATOM     43 HD11 LEU A   4      14.925  16.096 -12.207  1.00 84.57           H  
ATOM     44 HD12 LEU A   4      15.887  14.603 -12.140  1.00 84.57           H  
ATOM     45 HD13 LEU A   4      15.845  15.704 -10.746  1.00 84.57           H  
ATOM     46  CD2 LEU A   4      13.247  13.982 -12.175  1.00 84.57           C  
ATOM     47 HD21 LEU A   4      13.834  13.228 -12.699  1.00 84.57           H  
ATOM     48 HD22 LEU A   4      12.314  13.549 -11.812  1.00 84.57           H  
ATOM     49 HD23 LEU A   4      13.003  14.788 -12.867  1.00 84.57           H  
ATOM     50  N   SER A   5      14.211  11.727  -7.252  1.00 84.96           N  
ATOM     51  H   SER A   5      13.935  12.637  -6.912  1.00 84.96           H  
ATOM     52  CA  SER A   5      14.737  10.832  -6.235  1.00 84.96           C  
ATOM     53  HA  SER A   5      14.697   9.800  -6.585  1.00 84.96           H  
ATOM     54  C   SER A   5      13.885  10.930  -4.973  1.00 84.96           C  
ATOM     55  CB  SER A   5      16.196  11.203  -5.941  1.00 84.96           C  
ATOM     56  HB2 SER A   5      16.589  10.559  -5.155  1.00 84.96           H  
ATOM     57  HB3 SER A   5      16.787  11.067  -6.846  1.00 84.96           H  
ATOM     58  O   SER A   5      13.080  11.852  -4.812  1.00 84.96           O  
ATOM     59  OG  SER A   5      16.278  12.557  -5.539  1.00 84.96           O  
ATOM     60  HG  SER A   5      17.121  12.733  -5.115  1.00 84.96           H  
ATOM     61  N   LYS A   6      14.064   9.976  -4.058  1.00 82.55           N  
ATOM     62  H   LYS A   6      14.728   9.242  -4.257  1.00 82.55           H  
ATOM     63  CA  LYS A   6      13.547  10.131  -2.698  1.00 82.55           C  
ATOM     64  HA  LYS A   6      12.481  10.352  -2.747  1.00 82.55           H  
ATOM     65  C   LYS A   6      14.248  11.311  -2.028  1.00 82.55           C  
ATOM     66  CB  LYS A   6      13.767   8.861  -1.882  1.00 82.55           C  
ATOM     67  HB2 LYS A   6      14.835   8.645  -1.852  1.00 82.55           H  
ATOM     68  HB3 LYS A   6      13.429   9.051  -0.863  1.00 82.55           H  
ATOM     69  O   LYS A   6      15.473  11.353  -1.980  1.00 82.55           O  
ATOM     70  CG  LYS A   6      13.017   7.645  -2.439  1.00 82.55           C  
ATOM     71  HG2 LYS A   6      11.957   7.868  -2.561  1.00 82.55           H  
ATOM     72  HG3 LYS A   6      13.448   7.360  -3.398  1.00 82.55           H  
ATOM     73  CD  LYS A   6      13.198   6.516  -1.427  1.00 82.55           C  
ATOM     74  HD2 LYS A   6      14.236   6.545  -1.094  1.00 82.55           H  
ATOM     75  HD3 LYS A   6      12.562   6.688  -0.559  1.00 82.55           H  
ATOM     76  CE  LYS A   6      12.919   5.141  -2.022  1.00 82.55           C  
ATOM     77  HE2 LYS A   6      13.294   5.138  -3.045  1.00 82.55           H  
ATOM     78  HE3 LYS A   6      11.848   4.942  -2.034  1.00 82.55           H  
ATOM     79  NZ  LYS A   6      13.669   4.137  -1.233  1.00 82.55           N  
ATOM     80  HZ1 LYS A   6      14.616   4.467  -1.114  1.00 82.55           H  
ATOM     81  HZ2 LYS A   6      13.299   4.034  -0.299  1.00 82.55           H  
ATOM     82  HZ3 LYS A   6      13.729   3.253  -1.718  1.00 82.55           H  
ATOM     83  N   GLU A   7      13.461  12.227  -1.476  1.00 81.41           N  
ATOM     84  H   GLU A   7      12.466  12.149  -1.630  1.00 81.41           H  
ATOM     85  CA  GLU A   7      13.936  13.518  -0.955  1.00 81.41           C  
ATOM     86  HA  GLU A   7      14.531  14.017  -1.720  1.00 81.41           H  
ATOM     87  C   GLU A   7      14.825  13.403   0.291  1.00 81.41           C  
ATOM     88  CB  GLU A   7      12.719  14.398  -0.638  1.00 81.41           C  
ATOM     89  HB2 GLU A   7      13.060  15.328  -0.183  1.00 81.41           H  
ATOM     90  HB3 GLU A   7      12.085  13.871   0.075  1.00 81.41           H  
ATOM     91  O   GLU A   7      15.519  14.353   0.645  1.00 81.41           O  
ATOM     92  CG  GLU A   7      11.911  14.739  -1.901  1.00 81.41           C  
ATOM     93  HG2 GLU A   7      12.560  15.275  -2.594  1.00 81.41           H  
ATOM     94  HG3 GLU A   7      11.593  13.816  -2.385  1.00 81.41           H  
ATOM     95  CD  GLU A   7      10.660  15.582  -1.615  1.00 81.41           C  
ATOM     96  OE1 GLU A   7      10.059  16.041  -2.613  1.00 81.41           O  
ATOM     97  OE2 GLU A   7      10.282  15.705  -0.429  1.00 81.41           O  
ATOM     98  N   SER A   8      14.840  12.245   0.956  1.00 84.14           N  
ATOM     99  H   SER A   8      14.263  11.487   0.619  1.00 84.14           H  
ATOM    100  CA  SER A   8      15.720  12.001   2.096  1.00 84.14           C  
ATOM    101  HA  SER A   8      15.547  12.781   2.838  1.00 84.14           H  
ATOM    102  C   SER A   8      17.189  12.063   1.670  1.00 84.14           C  
ATOM    103  CB  SER A   8      15.415  10.650   2.746  1.00 84.14           C  
ATOM    104  HB2 SER A   8      16.042  10.529   3.630  1.00 84.14           H  
ATOM    105  HB3 SER A   8      15.638   9.846   2.045  1.00 84.14           H  
ATOM    106  O   SER A   8      17.690  11.166   0.986  1.00 84.14           O  
ATOM    107  OG  SER A   8      14.050  10.576   3.121  1.00 84.14           O  
ATOM    108  HG  SER A   8      13.811  11.398   3.555  1.00 84.14           H  
ATOM    109  N   ILE A   9      17.875  13.114   2.120  1.00 83.96           N  
ATOM    110  H   ILE A   9      17.368  13.855   2.583  1.00 83.96           H  
ATOM    111  CA  ILE A   9      19.327  13.240   2.017  1.00 83.96           C  
ATOM    112  HA  ILE A   9      19.639  12.883   1.036  1.00 83.96           H  
ATOM    113  C   ILE A   9      19.940  12.336   3.082  1.00 83.96           C  
ATOM    114  CB  ILE A   9      19.794  14.706   2.155  1.00 83.96           C  
ATOM    115  HB  ILE A   9      19.530  15.069   3.149  1.00 83.96           H  
ATOM    116  O   ILE A   9      19.699  12.498   4.279  1.00 83.96           O  
ATOM    117  CG1 ILE A   9      19.095  15.596   1.099  1.00 83.96           C  
ATOM    118 HG12 ILE A   9      18.014  15.509   1.210  1.00 83.96           H  
ATOM    119 HG13 ILE A   9      19.359  15.244   0.102  1.00 83.96           H  
ATOM    120  CG2 ILE A   9      21.326  14.770   1.997  1.00 83.96           C  
ATOM    121 HG21 ILE A   9      21.687  15.784   2.168  1.00 83.96           H  
ATOM    122 HG22 ILE A   9      21.615  14.448   0.997  1.00 83.96           H  
ATOM    123 HG23 ILE A   9      21.822  14.131   2.727  1.00 83.96           H  
ATOM    124  CD1 ILE A   9      19.423  17.090   1.200  1.00 83.96           C  
ATOM    125 HD11 ILE A   9      19.174  17.461   2.194  1.00 83.96           H  
ATOM    126 HD12 ILE A   9      20.479  17.267   0.994  1.00 83.96           H  
ATOM    127 HD13 ILE A   9      18.836  17.634   0.460  1.00 83.96           H  
ATOM    128  N   LEU A  10      20.712  11.358   2.634  1.00 85.43           N  
ATOM    129  H   LEU A  10      20.902  11.316   1.643  1.00 85.43           H  
ATOM    130  CA  LEU A  10      21.491  10.493   3.498  1.00 85.43           C  
ATOM    131  HA  LEU A  10      21.006  10.414   4.471  1.00 85.43           H  
ATOM    132  C   LEU A  10      22.868  11.117   3.719  1.00 85.43           C  
ATOM    133  CB  LEU A  10      21.577   9.100   2.866  1.00 85.43           C  
ATOM    134  HB2 LEU A  10      22.224   8.482   3.489  1.00 85.43           H  
ATOM    135  HB3 LEU A  10      22.039   9.214   1.886  1.00 85.43           H  
ATOM    136  O   LEU A  10      23.436  11.721   2.810  1.00 85.43           O  
ATOM    137  CG  LEU A  10      20.233   8.381   2.663  1.00 85.43           C  
ATOM    138  HG  LEU A  10      19.636   8.914   1.922  1.00 85.43           H  
ATOM    139  CD1 LEU A  10      20.520   6.972   2.140  1.00 85.43           C  
ATOM    140 HD11 LEU A  10      21.106   6.408   2.865  1.00 85.43           H  
ATOM    141 HD12 LEU A  10      21.066   7.037   1.199  1.00 85.43           H  
ATOM    142 HD13 LEU A  10      19.582   6.449   1.953  1.00 85.43           H  
ATOM    143  CD2 LEU A  10      19.423   8.251   3.956  1.00 85.43           C  
ATOM    144 HD21 LEU A  10      18.533   7.652   3.768  1.00 85.43           H  
ATOM    145 HD22 LEU A  10      20.027   7.784   4.734  1.00 85.43           H  
ATOM    146 HD23 LEU A  10      19.101   9.239   4.284  1.00 85.43           H  
ATOM    147  N   SER A  11      23.405  10.941   4.926  1.00 86.08           N  
ATOM    148  H   SER A  11      22.895  10.416   5.622  1.00 86.08           H  
ATOM    149  CA  SER A  11      24.776  11.334   5.253  1.00 86.08           C  
ATOM    150  HA  SER A  11      24.882  12.407   5.094  1.00 86.08           H  
ATOM    151  C   SER A  11      25.790  10.618   4.357  1.00 86.08           C  
ATOM    152  CB  SER A  11      25.067  11.024   6.728  1.00 86.08           C  
ATOM    153  HB2 SER A  11      26.051  11.410   6.995  1.00 86.08           H  
ATOM    154  HB3 SER A  11      24.322  11.517   7.352  1.00 86.08           H  
ATOM    155  O   SER A  11      25.474   9.587   3.751  1.00 86.08           O  
ATOM    156  OG  SER A  11      25.034   9.625   6.965  1.00 86.08           O  
ATOM    157  HG  SER A  11      25.880   9.283   6.668  1.00 86.08           H  
ATOM    158  N   GLU A  12      27.021  11.129   4.340  1.00 81.45           N  
ATOM    159  H   GLU A  12      27.223  11.973   4.858  1.00 81.45           H  
ATOM    160  CA  GLU A  12      28.166  10.449   3.733  1.00 81.45           C  
ATOM    161  HA  GLU A  12      28.044  10.478   2.650  1.00 81.45           H  
ATOM    162  C   GLU A  12      28.224   8.976   4.165  1.00 81.45           C  
ATOM    163  CB  GLU A  12      29.472  11.193   4.063  1.00 81.45           C  
ATOM    164  HB2 GLU A  12      29.387  12.208   3.675  1.00 81.45           H  
ATOM    165  HB3 GLU A  12      30.288  10.691   3.542  1.00 81.45           H  
ATOM    166  O   GLU A  12      28.015   8.627   5.334  1.00 81.45           O  
ATOM    167  CG  GLU A  12      29.804  11.242   5.568  1.00 81.45           C  
ATOM    168  HG2 GLU A  12      29.950  10.225   5.930  1.00 81.45           H  
ATOM    169  HG3 GLU A  12      28.957  11.672   6.102  1.00 81.45           H  
ATOM    170  CD  GLU A  12      31.060  12.060   5.907  1.00 81.45           C  
ATOM    171  OE1 GLU A  12      31.510  11.934   7.069  1.00 81.45           O  
ATOM    172  OE2 GLU A  12      31.525  12.834   5.042  1.00 81.45           O  
ATOM    173  N   ARG A  13      28.430   8.091   3.190  1.00 72.93           N  
ATOM    174  H   ARG A  13      28.564   8.439   2.252  1.00 72.93           H  
ATOM    175  CA  ARG A  13      28.646   6.661   3.406  1.00 72.93           C  
ATOM    176  HA  ARG A  13      29.102   6.520   4.386  1.00 72.93           H  
ATOM    177  C   ARG A  13      29.628   6.148   2.370  1.00 72.93           C  
ATOM    178  CB  ARG A  13      27.328   5.871   3.322  1.00 72.93           C  
ATOM    179  HB2 ARG A  13      26.798   6.142   2.409  1.00 72.93           H  
ATOM    180  HB3 ARG A  13      27.566   4.808   3.276  1.00 72.93           H  
ATOM    181  O   ARG A  13      29.622   6.595   1.225  1.00 72.93           O  
ATOM    182  CG  ARG A  13      26.423   6.110   4.537  1.00 72.93           C  
ATOM    183  HG2 ARG A  13      26.061   7.138   4.523  1.00 72.93           H  
ATOM    184  HG3 ARG A  13      26.995   5.945   5.450  1.00 72.93           H  
ATOM    185  CD  ARG A  13      25.217   5.172   4.521  1.00 72.93           C  
ATOM    186  HD2 ARG A  13      25.574   4.142   4.526  1.00 72.93           H  
ATOM    187  HD3 ARG A  13      24.652   5.353   3.606  1.00 72.93           H  
ATOM    188  NE  ARG A  13      24.361   5.411   5.696  1.00 72.93           N  
ATOM    189  HE  ARG A  13      24.673   6.141   6.320  1.00 72.93           H  
ATOM    190  NH1 ARG A  13      22.736   3.871   5.211  1.00 72.93           N  
ATOM    191 HH11 ARG A  13      23.239   3.656   4.362  1.00 72.93           H  
ATOM    192 HH12 ARG A  13      21.844   3.444   5.417  1.00 72.93           H  
ATOM    193  NH2 ARG A  13      22.577   5.105   7.071  1.00 72.93           N  
ATOM    194 HH21 ARG A  13      22.940   5.831   7.671  1.00 72.93           H  
ATOM    195 HH22 ARG A  13      21.715   4.636   7.310  1.00 72.93           H  
ATOM    196  CZ  ARG A  13      23.233   4.795   5.988  1.00 72.93           C  
ATOM    197  N   ASP A  14      30.406   5.146   2.762  1.00 63.20           N  
ATOM    198  H   ASP A  14      30.426   4.876   3.735  1.00 63.20           H  
ATOM    199  CA  ASP A  14      31.198   4.375   1.814  1.00 63.20           C  
ATOM    200  HA  ASP A  14      31.793   5.066   1.218  1.00 63.20           H  
ATOM    201  C   ASP A  14      30.272   3.618   0.854  1.00 63.20           C  
ATOM    202  CB  ASP A  14      32.149   3.414   2.546  1.00 63.20           C  
ATOM    203  HB2 ASP A  14      31.642   2.983   3.410  1.00 63.20           H  
ATOM    204  HB3 ASP A  14      32.402   2.599   1.869  1.00 63.20           H  
ATOM    205  O   ASP A  14      29.510   2.728   1.246  1.00 63.20           O  
ATOM    206  CG  ASP A  14      33.465   4.069   2.974  1.00 63.20           C  
ATOM    207  OD1 ASP A  14      33.897   5.014   2.277  1.00 63.20           O  
ATOM    208  OD2 ASP A  14      34.047   3.562   3.956  1.00 63.20           O  
ATOM    209  N   GLY A  15      30.338   3.988  -0.425  1.00 62.98           N  
ATOM    210  H   GLY A  15      30.864   4.825  -0.629  1.00 62.98           H  
ATOM    211  CA  GLY A  15      29.620   3.331  -1.512  1.00 62.98           C  
ATOM    212  HA2 GLY A  15      28.866   2.655  -1.110  1.00 62.98           H  
ATOM    213  HA3 GLY A  15      30.332   2.737  -2.085  1.00 62.98           H  
ATOM    214  C   GLY A  15      28.909   4.310  -2.443  1.00 62.98           C  
ATOM    215  O   GLY A  15      28.102   5.129  -2.018  1.00 62.98           O  
ATOM    216  N   ASP A  16      29.154   4.159  -3.744  1.00 65.77           N  
ATOM    217  H   ASP A  16      29.828   3.460  -4.018  1.00 65.77           H  
ATOM    218  CA  ASP A  16      28.645   5.009  -4.834  1.00 65.77           C  
ATOM    219  HA  ASP A  16      28.721   6.049  -4.515  1.00 65.77           H  
ATOM    220  C   ASP A  16      27.163   4.753  -5.184  1.00 65.77           C  
ATOM    221  CB  ASP A  16      29.574   4.804  -6.041  1.00 65.77           C  
ATOM    222  HB2 ASP A  16      30.607   4.816  -5.692  1.00 65.77           H  
ATOM    223  HB3 ASP A  16      29.386   3.824  -6.478  1.00 65.77           H  
ATOM    224  O   ASP A  16      26.775   4.635  -6.342  1.00 65.77           O  
ATOM    225  CG  ASP A  16      29.444   5.886  -7.114  1.00 65.77           C  
ATOM    226  OD1 ASP A  16      28.951   6.984  -6.776  1.00 65.77           O  
ATOM    227  OD2 ASP A  16      29.975   5.630  -8.216  1.00 65.77           O  
ATOM    228  N   LYS A  17      26.317   4.534  -4.174  1.00 73.97           N  
ATOM    229  H   LYS A  17      26.678   4.672  -3.241  1.00 73.97           H  
ATOM    230  CA  LYS A  17      24.894   4.204  -4.385  1.00 73.97           C  
ATOM    231  HA  LYS A  17      24.745   3.901  -5.421  1.00 73.97           H  
ATOM    232  C   LYS A  17      23.964   5.398  -4.217  1.00 73.97           C  
ATOM    233  CB  LYS A  17      24.473   3.038  -3.489  1.00 73.97           C  
ATOM    234  HB2 LYS A  17      24.701   3.274  -2.449  1.00 73.97           H  
ATOM    235  HB3 LYS A  17      23.397   2.898  -3.584  1.00 73.97           H  
ATOM    236  O   LYS A  17      22.807   5.311  -4.616  1.00 73.97           O  
ATOM    237  CG  LYS A  17      25.177   1.740  -3.902  1.00 73.97           C  
ATOM    238  HG2 LYS A  17      26.247   1.826  -3.713  1.00 73.97           H  
ATOM    239  HG3 LYS A  17      25.016   1.563  -4.965  1.00 73.97           H  
ATOM    240  CD  LYS A  17      24.611   0.565  -3.104  1.00 73.97           C  
ATOM    241  HD2 LYS A  17      23.543   0.476  -3.307  1.00 73.97           H  
ATOM    242  HD3 LYS A  17      24.764   0.750  -2.041  1.00 73.97           H  
ATOM    243  CE  LYS A  17      25.330  -0.718  -3.520  1.00 73.97           C  
ATOM    244  HE2 LYS A  17      26.398  -0.588  -3.342  1.00 73.97           H  
ATOM    245  HE3 LYS A  17      25.189  -0.862  -4.591  1.00 73.97           H  
ATOM    246  NZ  LYS A  17      24.818  -1.885  -2.765  1.00 73.97           N  
ATOM    247  HZ1 LYS A  17      24.967  -1.744  -1.776  1.00 73.97           H  
ATOM    248  HZ2 LYS A  17      23.829  -2.000  -2.937  1.00 73.97           H  
ATOM    249  HZ3 LYS A  17      25.304  -2.722  -3.052  1.00 73.97           H  
ATOM    250  N   GLN A  18      24.452   6.471  -3.603  1.00 84.34           N  
ATOM    251  H   GLN A  18      25.442   6.496  -3.406  1.00 84.34           H  
ATOM    252  CA  GLN A  18      23.687   7.696  -3.406  1.00 84.34           C  
ATOM    253  HA  GLN A  18      22.647   7.444  -3.199  1.00 84.34           H  
ATOM    254  C   GLN A  18      23.721   8.547  -4.675  1.00 84.34           C  
ATOM    255  CB  GLN A  18      24.250   8.471  -2.211  1.00 84.34           C  
ATOM    256  HB2 GLN A  18      25.315   8.634  -2.371  1.00 84.34           H  
ATOM    257  HB3 GLN A  18      23.753   9.439  -2.155  1.00 84.34           H  
ATOM    258  O   GLN A  18      24.701   8.541  -5.415  1.00 84.34           O  
ATOM    259  CG  GLN A  18      24.034   7.743  -0.874  1.00 84.34           C  
ATOM    260  HG2 GLN A  18      22.964   7.660  -0.688  1.00 84.34           H  
ATOM    261  HG3 GLN A  18      24.458   6.740  -0.922  1.00 84.34           H  
ATOM    262  CD  GLN A  18      24.687   8.473   0.297  1.00 84.34           C  
ATOM    263  NE2 GLN A  18      24.346   8.134   1.518  1.00 84.34           N  
ATOM    264 HE21 GLN A  18      23.591   7.483   1.683  1.00 84.34           H  
ATOM    265 HE22 GLN A  18      24.792   8.676   2.244  1.00 84.34           H  
ATOM    266  OE1 GLN A  18      25.521   9.344   0.147  1.00 84.34           O  
ATOM    267  N   ILE A  19      22.663   9.317  -4.909  1.00 87.87           N  
ATOM    268  H   ILE A  19      21.898   9.292  -4.250  1.00 87.87           H  
ATOM    269  CA  ILE A  19      22.637  10.299  -5.996  1.00 87.87           C  
ATOM    270  HA  ILE A  19      23.252   9.924  -6.815  1.00 87.87           H  
ATOM    271  C   ILE A  19      23.207  11.616  -5.461  1.00 87.87           C  
ATOM    272  CB  ILE A  19      21.218  10.494  -6.554  1.00 87.87           C  
ATOM    273  HB  ILE A  19      20.602  10.921  -5.762  1.00 87.87           H  
ATOM    274  O   ILE A  19      22.701  12.103  -4.446  1.00 87.87           O  
ATOM    275  CG1 ILE A  19      20.608   9.142  -6.972  1.00 87.87           C  
ATOM    276 HG12 ILE A  19      21.186   8.714  -7.791  1.00 87.87           H  
ATOM    277 HG13 ILE A  19      20.632   8.445  -6.135  1.00 87.87           H  
ATOM    278  CG2 ILE A  19      21.234  11.493  -7.729  1.00 87.87           C  
ATOM    279 HG21 ILE A  19      21.666  12.445  -7.420  1.00 87.87           H  
ATOM    280 HG22 ILE A  19      20.223  11.709  -8.074  1.00 87.87           H  
ATOM    281 HG23 ILE A  19      21.819  11.090  -8.555  1.00 87.87           H  
ATOM    282  CD1 ILE A  19      19.148   9.265  -7.390  1.00 87.87           C  
ATOM    283 HD11 ILE A  19      18.796   8.264  -7.640  1.00 87.87           H  
ATOM    284 HD12 ILE A  19      19.040   9.886  -8.279  1.00 87.87           H  
ATOM    285 HD13 ILE A  19      18.557   9.671  -6.569  1.00 87.87           H  
ATOM    286  N   PRO A  20      24.203  12.229  -6.124  1.00 88.61           N  
ATOM    287  CA  PRO A  20      24.717  13.536  -5.734  1.00 88.61           C  
ATOM    288  HA  PRO A  20      25.284  13.430  -4.809  1.00 88.61           H  
ATOM    289  C   PRO A  20      23.608  14.575  -5.547  1.00 88.61           C  
ATOM    290  CB  PRO A  20      25.664  13.948  -6.861  1.00 88.61           C  
ATOM    291  HB2 PRO A  20      26.480  14.569  -6.491  1.00 88.61           H  
ATOM    292  HB3 PRO A  20      25.114  14.476  -7.640  1.00 88.61           H  
ATOM    293  O   PRO A  20      22.715  14.701  -6.384  1.00 88.61           O  
ATOM    294  CG  PRO A  20      26.158  12.619  -7.427  1.00 88.61           C  
ATOM    295  HG2 PRO A  20      26.990  12.246  -6.831  1.00 88.61           H  
ATOM    296  HG3 PRO A  20      26.456  12.711  -8.472  1.00 88.61           H  
ATOM    297  CD  PRO A  20      24.944  11.707  -7.265  1.00 88.61           C  
ATOM    298  HD2 PRO A  20      25.276  10.684  -7.092  1.00 88.61           H  
ATOM    299  HD3 PRO A  20      24.322  11.760  -8.158  1.00 88.61           H  
ATOM    300  N   ILE A  21      23.698  15.365  -4.472  1.00 87.08           N  
ATOM    301  H   ILE A  21      24.411  15.157  -3.788  1.00 87.08           H  
ATOM    302  CA  ILE A  21      22.764  16.477  -4.211  1.00 87.08           C  
ATOM    303  HA  ILE A  21      21.752  16.073  -4.159  1.00 87.08           H  
ATOM    304  C   ILE A  21      22.809  17.497  -5.359  1.00 87.08           C  
ATOM    305  CB  ILE A  21      23.088  17.161  -2.860  1.00 87.08           C  
ATOM    306  HB  ILE A  21      24.089  17.587  -2.923  1.00 87.08           H  
ATOM    307  O   ILE A  21      21.795  18.083  -5.736  1.00 87.08           O  
ATOM    308  CG1 ILE A  21      23.074  16.133  -1.704  1.00 87.08           C  
ATOM    309 HG12 ILE A  21      22.082  15.688  -1.616  1.00 87.08           H  
ATOM    310 HG13 ILE A  21      23.788  15.340  -1.926  1.00 87.08           H  
ATOM    311  CG2 ILE A  21      22.096  18.306  -2.569  1.00 87.08           C  
ATOM    312 HG21 ILE A  21      22.370  18.822  -1.649  1.00 87.08           H  
ATOM    313 HG22 ILE A  21      22.101  19.047  -3.368  1.00 87.08           H  
ATOM    314 HG23 ILE A  21      21.088  17.904  -2.466  1.00 87.08           H  
ATOM    315  CD1 ILE A  21      23.492  16.703  -0.345  1.00 87.08           C  
ATOM    316 HD11 ILE A  21      22.738  17.393   0.036  1.00 87.08           H  
ATOM    317 HD12 ILE A  21      23.599  15.884   0.366  1.00 87.08           H  
ATOM    318 HD13 ILE A  21      24.450  17.215  -0.435  1.00 87.08           H  
ATOM    319  N   LYS A  22      24.005  17.701  -5.920  1.00 85.95           N  
ATOM    320  H   LYS A  22      24.769  17.129  -5.590  1.00 85.95           H  
ATOM    321  CA  LYS A  22      24.272  18.559  -7.073  1.00 85.95           C  
ATOM    322  HA  LYS A  22      23.337  18.752  -7.600  1.00 85.95           H  
ATOM    323  C   LYS A  22      25.210  17.850  -8.039  1.00 85.95           C  
ATOM    324  CB  LYS A  22      24.886  19.892  -6.618  1.00 85.95           C  
ATOM    325  HB2 LYS A  22      25.190  20.457  -7.499  1.00 85.95           H  
ATOM    326  HB3 LYS A  22      25.775  19.691  -6.019  1.00 85.95           H  
ATOM    327  O   LYS A  22      26.067  17.070  -7.628  1.00 85.95           O  
ATOM    328  CG  LYS A  22      23.902  20.741  -5.804  1.00 85.95           C  
ATOM    329  HG2 LYS A  22      23.636  20.215  -4.887  1.00 85.95           H  
ATOM    330  HG3 LYS A  22      23.000  20.909  -6.392  1.00 85.95           H  
ATOM    331  CD  LYS A  22      24.527  22.087  -5.433  1.00 85.95           C  
ATOM    332  HD2 LYS A  22      24.805  22.619  -6.343  1.00 85.95           H  
ATOM    333  HD3 LYS A  22      25.420  21.907  -4.833  1.00 85.95           H  
ATOM    334  CE  LYS A  22      23.521  22.915  -4.629  1.00 85.95           C  
ATOM    335  HE2 LYS A  22      23.231  22.341  -3.749  1.00 85.95           H  
ATOM    336  HE3 LYS A  22      22.628  23.065  -5.236  1.00 85.95           H  
ATOM    337  NZ  LYS A  22      24.097  24.219  -4.222  1.00 85.95           N  
ATOM    338  HZ1 LYS A  22      24.358  24.761  -5.033  1.00 85.95           H  
ATOM    339  HZ2 LYS A  22      23.426  24.747  -3.682  1.00 85.95           H  
ATOM    340  HZ3 LYS A  22      24.917  24.070  -3.652  1.00 85.95           H  
ATOM    341  N   THR A  23      25.078  18.163  -9.323  1.00 86.34           N  
ATOM    342  H   THR A  23      24.313  18.755  -9.614  1.00 86.34           H  
ATOM    343  CA  THR A  23      25.976  17.667 -10.369  1.00 86.34           C  
ATOM    344  HA  THR A  23      25.829  16.591 -10.470  1.00 86.34           H  
ATOM    345  C   THR A  23      27.438  17.944 -10.006  1.00 86.34           C  
ATOM    346  CB  THR A  23      25.644  18.331 -11.712  1.00 86.34           C  
ATOM    347  HB  THR A  23      25.938  19.380 -11.684  1.00 86.34           H  
ATOM    348  O   THR A  23      27.792  19.071  -9.665  1.00 86.34           O  
ATOM    349  CG2 THR A  23      26.331  17.643 -12.888  1.00 86.34           C  
ATOM    350 HG21 THR A  23      26.012  16.603 -12.952  1.00 86.34           H  
ATOM    351 HG22 THR A  23      26.070  18.155 -13.815  1.00 86.34           H  
ATOM    352 HG23 THR A  23      27.414  17.682 -12.772  1.00 86.34           H  
ATOM    353  OG1 THR A  23      24.256  18.250 -11.944  1.00 86.34           O  
ATOM    354  HG1 THR A  23      24.094  18.546 -12.843  1.00 86.34           H  
ATOM    355  N   GLY A  24      28.283  16.913 -10.074  1.00 86.75           N  
ATOM    356  H   GLY A  24      27.918  16.004 -10.317  1.00 86.75           H  
ATOM    357  CA  GLY A  24      29.719  17.007  -9.786  1.00 86.75           C  
ATOM    358  HA2 GLY A  24      30.109  17.936 -10.202  1.00 86.75           H  
ATOM    359  HA3 GLY A  24      30.230  16.178 -10.276  1.00 86.75           H  
ATOM    360  C   GLY A  24      30.099  16.967  -8.302  1.00 86.75           C  
ATOM    361  O   GLY A  24      31.287  17.002  -7.992  1.00 86.75           O  
ATOM    362  N   TRP A  25      29.136  16.892  -7.379  1.00 88.11           N  
ATOM    363  H   TRP A  25      28.168  16.850  -7.664  1.00 88.11           H  
ATOM    364  CA  TRP A  25      29.438  16.721  -5.958  1.00 88.11           C  
ATOM    365  HA  TRP A  25      30.354  17.265  -5.725  1.00 88.11           H  
ATOM    366  C   TRP A  25      29.695  15.253  -5.628  1.00 88.11           C  
ATOM    367  CB  TRP A  25      28.331  17.316  -5.084  1.00 88.11           C  
ATOM    368  HB2 TRP A  25      27.359  16.962  -5.427  1.00 88.11           H  
ATOM    369  HB3 TRP A  25      28.466  16.936  -4.071  1.00 88.11           H  
ATOM    370  O   TRP A  25      28.949  14.369  -6.044  1.00 88.11           O  
ATOM    371  CG  TRP A  25      28.313  18.813  -4.990  1.00 88.11           C  
ATOM    372  CD1 TRP A  25      28.766  19.691  -5.917  1.00 88.11           C  
ATOM    373  HD1 TRP A  25      29.193  19.422  -6.872  1.00 88.11           H  
ATOM    374  CD2 TRP A  25      27.852  19.627  -3.871  1.00 88.11           C  
ATOM    375  CE2 TRP A  25      28.092  21.000  -4.179  1.00 88.11           C  
ATOM    376  CE3 TRP A  25      27.269  19.341  -2.619  1.00 88.11           C  
ATOM    377  HE3 TRP A  25      27.093  18.312  -2.344  1.00 88.11           H  
ATOM    378  NE1 TRP A  25      28.646  20.979  -5.440  1.00 88.11           N  
ATOM    379  HE1 TRP A  25      29.003  21.781  -5.941  1.00 88.11           H  
ATOM    380  CH2 TRP A  25      27.220  21.715  -2.039  1.00 88.11           C  
ATOM    381  HH2 TRP A  25      27.019  22.488  -1.313  1.00 88.11           H  
ATOM    382  CZ2 TRP A  25      27.790  22.037  -3.284  1.00 88.11           C  
ATOM    383  HZ2 TRP A  25      28.038  23.058  -3.531  1.00 88.11           H  
ATOM    384  CZ3 TRP A  25      26.955  20.372  -1.714  1.00 88.11           C  
ATOM    385  HZ3 TRP A  25      26.544  20.123  -0.747  1.00 88.11           H  
ATOM    386  N   ASP A  26      30.745  15.007  -4.852  1.00 87.66           N  
ATOM    387  H   ASP A  26      31.324  15.779  -4.551  1.00 87.66           H  
ATOM    388  CA  ASP A  26      31.103  13.672  -4.383  1.00 87.66           C  
ATOM    389  HA  ASP A  26      30.959  12.958  -5.194  1.00 87.66           H  
ATOM    390  C   ASP A  26      30.205  13.261  -3.208  1.00 87.66           C  
ATOM    391  CB  ASP A  26      32.593  13.665  -4.015  1.00 87.66           C  
ATOM    392  HB2 ASP A  26      32.763  14.369  -3.201  1.00 87.66           H  
ATOM    393  HB3 ASP A  26      33.165  14.008  -4.878  1.00 87.66           H  
ATOM    394  O   ASP A  26      30.203  13.899  -2.150  1.00 87.66           O  
ATOM    395  CG  ASP A  26      33.130  12.291  -3.602  1.00 87.66           C  
ATOM    396  OD1 ASP A  26      32.344  11.316  -3.568  1.00 87.66           O  
ATOM    397  OD2 ASP A  26      34.341  12.242  -3.293  1.00 87.66           O  
ATOM    398  N   THR A  27      29.454  12.175  -3.380  1.00 88.93           N  
ATOM    399  H   THR A  27      29.573  11.629  -4.221  1.00 88.93           H  
ATOM    400  CA  THR A  27      28.544  11.642  -2.356  1.00 88.93           C  
ATOM    401  HA  THR A  27      27.890  12.448  -2.025  1.00 88.93           H  
ATOM    402  C   THR A  27      29.280  11.138  -1.120  1.00 88.93           C  
ATOM    403  CB  THR A  27      27.679  10.514  -2.929  1.00 88.93           C  
ATOM    404  HB  THR A  27      27.123  10.029  -2.126  1.00 88.93           H  
ATOM    405  O   THR A  27      28.719  11.127  -0.027  1.00 88.93           O  
ATOM    406  CG2 THR A  27      26.692  11.051  -3.959  1.00 88.93           C  
ATOM    407 HG21 THR A  27      27.214  11.645  -4.708  1.00 88.93           H  
ATOM    408 HG22 THR A  27      26.185  10.220  -4.450  1.00 88.93           H  
ATOM    409 HG23 THR A  27      25.949  11.669  -3.455  1.00 88.93           H  
ATOM    410  OG1 THR A  27      28.495   9.566  -3.581  1.00 88.93           O  
ATOM    411  HG1 THR A  27      27.991   9.173  -4.298  1.00 88.93           H  
ATOM    412  N   ARG A  28      30.573  10.819  -1.240  1.00 88.19           N  
ATOM    413  H   ARG A  28      30.993  10.874  -2.157  1.00 88.19           H  
ATOM    414  CA  ARG A  28      31.420  10.420  -0.108  1.00 88.19           C  
ATOM    415  HA  ARG A  28      30.882   9.706   0.516  1.00 88.19           H  
ATOM    416  C   ARG A  28      31.793  11.585   0.804  1.00 88.19           C  
ATOM    417  CB  ARG A  28      32.699   9.757  -0.624  1.00 88.19           C  
ATOM    418  HB2 ARG A  28      33.287   9.406   0.224  1.00 88.19           H  
ATOM    419  HB3 ARG A  28      33.286  10.501  -1.162  1.00 88.19           H  
ATOM    420  O   ARG A  28      32.234  11.338   1.914  1.00 88.19           O  
ATOM    421  CG  ARG A  28      32.404   8.571  -1.547  1.00 88.19           C  
ATOM    422  HG2 ARG A  28      31.884   7.786  -1.000  1.00 88.19           H  
ATOM    423  HG3 ARG A  28      31.777   8.900  -2.377  1.00 88.19           H  
ATOM    424  CD  ARG A  28      33.713   8.036  -2.119  1.00 88.19           C  
ATOM    425  HD2 ARG A  28      34.377   8.877  -2.318  1.00 88.19           H  
ATOM    426  HD3 ARG A  28      34.178   7.375  -1.387  1.00 88.19           H  
ATOM    427  NE  ARG A  28      33.463   7.333  -3.386  1.00 88.19           N  
ATOM    428  HE  ARG A  28      32.533   7.433  -3.767  1.00 88.19           H  
ATOM    429  NH1 ARG A  28      35.627   6.713  -3.787  1.00 88.19           N  
ATOM    430 HH11 ARG A  28      35.866   7.103  -2.887  1.00 88.19           H  
ATOM    431 HH12 ARG A  28      36.330   6.307  -4.389  1.00 88.19           H  
ATOM    432  NH2 ARG A  28      34.045   6.307  -5.324  1.00 88.19           N  
ATOM    433 HH21 ARG A  28      34.747   5.940  -5.951  1.00 88.19           H  
ATOM    434 HH22 ARG A  28      33.100   6.431  -5.658  1.00 88.19           H  
ATOM    435  CZ  ARG A  28      34.378   6.786  -4.158  1.00 88.19           C  
ATOM    436  N   LYS A  29      31.649  12.830   0.334  1.00 89.22           N  
ATOM    437  H   LYS A  29      31.302  12.922  -0.610  1.00 89.22           H  
ATOM    438  CA  LYS A  29      31.934  14.053   1.109  1.00 89.22           C  
ATOM    439  HA  LYS A  29      32.449  13.796   2.035  1.00 89.22           H  
ATOM    440  C   LYS A  29      30.678  14.797   1.539  1.00 89.22           C  
ATOM    441  CB  LYS A  29      32.805  15.006   0.283  1.00 89.22           C  
ATOM    442  HB2 LYS A  29      32.904  15.942   0.832  1.00 89.22           H  
ATOM    443  HB3 LYS A  29      32.312  15.217  -0.666  1.00 89.22           H  
ATOM    444  O   LYS A  29      30.681  15.481   2.553  1.00 89.22           O  
ATOM    445  CG  LYS A  29      34.204  14.445   0.019  1.00 89.22           C  
ATOM    446  HG2 LYS A  29      34.132  13.547  -0.594  1.00 89.22           H  
ATOM    447  HG3 LYS A  29      34.678  14.195   0.968  1.00 89.22           H  
ATOM    448  CD  LYS A  29      35.042  15.496  -0.712  1.00 89.22           C  
ATOM    449  HD2 LYS A  29      35.120  16.389  -0.092  1.00 89.22           H  
ATOM    450  HD3 LYS A  29      34.558  15.746  -1.655  1.00 89.22           H  
ATOM    451  CE  LYS A  29      36.431  14.920  -0.978  1.00 89.22           C  
ATOM    452  HE2 LYS A  29      36.874  14.626  -0.027  1.00 89.22           H  
ATOM    453  HE3 LYS A  29      36.313  14.020  -1.582  1.00 89.22           H  
ATOM    454  NZ  LYS A  29      37.291  15.904  -1.675  1.00 89.22           N  
ATOM    455  HZ1 LYS A  29      38.204  15.506  -1.842  1.00 89.22           H  
ATOM    456  HZ2 LYS A  29      36.876  16.141  -2.565  1.00 89.22           H  
ATOM    457  HZ3 LYS A  29      37.387  16.741  -1.118  1.00 89.22           H  
ATOM    458  N   TYR A  30      29.630  14.736   0.722  1.00 89.96           N  
ATOM    459  H   TYR A  30      29.737  14.237  -0.150  1.00 89.96           H  
ATOM    460  CA  TYR A  30      28.423  15.542   0.919  1.00 89.96           C  
ATOM    461  HA  TYR A  30      28.536  16.156   1.813  1.00 89.96           H  
ATOM    462  C   TYR A  30      27.170  14.703   1.166  1.00 89.96           C  
ATOM    463  CB  TYR A  30      28.261  16.492  -0.273  1.00 89.96           C  
ATOM    464  HB2 TYR A  30      28.114  15.903  -1.177  1.00 89.96           H  
ATOM    465  HB3 TYR A  30      27.365  17.095  -0.123  1.00 89.96           H  
ATOM    466  O   TYR A  30      26.090  15.265   1.348  1.00 89.96           O  
ATOM    467  CG  TYR A  30      29.436  17.435  -0.460  1.00 89.96           C  
ATOM    468  CD1 TYR A  30      29.679  18.446   0.490  1.00 89.96           C  
ATOM    469  HD1 TYR A  30      29.031  18.540   1.349  1.00 89.96           H  
ATOM    470  CD2 TYR A  30      30.302  17.282  -1.560  1.00 89.96           C  
ATOM    471  HD2 TYR A  30      30.127  16.488  -2.271  1.00 89.96           H  
ATOM    472  CE1 TYR A  30      30.779  19.310   0.341  1.00 89.96           C  
ATOM    473  HE1 TYR A  30      30.969  20.070   1.084  1.00 89.96           H  
ATOM    474  CE2 TYR A  30      31.401  18.148  -1.718  1.00 89.96           C  
ATOM    475  HE2 TYR A  30      32.069  18.041  -2.560  1.00 89.96           H  
ATOM    476  OH  TYR A  30      32.712  19.985  -0.912  1.00 89.96           O  
ATOM    477  HH  TYR A  30      32.760  20.618  -0.193  1.00 89.96           H  
ATOM    478  CZ  TYR A  30      31.641  19.161  -0.767  1.00 89.96           C  
ATOM    479  N   GLY A  31      27.292  13.375   1.163  1.00 88.42           N  
ATOM    480  H   GLY A  31      28.198  12.958   1.003  1.00 88.42           H  
ATOM    481  CA  GLY A  31      26.137  12.495   1.110  1.00 88.42           C  
ATOM    482  HA2 GLY A  31      26.451  11.457   1.208  1.00 88.42           H  
ATOM    483  HA3 GLY A  31      25.476  12.736   1.942  1.00 88.42           H  
ATOM    484  C   GLY A  31      25.360  12.654  -0.199  1.00 88.42           C  
ATOM    485  O   GLY A  31      25.836  13.215  -1.192  1.00 88.42           O  
ATOM    486  N   GLY A  32      24.124  12.174  -0.205  1.00 89.45           N  
ATOM    487  H   GLY A  32      23.764  11.753   0.640  1.00 89.45           H  
ATOM    488  CA  GLY A  32      23.283  12.221  -1.392  1.00 89.45           C  
ATOM    489  HA2 GLY A  32      23.198  13.251  -1.738  1.00 89.45           H  
ATOM    490  HA3 GLY A  32      23.755  11.642  -2.186  1.00 89.45           H  
ATOM    491  C   GLY A  32      21.884  11.686  -1.155  1.00 89.45           C  
ATOM    492  O   GLY A  32      21.547  11.213  -0.070  1.00 89.45           O  
ATOM    493  N   PHE A  33      21.049  11.764  -2.184  1.00 89.66           N  
ATOM    494  H   PHE A  33      21.407  12.103  -3.065  1.00 89.66           H  
ATOM    495  CA  PHE A  33      19.710  11.189  -2.135  1.00 89.66           C  
ATOM    496  HA  PHE A  33      19.236  11.503  -1.205  1.00 89.66           H  
ATOM    497  C   PHE A  33      19.782   9.658  -2.130  1.00 89.66           C  
ATOM    498  CB  PHE A  33      18.858  11.710  -3.293  1.00 89.66           C  
ATOM    499  HB2 PHE A  33      17.859  11.283  -3.199  1.00 89.66           H  
ATOM    500  HB3 PHE A  33      19.267  11.353  -4.238  1.00 89.66           H  
ATOM    501  O   PHE A  33      20.630   9.071  -2.804  1.00 89.66           O  
ATOM    502  CG  PHE A  33      18.723  13.218  -3.335  1.00 89.66           C  
ATOM    503  CD1 PHE A  33      17.886  13.855  -2.402  1.00 89.66           C  
ATOM    504  HD1 PHE A  33      17.360  13.274  -1.659  1.00 89.66           H  
ATOM    505  CD2 PHE A  33      19.413  13.982  -4.297  1.00 89.66           C  
ATOM    506  HD2 PHE A  33      20.071  13.505  -5.009  1.00 89.66           H  
ATOM    507  CE1 PHE A  33      17.731  15.250  -2.430  1.00 89.66           C  
ATOM    508  HE1 PHE A  33      17.089  15.733  -1.707  1.00 89.66           H  
ATOM    509  CE2 PHE A  33      19.241  15.377  -4.337  1.00 89.66           C  
ATOM    510  HE2 PHE A  33      19.747  15.962  -5.090  1.00 89.66           H  
ATOM    511  CZ  PHE A  33      18.407  16.012  -3.399  1.00 89.66           C  
ATOM    512  HZ  PHE A  33      18.281  17.084  -3.426  1.00 89.66           H  
ATOM    513  N   ASP A  34      18.870   9.022  -1.389  1.00 86.81           N  
ATOM    514  H   ASP A  34      18.258   9.592  -0.823  1.00 86.81           H  
ATOM    515  CA  ASP A  34      18.842   7.565  -1.179  1.00 86.81           C  
ATOM    516  HA  ASP A  34      19.754   7.260  -0.665  1.00 86.81           H  
ATOM    517  C   ASP A  34      18.783   6.764  -2.487  1.00 86.81           C  
ATOM    518  CB  ASP A  34      17.632   7.217  -0.286  1.00 86.81           C  
ATOM    519  HB2 ASP A  34      16.741   7.686  -0.704  1.00 86.81           H  
ATOM    520  HB3 ASP A  34      17.787   7.639   0.707  1.00 86.81           H  
ATOM    521  O   ASP A  34      19.604   5.888  -2.739  1.00 86.81           O  
ATOM    522  CG  ASP A  34      17.374   5.705  -0.155  1.00 86.81           C  
ATOM    523  OD1 ASP A  34      18.318   4.959   0.161  1.00 86.81           O  
ATOM    524  OD2 ASP A  34      16.212   5.277  -0.400  1.00 86.81           O  
ATOM    525  N   SER A  35      17.772   7.033  -3.311  1.00 85.48           N  
ATOM    526  H   SER A  35      17.154   7.800  -3.091  1.00 85.48           H  
ATOM    527  CA  SER A  35      17.520   6.258  -4.523  1.00 85.48           C  
ATOM    528  HA  SER A  35      18.485   6.038  -4.979  1.00 85.48           H  
ATOM    529  C   SER A  35      16.688   7.050  -5.529  1.00 85.48           C  
ATOM    530  CB  SER A  35      16.845   4.918  -4.179  1.00 85.48           C  
ATOM    531  HB2 SER A  35      16.453   4.459  -5.086  1.00 85.48           H  
ATOM    532  HB3 SER A  35      17.599   4.251  -3.761  1.00 85.48           H  
ATOM    533  O   SER A  35      15.892   7.914  -5.133  1.00 85.48           O  
ATOM    534  OG  SER A  35      15.798   5.051  -3.229  1.00 85.48           O  
ATOM    535  HG  SER A  35      16.221   5.261  -2.393  1.00 85.48           H  
ATOM    536  N   PRO A  36      16.853   6.776  -6.835  1.00 89.86           N  
ATOM    537  CA  PRO A  36      16.060   7.426  -7.864  1.00 89.86           C  
ATOM    538  HA  PRO A  36      16.088   8.508  -7.735  1.00 89.86           H  
ATOM    539  C   PRO A  36      14.613   6.940  -7.785  1.00 89.86           C  
ATOM    540  CB  PRO A  36      16.730   7.066  -9.189  1.00 89.86           C  
ATOM    541  HB2 PRO A  36      17.522   7.782  -9.409  1.00 89.86           H  
ATOM    542  HB3 PRO A  36      16.016   7.034 -10.012  1.00 89.86           H  
ATOM    543  O   PRO A  36      14.330   5.786  -7.450  1.00 89.86           O  
ATOM    544  CG  PRO A  36      17.354   5.702  -8.902  1.00 89.86           C  
ATOM    545  HG2 PRO A  36      18.214   5.504  -9.542  1.00 89.86           H  
ATOM    546  HG3 PRO A  36      16.597   4.925  -9.016  1.00 89.86           H  
ATOM    547  CD  PRO A  36      17.749   5.786  -7.430  1.00 89.86           C  
ATOM    548  HD2 PRO A  36      17.630   4.808  -6.965  1.00 89.86           H  
ATOM    549  HD3 PRO A  36      18.785   6.113  -7.340  1.00 89.86           H  
ATOM    550  N   THR A  37      13.679   7.816  -8.128  1.00 90.34           N  
ATOM    551  H   THR A  37      13.954   8.747  -8.407  1.00 90.34           H  
ATOM    552  CA  THR A  37      12.267   7.461  -8.195  1.00 90.34           C  
ATOM    553  HA  THR A  37      12.005   6.918  -7.287  1.00 90.34           H  
ATOM    554  C   THR A  37      12.044   6.550  -9.398  1.00 90.34           C  
ATOM    555  CB  THR A  37      11.395   8.721  -8.251  1.00 90.34           C  
ATOM    556  HB  THR A  37      11.702   9.337  -9.096  1.00 90.34           H  
ATOM    557  O   THR A  37      12.390   6.887 -10.531  1.00 90.34           O  
ATOM    558  CG2 THR A  37       9.899   8.414  -8.347  1.00 90.34           C  
ATOM    559 HG21 THR A  37       9.610   7.730  -7.549  1.00 90.34           H  
ATOM    560 HG22 THR A  37       9.677   7.980  -9.322  1.00 90.34           H  
ATOM    561 HG23 THR A  37       9.338   9.344  -8.250  1.00 90.34           H  
ATOM    562  OG1 THR A  37      11.569   9.450  -7.063  1.00 90.34           O  
ATOM    563  HG1 THR A  37      11.383  10.368  -7.274  1.00 90.34           H  
ATOM    564  N   VAL A  38      11.439   5.386  -9.164  1.00 91.11           N  
ATOM    565  H   VAL A  38      11.274   5.116  -8.204  1.00 91.11           H  
ATOM    566  CA  VAL A  38      10.964   4.505 -10.240  1.00 91.11           C  
ATOM    567  HA  VAL A  38      11.776   4.324 -10.944  1.00 91.11           H  
ATOM    568  C   VAL A  38       9.833   5.228 -10.970  1.00 91.11           C  
ATOM    569  CB  VAL A  38      10.525   3.137  -9.684  1.00 91.11           C  
ATOM    570  HB  VAL A  38       9.738   3.289  -8.945  1.00 91.11           H  
ATOM    571  O   VAL A  38       8.899   5.690 -10.318  1.00 91.11           O  
ATOM    572  CG1 VAL A  38       9.989   2.211 -10.778  1.00 91.11           C  
ATOM    573 HG11 VAL A  38      10.737   2.087 -11.562  1.00 91.11           H  
ATOM    574 HG12 VAL A  38       9.753   1.232 -10.360  1.00 91.11           H  
ATOM    575 HG13 VAL A  38       9.080   2.623 -11.217  1.00 91.11           H  
ATOM    576  CG2 VAL A  38      11.699   2.413  -9.010  1.00 91.11           C  
ATOM    577 HG21 VAL A  38      11.344   1.493  -8.545  1.00 91.11           H  
ATOM    578 HG22 VAL A  38      12.463   2.166  -9.746  1.00 91.11           H  
ATOM    579 HG23 VAL A  38      12.148   3.033  -8.234  1.00 91.11           H  
ATOM    580  N   ALA A  39       9.905   5.361 -12.291  1.00 92.21           N  
ATOM    581  H   ALA A  39      10.682   4.934 -12.774  1.00 92.21           H  
ATOM    582  CA  ALA A  39       8.859   5.949 -13.122  1.00 92.21           C  
ATOM    583  HA  ALA A  39       8.437   6.817 -12.615  1.00 92.21           H  
ATOM    584  C   ALA A  39       7.726   4.943 -13.364  1.00 92.21           C  
ATOM    585  CB  ALA A  39       9.487   6.420 -14.441  1.00 92.21           C  
ATOM    586  HB1 ALA A  39      10.285   7.134 -14.240  1.00 92.21           H  
ATOM    587  HB2 ALA A  39       9.908   5.576 -14.987  1.00 92.21           H  
ATOM    588  HB3 ALA A  39       8.728   6.898 -15.061  1.00 92.21           H  
ATOM    589  O   ALA A  39       6.564   5.235 -13.087  1.00 92.21           O  
ATOM    590  N   TYR A  40       8.086   3.745 -13.818  1.00 92.21           N  
ATOM    591  H   TYR A  40       9.066   3.584 -14.004  1.00 92.21           H  
ATOM    592  CA  TYR A  40       7.195   2.612 -14.062  1.00 92.21           C  
ATOM    593  HA  TYR A  40       6.414   2.586 -13.301  1.00 92.21           H  
ATOM    594  C   TYR A  40       7.985   1.305 -13.958  1.00 92.21           C  
ATOM    595  CB  TYR A  40       6.522   2.772 -15.433  1.00 92.21           C  
ATOM    596  HB2 TYR A  40       5.836   3.618 -15.379  1.00 92.21           H  
ATOM    597  HB3 TYR A  40       5.911   1.896 -15.652  1.00 92.21           H  
ATOM    598  O   TYR A  40       9.180   1.311 -13.662  1.00 92.21           O  
ATOM    599  CG  TYR A  40       7.461   2.982 -16.600  1.00 92.21           C  
ATOM    600  CD1 TYR A  40       7.656   4.284 -17.098  1.00 92.21           C  
ATOM    601  HD1 TYR A  40       7.161   5.123 -16.632  1.00 92.21           H  
ATOM    602  CD2 TYR A  40       8.088   1.884 -17.223  1.00 92.21           C  
ATOM    603  HD2 TYR A  40       7.921   0.878 -16.869  1.00 92.21           H  
ATOM    604  CE1 TYR A  40       8.446   4.483 -18.242  1.00 92.21           C  
ATOM    605  HE1 TYR A  40       8.558   5.465 -18.679  1.00 92.21           H  
ATOM    606  CE2 TYR A  40       8.900   2.090 -18.354  1.00 92.21           C  
ATOM    607  HE2 TYR A  40       9.360   1.259 -18.868  1.00 92.21           H  
ATOM    608  OH  TYR A  40       9.780   3.578 -20.007  1.00 92.21           O  
ATOM    609  HH  TYR A  40       9.592   4.412 -20.444  1.00 92.21           H  
ATOM    610  CZ  TYR A  40       9.066   3.389 -18.874  1.00 92.21           C  
ATOM    611  N   SER A  41       7.325   0.166 -14.127  1.00 93.50           N  
ATOM    612  H   SER A  41       6.365   0.192 -14.441  1.00 93.50           H  
ATOM    613  CA  SER A  41       7.997  -1.134 -14.172  1.00 93.50           C  
ATOM    614  HA  SER A  41       9.077  -0.988 -14.131  1.00 93.50           H  
ATOM    615  C   SER A  41       7.723  -1.821 -15.499  1.00 93.50           C  
ATOM    616  CB  SER A  41       7.600  -1.990 -12.968  1.00 93.50           C  
ATOM    617  HB2 SER A  41       6.525  -2.170 -12.979  1.00 93.50           H  
ATOM    618  HB3 SER A  41       8.134  -2.940 -12.990  1.00 93.50           H  
ATOM    619  O   SER A  41       6.730  -1.523 -16.150  1.00 93.50           O  
ATOM    620  OG  SER A  41       7.958  -1.264 -11.803  1.00 93.50           O  
ATOM    621  HG  SER A  41       8.113  -0.370 -12.116  1.00 93.50           H  
ATOM    622  N   ILE A  42       8.603  -2.720 -15.905  1.00 93.60           N  
ATOM    623  H   ILE A  42       9.433  -2.876 -15.351  1.00 93.60           H  
ATOM    624  CA  ILE A  42       8.443  -3.548 -17.098  1.00 93.60           C  
ATOM    625  HA  ILE A  42       7.458  -3.371 -17.530  1.00 93.60           H  
ATOM    626  C   ILE A  42       8.499  -5.013 -16.687  1.00 93.60           C  
ATOM    627  CB  ILE A  42       9.492  -3.200 -18.175  1.00 93.60           C  
ATOM    628  HB  ILE A  42       9.350  -3.883 -19.013  1.00 93.60           H  
ATOM    629  O   ILE A  42       9.231  -5.354 -15.762  1.00 93.60           O  
ATOM    630  CG1 ILE A  42      10.930  -3.365 -17.641  1.00 93.60           C  
ATOM    631 HG12 ILE A  42      11.135  -2.607 -16.886  1.00 93.60           H  
ATOM    632 HG13 ILE A  42      11.027  -4.345 -17.174  1.00 93.60           H  
ATOM    633  CG2 ILE A  42       9.263  -1.766 -18.680  1.00 93.60           C  
ATOM    634 HG21 ILE A  42       9.911  -1.563 -19.532  1.00 93.60           H  
ATOM    635 HG22 ILE A  42       9.472  -1.040 -17.894  1.00 93.60           H  
ATOM    636 HG23 ILE A  42       8.234  -1.649 -19.022  1.00 93.60           H  
ATOM    637  CD1 ILE A  42      12.007  -3.275 -18.716  1.00 93.60           C  
ATOM    638 HD11 ILE A  42      11.802  -3.978 -19.524  1.00 93.60           H  
ATOM    639 HD12 ILE A  42      12.044  -2.258 -19.107  1.00 93.60           H  
ATOM    640 HD13 ILE A  42      12.972  -3.504 -18.263  1.00 93.60           H  
ATOM    641  N   LEU A  43       7.731  -5.873 -17.342  1.00 92.94           N  
ATOM    642  H   LEU A  43       7.153  -5.516 -18.089  1.00 92.94           H  
ATOM    643  CA  LEU A  43       7.951  -7.313 -17.296  1.00 92.94           C  
ATOM    644  HA  LEU A  43       8.279  -7.598 -16.296  1.00 92.94           H  
ATOM    645  C   LEU A  43       9.065  -7.653 -18.288  1.00 92.94           C  
ATOM    646  CB  LEU A  43       6.631  -8.028 -17.621  1.00 92.94           C  
ATOM    647  HB2 LEU A  43       6.318  -7.707 -18.615  1.00 92.94           H  
ATOM    648  HB3 LEU A  43       5.870  -7.715 -16.907  1.00 92.94           H  
ATOM    649  O   LEU A  43       9.029  -7.183 -19.420  1.00 92.94           O  
ATOM    650  CG  LEU A  43       6.716  -9.564 -17.628  1.00 92.94           C  
ATOM    651  HG  LEU A  43       7.484  -9.892 -18.328  1.00 92.94           H  
ATOM    652  CD1 LEU A  43       7.030 -10.133 -16.244  1.00 92.94           C  
ATOM    653 HD11 LEU A  43       6.282  -9.799 -15.526  1.00 92.94           H  
ATOM    654 HD12 LEU A  43       8.022  -9.812 -15.927  1.00 92.94           H  
ATOM    655 HD13 LEU A  43       7.025 -11.222 -16.301  1.00 92.94           H  
ATOM    656  CD2 LEU A  43       5.377 -10.150 -18.075  1.00 92.94           C  
ATOM    657 HD21 LEU A  43       5.146  -9.789 -19.077  1.00 92.94           H  
ATOM    658 HD22 LEU A  43       5.439 -11.237 -18.113  1.00 92.94           H  
ATOM    659 HD23 LEU A  43       4.580  -9.847 -17.395  1.00 92.94           H  
ATOM    660  N   VAL A  44      10.043  -8.444 -17.850  1.00 94.08           N  
ATOM    661  H   VAL A  44      10.048  -8.713 -16.877  1.00 94.08           H  
ATOM    662  CA  VAL A  44      11.157  -8.911 -18.683  1.00 94.08           C  
ATOM    663  HA  VAL A  44      10.962  -8.652 -19.724  1.00 94.08           H  
ATOM    664  C   VAL A  44      11.254 -10.425 -18.585  1.00 94.08           C  
ATOM    665  CB  VAL A  44      12.491  -8.252 -18.273  1.00 94.08           C  
ATOM    666  HB  VAL A  44      12.699  -8.485 -17.228  1.00 94.08           H  
ATOM    667  O   VAL A  44      11.284 -10.981 -17.482  1.00 94.08           O  
ATOM    668  CG1 VAL A  44      13.672  -8.742 -19.122  1.00 94.08           C  
ATOM    669 HG11 VAL A  44      14.579  -8.209 -18.836  1.00 94.08           H  
ATOM    670 HG12 VAL A  44      13.843  -9.806 -18.958  1.00 94.08           H  
ATOM    671 HG13 VAL A  44      13.474  -8.565 -20.179  1.00 94.08           H  
ATOM    672  CG2 VAL A  44      12.415  -6.732 -18.422  1.00 94.08           C  
ATOM    673 HG21 VAL A  44      11.648  -6.344 -17.751  1.00 94.08           H  
ATOM    674 HG22 VAL A  44      12.164  -6.470 -19.450  1.00 94.08           H  
ATOM    675 HG23 VAL A  44      13.370  -6.281 -18.154  1.00 94.08           H  
ATOM    676  N   VAL A  45      11.347 -11.082 -19.742  1.00 94.39           N  
ATOM    677  H   VAL A  45      11.273 -10.556 -20.600  1.00 94.39           H  
ATOM    678  CA  VAL A  45      11.746 -12.486 -19.867  1.00 94.39           C  
ATOM    679  HA  VAL A  45      11.859 -12.908 -18.869  1.00 94.39           H  
ATOM    680  C   VAL A  45      13.101 -12.531 -20.565  1.00 94.39           C  
ATOM    681  CB  VAL A  45      10.684 -13.326 -20.597  1.00 94.39           C  
ATOM    682  HB  VAL A  45      10.496 -12.907 -21.585  1.00 94.39           H  
ATOM    683  O   VAL A  45      13.256 -12.029 -21.670  1.00 94.39           O  
ATOM    684  CG1 VAL A  45      11.135 -14.788 -20.737  1.00 94.39           C  
ATOM    685 HG11 VAL A  45      11.366 -15.212 -19.760  1.00 94.39           H  
ATOM    686 HG12 VAL A  45      10.344 -15.364 -21.217  1.00 94.39           H  
ATOM    687 HG13 VAL A  45      12.012 -14.842 -21.383  1.00 94.39           H  
ATOM    688  CG2 VAL A  45       9.367 -13.327 -19.814  1.00 94.39           C  
ATOM    689 HG21 VAL A  45       8.631 -13.928 -20.347  1.00 94.39           H  
ATOM    690 HG22 VAL A  45       9.537 -13.744 -18.821  1.00 94.39           H  
ATOM    691 HG23 VAL A  45       8.982 -12.310 -19.731  1.00 94.39           H  
ATOM    692  N   ALA A  46      14.111 -13.078 -19.896  1.00 95.79           N  
ATOM    693  H   ALA A  46      13.920 -13.491 -18.994  1.00 95.79           H  
ATOM    694  CA  ALA A  46      15.482 -13.111 -20.406  1.00 95.79           C  
ATOM    695  HA  ALA A  46      15.473 -13.345 -21.471  1.00 95.79           H  
ATOM    696  C   ALA A  46      16.303 -14.183 -19.682  1.00 95.79           C  
ATOM    697  CB  ALA A  46      16.102 -11.718 -20.209  1.00 95.79           C  
ATOM    698  HB1 ALA A  46      17.129 -11.696 -20.574  1.00 95.79           H  
ATOM    699  HB2 ALA A  46      16.075 -11.461 -19.150  1.00 95.79           H  
ATOM    700  HB3 ALA A  46      15.530 -10.971 -20.760  1.00 95.79           H  
ATOM    701  O   ALA A  46      15.810 -14.870 -18.785  1.00 95.79           O  
ATOM    702  N   LYS A  47      17.585 -14.319 -20.021  1.00 95.69           N  
ATOM    703  H   LYS A  47      17.938 -13.741 -20.771  1.00 95.69           H  
ATOM    704  CA  LYS A  47      18.563 -15.031 -19.193  1.00 95.69           C  
ATOM    705  HA  LYS A  47      18.025 -15.595 -18.430  1.00 95.69           H  
ATOM    706  C   LYS A  47      19.453 -14.043 -18.453  1.00 95.69           C  
ATOM    707  CB  LYS A  47      19.383 -16.022 -20.021  1.00 95.69           C  
ATOM    708  HB2 LYS A  47      20.108 -16.501 -19.362  1.00 95.69           H  
ATOM    709  HB3 LYS A  47      19.920 -15.488 -20.805  1.00 95.69           H  
ATOM    710  O   LYS A  47      19.844 -13.023 -19.000  1.00 95.69           O  
ATOM    711  CG  LYS A  47      18.492 -17.090 -20.660  1.00 95.69           C  
ATOM    712  HG2 LYS A  47      17.922 -16.647 -21.477  1.00 95.69           H  
ATOM    713  HG3 LYS A  47      17.797 -17.476 -19.914  1.00 95.69           H  
ATOM    714  CD  LYS A  47      19.335 -18.250 -21.191  1.00 95.69           C  
ATOM    715  HD2 LYS A  47      20.069 -17.877 -21.905  1.00 95.69           H  
ATOM    716  HD3 LYS A  47      19.851 -18.721 -20.354  1.00 95.69           H  
ATOM    717  CE  LYS A  47      18.398 -19.261 -21.854  1.00 95.69           C  
ATOM    718  HE2 LYS A  47      17.605 -19.506 -21.147  1.00 95.69           H  
ATOM    719  HE3 LYS A  47      17.924 -18.786 -22.713  1.00 95.69           H  
ATOM    720  NZ  LYS A  47      19.116 -20.493 -22.259  1.00 95.69           N  
ATOM    721  HZ1 LYS A  47      19.874 -20.275 -22.891  1.00 95.69           H  
ATOM    722  HZ2 LYS A  47      19.489 -20.955 -21.442  1.00 95.69           H  
ATOM    723  HZ3 LYS A  47      18.473 -21.129 -22.709  1.00 95.69           H  
ATOM    724  N   VAL A  48      19.814 -14.383 -17.222  1.00 94.28           N  
ATOM    725  H   VAL A  48      19.412 -15.218 -16.819  1.00 94.28           H  
ATOM    726  CA  VAL A  48      20.804 -13.636 -16.434  1.00 94.28           C  
ATOM    727  HA  VAL A  48      21.373 -12.988 -17.101  1.00 94.28           H  
ATOM    728  C   VAL A  48      21.795 -14.599 -15.797  1.00 94.28           C  
ATOM    729  CB  VAL A  48      20.156 -12.718 -15.376  1.00 94.28           C  
ATOM    730  HB  VAL A  48      20.951 -12.192 -14.848  1.00 94.28           H  
ATOM    731  O   VAL A  48      21.444 -15.733 -15.445  1.00 94.28           O  
ATOM    732  CG1 VAL A  48      19.244 -11.667 -16.000  1.00 94.28           C  
ATOM    733 HG11 VAL A  48      18.858 -10.999 -15.230  1.00 94.28           H  
ATOM    734 HG12 VAL A  48      18.410 -12.133 -16.524  1.00 94.28           H  
ATOM    735 HG13 VAL A  48      19.824 -11.066 -16.701  1.00 94.28           H  
ATOM    736  CG2 VAL A  48      19.339 -13.492 -14.344  1.00 94.28           C  
ATOM    737 HG21 VAL A  48      18.823 -12.788 -13.691  1.00 94.28           H  
ATOM    738 HG22 VAL A  48      18.616 -14.130 -14.853  1.00 94.28           H  
ATOM    739 HG23 VAL A  48      20.029 -14.095 -13.755  1.00 94.28           H  
ATOM    740  N   GLU A  49      23.035 -14.153 -15.630  1.00 92.22           N  
ATOM    741  H   GLU A  49      23.272 -13.226 -15.955  1.00 92.22           H  
ATOM    742  CA  GLU A  49      24.032 -14.875 -14.843  1.00 92.22           C  
ATOM    743  HA  GLU A  49      24.034 -15.924 -15.138  1.00 92.22           H  
ATOM    744  C   GLU A  49      23.657 -14.790 -13.356  1.00 92.22           C  
ATOM    745  CB  GLU A  49      25.443 -14.313 -15.091  1.00 92.22           C  
ATOM    746  HB2 GLU A  49      25.443 -13.237 -14.916  1.00 92.22           H  
ATOM    747  HB3 GLU A  49      26.117 -14.781 -14.374  1.00 92.22           H  
ATOM    748  O   GLU A  49      23.706 -13.722 -12.747  1.00 92.22           O  
ATOM    749  CG  GLU A  49      25.963 -14.602 -16.509  1.00 92.22           C  
ATOM    750  HG2 GLU A  49      25.337 -14.079 -17.231  1.00 92.22           H  
ATOM    751  HG3 GLU A  49      25.871 -15.674 -16.686  1.00 92.22           H  
ATOM    752  CD  GLU A  49      27.436 -14.201 -16.721  1.00 92.22           C  
ATOM    753  OE1 GLU A  49      27.968 -14.528 -17.803  1.00 92.22           O  
ATOM    754  OE2 GLU A  49      28.073 -13.649 -15.787  1.00 92.22           O  
ATOM    755  N   LYS A  50      23.272 -15.920 -12.745  1.00 83.59           N  
ATOM    756  H   LYS A  50      23.233 -16.764 -13.298  1.00 83.59           H  
ATOM    757  CA  LYS A  50      23.063 -16.003 -11.290  1.00 83.59           C  
ATOM    758  HA  LYS A  50      23.163 -14.997 -10.883  1.00 83.59           H  
ATOM    759  C   LYS A  50      24.168 -16.818 -10.628  1.00 83.59           C  
ATOM    760  CB  LYS A  50      21.646 -16.491 -10.912  1.00 83.59           C  
ATOM    761  HB2 LYS A  50      21.596 -16.589  -9.827  1.00 83.59           H  
ATOM    762  HB3 LYS A  50      21.461 -17.467 -11.359  1.00 83.59           H  
ATOM    763  O   LYS A  50      24.636 -17.824 -11.163  1.00 83.59           O  
ATOM    764  CG  LYS A  50      20.562 -15.497 -11.364  1.00 83.59           C  
ATOM    765  HG2 LYS A  50      20.400 -15.675 -12.427  1.00 83.59           H  
ATOM    766  HG3 LYS A  50      20.943 -14.484 -11.232  1.00 83.59           H  
ATOM    767  CD  LYS A  50      19.198 -15.592 -10.645  1.00 83.59           C  
ATOM    768  HD2 LYS A  50      19.346 -15.533  -9.567  1.00 83.59           H  
ATOM    769  HD3 LYS A  50      18.711 -16.532 -10.908  1.00 83.59           H  
ATOM    770  CE  LYS A  50      18.346 -14.395 -11.119  1.00 83.59           C  
ATOM    771  HE2 LYS A  50      18.296 -14.432 -12.207  1.00 83.59           H  
ATOM    772  HE3 LYS A  50      18.877 -13.476 -10.872  1.00 83.59           H  
ATOM    773  NZ  LYS A  50      16.961 -14.321 -10.577  1.00 83.59           N  
ATOM    774  HZ1 LYS A  50      16.512 -13.499 -10.954  1.00 83.59           H  
ATOM    775  HZ2 LYS A  50      16.400 -15.104 -10.882  1.00 83.59           H  
ATOM    776  HZ3 LYS A  50      16.950 -14.221  -9.572  1.00 83.59           H  
ATOM    777  N   ASN A  51      24.476 -16.428  -9.390  1.00 77.86           N  
ATOM    778  H   ASN A  51      24.024 -15.586  -9.067  1.00 77.86           H  
ATOM    779  CA  ASN A  51      25.469 -17.037  -8.500  1.00 77.86           C  
ATOM    780  HA  ASN A  51      25.373 -16.528  -7.540  1.00 77.86           H  
ATOM    781  C   ASN A  51      26.926 -16.841  -8.949  1.00 77.86           C  
ATOM    782  CB  ASN A  51      25.135 -18.526  -8.260  1.00 77.86           C  
ATOM    783  HB2 ASN A  51      25.342 -19.098  -9.164  1.00 77.86           H  
ATOM    784  HB3 ASN A  51      25.773 -18.923  -7.470  1.00 77.86           H  
ATOM    785  O   ASN A  51      27.215 -16.480 -10.085  1.00 77.86           O  
ATOM    786  CG  ASN A  51      23.700 -18.771  -7.839  1.00 77.86           C  
ATOM    787  ND2 ASN A  51      23.148 -19.916  -8.164  1.00 77.86           N  
ATOM    788 HD21 ASN A  51      23.687 -20.601  -8.674  1.00 77.86           H  
ATOM    789 HD22 ASN A  51      22.288 -20.122  -7.677  1.00 77.86           H  
ATOM    790  OD1 ASN A  51      23.066 -17.973  -7.174  1.00 77.86           O  
ATOM    791  N   LYS A  52      27.865 -17.151  -8.044  1.00 79.75           N  
ATOM    792  H   LYS A  52      27.562 -17.428  -7.122  1.00 79.75           H  
ATOM    793  CA  LYS A  52      29.316 -17.070  -8.304  1.00 79.75           C  
ATOM    794  HA  LYS A  52      29.579 -16.039  -8.543  1.00 79.75           H  
ATOM    795  C   LYS A  52      29.771 -17.894  -9.518  1.00 79.75           C  
ATOM    796  CB  LYS A  52      30.104 -17.514  -7.059  1.00 79.75           C  
ATOM    797  HB2 LYS A  52      31.159 -17.563  -7.330  1.00 79.75           H  
ATOM    798  HB3 LYS A  52      29.788 -18.515  -6.765  1.00 79.75           H  
ATOM    799  O   LYS A  52      30.755 -17.539 -10.148  1.00 79.75           O  
ATOM    800  CG  LYS A  52      29.963 -16.556  -5.864  1.00 79.75           C  
ATOM    801  HG2 LYS A  52      28.934 -16.566  -5.504  1.00 79.75           H  
ATOM    802  HG3 LYS A  52      30.217 -15.546  -6.185  1.00 79.75           H  
ATOM    803  CD  LYS A  52      30.908 -16.976  -4.726  1.00 79.75           C  
ATOM    804  HD2 LYS A  52      31.930 -16.986  -5.105  1.00 79.75           H  
ATOM    805  HD3 LYS A  52      30.647 -17.981  -4.395  1.00 79.75           H  
ATOM    806  CE  LYS A  52      30.819 -16.003  -3.542  1.00 79.75           C  
ATOM    807  HE2 LYS A  52      29.801 -16.015  -3.152  1.00 79.75           H  
ATOM    808  HE3 LYS A  52      31.024 -14.997  -3.906  1.00 79.75           H  
ATOM    809  NZ  LYS A  52      31.784 -16.354  -2.466  1.00 79.75           N  
ATOM    810  HZ1 LYS A  52      32.732 -16.325  -2.814  1.00 79.75           H  
ATOM    811  HZ2 LYS A  52      31.721 -15.700  -1.699  1.00 79.75           H  
ATOM    812  HZ3 LYS A  52      31.611 -17.281  -2.106  1.00 79.75           H  
ATOM    813  N   ALA A  53      29.050 -18.967  -9.849  1.00 82.43           N  
ATOM    814  H   ALA A  53      28.240 -19.183  -9.286  1.00 82.43           H  
ATOM    815  CA  ALA A  53      29.346 -19.844 -10.982  1.00 82.43           C  
ATOM    816  HA  ALA A  53      30.427 -19.957 -11.057  1.00 82.43           H  
ATOM    817  C   ALA A  53      28.874 -19.300 -12.347  1.00 82.43           C  
ATOM    818  CB  ALA A  53      28.748 -21.226 -10.676  1.00 82.43           C  
ATOM    819  HB1 ALA A  53      27.661 -21.163 -10.622  1.00 82.43           H  
ATOM    820  HB2 ALA A  53      29.142 -21.603  -9.732  1.00 82.43           H  
ATOM    821  HB3 ALA A  53      29.023 -21.924 -11.467  1.00 82.43           H  
ATOM    822  O   ALA A  53      28.999 -20.015 -13.336  1.00 82.43           O  
ATOM    823  N   LYS A  54      28.299 -18.085 -12.405  1.00 83.07           N  
ATOM    824  H   LYS A  54      28.222 -17.547 -11.554  1.00 83.07           H  
ATOM    825  CA  LYS A  54      27.810 -17.437 -13.640  1.00 83.07           C  
ATOM    826  HA  LYS A  54      27.199 -16.581 -13.352  1.00 83.07           H  
ATOM    827  C   LYS A  54      26.886 -18.321 -14.485  1.00 83.07           C  
ATOM    828  CB  LYS A  54      28.985 -16.895 -14.463  1.00 83.07           C  
ATOM    829  HB2 LYS A  54      29.652 -17.711 -14.739  1.00 83.07           H  
ATOM    830  HB3 LYS A  54      28.587 -16.463 -15.381  1.00 83.07           H  
ATOM    831  O   LYS A  54      26.898 -18.293 -15.711  1.00 83.07           O  
ATOM    832  CG  LYS A  54      29.775 -15.805 -13.733  1.00 83.07           C  
ATOM    833  HG2 LYS A  54      29.088 -15.020 -13.415  1.00 83.07           H  
ATOM    834  HG3 LYS A  54      30.287 -16.217 -12.863  1.00 83.07           H  
ATOM    835  CD  LYS A  54      30.796 -15.225 -14.713  1.00 83.07           C  
ATOM    836  HD2 LYS A  54      30.282 -14.988 -15.645  1.00 83.07           H  
ATOM    837  HD3 LYS A  54      31.569 -15.963 -14.925  1.00 83.07           H  
ATOM    838  CE  LYS A  54      31.419 -13.948 -14.158  1.00 83.07           C  
ATOM    839  HE2 LYS A  54      32.179 -14.200 -13.419  1.00 83.07           H  
ATOM    840  HE3 LYS A  54      30.629 -13.374 -13.675  1.00 83.07           H  
ATOM    841  NZ  LYS A  54      31.978 -13.153 -15.273  1.00 83.07           N  
ATOM    842  HZ1 LYS A  54      32.353 -12.271 -14.956  1.00 83.07           H  
ATOM    843  HZ2 LYS A  54      32.680 -13.672 -15.781  1.00 83.07           H  
ATOM    844  HZ3 LYS A  54      31.226 -12.956 -15.918  1.00 83.07           H  
ATOM    845  N   GLN A  55      26.067 -19.139 -13.829  1.00 88.19           N  
ATOM    846  H   GLN A  55      26.001 -19.050 -12.825  1.00 88.19           H  
ATOM    847  CA  GLN A  55      25.137 -19.999 -14.548  1.00 88.19           C  
ATOM    848  HA  GLN A  55      25.662 -20.460 -15.385  1.00 88.19           H  
ATOM    849  C   GLN A  55      23.998 -19.156 -15.112  1.00 88.19           C  
ATOM    850  CB  GLN A  55      24.608 -21.116 -13.648  1.00 88.19           C  
ATOM    851  HB2 GLN A  55      24.264 -20.690 -12.705  1.00 88.19           H  
ATOM    852  HB3 GLN A  55      23.761 -21.591 -14.143  1.00 88.19           H  
ATOM    853  O   GLN A  55      23.320 -18.437 -14.371  1.00 88.19           O  
ATOM    854  CG  GLN A  55      25.675 -22.186 -13.383  1.00 88.19           C  
ATOM    855  HG2 GLN A  55      26.536 -21.737 -12.887  1.00 88.19           H  
ATOM    856  HG3 GLN A  55      26.009 -22.602 -14.334  1.00 88.19           H  
ATOM    857  CD  GLN A  55      25.149 -23.323 -12.513  1.00 88.19           C  
ATOM    858  NE2 GLN A  55      25.903 -24.390 -12.368  1.00 88.19           N  
ATOM    859 HE21 GLN A  55      26.780 -24.470 -12.862  1.00 88.19           H  
ATOM    860 HE22 GLN A  55      25.522 -25.152 -11.825  1.00 88.19           H  
ATOM    861  OE1 GLN A  55      24.071 -23.265 -11.932  1.00 88.19           O  
ATOM    862  N   LEU A  56      23.765 -19.288 -16.416  1.00 92.22           N  
ATOM    863  H   LEU A  56      24.410 -19.835 -16.969  1.00 92.22           H  
ATOM    864  CA  LEU A  56      22.652 -18.639 -17.092  1.00 92.22           C  
ATOM    865  HA  LEU A  56      22.615 -17.594 -16.784  1.00 92.22           H  
ATOM    866  C   LEU A  56      21.334 -19.277 -16.673  1.00 92.22           C  
ATOM    867  CB  LEU A  56      22.837 -18.717 -18.614  1.00 92.22           C  
ATOM    868  HB2 LEU A  56      21.926 -18.353 -19.089  1.00 92.22           H  
ATOM    869  HB3 LEU A  56      22.976 -19.759 -18.900  1.00 92.22           H  
ATOM    870  O   LEU A  56      21.092 -20.458 -16.928  1.00 92.22           O  
ATOM    871  CG  LEU A  56      24.018 -17.888 -19.137  1.00 92.22           C  
ATOM    872  HG  LEU A  56      24.943 -18.233 -18.673  1.00 92.22           H  
ATOM    873  CD1 LEU A  56      24.127 -18.107 -20.647  1.00 92.22           C  
ATOM    874 HD11 LEU A  56      23.196 -17.827 -21.141  1.00 92.22           H  
ATOM    875 HD12 LEU A  56      24.357 -19.153 -20.850  1.00 92.22           H  
ATOM    876 HD13 LEU A  56      24.942 -17.495 -21.035  1.00 92.22           H  
ATOM    877  CD2 LEU A  56      23.824 -16.407 -18.819  1.00 92.22           C  
ATOM    878 HD21 LEU A  56      22.860 -16.046 -19.177  1.00 92.22           H  
ATOM    879 HD22 LEU A  56      23.889 -16.235 -17.744  1.00 92.22           H  
ATOM    880 HD23 LEU A  56      24.636 -15.834 -19.266  1.00 92.22           H  
ATOM    881  N   LYS A  57      20.462 -18.476 -16.065  1.00 93.73           N  
ATOM    882  H   LYS A  57      20.743 -17.525 -15.876  1.00 93.73           H  
ATOM    883  CA  LYS A  57      19.108 -18.888 -15.700  1.00 93.73           C  
ATOM    884  HA  LYS A  57      18.935 -19.911 -16.036  1.00 93.73           H  
ATOM    885  C   LYS A  57      18.095 -18.013 -16.404  1.00 93.73           C  
ATOM    886  CB  LYS A  57      18.922 -18.847 -14.179  1.00 93.73           C  
ATOM    887  HB2 LYS A  57      17.877 -19.057 -13.954  1.00 93.73           H  
ATOM    888  HB3 LYS A  57      19.169 -17.855 -13.801  1.00 93.73           H  
ATOM    889  O   LYS A  57      18.241 -16.794 -16.408  1.00 93.73           O  
ATOM    890  CG  LYS A  57      19.807 -19.901 -13.503  1.00 93.73           C  
ATOM    891  HG2 LYS A  57      19.678 -20.855 -14.015  1.00 93.73           H  
ATOM    892  HG3 LYS A  57      20.853 -19.604 -13.577  1.00 93.73           H  
ATOM    893  CD  LYS A  57      19.435 -20.084 -12.031  1.00 93.73           C  
ATOM    894  HD2 LYS A  57      18.385 -20.368 -11.963  1.00 93.73           H  
ATOM    895  HD3 LYS A  57      19.600 -19.150 -11.492  1.00 93.73           H  
ATOM    896  CE  LYS A  57      20.316 -21.195 -11.455  1.00 93.73           C  
ATOM    897  HE2 LYS A  57      20.256 -22.059 -12.117  1.00 93.73           H  
ATOM    898  HE3 LYS A  57      21.353 -20.859 -11.461  1.00 93.73           H  
ATOM    899  NZ  LYS A  57      19.896 -21.583 -10.088  1.00 93.73           N  
ATOM    900  HZ1 LYS A  57      20.487 -22.333  -9.757  1.00 93.73           H  
ATOM    901  HZ2 LYS A  57      19.965 -20.797  -9.457  1.00 93.73           H  
ATOM    902  HZ3 LYS A  57      18.946 -21.924 -10.103  1.00 93.73           H  
ATOM    903  N   THR A  58      17.064 -18.645 -16.954  1.00 93.57           N  
ATOM    904  H   THR A  58      17.025 -19.654 -16.941  1.00 93.57           H  
ATOM    905  CA  THR A  58      15.886 -17.928 -17.436  1.00 93.57           C  
ATOM    906  HA  THR A  58      16.209 -17.156 -18.135  1.00 93.57           H  
ATOM    907  C   THR A  58      15.196 -17.263 -16.252  1.00 93.57           C  
ATOM    908  CB  THR A  58      14.918 -18.853 -18.181  1.00 93.57           C  
ATOM    909  HB  THR A  58      14.511 -19.592 -17.491  1.00 93.57           H  
ATOM    910  O   THR A  58      14.984 -17.889 -15.210  1.00 93.57           O  
ATOM    911  CG2 THR A  58      13.767 -18.086 -18.831  1.00 93.57           C  
ATOM    912 HG21 THR A  58      14.153 -17.309 -19.489  1.00 93.57           H  
ATOM    913 HG22 THR A  58      13.139 -18.766 -19.407  1.00 93.57           H  
ATOM    914 HG23 THR A  58      13.145 -17.620 -18.067  1.00 93.57           H  
ATOM    915  OG1 THR A  58      15.601 -19.526 -19.221  1.00 93.57           O  
ATOM    916  HG1 THR A  58      14.913 -19.802 -19.831  1.00 93.57           H  
ATOM    917  N   VAL A  59      14.873 -15.989 -16.412  1.00 92.16           N  
ATOM    918  H   VAL A  59      15.082 -15.548 -17.296  1.00 92.16           H  
ATOM    919  CA  VAL A  59      14.119 -15.181 -15.464  1.00 92.16           C  
ATOM    920  HA  VAL A  59      13.755 -15.822 -14.661  1.00 92.16           H  
ATOM    921  C   VAL A  59      12.899 -14.605 -16.161  1.00 92.16           C  
ATOM    922  CB  VAL A  59      14.972 -14.069 -14.823  1.00 92.16           C  
ATOM    923  HB  VAL A  59      14.321 -13.476 -14.181  1.00 92.16           H  
ATOM    924  O   VAL A  59      12.945 -14.279 -17.342  1.00 92.16           O  
ATOM    925  CG1 VAL A  59      16.048 -14.697 -13.930  1.00 92.16           C  
ATOM    926 HG11 VAL A  59      16.593 -13.889 -13.441  1.00 92.16           H  
ATOM    927 HG12 VAL A  59      16.728 -15.296 -14.536  1.00 92.16           H  
ATOM    928 HG13 VAL A  59      15.572 -15.333 -13.185  1.00 92.16           H  
ATOM    929  CG2 VAL A  59      15.641 -13.121 -15.825  1.00 92.16           C  
ATOM    930 HG21 VAL A  59      14.890 -12.651 -16.460  1.00 92.16           H  
ATOM    931 HG22 VAL A  59      16.162 -12.329 -15.286  1.00 92.16           H  
ATOM    932 HG23 VAL A  59      16.354 -13.658 -16.450  1.00 92.16           H  
ATOM    933  N   LYS A  60      11.818 -14.501 -15.396  1.00 91.90           N  
ATOM    934  H   LYS A  60      11.893 -14.825 -14.442  1.00 91.90           H  
ATOM    935  CA  LYS A  60      10.623 -13.713 -15.676  1.00 91.90           C  
ATOM    936  HA  LYS A  60      10.764 -13.101 -16.567  1.00 91.90           H  
ATOM    937  C   LYS A  60      10.496 -12.817 -14.453  1.00 91.90           C  
ATOM    938  CB  LYS A  60       9.435 -14.672 -15.891  1.00 91.90           C  
ATOM    939  HB2 LYS A  60       9.677 -15.326 -16.729  1.00 91.90           H  
ATOM    940  HB3 LYS A  60       9.318 -15.293 -15.003  1.00 91.90           H  
ATOM    941  O   LYS A  60      10.386 -13.347 -13.350  1.00 91.90           O  
ATOM    942  CG  LYS A  60       8.092 -13.982 -16.190  1.00 91.90           C  
ATOM    943  HG2 LYS A  60       8.180 -13.363 -17.082  1.00 91.90           H  
ATOM    944  HG3 LYS A  60       7.826 -13.341 -15.349  1.00 91.90           H  
ATOM    945  CD  LYS A  60       6.979 -15.029 -16.394  1.00 91.90           C  
ATOM    946  HD2 LYS A  60       7.243 -15.681 -17.227  1.00 91.90           H  
ATOM    947  HD3 LYS A  60       6.903 -15.634 -15.490  1.00 91.90           H  
ATOM    948  CE  LYS A  60       5.612 -14.387 -16.677  1.00 91.90           C  
ATOM    949  HE2 LYS A  60       5.442 -13.593 -15.949  1.00 91.90           H  
ATOM    950  HE3 LYS A  60       5.627 -13.924 -17.663  1.00 91.90           H  
ATOM    951  NZ  LYS A  60       4.489 -15.365 -16.581  1.00 91.90           N  
ATOM    952  HZ1 LYS A  60       4.424 -15.989 -17.373  1.00 91.90           H  
ATOM    953  HZ2 LYS A  60       3.616 -14.871 -16.469  1.00 91.90           H  
ATOM    954  HZ3 LYS A  60       4.495 -15.923 -15.739  1.00 91.90           H  
ATOM    955  N   GLU A  61      10.650 -11.509 -14.593  1.00 91.62           N  
ATOM    956  H   GLU A  61      10.815 -11.123 -15.511  1.00 91.62           H  
ATOM    957  CA  GLU A  61      10.659 -10.597 -13.443  1.00 91.62           C  
ATOM    958  HA  GLU A  61       9.930 -10.962 -12.720  1.00 91.62           H  
ATOM    959  C   GLU A  61      10.204  -9.192 -13.824  1.00 91.62           C  
ATOM    960  CB  GLU A  61      12.030 -10.593 -12.728  1.00 91.62           C  
ATOM    961  HB2 GLU A  61      12.207 -11.603 -12.356  1.00 91.62           H  
ATOM    962  HB3 GLU A  61      11.969  -9.937 -11.860  1.00 91.62           H  
ATOM    963  O   GLU A  61      10.259  -8.807 -14.992  1.00 91.62           O  
ATOM    964  CG  GLU A  61      13.237 -10.166 -13.580  1.00 91.62           C  
ATOM    965  HG2 GLU A  61      13.263 -10.768 -14.488  1.00 91.62           H  
ATOM    966  HG3 GLU A  61      13.109  -9.123 -13.868  1.00 91.62           H  
ATOM    967  CD  GLU A  61      14.583 -10.345 -12.845  1.00 91.62           C  
ATOM    968  OE1 GLU A  61      15.522  -9.584 -13.166  1.00 91.62           O  
ATOM    969  OE2 GLU A  61      14.731 -11.280 -12.011  1.00 91.62           O  
ATOM    970  N   LEU A  62       9.735  -8.431 -12.832  1.00 92.26           N  
ATOM    971  H   LEU A  62       9.770  -8.772 -11.882  1.00 92.26           H  
ATOM    972  CA  LEU A  62       9.505  -7.008 -13.024  1.00 92.26           C  
ATOM    973  HA  LEU A  62       9.209  -6.858 -14.062  1.00 92.26           H  
ATOM    974  C   LEU A  62      10.806  -6.245 -12.789  1.00 92.26           C  
ATOM    975  CB  LEU A  62       8.371  -6.471 -12.139  1.00 92.26           C  
ATOM    976  HB2 LEU A  62       8.238  -5.416 -12.378  1.00 92.26           H  
ATOM    977  HB3 LEU A  62       8.702  -6.529 -11.102  1.00 92.26           H  
ATOM    978  O   LEU A  62      11.504  -6.482 -11.804  1.00 92.26           O  
ATOM    979  CG  LEU A  62       7.015  -7.182 -12.299  1.00 92.26           C  
ATOM    980  HG  LEU A  62       7.098  -8.220 -11.979  1.00 92.26           H  
ATOM    981  CD1 LEU A  62       5.942  -6.501 -11.447  1.00 92.26           C  
ATOM    982 HD11 LEU A  62       5.836  -5.458 -11.745  1.00 92.26           H  
ATOM    983 HD12 LEU A  62       6.217  -6.558 -10.394  1.00 92.26           H  
ATOM    984 HD13 LEU A  62       4.989  -7.011 -11.589  1.00 92.26           H  
ATOM    985  CD2 LEU A  62       6.562  -7.145 -13.755  1.00 92.26           C  
ATOM    986 HD21 LEU A  62       7.162  -7.849 -14.332  1.00 92.26           H  
ATOM    987 HD22 LEU A  62       6.714  -6.149 -14.171  1.00 92.26           H  
ATOM    988 HD23 LEU A  62       5.519  -7.448 -13.843  1.00 92.26           H  
ATOM    989  N   VAL A  63      11.094  -5.287 -13.661  1.00 93.72           N  
ATOM    990  H   VAL A  63      10.497  -5.206 -14.472  1.00 93.72           H  
ATOM    991  CA  VAL A  63      12.244  -4.387 -13.566  1.00 93.72           C  
ATOM    992  HA  VAL A  63      12.810  -4.623 -12.665  1.00 93.72           H  
ATOM    993  C   VAL A  63      11.731  -2.960 -13.453  1.00 93.72           C  
ATOM    994  CB  VAL A  63      13.195  -4.562 -14.763  1.00 93.72           C  
ATOM    995  HB  VAL A  63      12.681  -4.279 -15.681  1.00 93.72           H  
ATOM    996  O   VAL A  63      10.862  -2.536 -14.210  1.00 93.72           O  
ATOM    997  CG1 VAL A  63      14.437  -3.674 -14.618  1.00 93.72           C  
ATOM    998 HG11 VAL A  63      14.970  -3.917 -13.699  1.00 93.72           H  
ATOM    999 HG12 VAL A  63      15.102  -3.847 -15.465  1.00 93.72           H  
ATOM   1000 HG13 VAL A  63      14.159  -2.620 -14.623  1.00 93.72           H  
ATOM   1001  CG2 VAL A  63      13.654  -6.019 -14.893  1.00 93.72           C  
ATOM   1002 HG21 VAL A  63      12.806  -6.668 -15.115  1.00 93.72           H  
ATOM   1003 HG22 VAL A  63      14.365  -6.112 -15.714  1.00 93.72           H  
ATOM   1004 HG23 VAL A  63      14.126  -6.351 -13.969  1.00 93.72           H  
ATOM   1005  N   GLY A  64      12.227  -2.212 -12.469  1.00 94.21           N  
ATOM   1006  H   GLY A  64      12.983  -2.591 -11.917  1.00 94.21           H  
ATOM   1007  CA  GLY A  64      11.846  -0.817 -12.275  1.00 94.21           C  
ATOM   1008  HA2 GLY A  64      10.784  -0.683 -12.482  1.00 94.21           H  
ATOM   1009  HA3 GLY A  64      12.037  -0.525 -11.242  1.00 94.21           H  
ATOM   1010  C   GLY A  64      12.664   0.091 -13.184  1.00 94.21           C  
ATOM   1011  O   GLY A  64      13.884   0.129 -13.056  1.00 94.21           O  
ATOM   1012  N   ILE A  65      11.999   0.858 -14.045  1.00 94.97           N  
ATOM   1013  H   ILE A  65      10.992   0.799 -14.079  1.00 94.97           H  
ATOM   1014  CA  ILE A  65      12.643   1.890 -14.859  1.00 94.97           C  
ATOM   1015  HA  ILE A  65      13.691   1.630 -15.009  1.00 94.97           H  
ATOM   1016  C   ILE A  65      12.596   3.197 -14.084  1.00 94.97           C  
ATOM   1017  CB  ILE A  65      11.987   1.990 -16.251  1.00 94.97           C  
ATOM   1018  HB  ILE A  65      10.945   2.280 -16.124  1.00 94.97           H  
ATOM   1019  O   ILE A  65      11.523   3.678 -13.714  1.00 94.97           O  
ATOM   1020  CG1 ILE A  65      12.006   0.636 -16.999  1.00 94.97           C  
ATOM   1021 HG12 ILE A  65      11.350  -0.067 -16.484  1.00 94.97           H  
ATOM   1022 HG13 ILE A  65      11.598   0.780 -17.999  1.00 94.97           H  
ATOM   1023  CG2 ILE A  65      12.675   3.077 -17.094  1.00 94.97           C  
ATOM   1024 HG21 ILE A  65      12.508   4.062 -16.657  1.00 94.97           H  
ATOM   1025 HG22 ILE A  65      12.255   3.078 -18.100  1.00 94.97           H  
ATOM   1026 HG23 ILE A  65      13.748   2.897 -17.166  1.00 94.97           H  
ATOM   1027  CD1 ILE A  65      13.393  -0.014 -17.139  1.00 94.97           C  
ATOM   1028 HD11 ILE A  65      13.792  -0.289 -16.163  1.00 94.97           H  
ATOM   1029 HD12 ILE A  65      13.310  -0.919 -17.740  1.00 94.97           H  
ATOM   1030 HD13 ILE A  65      14.083   0.664 -17.642  1.00 94.97           H  
ATOM   1031  N   THR A  66      13.762   3.756 -13.776  1.00 93.29           N  
ATOM   1032  H   THR A  66      14.607   3.340 -14.141  1.00 93.29           H  
ATOM   1033  CA  THR A  66      13.872   5.012 -13.025  1.00 93.29           C  
ATOM   1034  HA  THR A  66      13.137   5.003 -12.219  1.00 93.29           H  
ATOM   1035  C   THR A  66      13.539   6.211 -13.906  1.00 93.29           C  
ATOM   1036  CB  THR A  66      15.243   5.171 -12.359  1.00 93.29           C  
ATOM   1037  HB  THR A  66      15.175   6.023 -11.683  1.00 93.29           H  
ATOM   1038  O   THR A  66      13.592   6.122 -15.130  1.00 93.29           O  
ATOM   1039  CG2 THR A  66      15.666   3.947 -11.548  1.00 93.29           C  
ATOM   1040 HG21 THR A  66      15.694   3.056 -12.175  1.00 93.29           H  
ATOM   1041 HG22 THR A  66      14.969   3.790 -10.724  1.00 93.29           H  
ATOM   1042 HG23 THR A  66      16.669   4.106 -11.153  1.00 93.29           H  
ATOM   1043  OG1 THR A  66      16.244   5.458 -13.299  1.00 93.29           O  
ATOM   1044  HG1 THR A  66      16.768   4.671 -13.469  1.00 93.29           H  
ATOM   1045  N   ILE A  67      13.201   7.356 -13.306  1.00 91.97           N  
ATOM   1046  H   ILE A  67      13.100   7.380 -12.301  1.00 91.97           H  
ATOM   1047  CA  ILE A  67      12.973   8.585 -14.085  1.00 91.97           C  
ATOM   1048  HA  ILE A  67      12.193   8.384 -14.819  1.00 91.97           H  
ATOM   1049  C   ILE A  67      14.225   8.966 -14.896  1.00 91.97           C  
ATOM   1050  CB  ILE A  67      12.487   9.741 -13.178  1.00 91.97           C  
ATOM   1051  HB  ILE A  67      13.205   9.884 -12.371  1.00 91.97           H  
ATOM   1052  O   ILE A  67      14.089   9.394 -16.038  1.00 91.97           O  
ATOM   1053  CG1 ILE A  67      11.103   9.411 -12.569  1.00 91.97           C  
ATOM   1054 HG12 ILE A  67      11.142   8.438 -12.079  1.00 91.97           H  
ATOM   1055 HG13 ILE A  67      10.362   9.349 -13.366  1.00 91.97           H  
ATOM   1056  CG2 ILE A  67      12.395  11.043 -13.994  1.00 91.97           C  
ATOM   1057 HG21 ILE A  67      11.946  11.845 -13.409  1.00 91.97           H  
ATOM   1058 HG22 ILE A  67      11.796  10.886 -14.891  1.00 91.97           H  
ATOM   1059 HG23 ILE A  67      13.390  11.377 -14.292  1.00 91.97           H  
ATOM   1060  CD1 ILE A  67      10.612  10.424 -11.527  1.00 91.97           C  
ATOM   1061 HD11 ILE A  67      11.407  10.633 -10.810  1.00 91.97           H  
ATOM   1062 HD12 ILE A  67       9.754  10.012 -10.997  1.00 91.97           H  
ATOM   1063 HD13 ILE A  67      10.303  11.352 -12.007  1.00 91.97           H  
ATOM   1064  N   TYR A  68      15.424   8.758 -14.341  1.00 90.31           N  
ATOM   1065  H   TYR A  68      15.469   8.369 -13.411  1.00 90.31           H  
ATOM   1066  CA  TYR A  68      16.692   9.009 -15.036  1.00 90.31           C  
ATOM   1067  HA  TYR A  68      16.681  10.019 -15.448  1.00 90.31           H  
ATOM   1068  C   TYR A  68      16.924   8.050 -16.210  1.00 90.31           C  
ATOM   1069  CB  TYR A  68      17.850   8.901 -14.036  1.00 90.31           C  
ATOM   1070  HB2 TYR A  68      17.823   7.924 -13.554  1.00 90.31           H  
ATOM   1071  HB3 TYR A  68      18.789   8.959 -14.587  1.00 90.31           H  
ATOM   1072  O   TYR A  68      17.402   8.469 -17.260  1.00 90.31           O  
ATOM   1073  CG  TYR A  68      17.859   9.990 -12.982  1.00 90.31           C  
ATOM   1074  CD1 TYR A  68      18.356  11.267 -13.305  1.00 90.31           C  
ATOM   1075  HD1 TYR A  68      18.728  11.460 -14.301  1.00 90.31           H  
ATOM   1076  CD2 TYR A  68      17.376   9.731 -11.686  1.00 90.31           C  
ATOM   1077  HD2 TYR A  68      16.991   8.751 -11.447  1.00 90.31           H  
ATOM   1078  CE1 TYR A  68      18.388  12.282 -12.330  1.00 90.31           C  
ATOM   1079  HE1 TYR A  68      18.783  13.256 -12.579  1.00 90.31           H  
ATOM   1080  CE2 TYR A  68      17.402  10.743 -10.708  1.00 90.31           C  
ATOM   1081  HE2 TYR A  68      17.033  10.558  -9.710  1.00 90.31           H  
ATOM   1082  OH  TYR A  68      17.950  12.985 -10.074  1.00 90.31           O  
ATOM   1083  HH  TYR A  68      18.384  13.782 -10.387  1.00 90.31           H  
ATOM   1084  CZ  TYR A  68      17.917  12.017 -11.026  1.00 90.31           C  
ATOM   1085  N   ASP A  69      16.549   6.781 -16.049  1.00 94.41           N  
ATOM   1086  H   ASP A  69      16.199   6.492 -15.147  1.00 94.41           H  
ATOM   1087  CA  ASP A  69      16.774   5.742 -17.057  1.00 94.41           C  
ATOM   1088  HA  ASP A  69      17.728   5.919 -17.554  1.00 94.41           H  
ATOM   1089  C   ASP A  69      15.698   5.700 -18.147  1.00 94.41           C  
ATOM   1090  CB  ASP A  69      16.836   4.381 -16.364  1.00 94.41           C  
ATOM   1091  HB2 ASP A  69      16.826   3.603 -17.127  1.00 94.41           H  
ATOM   1092  HB3 ASP A  69      15.937   4.246 -15.762  1.00 94.41           H  
ATOM   1093  O   ASP A  69      15.915   5.092 -19.193  1.00 94.41           O  
ATOM   1094  CG  ASP A  69      18.076   4.180 -15.492  1.00 94.41           C  
ATOM   1095  OD1 ASP A  69      19.144   4.748 -15.786  1.00 94.41           O  
ATOM   1096  OD2 ASP A  69      17.958   3.368 -14.543  1.00 94.41           O  
ATOM   1097  N   LYS A  70      14.546   6.341 -17.916  1.00 94.75           N  
ATOM   1098  H   LYS A  70      14.438   6.764 -17.005  1.00 94.75           H  
ATOM   1099  CA  LYS A  70      13.374   6.290 -18.799  1.00 94.75           C  
ATOM   1100  HA  LYS A  70      12.973   5.276 -18.790  1.00 94.75           H  
ATOM   1101  C   LYS A  70      13.722   6.581 -20.260  1.00 94.75           C  
ATOM   1102  CB  LYS A  70      12.306   7.256 -18.261  1.00 94.75           C  
ATOM   1103  HB2 LYS A  70      12.036   6.966 -17.245  1.00 94.75           H  
ATOM   1104  HB3 LYS A  70      12.708   8.269 -18.242  1.00 94.75           H  
ATOM   1105  O   LYS A  70      13.357   5.802 -21.129  1.00 94.75           O  
ATOM   1106  CG  LYS A  70      11.053   7.222 -19.142  1.00 94.75           C  
ATOM   1107  HG2 LYS A  70      11.331   7.476 -20.165  1.00 94.75           H  
ATOM   1108  HG3 LYS A  70      10.650   6.210 -19.134  1.00 94.75           H  
ATOM   1109  CD  LYS A  70       9.976   8.216 -18.701  1.00 94.75           C  
ATOM   1110  HD2 LYS A  70       9.576   7.932 -17.727  1.00 94.75           H  
ATOM   1111  HD3 LYS A  70      10.409   9.215 -18.658  1.00 94.75           H  
ATOM   1112  CE  LYS A  70       8.889   8.159 -19.777  1.00 94.75           C  
ATOM   1113  HE2 LYS A  70       9.374   8.203 -20.752  1.00 94.75           H  
ATOM   1114  HE3 LYS A  70       8.401   7.185 -19.746  1.00 94.75           H  
ATOM   1115  NZ  LYS A  70       7.889   9.239 -19.685  1.00 94.75           N  
ATOM   1116  HZ1 LYS A  70       7.377   9.190 -18.816  1.00 94.75           H  
ATOM   1117  HZ2 LYS A  70       7.259   9.126 -20.466  1.00 94.75           H  
ATOM   1118  HZ3 LYS A  70       8.352  10.131 -19.793  1.00 94.75           H  
ATOM   1119  N   SER A  71      14.434   7.680 -20.519  1.00 95.62           N  
ATOM   1120  H   SER A  71      14.748   8.229 -19.731  1.00 95.62           H  
ATOM   1121  CA  SER A  71      14.787   8.098 -21.885  1.00 95.62           C  
ATOM   1122  HA  SER A  71      13.877   8.184 -22.479  1.00 95.62           H  
ATOM   1123  C   SER A  71      15.696   7.078 -22.577  1.00 95.62           C  
ATOM   1124  CB  SER A  71      15.471   9.467 -21.835  1.00 95.62           C  
ATOM   1125  HB2 SER A  71      14.830  10.170 -21.304  1.00 95.62           H  
ATOM   1126  HB3 SER A  71      16.418   9.380 -21.302  1.00 95.62           H  
ATOM   1127  O   SER A  71      15.465   6.710 -23.725  1.00 95.62           O  
ATOM   1128  OG  SER A  71      15.708   9.957 -23.136  1.00 95.62           O  
ATOM   1129  HG  SER A  71      16.259  10.742 -23.089  1.00 95.62           H  
ATOM   1130  N   SER A  72      16.702   6.573 -21.858  1.00 96.08           N  
ATOM   1131  H   SER A  72      16.837   6.881 -20.906  1.00 96.08           H  
ATOM   1132  CA  SER A  72      17.641   5.580 -22.385  1.00 96.08           C  
ATOM   1133  HA  SER A  72      18.066   5.950 -23.319  1.00 96.08           H  
ATOM   1134  C   SER A  72      16.952   4.249 -22.682  1.00 96.08           C  
ATOM   1135  CB  SER A  72      18.782   5.355 -21.390  1.00 96.08           C  
ATOM   1136  HB2 SER A  72      18.386   4.904 -20.480  1.00 96.08           H  
ATOM   1137  HB3 SER A  72      19.515   4.679 -21.830  1.00 96.08           H  
ATOM   1138  O   SER A  72      17.182   3.670 -23.738  1.00 96.08           O  
ATOM   1139  OG  SER A  72      19.404   6.587 -21.066  1.00 96.08           O  
ATOM   1140  HG  SER A  72      20.071   6.422 -20.396  1.00 96.08           H  
ATOM   1141  N   PHE A  73      16.079   3.793 -21.778  1.00 96.42           N  
ATOM   1142  H   PHE A  73      15.929   4.323 -20.932  1.00 96.42           H  
ATOM   1143  CA  PHE A  73      15.297   2.577 -21.975  1.00 96.42           C  
ATOM   1144  HA  PHE A  73      15.970   1.759 -22.232  1.00 96.42           H  
ATOM   1145  C   PHE A  73      14.312   2.711 -23.143  1.00 96.42           C  
ATOM   1146  CB  PHE A  73      14.570   2.217 -20.672  1.00 96.42           C  
ATOM   1147  HB2 PHE A  73      15.306   1.935 -19.918  1.00 96.42           H  
ATOM   1148  HB3 PHE A  73      14.036   3.094 -20.306  1.00 96.42           H  
ATOM   1149  O   PHE A  73      14.263   1.831 -23.987  1.00 96.42           O  
ATOM   1150  CG  PHE A  73      13.584   1.080 -20.854  1.00 96.42           C  
ATOM   1151  CD1 PHE A  73      12.209   1.353 -20.968  1.00 96.42           C  
ATOM   1152  HD1 PHE A  73      11.853   2.369 -20.885  1.00 96.42           H  
ATOM   1153  CD2 PHE A  73      14.051  -0.235 -21.027  1.00 96.42           C  
ATOM   1154  HD2 PHE A  73      15.110  -0.442 -20.998  1.00 96.42           H  
ATOM   1155  CE1 PHE A  73      11.304   0.316 -21.254  1.00 96.42           C  
ATOM   1156  HE1 PHE A  73      10.253   0.536 -21.375  1.00 96.42           H  
ATOM   1157  CE2 PHE A  73      13.149  -1.272 -21.313  1.00 96.42           C  
ATOM   1158  HE2 PHE A  73      13.517  -2.273 -21.481  1.00 96.42           H  
ATOM   1159  CZ  PHE A  73      11.776  -0.994 -21.436  1.00 96.42           C  
ATOM   1160  HZ  PHE A  73      11.087  -1.786 -21.691  1.00 96.42           H  
ATOM   1161  N   GLU A  74      13.551   3.806 -23.228  1.00 95.41           N  
ATOM   1162  H   GLU A  74      13.613   4.507 -22.504  1.00 95.41           H  
ATOM   1163  CA  GLU A  74      12.557   4.001 -24.298  1.00 95.41           C  
ATOM   1164  HA  GLU A  74      11.920   3.119 -24.358  1.00 95.41           H  
ATOM   1165  C   GLU A  74      13.197   4.152 -25.681  1.00 95.41           C  
ATOM   1166  CB  GLU A  74      11.677   5.227 -23.984  1.00 95.41           C  
ATOM   1167  HB2 GLU A  74      12.311   6.068 -23.704  1.00 95.41           H  
ATOM   1168  HB3 GLU A  74      11.104   5.501 -24.870  1.00 95.41           H  
ATOM   1169  O   GLU A  74      12.580   3.786 -26.679  1.00 95.41           O  
ATOM   1170  CG  GLU A  74      10.691   4.900 -22.854  1.00 95.41           C  
ATOM   1171  HG2 GLU A  74      11.249   4.478 -22.019  1.00 95.41           H  
ATOM   1172  HG3 GLU A  74      10.008   4.129 -23.209  1.00 95.41           H  
ATOM   1173  CD  GLU A  74       9.864   6.080 -22.316  1.00 95.41           C  
ATOM   1174  OE1 GLU A  74       9.087   5.825 -21.359  1.00 95.41           O  
ATOM   1175  OE2 GLU A  74      10.015   7.250 -22.737  1.00 95.41           O  
ATOM   1176  N   LYS A  75      14.431   4.668 -25.747  1.00 96.82           N  
ATOM   1177  H   LYS A  75      14.858   4.985 -24.888  1.00 96.82           H  
ATOM   1178  CA  LYS A  75      15.184   4.781 -26.996  1.00 96.82           C  
ATOM   1179  HA  LYS A  75      14.519   5.181 -27.762  1.00 96.82           H  
ATOM   1180  C   LYS A  75      15.647   3.414 -27.507  1.00 96.82           C  
ATOM   1181  CB  LYS A  75      16.355   5.751 -26.787  1.00 96.82           C  
ATOM   1182  HB2 LYS A  75      17.082   5.290 -26.118  1.00 96.82           H  
ATOM   1183  HB3 LYS A  75      15.988   6.667 -26.324  1.00 96.82           H  
ATOM   1184  O   LYS A  75      15.454   3.121 -28.682  1.00 96.82           O  
ATOM   1185  CG  LYS A  75      17.021   6.116 -28.118  1.00 96.82           C  
ATOM   1186  HG2 LYS A  75      16.344   6.740 -28.701  1.00 96.82           H  
ATOM   1187  HG3 LYS A  75      17.230   5.213 -28.690  1.00 96.82           H  
ATOM   1188  CD  LYS A  75      18.337   6.859 -27.888  1.00 96.82           C  
ATOM   1189  HD2 LYS A  75      18.143   7.830 -27.432  1.00 96.82           H  
ATOM   1190  HD3 LYS A  75      18.967   6.260 -27.229  1.00 96.82           H  
ATOM   1191  CE  LYS A  75      19.026   7.018 -29.244  1.00 96.82           C  
ATOM   1192  HE2 LYS A  75      19.048   6.040 -29.724  1.00 96.82           H  
ATOM   1193  HE3 LYS A  75      18.432   7.683 -29.871  1.00 96.82           H  
ATOM   1194  NZ  LYS A  75      20.409   7.515 -29.093  1.00 96.82           N  
ATOM   1195  HZ1 LYS A  75      20.935   6.832 -28.566  1.00 96.82           H  
ATOM   1196  HZ2 LYS A  75      20.431   8.408 -28.621  1.00 96.82           H  
ATOM   1197  HZ3 LYS A  75      20.845   7.580 -30.002  1.00 96.82           H  
ATOM   1198  N   GLU A  76      16.273   2.607 -26.647  1.00 96.10           N  
ATOM   1199  H   GLU A  76      16.372   2.914 -25.689  1.00 96.10           H  
ATOM   1200  CA  GLU A  76      16.837   1.294 -27.002  1.00 96.10           C  
ATOM   1201  HA  GLU A  76      16.313   0.897 -27.871  1.00 96.10           H  
ATOM   1202  C   GLU A  76      16.646   0.281 -25.847  1.00 96.10           C  
ATOM   1203  CB  GLU A  76      18.322   1.438 -27.406  1.00 96.10           C  
ATOM   1204  HB2 GLU A  76      18.863   1.957 -26.614  1.00 96.10           H  
ATOM   1205  HB3 GLU A  76      18.742   0.439 -27.524  1.00 96.10           H  
ATOM   1206  O   GLU A  76      17.568   0.062 -25.051  1.00 96.10           O  
ATOM   1207  CG  GLU A  76      18.508   2.189 -28.738  1.00 96.10           C  
ATOM   1208  HG2 GLU A  76      17.971   1.653 -29.521  1.00 96.10           H  
ATOM   1209  HG3 GLU A  76      18.071   3.182 -28.639  1.00 96.10           H  
ATOM   1210  CD  GLU A  76      19.965   2.393 -29.173  1.00 96.10           C  
ATOM   1211  OE1 GLU A  76      20.154   3.125 -30.175  1.00 96.10           O  
ATOM   1212  OE2 GLU A  76      20.887   1.943 -28.458  1.00 96.10           O  
ATOM   1213  N   PRO A  77      15.458  -0.356 -25.733  1.00 95.53           N  
ATOM   1214  CA  PRO A  77      15.116  -1.231 -24.605  1.00 95.53           C  
ATOM   1215  HA  PRO A  77      15.107  -0.631 -23.695  1.00 95.53           H  
ATOM   1216  C   PRO A  77      16.073  -2.410 -24.409  1.00 95.53           C  
ATOM   1217  CB  PRO A  77      13.694  -1.731 -24.894  1.00 95.53           C  
ATOM   1218  HB2 PRO A  77      13.725  -2.645 -25.486  1.00 95.53           H  
ATOM   1219  HB3 PRO A  77      13.127  -1.900 -23.979  1.00 95.53           H  
ATOM   1220  O   PRO A  77      16.473  -2.704 -23.281  1.00 95.53           O  
ATOM   1221  CG  PRO A  77      13.080  -0.620 -25.738  1.00 95.53           C  
ATOM   1222  HG2 PRO A  77      12.693   0.167 -25.091  1.00 95.53           H  
ATOM   1223  HG3 PRO A  77      12.290  -0.997 -26.387  1.00 95.53           H  
ATOM   1224  CD  PRO A  77      14.271  -0.104 -26.546  1.00 95.53           C  
ATOM   1225  HD2 PRO A  77      14.349  -0.658 -27.481  1.00 95.53           H  
ATOM   1226  HD3 PRO A  77      14.135   0.958 -26.750  1.00 95.53           H  
ATOM   1227  N   GLU A  78      16.455  -3.078 -25.501  1.00 95.37           N  
ATOM   1228  H   GLU A  78      16.081  -2.798 -26.396  1.00 95.37           H  
ATOM   1229  CA  GLU A  78      17.344  -4.243 -25.463  1.00 95.37           C  
ATOM   1230  HA  GLU A  78      16.958  -4.966 -24.744  1.00 95.37           H  
ATOM   1231  C   GLU A  78      18.745  -3.855 -24.996  1.00 95.37           C  
ATOM   1232  CB  GLU A  78      17.412  -4.924 -26.834  1.00 95.37           C  
ATOM   1233  HB2 GLU A  78      17.671  -4.186 -27.592  1.00 95.37           H  
ATOM   1234  HB3 GLU A  78      18.195  -5.682 -26.798  1.00 95.37           H  
ATOM   1235  O   GLU A  78      19.228  -4.423 -24.022  1.00 95.37           O  
ATOM   1236  CG  GLU A  78      16.087  -5.602 -27.205  1.00 95.37           C  
ATOM   1237  HG2 GLU A  78      15.848  -6.348 -26.447  1.00 95.37           H  
ATOM   1238  HG3 GLU A  78      15.295  -4.853 -27.202  1.00 95.37           H  
ATOM   1239  CD  GLU A  78      16.137  -6.278 -28.584  1.00 95.37           C  
ATOM   1240  OE1 GLU A  78      15.038  -6.530 -29.128  1.00 95.37           O  
ATOM   1241  OE2 GLU A  78      17.245  -6.555 -29.085  1.00 95.37           O  
ATOM   1242  N   ALA A  79      19.351  -2.825 -25.595  1.00 96.30           N  
ATOM   1243  H   ALA A  79      18.897  -2.385 -26.382  1.00 96.30           H  
ATOM   1244  CA  ALA A  79      20.682  -2.353 -25.212  1.00 96.30           C  
ATOM   1245  HA  ALA A  79      21.390  -3.173 -25.334  1.00 96.30           H  
ATOM   1246  C   ALA A  79      20.731  -1.896 -23.742  1.00 96.30           C  
ATOM   1247  CB  ALA A  79      21.082  -1.214 -26.156  1.00 96.30           C  
ATOM   1248  HB1 ALA A  79      22.100  -0.896 -25.934  1.00 96.30           H  
ATOM   1249  HB2 ALA A  79      20.411  -0.364 -26.033  1.00 96.30           H  
ATOM   1250  HB3 ALA A  79      21.043  -1.556 -27.191  1.00 96.30           H  
ATOM   1251  O   ALA A  79      21.699  -2.171 -23.028  1.00 96.30           O  
ATOM   1252  N   TYR A  80      19.668  -1.243 -23.252  1.00 96.76           N  
ATOM   1253  H   TYR A  80      18.913  -1.013 -23.882  1.00 96.76           H  
ATOM   1254  CA  TYR A  80      19.547  -0.892 -21.836  1.00 96.76           C  
ATOM   1255  HA  TYR A  80      20.410  -0.290 -21.553  1.00 96.76           H  
ATOM   1256  C   TYR A  80      19.547  -2.138 -20.935  1.00 96.76           C  
ATOM   1257  CB  TYR A  80      18.279  -0.055 -21.611  1.00 96.76           C  
ATOM   1258  HB2 TYR A  80      18.364   0.873 -22.175  1.00 96.76           H  
ATOM   1259  HB3 TYR A  80      17.417  -0.594 -22.005  1.00 96.76           H  
ATOM   1260  O   TYR A  80      20.252  -2.172 -19.923  1.00 96.76           O  
ATOM   1261  CG  TYR A  80      18.025   0.269 -20.147  1.00 96.76           C  
ATOM   1262  CD1 TYR A  80      17.270  -0.612 -19.348  1.00 96.76           C  
ATOM   1263  HD1 TYR A  80      16.849  -1.505 -19.788  1.00 96.76           H  
ATOM   1264  CD2 TYR A  80      18.590   1.421 -19.569  1.00 96.76           C  
ATOM   1265  HD2 TYR A  80      19.179   2.087 -20.183  1.00 96.76           H  
ATOM   1266  CE1 TYR A  80      17.075  -0.341 -17.981  1.00 96.76           C  
ATOM   1267  HE1 TYR A  80      16.489  -1.014 -17.373  1.00 96.76           H  
ATOM   1268  CE2 TYR A  80      18.402   1.697 -18.199  1.00 96.76           C  
ATOM   1269  HE2 TYR A  80      18.848   2.580 -17.766  1.00 96.76           H  
ATOM   1270  OH  TYR A  80      17.448   1.045 -16.068  1.00 96.76           O  
ATOM   1271  HH  TYR A  80      17.724   1.913 -15.764  1.00 96.76           H  
ATOM   1272  CZ  TYR A  80      17.634   0.817 -17.401  1.00 96.76           C  
ATOM   1273  N   LEU A  81      18.769  -3.166 -21.284  1.00 96.52           N  
ATOM   1274  H   LEU A  81      18.254  -3.102 -22.150  1.00 96.52           H  
ATOM   1275  CA  LEU A  81      18.692  -4.414 -20.523  1.00 96.52           C  
ATOM   1276  HA  LEU A  81      18.557  -4.174 -19.468  1.00 96.52           H  
ATOM   1277  C   LEU A  81      20.000  -5.220 -20.613  1.00 96.52           C  
ATOM   1278  CB  LEU A  81      17.478  -5.218 -21.022  1.00 96.52           C  
ATOM   1279  HB2 LEU A  81      17.526  -5.249 -22.111  1.00 96.52           H  
ATOM   1280  HB3 LEU A  81      17.547  -6.242 -20.655  1.00 96.52           H  
ATOM   1281  O   LEU A  81      20.476  -5.735 -19.599  1.00 96.52           O  
ATOM   1282  CG  LEU A  81      16.104  -4.657 -20.615  1.00 96.52           C  
ATOM   1283  HG  LEU A  81      16.024  -3.609 -20.903  1.00 96.52           H  
ATOM   1284  CD1 LEU A  81      14.997  -5.448 -21.315  1.00 96.52           C  
ATOM   1285 HD11 LEU A  81      15.043  -6.500 -21.032  1.00 96.52           H  
ATOM   1286 HD12 LEU A  81      14.022  -5.039 -21.051  1.00 96.52           H  
ATOM   1287 HD13 LEU A  81      15.123  -5.362 -22.394  1.00 96.52           H  
ATOM   1288  CD2 LEU A  81      15.877  -4.757 -19.104  1.00 96.52           C  
ATOM   1289 HD21 LEU A  81      15.984  -5.793 -18.780  1.00 96.52           H  
ATOM   1290 HD22 LEU A  81      16.590  -4.128 -18.570  1.00 96.52           H  
ATOM   1291 HD23 LEU A  81      14.870  -4.412 -18.869  1.00 96.52           H  
ATOM   1292  N   GLU A  82      20.647  -5.265 -21.773  1.00 96.26           N  
ATOM   1293  H   GLU A  82      20.206  -4.866 -22.589  1.00 96.26           H  
ATOM   1294  CA  GLU A  82      21.963  -5.885 -21.947  1.00 96.26           C  
ATOM   1295  HA  GLU A  82      21.920  -6.929 -21.638  1.00 96.26           H  
ATOM   1296  C   GLU A  82      23.025  -5.228 -21.066  1.00 96.26           C  
ATOM   1297  CB  GLU A  82      22.383  -5.843 -23.418  1.00 96.26           C  
ATOM   1298  HB2 GLU A  82      22.269  -4.826 -23.795  1.00 96.26           H  
ATOM   1299  HB3 GLU A  82      23.435  -6.122 -23.483  1.00 96.26           H  
ATOM   1300  O   GLU A  82      23.761  -5.920 -20.358  1.00 96.26           O  
ATOM   1301  CG  GLU A  82      21.570  -6.823 -24.276  1.00 96.26           C  
ATOM   1302  HG2 GLU A  82      21.686  -7.822 -23.856  1.00 96.26           H  
ATOM   1303  HG3 GLU A  82      20.511  -6.569 -24.233  1.00 96.26           H  
ATOM   1304  CD  GLU A  82      22.028  -6.843 -25.738  1.00 96.26           C  
ATOM   1305  OE1 GLU A  82      21.727  -7.864 -26.398  1.00 96.26           O  
ATOM   1306  OE2 GLU A  82      22.733  -5.896 -26.159  1.00 96.26           O  
ATOM   1307  N   ALA A  83      23.031  -3.894 -20.991  1.00 95.77           N  
ATOM   1308  H   ALA A  83      22.433  -3.378 -21.620  1.00 95.77           H  
ATOM   1309  CA  ALA A  83      23.905  -3.151 -20.086  1.00 95.77           C  
ATOM   1310  HA  ALA A  83      24.935  -3.443 -20.291  1.00 95.77           H  
ATOM   1311  C   ALA A  83      23.632  -3.451 -18.597  1.00 95.77           C  
ATOM   1312  CB  ALA A  83      23.755  -1.658 -20.394  1.00 95.77           C  
ATOM   1313  HB1 ALA A  83      22.736  -1.332 -20.189  1.00 95.77           H  
ATOM   1314  HB2 ALA A  83      23.979  -1.476 -21.445  1.00 95.77           H  
ATOM   1315  HB3 ALA A  83      24.449  -1.085 -19.779  1.00 95.77           H  
ATOM   1316  O   ALA A  83      24.520  -3.296 -17.756  1.00 95.77           O  
ATOM   1317  N   LYS A  84      22.420  -3.907 -18.250  1.00 93.71           N  
ATOM   1318  H   LYS A  84      21.738  -3.999 -18.990  1.00 93.71           H  
ATOM   1319  CA  LYS A  84      22.059  -4.386 -16.902  1.00 93.71           C  
ATOM   1320  HA  LYS A  84      22.677  -3.862 -16.174  1.00 93.71           H  
ATOM   1321  C   LYS A  84      22.375  -5.874 -16.680  1.00 93.71           C  
ATOM   1322  CB  LYS A  84      20.581  -4.071 -16.609  1.00 93.71           C  
ATOM   1323  HB2 LYS A  84      20.293  -4.525 -15.661  1.00 93.71           H  
ATOM   1324  HB3 LYS A  84      19.967  -4.525 -17.387  1.00 93.71           H  
ATOM   1325  O   LYS A  84      22.170  -6.364 -15.571  1.00 93.71           O  
ATOM   1326  CG  LYS A  84      20.237  -2.576 -16.552  1.00 93.71           C  
ATOM   1327  HG2 LYS A  84      20.597  -2.080 -17.453  1.00 93.71           H  
ATOM   1328  HG3 LYS A  84      19.150  -2.490 -16.536  1.00 93.71           H  
ATOM   1329  CD  LYS A  84      20.803  -1.841 -15.329  1.00 93.71           C  
ATOM   1330  HD2 LYS A  84      21.891  -1.824 -15.380  1.00 93.71           H  
ATOM   1331  HD3 LYS A  84      20.476  -2.341 -14.417  1.00 93.71           H  
ATOM   1332  CE  LYS A  84      20.246  -0.413 -15.385  1.00 93.71           C  
ATOM   1333  HE2 LYS A  84      20.548   0.035 -16.332  1.00 93.71           H  
ATOM   1334  HE3 LYS A  84      19.157  -0.474 -15.402  1.00 93.71           H  
ATOM   1335  NZ  LYS A  84      20.681   0.445 -14.257  1.00 93.71           N  
ATOM   1336  HZ1 LYS A  84      20.251   1.354 -14.355  1.00 93.71           H  
ATOM   1337  HZ2 LYS A  84      21.683   0.569 -14.277  1.00 93.71           H  
ATOM   1338  HZ3 LYS A  84      20.387   0.051 -13.375  1.00 93.71           H  
ATOM   1339  N   GLY A  85      22.904  -6.577 -17.683  1.00 94.83           N  
ATOM   1340  H   GLY A  85      23.050  -6.108 -18.566  1.00 94.83           H  
ATOM   1341  CA  GLY A  85      23.311  -7.983 -17.603  1.00 94.83           C  
ATOM   1342  HA2 GLY A  85      24.171  -8.121 -18.258  1.00 94.83           H  
ATOM   1343  HA3 GLY A  85      23.614  -8.221 -16.583  1.00 94.83           H  
ATOM   1344  C   GLY A  85      22.244  -8.992 -18.034  1.00 94.83           C  
ATOM   1345  O   GLY A  85      22.419 -10.192 -17.802  1.00 94.83           O  
ATOM   1346  N   TYR A  86      21.147  -8.538 -18.645  1.00 95.85           N  
ATOM   1347  H   TYR A  86      21.078  -7.552 -18.854  1.00 95.85           H  
ATOM   1348  CA  TYR A  86      20.189  -9.427 -19.296  1.00 95.85           C  
ATOM   1349  HA  TYR A  86      20.057 -10.322 -18.689  1.00 95.85           H  
ATOM   1350  C   TYR A  86      20.732  -9.867 -20.653  1.00 95.85           C  
ATOM   1351  CB  TYR A  86      18.821  -8.750 -19.437  1.00 95.85           C  
ATOM   1352  HB2 TYR A  86      18.158  -9.417 -19.986  1.00 95.85           H  
ATOM   1353  HB3 TYR A  86      18.940  -7.849 -20.040  1.00 95.85           H  
ATOM   1354  O   TYR A  86      21.258  -9.067 -21.410  1.00 95.85           O  
ATOM   1355  CG  TYR A  86      18.161  -8.401 -18.115  1.00 95.85           C  
ATOM   1356  CD1 TYR A  86      17.441  -9.382 -17.410  1.00 95.85           C  
ATOM   1357  HD1 TYR A  86      17.356 -10.378 -17.818  1.00 95.85           H  
ATOM   1358  CD2 TYR A  86      18.275  -7.109 -17.573  1.00 95.85           C  
ATOM   1359  HD2 TYR A  86      18.797  -6.338 -18.120  1.00 95.85           H  
ATOM   1360  CE1 TYR A  86      16.864  -9.082 -16.160  1.00 95.85           C  
ATOM   1361  HE1 TYR A  86      16.319  -9.834 -15.610  1.00 95.85           H  
ATOM   1362  CE2 TYR A  86      17.714  -6.804 -16.320  1.00 95.85           C  
ATOM   1363  HE2 TYR A  86      17.817  -5.816 -15.897  1.00 95.85           H  
ATOM   1364  OH  TYR A  86      16.528  -7.511 -14.370  1.00 95.85           O  
ATOM   1365  HH  TYR A  86      16.137  -8.282 -13.953  1.00 95.85           H  
ATOM   1366  CZ  TYR A  86      17.018  -7.796 -15.604  1.00 95.85           C  
ATOM   1367  N   ILE A  87      20.598 -11.146 -20.981  1.00 94.80           N  
ATOM   1368  H   ILE A  87      20.181 -11.777 -20.311  1.00 94.80           H  
ATOM   1369  CA  ILE A  87      20.988 -11.682 -22.286  1.00 94.80           C  
ATOM   1370  HA  ILE A  87      21.098 -10.854 -22.986  1.00 94.80           H  
ATOM   1371  C   ILE A  87      19.882 -12.574 -22.834  1.00 94.80           C  
ATOM   1372  CB  ILE A  87      22.344 -12.414 -22.223  1.00 94.80           C  
ATOM   1373  HB  ILE A  87      22.594 -12.683 -23.249  1.00 94.80           H  
ATOM   1374  O   ILE A  87      19.137 -13.182 -22.063  1.00 94.80           O  
ATOM   1375  CG1 ILE A  87      22.279 -13.718 -21.403  1.00 94.80           C  
ATOM   1376 HG12 ILE A  87      21.483 -14.344 -21.805  1.00 94.80           H  
ATOM   1377 HG13 ILE A  87      22.077 -13.505 -20.353  1.00 94.80           H  
ATOM   1378  CG2 ILE A  87      23.467 -11.494 -21.718  1.00 94.80           C  
ATOM   1379 HG21 ILE A  87      24.446 -11.946 -21.877  1.00 94.80           H  
ATOM   1380 HG22 ILE A  87      23.440 -10.551 -22.265  1.00 94.80           H  
ATOM   1381 HG23 ILE A  87      23.339 -11.279 -20.657  1.00 94.80           H  
ATOM   1382  CD1 ILE A  87      23.569 -14.524 -21.525  1.00 94.80           C  
ATOM   1383 HD11 ILE A  87      23.947 -14.479 -22.546  1.00 94.80           H  
ATOM   1384 HD12 ILE A  87      23.353 -15.569 -21.303  1.00 94.80           H  
ATOM   1385 HD13 ILE A  87      24.324 -14.133 -20.843  1.00 94.80           H  
ATOM   1386  N   ARG A  88      19.810 -12.716 -24.165  1.00 94.78           N  
ATOM   1387  H   ARG A  88      20.411 -12.129 -24.725  1.00 94.78           H  
ATOM   1388  CA  ARG A  88      18.728 -13.461 -24.843  1.00 94.78           C  
ATOM   1389  HA  ARG A  88      18.753 -13.223 -25.907  1.00 94.78           H  
ATOM   1390  C   ARG A  88      17.355 -12.985 -24.357  1.00 94.78           C  
ATOM   1391  CB  ARG A  88      18.887 -14.981 -24.675  1.00 94.78           C  
ATOM   1392  HB2 ARG A  88      18.714 -15.250 -23.633  1.00 94.78           H  
ATOM   1393  HB3 ARG A  88      18.119 -15.465 -25.279  1.00 94.78           H  
ATOM   1394  O   ARG A  88      16.582 -13.769 -23.804  1.00 94.78           O  
ATOM   1395  CG  ARG A  88      20.256 -15.516 -25.094  1.00 94.78           C  
ATOM   1396  HG2 ARG A  88      20.481 -15.205 -26.114  1.00 94.78           H  
ATOM   1397  HG3 ARG A  88      21.020 -15.132 -24.418  1.00 94.78           H  
ATOM   1398  CD  ARG A  88      20.218 -17.042 -25.013  1.00 94.78           C  
ATOM   1399  HD2 ARG A  88      19.554 -17.405 -25.797  1.00 94.78           H  
ATOM   1400  HD3 ARG A  88      19.811 -17.329 -24.044  1.00 94.78           H  
ATOM   1401  NE  ARG A  88      21.562 -17.623 -25.179  1.00 94.78           N  
ATOM   1402  HE  ARG A  88      22.310 -16.962 -25.337  1.00 94.78           H  
ATOM   1403  NH1 ARG A  88      20.946 -19.824 -25.088  1.00 94.78           N  
ATOM   1404 HH11 ARG A  88      21.212 -20.757 -25.367  1.00 94.78           H  
ATOM   1405 HH12 ARG A  88      20.022 -19.500 -25.334  1.00 94.78           H  
ATOM   1406  NH2 ARG A  88      23.102 -19.288 -25.359  1.00 94.78           N  
ATOM   1407 HH21 ARG A  88      23.821 -18.594 -25.505  1.00 94.78           H  
ATOM   1408 HH22 ARG A  88      23.354 -20.263 -25.437  1.00 94.78           H  
ATOM   1409  CZ  ARG A  88      21.868 -18.904 -25.199  1.00 94.78           C  
ATOM   1410  N   ILE A  89      17.145 -11.679 -24.463  1.00 96.00           N  
ATOM   1411  H   ILE A  89      17.807 -11.122 -24.983  1.00 96.00           H  
ATOM   1412  CA  ILE A  89      15.908 -11.016 -24.066  1.00 96.00           C  
ATOM   1413  HA  ILE A  89      15.629 -11.335 -23.062  1.00 96.00           H  
ATOM   1414  C   ILE A  89      14.810 -11.460 -25.032  1.00 96.00           C  
ATOM   1415  CB  ILE A  89      16.113  -9.486 -24.062  1.00 96.00           C  
ATOM   1416  HB  ILE A  89      16.407  -9.182 -25.067  1.00 96.00           H  
ATOM   1417  O   ILE A  89      15.028 -11.518 -26.239  1.00 96.00           O  
ATOM   1418  CG1 ILE A  89      17.226  -9.072 -23.066  1.00 96.00           C  
ATOM   1419 HG12 ILE A  89      18.019  -9.819 -23.022  1.00 96.00           H  
ATOM   1420 HG13 ILE A  89      16.807  -8.980 -22.064  1.00 96.00           H  
ATOM   1421  CG2 ILE A  89      14.806  -8.760 -23.699  1.00 96.00           C  
ATOM   1422 HG21 ILE A  89      14.062  -8.919 -24.479  1.00 96.00           H  
ATOM   1423 HG22 ILE A  89      14.413  -9.123 -22.749  1.00 96.00           H  
ATOM   1424 HG23 ILE A  89      14.980  -7.686 -23.632  1.00 96.00           H  
ATOM   1425  CD1 ILE A  89      17.890  -7.751 -23.462  1.00 96.00           C  
ATOM   1426 HD11 ILE A  89      18.644  -7.485 -22.720  1.00 96.00           H  
ATOM   1427 HD12 ILE A  89      18.374  -7.857 -24.432  1.00 96.00           H  
ATOM   1428 HD13 ILE A  89      17.144  -6.959 -23.524  1.00 96.00           H  
ATOM   1429  N   ASP A  90      13.656 -11.818 -24.488  1.00 94.20           N  
ATOM   1430  H   ASP A  90      13.539 -11.762 -23.486  1.00 94.20           H  
ATOM   1431  CA  ASP A  90      12.454 -12.066 -25.270  1.00 94.20           C  
ATOM   1432  HA  ASP A  90      12.721 -12.487 -26.239  1.00 94.20           H  
ATOM   1433  C   ASP A  90      11.748 -10.727 -25.503  1.00 94.20           C  
ATOM   1434  CB  ASP A  90      11.586 -13.091 -24.539  1.00 94.20           C  
ATOM   1435  HB2 ASP A  90      12.212 -13.932 -24.240  1.00 94.20           H  
ATOM   1436  HB3 ASP A  90      11.170 -12.640 -23.638  1.00 94.20           H  
ATOM   1437  O   ASP A  90      10.972 -10.249 -24.669  1.00 94.20           O  
ATOM   1438  CG  ASP A  90      10.450 -13.618 -25.410  1.00 94.20           C  
ATOM   1439  OD1 ASP A  90      10.102 -12.937 -26.398  1.00 94.20           O  
ATOM   1440  OD2 ASP A  90       9.968 -14.720 -25.060  1.00 94.20           O  
ATOM   1441  N   SER A  91      12.104 -10.075 -26.607  1.00 90.29           N  
ATOM   1442  H   SER A  91      12.844 -10.455 -27.179  1.00 90.29           H  
ATOM   1443  CA  SER A  91      11.663  -8.715 -26.921  1.00 90.29           C  
ATOM   1444  HA  SER A  91      11.920  -8.069 -26.081  1.00 90.29           H  
ATOM   1445  C   SER A  91      10.153  -8.605 -27.137  1.00 90.29           C  
ATOM   1446  CB  SER A  91      12.421  -8.197 -28.142  1.00 90.29           C  
ATOM   1447  HB2 SER A  91      12.201  -7.139 -28.285  1.00 90.29           H  
ATOM   1448  HB3 SER A  91      12.125  -8.755 -29.030  1.00 90.29           H  
ATOM   1449  O   SER A  91       9.586  -7.533 -26.931  1.00 90.29           O  
ATOM   1450  OG  SER A  91      13.801  -8.372 -27.910  1.00 90.29           O  
ATOM   1451  HG  SER A  91      14.271  -7.735 -28.453  1.00 90.29           H  
ATOM   1452  N   GLU A  92       9.479  -9.710 -27.475  1.00 89.82           N  
ATOM   1453  H   GLU A  92       9.980 -10.583 -27.552  1.00 89.82           H  
ATOM   1454  CA  GLU A  92       8.017  -9.763 -27.599  1.00 89.82           C  
ATOM   1455  HA  GLU A  92       7.680  -8.915 -28.194  1.00 89.82           H  
ATOM   1456  C   GLU A  92       7.314  -9.660 -26.233  1.00 89.82           C  
ATOM   1457  CB  GLU A  92       7.595 -11.055 -28.323  1.00 89.82           C  
ATOM   1458  HB2 GLU A  92       6.506 -11.072 -28.369  1.00 89.82           H  
ATOM   1459  HB3 GLU A  92       7.928 -11.918 -27.747  1.00 89.82           H  
ATOM   1460  O   GLU A  92       6.148  -9.270 -26.160  1.00 89.82           O  
ATOM   1461  CG  GLU A  92       8.147 -11.150 -29.758  1.00 89.82           C  
ATOM   1462  HG2 GLU A  92       9.236 -11.198 -29.717  1.00 89.82           H  
ATOM   1463  HG3 GLU A  92       7.873 -10.240 -30.290  1.00 89.82           H  
ATOM   1464  CD  GLU A  92       7.626 -12.365 -30.550  1.00 89.82           C  
ATOM   1465  OE1 GLU A  92       8.010 -12.475 -31.739  1.00 89.82           O  
ATOM   1466  OE2 GLU A  92       6.829 -13.162 -30.002  1.00 89.82           O  
ATOM   1467  N   ILE A  93       8.025  -9.956 -25.137  1.00 85.55           N  
ATOM   1468  H   ILE A  93       8.978 -10.260 -25.276  1.00 85.55           H  
ATOM   1469  CA  ILE A  93       7.501  -9.963 -23.760  1.00 85.55           C  
ATOM   1470  HA  ILE A  93       6.430  -9.767 -23.825  1.00 85.55           H  
ATOM   1471  C   ILE A  93       8.073  -8.792 -22.937  1.00 85.55           C  
ATOM   1472  CB  ILE A  93       7.641 -11.366 -23.099  1.00 85.55           C  
ATOM   1473  HB  ILE A  93       8.686 -11.519 -22.829  1.00 85.55           H  
ATOM   1474  O   ILE A  93       8.081  -8.824 -21.706  1.00 85.55           O  
ATOM   1475  CG1 ILE A  93       7.220 -12.488 -24.084  1.00 85.55           C  
ATOM   1476 HG12 ILE A  93       6.205 -12.304 -24.436  1.00 85.55           H  
ATOM   1477 HG13 ILE A  93       7.879 -12.467 -24.952  1.00 85.55           H  
ATOM   1478  CG2 ILE A  93       6.766 -11.499 -21.826  1.00 85.55           C  
ATOM   1479 HG21 ILE A  93       6.894 -12.483 -21.375  1.00 85.55           H  
ATOM   1480 HG22 ILE A  93       7.039 -10.778 -21.056  1.00 85.55           H  
ATOM   1481 HG23 ILE A  93       5.718 -11.358 -22.091  1.00 85.55           H  
ATOM   1482  CD1 ILE A  93       7.297 -13.915 -23.525  1.00 85.55           C  
ATOM   1483 HD11 ILE A  93       8.251 -14.068 -23.022  1.00 85.55           H  
ATOM   1484 HD12 ILE A  93       7.215 -14.623 -24.350  1.00 85.55           H  
ATOM   1485 HD13 ILE A  93       6.475 -14.104 -22.834  1.00 85.55           H  
ATOM   1486  N   ILE A  94       8.518  -7.709 -23.583  1.00 90.07           N  
ATOM   1487  H   ILE A  94       8.531  -7.724 -24.593  1.00 90.07           H  
ATOM   1488  CA  ILE A  94       8.807  -6.446 -22.886  1.00 90.07           C  
ATOM   1489  HA  ILE A  94       9.175  -6.678 -21.887  1.00 90.07           H  
ATOM   1490  C   ILE A  94       7.500  -5.671 -22.729  1.00 90.07           C  
ATOM   1491  CB  ILE A  94       9.920  -5.627 -23.568  1.00 90.07           C  
ATOM   1492  HB  ILE A  94       9.607  -5.377 -24.582  1.00 90.07           H  
ATOM   1493  O   ILE A  94       7.057  -4.949 -23.620  1.00 90.07           O  
ATOM   1494  CG1 ILE A  94      11.223  -6.455 -23.633  1.00 90.07           C  
ATOM   1495 HG12 ILE A  94      11.565  -6.686 -22.624  1.00 90.07           H  
ATOM   1496 HG13 ILE A  94      11.023  -7.398 -24.141  1.00 90.07           H  
ATOM   1497  CG2 ILE A  94      10.160  -4.322 -22.776  1.00 90.07           C  
ATOM   1498 HG21 ILE A  94      10.481  -4.553 -21.760  1.00 90.07           H  
ATOM   1499 HG22 ILE A  94      10.922  -3.721 -23.272  1.00 90.07           H  
ATOM   1500 HG23 ILE A  94       9.253  -3.719 -22.745  1.00 90.07           H  
ATOM   1501  CD1 ILE A  94      12.355  -5.757 -24.397  1.00 90.07           C  
ATOM   1502 HD11 ILE A  94      12.747  -4.916 -23.825  1.00 90.07           H  
ATOM   1503 HD12 ILE A  94      13.166  -6.464 -24.568  1.00 90.07           H  
ATOM   1504 HD13 ILE A  94      11.991  -5.409 -25.364  1.00 90.07           H  
ATOM   1505  N   PHE A  95       6.869  -5.824 -21.567  1.00 88.75           N  
ATOM   1506  H   PHE A  95       7.280  -6.460 -20.898  1.00 88.75           H  
ATOM   1507  CA  PHE A  95       5.557  -5.239 -21.299  1.00 88.75           C  
ATOM   1508  HA  PHE A  95       5.190  -4.750 -22.202  1.00 88.75           H  
ATOM   1509  C   PHE A  95       5.614  -4.171 -20.202  1.00 88.75           C  
ATOM   1510  CB  PHE A  95       4.563  -6.358 -20.987  1.00 88.75           C  
ATOM   1511  HB2 PHE A  95       4.917  -6.938 -20.136  1.00 88.75           H  
ATOM   1512  HB3 PHE A  95       4.503  -7.030 -21.844  1.00 88.75           H  
ATOM   1513  O   PHE A  95       6.004  -4.451 -19.067  1.00 88.75           O  
ATOM   1514  CG  PHE A  95       3.186  -5.823 -20.682  1.00 88.75           C  
ATOM   1515  CD1 PHE A  95       2.823  -5.560 -19.351  1.00 88.75           C  
ATOM   1516  HD1 PHE A  95       3.512  -5.777 -18.548  1.00 88.75           H  
ATOM   1517  CD2 PHE A  95       2.301  -5.513 -21.731  1.00 88.75           C  
ATOM   1518  HD2 PHE A  95       2.583  -5.714 -22.754  1.00 88.75           H  
ATOM   1519  CE1 PHE A  95       1.581  -4.974 -19.077  1.00 88.75           C  
ATOM   1520  HE1 PHE A  95       1.311  -4.729 -18.060  1.00 88.75           H  
ATOM   1521  CE2 PHE A  95       1.047  -4.948 -21.449  1.00 88.75           C  
ATOM   1522  HE2 PHE A  95       0.362  -4.724 -22.253  1.00 88.75           H  
ATOM   1523  CZ  PHE A  95       0.690  -4.675 -20.119  1.00 88.75           C  
ATOM   1524  HZ  PHE A  95      -0.267  -4.228 -19.895  1.00 88.75           H  
ATOM   1525  N   THR A  96       5.184  -2.946 -20.515  1.00 91.19           N  
ATOM   1526  H   THR A  96       4.895  -2.775 -21.467  1.00 91.19           H  
ATOM   1527  CA  THR A  96       5.208  -1.812 -19.578  1.00 91.19           C  
ATOM   1528  HA  THR A  96       6.098  -1.913 -18.956  1.00 91.19           H  
ATOM   1529  C   THR A  96       4.000  -1.795 -18.643  1.00 91.19           C  
ATOM   1530  CB  THR A  96       5.343  -0.475 -20.321  1.00 91.19           C  
ATOM   1531  HB  THR A  96       4.526  -0.363 -21.034  1.00 91.19           H  
ATOM   1532  O   THR A  96       2.853  -1.670 -19.064  1.00 91.19           O  
ATOM   1533  CG2 THR A  96       5.372   0.730 -19.378  1.00 91.19           C  
ATOM   1534 HG21 THR A  96       6.105   0.557 -18.590  1.00 91.19           H  
ATOM   1535 HG22 THR A  96       5.650   1.626 -19.933  1.00 91.19           H  
ATOM   1536 HG23 THR A  96       4.388   0.883 -18.934  1.00 91.19           H  
ATOM   1537  OG1 THR A  96       6.569  -0.468 -21.010  1.00 91.19           O  
ATOM   1538  HG1 THR A  96       6.524   0.155 -21.738  1.00 91.19           H  
ATOM   1539  N   LEU A  97       4.277  -1.802 -17.341  1.00 90.52           N  
ATOM   1540  H   LEU A  97       5.249  -1.876 -17.080  1.00 90.52           H  
ATOM   1541  CA  LEU A  97       3.322  -1.636 -16.250  1.00 90.52           C  
ATOM   1542  HA  LEU A  97       2.308  -1.780 -16.622  1.00 90.52           H  
ATOM   1543  C   LEU A  97       3.432  -0.227 -15.670  1.00 90.52           C  
ATOM   1544  CB  LEU A  97       3.605  -2.686 -15.168  1.00 90.52           C  
ATOM   1545  HB2 LEU A  97       4.661  -2.627 -14.903  1.00 90.52           H  
ATOM   1546  HB3 LEU A  97       3.029  -2.448 -14.274  1.00 90.52           H  
ATOM   1547  O   LEU A  97       4.385   0.114 -14.958  1.00 90.52           O  
ATOM   1548  CG  LEU A  97       3.271  -4.117 -15.611  1.00 90.52           C  
ATOM   1549  HG  LEU A  97       3.606  -4.290 -16.633  1.00 90.52           H  
ATOM   1550  CD1 LEU A  97       3.995  -5.092 -14.695  1.00 90.52           C  
ATOM   1551 HD11 LEU A  97       5.066  -4.921 -14.803  1.00 90.52           H  
ATOM   1552 HD12 LEU A  97       3.772  -6.113 -15.004  1.00 90.52           H  
ATOM   1553 HD13 LEU A  97       3.699  -4.939 -13.657  1.00 90.52           H  
ATOM   1554  CD2 LEU A  97       1.774  -4.392 -15.503  1.00 90.52           C  
ATOM   1555 HD21 LEU A  97       1.568  -5.407 -15.845  1.00 90.52           H  
ATOM   1556 HD22 LEU A  97       1.446  -4.297 -14.469  1.00 90.52           H  
ATOM   1557 HD23 LEU A  97       1.212  -3.685 -16.113  1.00 90.52           H  
ATOM   1558  N   LYS A  98       2.414   0.595 -15.929  1.00 88.83           N  
ATOM   1559  H   LYS A  98       1.649   0.230 -16.479  1.00 88.83           H  
ATOM   1560  CA  LYS A  98       2.279   1.910 -15.291  1.00 88.83           C  
ATOM   1561  HA  LYS A  98       3.189   2.478 -15.482  1.00 88.83           H  
ATOM   1562  C   LYS A  98       2.148   1.747 -13.773  1.00 88.83           C  
ATOM   1563  CB  LYS A  98       1.077   2.671 -15.875  1.00 88.83           C  
ATOM   1564  HB2 LYS A  98       0.181   2.061 -15.764  1.00 88.83           H  
ATOM   1565  HB3 LYS A  98       0.932   3.590 -15.306  1.00 88.83           H  
ATOM   1566  O   LYS A  98       1.652   0.729 -13.282  1.00 88.83           O  
ATOM   1567  CG  LYS A  98       1.271   3.038 -17.358  1.00 88.83           C  
ATOM   1568  HG2 LYS A  98       1.398   2.129 -17.945  1.00 88.83           H  
ATOM   1569  HG3 LYS A  98       2.164   3.653 -17.463  1.00 88.83           H  
ATOM   1570  CD  LYS A  98       0.055   3.811 -17.895  1.00 88.83           C  
ATOM   1571  HD2 LYS A  98      -0.069   4.731 -17.323  1.00 88.83           H  
ATOM   1572  HD3 LYS A  98      -0.835   3.196 -17.763  1.00 88.83           H  
ATOM   1573  CE  LYS A  98       0.220   4.150 -19.385  1.00 88.83           C  
ATOM   1574  HE2 LYS A  98       0.414   3.225 -19.928  1.00 88.83           H  
ATOM   1575  HE3 LYS A  98       1.090   4.794 -19.507  1.00 88.83           H  
ATOM   1576  NZ  LYS A  98      -0.993   4.811 -19.943  1.00 88.83           N  
ATOM   1577  HZ1 LYS A  98      -0.878   5.016 -20.926  1.00 88.83           H  
ATOM   1578  HZ2 LYS A  98      -1.207   5.674 -19.465  1.00 88.83           H  
ATOM   1579  HZ3 LYS A  98      -1.802   4.211 -19.863  1.00 88.83           H  
ATOM   1580  N   LYS A  99       2.559   2.767 -13.015  1.00 88.18           N  
ATOM   1581  H   LYS A  99       2.922   3.592 -13.471  1.00 88.18           H  
ATOM   1582  CA  LYS A  99       2.307   2.794 -11.570  1.00 88.18           C  
ATOM   1583  HA  LYS A  99       2.814   1.947 -11.109  1.00 88.18           H  
ATOM   1584  C   LYS A  99       0.821   2.638 -11.281  1.00 88.18           C  
ATOM   1585  CB  LYS A  99       2.794   4.093 -10.932  1.00 88.18           C  
ATOM   1586  HB2 LYS A  99       2.532   4.944 -11.561  1.00 88.18           H  
ATOM   1587  HB3 LYS A  99       2.303   4.213  -9.967  1.00 88.18           H  
ATOM   1588  O   LYS A  99      -0.010   3.227 -11.962  1.00 88.18           O  
ATOM   1589  CG  LYS A  99       4.298   4.042 -10.697  1.00 88.18           C  
ATOM   1590  HG2 LYS A  99       4.542   3.140 -10.135  1.00 88.18           H  
ATOM   1591  HG3 LYS A  99       4.820   4.020 -11.654  1.00 88.18           H  
ATOM   1592  CD  LYS A  99       4.712   5.268  -9.888  1.00 88.18           C  
ATOM   1593  HD2 LYS A  99       4.522   6.168 -10.473  1.00 88.18           H  
ATOM   1594  HD3 LYS A  99       4.151   5.305  -8.955  1.00 88.18           H  
ATOM   1595  CE  LYS A  99       6.195   5.139  -9.591  1.00 88.18           C  
ATOM   1596  HE2 LYS A  99       6.371   4.227  -9.021  1.00 88.18           H  
ATOM   1597  HE3 LYS A  99       6.713   5.039 -10.545  1.00 88.18           H  
ATOM   1598  NZ  LYS A  99       6.709   6.322  -8.867  1.00 88.18           N  
ATOM   1599  HZ1 LYS A  99       6.414   7.167  -9.336  1.00 88.18           H  
ATOM   1600  HZ2 LYS A  99       6.406   6.327  -7.904  1.00 88.18           H  
ATOM   1601  HZ3 LYS A  99       7.717   6.290  -8.927  1.00 88.18           H  
ATOM   1602  N   TYR A 100       0.540   1.867 -10.244  1.00 88.69           N  
ATOM   1603  H   TYR A 100       1.315   1.405  -9.789  1.00 88.69           H  
ATOM   1604  CA  TYR A 100      -0.790   1.483  -9.800  1.00 88.69           C  
ATOM   1605  HA  TYR A 100      -0.634   0.792  -8.971  1.00 88.69           H  
ATOM   1606  C   TYR A 100      -1.583   0.675 -10.835  1.00 88.69           C  
ATOM   1607  CB  TYR A 100      -1.525   2.702  -9.225  1.00 88.69           C  
ATOM   1608  HB2 TYR A 100      -2.429   2.369  -8.715  1.00 88.69           H  
ATOM   1609  HB3 TYR A 100      -1.844   3.346 -10.044  1.00 88.69           H  
ATOM   1610  O   TYR A 100      -2.806   0.648 -10.784  1.00 88.69           O  
ATOM   1611  CG  TYR A 100      -0.695   3.507  -8.241  1.00 88.69           C  
ATOM   1612  CD1 TYR A 100      -0.392   2.972  -6.974  1.00 88.69           C  
ATOM   1613  HD1 TYR A 100      -0.761   1.995  -6.697  1.00 88.69           H  
ATOM   1614  CD2 TYR A 100      -0.227   4.787  -8.593  1.00 88.69           C  
ATOM   1615  HD2 TYR A 100      -0.471   5.197  -9.561  1.00 88.69           H  
ATOM   1616  CE1 TYR A 100       0.347   3.723  -6.043  1.00 88.69           C  
ATOM   1617  HE1 TYR A 100       0.536   3.324  -5.058  1.00 88.69           H  
ATOM   1618  CE2 TYR A 100       0.531   5.536  -7.672  1.00 88.69           C  
ATOM   1619  HE2 TYR A 100       0.870   6.531  -7.920  1.00 88.69           H  
ATOM   1620  OH  TYR A 100       1.517   5.741  -5.496  1.00 88.69           O  
ATOM   1621  HH  TYR A 100       1.503   5.328  -4.630  1.00 88.69           H  
ATOM   1622  CZ  TYR A 100       0.808   5.009  -6.393  1.00 88.69           C  
ATOM   1623  N   SER A 101      -0.898  -0.037 -11.738  1.00 89.45           N  
ATOM   1624  H   SER A 101       0.107   0.053 -11.780  1.00 89.45           H  
ATOM   1625  CA  SER A 101      -1.547  -1.084 -12.537  1.00 89.45           C  
ATOM   1626  HA  SER A 101      -2.333  -0.631 -13.140  1.00 89.45           H  
ATOM   1627  C   SER A 101      -2.182  -2.120 -11.608  1.00 89.45           C  
ATOM   1628  CB  SER A 101      -0.560  -1.779 -13.477  1.00 89.45           C  
ATOM   1629  HB2 SER A 101       0.274  -2.186 -12.905  1.00 89.45           H  
ATOM   1630  HB3 SER A 101      -1.068  -2.600 -13.982  1.00 89.45           H  
ATOM   1631  O   SER A 101      -1.581  -2.499 -10.595  1.00 89.45           O  
ATOM   1632  OG  SER A 101      -0.078  -0.873 -14.448  1.00 89.45           O  
ATOM   1633  HG  SER A 101       0.514  -0.264 -14.001  1.00 89.45           H  
ATOM   1634  N   LEU A 102      -3.398  -2.552 -11.937  1.00 90.24           N  
ATOM   1635  H   LEU A 102      -3.825  -2.224 -12.792  1.00 90.24           H  
ATOM   1636  CA  LEU A 102      -4.205  -3.406 -11.079  1.00 90.24           C  
ATOM   1637  HA  LEU A 102      -3.903  -3.241 -10.045  1.00 90.24           H  
ATOM   1638  C   LEU A 102      -3.990  -4.879 -11.415  1.00 90.24           C  
ATOM   1639  CB  LEU A 102      -5.678  -2.994 -11.216  1.00 90.24           C  
ATOM   1640  HB2 LEU A 102      -5.989  -3.133 -12.252  1.00 90.24           H  
ATOM   1641  HB3 LEU A 102      -5.776  -1.934 -10.983  1.00 90.24           H  
ATOM   1642  O   LEU A 102      -4.265  -5.327 -12.522  1.00 90.24           O  
ATOM   1643  CG  LEU A 102      -6.618  -3.795 -10.302  1.00 90.24           C  
ATOM   1644  HG  LEU A 102      -6.532  -4.862 -10.508  1.00 90.24           H  
ATOM   1645  CD1 LEU A 102      -6.296  -3.539  -8.832  1.00 90.24           C  
ATOM   1646 HD11 LEU A 102      -6.145  -2.472  -8.670  1.00 90.24           H  
ATOM   1647 HD12 LEU A 102      -7.154  -3.843  -8.234  1.00 90.24           H  
ATOM   1648 HD13 LEU A 102      -5.411  -4.099  -8.531  1.00 90.24           H  
ATOM   1649  CD2 LEU A 102      -8.063  -3.381 -10.545  1.00 90.24           C  
ATOM   1650 HD21 LEU A 102      -8.747  -4.023  -9.989  1.00 90.24           H  
ATOM   1651 HD22 LEU A 102      -8.298  -3.463 -11.606  1.00 90.24           H  
ATOM   1652 HD23 LEU A 102      -8.215  -2.345 -10.242  1.00 90.24           H  
ATOM   1653  N   PHE A 103      -3.562  -5.648 -10.427  1.00 89.52           N  
ATOM   1654  H   PHE A 103      -3.329  -5.215  -9.545  1.00 89.52           H  
ATOM   1655  CA  PHE A 103      -3.476  -7.094 -10.515  1.00 89.52           C  
ATOM   1656  HA  PHE A 103      -3.608  -7.415 -11.549  1.00 89.52           H  
ATOM   1657  C   PHE A 103      -4.586  -7.772  -9.734  1.00 89.52           C  
ATOM   1658  CB  PHE A 103      -2.110  -7.546 -10.011  1.00 89.52           C  
ATOM   1659  HB2 PHE A 103      -2.185  -8.625  -9.870  1.00 89.52           H  
ATOM   1660  HB3 PHE A 103      -1.921  -7.100  -9.035  1.00 89.52           H  
ATOM   1661  O   PHE A 103      -4.843  -7.407  -8.587  1.00 89.52           O  
ATOM   1662  CG  PHE A 103      -0.933  -7.282 -10.929  1.00 89.52           C  
ATOM   1663  CD1 PHE A 103      -1.079  -7.296 -12.329  1.00 89.52           C  
ATOM   1664  HD1 PHE A 103      -2.032  -7.526 -12.782  1.00 89.52           H  
ATOM   1665  CD2 PHE A 103       0.344  -7.083 -10.384  1.00 89.52           C  
ATOM   1666  HD2 PHE A 103       0.484  -7.084  -9.313  1.00 89.52           H  
ATOM   1667  CE1 PHE A 103       0.018  -7.081 -13.173  1.00 89.52           C  
ATOM   1668  HE1 PHE A 103      -0.099  -7.137 -14.245  1.00 89.52           H  
ATOM   1669  CE2 PHE A 103       1.438  -6.868 -11.241  1.00 89.52           C  
ATOM   1670  HE2 PHE A 103       2.420  -6.671 -10.836  1.00 89.52           H  
ATOM   1671  CZ  PHE A 103       1.284  -6.864 -12.629  1.00 89.52           C  
ATOM   1672  HZ  PHE A 103       2.136  -6.725 -13.278  1.00 89.52           H  
ATOM   1673  N   GLU A 104      -5.189  -8.799 -10.325  1.00 89.39           N  
ATOM   1674  H   GLU A 104      -4.920  -9.039 -11.268  1.00 89.39           H  
ATOM   1675  CA  GLU A 104      -6.159  -9.670  -9.669  1.00 89.39           C  
ATOM   1676  HA  GLU A 104      -6.399  -9.259  -8.689  1.00 89.39           H  
ATOM   1677  C   GLU A 104      -5.559 -11.058  -9.446  1.00 89.39           C  
ATOM   1678  CB  GLU A 104      -7.471  -9.685 -10.457  1.00 89.39           C  
ATOM   1679  HB2 GLU A 104      -7.784  -8.646 -10.565  1.00 89.39           H  
ATOM   1680  HB3 GLU A 104      -7.317 -10.116 -11.446  1.00 89.39           H  
ATOM   1681  O   GLU A 104      -5.320 -11.834 -10.368  1.00 89.39           O  
ATOM   1682  CG  GLU A 104      -8.583 -10.440  -9.717  1.00 89.39           C  
ATOM   1683  HG2 GLU A 104      -8.349 -11.505  -9.696  1.00 89.39           H  
ATOM   1684  HG3 GLU A 104      -8.624 -10.088  -8.687  1.00 89.39           H  
ATOM   1685  CD  GLU A 104      -9.944 -10.216 -10.387  1.00 89.39           C  
ATOM   1686  OE1 GLU A 104     -10.728  -9.384  -9.850  1.00 89.39           O  
ATOM   1687  OE2 GLU A 104     -10.199 -10.865 -11.419  1.00 89.39           O  
ATOM   1688  N   PHE A 105      -5.295 -11.354  -8.178  1.00 86.35           N  
ATOM   1689  H   PHE A 105      -5.544 -10.673  -7.475  1.00 86.35           H  
ATOM   1690  CA  PHE A 105      -4.878 -12.661  -7.700  1.00 86.35           C  
ATOM   1691  HA  PHE A 105      -4.215 -13.107  -8.442  1.00 86.35           H  
ATOM   1692  C   PHE A 105      -6.104 -13.571  -7.507  1.00 86.35           C  
ATOM   1693  CB  PHE A 105      -4.120 -12.502  -6.373  1.00 86.35           C  
ATOM   1694  HB2 PHE A 105      -3.983 -13.480  -5.912  1.00 86.35           H  
ATOM   1695  HB3 PHE A 105      -4.735 -11.924  -5.683  1.00 86.35           H  
ATOM   1696  O   PHE A 105      -7.229 -13.080  -7.338  1.00 86.35           O  
ATOM   1697  CG  PHE A 105      -2.781 -11.812  -6.434  1.00 86.35           C  
ATOM   1698  CD1 PHE A 105      -1.608 -12.575  -6.296  1.00 86.35           C  
ATOM   1699  HD1 PHE A 105      -1.666 -13.650  -6.218  1.00 86.35           H  
ATOM   1700  CD2 PHE A 105      -2.697 -10.415  -6.587  1.00 86.35           C  
ATOM   1701  HD2 PHE A 105      -3.588  -9.823  -6.731  1.00 86.35           H  
ATOM   1702  CE1 PHE A 105      -0.357 -11.941  -6.283  1.00 86.35           C  
ATOM   1703  HE1 PHE A 105       0.546 -12.528  -6.213  1.00 86.35           H  
ATOM   1704  CE2 PHE A 105      -1.441  -9.789  -6.601  1.00 86.35           C  
ATOM   1705  HE2 PHE A 105      -1.366  -8.730  -6.799  1.00 86.35           H  
ATOM   1706  CZ  PHE A 105      -0.276 -10.548  -6.420  1.00 86.35           C  
ATOM   1707  HZ  PHE A 105       0.691 -10.066  -6.426  1.00 86.35           H  
ATOM   1708  N   PRO A 106      -5.897 -14.900  -7.421  1.00 79.82           N  
ATOM   1709  CA  PRO A 106      -6.960 -15.840  -7.083  1.00 79.82           C  
ATOM   1710  HA  PRO A 106      -7.638 -15.903  -7.934  1.00 79.82           H  
ATOM   1711  C   PRO A 106      -7.748 -15.420  -5.830  1.00 79.82           C  
ATOM   1712  CB  PRO A 106      -6.260 -17.191  -6.895  1.00 79.82           C  
ATOM   1713  HB2 PRO A 106      -6.902 -18.021  -7.190  1.00 79.82           H  
ATOM   1714  HB3 PRO A 106      -5.938 -17.306  -5.860  1.00 79.82           H  
ATOM   1715  O   PRO A 106      -7.169 -14.897  -4.873  1.00 79.82           O  
ATOM   1716  CG  PRO A 106      -5.030 -17.079  -7.796  1.00 79.82           C  
ATOM   1717  HG2 PRO A 106      -5.311 -17.293  -8.828  1.00 79.82           H  
ATOM   1718  HG3 PRO A 106      -4.225 -17.738  -7.473  1.00 79.82           H  
ATOM   1719  CD  PRO A 106      -4.645 -15.609  -7.668  1.00 79.82           C  
ATOM   1720  HD2 PRO A 106      -4.168 -15.273  -8.589  1.00 79.82           H  
ATOM   1721  HD3 PRO A 106      -3.971 -15.484  -6.821  1.00 79.82           H  
ATOM   1722  N   LYS A 107      -9.061 -15.700  -5.830  1.00 76.39           N  
ATOM   1723  H   LYS A 107      -9.424 -16.144  -6.660  1.00 76.39           H  
ATOM   1724  CA  LYS A 107     -10.048 -15.287  -4.804  1.00 76.39           C  
ATOM   1725  HA  LYS A 107     -11.000 -15.737  -5.088  1.00 76.39           H  
ATOM   1726  C   LYS A 107     -10.361 -13.779  -4.762  1.00 76.39           C  
ATOM   1727  CB  LYS A 107      -9.702 -15.847  -3.407  1.00 76.39           C  
ATOM   1728  HB2 LYS A 107      -8.824 -15.331  -3.017  1.00 76.39           H  
ATOM   1729  HB3 LYS A 107     -10.530 -15.622  -2.735  1.00 76.39           H  
ATOM   1730  O   LYS A 107     -10.736 -13.270  -3.713  1.00 76.39           O  
ATOM   1731  CG  LYS A 107      -9.462 -17.362  -3.366  1.00 76.39           C  
ATOM   1732  HG2 LYS A 107     -10.362 -17.875  -3.705  1.00 76.39           H  
ATOM   1733  HG3 LYS A 107      -8.629 -17.632  -4.015  1.00 76.39           H  
ATOM   1734  CD  LYS A 107      -9.137 -17.793  -1.930  1.00 76.39           C  
ATOM   1735  HD2 LYS A 107      -8.210 -17.314  -1.614  1.00 76.39           H  
ATOM   1736  HD3 LYS A 107      -9.943 -17.466  -1.273  1.00 76.39           H  
ATOM   1737  CE  LYS A 107      -8.995 -19.315  -1.843  1.00 76.39           C  
ATOM   1738  HE2 LYS A 107      -8.168 -19.631  -2.480  1.00 76.39           H  
ATOM   1739  HE3 LYS A 107      -9.907 -19.766  -2.232  1.00 76.39           H  
ATOM   1740  NZ  LYS A 107      -8.773 -19.756  -0.443  1.00 76.39           N  
ATOM   1741  HZ1 LYS A 107      -7.918 -19.367  -0.072  1.00 76.39           H  
ATOM   1742  HZ2 LYS A 107      -9.536 -19.448   0.142  1.00 76.39           H  
ATOM   1743  HZ3 LYS A 107      -8.729 -20.764  -0.387  1.00 76.39           H  
ATOM   1744  N   TYR A 108     -10.252 -13.082  -5.898  1.00 72.46           N  
ATOM   1745  H   TYR A 108      -9.933 -13.565  -6.726  1.00 72.46           H  
ATOM   1746  CA  TYR A 108     -10.571 -11.646  -6.042  1.00 72.46           C  
ATOM   1747  HA  TYR A 108     -10.368 -11.391  -7.082  1.00 72.46           H  
ATOM   1748  C   TYR A 108      -9.669 -10.716  -5.216  1.00 72.46           C  
ATOM   1749  CB  TYR A 108     -12.069 -11.387  -5.814  1.00 72.46           C  
ATOM   1750  HB2 TYR A 108     -12.303 -11.493  -4.755  1.00 72.46           H  
ATOM   1751  HB3 TYR A 108     -12.291 -10.355  -6.088  1.00 72.46           H  
ATOM   1752  O   TYR A 108     -10.026  -9.581  -4.886  1.00 72.46           O  
ATOM   1753  CG  TYR A 108     -12.974 -12.292  -6.621  1.00 72.46           C  
ATOM   1754  CD1 TYR A 108     -13.141 -12.050  -7.997  1.00 72.46           C  
ATOM   1755  HD1 TYR A 108     -12.626 -11.229  -8.475  1.00 72.46           H  
ATOM   1756  CD2 TYR A 108     -13.628 -13.378  -6.006  1.00 72.46           C  
ATOM   1757  HD2 TYR A 108     -13.499 -13.560  -4.949  1.00 72.46           H  
ATOM   1758  CE1 TYR A 108     -13.977 -12.883  -8.762  1.00 72.46           C  
ATOM   1759  HE1 TYR A 108     -14.100 -12.696  -9.818  1.00 72.46           H  
ATOM   1760  CE2 TYR A 108     -14.462 -14.217  -6.771  1.00 72.46           C  
ATOM   1761  HE2 TYR A 108     -14.983 -15.046  -6.316  1.00 72.46           H  
ATOM   1762  OH  TYR A 108     -15.451 -14.776  -8.875  1.00 72.46           O  
ATOM   1763  HH  TYR A 108     -15.506 -14.502  -9.794  1.00 72.46           H  
ATOM   1764  CZ  TYR A 108     -14.642 -13.966  -8.147  1.00 72.46           C  
ATOM   1765  N   ASN A 109      -8.464 -11.188  -4.908  1.00 83.47           N  
ATOM   1766  H   ASN A 109      -8.210 -12.095  -5.273  1.00 83.47           H  
ATOM   1767  CA  ASN A 109      -7.465 -10.438  -4.166  1.00 83.47           C  
ATOM   1768  HA  ASN A 109      -7.951  -9.863  -3.379  1.00 83.47           H  
ATOM   1769  C   ASN A 109      -6.784  -9.465  -5.114  1.00 83.47           C  
ATOM   1770  CB  ASN A 109      -6.491 -11.445  -3.534  1.00 83.47           C  
ATOM   1771  HB2 ASN A 109      -5.611 -10.934  -3.142  1.00 83.47           H  
ATOM   1772  HB3 ASN A 109      -6.197 -12.182  -4.281  1.00 83.47           H  
ATOM   1773  O   ASN A 109      -5.966  -9.854  -5.937  1.00 83.47           O  
ATOM   1774  CG  ASN A 109      -7.145 -12.208  -2.418  1.00 83.47           C  
ATOM   1775  ND2 ASN A 109      -6.645 -13.351  -2.031  1.00 83.47           N  
ATOM   1776 HD21 ASN A 109      -6.033 -13.855  -2.657  1.00 83.47           H  
ATOM   1777 HD22 ASN A 109      -7.223 -13.793  -1.330  1.00 83.47           H  
ATOM   1778  OD1 ASN A 109      -8.138 -11.790  -1.884  1.00 83.47           O  
ATOM   1779  N   ARG A 110      -7.105  -8.183  -5.012  1.00 88.82           N  
ATOM   1780  H   ARG A 110      -7.762  -7.895  -4.301  1.00 88.82           H  
ATOM   1781  CA  ARG A 110      -6.588  -7.169  -5.922  1.00 88.82           C  
ATOM   1782  HA  ARG A 110      -6.188  -7.673  -6.801  1.00 88.82           H  
ATOM   1783  C   ARG A 110      -5.446  -6.387  -5.296  1.00 88.82           C  
ATOM   1784  CB  ARG A 110      -7.726  -6.283  -6.410  1.00 88.82           C  
ATOM   1785  HB2 ARG A 110      -8.271  -5.884  -5.554  1.00 88.82           H  
ATOM   1786  HB3 ARG A 110      -7.287  -5.456  -6.967  1.00 88.82           H  
ATOM   1787  O   ARG A 110      -5.484  -6.051  -4.106  1.00 88.82           O  
ATOM   1788  CG  ARG A 110      -8.684  -7.037  -7.338  1.00 88.82           C  
ATOM   1789  HG2 ARG A 110      -9.093  -7.909  -6.827  1.00 88.82           H  
ATOM   1790  HG3 ARG A 110      -8.148  -7.365  -8.228  1.00 88.82           H  
ATOM   1791  CD  ARG A 110      -9.834  -6.120  -7.747  1.00 88.82           C  
ATOM   1792  HD2 ARG A 110      -9.434  -5.262  -8.288  1.00 88.82           H  
ATOM   1793  HD3 ARG A 110     -10.343  -5.769  -6.850  1.00 88.82           H  
ATOM   1794  NE  ARG A 110     -10.784  -6.842  -8.597  1.00 88.82           N  
ATOM   1795  HE  ARG A 110     -10.537  -7.766  -8.921  1.00 88.82           H  
ATOM   1796  NH1 ARG A 110     -12.430  -5.240  -8.752  1.00 88.82           N  
ATOM   1797 HH11 ARG A 110     -13.336  -4.963  -9.101  1.00 88.82           H  
ATOM   1798 HH12 ARG A 110     -11.845  -4.576  -8.264  1.00 88.82           H  
ATOM   1799  NH2 ARG A 110     -12.658  -7.264  -9.722  1.00 88.82           N  
ATOM   1800 HH21 ARG A 110     -12.209  -8.141  -9.948  1.00 88.82           H  
ATOM   1801 HH22 ARG A 110     -13.554  -7.027 -10.122  1.00 88.82           H  
ATOM   1802  CZ  ARG A 110     -11.958  -6.430  -9.016  1.00 88.82           C  
ATOM   1803  N   ARG A 111      -4.408  -6.103  -6.078  1.00 89.39           N  
ATOM   1804  H   ARG A 111      -4.452  -6.405  -7.041  1.00 89.39           H  
ATOM   1805  CA  ARG A 111      -3.238  -5.332  -5.640  1.00 89.39           C  
ATOM   1806  HA  ARG A 111      -3.518  -4.731  -4.776  1.00 89.39           H  
ATOM   1807  C   ARG A 111      -2.792  -4.351  -6.711  1.00 89.39           C  
ATOM   1808  CB  ARG A 111      -2.066  -6.256  -5.271  1.00 89.39           C  
ATOM   1809  HB2 ARG A 111      -1.216  -5.636  -4.985  1.00 89.39           H  
ATOM   1810  HB3 ARG A 111      -1.775  -6.796  -6.172  1.00 89.39           H  
ATOM   1811  O   ARG A 111      -2.853  -4.652  -7.894  1.00 89.39           O  
ATOM   1812  CG  ARG A 111      -2.333  -7.261  -4.136  1.00 89.39           C  
ATOM   1813  HG2 ARG A 111      -3.196  -7.881  -4.376  1.00 89.39           H  
ATOM   1814  HG3 ARG A 111      -1.464  -7.913  -4.039  1.00 89.39           H  
ATOM   1815  CD  ARG A 111      -2.554  -6.534  -2.803  1.00 89.39           C  
ATOM   1816  HD2 ARG A 111      -1.669  -5.936  -2.584  1.00 89.39           H  
ATOM   1817  HD3 ARG A 111      -3.396  -5.848  -2.900  1.00 89.39           H  
ATOM   1818  NE  ARG A 111      -2.791  -7.455  -1.677  1.00 89.39           N  
ATOM   1819  HE  ARG A 111      -1.980  -7.725  -1.139  1.00 89.39           H  
ATOM   1820  NH1 ARG A 111      -5.087  -7.736  -1.880  1.00 89.39           N  
ATOM   1821 HH11 ARG A 111      -5.145  -7.129  -2.686  1.00 89.39           H  
ATOM   1822 HH12 ARG A 111      -5.944  -8.124  -1.514  1.00 89.39           H  
ATOM   1823  NH2 ARG A 111      -3.980  -8.720  -0.232  1.00 89.39           N  
ATOM   1824 HH21 ARG A 111      -4.850  -9.181  -0.006  1.00 89.39           H  
ATOM   1825 HH22 ARG A 111      -3.195  -8.772   0.401  1.00 89.39           H  
ATOM   1826  CZ  ARG A 111      -3.949  -7.960  -1.285  1.00 89.39           C  
ATOM   1827  N   LEU A 112      -2.293  -3.207  -6.270  1.00 90.73           N  
ATOM   1828  H   LEU A 112      -2.246  -3.071  -5.270  1.00 90.73           H  
ATOM   1829  CA  LEU A 112      -1.691  -2.192  -7.124  1.00 90.73           C  
ATOM   1830  HA  LEU A 112      -2.108  -2.258  -8.128  1.00 90.73           H  
ATOM   1831  C   LEU A 112      -0.182  -2.414  -7.221  1.00 90.73           C  
ATOM   1832  CB  LEU A 112      -1.994  -0.803  -6.545  1.00 90.73           C  
ATOM   1833  HB2 LEU A 112      -1.585  -0.752  -5.536  1.00 90.73           H  
ATOM   1834  HB3 LEU A 112      -1.476  -0.061  -7.153  1.00 90.73           H  
ATOM   1835  O   LEU A 112       0.482  -2.590  -6.197  1.00 90.73           O  
ATOM   1836  CG  LEU A 112      -3.483  -0.430  -6.485  1.00 90.73           C  
ATOM   1837  HG  LEU A 112      -4.023  -1.182  -5.909  1.00 90.73           H  
ATOM   1838  CD1 LEU A 112      -3.642   0.908  -5.766  1.00 90.73           C  
ATOM   1839 HD11 LEU A 112      -3.070   1.684  -6.275  1.00 90.73           H  
ATOM   1840 HD12 LEU A 112      -3.305   0.817  -4.733  1.00 90.73           H  
ATOM   1841 HD13 LEU A 112      -4.692   1.200  -5.766  1.00 90.73           H  
ATOM   1842  CD2 LEU A 112      -4.087  -0.326  -7.882  1.00 90.73           C  
ATOM   1843 HD21 LEU A 112      -4.059  -1.288  -8.393  1.00 90.73           H  
ATOM   1844 HD22 LEU A 112      -5.125   0.005  -7.835  1.00 90.73           H  
ATOM   1845 HD23 LEU A 112      -3.536   0.410  -8.468  1.00 90.73           H  
ATOM   1846  N   VAL A 113       0.371  -2.348  -8.430  1.00 89.53           N  
ATOM   1847  H   VAL A 113      -0.239  -2.283  -9.232  1.00 89.53           H  
ATOM   1848  CA  VAL A 113       1.825  -2.360  -8.651  1.00 89.53           C  
ATOM   1849  HA  VAL A 113       2.293  -3.041  -7.939  1.00 89.53           H  
ATOM   1850  C   VAL A 113       2.389  -0.973  -8.451  1.00 89.53           C  
ATOM   1851  CB  VAL A 113       2.202  -2.808 -10.066  1.00 89.53           C  
ATOM   1852  HB  VAL A 113       1.843  -2.091 -10.804  1.00 89.53           H  
ATOM   1853  O   VAL A 113       2.144  -0.081  -9.255  1.00 89.53           O  
ATOM   1854  CG1 VAL A 113       3.722  -2.979 -10.219  1.00 89.53           C  
ATOM   1855 HG11 VAL A 113       3.951  -3.359 -11.215  1.00 89.53           H  
ATOM   1856 HG12 VAL A 113       4.225  -2.019 -10.108  1.00 89.53           H  
ATOM   1857 HG13 VAL A 113       4.106  -3.677  -9.476  1.00 89.53           H  
ATOM   1858  CG2 VAL A 113       1.565  -4.139 -10.361  1.00 89.53           C  
ATOM   1859 HG21 VAL A 113       1.897  -4.865  -9.619  1.00 89.53           H  
ATOM   1860 HG22 VAL A 113       1.864  -4.420 -11.371  1.00 89.53           H  
ATOM   1861 HG23 VAL A 113       0.477  -4.074 -10.351  1.00 89.53           H  
ATOM   1862  N   VAL A 114       3.200  -0.775  -7.421  1.00 88.68           N  
ATOM   1863  H   VAL A 114       3.385  -1.536  -6.783  1.00 88.68           H  
ATOM   1864  CA  VAL A 114       3.874   0.516  -7.214  1.00 88.68           C  
ATOM   1865  HA  VAL A 114       3.289   1.317  -7.666  1.00 88.68           H  
ATOM   1866  C   VAL A 114       5.238   0.525  -7.887  1.00 88.68           C  
ATOM   1867  CB  VAL A 114       3.986   0.818  -5.719  1.00 88.68           C  
ATOM   1868  HB  VAL A 114       4.602   0.060  -5.234  1.00 88.68           H  
ATOM   1869  O   VAL A 114       5.659   1.532  -8.456  1.00 88.68           O  
ATOM   1870  CG1 VAL A 114       4.604   2.196  -5.454  1.00 88.68           C  
ATOM   1871 HG11 VAL A 114       5.625   2.234  -5.834  1.00 88.68           H  
ATOM   1872 HG12 VAL A 114       4.006   2.974  -5.929  1.00 88.68           H  
ATOM   1873 HG13 VAL A 114       4.643   2.377  -4.380  1.00 88.68           H  
ATOM   1874  CG2 VAL A 114       2.591   0.791  -5.102  1.00 88.68           C  
ATOM   1875 HG21 VAL A 114       2.202  -0.226  -5.068  1.00 88.68           H  
ATOM   1876 HG22 VAL A 114       2.673   1.179  -4.087  1.00 88.68           H  
ATOM   1877 HG23 VAL A 114       1.909   1.422  -5.673  1.00 88.68           H  
ATOM   1878  N   SER A 115       5.935  -0.607  -7.823  1.00 87.51           N  
ATOM   1879  H   SER A 115       5.513  -1.406  -7.372  1.00 87.51           H  
ATOM   1880  CA  SER A 115       7.236  -0.813  -8.451  1.00 87.51           C  
ATOM   1881  HA  SER A 115       7.239  -0.357  -9.442  1.00 87.51           H  
ATOM   1882  C   SER A 115       7.535  -2.304  -8.601  1.00 87.51           C  
ATOM   1883  CB  SER A 115       8.331  -0.159  -7.594  1.00 87.51           C  
ATOM   1884  HB2 SER A 115       8.083   0.886  -7.408  1.00 87.51           H  
ATOM   1885  HB3 SER A 115       9.274  -0.192  -8.138  1.00 87.51           H  
ATOM   1886  O   SER A 115       6.822  -3.148  -8.059  1.00 87.51           O  
ATOM   1887  OG  SER A 115       8.491  -0.844  -6.364  1.00 87.51           O  
ATOM   1888  HG  SER A 115       7.844  -0.511  -5.738  1.00 87.51           H  
ATOM   1889  N   ALA A 116       8.664  -2.620  -9.232  1.00 87.42           N  
ATOM   1890  H   ALA A 116       9.100  -1.904  -9.796  1.00 87.42           H  
ATOM   1891  CA  ALA A 116       9.292  -3.939  -9.263  1.00 87.42           C  
ATOM   1892  HA  ALA A 116       8.628  -4.635  -9.776  1.00 87.42           H  
ATOM   1893  C   ALA A 116       9.628  -4.563  -7.887  1.00 87.42           C  
ATOM   1894  CB  ALA A 116      10.557  -3.797 -10.101  1.00 87.42           C  
ATOM   1895  HB1 ALA A 116      11.209  -3.028  -9.686  1.00 87.42           H  
ATOM   1896  HB2 ALA A 116      11.098  -4.743 -10.099  1.00 87.42           H  
ATOM   1897  HB3 ALA A 116      10.281  -3.545 -11.125  1.00 87.42           H  
ATOM   1898  O   ALA A 116      10.076  -5.700  -7.831  1.00 87.42           O  
ATOM   1899  N   GLY A 117       9.407  -3.875  -6.762  1.00 85.80           N  
ATOM   1900  H   GLY A 117       9.078  -2.923  -6.834  1.00 85.80           H  
ATOM   1901  CA  GLY A 117       9.581  -4.464  -5.425  1.00 85.80           C  
ATOM   1902  HA2 GLY A 117       9.763  -5.536  -5.497  1.00 85.80           H  
ATOM   1903  HA3 GLY A 117      10.455  -4.010  -4.959  1.00 85.80           H  
ATOM   1904  C   GLY A 117       8.400  -4.282  -4.475  1.00 85.80           C  
ATOM   1905  O   GLY A 117       8.490  -4.692  -3.318  1.00 85.80           O  
ATOM   1906  N   GLU A 118       7.311  -3.646  -4.913  1.00 89.71           N  
ATOM   1907  H   GLU A 118       7.253  -3.369  -5.883  1.00 89.71           H  
ATOM   1908  CA  GLU A 118       6.246  -3.226  -4.003  1.00 89.71           C  
ATOM   1909  HA  GLU A 118       6.261  -3.866  -3.122  1.00 89.71           H  
ATOM   1910  C   GLU A 118       4.860  -3.351  -4.628  1.00 89.71           C  
ATOM   1911  CB  GLU A 118       6.520  -1.792  -3.522  1.00 89.71           C  
ATOM   1912  HB2 GLU A 118       6.459  -1.105  -4.366  1.00 89.71           H  
ATOM   1913  HB3 GLU A 118       7.531  -1.754  -3.116  1.00 89.71           H  
ATOM   1914  O   GLU A 118       4.562  -2.753  -5.666  1.00 89.71           O  
ATOM   1915  CG  GLU A 118       5.531  -1.361  -2.426  1.00 89.71           C  
ATOM   1916  HG2 GLU A 118       5.600  -2.066  -1.598  1.00 89.71           H  
ATOM   1917  HG3 GLU A 118       4.516  -1.408  -2.822  1.00 89.71           H  
ATOM   1918  CD  GLU A 118       5.780   0.059  -1.898  1.00 89.71           C  
ATOM   1919  OE1 GLU A 118       4.877   0.560  -1.181  1.00 89.71           O  
ATOM   1920  OE2 GLU A 118       6.855   0.630  -2.189  1.00 89.71           O  
ATOM   1921  N   LEU A 119       4.002  -4.093  -3.927  1.00 90.23           N  
ATOM   1922  H   LEU A 119       4.341  -4.573  -3.105  1.00 90.23           H  
ATOM   1923  CA  LEU A 119       2.568  -4.147  -4.166  1.00 90.23           C  
ATOM   1924  HA  LEU A 119       2.338  -3.601  -5.081  1.00 90.23           H  
ATOM   1925  C   LEU A 119       1.811  -3.490  -3.009  1.00 90.23           C  
ATOM   1926  CB  LEU A 119       2.100  -5.597  -4.336  1.00 90.23           C  
ATOM   1927  HB2 LEU A 119       2.194  -6.086  -3.366  1.00 90.23           H  
ATOM   1928  HB3 LEU A 119       1.044  -5.592  -4.602  1.00 90.23           H  
ATOM   1929  O   LEU A 119       2.209  -3.586  -1.844  1.00 90.23           O  
ATOM   1930  CG  LEU A 119       2.865  -6.438  -5.366  1.00 90.23           C  
ATOM   1931  HG  LEU A 119       3.932  -6.422  -5.143  1.00 90.23           H  
ATOM   1932  CD1 LEU A 119       2.384  -7.881  -5.230  1.00 90.23           C  
ATOM   1933 HD11 LEU A 119       3.110  -8.544  -5.700  1.00 90.23           H  
ATOM   1934 HD12 LEU A 119       2.333  -8.172  -4.180  1.00 90.23           H  
ATOM   1935 HD13 LEU A 119       1.402  -7.994  -5.688  1.00 90.23           H  
ATOM   1936  CD2 LEU A 119       2.641  -5.930  -6.790  1.00 90.23           C  
ATOM   1937 HD21 LEU A 119       3.129  -6.593  -7.504  1.00 90.23           H  
ATOM   1938 HD22 LEU A 119       3.075  -4.935  -6.894  1.00 90.23           H  
ATOM   1939 HD23 LEU A 119       1.575  -5.882  -7.017  1.00 90.23           H  
ATOM   1940  N   GLN A 120       0.673  -2.887  -3.328  1.00 90.15           N  
ATOM   1941  H   GLN A 120       0.422  -2.838  -4.305  1.00 90.15           H  
ATOM   1942  CA  GLN A 120      -0.219  -2.254  -2.360  1.00 90.15           C  
ATOM   1943  HA  GLN A 120       0.140  -2.446  -1.349  1.00 90.15           H  
ATOM   1944  C   GLN A 120      -1.623  -2.853  -2.422  1.00 90.15           C  
ATOM   1945  CB  GLN A 120      -0.193  -0.739  -2.578  1.00 90.15           C  
ATOM   1946  HB2 GLN A 120      -1.023  -0.286  -2.035  1.00 90.15           H  
ATOM   1947  HB3 GLN A 120      -0.309  -0.505  -3.636  1.00 90.15           H  
ATOM   1948  O   GLN A 120      -2.013  -3.434  -3.435  1.00 90.15           O  
ATOM   1949  CG  GLN A 120       1.139  -0.169  -2.061  1.00 90.15           C  
ATOM   1950  HG2 GLN A 120       1.960  -0.542  -2.673  1.00 90.15           H  
ATOM   1951  HG3 GLN A 120       1.314  -0.526  -1.046  1.00 90.15           H  
ATOM   1952  CD  GLN A 120       1.193   1.353  -2.039  1.00 90.15           C  
ATOM   1953  NE2 GLN A 120       2.325   1.925  -1.684  1.00 90.15           N  
ATOM   1954 HE21 GLN A 120       3.157   1.388  -1.488  1.00 90.15           H  
ATOM   1955 HE22 GLN A 120       2.348   2.935  -1.686  1.00 90.15           H  
ATOM   1956  OE1 GLN A 120       0.236   2.051  -2.333  1.00 90.15           O  
ATOM   1957  N   LYS A 121      -2.373  -2.766  -1.317  1.00 89.14           N  
ATOM   1958  H   LYS A 121      -2.062  -2.146  -0.582  1.00 89.14           H  
ATOM   1959  CA  LYS A 121      -3.760  -3.252  -1.259  1.00 89.14           C  
ATOM   1960  HA  LYS A 121      -3.808  -4.299  -1.559  1.00 89.14           H  
ATOM   1961  C   LYS A 121      -4.606  -2.441  -2.237  1.00 89.14           C  
ATOM   1962  CB  LYS A 121      -4.317  -3.119   0.169  1.00 89.14           C  
ATOM   1963  HB2 LYS A 121      -5.384  -3.338   0.150  1.00 89.14           H  
ATOM   1964  HB3 LYS A 121      -4.197  -2.088   0.500  1.00 89.14           H  
ATOM   1965  O   LYS A 121      -4.429  -1.230  -2.289  1.00 89.14           O  
ATOM   1966  CG  LYS A 121      -3.641  -4.072   1.172  1.00 89.14           C  
ATOM   1967  HG2 LYS A 121      -3.829  -5.098   0.859  1.00 89.14           H  
ATOM   1968  HG3 LYS A 121      -2.565  -3.898   1.182  1.00 89.14           H  
ATOM   1969  CD  LYS A 121      -4.198  -3.876   2.596  1.00 89.14           C  
ATOM   1970  HD2 LYS A 121      -5.284  -3.803   2.539  1.00 89.14           H  
ATOM   1971  HD3 LYS A 121      -3.952  -4.742   3.210  1.00 89.14           H  
ATOM   1972  CE  LYS A 121      -3.629  -2.613   3.269  1.00 89.14           C  
ATOM   1973  HE2 LYS A 121      -2.616  -2.814   3.618  1.00 89.14           H  
ATOM   1974  HE3 LYS A 121      -3.585  -1.811   2.531  1.00 89.14           H  
ATOM   1975  NZ  LYS A 121      -4.481  -2.147   4.392  1.00 89.14           N  
ATOM   1976  HZ1 LYS A 121      -4.745  -2.879   5.035  1.00 89.14           H  
ATOM   1977  HZ2 LYS A 121      -5.334  -1.773   4.001  1.00 89.14           H  
ATOM   1978  HZ3 LYS A 121      -4.105  -1.363   4.907  1.00 89.14           H  
ATOM   1979  N   TYR A 122      -5.485  -3.094  -2.995  1.00 89.09           N  
ATOM   1980  H   TYR A 122      -5.537  -4.101  -2.946  1.00 89.09           H  
ATOM   1981  CA  TYR A 122      -6.516  -2.396  -3.768  1.00 89.09           C  
ATOM   1982  HA  TYR A 122      -6.329  -1.322  -3.767  1.00 89.09           H  
ATOM   1983  C   TYR A 122      -7.906  -2.588  -3.173  1.00 89.09           C  
ATOM   1984  CB  TYR A 122      -6.519  -2.849  -5.225  1.00 89.09           C  
ATOM   1985  HB2 TYR A 122      -6.732  -3.917  -5.256  1.00 89.09           H  
ATOM   1986  HB3 TYR A 122      -5.532  -2.700  -5.665  1.00 89.09           H  
ATOM   1987  O   TYR A 122      -8.659  -1.631  -3.123  1.00 89.09           O  
ATOM   1988  CG  TYR A 122      -7.554  -2.115  -6.058  1.00 89.09           C  
ATOM   1989  CD1 TYR A 122      -8.759  -2.753  -6.410  1.00 89.09           C  
ATOM   1990  HD1 TYR A 122      -8.969  -3.753  -6.060  1.00 89.09           H  
ATOM   1991  CD2 TYR A 122      -7.341  -0.775  -6.432  1.00 89.09           C  
ATOM   1992  HD2 TYR A 122      -6.465  -0.249  -6.084  1.00 89.09           H  
ATOM   1993  CE1 TYR A 122      -9.713  -2.075  -7.190  1.00 89.09           C  
ATOM   1994  HE1 TYR A 122     -10.650  -2.538  -7.463  1.00 89.09           H  
ATOM   1995  CE2 TYR A 122      -8.291  -0.093  -7.218  1.00 89.09           C  
ATOM   1996  HE2 TYR A 122      -8.131   0.937  -7.500  1.00 89.09           H  
ATOM   1997  OH  TYR A 122     -10.418  -0.119  -8.351  1.00 89.09           O  
ATOM   1998  HH  TYR A 122     -10.178   0.784  -8.569  1.00 89.09           H  
ATOM   1999  CZ  TYR A 122      -9.479  -0.749  -7.603  1.00 89.09           C  
ATOM   2000  N   ASN A 123      -8.272  -3.798  -2.729  1.00 85.77           N  
ATOM   2001  H   ASN A 123      -7.658  -4.598  -2.793  1.00 85.77           H  
ATOM   2002  CA  ASN A 123      -9.610  -3.960  -2.167  1.00 85.77           C  
ATOM   2003  HA  ASN A 123     -10.310  -3.516  -2.875  1.00 85.77           H  
ATOM   2004  C   ASN A 123      -9.732  -3.183  -0.854  1.00 85.77           C  
ATOM   2005  CB  ASN A 123     -10.034  -5.418  -1.955  1.00 85.77           C  
ATOM   2006  HB2 ASN A 123     -11.123  -5.443  -1.974  1.00 85.77           H  
ATOM   2007  HB3 ASN A 123      -9.773  -5.712  -0.939  1.00 85.77           H  
ATOM   2008  O   ASN A 123      -8.849  -3.264   0.003  1.00 85.77           O  
ATOM   2009  CG  ASN A 123      -9.499  -6.431  -2.944  1.00 85.77           C  
ATOM   2010  ND2 ASN A 123     -10.363  -6.968  -3.772  1.00 85.77           N  
ATOM   2011 HD21 ASN A 123     -10.101  -7.800  -4.280  1.00 85.77           H  
ATOM   2012 HD22 ASN A 123     -11.338  -6.714  -3.699  1.00 85.77           H  
ATOM   2013  OD1 ASN A 123      -8.320  -6.756  -2.979  1.00 85.77           O  
ATOM   2014  N   GLU A 124     -10.859  -2.501  -0.717  1.00 80.43           N  
ATOM   2015  H   GLU A 124     -11.503  -2.449  -1.493  1.00 80.43           H  
ATOM   2016  CA  GLU A 124     -11.251  -1.759   0.471  1.00 80.43           C  
ATOM   2017  HA  GLU A 124     -10.396  -1.653   1.137  1.00 80.43           H  
ATOM   2018  C   GLU A 124     -12.344  -2.503   1.235  1.00 80.43           C  
ATOM   2019  CB  GLU A 124     -11.728  -0.352   0.076  1.00 80.43           C  
ATOM   2020  HB2 GLU A 124     -12.099   0.157   0.965  1.00 80.43           H  
ATOM   2021  HB3 GLU A 124     -12.536  -0.433  -0.651  1.00 80.43           H  
ATOM   2022  O   GLU A 124     -13.081  -3.330   0.686  1.00 80.43           O  
ATOM   2023  CG  GLU A 124     -10.573   0.464  -0.510  1.00 80.43           C  
ATOM   2024  HG2 GLU A 124      -9.769   0.441   0.226  1.00 80.43           H  
ATOM   2025  HG3 GLU A 124     -10.230  -0.013  -1.429  1.00 80.43           H  
ATOM   2026  CD  GLU A 124     -10.924   1.927  -0.812  1.00 80.43           C  
ATOM   2027  OE1 GLU A 124      -9.977   2.746  -0.818  1.00 80.43           O  
ATOM   2028  OE2 GLU A 124     -12.127   2.225  -0.964  1.00 80.43           O  
ATOM   2029  N   LEU A 125     -12.452  -2.179   2.520  1.00 87.78           N  
ATOM   2030  H   LEU A 125     -11.829  -1.472   2.884  1.00 87.78           H  
ATOM   2031  CA  LEU A 125     -13.611  -2.520   3.328  1.00 87.78           C  
ATOM   2032  HA  LEU A 125     -13.811  -3.588   3.243  1.00 87.78           H  
ATOM   2033  C   LEU A 125     -14.828  -1.738   2.816  1.00 87.78           C  
ATOM   2034  CB  LEU A 125     -13.276  -2.173   4.784  1.00 87.78           C  
ATOM   2035  HB2 LEU A 125     -12.424  -2.775   5.100  1.00 87.78           H  
ATOM   2036  HB3 LEU A 125     -12.988  -1.123   4.832  1.00 87.78           H  
ATOM   2037  O   LEU A 125     -14.834  -0.511   2.841  1.00 87.78           O  
ATOM   2038  CG  LEU A 125     -14.431  -2.402   5.765  1.00 87.78           C  
ATOM   2039  HG  LEU A 125     -15.313  -1.863   5.420  1.00 87.78           H  
ATOM   2040  CD1 LEU A 125     -14.761  -3.886   5.909  1.00 87.78           C  
ATOM   2041 HD11 LEU A 125     -15.207  -4.259   4.987  1.00 87.78           H  
ATOM   2042 HD12 LEU A 125     -13.861  -4.454   6.143  1.00 87.78           H  
ATOM   2043 HD13 LEU A 125     -15.479  -4.018   6.719  1.00 87.78           H  
ATOM   2044  CD2 LEU A 125     -14.042  -1.863   7.135  1.00 87.78           C  
ATOM   2045 HD21 LEU A 125     -13.804  -0.802   7.064  1.00 87.78           H  
ATOM   2046 HD22 LEU A 125     -14.878  -1.979   7.825  1.00 87.78           H  
ATOM   2047 HD23 LEU A 125     -13.185  -2.406   7.534  1.00 87.78           H  
ATOM   2048  N   ALA A 126     -15.865  -2.448   2.383  1.00 86.25           N  
ATOM   2049  H   ALA A 126     -15.788  -3.455   2.366  1.00 86.25           H  
ATOM   2050  CA  ALA A 126     -17.096  -1.842   1.884  1.00 86.25           C  
ATOM   2051  HA  ALA A 126     -16.945  -0.777   1.709  1.00 86.25           H  
ATOM   2052  C   ALA A 126     -18.222  -2.003   2.907  1.00 86.25           C  
ATOM   2053  CB  ALA A 126     -17.441  -2.486   0.537  1.00 86.25           C  
ATOM   2054  HB1 ALA A 126     -17.588  -3.559   0.656  1.00 86.25           H  
ATOM   2055  HB2 ALA A 126     -18.356  -2.041   0.146  1.00 86.25           H  
ATOM   2056  HB3 ALA A 126     -16.632  -2.307  -0.171  1.00 86.25           H  
ATOM   2057  O   ALA A 126     -18.756  -3.097   3.042  1.00 86.25           O  
ATOM   2058  N   MET A 127     -18.599  -0.933   3.606  1.00 88.67           N  
ATOM   2059  H   MET A 127     -18.151  -0.047   3.415  1.00 88.67           H  
ATOM   2060  CA  MET A 127     -19.640  -0.970   4.641  1.00 88.67           C  
ATOM   2061  HA  MET A 127     -19.686  -1.982   5.043  1.00 88.67           H  
ATOM   2062  C   MET A 127     -21.019  -0.597   4.074  1.00 88.67           C  
ATOM   2063  CB  MET A 127     -19.279  -0.045   5.815  1.00 88.67           C  
ATOM   2064  HB2 MET A 127     -19.297   0.991   5.478  1.00 88.67           H  
ATOM   2065  HB3 MET A 127     -20.024  -0.161   6.601  1.00 88.67           H  
ATOM   2066  O   MET A 127     -21.104   0.297   3.232  1.00 88.67           O  
ATOM   2067  CG  MET A 127     -17.896  -0.348   6.399  1.00 88.67           C  
ATOM   2068  HG2 MET A 127     -17.143  -0.130   5.641  1.00 88.67           H  
ATOM   2069  HG3 MET A 127     -17.710   0.323   7.238  1.00 88.67           H  
ATOM   2070  SD  MET A 127     -17.661  -2.050   6.947  1.00 88.67           S  
ATOM   2071  CE  MET A 127     -18.218  -1.913   8.641  1.00 88.67           C  
ATOM   2072  HE1 MET A 127     -19.250  -1.561   8.652  1.00 88.67           H  
ATOM   2073  HE2 MET A 127     -17.577  -1.215   9.180  1.00 88.67           H  
ATOM   2074  HE3 MET A 127     -18.171  -2.898   9.104  1.00 88.67           H  
ATOM   2075  N   PRO A 128     -22.113  -1.224   4.546  1.00 93.13           N  
ATOM   2076  CA  PRO A 128     -23.468  -0.758   4.260  1.00 93.13           C  
ATOM   2077  HA  PRO A 128     -23.657  -0.884   3.194  1.00 93.13           H  
ATOM   2078  C   PRO A 128     -23.697   0.709   4.651  1.00 93.13           C  
ATOM   2079  CB  PRO A 128     -24.386  -1.690   5.055  1.00 93.13           C  
ATOM   2080  HB2 PRO A 128     -24.515  -1.308   6.067  1.00 93.13           H  
ATOM   2081  HB3 PRO A 128     -25.350  -1.826   4.565  1.00 93.13           H  
ATOM   2082  O   PRO A 128     -23.268   1.146   5.719  1.00 93.13           O  
ATOM   2083  CG  PRO A 128     -23.591  -2.991   5.127  1.00 93.13           C  
ATOM   2084  HG2 PRO A 128     -23.725  -3.550   4.201  1.00 93.13           H  
ATOM   2085  HG3 PRO A 128     -23.878  -3.600   5.984  1.00 93.13           H  
ATOM   2086  CD  PRO A 128     -22.143  -2.513   5.224  1.00 93.13           C  
ATOM   2087  HD2 PRO A 128     -21.492  -3.231   4.725  1.00 93.13           H  
ATOM   2088  HD3 PRO A 128     -21.832  -2.407   6.263  1.00 93.13           H  
ATOM   2089  N   GLU A 129     -24.461   1.439   3.835  1.00 94.18           N  
ATOM   2090  H   GLU A 129     -24.748   1.031   2.956  1.00 94.18           H  
ATOM   2091  CA  GLU A 129     -24.729   2.878   4.003  1.00 94.18           C  
ATOM   2092  HA  GLU A 129     -23.793   3.426   3.888  1.00 94.18           H  
ATOM   2093  C   GLU A 129     -25.316   3.243   5.376  1.00 94.18           C  
ATOM   2094  CB  GLU A 129     -25.689   3.310   2.887  1.00 94.18           C  
ATOM   2095  HB2 GLU A 129     -25.249   3.032   1.930  1.00 94.18           H  
ATOM   2096  HB3 GLU A 129     -26.626   2.767   3.010  1.00 94.18           H  
ATOM   2097  O   GLU A 129     -24.993   4.294   5.926  1.00 94.18           O  
ATOM   2098  CG  GLU A 129     -25.974   4.821   2.880  1.00 94.18           C  
ATOM   2099  HG2 GLU A 129     -25.029   5.352   2.768  1.00 94.18           H  
ATOM   2100  HG3 GLU A 129     -26.417   5.109   3.834  1.00 94.18           H  
ATOM   2101  CD  GLU A 129     -26.940   5.238   1.762  1.00 94.18           C  
ATOM   2102  OE1 GLU A 129     -27.165   6.461   1.639  1.00 94.18           O  
ATOM   2103  OE2 GLU A 129     -27.447   4.338   1.052  1.00 94.18           O  
ATOM   2104  N   LYS A 130     -26.102   2.342   5.982  1.00 94.71           N  
ATOM   2105  H   LYS A 130     -26.331   1.511   5.455  1.00 94.71           H  
ATOM   2106  CA  LYS A 130     -26.686   2.524   7.325  1.00 94.71           C  
ATOM   2107  HA  LYS A 130     -27.320   3.410   7.296  1.00 94.71           H  
ATOM   2108  C   LYS A 130     -25.655   2.795   8.430  1.00 94.71           C  
ATOM   2109  CB  LYS A 130     -27.564   1.313   7.688  1.00 94.71           C  
ATOM   2110  HB2 LYS A 130     -28.105   1.548   8.604  1.00 94.71           H  
ATOM   2111  HB3 LYS A 130     -28.297   1.152   6.897  1.00 94.71           H  
ATOM   2112  O   LYS A 130     -26.023   3.243   9.510  1.00 94.71           O  
ATOM   2113  CG  LYS A 130     -26.751   0.027   7.908  1.00 94.71           C  
ATOM   2114  HG2 LYS A 130     -26.247  -0.239   6.978  1.00 94.71           H  
ATOM   2115  HG3 LYS A 130     -26.002   0.194   8.682  1.00 94.71           H  
ATOM   2116  CD  LYS A 130     -27.641  -1.139   8.346  1.00 94.71           C  
ATOM   2117  HD2 LYS A 130     -28.334  -1.395   7.544  1.00 94.71           H  
ATOM   2118  HD3 LYS A 130     -28.201  -0.847   9.234  1.00 94.71           H  
ATOM   2119  CE  LYS A 130     -26.737  -2.327   8.674  1.00 94.71           C  
ATOM   2120  HE2 LYS A 130     -26.173  -2.607   7.785  1.00 94.71           H  
ATOM   2121  HE3 LYS A 130     -26.024  -1.987   9.425  1.00 94.71           H  
ATOM   2122  NZ  LYS A 130     -27.492  -3.485   9.204  1.00 94.71           N  
ATOM   2123  HZ1 LYS A 130     -26.848  -4.227   9.438  1.00 94.71           H  
ATOM   2124  HZ2 LYS A 130     -28.160  -3.821   8.525  1.00 94.71           H  
ATOM   2125  HZ3 LYS A 130     -27.987  -3.216  10.043  1.00 94.71           H  
ATOM   2126  N   TYR A 131     -24.380   2.487   8.190  1.00 94.45           N  
ATOM   2127  H   TYR A 131     -24.143   2.118   7.280  1.00 94.45           H  
ATOM   2128  CA  TYR A 131     -23.294   2.708   9.139  1.00 94.45           C  
ATOM   2129  HA  TYR A 131     -23.693   2.697  10.153  1.00 94.45           H  
ATOM   2130  C   TYR A 131     -22.595   4.061   8.971  1.00 94.45           C  
ATOM   2131  CB  TYR A 131     -22.297   1.557   8.998  1.00 94.45           C  
ATOM   2132  HB2 TYR A 131     -21.456   1.754   9.662  1.00 94.45           H  
ATOM   2133  HB3 TYR A 131     -21.901   1.559   7.982  1.00 94.45           H  
ATOM   2134  O   TYR A 131     -21.825   4.446   9.847  1.00 94.45           O  
ATOM   2135  CG  TYR A 131     -22.863   0.184   9.323  1.00 94.45           C  
ATOM   2136  CD1 TYR A 131     -23.496  -0.047  10.557  1.00 94.45           C  
ATOM   2137  HD1 TYR A 131     -23.607   0.761  11.264  1.00 94.45           H  
ATOM   2138  CD2 TYR A 131     -22.688  -0.885   8.426  1.00 94.45           C  
ATOM   2139  HD2 TYR A 131     -22.183  -0.701   7.489  1.00 94.45           H  
ATOM   2140  CE1 TYR A 131     -23.957  -1.332  10.888  1.00 94.45           C  
ATOM   2141  HE1 TYR A 131     -24.437  -1.498  11.841  1.00 94.45           H  
ATOM   2142  CE2 TYR A 131     -23.146  -2.178   8.756  1.00 94.45           C  
ATOM   2143  HE2 TYR A 131     -22.977  -3.013   8.093  1.00 94.45           H  
ATOM   2144  OH  TYR A 131     -24.278  -3.625  10.315  1.00 94.45           O  
ATOM   2145  HH  TYR A 131     -24.413  -3.675  11.264  1.00 94.45           H  
ATOM   2146  CZ  TYR A 131     -23.778  -2.401   9.994  1.00 94.45           C  
ATOM   2147  N   THR A 132     -22.846   4.791   7.882  1.00 93.95           N  
ATOM   2148  H   THR A 132     -23.508   4.442   7.203  1.00 93.95           H  
ATOM   2149  CA  THR A 132     -22.104   6.008   7.515  1.00 93.95           C  
ATOM   2150  HA  THR A 132     -21.052   5.752   7.386  1.00 93.95           H  
ATOM   2151  C   THR A 132     -22.186   7.096   8.583  1.00 93.95           C  
ATOM   2152  CB  THR A 132     -22.622   6.558   6.180  1.00 93.95           C  
ATOM   2153  HB  THR A 132     -23.678   6.809   6.277  1.00 93.95           H  
ATOM   2154  O   THR A 132     -21.153   7.630   8.986  1.00 93.95           O  
ATOM   2155  CG2 THR A 132     -21.858   7.789   5.694  1.00 93.95           C  
ATOM   2156 HG21 THR A 132     -22.020   8.627   6.371  1.00 93.95           H  
ATOM   2157 HG22 THR A 132     -22.220   8.072   4.705  1.00 93.95           H  
ATOM   2158 HG23 THR A 132     -20.793   7.566   5.636  1.00 93.95           H  
ATOM   2159  OG1 THR A 132     -22.479   5.575   5.185  1.00 93.95           O  
ATOM   2160  HG1 THR A 132     -23.325   5.527   4.735  1.00 93.95           H  
ATOM   2161  N   GLU A 133     -23.389   7.406   9.080  1.00 94.97           N  
ATOM   2162  H   GLU A 133     -24.208   6.943   8.714  1.00 94.97           H  
ATOM   2163  CA  GLU A 133     -23.576   8.423  10.124  1.00 94.97           C  
ATOM   2164  HA  GLU A 133     -23.152   9.369   9.786  1.00 94.97           H  
ATOM   2165  C   GLU A 133     -22.848   8.030  11.411  1.00 94.97           C  
ATOM   2166  CB  GLU A 133     -25.075   8.633  10.379  1.00 94.97           C  
ATOM   2167  HB2 GLU A 133     -25.541   8.931   9.440  1.00 94.97           H  
ATOM   2168  HB3 GLU A 133     -25.518   7.693  10.709  1.00 94.97           H  
ATOM   2169  O   GLU A 133     -22.079   8.815  11.962  1.00 94.97           O  
ATOM   2170  CG  GLU A 133     -25.332   9.721  11.436  1.00 94.97           C  
ATOM   2171  HG2 GLU A 133     -24.790  10.620  11.143  1.00 94.97           H  
ATOM   2172  HG3 GLU A 133     -24.936   9.387  12.395  1.00 94.97           H  
ATOM   2173  CD  GLU A 133     -26.820  10.059  11.607  1.00 94.97           C  
ATOM   2174  OE1 GLU A 133     -27.089  11.086  12.268  1.00 94.97           O  
ATOM   2175  OE2 GLU A 133     -27.663   9.307  11.066  1.00 94.97           O  
ATOM   2176  N   PHE A 134     -23.001   6.776  11.839  1.00 94.60           N  
ATOM   2177  H   PHE A 134     -23.619   6.164  11.325  1.00 94.60           H  
ATOM   2178  CA  PHE A 134     -22.309   6.266  13.015  1.00 94.60           C  
ATOM   2179  HA  PHE A 134     -22.588   6.878  13.873  1.00 94.60           H  
ATOM   2180  C   PHE A 134     -20.784   6.364  12.864  1.00 94.60           C  
ATOM   2181  CB  PHE A 134     -22.766   4.830  13.272  1.00 94.60           C  
ATOM   2182  HB2 PHE A 134     -22.454   4.194  12.444  1.00 94.60           H  
ATOM   2183  HB3 PHE A 134     -23.854   4.792  13.314  1.00 94.60           H  
ATOM   2184  O   PHE A 134     -20.118   6.888  13.752  1.00 94.60           O  
ATOM   2185  CG  PHE A 134     -22.214   4.272  14.560  1.00 94.60           C  
ATOM   2186  CD1 PHE A 134     -21.010   3.561  14.544  1.00 94.60           C  
ATOM   2187  HD1 PHE A 134     -20.484   3.471  13.605  1.00 94.60           H  
ATOM   2188  CD2 PHE A 134     -22.890   4.474  15.772  1.00 94.60           C  
ATOM   2189  HD2 PHE A 134     -23.803   5.050  15.790  1.00 94.60           H  
ATOM   2190  CE1 PHE A 134     -20.501   2.996  15.727  1.00 94.60           C  
ATOM   2191  HE1 PHE A 134     -19.582   2.430  15.718  1.00 94.60           H  
ATOM   2192  CE2 PHE A 134     -22.387   3.906  16.953  1.00 94.60           C  
ATOM   2193  HE2 PHE A 134     -22.929   4.013  17.882  1.00 94.60           H  
ATOM   2194  CZ  PHE A 134     -21.198   3.166  16.933  1.00 94.60           C  
ATOM   2195  HZ  PHE A 134     -20.833   2.728  17.850  1.00 94.60           H  
ATOM   2196  N   LEU A 135     -20.232   5.936  11.721  1.00 93.42           N  
ATOM   2197  H   LEU A 135     -20.849   5.548  11.022  1.00 93.42           H  
ATOM   2198  CA  LEU A 135     -18.802   6.028  11.398  1.00 93.42           C  
ATOM   2199  HA  LEU A 135     -18.231   5.474  12.142  1.00 93.42           H  
ATOM   2200  C   LEU A 135     -18.282   7.470  11.424  1.00 93.42           C  
ATOM   2201  CB  LEU A 135     -18.551   5.399  10.016  1.00 93.42           C  
ATOM   2202  HB2 LEU A 135     -19.294   5.771   9.310  1.00 93.42           H  
ATOM   2203  HB3 LEU A 135     -17.572   5.719   9.660  1.00 93.42           H  
ATOM   2204  O   LEU A 135     -17.203   7.751  11.960  1.00 93.42           O  
ATOM   2205  CG  LEU A 135     -18.582   3.862  10.015  1.00 93.42           C  
ATOM   2206  HG  LEU A 135     -19.549   3.503  10.369  1.00 93.42           H  
ATOM   2207  CD1 LEU A 135     -18.359   3.334   8.599  1.00 93.42           C  
ATOM   2208 HD11 LEU A 135     -17.379   3.640   8.232  1.00 93.42           H  
ATOM   2209 HD12 LEU A 135     -19.133   3.724   7.938  1.00 93.42           H  
ATOM   2210 HD13 LEU A 135     -18.421   2.246   8.604  1.00 93.42           H  
ATOM   2211  CD2 LEU A 135     -17.496   3.307  10.931  1.00 93.42           C  
ATOM   2212 HD21 LEU A 135     -17.326   2.252  10.715  1.00 93.42           H  
ATOM   2213 HD22 LEU A 135     -16.584   3.890  10.808  1.00 93.42           H  
ATOM   2214 HD23 LEU A 135     -17.821   3.386  11.968  1.00 93.42           H  
ATOM   2215  N   TYR A 136     -19.057   8.398  10.868  1.00 93.56           N  
ATOM   2216  H   TYR A 136     -19.922   8.113  10.432  1.00 93.56           H  
ATOM   2217  CA  TYR A 136     -18.734   9.817  10.907  1.00 93.56           C  
ATOM   2218  HA  TYR A 136     -17.749   9.968  10.465  1.00 93.56           H  
ATOM   2219  C   TYR A 136     -18.679  10.337  12.350  1.00 93.56           C  
ATOM   2220  CB  TYR A 136     -19.754  10.589  10.069  1.00 93.56           C  
ATOM   2221  HB2 TYR A 136     -19.709  10.239   9.038  1.00 93.56           H  
ATOM   2222  HB3 TYR A 136     -20.761  10.395  10.438  1.00 93.56           H  
ATOM   2223  O   TYR A 136     -17.694  10.967  12.741  1.00 93.56           O  
ATOM   2224  CG  TYR A 136     -19.499  12.077  10.096  1.00 93.56           C  
ATOM   2225  CD1 TYR A 136     -20.213  12.899  10.988  1.00 93.56           C  
ATOM   2226  HD1 TYR A 136     -20.979  12.474  11.620  1.00 93.56           H  
ATOM   2227  CD2 TYR A 136     -18.501  12.625   9.269  1.00 93.56           C  
ATOM   2228  HD2 TYR A 136     -17.955  11.985   8.592  1.00 93.56           H  
ATOM   2229  CE1 TYR A 136     -19.930  14.276  11.054  1.00 93.56           C  
ATOM   2230  HE1 TYR A 136     -20.476  14.916  11.731  1.00 93.56           H  
ATOM   2231  CE2 TYR A 136     -18.219  14.002   9.326  1.00 93.56           C  
ATOM   2232  HE2 TYR A 136     -17.454  14.422   8.690  1.00 93.56           H  
ATOM   2233  OH  TYR A 136     -18.662  16.158  10.271  1.00 93.56           O  
ATOM   2234  HH  TYR A 136     -18.003  16.392   9.613  1.00 93.56           H  
ATOM   2235  CZ  TYR A 136     -18.935  14.828  10.221  1.00 93.56           C  
ATOM   2236  N   LEU A 137     -19.688  10.019  13.163  1.00 93.13           N  
ATOM   2237  H   LEU A 137     -20.460   9.487  12.787  1.00 93.13           H  
ATOM   2238  CA  LEU A 137     -19.773  10.483  14.546  1.00 93.13           C  
ATOM   2239  HA  LEU A 137     -19.606  11.560  14.558  1.00 93.13           H  
ATOM   2240  C   LEU A 137     -18.676   9.883  15.437  1.00 93.13           C  
ATOM   2241  CB  LEU A 137     -21.179  10.198  15.099  1.00 93.13           C  
ATOM   2242  HB2 LEU A 137     -21.183  10.421  16.166  1.00 93.13           H  
ATOM   2243  HB3 LEU A 137     -21.386   9.134  14.985  1.00 93.13           H  
ATOM   2244  O   LEU A 137     -18.070  10.629  16.207  1.00 93.13           O  
ATOM   2245  CG  LEU A 137     -22.314  10.999  14.427  1.00 93.13           C  
ATOM   2246  HG  LEU A 137     -22.324  10.802  13.355  1.00 93.13           H  
ATOM   2247  CD1 LEU A 137     -23.645  10.548  15.015  1.00 93.13           C  
ATOM   2248 HD11 LEU A 137     -23.780   9.488  14.798  1.00 93.13           H  
ATOM   2249 HD12 LEU A 137     -23.674  10.715  16.092  1.00 93.13           H  
ATOM   2250 HD13 LEU A 137     -24.466  11.086  14.541  1.00 93.13           H  
ATOM   2251  CD2 LEU A 137     -22.193  12.515  14.599  1.00 93.13           C  
ATOM   2252 HD21 LEU A 137     -23.037  12.992  14.100  1.00 93.13           H  
ATOM   2253 HD22 LEU A 137     -21.276  12.881  14.138  1.00 93.13           H  
ATOM   2254 HD23 LEU A 137     -22.218  12.785  15.655  1.00 93.13           H  
ATOM   2255  N   ILE A 138     -18.353   8.589  15.308  1.00 91.91           N  
ATOM   2256  H   ILE A 138     -18.908   8.008  14.697  1.00 91.91           H  
ATOM   2257  CA  ILE A 138     -17.276   7.970  16.105  1.00 91.91           C  
ATOM   2258  HA  ILE A 138     -17.427   8.267  17.142  1.00 91.91           H  
ATOM   2259  C   ILE A 138     -15.887   8.489  15.711  1.00 91.91           C  
ATOM   2260  CB  ILE A 138     -17.314   6.426  16.090  1.00 91.91           C  
ATOM   2261  HB  ILE A 138     -16.514   6.093  16.751  1.00 91.91           H  
ATOM   2262  O   ILE A 138     -15.051   8.735  16.576  1.00 91.91           O  
ATOM   2263  CG1 ILE A 138     -17.014   5.804  14.715  1.00 91.91           C  
ATOM   2264 HG12 ILE A 138     -17.843   6.037  14.046  1.00 91.91           H  
ATOM   2265 HG13 ILE A 138     -16.102   6.234  14.302  1.00 91.91           H  
ATOM   2266  CG2 ILE A 138     -18.627   5.920  16.705  1.00 91.91           C  
ATOM   2267 HG21 ILE A 138     -18.569   4.845  16.878  1.00 91.91           H  
ATOM   2268 HG22 ILE A 138     -19.480   6.136  16.062  1.00 91.91           H  
ATOM   2269 HG23 ILE A 138     -18.771   6.401  17.673  1.00 91.91           H  
ATOM   2270  CD1 ILE A 138     -16.794   4.289  14.743  1.00 91.91           C  
ATOM   2271 HD11 ILE A 138     -16.454   3.955  13.763  1.00 91.91           H  
ATOM   2272 HD12 ILE A 138     -16.031   4.039  15.480  1.00 91.91           H  
ATOM   2273 HD13 ILE A 138     -17.723   3.775  14.992  1.00 91.91           H  
ATOM   2274  N   SER A 139     -15.638   8.742  14.420  1.00 91.06           N  
ATOM   2275  H   SER A 139     -16.355   8.520  13.744  1.00 91.06           H  
ATOM   2276  CA  SER A 139     -14.349   9.281  13.947  1.00 91.06           C  
ATOM   2277  HA  SER A 139     -13.548   8.695  14.399  1.00 91.06           H  
ATOM   2278  C   SER A 139     -14.117  10.738  14.365  1.00 91.06           C  
ATOM   2279  CB  SER A 139     -14.227   9.146  12.427  1.00 91.06           C  
ATOM   2280  HB2 SER A 139     -14.276   8.092  12.152  1.00 91.06           H  
ATOM   2281  HB3 SER A 139     -13.261   9.540  12.112  1.00 91.06           H  
ATOM   2282  O   SER A 139     -12.993  11.241  14.321  1.00 91.06           O  
ATOM   2283  OG  SER A 139     -15.256   9.845  11.759  1.00 91.06           O  
ATOM   2284  HG  SER A 139     -16.035   9.285  11.794  1.00 91.06           H  
ATOM   2285  N   HIS A 140     -15.182  11.426  14.776  1.00 90.21           N  
ATOM   2286  H   HIS A 140     -16.077  10.960  14.739  1.00 90.21           H  
ATOM   2287  CA  HIS A 140     -15.172  12.807  15.248  1.00 90.21           C  
ATOM   2288  HA  HIS A 140     -14.154  13.192  15.192  1.00 90.21           H  
ATOM   2289  C   HIS A 140     -15.573  12.906  16.724  1.00 90.21           C  
ATOM   2290  CB  HIS A 140     -16.048  13.666  14.319  1.00 90.21           C  
ATOM   2291  HB2 HIS A 140     -16.147  14.669  14.735  1.00 90.21           H  
ATOM   2292  HB3 HIS A 140     -17.046  13.231  14.255  1.00 90.21           H  
ATOM   2293  O   HIS A 140     -15.836  14.009  17.202  1.00 90.21           O  
ATOM   2294  CG  HIS A 140     -15.467  13.783  12.932  1.00 90.21           C  
ATOM   2295  CD2 HIS A 140     -14.974  14.910  12.342  1.00 90.21           C  
ATOM   2296  HD2 HIS A 140     -15.059  15.912  12.737  1.00 90.21           H  
ATOM   2297  ND1 HIS A 140     -15.303  12.767  12.026  1.00 90.21           N  
ATOM   2298  HD1 HIS A 140     -15.652  11.824  12.125  1.00 90.21           H  
ATOM   2299  CE1 HIS A 140     -14.653  13.250  10.959  1.00 90.21           C  
ATOM   2300  HE1 HIS A 140     -14.384  12.662  10.094  1.00 90.21           H  
ATOM   2301  NE2 HIS A 140     -14.371  14.558  11.129  1.00 90.21           N  
ATOM   2302  N   TYR A 141     -15.592  11.789  17.461  1.00 87.89           N  
ATOM   2303  H   TYR A 141     -15.387  10.904  17.019  1.00 87.89           H  
ATOM   2304  CA  TYR A 141     -16.138  11.751  18.816  1.00 87.89           C  
ATOM   2305  HA  TYR A 141     -17.188  12.037  18.758  1.00 87.89           H  
ATOM   2306  C   TYR A 141     -15.436  12.748  19.748  1.00 87.89           C  
ATOM   2307  CB  TYR A 141     -16.078  10.320  19.357  1.00 87.89           C  
ATOM   2308  HB2 TYR A 141     -15.045  10.042  19.565  1.00 87.89           H  
ATOM   2309  HB3 TYR A 141     -16.460   9.636  18.598  1.00 87.89           H  
ATOM   2310  O   TYR A 141     -16.104  13.530  20.422  1.00 87.89           O  
ATOM   2311  CG  TYR A 141     -16.922  10.143  20.598  1.00 87.89           C  
ATOM   2312  CD1 TYR A 141     -16.324  10.181  21.871  1.00 87.89           C  
ATOM   2313  HD1 TYR A 141     -15.257  10.314  21.972  1.00 87.89           H  
ATOM   2314  CD2 TYR A 141     -18.316   9.983  20.472  1.00 87.89           C  
ATOM   2315  HD2 TYR A 141     -18.767   9.943  19.491  1.00 87.89           H  
ATOM   2316  CE1 TYR A 141     -17.122  10.068  23.024  1.00 87.89           C  
ATOM   2317  HE1 TYR A 141     -16.656  10.109  23.998  1.00 87.89           H  
ATOM   2318  CE2 TYR A 141     -19.118   9.868  21.623  1.00 87.89           C  
ATOM   2319  HE2 TYR A 141     -20.187   9.738  21.543  1.00 87.89           H  
ATOM   2320  OH  TYR A 141     -19.293   9.818  24.012  1.00 87.89           O  
ATOM   2321  HH  TYR A 141     -18.762   9.897  24.808  1.00 87.89           H  
ATOM   2322  CZ  TYR A 141     -18.520   9.917  22.900  1.00 87.89           C  
ATOM   2323  N   ASN A 142     -14.106  12.837  19.662  1.00 85.92           N  
ATOM   2324  H   ASN A 142     -13.634  12.111  19.142  1.00 85.92           H  
ATOM   2325  CA  ASN A 142     -13.285  13.742  20.479  1.00 85.92           C  
ATOM   2326  HA  ASN A 142     -13.695  13.760  21.488  1.00 85.92           H  
ATOM   2327  C   ASN A 142     -13.283  15.199  19.996  1.00 85.92           C  
ATOM   2328  CB  ASN A 142     -11.857  13.167  20.552  1.00 85.92           C  
ATOM   2329  HB2 ASN A 142     -11.211  13.879  21.067  1.00 85.92           H  
ATOM   2330  HB3 ASN A 142     -11.464  12.993  19.551  1.00 85.92           H  
ATOM   2331  O   ASN A 142     -12.722  16.078  20.653  1.00 85.92           O  
ATOM   2332  CG  ASN A 142     -11.817  11.873  21.341  1.00 85.92           C  
ATOM   2333  ND2 ASN A 142     -10.676  11.242  21.441  1.00 85.92           N  
ATOM   2334 HD21 ASN A 142     -10.661  10.678  22.278  1.00 85.92           H  
ATOM   2335 HD22 ASN A 142      -9.816  11.662  21.118  1.00 85.92           H  
ATOM   2336  OD1 ASN A 142     -12.817  11.426  21.867  1.00 85.92           O  
ATOM   2337  N   LYS A 143     -13.885  15.491  18.837  1.00 87.77           N  
ATOM   2338  H   LYS A 143     -14.444  14.775  18.396  1.00 87.77           H  
ATOM   2339  CA  LYS A 143     -14.005  16.867  18.354  1.00 87.77           C  
ATOM   2340  HA  LYS A 143     -13.118  17.422  18.661  1.00 87.77           H  
ATOM   2341  C   LYS A 143     -15.209  17.512  19.033  1.00 87.77           C  
ATOM   2342  CB  LYS A 143     -14.077  16.926  16.825  1.00 87.77           C  
ATOM   2343  HB2 LYS A 143     -14.203  17.968  16.529  1.00 87.77           H  
ATOM   2344  HB3 LYS A 143     -14.946  16.368  16.477  1.00 87.77           H  
ATOM   2345  O   LYS A 143     -16.349  17.085  18.847  1.00 87.77           O  
ATOM   2346  CG  LYS A 143     -12.801  16.370  16.169  1.00 87.77           C  
ATOM   2347  HG2 LYS A 143     -12.723  15.304  16.384  1.00 87.77           H  
ATOM   2348  HG3 LYS A 143     -11.923  16.879  16.566  1.00 87.77           H  
ATOM   2349  CD  LYS A 143     -12.863  16.570  14.653  1.00 87.77           C  
ATOM   2350  HD2 LYS A 143     -12.789  17.633  14.421  1.00 87.77           H  
ATOM   2351  HD3 LYS A 143     -13.838  16.202  14.334  1.00 87.77           H  
ATOM   2352  CE  LYS A 143     -11.758  15.790  13.929  1.00 87.77           C  
ATOM   2353  HE2 LYS A 143     -11.777  14.762  14.291  1.00 87.77           H  
ATOM   2354  HE3 LYS A 143     -10.791  16.217  14.195  1.00 87.77           H  
ATOM   2355  NZ  LYS A 143     -11.942  15.787  12.452  1.00 87.77           N  
ATOM   2356  HZ1 LYS A 143     -11.966  16.723  12.072  1.00 87.77           H  
ATOM   2357  HZ2 LYS A 143     -11.205  15.262  12.003  1.00 87.77           H  
ATOM   2358  HZ3 LYS A 143     -12.800  15.321  12.191  1.00 87.77           H  
ATOM   2359  N   LYS A 144     -14.937  18.555  19.822  1.00 85.32           N  
ATOM   2360  H   LYS A 144     -13.965  18.779  19.982  1.00 85.32           H  
ATOM   2361  CA  LYS A 144     -15.966  19.333  20.515  1.00 85.32           C  
ATOM   2362  HA  LYS A 144     -16.534  18.650  21.147  1.00 85.32           H  
ATOM   2363  C   LYS A 144     -16.929  19.946  19.497  1.00 85.32           C  
ATOM   2364  CB  LYS A 144     -15.299  20.397  21.405  1.00 85.32           C  
ATOM   2365  HB2 LYS A 144     -14.558  19.908  22.037  1.00 85.32           H  
ATOM   2366  HB3 LYS A 144     -14.796  21.135  20.781  1.00 85.32           H  
ATOM   2367  O   LYS A 144     -16.499  20.654  18.583  1.00 85.32           O  
ATOM   2368  CG  LYS A 144     -16.324  21.096  22.308  1.00 85.32           C  
ATOM   2369  HG2 LYS A 144     -17.034  21.643  21.688  1.00 85.32           H  
ATOM   2370  HG3 LYS A 144     -16.867  20.341  22.877  1.00 85.32           H  
ATOM   2371  CD  LYS A 144     -15.671  22.085  23.282  1.00 85.32           C  
ATOM   2372  HD2 LYS A 144     -14.962  21.553  23.916  1.00 85.32           H  
ATOM   2373  HD3 LYS A 144     -15.149  22.858  22.718  1.00 85.32           H  
ATOM   2374  CE  LYS A 144     -16.772  22.718  24.142  1.00 85.32           C  
ATOM   2375  HE2 LYS A 144     -17.331  21.918  24.629  1.00 85.32           H  
ATOM   2376  HE3 LYS A 144     -17.468  23.239  23.484  1.00 85.32           H  
ATOM   2377  NZ  LYS A 144     -16.233  23.645  25.168  1.00 85.32           N  
ATOM   2378  HZ1 LYS A 144     -15.741  24.415  24.739  1.00 85.32           H  
ATOM   2379  HZ2 LYS A 144     -15.611  23.152  25.794  1.00 85.32           H  
ATOM   2380  HZ3 LYS A 144     -16.993  24.016  25.720  1.00 85.32           H  
ATOM   2381  N   ASN A 145     -18.223  19.693  19.671  1.00 87.62           N  
ATOM   2382  H   ASN A 145     -18.510  19.049  20.394  1.00 87.62           H  
ATOM   2383  CA  ASN A 145     -19.250  20.338  18.864  1.00 87.62           C  
ATOM   2384  HA  ASN A 145     -18.935  20.304  17.821  1.00 87.62           H  
ATOM   2385  C   ASN A 145     -19.419  21.820  19.223  1.00 87.62           C  
ATOM   2386  CB  ASN A 145     -20.560  19.554  18.981  1.00 87.62           C  
ATOM   2387  HB2 ASN A 145     -20.760  19.292  20.019  1.00 87.62           H  
ATOM   2388  HB3 ASN A 145     -21.393  20.160  18.624  1.00 87.62           H  
ATOM   2389  O   ASN A 145     -19.039  22.278  20.301  1.00 87.62           O  
ATOM   2390  CG  ASN A 145     -20.520  18.315  18.117  1.00 87.62           C  
ATOM   2391  ND2 ASN A 145     -20.484  17.149  18.706  1.00 87.62           N  
ATOM   2392 HD21 ASN A 145     -20.374  17.113  19.709  1.00 87.62           H  
ATOM   2393 HD22 ASN A 145     -20.626  16.343  18.115  1.00 87.62           H  
ATOM   2394  OD1 ASN A 145     -20.498  18.403  16.902  1.00 87.62           O  
ATOM   2395  N   LYS A 146     -20.012  22.583  18.297  1.00 90.48           N  
ATOM   2396  H   LYS A 146     -20.319  22.132  17.447  1.00 90.48           H  
ATOM   2397  CA  LYS A 146     -20.261  24.024  18.474  1.00 90.48           C  
ATOM   2398  HA  LYS A 146     -19.336  24.510  18.785  1.00 90.48           H  
ATOM   2399  C   LYS A 146     -21.276  24.327  19.582  1.00 90.48           C  
ATOM   2400  CB  LYS A 146     -20.743  24.647  17.157  1.00 90.48           C  
ATOM   2401  HB2 LYS A 146     -21.013  25.686  17.348  1.00 90.48           H  
ATOM   2402  HB3 LYS A 146     -21.638  24.123  16.820  1.00 90.48           H  
ATOM   2403  O   LYS A 146     -21.224  25.414  20.147  1.00 90.48           O  
ATOM   2404  CG  LYS A 146     -19.682  24.620  16.047  1.00 90.48           C  
ATOM   2405  HG2 LYS A 146     -18.789  25.144  16.386  1.00 90.48           H  
ATOM   2406  HG3 LYS A 146     -19.422  23.588  15.811  1.00 90.48           H  
ATOM   2407  CD  LYS A 146     -20.232  25.303  14.789  1.00 90.48           C  
ATOM   2408  HD2 LYS A 146     -21.139  24.786  14.475  1.00 90.48           H  
ATOM   2409  HD3 LYS A 146     -20.481  26.338  15.026  1.00 90.48           H  
ATOM   2410  CE  LYS A 146     -19.203  25.267  13.656  1.00 90.48           C  
ATOM   2411  HE2 LYS A 146     -18.933  24.228  13.468  1.00 90.48           H  
ATOM   2412  HE3 LYS A 146     -18.306  25.793  13.982  1.00 90.48           H  
ATOM   2413  NZ  LYS A 146     -19.746  25.885  12.420  1.00 90.48           N  
ATOM   2414  HZ1 LYS A 146     -19.994  26.850  12.585  1.00 90.48           H  
ATOM   2415  HZ2 LYS A 146     -20.575  25.395  12.118  1.00 90.48           H  
ATOM   2416  HZ3 LYS A 146     -19.067  25.850  11.673  1.00 90.48           H  
ATOM   2417  N   SER A 147     -22.186  23.397  19.867  1.00 92.34           N  
ATOM   2418  H   SER A 147     -22.144  22.506  19.394  1.00 92.34           H  
ATOM   2419  CA  SER A 147     -23.213  23.526  20.903  1.00 92.34           C  
ATOM   2420  HA  SER A 147     -22.944  24.346  21.568  1.00 92.34           H  
ATOM   2421  C   SER A 147     -23.305  22.261  21.754  1.00 92.34           C  
ATOM   2422  CB  SER A 147     -24.581  23.856  20.289  1.00 92.34           C  
ATOM   2423  HB2 SER A 147     -24.491  24.729  19.644  1.00 92.34           H  
ATOM   2424  HB3 SER A 147     -25.281  24.089  21.091  1.00 92.34           H  
ATOM   2425  O   SER A 147     -22.964  21.164  21.305  1.00 92.34           O  
ATOM   2426  OG  SER A 147     -25.089  22.765  19.546  1.00 92.34           O  
ATOM   2427  HG  SER A 147     -26.014  22.930  19.351  1.00 92.34           H  
ATOM   2428  N   GLU A 148     -23.795  22.428  22.981  1.00 91.72           N  
ATOM   2429  H   GLU A 148     -24.016  23.358  23.306  1.00 91.72           H  
ATOM   2430  CA  GLU A 148     -24.054  21.328  23.918  1.00 91.72           C  
ATOM   2431  HA  GLU A 148     -23.151  20.731  24.046  1.00 91.72           H  
ATOM   2432  C   GLU A 148     -25.150  20.384  23.408  1.00 91.72           C  
ATOM   2433  CB  GLU A 148     -24.456  21.908  25.281  1.00 91.72           C  
ATOM   2434  HB2 GLU A 148     -25.314  22.566  25.147  1.00 91.72           H  
ATOM   2435  HB3 GLU A 148     -24.741  21.087  25.939  1.00 91.72           H  
ATOM   2436  O   GLU A 148     -25.037  19.174  23.566  1.00 91.72           O  
ATOM   2437  CG  GLU A 148     -23.301  22.686  25.933  1.00 91.72           C  
ATOM   2438  HG2 GLU A 148     -22.995  23.493  25.268  1.00 91.72           H  
ATOM   2439  HG3 GLU A 148     -22.453  22.012  26.049  1.00 91.72           H  
ATOM   2440  CD  GLU A 148     -23.660  23.292  27.297  1.00 91.72           C  
ATOM   2441  OE1 GLU A 148     -22.722  23.847  27.914  1.00 91.72           O  
ATOM   2442  OE2 GLU A 148     -24.845  23.232  27.688  1.00 91.72           O  
ATOM   2443  N   GLU A 149     -26.166  20.911  22.720  1.00 92.50           N  
ATOM   2444  H   GLU A 149     -26.238  21.917  22.666  1.00 92.50           H  
ATOM   2445  CA  GLU A 149     -27.235  20.113  22.108  1.00 92.50           C  
ATOM   2446  HA  GLU A 149     -27.732  19.522  22.877  1.00 92.50           H  
ATOM   2447  C   GLU A 149     -26.700  19.142  21.043  1.00 92.50           C  
ATOM   2448  CB  GLU A 149     -28.252  21.081  21.494  1.00 92.50           C  
ATOM   2449  HB2 GLU A 149     -27.755  21.646  20.706  1.00 92.50           H  
ATOM   2450  HB3 GLU A 149     -28.578  21.779  22.266  1.00 92.50           H  
ATOM   2451  O   GLU A 149     -27.061  17.965  21.031  1.00 92.50           O  
ATOM   2452  CG  GLU A 149     -29.487  20.372  20.917  1.00 92.50           C  
ATOM   2453  HG2 GLU A 149     -29.165  19.633  20.183  1.00 92.50           H  
ATOM   2454  HG3 GLU A 149     -29.999  19.851  21.725  1.00 92.50           H  
ATOM   2455  CD  GLU A 149     -30.457  21.344  20.229  1.00 92.50           C  
ATOM   2456  OE1 GLU A 149     -31.506  20.858  19.757  1.00 92.50           O  
ATOM   2457  OE2 GLU A 149     -30.125  22.550  20.142  1.00 92.50           O  
ATOM   2458  N   LEU A 150     -25.789  19.605  20.177  1.00 92.26           N  
ATOM   2459  H   LEU A 150     -25.497  20.569  20.256  1.00 92.26           H  
ATOM   2460  CA  LEU A 150     -25.150  18.751  19.170  1.00 92.26           C  
ATOM   2461  HA  LEU A 150     -25.918  18.205  18.624  1.00 92.26           H  
ATOM   2462  C   LEU A 150     -24.244  17.700  19.815  1.00 92.26           C  
ATOM   2463  CB  LEU A 150     -24.332  19.618  18.200  1.00 92.26           C  
ATOM   2464  HB2 LEU A 150     -23.717  20.300  18.787  1.00 92.26           H  
ATOM   2465  HB3 LEU A 150     -23.665  18.968  17.633  1.00 92.26           H  
ATOM   2466  O   LEU A 150     -24.175  16.566  19.342  1.00 92.26           O  
ATOM   2467  CG  LEU A 150     -25.167  20.434  17.200  1.00 92.26           C  
ATOM   2468  HG  LEU A 150     -25.893  21.048  17.732  1.00 92.26           H  
ATOM   2469  CD1 LEU A 150     -24.227  21.353  16.412  1.00 92.26           C  
ATOM   2470 HD11 LEU A 150     -23.720  22.025  17.103  1.00 92.26           H  
ATOM   2471 HD12 LEU A 150     -23.497  20.755  15.866  1.00 92.26           H  
ATOM   2472 HD13 LEU A 150     -24.812  21.947  15.710  1.00 92.26           H  
ATOM   2473  CD2 LEU A 150     -25.916  19.546  16.206  1.00 92.26           C  
ATOM   2474 HD21 LEU A 150     -26.675  18.961  16.725  1.00 92.26           H  
ATOM   2475 HD22 LEU A 150     -25.225  18.872  15.700  1.00 92.26           H  
ATOM   2476 HD23 LEU A 150     -26.425  20.165  15.467  1.00 92.26           H  
ATOM   2477  N   GLU A 151     -23.564  18.062  20.903  1.00 92.82           N  
ATOM   2478  H   GLU A 151     -23.685  18.999  21.259  1.00 92.82           H  
ATOM   2479  CA  GLU A 151     -22.760  17.119  21.675  1.00 92.82           C  
ATOM   2480  HA  GLU A 151     -22.076  16.618  20.989  1.00 92.82           H  
ATOM   2481  C   GLU A 151     -23.634  16.028  22.306  1.00 92.82           C  
ATOM   2482  CB  GLU A 151     -21.947  17.895  22.726  1.00 92.82           C  
ATOM   2483  HB2 GLU A 151     -22.615  18.273  23.499  1.00 92.82           H  
ATOM   2484  HB3 GLU A 151     -21.472  18.755  22.253  1.00 92.82           H  
ATOM   2485  O   GLU A 151     -23.333  14.843  22.158  1.00 92.82           O  
ATOM   2486  CG  GLU A 151     -20.860  17.047  23.398  1.00 92.82           C  
ATOM   2487  HG2 GLU A 151     -21.337  16.229  23.938  1.00 92.82           H  
ATOM   2488  HG3 GLU A 151     -20.337  17.669  24.124  1.00 92.82           H  
ATOM   2489  CD  GLU A 151     -19.841  16.490  22.397  1.00 92.82           C  
ATOM   2490  OE1 GLU A 151     -19.336  15.370  22.612  1.00 92.82           O  
ATOM   2491  OE2 GLU A 151     -19.572  17.132  21.349  1.00 92.82           O  
ATOM   2492  N   TYR A 152     -24.752  16.412  22.925  1.00 92.18           N  
ATOM   2493  H   TYR A 152     -24.937  17.401  23.014  1.00 92.18           H  
ATOM   2494  CA  TYR A 152     -25.720  15.486  23.507  1.00 92.18           C  
ATOM   2495  HA  TYR A 152     -25.207  14.855  24.232  1.00 92.18           H  
ATOM   2496  C   TYR A 152     -26.339  14.564  22.449  1.00 92.18           C  
ATOM   2497  CB  TYR A 152     -26.802  16.288  24.242  1.00 92.18           C  
ATOM   2498  HB2 TYR A 152     -26.329  16.898  25.012  1.00 92.18           H  
ATOM   2499  HB3 TYR A 152     -27.289  16.966  23.541  1.00 92.18           H  
ATOM   2500  O   TYR A 152     -26.367  13.349  22.636  1.00 92.18           O  
ATOM   2501  CG  TYR A 152     -27.848  15.410  24.897  1.00 92.18           C  
ATOM   2502  CD1 TYR A 152     -29.103  15.223  24.285  1.00 92.18           C  
ATOM   2503  HD1 TYR A 152     -29.334  15.723  23.356  1.00 92.18           H  
ATOM   2504  CD2 TYR A 152     -27.548  14.753  26.105  1.00 92.18           C  
ATOM   2505  HD2 TYR A 152     -26.582  14.897  26.568  1.00 92.18           H  
ATOM   2506  CE1 TYR A 152     -30.060  14.383  24.887  1.00 92.18           C  
ATOM   2507  HE1 TYR A 152     -31.027  14.235  24.429  1.00 92.18           H  
ATOM   2508  CE2 TYR A 152     -28.502  13.914  26.711  1.00 92.18           C  
ATOM   2509  HE2 TYR A 152     -28.272  13.420  27.643  1.00 92.18           H  
ATOM   2510  OH  TYR A 152     -30.686  12.917  26.671  1.00 92.18           O  
ATOM   2511  HH  TYR A 152     -30.378  12.538  27.498  1.00 92.18           H  
ATOM   2512  CZ  TYR A 152     -29.762  13.730  26.100  1.00 92.18           C  
ATOM   2513  N   SER A 153     -26.769  15.113  21.308  1.00 92.89           N  
ATOM   2514  H   SER A 153     -26.740  16.119  21.226  1.00 92.89           H  
ATOM   2515  CA  SER A 153     -27.336  14.337  20.197  1.00 92.89           C  
ATOM   2516  HA  SER A 153     -28.201  13.784  20.561  1.00 92.89           H  
ATOM   2517  C   SER A 153     -26.337  13.315  19.636  1.00 92.89           C  
ATOM   2518  CB  SER A 153     -27.817  15.295  19.106  1.00 92.89           C  
ATOM   2519  HB2 SER A 153     -28.538  15.993  19.533  1.00 92.89           H  
ATOM   2520  HB3 SER A 153     -26.972  15.856  18.707  1.00 92.89           H  
ATOM   2521  O   SER A 153     -26.669  12.135  19.510  1.00 92.89           O  
ATOM   2522  OG  SER A 153     -28.434  14.561  18.072  1.00 92.89           O  
ATOM   2523  HG  SER A 153     -28.847  15.166  17.452  1.00 92.89           H  
ATOM   2524  N   LYS A 154     -25.074  13.720  19.413  1.00 92.75           N  
ATOM   2525  H   LYS A 154     -24.861  14.699  19.543  1.00 92.75           H  
ATOM   2526  CA  LYS A 154     -23.979  12.808  19.030  1.00 92.75           C  
ATOM   2527  HA  LYS A 154     -24.224  12.350  18.071  1.00 92.75           H  
ATOM   2528  C   LYS A 154     -23.839  11.668  20.039  1.00 92.75           C  
ATOM   2529  CB  LYS A 154     -22.668  13.607  18.891  1.00 92.75           C  
ATOM   2530  HB2 LYS A 154     -22.783  14.325  18.079  1.00 92.75           H  
ATOM   2531  HB3 LYS A 154     -22.507  14.166  19.813  1.00 92.75           H  
ATOM   2532  O   LYS A 154     -23.812  10.504  19.649  1.00 92.75           O  
ATOM   2533  CG  LYS A 154     -21.429  12.727  18.609  1.00 92.75           C  
ATOM   2534  HG2 LYS A 154     -21.318  11.979  19.394  1.00 92.75           H  
ATOM   2535  HG3 LYS A 154     -21.577  12.195  17.670  1.00 92.75           H  
ATOM   2536  CD  LYS A 154     -20.113  13.525  18.531  1.00 92.75           C  
ATOM   2537  HD2 LYS A 154     -20.216  14.336  17.810  1.00 92.75           H  
ATOM   2538  HD3 LYS A 154     -19.319  12.857  18.197  1.00 92.75           H  
ATOM   2539  CE  LYS A 154     -19.767  14.074  19.923  1.00 92.75           C  
ATOM   2540  HE2 LYS A 154     -20.585  14.707  20.265  1.00 92.75           H  
ATOM   2541  HE3 LYS A 154     -19.702  13.244  20.627  1.00 92.75           H  
ATOM   2542  NZ  LYS A 154     -18.512  14.860  19.996  1.00 92.75           N  
ATOM   2543  HZ1 LYS A 154     -17.683  14.283  19.983  1.00 92.75           H  
ATOM   2544  HZ2 LYS A 154     -18.513  15.302  20.905  1.00 92.75           H  
ATOM   2545  HZ3 LYS A 154     -18.442  15.605  19.318  1.00 92.75           H  
ATOM   2546  N   GLN A 155     -23.764  11.983  21.333  1.00 91.38           N  
ATOM   2547  H   GLN A 155     -23.813  12.957  21.598  1.00 91.38           H  
ATOM   2548  CA  GLN A 155     -23.621  10.970  22.379  1.00 91.38           C  
ATOM   2549  HA  GLN A 155     -22.737  10.367  22.170  1.00 91.38           H  
ATOM   2550  C   GLN A 155     -24.817  10.012  22.417  1.00 91.38           C  
ATOM   2551  CB  GLN A 155     -23.439  11.643  23.743  1.00 91.38           C  
ATOM   2552  HB2 GLN A 155     -24.223  12.386  23.891  1.00 91.38           H  
ATOM   2553  HB3 GLN A 155     -23.530  10.888  24.524  1.00 91.38           H  
ATOM   2554  O   GLN A 155     -24.614   8.804  22.517  1.00 91.38           O  
ATOM   2555  CG  GLN A 155     -22.064  12.312  23.879  1.00 91.38           C  
ATOM   2556  HG2 GLN A 155     -21.289  11.547  23.830  1.00 91.38           H  
ATOM   2557  HG3 GLN A 155     -21.896  13.006  23.056  1.00 91.38           H  
ATOM   2558  CD  GLN A 155     -21.911  13.070  25.192  1.00 91.38           C  
ATOM   2559  NE2 GLN A 155     -20.846  13.824  25.349  1.00 91.38           N  
ATOM   2560 HE21 GLN A 155     -20.787  14.332  26.220  1.00 91.38           H  
ATOM   2561 HE22 GLN A 155     -20.221  13.997  24.575  1.00 91.38           H  
ATOM   2562  OE1 GLN A 155     -22.726  12.994  26.099  1.00 91.38           O  
ATOM   2563  N   GLN A 156     -26.050  10.513  22.309  1.00 93.38           N  
ATOM   2564  H   GLN A 156     -26.162  11.514  22.234  1.00 93.38           H  
ATOM   2565  CA  GLN A 156     -27.252   9.675  22.259  1.00 93.38           C  
ATOM   2566  HA  GLN A 156     -27.286   9.045  23.148  1.00 93.38           H  
ATOM   2567  C   GLN A 156     -27.226   8.729  21.058  1.00 93.38           C  
ATOM   2568  CB  GLN A 156     -28.516  10.551  22.217  1.00 93.38           C  
ATOM   2569  HB2 GLN A 156     -28.398  11.328  21.462  1.00 93.38           H  
ATOM   2570  HB3 GLN A 156     -29.364   9.932  21.926  1.00 93.38           H  
ATOM   2571  O   GLN A 156     -27.392   7.523  21.234  1.00 93.38           O  
ATOM   2572  CG  GLN A 156     -28.846  11.208  23.564  1.00 93.38           C  
ATOM   2573  HG2 GLN A 156     -28.025  11.855  23.873  1.00 93.38           H  
ATOM   2574  HG3 GLN A 156     -29.735  11.827  23.448  1.00 93.38           H  
ATOM   2575  CD  GLN A 156     -29.119  10.178  24.653  1.00 93.38           C  
ATOM   2576  NE2 GLN A 156     -28.366  10.186  25.731  1.00 93.38           N  
ATOM   2577 HE21 GLN A 156     -27.658  10.897  25.846  1.00 93.38           H  
ATOM   2578 HE22 GLN A 156     -28.573   9.478  26.421  1.00 93.38           H  
ATOM   2579  OE1 GLN A 156     -29.976   9.316  24.538  1.00 93.38           O  
ATOM   2580  N   PHE A 157     -26.942   9.249  19.862  1.00 94.69           N  
ATOM   2581  H   PHE A 157     -26.817  10.247  19.777  1.00 94.69           H  
ATOM   2582  CA  PHE A 157     -26.905   8.444  18.645  1.00 94.69           C  
ATOM   2583  HA  PHE A 157     -27.880   7.977  18.507  1.00 94.69           H  
ATOM   2584  C   PHE A 157     -25.860   7.327  18.730  1.00 94.69           C  
ATOM   2585  CB  PHE A 157     -26.630   9.350  17.442  1.00 94.69           C  
ATOM   2586  HB2 PHE A 157     -25.629   9.774  17.520  1.00 94.69           H  
ATOM   2587  HB3 PHE A 157     -27.338  10.179  17.454  1.00 94.69           H  
ATOM   2588  O   PHE A 157     -26.170   6.170  18.437  1.00 94.69           O  
ATOM   2589  CG  PHE A 157     -26.761   8.617  16.123  1.00 94.69           C  
ATOM   2590  CD1 PHE A 157     -25.699   7.835  15.629  1.00 94.69           C  
ATOM   2591  HD1 PHE A 157     -24.773   7.766  16.180  1.00 94.69           H  
ATOM   2592  CD2 PHE A 157     -27.960   8.704  15.394  1.00 94.69           C  
ATOM   2593  HD2 PHE A 157     -28.773   9.318  15.750  1.00 94.69           H  
ATOM   2594  CE1 PHE A 157     -25.833   7.158  14.405  1.00 94.69           C  
ATOM   2595  HE1 PHE A 157     -25.012   6.577  14.012  1.00 94.69           H  
ATOM   2596  CE2 PHE A 157     -28.090   8.029  14.169  1.00 94.69           C  
ATOM   2597  HE2 PHE A 157     -28.984   8.146  13.576  1.00 94.69           H  
ATOM   2598  CZ  PHE A 157     -27.027   7.257  13.674  1.00 94.69           C  
ATOM   2599  HZ  PHE A 157     -27.126   6.775  12.712  1.00 94.69           H  
ATOM   2600  N   VAL A 158     -24.633   7.645  19.166  1.00 92.49           N  
ATOM   2601  H   VAL A 158     -24.430   8.610  19.381  1.00 92.49           H  
ATOM   2602  CA  VAL A 158     -23.570   6.637  19.278  1.00 92.49           C  
ATOM   2603  HA  VAL A 158     -23.534   6.095  18.333  1.00 92.49           H  
ATOM   2604  C   VAL A 158     -23.913   5.613  20.367  1.00 92.49           C  
ATOM   2605  CB  VAL A 158     -22.177   7.265  19.494  1.00 92.49           C  
ATOM   2606  HB  VAL A 158     -22.153   7.772  20.459  1.00 92.49           H  
ATOM   2607  O   VAL A 158     -23.743   4.419  20.141  1.00 92.49           O  
ATOM   2608  CG1 VAL A 158     -21.072   6.203  19.439  1.00 92.49           C  
ATOM   2609 HG11 VAL A 158     -20.132   6.619  19.804  1.00 92.49           H  
ATOM   2610 HG12 VAL A 158     -21.333   5.314  20.012  1.00 92.49           H  
ATOM   2611 HG13 VAL A 158     -20.934   5.861  18.413  1.00 92.49           H  
ATOM   2612  CG2 VAL A 158     -21.788   8.251  18.381  1.00 92.49           C  
ATOM   2613 HG21 VAL A 158     -22.530   9.042  18.273  1.00 92.49           H  
ATOM   2614 HG22 VAL A 158     -20.823   8.705  18.608  1.00 92.49           H  
ATOM   2615 HG23 VAL A 158     -21.723   7.735  17.423  1.00 92.49           H  
ATOM   2616  N   ASN A 159     -24.468   6.032  21.512  1.00 90.42           N  
ATOM   2617  H   ASN A 159     -24.629   7.020  21.644  1.00 90.42           H  
ATOM   2618  CA  ASN A 159     -24.898   5.099  22.561  1.00 90.42           C  
ATOM   2619  HA  ASN A 159     -24.047   4.474  22.834  1.00 90.42           H  
ATOM   2620  C   ASN A 159     -25.999   4.136  22.082  1.00 90.42           C  
ATOM   2621  CB  ASN A 159     -25.330   5.859  23.825  1.00 90.42           C  
ATOM   2622  HB2 ASN A 159     -25.952   5.205  24.435  1.00 90.42           H  
ATOM   2623  HB3 ASN A 159     -25.934   6.726  23.556  1.00 90.42           H  
ATOM   2624  O   ASN A 159     -25.901   2.938  22.333  1.00 90.42           O  
ATOM   2625  CG  ASN A 159     -24.156   6.270  24.697  1.00 90.42           C  
ATOM   2626  ND2 ASN A 159     -23.930   7.542  24.890  1.00 90.42           N  
ATOM   2627 HD21 ASN A 159     -23.136   7.797  25.460  1.00 90.42           H  
ATOM   2628 HD22 ASN A 159     -24.404   8.203  24.291  1.00 90.42           H  
ATOM   2629  OD1 ASN A 159     -23.423   5.450  25.227  1.00 90.42           O  
ATOM   2630  N   GLN A 160     -27.008   4.631  21.358  1.00 93.36           N  
ATOM   2631  H   GLN A 160     -27.035   5.626  21.186  1.00 93.36           H  
ATOM   2632  CA  GLN A 160     -28.104   3.811  20.819  1.00 93.36           C  
ATOM   2633  HA  GLN A 160     -28.580   3.264  21.632  1.00 93.36           H  
ATOM   2634  C   GLN A 160     -27.622   2.770  19.796  1.00 93.36           C  
ATOM   2635  CB  GLN A 160     -29.140   4.740  20.167  1.00 93.36           C  
ATOM   2636  HB2 GLN A 160     -29.829   4.144  19.569  1.00 93.36           H  
ATOM   2637  HB3 GLN A 160     -28.626   5.433  19.501  1.00 93.36           H  
ATOM   2638  O   GLN A 160     -28.195   1.686  19.682  1.00 93.36           O  
ATOM   2639  CG  GLN A 160     -29.960   5.526  21.203  1.00 93.36           C  
ATOM   2640  HG2 GLN A 160     -29.298   6.003  21.926  1.00 93.36           H  
ATOM   2641  HG3 GLN A 160     -30.601   4.833  21.747  1.00 93.36           H  
ATOM   2642  CD  GLN A 160     -30.836   6.604  20.570  1.00 93.36           C  
ATOM   2643  NE2 GLN A 160     -31.547   7.375  21.363  1.00 93.36           N  
ATOM   2644 HE21 GLN A 160     -31.447   7.322  22.367  1.00 93.36           H  
ATOM   2645 HE22 GLN A 160     -32.092   8.090  20.903  1.00 93.36           H  
ATOM   2646  OE1 GLN A 160     -30.905   6.785  19.366  1.00 93.36           O  
ATOM   2647  N   HIS A 161     -26.542   3.072  19.077  1.00 92.94           N  
ATOM   2648  H   HIS A 161     -26.142   3.992  19.194  1.00 92.94           H  
ATOM   2649  CA  HIS A 161     -26.017   2.238  17.997  1.00 92.94           C  
ATOM   2650  HA  HIS A 161     -26.724   1.434  17.795  1.00 92.94           H  
ATOM   2651  C   HIS A 161     -24.693   1.542  18.341  1.00 92.94           C  
ATOM   2652  CB  HIS A 161     -25.942   3.076  16.721  1.00 92.94           C  
ATOM   2653  HB2 HIS A 161     -25.318   3.948  16.920  1.00 92.94           H  
ATOM   2654  HB3 HIS A 161     -25.484   2.493  15.922  1.00 92.94           H  
ATOM   2655  O   HIS A 161     -24.026   1.033  17.444  1.00 92.94           O  
ATOM   2656  CG  HIS A 161     -27.285   3.555  16.247  1.00 92.94           C  
ATOM   2657  CD2 HIS A 161     -28.168   2.877  15.452  1.00 92.94           C  
ATOM   2658  HD2 HIS A 161     -28.029   1.880  15.058  1.00 92.94           H  
ATOM   2659  ND1 HIS A 161     -27.856   4.766  16.549  1.00 92.94           N  
ATOM   2660  HD1 HIS A 161     -27.436   5.492  17.111  1.00 92.94           H  
ATOM   2661  CE1 HIS A 161     -29.051   4.827  15.940  1.00 92.94           C  
ATOM   2662  HE1 HIS A 161     -29.724   5.670  15.983  1.00 92.94           H  
ATOM   2663  NE2 HIS A 161     -29.284   3.694  15.253  1.00 92.94           N  
ATOM   2664  N   LYS A 162     -24.308   1.458  19.624  1.00 88.63           N  
ATOM   2665  H   LYS A 162     -24.865   1.943  20.313  1.00 88.63           H  
ATOM   2666  CA  LYS A 162     -23.060   0.799  20.069  1.00 88.63           C  
ATOM   2667  HA  LYS A 162     -22.204   1.388  19.740  1.00 88.63           H  
ATOM   2668  C   LYS A 162     -22.856  -0.602  19.497  1.00 88.63           C  
ATOM   2669  CB  LYS A 162     -23.043   0.683  21.597  1.00 88.63           C  
ATOM   2670  HB2 LYS A 162     -24.040   0.436  21.960  1.00 88.63           H  
ATOM   2671  HB3 LYS A 162     -22.371  -0.124  21.887  1.00 88.63           H  
ATOM   2672  O   LYS A 162     -21.738  -0.963  19.160  1.00 88.63           O  
ATOM   2673  CG  LYS A 162     -22.541   1.960  22.262  1.00 88.63           C  
ATOM   2674  HG2 LYS A 162     -23.173   2.797  21.965  1.00 88.63           H  
ATOM   2675  HG3 LYS A 162     -21.514   2.151  21.951  1.00 88.63           H  
ATOM   2676  CD  LYS A 162     -22.597   1.774  23.779  1.00 88.63           C  
ATOM   2677  HD2 LYS A 162     -22.038   0.881  24.060  1.00 88.63           H  
ATOM   2678  HD3 LYS A 162     -23.636   1.649  24.082  1.00 88.63           H  
ATOM   2679  CE  LYS A 162     -21.995   2.982  24.479  1.00 88.63           C  
ATOM   2680  HE2 LYS A 162     -20.941   3.056  24.212  1.00 88.63           H  
ATOM   2681  HE3 LYS A 162     -22.504   3.872  24.109  1.00 88.63           H  
ATOM   2682  NZ  LYS A 162     -22.144   2.870  25.948  1.00 88.63           N  
ATOM   2683  HZ1 LYS A 162     -21.904   3.744  26.395  1.00 88.63           H  
ATOM   2684  HZ2 LYS A 162     -21.572   2.120  26.310  1.00 88.63           H  
ATOM   2685  HZ3 LYS A 162     -23.104   2.659  26.180  1.00 88.63           H  
ATOM   2686  N   HIS A 163     -23.922  -1.372  19.316  1.00 87.99           N  
ATOM   2687  H   HIS A 163     -24.816  -1.026  19.635  1.00 87.99           H  
ATOM   2688  CA  HIS A 163     -23.861  -2.711  18.723  1.00 87.99           C  
ATOM   2689  HA  HIS A 163     -23.212  -3.333  19.340  1.00 87.99           H  
ATOM   2690  C   HIS A 163     -23.279  -2.735  17.288  1.00 87.99           C  
ATOM   2691  CB  HIS A 163     -25.272  -3.307  18.770  1.00 87.99           C  
ATOM   2692  HB2 HIS A 163     -25.637  -3.288  19.797  1.00 87.99           H  
ATOM   2693  HB3 HIS A 163     -25.214  -4.352  18.466  1.00 87.99           H  
ATOM   2694  O   HIS A 163     -22.851  -3.780  16.804  1.00 87.99           O  
ATOM   2695  CG  HIS A 163     -26.258  -2.593  17.879  1.00 87.99           C  
ATOM   2696  CD2 HIS A 163     -26.606  -2.977  16.615  1.00 87.99           C  
ATOM   2697  HD2 HIS A 163     -26.221  -3.840  16.092  1.00 87.99           H  
ATOM   2698  ND1 HIS A 163     -26.988  -1.459  18.174  1.00 87.99           N  
ATOM   2699  HD1 HIS A 163     -27.064  -0.997  19.069  1.00 87.99           H  
ATOM   2700  CE1 HIS A 163     -27.748  -1.168  17.106  1.00 87.99           C  
ATOM   2701  HE1 HIS A 163     -28.456  -0.353  17.055  1.00 87.99           H  
ATOM   2702  NE2 HIS A 163     -27.556  -2.073  16.133  1.00 87.99           N  
ATOM   2703  N   TYR A 164     -23.218  -1.599  16.582  1.00 91.83           N  
ATOM   2704  H   TYR A 164     -23.587  -0.749  16.985  1.00 91.83           H  
ATOM   2705  CA  TYR A 164     -22.531  -1.497  15.288  1.00 91.83           C  
ATOM   2706  HA  TYR A 164     -22.885  -2.290  14.629  1.00 91.83           H  
ATOM   2707  C   TYR A 164     -21.018  -1.697  15.398  1.00 91.83           C  
ATOM   2708  CB  TYR A 164     -22.839  -0.140  14.641  1.00 91.83           C  
ATOM   2709  HB2 TYR A 164     -22.184  -0.028  13.776  1.00 91.83           H  
ATOM   2710  HB3 TYR A 164     -22.577   0.657  15.337  1.00 91.83           H  
ATOM   2711  O   TYR A 164     -20.393  -2.128  14.430  1.00 91.83           O  
ATOM   2712  CG  TYR A 164     -24.260   0.077  14.144  1.00 91.83           C  
ATOM   2713  CD1 TYR A 164     -25.223  -0.955  14.154  1.00 91.83           C  
ATOM   2714  HD1 TYR A 164     -25.016  -1.911  14.612  1.00 91.83           H  
ATOM   2715  CD2 TYR A 164     -24.598   1.327  13.594  1.00 91.83           C  
ATOM   2716  HD2 TYR A 164     -23.873   2.127  13.611  1.00 91.83           H  
ATOM   2717  CE1 TYR A 164     -26.484  -0.754  13.566  1.00 91.83           C  
ATOM   2718  HE1 TYR A 164     -27.232  -1.532  13.592  1.00 91.83           H  
ATOM   2719  CE2 TYR A 164     -25.868   1.540  13.023  1.00 91.83           C  
ATOM   2720  HE2 TYR A 164     -26.120   2.502  12.601  1.00 91.83           H  
ATOM   2721  OH  TYR A 164     -28.033   0.669  12.439  1.00 91.83           O  
ATOM   2722  HH  TYR A 164     -28.189   1.593  12.230  1.00 91.83           H  
ATOM   2723  CZ  TYR A 164     -26.810   0.491  13.001  1.00 91.83           C  
ATOM   2724  N   LEU A 165     -20.438  -1.441  16.572  1.00 88.01           N  
ATOM   2725  H   LEU A 165     -21.023  -1.157  17.345  1.00 88.01           H  
ATOM   2726  CA  LEU A 165     -19.014  -1.613  16.838  1.00 88.01           C  
ATOM   2727  HA  LEU A 165     -18.457  -1.007  16.124  1.00 88.01           H  
ATOM   2728  C   LEU A 165     -18.587  -3.080  16.615  1.00 88.01           C  
ATOM   2729  CB  LEU A 165     -18.729  -1.104  18.269  1.00 88.01           C  
ATOM   2730  HB2 LEU A 165     -19.290  -1.729  18.963  1.00 88.01           H  
ATOM   2731  HB3 LEU A 165     -17.673  -1.244  18.501  1.00 88.01           H  
ATOM   2732  O   LEU A 165     -17.597  -3.331  15.930  1.00 88.01           O  
ATOM   2733  CG  LEU A 165     -19.074   0.379  18.538  1.00 88.01           C  
ATOM   2734  HG  LEU A 165     -20.074   0.583  18.157  1.00 88.01           H  
ATOM   2735  CD1 LEU A 165     -19.075   0.699  20.035  1.00 88.01           C  
ATOM   2736 HD11 LEU A 165     -18.064   0.694  20.443  1.00 88.01           H  
ATOM   2737 HD12 LEU A 165     -19.508   1.687  20.192  1.00 88.01           H  
ATOM   2738 HD13 LEU A 165     -19.681  -0.033  20.569  1.00 88.01           H  
ATOM   2739  CD2 LEU A 165     -18.137   1.394  17.885  1.00 88.01           C  
ATOM   2740 HD21 LEU A 165     -18.582   2.388  17.942  1.00 88.01           H  
ATOM   2741 HD22 LEU A 165     -17.967   1.141  16.838  1.00 88.01           H  
ATOM   2742 HD23 LEU A 165     -17.201   1.446  18.441  1.00 88.01           H  
ATOM   2743  N   GLU A 166     -19.395  -4.047  17.065  1.00 86.41           N  
ATOM   2744  H   GLU A 166     -20.185  -3.787  17.639  1.00 86.41           H  
ATOM   2745  CA  GLU A 166     -19.190  -5.484  16.808  1.00 86.41           C  
ATOM   2746  HA  GLU A 166     -18.218  -5.795  17.191  1.00 86.41           H  
ATOM   2747  C   GLU A 166     -19.239  -5.816  15.313  1.00 86.41           C  
ATOM   2748  CB  GLU A 166     -20.285  -6.300  17.507  1.00 86.41           C  
ATOM   2749  HB2 GLU A 166     -20.217  -7.334  17.168  1.00 86.41           H  
ATOM   2750  HB3 GLU A 166     -21.259  -5.906  17.217  1.00 86.41           H  
ATOM   2751  O   GLU A 166     -18.391  -6.547  14.795  1.00 86.41           O  
ATOM   2752  CG  GLU A 166     -20.152  -6.283  19.033  1.00 86.41           C  
ATOM   2753  HG2 GLU A 166     -20.145  -5.250  19.379  1.00 86.41           H  
ATOM   2754  HG3 GLU A 166     -19.200  -6.751  19.283  1.00 86.41           H  
ATOM   2755  CD  GLU A 166     -21.280  -7.042  19.744  1.00 86.41           C  
ATOM   2756  OE1 GLU A 166     -21.235  -7.077  20.992  1.00 86.41           O  
ATOM   2757  OE2 GLU A 166     -22.184  -7.561  19.044  1.00 86.41           O  
ATOM   2758  N   LYS A 167     -20.196  -5.225  14.586  1.00 90.80           N  
ATOM   2759  H   LYS A 167     -20.828  -4.605  15.071  1.00 90.80           H  
ATOM   2760  CA  LYS A 167     -20.336  -5.427  13.136  1.00 90.80           C  
ATOM   2761  HA  LYS A 167     -20.292  -6.498  12.936  1.00 90.80           H  
ATOM   2762  C   LYS A 167     -19.138  -4.911  12.355  1.00 90.80           C  
ATOM   2763  CB  LYS A 167     -21.666  -4.827  12.632  1.00 90.80           C  
ATOM   2764  HB2 LYS A 167     -21.705  -4.933  11.547  1.00 90.80           H  
ATOM   2765  HB3 LYS A 167     -21.692  -3.761  12.858  1.00 90.80           H  
ATOM   2766  O   LYS A 167     -18.780  -5.491  11.333  1.00 90.80           O  
ATOM   2767  CG  LYS A 167     -22.917  -5.497  13.235  1.00 90.80           C  
ATOM   2768  HG2 LYS A 167     -22.916  -5.369  14.318  1.00 90.80           H  
ATOM   2769  HG3 LYS A 167     -23.812  -5.025  12.830  1.00 90.80           H  
ATOM   2770  CD  LYS A 167     -22.932  -6.993  12.892  1.00 90.80           C  
ATOM   2771  HD2 LYS A 167     -22.983  -7.123  11.811  1.00 90.80           H  
ATOM   2772  HD3 LYS A 167     -21.999  -7.434  13.241  1.00 90.80           H  
ATOM   2773  CE  LYS A 167     -24.010  -7.827  13.570  1.00 90.80           C  
ATOM   2774  HE2 LYS A 167     -25.000  -7.564  13.195  1.00 90.80           H  
ATOM   2775  HE3 LYS A 167     -23.968  -7.626  14.640  1.00 90.80           H  
ATOM   2776  NZ  LYS A 167     -23.687  -9.258  13.322  1.00 90.80           N  
ATOM   2777  HZ1 LYS A 167     -22.687  -9.394  13.343  1.00 90.80           H  
ATOM   2778  HZ2 LYS A 167     -23.907  -9.561  12.384  1.00 90.80           H  
ATOM   2779  HZ3 LYS A 167     -24.083  -9.881  14.011  1.00 90.80           H  
ATOM   2780  N   PHE A 168     -18.477  -3.867  12.840  1.00 90.03           N  
ATOM   2781  H   PHE A 168     -18.833  -3.417  13.672  1.00 90.03           H  
ATOM   2782  CA  PHE A 168     -17.266  -3.349  12.212  1.00 90.03           C  
ATOM   2783  HA  PHE A 168     -17.418  -3.280  11.134  1.00 90.03           H  
ATOM   2784  C   PHE A 168     -16.063  -4.258  12.395  1.00 90.03           C  
ATOM   2785  CB  PHE A 168     -16.981  -1.957  12.760  1.00 90.03           C  
ATOM   2786  HB2 PHE A 168     -16.803  -2.027  13.833  1.00 90.03           H  
ATOM   2787  HB3 PHE A 168     -16.065  -1.589  12.300  1.00 90.03           H  
ATOM   2788  O   PHE A 168     -15.272  -4.393  11.458  1.00 90.03           O  
ATOM   2789  CG  PHE A 168     -18.067  -0.937  12.507  1.00 90.03           C  
ATOM   2790  CD1 PHE A 168     -19.016  -1.087  11.482  1.00 90.03           C  
ATOM   2791  HD1 PHE A 168     -19.103  -2.018  10.942  1.00 90.03           H  
ATOM   2792  CD2 PHE A 168     -18.124   0.200  13.315  1.00 90.03           C  
ATOM   2793  HD2 PHE A 168     -17.471   0.289  14.171  1.00 90.03           H  
ATOM   2794  CE1 PHE A 168     -19.920  -0.063  11.189  1.00 90.03           C  
ATOM   2795  HE1 PHE A 168     -20.628  -0.211  10.387  1.00 90.03           H  
ATOM   2796  CE2 PHE A 168     -19.031   1.220  13.033  1.00 90.03           C  
ATOM   2797  HE2 PHE A 168     -18.988   2.111  13.643  1.00 90.03           H  
ATOM   2798  CZ  PHE A 168     -19.931   1.106  11.962  1.00 90.03           C  
ATOM   2799  HZ  PHE A 168     -20.637   1.897  11.758  1.00 90.03           H  
ATOM   2800  N   ILE A 169     -15.944  -4.905  13.555  1.00 87.15           N  
ATOM   2801  H   ILE A 169     -16.630  -4.744  14.278  1.00 87.15           H  
ATOM   2802  CA  ILE A 169     -14.927  -5.934  13.775  1.00 87.15           C  
ATOM   2803  HA  ILE A 169     -13.956  -5.531  13.488  1.00 87.15           H  
ATOM   2804  C   ILE A 169     -15.203  -7.118  12.852  1.00 87.15           C  
ATOM   2805  CB  ILE A 169     -14.842  -6.341  15.260  1.00 87.15           C  
ATOM   2806  HB  ILE A 169     -15.821  -6.683  15.596  1.00 87.15           H  
ATOM   2807  O   ILE A 169     -14.357  -7.424  12.015  1.00 87.15           O  
ATOM   2808  CG1 ILE A 169     -14.433  -5.108  16.097  1.00 87.15           C  
ATOM   2809 HG12 ILE A 169     -15.210  -4.347  16.021  1.00 87.15           H  
ATOM   2810 HG13 ILE A 169     -13.506  -4.688  15.709  1.00 87.15           H  
ATOM   2811  CG2 ILE A 169     -13.841  -7.499  15.439  1.00 87.15           C  
ATOM   2812 HG21 ILE A 169     -13.809  -7.824  16.479  1.00 87.15           H  
ATOM   2813 HG22 ILE A 169     -14.137  -8.372  14.858  1.00 87.15           H  
ATOM   2814 HG23 ILE A 169     -12.840  -7.193  15.135  1.00 87.15           H  
ATOM   2815  CD1 ILE A 169     -14.242  -5.423  17.580  1.00 87.15           C  
ATOM   2816 HD11 ILE A 169     -15.059  -6.055  17.928  1.00 87.15           H  
ATOM   2817 HD12 ILE A 169     -14.206  -4.492  18.145  1.00 87.15           H  
ATOM   2818 HD13 ILE A 169     -13.304  -5.957  17.732  1.00 87.15           H  
ATOM   2819  N   GLU A 170     -16.407  -7.696  12.913  1.00 88.39           N  
ATOM   2820  H   GLU A 170     -17.054  -7.370  13.617  1.00 88.39           H  
ATOM   2821  CA  GLU A 170     -16.827  -8.840  12.087  1.00 88.39           C  
ATOM   2822  HA  GLU A 170     -16.282  -9.730  12.402  1.00 88.39           H  
ATOM   2823  C   GLU A 170     -16.525  -8.607  10.597  1.00 88.39           C  
ATOM   2824  CB  GLU A 170     -18.338  -9.073  12.316  1.00 88.39           C  
ATOM   2825  HB2 GLU A 170     -18.882  -8.187  11.989  1.00 88.39           H  
ATOM   2826  HB3 GLU A 170     -18.510  -9.203  13.384  1.00 88.39           H  
ATOM   2827  O   GLU A 170     -15.913  -9.437   9.922  1.00 88.39           O  
ATOM   2828  CG  GLU A 170     -18.905 -10.300  11.580  1.00 88.39           C  
ATOM   2829  HG2 GLU A 170     -18.690 -10.200  10.516  1.00 88.39           H  
ATOM   2830  HG3 GLU A 170     -18.390 -11.189  11.943  1.00 88.39           H  
ATOM   2831  CD  GLU A 170     -20.431 -10.492  11.745  1.00 88.39           C  
ATOM   2832  OE1 GLU A 170     -20.972 -11.416  11.102  1.00 88.39           O  
ATOM   2833  OE2 GLU A 170     -21.114  -9.715  12.465  1.00 88.39           O  
ATOM   2834  N   GLN A 171     -16.886  -7.433  10.082  1.00 89.67           N  
ATOM   2835  H   GLN A 171     -17.405  -6.792  10.665  1.00 89.67           H  
ATOM   2836  CA  GLN A 171     -16.718  -7.122   8.669  1.00 89.67           C  
ATOM   2837  HA  GLN A 171     -17.022  -8.003   8.104  1.00 89.67           H  
ATOM   2838  C   GLN A 171     -15.265  -6.804   8.279  1.00 89.67           C  
ATOM   2839  CB  GLN A 171     -17.674  -5.977   8.336  1.00 89.67           C  
ATOM   2840  HB2 GLN A 171     -17.261  -5.026   8.672  1.00 89.67           H  
ATOM   2841  HB3 GLN A 171     -18.631  -6.151   8.827  1.00 89.67           H  
ATOM   2842  O   GLN A 171     -14.830  -7.126   7.164  1.00 89.67           O  
ATOM   2843  CG  GLN A 171     -17.918  -5.960   6.836  1.00 89.67           C  
ATOM   2844  HG2 GLN A 171     -16.983  -5.756   6.316  1.00 89.67           H  
ATOM   2845  HG3 GLN A 171     -18.272  -6.941   6.517  1.00 89.67           H  
ATOM   2846  CD  GLN A 171     -18.950  -4.940   6.402  1.00 89.67           C  
ATOM   2847  NE2 GLN A 171     -18.957  -4.695   5.123  1.00 89.67           N  
ATOM   2848 HE21 GLN A 171     -18.265  -5.118   4.521  1.00 89.67           H  
ATOM   2849 HE22 GLN A 171     -19.511  -3.929   4.768  1.00 89.67           H  
ATOM   2850  OE1 GLN A 171     -19.755  -4.387   7.138  1.00 89.67           O  
ATOM   2851  N   SER A 172     -14.494  -6.196   9.186  1.00 87.87           N  
ATOM   2852  H   SER A 172     -14.891  -5.993  10.092  1.00 87.87           H  
ATOM   2853  CA  SER A 172     -13.053  -5.993   8.994  1.00 87.87           C  
ATOM   2854  HA  SER A 172     -12.887  -5.486   8.044  1.00 87.87           H  
ATOM   2855  C   SER A 172     -12.317  -7.327   8.957  1.00 87.87           C  
ATOM   2856  CB  SER A 172     -12.456  -5.134  10.108  1.00 87.87           C  
ATOM   2857  HB2 SER A 172     -11.379  -5.050   9.958  1.00 87.87           H  
ATOM   2858  HB3 SER A 172     -12.645  -5.594  11.077  1.00 87.87           H  
ATOM   2859  O   SER A 172     -11.428  -7.512   8.125  1.00 87.87           O  
ATOM   2860  OG  SER A 172     -13.027  -3.848  10.071  1.00 87.87           O  
ATOM   2861  HG  SER A 172     -13.863  -3.921  10.536  1.00 87.87           H  
ATOM   2862  N   GLU A 173     -12.716  -8.271   9.808  1.00 84.43           N  
ATOM   2863  H   GLU A 173     -13.436  -8.049  10.480  1.00 84.43           H  
ATOM   2864  CA  GLU A 173     -12.185  -9.629   9.822  1.00 84.43           C  
ATOM   2865  HA  GLU A 173     -11.098  -9.592   9.899  1.00 84.43           H  
ATOM   2866  C   GLU A 173     -12.531 -10.409   8.560  1.00 84.43           C  
ATOM   2867  CB  GLU A 173     -12.730 -10.417  11.006  1.00 84.43           C  
ATOM   2868  HB2 GLU A 173     -12.426 -11.452  10.852  1.00 84.43           H  
ATOM   2869  HB3 GLU A 173     -13.819 -10.379  11.024  1.00 84.43           H  
ATOM   2870  O   GLU A 173     -11.634 -10.998   7.957  1.00 84.43           O  
ATOM   2871  CG  GLU A 173     -12.182  -9.946  12.350  1.00 84.43           C  
ATOM   2872  HG2 GLU A 173     -11.104  -9.826  12.249  1.00 84.43           H  
ATOM   2873  HG3 GLU A 173     -12.603  -8.981  12.632  1.00 84.43           H  
ATOM   2874  CD  GLU A 173     -12.452 -10.978  13.441  1.00 84.43           C  
ATOM   2875  OE1 GLU A 173     -11.809 -10.858  14.495  1.00 84.43           O  
ATOM   2876  OE2 GLU A 173     -13.086 -12.025  13.165  1.00 84.43           O  
ATOM   2877  N   ASP A 174     -13.797 -10.413   8.136  1.00 86.20           N  
ATOM   2878  H   ASP A 174     -14.508  -9.990   8.717  1.00 86.20           H  
ATOM   2879  CA  ASP A 174     -14.209 -11.069   6.891  1.00 86.20           C  
ATOM   2880  HA  ASP A 174     -14.007 -12.138   6.959  1.00 86.20           H  
ATOM   2881  C   ASP A 174     -13.417 -10.516   5.700  1.00 86.20           C  
ATOM   2882  CB  ASP A 174     -15.714 -10.885   6.650  1.00 86.20           C  
ATOM   2883  HB2 ASP A 174     -15.963  -9.824   6.665  1.00 86.20           H  
ATOM   2884  HB3 ASP A 174     -16.273 -11.386   7.441  1.00 86.20           H  
ATOM   2885  O   ASP A 174     -12.803 -11.263   4.932  1.00 86.20           O  
ATOM   2886  CG  ASP A 174     -16.088 -11.487   5.290  1.00 86.20           C  
ATOM   2887  OD1 ASP A 174     -16.036 -12.731   5.178  1.00 86.20           O  
ATOM   2888  OD2 ASP A 174     -16.295 -10.703   4.329  1.00 86.20           O  
ATOM   2889  N   THR A 175     -13.336  -9.186   5.601  1.00 86.36           N  
ATOM   2890  H   THR A 175     -13.849  -8.636   6.274  1.00 86.36           H  
ATOM   2891  CA  THR A 175     -12.577  -8.516   4.543  1.00 86.36           C  
ATOM   2892  HA  THR A 175     -12.961  -8.848   3.579  1.00 86.36           H  
ATOM   2893  C   THR A 175     -11.103  -8.891   4.606  1.00 86.36           C  
ATOM   2894  CB  THR A 175     -12.740  -6.995   4.619  1.00 86.36           C  
ATOM   2895  HB  THR A 175     -12.405  -6.631   5.590  1.00 86.36           H  
ATOM   2896  O   THR A 175     -10.520  -9.240   3.580  1.00 86.36           O  
ATOM   2897  CG2 THR A 175     -11.971  -6.264   3.513  1.00 86.36           C  
ATOM   2898 HG21 THR A 175     -12.290  -6.621   2.534  1.00 86.36           H  
ATOM   2899 HG22 THR A 175     -12.170  -5.195   3.585  1.00 86.36           H  
ATOM   2900 HG23 THR A 175     -10.898  -6.417   3.627  1.00 86.36           H  
ATOM   2901  OG1 THR A 175     -14.101  -6.684   4.451  1.00 86.36           O  
ATOM   2902  HG1 THR A 175     -14.526  -6.864   5.292  1.00 86.36           H  
ATOM   2903  N   ALA A 176     -10.488  -8.872   5.788  1.00 83.31           N  
ATOM   2904  H   ALA A 176     -11.006  -8.609   6.614  1.00 83.31           H  
ATOM   2905  CA  ALA A 176      -9.101  -9.271   5.942  1.00 83.31           C  
ATOM   2906  HA  ALA A 176      -8.491  -8.660   5.277  1.00 83.31           H  
ATOM   2907  C   ALA A 176      -8.876 -10.738   5.558  1.00 83.31           C  
ATOM   2908  CB  ALA A 176      -8.661  -9.012   7.376  1.00 83.31           C  
ATOM   2909  HB1 ALA A 176      -7.640  -9.376   7.484  1.00 83.31           H  
ATOM   2910  HB2 ALA A 176      -9.307  -9.548   8.072  1.00 83.31           H  
ATOM   2911  HB3 ALA A 176      -8.708  -7.945   7.593  1.00 83.31           H  
ATOM   2912  O   ALA A 176      -7.976 -11.025   4.780  1.00 83.31           O  
ATOM   2913  N   ASN A 177      -9.706 -11.668   6.022  1.00 81.66           N  
ATOM   2914  H   ASN A 177     -10.455 -11.383   6.637  1.00 81.66           H  
ATOM   2915  CA  ASN A 177      -9.559 -13.089   5.710  1.00 81.66           C  
ATOM   2916  HA  ASN A 177      -8.546 -13.405   5.961  1.00 81.66           H  
ATOM   2917  C   ASN A 177      -9.755 -13.385   4.220  1.00 81.66           C  
ATOM   2918  CB  ASN A 177     -10.561 -13.877   6.565  1.00 81.66           C  
ATOM   2919  HB2 ASN A 177     -11.547 -13.417   6.500  1.00 81.66           H  
ATOM   2920  HB3 ASN A 177     -10.636 -14.898   6.193  1.00 81.66           H  
ATOM   2921  O   ASN A 177      -9.046 -14.217   3.647  1.00 81.66           O  
ATOM   2922  CG  ASN A 177     -10.121 -13.961   8.014  1.00 81.66           C  
ATOM   2923  ND2 ASN A 177     -11.035 -13.847   8.947  1.00 81.66           N  
ATOM   2924 HD21 ASN A 177     -11.947 -13.497   8.692  1.00 81.66           H  
ATOM   2925 HD22 ASN A 177     -10.701 -13.769   9.897  1.00 81.66           H  
ATOM   2926  OD1 ASN A 177      -8.953 -14.154   8.312  1.00 81.66           O  
ATOM   2927  N   ARG A 178     -10.697 -12.687   3.579  1.00 81.00           N  
ATOM   2928  H   ARG A 178     -11.292 -12.086   4.131  1.00 81.00           H  
ATOM   2929  CA  ARG A 178     -10.977 -12.828   2.151  1.00 81.00           C  
ATOM   2930  HA  ARG A 178     -11.009 -13.890   1.908  1.00 81.00           H  
ATOM   2931  C   ARG A 178      -9.870 -12.221   1.298  1.00 81.00           C  
ATOM   2932  CB  ARG A 178     -12.358 -12.221   1.877  1.00 81.00           C  
ATOM   2933  HB2 ARG A 178     -13.084 -12.728   2.513  1.00 81.00           H  
ATOM   2934  HB3 ARG A 178     -12.352 -11.165   2.146  1.00 81.00           H  
ATOM   2935  O   ARG A 178      -9.393 -12.885   0.384  1.00 81.00           O  
ATOM   2936  CG  ARG A 178     -12.796 -12.372   0.414  1.00 81.00           C  
ATOM   2937  HG2 ARG A 178     -12.237 -11.676  -0.211  1.00 81.00           H  
ATOM   2938  HG3 ARG A 178     -12.586 -13.387   0.077  1.00 81.00           H  
ATOM   2939  CD  ARG A 178     -14.300 -12.114   0.253  1.00 81.00           C  
ATOM   2940  HD2 ARG A 178     -14.844 -12.869   0.821  1.00 81.00           H  
ATOM   2941  HD3 ARG A 178     -14.555 -12.238  -0.799  1.00 81.00           H  
ATOM   2942  NE  ARG A 178     -14.700 -10.782   0.748  1.00 81.00           N  
ATOM   2943  HE  ARG A 178     -14.576 -10.627   1.739  1.00 81.00           H  
ATOM   2944  NH1 ARG A 178     -15.857 -10.035  -1.097  1.00 81.00           N  
ATOM   2945 HH11 ARG A 178     -16.446  -9.331  -1.518  1.00 81.00           H  
ATOM   2946 HH12 ARG A 178     -15.738 -10.942  -1.524  1.00 81.00           H  
ATOM   2947  NH2 ARG A 178     -15.652  -8.724   0.699  1.00 81.00           N  
ATOM   2948 HH21 ARG A 178     -16.225  -8.019   0.257  1.00 81.00           H  
ATOM   2949 HH22 ARG A 178     -15.445  -8.632   1.683  1.00 81.00           H  
ATOM   2950  CZ  ARG A 178     -15.395  -9.857   0.112  1.00 81.00           C  
ATOM   2951  N   VAL A 179      -9.466 -10.989   1.617  1.00 76.91           N  
ATOM   2952  H   VAL A 179      -9.914 -10.559   2.413  1.00 76.91           H  
ATOM   2953  CA  VAL A 179      -8.615 -10.140   0.771  1.00 76.91           C  
ATOM   2954  HA  VAL A 179      -8.719 -10.473  -0.262  1.00 76.91           H  
ATOM   2955  C   VAL A 179      -7.138 -10.189   1.151  1.00 76.91           C  
ATOM   2956  CB  VAL A 179      -9.113  -8.688   0.772  1.00 76.91           C  
ATOM   2957  HB  VAL A 179      -9.133  -8.307   1.793  1.00 76.91           H  
ATOM   2958  O   VAL A 179      -6.242 -10.186   0.296  1.00 76.91           O  
ATOM   2959  CG1 VAL A 179      -8.139  -7.802  -0.011  1.00 76.91           C  
ATOM   2960 HG11 VAL A 179      -7.145  -7.806   0.437  1.00 76.91           H  
ATOM   2961 HG12 VAL A 179      -8.448  -6.760   0.077  1.00 76.91           H  
ATOM   2962 HG13 VAL A 179      -8.090  -8.146  -1.045  1.00 76.91           H  
ATOM   2963  CG2 VAL A 179     -10.520  -8.590   0.159  1.00 76.91           C  
ATOM   2964 HG21 VAL A 179     -11.223  -9.185   0.742  1.00 76.91           H  
ATOM   2965 HG22 VAL A 179     -10.859  -7.555   0.185  1.00 76.91           H  
ATOM   2966 HG23 VAL A 179     -10.511  -8.948  -0.871  1.00 76.91           H  
ATOM   2967  N   ILE A 180      -6.852 -10.118   2.445  1.00 72.55           N  
ATOM   2968  H   ILE A 180      -7.612 -10.243   3.099  1.00 72.55           H  
ATOM   2969  CA  ILE A 180      -5.518  -9.980   3.025  1.00 72.55           C  
ATOM   2970  HA  ILE A 180      -4.843  -9.553   2.284  1.00 72.55           H  
ATOM   2971  C   ILE A 180      -5.025 -11.388   3.342  1.00 72.55           C  
ATOM   2972  CB  ILE A 180      -5.528  -9.008   4.233  1.00 72.55           C  
ATOM   2973  HB  ILE A 180      -6.224  -9.369   4.990  1.00 72.55           H  
ATOM   2974  O   ILE A 180      -5.186 -11.910   4.436  1.00 72.55           O  
ATOM   2975  CG1 ILE A 180      -6.009  -7.613   3.767  1.00 72.55           C  
ATOM   2976 HG12 ILE A 180      -6.973  -7.707   3.268  1.00 72.55           H  
ATOM   2977 HG13 ILE A 180      -5.297  -7.202   3.052  1.00 72.55           H  
ATOM   2978  CG2 ILE A 180      -4.143  -8.938   4.906  1.00 72.55           C  
ATOM   2979 HG21 ILE A 180      -4.155  -8.225   5.731  1.00 72.55           H  
ATOM   2980 HG22 ILE A 180      -3.364  -8.660   4.196  1.00 72.55           H  
ATOM   2981 HG23 ILE A 180      -3.896  -9.903   5.347  1.00 72.55           H  
ATOM   2982  CD1 ILE A 180      -6.208  -6.610   4.905  1.00 72.55           C  
ATOM   2983 HD11 ILE A 180      -6.863  -7.025   5.670  1.00 72.55           H  
ATOM   2984 HD12 ILE A 180      -5.251  -6.341   5.352  1.00 72.55           H  
ATOM   2985 HD13 ILE A 180      -6.665  -5.709   4.496  1.00 72.55           H  
ATOM   2986  N   ILE A 181      -4.427 -12.023   2.332  1.00 63.38           N  
ATOM   2987  H   ILE A 181      -4.493 -11.585   1.424  1.00 63.38           H  
ATOM   2988  CA  ILE A 181      -3.886 -13.385   2.410  1.00 63.38           C  
ATOM   2989  HA  ILE A 181      -4.716 -14.092   2.388  1.00 63.38           H  
ATOM   2990  C   ILE A 181      -3.112 -13.578   3.721  1.00 63.38           C  
ATOM   2991  CB  ILE A 181      -2.959 -13.651   1.194  1.00 63.38           C  
ATOM   2992  HB  ILE A 181      -2.173 -12.896   1.193  1.00 63.38           H  
ATOM   2993  O   ILE A 181      -2.021 -13.029   3.842  1.00 63.38           O  
ATOM   2994  CG1 ILE A 181      -3.737 -13.524  -0.137  1.00 63.38           C  
ATOM   2995 HG12 ILE A 181      -4.252 -12.563  -0.170  1.00 63.38           H  
ATOM   2996 HG13 ILE A 181      -4.494 -14.306  -0.189  1.00 63.38           H  
ATOM   2997  CG2 ILE A 181      -2.283 -15.036   1.284  1.00 63.38           C  
ATOM   2998 HG21 ILE A 181      -1.691 -15.127   2.194  1.00 63.38           H  
ATOM   2999 HG22 ILE A 181      -3.042 -15.819   1.267  1.00 63.38           H  
ATOM   3000 HG23 ILE A 181      -1.602 -15.187   0.446  1.00 63.38           H  
ATOM   3001  CD1 ILE A 181      -2.857 -13.595  -1.392  1.00 63.38           C  
ATOM   3002 HD11 ILE A 181      -2.034 -12.885  -1.312  1.00 63.38           H  
ATOM   3003 HD12 ILE A 181      -2.465 -14.602  -1.532  1.00 63.38           H  
ATOM   3004 HD13 ILE A 181      -3.458 -13.338  -2.264  1.00 63.38           H  
ATOM   3005  N   VAL A 182      -3.631 -14.406   4.635  1.00 58.59           N  
ATOM   3006  H   VAL A 182      -4.608 -14.634   4.523  1.00 58.59           H  
ATOM   3007  CA  VAL A 182      -2.925 -15.043   5.765  1.00 58.59           C  
ATOM   3008  HA  VAL A 182      -3.676 -15.527   6.390  1.00 58.59           H  
ATOM   3009  C   VAL A 182      -2.174 -14.063   6.666  1.00 58.59           C  
ATOM   3010  CB  VAL A 182      -1.974 -16.151   5.246  1.00 58.59           C  
ATOM   3011  HB  VAL A 182      -1.194 -15.702   4.632  1.00 58.59           H  
ATOM   3012  O   VAL A 182      -0.966 -13.880   6.504  1.00 58.59           O  
ATOM   3013  CG1 VAL A 182      -1.300 -16.941   6.379  1.00 58.59           C  
ATOM   3014 HG11 VAL A 182      -2.059 -17.386   7.022  1.00 58.59           H  
ATOM   3015 HG12 VAL A 182      -0.682 -17.737   5.962  1.00 58.59           H  
ATOM   3016 HG13 VAL A 182      -0.658 -16.300   6.984  1.00 58.59           H  
ATOM   3017  CG2 VAL A 182      -2.717 -17.177   4.379  1.00 58.59           C  
ATOM   3018 HG21 VAL A 182      -2.022 -17.937   4.023  1.00 58.59           H  
ATOM   3019 HG22 VAL A 182      -3.172 -16.700   3.511  1.00 58.59           H  
ATOM   3020 HG23 VAL A 182      -3.500 -17.659   4.964  1.00 58.59           H  
ATOM   3021  N   ASP A 183      -2.830 -13.463   7.653  1.00 60.69           N  
ATOM   3022  H   ASP A 183      -3.825 -13.591   7.772  1.00 60.69           H  
ATOM   3023  CA  ASP A 183      -2.112 -12.675   8.653  1.00 60.69           C  
ATOM   3024  HA  ASP A 183      -1.041 -12.803   8.498  1.00 60.69           H  
ATOM   3025  C   ASP A 183      -2.389 -13.155  10.075  1.00 60.69           C  
ATOM   3026  CB  ASP A 183      -2.396 -11.183   8.487  1.00 60.69           C  
ATOM   3027  HB2 ASP A 183      -2.585 -10.954   7.438  1.00 60.69           H  
ATOM   3028  HB3 ASP A 183      -3.277 -10.962   9.090  1.00 60.69           H  
ATOM   3029  O   ASP A 183      -3.507 -13.066  10.576  1.00 60.69           O  
ATOM   3030  CG  ASP A 183      -1.233 -10.322   8.976  1.00 60.69           C  
ATOM   3031  OD1 ASP A 183      -0.370 -10.884   9.689  1.00 60.69           O  
ATOM   3032  OD2 ASP A 183      -1.146  -9.132   8.594  1.00 60.69           O  
ATOM   3033  N   LYS A 184      -1.325 -13.614  10.741  1.00 62.78           N  
ATOM   3034  H   LYS A 184      -0.431 -13.520  10.283  1.00 62.78           H  
ATOM   3035  CA  LYS A 184      -1.335 -13.909  12.179  1.00 62.78           C  
ATOM   3036  HA  LYS A 184      -2.095 -14.659  12.398  1.00 62.78           H  
ATOM   3037  C   LYS A 184      -1.715 -12.674  13.002  1.00 62.78           C  
ATOM   3038  CB  LYS A 184       0.045 -14.414  12.621  1.00 62.78           C  
ATOM   3039  HB2 LYS A 184       0.801 -13.675  12.355  1.00 62.78           H  
ATOM   3040  HB3 LYS A 184       0.036 -14.510  13.707  1.00 62.78           H  
ATOM   3041  O   LYS A 184      -2.164 -12.825  14.125  1.00 62.78           O  
ATOM   3042  CG  LYS A 184       0.414 -15.776  12.016  1.00 62.78           C  
ATOM   3043  HG2 LYS A 184       0.486 -15.696  10.931  1.00 62.78           H  
ATOM   3044  HG3 LYS A 184      -0.359 -16.500  12.271  1.00 62.78           H  
ATOM   3045  CD  LYS A 184       1.759 -16.248  12.583  1.00 62.78           C  
ATOM   3046  HD2 LYS A 184       2.540 -15.544  12.295  1.00 62.78           H  
ATOM   3047  HD3 LYS A 184       1.687 -16.271  13.671  1.00 62.78           H  
ATOM   3048  CE  LYS A 184       2.096 -17.650  12.068  1.00 62.78           C  
ATOM   3049  HE2 LYS A 184       2.224 -17.609  10.987  1.00 62.78           H  
ATOM   3050  HE3 LYS A 184       1.248 -18.300  12.281  1.00 62.78           H  
ATOM   3051  NZ  LYS A 184       3.315 -18.184  12.725  1.00 62.78           N  
ATOM   3052  HZ1 LYS A 184       3.170 -18.223  13.724  1.00 62.78           H  
ATOM   3053  HZ2 LYS A 184       4.116 -17.596  12.543  1.00 62.78           H  
ATOM   3054  HZ3 LYS A 184       3.506 -19.125  12.410  1.00 62.78           H  
ATOM   3055  N   ASN A 185      -1.566 -11.472  12.441  1.00 71.26           N  
ATOM   3056  H   ASN A 185      -1.145 -11.405  11.526  1.00 71.26           H  
ATOM   3057  CA  ASN A 185      -1.976 -10.235  13.094  1.00 71.26           C  
ATOM   3058  HA  ASN A 185      -1.450 -10.128  14.042  1.00 71.26           H  
ATOM   3059  C   ASN A 185      -3.479 -10.181  13.402  1.00 71.26           C  
ATOM   3060  CB  ASN A 185      -1.614  -9.068  12.176  1.00 71.26           C  
ATOM   3061  HB2 ASN A 185      -2.097  -9.203  11.208  1.00 71.26           H  
ATOM   3062  HB3 ASN A 185      -2.031  -8.154  12.601  1.00 71.26           H  
ATOM   3063  O   ASN A 185      -3.853  -9.563  14.392  1.00 71.26           O  
ATOM   3064  CG  ASN A 185      -0.126  -8.837  11.988  1.00 71.26           C  
ATOM   3065  ND2 ASN A 185       0.229  -8.217  10.894  1.00 71.26           N  
ATOM   3066 HD21 ASN A 185      -0.397  -8.260  10.103  1.00 71.26           H  
ATOM   3067 HD22 ASN A 185       1.166  -7.847  10.831  1.00 71.26           H  
ATOM   3068  OD1 ASN A 185       0.725  -9.142  12.812  1.00 71.26           O  
ATOM   3069  N   LEU A 186      -4.337 -10.819  12.591  1.00 71.50           N  
ATOM   3070  H   LEU A 186      -3.991 -11.366  11.815  1.00 71.50           H  
ATOM   3071  CA  LEU A 186      -5.773 -10.853  12.887  1.00 71.50           C  
ATOM   3072  HA  LEU A 186      -6.095  -9.835  13.108  1.00 71.50           H  
ATOM   3073  C   LEU A 186      -6.061 -11.678  14.147  1.00 71.50           C  
ATOM   3074  CB  LEU A 186      -6.556 -11.385  11.672  1.00 71.50           C  
ATOM   3075  HB2 LEU A 186      -6.181 -10.924  10.758  1.00 71.50           H  
ATOM   3076  HB3 LEU A 186      -6.399 -12.462  11.600  1.00 71.50           H  
ATOM   3077  O   LEU A 186      -6.936 -11.324  14.925  1.00 71.50           O  
ATOM   3078  CG  LEU A 186      -8.066 -11.092  11.794  1.00 71.50           C  
ATOM   3079  HG  LEU A 186      -8.417 -11.384  12.784  1.00 71.50           H  
ATOM   3080  CD1 LEU A 186      -8.356  -9.598  11.578  1.00 71.50           C  
ATOM   3081 HD11 LEU A 186      -8.810  -9.419  10.604  1.00 71.50           H  
ATOM   3082 HD12 LEU A 186      -9.039  -9.260  12.358  1.00 71.50           H  
ATOM   3083 HD13 LEU A 186      -7.454  -8.993  11.663  1.00 71.50           H  
ATOM   3084  CD2 LEU A 186      -8.849 -11.915  10.771  1.00 71.50           C  
ATOM   3085 HD21 LEU A 186      -8.681 -12.976  10.955  1.00 71.50           H  
ATOM   3086 HD22 LEU A 186      -8.536 -11.670   9.756  1.00 71.50           H  
ATOM   3087 HD23 LEU A 186      -9.913 -11.705  10.886  1.00 71.50           H  
ATOM   3088  N   GLU A 187      -5.273 -12.727  14.391  1.00 73.97           N  
ATOM   3089  H   GLU A 187      -4.530 -12.949  13.743  1.00 73.97           H  
ATOM   3090  CA  GLU A 187      -5.357 -13.491  15.637  1.00 73.97           C  
ATOM   3091  HA  GLU A 187      -6.380 -13.847  15.757  1.00 73.97           H  
ATOM   3092  C   GLU A 187      -5.034 -12.602  16.844  1.00 73.97           C  
ATOM   3093  CB  GLU A 187      -4.408 -14.698  15.561  1.00 73.97           C  
ATOM   3094  HB2 GLU A 187      -3.377 -14.358  15.652  1.00 73.97           H  
ATOM   3095  HB3 GLU A 187      -4.513 -15.184  14.591  1.00 73.97           H  
ATOM   3096  O   GLU A 187      -5.745 -12.639  17.837  1.00 73.97           O  
ATOM   3097  CG  GLU A 187      -4.652 -15.732  16.666  1.00 73.97           C  
ATOM   3098  HG2 GLU A 187      -4.463 -15.267  17.633  1.00 73.97           H  
ATOM   3099  HG3 GLU A 187      -3.929 -16.538  16.543  1.00 73.97           H  
ATOM   3100  CD  GLU A 187      -6.068 -16.323  16.631  1.00 73.97           C  
ATOM   3101  OE1 GLU A 187      -6.563 -16.667  17.725  1.00 73.97           O  
ATOM   3102  OE2 GLU A 187      -6.631 -16.443  15.515  1.00 73.97           O  
ATOM   3103  N   SER A 188      -4.026 -11.729  16.743  1.00 72.02           N  
ATOM   3104  H   SER A 188      -3.461 -11.722  15.907  1.00 72.02           H  
ATOM   3105  CA  SER A 188      -3.723 -10.765  17.810  1.00 72.02           C  
ATOM   3106  HA  SER A 188      -3.558 -11.313  18.738  1.00 72.02           H  
ATOM   3107  C   SER A 188      -4.870  -9.789  18.080  1.00 72.02           C  
ATOM   3108  CB  SER A 188      -2.459  -9.966  17.487  1.00 72.02           C  
ATOM   3109  HB2 SER A 188      -2.235  -9.301  18.322  1.00 72.02           H  
ATOM   3110  HB3 SER A 188      -2.618  -9.360  16.594  1.00 72.02           H  
ATOM   3111  O   SER A 188      -5.069  -9.420  19.227  1.00 72.02           O  
ATOM   3112  OG  SER A 188      -1.364 -10.843  17.279  1.00 72.02           O  
ATOM   3113  HG  SER A 188      -1.304 -11.383  18.070  1.00 72.02           H  
ATOM   3114  N   VAL A 189      -5.633  -9.393  17.056  1.00 73.58           N  
ATOM   3115  H   VAL A 189      -5.425  -9.754  16.135  1.00 73.58           H  
ATOM   3116  CA  VAL A 189      -6.833  -8.553  17.225  1.00 73.58           C  
ATOM   3117  HA  VAL A 189      -6.586  -7.704  17.863  1.00 73.58           H  
ATOM   3118  C   VAL A 189      -7.940  -9.326  17.947  1.00 73.58           C  
ATOM   3119  CB  VAL A 189      -7.311  -8.008  15.863  1.00 73.58           C  
ATOM   3120  HB  VAL A 189      -7.422  -8.838  15.164  1.00 73.58           H  
ATOM   3121  O   VAL A 189      -8.551  -8.785  18.859  1.00 73.58           O  
ATOM   3122  CG1 VAL A 189      -8.653  -7.272  15.919  1.00 73.58           C  
ATOM   3123 HG11 VAL A 189      -9.438  -7.933  16.286  1.00 73.58           H  
ATOM   3124 HG12 VAL A 189      -8.579  -6.409  16.581  1.00 73.58           H  
ATOM   3125 HG13 VAL A 189      -8.938  -6.939  14.921  1.00 73.58           H  
ATOM   3126  CG2 VAL A 189      -6.277  -7.030  15.281  1.00 73.58           C  
ATOM   3127 HG21 VAL A 189      -5.313  -7.525  15.162  1.00 73.58           H  
ATOM   3128 HG22 VAL A 189      -6.159  -6.180  15.953  1.00 73.58           H  
ATOM   3129 HG23 VAL A 189      -6.615  -6.676  14.307  1.00 73.58           H  
ATOM   3130  N   ARG A 190      -8.159 -10.598  17.587  1.00 72.90           N  
ATOM   3131  H   ARG A 190      -7.611 -10.970  16.824  1.00 72.90           H  
ATOM   3132  CA  ARG A 190      -9.195 -11.464  18.181  1.00 72.90           C  
ATOM   3133  HA  ARG A 190     -10.163 -10.964  18.140  1.00 72.90           H  
ATOM   3134  C   ARG A 190      -8.975 -11.797  19.645  1.00 72.90           C  
ATOM   3135  CB  ARG A 190      -9.255 -12.788  17.418  1.00 72.90           C  
ATOM   3136  HB2 ARG A 190      -8.248 -13.162  17.230  1.00 72.90           H  
ATOM   3137  HB3 ARG A 190      -9.793 -13.527  18.011  1.00 72.90           H  
ATOM   3138  O   ARG A 190      -9.939 -11.940  20.380  1.00 72.90           O  
ATOM   3139  CG  ARG A 190     -10.002 -12.594  16.113  1.00 72.90           C  
ATOM   3140  HG2 ARG A 190      -9.550 -11.791  15.530  1.00 72.90           H  
ATOM   3141  HG3 ARG A 190     -11.034 -12.338  16.353  1.00 72.90           H  
ATOM   3142  CD  ARG A 190      -9.976 -13.882  15.309  1.00 72.90           C  
ATOM   3143  HD2 ARG A 190      -8.951 -14.090  15.004  1.00 72.90           H  
ATOM   3144  HD3 ARG A 190     -10.339 -14.697  15.936  1.00 72.90           H  
ATOM   3145  NE  ARG A 190     -10.842 -13.729  14.141  1.00 72.90           N  
ATOM   3146  HE  ARG A 190     -11.394 -12.884  14.117  1.00 72.90           H  
ATOM   3147  NH1 ARG A 190     -10.492 -15.801  13.248  1.00 72.90           N  
ATOM   3148 HH11 ARG A 190     -10.689 -16.501  12.546  1.00 72.90           H  
ATOM   3149 HH12 ARG A 190      -9.845 -15.974  14.004  1.00 72.90           H  
ATOM   3150  NH2 ARG A 190     -11.951 -14.372  12.298  1.00 72.90           N  
ATOM   3151 HH21 ARG A 190     -12.477 -13.528  12.473  1.00 72.90           H  
ATOM   3152 HH22 ARG A 190     -12.366 -15.105  11.742  1.00 72.90           H  
ATOM   3153  CZ  ARG A 190     -11.086 -14.637  13.230  1.00 72.90           C  
ATOM   3154  N   GLN A 191      -7.720 -11.975  20.045  1.00 70.57           N  
ATOM   3155  H   GLN A 191      -6.987 -11.899  19.354  1.00 70.57           H  
ATOM   3156  CA  GLN A 191      -7.370 -12.350  21.418  1.00 70.57           C  
ATOM   3157  HA  GLN A 191      -8.037 -13.145  21.751  1.00 70.57           H  
ATOM   3158  C   GLN A 191      -7.559 -11.195  22.414  1.00 70.57           C  
ATOM   3159  CB  GLN A 191      -5.923 -12.870  21.441  1.00 70.57           C  
ATOM   3160  HB2 GLN A 191      -5.271 -12.117  20.999  1.00 70.57           H  
ATOM   3161  HB3 GLN A 191      -5.608 -13.019  22.473  1.00 70.57           H  
ATOM   3162  O   GLN A 191      -7.469 -11.404  23.621  1.00 70.57           O  
ATOM   3163  CG  GLN A 191      -5.747 -14.195  20.675  1.00 70.57           C  
ATOM   3164  HG2 GLN A 191      -4.685 -14.437  20.621  1.00 70.57           H  
ATOM   3165  HG3 GLN A 191      -6.120 -14.092  19.657  1.00 70.57           H  
ATOM   3166  CD  GLN A 191      -6.474 -15.379  21.294  1.00 70.57           C  
ATOM   3167  NE2 GLN A 191      -6.864 -16.361  20.512  1.00 70.57           N  
ATOM   3168 HE21 GLN A 191      -6.756 -16.328  19.508  1.00 70.57           H  
ATOM   3169 HE22 GLN A 191      -7.422 -17.076  20.956  1.00 70.57           H  
ATOM   3170  OE1 GLN A 191      -6.669 -15.480  22.491  1.00 70.57           O  
ATOM   3171  N   LEU A 192      -7.786  -9.976  21.922  1.00 69.41           N  
ATOM   3172  H   LEU A 192      -7.928  -9.866  20.928  1.00 69.41           H  
ATOM   3173  CA  LEU A 192      -8.022  -8.809  22.754  1.00 69.41           C  
ATOM   3174  HA  LEU A 192      -7.626  -8.978  23.755  1.00 69.41           H  
ATOM   3175  C   LEU A 192      -9.534  -8.608  22.894  1.00 69.41           C  
ATOM   3176  CB  LEU A 192      -7.284  -7.604  22.153  1.00 69.41           C  
ATOM   3177  HB2 LEU A 192      -7.485  -6.756  22.808  1.00 69.41           H  
ATOM   3178  HB3 LEU A 192      -7.695  -7.404  21.164  1.00 69.41           H  
ATOM   3179  O   LEU A 192     -10.176  -7.984  22.050  1.00 69.41           O  
ATOM   3180  CG  LEU A 192      -5.757  -7.762  22.052  1.00 69.41           C  
ATOM   3181  HG  LEU A 192      -5.508  -8.746  21.654  1.00 69.41           H  
ATOM   3182  CD1 LEU A 192      -5.172  -6.710  21.110  1.00 69.41           C  
ATOM   3183 HD11 LEU A 192      -5.396  -5.706  21.471  1.00 69.41           H  
ATOM   3184 HD12 LEU A 192      -4.092  -6.843  21.050  1.00 69.41           H  
ATOM   3185 HD13 LEU A 192      -5.592  -6.863  20.116  1.00 69.41           H  
ATOM   3186  CD2 LEU A 192      -5.089  -7.623  23.419  1.00 69.41           C  
ATOM   3187 HD21 LEU A 192      -5.261  -6.626  23.823  1.00 69.41           H  
ATOM   3188 HD22 LEU A 192      -4.016  -7.789  23.322  1.00 69.41           H  
ATOM   3189 HD23 LEU A 192      -5.489  -8.367  24.107  1.00 69.41           H  
ATOM   3190  N   ASP A 193     -10.102  -9.171  23.960  1.00 67.48           N  
ATOM   3191  H   ASP A 193      -9.540  -9.766  24.551  1.00 67.48           H  
ATOM   3192  CA  ASP A 193     -11.527  -9.047  24.265  1.00 67.48           C  
ATOM   3193  HA  ASP A 193     -12.098  -9.402  23.407  1.00 67.48           H  
ATOM   3194  C   ASP A 193     -11.910  -7.579  24.520  1.00 67.48           C  
ATOM   3195  CB  ASP A 193     -11.899  -9.912  25.486  1.00 67.48           C  
ATOM   3196  HB2 ASP A 193     -12.856  -9.562  25.873  1.00 67.48           H  
ATOM   3197  HB3 ASP A 193     -11.155  -9.767  26.269  1.00 67.48           H  
ATOM   3198  O   ASP A 193     -11.425  -6.941  25.458  1.00 67.48           O  
ATOM   3199  CG  ASP A 193     -12.056 -11.407  25.185  1.00 67.48           C  
ATOM   3200  OD1 ASP A 193     -12.513 -11.739  24.070  1.00 67.48           O  
ATOM   3201  OD2 ASP A 193     -11.786 -12.206  26.111  1.00 67.48           O  
ATOM   3202  N   ILE A 194     -12.836  -7.050  23.714  1.00 73.62           N  
ATOM   3203  H   ILE A 194     -13.171  -7.617  22.949  1.00 73.62           H  
ATOM   3204  CA  ILE A 194     -13.508  -5.774  23.985  1.00 73.62           C  
ATOM   3205  HA  ILE A 194     -12.916  -5.204  24.702  1.00 73.62           H  
ATOM   3206  C   ILE A 194     -14.858  -6.075  24.615  1.00 73.62           C  
ATOM   3207  CB  ILE A 194     -13.665  -4.895  22.724  1.00 73.62           C  
ATOM   3208  HB  ILE A 194     -14.238  -5.442  21.975  1.00 73.62           H  
ATOM   3209  O   ILE A 194     -15.744  -6.638  23.975  1.00 73.62           O  
ATOM   3210  CG1 ILE A 194     -12.277  -4.571  22.149  1.00 73.62           C  
ATOM   3211 HG12 ILE A 194     -11.685  -4.093  22.928  1.00 73.62           H  
ATOM   3212 HG13 ILE A 194     -11.791  -5.505  21.865  1.00 73.62           H  
ATOM   3213  CG2 ILE A 194     -14.420  -3.591  23.069  1.00 73.62           C  
ATOM   3214 HG21 ILE A 194     -13.856  -3.008  23.797  1.00 73.62           H  
ATOM   3215 HG22 ILE A 194     -15.408  -3.815  23.471  1.00 73.62           H  
ATOM   3216 HG23 ILE A 194     -14.587  -2.997  22.171  1.00 73.62           H  
ATOM   3217  CD1 ILE A 194     -12.287  -3.664  20.912  1.00 73.62           C  
ATOM   3218 HD11 ILE A 194     -11.271  -3.558  20.532  1.00 73.62           H  
ATOM   3219 HD12 ILE A 194     -12.923  -4.098  20.141  1.00 73.62           H  
ATOM   3220 HD13 ILE A 194     -12.644  -2.667  21.167  1.00 73.62           H  
ATOM   3221  N   ASN A 195     -15.053  -5.623  25.852  1.00 78.44           N  
ATOM   3222  H   ASN A 195     -14.281  -5.179  26.329  1.00 78.44           H  
ATOM   3223  CA  ASN A 195     -16.386  -5.562  26.432  1.00 78.44           C  
ATOM   3224  HA  ASN A 195     -17.003  -6.347  25.997  1.00 78.44           H  
ATOM   3225  C   ASN A 195     -17.037  -4.218  26.073  1.00 78.44           C  
ATOM   3226  CB  ASN A 195     -16.308  -5.852  27.935  1.00 78.44           C  
ATOM   3227  HB2 ASN A 195     -15.834  -6.823  28.079  1.00 78.44           H  
ATOM   3228  HB3 ASN A 195     -15.700  -5.096  28.430  1.00 78.44           H  
ATOM   3229  O   ASN A 195     -16.773  -3.199  26.714  1.00 78.44           O  
ATOM   3230  CG  ASN A 195     -17.686  -5.893  28.573  1.00 78.44           C  
ATOM   3231  ND2 ASN A 195     -17.805  -6.459  29.748  1.00 78.44           N  
ATOM   3232 HD21 ASN A 195     -16.983  -6.791  30.233  1.00 78.44           H  
ATOM   3233 HD22 ASN A 195     -18.735  -6.469  30.141  1.00 78.44           H  
ATOM   3234  OD1 ASN A 195     -18.678  -5.441  28.028  1.00 78.44           O  
ATOM   3235  N   PHE A 196     -17.899  -4.226  25.055  1.00 74.90           N  
ATOM   3236  H   PHE A 196     -18.034  -5.089  24.549  1.00 74.90           H  
ATOM   3237  CA  PHE A 196     -18.584  -3.027  24.557  1.00 74.90           C  
ATOM   3238  HA  PHE A 196     -17.821  -2.302  24.274  1.00 74.90           H  
ATOM   3239  C   PHE A 196     -19.474  -2.327  25.595  1.00 74.90           C  
ATOM   3240  CB  PHE A 196     -19.399  -3.389  23.307  1.00 74.90           C  
ATOM   3241  HB2 PHE A 196     -20.098  -4.190  23.548  1.00 74.90           H  
ATOM   3242  HB3 PHE A 196     -19.988  -2.523  23.005  1.00 74.90           H  
ATOM   3243  O   PHE A 196     -19.773  -1.142  25.435  1.00 74.90           O  
ATOM   3244  CG  PHE A 196     -18.533  -3.803  22.137  1.00 74.90           C  
ATOM   3245  CD1 PHE A 196     -17.907  -2.818  21.355  1.00 74.90           C  
ATOM   3246  HD1 PHE A 196     -18.108  -1.776  21.556  1.00 74.90           H  
ATOM   3247  CD2 PHE A 196     -18.304  -5.163  21.866  1.00 74.90           C  
ATOM   3248  HD2 PHE A 196     -18.798  -5.930  22.444  1.00 74.90           H  
ATOM   3249  CE1 PHE A 196     -17.022  -3.191  20.329  1.00 74.90           C  
ATOM   3250  HE1 PHE A 196     -16.487  -2.452  19.751  1.00 74.90           H  
ATOM   3251  CE2 PHE A 196     -17.430  -5.533  20.833  1.00 74.90           C  
ATOM   3252  HE2 PHE A 196     -17.246  -6.579  20.639  1.00 74.90           H  
ATOM   3253  CZ  PHE A 196     -16.802  -4.546  20.062  1.00 74.90           C  
ATOM   3254  HZ  PHE A 196     -16.129  -4.836  19.268  1.00 74.90           H  
ATOM   3255  N   GLU A 197     -19.859  -3.025  26.666  1.00 77.32           N  
ATOM   3256  H   GLU A 197     -19.579  -3.992  26.748  1.00 77.32           H  
ATOM   3257  CA  GLU A 197     -20.666  -2.461  27.750  1.00 77.32           C  
ATOM   3258  HA  GLU A 197     -21.388  -1.757  27.336  1.00 77.32           H  
ATOM   3259  C   GLU A 197     -19.825  -1.677  28.760  1.00 77.32           C  
ATOM   3260  CB  GLU A 197     -21.438  -3.581  28.468  1.00 77.32           C  
ATOM   3261  HB2 GLU A 197     -21.965  -3.154  29.321  1.00 77.32           H  
ATOM   3262  HB3 GLU A 197     -20.742  -4.319  28.867  1.00 77.32           H  
ATOM   3263  O   GLU A 197     -20.276  -0.660  29.287  1.00 77.32           O  
ATOM   3264  CG  GLU A 197     -22.459  -4.287  27.561  1.00 77.32           C  
ATOM   3265  HG2 GLU A 197     -22.977  -5.044  28.150  1.00 77.32           H  
ATOM   3266  HG3 GLU A 197     -21.930  -4.798  26.756  1.00 77.32           H  
ATOM   3267  CD  GLU A 197     -23.491  -3.306  26.979  1.00 77.32           C  
ATOM   3268  OE1 GLU A 197     -23.899  -3.500  25.814  1.00 77.32           O  
ATOM   3269  OE2 GLU A 197     -23.857  -2.342  27.693  1.00 77.32           O  
ATOM   3270  N   THR A 198     -18.596  -2.125  29.033  1.00 81.60           N  
ATOM   3271  H   THR A 198     -18.271  -2.950  28.550  1.00 81.60           H  
ATOM   3272  CA  THR A 198     -17.752  -1.531  30.083  1.00 81.60           C  
ATOM   3273  HA  THR A 198     -18.371  -0.904  30.725  1.00 81.60           H  
ATOM   3274  C   THR A 198     -16.656  -0.621  29.547  1.00 81.60           C  
ATOM   3275  CB  THR A 198     -17.129  -2.602  30.986  1.00 81.60           C  
ATOM   3276  HB  THR A 198     -16.542  -2.110  31.761  1.00 81.60           H  
ATOM   3277  O   THR A 198     -16.163   0.226  30.289  1.00 81.60           O  
ATOM   3278  CG2 THR A 198     -18.187  -3.471  31.666  1.00 81.60           C  
ATOM   3279 HG21 THR A 198     -18.865  -2.841  32.241  1.00 81.60           H  
ATOM   3280 HG22 THR A 198     -18.759  -4.023  30.920  1.00 81.60           H  
ATOM   3281 HG23 THR A 198     -17.698  -4.179  32.335  1.00 81.60           H  
ATOM   3282  OG1 THR A 198     -16.280  -3.456  30.255  1.00 81.60           O  
ATOM   3283  HG1 THR A 198     -15.548  -2.932  29.922  1.00 81.60           H  
ATOM   3284  N   PHE A 199     -16.239  -0.788  28.290  1.00 81.69           N  
ATOM   3285  H   PHE A 199     -16.677  -1.490  27.710  1.00 81.69           H  
ATOM   3286  CA  PHE A 199     -15.196   0.051  27.709  1.00 81.69           C  
ATOM   3287  HA  PHE A 199     -14.396   0.126  28.445  1.00 81.69           H  
ATOM   3288  C   PHE A 199     -15.717   1.464  27.406  1.00 81.69           C  
ATOM   3289  CB  PHE A 199     -14.585  -0.598  26.463  1.00 81.69           C  
ATOM   3290  HB2 PHE A 199     -14.273   0.197  25.786  1.00 81.69           H  
ATOM   3291  HB3 PHE A 199     -15.329  -1.203  25.944  1.00 81.69           H  
ATOM   3292  O   PHE A 199     -16.832   1.620  26.890  1.00 81.69           O  
ATOM   3293  CG  PHE A 199     -13.367  -1.446  26.749  1.00 81.69           C  
ATOM   3294  CD1 PHE A 199     -12.088  -0.967  26.410  1.00 81.69           C  
ATOM   3295  HD1 PHE A 199     -11.962   0.012  25.970  1.00 81.69           H  
ATOM   3296  CD2 PHE A 199     -13.504  -2.702  27.369  1.00 81.69           C  
ATOM   3297  HD2 PHE A 199     -14.483  -3.066  27.643  1.00 81.69           H  
ATOM   3298  CE1 PHE A 199     -10.953  -1.751  26.671  1.00 81.69           C  
ATOM   3299  HE1 PHE A 199      -9.972  -1.373  26.422  1.00 81.69           H  
ATOM   3300  CE2 PHE A 199     -12.367  -3.487  27.628  1.00 81.69           C  
ATOM   3301  HE2 PHE A 199     -12.465  -4.459  28.088  1.00 81.69           H  
ATOM   3302  CZ  PHE A 199     -11.093  -3.013  27.272  1.00 81.69           C  
ATOM   3303  HZ  PHE A 199     -10.219  -3.619  27.462  1.00 81.69           H  
ATOM   3304  N   PRO A 200     -14.915   2.516  27.661  1.00 86.95           N  
ATOM   3305  CA  PRO A 200     -15.257   3.863  27.237  1.00 86.95           C  
ATOM   3306  HA  PRO A 200     -16.158   4.173  27.766  1.00 86.95           H  
ATOM   3307  C   PRO A 200     -15.489   3.901  25.726  1.00 86.95           C  
ATOM   3308  CB  PRO A 200     -14.086   4.757  27.661  1.00 86.95           C  
ATOM   3309  HB2 PRO A 200     -13.369   4.860  26.847  1.00 86.95           H  
ATOM   3310  HB3 PRO A 200     -14.426   5.739  27.992  1.00 86.95           H  
ATOM   3311  O   PRO A 200     -14.642   3.488  24.935  1.00 86.95           O  
ATOM   3312  CG  PRO A 200     -13.433   3.975  28.798  1.00 86.95           C  
ATOM   3313  HG2 PRO A 200     -13.962   4.169  29.731  1.00 86.95           H  
ATOM   3314  HG3 PRO A 200     -12.374   4.212  28.898  1.00 86.95           H  
ATOM   3315  CD  PRO A 200     -13.648   2.523  28.381  1.00 86.95           C  
ATOM   3316  HD2 PRO A 200     -12.844   2.205  27.717  1.00 86.95           H  
ATOM   3317  HD3 PRO A 200     -13.678   1.894  29.271  1.00 86.95           H  
ATOM   3318  N   ILE A 201     -16.637   4.438  25.314  1.00 84.56           N  
ATOM   3319  H   ILE A 201     -17.309   4.697  26.022  1.00 84.56           H  
ATOM   3320  CA  ILE A 201     -17.045   4.493  23.903  1.00 84.56           C  
ATOM   3321  HA  ILE A 201     -17.136   3.466  23.547  1.00 84.56           H  
ATOM   3322  C   ILE A 201     -16.007   5.193  23.015  1.00 84.56           C  
ATOM   3323  CB  ILE A 201     -18.424   5.169  23.827  1.00 84.56           C  
ATOM   3324  HB  ILE A 201     -19.027   4.727  24.621  1.00 84.56           H  
ATOM   3325  O   ILE A 201     -15.847   4.835  21.850  1.00 84.56           O  
ATOM   3326  CG1 ILE A 201     -19.144   4.860  22.503  1.00 84.56           C  
ATOM   3327 HG12 ILE A 201     -18.630   5.326  21.663  1.00 84.56           H  
ATOM   3328 HG13 ILE A 201     -19.148   3.780  22.353  1.00 84.56           H  
ATOM   3329  CG2 ILE A 201     -18.354   6.684  24.095  1.00 84.56           C  
ATOM   3330 HG21 ILE A 201     -19.358   7.089  24.225  1.00 84.56           H  
ATOM   3331 HG22 ILE A 201     -17.788   6.890  25.004  1.00 84.56           H  
ATOM   3332 HG23 ILE A 201     -17.882   7.191  23.255  1.00 84.56           H  
ATOM   3333  CD1 ILE A 201     -20.598   5.346  22.559  1.00 84.56           C  
ATOM   3334 HD11 ILE A 201     -21.235   4.671  21.986  1.00 84.56           H  
ATOM   3335 HD12 ILE A 201     -20.668   6.366  22.181  1.00 84.56           H  
ATOM   3336 HD13 ILE A 201     -20.968   5.344  23.584  1.00 84.56           H  
ATOM   3337  N   GLU A 202     -15.275   6.153  23.582  1.00 85.77           N  
ATOM   3338  H   GLU A 202     -15.454   6.359  24.555  1.00 85.77           H  
ATOM   3339  CA  GLU A 202     -14.152   6.848  22.957  1.00 85.77           C  
ATOM   3340  HA  GLU A 202     -14.483   7.339  22.042  1.00 85.77           H  
ATOM   3341  C   GLU A 202     -13.016   5.886  22.583  1.00 85.77           C  
ATOM   3342  CB  GLU A 202     -13.660   7.920  23.942  1.00 85.77           C  
ATOM   3343  HB2 GLU A 202     -14.444   8.670  24.053  1.00 85.77           H  
ATOM   3344  HB3 GLU A 202     -13.477   7.460  24.913  1.00 85.77           H  
ATOM   3345  O   GLU A 202     -12.545   5.890  21.445  1.00 85.77           O  
ATOM   3346  CG  GLU A 202     -12.370   8.595  23.459  1.00 85.77           C  
ATOM   3347  HG2 GLU A 202     -12.528   8.961  22.445  1.00 85.77           H  
ATOM   3348  HG3 GLU A 202     -11.573   7.852  23.416  1.00 85.77           H  
ATOM   3349  CD  GLU A 202     -11.885   9.736  24.361  1.00 85.77           C  
ATOM   3350  OE1 GLU A 202     -10.815  10.290  24.006  1.00 85.77           O  
ATOM   3351  OE2 GLU A 202     -12.556  10.042  25.372  1.00 85.77           O  
ATOM   3352  N   GLU A 203     -12.591   5.033  23.514  1.00 87.75           N  
ATOM   3353  H   GLU A 203     -13.059   5.000  24.409  1.00 87.75           H  
ATOM   3354  CA  GLU A 203     -11.518   4.069  23.273  1.00 87.75           C  
ATOM   3355  HA  GLU A 203     -10.644   4.588  22.881  1.00 87.75           H  
ATOM   3356  C   GLU A 203     -11.942   3.035  22.235  1.00 87.75           C  
ATOM   3357  CB  GLU A 203     -11.119   3.361  24.569  1.00 87.75           C  
ATOM   3358  HB2 GLU A 203     -12.002   2.936  25.045  1.00 87.75           H  
ATOM   3359  HB3 GLU A 203     -10.442   2.548  24.305  1.00 87.75           H  
ATOM   3360  O   GLU A 203     -11.182   2.740  21.312  1.00 87.75           O  
ATOM   3361  CG  GLU A 203     -10.400   4.300  25.546  1.00 87.75           C  
ATOM   3362  HG2 GLU A 203     -11.082   5.100  25.834  1.00 87.75           H  
ATOM   3363  HG3 GLU A 203      -9.547   4.748  25.035  1.00 87.75           H  
ATOM   3364  CD  GLU A 203      -9.909   3.570  26.804  1.00 87.75           C  
ATOM   3365  OE1 GLU A 203      -9.456   4.281  27.727  1.00 87.75           O  
ATOM   3366  OE2 GLU A 203     -10.021   2.324  26.843  1.00 87.75           O  
ATOM   3367  N   ILE A 204     -13.175   2.530  22.323  1.00 85.60           N  
ATOM   3368  H   ILE A 204     -13.744   2.796  23.114  1.00 85.60           H  
ATOM   3369  CA  ILE A 204     -13.695   1.579  21.334  1.00 85.60           C  
ATOM   3370  HA  ILE A 204     -13.015   0.728  21.291  1.00 85.60           H  
ATOM   3371  C   ILE A 204     -13.732   2.223  19.943  1.00 85.60           C  
ATOM   3372  CB  ILE A 204     -15.096   1.064  21.713  1.00 85.60           C  
ATOM   3373  HB  ILE A 204     -15.809   1.885  21.629  1.00 85.60           H  
ATOM   3374  O   ILE A 204     -13.280   1.625  18.964  1.00 85.60           O  
ATOM   3375  CG1 ILE A 204     -15.169   0.501  23.147  1.00 85.60           C  
ATOM   3376 HG12 ILE A 204     -14.557  -0.397  23.231  1.00 85.60           H  
ATOM   3377 HG13 ILE A 204     -14.780   1.244  23.844  1.00 85.60           H  
ATOM   3378  CG2 ILE A 204     -15.465  -0.030  20.701  1.00 85.60           C  
ATOM   3379 HG21 ILE A 204     -15.582   0.385  19.700  1.00 85.60           H  
ATOM   3380 HG22 ILE A 204     -16.402  -0.510  20.985  1.00 85.60           H  
ATOM   3381 HG23 ILE A 204     -14.691  -0.798  20.682  1.00 85.60           H  
ATOM   3382  CD1 ILE A 204     -16.605   0.191  23.586  1.00 85.60           C  
ATOM   3383 HD11 ILE A 204     -16.948  -0.726  23.108  1.00 85.60           H  
ATOM   3384 HD12 ILE A 204     -17.270   1.013  23.320  1.00 85.60           H  
ATOM   3385 HD13 ILE A 204     -16.650   0.054  24.666  1.00 85.60           H  
ATOM   3386  N   SER A 205     -14.221   3.463  19.864  1.00 85.61           N  
ATOM   3387  H   SER A 205     -14.551   3.896  20.715  1.00 85.61           H  
ATOM   3388  CA  SER A 205     -14.288   4.240  18.624  1.00 85.61           C  
ATOM   3389  HA  SER A 205     -14.935   3.726  17.913  1.00 85.61           H  
ATOM   3390  C   SER A 205     -12.907   4.381  17.986  1.00 85.61           C  
ATOM   3391  CB  SER A 205     -14.869   5.630  18.896  1.00 85.61           C  
ATOM   3392  HB2 SER A 205     -14.295   6.134  19.674  1.00 85.61           H  
ATOM   3393  HB3 SER A 205     -14.803   6.233  17.990  1.00 85.61           H  
ATOM   3394  O   SER A 205     -12.729   4.042  16.816  1.00 85.61           O  
ATOM   3395  OG  SER A 205     -16.217   5.521  19.307  1.00 85.61           O  
ATOM   3396  HG  SER A 205     -16.204   5.250  20.228  1.00 85.61           H  
ATOM   3397  N   ASN A 206     -11.906   4.805  18.763  1.00 88.61           N  
ATOM   3398  H   ASN A 206     -12.112   5.052  19.721  1.00 88.61           H  
ATOM   3399  CA  ASN A 206     -10.532   4.953  18.286  1.00 88.61           C  
ATOM   3400  HA  ASN A 206     -10.525   5.623  17.427  1.00 88.61           H  
ATOM   3401  C   ASN A 206      -9.944   3.618  17.804  1.00 88.61           C  
ATOM   3402  CB  ASN A 206      -9.688   5.575  19.413  1.00 88.61           C  
ATOM   3403  HB2 ASN A 206      -9.871   5.042  20.346  1.00 88.61           H  
ATOM   3404  HB3 ASN A 206      -8.630   5.478  19.168  1.00 88.61           H  
ATOM   3405  O   ASN A 206      -9.304   3.567  16.752  1.00 88.61           O  
ATOM   3406  CG  ASN A 206      -9.969   7.056  19.607  1.00 88.61           C  
ATOM   3407  ND2 ASN A 206      -9.835   7.563  20.810  1.00 88.61           N  
ATOM   3408 HD21 ASN A 206     -10.146   8.516  20.932  1.00 88.61           H  
ATOM   3409 HD22 ASN A 206      -9.716   6.958  21.610  1.00 88.61           H  
ATOM   3410  OD1 ASN A 206     -10.271   7.784  18.674  1.00 88.61           O  
ATOM   3411  N   ASN A 207     -10.196   2.523  18.523  1.00 88.64           N  
ATOM   3412  H   ASN A 207     -10.726   2.617  19.377  1.00 88.64           H  
ATOM   3413  CA  ASN A 207      -9.685   1.204  18.156  1.00 88.64           C  
ATOM   3414  HA  ASN A 207      -8.622   1.298  17.934  1.00 88.64           H  
ATOM   3415  C   ASN A 207     -10.318   0.645  16.878  1.00 88.64           C  
ATOM   3416  CB  ASN A 207      -9.837   0.265  19.358  1.00 88.64           C  
ATOM   3417  HB2 ASN A 207     -10.818   0.377  19.819  1.00 88.64           H  
ATOM   3418  HB3 ASN A 207      -9.723  -0.771  19.039  1.00 88.64           H  
ATOM   3419  O   ASN A 207      -9.619   0.035  16.070  1.00 88.64           O  
ATOM   3420  CG  ASN A 207      -8.737   0.547  20.357  1.00 88.64           C  
ATOM   3421  ND2 ASN A 207      -9.050   0.973  21.552  1.00 88.64           N  
ATOM   3422 HD21 ASN A 207      -8.309   1.154  22.214  1.00 88.64           H  
ATOM   3423 HD22 ASN A 207     -10.001   1.249  21.748  1.00 88.64           H  
ATOM   3424  OD1 ASN A 207      -7.566   0.442  20.033  1.00 88.64           O  
ATOM   3425  N   ILE A 208     -11.599   0.909  16.630  1.00 88.52           N  
ATOM   3426  H   ILE A 208     -12.140   1.378  17.341  1.00 88.52           H  
ATOM   3427  CA  ILE A 208     -12.256   0.525  15.374  1.00 88.52           C  
ATOM   3428  HA  ILE A 208     -12.026  -0.518  15.155  1.00 88.52           H  
ATOM   3429  C   ILE A 208     -11.735   1.334  14.192  1.00 88.52           C  
ATOM   3430  CB  ILE A 208     -13.772   0.665  15.537  1.00 88.52           C  
ATOM   3431  HB  ILE A 208     -13.981   1.587  16.079  1.00 88.52           H  
ATOM   3432  O   ILE A 208     -11.438   0.764  13.143  1.00 88.52           O  
ATOM   3433  CG1 ILE A 208     -14.210  -0.547  16.376  1.00 88.52           C  
ATOM   3434 HG12 ILE A 208     -13.585  -0.636  17.264  1.00 88.52           H  
ATOM   3435 HG13 ILE A 208     -14.109  -1.464  15.797  1.00 88.52           H  
ATOM   3436  CG2 ILE A 208     -14.531   0.722  14.199  1.00 88.52           C  
ATOM   3437 HG21 ILE A 208     -15.572   0.972  14.403  1.00 88.52           H  
ATOM   3438 HG22 ILE A 208     -14.159   1.518  13.553  1.00 88.52           H  
ATOM   3439 HG23 ILE A 208     -14.458  -0.231  13.675  1.00 88.52           H  
ATOM   3440  CD1 ILE A 208     -15.633  -0.419  16.854  1.00 88.52           C  
ATOM   3441 HD11 ILE A 208     -15.814  -1.236  17.552  1.00 88.52           H  
ATOM   3442 HD12 ILE A 208     -15.707   0.544  17.358  1.00 88.52           H  
ATOM   3443 HD13 ILE A 208     -16.326  -0.486  16.015  1.00 88.52           H  
ATOM   3444  N   ILE A 209     -11.573   2.649  14.354  1.00 89.46           N  
ATOM   3445  H   ILE A 209     -11.848   3.073  15.228  1.00 89.46           H  
ATOM   3446  CA  ILE A 209     -10.978   3.480  13.301  1.00 89.46           C  
ATOM   3447  HA  ILE A 209     -11.543   3.333  12.381  1.00 89.46           H  
ATOM   3448  C   ILE A 209      -9.550   3.006  12.997  1.00 89.46           C  
ATOM   3449  CB  ILE A 209     -11.045   4.970  13.696  1.00 89.46           C  
ATOM   3450  HB  ILE A 209     -10.585   5.085  14.678  1.00 89.46           H  
ATOM   3451  O   ILE A 209      -9.170   2.880  11.830  1.00 89.46           O  
ATOM   3452  CG1 ILE A 209     -12.501   5.486  13.801  1.00 89.46           C  
ATOM   3453 HG12 ILE A 209     -12.478   6.528  14.123  1.00 89.46           H  
ATOM   3454 HG13 ILE A 209     -13.030   4.928  14.573  1.00 89.46           H  
ATOM   3455  CG2 ILE A 209     -10.248   5.845  12.712  1.00 89.46           C  
ATOM   3456 HG21 ILE A 209     -10.548   5.636  11.685  1.00 89.46           H  
ATOM   3457 HG22 ILE A 209      -9.181   5.647  12.817  1.00 89.46           H  
ATOM   3458 HG23 ILE A 209     -10.416   6.899  12.934  1.00 89.46           H  
ATOM   3459  CD1 ILE A 209     -13.346   5.390  12.523  1.00 89.46           C  
ATOM   3460 HD11 ILE A 209     -13.470   4.349  12.224  1.00 89.46           H  
ATOM   3461 HD12 ILE A 209     -14.335   5.805  12.717  1.00 89.46           H  
ATOM   3462 HD13 ILE A 209     -12.884   5.954  11.714  1.00 89.46           H  
ATOM   3463  N   ASN A 210      -8.777   2.652  14.026  1.00 90.26           N  
ATOM   3464  H   ASN A 210      -9.111   2.820  14.964  1.00 90.26           H  
ATOM   3465  CA  ASN A 210      -7.453   2.068  13.845  1.00 90.26           C  
ATOM   3466  HA  ASN A 210      -6.868   2.735  13.211  1.00 90.26           H  
ATOM   3467  C   ASN A 210      -7.512   0.712  13.125  1.00 90.26           C  
ATOM   3468  CB  ASN A 210      -6.748   1.958  15.201  1.00 90.26           C  
ATOM   3469  HB2 ASN A 210      -7.391   1.443  15.915  1.00 90.26           H  
ATOM   3470  HB3 ASN A 210      -5.839   1.370  15.079  1.00 90.26           H  
ATOM   3471  O   ASN A 210      -6.696   0.481  12.232  1.00 90.26           O  
ATOM   3472  CG  ASN A 210      -6.327   3.295  15.780  1.00 90.26           C  
ATOM   3473  ND2 ASN A 210      -5.979   3.314  17.044  1.00 90.26           N  
ATOM   3474 HD21 ASN A 210      -5.815   4.221  17.458  1.00 90.26           H  
ATOM   3475 HD22 ASN A 210      -6.017   2.460  17.582  1.00 90.26           H  
ATOM   3476  OD1 ASN A 210      -6.232   4.308  15.106  1.00 90.26           O  
ATOM   3477  N   LEU A 211      -8.495  -0.146  13.428  1.00 88.84           N  
ATOM   3478  H   LEU A 211      -9.118   0.089  14.187  1.00 88.84           H  
ATOM   3479  CA  LEU A 211      -8.702  -1.429  12.748  1.00 88.84           C  
ATOM   3480  HA  LEU A 211      -7.795  -2.019  12.881  1.00 88.84           H  
ATOM   3481  C   LEU A 211      -8.914  -1.252  11.237  1.00 88.84           C  
ATOM   3482  CB  LEU A 211      -9.877  -2.177  13.408  1.00 88.84           C  
ATOM   3483  HB2 LEU A 211     -10.786  -1.588  13.289  1.00 88.84           H  
ATOM   3484  HB3 LEU A 211      -9.676  -2.270  14.476  1.00 88.84           H  
ATOM   3485  O   LEU A 211      -8.383  -2.037  10.454  1.00 88.84           O  
ATOM   3486  CG  LEU A 211     -10.160  -3.580  12.838  1.00 88.84           C  
ATOM   3487  HG  LEU A 211     -10.384  -3.505  11.774  1.00 88.84           H  
ATOM   3488  CD1 LEU A 211      -8.972  -4.526  13.027  1.00 88.84           C  
ATOM   3489 HD11 LEU A 211      -8.124  -4.189  12.431  1.00 88.84           H  
ATOM   3490 HD12 LEU A 211      -8.692  -4.560  14.079  1.00 88.84           H  
ATOM   3491 HD13 LEU A 211      -9.248  -5.529  12.701  1.00 88.84           H  
ATOM   3492  CD2 LEU A 211     -11.378  -4.181  13.538  1.00 88.84           C  
ATOM   3493 HD21 LEU A 211     -11.575  -5.181  13.150  1.00 88.84           H  
ATOM   3494 HD22 LEU A 211     -12.253  -3.556  13.361  1.00 88.84           H  
ATOM   3495 HD23 LEU A 211     -11.195  -4.254  14.610  1.00 88.84           H  
ATOM   3496  N   PHE A 212      -9.580  -0.186  10.786  1.00 89.74           N  
ATOM   3497  H   PHE A 212     -10.040   0.416  11.453  1.00 89.74           H  
ATOM   3498  CA  PHE A 212      -9.730   0.089   9.348  1.00 89.74           C  
ATOM   3499  HA  PHE A 212     -10.109  -0.809   8.861  1.00 89.74           H  
ATOM   3500  C   PHE A 212      -8.409   0.410   8.635  1.00 89.74           C  
ATOM   3501  CB  PHE A 212     -10.744   1.211   9.129  1.00 89.74           C  
ATOM   3502  HB2 PHE A 212     -10.382   2.111   9.627  1.00 89.74           H  
ATOM   3503  HB3 PHE A 212     -10.788   1.426   8.062  1.00 89.74           H  
ATOM   3504  O   PHE A 212      -8.295   0.209   7.425  1.00 89.74           O  
ATOM   3505  CG  PHE A 212     -12.163   0.935   9.587  1.00 89.74           C  
ATOM   3506  CD1 PHE A 212     -12.657  -0.372   9.791  1.00 89.74           C  
ATOM   3507  HD1 PHE A 212     -12.027  -1.240   9.665  1.00 89.74           H  
ATOM   3508  CD2 PHE A 212     -13.021   2.030   9.771  1.00 89.74           C  
ATOM   3509  HD2 PHE A 212     -12.657   3.035   9.619  1.00 89.74           H  
ATOM   3510  CE1 PHE A 212     -13.993  -0.575  10.174  1.00 89.74           C  
ATOM   3511  HE1 PHE A 212     -14.363  -1.576  10.337  1.00 89.74           H  
ATOM   3512  CE2 PHE A 212     -14.355   1.821  10.144  1.00 89.74           C  
ATOM   3513  HE2 PHE A 212     -14.997   2.679  10.277  1.00 89.74           H  
ATOM   3514  CZ  PHE A 212     -14.849   0.523  10.345  1.00 89.74           C  
ATOM   3515  HZ  PHE A 212     -15.875   0.368  10.642  1.00 89.74           H  
ATOM   3516  N   THR A 213      -7.354   0.801   9.360  1.00 89.36           N  
ATOM   3517  H   THR A 213      -7.481   0.911  10.356  1.00 89.36           H  
ATOM   3518  CA  THR A 213      -5.993   0.908   8.792  1.00 89.36           C  
ATOM   3519  HA  THR A 213      -6.016   1.619   7.966  1.00 89.36           H  
ATOM   3520  C   THR A 213      -5.508  -0.441   8.248  1.00 89.36           C  
ATOM   3521  CB  THR A 213      -4.989   1.409   9.842  1.00 89.36           C  
ATOM   3522  HB  THR A 213      -4.868   0.663  10.628  1.00 89.36           H  
ATOM   3523  O   THR A 213      -4.717  -0.514   7.299  1.00 89.36           O  
ATOM   3524  CG2 THR A 213      -3.611   1.710   9.252  1.00 89.36           C  
ATOM   3525 HG21 THR A 213      -3.000   2.208  10.004  1.00 89.36           H  
ATOM   3526 HG22 THR A 213      -3.716   2.363   8.385  1.00 89.36           H  
ATOM   3527 HG23 THR A 213      -3.118   0.781   8.964  1.00 89.36           H  
ATOM   3528  OG1 THR A 213      -5.440   2.615  10.406  1.00 89.36           O  
ATOM   3529  HG1 THR A 213      -6.140   2.397  11.025  1.00 89.36           H  
ATOM   3530  N   TYR A 214      -6.003  -1.538   8.820  1.00 84.60           N  
ATOM   3531  H   TYR A 214      -6.673  -1.442   9.569  1.00 84.60           H  
ATOM   3532  CA  TYR A 214      -5.671  -2.882   8.382  1.00 84.60           C  
ATOM   3533  HA  TYR A 214      -4.589  -2.939   8.272  1.00 84.60           H  
ATOM   3534  C   TYR A 214      -6.304  -3.233   7.031  1.00 84.60           C  
ATOM   3535  CB  TYR A 214      -6.111  -3.862   9.465  1.00 84.60           C  
ATOM   3536  HB2 TYR A 214      -5.759  -3.523  10.439  1.00 84.60           H  
ATOM   3537  HB3 TYR A 214      -7.201  -3.879   9.490  1.00 84.60           H  
ATOM   3538  O   TYR A 214      -5.634  -3.832   6.187  1.00 84.60           O  
ATOM   3539  CG  TYR A 214      -5.640  -5.273   9.241  1.00 84.60           C  
ATOM   3540  CD1 TYR A 214      -6.578  -6.312   9.348  1.00 84.60           C  
ATOM   3541  HD1 TYR A 214      -7.595  -6.105   9.647  1.00 84.60           H  
ATOM   3542  CD2 TYR A 214      -4.293  -5.550   8.930  1.00 84.60           C  
ATOM   3543  HD2 TYR A 214      -3.561  -4.756   8.905  1.00 84.60           H  
ATOM   3544  CE1 TYR A 214      -6.181  -7.629   9.099  1.00 84.60           C  
ATOM   3545  HE1 TYR A 214      -6.886  -8.434   9.247  1.00 84.60           H  
ATOM   3546  CE2 TYR A 214      -3.907  -6.867   8.626  1.00 84.60           C  
ATOM   3547  HE2 TYR A 214      -2.891  -7.112   8.354  1.00 84.60           H  
ATOM   3548  OH  TYR A 214      -4.554  -9.145   8.293  1.00 84.60           O  
ATOM   3549  HH  TYR A 214      -5.291  -9.745   8.427  1.00 84.60           H  
ATOM   3550  CZ  TYR A 214      -4.868  -7.894   8.680  1.00 84.60           C  
ATOM   3551  N   THR A 215      -7.536  -2.790   6.772  1.00 86.71           N  
ATOM   3552  H   THR A 215      -8.025  -2.282   7.494  1.00 86.71           H  
ATOM   3553  CA  THR A 215      -8.320  -3.096   5.559  1.00 86.71           C  
ATOM   3554  HA  THR A 215      -7.891  -3.969   5.068  1.00 86.71           H  
ATOM   3555  C   THR A 215      -8.319  -1.985   4.504  1.00 86.71           C  
ATOM   3556  CB  THR A 215      -9.760  -3.469   5.931  1.00 86.71           C  
ATOM   3557  HB  THR A 215     -10.355  -3.578   5.024  1.00 86.71           H  
ATOM   3558  O   THR A 215      -8.815  -2.198   3.403  1.00 86.71           O  
ATOM   3559  CG2 THR A 215      -9.824  -4.777   6.717  1.00 86.71           C  
ATOM   3560 HG21 THR A 215     -10.867  -5.052   6.875  1.00 86.71           H  
ATOM   3561 HG22 THR A 215      -9.338  -4.667   7.687  1.00 86.71           H  
ATOM   3562 HG23 THR A 215      -9.336  -5.574   6.156  1.00 86.71           H  
ATOM   3563  OG1 THR A 215     -10.300  -2.458   6.746  1.00 86.71           O  
ATOM   3564  HG1 THR A 215     -11.134  -2.767   7.107  1.00 86.71           H  
ATOM   3565  N   SER A 216      -7.701  -0.835   4.785  1.00 88.65           N  
ATOM   3566  H   SER A 216      -7.476  -0.653   5.753  1.00 88.65           H  
ATOM   3567  CA  SER A 216      -7.594   0.296   3.853  1.00 88.65           C  
ATOM   3568  HA  SER A 216      -8.605   0.608   3.587  1.00 88.65           H  
ATOM   3569  C   SER A 216      -6.849  -0.030   2.549  1.00 88.65           C  
ATOM   3570  CB  SER A 216      -6.911   1.476   4.553  1.00 88.65           C  
ATOM   3571  HB2 SER A 216      -6.880   2.328   3.874  1.00 88.65           H  
ATOM   3572  HB3 SER A 216      -7.491   1.754   5.433  1.00 88.65           H  
ATOM   3573  O   SER A 216      -5.928  -0.856   2.530  1.00 88.65           O  
ATOM   3574  OG  SER A 216      -5.588   1.139   4.945  1.00 88.65           O  
ATOM   3575  HG  SER A 216      -5.234   1.897   5.416  1.00 88.65           H  
ATOM   3576  N   GLN A 217      -7.191   0.654   1.456  1.00 89.05           N  
ATOM   3577  H   GLN A 217      -7.976   1.288   1.484  1.00 89.05           H  
ATOM   3578  CA  GLN A 217      -6.408   0.622   0.218  1.00 89.05           C  
ATOM   3579  HA  GLN A 217      -6.228  -0.421  -0.045  1.00 89.05           H  
ATOM   3580  C   GLN A 217      -5.047   1.309   0.397  1.00 89.05           C  
ATOM   3581  CB  GLN A 217      -7.229   1.245  -0.919  1.00 89.05           C  
ATOM   3582  HB2 GLN A 217      -7.602   2.214  -0.586  1.00 89.05           H  
ATOM   3583  HB3 GLN A 217      -8.059   0.567  -1.120  1.00 89.05           H  
ATOM   3584  O   GLN A 217      -4.862   2.205   1.220  1.00 89.05           O  
ATOM   3585  CG  GLN A 217      -6.503   1.458  -2.253  1.00 89.05           C  
ATOM   3586  HG2 GLN A 217      -5.756   2.242  -2.132  1.00 89.05           H  
ATOM   3587  HG3 GLN A 217      -6.005   0.534  -2.546  1.00 89.05           H  
ATOM   3588  CD  GLN A 217      -7.416   1.844  -3.412  1.00 89.05           C  
ATOM   3589  NE2 GLN A 217      -6.870   2.386  -4.477  1.00 89.05           N  
ATOM   3590 HE21 GLN A 217      -5.914   2.709  -4.468  1.00 89.05           H  
ATOM   3591 HE22 GLN A 217      -7.559   2.678  -5.156  1.00 89.05           H  
ATOM   3592  OE1 GLN A 217      -8.604   1.626  -3.449  1.00 89.05           O  
ATOM   3593  N   GLY A 218      -4.078   0.889  -0.415  1.00 89.64           N  
ATOM   3594  H   GLY A 218      -4.307   0.166  -1.082  1.00 89.64           H  
ATOM   3595  CA  GLY A 218      -2.764   1.509  -0.507  1.00 89.64           C  
ATOM   3596  HA2 GLY A 218      -2.446   1.521  -1.549  1.00 89.64           H  
ATOM   3597  HA3 GLY A 218      -2.833   2.546  -0.180  1.00 89.64           H  
ATOM   3598  C   GLY A 218      -1.692   0.802   0.318  1.00 89.64           C  
ATOM   3599  O   GLY A 218      -1.696  -0.426   0.497  1.00 89.64           O  
ATOM   3600  N   ALA A 219      -0.708   1.591   0.749  1.00 89.92           N  
ATOM   3601  H   ALA A 219      -0.780   2.581   0.565  1.00 89.92           H  
ATOM   3602  CA  ALA A 219       0.453   1.113   1.483  1.00 89.92           C  
ATOM   3603  HA  ALA A 219       0.960   0.368   0.870  1.00 89.92           H  
ATOM   3604  C   ALA A 219       0.034   0.496   2.827  1.00 89.92           C  
ATOM   3605  CB  ALA A 219       1.437   2.267   1.695  1.00 89.92           C  
ATOM   3606  HB1 ALA A 219       1.710   2.717   0.741  1.00 89.92           H  
ATOM   3607  HB2 ALA A 219       0.979   3.031   2.323  1.00 89.92           H  
ATOM   3608  HB3 ALA A 219       2.337   1.897   2.186  1.00 89.92           H  
ATOM   3609  O   ALA A 219      -0.630   1.157   3.624  1.00 89.92           O  
ATOM   3610  N   PRO A 220       0.460  -0.741   3.135  1.00 88.52           N  
ATOM   3611  CA  PRO A 220       0.273  -1.300   4.465  1.00 88.52           C  
ATOM   3612  HA  PRO A 220      -0.796  -1.376   4.659  1.00 88.52           H  
ATOM   3613  C   PRO A 220       0.930  -0.413   5.532  1.00 88.52           C  
ATOM   3614  CB  PRO A 220       0.878  -2.706   4.404  1.00 88.52           C  
ATOM   3615  HB2 PRO A 220       0.326  -3.408   5.029  1.00 88.52           H  
ATOM   3616  HB3 PRO A 220       1.930  -2.684   4.688  1.00 88.52           H  
ATOM   3617  O   PRO A 220       2.129  -0.108   5.453  1.00 88.52           O  
ATOM   3618  CG  PRO A 220       0.775  -3.063   2.920  1.00 88.52           C  
ATOM   3619  HG2 PRO A 220       1.515  -3.802   2.613  1.00 88.52           H  
ATOM   3620  HG3 PRO A 220      -0.235  -3.406   2.696  1.00 88.52           H  
ATOM   3621  CD  PRO A 220       1.023  -1.729   2.232  1.00 88.52           C  
ATOM   3622  HD2 PRO A 220       0.529  -1.719   1.260  1.00 88.52           H  
ATOM   3623  HD3 PRO A 220       2.093  -1.554   2.118  1.00 88.52           H  
ATOM   3624  N   SER A 221       0.153  -0.066   6.555  1.00 90.42           N  
ATOM   3625  H   SER A 221      -0.820  -0.336   6.535  1.00 90.42           H  
ATOM   3626  CA  SER A 221       0.560   0.780   7.680  1.00 90.42           C  
ATOM   3627  HA  SER A 221       1.605   1.067   7.563  1.00 90.42           H  
ATOM   3628  C   SER A 221       0.430   0.018   8.992  1.00 90.42           C  
ATOM   3629  CB  SER A 221      -0.258   2.071   7.695  1.00 90.42           C  
ATOM   3630  HB2 SER A 221      -1.319   1.838   7.607  1.00 90.42           H  
ATOM   3631  HB3 SER A 221      -0.083   2.618   8.622  1.00 90.42           H  
ATOM   3632  O   SER A 221      -0.407  -0.871   9.123  1.00 90.42           O  
ATOM   3633  OG  SER A 221       0.162   2.854   6.597  1.00 90.42           O  
ATOM   3634  HG  SER A 221      -0.570   3.411   6.324  1.00 90.42           H  
ATOM   3635  N   ALA A 222       1.348   0.291   9.919  1.00 90.80           N  
ATOM   3636  H   ALA A 222       1.897   1.132   9.807  1.00 90.80           H  
ATOM   3637  CA  ALA A 222       1.259  -0.250  11.269  1.00 90.80           C  
ATOM   3638  HA  ALA A 222       0.867  -1.266  11.239  1.00 90.80           H  
ATOM   3639  C   ALA A 222       0.275   0.614  12.058  1.00 90.80           C  
ATOM   3640  CB  ALA A 222       2.655  -0.281  11.904  1.00 90.80           C  
ATOM   3641  HB1 ALA A 222       3.050   0.732  11.981  1.00 90.80           H  
ATOM   3642  HB2 ALA A 222       2.581  -0.705  12.905  1.00 90.80           H  
ATOM   3643  HB3 ALA A 222       3.325  -0.896  11.304  1.00 90.80           H  
ATOM   3644  O   ALA A 222       0.168   1.811  11.788  1.00 90.80           O  
ATOM   3645  N   PHE A 223      -0.417   0.017  13.016  1.00 89.77           N  
ATOM   3646  H   PHE A 223      -0.248  -0.956  13.228  1.00 89.77           H  
ATOM   3647  CA  PHE A 223      -1.380   0.711  13.864  1.00 89.77           C  
ATOM   3648  HA  PHE A 223      -1.089   1.757  13.962  1.00 89.77           H  
ATOM   3649  C   PHE A 223      -1.361   0.102  15.265  1.00 89.77           C  
ATOM   3650  CB  PHE A 223      -2.775   0.673  13.216  1.00 89.77           C  
ATOM   3651  HB2 PHE A 223      -2.712   1.113  12.220  1.00 89.77           H  
ATOM   3652  HB3 PHE A 223      -3.444   1.310  13.794  1.00 89.77           H  
ATOM   3653  O   PHE A 223      -0.730  -0.932  15.485  1.00 89.77           O  
ATOM   3654  CG  PHE A 223      -3.400  -0.704  13.097  1.00 89.77           C  
ATOM   3655  CD1 PHE A 223      -3.028  -1.567  12.047  1.00 89.77           C  
ATOM   3656  HD1 PHE A 223      -2.293  -1.252  11.321  1.00 89.77           H  
ATOM   3657  CD2 PHE A 223      -4.374  -1.119  14.025  1.00 89.77           C  
ATOM   3658  HD2 PHE A 223      -4.675  -0.471  14.834  1.00 89.77           H  
ATOM   3659  CE1 PHE A 223      -3.614  -2.840  11.942  1.00 89.77           C  
ATOM   3660  HE1 PHE A 223      -3.321  -3.511  11.148  1.00 89.77           H  
ATOM   3661  CE2 PHE A 223      -4.985  -2.376  13.896  1.00 89.77           C  
ATOM   3662  HE2 PHE A 223      -5.759  -2.680  14.584  1.00 89.77           H  
ATOM   3663  CZ  PHE A 223      -4.597  -3.242  12.864  1.00 89.77           C  
ATOM   3664  HZ  PHE A 223      -5.063  -4.213  12.779  1.00 89.77           H  
ATOM   3665  N   LYS A 224      -2.014   0.762  16.219  1.00 89.51           N  
ATOM   3666  H   LYS A 224      -2.571   1.563  15.956  1.00 89.51           H  
ATOM   3667  CA  LYS A 224      -2.240   0.220  17.559  1.00 89.51           C  
ATOM   3668  HA  LYS A 224      -1.631  -0.670  17.722  1.00 89.51           H  
ATOM   3669  C   LYS A 224      -3.693  -0.205  17.700  1.00 89.51           C  
ATOM   3670  CB  LYS A 224      -1.892   1.246  18.637  1.00 89.51           C  
ATOM   3671  HB2 LYS A 224      -2.252   0.857  19.590  1.00 89.51           H  
ATOM   3672  HB3 LYS A 224      -2.418   2.179  18.435  1.00 89.51           H  
ATOM   3673  O   LYS A 224      -4.575   0.509  17.223  1.00 89.51           O  
ATOM   3674  CG  LYS A 224      -0.387   1.512  18.761  1.00 89.51           C  
ATOM   3675  HG2 LYS A 224       0.137   0.571  18.926  1.00 89.51           H  
ATOM   3676  HG3 LYS A 224      -0.008   1.993  17.859  1.00 89.51           H  
ATOM   3677  CD  LYS A 224      -0.187   2.428  19.972  1.00 89.51           C  
ATOM   3678  HD2 LYS A 224      -0.676   3.385  19.788  1.00 89.51           H  
ATOM   3679  HD3 LYS A 224      -0.669   1.962  20.831  1.00 89.51           H  
ATOM   3680  CE  LYS A 224       1.283   2.658  20.315  1.00 89.51           C  
ATOM   3681  HE2 LYS A 224       1.746   3.274  19.544  1.00 89.51           H  
ATOM   3682  HE3 LYS A 224       1.780   1.689  20.345  1.00 89.51           H  
ATOM   3683  NZ  LYS A 224       1.368   3.303  21.648  1.00 89.51           N  
ATOM   3684  HZ1 LYS A 224       0.875   4.184  21.666  1.00 89.51           H  
ATOM   3685  HZ2 LYS A 224       2.322   3.430  21.958  1.00 89.51           H  
ATOM   3686  HZ3 LYS A 224       0.903   2.720  22.328  1.00 89.51           H  
ATOM   3687  N   TYR A 225      -3.918  -1.325  18.366  1.00 86.65           N  
ATOM   3688  H   TYR A 225      -3.136  -1.852  18.728  1.00 86.65           H  
ATOM   3689  CA  TYR A 225      -5.242  -1.820  18.708  1.00 86.65           C  
ATOM   3690  HA  TYR A 225      -5.984  -1.030  18.593  1.00 86.65           H  
ATOM   3691  C   TYR A 225      -5.226  -2.267  20.167  1.00 86.65           C  
ATOM   3692  CB  TYR A 225      -5.597  -2.965  17.760  1.00 86.65           C  
ATOM   3693  HB2 TYR A 225      -5.452  -2.621  16.736  1.00 86.65           H  
ATOM   3694  HB3 TYR A 225      -4.921  -3.803  17.925  1.00 86.65           H  
ATOM   3695  O   TYR A 225      -4.479  -3.175  20.505  1.00 86.65           O  
ATOM   3696  CG  TYR A 225      -7.026  -3.428  17.908  1.00 86.65           C  
ATOM   3697  CD1 TYR A 225      -7.317  -4.576  18.666  1.00 86.65           C  
ATOM   3698  HD1 TYR A 225      -6.524  -5.116  19.161  1.00 86.65           H  
ATOM   3699  CD2 TYR A 225      -8.065  -2.694  17.306  1.00 86.65           C  
ATOM   3700  HD2 TYR A 225      -7.844  -1.799  16.743  1.00 86.65           H  
ATOM   3701  CE1 TYR A 225      -8.647  -5.015  18.798  1.00 86.65           C  
ATOM   3702  HE1 TYR A 225      -8.885  -5.903  19.364  1.00 86.65           H  
ATOM   3703  CE2 TYR A 225      -9.397  -3.128  17.435  1.00 86.65           C  
ATOM   3704  HE2 TYR A 225     -10.196  -2.576  16.964  1.00 86.65           H  
ATOM   3705  OH  TYR A 225     -10.958  -4.754  18.247  1.00 86.65           O  
ATOM   3706  HH  TYR A 225     -11.599  -4.184  17.815  1.00 86.65           H  
ATOM   3707  CZ  TYR A 225      -9.685  -4.299  18.169  1.00 86.65           C  
ATOM   3708  N   LEU A 226      -5.992  -1.585  21.018  1.00 85.86           N  
ATOM   3709  H   LEU A 226      -6.589  -0.866  20.634  1.00 85.86           H  
ATOM   3710  CA  LEU A 226      -6.018  -1.757  22.476  1.00 85.86           C  
ATOM   3711  HA  LEU A 226      -6.544  -0.907  22.911  1.00 85.86           H  
ATOM   3712  C   LEU A 226      -4.603  -1.717  23.066  1.00 85.86           C  
ATOM   3713  CB  LEU A 226      -6.802  -3.025  22.836  1.00 85.86           C  
ATOM   3714  HB2 LEU A 226      -6.819  -3.144  23.919  1.00 85.86           H  
ATOM   3715  HB3 LEU A 226      -6.264  -3.879  22.425  1.00 85.86           H  
ATOM   3716  O   LEU A 226      -4.163  -2.636  23.744  1.00 85.86           O  
ATOM   3717  CG  LEU A 226      -8.245  -3.028  22.311  1.00 85.86           C  
ATOM   3718  HG  LEU A 226      -8.279  -2.686  21.277  1.00 85.86           H  
ATOM   3719  CD1 LEU A 226      -8.748  -4.456  22.332  1.00 85.86           C  
ATOM   3720 HD11 LEU A 226      -8.097  -5.054  21.694  1.00 85.86           H  
ATOM   3721 HD12 LEU A 226      -9.739  -4.511  21.881  1.00 85.86           H  
ATOM   3722 HD13 LEU A 226      -8.775  -4.852  23.347  1.00 85.86           H  
ATOM   3723  CD2 LEU A 226      -9.170  -2.144  23.146  1.00 85.86           C  
ATOM   3724 HD21 LEU A 226      -9.254  -2.550  24.153  1.00 85.86           H  
ATOM   3725 HD22 LEU A 226      -8.777  -1.129  23.210  1.00 85.86           H  
ATOM   3726 HD23 LEU A 226     -10.161  -2.119  22.693  1.00 85.86           H  
ATOM   3727  N   ASP A 227      -3.866  -0.666  22.701  1.00 84.42           N  
ATOM   3728  H   ASP A 227      -4.356   0.075  22.219  1.00 84.42           H  
ATOM   3729  CA  ASP A 227      -2.450  -0.437  23.021  1.00 84.42           C  
ATOM   3730  HA  ASP A 227      -2.178   0.482  22.502  1.00 84.42           H  
ATOM   3731  C   ASP A 227      -1.438  -1.454  22.477  1.00 84.42           C  
ATOM   3732  CB  ASP A 227      -2.278  -0.149  24.519  1.00 84.42           C  
ATOM   3733  HB2 ASP A 227      -2.712  -0.950  25.119  1.00 84.42           H  
ATOM   3734  HB3 ASP A 227      -1.215  -0.092  24.753  1.00 84.42           H  
ATOM   3735  O   ASP A 227      -0.238  -1.159  22.448  1.00 84.42           O  
ATOM   3736  CG  ASP A 227      -2.910   1.194  24.871  1.00 84.42           C  
ATOM   3737  OD1 ASP A 227      -2.586   2.169  24.142  1.00 84.42           O  
ATOM   3738  OD2 ASP A 227      -3.672   1.251  25.855  1.00 84.42           O  
ATOM   3739  N   GLU A 228      -1.896  -2.564  21.902  1.00 86.71           N  
ATOM   3740  H   GLU A 228      -2.872  -2.798  22.016  1.00 86.71           H  
ATOM   3741  CA  GLU A 228      -1.032  -3.542  21.260  1.00 86.71           C  
ATOM   3742  HA  GLU A 228      -0.142  -3.620  21.885  1.00 86.71           H  
ATOM   3743  C   GLU A 228      -0.617  -3.089  19.848  1.00 86.71           C  
ATOM   3744  CB  GLU A 228      -1.677  -4.935  21.248  1.00 86.71           C  
ATOM   3745  HB2 GLU A 228      -2.672  -4.880  20.806  1.00 86.71           H  
ATOM   3746  HB3 GLU A 228      -1.082  -5.593  20.615  1.00 86.71           H  
ATOM   3747  O   GLU A 228      -1.454  -2.731  19.006  1.00 86.71           O  
ATOM   3748  CG  GLU A 228      -1.773  -5.552  22.655  1.00 86.71           C  
ATOM   3749  HG2 GLU A 228      -2.412  -4.928  23.281  1.00 86.71           H  
ATOM   3750  HG3 GLU A 228      -2.245  -6.530  22.560  1.00 86.71           H  
ATOM   3751  CD  GLU A 228      -0.400  -5.743  23.322  1.00 86.71           C  
ATOM   3752  OE1 GLU A 228      -0.326  -5.702  24.569  1.00 86.71           O  
ATOM   3753  OE2 GLU A 228       0.597  -5.928  22.576  1.00 86.71           O  
ATOM   3754  N   PRO A 229       0.692  -3.071  19.533  1.00 88.86           N  
ATOM   3755  CA  PRO A 229       1.177  -2.670  18.222  1.00 88.86           C  
ATOM   3756  HA  PRO A 229       0.656  -1.771  17.895  1.00 88.86           H  
ATOM   3757  C   PRO A 229       0.961  -3.777  17.182  1.00 88.86           C  
ATOM   3758  CB  PRO A 229       2.656  -2.338  18.437  1.00 88.86           C  
ATOM   3759  HB2 PRO A 229       2.746  -1.298  18.751  1.00 88.86           H  
ATOM   3760  HB3 PRO A 229       3.254  -2.518  17.544  1.00 88.86           H  
ATOM   3761  O   PRO A 229       1.630  -4.812  17.188  1.00 88.86           O  
ATOM   3762  CG  PRO A 229       3.066  -3.251  19.594  1.00 88.86           C  
ATOM   3763  HG2 PRO A 229       3.321  -4.241  19.214  1.00 88.86           H  
ATOM   3764  HG3 PRO A 229       3.897  -2.836  20.164  1.00 88.86           H  
ATOM   3765  CD  PRO A 229       1.800  -3.344  20.438  1.00 88.86           C  
ATOM   3766  HD2 PRO A 229       1.821  -2.591  21.226  1.00 88.86           H  
ATOM   3767  HD3 PRO A 229       1.716  -4.339  20.875  1.00 88.86           H  
ATOM   3768  N   ILE A 230       0.120  -3.502  16.188  1.00 86.48           N  
ATOM   3769  H   ILE A 230      -0.402  -2.639  16.227  1.00 86.48           H  
ATOM   3770  CA  ILE A 230      -0.096  -4.378  15.038  1.00 86.48           C  
ATOM   3771  HA  ILE A 230       0.145  -5.397  15.342  1.00 86.48           H  
ATOM   3772  C   ILE A 230       0.859  -3.992  13.904  1.00 86.48           C  
ATOM   3773  CB  ILE A 230      -1.576  -4.390  14.611  1.00 86.48           C  
ATOM   3774  HB  ILE A 230      -1.838  -3.401  14.237  1.00 86.48           H  
ATOM   3775  O   ILE A 230       0.838  -2.886  13.349  1.00 86.48           O  
ATOM   3776  CG1 ILE A 230      -2.540  -4.718  15.778  1.00 86.48           C  
ATOM   3777 HG12 ILE A 230      -3.560  -4.717  15.395  1.00 86.48           H  
ATOM   3778 HG13 ILE A 230      -2.487  -3.922  16.521  1.00 86.48           H  
ATOM   3779  CG2 ILE A 230      -1.754  -5.405  13.468  1.00 86.48           C  
ATOM   3780 HG21 ILE A 230      -1.258  -5.055  12.563  1.00 86.48           H  
ATOM   3781 HG22 ILE A 230      -1.340  -6.369  13.762  1.00 86.48           H  
ATOM   3782 HG23 ILE A 230      -2.815  -5.531  13.251  1.00 86.48           H  
ATOM   3783  CD1 ILE A 230      -2.301  -6.058  16.491  1.00 86.48           C  
ATOM   3784 HD11 ILE A 230      -3.050  -6.182  17.273  1.00 86.48           H  
ATOM   3785 HD12 ILE A 230      -1.315  -6.076  16.955  1.00 86.48           H  
ATOM   3786 HD13 ILE A 230      -2.395  -6.888  15.790  1.00 86.48           H  
ATOM   3787  N   LYS A 231       1.742  -4.928  13.540  1.00 87.17           N  
ATOM   3788  H   LYS A 231       1.674  -5.824  13.999  1.00 87.17           H  
ATOM   3789  CA  LYS A 231       2.753  -4.712  12.497  1.00 87.17           C  
ATOM   3790  HA  LYS A 231       3.199  -3.731  12.665  1.00 87.17           H  
ATOM   3791  C   LYS A 231       2.112  -4.703  11.114  1.00 87.17           C  
ATOM   3792  CB  LYS A 231       3.850  -5.784  12.571  1.00 87.17           C  
ATOM   3793  HB2 LYS A 231       3.387  -6.771  12.560  1.00 87.17           H  
ATOM   3794  HB3 LYS A 231       4.493  -5.696  11.695  1.00 87.17           H  
ATOM   3795  O   LYS A 231       1.333  -5.582  10.770  1.00 87.17           O  
ATOM   3796  CG  LYS A 231       4.711  -5.629  13.830  1.00 87.17           C  
ATOM   3797  HG2 LYS A 231       4.077  -5.706  14.713  1.00 87.17           H  
ATOM   3798  HG3 LYS A 231       5.184  -4.647  13.824  1.00 87.17           H  
ATOM   3799  CD  LYS A 231       5.793  -6.714  13.901  1.00 87.17           C  
ATOM   3800  HD2 LYS A 231       5.310  -7.690  13.889  1.00 87.17           H  
ATOM   3801  HD3 LYS A 231       6.462  -6.627  13.044  1.00 87.17           H  
ATOM   3802  CE  LYS A 231       6.576  -6.541  15.207  1.00 87.17           C  
ATOM   3803  HE2 LYS A 231       5.858  -6.496  16.026  1.00 87.17           H  
ATOM   3804  HE3 LYS A 231       7.102  -5.587  15.185  1.00 87.17           H  
ATOM   3805  NZ  LYS A 231       7.526  -7.656  15.448  1.00 87.17           N  
ATOM   3806  HZ1 LYS A 231       7.018  -8.526  15.517  1.00 87.17           H  
ATOM   3807  HZ2 LYS A 231       8.217  -7.723  14.714  1.00 87.17           H  
ATOM   3808  HZ3 LYS A 231       7.993  -7.519  16.333  1.00 87.17           H  
ATOM   3809  N   ARG A 232       2.545  -3.784  10.246  1.00 86.07           N  
ATOM   3810  H   ARG A 232       3.137  -3.044  10.595  1.00 86.07           H  
ATOM   3811  CA  ARG A 232       2.140  -3.818   8.833  1.00 86.07           C  
ATOM   3812  HA  ARG A 232       1.050  -3.828   8.819  1.00 86.07           H  
ATOM   3813  C   ARG A 232       2.620  -5.079   8.122  1.00 86.07           C  
ATOM   3814  CB  ARG A 232       2.603  -2.582   8.068  1.00 86.07           C  
ATOM   3815  HB2 ARG A 232       2.204  -2.641   7.055  1.00 86.07           H  
ATOM   3816  HB3 ARG A 232       2.165  -1.709   8.551  1.00 86.07           H  
ATOM   3817  O   ARG A 232       3.798  -5.435   8.196  1.00 86.07           O  
ATOM   3818  CG  ARG A 232       4.120  -2.365   8.004  1.00 86.07           C  
ATOM   3819  HG2 ARG A 232       4.636  -3.229   7.586  1.00 86.07           H  
ATOM   3820  HG3 ARG A 232       4.499  -2.153   9.003  1.00 86.07           H  
ATOM   3821  CD  ARG A 232       4.364  -1.175   7.088  1.00 86.07           C  
ATOM   3822  HD2 ARG A 232       3.689  -0.373   7.390  1.00 86.07           H  
ATOM   3823  HD3 ARG A 232       4.128  -1.466   6.065  1.00 86.07           H  
ATOM   3824  NE  ARG A 232       5.743  -0.678   7.163  1.00 86.07           N  
ATOM   3825  HE  ARG A 232       6.346  -1.109   7.849  1.00 86.07           H  
ATOM   3826  NH1 ARG A 232       5.330   1.145   5.833  1.00 86.07           N  
ATOM   3827 HH11 ARG A 232       5.543   2.079   5.511  1.00 86.07           H  
ATOM   3828 HH12 ARG A 232       4.402   0.801   5.633  1.00 86.07           H  
ATOM   3829  NH2 ARG A 232       7.218   1.039   7.010  1.00 86.07           N  
ATOM   3830 HH21 ARG A 232       7.326   2.024   6.816  1.00 86.07           H  
ATOM   3831 HH22 ARG A 232       7.706   0.682   7.819  1.00 86.07           H  
ATOM   3832  CZ  ARG A 232       6.085   0.495   6.671  1.00 86.07           C  
ATOM   3833  N   LYS A 233       1.751  -5.654   7.298  1.00 83.43           N  
ATOM   3834  H   LYS A 233       0.782  -5.378   7.360  1.00 83.43           H  
ATOM   3835  CA  LYS A 233       2.116  -6.711   6.358  1.00 83.43           C  
ATOM   3836  HA  LYS A 233       2.978  -7.249   6.752  1.00 83.43           H  
ATOM   3837  C   LYS A 233       2.491  -6.137   4.995  1.00 83.43           C  
ATOM   3838  CB  LYS A 233       0.962  -7.710   6.293  1.00 83.43           C  
ATOM   3839  HB2 LYS A 233       0.045  -7.229   5.952  1.00 83.43           H  
ATOM   3840  HB3 LYS A 233       0.801  -8.114   7.293  1.00 83.43           H  
ATOM   3841  O   LYS A 233       1.626  -5.741   4.222  1.00 83.43           O  
ATOM   3842  CG  LYS A 233       1.343  -8.840   5.343  1.00 83.43           C  
ATOM   3843  HG2 LYS A 233       1.311  -8.486   4.312  1.00 83.43           H  
ATOM   3844  HG3 LYS A 233       2.356  -9.171   5.573  1.00 83.43           H  
ATOM   3845  CD  LYS A 233       0.397 -10.019   5.496  1.00 83.43           C  
ATOM   3846  HD2 LYS A 233      -0.616  -9.747   5.200  1.00 83.43           H  
ATOM   3847  HD3 LYS A 233       0.399 -10.358   6.532  1.00 83.43           H  
ATOM   3848  CE  LYS A 233       0.969 -11.094   4.585  1.00 83.43           C  
ATOM   3849  HE2 LYS A 233       2.036 -11.193   4.789  1.00 83.43           H  
ATOM   3850  HE3 LYS A 233       0.838 -10.788   3.547  1.00 83.43           H  
ATOM   3851  NZ  LYS A 233       0.308 -12.373   4.830  1.00 83.43           N  
ATOM   3852  HZ1 LYS A 233      -0.676 -12.321   4.608  1.00 83.43           H  
ATOM   3853  HZ2 LYS A 233       0.677 -13.142   4.289  1.00 83.43           H  
ATOM   3854  HZ3 LYS A 233       0.291 -12.643   5.803  1.00 83.43           H  
ATOM   3855  N   ARG A 234       3.790  -6.089   4.685  1.00 83.95           N  
ATOM   3856  H   ARG A 234       4.442  -6.470   5.356  1.00 83.95           H  
ATOM   3857  CA  ARG A 234       4.284  -5.632   3.374  1.00 83.95           C  
ATOM   3858  HA  ARG A 234       3.650  -4.815   3.030  1.00 83.95           H  
ATOM   3859  C   ARG A 234       4.186  -6.737   2.321  1.00 83.95           C  
ATOM   3860  CB  ARG A 234       5.724  -5.119   3.471  1.00 83.95           C  
ATOM   3861  HB2 ARG A 234       6.355  -5.896   3.902  1.00 83.95           H  
ATOM   3862  HB3 ARG A 234       6.073  -4.919   2.458  1.00 83.95           H  
ATOM   3863  O   ARG A 234       4.516  -7.889   2.593  1.00 83.95           O  
ATOM   3864  CG  ARG A 234       5.866  -3.825   4.285  1.00 83.95           C  
ATOM   3865  HG2 ARG A 234       5.230  -3.052   3.853  1.00 83.95           H  
ATOM   3866  HG3 ARG A 234       5.583  -3.996   5.323  1.00 83.95           H  
ATOM   3867  CD  ARG A 234       7.333  -3.393   4.206  1.00 83.95           C  
ATOM   3868  HD2 ARG A 234       7.621  -3.355   3.155  1.00 83.95           H  
ATOM   3869  HD3 ARG A 234       7.942  -4.148   4.704  1.00 83.95           H  
ATOM   3870  NE  ARG A 234       7.593  -2.073   4.809  1.00 83.95           N  
ATOM   3871  HE  ARG A 234       6.798  -1.559   5.162  1.00 83.95           H  
ATOM   3872  NH1 ARG A 234       9.833  -2.040   4.291  1.00 83.95           N  
ATOM   3873 HH11 ARG A 234       9.746  -2.948   3.857  1.00 83.95           H  
ATOM   3874 HH12 ARG A 234      10.722  -1.561   4.268  1.00 83.95           H  
ATOM   3875  NH2 ARG A 234       8.959  -0.280   5.263  1.00 83.95           N  
ATOM   3876 HH21 ARG A 234       9.867   0.154   5.175  1.00 83.95           H  
ATOM   3877 HH22 ARG A 234       8.174   0.274   5.574  1.00 83.95           H  
ATOM   3878  CZ  ARG A 234       8.776  -1.475   4.793  1.00 83.95           C  
ATOM   3879  N   TYR A 235       3.823  -6.357   1.100  1.00 84.48           N  
ATOM   3880  H   TYR A 235       3.565  -5.393   0.945  1.00 84.48           H  
ATOM   3881  CA  TYR A 235       3.772  -7.249  -0.058  1.00 84.48           C  
ATOM   3882  HA  TYR A 235       3.810  -8.287   0.271  1.00 84.48           H  
ATOM   3883  C   TYR A 235       4.979  -6.993  -0.963  1.00 84.48           C  
ATOM   3884  CB  TYR A 235       2.447  -7.054  -0.796  1.00 84.48           C  
ATOM   3885  HB2 TYR A 235       2.413  -7.738  -1.643  1.00 84.48           H  
ATOM   3886  HB3 TYR A 235       2.416  -6.035  -1.183  1.00 84.48           H  
ATOM   3887  O   TYR A 235       4.904  -6.244  -1.934  1.00 84.48           O  
ATOM   3888  CG  TYR A 235       1.218  -7.266   0.054  1.00 84.48           C  
ATOM   3889  CD1 TYR A 235       0.709  -8.564   0.245  1.00 84.48           C  
ATOM   3890  HD1 TYR A 235       1.203  -9.411  -0.209  1.00 84.48           H  
ATOM   3891  CD2 TYR A 235       0.579  -6.154   0.635  1.00 84.48           C  
ATOM   3892  HD2 TYR A 235       0.967  -5.160   0.471  1.00 84.48           H  
ATOM   3893  CE1 TYR A 235      -0.460  -8.749   1.003  1.00 84.48           C  
ATOM   3894  HE1 TYR A 235      -0.875  -9.736   1.145  1.00 84.48           H  
ATOM   3895  CE2 TYR A 235      -0.576  -6.339   1.413  1.00 84.48           C  
ATOM   3896  HE2 TYR A 235      -1.070  -5.491   1.864  1.00 84.48           H  
ATOM   3897  OH  TYR A 235      -2.276  -7.821   2.219  1.00 84.48           O  
ATOM   3898  HH  TYR A 235      -2.586  -7.035   2.674  1.00 84.48           H  
ATOM   3899  CZ  TYR A 235      -1.101  -7.635   1.579  1.00 84.48           C  
ATOM   3900  N   THR A 236       6.117  -7.582  -0.600  1.00 80.43           N  
ATOM   3901  H   THR A 236       6.146  -8.111   0.260  1.00 80.43           H  
ATOM   3902  CA  THR A 236       7.385  -7.417  -1.333  1.00 80.43           C  
ATOM   3903  HA  THR A 236       7.359  -6.496  -1.917  1.00 80.43           H  
ATOM   3904  C   THR A 236       7.664  -8.547  -2.321  1.00 80.43           C  
ATOM   3905  CB  THR A 236       8.558  -7.315  -0.353  1.00 80.43           C  
ATOM   3906  HB  THR A 236       9.494  -7.283  -0.912  1.00 80.43           H  
ATOM   3907  O   THR A 236       8.502  -8.402  -3.204  1.00 80.43           O  
ATOM   3908  CG2 THR A 236       8.465  -6.076   0.536  1.00 80.43           C  
ATOM   3909 HG21 THR A 236       7.592  -6.144   1.185  1.00 80.43           H  
ATOM   3910 HG22 THR A 236       9.367  -5.998   1.144  1.00 80.43           H  
ATOM   3911 HG23 THR A 236       8.385  -5.189  -0.092  1.00 80.43           H  
ATOM   3912  OG1 THR A 236       8.557  -8.436   0.508  1.00 80.43           O  
ATOM   3913  HG1 THR A 236       9.445  -8.522   0.862  1.00 80.43           H  
ATOM   3914  N   SER A 237       6.987  -9.693  -2.186  1.00 75.96           N  
ATOM   3915  H   SER A 237       6.277  -9.749  -1.469  1.00 75.96           H  
ATOM   3916  CA  SER A 237       7.180 -10.826  -3.093  1.00 75.96           C  
ATOM   3917  HA  SER A 237       8.230 -10.863  -3.383  1.00 75.96           H  
ATOM   3918  C   SER A 237       6.332 -10.669  -4.346  1.00 75.96           C  
ATOM   3919  CB  SER A 237       6.861 -12.160  -2.420  1.00 75.96           C  
ATOM   3920  HB2 SER A 237       5.811 -12.177  -2.129  1.00 75.96           H  
ATOM   3921  HB3 SER A 237       7.479 -12.278  -1.529  1.00 75.96           H  
ATOM   3922  O   SER A 237       5.104 -10.659  -4.279  1.00 75.96           O  
ATOM   3923  OG  SER A 237       7.122 -13.224  -3.323  1.00 75.96           O  
ATOM   3924  HG  SER A 237       6.567 -13.964  -3.068  1.00 75.96           H  
ATOM   3925  N   GLN A 238       7.004 -10.633  -5.492  1.00 69.38           N  
ATOM   3926  H   GLN A 238       8.009 -10.536  -5.455  1.00 69.38           H  
ATOM   3927  CA  GLN A 238       6.380 -10.601  -6.811  1.00 69.38           C  
ATOM   3928  HA  GLN A 238       5.343 -10.278  -6.717  1.00 69.38           H  
ATOM   3929  C   GLN A 238       6.360 -11.960  -7.502  1.00 69.38           C  
ATOM   3930  CB  GLN A 238       7.111  -9.596  -7.683  1.00 69.38           C  
ATOM   3931  HB2 GLN A 238       8.142  -9.913  -7.839  1.00 69.38           H  
ATOM   3932  HB3 GLN A 238       6.606  -9.547  -8.647  1.00 69.38           H  
ATOM   3933  O   GLN A 238       5.912 -12.065  -8.634  1.00 69.38           O  
ATOM   3934  CG  GLN A 238       7.089  -8.210  -7.045  1.00 69.38           C  
ATOM   3935  HG2 GLN A 238       7.750  -8.160  -6.179  1.00 69.38           H  
ATOM   3936  HG3 GLN A 238       6.072  -7.975  -6.734  1.00 69.38           H  
ATOM   3937  CD  GLN A 238       7.548  -7.185  -8.042  1.00 69.38           C  
ATOM   3938  NE2 GLN A 238       7.103  -5.967  -7.853  1.00 69.38           N  
ATOM   3939 HE21 GLN A 238       6.501  -5.741  -7.075  1.00 69.38           H  
ATOM   3940 HE22 GLN A 238       7.297  -5.275  -8.562  1.00 69.38           H  
ATOM   3941  OE1 GLN A 238       8.222  -7.485  -9.010  1.00 69.38           O  
ATOM   3942  N   LYS A 239       6.818 -13.029  -6.842  1.00 72.03           N  
ATOM   3943  H   LYS A 239       7.170 -12.907  -5.903  1.00 72.03           H  
ATOM   3944  CA  LYS A 239       6.831 -14.362  -7.468  1.00 72.03           C  
ATOM   3945  HA  LYS A 239       7.472 -14.343  -8.350  1.00 72.03           H  
ATOM   3946  C   LYS A 239       5.450 -14.765  -7.985  1.00 72.03           C  
ATOM   3947  CB  LYS A 239       7.339 -15.414  -6.484  1.00 72.03           C  
ATOM   3948  HB2 LYS A 239       6.780 -15.351  -5.551  1.00 72.03           H  
ATOM   3949  HB3 LYS A 239       7.164 -16.396  -6.922  1.00 72.03           H  
ATOM   3950  O   LYS A 239       5.336 -15.302  -9.073  1.00 72.03           O  
ATOM   3951  CG  LYS A 239       8.839 -15.254  -6.219  1.00 72.03           C  
ATOM   3952  HG2 LYS A 239       9.373 -15.235  -7.169  1.00 72.03           H  
ATOM   3953  HG3 LYS A 239       9.027 -14.325  -5.682  1.00 72.03           H  
ATOM   3954  CD  LYS A 239       9.332 -16.440  -5.389  1.00 72.03           C  
ATOM   3955  HD2 LYS A 239       8.816 -16.445  -4.428  1.00 72.03           H  
ATOM   3956  HD3 LYS A 239       9.100 -17.363  -5.920  1.00 72.03           H  
ATOM   3957  CE  LYS A 239      10.841 -16.343  -5.171  1.00 72.03           C  
ATOM   3958  HE2 LYS A 239      11.326 -16.281  -6.145  1.00 72.03           H  
ATOM   3959  HE3 LYS A 239      11.058 -15.423  -4.628  1.00 72.03           H  
ATOM   3960  NZ  LYS A 239      11.338 -17.522  -4.421  1.00 72.03           N  
ATOM   3961  HZ1 LYS A 239      10.879 -17.588  -3.523  1.00 72.03           H  
ATOM   3962  HZ2 LYS A 239      11.138 -18.368  -4.935  1.00 72.03           H  
ATOM   3963  HZ3 LYS A 239      12.335 -17.461  -4.273  1.00 72.03           H  
ATOM   3964  N   ASN A 240       4.414 -14.420  -7.228  1.00 74.82           N  
ATOM   3965  H   ASN A 240       4.601 -13.957  -6.350  1.00 74.82           H  
ATOM   3966  CA  ASN A 240       3.033 -14.749  -7.564  1.00 74.82           C  
ATOM   3967  HA  ASN A 240       3.013 -15.695  -8.106  1.00 74.82           H  
ATOM   3968  C   ASN A 240       2.381 -13.705  -8.483  1.00 74.82           C  
ATOM   3969  CB  ASN A 240       2.245 -14.922  -6.256  1.00 74.82           C  
ATOM   3970  HB2 ASN A 240       2.236 -13.974  -5.717  1.00 74.82           H  
ATOM   3971  HB3 ASN A 240       1.217 -15.188  -6.501  1.00 74.82           H  
ATOM   3972  O   ASN A 240       1.207 -13.831  -8.777  1.00 74.82           O  
ATOM   3973  CG  ASN A 240       2.786 -15.993  -5.326  1.00 74.82           C  
ATOM   3974  ND2 ASN A 240       2.254 -16.070  -4.131  1.00 74.82           N  
ATOM   3975 HD21 ASN A 240       1.428 -15.530  -3.918  1.00 74.82           H  
ATOM   3976 HD22 ASN A 240       2.551 -16.862  -3.578  1.00 74.82           H  
ATOM   3977  OD1 ASN A 240       3.711 -16.735  -5.604  1.00 74.82           O  
ATOM   3978  N   VAL A 241       3.102 -12.653  -8.878  1.00 79.26           N  
ATOM   3979  H   VAL A 241       4.088 -12.638  -8.658  1.00 79.26           H  
ATOM   3980  CA  VAL A 241       2.603 -11.569  -9.738  1.00 79.26           C  
ATOM   3981  HA  VAL A 241       1.539 -11.416  -9.557  1.00 79.26           H  
ATOM   3982  C   VAL A 241       2.756 -11.885 -11.223  1.00 79.26           C  
ATOM   3983  CB  VAL A 241       3.343 -10.271  -9.394  1.00 79.26           C  
ATOM   3984  HB  VAL A 241       4.419 -10.443  -9.369  1.00 79.26           H  
ATOM   3985  O   VAL A 241       2.115 -11.288 -12.077  1.00 79.26           O  
ATOM   3986  CG1 VAL A 241       3.135  -9.161 -10.392  1.00 79.26           C  
ATOM   3987 HG11 VAL A 241       3.682  -9.368 -11.312  1.00 79.26           H  
ATOM   3988 HG12 VAL A 241       2.068  -9.124 -10.616  1.00 79.26           H  
ATOM   3989 HG13 VAL A 241       3.517  -8.228  -9.980  1.00 79.26           H  
ATOM   3990  CG2 VAL A 241       2.904  -9.732  -8.038  1.00 79.26           C  
ATOM   3991 HG21 VAL A 241       3.567  -8.906  -7.776  1.00 79.26           H  
ATOM   3992 HG22 VAL A 241       2.970 -10.507  -7.275  1.00 79.26           H  
ATOM   3993 HG23 VAL A 241       1.882  -9.363  -8.114  1.00 79.26           H  
ATOM   3994  N   LEU A 242       3.640 -12.812 -11.554  1.00 82.78           N  
ATOM   3995  H   LEU A 242       4.138 -13.308 -10.829  1.00 82.78           H  
ATOM   3996  CA  LEU A 242       4.012 -13.046 -12.942  1.00 82.78           C  
ATOM   3997  HA  LEU A 242       4.046 -12.093 -13.471  1.00 82.78           H  
ATOM   3998  C   LEU A 242       2.976 -13.898 -13.683  1.00 82.78           C  
ATOM   3999  CB  LEU A 242       5.412 -13.660 -12.937  1.00 82.78           C  
ATOM   4000  HB2 LEU A 242       5.361 -14.624 -12.430  1.00 82.78           H  
ATOM   4001  HB3 LEU A 242       5.728 -13.842 -13.964  1.00 82.78           H  
ATOM   4002  O   LEU A 242       2.953 -13.880 -14.911  1.00 82.78           O  
ATOM   4003  CG  LEU A 242       6.460 -12.771 -12.241  1.00 82.78           C  
ATOM   4004  HG  LEU A 242       6.132 -12.518 -11.233  1.00 82.78           H  
ATOM   4005  CD1 LEU A 242       7.732 -13.587 -12.097  1.00 82.78           C  
ATOM   4006 HD11 LEU A 242       8.036 -13.968 -13.072  1.00 82.78           H  
ATOM   4007 HD12 LEU A 242       7.545 -14.435 -11.437  1.00 82.78           H  
ATOM   4008 HD13 LEU A 242       8.519 -12.970 -11.664  1.00 82.78           H  
ATOM   4009  CD2 LEU A 242       6.755 -11.467 -12.985  1.00 82.78           C  
ATOM   4010 HD21 LEU A 242       7.183 -11.684 -13.964  1.00 82.78           H  
ATOM   4011 HD22 LEU A 242       7.467 -10.874 -12.411  1.00 82.78           H  
ATOM   4012 HD23 LEU A 242       5.844 -10.881 -13.104  1.00 82.78           H  
ATOM   4013  N   ASP A 243       2.122 -14.607 -12.945  1.00 83.38           N  
ATOM   4014  H   ASP A 243       2.204 -14.541 -11.941  1.00 83.38           H  
ATOM   4015  CA  ASP A 243       1.149 -15.570 -13.470  1.00 83.38           C  
ATOM   4016  HA  ASP A 243       1.186 -15.554 -14.559  1.00 83.38           H  
ATOM   4017  C   ASP A 243      -0.297 -15.192 -13.088  1.00 83.38           C  
ATOM   4018  CB  ASP A 243       1.543 -16.990 -13.024  1.00 83.38           C  
ATOM   4019  HB2 ASP A 243       1.417 -17.063 -11.944  1.00 83.38           H  
ATOM   4020  HB3 ASP A 243       0.872 -17.709 -13.493  1.00 83.38           H  
ATOM   4021  O   ASP A 243      -1.150 -16.058 -12.907  1.00 83.38           O  
ATOM   4022  CG  ASP A 243       2.987 -17.369 -13.391  1.00 83.38           C  
ATOM   4023  OD1 ASP A 243       3.467 -16.990 -14.495  1.00 83.38           O  
ATOM   4024  OD2 ASP A 243       3.637 -18.006 -12.534  1.00 83.38           O  
ATOM   4025  N   ILE A 244      -0.570 -13.894 -12.917  1.00 85.13           N  
ATOM   4026  H   ILE A 244       0.146 -13.222 -13.153  1.00 85.13           H  
ATOM   4027  CA  ILE A 244      -1.897 -13.372 -12.550  1.00 85.13           C  
ATOM   4028  HA  ILE A 244      -2.601 -14.203 -12.514  1.00 85.13           H  
ATOM   4029  C   ILE A 244      -2.450 -12.423 -13.605  1.00 85.13           C  
ATOM   4030  CB  ILE A 244      -1.910 -12.715 -11.155  1.00 85.13           C  
ATOM   4031  HB  ILE A 244      -2.918 -12.350 -10.956  1.00 85.13           H  
ATOM   4032  O   ILE A 244      -1.732 -11.927 -14.472  1.00 85.13           O  
ATOM   4033  CG1 ILE A 244      -0.966 -11.506 -11.098  1.00 85.13           C  
ATOM   4034 HG12 ILE A 244      -1.258 -10.766 -11.843  1.00 85.13           H  
ATOM   4035 HG13 ILE A 244       0.035 -11.876 -11.320  1.00 85.13           H  
ATOM   4036  CG2 ILE A 244      -1.614 -13.790 -10.100  1.00 85.13           C  
ATOM   4037 HG21 ILE A 244      -0.628 -14.218 -10.278  1.00 85.13           H  
ATOM   4038 HG22 ILE A 244      -2.345 -14.593 -10.194  1.00 85.13           H  
ATOM   4039 HG23 ILE A 244      -1.673 -13.382  -9.091  1.00 85.13           H  
ATOM   4040  CD1 ILE A 244      -0.936 -10.837  -9.731  1.00 85.13           C  
ATOM   4041 HD11 ILE A 244      -0.474 -11.507  -9.005  1.00 85.13           H  
ATOM   4042 HD12 ILE A 244      -0.349  -9.919  -9.779  1.00 85.13           H  
ATOM   4043 HD13 ILE A 244      -1.957 -10.645  -9.400  1.00 85.13           H  
ATOM   4044  N   THR A 245      -3.748 -12.155 -13.499  1.00 89.35           N  
ATOM   4045  H   THR A 245      -4.285 -12.591 -12.764  1.00 89.35           H  
ATOM   4046  CA  THR A 245      -4.469 -11.291 -14.427  1.00 89.35           C  
ATOM   4047  HA  THR A 245      -4.180 -11.558 -15.443  1.00 89.35           H  
ATOM   4048  C   THR A 245      -4.119  -9.826 -14.182  1.00 89.35           C  
ATOM   4049  CB  THR A 245      -5.980 -11.517 -14.296  1.00 89.35           C  
ATOM   4050  HB  THR A 245      -6.310 -11.214 -13.303  1.00 89.35           H  
ATOM   4051  O   THR A 245      -4.319  -9.297 -13.083  1.00 89.35           O  
ATOM   4052  CG2 THR A 245      -6.781 -10.759 -15.352  1.00 89.35           C  
ATOM   4053 HG21 THR A 245      -6.461 -11.055 -16.351  1.00 89.35           H  
ATOM   4054 HG22 THR A 245      -7.843 -10.976 -15.234  1.00 89.35           H  
ATOM   4055 HG23 THR A 245      -6.641  -9.685 -15.234  1.00 89.35           H  
ATOM   4056  OG1 THR A 245      -6.264 -12.886 -14.475  1.00 89.35           O  
ATOM   4057  HG1 THR A 245      -7.215 -12.989 -14.394  1.00 89.35           H  
ATOM   4058  N   LEU A 246      -3.642  -9.154 -15.229  1.00 88.70           N  
ATOM   4059  H   LEU A 246      -3.473  -9.662 -16.086  1.00 88.70           H  
ATOM   4060  CA  LEU A 246      -3.581  -7.700 -15.292  1.00 88.70           C  
ATOM   4061  HA  LEU A 246      -3.353  -7.305 -14.302  1.00 88.70           H  
ATOM   4062  C   LEU A 246      -4.945  -7.151 -15.700  1.00 88.70           C  
ATOM   4063  CB  LEU A 246      -2.470  -7.274 -16.262  1.00 88.70           C  
ATOM   4064  HB2 LEU A 246      -1.515  -7.657 -15.901  1.00 88.70           H  
ATOM   4065  HB3 LEU A 246      -2.668  -7.735 -17.229  1.00 88.70           H  
ATOM   4066  O   LEU A 246      -5.450  -7.449 -16.779  1.00 88.70           O  
ATOM   4067  CG  LEU A 246      -2.373  -5.751 -16.474  1.00 88.70           C  
ATOM   4068  HG  LEU A 246      -3.318  -5.373 -16.865  1.00 88.70           H  
ATOM   4069  CD1 LEU A 246      -2.014  -4.954 -15.219  1.00 88.70           C  
ATOM   4070 HD11 LEU A 246      -2.727  -5.164 -14.421  1.00 88.70           H  
ATOM   4071 HD12 LEU A 246      -2.081  -3.893 -15.458  1.00 88.70           H  
ATOM   4072 HD13 LEU A 246      -1.003  -5.188 -14.887  1.00 88.70           H  
ATOM   4073  CD2 LEU A 246      -1.287  -5.478 -17.500  1.00 88.70           C  
ATOM   4074 HD21 LEU A 246      -1.175  -4.403 -17.644  1.00 88.70           H  
ATOM   4075 HD22 LEU A 246      -1.572  -5.929 -18.450  1.00 88.70           H  
ATOM   4076 HD23 LEU A 246      -0.349  -5.922 -17.169  1.00 88.70           H  
ATOM   4077  N   ILE A 247      -5.524  -6.324 -14.838  1.00 85.65           N  
ATOM   4078  H   ILE A 247      -5.036  -6.092 -13.985  1.00 85.65           H  
ATOM   4079  CA  ILE A 247      -6.733  -5.576 -15.143  1.00 85.65           C  
ATOM   4080  HA  ILE A 247      -7.290  -6.098 -15.922  1.00 85.65           H  
ATOM   4081  C   ILE A 247      -6.315  -4.214 -15.693  1.00 85.65           C  
ATOM   4082  CB  ILE A 247      -7.659  -5.486 -13.914  1.00 85.65           C  
ATOM   4083  HB  ILE A 247      -7.114  -5.017 -13.095  1.00 85.65           H  
ATOM   4084  O   ILE A 247      -5.754  -3.374 -14.985  1.00 85.65           O  
ATOM   4085  CG1 ILE A 247      -8.109  -6.894 -13.464  1.00 85.65           C  
ATOM   4086 HG12 ILE A 247      -8.621  -7.387 -14.290  1.00 85.65           H  
ATOM   4087 HG13 ILE A 247      -7.232  -7.490 -13.210  1.00 85.65           H  
ATOM   4088  CG2 ILE A 247      -8.870  -4.608 -14.272  1.00 85.65           C  
ATOM   4089 HG21 ILE A 247      -9.533  -4.487 -13.415  1.00 85.65           H  
ATOM   4090 HG22 ILE A 247      -8.523  -3.611 -14.543  1.00 85.65           H  
ATOM   4091 HG23 ILE A 247      -9.425  -5.041 -15.104  1.00 85.65           H  
ATOM   4092  CD1 ILE A 247      -9.038  -6.902 -12.242  1.00 85.65           C  
ATOM   4093 HD11 ILE A 247      -9.303  -7.934 -12.011  1.00 85.65           H  
ATOM   4094 HD12 ILE A 247      -9.969  -6.375 -12.450  1.00 85.65           H  
ATOM   4095 HD13 ILE A 247      -8.538  -6.448 -11.387  1.00 85.65           H  
ATOM   4096  N   HIS A 248      -6.633  -3.984 -16.963  1.00 77.08           N  
ATOM   4097  H   HIS A 248      -7.063  -4.727 -17.495  1.00 77.08           H  
ATOM   4098  CA  HIS A 248      -6.521  -2.674 -17.589  1.00 77.08           C  
ATOM   4099  HA  HIS A 248      -5.602  -2.191 -17.257  1.00 77.08           H  
ATOM   4100  C   HIS A 248      -7.701  -1.807 -17.143  1.00 77.08           C  
ATOM   4101  CB  HIS A 248      -6.442  -2.839 -19.110  1.00 77.08           C  
ATOM   4102  HB2 HIS A 248      -6.496  -1.855 -19.574  1.00 77.08           H  
ATOM   4103  HB3 HIS A 248      -7.295  -3.420 -19.463  1.00 77.08           H  
ATOM   4104  O   HIS A 248      -8.742  -1.768 -17.789  1.00 77.08           O  
ATOM   4105  CG  HIS A 248      -5.168  -3.506 -19.555  1.00 77.08           C  
ATOM   4106  CD2 HIS A 248      -4.947  -4.850 -19.706  1.00 77.08           C  
ATOM   4107  HD2 HIS A 248      -5.658  -5.640 -19.516  1.00 77.08           H  
ATOM   4108  ND1 HIS A 248      -4.007  -2.860 -19.911  1.00 77.08           N  
ATOM   4109  HD1 HIS A 248      -3.888  -1.861 -19.992  1.00 77.08           H  
ATOM   4110  CE1 HIS A 248      -3.117  -3.790 -20.290  1.00 77.08           C  
ATOM   4111  HE1 HIS A 248      -2.139  -3.581 -20.697  1.00 77.08           H  
ATOM   4112  NE2 HIS A 248      -3.638  -5.017 -20.167  1.00 77.08           N  
ATOM   4113  N   GLN A 249      -7.550  -1.144 -16.001  1.00 65.77           N  
ATOM   4114  H   GLN A 249      -6.691  -1.270 -15.484  1.00 65.77           H  
ATOM   4115  CA  GLN A 249      -8.467  -0.105 -15.542  1.00 65.77           C  
ATOM   4116  HA  GLN A 249      -9.315  -0.032 -16.223  1.00 65.77           H  
ATOM   4117  C   GLN A 249      -7.765   1.247 -15.586  1.00 65.77           C  
ATOM   4118  CB  GLN A 249      -9.006  -0.444 -14.144  1.00 65.77           C  
ATOM   4119  HB2 GLN A 249      -8.238  -0.955 -13.564  1.00 65.77           H  
ATOM   4120  HB3 GLN A 249      -9.278   0.474 -13.622  1.00 65.77           H  
ATOM   4121  O   GLN A 249      -6.558   1.342 -15.341  1.00 65.77           O  
ATOM   4122  CG  GLN A 249     -10.263  -1.318 -14.259  1.00 65.77           C  
ATOM   4123  HG2 GLN A 249     -11.057  -0.720 -14.704  1.00 65.77           H  
ATOM   4124  HG3 GLN A 249     -10.082  -2.156 -14.931  1.00 65.77           H  
ATOM   4125  CD  GLN A 249     -10.771  -1.846 -12.922  1.00 65.77           C  
ATOM   4126  NE2 GLN A 249     -11.830  -2.624 -12.930  1.00 65.77           N  
ATOM   4127 HE21 GLN A 249     -12.204  -2.848 -12.019  1.00 65.77           H  
ATOM   4128 HE22 GLN A 249     -12.312  -2.806 -13.799  1.00 65.77           H  
ATOM   4129  OE1 GLN A 249     -10.257  -1.584 -11.849  1.00 65.77           O  
ATOM   4130  N   SER A 250      -8.522   2.301 -15.884  1.00 61.85           N  
ATOM   4131  H   SER A 250      -9.511   2.179 -16.048  1.00 61.85           H  
ATOM   4132  CA  SER A 250      -8.045   3.652 -15.613  1.00 61.85           C  
ATOM   4133  HA  SER A 250      -7.095   3.797 -16.128  1.00 61.85           H  
ATOM   4134  C   SER A 250      -7.823   3.812 -14.104  1.00 61.85           C  
ATOM   4135  CB  SER A 250      -9.030   4.698 -16.132  1.00 61.85           C  
ATOM   4136  HB2 SER A 250      -8.545   5.672 -16.190  1.00 61.85           H  
ATOM   4137  HB3 SER A 250      -9.386   4.419 -17.124  1.00 61.85           H  
ATOM   4138  O   SER A 250      -8.447   3.138 -13.278  1.00 61.85           O  
ATOM   4139  OG  SER A 250     -10.101   4.767 -15.226  1.00 61.85           O  
ATOM   4140  HG  SER A 250     -10.904   4.774 -15.752  1.00 61.85           H  
ATOM   4141  N   ILE A 251      -6.947   4.741 -13.729  1.00 54.69           N  
ATOM   4142  H   ILE A 251      -6.488   5.282 -14.448  1.00 54.69           H  
ATOM   4143  CA  ILE A 251      -6.673   5.047 -12.318  1.00 54.69           C  
ATOM   4144  HA  ILE A 251      -6.399   4.122 -11.810  1.00 54.69           H  
ATOM   4145  C   ILE A 251      -7.941   5.579 -11.618  1.00 54.69           C  
ATOM   4146  CB  ILE A 251      -5.480   6.030 -12.228  1.00 54.69           C  
ATOM   4147  HB  ILE A 251      -5.743   6.931 -12.782  1.00 54.69           H  
ATOM   4148  O   ILE A 251      -8.077   5.439 -10.406  1.00 54.69           O  
ATOM   4149  CG1 ILE A 251      -4.211   5.410 -12.869  1.00 54.69           C  
ATOM   4150 HG12 ILE A 251      -4.445   5.031 -13.864  1.00 54.69           H  
ATOM   4151 HG13 ILE A 251      -3.875   4.566 -12.266  1.00 54.69           H  
ATOM   4152  CG2 ILE A 251      -5.181   6.436 -10.772  1.00 54.69           C  
ATOM   4153 HG21 ILE A 251      -6.037   6.950 -10.335  1.00 54.69           H  
ATOM   4154 HG22 ILE A 251      -4.961   5.550 -10.175  1.00 54.69           H  
ATOM   4155 HG23 ILE A 251      -4.340   7.127 -10.725  1.00 54.69           H  
ATOM   4156  CD1 ILE A 251      -3.048   6.395 -13.046  1.00 54.69           C  
ATOM   4157 HD11 ILE A 251      -2.264   5.919 -13.635  1.00 54.69           H  
ATOM   4158 HD12 ILE A 251      -3.392   7.288 -13.567  1.00 54.69           H  
ATOM   4159 HD13 ILE A 251      -2.628   6.671 -12.079  1.00 54.69           H  
ATOM   4160  N   THR A 252      -8.885   6.155 -12.372  1.00 62.82           N  
ATOM   4161  H   THR A 252      -8.780   6.154 -13.376  1.00 62.82           H  
ATOM   4162  CA  THR A 252     -10.155   6.689 -11.856  1.00 62.82           C  
ATOM   4163  HA  THR A 252      -9.986   7.095 -10.858  1.00 62.82           H  
ATOM   4164  C   THR A 252     -11.246   5.626 -11.706  1.00 62.82           C  
ATOM   4165  CB  THR A 252     -10.669   7.834 -12.746  1.00 62.82           C  
ATOM   4166  HB  THR A 252     -11.607   8.216 -12.342  1.00 62.82           H  
ATOM   4167  O   THR A 252     -12.319   5.937 -11.198  1.00 62.82           O  
ATOM   4168  CG2 THR A 252      -9.671   8.988 -12.844  1.00 62.82           C  
ATOM   4169 HG21 THR A 252     -10.125   9.814 -13.392  1.00 62.82           H  
ATOM   4170 HG22 THR A 252      -8.767   8.671 -13.365  1.00 62.82           H  
ATOM   4171 HG23 THR A 252      -9.412   9.332 -11.843  1.00 62.82           H  
ATOM   4172  OG1 THR A 252     -10.884   7.364 -14.054  1.00 62.82           O  
ATOM   4173  HG1 THR A 252     -11.037   8.113 -14.635  1.00 62.82           H  
ATOM   4174  N   GLY A 253     -11.015   4.384 -12.149  1.00 54.38           N  
ATOM   4175  H   GLY A 253     -10.122   4.183 -12.577  1.00 54.38           H  
ATOM   4176  CA  GLY A 253     -12.027   3.323 -12.155  1.00 54.38           C  
ATOM   4177  HA2 GLY A 253     -12.503   3.277 -11.175  1.00 54.38           H  
ATOM   4178  HA3 GLY A 253     -11.534   2.370 -12.347  1.00 54.38           H  
ATOM   4179  C   GLY A 253     -13.130   3.507 -13.207  1.00 54.38           C  
ATOM   4180  O   GLY A 253     -13.979   2.630 -13.357  1.00 54.38           O  
ATOM   4181  N   LEU A 254     -13.111   4.606 -13.966  1.00 49.73           N  
ATOM   4182  H   LEU A 254     -12.372   5.276 -13.807  1.00 49.73           H  
ATOM   4183  CA  LEU A 254     -13.979   4.816 -15.121  1.00 49.73           C  
ATOM   4184  HA  LEU A 254     -14.952   4.358 -14.939  1.00 49.73           H  
ATOM   4185  C   LEU A 254     -13.346   4.125 -16.330  1.00 49.73           C  
ATOM   4186  CB  LEU A 254     -14.167   6.330 -15.352  1.00 49.73           C  
ATOM   4187  HB2 LEU A 254     -13.186   6.776 -15.516  1.00 49.73           H  
ATOM   4188  HB3 LEU A 254     -14.749   6.476 -16.261  1.00 49.73           H  
ATOM   4189  O   LEU A 254     -12.179   4.371 -16.620  1.00 49.73           O  
ATOM   4190  CG  LEU A 254     -14.862   7.068 -14.190  1.00 49.73           C  
ATOM   4191  HG  LEU A 254     -14.336   6.868 -13.256  1.00 49.73           H  
ATOM   4192  CD1 LEU A 254     -14.828   8.578 -14.428  1.00 49.73           C  
ATOM   4193 HD11 LEU A 254     -15.296   9.094 -13.590  1.00 49.73           H  
ATOM   4194 HD12 LEU A 254     -13.794   8.912 -14.513  1.00 49.73           H  
ATOM   4195 HD13 LEU A 254     -15.361   8.822 -15.347  1.00 49.73           H  
ATOM   4196  CD2 LEU A 254     -16.324   6.640 -14.038  1.00 49.73           C  
ATOM   4197 HD21 LEU A 254     -16.798   7.226 -13.251  1.00 49.73           H  
ATOM   4198 HD22 LEU A 254     -16.860   6.795 -14.974  1.00 49.73           H  
ATOM   4199 HD23 LEU A 254     -16.377   5.589 -13.755  1.00 49.73           H  
ATOM   4200  N   TYR A 255     -14.069   3.256 -17.037  1.00 43.98           N  
ATOM   4201  H   TYR A 255     -15.033   3.094 -16.784  1.00 43.98           H  
ATOM   4202  CA  TYR A 255     -13.598   2.789 -18.345  1.00 43.98           C  
ATOM   4203  HA  TYR A 255     -12.662   2.243 -18.228  1.00 43.98           H  
ATOM   4204  C   TYR A 255     -13.328   4.024 -19.216  1.00 43.98           C  
ATOM   4205  CB  TYR A 255     -14.635   1.859 -19.001  1.00 43.98           C  
ATOM   4206  HB2 TYR A 255     -15.637   2.112 -18.653  1.00 43.98           H  
ATOM   4207  HB3 TYR A 255     -14.630   2.041 -20.076  1.00 43.98           H  
ATOM   4208  O   TYR A 255     -14.251   4.779 -19.509  1.00 43.98           O  
ATOM   4209  CG  TYR A 255     -14.380   0.377 -18.794  1.00 43.98           C  
ATOM   4210  CD1 TYR A 255     -13.646  -0.340 -19.759  1.00 43.98           C  
ATOM   4211  HD1 TYR A 255     -13.257   0.169 -20.629  1.00 43.98           H  
ATOM   4212  CD2 TYR A 255     -14.888  -0.291 -17.662  1.00 43.98           C  
ATOM   4213  HD2 TYR A 255     -15.453   0.260 -16.925  1.00 43.98           H  
ATOM   4214  CE1 TYR A 255     -13.426  -1.722 -19.602  1.00 43.98           C  
ATOM   4215  HE1 TYR A 255     -12.868  -2.275 -20.342  1.00 43.98           H  
ATOM   4216  CE2 TYR A 255     -14.676  -1.676 -17.503  1.00 43.98           C  
ATOM   4217  HE2 TYR A 255     -15.083  -2.186 -16.642  1.00 43.98           H  
ATOM   4218  OH  TYR A 255     -13.752  -3.732 -18.340  1.00 43.98           O  
ATOM   4219  HH  TYR A 255     -14.216  -4.084 -17.577  1.00 43.98           H  
ATOM   4220  CZ  TYR A 255     -13.947  -2.394 -18.478  1.00 43.98           C  
ATOM   4221  N   GLU A 256     -12.068   4.259 -19.581  1.00 41.53           N  
ATOM   4222  H   GLU A 256     -11.338   3.624 -19.291  1.00 41.53           H  
ATOM   4223  CA  GLU A 256     -11.762   5.180 -20.671  1.00 41.53           C  
ATOM   4224  HA  GLU A 256     -12.369   6.082 -20.587  1.00 41.53           H  
ATOM   4225  C   GLU A 256     -12.174   4.450 -21.954  1.00 41.53           C  
ATOM   4226  CB  GLU A 256     -10.277   5.604 -20.656  1.00 41.53           C  
ATOM   4227  HB2 GLU A 256     -10.047   6.075 -21.611  1.00 41.53           H  
ATOM   4228  HB3 GLU A 256      -9.648   4.721 -20.542  1.00 41.53           H  
ATOM   4229  O   GLU A 256     -11.566   3.441 -22.317  1.00 41.53           O  
ATOM   4230  CG  GLU A 256      -9.966   6.612 -19.530  1.00 41.53           C  
ATOM   4231  HG2 GLU A 256     -10.217   6.152 -18.574  1.00 41.53           H  
ATOM   4232  HG3 GLU A 256     -10.612   7.481 -19.656  1.00 41.53           H  
ATOM   4233  CD  GLU A 256      -8.498   7.090 -19.479  1.00 41.53           C  
ATOM   4234  OE1 GLU A 256      -8.150   7.768 -18.481  1.00 41.53           O  
ATOM   4235  OE2 GLU A 256      -7.694   6.742 -20.373  1.00 41.53           O  
ATOM   4236  N   THR A 257     -13.285   4.886 -22.547  1.00 40.84           N  
ATOM   4237  H   THR A 257     -13.769   5.672 -22.137  1.00 40.84           H  
ATOM   4238  CA  THR A 257     -13.711   4.519 -23.906  1.00 40.84           C  
ATOM   4239  HA  THR A 257     -13.502   3.466 -24.096  1.00 40.84           H  
ATOM   4240  C   THR A 257     -12.936   5.313 -24.937  1.00 40.84           C  
ATOM   4241  CB  THR A 257     -15.194   4.799 -24.132  1.00 40.84           C  
ATOM   4242  HB  THR A 257     -15.427   4.654 -25.187  1.00 40.84           H  
ATOM   4243  O   THR A 257     -12.796   6.537 -24.702  1.00 40.84           O  
ATOM   4244  CG2 THR A 257     -16.097   3.886 -23.304  1.00 40.84           C  
ATOM   4245 HG21 THR A 257     -15.890   2.845 -23.556  1.00 40.84           H  
ATOM   4246 HG22 THR A 257     -17.139   4.112 -23.528  1.00 40.84           H  
ATOM   4247 HG23 THR A 257     -15.913   4.046 -22.242  1.00 40.84           H  
ATOM   4248  OG1 THR A 257     -15.435   6.142 -23.784  1.00 40.84           O  
ATOM   4249  HG1 THR A 257     -14.646   6.592 -24.095  1.00 40.84           H  
ATOM   4250  OXT THR A 257     -12.598   4.700 -25.967  1.00 40.84           O  
TER    4251      THR A 257                                                       
END   
