# Supplementary material for: Computational design of novel Cas9 PAM-interacting domains using evolution-based modelling and structural quality assessment
Source: PLoS Comput Biol. 2023 Nov 17;19(11):e1011621. doi: 10.1371/journal.pcbi.1011621 (PMC10729993; doi:10.1371/journal.pcbi.1011621)
Supplement: S1 File — This file contains the experimentally tested sequences in a zip format. It includes Fasta files, AlphaFold Prediction with PDB file, pLDDT, and more. (ZIP) [file pcbi.1011621.s001.zip › pdb/dgfx_52_relaxed_rank_1_model_3.pdb]

ATOM      1  N   THR A   1       3.874  15.715 -19.579  1.00 41.15           N  
ATOM      2  H   THR A   1       3.516  16.454 -18.991  1.00 41.15           H  
ATOM      3  H2  THR A   1       3.594  14.820 -19.205  1.00 41.15           H  
ATOM      4  H3  THR A   1       3.488  15.849 -20.503  1.00 41.15           H  
ATOM      5  CA  THR A   1       5.346  15.853 -19.615  1.00 41.15           C  
ATOM      6  HA  THR A   1       5.787  15.133 -20.303  1.00 41.15           H  
ATOM      7  C   THR A   1       5.891  15.583 -18.221  1.00 41.15           C  
ATOM      8  CB  THR A   1       5.713  17.267 -20.084  1.00 41.15           C  
ATOM      9  HB  THR A   1       6.733  17.515 -19.792  1.00 41.15           H  
ATOM     10  O   THR A   1       5.795  16.435 -17.355  1.00 41.15           O  
ATOM     11  CG2 THR A   1       5.559  17.394 -21.598  1.00 41.15           C  
ATOM     12 HG21 THR A   1       5.862  18.395 -21.907  1.00 41.15           H  
ATOM     13 HG22 THR A   1       4.526  17.235 -21.906  1.00 41.15           H  
ATOM     14 HG23 THR A   1       6.207  16.675 -22.100  1.00 41.15           H  
ATOM     15  OG1 THR A   1       4.798  18.175 -19.524  1.00 41.15           O  
ATOM     16  HG1 THR A   1       5.210  19.041 -19.493  1.00 41.15           H  
ATOM     17  N   GLY A   2       6.346  14.359 -17.942  1.00 58.42           N  
ATOM     18  H   GLY A   2       6.483  13.694 -18.690  1.00 58.42           H  
ATOM     19  CA  GLY A   2       7.029  14.037 -16.680  1.00 58.42           C  
ATOM     20  HA2 GLY A   2       6.767  13.029 -16.358  1.00 58.42           H  
ATOM     21  HA3 GLY A   2       6.747  14.734 -15.891  1.00 58.42           H  
ATOM     22  C   GLY A   2       8.540  14.096 -16.889  1.00 58.42           C  
ATOM     23  O   GLY A   2       9.000  13.720 -17.966  1.00 58.42           O  
ATOM     24  N   GLY A   3       9.300  14.577 -15.902  1.00 70.18           N  
ATOM     25  H   GLY A   3       8.864  14.927 -15.060  1.00 70.18           H  
ATOM     26  CA  GLY A   3      10.764  14.582 -15.972  1.00 70.18           C  
ATOM     27  HA2 GLY A   3      11.077  15.229 -16.791  1.00 70.18           H  
ATOM     28  HA3 GLY A   3      11.177  14.982 -15.046  1.00 70.18           H  
ATOM     29  C   GLY A   3      11.339  13.177 -16.199  1.00 70.18           C  
ATOM     30  O   GLY A   3      10.720  12.172 -15.850  1.00 70.18           O  
ATOM     31  N   PHE A   4      12.532  13.093 -16.790  1.00 79.68           N  
ATOM     32  H   PHE A   4      12.967  13.941 -17.124  1.00 79.68           H  
ATOM     33  CA  PHE A   4      13.238  11.818 -16.995  1.00 79.68           C  
ATOM     34  HA  PHE A   4      12.521  11.063 -17.317  1.00 79.68           H  
ATOM     35  C   PHE A   4      13.893  11.287 -15.716  1.00 79.68           C  
ATOM     36  CB  PHE A   4      14.293  12.005 -18.093  1.00 79.68           C  
ATOM     37  HB2 PHE A   4      14.837  11.068 -18.215  1.00 79.68           H  
ATOM     38  HB3 PHE A   4      15.010  12.761 -17.775  1.00 79.68           H  
ATOM     39  O   PHE A   4      14.134  10.088 -15.575  1.00 79.68           O  
ATOM     40  CG  PHE A   4      13.711  12.387 -19.439  1.00 79.68           C  
ATOM     41  CD1 PHE A   4      12.762  11.548 -20.040  1.00 79.68           C  
ATOM     42  HD1 PHE A   4      12.477  10.637 -19.534  1.00 79.68           H  
ATOM     43  CD2 PHE A   4      14.102  13.570 -20.091  1.00 79.68           C  
ATOM     44  HD2 PHE A   4      14.842  14.219 -19.646  1.00 79.68           H  
ATOM     45  CE1 PHE A   4      12.191  11.882 -21.280  1.00 79.68           C  
ATOM     46  HE1 PHE A   4      11.459  11.235 -21.741  1.00 79.68           H  
ATOM     47  CE2 PHE A   4      13.538  13.905 -21.335  1.00 79.68           C  
ATOM     48  HE2 PHE A   4      13.844  14.810 -21.839  1.00 79.68           H  
ATOM     49  CZ  PHE A   4      12.581  13.064 -21.928  1.00 79.68           C  
ATOM     50  HZ  PHE A   4      12.153  13.324 -22.885  1.00 79.68           H  
ATOM     51  N   SER A   5      14.157  12.183 -14.773  1.00 79.34           N  
ATOM     52  H   SER A   5      13.932  13.150 -14.960  1.00 79.34           H  
ATOM     53  CA  SER A   5      14.774  11.920 -13.482  1.00 79.34           C  
ATOM     54  HA  SER A   5      14.538  10.904 -13.168  1.00 79.34           H  
ATOM     55  C   SER A   5      14.217  12.884 -12.441  1.00 79.34           C  
ATOM     56  CB  SER A   5      16.299  12.063 -13.593  1.00 79.34           C  
ATOM     57  HB2 SER A   5      16.760  11.944 -12.613  1.00 79.34           H  
ATOM     58  HB3 SER A   5      16.675  11.277 -14.247  1.00 79.34           H  
ATOM     59  O   SER A   5      13.627  13.911 -12.780  1.00 79.34           O  
ATOM     60  OG  SER A   5      16.660  13.315 -14.146  1.00 79.34           O  
ATOM     61  HG  SER A   5      16.591  14.003 -13.479  1.00 79.34           H  
ATOM     62  N   LYS A   6      14.427  12.576 -11.161  1.00 76.33           N  
ATOM     63  H   LYS A   6      14.906  11.710 -10.959  1.00 76.33           H  
ATOM     64  CA  LYS A   6      14.217  13.547 -10.086  1.00 76.33           C  
ATOM     65  HA  LYS A   6      13.178  13.876 -10.115  1.00 76.33           H  
ATOM     66  C   LYS A   6      15.119  14.760 -10.340  1.00 76.33           C  
ATOM     67  CB  LYS A   6      14.507  12.863  -8.743  1.00 76.33           C  
ATOM     68  HB2 LYS A   6      15.573  12.651  -8.669  1.00 76.33           H  
ATOM     69  HB3 LYS A   6      13.967  11.917  -8.710  1.00 76.33           H  
ATOM     70  O   LYS A   6      16.321  14.596 -10.524  1.00 76.33           O  
ATOM     71  CG  LYS A   6      14.067  13.714  -7.546  1.00 76.33           C  
ATOM     72  HG2 LYS A   6      12.999  13.921  -7.620  1.00 76.33           H  
ATOM     73  HG3 LYS A   6      14.616  14.656  -7.546  1.00 76.33           H  
ATOM     74  CD  LYS A   6      14.353  12.962  -6.241  1.00 76.33           C  
ATOM     75  HD2 LYS A   6      15.422  12.755  -6.181  1.00 76.33           H  
ATOM     76  HD3 LYS A   6      13.810  12.017  -6.238  1.00 76.33           H  
ATOM     77  CE  LYS A   6      13.928  13.807  -5.036  1.00 76.33           C  
ATOM     78  HE2 LYS A   6      14.417  14.778  -5.112  1.00 76.33           H  
ATOM     79  HE3 LYS A   6      12.851  13.971  -5.077  1.00 76.33           H  
ATOM     80  NZ  LYS A   6      14.313  13.148  -3.764  1.00 76.33           N  
ATOM     81  HZ1 LYS A   6      13.865  12.247  -3.673  1.00 76.33           H  
ATOM     82  HZ2 LYS A   6      15.313  13.004  -3.747  1.00 76.33           H  
ATOM     83  HZ3 LYS A   6      14.068  13.730  -2.976  1.00 76.33           H  
ATOM     84  N   GLU A   7      14.549  15.961 -10.342  1.00 75.79           N  
ATOM     85  H   GLU A   7      13.541  16.017 -10.300  1.00 75.79           H  
ATOM     86  CA  GLU A   7      15.266  17.196 -10.709  1.00 75.79           C  
ATOM     87  HA  GLU A   7      15.842  17.011 -11.616  1.00 75.79           H  
ATOM     88  C   GLU A   7      16.277  17.667  -9.650  1.00 75.79           C  
ATOM     89  CB  GLU A   7      14.257  18.310 -11.017  1.00 75.79           C  
ATOM     90  HB2 GLU A   7      14.803  19.233 -11.211  1.00 75.79           H  
ATOM     91  HB3 GLU A   7      13.612  18.455 -10.151  1.00 75.79           H  
ATOM     92  O   GLU A   7      17.047  18.596  -9.884  1.00 75.79           O  
ATOM     93  CG  GLU A   7      13.408  17.980 -12.254  1.00 75.79           C  
ATOM     94  HG2 GLU A   7      14.077  17.769 -13.088  1.00 75.79           H  
ATOM     95  HG3 GLU A   7      12.824  17.081 -12.055  1.00 75.79           H  
ATOM     96  CD  GLU A   7      12.451  19.114 -12.648  1.00 75.79           C  
ATOM     97  OE1 GLU A   7      11.835  18.969 -13.727  1.00 75.79           O  
ATOM     98  OE2 GLU A   7      12.328  20.082 -11.866  1.00 75.79           O  
ATOM     99  N   SER A   8      16.318  17.010  -8.488  1.00 79.00           N  
ATOM    100  H   SER A   8      15.681  16.238  -8.355  1.00 79.00           H  
ATOM    101  CA  SER A   8      17.343  17.250  -7.477  1.00 79.00           C  
ATOM    102  HA  SER A   8      17.322  18.306  -7.207  1.00 79.00           H  
ATOM    103  C   SER A   8      18.731  16.920  -8.034  1.00 79.00           C  
ATOM    104  CB  SER A   8      17.070  16.424  -6.217  1.00 79.00           C  
ATOM    105  HB2 SER A   8      17.792  16.696  -5.447  1.00 79.00           H  
ATOM    106  HB3 SER A   8      17.187  15.364  -6.445  1.00 79.00           H  
ATOM    107  O   SER A   8      19.008  15.779  -8.408  1.00 79.00           O  
ATOM    108  OG  SER A   8      15.753  16.651  -5.735  1.00 79.00           O  
ATOM    109  HG  SER A   8      15.616  17.601  -5.695  1.00 79.00           H  
ATOM    110  N   ILE A   9      19.603  17.927  -8.072  1.00 79.23           N  
ATOM    111  H   ILE A   9      19.292  18.844  -7.784  1.00 79.23           H  
ATOM    112  CA  ILE A   9      20.988  17.781  -8.518  1.00 79.23           C  
ATOM    113  HA  ILE A   9      21.021  17.061  -9.335  1.00 79.23           H  
ATOM    114  C   ILE A   9      21.813  17.229  -7.358  1.00 79.23           C  
ATOM    115  CB  ILE A   9      21.553  19.121  -9.042  1.00 79.23           C  
ATOM    116  HB  ILE A   9      21.485  19.858  -8.241  1.00 79.23           H  
ATOM    117  O   ILE A   9      21.920  17.853  -6.302  1.00 79.23           O  
ATOM    118  CG1 ILE A   9      20.737  19.628 -10.254  1.00 79.23           C  
ATOM    119 HG12 ILE A   9      20.979  19.030 -11.133  1.00 79.23           H  
ATOM    120 HG13 ILE A   9      19.669  19.515 -10.064  1.00 79.23           H  
ATOM    121  CG2 ILE A   9      23.036  18.958  -9.436  1.00 79.23           C  
ATOM    122 HG21 ILE A   9      23.437  19.886  -9.843  1.00 79.23           H  
ATOM    123 HG22 ILE A   9      23.633  18.707  -8.559  1.00 79.23           H  
ATOM    124 HG23 ILE A   9      23.144  18.157 -10.168  1.00 79.23           H  
ATOM    125  CD1 ILE A   9      20.972  21.111 -10.564  1.00 79.23           C  
ATOM    126 HD11 ILE A   9      20.677  21.716  -9.707  1.00 79.23           H  
ATOM    127 HD12 ILE A   9      20.364  21.398 -11.422  1.00 79.23           H  
ATOM    128 HD13 ILE A   9      22.021  21.300 -10.791  1.00 79.23           H  
ATOM    129  N   SER A  10      22.425  16.073  -7.576  1.00 82.75           N  
ATOM    130  H   SER A  10      22.286  15.609  -8.462  1.00 82.75           H  
ATOM    131  CA  SER A  10      23.423  15.510  -6.680  1.00 82.75           C  
ATOM    132  HA  SER A  10      23.157  15.792  -5.661  1.00 82.75           H  
ATOM    133  C   SER A  10      24.810  16.065  -7.013  1.00 82.75           C  
ATOM    134  CB  SER A  10      23.413  13.988  -6.765  1.00 82.75           C  
ATOM    135  HB2 SER A  10      23.538  13.687  -7.805  1.00 82.75           H  
ATOM    136  HB3 SER A  10      24.225  13.572  -6.169  1.00 82.75           H  
ATOM    137  O   SER A  10      25.126  16.290  -8.189  1.00 82.75           O  
ATOM    138  OG  SER A  10      22.178  13.505  -6.288  1.00 82.75           O  
ATOM    139  HG  SER A  10      22.123  13.591  -5.333  1.00 82.75           H  
ATOM    140  N   PRO A  11      25.658  16.287  -5.993  1.00 83.86           N  
ATOM    141  CA  PRO A  11      27.011  16.782  -6.199  1.00 83.86           C  
ATOM    142  HA  PRO A  11      26.974  17.741  -6.717  1.00 83.86           H  
ATOM    143  C   PRO A  11      27.841  15.803  -7.036  1.00 83.86           C  
ATOM    144  CB  PRO A  11      27.591  16.987  -4.795  1.00 83.86           C  
ATOM    145  HB2 PRO A  11      28.666  16.811  -4.758  1.00 83.86           H  
ATOM    146  HB3 PRO A  11      27.360  17.996  -4.451  1.00 83.86           H  
ATOM    147  O   PRO A  11      27.542  14.611  -7.126  1.00 83.86           O  
ATOM    148  CG  PRO A  11      26.823  15.976  -3.945  1.00 83.86           C  
ATOM    149  HG2 PRO A  11      26.787  16.270  -2.896  1.00 83.86           H  
ATOM    150  HG3 PRO A  11      27.274  14.989  -4.054  1.00 83.86           H  
ATOM    151  CD  PRO A  11      25.438  15.980  -4.585  1.00 83.86           C  
ATOM    152  HD2 PRO A  11      24.967  15.007  -4.449  1.00 83.86           H  
ATOM    153  HD3 PRO A  11      24.826  16.762  -4.135  1.00 83.86           H  
ATOM    154  N   LYS A  12      28.913  16.321  -7.644  1.00 85.17           N  
ATOM    155  H   LYS A  12      29.099  17.306  -7.516  1.00 85.17           H  
ATOM    156  CA  LYS A  12      29.886  15.512  -8.384  1.00 85.17           C  
ATOM    157  HA  LYS A  12      29.370  15.014  -9.204  1.00 85.17           H  
ATOM    158  C   LYS A  12      30.462  14.403  -7.502  1.00 85.17           C  
ATOM    159  CB  LYS A  12      30.977  16.409  -8.988  1.00 85.17           C  
ATOM    160  HB2 LYS A  12      31.554  15.813  -9.695  1.00 85.17           H  
ATOM    161  HB3 LYS A  12      30.507  17.220  -9.545  1.00 85.17           H  
ATOM    162  O   LYS A  12      30.733  14.614  -6.321  1.00 85.17           O  
ATOM    163  CG  LYS A  12      31.937  17.011  -7.948  1.00 85.17           C  
ATOM    164  HG2 LYS A  12      32.453  16.210  -7.417  1.00 85.17           H  
ATOM    165  HG3 LYS A  12      31.372  17.610  -7.234  1.00 85.17           H  
ATOM    166  CD  LYS A  12      32.995  17.889  -8.618  1.00 85.17           C  
ATOM    167  HD2 LYS A  12      32.504  18.711  -9.138  1.00 85.17           H  
ATOM    168  HD3 LYS A  12      33.554  17.291  -9.339  1.00 85.17           H  
ATOM    169  CE  LYS A  12      33.944  18.445  -7.551  1.00 85.17           C  
ATOM    170  HE2 LYS A  12      34.393  17.609  -7.015  1.00 85.17           H  
ATOM    171  HE3 LYS A  12      33.361  19.026  -6.836  1.00 85.17           H  
ATOM    172  NZ  LYS A  12      35.002  19.293  -8.155  1.00 85.17           N  
ATOM    173  HZ1 LYS A  12      34.590  20.060  -8.666  1.00 85.17           H  
ATOM    174  HZ2 LYS A  12      35.606  19.670  -7.439  1.00 85.17           H  
ATOM    175  HZ3 LYS A  12      35.564  18.749  -8.794  1.00 85.17           H  
ATOM    176  N   GLY A  13      30.692  13.238  -8.090  1.00 79.52           N  
ATOM    177  H   GLY A  13      30.426  13.111  -9.056  1.00 79.52           H  
ATOM    178  CA  GLY A  13      31.310  12.114  -7.399  1.00 79.52           C  
ATOM    179  HA2 GLY A  13      32.275  12.425  -7.001  1.00 79.52           H  
ATOM    180  HA3 GLY A  13      30.677  11.802  -6.569  1.00 79.52           H  
ATOM    181  C   GLY A  13      31.523  10.930  -8.329  1.00 79.52           C  
ATOM    182  O   GLY A  13      30.961  10.879  -9.420  1.00 79.52           O  
ATOM    183  N   ASN A  14      32.302   9.949  -7.874  1.00 77.99           N  
ATOM    184  H   ASN A  14      32.735  10.067  -6.969  1.00 77.99           H  
ATOM    185  CA  ASN A  14      32.627   8.732  -8.630  1.00 77.99           C  
ATOM    186  HA  ASN A  14      32.810   9.018  -9.665  1.00 77.99           H  
ATOM    187  C   ASN A  14      31.463   7.722  -8.695  1.00 77.99           C  
ATOM    188  CB  ASN A  14      33.928   8.123  -8.067  1.00 77.99           C  
ATOM    189  HB2 ASN A  14      34.070   7.120  -8.469  1.00 77.99           H  
ATOM    190  HB3 ASN A  14      33.863   8.040  -6.982  1.00 77.99           H  
ATOM    191  O   ASN A  14      31.681   6.516  -8.706  1.00 77.99           O  
ATOM    192  CG  ASN A  14      35.167   8.906  -8.451  1.00 77.99           C  
ATOM    193  ND2 ASN A  14      36.274   8.663  -7.791  1.00 77.99           N  
ATOM    194 HD21 ASN A  14      37.092   9.175  -8.087  1.00 77.99           H  
ATOM    195 HD22 ASN A  14      36.308   7.958  -7.069  1.00 77.99           H  
ATOM    196  OD1 ASN A  14      35.166   9.724  -9.352  1.00 77.99           O  
ATOM    197  N   SER A  15      30.222   8.204  -8.714  1.00 78.40           N  
ATOM    198  H   SER A  15      30.110   9.196  -8.866  1.00 78.40           H  
ATOM    199  CA  SER A  15      29.036   7.362  -8.809  1.00 78.40           C  
ATOM    200  HA  SER A  15      29.249   6.375  -8.400  1.00 78.40           H  
ATOM    201  C   SER A  15      28.627   7.209 -10.267  1.00 78.40           C  
ATOM    202  CB  SER A  15      27.907   7.970  -7.981  1.00 78.40           C  
ATOM    203  HB2 SER A  15      28.207   8.009  -6.934  1.00 78.40           H  
ATOM    204  HB3 SER A  15      27.718   8.986  -8.327  1.00 78.40           H  
ATOM    205  O   SER A  15      28.192   8.172 -10.896  1.00 78.40           O  
ATOM    206  OG  SER A  15      26.729   7.195  -8.102  1.00 78.40           O  
ATOM    207  HG  SER A  15      25.994   7.749  -7.828  1.00 78.40           H  
ATOM    208  N   ASP A  16      28.680   5.981 -10.777  1.00 72.98           N  
ATOM    209  H   ASP A  16      29.160   5.255 -10.265  1.00 72.98           H  
ATOM    210  CA  ASP A  16      28.152   5.643 -12.106  1.00 72.98           C  
ATOM    211  HA  ASP A  16      28.515   6.381 -12.822  1.00 72.98           H  
ATOM    212  C   ASP A  16      26.608   5.697 -12.157  1.00 72.98           C  
ATOM    213  CB  ASP A  16      28.687   4.271 -12.545  1.00 72.98           C  
ATOM    214  HB2 ASP A  16      28.300   3.514 -11.862  1.00 72.98           H  
ATOM    215  HB3 ASP A  16      28.308   4.047 -13.542  1.00 72.98           H  
ATOM    216  O   ASP A  16      26.009   5.499 -13.209  1.00 72.98           O  
ATOM    217  CG  ASP A  16      30.222   4.186 -12.586  1.00 72.98           C  
ATOM    218  OD1 ASP A  16      30.901   5.182 -12.964  1.00 72.98           O  
ATOM    219  OD2 ASP A  16      30.730   3.118 -12.191  1.00 72.98           O  
ATOM    220  N   LYS A  17      25.943   5.984 -11.025  1.00 74.82           N  
ATOM    221  H   LYS A  17      26.496   6.156 -10.197  1.00 74.82           H  
ATOM    222  CA  LYS A  17      24.487   6.194 -10.955  1.00 74.82           C  
ATOM    223  HA  LYS A  17      24.004   5.546 -11.687  1.00 74.82           H  
ATOM    224  C   LYS A  17      24.065   7.616 -11.325  1.00 74.82           C  
ATOM    225  CB  LYS A  17      23.946   5.850  -9.559  1.00 74.82           C  
ATOM    226  HB2 LYS A  17      24.335   6.565  -8.834  1.00 74.82           H  
ATOM    227  HB3 LYS A  17      22.862   5.961  -9.580  1.00 74.82           H  
ATOM    228  O   LYS A  17      22.875   7.854 -11.505  1.00 74.82           O  
ATOM    229  CG  LYS A  17      24.280   4.424  -9.107  1.00 74.82           C  
ATOM    230  HG2 LYS A  17      25.360   4.296  -9.039  1.00 74.82           H  
ATOM    231  HG3 LYS A  17      23.879   3.713  -9.830  1.00 74.82           H  
ATOM    232  CD  LYS A  17      23.658   4.165  -7.731  1.00 74.82           C  
ATOM    233  HD2 LYS A  17      22.581   4.317  -7.793  1.00 74.82           H  
ATOM    234  HD3 LYS A  17      24.079   4.869  -7.014  1.00 74.82           H  
ATOM    235  CE  LYS A  17      23.954   2.730  -7.287  1.00 74.82           C  
ATOM    236  HE2 LYS A  17      25.034   2.589  -7.267  1.00 74.82           H  
ATOM    237  HE3 LYS A  17      23.540   2.047  -8.029  1.00 74.82           H  
ATOM    238  NZ  LYS A  17      23.370   2.463  -5.950  1.00 74.82           N  
ATOM    239  HZ1 LYS A  17      22.370   2.606  -5.976  1.00 74.82           H  
ATOM    240  HZ2 LYS A  17      23.560   1.513  -5.664  1.00 74.82           H  
ATOM    241  HZ3 LYS A  17      23.763   3.096  -5.268  1.00 74.82           H  
ATOM    242  N   LEU A  18      25.004   8.564 -11.382  1.00 82.73           N  
ATOM    243  H   LEU A  18      25.975   8.291 -11.320  1.00 82.73           H  
ATOM    244  CA  LEU A  18      24.686   9.950 -11.709  1.00 82.73           C  
ATOM    245  HA  LEU A  18      23.817  10.256 -11.126  1.00 82.73           H  
ATOM    246  C   LEU A  18      24.315  10.079 -13.187  1.00 82.73           C  
ATOM    247  CB  LEU A  18      25.865  10.873 -11.379  1.00 82.73           C  
ATOM    248  HB2 LEU A  18      25.656  11.845 -11.826  1.00 82.73           H  
ATOM    249  HB3 LEU A  18      26.758  10.456 -11.843  1.00 82.73           H  
ATOM    250  O   LEU A  18      25.068   9.680 -14.073  1.00 82.73           O  
ATOM    251  CG  LEU A  18      26.141  11.112  -9.892  1.00 82.73           C  
ATOM    252  HG  LEU A  18      26.264  10.153  -9.387  1.00 82.73           H  
ATOM    253  CD1 LEU A  18      27.429  11.926  -9.742  1.00 82.73           C  
ATOM    254 HD11 LEU A  18      27.635  12.107  -8.687  1.00 82.73           H  
ATOM    255 HD12 LEU A  18      27.330  12.884 -10.254  1.00 82.73           H  
ATOM    256 HD13 LEU A  18      28.263  11.374 -10.176  1.00 82.73           H  
ATOM    257  CD2 LEU A  18      25.011  11.883  -9.212  1.00 82.73           C  
ATOM    258 HD21 LEU A  18      24.843  12.834  -9.718  1.00 82.73           H  
ATOM    259 HD22 LEU A  18      24.088  11.303  -9.226  1.00 82.73           H  
ATOM    260 HD23 LEU A  18      25.279  12.075  -8.173  1.00 82.73           H  
ATOM    261  N   ILE A  19      23.176  10.709 -13.447  1.00 83.33           N  
ATOM    262  H   ILE A  19      22.586  10.964 -12.667  1.00 83.33           H  
ATOM    263  CA  ILE A  19      22.697  10.983 -14.798  1.00 83.33           C  
ATOM    264  HA  ILE A  19      23.068  10.196 -15.456  1.00 83.33           H  
ATOM    265  C   ILE A  19      23.228  12.350 -15.247  1.00 83.33           C  
ATOM    266  CB  ILE A  19      21.163  10.914 -14.848  1.00 83.33           C  
ATOM    267  HB  ILE A  19      20.775  11.637 -14.130  1.00 83.33           H  
ATOM    268  O   ILE A  19      23.019  13.340 -14.534  1.00 83.33           O  
ATOM    269  CG1 ILE A  19      20.675   9.508 -14.446  1.00 83.33           C  
ATOM    270 HG12 ILE A  19      20.878   8.801 -15.250  1.00 83.33           H  
ATOM    271 HG13 ILE A  19      21.200   9.160 -13.556  1.00 83.33           H  
ATOM    272  CG2 ILE A  19      20.646  11.287 -16.249  1.00 83.33           C  
ATOM    273 HG21 ILE A  19      20.879  12.327 -16.479  1.00 83.33           H  
ATOM    274 HG22 ILE A  19      19.562  11.185 -16.305  1.00 83.33           H  
ATOM    275 HG23 ILE A  19      21.110  10.646 -16.999  1.00 83.33           H  
ATOM    276  CD1 ILE A  19      19.189   9.480 -14.105  1.00 83.33           C  
ATOM    277 HD11 ILE A  19      18.964   8.481 -13.733  1.00 83.33           H  
ATOM    278 HD12 ILE A  19      18.578   9.681 -14.985  1.00 83.33           H  
ATOM    279 HD13 ILE A  19      18.968  10.207 -13.323  1.00 83.33           H  
ATOM    280  N   PRO A  20      23.879  12.444 -16.422  1.00 84.23           N  
ATOM    281  CA  PRO A  20      24.301  13.713 -17.005  1.00 84.23           C  
ATOM    282  HA  PRO A  20      25.125  14.121 -16.421  1.00 84.23           H  
ATOM    283  C   PRO A  20      23.168  14.733 -17.073  1.00 84.23           C  
ATOM    284  CB  PRO A  20      24.799  13.368 -18.410  1.00 84.23           C  
ATOM    285  HB2 PRO A  20      23.970  13.384 -19.118  1.00 84.23           H  
ATOM    286  HB3 PRO A  20      25.582  14.046 -18.750  1.00 84.23           H  
ATOM    287  O   PRO A  20      22.082  14.452 -17.574  1.00 84.23           O  
ATOM    288  CG  PRO A  20      25.293  11.932 -18.273  1.00 84.23           C  
ATOM    289  HG2 PRO A  20      26.306  11.922 -17.872  1.00 84.23           H  
ATOM    290  HG3 PRO A  20      25.258  11.402 -19.225  1.00 84.23           H  
ATOM    291  CD  PRO A  20      24.316  11.337 -17.262  1.00 84.23           C  
ATOM    292  HD2 PRO A  20      24.818  10.565 -16.679  1.00 84.23           H  
ATOM    293  HD3 PRO A  20      23.457  10.917 -17.785  1.00 84.23           H  
ATOM    294  N   ARG A  21      23.444  15.960 -16.622  1.00 82.68           N  
ATOM    295  H   ARG A  21      24.336  16.104 -16.171  1.00 82.68           H  
ATOM    296  CA  ARG A  21      22.490  17.078 -16.732  1.00 82.68           C  
ATOM    297  HA  ARG A  21      21.513  16.742 -16.382  1.00 82.68           H  
ATOM    298  C   ARG A  21      22.281  17.535 -18.176  1.00 82.68           C  
ATOM    299  CB  ARG A  21      22.961  18.258 -15.876  1.00 82.68           C  
ATOM    300  HB2 ARG A  21      23.973  18.533 -16.172  1.00 82.68           H  
ATOM    301  HB3 ARG A  21      22.305  19.107 -16.067  1.00 82.68           H  
ATOM    302  O   ARG A  21      21.243  18.103 -18.497  1.00 82.68           O  
ATOM    303  CG  ARG A  21      22.932  17.936 -14.375  1.00 82.68           C  
ATOM    304  HG2 ARG A  21      21.906  17.759 -14.053  1.00 82.68           H  
ATOM    305  HG3 ARG A  21      23.515  17.035 -14.186  1.00 82.68           H  
ATOM    306  CD  ARG A  21      23.545  19.071 -13.549  1.00 82.68           C  
ATOM    307  HD2 ARG A  21      24.580  19.206 -13.864  1.00 82.68           H  
ATOM    308  HD3 ARG A  21      23.545  18.770 -12.501  1.00 82.68           H  
ATOM    309  NE  ARG A  21      22.794  20.335 -13.695  1.00 82.68           N  
ATOM    310  HE  ARG A  21      21.862  20.261 -14.078  1.00 82.68           H  
ATOM    311  NH1 ARG A  21      24.360  21.711 -12.741  1.00 82.68           N  
ATOM    312 HH11 ARG A  21      24.647  22.623 -12.414  1.00 82.68           H  
ATOM    313 HH12 ARG A  21      24.933  20.904 -12.538  1.00 82.68           H  
ATOM    314  NH2 ARG A  21      22.442  22.574 -13.494  1.00 82.68           N  
ATOM    315 HH21 ARG A  21      22.733  23.478 -13.149  1.00 82.68           H  
ATOM    316 HH22 ARG A  21      21.501  22.459 -13.843  1.00 82.68           H  
ATOM    317  CZ  ARG A  21      23.203  21.531 -13.315  1.00 82.68           C  
ATOM    318  N   LYS A  22      23.296  17.344 -19.020  1.00 78.98           N  
ATOM    319  H   LYS A  22      24.083  16.813 -18.674  1.00 78.98           H  
ATOM    320  CA  LYS A  22      23.318  17.692 -20.442  1.00 78.98           C  
ATOM    321  HA  LYS A  22      22.298  17.714 -20.827  1.00 78.98           H  
ATOM    322  C   LYS A  22      24.081  16.619 -21.206  1.00 78.98           C  
ATOM    323  CB  LYS A  22      23.983  19.063 -20.663  1.00 78.98           C  
ATOM    324  HB2 LYS A  22      24.092  19.225 -21.735  1.00 78.98           H  
ATOM    325  HB3 LYS A  22      24.979  19.056 -20.221  1.00 78.98           H  
ATOM    326  O   LYS A  22      24.981  15.985 -20.652  1.00 78.98           O  
ATOM    327  CG  LYS A  22      23.173  20.228 -20.074  1.00 78.98           C  
ATOM    328  HG2 LYS A  22      22.156  20.187 -20.463  1.00 78.98           H  
ATOM    329  HG3 LYS A  22      23.143  20.142 -18.988  1.00 78.98           H  
ATOM    330  CD  LYS A  22      23.801  21.577 -20.446  1.00 78.98           C  
ATOM    331  HD2 LYS A  22      24.804  21.635 -20.023  1.00 78.98           H  
ATOM    332  HD3 LYS A  22      23.867  21.649 -21.532  1.00 78.98           H  
ATOM    333  CE  LYS A  22      22.939  22.724 -19.905  1.00 78.98           C  
ATOM    334  HE2 LYS A  22      22.907  22.653 -18.818  1.00 78.98           H  
ATOM    335  HE3 LYS A  22      21.923  22.596 -20.278  1.00 78.98           H  
ATOM    336  NZ  LYS A  22      23.467  24.049 -20.323  1.00 78.98           N  
ATOM    337  HZ1 LYS A  22      23.487  24.116 -21.330  1.00 78.98           H  
ATOM    338  HZ2 LYS A  22      24.406  24.185 -19.977  1.00 78.98           H  
ATOM    339  HZ3 LYS A  22      22.881  24.794 -19.976  1.00 78.98           H  
ATOM    340  N   THR A  23      23.762  16.462 -22.486  1.00 76.62           N  
ATOM    341  H   THR A  23      22.973  16.954 -22.879  1.00 76.62           H  
ATOM    342  CA  THR A  23      24.566  15.652 -23.404  1.00 76.62           C  
ATOM    343  HA  THR A  23      24.502  14.611 -23.087  1.00 76.62           H  
ATOM    344  C   THR A  23      26.025  16.114 -23.327  1.00 76.62           C  
ATOM    345  CB  THR A  23      24.030  15.757 -24.843  1.00 76.62           C  
ATOM    346  HB  THR A  23      24.384  16.680 -25.304  1.00 76.62           H  
ATOM    347  O   THR A  23      26.292  17.316 -23.324  1.00 76.62           O  
ATOM    348  CG2 THR A  23      24.449  14.560 -25.691  1.00 76.62           C  
ATOM    349 HG21 THR A  23      24.148  14.718 -26.726  1.00 76.62           H  
ATOM    350 HG22 THR A  23      25.532  14.436 -25.660  1.00 76.62           H  
ATOM    351 HG23 THR A  23      23.981  13.651 -25.314  1.00 76.62           H  
ATOM    352  OG1 THR A  23      22.618  15.761 -24.829  1.00 76.62           O  
ATOM    353  HG1 THR A  23      22.320  15.677 -25.738  1.00 76.62           H  
ATOM    354  N   TYR A  24      26.957  15.165 -23.213  1.00 79.93           N  
ATOM    355  H   TYR A  24      26.648  14.203 -23.230  1.00 79.93           H  
ATOM    356  CA  TYR A  24      28.409  15.389 -23.088  1.00 79.93           C  
ATOM    357  HA  TYR A  24      28.868  14.402 -23.146  1.00 79.93           H  
ATOM    358  C   TYR A  24      28.913  15.978 -21.757  1.00 79.93           C  
ATOM    359  CB  TYR A  24      28.945  16.178 -24.297  1.00 79.93           C  
ATOM    360  HB2 TYR A  24      30.028  16.061 -24.340  1.00 79.93           H  
ATOM    361  HB3 TYR A  24      28.749  17.240 -24.150  1.00 79.93           H  
ATOM    362  O   TYR A  24      30.111  16.223 -21.620  1.00 79.93           O  
ATOM    363  CG  TYR A  24      28.364  15.745 -25.627  1.00 79.93           C  
ATOM    364  CD1 TYR A  24      28.774  14.527 -26.199  1.00 79.93           C  
ATOM    365  HD1 TYR A  24      29.525  13.925 -25.710  1.00 79.93           H  
ATOM    366  CD2 TYR A  24      27.396  16.541 -26.274  1.00 79.93           C  
ATOM    367  HD2 TYR A  24      27.093  17.483 -25.842  1.00 79.93           H  
ATOM    368  CE1 TYR A  24      28.218  14.099 -27.419  1.00 79.93           C  
ATOM    369  HE1 TYR A  24      28.539  13.169 -27.864  1.00 79.93           H  
ATOM    370  CE2 TYR A  24      26.834  16.113 -27.490  1.00 79.93           C  
ATOM    371  HE2 TYR A  24      26.101  16.716 -28.005  1.00 79.93           H  
ATOM    372  OH  TYR A  24      26.694  14.485 -29.235  1.00 79.93           O  
ATOM    373  HH  TYR A  24      27.090  13.677 -29.569  1.00 79.93           H  
ATOM    374  CZ  TYR A  24      27.245  14.892 -28.064  1.00 79.93           C  
ATOM    375  N   TRP A  25      28.053  16.186 -20.754  1.00 83.96           N  
ATOM    376  H   TRP A  25      27.073  15.980 -20.885  1.00 83.96           H  
ATOM    377  CA  TRP A  25      28.510  16.586 -19.419  1.00 83.96           C  
ATOM    378  HA  TRP A  25      29.434  17.156 -19.506  1.00 83.96           H  
ATOM    379  C   TRP A  25      28.814  15.363 -18.564  1.00 83.96           C  
ATOM    380  CB  TRP A  25      27.495  17.506 -18.738  1.00 83.96           C  
ATOM    381  HB2 TRP A  25      26.487  17.117 -18.877  1.00 83.96           H  
ATOM    382  HB3 TRP A  25      27.700  17.495 -17.667  1.00 83.96           H  
ATOM    383  O   TRP A  25      27.911  14.627 -18.182  1.00 83.96           O  
ATOM    384  CG  TRP A  25      27.545  18.935 -19.176  1.00 83.96           C  
ATOM    385  CD1 TRP A  25      27.881  19.388 -20.407  1.00 83.96           C  
ATOM    386  HD1 TRP A  25      28.146  18.767 -21.249  1.00 83.96           H  
ATOM    387  CD2 TRP A  25      27.284  20.123 -18.373  1.00 83.96           C  
ATOM    388  CE2 TRP A  25      27.502  21.274 -19.187  1.00 83.96           C  
ATOM    389  CE3 TRP A  25      26.896  20.341 -17.033  1.00 83.96           C  
ATOM    390  HE3 TRP A  25      26.754  19.489 -16.385  1.00 83.96           H  
ATOM    391  NE1 TRP A  25      27.868  20.767 -20.415  1.00 83.96           N  
ATOM    392  HE1 TRP A  25      28.167  21.310 -21.213  1.00 83.96           H  
ATOM    393  CH2 TRP A  25      26.960  22.762 -17.359  1.00 83.96           C  
ATOM    394  HH2 TRP A  25      26.875  23.759 -16.954  1.00 83.96           H  
ATOM    395  CZ2 TRP A  25      27.345  22.579 -18.698  1.00 83.96           C  
ATOM    396  HZ2 TRP A  25      27.564  23.426 -19.331  1.00 83.96           H  
ATOM    397  CZ3 TRP A  25      26.734  21.646 -16.532  1.00 83.96           C  
ATOM    398  HZ3 TRP A  25      26.470  21.794 -15.495  1.00 83.96           H  
ATOM    399  N   ASP A  26      30.087  15.183 -18.222  1.00 83.55           N  
ATOM    400  H   ASP A  26      30.791  15.782 -18.629  1.00 83.55           H  
ATOM    401  CA  ASP A  26      30.516  14.130 -17.306  1.00 83.55           C  
ATOM    402  HA  ASP A  26      30.137  13.177 -17.677  1.00 83.55           H  
ATOM    403  C   ASP A  26      29.985  14.400 -15.880  1.00 83.55           C  
ATOM    404  CB  ASP A  26      32.044  14.020 -17.340  1.00 83.55           C  
ATOM    405  HB2 ASP A  26      32.476  14.977 -17.046  1.00 83.55           H  
ATOM    406  HB3 ASP A  26      32.359  13.809 -18.362  1.00 83.55           H  
ATOM    407  O   ASP A  26      30.400  15.381 -15.242  1.00 83.55           O  
ATOM    408  CG  ASP A  26      32.596  12.925 -16.422  1.00 83.55           C  
ATOM    409  OD1 ASP A  26      31.794  12.201 -15.786  1.00 83.55           O  
ATOM    410  OD2 ASP A  26      33.840  12.880 -16.309  1.00 83.55           O  
ATOM    411  N   PRO A  27      29.103  13.544 -15.332  1.00 84.33           N  
ATOM    412  CA  PRO A  27      28.571  13.723 -13.987  1.00 84.33           C  
ATOM    413  HA  PRO A  27      28.075  14.693 -13.938  1.00 84.33           H  
ATOM    414  C   PRO A  27      29.647  13.653 -12.899  1.00 84.33           C  
ATOM    415  CB  PRO A  27      27.545  12.610 -13.789  1.00 84.33           C  
ATOM    416  HB2 PRO A  27      26.636  13.013 -13.342  1.00 84.33           H  
ATOM    417  HB3 PRO A  27      27.972  11.814 -13.179  1.00 84.33           H  
ATOM    418  O   PRO A  27      29.487  14.252 -11.832  1.00 84.33           O  
ATOM    419  CG  PRO A  27      27.267  12.069 -15.183  1.00 84.33           C  
ATOM    420  HG2 PRO A  27      27.028  11.005 -15.173  1.00 84.33           H  
ATOM    421  HG3 PRO A  27      26.457  12.649 -15.624  1.00 84.33           H  
ATOM    422  CD  PRO A  27      28.550  12.347 -15.942  1.00 84.33           C  
ATOM    423  HD2 PRO A  27      29.244  11.517 -15.809  1.00 84.33           H  
ATOM    424  HD3 PRO A  27      28.324  12.478 -17.000  1.00 84.33           H  
ATOM    425  N   LYS A  28      30.779  12.988 -13.171  1.00 86.29           N  
ATOM    426  H   LYS A  28      30.887  12.558 -14.078  1.00 86.29           H  
ATOM    427  CA  LYS A  28      31.925  12.938 -12.250  1.00 86.29           C  
ATOM    428  HA  LYS A  28      31.567  12.650 -11.262  1.00 86.29           H  
ATOM    429  C   LYS A  28      32.584  14.309 -12.090  1.00 86.29           C  
ATOM    430  CB  LYS A  28      32.943  11.879 -12.717  1.00 86.29           C  
ATOM    431  HB2 LYS A  28      33.322  12.131 -13.708  1.00 86.29           H  
ATOM    432  HB3 LYS A  28      33.784  11.873 -12.024  1.00 86.29           H  
ATOM    433  O   LYS A  28      33.182  14.580 -11.051  1.00 86.29           O  
ATOM    434  CG  LYS A  28      32.319  10.475 -12.738  1.00 86.29           C  
ATOM    435  HG2 LYS A  28      31.930  10.258 -11.743  1.00 86.29           H  
ATOM    436  HG3 LYS A  28      31.483  10.464 -13.438  1.00 86.29           H  
ATOM    437  CD  LYS A  28      33.288   9.350 -13.135  1.00 86.29           C  
ATOM    438  HD2 LYS A  28      34.146   9.337 -12.464  1.00 86.29           H  
ATOM    439  HD3 LYS A  28      33.612   9.495 -14.165  1.00 86.29           H  
ATOM    440  CE  LYS A  28      32.478   8.048 -13.000  1.00 86.29           C  
ATOM    441  HE2 LYS A  28      32.154   7.944 -11.965  1.00 86.29           H  
ATOM    442  HE3 LYS A  28      31.571   8.149 -13.595  1.00 86.29           H  
ATOM    443  NZ  LYS A  28      33.174   6.805 -13.414  1.00 86.29           N  
ATOM    444  HZ1 LYS A  28      33.422   6.828 -14.393  1.00 86.29           H  
ATOM    445  HZ2 LYS A  28      33.972   6.597 -12.832  1.00 86.29           H  
ATOM    446  HZ3 LYS A  28      32.509   6.053 -13.299  1.00 86.29           H  
ATOM    447  N   LYS A  29      32.430  15.205 -13.074  1.00 86.63           N  
ATOM    448  H   LYS A  29      31.921  14.900 -13.892  1.00 86.63           H  
ATOM    449  CA  LYS A  29      32.930  16.589 -13.028  1.00 86.63           C  
ATOM    450  HA  LYS A  29      33.749  16.649 -12.311  1.00 86.63           H  
ATOM    451  C   LYS A  29      31.880  17.586 -12.547  1.00 86.63           C  
ATOM    452  CB  LYS A  29      33.476  16.990 -14.407  1.00 86.63           C  
ATOM    453  HB2 LYS A  29      32.710  16.829 -15.166  1.00 86.63           H  
ATOM    454  HB3 LYS A  29      33.726  18.051 -14.391  1.00 86.63           H  
ATOM    455  O   LYS A  29      32.213  18.474 -11.764  1.00 86.63           O  
ATOM    456  CG  LYS A  29      34.735  16.191 -14.770  1.00 86.63           C  
ATOM    457  HG2 LYS A  29      35.490  16.340 -13.999  1.00 86.63           H  
ATOM    458  HG3 LYS A  29      34.491  15.130 -14.824  1.00 86.63           H  
ATOM    459  CD  LYS A  29      35.300  16.643 -16.122  1.00 86.63           C  
ATOM    460  HD2 LYS A  29      35.578  17.695 -16.067  1.00 86.63           H  
ATOM    461  HD3 LYS A  29      34.537  16.509 -16.888  1.00 86.63           H  
ATOM    462  CE  LYS A  29      36.526  15.789 -16.464  1.00 86.63           C  
ATOM    463  HE2 LYS A  29      36.214  14.745 -16.482  1.00 86.63           H  
ATOM    464  HE3 LYS A  29      37.266  15.902 -15.671  1.00 86.63           H  
ATOM    465  NZ  LYS A  29      37.111  16.168 -17.775  1.00 86.63           N  
ATOM    466  HZ1 LYS A  29      36.434  16.017 -18.510  1.00 86.63           H  
ATOM    467  HZ2 LYS A  29      37.394  17.137 -17.782  1.00 86.63           H  
ATOM    468  HZ3 LYS A  29      37.915  15.591 -17.976  1.00 86.63           H  
ATOM    469  N   TYR A  30      30.630  17.437 -12.984  1.00 87.77           N  
ATOM    470  H   TYR A  30      30.459  16.697 -13.651  1.00 87.77           H  
ATOM    471  CA  TYR A  30      29.593  18.470 -12.825  1.00 87.77           C  
ATOM    472  HA  TYR A  30      30.045  19.361 -12.388  1.00 87.77           H  
ATOM    473  C   TYR A  30      28.441  18.094 -11.889  1.00 87.77           C  
ATOM    474  CB  TYR A  30      29.075  18.863 -14.213  1.00 87.77           C  
ATOM    475  HB2 TYR A  30      28.311  19.633 -14.106  1.00 87.77           H  
ATOM    476  HB3 TYR A  30      28.606  17.995 -14.677  1.00 87.77           H  
ATOM    477  O   TYR A  30      27.527  18.899 -11.690  1.00 87.77           O  
ATOM    478  CG  TYR A  30      30.162  19.403 -15.118  1.00 87.77           C  
ATOM    479  CD1 TYR A  30      30.709  20.677 -14.869  1.00 87.77           C  
ATOM    480  HD1 TYR A  30      30.335  21.275 -14.052  1.00 87.77           H  
ATOM    481  CD2 TYR A  30      30.650  18.620 -16.181  1.00 87.77           C  
ATOM    482  HD2 TYR A  30      30.231  17.643 -16.372  1.00 87.77           H  
ATOM    483  CE1 TYR A  30      31.744  21.173 -15.685  1.00 87.77           C  
ATOM    484  HE1 TYR A  30      32.161  22.151 -15.496  1.00 87.77           H  
ATOM    485  CE2 TYR A  30      31.688  19.110 -16.994  1.00 87.77           C  
ATOM    486  HE2 TYR A  30      32.065  18.523 -17.819  1.00 87.77           H  
ATOM    487  OH  TYR A  30      33.241  20.845 -17.535  1.00 87.77           O  
ATOM    488  HH  TYR A  30      33.492  21.746 -17.319  1.00 87.77           H  
ATOM    489  CZ  TYR A  30      32.235  20.386 -16.749  1.00 87.77           C  
ATOM    490  N   GLY A  31      28.464  16.890 -11.319  1.00 84.61           N  
ATOM    491  H   GLY A  31      29.199  16.244 -11.569  1.00 84.61           H  
ATOM    492  CA  GLY A  31      27.286  16.325 -10.678  1.00 84.61           C  
ATOM    493  HA2 GLY A  31      27.555  15.434 -10.110  1.00 84.61           H  
ATOM    494  HA3 GLY A  31      26.847  17.050  -9.992  1.00 84.61           H  
ATOM    495  C   GLY A  31      26.235  15.917 -11.703  1.00 84.61           C  
ATOM    496  O   GLY A  31      26.378  16.113 -12.913  1.00 84.61           O  
ATOM    497  N   GLY A  32      25.160  15.329 -11.207  1.00 86.24           N  
ATOM    498  H   GLY A  32      25.039  15.291 -10.205  1.00 86.24           H  
ATOM    499  CA  GLY A  32      24.124  14.739 -12.042  1.00 86.24           C  
ATOM    500  HA2 GLY A  32      23.960  15.343 -12.934  1.00 86.24           H  
ATOM    501  HA3 GLY A  32      24.440  13.746 -12.362  1.00 86.24           H  
ATOM    502  C   GLY A  32      22.811  14.605 -11.299  1.00 86.24           C  
ATOM    503  O   GLY A  32      22.721  14.930 -10.117  1.00 86.24           O  
ATOM    504  N   PHE A  33      21.789  14.120 -11.990  1.00 85.50           N  
ATOM    505  H   PHE A  33      21.944  13.841 -12.948  1.00 85.50           H  
ATOM    506  CA  PHE A  33      20.563  13.689 -11.325  1.00 85.50           C  
ATOM    507  HA  PHE A  33      20.334  14.385 -10.517  1.00 85.50           H  
ATOM    508  C   PHE A  33      20.775  12.304 -10.698  1.00 85.50           C  
ATOM    509  CB  PHE A  33      19.390  13.725 -12.306  1.00 85.50           C  
ATOM    510  HB2 PHE A  33      18.478  13.503 -11.751  1.00 85.50           H  
ATOM    511  HB3 PHE A  33      19.506  12.940 -13.053  1.00 85.50           H  
ATOM    512  O   PHE A  33      21.527  11.493 -11.236  1.00 85.50           O  
ATOM    513  CG  PHE A  33      19.207  15.059 -13.005  1.00 85.50           C  
ATOM    514  CD1 PHE A  33      18.786  16.178 -12.263  1.00 85.50           C  
ATOM    515  HD1 PHE A  33      18.605  16.087 -11.202  1.00 85.50           H  
ATOM    516  CD2 PHE A  33      19.427  15.182 -14.392  1.00 85.50           C  
ATOM    517  HD2 PHE A  33      19.736  14.324 -14.971  1.00 85.50           H  
ATOM    518  CE1 PHE A  33      18.569  17.410 -12.904  1.00 85.50           C  
ATOM    519  HE1 PHE A  33      18.219  18.256 -12.332  1.00 85.50           H  
ATOM    520  CE2 PHE A  33      19.193  16.410 -15.035  1.00 85.50           C  
ATOM    521  HE2 PHE A  33      19.304  16.484 -16.107  1.00 85.50           H  
ATOM    522  CZ  PHE A  33      18.764  17.524 -14.292  1.00 85.50           C  
ATOM    523  HZ  PHE A  33      18.553  18.458 -14.791  1.00 85.50           H  
ATOM    524  N   ASP A  34      20.138  12.036  -9.559  1.00 77.81           N  
ATOM    525  H   ASP A  34      19.625  12.784  -9.113  1.00 77.81           H  
ATOM    526  CA  ASP A  34      20.366  10.801  -8.782  1.00 77.81           C  
ATOM    527  HA  ASP A  34      21.374  10.444  -8.995  1.00 77.81           H  
ATOM    528  C   ASP A  34      19.446   9.650  -9.213  1.00 77.81           C  
ATOM    529  CB  ASP A  34      20.349  11.161  -7.272  1.00 77.81           C  
ATOM    530  HB2 ASP A  34      20.017  12.193  -7.165  1.00 77.81           H  
ATOM    531  HB3 ASP A  34      21.384  11.118  -6.932  1.00 77.81           H  
ATOM    532  O   ASP A  34      19.866   8.495  -9.273  1.00 77.81           O  
ATOM    533  CG  ASP A  34      19.522  10.336  -6.267  1.00 77.81           C  
ATOM    534  OD1 ASP A  34      18.945   9.284  -6.609  1.00 77.81           O  
ATOM    535  OD2 ASP A  34      19.412  10.806  -5.115  1.00 77.81           O  
ATOM    536  N   SER A  35      18.190   9.962  -9.531  1.00 78.97           N  
ATOM    537  H   SER A  35      17.929  10.937  -9.500  1.00 78.97           H  
ATOM    538  CA  SER A  35      17.138   8.950  -9.634  1.00 78.97           C  
ATOM    539  HA  SER A  35      17.558   7.952  -9.507  1.00 78.97           H  
ATOM    540  C   SER A  35      16.433   9.045 -10.983  1.00 78.97           C  
ATOM    541  CB  SER A  35      16.128   9.143  -8.500  1.00 78.97           C  
ATOM    542  HB2 SER A  35      15.201   8.635  -8.763  1.00 78.97           H  
ATOM    543  HB3 SER A  35      15.918  10.205  -8.374  1.00 78.97           H  
ATOM    544  O   SER A  35      15.612   9.955 -11.158  1.00 78.97           O  
ATOM    545  OG  SER A  35      16.571   8.602  -7.276  1.00 78.97           O  
ATOM    546  HG  SER A  35      17.478   8.856  -7.093  1.00 78.97           H  
ATOM    547  N   PRO A  36      16.698   8.136 -11.940  1.00 84.78           N  
ATOM    548  CA  PRO A  36      15.897   8.062 -13.152  1.00 84.78           C  
ATOM    549  HA  PRO A  36      15.890   9.023 -13.665  1.00 84.78           H  
ATOM    550  C   PRO A  36      14.466   7.658 -12.798  1.00 84.78           C  
ATOM    551  CB  PRO A  36      16.562   7.019 -14.045  1.00 84.78           C  
ATOM    552  HB2 PRO A  36      15.821   6.479 -14.634  1.00 84.78           H  
ATOM    553  HB3 PRO A  36      17.276   7.495 -14.718  1.00 84.78           H  
ATOM    554  O   PRO A  36      14.224   6.840 -11.906  1.00 84.78           O  
ATOM    555  CG  PRO A  36      17.291   6.106 -13.056  1.00 84.78           C  
ATOM    556  HG2 PRO A  36      18.194   5.679 -13.493  1.00 84.78           H  
ATOM    557  HG3 PRO A  36      16.617   5.312 -12.733  1.00 84.78           H  
ATOM    558  CD  PRO A  36      17.617   7.005 -11.859  1.00 84.78           C  
ATOM    559  HD2 PRO A  36      18.648   7.354 -11.908  1.00 84.78           H  
ATOM    560  HD3 PRO A  36      17.468   6.437 -10.941  1.00 84.78           H  
ATOM    561  N   ILE A  37      13.497   8.208 -13.520  1.00 86.52           N  
ATOM    562  H   ILE A  37      13.743   8.842 -14.267  1.00 86.52           H  
ATOM    563  CA  ILE A  37      12.100   7.827 -13.355  1.00 86.52           C  
ATOM    564  HA  ILE A  37      11.932   7.589 -12.304  1.00 86.52           H  
ATOM    565  C   ILE A  37      11.855   6.544 -14.152  1.00 86.52           C  
ATOM    566  CB  ILE A  37      11.165   9.009 -13.691  1.00 86.52           C  
ATOM    567  HB  ILE A  37      11.456   9.440 -14.649  1.00 86.52           H  
ATOM    568  O   ILE A  37      12.056   6.487 -15.366  1.00 86.52           O  
ATOM    569  CG1 ILE A  37      11.312  10.071 -12.572  1.00 86.52           C  
ATOM    570 HG12 ILE A  37      10.846   9.686 -11.665  1.00 86.52           H  
ATOM    571 HG13 ILE A  37      12.367  10.229 -12.344  1.00 86.52           H  
ATOM    572  CG2 ILE A  37       9.700   8.534 -13.769  1.00 86.52           C  
ATOM    573 HG21 ILE A  37       9.050   9.376 -14.007  1.00 86.52           H  
ATOM    574 HG22 ILE A  37       9.582   7.799 -14.565  1.00 86.52           H  
ATOM    575 HG23 ILE A  37       9.394   8.098 -12.818  1.00 86.52           H  
ATOM    576  CD1 ILE A  37      10.717  11.450 -12.868  1.00 86.52           C  
ATOM    577 HD11 ILE A  37      11.398  11.998 -13.520  1.00 86.52           H  
ATOM    578 HD12 ILE A  37       9.729  11.376 -13.322  1.00 86.52           H  
ATOM    579 HD13 ILE A  37      10.635  12.009 -11.936  1.00 86.52           H  
ATOM    580  N   VAL A  38      11.408   5.500 -13.452  1.00 88.98           N  
ATOM    581  H   VAL A  38      11.380   5.585 -12.446  1.00 88.98           H  
ATOM    582  CA  VAL A  38      10.959   4.243 -14.064  1.00 88.98           C  
ATOM    583  HA  VAL A  38      11.695   3.924 -14.801  1.00 88.98           H  
ATOM    584  C   VAL A  38       9.634   4.485 -14.787  1.00 88.98           C  
ATOM    585  CB  VAL A  38      10.881   3.103 -13.035  1.00 88.98           C  
ATOM    586  HB  VAL A  38      10.197   3.383 -12.235  1.00 88.98           H  
ATOM    587  O   VAL A  38       8.673   4.969 -14.174  1.00 88.98           O  
ATOM    588  CG1 VAL A  38      10.392   1.796 -13.668  1.00 88.98           C  
ATOM    589 HG11 VAL A  38       9.375   1.909 -14.044  1.00 88.98           H  
ATOM    590 HG12 VAL A  38      10.392   0.998 -12.925  1.00 88.98           H  
ATOM    591 HG13 VAL A  38      11.045   1.510 -14.492  1.00 88.98           H  
ATOM    592  CG2 VAL A  38      12.267   2.831 -12.432  1.00 88.98           C  
ATOM    593 HG21 VAL A  38      12.972   2.557 -13.217  1.00 88.98           H  
ATOM    594 HG22 VAL A  38      12.643   3.715 -11.916  1.00 88.98           H  
ATOM    595 HG23 VAL A  38      12.208   2.017 -11.710  1.00 88.98           H  
ATOM    596  N   ALA A  39       9.586   4.149 -16.077  1.00 91.13           N  
ATOM    597  H   ALA A  39      10.392   3.699 -16.486  1.00 91.13           H  
ATOM    598  CA  ALA A  39       8.387   4.220 -16.904  1.00 91.13           C  
ATOM    599  HA  ALA A  39       7.858   5.150 -16.693  1.00 91.13           H  
ATOM    600  C   ALA A  39       7.445   3.054 -16.575  1.00 91.13           C  
ATOM    601  CB  ALA A  39       8.807   4.225 -18.383  1.00 91.13           C  
ATOM    602  HB1 ALA A  39       7.923   4.321 -19.014  1.00 91.13           H  
ATOM    603  HB2 ALA A  39       9.324   3.300 -18.638  1.00 91.13           H  
ATOM    604  HB3 ALA A  39       9.477   5.062 -18.578  1.00 91.13           H  
ATOM    605  O   ALA A  39       6.307   3.265 -16.159  1.00 91.13           O  
ATOM    606  N   TYR A  40       7.955   1.830 -16.692  1.00 93.34           N  
ATOM    607  H   TYR A  40       8.912   1.740 -17.001  1.00 93.34           H  
ATOM    608  CA  TYR A  40       7.261   0.584 -16.373  1.00 93.34           C  
ATOM    609  HA  TYR A  40       6.589   0.745 -15.531  1.00 93.34           H  
ATOM    610  C   TYR A  40       8.277  -0.482 -15.956  1.00 93.34           C  
ATOM    611  CB  TYR A  40       6.417   0.135 -17.577  1.00 93.34           C  
ATOM    612  HB2 TYR A  40       5.601   0.846 -17.702  1.00 93.34           H  
ATOM    613  HB3 TYR A  40       5.955  -0.827 -17.360  1.00 93.34           H  
ATOM    614  O   TYR A  40       9.486  -0.249 -15.992  1.00 93.34           O  
ATOM    615  CG  TYR A  40       7.159   0.018 -18.895  1.00 93.34           C  
ATOM    616  CD1 TYR A  40       7.071   1.061 -19.837  1.00 93.34           C  
ATOM    617  HD1 TYR A  40       6.500   1.948 -19.604  1.00 93.34           H  
ATOM    618  CD2 TYR A  40       7.884  -1.150 -19.205  1.00 93.34           C  
ATOM    619  HD2 TYR A  40       7.948  -1.960 -18.494  1.00 93.34           H  
ATOM    620  CE1 TYR A  40       7.667   0.921 -21.103  1.00 93.34           C  
ATOM    621  HE1 TYR A  40       7.553   1.687 -21.855  1.00 93.34           H  
ATOM    622  CE2 TYR A  40       8.502  -1.281 -20.463  1.00 93.34           C  
ATOM    623  HE2 TYR A  40       9.049  -2.176 -20.722  1.00 93.34           H  
ATOM    624  OH  TYR A  40       8.847  -0.442 -22.677  1.00 93.34           O  
ATOM    625  HH  TYR A  40       8.546   0.235 -23.288  1.00 93.34           H  
ATOM    626  CZ  TYR A  40       8.370  -0.258 -21.422  1.00 93.34           C  
ATOM    627  N   SER A  41       7.798  -1.640 -15.512  1.00 95.84           N  
ATOM    628  H   SER A  41       6.807  -1.822 -15.583  1.00 95.84           H  
ATOM    629  CA  SER A  41       8.664  -2.798 -15.264  1.00 95.84           C  
ATOM    630  HA  SER A  41       9.708  -2.509 -15.386  1.00 95.84           H  
ATOM    631  C   SER A  41       8.385  -3.892 -16.284  1.00 95.84           C  
ATOM    632  CB  SER A  41       8.499  -3.311 -13.836  1.00 95.84           C  
ATOM    633  HB2 SER A  41       9.244  -4.078 -13.625  1.00 95.84           H  
ATOM    634  HB3 SER A  41       7.501  -3.739 -13.737  1.00 95.84           H  
ATOM    635  O   SER A  41       7.335  -3.898 -16.920  1.00 95.84           O  
ATOM    636  OG  SER A  41       8.657  -2.222 -12.943  1.00 95.84           O  
ATOM    637  HG  SER A  41       8.247  -1.477 -13.388  1.00 95.84           H  
ATOM    638  N   VAL A  42       9.325  -4.809 -16.448  1.00 95.23           N  
ATOM    639  H   VAL A  42      10.207  -4.699 -15.969  1.00 95.23           H  
ATOM    640  CA  VAL A  42       9.177  -5.983 -17.307  1.00 95.23           C  
ATOM    641  HA  VAL A  42       8.131  -6.073 -17.602  1.00 95.23           H  
ATOM    642  C   VAL A  42       9.519  -7.231 -16.515  1.00 95.23           C  
ATOM    643  CB  VAL A  42      10.004  -5.863 -18.600  1.00 95.23           C  
ATOM    644  HB  VAL A  42       9.876  -6.778 -19.179  1.00 95.23           H  
ATOM    645  O   VAL A  42      10.483  -7.224 -15.751  1.00 95.23           O  
ATOM    646  CG1 VAL A  42       9.481  -4.691 -19.429  1.00 95.23           C  
ATOM    647 HG11 VAL A  42      10.014  -4.653 -20.380  1.00 95.23           H  
ATOM    648 HG12 VAL A  42       9.635  -3.748 -18.904  1.00 95.23           H  
ATOM    649 HG13 VAL A  42       8.420  -4.833 -19.633  1.00 95.23           H  
ATOM    650  CG2 VAL A  42      11.501  -5.629 -18.381  1.00 95.23           C  
ATOM    651 HG21 VAL A  42      11.918  -6.451 -17.798  1.00 95.23           H  
ATOM    652 HG22 VAL A  42      12.013  -5.601 -19.343  1.00 95.23           H  
ATOM    653 HG23 VAL A  42      11.675  -4.688 -17.859  1.00 95.23           H  
ATOM    654  N   LEU A  43       8.719  -8.284 -16.657  1.00 95.06           N  
ATOM    655  H   LEU A  43       7.952  -8.222 -17.311  1.00 95.06           H  
ATOM    656  CA  LEU A  43       9.090  -9.606 -16.161  1.00 95.06           C  
ATOM    657  HA  LEU A  43       9.557  -9.500 -15.182  1.00 95.06           H  
ATOM    658  C   LEU A  43      10.114 -10.206 -17.123  1.00 95.06           C  
ATOM    659  CB  LEU A  43       7.834 -10.482 -16.029  1.00 95.06           C  
ATOM    660  HB2 LEU A  43       7.377 -10.559 -17.015  1.00 95.06           H  
ATOM    661  HB3 LEU A  43       7.126  -9.995 -15.359  1.00 95.06           H  
ATOM    662  O   LEU A  43       9.860 -10.264 -18.323  1.00 95.06           O  
ATOM    663  CG  LEU A  43       8.109 -11.911 -15.523  1.00 95.06           C  
ATOM    664  HG  LEU A  43       8.826 -12.405 -16.179  1.00 95.06           H  
ATOM    665  CD1 LEU A  43       8.654 -11.936 -14.093  1.00 95.06           C  
ATOM    666 HD11 LEU A  43       9.635 -11.462 -14.058  1.00 95.06           H  
ATOM    667 HD12 LEU A  43       7.966 -11.417 -13.425  1.00 95.06           H  
ATOM    668 HD13 LEU A  43       8.761 -12.969 -13.765  1.00 95.06           H  
ATOM    669  CD2 LEU A  43       6.814 -12.718 -15.544  1.00 95.06           C  
ATOM    670 HD21 LEU A  43       6.439 -12.765 -16.566  1.00 95.06           H  
ATOM    671 HD22 LEU A  43       6.063 -12.255 -14.904  1.00 95.06           H  
ATOM    672 HD23 LEU A  43       7.001 -13.738 -15.207  1.00 95.06           H  
ATOM    673  N   VAL A  44      11.257 -10.633 -16.590  1.00 93.70           N  
ATOM    674  H   VAL A  44      11.412 -10.491 -15.602  1.00 93.70           H  
ATOM    675  CA  VAL A  44      12.345 -11.242 -17.361  1.00 93.70           C  
ATOM    676  HA  VAL A  44      12.033 -11.348 -18.400  1.00 93.70           H  
ATOM    677  C   VAL A  44      12.631 -12.631 -16.812  1.00 93.70           C  
ATOM    678  CB  VAL A  44      13.611 -10.362 -17.346  1.00 93.70           C  
ATOM    679  HB  VAL A  44      13.947 -10.226 -16.318  1.00 93.70           H  
ATOM    680  O   VAL A  44      12.908 -12.795 -15.620  1.00 93.70           O  
ATOM    681  CG1 VAL A  44      14.757 -10.991 -18.152  1.00 93.70           C  
ATOM    682 HG11 VAL A  44      15.611 -10.315 -18.169  1.00 93.70           H  
ATOM    683 HG12 VAL A  44      15.076 -11.924 -17.687  1.00 93.70           H  
ATOM    684 HG13 VAL A  44      14.434 -11.185 -19.175  1.00 93.70           H  
ATOM    685  CG2 VAL A  44      13.315  -8.985 -17.946  1.00 93.70           C  
ATOM    686 HG21 VAL A  44      12.587  -8.473 -17.317  1.00 93.70           H  
ATOM    687 HG22 VAL A  44      14.226  -8.388 -17.979  1.00 93.70           H  
ATOM    688 HG23 VAL A  44      12.914  -9.092 -18.954  1.00 93.70           H  
ATOM    689  N   ILE A  45      12.591 -13.620 -17.705  1.00 92.98           N  
ATOM    690  H   ILE A  45      12.317 -13.397 -18.651  1.00 92.98           H  
ATOM    691  CA  ILE A  45      13.070 -14.981 -17.464  1.00 92.98           C  
ATOM    692  HA  ILE A  45      13.363 -15.074 -16.419  1.00 92.98           H  
ATOM    693  C   ILE A  45      14.312 -15.178 -18.330  1.00 92.98           C  
ATOM    694  CB  ILE A  45      11.964 -16.027 -17.721  1.00 92.98           C  
ATOM    695  HB  ILE A  45      11.605 -15.925 -18.746  1.00 92.98           H  
ATOM    696  O   ILE A  45      14.248 -15.141 -19.558  1.00 92.98           O  
ATOM    697  CG1 ILE A  45      10.789 -15.783 -16.744  1.00 92.98           C  
ATOM    698 HG12 ILE A  45      10.457 -14.748 -16.818  1.00 92.98           H  
ATOM    699 HG13 ILE A  45      11.145 -15.948 -15.726  1.00 92.98           H  
ATOM    700  CG2 ILE A  45      12.538 -17.445 -17.527  1.00 92.98           C  
ATOM    701 HG21 ILE A  45      11.777 -18.191 -17.756  1.00 92.98           H  
ATOM    702 HG22 ILE A  45      12.887 -17.577 -16.503  1.00 92.98           H  
ATOM    703 HG23 ILE A  45      13.361 -17.618 -18.221  1.00 92.98           H  
ATOM    704  CD1 ILE A  45       9.552 -16.657 -16.975  1.00 92.98           C  
ATOM    705 HD11 ILE A  45       9.792 -17.715 -16.877  1.00 92.98           H  
ATOM    706 HD12 ILE A  45       9.139 -16.458 -17.964  1.00 92.98           H  
ATOM    707 HD13 ILE A  45       8.796 -16.406 -16.231  1.00 92.98           H  
ATOM    708  N   ALA A  46      15.463 -15.322 -17.680  1.00 93.48           N  
ATOM    709  H   ALA A  46      15.440 -15.383 -16.673  1.00 93.48           H  
ATOM    710  CA  ALA A  46      16.757 -15.381 -18.354  1.00 93.48           C  
ATOM    711  HA  ALA A  46      16.660 -15.930 -19.291  1.00 93.48           H  
ATOM    712  C   ALA A  46      17.792 -16.100 -17.484  1.00 93.48           C  
ATOM    713  CB  ALA A  46      17.195 -13.941 -18.670  1.00 93.48           C  
ATOM    714  HB1 ALA A  46      18.130 -13.941 -19.230  1.00 93.48           H  
ATOM    715  HB2 ALA A  46      16.436 -13.453 -19.282  1.00 93.48           H  
ATOM    716  HB3 ALA A  46      17.318 -13.379 -17.745  1.00 93.48           H  
ATOM    717  O   ALA A  46      17.492 -16.605 -16.397  1.00 93.48           O  
ATOM    718  N   LYS A  47      19.043 -16.126 -17.939  1.00 93.07           N  
ATOM    719  H   LYS A  47      19.224 -15.735 -18.853  1.00 93.07           H  
ATOM    720  CA  LYS A  47      20.198 -16.468 -17.112  1.00 93.07           C  
ATOM    721  HA  LYS A  47      19.837 -16.769 -16.128  1.00 93.07           H  
ATOM    722  C   LYS A  47      21.087 -15.250 -16.895  1.00 93.07           C  
ATOM    723  CB  LYS A  47      20.970 -17.638 -17.718  1.00 93.07           C  
ATOM    724  HB2 LYS A  47      21.389 -17.350 -18.682  1.00 93.07           H  
ATOM    725  HB3 LYS A  47      21.780 -17.854 -17.021  1.00 93.07           H  
ATOM    726  O   LYS A  47      21.176 -14.385 -17.753  1.00 93.07           O  
ATOM    727  CG  LYS A  47      20.107 -18.897 -17.880  1.00 93.07           C  
ATOM    728  HG2 LYS A  47      19.562 -19.081 -16.955  1.00 93.07           H  
ATOM    729  HG3 LYS A  47      19.390 -18.745 -18.687  1.00 93.07           H  
ATOM    730  CD  LYS A  47      20.970 -20.124 -18.194  1.00 93.07           C  
ATOM    731  HD2 LYS A  47      21.516 -19.957 -19.123  1.00 93.07           H  
ATOM    732  HD3 LYS A  47      21.670 -20.279 -17.374  1.00 93.07           H  
ATOM    733  CE  LYS A  47      20.077 -21.360 -18.320  1.00 93.07           C  
ATOM    734  HE2 LYS A  47      19.404 -21.221 -19.167  1.00 93.07           H  
ATOM    735  HE3 LYS A  47      19.458 -21.424 -17.425  1.00 93.07           H  
ATOM    736  NZ  LYS A  47      20.877 -22.601 -18.478  1.00 93.07           N  
ATOM    737  HZ1 LYS A  47      20.261 -23.401 -18.512  1.00 93.07           H  
ATOM    738  HZ2 LYS A  47      21.491 -22.719 -17.685  1.00 93.07           H  
ATOM    739  HZ3 LYS A  47      21.428 -22.571 -19.324  1.00 93.07           H  
ATOM    740  N   ILE A  48      21.766 -15.192 -15.758  1.00 92.62           N  
ATOM    741  H   ILE A  48      21.602 -15.909 -15.066  1.00 92.62           H  
ATOM    742  CA  ILE A  48      22.725 -14.128 -15.445  1.00 92.62           C  
ATOM    743  HA  ILE A  48      23.103 -13.718 -16.382  1.00 92.62           H  
ATOM    744  C   ILE A  48      23.921 -14.710 -14.697  1.00 92.62           C  
ATOM    745  CB  ILE A  48      22.024 -12.973 -14.693  1.00 92.62           C  
ATOM    746  HB  ILE A  48      21.183 -12.656 -15.310  1.00 92.62           H  
ATOM    747  O   ILE A  48      23.785 -15.657 -13.912  1.00 92.62           O  
ATOM    748  CG1 ILE A  48      22.950 -11.751 -14.526  1.00 92.62           C  
ATOM    749 HG12 ILE A  48      23.427 -11.539 -15.483  1.00 92.62           H  
ATOM    750 HG13 ILE A  48      23.732 -11.972 -13.799  1.00 92.62           H  
ATOM    751  CG2 ILE A  48      21.461 -13.445 -13.344  1.00 92.62           C  
ATOM    752 HG21 ILE A  48      20.878 -12.640 -12.898  1.00 92.62           H  
ATOM    753 HG22 ILE A  48      22.270 -13.759 -12.685  1.00 92.62           H  
ATOM    754 HG23 ILE A  48      20.795 -14.291 -13.516  1.00 92.62           H  
ATOM    755  CD1 ILE A  48      22.215 -10.479 -14.084  1.00 92.62           C  
ATOM    756 HD11 ILE A  48      22.903  -9.635 -14.124  1.00 92.62           H  
ATOM    757 HD12 ILE A  48      21.847 -10.581 -13.062  1.00 92.62           H  
ATOM    758 HD13 ILE A  48      21.380 -10.278 -14.755  1.00 92.62           H  
ATOM    759  N   GLU A  49      25.104 -14.156 -14.942  1.00 91.59           N  
ATOM    760  H   GLU A  49      25.166 -13.398 -15.606  1.00 91.59           H  
ATOM    761  CA  GLU A  49      26.301 -14.489 -14.177  1.00 91.59           C  
ATOM    762  HA  GLU A  49      26.370 -15.572 -14.068  1.00 91.59           H  
ATOM    763  C   GLU A  49      26.212 -13.859 -12.780  1.00 91.59           C  
ATOM    764  CB  GLU A  49      27.563 -14.017 -14.907  1.00 91.59           C  
ATOM    765  HB2 GLU A  49      27.505 -12.941 -15.071  1.00 91.59           H  
ATOM    766  HB3 GLU A  49      28.417 -14.226 -14.262  1.00 91.59           H  
ATOM    767  O   GLU A  49      26.120 -12.640 -12.633  1.00 91.59           O  
ATOM    768  CG  GLU A  49      27.772 -14.730 -16.252  1.00 91.59           C  
ATOM    769  HG2 GLU A  49      26.975 -14.440 -16.937  1.00 91.59           H  
ATOM    770  HG3 GLU A  49      27.699 -15.805 -16.087  1.00 91.59           H  
ATOM    771  CD  GLU A  49      29.134 -14.400 -16.886  1.00 91.59           C  
ATOM    772  OE1 GLU A  49      29.543 -15.172 -17.778  1.00 91.59           O  
ATOM    773  OE2 GLU A  49      29.787 -13.418 -16.447  1.00 91.59           O  
ATOM    774  N   LYS A  50      26.227 -14.684 -11.724  1.00 83.98           N  
ATOM    775  H   LYS A  50      26.268 -15.677 -11.901  1.00 83.98           H  
ATOM    776  CA  LYS A  50      26.186 -14.203 -10.330  1.00 83.98           C  
ATOM    777  HA  LYS A  50      26.341 -13.125 -10.346  1.00 83.98           H  
ATOM    778  C   LYS A  50      27.340 -14.764  -9.497  1.00 83.98           C  
ATOM    779  CB  LYS A  50      24.797 -14.459  -9.695  1.00 83.98           C  
ATOM    780  HB2 LYS A  50      24.900 -14.474  -8.610  1.00 83.98           H  
ATOM    781  HB3 LYS A  50      24.421 -15.428 -10.021  1.00 83.98           H  
ATOM    782  O   LYS A  50      27.660 -15.952  -9.550  1.00 83.98           O  
ATOM    783  CG  LYS A  50      23.786 -13.352 -10.060  1.00 83.98           C  
ATOM    784  HG2 LYS A  50      24.181 -12.399  -9.708  1.00 83.98           H  
ATOM    785  HG3 LYS A  50      23.715 -13.295 -11.146  1.00 83.98           H  
ATOM    786  CD  LYS A  50      22.369 -13.535  -9.466  1.00 83.98           C  
ATOM    787  HD2 LYS A  50      21.945 -14.466  -9.841  1.00 83.98           H  
ATOM    788  HD3 LYS A  50      22.428 -13.568  -8.378  1.00 83.98           H  
ATOM    789  CE  LYS A  50      21.478 -12.348  -9.903  1.00 83.98           C  
ATOM    790  HE2 LYS A  50      21.545 -12.267 -10.988  1.00 83.98           H  
ATOM    791  HE3 LYS A  50      21.898 -11.424  -9.504  1.00 83.98           H  
ATOM    792  NZ  LYS A  50      20.036 -12.453  -9.521  1.00 83.98           N  
ATOM    793  HZ1 LYS A  50      19.884 -12.390  -8.525  1.00 83.98           H  
ATOM    794  HZ2 LYS A  50      19.509 -11.705  -9.950  1.00 83.98           H  
ATOM    795  HZ3 LYS A  50      19.613 -13.290  -9.896  1.00 83.98           H  
ATOM    796  N   GLY A  51      27.890 -13.905  -8.637  1.00 81.71           N  
ATOM    797  H   GLY A  51      27.616 -12.937  -8.722  1.00 81.71           H  
ATOM    798  CA  GLY A  51      28.953 -14.235  -7.683  1.00 81.71           C  
ATOM    799  HA2 GLY A  51      28.798 -15.244  -7.300  1.00 81.71           H  
ATOM    800  HA3 GLY A  51      28.896 -13.543  -6.844  1.00 81.71           H  
ATOM    801  C   GLY A  51      30.366 -14.158  -8.270  1.00 81.71           C  
ATOM    802  O   GLY A  51      30.551 -13.953  -9.465  1.00 81.71           O  
ATOM    803  N   LYS A  52      31.380 -14.347  -7.412  1.00 82.61           N  
ATOM    804  H   LYS A  52      31.158 -14.493  -6.437  1.00 82.61           H  
ATOM    805  CA  LYS A  52      32.803 -14.235  -7.794  1.00 82.61           C  
ATOM    806  HA  LYS A  52      32.989 -13.238  -8.193  1.00 82.61           H  
ATOM    807  C   LYS A  52      33.213 -15.199  -8.912  1.00 82.61           C  
ATOM    808  CB  LYS A  52      33.713 -14.462  -6.573  1.00 82.61           C  
ATOM    809  HB2 LYS A  52      34.743 -14.503  -6.929  1.00 82.61           H  
ATOM    810  HB3 LYS A  52      33.480 -15.423  -6.115  1.00 82.61           H  
ATOM    811  O   LYS A  52      34.037 -14.851  -9.742  1.00 82.61           O  
ATOM    812  CG  LYS A  52      33.621 -13.350  -5.515  1.00 82.61           C  
ATOM    813  HG2 LYS A  52      33.777 -12.385  -5.996  1.00 82.61           H  
ATOM    814  HG3 LYS A  52      32.634 -13.363  -5.054  1.00 82.61           H  
ATOM    815  CD  LYS A  52      34.697 -13.549  -4.432  1.00 82.61           C  
ATOM    816  HD2 LYS A  52      34.542 -14.511  -3.943  1.00 82.61           H  
ATOM    817  HD3 LYS A  52      35.677 -13.551  -4.908  1.00 82.61           H  
ATOM    818  CE  LYS A  52      34.649 -12.426  -3.385  1.00 82.61           C  
ATOM    819  HE2 LYS A  52      34.737 -11.469  -3.900  1.00 82.61           H  
ATOM    820  HE3 LYS A  52      33.679 -12.448  -2.887  1.00 82.61           H  
ATOM    821  NZ  LYS A  52      35.741 -12.556  -2.381  1.00 82.61           N  
ATOM    822  HZ1 LYS A  52      35.699 -11.805  -1.706  1.00 82.61           H  
ATOM    823  HZ2 LYS A  52      36.646 -12.510  -2.826  1.00 82.61           H  
ATOM    824  HZ3 LYS A  52      35.681 -13.430  -1.879  1.00 82.61           H  
ATOM    825  N   SER A  53      32.621 -16.392  -8.943  1.00 84.87           N  
ATOM    826  H   SER A  53      31.923 -16.604  -8.244  1.00 84.87           H  
ATOM    827  CA  SER A  53      32.882 -17.417  -9.959  1.00 84.87           C  
ATOM    828  HA  SER A  53      33.926 -17.349 -10.262  1.00 84.87           H  
ATOM    829  C   SER A  53      32.068 -17.243 -11.244  1.00 84.87           C  
ATOM    830  CB  SER A  53      32.675 -18.811  -9.352  1.00 84.87           C  
ATOM    831  HB2 SER A  53      33.498 -19.005  -8.664  1.00 84.87           H  
ATOM    832  HB3 SER A  53      32.703 -19.573 -10.131  1.00 84.87           H  
ATOM    833  O   SER A  53      32.118 -18.128 -12.091  1.00 84.87           O  
ATOM    834  OG  SER A  53      31.452 -18.894  -8.629  1.00 84.87           O  
ATOM    835  HG  SER A  53      31.644 -19.364  -7.814  1.00 84.87           H  
ATOM    836  N   LYS A  54      31.293 -16.151 -11.378  1.00 84.93           N  
ATOM    837  H   LYS A  54      31.341 -15.439 -10.663  1.00 84.93           H  
ATOM    838  CA  LYS A  54      30.457 -15.851 -12.554  1.00 84.93           C  
ATOM    839  HA  LYS A  54      29.755 -15.063 -12.283  1.00 84.93           H  
ATOM    840  C   LYS A  54      29.583 -17.028 -13.006  1.00 84.93           C  
ATOM    841  CB  LYS A  54      31.330 -15.303 -13.693  1.00 84.93           C  
ATOM    842  HB2 LYS A  54      32.109 -16.024 -13.941  1.00 84.93           H  
ATOM    843  HB3 LYS A  54      30.706 -15.171 -14.577  1.00 84.93           H  
ATOM    844  O   LYS A  54      29.338 -17.238 -14.187  1.00 84.93           O  
ATOM    845  CG  LYS A  54      31.965 -13.947 -13.359  1.00 84.93           C  
ATOM    846  HG2 LYS A  54      32.660 -14.043 -12.524  1.00 84.93           H  
ATOM    847  HG3 LYS A  54      31.178 -13.239 -13.099  1.00 84.93           H  
ATOM    848  CD  LYS A  54      32.711 -13.449 -14.600  1.00 84.93           C  
ATOM    849  HD2 LYS A  54      33.581 -14.080 -14.781  1.00 84.93           H  
ATOM    850  HD3 LYS A  54      32.048 -13.536 -15.460  1.00 84.93           H  
ATOM    851  CE  LYS A  54      33.144 -11.990 -14.461  1.00 84.93           C  
ATOM    852  HE2 LYS A  54      33.998 -11.926 -13.787  1.00 84.93           H  
ATOM    853  HE3 LYS A  54      32.313 -11.428 -14.034  1.00 84.93           H  
ATOM    854  NZ  LYS A  54      33.468 -11.446 -15.801  1.00 84.93           N  
ATOM    855  HZ1 LYS A  54      32.660 -11.553 -16.397  1.00 84.93           H  
ATOM    856  HZ2 LYS A  54      34.219 -11.965 -16.232  1.00 84.93           H  
ATOM    857  HZ3 LYS A  54      33.707 -10.465 -15.764  1.00 84.93           H  
ATOM    858  N   LYS A  55      29.090 -17.827 -12.054  1.00 88.98           N  
ATOM    859  H   LYS A  55      29.277 -17.586 -11.091  1.00 88.98           H  
ATOM    860  CA  LYS A  55      28.253 -18.984 -12.383  1.00 88.98           C  
ATOM    861  HA  LYS A  55      28.766 -19.549 -13.162  1.00 88.98           H  
ATOM    862  C   LYS A  55      26.932 -18.510 -12.973  1.00 88.98           C  
ATOM    863  CB  LYS A  55      28.042 -19.902 -11.174  1.00 88.98           C  
ATOM    864  HB2 LYS A  55      27.735 -19.308 -10.313  1.00 88.98           H  
ATOM    865  HB3 LYS A  55      27.248 -20.611 -11.409  1.00 88.98           H  
ATOM    866  O   LYS A  55      26.250 -17.666 -12.386  1.00 88.98           O  
ATOM    867  CG  LYS A  55      29.318 -20.690 -10.849  1.00 88.98           C  
ATOM    868  HG2 LYS A  55      30.116 -19.994 -10.588  1.00 88.98           H  
ATOM    869  HG3 LYS A  55      29.624 -21.250 -11.732  1.00 88.98           H  
ATOM    870  CD  LYS A  55      29.088 -21.673  -9.692  1.00 88.98           C  
ATOM    871  HD2 LYS A  55      28.783 -21.122  -8.802  1.00 88.98           H  
ATOM    872  HD3 LYS A  55      28.301 -22.372  -9.975  1.00 88.98           H  
ATOM    873  CE  LYS A  55      30.384 -22.445  -9.406  1.00 88.98           C  
ATOM    874  HE2 LYS A  55      31.143 -21.740  -9.066  1.00 88.98           H  
ATOM    875  HE3 LYS A  55      30.739 -22.872 -10.344  1.00 88.98           H  
ATOM    876  NZ  LYS A  55      30.192 -23.532  -8.407  1.00 88.98           N  
ATOM    877  HZ1 LYS A  55      29.523 -24.209  -8.744  1.00 88.98           H  
ATOM    878  HZ2 LYS A  55      31.060 -24.029  -8.265  1.00 88.98           H  
ATOM    879  HZ3 LYS A  55      29.881 -23.175  -7.515  1.00 88.98           H  
ATOM    880  N   LEU A  56      26.571 -19.103 -14.104  1.00 92.01           N  
ATOM    881  H   LEU A  56      27.235 -19.720 -14.550  1.00 92.01           H  
ATOM    882  CA  LEU A  56      25.338 -18.812 -14.814  1.00 92.01           C  
ATOM    883  HA  LEU A  56      25.239 -17.729 -14.877  1.00 92.01           H  
ATOM    884  C   LEU A  56      24.139 -19.378 -14.036  1.00 92.01           C  
ATOM    885  CB  LEU A  56      25.482 -19.395 -16.233  1.00 92.01           C  
ATOM    886  HB2 LEU A  56      26.460 -19.128 -16.633  1.00 92.01           H  
ATOM    887  HB3 LEU A  56      25.430 -20.482 -16.176  1.00 92.01           H  
ATOM    888  O   LEU A  56      24.042 -20.590 -13.832  1.00 92.01           O  
ATOM    889  CG  LEU A  56      24.419 -18.888 -17.211  1.00 92.01           C  
ATOM    890  HG  LEU A  56      23.445 -19.070 -16.757  1.00 92.01           H  
ATOM    891  CD1 LEU A  56      24.585 -17.399 -17.518  1.00 92.01           C  
ATOM    892 HD11 LEU A  56      24.398 -16.793 -16.631  1.00 92.01           H  
ATOM    893 HD12 LEU A  56      23.881 -17.088 -18.290  1.00 92.01           H  
ATOM    894 HD13 LEU A  56      25.595 -17.197 -17.874  1.00 92.01           H  
ATOM    895  CD2 LEU A  56      24.485 -19.659 -18.529  1.00 92.01           C  
ATOM    896 HD21 LEU A  56      25.476 -19.538 -18.967  1.00 92.01           H  
ATOM    897 HD22 LEU A  56      23.752 -19.261 -19.231  1.00 92.01           H  
ATOM    898 HD23 LEU A  56      24.301 -20.719 -18.352  1.00 92.01           H  
ATOM    899  N   LYS A  57      23.227 -18.510 -13.592  1.00 92.53           N  
ATOM    900  H   LYS A  57      23.384 -17.527 -13.763  1.00 92.53           H  
ATOM    901  CA  LYS A  57      22.020 -18.896 -12.843  1.00 92.53           C  
ATOM    902  HA  LYS A  57      21.968 -19.982 -12.766  1.00 92.53           H  
ATOM    903  C   LYS A  57      20.766 -18.435 -13.564  1.00 92.53           C  
ATOM    904  CB  LYS A  57      22.051 -18.309 -11.425  1.00 92.53           C  
ATOM    905  HB2 LYS A  57      21.091 -18.514 -10.952  1.00 92.53           H  
ATOM    906  HB3 LYS A  57      22.181 -17.228 -11.480  1.00 92.53           H  
ATOM    907  O   LYS A  57      20.723 -17.303 -14.035  1.00 92.53           O  
ATOM    908  CG  LYS A  57      23.167 -18.920 -10.568  1.00 92.53           C  
ATOM    909  HG2 LYS A  57      24.137 -18.590 -10.938  1.00 92.53           H  
ATOM    910  HG3 LYS A  57      23.114 -20.007 -10.631  1.00 92.53           H  
ATOM    911  CD  LYS A  57      23.005 -18.496  -9.104  1.00 92.53           C  
ATOM    912  HD2 LYS A  57      23.065 -17.410  -9.033  1.00 92.53           H  
ATOM    913  HD3 LYS A  57      22.030 -18.828  -8.749  1.00 92.53           H  
ATOM    914  CE  LYS A  57      24.108 -19.137  -8.254  1.00 92.53           C  
ATOM    915  HE2 LYS A  57      25.068 -18.728  -8.569  1.00 92.53           H  
ATOM    916  HE3 LYS A  57      24.116 -20.208  -8.459  1.00 92.53           H  
ATOM    917  NZ  LYS A  57      23.882 -18.901  -6.805  1.00 92.53           N  
ATOM    918  HZ1 LYS A  57      22.995 -19.296  -6.525  1.00 92.53           H  
ATOM    919  HZ2 LYS A  57      23.872 -17.912  -6.601  1.00 92.53           H  
ATOM    920  HZ3 LYS A  57      24.604 -19.343  -6.254  1.00 92.53           H  
ATOM    921  N   SER A  58      19.748 -19.290 -13.598  1.00 92.35           N  
ATOM    922  H   SER A  58      19.856 -20.215 -13.207  1.00 92.35           H  
ATOM    923  CA  SER A  58      18.412 -18.899 -14.049  1.00 92.35           C  
ATOM    924  HA  SER A  58      18.493 -18.432 -15.030  1.00 92.35           H  
ATOM    925  C   SER A  58      17.805 -17.884 -13.082  1.00 92.35           C  
ATOM    926  CB  SER A  58      17.485 -20.109 -14.184  1.00 92.35           C  
ATOM    927  HB2 SER A  58      16.526 -19.777 -14.580  1.00 92.35           H  
ATOM    928  HB3 SER A  58      17.323 -20.557 -13.204  1.00 92.35           H  
ATOM    929  O   SER A  58      17.942 -18.017 -11.862  1.00 92.35           O  
ATOM    930  OG  SER A  58      18.044 -21.076 -15.060  1.00 92.35           O  
ATOM    931  HG  SER A  58      17.348 -21.713 -15.238  1.00 92.35           H  
ATOM    932  N   VAL A  59      17.143 -16.875 -13.632  1.00 92.24           N  
ATOM    933  H   VAL A  59      17.082 -16.826 -14.638  1.00 92.24           H  
ATOM    934  CA  VAL A  59      16.454 -15.819 -12.894  1.00 92.24           C  
ATOM    935  HA  VAL A  59      16.312 -16.148 -11.865  1.00 92.24           H  
ATOM    936  C   VAL A  59      15.068 -15.592 -13.478  1.00 92.24           C  
ATOM    937  CB  VAL A  59      17.251 -14.500 -12.860  1.00 92.24           C  
ATOM    938  HB  VAL A  59      16.624 -13.742 -12.391  1.00 92.24           H  
ATOM    939  O   VAL A  59      14.860 -15.714 -14.683  1.00 92.24           O  
ATOM    940  CG1 VAL A  59      18.496 -14.664 -11.979  1.00 92.24           C  
ATOM    941 HG11 VAL A  59      19.168 -15.401 -12.418  1.00 92.24           H  
ATOM    942 HG12 VAL A  59      18.994 -13.697 -11.904  1.00 92.24           H  
ATOM    943 HG13 VAL A  59      18.193 -15.000 -10.987  1.00 92.24           H  
ATOM    944  CG2 VAL A  59      17.674 -13.976 -14.239  1.00 92.24           C  
ATOM    945 HG21 VAL A  59      18.166 -13.009 -14.128  1.00 92.24           H  
ATOM    946 HG22 VAL A  59      18.360 -14.671 -14.722  1.00 92.24           H  
ATOM    947 HG23 VAL A  59      16.797 -13.837 -14.871  1.00 92.24           H  
ATOM    948  N   LYS A  60      14.141 -15.256 -12.585  1.00 93.36           N  
ATOM    949  H   LYS A  60      14.423 -15.210 -11.617  1.00 93.36           H  
ATOM    950  CA  LYS A  60      12.802 -14.748 -12.864  1.00 93.36           C  
ATOM    951  HA  LYS A  60      12.705 -14.479 -13.915  1.00 93.36           H  
ATOM    952  C   LYS A  60      12.668 -13.499 -12.006  1.00 93.36           C  
ATOM    953  CB  LYS A  60      11.776 -15.841 -12.520  1.00 93.36           C  
ATOM    954  HB2 LYS A  60      11.979 -16.709 -13.148  1.00 93.36           H  
ATOM    955  HB3 LYS A  60      11.896 -16.137 -11.478  1.00 93.36           H  
ATOM    956  O   LYS A  60      12.673 -13.609 -10.781  1.00 93.36           O  
ATOM    957  CG  LYS A  60      10.323 -15.402 -12.747  1.00 93.36           C  
ATOM    958  HG2 LYS A  60      10.087 -14.562 -12.094  1.00 93.36           H  
ATOM    959  HG3 LYS A  60      10.194 -15.089 -13.784  1.00 93.36           H  
ATOM    960  CD  LYS A  60       9.369 -16.564 -12.438  1.00 93.36           C  
ATOM    961  HD2 LYS A  60       9.625 -17.424 -13.057  1.00 93.36           H  
ATOM    962  HD3 LYS A  60       9.465 -16.840 -11.388  1.00 93.36           H  
ATOM    963  CE  LYS A  60       7.922 -16.155 -12.721  1.00 93.36           C  
ATOM    964  HE2 LYS A  60       7.706 -15.252 -12.151  1.00 93.36           H  
ATOM    965  HE3 LYS A  60       7.805 -15.919 -13.778  1.00 93.36           H  
ATOM    966  NZ  LYS A  60       6.959 -17.212 -12.323  1.00 93.36           N  
ATOM    967  HZ1 LYS A  60       6.928 -18.003 -12.950  1.00 93.36           H  
ATOM    968  HZ2 LYS A  60       6.042 -16.801 -12.225  1.00 93.36           H  
ATOM    969  HZ3 LYS A  60       7.142 -17.562 -11.393  1.00 93.36           H  
ATOM    970  N   GLU A  61      12.682 -12.322 -12.614  1.00 93.82           N  
ATOM    971  H   GLU A  61      12.723 -12.285 -13.622  1.00 93.82           H  
ATOM    972  CA  GLU A  61      12.703 -11.058 -11.869  1.00 93.82           C  
ATOM    973  HA  GLU A  61      12.114 -11.196 -10.962  1.00 93.82           H  
ATOM    974  C   GLU A  61      12.028  -9.924 -12.637  1.00 93.82           C  
ATOM    975  CB  GLU A  61      14.138 -10.697 -11.417  1.00 93.82           C  
ATOM    976  HB2 GLU A  61      14.100  -9.780 -10.831  1.00 93.82           H  
ATOM    977  HB3 GLU A  61      14.481 -11.491 -10.754  1.00 93.82           H  
ATOM    978  O   GLU A  61      11.850  -9.989 -13.853  1.00 93.82           O  
ATOM    979  CG  GLU A  61      15.174 -10.519 -12.540  1.00 93.82           C  
ATOM    980  HG2 GLU A  61      14.878  -9.670 -13.156  1.00 93.82           H  
ATOM    981  HG3 GLU A  61      15.173 -11.408 -13.171  1.00 93.82           H  
ATOM    982  CD  GLU A  61      16.611 -10.305 -12.010  1.00 93.82           C  
ATOM    983  OE1 GLU A  61      17.364  -9.556 -12.667  1.00 93.82           O  
ATOM    984  OE2 GLU A  61      17.020 -10.932 -10.993  1.00 93.82           O  
ATOM    985  N   LEU A  62      11.628  -8.885 -11.905  1.00 95.67           N  
ATOM    986  H   LEU A  62      11.853  -8.867 -10.920  1.00 95.67           H  
ATOM    987  CA  LEU A  62      11.133  -7.653 -12.499  1.00 95.67           C  
ATOM    988  HA  LEU A  62      10.681  -7.883 -13.464  1.00 95.67           H  
ATOM    989  C   LEU A  62      12.304  -6.704 -12.745  1.00 95.67           C  
ATOM    990  CB  LEU A  62      10.060  -7.008 -11.609  1.00 95.67           C  
ATOM    991  HB2 LEU A  62       9.746  -6.078 -12.084  1.00 95.67           H  
ATOM    992  HB3 LEU A  62      10.507  -6.762 -10.646  1.00 95.67           H  
ATOM    993  O   LEU A  62      13.089  -6.432 -11.837  1.00 95.67           O  
ATOM    994  CG  LEU A  62       8.813  -7.876 -11.366  1.00 95.67           C  
ATOM    995  HG  LEU A  62       9.087  -8.752 -10.779  1.00 95.67           H  
ATOM    996  CD1 LEU A  62       7.785  -7.072 -10.579  1.00 95.67           C  
ATOM    997 HD11 LEU A  62       8.250  -6.646  -9.690  1.00 95.67           H  
ATOM    998 HD12 LEU A  62       6.966  -7.725 -10.276  1.00 95.67           H  
ATOM    999 HD13 LEU A  62       7.393  -6.272 -11.207  1.00 95.67           H  
ATOM   1000  CD2 LEU A  62       8.159  -8.322 -12.671  1.00 95.67           C  
ATOM   1001 HD21 LEU A  62       7.177  -8.752 -12.474  1.00 95.67           H  
ATOM   1002 HD22 LEU A  62       8.776  -9.091 -13.136  1.00 95.67           H  
ATOM   1003 HD23 LEU A  62       8.067  -7.475 -13.351  1.00 95.67           H  
ATOM   1004  N   VAL A  63      12.381  -6.154 -13.951  1.00 95.24           N  
ATOM   1005  H   VAL A  63      11.741  -6.485 -14.658  1.00 95.24           H  
ATOM   1006  CA  VAL A  63      13.378  -5.154 -14.341  1.00 95.24           C  
ATOM   1007  HA  VAL A  63      14.083  -5.012 -13.522  1.00 95.24           H  
ATOM   1008  C   VAL A  63      12.670  -3.835 -14.602  1.00 95.24           C  
ATOM   1009  CB  VAL A  63      14.192  -5.620 -15.562  1.00 95.24           C  
ATOM   1010  HB  VAL A  63      13.531  -5.724 -16.423  1.00 95.24           H  
ATOM   1011  O   VAL A  63      11.717  -3.772 -15.373  1.00 95.24           O  
ATOM   1012  CG1 VAL A  63      15.291  -4.609 -15.918  1.00 95.24           C  
ATOM   1013 HG11 VAL A  63      15.968  -4.481 -15.074  1.00 95.24           H  
ATOM   1014 HG12 VAL A  63      15.856  -4.982 -16.772  1.00 95.24           H  
ATOM   1015 HG13 VAL A  63      14.852  -3.650 -16.194  1.00 95.24           H  
ATOM   1016  CG2 VAL A  63      14.850  -6.975 -15.288  1.00 95.24           C  
ATOM   1017 HG21 VAL A  63      15.499  -7.253 -16.118  1.00 95.24           H  
ATOM   1018 HG22 VAL A  63      15.438  -6.931 -14.371  1.00 95.24           H  
ATOM   1019 HG23 VAL A  63      14.092  -7.751 -15.183  1.00 95.24           H  
ATOM   1020  N   GLY A  64      13.116  -2.764 -13.948  1.00 95.24           N  
ATOM   1021  H   GLY A  64      13.923  -2.869 -13.350  1.00 95.24           H  
ATOM   1022  CA  GLY A  64      12.606  -1.422 -14.211  1.00 95.24           C  
ATOM   1023  HA2 GLY A  64      11.518  -1.444 -14.281  1.00 95.24           H  
ATOM   1024  HA3 GLY A  64      12.887  -0.753 -13.398  1.00 95.24           H  
ATOM   1025  C   GLY A  64      13.190  -0.872 -15.508  1.00 95.24           C  
ATOM   1026  O   GLY A  64      14.411  -0.835 -15.657  1.00 95.24           O  
ATOM   1027  N   ILE A  65      12.326  -0.417 -16.413  1.00 94.91           N  
ATOM   1028  H   ILE A  65      11.336  -0.500 -16.228  1.00 94.91           H  
ATOM   1029  CA  ILE A  65      12.712   0.312 -17.623  1.00 94.91           C  
ATOM   1030  HA  ILE A  65      13.774   0.165 -17.818  1.00 94.91           H  
ATOM   1031  C   ILE A  65      12.487   1.796 -17.357  1.00 94.91           C  
ATOM   1032  CB  ILE A  65      11.931  -0.196 -18.855  1.00 94.91           C  
ATOM   1033  HB  ILE A  65      10.873   0.021 -18.705  1.00 94.91           H  
ATOM   1034  O   ILE A  65      11.360   2.242 -17.112  1.00 94.91           O  
ATOM   1035  CG1 ILE A  65      12.057  -1.725 -19.054  1.00 94.91           C  
ATOM   1036 HG12 ILE A  65      11.564  -2.232 -18.224  1.00 94.91           H  
ATOM   1037 HG13 ILE A  65      11.518  -2.005 -19.960  1.00 94.91           H  
ATOM   1038  CG2 ILE A  65      12.382   0.548 -20.124  1.00 94.91           C  
ATOM   1039 HG21 ILE A  65      11.863   0.141 -20.992  1.00 94.91           H  
ATOM   1040 HG22 ILE A  65      12.141   1.609 -20.051  1.00 94.91           H  
ATOM   1041 HG23 ILE A  65      13.456   0.439 -20.277  1.00 94.91           H  
ATOM   1042  CD1 ILE A  65      13.491  -2.264 -19.165  1.00 94.91           C  
ATOM   1043 HD11 ILE A  65      13.456  -3.341 -19.327  1.00 94.91           H  
ATOM   1044 HD12 ILE A  65      14.004  -1.806 -20.010  1.00 94.91           H  
ATOM   1045 HD13 ILE A  65      14.048  -2.071 -18.247  1.00 94.91           H  
ATOM   1046  N   THR A  66      13.565   2.571 -17.345  1.00 92.29           N  
ATOM   1047  H   THR A  66      14.466   2.155 -17.531  1.00 92.29           H  
ATOM   1048  CA  THR A  66      13.487   4.024 -17.148  1.00 92.29           C  
ATOM   1049  HA  THR A  66      12.795   4.235 -16.333  1.00 92.29           H  
ATOM   1050  C   THR A  66      12.922   4.723 -18.379  1.00 92.29           C  
ATOM   1051  CB  THR A  66      14.831   4.622 -16.735  1.00 92.29           C  
ATOM   1052  HB  THR A  66      14.697   5.686 -16.538  1.00 92.29           H  
ATOM   1053  O   THR A  66      12.934   4.173 -19.478  1.00 92.29           O  
ATOM   1054  CG2 THR A  66      15.413   3.958 -15.485  1.00 92.29           C  
ATOM   1055 HG21 THR A  66      16.426   4.325 -15.317  1.00 92.29           H  
ATOM   1056 HG22 THR A  66      14.793   4.200 -14.621  1.00 92.29           H  
ATOM   1057 HG23 THR A  66      15.463   2.875 -15.595  1.00 92.29           H  
ATOM   1058  OG1 THR A  66      15.747   4.485 -17.776  1.00 92.29           O  
ATOM   1059  HG1 THR A  66      16.022   3.565 -17.757  1.00 92.29           H  
ATOM   1060  N   ILE A  67      12.431   5.955 -18.224  1.00 89.23           N  
ATOM   1061  H   ILE A  67      12.386   6.359 -17.299  1.00 89.23           H  
ATOM   1062  CA  ILE A  67      11.939   6.723 -19.379  1.00 89.23           C  
ATOM   1063  HA  ILE A  67      11.161   6.136 -19.867  1.00 89.23           H  
ATOM   1064  C   ILE A  67      13.057   6.909 -20.423  1.00 89.23           C  
ATOM   1065  CB  ILE A  67      11.314   8.070 -18.947  1.00 89.23           C  
ATOM   1066  HB  ILE A  67      12.086   8.669 -18.463  1.00 89.23           H  
ATOM   1067  O   ILE A  67      12.781   6.833 -21.617  1.00 89.23           O  
ATOM   1068  CG1 ILE A  67      10.135   7.883 -17.963  1.00 89.23           C  
ATOM   1069 HG12 ILE A  67      10.428   7.216 -17.152  1.00 89.23           H  
ATOM   1070 HG13 ILE A  67       9.297   7.419 -18.483  1.00 89.23           H  
ATOM   1071  CG2 ILE A  67      10.788   8.806 -20.195  1.00 89.23           C  
ATOM   1072 HG21 ILE A  67      10.349   9.768 -19.930  1.00 89.23           H  
ATOM   1073 HG22 ILE A  67      11.593   8.999 -20.904  1.00 89.23           H  
ATOM   1074 HG23 ILE A  67      10.033   8.201 -20.696  1.00 89.23           H  
ATOM   1075  CD1 ILE A  67       9.652   9.191 -17.322  1.00 89.23           C  
ATOM   1076 HD11 ILE A  67       8.882   8.966 -16.584  1.00 89.23           H  
ATOM   1077 HD12 ILE A  67       9.218   9.859 -18.066  1.00 89.23           H  
ATOM   1078 HD13 ILE A  67      10.486   9.688 -16.829  1.00 89.23           H  
ATOM   1079  N   MET A  68      14.315   7.074 -19.991  1.00 87.36           N  
ATOM   1080  H   MET A  68      14.494   7.067 -18.997  1.00 87.36           H  
ATOM   1081  CA  MET A  68      15.461   7.192 -20.906  1.00 87.36           C  
ATOM   1082  HA  MET A  68      15.218   7.919 -21.681  1.00 87.36           H  
ATOM   1083  C   MET A  68      15.805   5.881 -21.627  1.00 87.36           C  
ATOM   1084  CB  MET A  68      16.704   7.689 -20.157  1.00 87.36           C  
ATOM   1085  HB2 MET A  68      17.518   7.749 -20.879  1.00 87.36           H  
ATOM   1086  HB3 MET A  68      16.986   6.975 -19.384  1.00 87.36           H  
ATOM   1087  O   MET A  68      16.283   5.912 -22.754  1.00 87.36           O  
ATOM   1088  CG  MET A  68      16.514   9.075 -19.531  1.00 87.36           C  
ATOM   1089  HG2 MET A  68      16.141   8.957 -18.514  1.00 87.36           H  
ATOM   1090  HG3 MET A  68      15.766   9.621 -20.105  1.00 87.36           H  
ATOM   1091  SD  MET A  68      18.015  10.096 -19.505  1.00 87.36           S  
ATOM   1092  CE  MET A  68      19.170   9.011 -18.624  1.00 87.36           C  
ATOM   1093  HE1 MET A  68      20.155   9.478 -18.605  1.00 87.36           H  
ATOM   1094  HE2 MET A  68      19.254   8.054 -19.140  1.00 87.36           H  
ATOM   1095  HE3 MET A  68      18.822   8.848 -17.605  1.00 87.36           H  
ATOM   1096  N   GLU A  69      15.553   4.736 -20.994  1.00 93.09           N  
ATOM   1097  H   GLU A  69      15.188   4.772 -20.054  1.00 93.09           H  
ATOM   1098  CA  GLU A  69      15.793   3.406 -21.572  1.00 93.09           C  
ATOM   1099  HA  GLU A  69      16.672   3.424 -22.215  1.00 93.09           H  
ATOM   1100  C   GLU A  69      14.622   2.903 -22.420  1.00 93.09           C  
ATOM   1101  CB  GLU A  69      16.027   2.417 -20.431  1.00 93.09           C  
ATOM   1102  HB2 GLU A  69      15.996   1.400 -20.822  1.00 93.09           H  
ATOM   1103  HB3 GLU A  69      15.193   2.523 -19.737  1.00 93.09           H  
ATOM   1104  O   GLU A  69      14.775   1.947 -23.173  1.00 93.09           O  
ATOM   1105  CG  GLU A  69      17.369   2.625 -19.706  1.00 93.09           C  
ATOM   1106  HG2 GLU A  69      17.528   3.684 -19.503  1.00 93.09           H  
ATOM   1107  HG3 GLU A  69      18.177   2.292 -20.357  1.00 93.09           H  
ATOM   1108  CD  GLU A  69      17.406   1.852 -18.381  1.00 93.09           C  
ATOM   1109  OE1 GLU A  69      18.480   1.361 -17.975  1.00 93.09           O  
ATOM   1110  OE2 GLU A  69      16.339   1.711 -17.741  1.00 93.09           O  
ATOM   1111  N   LYS A  70      13.443   3.525 -22.308  1.00 93.29           N  
ATOM   1112  H   LYS A  70      13.371   4.265 -21.624  1.00 93.29           H  
ATOM   1113  CA  LYS A  70      12.224   3.057 -22.974  1.00 93.29           C  
ATOM   1114  HA  LYS A  70      11.976   2.070 -22.585  1.00 93.29           H  
ATOM   1115  C   LYS A  70      12.428   2.877 -24.479  1.00 93.29           C  
ATOM   1116  CB  LYS A  70      11.071   4.024 -22.657  1.00 93.29           C  
ATOM   1117  HB2 LYS A  70      10.932   4.075 -21.577  1.00 93.29           H  
ATOM   1118  HB3 LYS A  70      11.320   5.019 -23.028  1.00 93.29           H  
ATOM   1119  O   LYS A  70      12.054   1.843 -25.014  1.00 93.29           O  
ATOM   1120  CG  LYS A  70       9.768   3.552 -23.313  1.00 93.29           C  
ATOM   1121  HG2 LYS A  70       9.525   2.555 -22.947  1.00 93.29           H  
ATOM   1122  HG3 LYS A  70       9.916   3.499 -24.392  1.00 93.29           H  
ATOM   1123  CD  LYS A  70       8.587   4.493 -23.055  1.00 93.29           C  
ATOM   1124  HD2 LYS A  70       8.324   4.479 -21.997  1.00 93.29           H  
ATOM   1125  HD3 LYS A  70       8.856   5.503 -23.364  1.00 93.29           H  
ATOM   1126  CE  LYS A  70       7.421   3.979 -23.910  1.00 93.29           C  
ATOM   1127  HE2 LYS A  70       7.158   2.970 -23.591  1.00 93.29           H  
ATOM   1128  HE3 LYS A  70       7.771   3.877 -24.937  1.00 93.29           H  
ATOM   1129  NZ  LYS A  70       6.229   4.857 -23.882  1.00 93.29           N  
ATOM   1130  HZ1 LYS A  70       6.460   5.770 -24.245  1.00 93.29           H  
ATOM   1131  HZ2 LYS A  70       5.535   4.455 -24.496  1.00 93.29           H  
ATOM   1132  HZ3 LYS A  70       5.840   4.923 -22.952  1.00 93.29           H  
ATOM   1133  N   SER A  71      13.034   3.852 -25.155  1.00 93.79           N  
ATOM   1134  H   SER A  71      13.418   4.633 -24.642  1.00 93.79           H  
ATOM   1135  CA  SER A  71      13.210   3.809 -26.612  1.00 93.79           C  
ATOM   1136  HA  SER A  71      12.251   3.569 -27.072  1.00 93.79           H  
ATOM   1137  C   SER A  71      14.203   2.740 -27.069  1.00 93.79           C  
ATOM   1138  CB  SER A  71      13.653   5.180 -27.125  1.00 93.79           C  
ATOM   1139  HB2 SER A  71      13.786   5.140 -28.206  1.00 93.79           H  
ATOM   1140  HB3 SER A  71      12.882   5.914 -26.891  1.00 93.79           H  
ATOM   1141  O   SER A  71      13.996   2.136 -28.119  1.00 93.79           O  
ATOM   1142  OG  SER A  71      14.869   5.563 -26.508  1.00 93.79           O  
ATOM   1143  HG  SER A  71      15.020   6.501 -26.646  1.00 93.79           H  
ATOM   1144  N   SER A  72      15.269   2.487 -26.303  1.00 94.66           N  
ATOM   1145  H   SER A  72      15.377   2.975 -25.425  1.00 94.66           H  
ATOM   1146  CA  SER A  72      16.234   1.432 -26.621  1.00 94.66           C  
ATOM   1147  HA  SER A  72      16.442   1.461 -27.691  1.00 94.66           H  
ATOM   1148  C   SER A  72      15.661   0.050 -26.329  1.00 94.66           C  
ATOM   1149  CB  SER A  72      17.564   1.649 -25.894  1.00 94.66           C  
ATOM   1150  HB2 SER A  72      18.212   0.792 -26.078  1.00 94.66           H  
ATOM   1151  HB3 SER A  72      18.044   2.540 -26.298  1.00 94.66           H  
ATOM   1152  O   SER A  72      15.769  -0.832 -27.177  1.00 94.66           O  
ATOM   1153  OG  SER A  72      17.392   1.819 -24.502  1.00 94.66           O  
ATOM   1154  HG  SER A  72      18.256   1.806 -24.083  1.00 94.66           H  
ATOM   1155  N   PHE A  73      14.983  -0.115 -25.191  1.00 95.14           N  
ATOM   1156  H   PHE A  73      14.966   0.644 -24.526  1.00 95.14           H  
ATOM   1157  CA  PHE A  73      14.304  -1.360 -24.844  1.00 95.14           C  
ATOM   1158  HA  PHE A  73      15.025  -2.177 -24.875  1.00 95.14           H  
ATOM   1159  C   PHE A  73      13.192  -1.713 -25.839  1.00 95.14           C  
ATOM   1160  CB  PHE A  73      13.744  -1.248 -23.421  1.00 95.14           C  
ATOM   1161  HB2 PHE A  73      13.093  -0.377 -23.358  1.00 95.14           H  
ATOM   1162  HB3 PHE A  73      14.569  -1.099 -22.725  1.00 95.14           H  
ATOM   1163  O   PHE A  73      13.073  -2.861 -26.238  1.00 95.14           O  
ATOM   1164  CG  PHE A  73      12.969  -2.482 -23.008  1.00 95.14           C  
ATOM   1165  CD1 PHE A  73      11.563  -2.481 -23.033  1.00 95.14           C  
ATOM   1166  HD1 PHE A  73      11.034  -1.582 -23.315  1.00 95.14           H  
ATOM   1167  CD2 PHE A  73      13.658  -3.663 -22.689  1.00 95.14           C  
ATOM   1168  HD2 PHE A  73      14.737  -3.687 -22.741  1.00 95.14           H  
ATOM   1169  CE1 PHE A  73      10.857  -3.657 -22.729  1.00 95.14           C  
ATOM   1170  HE1 PHE A  73       9.777  -3.668 -22.751  1.00 95.14           H  
ATOM   1171  CE2 PHE A  73      12.957  -4.835 -22.371  1.00 95.14           C  
ATOM   1172  HE2 PHE A  73      13.496  -5.746 -22.158  1.00 95.14           H  
ATOM   1173  CZ  PHE A  73      11.555  -4.832 -22.403  1.00 95.14           C  
ATOM   1174  HZ  PHE A  73      11.015  -5.742 -22.186  1.00 95.14           H  
ATOM   1175  N   GLU A  74      12.377  -0.746 -26.267  1.00 93.85           N  
ATOM   1176  H   GLU A  74      12.474   0.183 -25.882  1.00 93.85           H  
ATOM   1177  CA  GLU A  74      11.270  -1.008 -27.199  1.00 93.85           C  
ATOM   1178  HA  GLU A  74      10.760  -1.919 -26.885  1.00 93.85           H  
ATOM   1179  C   GLU A  74      11.727  -1.284 -28.630  1.00 93.85           C  
ATOM   1180  CB  GLU A  74      10.263   0.155 -27.169  1.00 93.85           C  
ATOM   1181  HB2 GLU A  74       9.544   0.037 -27.981  1.00 93.85           H  
ATOM   1182  HB3 GLU A  74      10.783   1.105 -27.292  1.00 93.85           H  
ATOM   1183  O   GLU A  74      10.995  -1.936 -29.370  1.00 93.85           O  
ATOM   1184  CG  GLU A  74       9.503   0.118 -25.842  1.00 93.85           C  
ATOM   1185  HG2 GLU A  74      10.204   0.156 -25.008  1.00 93.85           H  
ATOM   1186  HG3 GLU A  74       9.010  -0.853 -25.781  1.00 93.85           H  
ATOM   1187  CD  GLU A  74       8.451   1.212 -25.633  1.00 93.85           C  
ATOM   1188  OE1 GLU A  74       7.680   1.022 -24.656  1.00 93.85           O  
ATOM   1189  OE2 GLU A  74       8.412   2.235 -26.346  1.00 93.85           O  
ATOM   1190  N   ARG A  75      12.920  -0.814 -29.014  1.00 95.35           N  
ATOM   1191  H   ARG A  75      13.463  -0.295 -28.339  1.00 95.35           H  
ATOM   1192  CA  ARG A  75      13.515  -1.117 -30.319  1.00 95.35           C  
ATOM   1193  HA  ARG A  75      12.754  -1.002 -31.090  1.00 95.35           H  
ATOM   1194  C   ARG A  75      13.978  -2.568 -30.403  1.00 95.35           C  
ATOM   1195  CB  ARG A  75      14.670  -0.147 -30.583  1.00 95.35           C  
ATOM   1196  HB2 ARG A  75      14.289   0.870 -30.481  1.00 95.35           H  
ATOM   1197  HB3 ARG A  75      15.449  -0.302 -29.837  1.00 95.35           H  
ATOM   1198  O   ARG A  75      13.708  -3.220 -31.403  1.00 95.35           O  
ATOM   1199  CG  ARG A  75      15.267  -0.326 -31.990  1.00 95.35           C  
ATOM   1200  HG2 ARG A  75      15.585  -1.359 -32.134  1.00 95.35           H  
ATOM   1201  HG3 ARG A  75      14.513  -0.090 -32.740  1.00 95.35           H  
ATOM   1202  CD  ARG A  75      16.490   0.573 -32.187  1.00 95.35           C  
ATOM   1203  HD2 ARG A  75      16.874   0.419 -33.195  1.00 95.35           H  
ATOM   1204  HD3 ARG A  75      17.253   0.255 -31.476  1.00 95.35           H  
ATOM   1205  NE  ARG A  75      16.153   1.999 -31.996  1.00 95.35           N  
ATOM   1206  HE  ARG A  75      15.198   2.252 -32.205  1.00 95.35           H  
ATOM   1207  NH1 ARG A  75      18.190   2.705 -31.216  1.00 95.35           N  
ATOM   1208 HH11 ARG A  75      18.544   1.771 -31.365  1.00 95.35           H  
ATOM   1209 HH12 ARG A  75      18.801   3.435 -30.879  1.00 95.35           H  
ATOM   1210  NH2 ARG A  75      16.494   4.150 -31.354  1.00 95.35           N  
ATOM   1211 HH21 ARG A  75      15.532   4.354 -31.584  1.00 95.35           H  
ATOM   1212 HH22 ARG A  75      17.103   4.877 -31.006  1.00 95.35           H  
ATOM   1213  CZ  ARG A  75      16.945   2.940 -31.523  1.00 95.35           C  
ATOM   1214  N   ASP A  76      14.687  -3.036 -29.379  1.00 94.31           N  
ATOM   1215  H   ASP A  76      14.870  -2.427 -28.594  1.00 94.31           H  
ATOM   1216  CA  ASP A  76      15.169  -4.414 -29.289  1.00 94.31           C  
ATOM   1217  HA  ASP A  76      14.453  -5.076 -29.776  1.00 94.31           H  
ATOM   1218  C   ASP A  76      15.315  -4.832 -27.810  1.00 94.31           C  
ATOM   1219  CB  ASP A  76      16.485  -4.560 -30.065  1.00 94.31           C  
ATOM   1220  HB2 ASP A  76      16.367  -4.100 -31.047  1.00 94.31           H  
ATOM   1221  HB3 ASP A  76      17.288  -4.033 -29.550  1.00 94.31           H  
ATOM   1222  O   ASP A  76      16.340  -4.549 -27.172  1.00 94.31           O  
ATOM   1223  CG  ASP A  76      16.864  -6.031 -30.263  1.00 94.31           C  
ATOM   1224  OD1 ASP A  76      16.572  -6.854 -29.358  1.00 94.31           O  
ATOM   1225  OD2 ASP A  76      17.466  -6.310 -31.319  1.00 94.31           O  
ATOM   1226  N   PRO A  77      14.286  -5.487 -27.235  1.00 94.18           N  
ATOM   1227  CA  PRO A  77      14.303  -5.916 -25.840  1.00 94.18           C  
ATOM   1228  HA  PRO A  77      14.378  -5.034 -25.204  1.00 94.18           H  
ATOM   1229  C   PRO A  77      15.446  -6.877 -25.512  1.00 94.18           C  
ATOM   1230  CB  PRO A  77      12.950  -6.601 -25.615  1.00 94.18           C  
ATOM   1231  HB2 PRO A  77      12.590  -6.467 -24.595  1.00 94.18           H  
ATOM   1232  HB3 PRO A  77      13.025  -7.663 -25.849  1.00 94.18           H  
ATOM   1233  O   PRO A  77      15.970  -6.838 -24.398  1.00 94.18           O  
ATOM   1234  CG  PRO A  77      12.027  -5.941 -26.633  1.00 94.18           C  
ATOM   1235  HG2 PRO A  77      11.652  -4.997 -26.236  1.00 94.18           H  
ATOM   1236  HG3 PRO A  77      11.200  -6.595 -26.910  1.00 94.18           H  
ATOM   1237  CD  PRO A  77      12.962  -5.686 -27.813  1.00 94.18           C  
ATOM   1238  HD2 PRO A  77      12.982  -6.559 -28.466  1.00 94.18           H  
ATOM   1239  HD3 PRO A  77      12.627  -4.809 -28.365  1.00 94.18           H  
ATOM   1240  N   ILE A  78      15.835  -7.733 -26.462  1.00 93.67           N  
ATOM   1241  H   ILE A  78      15.501  -7.595 -27.406  1.00 93.67           H  
ATOM   1242  CA  ILE A  78      16.848  -8.769 -26.248  1.00 93.67           C  
ATOM   1243  HA  ILE A  78      16.679  -9.231 -25.275  1.00 93.67           H  
ATOM   1244  C   ILE A  78      18.221  -8.126 -26.171  1.00 93.67           C  
ATOM   1245  CB  ILE A  78      16.771  -9.861 -27.337  1.00 93.67           C  
ATOM   1246  HB  ILE A  78      16.916  -9.390 -28.309  1.00 93.67           H  
ATOM   1247  O   ILE A  78      18.887  -8.276 -25.149  1.00 93.67           O  
ATOM   1248  CG1 ILE A  78      15.390 -10.554 -27.360  1.00 93.67           C  
ATOM   1249 HG12 ILE A  78      15.358 -11.247 -28.201  1.00 93.67           H  
ATOM   1250 HG13 ILE A  78      14.615  -9.808 -27.536  1.00 93.67           H  
ATOM   1251  CG2 ILE A  78      17.892 -10.901 -27.154  1.00 93.67           C  
ATOM   1252 HG21 ILE A  78      17.897 -11.296 -26.138  1.00 93.67           H  
ATOM   1253 HG22 ILE A  78      18.864 -10.450 -27.356  1.00 93.67           H  
ATOM   1254 HG23 ILE A  78      17.761 -11.720 -27.860  1.00 93.67           H  
ATOM   1255  CD1 ILE A  78      15.036 -11.329 -26.085  1.00 93.67           C  
ATOM   1256 HD11 ILE A  78      15.650 -12.226 -26.009  1.00 93.67           H  
ATOM   1257 HD12 ILE A  78      15.171 -10.707 -25.200  1.00 93.67           H  
ATOM   1258 HD13 ILE A  78      13.987 -11.624 -26.124  1.00 93.67           H  
ATOM   1259  N   VAL A  79      18.593  -7.321 -27.169  1.00 94.43           N  
ATOM   1260  H   VAL A  79      17.979  -7.226 -27.965  1.00 94.43           H  
ATOM   1261  CA  VAL A  79      19.883  -6.612 -27.176  1.00 94.43           C  
ATOM   1262  HA  VAL A  79      20.685  -7.348 -27.118  1.00 94.43           H  
ATOM   1263  C   VAL A  79      20.011  -5.695 -25.958  1.00 94.43           C  
ATOM   1264  CB  VAL A  79      20.045  -5.816 -28.483  1.00 94.43           C  
ATOM   1265  HB  VAL A  79      19.168  -5.187 -28.630  1.00 94.43           H  
ATOM   1266  O   VAL A  79      21.073  -5.623 -25.335  1.00 94.43           O  
ATOM   1267  CG1 VAL A  79      21.285  -4.909 -28.477  1.00 94.43           C  
ATOM   1268 HG11 VAL A  79      21.404  -4.449 -29.458  1.00 94.43           H  
ATOM   1269 HG12 VAL A  79      22.171  -5.501 -28.248  1.00 94.43           H  
ATOM   1270 HG13 VAL A  79      21.174  -4.118 -27.736  1.00 94.43           H  
ATOM   1271  CG2 VAL A  79      20.184  -6.773 -29.672  1.00 94.43           C  
ATOM   1272 HG21 VAL A  79      21.081  -7.383 -29.565  1.00 94.43           H  
ATOM   1273 HG22 VAL A  79      19.321  -7.437 -29.729  1.00 94.43           H  
ATOM   1274 HG23 VAL A  79      20.230  -6.210 -30.604  1.00 94.43           H  
ATOM   1275  N   PHE A  80      18.925  -5.022 -25.560  1.00 95.44           N  
ATOM   1276  H   PHE A  80      18.081  -5.099 -26.108  1.00 95.44           H  
ATOM   1277  CA  PHE A  80      18.923  -4.202 -24.350  1.00 95.44           C  
ATOM   1278  HA  PHE A  80      19.716  -3.458 -24.432  1.00 95.44           H  
ATOM   1279  C   PHE A  80      19.202  -5.023 -23.081  1.00 95.44           C  
ATOM   1280  CB  PHE A  80      17.580  -3.475 -24.236  1.00 95.44           C  
ATOM   1281  HB2 PHE A  80      17.443  -2.845 -25.115  1.00 95.44           H  
ATOM   1282  HB3 PHE A  80      16.773  -4.208 -24.232  1.00 95.44           H  
ATOM   1283  O   PHE A  80      19.993  -4.607 -22.230  1.00 95.44           O  
ATOM   1284  CG  PHE A  80      17.477  -2.622 -22.988  1.00 95.44           C  
ATOM   1285  CD1 PHE A  80      17.030  -3.184 -21.777  1.00 95.44           C  
ATOM   1286  HD1 PHE A  80      16.755  -4.228 -21.740  1.00 95.44           H  
ATOM   1287  CD2 PHE A  80      17.863  -1.273 -23.030  1.00 95.44           C  
ATOM   1288  HD2 PHE A  80      18.217  -0.846 -23.956  1.00 95.44           H  
ATOM   1289  CE1 PHE A  80      16.923  -2.392 -20.624  1.00 95.44           C  
ATOM   1290  HE1 PHE A  80      16.541  -2.827 -19.712  1.00 95.44           H  
ATOM   1291  CE2 PHE A  80      17.777  -0.483 -21.872  1.00 95.44           C  
ATOM   1292  HE2 PHE A  80      18.063   0.558 -21.912  1.00 95.44           H  
ATOM   1293  CZ  PHE A  80      17.291  -1.038 -20.675  1.00 95.44           C  
ATOM   1294  HZ  PHE A  80      17.192  -0.418 -19.796  1.00 95.44           H  
ATOM   1295  N   LEU A  81      18.547  -6.177 -22.925  1.00 94.91           N  
ATOM   1296  H   LEU A  81      17.940  -6.493 -23.668  1.00 94.91           H  
ATOM   1297  CA  LEU A  81      18.729  -7.044 -21.760  1.00 94.91           C  
ATOM   1298  HA  LEU A  81      18.717  -6.424 -20.864  1.00 94.91           H  
ATOM   1299  C   LEU A  81      20.106  -7.729 -21.778  1.00 94.91           C  
ATOM   1300  CB  LEU A  81      17.560  -8.045 -21.691  1.00 94.91           C  
ATOM   1301  HB2 LEU A  81      17.453  -8.514 -22.669  1.00 94.91           H  
ATOM   1302  HB3 LEU A  81      17.803  -8.829 -20.974  1.00 94.91           H  
ATOM   1303  O   LEU A  81      20.751  -7.821 -20.733  1.00 94.91           O  
ATOM   1304  CG  LEU A  81      16.211  -7.423 -21.278  1.00 94.91           C  
ATOM   1305  HG  LEU A  81      15.996  -6.546 -21.888  1.00 94.91           H  
ATOM   1306  CD1 LEU A  81      15.088  -8.440 -21.468  1.00 94.91           C  
ATOM   1307 HD11 LEU A  81      15.010  -8.679 -22.529  1.00 94.91           H  
ATOM   1308 HD12 LEU A  81      14.136  -8.019 -21.144  1.00 94.91           H  
ATOM   1309 HD13 LEU A  81      15.298  -9.347 -20.902  1.00 94.91           H  
ATOM   1310  CD2 LEU A  81      16.194  -6.983 -19.810  1.00 94.91           C  
ATOM   1311 HD21 LEU A  81      16.934  -6.200 -19.644  1.00 94.91           H  
ATOM   1312 HD22 LEU A  81      16.414  -7.834 -19.166  1.00 94.91           H  
ATOM   1313 HD23 LEU A  81      15.210  -6.586 -19.561  1.00 94.91           H  
ATOM   1314  N   GLU A  82      20.615  -8.117 -22.942  1.00 93.76           N  
ATOM   1315  H   GLU A  82      20.040  -8.058 -23.771  1.00 93.76           H  
ATOM   1316  CA  GLU A  82      21.979  -8.633 -23.105  1.00 93.76           C  
ATOM   1317  HA  GLU A  82      22.131  -9.478 -22.434  1.00 93.76           H  
ATOM   1318  C   GLU A  82      23.033  -7.603 -22.702  1.00 93.76           C  
ATOM   1319  CB  GLU A  82      22.196  -9.118 -24.542  1.00 93.76           C  
ATOM   1320  HB2 GLU A  82      21.872  -8.343 -25.236  1.00 93.76           H  
ATOM   1321  HB3 GLU A  82      23.261  -9.298 -24.691  1.00 93.76           H  
ATOM   1322  O   GLU A  82      23.956  -7.925 -21.950  1.00 93.76           O  
ATOM   1323  CG  GLU A  82      21.441 -10.429 -24.814  1.00 93.76           C  
ATOM   1324  HG2 GLU A  82      21.794 -11.178 -24.104  1.00 93.76           H  
ATOM   1325  HG3 GLU A  82      20.373 -10.293 -24.639  1.00 93.76           H  
ATOM   1326  CD  GLU A  82      21.659 -10.969 -26.232  1.00 93.76           C  
ATOM   1327  OE1 GLU A  82      21.409 -12.187 -26.404  1.00 93.76           O  
ATOM   1328  OE2 GLU A  82      22.096 -10.192 -27.110  1.00 93.76           O  
ATOM   1329  N   ALA A  83      22.840  -6.333 -23.071  1.00 93.61           N  
ATOM   1330  H   ALA A  83      22.099  -6.130 -23.727  1.00 93.61           H  
ATOM   1331  CA  ALA A  83      23.691  -5.235 -22.612  1.00 93.61           C  
ATOM   1332  HA  ALA A  83      24.724  -5.480 -22.861  1.00 93.61           H  
ATOM   1333  C   ALA A  83      23.628  -5.021 -21.085  1.00 93.61           C  
ATOM   1334  CB  ALA A  83      23.299  -3.967 -23.378  1.00 93.61           C  
ATOM   1335  HB1 ALA A  83      22.271  -3.690 -23.146  1.00 93.61           H  
ATOM   1336  HB2 ALA A  83      23.965  -3.151 -23.096  1.00 93.61           H  
ATOM   1337  HB3 ALA A  83      23.387  -4.144 -24.450  1.00 93.61           H  
ATOM   1338  O   ALA A  83      24.592  -4.537 -20.490  1.00 93.61           O  
ATOM   1339  N   LYS A  84      22.526  -5.417 -20.428  1.00 91.67           N  
ATOM   1340  H   LYS A  84      21.772  -5.795 -20.984  1.00 91.67           H  
ATOM   1341  CA  LYS A  84      22.408  -5.463 -18.956  1.00 91.67           C  
ATOM   1342  HA  LYS A  84      23.045  -4.678 -18.548  1.00 91.67           H  
ATOM   1343  C   LYS A  84      22.965  -6.749 -18.325  1.00 91.67           C  
ATOM   1344  CB  LYS A  84      20.961  -5.175 -18.512  1.00 91.67           C  
ATOM   1345  HB2 LYS A  84      20.871  -5.412 -17.452  1.00 91.67           H  
ATOM   1346  HB3 LYS A  84      20.260  -5.803 -19.062  1.00 91.67           H  
ATOM   1347  O   LYS A  84      22.930  -6.879 -17.102  1.00 91.67           O  
ATOM   1348  CG  LYS A  84      20.596  -3.696 -18.706  1.00 91.67           C  
ATOM   1349  HG2 LYS A  84      21.452  -3.084 -18.420  1.00 91.67           H  
ATOM   1350  HG3 LYS A  84      20.374  -3.509 -19.757  1.00 91.67           H  
ATOM   1351  CD  LYS A  84      19.400  -3.275 -17.838  1.00 91.67           C  
ATOM   1352  HD2 LYS A  84      19.596  -3.533 -16.797  1.00 91.67           H  
ATOM   1353  HD3 LYS A  84      18.500  -3.785 -18.181  1.00 91.67           H  
ATOM   1354  CE  LYS A  84      19.239  -1.755 -17.969  1.00 91.67           C  
ATOM   1355  HE2 LYS A  84      19.020  -1.520 -19.011  1.00 91.67           H  
ATOM   1356  HE3 LYS A  84      20.195  -1.283 -17.741  1.00 91.67           H  
ATOM   1357  NZ  LYS A  84      18.192  -1.180 -17.087  1.00 91.67           N  
ATOM   1358  HZ1 LYS A  84      18.180  -0.182 -17.243  1.00 91.67           H  
ATOM   1359  HZ2 LYS A  84      17.267  -1.509 -17.324  1.00 91.67           H  
ATOM   1360  HZ3 LYS A  84      18.391  -1.331 -16.108  1.00 91.67           H  
ATOM   1361  N   GLY A  85      23.507  -7.670 -19.122  1.00 93.02           N  
ATOM   1362  H   GLY A  85      23.510  -7.495 -20.117  1.00 93.02           H  
ATOM   1363  CA  GLY A  85      24.132  -8.915 -18.668  1.00 93.02           C  
ATOM   1364  HA2 GLY A  85      24.576  -8.767 -17.684  1.00 93.02           H  
ATOM   1365  HA3 GLY A  85      24.928  -9.168 -19.369  1.00 93.02           H  
ATOM   1366  C   GLY A  85      23.192 -10.120 -18.591  1.00 93.02           C  
ATOM   1367  O   GLY A  85      23.589 -11.162 -18.063  1.00 93.02           O  
ATOM   1368  N   TYR A  86      21.959 -10.006 -19.092  1.00 93.99           N  
ATOM   1369  H   TYR A  86      21.700  -9.154 -19.568  1.00 93.99           H  
ATOM   1370  CA  TYR A  86      21.066 -11.156 -19.222  1.00 93.99           C  
ATOM   1371  HA  TYR A  86      21.173 -11.778 -18.334  1.00 93.99           H  
ATOM   1372  C   TYR A  86      21.461 -11.997 -20.437  1.00 93.99           C  
ATOM   1373  CB  TYR A  86      19.603 -10.716 -19.305  1.00 93.99           C  
ATOM   1374  HB2 TYR A  86      19.471 -10.091 -20.188  1.00 93.99           H  
ATOM   1375  HB3 TYR A  86      18.989 -11.607 -19.443  1.00 93.99           H  
ATOM   1376  O   TYR A  86      21.761 -11.486 -21.502  1.00 93.99           O  
ATOM   1377  CG  TYR A  86      19.098  -9.992 -18.073  1.00 93.99           C  
ATOM   1378  CD1 TYR A  86      18.724 -10.727 -16.932  1.00 93.99           C  
ATOM   1379  HD1 TYR A  86      18.794 -11.804 -16.941  1.00 93.99           H  
ATOM   1380  CD2 TYR A  86      19.019  -8.588 -18.056  1.00 93.99           C  
ATOM   1381  HD2 TYR A  86      19.288  -8.015 -18.931  1.00 93.99           H  
ATOM   1382  CE1 TYR A  86      18.281 -10.055 -15.776  1.00 93.99           C  
ATOM   1383  HE1 TYR A  86      17.997 -10.609 -14.893  1.00 93.99           H  
ATOM   1384  CE2 TYR A  86      18.595  -7.912 -16.901  1.00 93.99           C  
ATOM   1385  HE2 TYR A  86      18.551  -6.833 -16.874  1.00 93.99           H  
ATOM   1386  OH  TYR A  86      17.863  -7.971 -14.640  1.00 93.99           O  
ATOM   1387  HH  TYR A  86      17.673  -8.569 -13.913  1.00 93.99           H  
ATOM   1388  CZ  TYR A  86      18.233  -8.644 -15.757  1.00 93.99           C  
ATOM   1389  N   ILE A  87      21.455 -13.312 -20.283  1.00 91.54           N  
ATOM   1390  H   ILE A  87      21.202 -13.675 -19.375  1.00 91.54           H  
ATOM   1391  CA  ILE A  87      21.876 -14.276 -21.299  1.00 91.54           C  
ATOM   1392  HA  ILE A  87      22.051 -13.764 -22.246  1.00 91.54           H  
ATOM   1393  C   ILE A  87      20.737 -15.275 -21.489  1.00 91.54           C  
ATOM   1394  CB  ILE A  87      23.193 -14.959 -20.857  1.00 91.54           C  
ATOM   1395  HB  ILE A  87      23.003 -15.462 -19.908  1.00 91.54           H  
ATOM   1396  O   ILE A  87      20.112 -15.684 -20.507  1.00 91.54           O  
ATOM   1397  CG1 ILE A  87      24.347 -13.953 -20.639  1.00 91.54           C  
ATOM   1398 HG12 ILE A  87      24.723 -13.611 -21.604  1.00 91.54           H  
ATOM   1399 HG13 ILE A  87      23.988 -13.076 -20.099  1.00 91.54           H  
ATOM   1400  CG2 ILE A  87      23.620 -16.019 -21.887  1.00 91.54           C  
ATOM   1401 HG21 ILE A  87      23.619 -15.589 -22.889  1.00 91.54           H  
ATOM   1402 HG22 ILE A  87      22.937 -16.867 -21.832  1.00 91.54           H  
ATOM   1403 HG23 ILE A  87      24.622 -16.390 -21.673  1.00 91.54           H  
ATOM   1404  CD1 ILE A  87      25.507 -14.523 -19.811  1.00 91.54           C  
ATOM   1405 HD11 ILE A  87      26.245 -13.739 -19.645  1.00 91.54           H  
ATOM   1406 HD12 ILE A  87      25.136 -14.857 -18.842  1.00 91.54           H  
ATOM   1407 HD13 ILE A  87      25.995 -15.351 -20.325  1.00 91.54           H  
ATOM   1408  N   ARG A  88      20.491 -15.719 -22.732  1.00 88.16           N  
ATOM   1409  H   ARG A  88      21.007 -15.288 -23.486  1.00 88.16           H  
ATOM   1410  CA  ARG A  88      19.371 -16.623 -23.074  1.00 88.16           C  
ATOM   1411  HA  ARG A  88      19.274 -16.664 -24.159  1.00 88.16           H  
ATOM   1412  C   ARG A  88      18.034 -16.067 -22.576  1.00 88.16           C  
ATOM   1413  CB  ARG A  88      19.612 -18.052 -22.551  1.00 88.16           C  
ATOM   1414  HB2 ARG A  88      18.741 -18.660 -22.796  1.00 88.16           H  
ATOM   1415  HB3 ARG A  88      19.699 -18.022 -21.465  1.00 88.16           H  
ATOM   1416  O   ARG A  88      17.308 -16.740 -21.845  1.00 88.16           O  
ATOM   1417  CG  ARG A  88      20.841 -18.743 -23.141  1.00 88.16           C  
ATOM   1418  HG2 ARG A  88      21.727 -18.120 -23.012  1.00 88.16           H  
ATOM   1419  HG3 ARG A  88      20.689 -18.917 -24.206  1.00 88.16           H  
ATOM   1420  CD  ARG A  88      21.039 -20.077 -22.418  1.00 88.16           C  
ATOM   1421  HD2 ARG A  88      20.992 -19.901 -21.343  1.00 88.16           H  
ATOM   1422  HD3 ARG A  88      20.222 -20.739 -22.705  1.00 88.16           H  
ATOM   1423  NE  ARG A  88      22.340 -20.686 -22.747  1.00 88.16           N  
ATOM   1424  HE  ARG A  88      22.992 -20.095 -23.242  1.00 88.16           H  
ATOM   1425  NH1 ARG A  88      21.902 -22.792 -21.957  1.00 88.16           N  
ATOM   1426 HH11 ARG A  88      20.925 -22.555 -22.050  1.00 88.16           H  
ATOM   1427 HH12 ARG A  88      22.162 -23.766 -22.020  1.00 88.16           H  
ATOM   1428  NH2 ARG A  88      23.913 -22.328 -22.819  1.00 88.16           N  
ATOM   1429 HH21 ARG A  88      24.542 -21.698 -23.296  1.00 88.16           H  
ATOM   1430 HH22 ARG A  88      24.199 -23.291 -22.708  1.00 88.16           H  
ATOM   1431  CZ  ARG A  88      22.716 -21.926 -22.502  1.00 88.16           C  
ATOM   1432  N   VAL A  89      17.769 -14.809 -22.914  1.00 85.80           N  
ATOM   1433  H   VAL A  89      18.403 -14.330 -23.537  1.00 85.80           H  
ATOM   1434  CA  VAL A  89      16.481 -14.173 -22.644  1.00 85.80           C  
ATOM   1435  HA  VAL A  89      16.208 -14.328 -21.600  1.00 85.80           H  
ATOM   1436  C   VAL A  89      15.433 -14.836 -23.528  1.00 85.80           C  
ATOM   1437  CB  VAL A  89      16.541 -12.662 -22.923  1.00 85.80           C  
ATOM   1438  HB  VAL A  89      16.754 -12.498 -23.979  1.00 85.80           H  
ATOM   1439  O   VAL A  89      15.603 -14.904 -24.744  1.00 85.80           O  
ATOM   1440  CG1 VAL A  89      15.208 -11.998 -22.566  1.00 85.80           C  
ATOM   1441 HG11 VAL A  89      14.970 -12.154 -21.514  1.00 85.80           H  
ATOM   1442 HG12 VAL A  89      14.403 -12.404 -23.178  1.00 85.80           H  
ATOM   1443 HG13 VAL A  89      15.274 -10.930 -22.773  1.00 85.80           H  
ATOM   1444  CG2 VAL A  89      17.641 -11.973 -22.107  1.00 85.80           C  
ATOM   1445 HG21 VAL A  89      17.434 -12.078 -21.042  1.00 85.80           H  
ATOM   1446 HG22 VAL A  89      17.669 -10.914 -22.368  1.00 85.80           H  
ATOM   1447 HG23 VAL A  89      18.620 -12.390 -22.342  1.00 85.80           H  
ATOM   1448  N   ASP A  90      14.358 -15.330 -22.925  1.00 81.39           N  
ATOM   1449  H   ASP A  90      14.262 -15.263 -21.922  1.00 81.39           H  
ATOM   1450  CA  ASP A  90      13.227 -15.839 -23.690  1.00 81.39           C  
ATOM   1451  HA  ASP A  90      13.590 -16.325 -24.596  1.00 81.39           H  
ATOM   1452  C   ASP A  90      12.327 -14.668 -24.103  1.00 81.39           C  
ATOM   1453  CB  ASP A  90      12.494 -16.909 -22.880  1.00 81.39           C  
ATOM   1454  HB2 ASP A  90      13.225 -17.633 -22.521  1.00 81.39           H  
ATOM   1455  HB3 ASP A  90      12.024 -16.449 -22.010  1.00 81.39           H  
ATOM   1456  O   ASP A  90      11.623 -14.088 -23.274  1.00 81.39           O  
ATOM   1457  CG  ASP A  90      11.446 -17.649 -23.717  1.00 81.39           C  
ATOM   1458  OD1 ASP A  90      10.988 -17.083 -24.739  1.00 81.39           O  
ATOM   1459  OD2 ASP A  90      11.134 -18.793 -23.325  1.00 81.39           O  
ATOM   1460  N   ASN A  91      12.377 -14.300 -25.387  1.00 79.49           N  
ATOM   1461  H   ASN A  91      12.994 -14.813 -26.001  1.00 79.49           H  
ATOM   1462  CA  ASN A  91      11.618 -13.174 -25.933  1.00 79.49           C  
ATOM   1463  HA  ASN A  91      11.918 -12.264 -25.412  1.00 79.49           H  
ATOM   1464  C   ASN A  91      10.102 -13.329 -25.731  1.00 79.49           C  
ATOM   1465  CB  ASN A  91      11.943 -13.038 -27.431  1.00 79.49           C  
ATOM   1466  HB2 ASN A  91      11.512 -13.883 -27.968  1.00 79.49           H  
ATOM   1467  HB3 ASN A  91      13.021 -13.052 -27.590  1.00 79.49           H  
ATOM   1468  O   ASN A  91       9.405 -12.344 -25.493  1.00 79.49           O  
ATOM   1469  CG  ASN A  91      11.403 -11.742 -28.018  1.00 79.49           C  
ATOM   1470  ND2 ASN A  91      11.015 -11.749 -29.271  1.00 79.49           N  
ATOM   1471 HD21 ASN A  91      11.073 -12.589 -29.830  1.00 79.49           H  
ATOM   1472 HD22 ASN A  91      10.676 -10.868 -29.630  1.00 79.49           H  
ATOM   1473  OD1 ASN A  91      11.351 -10.705 -27.384  1.00 79.49           O  
ATOM   1474  N   LEU A  92       9.589 -14.563 -25.786  1.00 79.46           N  
ATOM   1475  H   LEU A  92      10.217 -15.354 -25.806  1.00 79.46           H  
ATOM   1476  CA  LEU A  92       8.159 -14.839 -25.621  1.00 79.46           C  
ATOM   1477  HA  LEU A  92       7.587 -14.118 -26.205  1.00 79.46           H  
ATOM   1478  C   LEU A  92       7.697 -14.665 -24.168  1.00 79.46           C  
ATOM   1479  CB  LEU A  92       7.856 -16.259 -26.131  1.00 79.46           C  
ATOM   1480  HB2 LEU A  92       6.811 -16.489 -25.919  1.00 79.46           H  
ATOM   1481  HB3 LEU A  92       8.466 -16.966 -25.569  1.00 79.46           H  
ATOM   1482  O   LEU A  92       6.497 -14.592 -23.909  1.00 79.46           O  
ATOM   1483  CG  LEU A  92       8.105 -16.468 -27.636  1.00 79.46           C  
ATOM   1484  HG  LEU A  92       9.135 -16.206 -27.880  1.00 79.46           H  
ATOM   1485  CD1 LEU A  92       7.891 -17.938 -27.994  1.00 79.46           C  
ATOM   1486 HD11 LEU A  92       8.573 -18.554 -27.408  1.00 79.46           H  
ATOM   1487 HD12 LEU A  92       8.098 -18.096 -29.052  1.00 79.46           H  
ATOM   1488 HD13 LEU A  92       6.865 -18.232 -27.774  1.00 79.46           H  
ATOM   1489  CD2 LEU A  92       7.163 -15.625 -28.502  1.00 79.46           C  
ATOM   1490 HD21 LEU A  92       7.367 -14.564 -28.353  1.00 79.46           H  
ATOM   1491 HD22 LEU A  92       7.322 -15.861 -29.554  1.00 79.46           H  
ATOM   1492 HD23 LEU A  92       6.127 -15.835 -28.238  1.00 79.46           H  
ATOM   1493  N   LEU A  93       8.636 -14.570 -23.223  1.00 79.91           N  
ATOM   1494  H   LEU A  93       9.601 -14.640 -23.514  1.00 79.91           H  
ATOM   1495  CA  LEU A  93       8.370 -14.440 -21.792  1.00 79.91           C  
ATOM   1496  HA  LEU A  93       7.303 -14.586 -21.621  1.00 79.91           H  
ATOM   1497  C   LEU A  93       8.665 -13.034 -21.248  1.00 79.91           C  
ATOM   1498  CB  LEU A  93       9.122 -15.549 -21.037  1.00 79.91           C  
ATOM   1499  HB2 LEU A  93      10.191 -15.395 -21.178  1.00 79.91           H  
ATOM   1500  HB3 LEU A  93       8.906 -15.444 -19.973  1.00 79.91           H  
ATOM   1501  O   LEU A  93       8.671 -12.837 -20.030  1.00 79.91           O  
ATOM   1502  CG  LEU A  93       8.755 -16.983 -21.469  1.00 79.91           C  
ATOM   1503  HG  LEU A  93       8.987 -17.120 -22.525  1.00 79.91           H  
ATOM   1504  CD1 LEU A  93       9.562 -17.997 -20.655  1.00 79.91           C  
ATOM   1505 HD11 LEU A  93       9.422 -18.986 -21.091  1.00 79.91           H  
ATOM   1506 HD12 LEU A  93      10.624 -17.759 -20.711  1.00 79.91           H  
ATOM   1507 HD13 LEU A  93       9.235 -18.008 -19.615  1.00 79.91           H  
ATOM   1508  CD2 LEU A  93       7.272 -17.296 -21.247  1.00 79.91           C  
ATOM   1509 HD21 LEU A  93       7.085 -18.344 -21.479  1.00 79.91           H  
ATOM   1510 HD22 LEU A  93       6.989 -17.090 -20.215  1.00 79.91           H  
ATOM   1511 HD23 LEU A  93       6.664 -16.694 -21.922  1.00 79.91           H  
ATOM   1512  N   ILE A  94       8.880 -12.045 -22.123  1.00 88.21           N  
ATOM   1513  H   ILE A  94       8.872 -12.269 -23.108  1.00 88.21           H  
ATOM   1514  CA  ILE A  94       9.010 -10.639 -21.726  1.00 88.21           C  
ATOM   1515  HA  ILE A  94       9.487 -10.603 -20.747  1.00 88.21           H  
ATOM   1516  C   ILE A  94       7.616 -10.021 -21.599  1.00 88.21           C  
ATOM   1517  CB  ILE A  94       9.912  -9.843 -22.692  1.00 88.21           C  
ATOM   1518  HB  ILE A  94       9.459  -9.850 -23.683  1.00 88.21           H  
ATOM   1519  O   ILE A  94       6.987  -9.636 -22.584  1.00 88.21           O  
ATOM   1520  CG1 ILE A  94      11.314 -10.486 -22.791  1.00 88.21           C  
ATOM   1521 HG12 ILE A  94      11.786 -10.497 -21.809  1.00 88.21           H  
ATOM   1522 HG13 ILE A  94      11.208 -11.517 -23.127  1.00 88.21           H  
ATOM   1523  CG2 ILE A  94      10.030  -8.383 -22.208  1.00 88.21           C  
ATOM   1524 HG21 ILE A  94      10.600  -7.810 -22.940  1.00 88.21           H  
ATOM   1525 HG22 ILE A  94       9.047  -7.919 -22.130  1.00 88.21           H  
ATOM   1526 HG23 ILE A  94      10.530  -8.350 -21.240  1.00 88.21           H  
ATOM   1527  CD1 ILE A  94      12.247  -9.789 -23.788  1.00 88.21           C  
ATOM   1528 HD11 ILE A  94      12.554  -8.813 -23.411  1.00 88.21           H  
ATOM   1529 HD12 ILE A  94      11.745  -9.674 -24.749  1.00 88.21           H  
ATOM   1530 HD13 ILE A  94      13.138 -10.399 -23.930  1.00 88.21           H  
ATOM   1531  N   ILE A  95       7.142  -9.865 -20.364  1.00 90.85           N  
ATOM   1532  H   ILE A  95       7.700 -10.226 -19.604  1.00 90.85           H  
ATOM   1533  CA  ILE A  95       5.823  -9.277 -20.087  1.00 90.85           C  
ATOM   1534  HA  ILE A  95       5.250  -9.245 -21.013  1.00 90.85           H  
ATOM   1535  C   ILE A  95       6.003  -7.840 -19.599  1.00 90.85           C  
ATOM   1536  CB  ILE A  95       5.008 -10.146 -19.105  1.00 90.85           C  
ATOM   1537  HB  ILE A  95       5.506 -10.139 -18.136  1.00 90.85           H  
ATOM   1538  O   ILE A  95       6.606  -7.609 -18.548  1.00 90.85           O  
ATOM   1539  CG1 ILE A  95       4.932 -11.612 -19.599  1.00 90.85           C  
ATOM   1540 HG12 ILE A  95       4.461 -11.649 -20.581  1.00 90.85           H  
ATOM   1541 HG13 ILE A  95       5.942 -12.011 -19.696  1.00 90.85           H  
ATOM   1542  CG2 ILE A  95       3.602  -9.543 -18.916  1.00 90.85           C  
ATOM   1543 HG21 ILE A  95       3.075  -9.509 -19.870  1.00 90.85           H  
ATOM   1544 HG22 ILE A  95       3.663  -8.537 -18.501  1.00 90.85           H  
ATOM   1545 HG23 ILE A  95       3.019 -10.147 -18.220  1.00 90.85           H  
ATOM   1546  CD1 ILE A  95       4.181 -12.551 -18.649  1.00 90.85           C  
ATOM   1547 HD11 ILE A  95       3.105 -12.453 -18.797  1.00 90.85           H  
ATOM   1548 HD12 ILE A  95       4.425 -12.316 -17.613  1.00 90.85           H  
ATOM   1549 HD13 ILE A  95       4.470 -13.582 -18.857  1.00 90.85           H  
ATOM   1550  N   LYS A  96       5.464  -6.862 -20.339  1.00 92.71           N  
ATOM   1551  H   LYS A  96       4.970  -7.130 -21.179  1.00 92.71           H  
ATOM   1552  CA  LYS A  96       5.427  -5.454 -19.909  1.00 92.71           C  
ATOM   1553  HA  LYS A  96       6.387  -5.210 -19.453  1.00 92.71           H  
ATOM   1554  C   LYS A  96       4.370  -5.253 -18.827  1.00 92.71           C  
ATOM   1555  CB  LYS A  96       5.189  -4.496 -21.089  1.00 92.71           C  
ATOM   1556  HB2 LYS A  96       4.295  -4.808 -21.628  1.00 92.71           H  
ATOM   1557  HB3 LYS A  96       5.008  -3.500 -20.685  1.00 92.71           H  
ATOM   1558  O   LYS A  96       3.209  -5.601 -19.005  1.00 92.71           O  
ATOM   1559  CG  LYS A  96       6.373  -4.406 -22.067  1.00 92.71           C  
ATOM   1560  HG2 LYS A  96       7.274  -4.122 -21.523  1.00 92.71           H  
ATOM   1561  HG3 LYS A  96       6.532  -5.376 -22.539  1.00 92.71           H  
ATOM   1562  CD  LYS A  96       6.090  -3.348 -23.146  1.00 92.71           C  
ATOM   1563  HD2 LYS A  96       5.947  -2.380 -22.666  1.00 92.71           H  
ATOM   1564  HD3 LYS A  96       5.177  -3.619 -23.675  1.00 92.71           H  
ATOM   1565  CE  LYS A  96       7.245  -3.245 -24.152  1.00 92.71           C  
ATOM   1566  HE2 LYS A  96       7.399  -4.223 -24.608  1.00 92.71           H  
ATOM   1567  HE3 LYS A  96       8.154  -2.971 -23.615  1.00 92.71           H  
ATOM   1568  NZ  LYS A  96       6.974  -2.230 -25.202  1.00 92.71           N  
ATOM   1569  HZ1 LYS A  96       6.952  -1.297 -24.814  1.00 92.71           H  
ATOM   1570  HZ2 LYS A  96       7.711  -2.237 -25.892  1.00 92.71           H  
ATOM   1571  HZ3 LYS A  96       6.102  -2.414 -25.676  1.00 92.71           H  
ATOM   1572  N   LEU A  97       4.779  -4.638 -17.722  1.00 93.97           N  
ATOM   1573  H   LEU A  97       5.759  -4.403 -17.653  1.00 93.97           H  
ATOM   1574  CA  LEU A  97       3.965  -4.406 -16.534  1.00 93.97           C  
ATOM   1575  HA  LEU A  97       2.942  -4.739 -16.706  1.00 93.97           H  
ATOM   1576  C   LEU A  97       3.946  -2.905 -16.210  1.00 93.97           C  
ATOM   1577  CB  LEU A  97       4.526  -5.239 -15.372  1.00 93.97           C  
ATOM   1578  HB2 LEU A  97       5.566  -4.957 -15.211  1.00 93.97           H  
ATOM   1579  HB3 LEU A  97       3.966  -4.989 -14.471  1.00 93.97           H  
ATOM   1580  O   LEU A  97       4.886  -2.380 -15.591  1.00 93.97           O  
ATOM   1581  CG  LEU A  97       4.449  -6.760 -15.590  1.00 93.97           C  
ATOM   1582  HG  LEU A  97       4.842  -7.025 -16.571  1.00 93.97           H  
ATOM   1583  CD1 LEU A  97       5.321  -7.445 -14.543  1.00 93.97           C  
ATOM   1584 HD11 LEU A  97       5.172  -8.524 -14.585  1.00 93.97           H  
ATOM   1585 HD12 LEU A  97       5.090  -7.076 -13.544  1.00 93.97           H  
ATOM   1586 HD13 LEU A  97       6.364  -7.235 -14.780  1.00 93.97           H  
ATOM   1587  CD2 LEU A  97       3.019  -7.279 -15.481  1.00 93.97           C  
ATOM   1588 HD21 LEU A  97       2.572  -6.987 -14.531  1.00 93.97           H  
ATOM   1589 HD22 LEU A  97       2.415  -6.887 -16.300  1.00 93.97           H  
ATOM   1590 HD23 LEU A  97       3.026  -8.366 -15.559  1.00 93.97           H  
ATOM   1591  N   PRO A  98       2.888  -2.184 -16.621  1.00 91.71           N  
ATOM   1592  CA  PRO A  98       2.666  -0.803 -16.216  1.00 91.71           C  
ATOM   1593  HA  PRO A  98       3.468  -0.188 -16.624  1.00 91.71           H  
ATOM   1594  C   PRO A  98       2.621  -0.645 -14.691  1.00 91.71           C  
ATOM   1595  CB  PRO A  98       1.336  -0.390 -16.857  1.00 91.71           C  
ATOM   1596  HB2 PRO A  98       0.514  -0.570 -16.164  1.00 91.71           H  
ATOM   1597  HB3 PRO A  98       1.343   0.654 -17.170  1.00 91.71           H  
ATOM   1598  O   PRO A  98       2.356  -1.594 -13.941  1.00 91.71           O  
ATOM   1599  CG  PRO A  98       1.197  -1.335 -18.049  1.00 91.71           C  
ATOM   1600  HG2 PRO A  98       0.154  -1.488 -18.328  1.00 91.71           H  
ATOM   1601  HG3 PRO A  98       1.769  -0.951 -18.893  1.00 91.71           H  
ATOM   1602  CD  PRO A  98       1.839  -2.619 -17.535  1.00 91.71           C  
ATOM   1603  HD2 PRO A  98       1.099  -3.211 -16.997  1.00 91.71           H  
ATOM   1604  HD3 PRO A  98       2.242  -3.191 -18.371  1.00 91.71           H  
ATOM   1605  N   LYS A  99       2.827   0.586 -14.211  1.00 90.30           N  
ATOM   1606  H   LYS A  99       2.966   1.338 -14.871  1.00 90.30           H  
ATOM   1607  CA  LYS A  99       2.577   0.907 -12.799  1.00 90.30           C  
ATOM   1608  HA  LYS A  99       3.222   0.281 -12.181  1.00 90.30           H  
ATOM   1609  C   LYS A  99       1.132   0.561 -12.445  1.00 90.30           C  
ATOM   1610  CB  LYS A  99       2.867   2.382 -12.493  1.00 90.30           C  
ATOM   1611  HB2 LYS A  99       2.296   3.015 -13.172  1.00 90.30           H  
ATOM   1612  HB3 LYS A  99       2.554   2.597 -11.471  1.00 90.30           H  
ATOM   1613  O   LYS A  99       0.225   0.774 -13.241  1.00 90.30           O  
ATOM   1614  CG  LYS A  99       4.361   2.688 -12.622  1.00 90.30           C  
ATOM   1615  HG2 LYS A  99       4.922   2.026 -11.963  1.00 90.30           H  
ATOM   1616  HG3 LYS A  99       4.676   2.510 -13.650  1.00 90.30           H  
ATOM   1617  CD  LYS A  99       4.665   4.144 -12.252  1.00 90.30           C  
ATOM   1618  HD2 LYS A  99       4.431   4.318 -11.202  1.00 90.30           H  
ATOM   1619  HD3 LYS A  99       4.073   4.807 -12.883  1.00 90.30           H  
ATOM   1620  CE  LYS A  99       6.155   4.368 -12.511  1.00 90.30           C  
ATOM   1621  HE2 LYS A  99       6.369   4.046 -13.530  1.00 90.30           H  
ATOM   1622  HE3 LYS A  99       6.733   3.731 -11.841  1.00 90.30           H  
ATOM   1623  NZ  LYS A  99       6.560   5.784 -12.364  1.00 90.30           N  
ATOM   1624  HZ1 LYS A  99       6.560   6.071 -11.396  1.00 90.30           H  
ATOM   1625  HZ2 LYS A  99       7.487   5.869 -12.755  1.00 90.30           H  
ATOM   1626  HZ3 LYS A  99       5.953   6.378 -12.911  1.00 90.30           H  
ATOM   1627  N   ARG A 100       0.938   0.057 -11.230  1.00 92.11           N  
ATOM   1628  H   ARG A 100       1.762  -0.074 -10.661  1.00 92.11           H  
ATOM   1629  CA  ARG A 100      -0.327  -0.458 -10.691  1.00 92.11           C  
ATOM   1630  HA  ARG A 100      -0.115  -0.788  -9.674  1.00 92.11           H  
ATOM   1631  C   ARG A 100      -0.864  -1.719 -11.379  1.00 92.11           C  
ATOM   1632  CB  ARG A 100      -1.394   0.649 -10.596  1.00 92.11           C  
ATOM   1633  HB2 ARG A 100      -1.743   0.905 -11.596  1.00 92.11           H  
ATOM   1634  HB3 ARG A 100      -2.246   0.250 -10.045  1.00 92.11           H  
ATOM   1635  O   ARG A 100      -2.014  -2.062 -11.132  1.00 92.11           O  
ATOM   1636  CG  ARG A 100      -0.906   1.925  -9.893  1.00 92.11           C  
ATOM   1637  HG2 ARG A 100      -0.093   2.370 -10.465  1.00 92.11           H  
ATOM   1638  HG3 ARG A 100      -0.541   1.679  -8.895  1.00 92.11           H  
ATOM   1639  CD  ARG A 100      -2.030   2.961  -9.787  1.00 92.11           C  
ATOM   1640  HD2 ARG A 100      -1.597   3.888  -9.411  1.00 92.11           H  
ATOM   1641  HD3 ARG A 100      -2.437   3.147 -10.781  1.00 92.11           H  
ATOM   1642  NE  ARG A 100      -3.108   2.518  -8.881  1.00 92.11           N  
ATOM   1643  HE  ARG A 100      -3.165   1.527  -8.691  1.00 92.11           H  
ATOM   1644  NH1 ARG A 100      -4.110   4.560  -8.559  1.00 92.11           N  
ATOM   1645 HH11 ARG A 100      -3.493   4.975  -9.243  1.00 92.11           H  
ATOM   1646 HH12 ARG A 100      -4.857   5.108  -8.157  1.00 92.11           H  
ATOM   1647  NH2 ARG A 100      -4.922   2.762  -7.525  1.00 92.11           N  
ATOM   1648 HH21 ARG A 100      -5.648   3.338  -7.123  1.00 92.11           H  
ATOM   1649 HH22 ARG A 100      -4.940   1.769  -7.339  1.00 92.11           H  
ATOM   1650  CZ  ARG A 100      -4.036   3.279  -8.327  1.00 92.11           C  
ATOM   1651  N   SER A 101      -0.043  -2.444 -12.149  1.00 94.15           N  
ATOM   1652  H   SER A 101       0.863  -2.072 -12.399  1.00 94.15           H  
ATOM   1653  CA  SER A 101      -0.372  -3.824 -12.550  1.00 94.15           C  
ATOM   1654  HA  SER A 101      -1.206  -3.802 -13.251  1.00 94.15           H  
ATOM   1655  C   SER A 101      -0.778  -4.636 -11.319  1.00 94.15           C  
ATOM   1656  CB  SER A 101       0.807  -4.525 -13.228  1.00 94.15           C  
ATOM   1657  HB2 SER A 101       1.679  -4.509 -12.574  1.00 94.15           H  
ATOM   1658  HB3 SER A 101       0.539  -5.562 -13.429  1.00 94.15           H  
ATOM   1659  O   SER A 101      -0.094  -4.577 -10.290  1.00 94.15           O  
ATOM   1660  OG  SER A 101       1.114  -3.895 -14.450  1.00 94.15           O  
ATOM   1661  HG  SER A 101       1.528  -3.047 -14.270  1.00 94.15           H  
ATOM   1662  N   LYS A 102      -1.913  -5.330 -11.408  1.00 94.78           N  
ATOM   1663  H   LYS A 102      -2.386  -5.373 -12.299  1.00 94.78           H  
ATOM   1664  CA  LYS A 102      -2.560  -5.993 -10.275  1.00 94.78           C  
ATOM   1665  HA  LYS A 102      -2.145  -5.596  -9.349  1.00 94.78           H  
ATOM   1666  C   LYS A 102      -2.277  -7.486 -10.305  1.00 94.78           C  
ATOM   1667  CB  LYS A 102      -4.060  -5.673 -10.309  1.00 94.78           C  
ATOM   1668  HB2 LYS A 102      -4.180  -4.592 -10.378  1.00 94.78           H  
ATOM   1669  HB3 LYS A 102      -4.497  -6.116 -11.204  1.00 94.78           H  
ATOM   1670  O   LYS A 102      -2.501  -8.142 -11.313  1.00 94.78           O  
ATOM   1671  CG  LYS A 102      -4.819  -6.171  -9.068  1.00 94.78           C  
ATOM   1672  HG2 LYS A 102      -4.742  -7.256  -8.995  1.00 94.78           H  
ATOM   1673  HG3 LYS A 102      -4.396  -5.720  -8.171  1.00 94.78           H  
ATOM   1674  CD  LYS A 102      -6.294  -5.771  -9.203  1.00 94.78           C  
ATOM   1675  HD2 LYS A 102      -6.702  -6.242 -10.097  1.00 94.78           H  
ATOM   1676  HD3 LYS A 102      -6.359  -4.689  -9.320  1.00 94.78           H  
ATOM   1677  CE  LYS A 102      -7.122  -6.196  -7.988  1.00 94.78           C  
ATOM   1678  HE2 LYS A 102      -6.714  -5.721  -7.095  1.00 94.78           H  
ATOM   1679  HE3 LYS A 102      -7.032  -7.277  -7.880  1.00 94.78           H  
ATOM   1680  NZ  LYS A 102      -8.548  -5.818  -8.172  1.00 94.78           N  
ATOM   1681  HZ1 LYS A 102      -8.647  -4.819  -8.281  1.00 94.78           H  
ATOM   1682  HZ2 LYS A 102      -8.920  -6.243  -9.009  1.00 94.78           H  
ATOM   1683  HZ3 LYS A 102      -9.119  -6.110  -7.391  1.00 94.78           H  
ATOM   1684  N   PHE A 103      -1.830  -8.010  -9.177  1.00 96.09           N  
ATOM   1685  H   PHE A 103      -1.664  -7.392  -8.396  1.00 96.09           H  
ATOM   1686  CA  PHE A 103      -1.502  -9.414  -8.989  1.00 96.09           C  
ATOM   1687  HA  PHE A 103      -1.626  -9.966  -9.921  1.00 96.09           H  
ATOM   1688  C   PHE A 103      -2.423 -10.016  -7.939  1.00 96.09           C  
ATOM   1689  CB  PHE A 103      -0.040  -9.508  -8.564  1.00 96.09           C  
ATOM   1690  HB2 PHE A 103       0.170 -10.537  -8.271  1.00 96.09           H  
ATOM   1691  HB3 PHE A 103       0.117  -8.888  -7.681  1.00 96.09           H  
ATOM   1692  O   PHE A 103      -2.624  -9.395  -6.893  1.00 96.09           O  
ATOM   1693  CG  PHE A 103       0.920  -9.086  -9.655  1.00 96.09           C  
ATOM   1694  CD1 PHE A 103       1.268  -9.994 -10.672  1.00 96.09           C  
ATOM   1695  HD1 PHE A 103       0.840 -10.985 -10.683  1.00 96.09           H  
ATOM   1696  CD2 PHE A 103       1.454  -7.785  -9.666  1.00 96.09           C  
ATOM   1697  HD2 PHE A 103       1.174  -7.075  -8.901  1.00 96.09           H  
ATOM   1698  CE1 PHE A 103       2.177  -9.620 -11.674  1.00 96.09           C  
ATOM   1699  HE1 PHE A 103       2.448 -10.330 -12.441  1.00 96.09           H  
ATOM   1700  CE2 PHE A 103       2.352  -7.414 -10.680  1.00 96.09           C  
ATOM   1701  HE2 PHE A 103       2.783  -6.424 -10.702  1.00 96.09           H  
ATOM   1702  CZ  PHE A 103       2.718  -8.328 -11.678  1.00 96.09           C  
ATOM   1703  HZ  PHE A 103       3.411  -8.044 -12.456  1.00 96.09           H  
ATOM   1704  N   GLU A 104      -2.967 -11.199  -8.206  1.00 96.74           N  
ATOM   1705  H   GLU A 104      -2.742 -11.640  -9.087  1.00 96.74           H  
ATOM   1706  CA  GLU A 104      -3.702 -12.013  -7.241  1.00 96.74           C  
ATOM   1707  HA  GLU A 104      -3.929 -11.402  -6.367  1.00 96.74           H  
ATOM   1708  C   GLU A 104      -2.844 -13.185  -6.775  1.00 96.74           C  
ATOM   1709  CB  GLU A 104      -5.041 -12.468  -7.820  1.00 96.74           C  
ATOM   1710  HB2 GLU A 104      -4.887 -13.144  -8.660  1.00 96.74           H  
ATOM   1711  HB3 GLU A 104      -5.545 -11.569  -8.173  1.00 96.74           H  
ATOM   1712  O   GLU A 104      -2.336 -13.974  -7.573  1.00 96.74           O  
ATOM   1713  CG  GLU A 104      -5.939 -13.128  -6.767  1.00 96.74           C  
ATOM   1714  HG2 GLU A 104      -5.565 -14.127  -6.543  1.00 96.74           H  
ATOM   1715  HG3 GLU A 104      -5.902 -12.540  -5.849  1.00 96.74           H  
ATOM   1716  CD  GLU A 104      -7.391 -13.189  -7.251  1.00 96.74           C  
ATOM   1717  OE1 GLU A 104      -7.825 -14.270  -7.689  1.00 96.74           O  
ATOM   1718  OE2 GLU A 104      -8.074 -12.129  -7.152  1.00 96.74           O  
ATOM   1719  N   LEU A 105      -2.676 -13.240  -5.462  1.00 95.70           N  
ATOM   1720  H   LEU A 105      -3.217 -12.596  -4.902  1.00 95.70           H  
ATOM   1721  CA  LEU A 105      -1.935 -14.229  -4.703  1.00 95.70           C  
ATOM   1722  HA  LEU A 105      -1.341 -14.848  -5.375  1.00 95.70           H  
ATOM   1723  C   LEU A 105      -2.928 -15.151  -3.971  1.00 95.70           C  
ATOM   1724  CB  LEU A 105      -0.985 -13.500  -3.726  1.00 95.70           C  
ATOM   1725  HB2 LEU A 105      -1.568 -12.979  -2.967  1.00 95.70           H  
ATOM   1726  HB3 LEU A 105      -0.409 -14.272  -3.215  1.00 95.70           H  
ATOM   1727  O   LEU A 105      -4.142 -15.102  -4.192  1.00 95.70           O  
ATOM   1728  CG  LEU A 105       0.029 -12.530  -4.359  1.00 95.70           C  
ATOM   1729  HG  LEU A 105       0.300 -12.873  -5.357  1.00 95.70           H  
ATOM   1730  CD1 LEU A 105      -0.495 -11.089  -4.434  1.00 95.70           C  
ATOM   1731 HD11 LEU A 105      -0.812 -10.757  -3.446  1.00 95.70           H  
ATOM   1732 HD12 LEU A 105       0.289 -10.435  -4.818  1.00 95.70           H  
ATOM   1733 HD13 LEU A 105      -1.342 -11.041  -5.118  1.00 95.70           H  
ATOM   1734  CD2 LEU A 105       1.296 -12.474  -3.511  1.00 95.70           C  
ATOM   1735 HD21 LEU A 105       1.066 -12.082  -2.520  1.00 95.70           H  
ATOM   1736 HD22 LEU A 105       2.034 -11.839  -4.002  1.00 95.70           H  
ATOM   1737 HD23 LEU A 105       1.718 -13.475  -3.420  1.00 95.70           H  
ATOM   1738  N   GLU A 106      -2.421 -15.983  -3.066  1.00 92.23           N  
ATOM   1739  H   GLU A 106      -1.425 -15.976  -2.896  1.00 92.23           H  
ATOM   1740  CA  GLU A 106      -3.226 -16.890  -2.258  1.00 92.23           C  
ATOM   1741  HA  GLU A 106      -3.705 -17.582  -2.951  1.00 92.23           H  
ATOM   1742  C   GLU A 106      -4.354 -16.180  -1.481  1.00 92.23           C  
ATOM   1743  CB  GLU A 106      -2.326 -17.737  -1.335  1.00 92.23           C  
ATOM   1744  HB2 GLU A 106      -2.972 -18.470  -0.852  1.00 92.23           H  
ATOM   1745  HB3 GLU A 106      -1.615 -18.300  -1.940  1.00 92.23           H  
ATOM   1746  O   GLU A 106      -4.239 -15.026  -1.056  1.00 92.23           O  
ATOM   1747  CG  GLU A 106      -1.566 -16.994  -0.214  1.00 92.23           C  
ATOM   1748  HG2 GLU A 106      -2.232 -16.278   0.268  1.00 92.23           H  
ATOM   1749  HG3 GLU A 106      -1.308 -17.734   0.544  1.00 92.23           H  
ATOM   1750  CD  GLU A 106      -0.262 -16.285  -0.630  1.00 92.23           C  
ATOM   1751  OE1 GLU A 106       0.428 -15.757   0.278  1.00 92.23           O  
ATOM   1752  OE2 GLU A 106       0.042 -16.195  -1.837  1.00 92.23           O  
ATOM   1753  N   ASN A 107      -5.469 -16.888  -1.271  1.00 89.28           N  
ATOM   1754  H   ASN A 107      -5.491 -17.839  -1.611  1.00 89.28           H  
ATOM   1755  CA  ASN A 107      -6.615 -16.441  -0.463  1.00 89.28           C  
ATOM   1756  HA  ASN A 107      -7.388 -17.201  -0.579  1.00 89.28           H  
ATOM   1757  C   ASN A 107      -7.274 -15.122  -0.923  1.00 89.28           C  
ATOM   1758  CB  ASN A 107      -6.207 -16.435   1.024  1.00 89.28           C  
ATOM   1759  HB2 ASN A 107      -7.074 -16.209   1.644  1.00 89.28           H  
ATOM   1760  HB3 ASN A 107      -5.455 -15.665   1.191  1.00 89.28           H  
ATOM   1761  O   ASN A 107      -7.936 -14.444  -0.127  1.00 89.28           O  
ATOM   1762  CG  ASN A 107      -5.667 -17.778   1.472  1.00 89.28           C  
ATOM   1763  ND2 ASN A 107      -4.636 -17.800   2.282  1.00 89.28           N  
ATOM   1764 HD21 ASN A 107      -4.300 -18.715   2.547  1.00 89.28           H  
ATOM   1765 HD22 ASN A 107      -4.177 -16.949   2.572  1.00 89.28           H  
ATOM   1766  OD1 ASN A 107      -6.167 -18.820   1.095  1.00 89.28           O  
ATOM   1767  N   GLY A 108      -7.090 -14.741  -2.193  1.00 92.31           N  
ATOM   1768  H   GLY A 108      -6.498 -15.310  -2.781  1.00 92.31           H  
ATOM   1769  CA  GLY A 108      -7.577 -13.476  -2.747  1.00 92.31           C  
ATOM   1770  HA2 GLY A 108      -7.518 -13.532  -3.834  1.00 92.31           H  
ATOM   1771  HA3 GLY A 108      -8.619 -13.329  -2.464  1.00 92.31           H  
ATOM   1772  C   GLY A 108      -6.769 -12.252  -2.296  1.00 92.31           C  
ATOM   1773  O   GLY A 108      -7.217 -11.115  -2.494  1.00 92.31           O  
ATOM   1774  N   ARG A 109      -5.589 -12.445  -1.679  1.00 95.97           N  
ATOM   1775  H   ARG A 109      -5.252 -13.391  -1.574  1.00 95.97           H  
ATOM   1776  CA  ARG A 109      -4.651 -11.346  -1.411  1.00 95.97           C  
ATOM   1777  HA  ARG A 109      -5.187 -10.563  -0.876  1.00 95.97           H  
ATOM   1778  C   ARG A 109      -4.187 -10.774  -2.743  1.00 95.97           C  
ATOM   1779  CB  ARG A 109      -3.459 -11.804  -0.545  1.00 95.97           C  
ATOM   1780  HB2 ARG A 109      -2.896 -12.581  -1.062  1.00 95.97           H  
ATOM   1781  HB3 ARG A 109      -3.841 -12.220   0.387  1.00 95.97           H  
ATOM   1782  O   ARG A 109      -3.866 -11.503  -3.671  1.00 95.97           O  
ATOM   1783  CG  ARG A 109      -2.529 -10.615  -0.225  1.00 95.97           C  
ATOM   1784  HG2 ARG A 109      -2.052 -10.257  -1.137  1.00 95.97           H  
ATOM   1785  HG3 ARG A 109      -3.143  -9.804   0.167  1.00 95.97           H  
ATOM   1786  CD  ARG A 109      -1.439 -10.908   0.814  1.00 95.97           C  
ATOM   1787  HD2 ARG A 109      -1.137  -9.960   1.260  1.00 95.97           H  
ATOM   1788  HD3 ARG A 109      -1.859 -11.518   1.614  1.00 95.97           H  
ATOM   1789  NE  ARG A 109      -0.228 -11.524   0.229  1.00 95.97           N  
ATOM   1790  HE  ARG A 109       0.264 -11.041  -0.509  1.00 95.97           H  
ATOM   1791  NH1 ARG A 109      -0.185 -13.436   1.473  1.00 95.97           N  
ATOM   1792 HH11 ARG A 109      -1.065 -13.209   1.915  1.00 95.97           H  
ATOM   1793 HH12 ARG A 109       0.105 -14.400   1.401  1.00 95.97           H  
ATOM   1794  NH2 ARG A 109       1.366 -13.136  -0.038  1.00 95.97           N  
ATOM   1795 HH21 ARG A 109       1.478 -14.140  -0.032  1.00 95.97           H  
ATOM   1796 HH22 ARG A 109       1.949 -12.537  -0.605  1.00 95.97           H  
ATOM   1797  CZ  ARG A 109       0.314 -12.679   0.559  1.00 95.97           C  
ATOM   1798  N   ARG A 110      -4.144  -9.453  -2.845  1.00 96.89           N  
ATOM   1799  H   ARG A 110      -4.426  -8.909  -2.043  1.00 96.89           H  
ATOM   1800  CA  ARG A 110      -3.796  -8.736  -4.065  1.00 96.89           C  
ATOM   1801  HA  ARG A 110      -3.388  -9.458  -4.773  1.00 96.89           H  
ATOM   1802  C   ARG A 110      -2.712  -7.710  -3.796  1.00 96.89           C  
ATOM   1803  CB  ARG A 110      -5.054  -8.106  -4.677  1.00 96.89           C  
ATOM   1804  HB2 ARG A 110      -4.768  -7.394  -5.451  1.00 96.89           H  
ATOM   1805  HB3 ARG A 110      -5.582  -7.566  -3.891  1.00 96.89           H  
ATOM   1806  O   ARG A 110      -2.714  -7.022  -2.770  1.00 96.89           O  
ATOM   1807  CG  ARG A 110      -5.990  -9.152  -5.304  1.00 96.89           C  
ATOM   1808  HG2 ARG A 110      -5.632  -9.399  -6.303  1.00 96.89           H  
ATOM   1809  HG3 ARG A 110      -6.013 -10.065  -4.708  1.00 96.89           H  
ATOM   1810  CD  ARG A 110      -7.412  -8.596  -5.375  1.00 96.89           C  
ATOM   1811  HD2 ARG A 110      -7.784  -8.487  -4.356  1.00 96.89           H  
ATOM   1812  HD3 ARG A 110      -7.396  -7.613  -5.846  1.00 96.89           H  
ATOM   1813  NE  ARG A 110      -8.300  -9.506  -6.111  1.00 96.89           N  
ATOM   1814  HE  ARG A 110      -7.935 -10.403  -6.398  1.00 96.89           H  
ATOM   1815  NH1 ARG A 110     -10.254  -8.299  -5.994  1.00 96.89           N  
ATOM   1816 HH11 ARG A 110      -9.841  -7.708  -5.287  1.00 96.89           H  
ATOM   1817 HH12 ARG A 110     -11.254  -8.302  -6.140  1.00 96.89           H  
ATOM   1818  NH2 ARG A 110     -10.191 -10.330  -6.971  1.00 96.89           N  
ATOM   1819 HH21 ARG A 110      -9.627 -11.140  -7.189  1.00 96.89           H  
ATOM   1820 HH22 ARG A 110     -11.178 -10.348  -7.182  1.00 96.89           H  
ATOM   1821  CZ  ARG A 110      -9.585  -9.367  -6.353  1.00 96.89           C  
ATOM   1822  N   ARG A 111      -1.808  -7.556  -4.757  1.00 97.04           N  
ATOM   1823  H   ARG A 111      -1.897  -8.150  -5.569  1.00 97.04           H  
ATOM   1824  CA  ARG A 111      -0.749  -6.542  -4.745  1.00 97.04           C  
ATOM   1825  HA  ARG A 111      -0.926  -5.853  -3.919  1.00 97.04           H  
ATOM   1826  C   ARG A 111      -0.793  -5.709  -6.016  1.00 97.04           C  
ATOM   1827  CB  ARG A 111       0.624  -7.206  -4.547  1.00 97.04           C  
ATOM   1828  HB2 ARG A 111       1.406  -6.465  -4.713  1.00 97.04           H  
ATOM   1829  HB3 ARG A 111       0.746  -7.987  -5.297  1.00 97.04           H  
ATOM   1830  O   ARG A 111      -1.130  -6.206  -7.084  1.00 97.04           O  
ATOM   1831  CG  ARG A 111       0.829  -7.826  -3.154  1.00 97.04           C  
ATOM   1832  HG2 ARG A 111       0.026  -8.529  -2.933  1.00 97.04           H  
ATOM   1833  HG3 ARG A 111       1.763  -8.386  -3.176  1.00 97.04           H  
ATOM   1834  CD  ARG A 111       0.897  -6.769  -2.042  1.00 97.04           C  
ATOM   1835  HD2 ARG A 111      -0.090  -6.323  -1.928  1.00 97.04           H  
ATOM   1836  HD3 ARG A 111       1.613  -5.999  -2.329  1.00 97.04           H  
ATOM   1837  NE  ARG A 111       1.330  -7.368  -0.768  1.00 97.04           N  
ATOM   1838  HE  ARG A 111       1.987  -8.131  -0.848  1.00 97.04           H  
ATOM   1839  NH1 ARG A 111       0.449  -5.794   0.642  1.00 97.04           N  
ATOM   1840 HH11 ARG A 111       0.286  -5.207  -0.163  1.00 97.04           H  
ATOM   1841 HH12 ARG A 111       0.230  -5.512   1.586  1.00 97.04           H  
ATOM   1842  NH2 ARG A 111       1.289  -7.678   1.488  1.00 97.04           N  
ATOM   1843 HH21 ARG A 111       1.727  -8.575   1.337  1.00 97.04           H  
ATOM   1844 HH22 ARG A 111       0.935  -7.424   2.400  1.00 97.04           H  
ATOM   1845  CZ  ARG A 111       1.025  -6.948   0.445  1.00 97.04           C  
ATOM   1846  N   LEU A 112      -0.448  -4.434  -5.887  1.00 96.76           N  
ATOM   1847  H   LEU A 112      -0.174  -4.118  -4.968  1.00 96.76           H  
ATOM   1848  CA  LEU A 112      -0.243  -3.529  -7.015  1.00 96.76           C  
ATOM   1849  HA  LEU A 112      -0.622  -3.985  -7.930  1.00 96.76           H  
ATOM   1850  C   LEU A 112       1.254  -3.294  -7.200  1.00 96.76           C  
ATOM   1851  CB  LEU A 112      -0.988  -2.203  -6.785  1.00 96.76           C  
ATOM   1852  HB2 LEU A 112      -0.604  -1.752  -5.871  1.00 96.76           H  
ATOM   1853  HB3 LEU A 112      -0.765  -1.528  -7.611  1.00 96.76           H  
ATOM   1854  O   LEU A 112       1.977  -3.092  -6.223  1.00 96.76           O  
ATOM   1855  CG  LEU A 112      -2.511  -2.311  -6.634  1.00 96.76           C  
ATOM   1856  HG  LEU A 112      -2.746  -3.007  -5.828  1.00 96.76           H  
ATOM   1857  CD1 LEU A 112      -3.079  -0.939  -6.272  1.00 96.76           C  
ATOM   1858 HD11 LEU A 112      -2.840  -0.216  -7.051  1.00 96.76           H  
ATOM   1859 HD12 LEU A 112      -2.656  -0.608  -5.323  1.00 96.76           H  
ATOM   1860 HD13 LEU A 112      -4.160  -1.018  -6.155  1.00 96.76           H  
ATOM   1861  CD2 LEU A 112      -3.194  -2.788  -7.912  1.00 96.76           C  
ATOM   1862 HD21 LEU A 112      -4.272  -2.842  -7.760  1.00 96.76           H  
ATOM   1863 HD22 LEU A 112      -2.983  -2.107  -8.736  1.00 96.76           H  
ATOM   1864 HD23 LEU A 112      -2.834  -3.783  -8.175  1.00 96.76           H  
ATOM   1865  N   LEU A 113       1.720  -3.276  -8.442  1.00 96.01           N  
ATOM   1866  H   LEU A 113       1.103  -3.559  -9.190  1.00 96.01           H  
ATOM   1867  CA  LEU A 113       3.112  -2.973  -8.755  1.00 96.01           C  
ATOM   1868  HA  LEU A 113       3.745  -3.506  -8.045  1.00 96.01           H  
ATOM   1869  C   LEU A 113       3.394  -1.472  -8.644  1.00 96.01           C  
ATOM   1870  CB  LEU A 113       3.395  -3.482 -10.171  1.00 96.01           C  
ATOM   1871  HB2 LEU A 113       3.021  -4.504 -10.239  1.00 96.01           H  
ATOM   1872  HB3 LEU A 113       2.833  -2.883 -10.887  1.00 96.01           H  
ATOM   1873  O   LEU A 113       2.877  -0.693  -9.444  1.00 96.01           O  
ATOM   1874  CG  LEU A 113       4.878  -3.470 -10.563  1.00 96.01           C  
ATOM   1875  HG  LEU A 113       5.274  -2.458 -10.480  1.00 96.01           H  
ATOM   1876  CD1 LEU A 113       5.716  -4.406  -9.695  1.00 96.01           C  
ATOM   1877 HD11 LEU A 113       5.743  -4.056  -8.664  1.00 96.01           H  
ATOM   1878 HD12 LEU A 113       5.314  -5.419  -9.728  1.00 96.01           H  
ATOM   1879 HD13 LEU A 113       6.743  -4.412 -10.058  1.00 96.01           H  
ATOM   1880  CD2 LEU A 113       5.003  -3.924 -12.011  1.00 96.01           C  
ATOM   1881 HD21 LEU A 113       4.482  -3.230 -12.671  1.00 96.01           H  
ATOM   1882 HD22 LEU A 113       6.057  -3.956 -12.285  1.00 96.01           H  
ATOM   1883 HD23 LEU A 113       4.579  -4.922 -12.129  1.00 96.01           H  
ATOM   1884  N   ALA A 114       4.244  -1.042  -7.712  1.00 94.40           N  
ATOM   1885  H   ALA A 114       4.669  -1.706  -7.081  1.00 94.40           H  
ATOM   1886  CA  ALA A 114       4.730   0.342  -7.697  1.00 94.40           C  
ATOM   1887  HA  ALA A 114       3.963   1.006  -8.096  1.00 94.40           H  
ATOM   1888  C   ALA A 114       5.976   0.505  -8.574  1.00 94.40           C  
ATOM   1889  CB  ALA A 114       5.002   0.769  -6.256  1.00 94.40           C  
ATOM   1890  HB1 ALA A 114       5.758   0.134  -5.795  1.00 94.40           H  
ATOM   1891  HB2 ALA A 114       4.071   0.695  -5.693  1.00 94.40           H  
ATOM   1892  HB3 ALA A 114       5.349   1.802  -6.237  1.00 94.40           H  
ATOM   1893  O   ALA A 114       6.094   1.466  -9.338  1.00 94.40           O  
ATOM   1894  N   SER A 115       6.898  -0.451  -8.468  1.00 93.40           N  
ATOM   1895  H   SER A 115       6.727  -1.208  -7.821  1.00 93.40           H  
ATOM   1896  CA  SER A 115       8.116  -0.546  -9.270  1.00 93.40           C  
ATOM   1897  HA  SER A 115       7.896  -0.260 -10.299  1.00 93.40           H  
ATOM   1898  C   SER A 115       8.636  -1.984  -9.265  1.00 93.40           C  
ATOM   1899  CB  SER A 115       9.188   0.397  -8.703  1.00 93.40           C  
ATOM   1900  HB2 SER A 115      10.000   0.478  -9.426  1.00 93.40           H  
ATOM   1901  HB3 SER A 115       8.768   1.391  -8.549  1.00 93.40           H  
ATOM   1902  O   SER A 115       8.158  -2.816  -8.498  1.00 93.40           O  
ATOM   1903  OG  SER A 115       9.721  -0.095  -7.488  1.00 93.40           O  
ATOM   1904  HG  SER A 115       9.129   0.130  -6.767  1.00 93.40           H  
ATOM   1905  N   ALA A 116       9.676  -2.265 -10.047  1.00 94.86           N  
ATOM   1906  H   ALA A 116       9.969  -1.588 -10.737  1.00 94.86           H  
ATOM   1907  CA  ALA A 116      10.364  -3.555 -10.046  1.00 94.86           C  
ATOM   1908  HA  ALA A 116       9.685  -4.314 -10.435  1.00 94.86           H  
ATOM   1909  C   ALA A 116      10.834  -4.031  -8.652  1.00 94.86           C  
ATOM   1910  CB  ALA A 116      11.552  -3.417 -10.998  1.00 94.86           C  
ATOM   1911  HB1 ALA A 116      11.189  -3.253 -12.012  1.00 94.86           H  
ATOM   1912  HB2 ALA A 116      12.191  -2.589 -10.693  1.00 94.86           H  
ATOM   1913  HB3 ALA A 116      12.140  -4.335 -10.974  1.00 94.86           H  
ATOM   1914  O   ALA A 116      11.006  -5.232  -8.447  1.00 94.86           O  
ATOM   1915  N   GLY A 117      11.018  -3.112  -7.696  1.00 94.58           N  
ATOM   1916  H   GLY A 117      10.807  -2.149  -7.915  1.00 94.58           H  
ATOM   1917  CA  GLY A 117      11.439  -3.411  -6.325  1.00 94.58           C  
ATOM   1918  HA2 GLY A 117      12.339  -2.836  -6.106  1.00 94.58           H  
ATOM   1919  HA3 GLY A 117      11.689  -4.468  -6.230  1.00 94.58           H  
ATOM   1920  C   GLY A 117      10.408  -3.086  -5.244  1.00 94.58           C  
ATOM   1921  O   GLY A 117      10.743  -3.179  -4.069  1.00 94.58           O  
ATOM   1922  N   GLU A 118       9.184  -2.676  -5.587  1.00 96.50           N  
ATOM   1923  H   GLU A 118       8.904  -2.684  -6.557  1.00 96.50           H  
ATOM   1924  CA  GLU A 118       8.191  -2.299  -4.574  1.00 96.50           C  
ATOM   1925  HA  GLU A 118       8.399  -2.876  -3.673  1.00 96.50           H  
ATOM   1926  C   GLU A 118       6.759  -2.638  -4.994  1.00 96.50           C  
ATOM   1927  CB  GLU A 118       8.351  -0.812  -4.201  1.00 96.50           C  
ATOM   1928  HB2 GLU A 118       9.398  -0.633  -3.955  1.00 96.50           H  
ATOM   1929  HB3 GLU A 118       8.087  -0.192  -5.057  1.00 96.50           H  
ATOM   1930  O   GLU A 118       6.318  -2.339  -6.108  1.00 96.50           O  
ATOM   1931  CG  GLU A 118       7.497  -0.410  -2.983  1.00 96.50           C  
ATOM   1932  HG2 GLU A 118       7.633  -1.158  -2.202  1.00 96.50           H  
ATOM   1933  HG3 GLU A 118       6.446  -0.410  -3.274  1.00 96.50           H  
ATOM   1934  CD  GLU A 118       7.859   0.974  -2.414  1.00 96.50           C  
ATOM   1935  OE1 GLU A 118       7.621   1.189  -1.198  1.00 96.50           O  
ATOM   1936  OE2 GLU A 118       8.366   1.821  -3.183  1.00 96.50           O  
ATOM   1937  N   LEU A 119       6.022  -3.227  -4.053  1.00 97.60           N  
ATOM   1938  H   LEU A 119       6.468  -3.428  -3.170  1.00 97.60           H  
ATOM   1939  CA  LEU A 119       4.600  -3.530  -4.153  1.00 97.60           C  
ATOM   1940  HA  LEU A 119       4.266  -3.358  -5.176  1.00 97.60           H  
ATOM   1941  C   LEU A 119       3.766  -2.611  -3.252  1.00 97.60           C  
ATOM   1942  CB  LEU A 119       4.355  -5.010  -3.803  1.00 97.60           C  
ATOM   1943  HB2 LEU A 119       4.682  -5.183  -2.778  1.00 97.60           H  
ATOM   1944  HB3 LEU A 119       3.283  -5.207  -3.844  1.00 97.60           H  
ATOM   1945  O   LEU A 119       4.253  -1.954  -2.331  1.00 97.60           O  
ATOM   1946  CG  LEU A 119       5.063  -6.025  -4.711  1.00 97.60           C  
ATOM   1947  HG  LEU A 119       6.139  -5.856  -4.671  1.00 97.60           H  
ATOM   1948  CD1 LEU A 119       4.790  -7.431  -4.194  1.00 97.60           C  
ATOM   1949 HD11 LEU A 119       5.169  -7.530  -3.177  1.00 97.60           H  
ATOM   1950 HD12 LEU A 119       3.719  -7.632  -4.187  1.00 97.60           H  
ATOM   1951 HD13 LEU A 119       5.289  -8.171  -4.819  1.00 97.60           H  
ATOM   1952  CD2 LEU A 119       4.582  -5.933  -6.161  1.00 97.60           C  
ATOM   1953 HD21 LEU A 119       3.498  -6.044  -6.210  1.00 97.60           H  
ATOM   1954 HD22 LEU A 119       5.048  -6.719  -6.755  1.00 97.60           H  
ATOM   1955 HD23 LEU A 119       4.872  -4.971  -6.585  1.00 97.60           H  
ATOM   1956  N   GLN A 120       2.467  -2.601  -3.513  1.00 97.21           N  
ATOM   1957  H   GLN A 120       2.163  -3.112  -4.329  1.00 97.21           H  
ATOM   1958  CA  GLN A 120       1.448  -1.867  -2.772  1.00 97.21           C  
ATOM   1959  HA  GLN A 120       1.851  -1.525  -1.819  1.00 97.21           H  
ATOM   1960  C   GLN A 120       0.253  -2.773  -2.467  1.00 97.21           C  
ATOM   1961  CB  GLN A 120       1.035  -0.651  -3.603  1.00 97.21           C  
ATOM   1962  HB2 GLN A 120       0.885  -0.959  -4.638  1.00 97.21           H  
ATOM   1963  HB3 GLN A 120       0.096  -0.247  -3.224  1.00 97.21           H  
ATOM   1964  O   GLN A 120       0.081  -3.824  -3.089  1.00 97.21           O  
ATOM   1965  CG  GLN A 120       2.108   0.439  -3.586  1.00 97.21           C  
ATOM   1966  HG2 GLN A 120       2.303   0.738  -2.557  1.00 97.21           H  
ATOM   1967  HG3 GLN A 120       3.038   0.027  -3.977  1.00 97.21           H  
ATOM   1968  CD  GLN A 120       1.717   1.664  -4.406  1.00 97.21           C  
ATOM   1969  NE2 GLN A 120       2.580   2.652  -4.491  1.00 97.21           N  
ATOM   1970 HE21 GLN A 120       3.491   2.576  -4.062  1.00 97.21           H  
ATOM   1971 HE22 GLN A 120       2.293   3.447  -5.044  1.00 97.21           H  
ATOM   1972  OE1 GLN A 120       0.642   1.776  -4.971  1.00 97.21           O  
ATOM   1973  N   LYS A 121      -0.585  -2.379  -1.503  1.00 97.29           N  
ATOM   1974  H   LYS A 121      -0.464  -1.454  -1.116  1.00 97.29           H  
ATOM   1975  CA  LYS A 121      -1.815  -3.111  -1.162  1.00 97.29           C  
ATOM   1976  HA  LYS A 121      -1.585  -4.159  -0.966  1.00 97.29           H  
ATOM   1977  C   LYS A 121      -2.788  -3.065  -2.344  1.00 97.29           C  
ATOM   1978  CB  LYS A 121      -2.452  -2.491   0.094  1.00 97.29           C  
ATOM   1979  HB2 LYS A 121      -2.572  -1.419  -0.061  1.00 97.29           H  
ATOM   1980  HB3 LYS A 121      -3.443  -2.919   0.242  1.00 97.29           H  
ATOM   1981  O   LYS A 121      -3.018  -1.990  -2.890  1.00 97.29           O  
ATOM   1982  CG  LYS A 121      -1.623  -2.741   1.366  1.00 97.29           C  
ATOM   1983  HG2 LYS A 121      -0.585  -2.447   1.206  1.00 97.29           H  
ATOM   1984  HG3 LYS A 121      -1.650  -3.806   1.593  1.00 97.29           H  
ATOM   1985  CD  LYS A 121      -2.188  -1.967   2.567  1.00 97.29           C  
ATOM   1986  HD2 LYS A 121      -1.831  -2.431   3.486  1.00 97.29           H  
ATOM   1987  HD3 LYS A 121      -3.276  -2.025   2.553  1.00 97.29           H  
ATOM   1988  CE  LYS A 121      -1.738  -0.498   2.566  1.00 97.29           C  
ATOM   1989  HE2 LYS A 121      -1.911  -0.075   1.576  1.00 97.29           H  
ATOM   1990  HE3 LYS A 121      -0.670  -0.456   2.782  1.00 97.29           H  
ATOM   1991  NZ  LYS A 121      -2.493   0.298   3.562  1.00 97.29           N  
ATOM   1992  HZ1 LYS A 121      -2.160   1.246   3.660  1.00 97.29           H  
ATOM   1993  HZ2 LYS A 121      -3.443   0.380   3.229  1.00 97.29           H  
ATOM   1994  HZ3 LYS A 121      -2.519  -0.143   4.471  1.00 97.29           H  
ATOM   1995  N   GLY A 122      -3.345  -4.211  -2.735  1.00 95.99           N  
ATOM   1996  H   GLY A 122      -3.060  -5.073  -2.292  1.00 95.99           H  
ATOM   1997  CA  GLY A 122      -4.321  -4.328  -3.828  1.00 95.99           C  
ATOM   1998  HA2 GLY A 122      -4.435  -3.369  -4.335  1.00 95.99           H  
ATOM   1999  HA3 GLY A 122      -3.951  -5.054  -4.552  1.00 95.99           H  
ATOM   2000  C   GLY A 122      -5.720  -4.769  -3.390  1.00 95.99           C  
ATOM   2001  O   GLY A 122      -6.554  -5.049  -4.251  1.00 95.99           O  
ATOM   2002  N   ASN A 123      -5.967  -4.859  -2.081  1.00 96.12           N  
ATOM   2003  H   ASN A 123      -5.238  -4.583  -1.438  1.00 96.12           H  
ATOM   2004  CA  ASN A 123      -7.270  -5.158  -1.488  1.00 96.12           C  
ATOM   2005  HA  ASN A 123      -7.962  -5.484  -2.264  1.00 96.12           H  
ATOM   2006  C   ASN A 123      -7.859  -3.907  -0.834  1.00 96.12           C  
ATOM   2007  CB  ASN A 123      -7.133  -6.279  -0.445  1.00 96.12           C  
ATOM   2008  HB2 ASN A 123      -6.428  -5.965   0.325  1.00 96.12           H  
ATOM   2009  HB3 ASN A 123      -8.096  -6.451   0.035  1.00 96.12           H  
ATOM   2010  O   ASN A 123      -7.118  -3.058  -0.339  1.00 96.12           O  
ATOM   2011  CG  ASN A 123      -6.644  -7.581  -1.032  1.00 96.12           C  
ATOM   2012  ND2 ASN A 123      -7.533  -8.430  -1.497  1.00 96.12           N  
ATOM   2013 HD21 ASN A 123      -7.220  -9.328  -1.839  1.00 96.12           H  
ATOM   2014 HD22 ASN A 123      -8.519  -8.259  -1.361  1.00 96.12           H  
ATOM   2015  OD1 ASN A 123      -5.455  -7.829  -1.084  1.00 96.12           O  
ATOM   2016  N   GLU A 124      -9.185  -3.851  -0.780  1.00 93.57           N  
ATOM   2017  H   GLU A 124      -9.735  -4.601  -1.173  1.00 93.57           H  
ATOM   2018  CA  GLU A 124      -9.949  -2.853  -0.035  1.00 93.57           C  
ATOM   2019  HA  GLU A 124      -9.278  -2.113   0.400  1.00 93.57           H  
ATOM   2020  C   GLU A 124     -10.690  -3.543   1.104  1.00 93.57           C  
ATOM   2021  CB  GLU A 124     -10.930  -2.122  -0.961  1.00 93.57           C  
ATOM   2022  HB2 GLU A 124     -11.518  -2.857  -1.510  1.00 93.57           H  
ATOM   2023  HB3 GLU A 124     -11.598  -1.501  -0.364  1.00 93.57           H  
ATOM   2024  O   GLU A 124     -11.157  -4.675   0.957  1.00 93.57           O  
ATOM   2025  CG  GLU A 124     -10.153  -1.224  -1.930  1.00 93.57           C  
ATOM   2026  HG2 GLU A 124      -9.425  -1.835  -2.465  1.00 93.57           H  
ATOM   2027  HG3 GLU A 124      -9.612  -0.482  -1.343  1.00 93.57           H  
ATOM   2028  CD  GLU A 124     -11.026  -0.514  -2.966  1.00 93.57           C  
ATOM   2029  OE1 GLU A 124     -10.551   0.536  -3.454  1.00 93.57           O  
ATOM   2030  OE2 GLU A 124     -12.088  -1.069  -3.320  1.00 93.57           O  
ATOM   2031  N   ILE A 125     -10.764  -2.865   2.245  1.00 95.39           N  
ATOM   2032  H   ILE A 125     -10.423  -1.915   2.268  1.00 95.39           H  
ATOM   2033  CA  ILE A 125     -11.570  -3.309   3.376  1.00 95.39           C  
ATOM   2034  HA  ILE A 125     -11.553  -4.399   3.397  1.00 95.39           H  
ATOM   2035  C   ILE A 125     -13.016  -2.866   3.151  1.00 95.39           C  
ATOM   2036  CB  ILE A 125     -10.959  -2.815   4.705  1.00 95.39           C  
ATOM   2037  HB  ILE A 125      -9.912  -3.119   4.704  1.00 95.39           H  
ATOM   2038  O   ILE A 125     -13.266  -1.722   2.777  1.00 95.39           O  
ATOM   2039  CG1 ILE A 125     -11.637  -3.510   5.904  1.00 95.39           C  
ATOM   2040 HG12 ILE A 125     -11.668  -4.584   5.720  1.00 95.39           H  
ATOM   2041 HG13 ILE A 125     -12.661  -3.153   6.014  1.00 95.39           H  
ATOM   2042  CG2 ILE A 125     -10.997  -1.280   4.843  1.00 95.39           C  
ATOM   2043 HG21 ILE A 125     -12.025  -0.937   4.963  1.00 95.39           H  
ATOM   2044 HG22 ILE A 125     -10.429  -0.967   5.718  1.00 95.39           H  
ATOM   2045 HG23 ILE A 125     -10.570  -0.801   3.962  1.00 95.39           H  
ATOM   2046  CD1 ILE A 125     -10.884  -3.285   7.221  1.00 95.39           C  
ATOM   2047 HD11 ILE A 125      -9.845  -3.592   7.110  1.00 95.39           H  
ATOM   2048 HD12 ILE A 125     -10.926  -2.236   7.514  1.00 95.39           H  
ATOM   2049 HD13 ILE A 125     -11.338  -3.881   8.013  1.00 95.39           H  
ATOM   2050  N   ALA A 126     -13.964  -3.765   3.392  1.00 93.73           N  
ATOM   2051  H   ALA A 126     -13.700  -4.687   3.709  1.00 93.73           H  
ATOM   2052  CA  ALA A 126     -15.386  -3.455   3.374  1.00 93.73           C  
ATOM   2053  HA  ALA A 126     -15.542  -2.433   3.030  1.00 93.73           H  
ATOM   2054  C   ALA A 126     -15.928  -3.567   4.799  1.00 93.73           C  
ATOM   2055  CB  ALA A 126     -16.099  -4.386   2.390  1.00 93.73           C  
ATOM   2056  HB1 ALA A 126     -15.977  -5.424   2.700  1.00 93.73           H  
ATOM   2057  HB2 ALA A 126     -17.162  -4.146   2.363  1.00 93.73           H  
ATOM   2058  HB3 ALA A 126     -15.682  -4.255   1.391  1.00 93.73           H  
ATOM   2059  O   ALA A 126     -15.737  -4.590   5.457  1.00 93.73           O  
ATOM   2060  N   LEU A 127     -16.593  -2.514   5.271  1.00 95.80           N  
ATOM   2061  H   LEU A 127     -16.760  -1.729   4.659  1.00 95.80           H  
ATOM   2062  CA  LEU A 127     -17.261  -2.516   6.567  1.00 95.80           C  
ATOM   2063  HA  LEU A 127     -16.911  -3.368   7.149  1.00 95.80           H  
ATOM   2064  C   LEU A 127     -18.776  -2.621   6.376  1.00 95.80           C  
ATOM   2065  CB  LEU A 127     -16.934  -1.245   7.359  1.00 95.80           C  
ATOM   2066  HB2 LEU A 127     -17.291  -0.392   6.782  1.00 95.80           H  
ATOM   2067  HB3 LEU A 127     -17.493  -1.270   8.294  1.00 95.80           H  
ATOM   2068  O   LEU A 127     -19.319  -1.938   5.505  1.00 95.80           O  
ATOM   2069  CG  LEU A 127     -15.451  -1.038   7.683  1.00 95.80           C  
ATOM   2070  HG  LEU A 127     -14.892  -0.955   6.751  1.00 95.80           H  
ATOM   2071  CD1 LEU A 127     -15.323   0.283   8.435  1.00 95.80           C  
ATOM   2072 HD11 LEU A 127     -14.395   0.760   8.118  1.00 95.80           H  
ATOM   2073 HD12 LEU A 127     -16.130   0.969   8.177  1.00 95.80           H  
ATOM   2074 HD13 LEU A 127     -15.339   0.124   9.513  1.00 95.80           H  
ATOM   2075  CD2 LEU A 127     -14.851  -2.169   8.525  1.00 95.80           C  
ATOM   2076 HD21 LEU A 127     -14.814  -3.085   7.936  1.00 95.80           H  
ATOM   2077 HD22 LEU A 127     -15.447  -2.335   9.422  1.00 95.80           H  
ATOM   2078 HD23 LEU A 127     -13.832  -1.910   8.815  1.00 95.80           H  
ATOM   2079  N   PRO A 128     -19.474  -3.397   7.221  1.00 97.06           N  
ATOM   2080  CA  PRO A 128     -20.921  -3.319   7.353  1.00 97.06           C  
ATOM   2081  HA  PRO A 128     -21.375  -3.733   6.452  1.00 97.06           H  
ATOM   2082  C   PRO A 128     -21.415  -1.884   7.572  1.00 97.06           C  
ATOM   2083  CB  PRO A 128     -21.260  -4.210   8.552  1.00 97.06           C  
ATOM   2084  HB2 PRO A 128     -21.197  -3.636   9.477  1.00 97.06           H  
ATOM   2085  HB3 PRO A 128     -22.245  -4.668   8.453  1.00 97.06           H  
ATOM   2086  O   PRO A 128     -20.817  -1.113   8.329  1.00 97.06           O  
ATOM   2087  CG  PRO A 128     -20.145  -5.253   8.545  1.00 97.06           C  
ATOM   2088  HG2 PRO A 128     -19.982  -5.680   9.534  1.00 97.06           H  
ATOM   2089  HG3 PRO A 128     -20.383  -6.035   7.825  1.00 97.06           H  
ATOM   2090  CD  PRO A 128     -18.937  -4.460   8.058  1.00 97.06           C  
ATOM   2091  HD2 PRO A 128     -18.274  -5.112   7.490  1.00 97.06           H  
ATOM   2092  HD3 PRO A 128     -18.398  -4.028   8.901  1.00 97.06           H  
ATOM   2093  N   THR A 129     -22.556  -1.541   6.970  1.00 97.66           N  
ATOM   2094  H   THR A 129     -22.965  -2.180   6.303  1.00 97.66           H  
ATOM   2095  CA  THR A 129     -23.141  -0.190   7.026  1.00 97.66           C  
ATOM   2096  HA  THR A 129     -22.472   0.500   6.513  1.00 97.66           H  
ATOM   2097  C   THR A 129     -23.321   0.314   8.456  1.00 97.66           C  
ATOM   2098  CB  THR A 129     -24.496  -0.177   6.303  1.00 97.66           C  
ATOM   2099  HB  THR A 129     -25.198  -0.815   6.840  1.00 97.66           H  
ATOM   2100  O   THR A 129     -23.006   1.463   8.738  1.00 97.66           O  
ATOM   2101  CG2 THR A 129     -25.100   1.218   6.160  1.00 97.66           C  
ATOM   2102 HG21 THR A 129     -25.334   1.629   7.142  1.00 97.66           H  
ATOM   2103 HG22 THR A 129     -24.398   1.883   5.657  1.00 97.66           H  
ATOM   2104 HG23 THR A 129     -26.025   1.161   5.586  1.00 97.66           H  
ATOM   2105  OG1 THR A 129     -24.318  -0.692   5.007  1.00 97.66           O  
ATOM   2106  HG1 THR A 129     -24.597  -0.020   4.381  1.00 97.66           H  
ATOM   2107  N   GLN A 130     -23.740  -0.547   9.387  1.00 97.67           N  
ATOM   2108  H   GLN A 130     -23.973  -1.487   9.100  1.00 97.67           H  
ATOM   2109  CA  GLN A 130     -23.932  -0.187  10.796  1.00 97.67           C  
ATOM   2110  HA  GLN A 130     -24.653   0.630  10.843  1.00 97.67           H  
ATOM   2111  C   GLN A 130     -22.649   0.309  11.487  1.00 97.67           C  
ATOM   2112  CB  GLN A 130     -24.539  -1.392  11.530  1.00 97.67           C  
ATOM   2113  HB2 GLN A 130     -24.847  -1.077  12.527  1.00 97.67           H  
ATOM   2114  HB3 GLN A 130     -25.434  -1.698  10.989  1.00 97.67           H  
ATOM   2115  O   GLN A 130     -22.703   1.219  12.315  1.00 97.67           O  
ATOM   2116  CG  GLN A 130     -23.583  -2.596  11.663  1.00 97.67           C  
ATOM   2117  HG2 GLN A 130     -23.155  -2.849  10.693  1.00 97.67           H  
ATOM   2118  HG3 GLN A 130     -22.776  -2.332  12.346  1.00 97.67           H  
ATOM   2119  CD  GLN A 130     -24.264  -3.842  12.213  1.00 97.67           C  
ATOM   2120  NE2 GLN A 130     -23.516  -4.802  12.705  1.00 97.67           N  
ATOM   2121 HE21 GLN A 130     -22.515  -4.707  12.800  1.00 97.67           H  
ATOM   2122 HE22 GLN A 130     -24.010  -5.567  13.142  1.00 97.67           H  
ATOM   2123  OE1 GLN A 130     -25.474  -3.972  12.195  1.00 97.67           O  
ATOM   2124  N   TYR A 131     -21.489  -0.242  11.119  1.00 98.20           N  
ATOM   2125  H   TYR A 131     -21.485  -0.928  10.379  1.00 98.20           H  
ATOM   2126  CA  TYR A 131     -20.197   0.188  11.652  1.00 98.20           C  
ATOM   2127  HA  TYR A 131     -20.260   0.300  12.735  1.00 98.20           H  
ATOM   2128  C   TYR A 131     -19.800   1.548  11.085  1.00 98.20           C  
ATOM   2129  CB  TYR A 131     -19.130  -0.858  11.320  1.00 98.20           C  
ATOM   2130  HB2 TYR A 131     -19.081  -0.970  10.237  1.00 98.20           H  
ATOM   2131  HB3 TYR A 131     -18.165  -0.457  11.629  1.00 98.20           H  
ATOM   2132  O   TYR A 131     -19.323   2.407  11.825  1.00 98.20           O  
ATOM   2133  CG  TYR A 131     -19.295  -2.238  11.936  1.00 98.20           C  
ATOM   2134  CD1 TYR A 131     -20.164  -2.488  13.021  1.00 98.20           C  
ATOM   2135  HD1 TYR A 131     -20.733  -1.691  13.476  1.00 98.20           H  
ATOM   2136  CD2 TYR A 131     -18.526  -3.291  11.413  1.00 98.20           C  
ATOM   2137  HD2 TYR A 131     -17.802  -3.089  10.637  1.00 98.20           H  
ATOM   2138  CE1 TYR A 131     -20.291  -3.788  13.547  1.00 98.20           C  
ATOM   2139  HE1 TYR A 131     -20.930  -3.987  14.396  1.00 98.20           H  
ATOM   2140  CE2 TYR A 131     -18.681  -4.599  11.905  1.00 98.20           C  
ATOM   2141  HE2 TYR A 131     -18.107  -5.422  11.507  1.00 98.20           H  
ATOM   2142  OH  TYR A 131     -19.682  -6.113  13.441  1.00 98.20           O  
ATOM   2143  HH  TYR A 131     -19.981  -6.138  14.353  1.00 98.20           H  
ATOM   2144  CZ  TYR A 131     -19.564  -4.850  12.972  1.00 98.20           C  
ATOM   2145  N   MET A 132     -20.059   1.772   9.793  1.00 97.35           N  
ATOM   2146  H   MET A 132     -20.474   1.031   9.248  1.00 97.35           H  
ATOM   2147  CA  MET A 132     -19.855   3.080   9.171  1.00 97.35           C  
ATOM   2148  HA  MET A 132     -18.822   3.377   9.351  1.00 97.35           H  
ATOM   2149  C   MET A 132     -20.758   4.145   9.808  1.00 97.35           C  
ATOM   2150  CB  MET A 132     -20.089   2.969   7.657  1.00 97.35           C  
ATOM   2151  HB2 MET A 132     -19.570   2.091   7.272  1.00 97.35           H  
ATOM   2152  HB3 MET A 132     -21.153   2.847   7.456  1.00 97.35           H  
ATOM   2153  O   MET A 132     -20.287   5.234  10.134  1.00 97.35           O  
ATOM   2154  CG  MET A 132     -19.585   4.212   6.916  1.00 97.35           C  
ATOM   2155  HG2 MET A 132     -19.801   4.093   5.854  1.00 97.35           H  
ATOM   2156  HG3 MET A 132     -20.143   5.079   7.269  1.00 97.35           H  
ATOM   2157  SD  MET A 132     -17.812   4.566   7.104  1.00 97.35           S  
ATOM   2158  CE  MET A 132     -17.091   3.166   6.205  1.00 97.35           C  
ATOM   2159  HE1 MET A 132     -17.439   3.176   5.172  1.00 97.35           H  
ATOM   2160  HE2 MET A 132     -16.004   3.251   6.218  1.00 97.35           H  
ATOM   2161  HE3 MET A 132     -17.382   2.228   6.678  1.00 97.35           H  
ATOM   2162  N   THR A 133     -22.028   3.813  10.065  1.00 97.38           N  
ATOM   2163  H   THR A 133     -22.383   2.940   9.701  1.00 97.38           H  
ATOM   2164  CA  THR A 133     -22.979   4.691  10.761  1.00 97.38           C  
ATOM   2165  HA  THR A 133     -23.066   5.622  10.201  1.00 97.38           H  
ATOM   2166  C   THR A 133     -22.493   5.041  12.165  1.00 97.38           C  
ATOM   2167  CB  THR A 133     -24.374   4.052  10.840  1.00 97.38           C  
ATOM   2168  HB  THR A 133     -24.322   3.119  11.403  1.00 97.38           H  
ATOM   2169  O   THR A 133     -22.509   6.218  12.525  1.00 97.38           O  
ATOM   2170  CG2 THR A 133     -25.415   4.967  11.483  1.00 97.38           C  
ATOM   2171 HG21 THR A 133     -26.396   4.494  11.451  1.00 97.38           H  
ATOM   2172 HG22 THR A 133     -25.452   5.920  10.956  1.00 97.38           H  
ATOM   2173 HG23 THR A 133     -25.163   5.144  12.529  1.00 97.38           H  
ATOM   2174  OG1 THR A 133     -24.844   3.779   9.542  1.00 97.38           O  
ATOM   2175  HG1 THR A 133     -25.758   3.495   9.618  1.00 97.38           H  
ATOM   2176  N   LEU A 134     -22.012   4.061  12.945  1.00 98.08           N  
ATOM   2177  H   LEU A 134     -22.039   3.107  12.616  1.00 98.08           H  
ATOM   2178  CA  LEU A 134     -21.434   4.343  14.261  1.00 98.08           C  
ATOM   2179  HA  LEU A 134     -22.195   4.839  14.863  1.00 98.08           H  
ATOM   2180  C   LEU A 134     -20.247   5.304  14.150  1.00 98.08           C  
ATOM   2181  CB  LEU A 134     -21.003   3.048  14.977  1.00 98.08           C  
ATOM   2182  HB2 LEU A 134     -20.307   2.507  14.336  1.00 98.08           H  
ATOM   2183  HB3 LEU A 134     -21.873   2.414  15.149  1.00 98.08           H  
ATOM   2184  O   LEU A 134     -20.223   6.305  14.860  1.00 98.08           O  
ATOM   2185  CG  LEU A 134     -20.304   3.352  16.324  1.00 98.08           C  
ATOM   2186  HG  LEU A 134     -19.495   4.069  16.184  1.00 98.08           H  
ATOM   2187  CD1 LEU A 134     -21.284   3.903  17.362  1.00 98.08           C  
ATOM   2188 HD11 LEU A 134     -20.777   4.022  18.320  1.00 98.08           H  
ATOM   2189 HD12 LEU A 134     -21.651   4.878  17.041  1.00 98.08           H  
ATOM   2190 HD13 LEU A 134     -22.123   3.220  17.491  1.00 98.08           H  
ATOM   2191  CD2 LEU A 134     -19.664   2.121  16.922  1.00 98.08           C  
ATOM   2192 HD21 LEU A 134     -20.454   1.564  17.427  1.00 98.08           H  
ATOM   2193 HD22 LEU A 134     -19.169   1.527  16.154  1.00 98.08           H  
ATOM   2194 HD23 LEU A 134     -18.929   2.419  17.670  1.00 98.08           H  
ATOM   2195  N   LEU A 135     -19.273   5.008  13.283  1.00 97.79           N  
ATOM   2196  H   LEU A 135     -19.360   4.171  12.724  1.00 97.79           H  
ATOM   2197  CA  LEU A 135     -18.066   5.828  13.143  1.00 97.79           C  
ATOM   2198  HA  LEU A 135     -17.561   5.885  14.107  1.00 97.79           H  
ATOM   2199  C   LEU A 135     -18.400   7.265  12.747  1.00 97.79           C  
ATOM   2200  CB  LEU A 135     -17.128   5.204  12.097  1.00 97.79           C  
ATOM   2201  HB2 LEU A 135     -17.704   4.991  11.196  1.00 97.79           H  
ATOM   2202  HB3 LEU A 135     -16.366   5.938  11.834  1.00 97.79           H  
ATOM   2203  O   LEU A 135     -17.836   8.196  13.318  1.00 97.79           O  
ATOM   2204  CG  LEU A 135     -16.419   3.923  12.557  1.00 97.79           C  
ATOM   2205  HG  LEU A 135     -17.152   3.195  12.904  1.00 97.79           H  
ATOM   2206  CD1 LEU A 135     -15.663   3.340  11.364  1.00 97.79           C  
ATOM   2207 HD11 LEU A 135     -16.376   3.030  10.601  1.00 97.79           H  
ATOM   2208 HD12 LEU A 135     -15.079   2.472  11.672  1.00 97.79           H  
ATOM   2209 HD13 LEU A 135     -15.004   4.101  10.946  1.00 97.79           H  
ATOM   2210  CD2 LEU A 135     -15.423   4.182  13.690  1.00 97.79           C  
ATOM   2211 HD21 LEU A 135     -14.921   3.251  13.953  1.00 97.79           H  
ATOM   2212 HD22 LEU A 135     -14.682   4.919  13.383  1.00 97.79           H  
ATOM   2213 HD23 LEU A 135     -15.948   4.542  14.575  1.00 97.79           H  
ATOM   2214  N   TYR A 136     -19.342   7.444  11.819  1.00 97.02           N  
ATOM   2215  H   TYR A 136     -19.744   6.629  11.380  1.00 97.02           H  
ATOM   2216  CA  TYR A 136     -19.822   8.759  11.411  1.00 97.02           C  
ATOM   2217  HA  TYR A 136     -18.973   9.363  11.092  1.00 97.02           H  
ATOM   2218  C   TYR A 136     -20.499   9.506  12.569  1.00 97.02           C  
ATOM   2219  CB  TYR A 136     -20.772   8.590  10.218  1.00 97.02           C  
ATOM   2220  HB2 TYR A 136     -21.576   7.906  10.489  1.00 97.02           H  
ATOM   2221  HB3 TYR A 136     -20.224   8.141   9.390  1.00 97.02           H  
ATOM   2222  O   TYR A 136     -20.119  10.627  12.898  1.00 97.02           O  
ATOM   2223  CG  TYR A 136     -21.371   9.901   9.756  1.00 97.02           C  
ATOM   2224  CD1 TYR A 136     -22.671  10.266  10.158  1.00 97.02           C  
ATOM   2225  HD1 TYR A 136     -23.258   9.589  10.762  1.00 97.02           H  
ATOM   2226  CD2 TYR A 136     -20.601  10.780   8.972  1.00 97.02           C  
ATOM   2227  HD2 TYR A 136     -19.596  10.508   8.685  1.00 97.02           H  
ATOM   2228  CE1 TYR A 136     -23.200  11.513   9.777  1.00 97.02           C  
ATOM   2229  HE1 TYR A 136     -24.195  11.805  10.079  1.00 97.02           H  
ATOM   2230  CE2 TYR A 136     -21.127  12.027   8.589  1.00 97.02           C  
ATOM   2231  HE2 TYR A 136     -20.521  12.708   8.010  1.00 97.02           H  
ATOM   2232  OH  TYR A 136     -22.931  13.605   8.636  1.00 97.02           O  
ATOM   2233  HH  TYR A 136     -22.292  14.093   8.111  1.00 97.02           H  
ATOM   2234  CZ  TYR A 136     -22.427  12.396   8.994  1.00 97.02           C  
ATOM   2235  N   LEU A 137     -21.482   8.898  13.237  1.00 96.91           N  
ATOM   2236  H   LEU A 137     -21.745   7.957  12.980  1.00 96.91           H  
ATOM   2237  CA  LEU A 137     -22.200   9.574  14.323  1.00 96.91           C  
ATOM   2238  HA  LEU A 137     -22.544  10.545  13.966  1.00 96.91           H  
ATOM   2239  C   LEU A 137     -21.290   9.867  15.525  1.00 96.91           C  
ATOM   2240  CB  LEU A 137     -23.413   8.731  14.742  1.00 96.91           C  
ATOM   2241  HB2 LEU A 137     -23.845   9.180  15.636  1.00 96.91           H  
ATOM   2242  HB3 LEU A 137     -23.065   7.730  15.000  1.00 96.91           H  
ATOM   2243  O   LEU A 137     -21.392  10.933  16.131  1.00 96.91           O  
ATOM   2244  CG  LEU A 137     -24.526   8.610  13.687  1.00 96.91           C  
ATOM   2245  HG  LEU A 137     -24.137   8.156  12.775  1.00 96.91           H  
ATOM   2246  CD1 LEU A 137     -25.634   7.716  14.243  1.00 96.91           C  
ATOM   2247 HD11 LEU A 137     -26.429   7.603  13.505  1.00 96.91           H  
ATOM   2248 HD12 LEU A 137     -25.225   6.729  14.460  1.00 96.91           H  
ATOM   2249 HD13 LEU A 137     -26.046   8.142  15.158  1.00 96.91           H  
ATOM   2250  CD2 LEU A 137     -25.133   9.966  13.320  1.00 96.91           C  
ATOM   2251 HD21 LEU A 137     -25.990   9.817  12.663  1.00 96.91           H  
ATOM   2252 HD22 LEU A 137     -25.450  10.486  14.225  1.00 96.91           H  
ATOM   2253 HD23 LEU A 137     -24.398  10.574  12.793  1.00 96.91           H  
ATOM   2254  N   ALA A 138     -20.375   8.955  15.851  1.00 97.05           N  
ATOM   2255  H   ALA A 138     -20.338   8.095  15.322  1.00 97.05           H  
ATOM   2256  CA  ALA A 138     -19.440   9.121  16.955  1.00 97.05           C  
ATOM   2257  HA  ALA A 138     -19.996   9.465  17.827  1.00 97.05           H  
ATOM   2258  C   ALA A 138     -18.356  10.176  16.666  1.00 97.05           C  
ATOM   2259  CB  ALA A 138     -18.848   7.755  17.295  1.00 97.05           C  
ATOM   2260  HB1 ALA A 138     -18.322   7.351  16.430  1.00 97.05           H  
ATOM   2261  HB2 ALA A 138     -19.643   7.067  17.582  1.00 97.05           H  
ATOM   2262  HB3 ALA A 138     -18.154   7.870  18.127  1.00 97.05           H  
ATOM   2263  O   ALA A 138     -18.042  10.974  17.547  1.00 97.05           O  
ATOM   2264  N   SER A 139     -17.824  10.274  15.441  1.00 96.67           N  
ATOM   2265  H   SER A 139     -18.107   9.629  14.717  1.00 96.67           H  
ATOM   2266  CA  SER A 139     -16.849  11.326  15.085  1.00 96.67           C  
ATOM   2267  HA  SER A 139     -16.040  11.311  15.815  1.00 96.67           H  
ATOM   2268  C   SER A 139     -17.459  12.736  15.095  1.00 96.67           C  
ATOM   2269  CB  SER A 139     -16.236  11.032  13.717  1.00 96.67           C  
ATOM   2270  HB2 SER A 139     -15.834  10.018  13.720  1.00 96.67           H  
ATOM   2271  HB3 SER A 139     -15.429  11.737  13.521  1.00 96.67           H  
ATOM   2272  O   SER A 139     -16.763  13.735  15.324  1.00 96.67           O  
ATOM   2273  OG  SER A 139     -17.205  11.165  12.703  1.00 96.67           O  
ATOM   2274  HG  SER A 139     -16.932  10.640  11.946  1.00 96.67           H  
ATOM   2275  N   HIS A 140     -18.781  12.820  14.932  1.00 95.44           N  
ATOM   2276  H   HIS A 140     -19.252  11.981  14.625  1.00 95.44           H  
ATOM   2277  CA  HIS A 140     -19.561  14.051  14.997  1.00 95.44           C  
ATOM   2278  HA  HIS A 140     -18.875  14.896  14.936  1.00 95.44           H  
ATOM   2279  C   HIS A 140     -20.323  14.241  16.316  1.00 95.44           C  
ATOM   2280  CB  HIS A 140     -20.471  14.126  13.764  1.00 95.44           C  
ATOM   2281  HB2 HIS A 140     -21.096  13.234  13.719  1.00 95.44           H  
ATOM   2282  HB3 HIS A 140     -21.125  14.994  13.845  1.00 95.44           H  
ATOM   2283  O   HIS A 140     -21.109  15.179  16.411  1.00 95.44           O  
ATOM   2284  CG  HIS A 140     -19.688  14.261  12.483  1.00 95.44           C  
ATOM   2285  CD2 HIS A 140     -19.612  13.358  11.457  1.00 95.44           C  
ATOM   2286  HD2 HIS A 140     -20.134  12.415  11.392  1.00 95.44           H  
ATOM   2287  ND1 HIS A 140     -18.902  15.334  12.131  1.00 95.44           N  
ATOM   2288  HD1 HIS A 140     -18.735  16.156  12.694  1.00 95.44           H  
ATOM   2289  CE1 HIS A 140     -18.357  15.076  10.932  1.00 95.44           C  
ATOM   2290  HE1 HIS A 140     -17.674  15.724  10.403  1.00 95.44           H  
ATOM   2291  NE2 HIS A 140     -18.772  13.891  10.472  1.00 95.44           N  
ATOM   2292  N   TYR A 141     -20.069  13.428  17.350  1.00 92.68           N  
ATOM   2293  H   TYR A 141     -19.433  12.660  17.189  1.00 92.68           H  
ATOM   2294  CA  TYR A 141     -20.890  13.362  18.570  1.00 92.68           C  
ATOM   2295  HA  TYR A 141     -21.848  12.918  18.303  1.00 92.68           H  
ATOM   2296  C   TYR A 141     -21.176  14.740  19.201  1.00 92.68           C  
ATOM   2297  CB  TYR A 141     -20.186  12.420  19.560  1.00 92.68           C  
ATOM   2298  HB2 TYR A 141     -19.859  11.536  19.013  1.00 92.68           H  
ATOM   2299  HB3 TYR A 141     -19.295  12.903  19.962  1.00 92.68           H  
ATOM   2300  O   TYR A 141     -22.320  15.096  19.462  1.00 92.68           O  
ATOM   2301  CG  TYR A 141     -21.041  11.901  20.693  1.00 92.68           C  
ATOM   2302  CD1 TYR A 141     -20.992  12.504  21.964  1.00 92.68           C  
ATOM   2303  HD1 TYR A 141     -20.367  13.368  22.133  1.00 92.68           H  
ATOM   2304  CD2 TYR A 141     -21.841  10.761  20.484  1.00 92.68           C  
ATOM   2305  HD2 TYR A 141     -21.874  10.299  19.509  1.00 92.68           H  
ATOM   2306  CE1 TYR A 141     -21.764  11.984  23.020  1.00 92.68           C  
ATOM   2307  HE1 TYR A 141     -21.743  12.462  23.988  1.00 92.68           H  
ATOM   2308  CE2 TYR A 141     -22.583  10.215  21.549  1.00 92.68           C  
ATOM   2309  HE2 TYR A 141     -23.197   9.338  21.406  1.00 92.68           H  
ATOM   2310  OH  TYR A 141     -23.341  10.364  23.821  1.00 92.68           O  
ATOM   2311  HH  TYR A 141     -23.274  10.927  24.595  1.00 92.68           H  
ATOM   2312  CZ  TYR A 141     -22.569  10.843  22.811  1.00 92.68           C  
ATOM   2313  N   LYS A 142     -20.160  15.591  19.368  1.00 88.71           N  
ATOM   2314  H   LYS A 142     -19.238  15.274  19.104  1.00 88.71           H  
ATOM   2315  CA  LYS A 142     -20.325  16.929  19.976  1.00 88.71           C  
ATOM   2316  HA  LYS A 142     -21.045  16.855  20.791  1.00 88.71           H  
ATOM   2317  C   LYS A 142     -20.936  17.987  19.039  1.00 88.71           C  
ATOM   2318  CB  LYS A 142     -18.986  17.390  20.580  1.00 88.71           C  
ATOM   2319  HB2 LYS A 142     -18.205  17.340  19.821  1.00 88.71           H  
ATOM   2320  HB3 LYS A 142     -19.079  18.424  20.912  1.00 88.71           H  
ATOM   2321  O   LYS A 142     -21.296  19.059  19.502  1.00 88.71           O  
ATOM   2322  CG  LYS A 142     -18.604  16.523  21.793  1.00 88.71           C  
ATOM   2323  HG2 LYS A 142     -19.366  16.650  22.562  1.00 88.71           H  
ATOM   2324  HG3 LYS A 142     -18.585  15.473  21.501  1.00 88.71           H  
ATOM   2325  CD  LYS A 142     -17.231  16.872  22.389  1.00 88.71           C  
ATOM   2326  HD2 LYS A 142     -16.456  16.627  21.662  1.00 88.71           H  
ATOM   2327  HD3 LYS A 142     -17.184  17.932  22.639  1.00 88.71           H  
ATOM   2328  CE  LYS A 142     -17.034  16.032  23.663  1.00 88.71           C  
ATOM   2329  HE2 LYS A 142     -17.430  15.033  23.485  1.00 88.71           H  
ATOM   2330  HE3 LYS A 142     -17.614  16.470  24.476  1.00 88.71           H  
ATOM   2331  NZ  LYS A 142     -15.618  15.870  24.070  1.00 88.71           N  
ATOM   2332  HZ1 LYS A 142     -15.142  15.291  23.393  1.00 88.71           H  
ATOM   2333  HZ2 LYS A 142     -15.120  16.728  24.257  1.00 88.71           H  
ATOM   2334  HZ3 LYS A 142     -15.589  15.264  24.877  1.00 88.71           H  
ATOM   2335  N   ASN A 143     -21.057  17.688  17.743  1.00 88.98           N  
ATOM   2336  H   ASN A 143     -20.891  16.731  17.469  1.00 88.98           H  
ATOM   2337  CA  ASN A 143     -21.408  18.638  16.682  1.00 88.98           C  
ATOM   2338  HA  ASN A 143     -21.796  19.551  17.134  1.00 88.98           H  
ATOM   2339  C   ASN A 143     -22.521  18.101  15.759  1.00 88.98           C  
ATOM   2340  CB  ASN A 143     -20.137  18.988  15.881  1.00 88.98           C  
ATOM   2341  HB2 ASN A 143     -20.401  19.668  15.071  1.00 88.98           H  
ATOM   2342  HB3 ASN A 143     -19.741  18.072  15.441  1.00 88.98           H  
ATOM   2343  O   ASN A 143     -22.543  18.419  14.565  1.00 88.98           O  
ATOM   2344  CG  ASN A 143     -19.043  19.669  16.679  1.00 88.98           C  
ATOM   2345  ND2 ASN A 143     -17.816  19.592  16.223  1.00 88.98           N  
ATOM   2346 HD21 ASN A 143     -17.149  20.153  16.733  1.00 88.98           H  
ATOM   2347 HD22 ASN A 143     -17.625  19.153  15.333  1.00 88.98           H  
ATOM   2348  OD1 ASN A 143     -19.238  20.299  17.695  1.00 88.98           O  
ATOM   2349  N   LEU A 144     -23.415  17.249  16.272  1.00 86.34           N  
ATOM   2350  H   LEU A 144     -23.370  17.020  17.255  1.00 86.34           H  
ATOM   2351  CA  LEU A 144     -24.526  16.730  15.478  1.00 86.34           C  
ATOM   2352  HA  LEU A 144     -24.114  16.309  14.561  1.00 86.34           H  
ATOM   2353  C   LEU A 144     -25.462  17.873  15.067  1.00 86.34           C  
ATOM   2354  CB  LEU A 144     -25.286  15.623  16.228  1.00 86.34           C  
ATOM   2355  HB2 LEU A 144     -26.205  15.408  15.682  1.00 86.34           H  
ATOM   2356  HB3 LEU A 144     -25.573  16.001  17.209  1.00 86.34           H  
ATOM   2357  O   LEU A 144     -25.829  18.727  15.871  1.00 86.34           O  
ATOM   2358  CG  LEU A 144     -24.514  14.302  16.402  1.00 86.34           C  
ATOM   2359  HG  LEU A 144     -23.599  14.481  16.968  1.00 86.34           H  
ATOM   2360  CD1 LEU A 144     -25.381  13.320  17.180  1.00 86.34           C  
ATOM   2361 HD11 LEU A 144     -25.669  13.759  18.135  1.00 86.34           H  
ATOM   2362 HD12 LEU A 144     -26.291  13.103  16.620  1.00 86.34           H  
ATOM   2363 HD13 LEU A 144     -24.831  12.398  17.370  1.00 86.34           H  
ATOM   2364  CD2 LEU A 144     -24.167  13.636  15.065  1.00 86.34           C  
ATOM   2365 HD21 LEU A 144     -23.444  14.245  14.521  1.00 86.34           H  
ATOM   2366 HD22 LEU A 144     -25.065  13.498  14.462  1.00 86.34           H  
ATOM   2367 HD23 LEU A 144     -23.704  12.667  15.253  1.00 86.34           H  
ATOM   2368  N   LYS A 145     -25.842  17.880  13.788  1.00 87.25           N  
ATOM   2369  H   LYS A 145     -25.511  17.130  13.198  1.00 87.25           H  
ATOM   2370  CA  LYS A 145     -26.803  18.831  13.225  1.00 87.25           C  
ATOM   2371  HA  LYS A 145     -26.934  19.656  13.925  1.00 87.25           H  
ATOM   2372  C   LYS A 145     -28.163  18.157  13.062  1.00 87.25           C  
ATOM   2373  CB  LYS A 145     -26.289  19.408  11.897  1.00 87.25           C  
ATOM   2374  HB2 LYS A 145     -27.056  20.066  11.488  1.00 87.25           H  
ATOM   2375  HB3 LYS A 145     -26.126  18.594  11.190  1.00 87.25           H  
ATOM   2376  O   LYS A 145     -28.238  16.990  12.664  1.00 87.25           O  
ATOM   2377  CG  LYS A 145     -24.987  20.211  12.059  1.00 87.25           C  
ATOM   2378  HG2 LYS A 145     -24.186  19.549  12.389  1.00 87.25           H  
ATOM   2379  HG3 LYS A 145     -25.134  20.988  12.809  1.00 87.25           H  
ATOM   2380  CD  LYS A 145     -24.586  20.862  10.727  1.00 87.25           C  
ATOM   2381  HD2 LYS A 145     -24.447  20.084   9.977  1.00 87.25           H  
ATOM   2382  HD3 LYS A 145     -25.385  21.530  10.406  1.00 87.25           H  
ATOM   2383  CE  LYS A 145     -23.286  21.658  10.895  1.00 87.25           C  
ATOM   2384  HE2 LYS A 145     -22.498  20.972  11.206  1.00 87.25           H  
ATOM   2385  HE3 LYS A 145     -23.428  22.384  11.696  1.00 87.25           H  
ATOM   2386  NZ  LYS A 145     -22.908  22.351   9.637  1.00 87.25           N  
ATOM   2387  HZ1 LYS A 145     -22.054  22.875   9.766  1.00 87.25           H  
ATOM   2388  HZ2 LYS A 145     -23.634  22.997   9.361  1.00 87.25           H  
ATOM   2389  HZ3 LYS A 145     -22.770  21.685   8.891  1.00 87.25           H  
ATOM   2390  N   GLY A 146     -29.220  18.920  13.319  1.00 87.34           N  
ATOM   2391  H   GLY A 146     -29.072  19.825  13.741  1.00 87.34           H  
ATOM   2392  CA  GLY A 146     -30.608  18.494  13.158  1.00 87.34           C  
ATOM   2393  HA2 GLY A 146     -31.020  18.965  12.265  1.00 87.34           H  
ATOM   2394  HA3 GLY A 146     -30.665  17.413  13.031  1.00 87.34           H  
ATOM   2395  C   GLY A 146     -31.481  18.866  14.358  1.00 87.34           C  
ATOM   2396  O   GLY A 146     -30.964  19.431  15.326  1.00 87.34           O  
ATOM   2397  N   PRO A 147     -32.786  18.557  14.284  1.00 92.28           N  
ATOM   2398  CA  PRO A 147     -33.715  18.668  15.404  1.00 92.28           C  
ATOM   2399  HA  PRO A 147     -33.881  19.723  15.618  1.00 92.28           H  
ATOM   2400  C   PRO A 147     -33.195  17.964  16.666  1.00 92.28           C  
ATOM   2401  CB  PRO A 147     -35.024  18.032  14.918  1.00 92.28           C  
ATOM   2402  HB2 PRO A 147     -35.049  16.975  15.182  1.00 92.28           H  
ATOM   2403  HB3 PRO A 147     -35.897  18.543  15.325  1.00 92.28           H  
ATOM   2404  O   PRO A 147     -32.464  16.975  16.586  1.00 92.28           O  
ATOM   2405  CG  PRO A 147     -34.955  18.158  13.398  1.00 92.28           C  
ATOM   2406  HG2 PRO A 147     -35.537  17.383  12.900  1.00 92.28           H  
ATOM   2407  HG3 PRO A 147     -35.291  19.150  13.095  1.00 92.28           H  
ATOM   2408  CD  PRO A 147     -33.464  18.012  13.115  1.00 92.28           C  
ATOM   2409  HD2 PRO A 147     -33.209  18.555  12.204  1.00 92.28           H  
ATOM   2410  HD3 PRO A 147     -33.205  16.958  13.010  1.00 92.28           H  
ATOM   2411  N   GLU A 148     -33.591  18.457  17.840  1.00 90.67           N  
ATOM   2412  H   GLU A 148     -34.186  19.272  17.858  1.00 90.67           H  
ATOM   2413  CA  GLU A 148     -33.148  17.902  19.126  1.00 90.67           C  
ATOM   2414  HA  GLU A 148     -32.062  17.981  19.189  1.00 90.67           H  
ATOM   2415  C   GLU A 148     -33.514  16.419  19.275  1.00 90.67           C  
ATOM   2416  CB  GLU A 148     -33.765  18.727  20.265  1.00 90.67           C  
ATOM   2417  HB2 GLU A 148     -34.838  18.541  20.296  1.00 90.67           H  
ATOM   2418  HB3 GLU A 148     -33.600  19.785  20.063  1.00 90.67           H  
ATOM   2419  O   GLU A 148     -32.682  15.622  19.706  1.00 90.67           O  
ATOM   2420  CG  GLU A 148     -33.143  18.384  21.628  1.00 90.67           C  
ATOM   2421  HG2 GLU A 148     -33.149  17.302  21.763  1.00 90.67           H  
ATOM   2422  HG3 GLU A 148     -32.105  18.716  21.637  1.00 90.67           H  
ATOM   2423  CD  GLU A 148     -33.901  19.024  22.797  1.00 90.67           C  
ATOM   2424  OE1 GLU A 148     -33.948  18.364  23.865  1.00 90.67           O  
ATOM   2425  OE2 GLU A 148     -34.477  20.114  22.605  1.00 90.67           O  
ATOM   2426  N   GLU A 149     -34.726  16.038  18.864  1.00 91.76           N  
ATOM   2427  H   GLU A 149     -35.367  16.740  18.523  1.00 91.76           H  
ATOM   2428  CA  GLU A 149     -35.197  14.652  18.935  1.00 91.76           C  
ATOM   2429  HA  GLU A 149     -35.063  14.306  19.960  1.00 91.76           H  
ATOM   2430  C   GLU A 149     -34.366  13.721  18.041  1.00 91.76           C  
ATOM   2431  CB  GLU A 149     -36.696  14.614  18.591  1.00 91.76           C  
ATOM   2432  HB2 GLU A 149     -37.212  15.368  19.185  1.00 91.76           H  
ATOM   2433  HB3 GLU A 149     -36.833  14.868  17.540  1.00 91.76           H  
ATOM   2434  O   GLU A 149     -33.882  12.686  18.498  1.00 91.76           O  
ATOM   2435  CG  GLU A 149     -37.347  13.248  18.867  1.00 91.76           C  
ATOM   2436  HG2 GLU A 149     -36.949  12.525  18.156  1.00 91.76           H  
ATOM   2437  HG3 GLU A 149     -38.419  13.333  18.690  1.00 91.76           H  
ATOM   2438  CD  GLU A 149     -37.108  12.749  20.304  1.00 91.76           C  
ATOM   2439  OE1 GLU A 149     -36.888  11.524  20.462  1.00 91.76           O  
ATOM   2440  OE2 GLU A 149     -37.066  13.600  21.229  1.00 91.76           O  
ATOM   2441  N   ASP A 150     -34.070  14.135  16.806  1.00 92.82           N  
ATOM   2442  H   ASP A 150     -34.545  14.947  16.439  1.00 92.82           H  
ATOM   2443  CA  ASP A 150     -33.188  13.384  15.907  1.00 92.82           C  
ATOM   2444  HA  ASP A 150     -33.618  12.400  15.721  1.00 92.82           H  
ATOM   2445  C   ASP A 150     -31.792  13.199  16.513  1.00 92.82           C  
ATOM   2446  CB  ASP A 150     -33.019  14.120  14.569  1.00 92.82           C  
ATOM   2447  HB2 ASP A 150     -32.236  13.617  14.002  1.00 92.82           H  
ATOM   2448  HB3 ASP A 150     -32.678  15.139  14.755  1.00 92.82           H  
ATOM   2449  O   ASP A 150     -31.172  12.141  16.377  1.00 92.82           O  
ATOM   2450  CG  ASP A 150     -34.264  14.171  13.685  1.00 92.82           C  
ATOM   2451  OD1 ASP A 150     -35.323  13.661  14.098  1.00 92.82           O  
ATOM   2452  OD2 ASP A 150     -34.106  14.740  12.583  1.00 92.82           O  
ATOM   2453  N   ASN A 151     -31.272  14.225  17.192  1.00 93.88           N  
ATOM   2454  H   ASN A 151     -31.828  15.064  17.281  1.00 93.88           H  
ATOM   2455  CA  ASN A 151     -29.975  14.141  17.853  1.00 93.88           C  
ATOM   2456  HA  ASN A 151     -29.262  13.699  17.158  1.00 93.88           H  
ATOM   2457  C   ASN A 151     -30.020  13.192  19.057  1.00 93.88           C  
ATOM   2458  CB  ASN A 151     -29.473  15.547  18.201  1.00 93.88           C  
ATOM   2459  HB2 ASN A 151     -30.226  16.061  18.798  1.00 93.88           H  
ATOM   2460  HB3 ASN A 151     -28.563  15.465  18.795  1.00 93.88           H  
ATOM   2461  O   ASN A 151     -29.092  12.398  19.208  1.00 93.88           O  
ATOM   2462  CG  ASN A 151     -29.147  16.384  16.974  1.00 93.88           C  
ATOM   2463  ND2 ASN A 151     -29.083  17.681  17.157  1.00 93.88           N  
ATOM   2464 HD21 ASN A 151     -29.048  18.271  16.338  1.00 93.88           H  
ATOM   2465 HD22 ASN A 151     -29.314  18.072  18.059  1.00 93.88           H  
ATOM   2466  OD1 ASN A 151     -28.921  15.897  15.866  1.00 93.88           O  
ATOM   2467  N   LYS A 152     -31.100  13.184  19.852  1.00 93.56           N  
ATOM   2468  H   LYS A 152     -31.839  13.844  19.658  1.00 93.56           H  
ATOM   2469  CA  LYS A 152     -31.301  12.201  20.936  1.00 93.56           C  
ATOM   2470  HA  LYS A 152     -30.487  12.283  21.656  1.00 93.56           H  
ATOM   2471  C   LYS A 152     -31.257  10.769  20.409  1.00 93.56           C  
ATOM   2472  CB  LYS A 152     -32.630  12.451  21.668  1.00 93.56           C  
ATOM   2473  HB2 LYS A 152     -32.863  11.586  22.288  1.00 93.56           H  
ATOM   2474  HB3 LYS A 152     -33.439  12.569  20.947  1.00 93.56           H  
ATOM   2475  O   LYS A 152     -30.542   9.946  20.980  1.00 93.56           O  
ATOM   2476  CG  LYS A 152     -32.565  13.682  22.577  1.00 93.56           C  
ATOM   2477  HG2 LYS A 152     -31.860  13.495  23.387  1.00 93.56           H  
ATOM   2478  HG3 LYS A 152     -32.216  14.542  22.005  1.00 93.56           H  
ATOM   2479  CD  LYS A 152     -33.946  13.999  23.163  1.00 93.56           C  
ATOM   2480  HD2 LYS A 152     -34.648  14.152  22.343  1.00 93.56           H  
ATOM   2481  HD3 LYS A 152     -34.300  13.175  23.783  1.00 93.56           H  
ATOM   2482  CE  LYS A 152     -33.836  15.282  23.990  1.00 93.56           C  
ATOM   2483  HE2 LYS A 152     -33.229  15.991  23.427  1.00 93.56           H  
ATOM   2484  HE3 LYS A 152     -33.320  15.084  24.929  1.00 93.56           H  
ATOM   2485  NZ  LYS A 152     -35.151  15.915  24.233  1.00 93.56           N  
ATOM   2486  HZ1 LYS A 152     -34.979  16.899  24.381  1.00 93.56           H  
ATOM   2487  HZ2 LYS A 152     -35.643  15.511  25.017  1.00 93.56           H  
ATOM   2488  HZ3 LYS A 152     -35.722  15.852  23.402  1.00 93.56           H  
ATOM   2489  N   GLN A 153     -31.923  10.486  19.288  1.00 94.69           N  
ATOM   2490  H   GLN A 153     -32.526  11.197  18.899  1.00 94.69           H  
ATOM   2491  CA  GLN A 153     -31.893   9.155  18.669  1.00 94.69           C  
ATOM   2492  HA  GLN A 153     -32.155   8.416  19.427  1.00 94.69           H  
ATOM   2493  C   GLN A 153     -30.489   8.779  18.165  1.00 94.69           C  
ATOM   2494  CB  GLN A 153     -32.929   9.073  17.534  1.00 94.69           C  
ATOM   2495  HB2 GLN A 153     -32.855   8.089  17.069  1.00 94.69           H  
ATOM   2496  HB3 GLN A 153     -32.697   9.820  16.776  1.00 94.69           H  
ATOM   2497  O   GLN A 153     -30.019   7.664  18.402  1.00 94.69           O  
ATOM   2498  CG  GLN A 153     -34.381   9.280  18.004  1.00 94.69           C  
ATOM   2499  HG2 GLN A 153     -34.512  10.308  18.344  1.00 94.69           H  
ATOM   2500  HG3 GLN A 153     -35.054   9.131  17.160  1.00 94.69           H  
ATOM   2501  CD  GLN A 153     -34.804   8.338  19.127  1.00 94.69           C  
ATOM   2502  NE2 GLN A 153     -35.589   8.802  20.077  1.00 94.69           N  
ATOM   2503 HE21 GLN A 153     -35.893   8.152  20.788  1.00 94.69           H  
ATOM   2504 HE22 GLN A 153     -35.949   9.745  20.060  1.00 94.69           H  
ATOM   2505  OE1 GLN A 153     -34.412   7.179  19.178  1.00 94.69           O  
ATOM   2506  N   LYS A 154     -29.762   9.717  17.543  1.00 95.15           N  
ATOM   2507  H   LYS A 154     -30.207  10.603  17.350  1.00 95.15           H  
ATOM   2508  CA  LYS A 154     -28.360   9.505  17.127  1.00 95.15           C  
ATOM   2509  HA  LYS A 154     -28.308   8.624  16.488  1.00 95.15           H  
ATOM   2510  C   LYS A 154     -27.443   9.230  18.326  1.00 95.15           C  
ATOM   2511  CB  LYS A 154     -27.856  10.728  16.351  1.00 95.15           C  
ATOM   2512  HB2 LYS A 154     -26.779  10.637  16.208  1.00 95.15           H  
ATOM   2513  HB3 LYS A 154     -28.039  11.610  16.964  1.00 95.15           H  
ATOM   2514  O   LYS A 154     -26.600   8.336  18.257  1.00 95.15           O  
ATOM   2515  CG  LYS A 154     -28.513  10.916  14.972  1.00 95.15           C  
ATOM   2516  HG2 LYS A 154     -28.129  10.170  14.276  1.00 95.15           H  
ATOM   2517  HG3 LYS A 154     -29.591  10.777  15.052  1.00 95.15           H  
ATOM   2518  CD  LYS A 154     -28.216  12.329  14.441  1.00 95.15           C  
ATOM   2519  HD2 LYS A 154     -28.379  13.043  15.248  1.00 95.15           H  
ATOM   2520  HD3 LYS A 154     -27.175  12.393  14.123  1.00 95.15           H  
ATOM   2521  CE  LYS A 154     -29.144  12.713  13.284  1.00 95.15           C  
ATOM   2522  HE2 LYS A 154     -30.149  12.383  13.545  1.00 95.15           H  
ATOM   2523  HE3 LYS A 154     -28.843  12.191  12.375  1.00 95.15           H  
ATOM   2524  NZ  LYS A 154     -29.164  14.188  13.084  1.00 95.15           N  
ATOM   2525  HZ1 LYS A 154     -28.291  14.565  12.743  1.00 95.15           H  
ATOM   2526  HZ2 LYS A 154     -29.352  14.658  13.958  1.00 95.15           H  
ATOM   2527  HZ3 LYS A 154     -29.904  14.456  12.452  1.00 95.15           H  
ATOM   2528  N   TYR A 155     -27.615   9.959  19.430  1.00 95.28           N  
ATOM   2529  H   TYR A 155     -28.291  10.709  19.408  1.00 95.28           H  
ATOM   2530  CA  TYR A 155     -26.872   9.730  20.671  1.00 95.28           C  
ATOM   2531  HA  TYR A 155     -25.807   9.717  20.440  1.00 95.28           H  
ATOM   2532  C   TYR A 155     -27.182   8.370  21.286  1.00 95.28           C  
ATOM   2533  CB  TYR A 155     -27.178  10.842  21.691  1.00 95.28           C  
ATOM   2534  HB2 TYR A 155     -28.256  10.927  21.823  1.00 95.28           H  
ATOM   2535  HB3 TYR A 155     -26.753  10.553  22.653  1.00 95.28           H  
ATOM   2536  O   TYR A 155     -26.263   7.653  21.691  1.00 95.28           O  
ATOM   2537  CG  TYR A 155     -26.605  12.197  21.339  1.00 95.28           C  
ATOM   2538  CD1 TYR A 155     -25.262  12.272  20.956  1.00 95.28           C  
ATOM   2539  HD1 TYR A 155     -24.658  11.378  20.906  1.00 95.28           H  
ATOM   2540  CD2 TYR A 155     -27.374  13.375  21.417  1.00 95.28           C  
ATOM   2541  HD2 TYR A 155     -28.408  13.328  21.724  1.00 95.28           H  
ATOM   2542  CE1 TYR A 155     -24.685  13.497  20.630  1.00 95.28           C  
ATOM   2543  HE1 TYR A 155     -23.640  13.499  20.355  1.00 95.28           H  
ATOM   2544  CE2 TYR A 155     -26.806  14.615  21.056  1.00 95.28           C  
ATOM   2545  HE2 TYR A 155     -27.391  15.522  21.091  1.00 95.28           H  
ATOM   2546  OH  TYR A 155     -24.897  15.846  20.254  1.00 95.28           O  
ATOM   2547  HH  TYR A 155     -23.979  15.703  20.012  1.00 95.28           H  
ATOM   2548  CZ  TYR A 155     -25.456  14.676  20.650  1.00 95.28           C  
ATOM   2549  N   LEU A 156     -28.460   7.997  21.330  1.00 95.99           N  
ATOM   2550  H   LEU A 156     -29.168   8.646  21.018  1.00 95.99           H  
ATOM   2551  CA  LEU A 156     -28.897   6.698  21.823  1.00 95.99           C  
ATOM   2552  HA  LEU A 156     -28.552   6.594  22.852  1.00 95.99           H  
ATOM   2553  C   LEU A 156     -28.271   5.566  21.003  1.00 95.99           C  
ATOM   2554  CB  LEU A 156     -30.433   6.658  21.802  1.00 95.99           C  
ATOM   2555  HB2 LEU A 156     -30.817   7.502  22.376  1.00 95.99           H  
ATOM   2556  HB3 LEU A 156     -30.779   6.771  20.774  1.00 95.99           H  
ATOM   2557  O   LEU A 156     -27.681   4.658  21.587  1.00 95.99           O  
ATOM   2558  CG  LEU A 156     -31.024   5.361  22.374  1.00 95.99           C  
ATOM   2559  HG  LEU A 156     -30.663   4.512  21.794  1.00 95.99           H  
ATOM   2560  CD1 LEU A 156     -30.645   5.165  23.846  1.00 95.99           C  
ATOM   2561 HD11 LEU A 156     -30.904   6.056  24.419  1.00 95.99           H  
ATOM   2562 HD12 LEU A 156     -31.193   4.315  24.255  1.00 95.99           H  
ATOM   2563 HD13 LEU A 156     -29.578   4.962  23.937  1.00 95.99           H  
ATOM   2564  CD2 LEU A 156     -32.546   5.404  22.264  1.00 95.99           C  
ATOM   2565 HD21 LEU A 156     -32.973   4.468  22.626  1.00 95.99           H  
ATOM   2566 HD22 LEU A 156     -32.836   5.534  21.221  1.00 95.99           H  
ATOM   2567 HD23 LEU A 156     -32.946   6.234  22.846  1.00 95.99           H  
ATOM   2568  N   PHE A 157     -28.296   5.674  19.671  1.00 97.14           N  
ATOM   2569  H   PHE A 157     -28.829   6.428  19.262  1.00 97.14           H  
ATOM   2570  CA  PHE A 157     -27.673   4.700  18.775  1.00 97.14           C  
ATOM   2571  HA  PHE A 157     -28.163   3.737  18.919  1.00 97.14           H  
ATOM   2572  C   PHE A 157     -26.183   4.517  19.081  1.00 97.14           C  
ATOM   2573  CB  PHE A 157     -27.868   5.135  17.316  1.00 97.14           C  
ATOM   2574  HB2 PHE A 157     -28.936   5.218  17.114  1.00 97.14           H  
ATOM   2575  HB3 PHE A 157     -27.430   6.122  17.163  1.00 97.14           H  
ATOM   2576  O   PHE A 157     -25.726   3.388  19.259  1.00 97.14           O  
ATOM   2577  CG  PHE A 157     -27.252   4.169  16.321  1.00 97.14           C  
ATOM   2578  CD1 PHE A 157     -25.904   4.305  15.928  1.00 97.14           C  
ATOM   2579  HD1 PHE A 157     -25.308   5.118  16.313  1.00 97.14           H  
ATOM   2580  CD2 PHE A 157     -28.016   3.097  15.827  1.00 97.14           C  
ATOM   2581  HD2 PHE A 157     -29.045   2.979  16.133  1.00 97.14           H  
ATOM   2582  CE1 PHE A 157     -25.326   3.370  15.051  1.00 97.14           C  
ATOM   2583  HE1 PHE A 157     -24.289   3.464  14.763  1.00 97.14           H  
ATOM   2584  CE2 PHE A 157     -27.438   2.165  14.947  1.00 97.14           C  
ATOM   2585  HE2 PHE A 157     -28.024   1.333  14.585  1.00 97.14           H  
ATOM   2586  CZ  PHE A 157     -26.093   2.299  14.561  1.00 97.14           C  
ATOM   2587  HZ  PHE A 157     -25.646   1.571  13.900  1.00 97.14           H  
ATOM   2588  N   VAL A 158     -25.425   5.613  19.177  1.00 96.91           N  
ATOM   2589  H   VAL A 158     -25.862   6.511  19.025  1.00 96.91           H  
ATOM   2590  CA  VAL A 158     -23.983   5.555  19.456  1.00 96.91           C  
ATOM   2591  HA  VAL A 158     -23.506   4.932  18.700  1.00 96.91           H  
ATOM   2592  C   VAL A 158     -23.707   4.894  20.810  1.00 96.91           C  
ATOM   2593  CB  VAL A 158     -23.373   6.968  19.381  1.00 96.91           C  
ATOM   2594  HB  VAL A 158     -23.977   7.648  19.981  1.00 96.91           H  
ATOM   2595  O   VAL A 158     -22.806   4.063  20.916  1.00 96.91           O  
ATOM   2596  CG1 VAL A 158     -21.941   7.004  19.905  1.00 96.91           C  
ATOM   2597 HG11 VAL A 158     -21.483   7.974  19.710  1.00 96.91           H  
ATOM   2598 HG12 VAL A 158     -21.344   6.224  19.432  1.00 96.91           H  
ATOM   2599 HG13 VAL A 158     -21.973   6.850  20.984  1.00 96.91           H  
ATOM   2600  CG2 VAL A 158     -23.339   7.492  17.943  1.00 96.91           C  
ATOM   2601 HG21 VAL A 158     -22.650   6.901  17.340  1.00 96.91           H  
ATOM   2602 HG22 VAL A 158     -23.013   8.533  17.940  1.00 96.91           H  
ATOM   2603 HG23 VAL A 158     -24.332   7.441  17.497  1.00 96.91           H  
ATOM   2604  N   ASN A 159     -24.485   5.228  21.843  1.00 95.01           N  
ATOM   2605  H   ASN A 159     -25.230   5.893  21.691  1.00 95.01           H  
ATOM   2606  CA  ASN A 159     -24.289   4.678  23.184  1.00 95.01           C  
ATOM   2607  HA  ASN A 159     -23.225   4.717  23.414  1.00 95.01           H  
ATOM   2608  C   ASN A 159     -24.679   3.198  23.290  1.00 95.01           C  
ATOM   2609  CB  ASN A 159     -25.033   5.551  24.203  1.00 95.01           C  
ATOM   2610  HB2 ASN A 159     -26.059   5.714  23.873  1.00 95.01           H  
ATOM   2611  HB3 ASN A 159     -25.061   5.043  25.166  1.00 95.01           H  
ATOM   2612  O   ASN A 159     -23.964   2.440  23.943  1.00 95.01           O  
ATOM   2613  CG  ASN A 159     -24.323   6.874  24.410  1.00 95.01           C  
ATOM   2614  ND2 ASN A 159     -25.028   7.973  24.336  1.00 95.01           N  
ATOM   2615 HD21 ASN A 159     -25.971   7.922  23.976  1.00 95.01           H  
ATOM   2616 HD22 ASN A 159     -24.512   8.841  24.318  1.00 95.01           H  
ATOM   2617  OD1 ASN A 159     -23.117   6.926  24.622  1.00 95.01           O  
ATOM   2618  N   GLN A 160     -25.754   2.777  22.622  1.00 97.13           N  
ATOM   2619  H   GLN A 160     -26.310   3.452  22.116  1.00 97.13           H  
ATOM   2620  CA  GLN A 160     -26.185   1.375  22.584  1.00 97.13           C  
ATOM   2621  HA  GLN A 160     -26.257   0.990  23.601  1.00 97.13           H  
ATOM   2622  C   GLN A 160     -25.192   0.475  21.838  1.00 97.13           C  
ATOM   2623  CB  GLN A 160     -27.566   1.289  21.920  1.00 97.13           C  
ATOM   2624  HB2 GLN A 160     -27.770   0.252  21.656  1.00 97.13           H  
ATOM   2625  HB3 GLN A 160     -27.561   1.878  21.003  1.00 97.13           H  
ATOM   2626  O   GLN A 160     -25.018  -0.681  22.209  1.00 97.13           O  
ATOM   2627  CG  GLN A 160     -28.687   1.771  22.854  1.00 97.13           C  
ATOM   2628  HG2 GLN A 160     -28.731   1.110  23.719  1.00 97.13           H  
ATOM   2629  HG3 GLN A 160     -28.475   2.780  23.209  1.00 97.13           H  
ATOM   2630  CD  GLN A 160     -30.051   1.779  22.172  1.00 97.13           C  
ATOM   2631  NE2 GLN A 160     -31.128   1.831  22.924  1.00 97.13           N  
ATOM   2632 HE21 GLN A 160     -31.065   1.836  23.932  1.00 97.13           H  
ATOM   2633 HE22 GLN A 160     -32.005   1.829  22.424  1.00 97.13           H  
ATOM   2634  OE1 GLN A 160     -30.185   1.750  20.961  1.00 97.13           O  
ATOM   2635  N   HIS A 161     -24.500   1.008  20.828  1.00 97.30           N  
ATOM   2636  H   HIS A 161     -24.727   1.951  20.545  1.00 97.30           H  
ATOM   2637  CA  HIS A 161     -23.632   0.225  19.947  1.00 97.30           C  
ATOM   2638  HA  HIS A 161     -23.797  -0.834  20.148  1.00 97.30           H  
ATOM   2639  C   HIS A 161     -22.134   0.453  20.190  1.00 97.30           C  
ATOM   2640  CB  HIS A 161     -24.048   0.448  18.491  1.00 97.30           C  
ATOM   2641  HB2 HIS A 161     -23.408  -0.153  17.845  1.00 97.30           H  
ATOM   2642  HB3 HIS A 161     -23.907   1.497  18.228  1.00 97.30           H  
ATOM   2643  O   HIS A 161     -21.316   0.185  19.312  1.00 97.30           O  
ATOM   2644  CG  HIS A 161     -25.476   0.056  18.222  1.00 97.30           C  
ATOM   2645  CD2 HIS A 161     -25.959  -1.200  17.975  1.00 97.30           C  
ATOM   2646  HD2 HIS A 161     -25.379  -2.111  17.953  1.00 97.30           H  
ATOM   2647  ND1 HIS A 161     -26.555   0.903  18.241  1.00 97.30           N  
ATOM   2648  HD1 HIS A 161     -26.512   1.889  18.458  1.00 97.30           H  
ATOM   2649  CE1 HIS A 161     -27.662   0.185  17.999  1.00 97.30           C  
ATOM   2650  HE1 HIS A 161     -28.668   0.578  17.980  1.00 97.30           H  
ATOM   2651  NE2 HIS A 161     -27.343  -1.104  17.806  1.00 97.30           N  
ATOM   2652  N   ARG A 162     -21.725   0.905  21.385  1.00 94.64           N  
ATOM   2653  H   ARG A 162     -22.436   1.143  22.062  1.00 94.64           H  
ATOM   2654  CA  ARG A 162     -20.297   1.104  21.723  1.00 94.64           C  
ATOM   2655  HA  ARG A 162     -19.885   1.855  21.049  1.00 94.64           H  
ATOM   2656  C   ARG A 162     -19.442  -0.156  21.516  1.00 94.64           C  
ATOM   2657  CB  ARG A 162     -20.156   1.595  23.173  1.00 94.64           C  
ATOM   2658  HB2 ARG A 162     -20.746   0.957  23.831  1.00 94.64           H  
ATOM   2659  HB3 ARG A 162     -19.111   1.515  23.470  1.00 94.64           H  
ATOM   2660  O   ARG A 162     -18.254  -0.041  21.219  1.00 94.64           O  
ATOM   2661  CG  ARG A 162     -20.587   3.058  23.352  1.00 94.64           C  
ATOM   2662  HG2 ARG A 162     -21.628   3.169  23.049  1.00 94.64           H  
ATOM   2663  HG3 ARG A 162     -19.964   3.694  22.723  1.00 94.64           H  
ATOM   2664  CD  ARG A 162     -20.434   3.483  24.819  1.00 94.64           C  
ATOM   2665  HD2 ARG A 162     -19.411   3.281  25.136  1.00 94.64           H  
ATOM   2666  HD3 ARG A 162     -21.102   2.874  25.427  1.00 94.64           H  
ATOM   2667  NE  ARG A 162     -20.772   4.908  25.022  1.00 94.64           N  
ATOM   2668  HE  ARG A 162     -21.693   5.209  24.735  1.00 94.64           H  
ATOM   2669  NH1 ARG A 162     -18.827   5.638  26.043  1.00 94.64           N  
ATOM   2670 HH11 ARG A 162     -18.429   4.710  26.013  1.00 94.64           H  
ATOM   2671 HH12 ARG A 162     -18.308   6.362  26.519  1.00 94.64           H  
ATOM   2672  NH2 ARG A 162     -20.530   7.041  25.723  1.00 94.64           N  
ATOM   2673 HH21 ARG A 162     -20.010   7.761  26.204  1.00 94.64           H  
ATOM   2674 HH22 ARG A 162     -21.468   7.213  25.389  1.00 94.64           H  
ATOM   2675  CZ  ARG A 162     -20.037   5.845  25.596  1.00 94.64           C  
ATOM   2676  N   SER A 163     -20.023  -1.353  21.628  1.00 95.51           N  
ATOM   2677  H   SER A 163     -21.016  -1.397  21.804  1.00 95.51           H  
ATOM   2678  CA  SER A 163     -19.323  -2.618  21.354  1.00 95.51           C  
ATOM   2679  HA  SER A 163     -18.464  -2.692  22.022  1.00 95.51           H  
ATOM   2680  C   SER A 163     -18.798  -2.717  19.919  1.00 95.51           C  
ATOM   2681  CB  SER A 163     -20.241  -3.811  21.630  1.00 95.51           C  
ATOM   2682  HB2 SER A 163     -19.706  -4.740  21.430  1.00 95.51           H  
ATOM   2683  HB3 SER A 163     -20.550  -3.799  22.675  1.00 95.51           H  
ATOM   2684  O   SER A 163     -17.742  -3.318  19.708  1.00 95.51           O  
ATOM   2685  OG  SER A 163     -21.386  -3.738  20.808  1.00 95.51           O  
ATOM   2686  HG  SER A 163     -21.333  -4.416  20.130  1.00 95.51           H  
ATOM   2687  N   TYR A 164     -19.449  -2.065  18.948  1.00 98.04           N  
ATOM   2688  H   TYR A 164     -20.302  -1.573  19.170  1.00 98.04           H  
ATOM   2689  CA  TYR A 164     -19.032  -2.109  17.546  1.00 98.04           C  
ATOM   2690  HA  TYR A 164     -18.997  -3.149  17.222  1.00 98.04           H  
ATOM   2691  C   TYR A 164     -17.633  -1.523  17.335  1.00 98.04           C  
ATOM   2692  CB  TYR A 164     -20.029  -1.362  16.656  1.00 98.04           C  
ATOM   2693  HB2 TYR A 164     -20.161  -0.377  17.102  1.00 98.04           H  
ATOM   2694  HB3 TYR A 164     -19.582  -1.232  15.670  1.00 98.04           H  
ATOM   2695  O   TYR A 164     -16.955  -1.936  16.403  1.00 98.04           O  
ATOM   2696  CG  TYR A 164     -21.417  -1.931  16.451  1.00 98.04           C  
ATOM   2697  CD1 TYR A 164     -21.791  -3.170  17.002  1.00 98.04           C  
ATOM   2698  HD1 TYR A 164     -21.107  -3.755  17.599  1.00 98.04           H  
ATOM   2699  CD2 TYR A 164     -22.337  -1.213  15.657  1.00 98.04           C  
ATOM   2700  HD2 TYR A 164     -22.064  -0.249  15.254  1.00 98.04           H  
ATOM   2701  CE1 TYR A 164     -23.060  -3.705  16.739  1.00 98.04           C  
ATOM   2702  HE1 TYR A 164     -23.333  -4.672  17.137  1.00 98.04           H  
ATOM   2703  CE2 TYR A 164     -23.617  -1.743  15.401  1.00 98.04           C  
ATOM   2704  HE2 TYR A 164     -24.334  -1.186  14.817  1.00 98.04           H  
ATOM   2705  OH  TYR A 164     -25.190  -3.548  15.685  1.00 98.04           O  
ATOM   2706  HH  TYR A 164     -25.768  -2.990  15.161  1.00 98.04           H  
ATOM   2707  CZ  TYR A 164     -23.971  -3.004  15.931  1.00 98.04           C  
ATOM   2708  N   PHE A 165     -17.127  -0.636  18.203  1.00 96.94           N  
ATOM   2709  H   PHE A 165     -17.699  -0.313  18.970  1.00 96.94           H  
ATOM   2710  CA  PHE A 165     -15.726  -0.204  18.110  1.00 96.94           C  
ATOM   2711  HA  PHE A 165     -15.559   0.242  17.129  1.00 96.94           H  
ATOM   2712  C   PHE A 165     -14.751  -1.381  18.232  1.00 96.94           C  
ATOM   2713  CB  PHE A 165     -15.409   0.838  19.188  1.00 96.94           C  
ATOM   2714  HB2 PHE A 165     -14.337   1.029  19.176  1.00 96.94           H  
ATOM   2715  HB3 PHE A 165     -15.658   0.425  20.165  1.00 96.94           H  
ATOM   2716  O   PHE A 165     -13.759  -1.433  17.508  1.00 96.94           O  
ATOM   2717  CG  PHE A 165     -16.101   2.172  19.005  1.00 96.94           C  
ATOM   2718  CD1 PHE A 165     -15.859   2.940  17.851  1.00 96.94           C  
ATOM   2719  HD1 PHE A 165     -15.233   2.555  17.060  1.00 96.94           H  
ATOM   2720  CD2 PHE A 165     -16.954   2.670  20.005  1.00 96.94           C  
ATOM   2721  HD2 PHE A 165     -17.130   2.101  20.906  1.00 96.94           H  
ATOM   2722  CE1 PHE A 165     -16.436   4.213  17.715  1.00 96.94           C  
ATOM   2723  HE1 PHE A 165     -16.238   4.813  16.839  1.00 96.94           H  
ATOM   2724  CE2 PHE A 165     -17.560   3.927  19.855  1.00 96.94           C  
ATOM   2725  HE2 PHE A 165     -18.216   4.307  20.624  1.00 96.94           H  
ATOM   2726  CZ  PHE A 165     -17.288   4.703  18.718  1.00 96.94           C  
ATOM   2727  HZ  PHE A 165     -17.736   5.681  18.619  1.00 96.94           H  
ATOM   2728  N   LYS A 166     -15.036  -2.338  19.124  1.00 96.55           N  
ATOM   2729  H   LYS A 166     -15.923  -2.289  19.605  1.00 96.55           H  
ATOM   2730  CA  LYS A 166     -14.215  -3.544  19.296  1.00 96.55           C  
ATOM   2731  HA  LYS A 166     -13.167  -3.250  19.359  1.00 96.55           H  
ATOM   2732  C   LYS A 166     -14.340  -4.462  18.083  1.00 96.55           C  
ATOM   2733  CB  LYS A 166     -14.619  -4.249  20.600  1.00 96.55           C  
ATOM   2734  HB2 LYS A 166     -15.654  -4.581  20.525  1.00 96.55           H  
ATOM   2735  HB3 LYS A 166     -14.541  -3.539  21.424  1.00 96.55           H  
ATOM   2736  O   LYS A 166     -13.337  -4.996  17.620  1.00 96.55           O  
ATOM   2737  CG  LYS A 166     -13.731  -5.464  20.902  1.00 96.55           C  
ATOM   2738  HG2 LYS A 166     -13.791  -6.175  20.078  1.00 96.55           H  
ATOM   2739  HG3 LYS A 166     -12.697  -5.138  21.012  1.00 96.55           H  
ATOM   2740  CD  LYS A 166     -14.190  -6.169  22.184  1.00 96.55           C  
ATOM   2741  HD2 LYS A 166     -14.085  -5.491  23.030  1.00 96.55           H  
ATOM   2742  HD3 LYS A 166     -15.238  -6.449  22.075  1.00 96.55           H  
ATOM   2743  CE  LYS A 166     -13.344  -7.429  22.409  1.00 96.55           C  
ATOM   2744  HE2 LYS A 166     -12.302  -7.137  22.538  1.00 96.55           H  
ATOM   2745  HE3 LYS A 166     -13.405  -8.045  21.511  1.00 96.55           H  
ATOM   2746  NZ  LYS A 166     -13.817  -8.204  23.584  1.00 96.55           N  
ATOM   2747  HZ1 LYS A 166     -14.777  -8.489  23.449  1.00 96.55           H  
ATOM   2748  HZ2 LYS A 166     -13.760  -7.655  24.430  1.00 96.55           H  
ATOM   2749  HZ3 LYS A 166     -13.262  -9.040  23.700  1.00 96.55           H  
ATOM   2750  N   GLU A 167     -15.550  -4.608  17.551  1.00 98.01           N  
ATOM   2751  H   GLU A 167     -16.331  -4.155  18.004  1.00 98.01           H  
ATOM   2752  CA  GLU A 167     -15.812  -5.405  16.347  1.00 98.01           C  
ATOM   2753  HA  GLU A 167     -15.423  -6.414  16.487  1.00 98.01           H  
ATOM   2754  C   GLU A 167     -15.110  -4.818  15.115  1.00 98.01           C  
ATOM   2755  CB  GLU A 167     -17.323  -5.506  16.103  1.00 98.01           C  
ATOM   2756  HB2 GLU A 167     -17.737  -4.502  16.013  1.00 98.01           H  
ATOM   2757  HB3 GLU A 167     -17.482  -6.029  15.160  1.00 98.01           H  
ATOM   2758  O   GLU A 167     -14.491  -5.556  14.357  1.00 98.01           O  
ATOM   2759  CG  GLU A 167     -18.049  -6.268  17.226  1.00 98.01           C  
ATOM   2760  HG2 GLU A 167     -17.761  -7.318  17.184  1.00 98.01           H  
ATOM   2761  HG3 GLU A 167     -17.733  -5.877  18.193  1.00 98.01           H  
ATOM   2762  CD  GLU A 167     -19.575  -6.139  17.121  1.00 98.01           C  
ATOM   2763  OE1 GLU A 167     -20.202  -5.963  18.192  1.00 98.01           O  
ATOM   2764  OE2 GLU A 167     -20.096  -6.148  15.982  1.00 98.01           O  
ATOM   2765  N   ILE A 168     -15.101  -3.491  14.953  1.00 98.27           N  
ATOM   2766  H   ILE A 168     -15.671  -2.934  15.574  1.00 98.27           H  
ATOM   2767  CA  ILE A 168     -14.377  -2.811  13.868  1.00 98.27           C  
ATOM   2768  HA  ILE A 168     -14.718  -3.219  12.917  1.00 98.27           H  
ATOM   2769  C   ILE A 168     -12.872  -3.087  13.960  1.00 98.27           C  
ATOM   2770  CB  ILE A 168     -14.674  -1.295  13.885  1.00 98.27           C  
ATOM   2771  HB  ILE A 168     -14.500  -0.916  14.892  1.00 98.27           H  
ATOM   2772  O   ILE A 168     -12.246  -3.393  12.945  1.00 98.27           O  
ATOM   2773  CG1 ILE A 168     -16.140  -1.025  13.488  1.00 98.27           C  
ATOM   2774 HG12 ILE A 168     -16.801  -1.777  13.919  1.00 98.27           H  
ATOM   2775 HG13 ILE A 168     -16.227  -1.109  12.405  1.00 98.27           H  
ATOM   2776  CG2 ILE A 168     -13.748  -0.541  12.909  1.00 98.27           C  
ATOM   2777 HG21 ILE A 168     -12.721  -0.555  13.273  1.00 98.27           H  
ATOM   2778 HG22 ILE A 168     -13.783  -1.008  11.925  1.00 98.27           H  
ATOM   2779 HG23 ILE A 168     -14.049   0.503  12.815  1.00 98.27           H  
ATOM   2780  CD1 ILE A 168     -16.639   0.355  13.941  1.00 98.27           C  
ATOM   2781 HD11 ILE A 168     -17.702   0.454  13.722  1.00 98.27           H  
ATOM   2782 HD12 ILE A 168     -16.497   0.472  15.015  1.00 98.27           H  
ATOM   2783 HD13 ILE A 168     -16.096   1.143  13.418  1.00 98.27           H  
ATOM   2784  N   ILE A 169     -12.287  -3.026  15.162  1.00 97.83           N  
ATOM   2785  H   ILE A 169     -12.848  -2.764  15.960  1.00 97.83           H  
ATOM   2786  CA  ILE A 169     -10.878  -3.395  15.367  1.00 97.83           C  
ATOM   2787  HA  ILE A 169     -10.264  -2.808  14.684  1.00 97.83           H  
ATOM   2788  C   ILE A 169     -10.630  -4.859  15.000  1.00 97.83           C  
ATOM   2789  CB  ILE A 169     -10.435  -3.093  16.815  1.00 97.83           C  
ATOM   2790  HB  ILE A 169     -11.173  -3.519  17.494  1.00 97.83           H  
ATOM   2791  O   ILE A 169      -9.604  -5.155  14.388  1.00 97.83           O  
ATOM   2792  CG1 ILE A 169     -10.384  -1.577  17.087  1.00 97.83           C  
ATOM   2793 HG12 ILE A 169     -11.365  -1.138  16.906  1.00 97.83           H  
ATOM   2794 HG13 ILE A 169     -10.158  -1.450  18.145  1.00 97.83           H  
ATOM   2795  CG2 ILE A 169      -9.077  -3.731  17.170  1.00 97.83           C  
ATOM   2796 HG21 ILE A 169      -8.332  -3.491  16.411  1.00 97.83           H  
ATOM   2797 HG22 ILE A 169      -9.177  -4.814  17.230  1.00 97.83           H  
ATOM   2798 HG23 ILE A 169      -8.736  -3.370  18.140  1.00 97.83           H  
ATOM   2799  CD1 ILE A 169      -9.357  -0.770  16.284  1.00 97.83           C  
ATOM   2800 HD11 ILE A 169      -9.365   0.262  16.635  1.00 97.83           H  
ATOM   2801 HD12 ILE A 169      -8.352  -1.169  16.424  1.00 97.83           H  
ATOM   2802 HD13 ILE A 169      -9.612  -0.778  15.224  1.00 97.83           H  
ATOM   2803  N   GLN A 170     -11.564  -5.761  15.312  1.00 98.01           N  
ATOM   2804  H   GLN A 170     -12.383  -5.467  15.824  1.00 98.01           H  
ATOM   2805  CA  GLN A 170     -11.456  -7.163  14.914  1.00 98.01           C  
ATOM   2806  HA  GLN A 170     -10.484  -7.524  15.252  1.00 98.01           H  
ATOM   2807  C   GLN A 170     -11.489  -7.321  13.388  1.00 98.01           C  
ATOM   2808  CB  GLN A 170     -12.547  -7.999  15.603  1.00 98.01           C  
ATOM   2809  HB2 GLN A 170     -12.562  -7.768  16.669  1.00 98.01           H  
ATOM   2810  HB3 GLN A 170     -13.523  -7.754  15.186  1.00 98.01           H  
ATOM   2811  O   GLN A 170     -10.600  -7.957  12.834  1.00 98.01           O  
ATOM   2812  CG  GLN A 170     -12.300  -9.505  15.422  1.00 98.01           C  
ATOM   2813  HG2 GLN A 170     -12.307  -9.755  14.361  1.00 98.01           H  
ATOM   2814  HG3 GLN A 170     -13.111 -10.059  15.896  1.00 98.01           H  
ATOM   2815  CD  GLN A 170     -10.982  -9.954  16.050  1.00 98.01           C  
ATOM   2816  NE2 GLN A 170     -10.128 -10.644  15.334  1.00 98.01           N  
ATOM   2817 HE21 GLN A 170      -9.275 -10.966  15.767  1.00 98.01           H  
ATOM   2818 HE22 GLN A 170     -10.294 -10.869  14.363  1.00 98.01           H  
ATOM   2819  OE1 GLN A 170     -10.684  -9.656  17.200  1.00 98.01           O  
ATOM   2820  N   VAL A 171     -12.418  -6.659  12.690  1.00 98.06           N  
ATOM   2821  H   VAL A 171     -13.136  -6.167  13.203  1.00 98.06           H  
ATOM   2822  CA  VAL A 171     -12.482  -6.680  11.215  1.00 98.06           C  
ATOM   2823  HA  VAL A 171     -12.583  -7.716  10.893  1.00 98.06           H  
ATOM   2824  C   VAL A 171     -11.188  -6.142  10.591  1.00 98.06           C  
ATOM   2825  CB  VAL A 171     -13.709  -5.890  10.710  1.00 98.06           C  
ATOM   2826  HB  VAL A 171     -13.692  -4.884  11.129  1.00 98.06           H  
ATOM   2827  O   VAL A 171     -10.669  -6.723   9.637  1.00 98.06           O  
ATOM   2828  CG1 VAL A 171     -13.744  -5.776   9.181  1.00 98.06           C  
ATOM   2829 HG11 VAL A 171     -12.920  -5.156   8.829  1.00 98.06           H  
ATOM   2830 HG12 VAL A 171     -14.679  -5.316   8.860  1.00 98.06           H  
ATOM   2831 HG13 VAL A 171     -13.665  -6.767   8.733  1.00 98.06           H  
ATOM   2832  CG2 VAL A 171     -15.020  -6.571  11.122  1.00 98.06           C  
ATOM   2833 HG21 VAL A 171     -15.871  -5.976  10.788  1.00 98.06           H  
ATOM   2834 HG22 VAL A 171     -15.078  -6.675  12.205  1.00 98.06           H  
ATOM   2835 HG23 VAL A 171     -15.078  -7.565  10.680  1.00 98.06           H  
ATOM   2836  N   ILE A 172     -10.625  -5.061  11.143  1.00 98.12           N  
ATOM   2837  H   ILE A 172     -11.109  -4.619  11.911  1.00 98.12           H  
ATOM   2838  CA  ILE A 172      -9.327  -4.513  10.712  1.00 98.12           C  
ATOM   2839  HA  ILE A 172      -9.359  -4.351   9.634  1.00 98.12           H  
ATOM   2840  C   ILE A 172      -8.194  -5.514  10.972  1.00 98.12           C  
ATOM   2841  CB  ILE A 172      -9.064  -3.153  11.403  1.00 98.12           C  
ATOM   2842  HB  ILE A 172      -9.259  -3.266  12.470  1.00 98.12           H  
ATOM   2843  O   ILE A 172      -7.313  -5.666  10.122  1.00 98.12           O  
ATOM   2844  CG1 ILE A 172     -10.024  -2.082  10.837  1.00 98.12           C  
ATOM   2845 HG12 ILE A 172     -11.042  -2.473  10.823  1.00 98.12           H  
ATOM   2846 HG13 ILE A 172      -9.747  -1.850   9.809  1.00 98.12           H  
ATOM   2847  CG2 ILE A 172      -7.599  -2.699  11.237  1.00 98.12           C  
ATOM   2848 HG21 ILE A 172      -7.453  -1.703  11.655  1.00 98.12           H  
ATOM   2849 HG22 ILE A 172      -7.329  -2.690  10.181  1.00 98.12           H  
ATOM   2850 HG23 ILE A 172      -6.931  -3.374  11.773  1.00 98.12           H  
ATOM   2851  CD1 ILE A 172     -10.046  -0.782  11.651  1.00 98.12           C  
ATOM   2852 HD11 ILE A 172      -9.120  -0.225  11.507  1.00 98.12           H  
ATOM   2853 HD12 ILE A 172     -10.186  -1.005  12.709  1.00 98.12           H  
ATOM   2854 HD13 ILE A 172     -10.874  -0.158  11.313  1.00 98.12           H  
ATOM   2855  N   SER A 173      -8.212  -6.197  12.119  1.00 98.14           N  
ATOM   2856  H   SER A 173      -8.968  -6.025  12.765  1.00 98.14           H  
ATOM   2857  CA  SER A 173      -7.230  -7.223  12.475  1.00 98.14           C  
ATOM   2858  HA  SER A 173      -6.234  -6.784  12.425  1.00 98.14           H  
ATOM   2859  C   SER A 173      -7.262  -8.391  11.497  1.00 98.14           C  
ATOM   2860  CB  SER A 173      -7.473  -7.726  13.901  1.00 98.14           C  
ATOM   2861  HB2 SER A 173      -8.442  -8.220  13.975  1.00 98.14           H  
ATOM   2862  HB3 SER A 173      -7.455  -6.879  14.588  1.00 98.14           H  
ATOM   2863  O   SER A 173      -6.235  -8.702  10.897  1.00 98.14           O  
ATOM   2864  OG  SER A 173      -6.459  -8.638  14.269  1.00 98.14           O  
ATOM   2865  HG  SER A 173      -6.589  -9.457  13.784  1.00 98.14           H  
ATOM   2866  N   ASP A 174      -8.438  -8.974  11.275  1.00 97.51           N  
ATOM   2867  H   ASP A 174      -9.231  -8.692  11.833  1.00 97.51           H  
ATOM   2868  CA  ASP A 174      -8.624 -10.131  10.396  1.00 97.51           C  
ATOM   2869  HA  ASP A 174      -7.994 -10.952  10.740  1.00 97.51           H  
ATOM   2870  C   ASP A 174      -8.236  -9.785   8.952  1.00 97.51           C  
ATOM   2871  CB  ASP A 174     -10.096 -10.580  10.443  1.00 97.51           C  
ATOM   2872  HB2 ASP A 174     -10.224 -11.411   9.750  1.00 97.51           H  
ATOM   2873  HB3 ASP A 174     -10.726  -9.760  10.100  1.00 97.51           H  
ATOM   2874  O   ASP A 174      -7.530 -10.536   8.272  1.00 97.51           O  
ATOM   2875  CG  ASP A 174     -10.582 -11.031  11.826  1.00 97.51           C  
ATOM   2876  OD1 ASP A 174      -9.739 -11.301  12.707  1.00 97.51           O  
ATOM   2877  OD2 ASP A 174     -11.816 -11.083  12.011  1.00 97.51           O  
ATOM   2878  N   PHE A 175      -8.632  -8.596   8.484  1.00 97.54           N  
ATOM   2879  H   PHE A 175      -9.227  -8.027   9.068  1.00 97.54           H  
ATOM   2880  CA  PHE A 175      -8.218  -8.089   7.179  1.00 97.54           C  
ATOM   2881  HA  PHE A 175      -8.502  -8.815   6.417  1.00 97.54           H  
ATOM   2882  C   PHE A 175      -6.696  -7.906   7.104  1.00 97.54           C  
ATOM   2883  CB  PHE A 175      -8.945  -6.768   6.900  1.00 97.54           C  
ATOM   2884  HB2 PHE A 175     -10.018  -6.932   6.996  1.00 97.54           H  
ATOM   2885  HB3 PHE A 175      -8.660  -6.032   7.651  1.00 97.54           H  
ATOM   2886  O   PHE A 175      -6.065  -8.267   6.106  1.00 97.54           O  
ATOM   2887  CG  PHE A 175      -8.668  -6.208   5.521  1.00 97.54           C  
ATOM   2888  CD1 PHE A 175      -7.643  -5.263   5.326  1.00 97.54           C  
ATOM   2889  HD1 PHE A 175      -7.048  -4.941   6.168  1.00 97.54           H  
ATOM   2890  CD2 PHE A 175      -9.440  -6.638   4.427  1.00 97.54           C  
ATOM   2891  HD2 PHE A 175     -10.231  -7.359   4.577  1.00 97.54           H  
ATOM   2892  CE1 PHE A 175      -7.408  -4.731   4.046  1.00 97.54           C  
ATOM   2893  HE1 PHE A 175      -6.640  -3.987   3.898  1.00 97.54           H  
ATOM   2894  CE2 PHE A 175      -9.204  -6.109   3.147  1.00 97.54           C  
ATOM   2895  HE2 PHE A 175      -9.821  -6.418   2.316  1.00 97.54           H  
ATOM   2896  CZ  PHE A 175      -8.196  -5.147   2.959  1.00 97.54           C  
ATOM   2897  HZ  PHE A 175      -8.036  -4.711   1.984  1.00 97.54           H  
ATOM   2898  N   SER A 176      -6.083  -7.366   8.157  1.00 97.36           N  
ATOM   2899  H   SER A 176      -6.635  -7.120   8.966  1.00 97.36           H  
ATOM   2900  CA  SER A 176      -4.642  -7.150   8.196  1.00 97.36           C  
ATOM   2901  HA  SER A 176      -4.392  -6.562   7.313  1.00 97.36           H  
ATOM   2902  C   SER A 176      -3.860  -8.458   8.133  1.00 97.36           C  
ATOM   2903  CB  SER A 176      -4.248  -6.340   9.428  1.00 97.36           C  
ATOM   2904  HB2 SER A 176      -4.635  -6.814  10.330  1.00 97.36           H  
ATOM   2905  HB3 SER A 176      -4.683  -5.344   9.341  1.00 97.36           H  
ATOM   2906  O   SER A 176      -2.938  -8.570   7.322  1.00 97.36           O  
ATOM   2907  OG  SER A 176      -2.836  -6.245   9.514  1.00 97.36           O  
ATOM   2908  HG  SER A 176      -2.531  -7.042   9.954  1.00 97.36           H  
ATOM   2909  N   GLU A 177      -4.240  -9.441   8.944  1.00 96.96           N  
ATOM   2910  H   GLU A 177      -5.012  -9.280   9.575  1.00 96.96           H  
ATOM   2911  CA  GLU A 177      -3.617 -10.770   8.990  1.00 96.96           C  
ATOM   2912  HA  GLU A 177      -2.546 -10.675   9.170  1.00 96.96           H  
ATOM   2913  C   GLU A 177      -3.786 -11.518   7.664  1.00 96.96           C  
ATOM   2914  CB  GLU A 177      -4.233 -11.576  10.147  1.00 96.96           C  
ATOM   2915  HB2 GLU A 177      -3.904 -12.612  10.075  1.00 96.96           H  
ATOM   2916  HB3 GLU A 177      -5.319 -11.545  10.064  1.00 96.96           H  
ATOM   2917  O   GLU A 177      -2.880 -12.224   7.230  1.00 96.96           O  
ATOM   2918  CG  GLU A 177      -3.794 -11.011  11.509  1.00 96.96           C  
ATOM   2919  HG2 GLU A 177      -3.976  -9.936  11.506  1.00 96.96           H  
ATOM   2920  HG3 GLU A 177      -2.720 -11.162  11.622  1.00 96.96           H  
ATOM   2921  CD  GLU A 177      -4.524 -11.613  12.720  1.00 96.96           C  
ATOM   2922  OE1 GLU A 177      -4.397 -11.020  13.827  1.00 96.96           O  
ATOM   2923  OE2 GLU A 177      -5.216 -12.636  12.554  1.00 96.96           O  
ATOM   2924  N   LYS A 178      -4.907 -11.311   6.963  1.00 96.26           N  
ATOM   2925  H   LYS A 178      -5.655 -10.807   7.417  1.00 96.26           H  
ATOM   2926  CA  LYS A 178      -5.160 -11.965   5.676  1.00 96.26           C  
ATOM   2927  HA  LYS A 178      -4.790 -12.988   5.748  1.00 96.26           H  
ATOM   2928  C   LYS A 178      -4.415 -11.321   4.504  1.00 96.26           C  
ATOM   2929  CB  LYS A 178      -6.676 -12.017   5.454  1.00 96.26           C  
ATOM   2930  HB2 LYS A 178      -7.057 -11.008   5.298  1.00 96.26           H  
ATOM   2931  HB3 LYS A 178      -7.149 -12.430   6.345  1.00 96.26           H  
ATOM   2932  O   LYS A 178      -3.855 -12.034   3.669  1.00 96.26           O  
ATOM   2933  CG  LYS A 178      -7.037 -12.906   4.258  1.00 96.26           C  
ATOM   2934  HG2 LYS A 178      -6.553 -12.537   3.354  1.00 96.26           H  
ATOM   2935  HG3 LYS A 178      -6.687 -13.921   4.449  1.00 96.26           H  
ATOM   2936  CD  LYS A 178      -8.552 -12.929   4.040  1.00 96.26           C  
ATOM   2937  HD2 LYS A 178      -9.032 -13.367   4.914  1.00 96.26           H  
ATOM   2938  HD3 LYS A 178      -8.916 -11.911   3.899  1.00 96.26           H  
ATOM   2939  CE  LYS A 178      -8.854 -13.767   2.794  1.00 96.26           C  
ATOM   2940  HE2 LYS A 178      -8.379 -13.301   1.930  1.00 96.26           H  
ATOM   2941  HE3 LYS A 178      -8.402 -14.751   2.920  1.00 96.26           H  
ATOM   2942  NZ  LYS A 178     -10.311 -13.910   2.561  1.00 96.26           N  
ATOM   2943  HZ1 LYS A 178     -10.748 -13.004   2.461  1.00 96.26           H  
ATOM   2944  HZ2 LYS A 178     -10.463 -14.439   1.715  1.00 96.26           H  
ATOM   2945  HZ3 LYS A 178     -10.743 -14.400   3.331  1.00 96.26           H  
ATOM   2946  N   VAL A 179      -4.455  -9.988   4.374  1.00 96.15           N  
ATOM   2947  H   VAL A 179      -4.956  -9.469   5.080  1.00 96.15           H  
ATOM   2948  CA  VAL A 179      -4.029  -9.316   3.126  1.00 96.15           C  
ATOM   2949  HA  VAL A 179      -3.502 -10.047   2.512  1.00 96.15           H  
ATOM   2950  C   VAL A 179      -3.022  -8.180   3.292  1.00 96.15           C  
ATOM   2951  CB  VAL A 179      -5.226  -8.850   2.275  1.00 96.15           C  
ATOM   2952  HB  VAL A 179      -4.819  -8.460   1.342  1.00 96.15           H  
ATOM   2953  O   VAL A 179      -2.242  -7.928   2.369  1.00 96.15           O  
ATOM   2954  CG1 VAL A 179      -6.176 -10.000   1.918  1.00 96.15           C  
ATOM   2955 HG11 VAL A 179      -6.742 -10.302   2.799  1.00 96.15           H  
ATOM   2956 HG12 VAL A 179      -6.874  -9.676   1.147  1.00 96.15           H  
ATOM   2957 HG13 VAL A 179      -5.607 -10.852   1.546  1.00 96.15           H  
ATOM   2958  CG2 VAL A 179      -6.064  -7.741   2.909  1.00 96.15           C  
ATOM   2959 HG21 VAL A 179      -6.610  -8.121   3.773  1.00 96.15           H  
ATOM   2960 HG22 VAL A 179      -6.803  -7.398   2.185  1.00 96.15           H  
ATOM   2961 HG23 VAL A 179      -5.444  -6.895   3.205  1.00 96.15           H  
ATOM   2962  N   VAL A 180      -2.981  -7.495   4.438  1.00 96.58           N  
ATOM   2963  H   VAL A 180      -3.588  -7.776   5.195  1.00 96.58           H  
ATOM   2964  CA  VAL A 180      -1.993  -6.421   4.660  1.00 96.58           C  
ATOM   2965  HA  VAL A 180      -1.885  -5.854   3.736  1.00 96.58           H  
ATOM   2966  C   VAL A 180      -0.630  -7.027   4.982  1.00 96.58           C  
ATOM   2967  CB  VAL A 180      -2.440  -5.432   5.753  1.00 96.58           C  
ATOM   2968  HB  VAL A 180      -2.544  -5.972   6.695  1.00 96.58           H  
ATOM   2969  O   VAL A 180       0.368  -6.624   4.374  1.00 96.58           O  
ATOM   2970  CG1 VAL A 180      -1.416  -4.322   5.998  1.00 96.58           C  
ATOM   2971 HG11 VAL A 180      -0.481  -4.748   6.364  1.00 96.58           H  
ATOM   2972 HG12 VAL A 180      -1.793  -3.641   6.762  1.00 96.58           H  
ATOM   2973 HG13 VAL A 180      -1.229  -3.764   5.081  1.00 96.58           H  
ATOM   2974  CG2 VAL A 180      -3.771  -4.764   5.375  1.00 96.58           C  
ATOM   2975 HG21 VAL A 180      -3.675  -4.231   4.429  1.00 96.58           H  
ATOM   2976 HG22 VAL A 180      -4.558  -5.512   5.282  1.00 96.58           H  
ATOM   2977 HG23 VAL A 180      -4.063  -4.064   6.157  1.00 96.58           H  
ATOM   2978  N   LEU A 181      -0.598  -8.019   5.875  1.00 95.83           N  
ATOM   2979  H   LEU A 181      -1.478  -8.309   6.279  1.00 95.83           H  
ATOM   2980  CA  LEU A 181       0.595  -8.675   6.403  1.00 95.83           C  
ATOM   2981  HA  LEU A 181       0.289  -9.324   7.223  1.00 95.83           H  
ATOM   2982  C   LEU A 181       1.566  -7.665   7.001  1.00 95.83           C  
ATOM   2983  CB  LEU A 181       1.260  -9.547   5.324  1.00 95.83           C  
ATOM   2984  HB2 LEU A 181       1.653  -8.909   4.532  1.00 95.83           H  
ATOM   2985  HB3 LEU A 181       2.103 -10.054   5.792  1.00 95.83           H  
ATOM   2986  O   LEU A 181       2.635  -7.423   6.443  1.00 95.83           O  
ATOM   2987  CG  LEU A 181       0.357 -10.603   4.679  1.00 95.83           C  
ATOM   2988  HG  LEU A 181      -0.452 -10.125   4.125  1.00 95.83           H  
ATOM   2989  CD1 LEU A 181       1.221 -11.396   3.707  1.00 95.83           C  
ATOM   2990 HD11 LEU A 181       2.156 -11.695   4.181  1.00 95.83           H  
ATOM   2991 HD12 LEU A 181       0.696 -12.315   3.447  1.00 95.83           H  
ATOM   2992 HD13 LEU A 181       1.430 -10.813   2.810  1.00 95.83           H  
ATOM   2993  CD2 LEU A 181      -0.231 -11.556   5.708  1.00 95.83           C  
ATOM   2994 HD21 LEU A 181      -0.867 -11.012   6.406  1.00 95.83           H  
ATOM   2995 HD22 LEU A 181       0.559 -12.057   6.268  1.00 95.83           H  
ATOM   2996 HD23 LEU A 181      -0.852 -12.307   5.219  1.00 95.83           H  
ATOM   2997  N   ALA A 182       1.193  -7.022   8.102  1.00 97.27           N  
ATOM   2998  H   ALA A 182       0.321  -7.297   8.532  1.00 97.27           H  
ATOM   2999  CA  ALA A 182       2.021  -6.040   8.798  1.00 97.27           C  
ATOM   3000  HA  ALA A 182       3.060  -6.195   8.510  1.00 97.27           H  
ATOM   3001  C   ALA A 182       1.994  -6.265  10.313  1.00 97.27           C  
ATOM   3002  CB  ALA A 182       1.610  -4.628   8.364  1.00 97.27           C  
ATOM   3003  HB1 ALA A 182       0.568  -4.469   8.642  1.00 97.27           H  
ATOM   3004  HB2 ALA A 182       2.239  -3.887   8.858  1.00 97.27           H  
ATOM   3005  HB3 ALA A 182       1.703  -4.520   7.283  1.00 97.27           H  
ATOM   3006  O   ALA A 182       1.644  -5.365  11.067  1.00 97.27           O  
ATOM   3007  N   ASP A 183       2.386  -7.466  10.736  1.00 97.79           N  
ATOM   3008  H   ASP A 183       2.439  -8.204  10.050  1.00 97.79           H  
ATOM   3009  CA  ASP A 183       2.197  -7.988  12.099  1.00 97.79           C  
ATOM   3010  HA  ASP A 183       1.129  -8.117  12.270  1.00 97.79           H  
ATOM   3011  C   ASP A 183       2.724  -7.042  13.181  1.00 97.79           C  
ATOM   3012  CB  ASP A 183       2.839  -9.385  12.208  1.00 97.79           C  
ATOM   3013  HB2 ASP A 183       3.922  -9.269  12.250  1.00 97.79           H  
ATOM   3014  HB3 ASP A 183       2.511  -9.854  13.136  1.00 97.79           H  
ATOM   3015  O   ASP A 183       1.973  -6.648  14.059  1.00 97.79           O  
ATOM   3016  CG  ASP A 183       2.488 -10.301  11.027  1.00 97.79           C  
ATOM   3017  OD1 ASP A 183       1.454 -10.040  10.367  1.00 97.79           O  
ATOM   3018  OD2 ASP A 183       3.373 -11.091  10.640  1.00 97.79           O  
ATOM   3019  N   SER A 184       3.949  -6.521  13.037  1.00 97.80           N  
ATOM   3020  H   SER A 184       4.544  -6.921  12.326  1.00 97.80           H  
ATOM   3021  CA  SER A 184       4.495  -5.543  13.994  1.00 97.80           C  
ATOM   3022  HA  SER A 184       4.522  -6.020  14.974  1.00 97.80           H  
ATOM   3023  C   SER A 184       3.645  -4.269  14.127  1.00 97.80           C  
ATOM   3024  CB  SER A 184       5.920  -5.158  13.587  1.00 97.80           C  
ATOM   3025  HB2 SER A 184       6.532  -6.058  13.533  1.00 97.80           H  
ATOM   3026  HB3 SER A 184       5.904  -4.679  12.608  1.00 97.80           H  
ATOM   3027  O   SER A 184       3.545  -3.701  15.215  1.00 97.80           O  
ATOM   3028  OG  SER A 184       6.488  -4.268  14.531  1.00 97.80           O  
ATOM   3029  HG  SER A 184       6.387  -4.681  15.392  1.00 97.80           H  
ATOM   3030  N   ASN A 185       3.023  -3.801  13.041  1.00 97.94           N  
ATOM   3031  H   ASN A 185       3.023  -4.372  12.208  1.00 97.94           H  
ATOM   3032  CA  ASN A 185       2.105  -2.665  13.095  1.00 97.94           C  
ATOM   3033  HA  ASN A 185       2.542  -1.876  13.708  1.00 97.94           H  
ATOM   3034  C   ASN A 185       0.790  -3.074  13.761  1.00 97.94           C  
ATOM   3035  CB  ASN A 185       1.832  -2.105  11.689  1.00 97.94           C  
ATOM   3036  HB2 ASN A 185       1.496  -2.902  11.026  1.00 97.94           H  
ATOM   3037  HB3 ASN A 185       1.014  -1.390  11.774  1.00 97.94           H  
ATOM   3038  O   ASN A 185       0.280  -2.328  14.593  1.00 97.94           O  
ATOM   3039  CG  ASN A 185       3.012  -1.406  11.046  1.00 97.94           C  
ATOM   3040  ND2 ASN A 185       2.753  -0.300  10.393  1.00 97.94           N  
ATOM   3041 HD21 ASN A 185       3.546   0.293  10.194  1.00 97.94           H  
ATOM   3042 HD22 ASN A 185       1.831   0.108  10.458  1.00 97.94           H  
ATOM   3043  OD1 ASN A 185       4.153  -1.834  11.099  1.00 97.94           O  
ATOM   3044  N   LEU A 186       0.262  -4.250  13.416  1.00 98.26           N  
ATOM   3045  H   LEU A 186       0.774  -4.841  12.776  1.00 98.26           H  
ATOM   3046  CA  LEU A 186      -0.971  -4.779  13.989  1.00 98.26           C  
ATOM   3047  HA  LEU A 186      -1.756  -4.040  13.834  1.00 98.26           H  
ATOM   3048  C   LEU A 186      -0.848  -5.001  15.503  1.00 98.26           C  
ATOM   3049  CB  LEU A 186      -1.353  -6.064  13.240  1.00 98.26           C  
ATOM   3050  HB2 LEU A 186      -0.550  -6.792  13.348  1.00 98.26           H  
ATOM   3051  HB3 LEU A 186      -1.467  -5.835  12.180  1.00 98.26           H  
ATOM   3052  O   LEU A 186      -1.746  -4.608  16.242  1.00 98.26           O  
ATOM   3053  CG  LEU A 186      -2.651  -6.700  13.759  1.00 98.26           C  
ATOM   3054  HG  LEU A 186      -2.532  -6.979  14.806  1.00 98.26           H  
ATOM   3055  CD1 LEU A 186      -3.856  -5.764  13.630  1.00 98.26           C  
ATOM   3056 HD11 LEU A 186      -4.754  -6.285  13.961  1.00 98.26           H  
ATOM   3057 HD12 LEU A 186      -3.731  -4.890  14.269  1.00 98.26           H  
ATOM   3058 HD13 LEU A 186      -3.981  -5.451  12.594  1.00 98.26           H  
ATOM   3059  CD2 LEU A 186      -2.937  -7.965  12.966  1.00 98.26           C  
ATOM   3060 HD21 LEU A 186      -3.063  -7.737  11.907  1.00 98.26           H  
ATOM   3061 HD22 LEU A 186      -3.852  -8.433  13.330  1.00 98.26           H  
ATOM   3062 HD23 LEU A 186      -2.121  -8.677  13.088  1.00 98.26           H  
ATOM   3063  N   ASP A 187       0.275  -5.533  15.978  1.00 98.04           N  
ATOM   3064  H   ASP A 187       0.923  -5.944  15.322  1.00 98.04           H  
ATOM   3065  CA  ASP A 187       0.554  -5.722  17.405  1.00 98.04           C  
ATOM   3066  HA  ASP A 187      -0.221  -6.348  17.846  1.00 98.04           H  
ATOM   3067  C   ASP A 187       0.571  -4.385  18.154  1.00 98.04           C  
ATOM   3068  CB  ASP A 187       1.910  -6.420  17.581  1.00 98.04           C  
ATOM   3069  HB2 ASP A 187       2.679  -5.841  17.069  1.00 98.04           H  
ATOM   3070  HB3 ASP A 187       2.157  -6.437  18.642  1.00 98.04           H  
ATOM   3071  O   ASP A 187      -0.011  -4.257  19.234  1.00 98.04           O  
ATOM   3072  CG  ASP A 187       1.932  -7.861  17.069  1.00 98.04           C  
ATOM   3073  OD1 ASP A 187       0.846  -8.485  17.042  1.00 98.04           O  
ATOM   3074  OD2 ASP A 187       3.053  -8.309  16.737  1.00 98.04           O  
ATOM   3075  N   LYS A 188       1.179  -3.349  17.554  1.00 97.73           N  
ATOM   3076  H   LYS A 188       1.629  -3.526  16.667  1.00 97.73           H  
ATOM   3077  CA  LYS A 188       1.146  -1.981  18.095  1.00 97.73           C  
ATOM   3078  HA  LYS A 188       1.504  -2.001  19.125  1.00 97.73           H  
ATOM   3079  C   LYS A 188      -0.284  -1.444  18.158  1.00 97.73           C  
ATOM   3080  CB  LYS A 188       2.040  -1.042  17.273  1.00 97.73           C  
ATOM   3081  HB2 LYS A 188       1.831  -0.013  17.566  1.00 97.73           H  
ATOM   3082  HB3 LYS A 188       1.796  -1.145  16.216  1.00 97.73           H  
ATOM   3083  O   LYS A 188      -0.670  -0.913  19.195  1.00 97.73           O  
ATOM   3084  CG  LYS A 188       3.536  -1.308  17.485  1.00 97.73           C  
ATOM   3085  HG2 LYS A 188       3.807  -1.051  18.508  1.00 97.73           H  
ATOM   3086  HG3 LYS A 188       3.756  -2.364  17.325  1.00 97.73           H  
ATOM   3087  CD  LYS A 188       4.355  -0.456  16.506  1.00 97.73           C  
ATOM   3088  HD2 LYS A 188       4.197   0.598  16.733  1.00 97.73           H  
ATOM   3089  HD3 LYS A 188       4.014  -0.659  15.491  1.00 97.73           H  
ATOM   3090  CE  LYS A 188       5.844  -0.799  16.611  1.00 97.73           C  
ATOM   3091  HE2 LYS A 188       5.965  -1.855  16.370  1.00 97.73           H  
ATOM   3092  HE3 LYS A 188       6.167  -0.646  17.640  1.00 97.73           H  
ATOM   3093  NZ  LYS A 188       6.652   0.033  15.683  1.00 97.73           N  
ATOM   3094  HZ1 LYS A 188       6.362  -0.132  14.730  1.00 97.73           H  
ATOM   3095  HZ2 LYS A 188       6.536   1.015  15.889  1.00 97.73           H  
ATOM   3096  HZ3 LYS A 188       7.631  -0.200  15.761  1.00 97.73           H  
ATOM   3097  N   ILE A 189      -1.075  -1.615  17.097  1.00 97.98           N  
ATOM   3098  H   ILE A 189      -0.681  -2.072  16.287  1.00 97.98           H  
ATOM   3099  CA  ILE A 189      -2.486  -1.195  17.048  1.00 97.98           C  
ATOM   3100  HA  ILE A 189      -2.544  -0.124  17.242  1.00 97.98           H  
ATOM   3101  C   ILE A 189      -3.295  -1.897  18.147  1.00 97.98           C  
ATOM   3102  CB  ILE A 189      -3.080  -1.464  15.644  1.00 97.98           C  
ATOM   3103  HB  ILE A 189      -2.871  -2.500  15.375  1.00 97.98           H  
ATOM   3104  O   ILE A 189      -3.969  -1.228  18.931  1.00 97.98           O  
ATOM   3105  CG1 ILE A 189      -2.445  -0.543  14.578  1.00 97.98           C  
ATOM   3106 HG12 ILE A 189      -2.934   0.431  14.604  1.00 97.98           H  
ATOM   3107 HG13 ILE A 189      -1.390  -0.379  14.799  1.00 97.98           H  
ATOM   3108  CG2 ILE A 189      -4.610  -1.273  15.625  1.00 97.98           C  
ATOM   3109 HG21 ILE A 189      -5.004  -1.444  14.624  1.00 97.98           H  
ATOM   3110 HG22 ILE A 189      -4.867  -0.260  15.934  1.00 97.98           H  
ATOM   3111 HG23 ILE A 189      -5.102  -1.985  16.287  1.00 97.98           H  
ATOM   3112  CD1 ILE A 189      -2.533  -1.125  13.160  1.00 97.98           C  
ATOM   3113 HD11 ILE A 189      -3.531  -1.509  12.949  1.00 97.98           H  
ATOM   3114 HD12 ILE A 189      -2.285  -0.355  12.429  1.00 97.98           H  
ATOM   3115 HD13 ILE A 189      -1.824  -1.946  13.049  1.00 97.98           H  
ATOM   3116  N   LYS A 190      -3.194  -3.229  18.254  1.00 97.52           N  
ATOM   3117  H   LYS A 190      -2.618  -3.714  17.582  1.00 97.52           H  
ATOM   3118  CA  LYS A 190      -3.889  -4.027  19.279  1.00 97.52           C  
ATOM   3119  HA  LYS A 190      -4.964  -3.861  19.196  1.00 97.52           H  
ATOM   3120  C   LYS A 190      -3.496  -3.585  20.692  1.00 97.52           C  
ATOM   3121  CB  LYS A 190      -3.596  -5.527  19.071  1.00 97.52           C  
ATOM   3122  HB2 LYS A 190      -3.913  -6.068  19.963  1.00 97.52           H  
ATOM   3123  HB3 LYS A 190      -2.522  -5.671  18.957  1.00 97.52           H  
ATOM   3124  O   LYS A 190      -4.369  -3.380  21.531  1.00 97.52           O  
ATOM   3125  CG  LYS A 190      -4.325  -6.146  17.862  1.00 97.52           C  
ATOM   3126  HG2 LYS A 190      -5.401  -6.070  18.018  1.00 97.52           H  
ATOM   3127  HG3 LYS A 190      -4.068  -5.598  16.955  1.00 97.52           H  
ATOM   3128  CD  LYS A 190      -3.944  -7.629  17.678  1.00 97.52           C  
ATOM   3129  HD2 LYS A 190      -2.870  -7.697  17.504  1.00 97.52           H  
ATOM   3130  HD3 LYS A 190      -4.191  -8.186  18.582  1.00 97.52           H  
ATOM   3131  CE  LYS A 190      -4.688  -8.246  16.483  1.00 97.52           C  
ATOM   3132  HE2 LYS A 190      -4.514  -7.618  15.609  1.00 97.52           H  
ATOM   3133  HE3 LYS A 190      -5.761  -8.231  16.671  1.00 97.52           H  
ATOM   3134  NZ  LYS A 190      -4.259  -9.635  16.153  1.00 97.52           N  
ATOM   3135  HZ1 LYS A 190      -4.636  -9.942  15.268  1.00 97.52           H  
ATOM   3136  HZ2 LYS A 190      -3.261  -9.710  16.010  1.00 97.52           H  
ATOM   3137  HZ3 LYS A 190      -4.561 -10.321  16.830  1.00 97.52           H  
ATOM   3138  N   SER A 191      -2.201  -3.379  20.941  1.00 96.78           N  
ATOM   3139  H   SER A 191      -1.546  -3.595  20.204  1.00 96.78           H  
ATOM   3140  CA  SER A 191      -1.670  -2.912  22.230  1.00 96.78           C  
ATOM   3141  HA  SER A 191      -1.979  -3.606  23.012  1.00 96.78           H  
ATOM   3142  C   SER A 191      -2.189  -1.522  22.611  1.00 96.78           C  
ATOM   3143  CB  SER A 191      -0.141  -2.918  22.158  1.00 96.78           C  
ATOM   3144  HB2 SER A 191       0.190  -3.933  21.941  1.00 96.78           H  
ATOM   3145  HB3 SER A 191       0.184  -2.272  21.342  1.00 96.78           H  
ATOM   3146  O   SER A 191      -2.658  -1.331  23.732  1.00 96.78           O  
ATOM   3147  OG  SER A 191       0.474  -2.484  23.360  1.00 96.78           O  
ATOM   3148  HG  SER A 191       1.385  -2.779  23.302  1.00 96.78           H  
ATOM   3149  N   LEU A 192      -2.171  -0.565  21.677  1.00 96.42           N  
ATOM   3150  H   LEU A 192      -1.786  -0.778  20.768  1.00 96.42           H  
ATOM   3151  CA  LEU A 192      -2.691   0.787  21.907  1.00 96.42           C  
ATOM   3152  HA  LEU A 192      -2.238   1.197  22.809  1.00 96.42           H  
ATOM   3153  C   LEU A 192      -4.200   0.772  22.167  1.00 96.42           C  
ATOM   3154  CB  LEU A 192      -2.347   1.683  20.704  1.00 96.42           C  
ATOM   3155  HB2 LEU A 192      -2.674   1.180  19.793  1.00 96.42           H  
ATOM   3156  HB3 LEU A 192      -2.903   2.616  20.787  1.00 96.42           H  
ATOM   3157  O   LEU A 192      -4.666   1.399  23.111  1.00 96.42           O  
ATOM   3158  CG  LEU A 192      -0.850   2.020  20.588  1.00 96.42           C  
ATOM   3159  HG  LEU A 192      -0.257   1.108  20.659  1.00 96.42           H  
ATOM   3160  CD1 LEU A 192      -0.567   2.672  19.236  1.00 96.42           C  
ATOM   3161 HD11 LEU A 192       0.491   2.923  19.155  1.00 96.42           H  
ATOM   3162 HD12 LEU A 192      -1.158   3.582  19.130  1.00 96.42           H  
ATOM   3163 HD13 LEU A 192      -0.828   1.976  18.439  1.00 96.42           H  
ATOM   3164  CD2 LEU A 192      -0.379   2.964  21.693  1.00 96.42           C  
ATOM   3165 HD21 LEU A 192      -0.903   3.916  21.613  1.00 96.42           H  
ATOM   3166 HD22 LEU A 192       0.695   3.120  21.595  1.00 96.42           H  
ATOM   3167 HD23 LEU A 192      -0.574   2.535  22.677  1.00 96.42           H  
ATOM   3168  N   TYR A 193      -4.957  -0.013  21.400  1.00 95.98           N  
ATOM   3169  H   TYR A 193      -4.527  -0.510  20.634  1.00 95.98           H  
ATOM   3170  CA  TYR A 193      -6.398  -0.143  21.606  1.00 95.98           C  
ATOM   3171  HA  TYR A 193      -6.830   0.857  21.637  1.00 95.98           H  
ATOM   3172  C   TYR A 193      -6.761  -0.836  22.932  1.00 95.98           C  
ATOM   3173  CB  TYR A 193      -7.001  -0.898  20.419  1.00 95.98           C  
ATOM   3174  HB2 TYR A 193      -6.704  -0.406  19.493  1.00 95.98           H  
ATOM   3175  HB3 TYR A 193      -6.609  -1.915  20.397  1.00 95.98           H  
ATOM   3176  O   TYR A 193      -7.790  -0.525  23.538  1.00 95.98           O  
ATOM   3177  CG  TYR A 193      -8.512  -0.933  20.482  1.00 95.98           C  
ATOM   3178  CD1 TYR A 193      -9.178  -2.061  20.999  1.00 95.98           C  
ATOM   3179  HD1 TYR A 193      -8.609  -2.924  21.314  1.00 95.98           H  
ATOM   3180  CD2 TYR A 193      -9.246   0.193  20.066  1.00 95.98           C  
ATOM   3181  HD2 TYR A 193      -8.737   1.057  19.665  1.00 95.98           H  
ATOM   3182  CE1 TYR A 193     -10.582  -2.061  21.100  1.00 95.98           C  
ATOM   3183  HE1 TYR A 193     -11.108  -2.926  21.478  1.00 95.98           H  
ATOM   3184  CE2 TYR A 193     -10.649   0.189  20.151  1.00 95.98           C  
ATOM   3185  HE2 TYR A 193     -11.211   1.040  19.795  1.00 95.98           H  
ATOM   3186  OH  TYR A 193     -12.666  -0.931  20.791  1.00 95.98           O  
ATOM   3187  HH  TYR A 193     -13.054  -0.159  20.372  1.00 95.98           H  
ATOM   3188  CZ  TYR A 193     -11.317  -0.937  20.673  1.00 95.98           C  
ATOM   3189  N   ALA A 194      -5.941  -1.780  23.401  1.00 94.02           N  
ATOM   3190  H   ALA A 194      -5.154  -2.063  22.836  1.00 94.02           H  
ATOM   3191  CA  ALA A 194      -6.133  -2.435  24.695  1.00 94.02           C  
ATOM   3192  HA  ALA A 194      -7.174  -2.742  24.787  1.00 94.02           H  
ATOM   3193  C   ALA A 194      -5.829  -1.497  25.875  1.00 94.02           C  
ATOM   3194  CB  ALA A 194      -5.260  -3.693  24.740  1.00 94.02           C  
ATOM   3195  HB1 ALA A 194      -5.533  -4.363  23.925  1.00 94.02           H  
ATOM   3196  HB2 ALA A 194      -4.208  -3.424  24.646  1.00 94.02           H  
ATOM   3197  HB3 ALA A 194      -5.412  -4.207  25.689  1.00 94.02           H  
ATOM   3198  O   ALA A 194      -6.511  -1.574  26.892  1.00 94.02           O  
ATOM   3199  N   LYS A 195      -4.842  -0.606  25.720  1.00 92.19           N  
ATOM   3200  H   LYS A 195      -4.321  -0.634  24.855  1.00 92.19           H  
ATOM   3201  CA  LYS A 195      -4.418   0.377  26.732  1.00 92.19           C  
ATOM   3202  HA  LYS A 195      -4.593  -0.028  27.729  1.00 92.19           H  
ATOM   3203  C   LYS A 195      -5.192   1.693  26.697  1.00 92.19           C  
ATOM   3204  CB  LYS A 195      -2.925   0.671  26.563  1.00 92.19           C  
ATOM   3205  HB2 LYS A 195      -2.640   1.498  27.214  1.00 92.19           H  
ATOM   3206  HB3 LYS A 195      -2.735   0.970  25.532  1.00 92.19           H  
ATOM   3207  O   LYS A 195      -4.880   2.568  27.494  1.00 92.19           O  
ATOM   3208  CG  LYS A 195      -2.056  -0.532  26.930  1.00 92.19           C  
ATOM   3209  HG2 LYS A 195      -2.317  -1.393  26.315  1.00 92.19           H  
ATOM   3210  HG3 LYS A 195      -2.210  -0.784  27.979  1.00 92.19           H  
ATOM   3211  CD  LYS A 195      -0.593  -0.161  26.698  1.00 92.19           C  
ATOM   3212  HD2 LYS A 195      -0.328   0.671  27.351  1.00 92.19           H  
ATOM   3213  HD3 LYS A 195      -0.458   0.133  25.657  1.00 92.19           H  
ATOM   3214  CE  LYS A 195       0.282  -1.373  27.007  1.00 92.19           C  
ATOM   3215  HE2 LYS A 195       0.014  -2.173  26.317  1.00 92.19           H  
ATOM   3216  HE3 LYS A 195       0.062  -1.709  28.020  1.00 92.19           H  
ATOM   3217  NZ  LYS A 195       1.715  -1.027  26.874  1.00 92.19           N  
ATOM   3218  HZ1 LYS A 195       1.943  -0.280  27.514  1.00 92.19           H  
ATOM   3219  HZ2 LYS A 195       1.903  -0.721  25.930  1.00 92.19           H  
ATOM   3220  HZ3 LYS A 195       2.288  -1.829  27.092  1.00 92.19           H  
ATOM   3221  N   LYS A 196      -6.142   1.849  25.772  1.00 86.66           N  
ATOM   3222  H   LYS A 196      -6.279   1.107  25.101  1.00 86.66           H  
ATOM   3223  CA  LYS A 196      -6.959   3.061  25.672  1.00 86.66           C  
ATOM   3224  HA  LYS A 196      -6.297   3.897  25.447  1.00 86.66           H  
ATOM   3225  C   LYS A 196      -7.596   3.342  27.040  1.00 86.66           C  
ATOM   3226  CB  LYS A 196      -7.959   2.927  24.505  1.00 86.66           C  
ATOM   3227  HB2 LYS A 196      -7.442   2.481  23.655  1.00 86.66           H  
ATOM   3228  HB3 LYS A 196      -8.293   3.915  24.186  1.00 86.66           H  
ATOM   3229  O   LYS A 196      -8.229   2.454  27.620  1.00 86.66           O  
ATOM   3230  CG  LYS A 196      -9.184   2.080  24.864  1.00 86.66           C  
ATOM   3231  HG2 LYS A 196      -9.803   2.618  25.582  1.00 86.66           H  
ATOM   3232  HG3 LYS A 196      -8.817   1.168  25.334  1.00 86.66           H  
ATOM   3233  CD  LYS A 196     -10.056   1.750  23.646  1.00 86.66           C  
ATOM   3234  HD2 LYS A 196      -9.431   1.379  22.833  1.00 86.66           H  
ATOM   3235  HD3 LYS A 196     -10.553   2.660  23.309  1.00 86.66           H  
ATOM   3236  CE  LYS A 196     -11.111   0.694  24.002  1.00 86.66           C  
ATOM   3237  HE2 LYS A 196     -11.795   1.119  24.736  1.00 86.66           H  
ATOM   3238  HE3 LYS A 196     -11.673   0.451  23.100  1.00 86.66           H  
ATOM   3239  NZ  LYS A 196     -10.458  -0.521  24.550  1.00 86.66           N  
ATOM   3240  HZ1 LYS A 196      -9.665  -0.762  23.973  1.00 86.66           H  
ATOM   3241  HZ2 LYS A 196     -10.064  -0.299  25.453  1.00 86.66           H  
ATOM   3242  HZ3 LYS A 196     -11.101  -1.294  24.638  1.00 86.66           H  
ATOM   3243  N   GLU A 197      -7.392   4.548  27.551  1.00 73.94           N  
ATOM   3244  H   GLU A 197      -6.856   5.223  27.025  1.00 73.94           H  
ATOM   3245  CA  GLU A 197      -8.098   5.026  28.739  1.00 73.94           C  
ATOM   3246  HA  GLU A 197      -8.112   4.240  29.494  1.00 73.94           H  
ATOM   3247  C   GLU A 197      -9.565   5.304  28.364  1.00 73.94           C  
ATOM   3248  CB  GLU A 197      -7.346   6.233  29.334  1.00 73.94           C  
ATOM   3249  HB2 GLU A 197      -7.206   6.990  28.562  1.00 73.94           H  
ATOM   3250  HB3 GLU A 197      -7.939   6.657  30.145  1.00 73.94           H  
ATOM   3251  O   GLU A 197      -9.989   5.006  27.240  1.00 73.94           O  
ATOM   3252  CG  GLU A 197      -5.980   5.794  29.902  1.00 73.94           C  
ATOM   3253  HG2 GLU A 197      -5.388   5.352  29.101  1.00 73.94           H  
ATOM   3254  HG3 GLU A 197      -6.155   5.020  30.650  1.00 73.94           H  
ATOM   3255  CD  GLU A 197      -5.156   6.924  30.542  1.00 73.94           C  
ATOM   3256  OE1 GLU A 197      -4.031   6.611  30.998  1.00 73.94           O  
ATOM   3257  OE2 GLU A 197      -5.637   8.077  30.574  1.00 73.94           O  
ATOM   3258  N   ASP A 198     -10.376   5.822  29.287  1.00 75.24           N  
ATOM   3259  H   ASP A 198      -9.996   6.108  30.178  1.00 75.24           H  
ATOM   3260  CA  ASP A 198     -11.748   6.234  28.967  1.00 75.24           C  
ATOM   3261  HA  ASP A 198     -12.213   5.429  28.397  1.00 75.24           H  
ATOM   3262  C   ASP A 198     -11.718   7.478  28.061  1.00 75.24           C  
ATOM   3263  CB  ASP A 198     -12.578   6.409  30.252  1.00 75.24           C  
ATOM   3264  HB2 ASP A 198     -12.272   7.318  30.770  1.00 75.24           H  
ATOM   3265  HB3 ASP A 198     -12.373   5.567  30.912  1.00 75.24           H  
ATOM   3266  O   ASP A 198     -11.851   8.617  28.500  1.00 75.24           O  
ATOM   3267  CG  ASP A 198     -14.095   6.435  29.995  1.00 75.24           C  
ATOM   3268  OD1 ASP A 198     -14.536   5.984  28.908  1.00 75.24           O  
ATOM   3269  OD2 ASP A 198     -14.831   6.820  30.931  1.00 75.24           O  
ATOM   3270  N   HIS A 199     -11.430   7.253  26.778  1.00 78.04           N  
ATOM   3271  H   HIS A 199     -11.182   6.307  26.529  1.00 78.04           H  
ATOM   3272  CA  HIS A 199     -11.385   8.291  25.763  1.00 78.04           C  
ATOM   3273  HA  HIS A 199     -10.801   9.128  26.145  1.00 78.04           H  
ATOM   3274  C   HIS A 199     -12.793   8.792  25.466  1.00 78.04           C  
ATOM   3275  CB  HIS A 199     -10.722   7.784  24.475  1.00 78.04           C  
ATOM   3276  HB2 HIS A 199     -11.132   6.809  24.212  1.00 78.04           H  
ATOM   3277  HB3 HIS A 199     -10.959   8.474  23.664  1.00 78.04           H  
ATOM   3278  O   HIS A 199     -13.756   8.022  25.380  1.00 78.04           O  
ATOM   3279  CG  HIS A 199      -9.224   7.697  24.567  1.00 78.04           C  
ATOM   3280  CD2 HIS A 199      -8.496   6.593  24.905  1.00 78.04           C  
ATOM   3281  HD2 HIS A 199      -8.915   5.636  25.180  1.00 78.04           H  
ATOM   3282  ND1 HIS A 199      -8.332   8.723  24.350  1.00 78.04           N  
ATOM   3283  HD1 HIS A 199      -8.564   9.691  24.175  1.00 78.04           H  
ATOM   3284  CE1 HIS A 199      -7.093   8.235  24.549  1.00 78.04           C  
ATOM   3285  HE1 HIS A 199      -6.188   8.820  24.482  1.00 78.04           H  
ATOM   3286  NE2 HIS A 199      -7.139   6.925  24.865  1.00 78.04           N  
ATOM   3287  N   ASP A 200     -12.885  10.091  25.184  1.00 90.87           N  
ATOM   3288  H   ASP A 200     -12.049  10.655  25.239  1.00 90.87           H  
ATOM   3289  CA  ASP A 200     -14.090  10.682  24.622  1.00 90.87           C  
ATOM   3290  HA  ASP A 200     -14.883  10.620  25.366  1.00 90.87           H  
ATOM   3291  C   ASP A 200     -14.510   9.901  23.367  1.00 90.87           C  
ATOM   3292  CB  ASP A 200     -13.820  12.157  24.307  1.00 90.87           C  
ATOM   3293  HB2 ASP A 200     -13.467  12.653  25.212  1.00 90.87           H  
ATOM   3294  HB3 ASP A 200     -13.030  12.220  23.559  1.00 90.87           H  
ATOM   3295  O   ASP A 200     -13.692   9.564  22.506  1.00 90.87           O  
ATOM   3296  CG  ASP A 200     -15.053  12.905  23.802  1.00 90.87           C  
ATOM   3297  OD1 ASP A 200     -16.064  13.004  24.526  1.00 90.87           O  
ATOM   3298  OD2 ASP A 200     -14.997  13.539  22.724  1.00 90.87           O  
ATOM   3299  N   ILE A 201     -15.807   9.619  23.229  1.00 93.57           N  
ATOM   3300  H   ILE A 201     -16.428   9.901  23.974  1.00 93.57           H  
ATOM   3301  CA  ILE A 201     -16.320   8.766  22.145  1.00 93.57           C  
ATOM   3302  HA  ILE A 201     -15.857   7.786  22.263  1.00 93.57           H  
ATOM   3303  C   ILE A 201     -15.938   9.280  20.750  1.00 93.57           C  
ATOM   3304  CB  ILE A 201     -17.842   8.613  22.303  1.00 93.57           C  
ATOM   3305  HB  ILE A 201     -18.015   8.332  23.342  1.00 93.57           H  
ATOM   3306  O   ILE A 201     -15.720   8.499  19.821  1.00 93.57           O  
ATOM   3307  CG1 ILE A 201     -18.375   7.479  21.407  1.00 93.57           C  
ATOM   3308 HG12 ILE A 201     -18.708   7.876  20.448  1.00 93.57           H  
ATOM   3309 HG13 ILE A 201     -17.587   6.749  21.220  1.00 93.57           H  
ATOM   3310  CG2 ILE A 201     -18.610   9.922  22.039  1.00 93.57           C  
ATOM   3311 HG21 ILE A 201     -18.537  10.210  20.990  1.00 93.57           H  
ATOM   3312 HG22 ILE A 201     -18.223  10.727  22.663  1.00 93.57           H  
ATOM   3313 HG23 ILE A 201     -19.662   9.779  22.285  1.00 93.57           H  
ATOM   3314  CD1 ILE A 201     -19.527   6.745  22.092  1.00 93.57           C  
ATOM   3315 HD11 ILE A 201     -20.322   7.444  22.351  1.00 93.57           H  
ATOM   3316 HD12 ILE A 201     -19.901   5.961  21.435  1.00 93.57           H  
ATOM   3317 HD13 ILE A 201     -19.155   6.273  23.002  1.00 93.57           H  
ATOM   3318  N   ARG A 202     -15.802  10.603  20.624  1.00 94.99           N  
ATOM   3319  H   ARG A 202     -15.936  11.158  21.457  1.00 94.99           H  
ATOM   3320  CA  ARG A 202     -15.345  11.273  19.411  1.00 94.99           C  
ATOM   3321  HA  ARG A 202     -15.900  10.879  18.559  1.00 94.99           H  
ATOM   3322  C   ARG A 202     -13.872  11.001  19.121  1.00 94.99           C  
ATOM   3323  CB  ARG A 202     -15.634  12.766  19.570  1.00 94.99           C  
ATOM   3324  HB2 ARG A 202     -16.695  12.908  19.776  1.00 94.99           H  
ATOM   3325  HB3 ARG A 202     -15.049  13.146  20.408  1.00 94.99           H  
ATOM   3326  O   ARG A 202     -13.526  10.765  17.967  1.00 94.99           O  
ATOM   3327  CG  ARG A 202     -15.241  13.573  18.340  1.00 94.99           C  
ATOM   3328  HG2 ARG A 202     -14.165  13.491  18.185  1.00 94.99           H  
ATOM   3329  HG3 ARG A 202     -15.764  13.174  17.471  1.00 94.99           H  
ATOM   3330  CD  ARG A 202     -15.593  15.045  18.552  1.00 94.99           C  
ATOM   3331  HD2 ARG A 202     -15.167  15.355  19.506  1.00 94.99           H  
ATOM   3332  HD3 ARG A 202     -16.677  15.146  18.601  1.00 94.99           H  
ATOM   3333  NE  ARG A 202     -15.063  15.872  17.454  1.00 94.99           N  
ATOM   3334  HE  ARG A 202     -15.138  15.465  16.533  1.00 94.99           H  
ATOM   3335  NH1 ARG A 202     -14.476  17.720  18.691  1.00 94.99           N  
ATOM   3336 HH11 ARG A 202     -13.979  18.595  18.774  1.00 94.99           H  
ATOM   3337 HH12 ARG A 202     -14.830  17.263  19.520  1.00 94.99           H  
ATOM   3338  NH2 ARG A 202     -13.944  17.629  16.531  1.00 94.99           N  
ATOM   3339 HH21 ARG A 202     -13.874  17.119  15.662  1.00 94.99           H  
ATOM   3340 HH22 ARG A 202     -13.444  18.500  16.640  1.00 94.99           H  
ATOM   3341  CZ  ARG A 202     -14.502  17.064  17.564  1.00 94.99           C  
ATOM   3342  N   GLU A 203     -13.010  11.027  20.131  1.00 94.20           N  
ATOM   3343  H   GLU A 203     -13.366  11.125  21.071  1.00 94.20           H  
ATOM   3344  CA  GLU A 203     -11.578  10.728  19.987  1.00 94.20           C  
ATOM   3345  HA  GLU A 203     -11.143  11.343  19.199  1.00 94.20           H  
ATOM   3346  C   GLU A 203     -11.349   9.265  19.611  1.00 94.20           C  
ATOM   3347  CB  GLU A 203     -10.840  11.027  21.294  1.00 94.20           C  
ATOM   3348  HB2 GLU A 203      -9.820  10.653  21.210  1.00 94.20           H  
ATOM   3349  HB3 GLU A 203     -11.333  10.502  22.113  1.00 94.20           H  
ATOM   3350  O   GLU A 203     -10.552   8.974  18.714  1.00 94.20           O  
ATOM   3351  CG  GLU A 203     -10.785  12.528  21.596  1.00 94.20           C  
ATOM   3352  HG2 GLU A 203     -10.205  13.019  20.814  1.00 94.20           H  
ATOM   3353  HG3 GLU A 203     -11.794  12.938  21.568  1.00 94.20           H  
ATOM   3354  CD  GLU A 203     -10.163  12.824  22.967  1.00 94.20           C  
ATOM   3355  OE1 GLU A 203     -10.191  14.024  23.321  1.00 94.20           O  
ATOM   3356  OE2 GLU A 203      -9.735  11.860  23.648  1.00 94.20           O  
ATOM   3357  N   LEU A 204     -12.108   8.352  20.225  1.00 95.44           N  
ATOM   3358  H   LEU A 204     -12.694   8.663  20.987  1.00 95.44           H  
ATOM   3359  CA  LEU A 204     -12.099   6.933  19.875  1.00 95.44           C  
ATOM   3360  HA  LEU A 204     -11.084   6.557  20.008  1.00 95.44           H  
ATOM   3361  C   LEU A 204     -12.488   6.718  18.404  1.00 95.44           C  
ATOM   3362  CB  LEU A 204     -13.046   6.192  20.836  1.00 95.44           C  
ATOM   3363  HB2 LEU A 204     -14.036   6.644  20.776  1.00 95.44           H  
ATOM   3364  HB3 LEU A 204     -12.682   6.330  21.854  1.00 95.44           H  
ATOM   3365  O   LEU A 204     -11.780   6.028  17.667  1.00 95.44           O  
ATOM   3366  CG  LEU A 204     -13.184   4.687  20.550  1.00 95.44           C  
ATOM   3367  HG  LEU A 204     -13.610   4.534  19.558  1.00 95.44           H  
ATOM   3368  CD1 LEU A 204     -11.839   3.970  20.627  1.00 95.44           C  
ATOM   3369 HD11 LEU A 204     -11.330   4.248  21.550  1.00 95.44           H  
ATOM   3370 HD12 LEU A 204     -11.231   4.253  19.768  1.00 95.44           H  
ATOM   3371 HD13 LEU A 204     -12.001   2.892  20.609  1.00 95.44           H  
ATOM   3372  CD2 LEU A 204     -14.121   4.046  21.571  1.00 95.44           C  
ATOM   3373 HD21 LEU A 204     -14.254   2.988  21.347  1.00 95.44           H  
ATOM   3374 HD22 LEU A 204     -13.717   4.165  22.576  1.00 95.44           H  
ATOM   3375 HD23 LEU A 204     -15.093   4.537  21.522  1.00 95.44           H  
ATOM   3376  N   ALA A 205     -13.587   7.337  17.962  1.00 96.71           N  
ATOM   3377  H   ALA A 205     -14.140   7.870  18.619  1.00 96.71           H  
ATOM   3378  CA  ALA A 205     -14.049   7.239  16.581  1.00 96.71           C  
ATOM   3379  HA  ALA A 205     -14.170   6.185  16.331  1.00 96.71           H  
ATOM   3380  C   ALA A 205     -13.039   7.830  15.588  1.00 96.71           C  
ATOM   3381  CB  ALA A 205     -15.414   7.918  16.476  1.00 96.71           C  
ATOM   3382  HB1 ALA A 205     -15.809   7.802  15.467  1.00 96.71           H  
ATOM   3383  HB2 ALA A 205     -16.092   7.447  17.188  1.00 96.71           H  
ATOM   3384  HB3 ALA A 205     -15.328   8.978  16.712  1.00 96.71           H  
ATOM   3385  O   ALA A 205     -12.709   7.178  14.600  1.00 96.71           O  
ATOM   3386  N   ASN A 206     -12.496   9.019  15.866  1.00 96.55           N  
ATOM   3387  H   ASN A 206     -12.808   9.512  16.691  1.00 96.55           H  
ATOM   3388  CA  ASN A 206     -11.492   9.655  15.007  1.00 96.55           C  
ATOM   3389  HA  ASN A 206     -11.885   9.728  13.993  1.00 96.55           H  
ATOM   3390  C   ASN A 206     -10.203   8.831  14.917  1.00 96.55           C  
ATOM   3391  CB  ASN A 206     -11.200  11.070  15.523  1.00 96.55           C  
ATOM   3392  HB2 ASN A 206     -10.983  11.034  16.591  1.00 96.55           H  
ATOM   3393  HB3 ASN A 206     -10.321  11.460  15.011  1.00 96.55           H  
ATOM   3394  O   ASN A 206      -9.659   8.671  13.826  1.00 96.55           O  
ATOM   3395  CG  ASN A 206     -12.336  12.035  15.257  1.00 96.55           C  
ATOM   3396  ND2 ASN A 206     -12.469  13.063  16.058  1.00 96.55           N  
ATOM   3397 HD21 ASN A 206     -11.862  13.145  16.861  1.00 96.55           H  
ATOM   3398 HD22 ASN A 206     -13.285  13.633  15.885  1.00 96.55           H  
ATOM   3399  OD1 ASN A 206     -13.115  11.910  14.329  1.00 96.55           O  
ATOM   3400  N   SER A 207      -9.757   8.241  16.029  1.00 96.80           N  
ATOM   3401  H   SER A 207     -10.222   8.432  16.905  1.00 96.80           H  
ATOM   3402  CA  SER A 207      -8.591   7.351  16.039  1.00 96.80           C  
ATOM   3403  HA  SER A 207      -7.728   7.895  15.655  1.00 96.80           H  
ATOM   3404  C   SER A 207      -8.809   6.133  15.137  1.00 96.80           C  
ATOM   3405  CB  SER A 207      -8.268   6.898  17.467  1.00 96.80           C  
ATOM   3406  HB2 SER A 207      -7.430   6.201  17.440  1.00 96.80           H  
ATOM   3407  HB3 SER A 207      -9.129   6.398  17.911  1.00 96.80           H  
ATOM   3408  O   SER A 207      -7.933   5.780  14.350  1.00 96.80           O  
ATOM   3409  OG  SER A 207      -7.902   8.012  18.251  1.00 96.80           O  
ATOM   3410  HG  SER A 207      -8.703   8.450  18.547  1.00 96.80           H  
ATOM   3411  N   ILE A 208      -9.994   5.514  15.182  1.00 97.20           N  
ATOM   3412  H   ILE A 208     -10.685   5.844  15.841  1.00 97.20           H  
ATOM   3413  CA  ILE A 208     -10.337   4.387  14.297  1.00 97.20           C  
ATOM   3414  HA  ILE A 208      -9.509   3.678  14.310  1.00 97.20           H  
ATOM   3415  C   ILE A 208     -10.489   4.842  12.836  1.00 97.20           C  
ATOM   3416  CB  ILE A 208     -11.589   3.650  14.819  1.00 97.20           C  
ATOM   3417  HB  ILE A 208     -12.387   4.377  14.972  1.00 97.20           H  
ATOM   3418  O   ILE A 208     -10.069   4.127  11.930  1.00 97.20           O  
ATOM   3419  CG1 ILE A 208     -11.263   2.963  16.165  1.00 97.20           C  
ATOM   3420 HG12 ILE A 208     -10.738   3.658  16.820  1.00 97.20           H  
ATOM   3421 HG13 ILE A 208     -10.599   2.118  15.984  1.00 97.20           H  
ATOM   3422  CG2 ILE A 208     -12.070   2.594  13.805  1.00 97.20           C  
ATOM   3423 HG21 ILE A 208     -11.257   1.912  13.556  1.00 97.20           H  
ATOM   3424 HG22 ILE A 208     -12.422   3.073  12.891  1.00 97.20           H  
ATOM   3425 HG23 ILE A 208     -12.903   2.021  14.212  1.00 97.20           H  
ATOM   3426  CD1 ILE A 208     -12.496   2.477  16.930  1.00 97.20           C  
ATOM   3427 HD11 ILE A 208     -12.181   2.054  17.884  1.00 97.20           H  
ATOM   3428 HD12 ILE A 208     -13.146   3.330  17.124  1.00 97.20           H  
ATOM   3429 HD13 ILE A 208     -13.032   1.708  16.373  1.00 97.20           H  
ATOM   3430  N   ILE A 209     -11.029   6.036  12.578  1.00 97.47           N  
ATOM   3431  H   ILE A 209     -11.394   6.580  13.346  1.00 97.47           H  
ATOM   3432  CA  ILE A 209     -11.105   6.584  11.216  1.00 97.47           C  
ATOM   3433  HA  ILE A 209     -11.615   5.852  10.590  1.00 97.47           H  
ATOM   3434  C   ILE A 209      -9.695   6.772  10.632  1.00 97.47           C  
ATOM   3435  CB  ILE A 209     -11.952   7.874  11.182  1.00 97.47           C  
ATOM   3436  HB  ILE A 209     -11.620   8.532  11.985  1.00 97.47           H  
ATOM   3437  O   ILE A 209      -9.429   6.339   9.511  1.00 97.47           O  
ATOM   3438  CG1 ILE A 209     -13.441   7.517  11.397  1.00 97.47           C  
ATOM   3439 HG12 ILE A 209     -13.833   7.028  10.505  1.00 97.47           H  
ATOM   3440 HG13 ILE A 209     -13.537   6.808  12.220  1.00 97.47           H  
ATOM   3441  CG2 ILE A 209     -11.786   8.623   9.845  1.00 97.47           C  
ATOM   3442 HG21 ILE A 209     -12.422   9.508   9.821  1.00 97.47           H  
ATOM   3443 HG22 ILE A 209     -10.759   8.969   9.724  1.00 97.47           H  
ATOM   3444 HG23 ILE A 209     -12.047   7.971   9.012  1.00 97.47           H  
ATOM   3445  CD1 ILE A 209     -14.321   8.727  11.731  1.00 97.47           C  
ATOM   3446 HD11 ILE A 209     -14.389   9.404  10.879  1.00 97.47           H  
ATOM   3447 HD12 ILE A 209     -13.906   9.258  12.588  1.00 97.47           H  
ATOM   3448 HD13 ILE A 209     -15.324   8.380  11.979  1.00 97.47           H  
ATOM   3449  N   HIS A 210      -8.765   7.348  11.399  1.00 97.09           N  
ATOM   3450  H   HIS A 210      -9.033   7.705  12.305  1.00 97.09           H  
ATOM   3451  CA  HIS A 210      -7.369   7.505  10.977  1.00 97.09           C  
ATOM   3452  HA  HIS A 210      -7.345   8.023  10.018  1.00 97.09           H  
ATOM   3453  C   HIS A 210      -6.665   6.156  10.765  1.00 97.09           C  
ATOM   3454  CB  HIS A 210      -6.617   8.356  12.009  1.00 97.09           C  
ATOM   3455  HB2 HIS A 210      -5.553   8.324  11.772  1.00 97.09           H  
ATOM   3456  HB3 HIS A 210      -6.744   7.920  13.000  1.00 97.09           H  
ATOM   3457  O   HIS A 210      -5.862   6.018   9.832  1.00 97.09           O  
ATOM   3458  CG  HIS A 210      -7.024   9.809  12.061  1.00 97.09           C  
ATOM   3459  CD2 HIS A 210      -7.912  10.469  11.248  1.00 97.09           C  
ATOM   3460  HD2 HIS A 210      -8.487  10.035  10.443  1.00 97.09           H  
ATOM   3461  ND1 HIS A 210      -6.513  10.743  12.932  1.00 97.09           N  
ATOM   3462  HD1 HIS A 210      -5.815  10.579  13.643  1.00 97.09           H  
ATOM   3463  CE1 HIS A 210      -7.075  11.930  12.652  1.00 97.09           C  
ATOM   3464  HE1 HIS A 210      -6.853  12.853  13.166  1.00 97.09           H  
ATOM   3465  NE2 HIS A 210      -7.937  11.814  11.629  1.00 97.09           N  
ATOM   3466  N   LEU A 211      -7.019   5.138  11.561  1.00 97.71           N  
ATOM   3467  H   LEU A 211      -7.639   5.337  12.333  1.00 97.71           H  
ATOM   3468  CA  LEU A 211      -6.508   3.775  11.425  1.00 97.71           C  
ATOM   3469  HA  LEU A 211      -5.424   3.828  11.529  1.00 97.71           H  
ATOM   3470  C   LEU A 211      -6.797   3.160  10.047  1.00 97.71           C  
ATOM   3471  CB  LEU A 211      -7.061   2.908  12.573  1.00 97.71           C  
ATOM   3472  HB2 LEU A 211      -6.772   3.361  13.522  1.00 97.71           H  
ATOM   3473  HB3 LEU A 211      -8.150   2.903  12.521  1.00 97.71           H  
ATOM   3474  O   LEU A 211      -5.994   2.349   9.595  1.00 97.71           O  
ATOM   3475  CG  LEU A 211      -6.619   1.438  12.567  1.00 97.71           C  
ATOM   3476  HG  LEU A 211      -6.937   0.961  11.640  1.00 97.71           H  
ATOM   3477  CD1 LEU A 211      -5.108   1.297  12.704  1.00 97.71           C  
ATOM   3478 HD11 LEU A 211      -4.862   0.235  12.715  1.00 97.71           H  
ATOM   3479 HD12 LEU A 211      -4.774   1.766  13.629  1.00 97.71           H  
ATOM   3480 HD13 LEU A 211      -4.606   1.759  11.854  1.00 97.71           H  
ATOM   3481  CD2 LEU A 211      -7.277   0.689  13.725  1.00 97.71           C  
ATOM   3482 HD21 LEU A 211      -7.040  -0.373  13.667  1.00 97.71           H  
ATOM   3483 HD22 LEU A 211      -6.921   1.085  14.677  1.00 97.71           H  
ATOM   3484 HD23 LEU A 211      -8.359   0.810  13.672  1.00 97.71           H  
ATOM   3485  N   PHE A 212      -7.839   3.563   9.307  1.00 97.43           N  
ATOM   3486  H   PHE A 212      -8.493   4.228   9.693  1.00 97.43           H  
ATOM   3487  CA  PHE A 212      -8.064   3.036   7.947  1.00 97.43           C  
ATOM   3488  HA  PHE A 212      -8.087   1.949   8.022  1.00 97.43           H  
ATOM   3489  C   PHE A 212      -6.931   3.352   6.959  1.00 97.43           C  
ATOM   3490  CB  PHE A 212      -9.419   3.481   7.384  1.00 97.43           C  
ATOM   3491  HB2 PHE A 212      -9.510   4.564   7.461  1.00 97.43           H  
ATOM   3492  HB3 PHE A 212      -9.469   3.220   6.327  1.00 97.43           H  
ATOM   3493  O   PHE A 212      -6.797   2.662   5.947  1.00 97.43           O  
ATOM   3494  CG  PHE A 212     -10.577   2.800   8.076  1.00 97.43           C  
ATOM   3495  CD1 PHE A 212     -10.770   1.413   7.934  1.00 97.43           C  
ATOM   3496  HD1 PHE A 212     -10.130   0.840   7.280  1.00 97.43           H  
ATOM   3497  CD2 PHE A 212     -11.414   3.538   8.921  1.00 97.43           C  
ATOM   3498  HD2 PHE A 212     -11.272   4.605   9.005  1.00 97.43           H  
ATOM   3499  CE1 PHE A 212     -11.757   0.761   8.691  1.00 97.43           C  
ATOM   3500  HE1 PHE A 212     -11.883  -0.309   8.614  1.00 97.43           H  
ATOM   3501  CE2 PHE A 212     -12.389   2.888   9.691  1.00 97.43           C  
ATOM   3502  HE2 PHE A 212     -12.982   3.458  10.392  1.00 97.43           H  
ATOM   3503  CZ  PHE A 212     -12.539   1.497   9.598  1.00 97.43           C  
ATOM   3504  HZ  PHE A 212     -13.256   0.993  10.229  1.00 97.43           H  
ATOM   3505  N   THR A 213      -6.035   4.292   7.275  1.00 97.31           N  
ATOM   3506  H   THR A 213      -6.197   4.843   8.107  1.00 97.31           H  
ATOM   3507  CA  THR A 213      -4.770   4.487   6.540  1.00 97.31           C  
ATOM   3508  HA  THR A 213      -5.004   4.763   5.512  1.00 97.31           H  
ATOM   3509  C   THR A 213      -3.915   3.207   6.517  1.00 97.31           C  
ATOM   3510  CB  THR A 213      -3.962   5.629   7.176  1.00 97.31           C  
ATOM   3511  HB  THR A 213      -3.612   5.324   8.163  1.00 97.31           H  
ATOM   3512  O   THR A 213      -3.261   2.885   5.516  1.00 97.31           O  
ATOM   3513  CG2 THR A 213      -2.766   6.026   6.313  1.00 97.31           C  
ATOM   3514 HG21 THR A 213      -2.012   5.239   6.341  1.00 97.31           H  
ATOM   3515 HG22 THR A 213      -2.326   6.945   6.699  1.00 97.31           H  
ATOM   3516 HG23 THR A 213      -3.091   6.197   5.287  1.00 97.31           H  
ATOM   3517  OG1 THR A 213      -4.760   6.777   7.320  1.00 97.31           O  
ATOM   3518  HG1 THR A 213      -5.170   6.731   8.187  1.00 97.31           H  
ATOM   3519  N   PHE A 214      -3.970   2.414   7.591  1.00 97.69           N  
ATOM   3520  H   PHE A 214      -4.567   2.691   8.357  1.00 97.69           H  
ATOM   3521  CA  PHE A 214      -3.298   1.121   7.714  1.00 97.69           C  
ATOM   3522  HA  PHE A 214      -2.229   1.267   7.561  1.00 97.69           H  
ATOM   3523  C   PHE A 214      -3.799   0.094   6.692  1.00 97.69           C  
ATOM   3524  CB  PHE A 214      -3.536   0.583   9.128  1.00 97.69           C  
ATOM   3525  HB2 PHE A 214      -3.178   1.307   9.860  1.00 97.69           H  
ATOM   3526  HB3 PHE A 214      -4.610   0.460   9.272  1.00 97.69           H  
ATOM   3527  O   PHE A 214      -2.993  -0.617   6.086  1.00 97.69           O  
ATOM   3528  CG  PHE A 214      -2.909  -0.758   9.411  1.00 97.69           C  
ATOM   3529  CD1 PHE A 214      -3.704  -1.804   9.913  1.00 97.69           C  
ATOM   3530  HD1 PHE A 214      -4.753  -1.647  10.119  1.00 97.69           H  
ATOM   3531  CD2 PHE A 214      -1.539  -0.965   9.174  1.00 97.69           C  
ATOM   3532  HD2 PHE A 214      -0.925  -0.160   8.798  1.00 97.69           H  
ATOM   3533  CE1 PHE A 214      -3.126  -3.051  10.187  1.00 97.69           C  
ATOM   3534  HE1 PHE A 214      -3.727  -3.840  10.615  1.00 97.69           H  
ATOM   3535  CE2 PHE A 214      -0.968  -2.221   9.429  1.00 97.69           C  
ATOM   3536  HE2 PHE A 214       0.086  -2.374   9.248  1.00 97.69           H  
ATOM   3537  CZ  PHE A 214      -1.760  -3.263   9.941  1.00 97.69           C  
ATOM   3538  HZ  PHE A 214      -1.318  -4.221  10.169  1.00 97.69           H  
ATOM   3539  N   THR A 215      -5.107   0.057   6.430  1.00 97.01           N  
ATOM   3540  H   THR A 215      -5.717   0.670   6.952  1.00 97.01           H  
ATOM   3541  CA  THR A 215      -5.760  -0.924   5.544  1.00 97.01           C  
ATOM   3542  HA  THR A 215      -5.100  -1.782   5.416  1.00 97.01           H  
ATOM   3543  C   THR A 215      -6.054  -0.394   4.142  1.00 97.01           C  
ATOM   3544  CB  THR A 215      -7.053  -1.452   6.179  1.00 97.01           C  
ATOM   3545  HB  THR A 215      -7.561  -2.122   5.485  1.00 97.01           H  
ATOM   3546  O   THR A 215      -6.385  -1.186   3.267  1.00 97.01           O  
ATOM   3547  CG2 THR A 215      -6.767  -2.208   7.474  1.00 97.01           C  
ATOM   3548 HG21 THR A 215      -7.692  -2.660   7.832  1.00 97.01           H  
ATOM   3549 HG22 THR A 215      -6.034  -2.996   7.301  1.00 97.01           H  
ATOM   3550 HG23 THR A 215      -6.393  -1.524   8.236  1.00 97.01           H  
ATOM   3551  OG1 THR A 215      -7.895  -0.372   6.499  1.00 97.01           O  
ATOM   3552  HG1 THR A 215      -8.425  -0.154   5.729  1.00 97.01           H  
ATOM   3553  N   ALA A 216      -5.891   0.911   3.897  1.00 96.87           N  
ATOM   3554  H   ALA A 216      -5.780   1.522   4.693  1.00 96.87           H  
ATOM   3555  CA  ALA A 216      -6.190   1.555   2.616  1.00 96.87           C  
ATOM   3556  HA  ALA A 216      -7.264   1.485   2.444  1.00 96.87           H  
ATOM   3557  C   ALA A 216      -5.473   0.895   1.425  1.00 96.87           C  
ATOM   3558  CB  ALA A 216      -5.818   3.041   2.718  1.00 96.87           C  
ATOM   3559  HB1 ALA A 216      -6.026   3.537   1.770  1.00 96.87           H  
ATOM   3560  HB2 ALA A 216      -4.760   3.152   2.953  1.00 96.87           H  
ATOM   3561  HB3 ALA A 216      -6.412   3.522   3.496  1.00 96.87           H  
ATOM   3562  O   ALA A 216      -4.304   0.510   1.532  1.00 96.87           O  
ATOM   3563  N   LEU A 217      -6.151   0.800   0.280  1.00 95.86           N  
ATOM   3564  H   LEU A 217      -7.101   1.140   0.247  1.00 95.86           H  
ATOM   3565  CA  LEU A 217      -5.556   0.327  -0.969  1.00 95.86           C  
ATOM   3566  HA  LEU A 217      -5.110  -0.649  -0.778  1.00 95.86           H  
ATOM   3567  C   LEU A 217      -4.436   1.273  -1.434  1.00 95.86           C  
ATOM   3568  CB  LEU A 217      -6.681   0.127  -2.005  1.00 95.86           C  
ATOM   3569  HB2 LEU A 217      -7.289   1.029  -2.073  1.00 95.86           H  
ATOM   3570  HB3 LEU A 217      -7.321  -0.665  -1.616  1.00 95.86           H  
ATOM   3571  O   LEU A 217      -4.520   2.491  -1.292  1.00 95.86           O  
ATOM   3572  CG  LEU A 217      -6.209  -0.277  -3.417  1.00 95.86           C  
ATOM   3573  HG  LEU A 217      -5.259  -0.805  -3.344  1.00 95.86           H  
ATOM   3574  CD1 LEU A 217      -7.195  -1.224  -4.095  1.00 95.86           C  
ATOM   3575 HD11 LEU A 217      -8.162  -0.733  -4.199  1.00 95.86           H  
ATOM   3576 HD12 LEU A 217      -7.320  -2.122  -3.489  1.00 95.86           H  
ATOM   3577 HD13 LEU A 217      -6.832  -1.510  -5.082  1.00 95.86           H  
ATOM   3578  CD2 LEU A 217      -6.037   0.937  -4.338  1.00 95.86           C  
ATOM   3579 HD21 LEU A 217      -5.691   0.609  -5.318  1.00 95.86           H  
ATOM   3580 HD22 LEU A 217      -7.000   1.436  -4.447  1.00 95.86           H  
ATOM   3581 HD23 LEU A 217      -5.325   1.645  -3.915  1.00 95.86           H  
ATOM   3582  N   GLY A 218      -3.385   0.708  -2.031  1.00 95.97           N  
ATOM   3583  H   GLY A 218      -3.389  -0.293  -2.162  1.00 95.97           H  
ATOM   3584  CA  GLY A 218      -2.262   1.459  -2.582  1.00 95.97           C  
ATOM   3585  HA2 GLY A 218      -2.595   2.462  -2.848  1.00 95.97           H  
ATOM   3586  HA3 GLY A 218      -1.926   0.975  -3.499  1.00 95.97           H  
ATOM   3587  C   GLY A 218      -1.066   1.571  -1.637  1.00 95.97           C  
ATOM   3588  O   GLY A 218      -0.707   0.624  -0.924  1.00 95.97           O  
ATOM   3589  N   ALA A 219      -0.382   2.714  -1.719  1.00 95.91           N  
ATOM   3590  H   ALA A 219      -0.768   3.460  -2.281  1.00 95.91           H  
ATOM   3591  CA  ALA A 219       0.856   2.976  -1.001  1.00 95.91           C  
ATOM   3592  HA  ALA A 219       1.563   2.182  -1.244  1.00 95.91           H  
ATOM   3593  C   ALA A 219       0.627   3.013   0.518  1.00 95.91           C  
ATOM   3594  CB  ALA A 219       1.473   4.287  -1.497  1.00 95.91           C  
ATOM   3595  HB1 ALA A 219       0.811   5.119  -1.255  1.00 95.91           H  
ATOM   3596  HB2 ALA A 219       1.618   4.256  -2.577  1.00 95.91           H  
ATOM   3597  HB3 ALA A 219       2.433   4.449  -1.007  1.00 95.91           H  
ATOM   3598  O   ALA A 219      -0.214   3.774   0.992  1.00 95.91           O  
ATOM   3599  N   PRO A 220       1.401   2.249   1.304  1.00 96.80           N  
ATOM   3600  CA  PRO A 220       1.437   2.415   2.749  1.00 96.80           C  
ATOM   3601  HA  PRO A 220       0.448   2.193   3.152  1.00 96.80           H  
ATOM   3602  C   PRO A 220       1.842   3.845   3.131  1.00 96.80           C  
ATOM   3603  CB  PRO A 220       2.439   1.367   3.243  1.00 96.80           C  
ATOM   3604  HB2 PRO A 220       2.179   0.979   4.229  1.00 96.80           H  
ATOM   3605  HB3 PRO A 220       3.450   1.774   3.229  1.00 96.80           H  
ATOM   3606  O   PRO A 220       2.785   4.409   2.561  1.00 96.80           O  
ATOM   3607  CG  PRO A 220       2.354   0.294   2.167  1.00 96.80           C  
ATOM   3608  HG2 PRO A 220       3.237  -0.343   2.126  1.00 96.80           H  
ATOM   3609  HG3 PRO A 220       1.442  -0.282   2.325  1.00 96.80           H  
ATOM   3610  CD  PRO A 220       2.216   1.118   0.900  1.00 96.80           C  
ATOM   3611  HD2 PRO A 220       1.734   0.521   0.125  1.00 96.80           H  
ATOM   3612  HD3 PRO A 220       3.194   1.465   0.567  1.00 96.80           H  
ATOM   3613  N   ALA A 221       1.162   4.405   4.127  1.00 97.17           N  
ATOM   3614  H   ALA A 221       0.404   3.897   4.559  1.00 97.17           H  
ATOM   3615  CA  ALA A 221       1.429   5.728   4.679  1.00 97.17           C  
ATOM   3616  HA  ALA A 221       2.366   6.113   4.277  1.00 97.17           H  
ATOM   3617  C   ALA A 221       1.582   5.640   6.202  1.00 97.17           C  
ATOM   3618  CB  ALA A 221       0.317   6.687   4.247  1.00 97.17           C  
ATOM   3619  HB1 ALA A 221      -0.645   6.334   4.618  1.00 97.17           H  
ATOM   3620  HB2 ALA A 221       0.504   7.682   4.651  1.00 97.17           H  
ATOM   3621  HB3 ALA A 221       0.275   6.745   3.159  1.00 97.17           H  
ATOM   3622  O   ALA A 221       1.025   4.740   6.830  1.00 97.17           O  
ATOM   3623  N   THR A 222       2.407   6.523   6.761  1.00 97.73           N  
ATOM   3624  H   THR A 222       2.785   7.263   6.188  1.00 97.73           H  
ATOM   3625  CA  THR A 222       2.509   6.712   8.212  1.00 97.73           C  
ATOM   3626  HA  THR A 222       2.600   5.745   8.707  1.00 97.73           H  
ATOM   3627  C   THR A 222       1.224   7.382   8.694  1.00 97.73           C  
ATOM   3628  CB  THR A 222       3.748   7.555   8.552  1.00 97.73           C  
ATOM   3629  HB  THR A 222       3.716   8.489   7.991  1.00 97.73           H  
ATOM   3630  O   THR A 222       0.681   8.230   7.987  1.00 97.73           O  
ATOM   3631  CG2 THR A 222       3.894   7.886  10.030  1.00 97.73           C  
ATOM   3632 HG21 THR A 222       4.830   8.417  10.203  1.00 97.73           H  
ATOM   3633 HG22 THR A 222       3.076   8.532  10.348  1.00 97.73           H  
ATOM   3634 HG23 THR A 222       3.887   6.973  10.626  1.00 97.73           H  
ATOM   3635  OG1 THR A 222       4.916   6.841   8.186  1.00 97.73           O  
ATOM   3636  HG1 THR A 222       5.547   7.008   8.890  1.00 97.73           H  
ATOM   3637  N   PHE A 223       0.729   6.989   9.862  1.00 97.18           N  
ATOM   3638  H   PHE A 223       1.229   6.303  10.410  1.00 97.18           H  
ATOM   3639  CA  PHE A 223      -0.515   7.507  10.433  1.00 97.18           C  
ATOM   3640  HA  PHE A 223      -0.690   8.518  10.064  1.00 97.18           H  
ATOM   3641  C   PHE A 223      -0.418   7.593  11.955  1.00 97.18           C  
ATOM   3642  CB  PHE A 223      -1.695   6.625   9.994  1.00 97.18           C  
ATOM   3643  HB2 PHE A 223      -2.624   7.074  10.346  1.00 97.18           H  
ATOM   3644  HB3 PHE A 223      -1.733   6.627   8.904  1.00 97.18           H  
ATOM   3645  O   PHE A 223       0.482   7.009  12.557  1.00 97.18           O  
ATOM   3646  CG  PHE A 223      -1.631   5.186  10.476  1.00 97.18           C  
ATOM   3647  CD1 PHE A 223      -0.870   4.239   9.766  1.00 97.18           C  
ATOM   3648  HD1 PHE A 223      -0.348   4.537   8.870  1.00 97.18           H  
ATOM   3649  CD2 PHE A 223      -2.311   4.799  11.645  1.00 97.18           C  
ATOM   3650  HD2 PHE A 223      -2.901   5.518  12.194  1.00 97.18           H  
ATOM   3651  CE1 PHE A 223      -0.760   2.920  10.236  1.00 97.18           C  
ATOM   3652  HE1 PHE A 223      -0.151   2.207   9.700  1.00 97.18           H  
ATOM   3653  CE2 PHE A 223      -2.211   3.477  12.110  1.00 97.18           C  
ATOM   3654  HE2 PHE A 223      -2.728   3.189  13.013  1.00 97.18           H  
ATOM   3655  CZ  PHE A 223      -1.425   2.542  11.415  1.00 97.18           C  
ATOM   3656  HZ  PHE A 223      -1.334   1.534  11.791  1.00 97.18           H  
ATOM   3657  N   GLU A 224      -1.348   8.311  12.572  1.00 96.00           N  
ATOM   3658  H   GLU A 224      -2.075   8.756  12.029  1.00 96.00           H  
ATOM   3659  CA  GLU A 224      -1.468   8.413  14.025  1.00 96.00           C  
ATOM   3660  HA  GLU A 224      -0.555   8.046  14.495  1.00 96.00           H  
ATOM   3661  C   GLU A 224      -2.624   7.554  14.539  1.00 96.00           C  
ATOM   3662  CB  GLU A 224      -1.637   9.875  14.447  1.00 96.00           C  
ATOM   3663  HB2 GLU A 224      -2.472  10.308  13.896  1.00 96.00           H  
ATOM   3664  HB3 GLU A 224      -1.857   9.909  15.514  1.00 96.00           H  
ATOM   3665  O   GLU A 224      -3.679   7.464  13.906  1.00 96.00           O  
ATOM   3666  CG  GLU A 224      -0.353  10.675  14.182  1.00 96.00           C  
ATOM   3667  HG2 GLU A 224      -0.102  10.615  13.123  1.00 96.00           H  
ATOM   3668  HG3 GLU A 224       0.461  10.216  14.742  1.00 96.00           H  
ATOM   3669  CD  GLU A 224      -0.472  12.152  14.574  1.00 96.00           C  
ATOM   3670  OE1 GLU A 224       0.595  12.804  14.557  1.00 96.00           O  
ATOM   3671  OE2 GLU A 224      -1.607  12.608  14.833  1.00 96.00           O  
ATOM   3672  N   PHE A 225      -2.421   6.920  15.693  1.00 96.20           N  
ATOM   3673  H   PHE A 225      -1.510   6.988  16.124  1.00 96.20           H  
ATOM   3674  CA  PHE A 225      -3.432   6.141  16.401  1.00 96.20           C  
ATOM   3675  HA  PHE A 225      -4.422   6.486  16.104  1.00 96.20           H  
ATOM   3676  C   PHE A 225      -3.269   6.357  17.909  1.00 96.20           C  
ATOM   3677  CB  PHE A 225      -3.271   4.664  16.006  1.00 96.20           C  
ATOM   3678  HB2 PHE A 225      -3.255   4.598  14.918  1.00 96.20           H  
ATOM   3679  HB3 PHE A 225      -2.312   4.295  16.371  1.00 96.20           H  
ATOM   3680  O   PHE A 225      -2.231   5.990  18.459  1.00 96.20           O  
ATOM   3681  CG  PHE A 225      -4.388   3.769  16.498  1.00 96.20           C  
ATOM   3682  CD1 PHE A 225      -4.126   2.689  17.359  1.00 96.20           C  
ATOM   3683  HD1 PHE A 225      -3.118   2.506  17.703  1.00 96.20           H  
ATOM   3684  CD2 PHE A 225      -5.703   4.014  16.069  1.00 96.20           C  
ATOM   3685  HD2 PHE A 225      -5.902   4.840  15.401  1.00 96.20           H  
ATOM   3686  CE1 PHE A 225      -5.176   1.851  17.774  1.00 96.20           C  
ATOM   3687  HE1 PHE A 225      -4.975   1.023  18.438  1.00 96.20           H  
ATOM   3688  CE2 PHE A 225      -6.755   3.184  16.490  1.00 96.20           C  
ATOM   3689  HE2 PHE A 225      -7.762   3.379  16.153  1.00 96.20           H  
ATOM   3690  CZ  PHE A 225      -6.488   2.090  17.329  1.00 96.20           C  
ATOM   3691  HZ  PHE A 225      -7.292   1.439  17.637  1.00 96.20           H  
ATOM   3692  N   PHE A 226      -4.260   6.982  18.560  1.00 93.55           N  
ATOM   3693  H   PHE A 226      -5.094   7.240  18.051  1.00 93.55           H  
ATOM   3694  CA  PHE A 226      -4.182   7.435  19.961  1.00 93.55           C  
ATOM   3695  HA  PHE A 226      -4.991   8.146  20.128  1.00 93.55           H  
ATOM   3696  C   PHE A 226      -2.882   8.203  20.269  1.00 93.55           C  
ATOM   3697  CB  PHE A 226      -4.410   6.258  20.922  1.00 93.55           C  
ATOM   3698  HB2 PHE A 226      -3.613   5.526  20.789  1.00 93.55           H  
ATOM   3699  HB3 PHE A 226      -4.335   6.631  21.944  1.00 93.55           H  
ATOM   3700  O   PHE A 226      -2.072   7.776  21.092  1.00 93.55           O  
ATOM   3701  CG  PHE A 226      -5.752   5.574  20.785  1.00 93.55           C  
ATOM   3702  CD1 PHE A 226      -6.919   6.217  21.237  1.00 93.55           C  
ATOM   3703  HD1 PHE A 226      -6.862   7.208  21.663  1.00 93.55           H  
ATOM   3704  CD2 PHE A 226      -5.828   4.273  20.261  1.00 93.55           C  
ATOM   3705  HD2 PHE A 226      -4.930   3.776  19.924  1.00 93.55           H  
ATOM   3706  CE1 PHE A 226      -8.159   5.559  21.167  1.00 93.55           C  
ATOM   3707  HE1 PHE A 226      -9.044   6.057  21.536  1.00 93.55           H  
ATOM   3708  CE2 PHE A 226      -7.063   3.609  20.209  1.00 93.55           C  
ATOM   3709  HE2 PHE A 226      -7.107   2.595  19.841  1.00 93.55           H  
ATOM   3710  CZ  PHE A 226      -8.228   4.251  20.658  1.00 93.55           C  
ATOM   3711  HZ  PHE A 226      -9.172   3.726  20.632  1.00 93.55           H  
ATOM   3712  N   ASP A 227      -2.636   9.291  19.531  1.00 90.44           N  
ATOM   3713  H   ASP A 227      -3.399   9.671  18.988  1.00 90.44           H  
ATOM   3714  CA  ASP A 227      -1.465  10.177  19.678  1.00 90.44           C  
ATOM   3715  HA  ASP A 227      -1.528  10.906  18.869  1.00 90.44           H  
ATOM   3716  C   ASP A 227      -0.096   9.493  19.510  1.00 90.44           C  
ATOM   3717  CB  ASP A 227      -1.561  10.983  20.982  1.00 90.44           C  
ATOM   3718  HB2 ASP A 227      -0.796  11.759  20.983  1.00 90.44           H  
ATOM   3719  HB3 ASP A 227      -1.374  10.322  21.828  1.00 90.44           H  
ATOM   3720  O   ASP A 227       0.951  10.030  19.886  1.00 90.44           O  
ATOM   3721  CG  ASP A 227      -2.928  11.645  21.132  1.00 90.44           C  
ATOM   3722  OD1 ASP A 227      -3.387  12.243  20.134  1.00 90.44           O  
ATOM   3723  OD2 ASP A 227      -3.514  11.490  22.223  1.00 90.44           O  
ATOM   3724  N   LYS A 228      -0.076   8.281  18.944  1.00 95.28           N  
ATOM   3725  H   LYS A 228      -0.967   7.835  18.777  1.00 95.28           H  
ATOM   3726  CA  LYS A 228       1.147   7.563  18.589  1.00 95.28           C  
ATOM   3727  HA  LYS A 228       2.009   8.149  18.907  1.00 95.28           H  
ATOM   3728  C   LYS A 228       1.253   7.427  17.082  1.00 95.28           C  
ATOM   3729  CB  LYS A 228       1.207   6.195  19.287  1.00 95.28           C  
ATOM   3730  HB2 LYS A 228       2.139   5.704  19.008  1.00 95.28           H  
ATOM   3731  HB3 LYS A 228       0.386   5.578  18.922  1.00 95.28           H  
ATOM   3732  O   LYS A 228       0.380   6.863  16.426  1.00 95.28           O  
ATOM   3733  CG  LYS A 228       1.121   6.248  20.820  1.00 95.28           C  
ATOM   3734  HG2 LYS A 228       0.130   6.599  21.109  1.00 95.28           H  
ATOM   3735  HG3 LYS A 228       1.237   5.233  21.202  1.00 95.28           H  
ATOM   3736  CD  LYS A 228       2.184   7.127  21.488  1.00 95.28           C  
ATOM   3737  HD2 LYS A 228       2.126   8.137  21.082  1.00 95.28           H  
ATOM   3738  HD3 LYS A 228       3.177   6.719  21.303  1.00 95.28           H  
ATOM   3739  CE  LYS A 228       1.901   7.195  22.991  1.00 95.28           C  
ATOM   3740  HE2 LYS A 228       0.835   7.384  23.117  1.00 95.28           H  
ATOM   3741  HE3 LYS A 228       2.129   6.235  23.452  1.00 95.28           H  
ATOM   3742  NZ  LYS A 228       2.663   8.297  23.625  1.00 95.28           N  
ATOM   3743  HZ1 LYS A 228       2.403   9.164  23.178  1.00 95.28           H  
ATOM   3744  HZ2 LYS A 228       3.661   8.168  23.532  1.00 95.28           H  
ATOM   3745  HZ3 LYS A 228       2.408   8.385  24.598  1.00 95.28           H  
ATOM   3746  N   THR A 229       2.369   7.893  16.537  1.00 97.41           N  
ATOM   3747  H   THR A 229       2.986   8.464  17.096  1.00 97.41           H  
ATOM   3748  CA  THR A 229       2.721   7.686  15.134  1.00 97.41           C  
ATOM   3749  HA  THR A 229       1.857   7.931  14.516  1.00 97.41           H  
ATOM   3750  C   THR A 229       3.110   6.225  14.892  1.00 97.41           C  
ATOM   3751  CB  THR A 229       3.871   8.615  14.731  1.00 97.41           C  
ATOM   3752  HB  THR A 229       4.785   8.280  15.219  1.00 97.41           H  
ATOM   3753  O   THR A 229       3.968   5.669  15.581  1.00 97.41           O  
ATOM   3754  CG2 THR A 229       4.102   8.638  13.226  1.00 97.41           C  
ATOM   3755 HG21 THR A 229       4.886   9.359  12.993  1.00 97.41           H  
ATOM   3756 HG22 THR A 229       3.183   8.924  12.716  1.00 97.41           H  
ATOM   3757 HG23 THR A 229       4.429   7.654  12.889  1.00 97.41           H  
ATOM   3758  OG1 THR A 229       3.615   9.936  15.151  1.00 97.41           O  
ATOM   3759  HG1 THR A 229       2.826  10.284  14.729  1.00 97.41           H  
ATOM   3760  N   ILE A 230       2.501   5.601  13.886  1.00 97.80           N  
ATOM   3761  H   ILE A 230       1.774   6.100  13.394  1.00 97.80           H  
ATOM   3762  CA  ILE A 230       2.829   4.256  13.414  1.00 97.80           C  
ATOM   3763  HA  ILE A 230       3.598   3.831  14.060  1.00 97.80           H  
ATOM   3764  C   ILE A 230       3.411   4.365  12.006  1.00 97.80           C  
ATOM   3765  CB  ILE A 230       1.604   3.316  13.486  1.00 97.80           C  
ATOM   3766  HB  ILE A 230       0.815   3.723  12.853  1.00 97.80           H  
ATOM   3767  O   ILE A 230       2.725   4.728  11.047  1.00 97.80           O  
ATOM   3768  CG1 ILE A 230       1.076   3.238  14.938  1.00 97.80           C  
ATOM   3769 HG12 ILE A 230       0.726   4.225  15.240  1.00 97.80           H  
ATOM   3770 HG13 ILE A 230       1.888   2.952  15.606  1.00 97.80           H  
ATOM   3771  CG2 ILE A 230       1.986   1.917  12.956  1.00 97.80           C  
ATOM   3772 HG21 ILE A 230       2.356   1.993  11.934  1.00 97.80           H  
ATOM   3773 HG22 ILE A 230       2.751   1.471  13.591  1.00 97.80           H  
ATOM   3774 HG23 ILE A 230       1.107   1.273  12.937  1.00 97.80           H  
ATOM   3775  CD1 ILE A 230      -0.090   2.265  15.147  1.00 97.80           C  
ATOM   3776 HD11 ILE A 230      -0.871   2.450  14.409  1.00 97.80           H  
ATOM   3777 HD12 ILE A 230       0.262   1.236  15.070  1.00 97.80           H  
ATOM   3778 HD13 ILE A 230      -0.507   2.413  16.143  1.00 97.80           H  
ATOM   3779  N   ASP A 231       4.690   4.014  11.879  1.00 97.61           N  
ATOM   3780  H   ASP A 231       5.230   3.838  12.714  1.00 97.61           H  
ATOM   3781  CA  ASP A 231       5.382   4.002  10.595  1.00 97.61           C  
ATOM   3782  HA  ASP A 231       5.260   4.984  10.137  1.00 97.61           H  
ATOM   3783  C   ASP A 231       4.807   2.971   9.628  1.00 97.61           C  
ATOM   3784  CB  ASP A 231       6.878   3.730  10.778  1.00 97.61           C  
ATOM   3785  HB2 ASP A 231       7.014   2.871  11.434  1.00 97.61           H  
ATOM   3786  HB3 ASP A 231       7.316   3.485   9.810  1.00 97.61           H  
ATOM   3787  O   ASP A 231       4.441   1.851   9.992  1.00 97.61           O  
ATOM   3788  CG  ASP A 231       7.624   4.940  11.325  1.00 97.61           C  
ATOM   3789  OD1 ASP A 231       7.305   6.056  10.854  1.00 97.61           O  
ATOM   3790  OD2 ASP A 231       8.529   4.704  12.151  1.00 97.61           O  
ATOM   3791  N   ARG A 232       4.797   3.326   8.344  1.00 96.09           N  
ATOM   3792  H   ARG A 232       5.066   4.275   8.127  1.00 96.09           H  
ATOM   3793  CA  ARG A 232       4.359   2.427   7.277  1.00 96.09           C  
ATOM   3794  HA  ARG A 232       3.360   2.081   7.544  1.00 96.09           H  
ATOM   3795  C   ARG A 232       5.254   1.191   7.120  1.00 96.09           C  
ATOM   3796  CB  ARG A 232       4.254   3.207   5.968  1.00 96.09           C  
ATOM   3797  HB2 ARG A 232       3.532   4.011   6.111  1.00 96.09           H  
ATOM   3798  HB3 ARG A 232       3.864   2.530   5.207  1.00 96.09           H  
ATOM   3799  O   ARG A 232       6.476   1.304   7.008  1.00 96.09           O  
ATOM   3800  CG  ARG A 232       5.573   3.821   5.471  1.00 96.09           C  
ATOM   3801  HG2 ARG A 232       5.948   4.538   6.202  1.00 96.09           H  
ATOM   3802  HG3 ARG A 232       6.322   3.048   5.299  1.00 96.09           H  
ATOM   3803  CD  ARG A 232       5.315   4.529   4.151  1.00 96.09           C  
ATOM   3804  HD2 ARG A 232       4.528   5.269   4.301  1.00 96.09           H  
ATOM   3805  HD3 ARG A 232       4.979   3.785   3.428  1.00 96.09           H  
ATOM   3806  NE  ARG A 232       6.517   5.194   3.632  1.00 96.09           N  
ATOM   3807  HE  ARG A 232       7.323   5.226   4.240  1.00 96.09           H  
ATOM   3808  NH1 ARG A 232       5.501   5.986   1.738  1.00 96.09           N  
ATOM   3809 HH11 ARG A 232       4.642   5.540   2.026  1.00 96.09           H  
ATOM   3810 HH12 ARG A 232       5.512   6.525   0.884  1.00 96.09           H  
ATOM   3811  NH2 ARG A 232       7.658   6.452   2.119  1.00 96.09           N  
ATOM   3812 HH21 ARG A 232       8.445   6.499   2.751  1.00 96.09           H  
ATOM   3813 HH22 ARG A 232       7.657   6.993   1.266  1.00 96.09           H  
ATOM   3814  CZ  ARG A 232       6.555   5.870   2.500  1.00 96.09           C  
ATOM   3815  N   LYS A 233       4.642   0.017   6.937  1.00 96.65           N  
ATOM   3816  H   LYS A 233       3.644  -0.029   7.082  1.00 96.65           H  
ATOM   3817  CA  LYS A 233       5.335  -1.163   6.393  1.00 96.65           C  
ATOM   3818  HA  LYS A 233       6.336  -1.198   6.823  1.00 96.65           H  
ATOM   3819  C   LYS A 233       5.465  -1.028   4.877  1.00 96.65           C  
ATOM   3820  CB  LYS A 233       4.606  -2.456   6.795  1.00 96.65           C  
ATOM   3821  HB2 LYS A 233       4.562  -2.509   7.883  1.00 96.65           H  
ATOM   3822  HB3 LYS A 233       3.590  -2.449   6.401  1.00 96.65           H  
ATOM   3823  O   LYS A 233       4.458  -0.978   4.179  1.00 96.65           O  
ATOM   3824  CG  LYS A 233       5.353  -3.692   6.257  1.00 96.65           C  
ATOM   3825  HG2 LYS A 233       6.400  -3.630   6.555  1.00 96.65           H  
ATOM   3826  HG3 LYS A 233       5.304  -3.710   5.168  1.00 96.65           H  
ATOM   3827  CD  LYS A 233       4.768  -4.999   6.798  1.00 96.65           C  
ATOM   3828  HD2 LYS A 233       4.794  -4.961   7.887  1.00 96.65           H  
ATOM   3829  HD3 LYS A 233       3.740  -5.094   6.447  1.00 96.65           H  
ATOM   3830  CE  LYS A 233       5.588  -6.203   6.305  1.00 96.65           C  
ATOM   3831  HE2 LYS A 233       5.431  -6.308   5.231  1.00 96.65           H  
ATOM   3832  HE3 LYS A 233       6.644  -5.992   6.471  1.00 96.65           H  
ATOM   3833  NZ  LYS A 233       5.223  -7.472   6.992  1.00 96.65           N  
ATOM   3834  HZ1 LYS A 233       5.342  -7.416   7.994  1.00 96.65           H  
ATOM   3835  HZ2 LYS A 233       4.251  -7.686   6.819  1.00 96.65           H  
ATOM   3836  HZ3 LYS A 233       5.756  -8.258   6.649  1.00 96.65           H  
ATOM   3837  N   ARG A 234       6.694  -0.981   4.359  1.00 96.01           N  
ATOM   3838  H   ARG A 234       7.473  -1.066   4.997  1.00 96.01           H  
ATOM   3839  CA  ARG A 234       6.963  -1.011   2.911  1.00 96.01           C  
ATOM   3840  HA  ARG A 234       6.118  -0.568   2.384  1.00 96.01           H  
ATOM   3841  C   ARG A 234       7.075  -2.451   2.411  1.00 96.01           C  
ATOM   3842  CB  ARG A 234       8.218  -0.196   2.564  1.00 96.01           C  
ATOM   3843  HB2 ARG A 234       9.065  -0.544   3.156  1.00 96.01           H  
ATOM   3844  HB3 ARG A 234       8.441  -0.351   1.509  1.00 96.01           H  
ATOM   3845  O   ARG A 234       7.625  -3.301   3.106  1.00 96.01           O  
ATOM   3846  CG  ARG A 234       8.006   1.309   2.782  1.00 96.01           C  
ATOM   3847  HG2 ARG A 234       7.804   1.516   3.833  1.00 96.01           H  
ATOM   3848  HG3 ARG A 234       7.137   1.617   2.200  1.00 96.01           H  
ATOM   3849  CD  ARG A 234       9.216   2.126   2.299  1.00 96.01           C  
ATOM   3850  HD2 ARG A 234       9.824   1.517   1.630  1.00 96.01           H  
ATOM   3851  HD3 ARG A 234       8.834   2.966   1.719  1.00 96.01           H  
ATOM   3852  NE  ARG A 234      10.038   2.643   3.416  1.00 96.01           N  
ATOM   3853  HE  ARG A 234       9.776   2.357   4.348  1.00 96.01           H  
ATOM   3854  NH1 ARG A 234      11.548   3.793   2.129  1.00 96.01           N  
ATOM   3855 HH11 ARG A 234      11.117   3.404   1.302  1.00 96.01           H  
ATOM   3856 HH12 ARG A 234      12.389   4.345   2.048  1.00 96.01           H  
ATOM   3857  NH2 ARG A 234      11.687   3.908   4.355  1.00 96.01           N  
ATOM   3858 HH21 ARG A 234      12.504   4.496   4.269  1.00 96.01           H  
ATOM   3859 HH22 ARG A 234      11.376   3.650   5.281  1.00 96.01           H  
ATOM   3860  CZ  ARG A 234      11.087   3.439   3.297  1.00 96.01           C  
ATOM   3861  N   TYR A 235       6.603  -2.707   1.193  1.00 96.61           N  
ATOM   3862  H   TYR A 235       6.185  -1.953   0.665  1.00 96.61           H  
ATOM   3863  CA  TYR A 235       6.681  -4.020   0.546  1.00 96.61           C  
ATOM   3864  HA  TYR A 235       6.954  -4.773   1.285  1.00 96.61           H  
ATOM   3865  C   TYR A 235       7.784  -4.007  -0.516  1.00 96.61           C  
ATOM   3866  CB  TYR A 235       5.312  -4.427  -0.013  1.00 96.61           C  
ATOM   3867  HB2 TYR A 235       5.069  -3.782  -0.857  1.00 96.61           H  
ATOM   3868  HB3 TYR A 235       5.380  -5.447  -0.392  1.00 96.61           H  
ATOM   3869  O   TYR A 235       7.522  -4.004  -1.714  1.00 96.61           O  
ATOM   3870  CG  TYR A 235       4.186  -4.355   0.994  1.00 96.61           C  
ATOM   3871  CD1 TYR A 235       3.989  -5.402   1.916  1.00 96.61           C  
ATOM   3872  HD1 TYR A 235       4.630  -6.271   1.886  1.00 96.61           H  
ATOM   3873  CD2 TYR A 235       3.339  -3.232   1.007  1.00 96.61           C  
ATOM   3874  HD2 TYR A 235       3.487  -2.437   0.290  1.00 96.61           H  
ATOM   3875  CE1 TYR A 235       2.949  -5.324   2.861  1.00 96.61           C  
ATOM   3876  HE1 TYR A 235       2.790  -6.128   3.565  1.00 96.61           H  
ATOM   3877  CE2 TYR A 235       2.286  -3.167   1.933  1.00 96.61           C  
ATOM   3878  HE2 TYR A 235       1.592  -2.340   1.929  1.00 96.61           H  
ATOM   3879  OH  TYR A 235       1.019  -4.147   3.685  1.00 96.61           O  
ATOM   3880  HH  TYR A 235       0.907  -4.969   4.168  1.00 96.61           H  
ATOM   3881  CZ  TYR A 235       2.092  -4.204   2.861  1.00 96.61           C  
ATOM   3882  N   THR A 236       9.038  -3.957  -0.067  1.00 95.35           N  
ATOM   3883  H   THR A 236       9.197  -3.976   0.931  1.00 95.35           H  
ATOM   3884  CA  THR A 236      10.235  -3.780  -0.915  1.00 95.35           C  
ATOM   3885  HA  THR A 236       9.984  -3.090  -1.721  1.00 95.35           H  
ATOM   3886  C   THR A 236      10.729  -5.068  -1.591  1.00 95.35           C  
ATOM   3887  CB  THR A 236      11.377  -3.151  -0.108  1.00 95.35           C  
ATOM   3888  HB  THR A 236      12.278  -3.093  -0.719  1.00 95.35           H  
ATOM   3889  O   THR A 236      11.858  -5.138  -2.073  1.00 95.35           O  
ATOM   3890  CG2 THR A 236      11.034  -1.746   0.384  1.00 95.35           C  
ATOM   3891 HG21 THR A 236      10.729  -1.127  -0.460  1.00 95.35           H  
ATOM   3892 HG22 THR A 236      11.913  -1.302   0.852  1.00 95.35           H  
ATOM   3893 HG23 THR A 236      10.225  -1.795   1.113  1.00 95.35           H  
ATOM   3894  OG1 THR A 236      11.625  -3.934   1.040  1.00 95.35           O  
ATOM   3895  HG1 THR A 236      12.577  -3.977   1.156  1.00 95.35           H  
ATOM   3896  N   SER A 237       9.909  -6.120  -1.598  1.00 94.74           N  
ATOM   3897  H   SER A 237       8.967  -5.977  -1.265  1.00 94.74           H  
ATOM   3898  CA  SER A 237      10.191  -7.377  -2.286  1.00 94.74           C  
ATOM   3899  HA  SER A 237      11.116  -7.295  -2.858  1.00 94.74           H  
ATOM   3900  C   SER A 237       9.052  -7.678  -3.245  1.00 94.74           C  
ATOM   3901  CB  SER A 237      10.359  -8.518  -1.281  1.00 94.74           C  
ATOM   3902  HB2 SER A 237       9.466  -8.578  -0.659  1.00 94.74           H  
ATOM   3903  HB3 SER A 237      11.219  -8.315  -0.643  1.00 94.74           H  
ATOM   3904  O   SER A 237       7.912  -7.844  -2.824  1.00 94.74           O  
ATOM   3905  OG  SER A 237      10.544  -9.756  -1.950  1.00 94.74           O  
ATOM   3906  HG  SER A 237      10.022 -10.404  -1.472  1.00 94.74           H  
ATOM   3907  N   THR A 238       9.375  -7.795  -4.529  1.00 96.10           N  
ATOM   3908  H   THR A 238      10.315  -7.575  -4.826  1.00 96.10           H  
ATOM   3909  CA  THR A 238       8.438  -8.187  -5.591  1.00 96.10           C  
ATOM   3910  HA  THR A 238       7.428  -7.897  -5.299  1.00 96.10           H  
ATOM   3911  C   THR A 238       8.398  -9.696  -5.819  1.00 96.10           C  
ATOM   3912  CB  THR A 238       8.770  -7.449  -6.893  1.00 96.10           C  
ATOM   3913  HB  THR A 238       8.195  -7.866  -7.719  1.00 96.10           H  
ATOM   3914  O   THR A 238       7.689 -10.167  -6.700  1.00 96.10           O  
ATOM   3915  CG2 THR A 238       8.441  -5.964  -6.759  1.00 96.10           C  
ATOM   3916 HG21 THR A 238       9.061  -5.502  -5.990  1.00 96.10           H  
ATOM   3917 HG22 THR A 238       7.390  -5.841  -6.501  1.00 96.10           H  
ATOM   3918 HG23 THR A 238       8.595  -5.458  -7.712  1.00 96.10           H  
ATOM   3919  OG1 THR A 238      10.152  -7.565  -7.157  1.00 96.10           O  
ATOM   3920  HG1 THR A 238      10.404  -6.832  -7.724  1.00 96.10           H  
ATOM   3921  N   LYS A 239       9.125 -10.484  -5.015  1.00 95.41           N  
ATOM   3922  H   LYS A 239       9.671 -10.042  -4.289  1.00 95.41           H  
ATOM   3923  CA  LYS A 239       9.202 -11.942  -5.189  1.00 95.41           C  
ATOM   3924  HA  LYS A 239       9.570 -12.157  -6.192  1.00 95.41           H  
ATOM   3925  C   LYS A 239       7.839 -12.626  -5.099  1.00 95.41           C  
ATOM   3926  CB  LYS A 239      10.155 -12.562  -4.164  1.00 95.41           C  
ATOM   3927  HB2 LYS A 239      10.090 -13.647  -4.253  1.00 95.41           H  
ATOM   3928  HB3 LYS A 239       9.837 -12.284  -3.160  1.00 95.41           H  
ATOM   3929  O   LYS A 239       7.594 -13.548  -5.862  1.00 95.41           O  
ATOM   3930  CG  LYS A 239      11.613 -12.143  -4.388  1.00 95.41           C  
ATOM   3931  HG2 LYS A 239      11.712 -11.063  -4.277  1.00 95.41           H  
ATOM   3932  HG3 LYS A 239      11.924 -12.431  -5.392  1.00 95.41           H  
ATOM   3933  CD  LYS A 239      12.496 -12.847  -3.355  1.00 95.41           C  
ATOM   3934  HD2 LYS A 239      12.168 -12.559  -2.356  1.00 95.41           H  
ATOM   3935  HD3 LYS A 239      12.385 -13.925  -3.469  1.00 95.41           H  
ATOM   3936  CE  LYS A 239      13.962 -12.457  -3.548  1.00 95.41           C  
ATOM   3937  HE2 LYS A 239      14.266 -12.744  -4.554  1.00 95.41           H  
ATOM   3938  HE3 LYS A 239      14.045 -11.374  -3.464  1.00 95.41           H  
ATOM   3939  NZ  LYS A 239      14.812 -13.126  -2.533  1.00 95.41           N  
ATOM   3940  HZ1 LYS A 239      14.718 -14.129  -2.611  1.00 95.41           H  
ATOM   3941  HZ2 LYS A 239      15.782 -12.872  -2.653  1.00 95.41           H  
ATOM   3942  HZ3 LYS A 239      14.517 -12.859  -1.605  1.00 95.41           H  
ATOM   3943  N   GLU A 240       6.961 -12.157  -4.208  1.00 94.77           N  
ATOM   3944  H   GLU A 240       7.208 -11.352  -3.650  1.00 94.77           H  
ATOM   3945  CA  GLU A 240       5.653 -12.789  -3.980  1.00 94.77           C  
ATOM   3946  HA  GLU A 240       5.815 -13.848  -3.780  1.00 94.77           H  
ATOM   3947  C   GLU A 240       4.737 -12.747  -5.213  1.00 94.77           C  
ATOM   3948  CB  GLU A 240       4.956 -12.197  -2.733  1.00 94.77           C  
ATOM   3949  HB2 GLU A 240       5.615 -12.321  -1.874  1.00 94.77           H  
ATOM   3950  HB3 GLU A 240       4.061 -12.791  -2.549  1.00 94.77           H  
ATOM   3951  O   GLU A 240       3.885 -13.613  -5.363  1.00 94.77           O  
ATOM   3952  CG  GLU A 240       4.557 -10.708  -2.832  1.00 94.77           C  
ATOM   3953  HG2 GLU A 240       5.469 -10.112  -2.864  1.00 94.77           H  
ATOM   3954  HG3 GLU A 240       4.023 -10.544  -3.768  1.00 94.77           H  
ATOM   3955  CD  GLU A 240       3.653 -10.205  -1.679  1.00 94.77           C  
ATOM   3956  OE1 GLU A 240       3.570  -8.970  -1.470  1.00 94.77           O  
ATOM   3957  OE2 GLU A 240       2.971 -11.013  -1.008  1.00 94.77           O  
ATOM   3958  N   VAL A 241       4.924 -11.782  -6.122  1.00 95.91           N  
ATOM   3959  H   VAL A 241       5.683 -11.127  -6.001  1.00 95.91           H  
ATOM   3960  CA  VAL A 241       4.075 -11.670  -7.317  1.00 95.91           C  
ATOM   3961  HA  VAL A 241       3.111 -12.122  -7.081  1.00 95.91           H  
ATOM   3962  C   VAL A 241       4.604 -12.446  -8.521  1.00 95.91           C  
ATOM   3963  CB  VAL A 241       3.767 -10.214  -7.702  1.00 95.91           C  
ATOM   3964  HB  VAL A 241       3.142 -10.231  -8.595  1.00 95.91           H  
ATOM   3965  O   VAL A 241       3.890 -12.583  -9.511  1.00 95.91           O  
ATOM   3966  CG1 VAL A 241       2.970  -9.513  -6.598  1.00 95.91           C  
ATOM   3967 HG11 VAL A 241       2.713  -8.503  -6.916  1.00 95.91           H  
ATOM   3968 HG12 VAL A 241       2.052 -10.072  -6.416  1.00 95.91           H  
ATOM   3969 HG13 VAL A 241       3.548  -9.475  -5.675  1.00 95.91           H  
ATOM   3970  CG2 VAL A 241       5.002  -9.372  -8.027  1.00 95.91           C  
ATOM   3971 HG21 VAL A 241       4.686  -8.457  -8.528  1.00 95.91           H  
ATOM   3972 HG22 VAL A 241       5.526  -9.109  -7.108  1.00 95.91           H  
ATOM   3973 HG23 VAL A 241       5.669  -9.917  -8.696  1.00 95.91           H  
ATOM   3974  N   LEU A 242       5.833 -12.969  -8.472  1.00 94.44           N  
ATOM   3975  H   LEU A 242       6.350 -12.923  -7.606  1.00 94.44           H  
ATOM   3976  CA  LEU A 242       6.439 -13.625  -9.634  1.00 94.44           C  
ATOM   3977  HA  LEU A 242       6.370 -12.954 -10.490  1.00 94.44           H  
ATOM   3978  C   LEU A 242       5.689 -14.899 -10.037  1.00 94.44           C  
ATOM   3979  CB  LEU A 242       7.916 -13.930  -9.348  1.00 94.44           C  
ATOM   3980  HB2 LEU A 242       8.318 -14.510 -10.179  1.00 94.44           H  
ATOM   3981  HB3 LEU A 242       7.972 -14.556  -8.457  1.00 94.44           H  
ATOM   3982  O   LEU A 242       5.569 -15.173 -11.227  1.00 94.44           O  
ATOM   3983  CG  LEU A 242       8.798 -12.687  -9.146  1.00 94.44           C  
ATOM   3984  HG  LEU A 242       8.413 -12.092  -8.318  1.00 94.44           H  
ATOM   3985  CD1 LEU A 242      10.206 -13.152  -8.788  1.00 94.44           C  
ATOM   3986 HD11 LEU A 242      10.570 -13.827  -9.563  1.00 94.44           H  
ATOM   3987 HD12 LEU A 242      10.176 -13.701  -7.846  1.00 94.44           H  
ATOM   3988 HD13 LEU A 242      10.878 -12.299  -8.692  1.00 94.44           H  
ATOM   3989  CD2 LEU A 242       8.883 -11.801 -10.392  1.00 94.44           C  
ATOM   3990 HD21 LEU A 242       9.575 -10.980 -10.206  1.00 94.44           H  
ATOM   3991 HD22 LEU A 242       7.905 -11.377 -10.617  1.00 94.44           H  
ATOM   3992 HD23 LEU A 242       9.235 -12.384 -11.243  1.00 94.44           H  
ATOM   3993  N   ASP A 243       5.165 -15.647  -9.070  1.00 92.50           N  
ATOM   3994  H   ASP A 243       5.325 -15.373  -8.111  1.00 92.50           H  
ATOM   3995  CA  ASP A 243       4.401 -16.885  -9.290  1.00 92.50           C  
ATOM   3996  HA  ASP A 243       4.531 -17.208 -10.323  1.00 92.50           H  
ATOM   3997  C   ASP A 243       2.885 -16.682  -9.120  1.00 92.50           C  
ATOM   3998  CB  ASP A 243       4.976 -17.998  -8.399  1.00 92.50           C  
ATOM   3999  HB2 ASP A 243       4.439 -18.927  -8.589  1.00 92.50           H  
ATOM   4000  HB3 ASP A 243       4.836 -17.726  -7.353  1.00 92.50           H  
ATOM   4001  O   ASP A 243       2.127 -17.639  -8.997  1.00 92.50           O  
ATOM   4002  CG  ASP A 243       6.465 -18.235  -8.680  1.00 92.50           C  
ATOM   4003  OD1 ASP A 243       6.842 -18.288  -9.880  1.00 92.50           O  
ATOM   4004  OD2 ASP A 243       7.252 -18.287  -7.712  1.00 92.50           O  
ATOM   4005  N   SER A 244       2.443 -15.424  -9.102  1.00 94.55           N  
ATOM   4006  H   SER A 244       3.109 -14.694  -9.311  1.00 94.55           H  
ATOM   4007  CA  SER A 244       1.044 -15.045  -8.903  1.00 94.55           C  
ATOM   4008  HA  SER A 244       0.545 -15.832  -8.337  1.00 94.55           H  
ATOM   4009  C   SER A 244       0.285 -14.884 -10.224  1.00 94.55           C  
ATOM   4010  CB  SER A 244       0.989 -13.777  -8.052  1.00 94.55           C  
ATOM   4011  HB2 SER A 244       1.677 -13.875  -7.213  1.00 94.55           H  
ATOM   4012  HB3 SER A 244      -0.015 -13.645  -7.649  1.00 94.55           H  
ATOM   4013  O   SER A 244       0.876 -14.885 -11.307  1.00 94.55           O  
ATOM   4014  OG  SER A 244       1.316 -12.638  -8.818  1.00 94.55           O  
ATOM   4015  HG  SER A 244       2.169 -12.770  -9.238  1.00 94.55           H  
ATOM   4016  N   THR A 245      -1.034 -14.697 -10.142  1.00 94.94           N  
ATOM   4017  H   THR A 245      -1.459 -14.614  -9.229  1.00 94.94           H  
ATOM   4018  CA  THR A 245      -1.868 -14.440 -11.323  1.00 94.94           C  
ATOM   4019  HA  THR A 245      -1.440 -14.961 -12.179  1.00 94.94           H  
ATOM   4020  C   THR A 245      -1.898 -12.945 -11.632  1.00 94.94           C  
ATOM   4021  CB  THR A 245      -3.284 -14.995 -11.128  1.00 94.94           C  
ATOM   4022  HB  THR A 245      -3.758 -14.517 -10.271  1.00 94.94           H  
ATOM   4023  O   THR A 245      -2.325 -12.140 -10.803  1.00 94.94           O  
ATOM   4024  CG2 THR A 245      -4.161 -14.806 -12.366  1.00 94.94           C  
ATOM   4025 HG21 THR A 245      -3.683 -15.255 -13.236  1.00 94.94           H  
ATOM   4026 HG22 THR A 245      -4.337 -13.746 -12.549  1.00 94.94           H  
ATOM   4027 HG23 THR A 245      -5.123 -15.291 -12.199  1.00 94.94           H  
ATOM   4028  OG1 THR A 245      -3.203 -16.382 -10.904  1.00 94.94           O  
ATOM   4029  HG1 THR A 245      -2.852 -16.520 -10.020  1.00 94.94           H  
ATOM   4030  N   LEU A 246      -1.476 -12.555 -12.837  1.00 93.53           N  
ATOM   4031  H   LEU A 246      -1.140 -13.258 -13.480  1.00 93.53           H  
ATOM   4032  CA  LEU A 246      -1.636 -11.187 -13.330  1.00 93.53           C  
ATOM   4033  HA  LEU A 246      -1.366 -10.496 -12.531  1.00 93.53           H  
ATOM   4034  C   LEU A 246      -3.104 -10.946 -13.709  1.00 93.53           C  
ATOM   4035  CB  LEU A 246      -0.677 -10.960 -14.513  1.00 93.53           C  
ATOM   4036  HB2 LEU A 246       0.343 -11.132 -14.169  1.00 93.53           H  
ATOM   4037  HB3 LEU A 246      -0.901 -11.700 -15.281  1.00 93.53           H  
ATOM   4038  O   LEU A 246      -3.637 -11.591 -14.610  1.00 93.53           O  
ATOM   4039  CG  LEU A 246      -0.757  -9.563 -15.160  1.00 93.53           C  
ATOM   4040  HG  LEU A 246      -1.764  -9.386 -15.540  1.00 93.53           H  
ATOM   4041  CD1 LEU A 246      -0.388  -8.436 -14.192  1.00 93.53           C  
ATOM   4042 HD11 LEU A 246      -0.398  -7.485 -14.724  1.00 93.53           H  
ATOM   4043 HD12 LEU A 246       0.603  -8.612 -13.774  1.00 93.53           H  
ATOM   4044 HD13 LEU A 246      -1.122  -8.387 -13.387  1.00 93.53           H  
ATOM   4045  CD2 LEU A 246       0.226  -9.501 -16.327  1.00 93.53           C  
ATOM   4046 HD21 LEU A 246      -0.031 -10.270 -17.056  1.00 93.53           H  
ATOM   4047 HD22 LEU A 246       0.170  -8.527 -16.814  1.00 93.53           H  
ATOM   4048 HD23 LEU A 246       1.240  -9.688 -15.975  1.00 93.53           H  
ATOM   4049  N   ILE A 247      -3.756  -9.997 -13.038  1.00 90.24           N  
ATOM   4050  H   ILE A 247      -3.254  -9.474 -12.334  1.00 90.24           H  
ATOM   4051  CA  ILE A 247      -5.120  -9.584 -13.367  1.00 90.24           C  
ATOM   4052  HA  ILE A 247      -5.651 -10.439 -13.785  1.00 90.24           H  
ATOM   4053  C   ILE A 247      -5.055  -8.495 -14.440  1.00 90.24           C  
ATOM   4054  CB  ILE A 247      -5.912  -9.127 -12.120  1.00 90.24           C  
ATOM   4055  HB  ILE A 247      -5.388  -8.292 -11.655  1.00 90.24           H  
ATOM   4056  O   ILE A 247      -4.711  -7.344 -14.160  1.00 90.24           O  
ATOM   4057  CG1 ILE A 247      -6.061 -10.261 -11.083  1.00 90.24           C  
ATOM   4058 HG12 ILE A 247      -5.095 -10.728 -10.890  1.00 90.24           H  
ATOM   4059 HG13 ILE A 247      -6.720 -11.027 -11.493  1.00 90.24           H  
ATOM   4060  CG2 ILE A 247      -7.313  -8.659 -12.575  1.00 90.24           C  
ATOM   4061 HG21 ILE A 247      -7.228  -7.804 -13.246  1.00 90.24           H  
ATOM   4062 HG22 ILE A 247      -7.936  -8.333 -11.742  1.00 90.24           H  
ATOM   4063 HG23 ILE A 247      -7.827  -9.467 -13.094  1.00 90.24           H  
ATOM   4064  CD1 ILE A 247      -6.629  -9.788  -9.735  1.00 90.24           C  
ATOM   4065 HD11 ILE A 247      -7.375  -9.000  -9.845  1.00 90.24           H  
ATOM   4066 HD12 ILE A 247      -7.123 -10.625  -9.243  1.00 90.24           H  
ATOM   4067 HD13 ILE A 247      -5.819  -9.412  -9.110  1.00 90.24           H  
ATOM   4068  N   HIS A 248      -5.465  -8.849 -15.655  1.00 79.10           N  
ATOM   4069  H   HIS A 248      -5.665  -9.824 -15.827  1.00 79.10           H  
ATOM   4070  CA  HIS A 248      -5.722  -7.900 -16.736  1.00 79.10           C  
ATOM   4071  HA  HIS A 248      -4.996  -7.089 -16.683  1.00 79.10           H  
ATOM   4072  C   HIS A 248      -7.115  -7.283 -16.570  1.00 79.10           C  
ATOM   4073  CB  HIS A 248      -5.544  -8.593 -18.091  1.00 79.10           C  
ATOM   4074  HB2 HIS A 248      -5.858  -7.912 -18.882  1.00 79.10           H  
ATOM   4075  HB3 HIS A 248      -6.181  -9.475 -18.141  1.00 79.10           H  
ATOM   4076  O   HIS A 248      -8.071  -7.664 -17.234  1.00 79.10           O  
ATOM   4077  CG  HIS A 248      -4.118  -8.992 -18.353  1.00 79.10           C  
ATOM   4078  CD2 HIS A 248      -3.562 -10.227 -18.155  1.00 79.10           C  
ATOM   4079  HD2 HIS A 248      -4.066 -11.101 -17.770  1.00 79.10           H  
ATOM   4080  ND1 HIS A 248      -3.130  -8.173 -18.852  1.00 79.10           N  
ATOM   4081  HD1 HIS A 248      -3.250  -7.222 -19.171  1.00 79.10           H  
ATOM   4082  CE1 HIS A 248      -2.009  -8.902 -18.964  1.00 79.10           C  
ATOM   4083  HE1 HIS A 248      -1.070  -8.545 -19.360  1.00 79.10           H  
ATOM   4084  NE2 HIS A 248      -2.223 -10.157 -18.546  1.00 79.10           N  
ATOM   4085  N   GLN A 249      -7.244  -6.344 -15.640  1.00 64.82           N  
ATOM   4086  H   GLN A 249      -6.433  -6.100 -15.089  1.00 64.82           H  
ATOM   4087  CA  GLN A 249      -8.420  -5.485 -15.533  1.00 64.82           C  
ATOM   4088  HA  GLN A 249      -9.029  -5.568 -16.433  1.00 64.82           H  
ATOM   4089  C   GLN A 249      -7.931  -4.051 -15.435  1.00 64.82           C  
ATOM   4090  CB  GLN A 249      -9.287  -5.860 -14.320  1.00 64.82           C  
ATOM   4091  HB2 GLN A 249     -10.032  -5.079 -14.168  1.00 64.82           H  
ATOM   4092  HB3 GLN A 249      -8.661  -5.911 -13.429  1.00 64.82           H  
ATOM   4093  O   GLN A 249      -6.985  -3.765 -14.694  1.00 64.82           O  
ATOM   4094  CG  GLN A 249     -10.025  -7.191 -14.527  1.00 64.82           C  
ATOM   4095  HG2 GLN A 249     -10.665  -7.101 -15.405  1.00 64.82           H  
ATOM   4096  HG3 GLN A 249      -9.309  -7.991 -14.717  1.00 64.82           H  
ATOM   4097  CD  GLN A 249     -10.881  -7.596 -13.330  1.00 64.82           C  
ATOM   4098  NE2 GLN A 249     -11.891  -8.410 -13.547  1.00 64.82           N  
ATOM   4099 HE21 GLN A 249     -12.097  -8.730 -14.482  1.00 64.82           H  
ATOM   4100 HE22 GLN A 249     -12.462  -8.659 -12.752  1.00 64.82           H  
ATOM   4101  OE1 GLN A 249     -10.651  -7.220 -12.187  1.00 64.82           O  
ATOM   4102  N   SER A 250      -8.571  -3.136 -16.158  1.00 60.04           N  
ATOM   4103  H   SER A 250      -9.367  -3.393 -16.724  1.00 60.04           H  
ATOM   4104  CA  SER A 250      -8.359  -1.731 -15.848  1.00 60.04           C  
ATOM   4105  HA  SER A 250      -7.289  -1.530 -15.875  1.00 60.04           H  
ATOM   4106  C   SER A 250      -8.874  -1.444 -14.438  1.00 60.04           C  
ATOM   4107  CB  SER A 250      -9.016  -0.831 -16.876  1.00 60.04           C  
ATOM   4108  HB2 SER A 250      -8.820  -1.214 -17.878  1.00 60.04           H  
ATOM   4109  HB3 SER A 250      -8.613   0.179 -16.797  1.00 60.04           H  
ATOM   4110  O   SER A 250      -9.755  -2.129 -13.913  1.00 60.04           O  
ATOM   4111  OG  SER A 250     -10.387  -0.795 -16.621  1.00 60.04           O  
ATOM   4112  HG  SER A 250     -10.757  -0.442 -17.434  1.00 60.04           H  
ATOM   4113  N   ILE A 251      -8.324  -0.405 -13.813  1.00 55.08           N  
ATOM   4114  H   ILE A 251      -7.613   0.124 -14.298  1.00 55.08           H  
ATOM   4115  CA  ILE A 251      -8.752   0.029 -12.478  1.00 55.08           C  
ATOM   4116  HA  ILE A 251      -8.641  -0.807 -11.787  1.00 55.08           H  
ATOM   4117  C   ILE A 251     -10.249   0.400 -12.480  1.00 55.08           C  
ATOM   4118  CB  ILE A 251      -7.840   1.187 -12.005  1.00 55.08           C  
ATOM   4119  HB  ILE A 251      -7.874   1.974 -12.759  1.00 55.08           H  
ATOM   4120  O   ILE A 251     -10.906   0.270 -11.453  1.00 55.08           O  
ATOM   4121  CG1 ILE A 251      -6.375   0.698 -11.862  1.00 55.08           C  
ATOM   4122 HG12 ILE A 251      -6.298   0.033 -11.002  1.00 55.08           H  
ATOM   4123 HG13 ILE A 251      -6.084   0.128 -12.744  1.00 55.08           H  
ATOM   4124  CG2 ILE A 251      -8.322   1.786 -10.670  1.00 55.08           C  
ATOM   4125 HG21 ILE A 251      -8.381   1.009  -9.907  1.00 55.08           H  
ATOM   4126 HG22 ILE A 251      -7.661   2.585 -10.336  1.00 55.08           H  
ATOM   4127 HG23 ILE A 251      -9.312   2.225 -10.791  1.00 55.08           H  
ATOM   4128  CD1 ILE A 251      -5.349   1.829 -11.717  1.00 55.08           C  
ATOM   4129 HD11 ILE A 251      -5.501   2.374 -10.785  1.00 55.08           H  
ATOM   4130 HD12 ILE A 251      -4.346   1.402 -11.711  1.00 55.08           H  
ATOM   4131 HD13 ILE A 251      -5.434   2.516 -12.559  1.00 55.08           H  
ATOM   4132  N   THR A 252     -10.791   0.813 -13.630  1.00 63.40           N  
ATOM   4133  H   THR A 252     -10.217   0.837 -14.460  1.00 63.40           H  
ATOM   4134  CA  THR A 252     -12.203   1.173 -13.829  1.00 63.40           C  
ATOM   4135  HA  THR A 252     -12.628   1.502 -12.881  1.00 63.40           H  
ATOM   4136  C   THR A 252     -13.080   0.013 -14.318  1.00 63.40           C  
ATOM   4137  CB  THR A 252     -12.311   2.336 -14.830  1.00 63.40           C  
ATOM   4138  HB  THR A 252     -13.360   2.573 -15.006  1.00 63.40           H  
ATOM   4139  O   THR A 252     -14.285   0.191 -14.455  1.00 63.40           O  
ATOM   4140  CG2 THR A 252     -11.597   3.596 -14.335  1.00 63.40           C  
ATOM   4141 HG21 THR A 252     -10.523   3.426 -14.264  1.00 63.40           H  
ATOM   4142 HG22 THR A 252     -11.783   4.414 -15.030  1.00 63.40           H  
ATOM   4143 HG23 THR A 252     -11.987   3.873 -13.356  1.00 63.40           H  
ATOM   4144  OG1 THR A 252     -11.699   1.968 -16.046  1.00 63.40           O  
ATOM   4145  HG1 THR A 252     -11.797   2.696 -16.665  1.00 63.40           H  
ATOM   4146  N   GLY A 253     -12.510  -1.159 -14.622  1.00 55.75           N  
ATOM   4147  H   GLY A 253     -11.514  -1.256 -14.491  1.00 55.75           H  
ATOM   4148  CA  GLY A 253     -13.207  -2.266 -15.292  1.00 55.75           C  
ATOM   4149  HA2 GLY A 253     -12.628  -3.179 -15.150  1.00 55.75           H  
ATOM   4150  HA3 GLY A 253     -14.184  -2.404 -14.828  1.00 55.75           H  
ATOM   4151  C   GLY A 253     -13.429  -2.079 -16.803  1.00 55.75           C  
ATOM   4152  O   GLY A 253     -13.852  -3.017 -17.471  1.00 55.75           O  
ATOM   4153  N   LEU A 254     -13.114  -0.908 -17.363  1.00 50.64           N  
ATOM   4154  H   LEU A 254     -12.765  -0.183 -16.752  1.00 50.64           H  
ATOM   4155  CA  LEU A 254     -13.165  -0.618 -18.800  1.00 50.64           C  
ATOM   4156  HA  LEU A 254     -13.921  -1.242 -19.276  1.00 50.64           H  
ATOM   4157  C   LEU A 254     -11.815  -0.918 -19.461  1.00 50.64           C  
ATOM   4158  CB  LEU A 254     -13.544   0.862 -18.991  1.00 50.64           C  
ATOM   4159  HB2 LEU A 254     -13.551   1.085 -20.058  1.00 50.64           H  
ATOM   4160  HB3 LEU A 254     -12.770   1.480 -18.535  1.00 50.64           H  
ATOM   4161  O   LEU A 254     -10.827  -0.271 -19.120  1.00 50.64           O  
ATOM   4162  CG  LEU A 254     -14.905   1.257 -18.391  1.00 50.64           C  
ATOM   4163  HG  LEU A 254     -14.948   0.974 -17.340  1.00 50.64           H  
ATOM   4164  CD1 LEU A 254     -15.082   2.773 -18.470  1.00 50.64           C  
ATOM   4165 HD11 LEU A 254     -16.045   3.052 -18.041  1.00 50.64           H  
ATOM   4166 HD12 LEU A 254     -14.290   3.267 -17.907  1.00 50.64           H  
ATOM   4167 HD13 LEU A 254     -15.044   3.099 -19.509  1.00 50.64           H  
ATOM   4168  CD2 LEU A 254     -16.061   0.586 -19.134  1.00 50.64           C  
ATOM   4169 HD21 LEU A 254     -17.010   0.932 -18.725  1.00 50.64           H  
ATOM   4170 HD22 LEU A 254     -16.011  -0.495 -19.008  1.00 50.64           H  
ATOM   4171 HD23 LEU A 254     -16.019   0.831 -20.196  1.00 50.64           H  
ATOM   4172  N   TYR A 255     -11.740  -1.878 -20.383  1.00 49.32           N  
ATOM   4173  H   TYR A 255     -12.580  -2.371 -20.652  1.00 49.32           H  
ATOM   4174  CA  TYR A 255     -10.539  -2.044 -21.208  1.00 49.32           C  
ATOM   4175  HA  TYR A 255      -9.682  -2.241 -20.563  1.00 49.32           H  
ATOM   4176  C   TYR A 255     -10.273  -0.741 -21.975  1.00 49.32           C  
ATOM   4177  CB  TYR A 255     -10.705  -3.231 -22.172  1.00 49.32           C  
ATOM   4178  HB2 TYR A 255      -9.943  -3.150 -22.948  1.00 49.32           H  
ATOM   4179  HB3 TYR A 255     -11.671  -3.160 -22.672  1.00 49.32           H  
ATOM   4180  O   TYR A 255     -11.155  -0.259 -22.681  1.00 49.32           O  
ATOM   4181  CG  TYR A 255     -10.566  -4.596 -21.519  1.00 49.32           C  
ATOM   4182  CD1 TYR A 255      -9.298  -5.205 -21.442  1.00 49.32           C  
ATOM   4183  HD1 TYR A 255      -8.436  -4.703 -21.856  1.00 49.32           H  
ATOM   4184  CD2 TYR A 255     -11.695  -5.262 -21.001  1.00 49.32           C  
ATOM   4185  HD2 TYR A 255     -12.670  -4.802 -21.069  1.00 49.32           H  
ATOM   4186  CE1 TYR A 255      -9.157  -6.476 -20.851  1.00 49.32           C  
ATOM   4187  HE1 TYR A 255      -8.192  -6.958 -20.798  1.00 49.32           H  
ATOM   4188  CE2 TYR A 255     -11.559  -6.535 -20.412  1.00 49.32           C  
ATOM   4189  HE2 TYR A 255     -12.430  -7.045 -20.028  1.00 49.32           H  
ATOM   4190  OH  TYR A 255     -10.151  -8.381 -19.794  1.00 49.32           O  
ATOM   4191  HH  TYR A 255     -10.995  -8.745 -19.516  1.00 49.32           H  
ATOM   4192  CZ  TYR A 255     -10.288  -7.145 -20.340  1.00 49.32           C  
ATOM   4193  N   GLU A 256      -9.076  -0.169 -21.835  1.00 46.98           N  
ATOM   4194  H   GLU A 256      -8.386  -0.594 -21.232  1.00 46.98           H  
ATOM   4195  CA  GLU A 256      -8.586   0.787 -22.829  1.00 46.98           C  
ATOM   4196  HA  GLU A 256      -9.375   1.491 -23.095  1.00 46.98           H  
ATOM   4197  C   GLU A 256      -8.247  -0.040 -24.075  1.00 46.98           C  
ATOM   4198  CB  GLU A 256      -7.384   1.600 -22.302  1.00 46.98           C  
ATOM   4199  HB2 GLU A 256      -6.638   0.919 -21.891  1.00 46.98           H  
ATOM   4200  HB3 GLU A 256      -6.943   2.137 -23.141  1.00 46.98           H  
ATOM   4201  O   GLU A 256      -7.303  -0.832 -24.055  1.00 46.98           O  
ATOM   4202  CG  GLU A 256      -7.790   2.628 -21.226  1.00 46.98           C  
ATOM   4203  HG2 GLU A 256      -8.209   2.091 -20.375  1.00 46.98           H  
ATOM   4204  HG3 GLU A 256      -8.573   3.265 -21.636  1.00 46.98           H  
ATOM   4205  CD  GLU A 256      -6.635   3.523 -20.724  1.00 46.98           C  
ATOM   4206  OE1 GLU A 256      -6.905   4.356 -19.825  1.00 46.98           O  
ATOM   4207  OE2 GLU A 256      -5.477   3.357 -21.173  1.00 46.98           O  
ATOM   4208  N   THR A 257      -9.103   0.054 -25.094  1.00 41.62           N  
ATOM   4209  H   THR A 257      -9.897   0.671 -24.998  1.00 41.62           H  
ATOM   4210  CA  THR A 257      -8.857  -0.457 -26.451  1.00 41.62           C  
ATOM   4211  HA  THR A 257      -8.380  -1.435 -26.404  1.00 41.62           H  
ATOM   4212  C   THR A 257      -7.909   0.458 -27.202  1.00 41.62           C  
ATOM   4213  CB  THR A 257     -10.149  -0.556 -27.260  1.00 41.62           C  
ATOM   4214  HB  THR A 257      -9.903  -0.793 -28.295  1.00 41.62           H  
ATOM   4215  O   THR A 257      -8.138   1.688 -27.116  1.00 41.62           O  
ATOM   4216  CG2 THR A 257     -11.098  -1.625 -26.723  1.00 41.62           C  
ATOM   4217 HG21 THR A 257     -10.597  -2.593 -26.736  1.00 41.62           H  
ATOM   4218 HG22 THR A 257     -11.394  -1.382 -25.703  1.00 41.62           H  
ATOM   4219 HG23 THR A 257     -11.985  -1.668 -27.356  1.00 41.62           H  
ATOM   4220  OG1 THR A 257     -10.784   0.699 -27.210  1.00 41.62           O  
ATOM   4221  HG1 THR A 257     -10.052   1.318 -27.264  1.00 41.62           H  
ATOM   4222  OXT THR A 257      -7.042  -0.098 -27.902  1.00 41.62           O  
TER    4223      THR A 257                                                       
END   
