# Supplementary material for: Computational design of novel Cas9 PAM-interacting domains using evolution-based modelling and structural quality assessment
Source: PLoS Comput Biol. 2023 Nov 17;19(11):e1011621. doi: 10.1371/journal.pcbi.1011621 (PMC10729993; doi:10.1371/journal.pcbi.1011621)
Supplement: S1 File — This file contains the experimentally tested sequences in a zip format. It includes Fasta files, AlphaFold Prediction with PDB file, pLDDT, and more. (ZIP) [file pcbi.1011621.s001.zip › pdb/dg_13_relaxed_rank_1_model_3.pdb]

ATOM      1  N   THR A   1       3.850  14.652 -22.368  1.00 42.51           N  
ATOM      2  H   THR A   1       3.483  14.712 -23.307  1.00 42.51           H  
ATOM      3  H2  THR A   1       3.369  13.943 -21.832  1.00 42.51           H  
ATOM      4  H3  THR A   1       3.696  15.552 -21.936  1.00 42.51           H  
ATOM      5  CA  THR A   1       5.313  14.427 -22.398  1.00 42.51           C  
ATOM      6  HA  THR A   1       5.548  13.455 -22.832  1.00 42.51           H  
ATOM      7  C   THR A   1       5.808  14.451 -20.965  1.00 42.51           C  
ATOM      8  CB  THR A   1       6.000  15.521 -23.229  1.00 42.51           C  
ATOM      9  HB  THR A   1       6.996  15.733 -22.839  1.00 42.51           H  
ATOM     10  O   THR A   1       5.724  15.490 -20.335  1.00 42.51           O  
ATOM     11  CG2 THR A   1       6.102  15.102 -24.694  1.00 42.51           C  
ATOM     12 HG21 THR A   1       6.589  15.895 -25.261  1.00 42.51           H  
ATOM     13 HG22 THR A   1       5.113  14.925 -25.117  1.00 42.51           H  
ATOM     14 HG23 THR A   1       6.709  14.201 -24.780  1.00 42.51           H  
ATOM     15  OG1 THR A   1       5.204  16.680 -23.209  1.00 42.51           O  
ATOM     16  HG1 THR A   1       5.755  17.434 -23.428  1.00 42.51           H  
ATOM     17  N   GLY A   2       6.182  13.304 -20.390  1.00 57.43           N  
ATOM     18  H   GLY A   2       6.299  12.473 -20.953  1.00 57.43           H  
ATOM     19  CA  GLY A   2       6.777  13.258 -19.046  1.00 57.43           C  
ATOM     20  HA2 GLY A   2       6.622  12.276 -18.598  1.00 57.43           H  
ATOM     21  HA3 GLY A   2       6.317  14.005 -18.400  1.00 57.43           H  
ATOM     22  C   GLY A   2       8.282  13.518 -19.126  1.00 57.43           C  
ATOM     23  O   GLY A   2       8.893  13.138 -20.125  1.00 57.43           O  
ATOM     24  N   GLY A   3       8.866  14.160 -18.110  1.00 74.17           N  
ATOM     25  H   GLY A   3       8.304  14.487 -17.338  1.00 74.17           H  
ATOM     26  CA  GLY A   3      10.310  14.411 -18.054  1.00 74.17           C  
ATOM     27  HA2 GLY A   3      10.563  14.921 -17.124  1.00 74.17           H  
ATOM     28  HA3 GLY A   3      10.591  15.062 -18.882  1.00 74.17           H  
ATOM     29  C   GLY A   3      11.125  13.116 -18.133  1.00 74.17           C  
ATOM     30  O   GLY A   3      10.730  12.091 -17.571  1.00 74.17           O  
ATOM     31  N   PHE A   4      12.263  13.150 -18.832  1.00 81.41           N  
ATOM     32  H   PHE A   4      12.523  14.017 -19.281  1.00 81.41           H  
ATOM     33  CA  PHE A   4      13.141  11.985 -19.035  1.00 81.41           C  
ATOM     34  HA  PHE A   4      12.555  11.168 -19.456  1.00 81.41           H  
ATOM     35  C   PHE A   4      13.774  11.468 -17.737  1.00 81.41           C  
ATOM     36  CB  PHE A   4      14.251  12.356 -20.028  1.00 81.41           C  
ATOM     37  HB2 PHE A   4      14.813  13.206 -19.640  1.00 81.41           H  
ATOM     38  HB3 PHE A   4      14.946  11.520 -20.104  1.00 81.41           H  
ATOM     39  O   PHE A   4      14.137  10.294 -17.647  1.00 81.41           O  
ATOM     40  CG  PHE A   4      13.748  12.672 -21.420  1.00 81.41           C  
ATOM     41  CD1 PHE A   4      13.341  11.625 -22.267  1.00 81.41           C  
ATOM     42  HD1 PHE A   4      13.413  10.603 -21.926  1.00 81.41           H  
ATOM     43  CD2 PHE A   4      13.699  14.002 -21.879  1.00 81.41           C  
ATOM     44  HD2 PHE A   4      14.038  14.811 -21.249  1.00 81.41           H  
ATOM     45  CE1 PHE A   4      12.880  11.904 -23.566  1.00 81.41           C  
ATOM     46  HE1 PHE A   4      12.602  11.099 -24.230  1.00 81.41           H  
ATOM     47  CE2 PHE A   4      13.237  14.281 -23.177  1.00 81.41           C  
ATOM     48  HE2 PHE A   4      13.225  15.299 -23.536  1.00 81.41           H  
ATOM     49  CZ  PHE A   4      12.826  13.233 -24.020  1.00 81.41           C  
ATOM     50  HZ  PHE A   4      12.501  13.452 -25.026  1.00 81.41           H  
ATOM     51  N   SER A   5      13.874  12.330 -16.728  1.00 82.02           N  
ATOM     52  H   SER A   5      13.552  13.275 -16.877  1.00 82.02           H  
ATOM     53  CA  SER A   5      14.434  12.040 -15.413  1.00 82.02           C  
ATOM     54  HA  SER A   5      14.400  10.966 -15.228  1.00 82.02           H  
ATOM     55  C   SER A   5      13.631  12.720 -14.315  1.00 82.02           C  
ATOM     56  CB  SER A   5      15.894  12.502 -15.354  1.00 82.02           C  
ATOM     57  HB2 SER A   5      16.476  11.907 -16.058  1.00 82.02           H  
ATOM     58  HB3 SER A   5      16.290  12.342 -14.351  1.00 82.02           H  
ATOM     59  O   SER A   5      12.981  13.738 -14.551  1.00 82.02           O  
ATOM     60  OG  SER A   5      16.034  13.866 -15.707  1.00 82.02           O  
ATOM     61  HG  SER A   5      15.409  14.411 -15.224  1.00 82.02           H  
ATOM     62  N   LYS A   6      13.735  12.210 -13.088  1.00 78.74           N  
ATOM     63  H   LYS A   6      14.290  11.375 -12.966  1.00 78.74           H  
ATOM     64  CA  LYS A   6      13.264  12.926 -11.901  1.00 78.74           C  
ATOM     65  HA  LYS A   6      12.234  13.246 -12.063  1.00 78.74           H  
ATOM     66  C   LYS A   6      14.127  14.168 -11.693  1.00 78.74           C  
ATOM     67  CB  LYS A   6      13.318  12.016 -10.673  1.00 78.74           C  
ATOM     68  HB2 LYS A   6      13.032  12.599  -9.798  1.00 78.74           H  
ATOM     69  HB3 LYS A   6      14.341  11.667 -10.536  1.00 78.74           H  
ATOM     70  O   LYS A   6      15.303  14.057 -11.352  1.00 78.74           O  
ATOM     71  CG  LYS A   6      12.388  10.803 -10.793  1.00 78.74           C  
ATOM     72  HG2 LYS A   6      12.722  10.165 -11.611  1.00 78.74           H  
ATOM     73  HG3 LYS A   6      11.364  11.128 -10.978  1.00 78.74           H  
ATOM     74  CD  LYS A   6      12.458  10.028  -9.480  1.00 78.74           C  
ATOM     75  HD2 LYS A   6      13.508   9.901  -9.217  1.00 78.74           H  
ATOM     76  HD3 LYS A   6      11.973  10.599  -8.688  1.00 78.74           H  
ATOM     77  CE  LYS A   6      11.810   8.654  -9.611  1.00 78.74           C  
ATOM     78  HE2 LYS A   6      10.725   8.762  -9.638  1.00 78.74           H  
ATOM     79  HE3 LYS A   6      12.143   8.209 -10.549  1.00 78.74           H  
ATOM     80  NZ  LYS A   6      12.248   7.808  -8.480  1.00 78.74           N  
ATOM     81  HZ1 LYS A   6      13.257   7.761  -8.501  1.00 78.74           H  
ATOM     82  HZ2 LYS A   6      11.873   6.873  -8.553  1.00 78.74           H  
ATOM     83  HZ3 LYS A   6      11.987   8.230  -7.600  1.00 78.74           H  
ATOM     84  N   GLU A   7      13.538  15.346 -11.870  1.00 78.26           N  
ATOM     85  H   GLU A   7      12.602  15.346 -12.250  1.00 78.26           H  
ATOM     86  CA  GLU A   7      14.245  16.639 -11.876  1.00 78.26           C  
ATOM     87  HA  GLU A   7      15.122  16.543 -12.516  1.00 78.26           H  
ATOM     88  C   GLU A   7      14.768  17.091 -10.499  1.00 78.26           C  
ATOM     89  CB  GLU A   7      13.349  17.715 -12.498  1.00 78.26           C  
ATOM     90  HB2 GLU A   7      12.421  17.780 -11.931  1.00 78.26           H  
ATOM     91  HB3 GLU A   7      13.865  18.674 -12.444  1.00 78.26           H  
ATOM     92  O   GLU A   7      15.354  18.168 -10.361  1.00 78.26           O  
ATOM     93  CG  GLU A   7      13.041  17.415 -13.973  1.00 78.26           C  
ATOM     94  HG2 GLU A   7      13.983  17.293 -14.508  1.00 78.26           H  
ATOM     95  HG3 GLU A   7      12.491  16.476 -14.036  1.00 78.26           H  
ATOM     96  CD  GLU A   7      12.211  18.515 -14.646  1.00 78.26           C  
ATOM     97  OE1 GLU A   7      11.931  18.339 -15.852  1.00 78.26           O  
ATOM     98  OE2 GLU A   7      11.848  19.490 -13.950  1.00 78.26           O  
ATOM     99  N   SER A   8      14.618  16.259  -9.465  1.00 81.12           N  
ATOM    100  H   SER A   8      14.151  15.378  -9.627  1.00 81.12           H  
ATOM    101  CA  SER A   8      15.263  16.464  -8.174  1.00 81.12           C  
ATOM    102  HA  SER A   8      14.907  17.407  -7.757  1.00 81.12           H  
ATOM    103  C   SER A   8      16.781  16.543  -8.350  1.00 81.12           C  
ATOM    104  CB  SER A   8      14.897  15.343  -7.199  1.00 81.12           C  
ATOM    105  HB2 SER A   8      15.354  15.539  -6.229  1.00 81.12           H  
ATOM    106  HB3 SER A   8      15.271  14.392  -7.578  1.00 81.12           H  
ATOM    107  O   SER A   8      17.452  15.568  -8.695  1.00 81.12           O  
ATOM    108  OG  SER A   8      13.491  15.262  -7.053  1.00 81.12           O  
ATOM    109  HG  SER A   8      13.144  16.112  -6.773  1.00 81.12           H  
ATOM    110  N   ARG A   9      17.327  17.736  -8.104  1.00 77.81           N  
ATOM    111  H   ARG A   9      16.695  18.498  -7.907  1.00 77.81           H  
ATOM    112  CA  ARG A   9      18.762  18.011  -8.167  1.00 77.81           C  
ATOM    113  HA  ARG A   9      19.175  17.536  -9.057  1.00 77.81           H  
ATOM    114  C   ARG A   9      19.453  17.405  -6.955  1.00 77.81           C  
ATOM    115  CB  ARG A   9      18.988  19.528  -8.237  1.00 77.81           C  
ATOM    116  HB2 ARG A   9      18.401  20.018  -7.461  1.00 77.81           H  
ATOM    117  HB3 ARG A   9      20.038  19.742  -8.037  1.00 77.81           H  
ATOM    118  O   ARG A   9      19.315  17.916  -5.846  1.00 77.81           O  
ATOM    119  CG  ARG A   9      18.605  20.097  -9.611  1.00 77.81           C  
ATOM    120  HG2 ARG A   9      17.525  20.047  -9.746  1.00 77.81           H  
ATOM    121  HG3 ARG A   9      19.074  19.499 -10.393  1.00 77.81           H  
ATOM    122  CD  ARG A   9      19.078  21.549  -9.767  1.00 77.81           C  
ATOM    123  HD2 ARG A   9      20.157  21.589  -9.614  1.00 77.81           H  
ATOM    124  HD3 ARG A   9      18.886  21.873 -10.790  1.00 77.81           H  
ATOM    125  NE  ARG A   9      18.429  22.466  -8.806  1.00 77.81           N  
ATOM    126  HE  ARG A   9      18.851  22.547  -7.892  1.00 77.81           H  
ATOM    127  NH1 ARG A   9      16.716  23.202 -10.158  1.00 77.81           N  
ATOM    128 HH11 ARG A   9      16.989  22.563 -10.891  1.00 77.81           H  
ATOM    129 HH12 ARG A   9      15.901  23.782 -10.302  1.00 77.81           H  
ATOM    130  NH2 ARG A   9      16.927  24.022  -8.098  1.00 77.81           N  
ATOM    131 HH21 ARG A   9      17.391  24.094  -7.204  1.00 77.81           H  
ATOM    132 HH22 ARG A   9      16.120  24.601  -8.282  1.00 77.81           H  
ATOM    133  CZ  ARG A   9      17.366  23.221  -9.028  1.00 77.81           C  
ATOM    134  N   LEU A  10      20.230  16.354  -7.178  1.00 81.36           N  
ATOM    135  H   LEU A  10      20.277  15.969  -8.111  1.00 81.36           H  
ATOM    136  CA  LEU A  10      21.040  15.745  -6.131  1.00 81.36           C  
ATOM    137  HA  LEU A  10      20.586  15.995  -5.172  1.00 81.36           H  
ATOM    138  C   LEU A  10      22.460  16.328  -6.115  1.00 81.36           C  
ATOM    139  CB  LEU A  10      21.021  14.219  -6.272  1.00 81.36           C  
ATOM    140  HB2 LEU A  10      21.347  13.971  -7.282  1.00 81.36           H  
ATOM    141  HB3 LEU A  10      21.742  13.799  -5.570  1.00 81.36           H  
ATOM    142  O   LEU A  10      22.994  16.686  -7.175  1.00 81.36           O  
ATOM    143  CG  LEU A  10      19.649  13.562  -6.026  1.00 81.36           C  
ATOM    144  HG  LEU A  10      18.976  13.807  -6.848  1.00 81.36           H  
ATOM    145  CD1 LEU A  10      19.842  12.051  -5.969  1.00 81.36           C  
ATOM    146 HD11 LEU A  10      18.876  11.564  -5.834  1.00 81.36           H  
ATOM    147 HD12 LEU A  10      20.491  11.776  -5.137  1.00 81.36           H  
ATOM    148 HD13 LEU A  10      20.278  11.688  -6.900  1.00 81.36           H  
ATOM    149  CD2 LEU A  10      18.995  13.981  -4.704  1.00 81.36           C  
ATOM    150 HD21 LEU A  10      18.687  15.026  -4.752  1.00 81.36           H  
ATOM    151 HD22 LEU A  10      18.098  13.383  -4.540  1.00 81.36           H  
ATOM    152 HD23 LEU A  10      19.684  13.831  -3.874  1.00 81.36           H  
ATOM    153  N   PRO A  11      23.075  16.445  -4.923  1.00 82.59           N  
ATOM    154  CA  PRO A  11      24.446  16.916  -4.786  1.00 82.59           C  
ATOM    155  HA  PRO A  11      24.561  17.875  -5.290  1.00 82.59           H  
ATOM    156  C   PRO A  11      25.441  15.918  -5.394  1.00 82.59           C  
ATOM    157  CB  PRO A  11      24.659  17.104  -3.279  1.00 82.59           C  
ATOM    158  HB2 PRO A  11      24.327  18.101  -2.988  1.00 82.59           H  
ATOM    159  HB3 PRO A  11      25.695  16.948  -2.979  1.00 82.59           H  
ATOM    160  O   PRO A  11      25.119  14.754  -5.642  1.00 82.59           O  
ATOM    161  CG  PRO A  11      23.729  16.061  -2.662  1.00 82.59           C  
ATOM    162  HG2 PRO A  11      23.433  16.329  -1.648  1.00 82.59           H  
ATOM    163  HG3 PRO A  11      24.212  15.084  -2.678  1.00 82.59           H  
ATOM    164  CD  PRO A  11      22.540  16.062  -3.619  1.00 82.59           C  
ATOM    165  HD2 PRO A  11      22.084  15.073  -3.641  1.00 82.59           H  
ATOM    166  HD3 PRO A  11      21.810  16.805  -3.296  1.00 82.59           H  
ATOM    167  N   LYS A  12      26.678  16.378  -5.611  1.00 81.41           N  
ATOM    168  H   LYS A  12      26.871  17.345  -5.392  1.00 81.41           H  
ATOM    169  CA  LYS A  12      27.779  15.540  -6.100  1.00 81.41           C  
ATOM    170  HA  LYS A  12      27.533  15.213  -7.110  1.00 81.41           H  
ATOM    171  C   LYS A  12      27.941  14.279  -5.246  1.00 81.41           C  
ATOM    172  CB  LYS A  12      29.082  16.355  -6.192  1.00 81.41           C  
ATOM    173  HB2 LYS A  12      28.921  17.200  -6.862  1.00 81.41           H  
ATOM    174  HB3 LYS A  12      29.841  15.713  -6.639  1.00 81.41           H  
ATOM    175  O   LYS A  12      28.068  14.349  -4.024  1.00 81.41           O  
ATOM    176  CG  LYS A  12      29.619  16.872  -4.844  1.00 81.41           C  
ATOM    177  HG2 LYS A  12      29.868  16.030  -4.199  1.00 81.41           H  
ATOM    178  HG3 LYS A  12      28.860  17.483  -4.356  1.00 81.41           H  
ATOM    179  CD  LYS A  12      30.891  17.707  -5.023  1.00 81.41           C  
ATOM    180  HD2 LYS A  12      30.663  18.582  -5.632  1.00 81.41           H  
ATOM    181  HD3 LYS A  12      31.646  17.108  -5.532  1.00 81.41           H  
ATOM    182  CE  LYS A  12      31.409  18.142  -3.644  1.00 81.41           C  
ATOM    183  HE2 LYS A  12      31.633  17.251  -3.058  1.00 81.41           H  
ATOM    184  HE3 LYS A  12      30.615  18.686  -3.133  1.00 81.41           H  
ATOM    185  NZ  LYS A  12      32.617  18.999  -3.755  1.00 81.41           N  
ATOM    186  HZ1 LYS A  12      32.938  19.289  -2.842  1.00 81.41           H  
ATOM    187  HZ2 LYS A  12      33.366  18.504  -4.216  1.00 81.41           H  
ATOM    188  HZ3 LYS A  12      32.412  19.830  -4.292  1.00 81.41           H  
ATOM    189  N   ARG A  13      27.965  13.114  -5.891  1.00 75.04           N  
ATOM    190  H   ARG A  13      27.813  13.121  -6.889  1.00 75.04           H  
ATOM    191  CA  ARG A  13      28.284  11.837  -5.244  1.00 75.04           C  
ATOM    192  HA  ARG A  13      29.009  12.035  -4.454  1.00 75.04           H  
ATOM    193  C   ARG A  13      28.921  10.902  -6.258  1.00 75.04           C  
ATOM    194  CB  ARG A  13      27.010  11.237  -4.611  1.00 75.04           C  
ATOM    195  HB2 ARG A  13      26.492  12.018  -4.055  1.00 75.04           H  
ATOM    196  HB3 ARG A  13      26.344  10.882  -5.397  1.00 75.04           H  
ATOM    197  O   ARG A  13      28.535  10.893  -7.423  1.00 75.04           O  
ATOM    198  CG  ARG A  13      27.328  10.088  -3.638  1.00 75.04           C  
ATOM    199  HG2 ARG A  13      27.781   9.260  -4.184  1.00 75.04           H  
ATOM    200  HG3 ARG A  13      28.029  10.445  -2.884  1.00 75.04           H  
ATOM    201  CD  ARG A  13      26.064   9.574  -2.938  1.00 75.04           C  
ATOM    202  HD2 ARG A  13      25.593  10.404  -2.412  1.00 75.04           H  
ATOM    203  HD3 ARG A  13      25.374   9.202  -3.695  1.00 75.04           H  
ATOM    204  NE  ARG A  13      26.382   8.498  -1.974  1.00 75.04           N  
ATOM    205  HE  ARG A  13      27.359   8.324  -1.788  1.00 75.04           H  
ATOM    206  NH1 ARG A  13      24.223   7.915  -1.446  1.00 75.04           N  
ATOM    207 HH11 ARG A  13      23.878   8.619  -2.083  1.00 75.04           H  
ATOM    208 HH12 ARG A  13      23.571   7.361  -0.909  1.00 75.04           H  
ATOM    209  NH2 ARG A  13      25.922   6.865  -0.451  1.00 75.04           N  
ATOM    210 HH21 ARG A  13      25.252   6.328   0.081  1.00 75.04           H  
ATOM    211 HH22 ARG A  13      26.908   6.730  -0.280  1.00 75.04           H  
ATOM    212  CZ  ARG A  13      25.510   7.767  -1.298  1.00 75.04           C  
ATOM    213  N   ASN A  14      29.846  10.063  -5.795  1.00 68.56           N  
ATOM    214  H   ASN A  14      30.145  10.162  -4.836  1.00 68.56           H  
ATOM    215  CA  ASN A  14      30.332   8.915  -6.558  1.00 68.56           C  
ATOM    216  HA  ASN A  14      30.581   9.234  -7.570  1.00 68.56           H  
ATOM    217  C   ASN A  14      29.212   7.872  -6.687  1.00 68.56           C  
ATOM    218  CB  ASN A  14      31.596   8.338  -5.884  1.00 68.56           C  
ATOM    219  HB2 ASN A  14      31.714   7.294  -6.173  1.00 68.56           H  
ATOM    220  HB3 ASN A  14      31.490   8.366  -4.799  1.00 68.56           H  
ATOM    221  O   ASN A  14      29.177   6.885  -5.959  1.00 68.56           O  
ATOM    222  CG  ASN A  14      32.880   9.031  -6.298  1.00 68.56           C  
ATOM    223  ND2 ASN A  14      33.919   8.915  -5.506  1.00 68.56           N  
ATOM    224 HD21 ASN A  14      33.870   8.388  -4.646  1.00 68.56           H  
ATOM    225 HD22 ASN A  14      34.765   9.389  -5.789  1.00 68.56           H  
ATOM    226  OD1 ASN A  14      32.982   9.634  -7.353  1.00 68.56           O  
ATOM    227  N   SER A  15      28.261   8.108  -7.586  1.00 67.22           N  
ATOM    228  H   SER A  15      28.291   8.972  -8.108  1.00 67.22           H  
ATOM    229  CA  SER A  15      27.235   7.132  -7.934  1.00 67.22           C  
ATOM    230  HA  SER A  15      27.580   6.144  -7.629  1.00 67.22           H  
ATOM    231  C   SER A  15      27.043   7.106  -9.444  1.00 67.22           C  
ATOM    232  CB  SER A  15      25.931   7.402  -7.175  1.00 67.22           C  
ATOM    233  HB2 SER A  15      26.154   7.772  -6.175  1.00 67.22           H  
ATOM    234  HB3 SER A  15      25.382   6.465  -7.077  1.00 67.22           H  
ATOM    235  O   SER A  15      26.978   8.154 -10.081  1.00 67.22           O  
ATOM    236  OG  SER A  15      25.106   8.319  -7.851  1.00 67.22           O  
ATOM    237  HG  SER A  15      25.625   9.068  -8.153  1.00 67.22           H  
ATOM    238  N   LYS A  16      26.934   5.900 -10.006  1.00 63.69           N  
ATOM    239  H   LYS A  16      27.006   5.086  -9.413  1.00 63.69           H  
ATOM    240  CA  LYS A  16      26.617   5.690 -11.427  1.00 63.69           C  
ATOM    241  HA  LYS A  16      27.214   6.365 -12.039  1.00 63.69           H  
ATOM    242  C   LYS A  16      25.157   6.024 -11.774  1.00 63.69           C  
ATOM    243  CB  LYS A  16      26.937   4.237 -11.824  1.00 63.69           C  
ATOM    244  HB2 LYS A  16      26.552   4.064 -12.829  1.00 63.69           H  
ATOM    245  HB3 LYS A  16      26.418   3.556 -11.150  1.00 63.69           H  
ATOM    246  O   LYS A  16      24.813   6.000 -12.944  1.00 63.69           O  
ATOM    247  CG  LYS A  16      28.440   3.906 -11.837  1.00 63.69           C  
ATOM    248  HG2 LYS A  16      28.853   4.013 -10.834  1.00 63.69           H  
ATOM    249  HG3 LYS A  16      28.951   4.594 -12.510  1.00 63.69           H  
ATOM    250  CD  LYS A  16      28.652   2.464 -12.328  1.00 63.69           C  
ATOM    251  HD2 LYS A  16      28.166   1.777 -11.636  1.00 63.69           H  
ATOM    252  HD3 LYS A  16      28.187   2.357 -13.308  1.00 63.69           H  
ATOM    253  CE  LYS A  16      30.142   2.112 -12.441  1.00 63.69           C  
ATOM    254  HE2 LYS A  16      30.602   2.198 -11.456  1.00 63.69           H  
ATOM    255  HE3 LYS A  16      30.616   2.838 -13.101  1.00 63.69           H  
ATOM    256  NZ  LYS A  16      30.336   0.739 -12.982  1.00 63.69           N  
ATOM    257  HZ1 LYS A  16      29.922   0.045 -12.377  1.00 63.69           H  
ATOM    258  HZ2 LYS A  16      29.902   0.654 -13.891  1.00 63.69           H  
ATOM    259  HZ3 LYS A  16      31.317   0.525 -13.091  1.00 63.69           H  
ATOM    260  N   GLY A  17      24.308   6.281 -10.773  1.00 69.99           N  
ATOM    261  H   GLY A  17      24.669   6.333  -9.831  1.00 69.99           H  
ATOM    262  CA  GLY A  17      22.871   6.493 -10.966  1.00 69.99           C  
ATOM    263  HA2 GLY A  17      22.346   6.238 -10.046  1.00 69.99           H  
ATOM    264  HA3 GLY A  17      22.504   5.839 -11.758  1.00 69.99           H  
ATOM    265  C   GLY A  17      22.481   7.925 -11.330  1.00 69.99           C  
ATOM    266  O   GLY A  17      21.418   8.120 -11.908  1.00 69.99           O  
ATOM    267  N   LEU A  18      23.335   8.910 -11.022  1.00 80.38           N  
ATOM    268  H   LEU A  18      24.228   8.675 -10.613  1.00 80.38           H  
ATOM    269  CA  LEU A  18      23.051  10.307 -11.341  1.00 80.38           C  
ATOM    270  HA  LEU A  18      22.042  10.535 -10.997  1.00 80.38           H  
ATOM    271  C   LEU A  18      23.077  10.530 -12.852  1.00 80.38           C  
ATOM    272  CB  LEU A  18      24.054  11.250 -10.653  1.00 80.38           C  
ATOM    273  HB2 LEU A  18      23.929  12.248 -11.073  1.00 80.38           H  
ATOM    274  HB3 LEU A  18      25.062  10.910 -10.892  1.00 80.38           H  
ATOM    275  O   LEU A  18      24.049  10.178 -13.522  1.00 80.38           O  
ATOM    276  CG  LEU A  18      23.911  11.360  -9.130  1.00 80.38           C  
ATOM    277  HG  LEU A  18      23.996  10.368  -8.687  1.00 80.38           H  
ATOM    278  CD1 LEU A  18      25.036  12.237  -8.572  1.00 80.38           C  
ATOM    279 HD11 LEU A  18      24.950  12.308  -7.488  1.00 80.38           H  
ATOM    280 HD12 LEU A  18      24.969  13.238  -8.999  1.00 80.38           H  
ATOM    281 HD13 LEU A  18      26.005  11.806  -8.826  1.00 80.38           H  
ATOM    282  CD2 LEU A  18      22.577  11.958  -8.702  1.00 80.38           C  
ATOM    283 HD21 LEU A  18      21.759  11.296  -8.987  1.00 80.38           H  
ATOM    284 HD22 LEU A  18      22.425  12.929  -9.175  1.00 80.38           H  
ATOM    285 HD23 LEU A  18      22.564  12.062  -7.617  1.00 80.38           H  
ATOM    286  N   ILE A  19      22.047  11.197 -13.359  1.00 81.78           N  
ATOM    287  H   ILE A  19      21.294  11.451 -12.734  1.00 81.78           H  
ATOM    288  CA  ILE A  19      21.982  11.638 -14.752  1.00 81.78           C  
ATOM    289  HA  ILE A  19      22.567  10.954 -15.366  1.00 81.78           H  
ATOM    290  C   ILE A  19      22.616  13.021 -14.850  1.00 81.78           C  
ATOM    291  CB  ILE A  19      20.536  11.596 -15.273  1.00 81.78           C  
ATOM    292  HB  ILE A  19      19.916  12.204 -14.613  1.00 81.78           H  
ATOM    293  O   ILE A  19      22.337  13.906 -14.036  1.00 81.78           O  
ATOM    294  CG1 ILE A  19      20.015  10.150 -15.224  1.00 81.78           C  
ATOM    295 HG12 ILE A  19      20.565   9.545 -15.945  1.00 81.78           H  
ATOM    296 HG13 ILE A  19      20.167   9.721 -14.234  1.00 81.78           H  
ATOM    297  CG2 ILE A  19      20.434  12.158 -16.703  1.00 81.78           C  
ATOM    298 HG21 ILE A  19      20.776  13.192 -16.733  1.00 81.78           H  
ATOM    299 HG22 ILE A  19      21.027  11.562 -17.397  1.00 81.78           H  
ATOM    300 HG23 ILE A  19      19.401  12.186 -17.047  1.00 81.78           H  
ATOM    301  CD1 ILE A  19      18.527  10.049 -15.526  1.00 81.78           C  
ATOM    302 HD11 ILE A  19      18.276  10.466 -16.501  1.00 81.78           H  
ATOM    303 HD12 ILE A  19      17.952  10.538 -14.740  1.00 81.78           H  
ATOM    304 HD13 ILE A  19      18.295   8.985 -15.569  1.00 81.78           H  
ATOM    305  N   ARG A  20      23.492  13.207 -15.839  1.00 81.93           N  
ATOM    306  H   ARG A  20      23.607  12.469 -16.520  1.00 81.93           H  
ATOM    307  CA  ARG A  20      24.120  14.503 -16.106  1.00 81.93           C  
ATOM    308  HA  ARG A  20      24.631  14.849 -15.207  1.00 81.93           H  
ATOM    309  C   ARG A  20      23.054  15.534 -16.464  1.00 81.93           C  
ATOM    310  CB  ARG A  20      25.143  14.397 -17.239  1.00 81.93           C  
ATOM    311  HB2 ARG A  20      24.640  14.129 -18.167  1.00 81.93           H  
ATOM    312  HB3 ARG A  20      25.598  15.381 -17.357  1.00 81.93           H  
ATOM    313  O   ARG A  20      22.086  15.214 -17.143  1.00 81.93           O  
ATOM    314  CG  ARG A  20      26.267  13.402 -16.955  1.00 81.93           C  
ATOM    315  HG2 ARG A  20      25.863  12.397 -16.834  1.00 81.93           H  
ATOM    316  HG3 ARG A  20      26.789  13.707 -16.047  1.00 81.93           H  
ATOM    317  CD  ARG A  20      27.268  13.410 -18.105  1.00 81.93           C  
ATOM    318  HD2 ARG A  20      26.750  13.166 -19.032  1.00 81.93           H  
ATOM    319  HD3 ARG A  20      27.684  14.413 -18.207  1.00 81.93           H  
ATOM    320  NE  ARG A  20      28.350  12.439 -17.865  1.00 81.93           N  
ATOM    321  HE  ARG A  20      28.299  11.888 -17.020  1.00 81.93           H  
ATOM    322  NH1 ARG A  20      29.513  12.926 -19.786  1.00 81.93           N  
ATOM    323 HH11 ARG A  20      30.284  12.796 -20.425  1.00 81.93           H  
ATOM    324 HH12 ARG A  20      28.905  13.705 -19.996  1.00 81.93           H  
ATOM    325  NH2 ARG A  20      30.248  11.322 -18.409  1.00 81.93           N  
ATOM    326 HH21 ARG A  20      31.006  11.188 -19.063  1.00 81.93           H  
ATOM    327 HH22 ARG A  20      30.171  10.775 -17.564  1.00 81.93           H  
ATOM    328  CZ  ARG A  20      29.360  12.237 -18.687  1.00 81.93           C  
ATOM    329  N   ARG A  21      23.226  16.767 -15.986  1.00 80.74           N  
ATOM    330  H   ARG A  21      24.078  16.968 -15.482  1.00 80.74           H  
ATOM    331  CA  ARG A  21      22.307  17.869 -16.322  1.00 80.74           C  
ATOM    332  HA  ARG A  21      21.284  17.493 -16.350  1.00 80.74           H  
ATOM    333  C   ARG A  21      22.552  18.425 -17.721  1.00 80.74           C  
ATOM    334  CB  ARG A  21      22.399  18.994 -15.290  1.00 80.74           C  
ATOM    335  HB2 ARG A  21      21.730  19.799 -15.593  1.00 80.74           H  
ATOM    336  HB3 ARG A  21      23.417  19.383 -15.266  1.00 80.74           H  
ATOM    337  O   ARG A  21      21.634  18.975 -18.307  1.00 80.74           O  
ATOM    338  CG  ARG A  21      21.992  18.506 -13.898  1.00 80.74           C  
ATOM    339  HG2 ARG A  21      22.704  17.754 -13.559  1.00 80.74           H  
ATOM    340  HG3 ARG A  21      20.995  18.068 -13.934  1.00 80.74           H  
ATOM    341  CD  ARG A  21      22.001  19.676 -12.919  1.00 80.74           C  
ATOM    342  HD2 ARG A  21      22.965  20.178 -13.000  1.00 80.74           H  
ATOM    343  HD3 ARG A  21      21.212  20.376 -13.196  1.00 80.74           H  
ATOM    344  NE  ARG A  21      21.793  19.193 -11.543  1.00 80.74           N  
ATOM    345  HE  ARG A  21      21.385  18.274 -11.450  1.00 80.74           H  
ATOM    346  NH1 ARG A  21      22.699  20.997 -10.461  1.00 80.74           N  
ATOM    347 HH11 ARG A  21      23.185  21.366  -9.656  1.00 80.74           H  
ATOM    348 HH12 ARG A  21      22.784  21.462 -11.353  1.00 80.74           H  
ATOM    349  NH2 ARG A  21      22.185  19.141  -9.315  1.00 80.74           N  
ATOM    350 HH21 ARG A  21      21.954  18.158  -9.309  1.00 80.74           H  
ATOM    351 HH22 ARG A  21      22.672  19.515  -8.512  1.00 80.74           H  
ATOM    352  CZ  ARG A  21      22.224  19.782 -10.448  1.00 80.74           C  
ATOM    353  N   ASP A  22      23.779  18.263 -18.198  1.00 79.24           N  
ATOM    354  H   ASP A  22      24.450  17.736 -17.658  1.00 79.24           H  
ATOM    355  CA  ASP A  22      24.267  18.691 -19.500  1.00 79.24           C  
ATOM    356  HA  ASP A  22      23.442  18.722 -20.212  1.00 79.24           H  
ATOM    357  C   ASP A  22      25.310  17.668 -19.979  1.00 79.24           C  
ATOM    358  CB  ASP A  22      24.872  20.096 -19.360  1.00 79.24           C  
ATOM    359  HB2 ASP A  22      25.914  20.015 -19.051  1.00 79.24           H  
ATOM    360  HB3 ASP A  22      24.334  20.648 -18.590  1.00 79.24           H  
ATOM    361  O   ASP A  22      25.891  16.959 -19.146  1.00 79.24           O  
ATOM    362  CG  ASP A  22      24.785  20.888 -20.661  1.00 79.24           C  
ATOM    363  OD1 ASP A  22      24.795  20.233 -21.725  1.00 79.24           O  
ATOM    364  OD2 ASP A  22      24.688  22.128 -20.550  1.00 79.24           O  
ATOM    365  N   GLU A  23      25.548  17.559 -21.283  1.00 76.64           N  
ATOM    366  H   GLU A  23      25.168  18.275 -21.886  1.00 76.64           H  
ATOM    367  CA  GLU A  23      26.412  16.521 -21.875  1.00 76.64           C  
ATOM    368  HA  GLU A  23      25.988  15.543 -21.647  1.00 76.64           H  
ATOM    369  C   GLU A  23      27.830  16.543 -21.273  1.00 76.64           C  
ATOM    370  CB  GLU A  23      26.450  16.673 -23.408  1.00 76.64           C  
ATOM    371  HB2 GLU A  23      26.759  17.685 -23.669  1.00 76.64           H  
ATOM    372  HB3 GLU A  23      27.185  15.969 -23.797  1.00 76.64           H  
ATOM    373  O   GLU A  23      28.378  15.496 -20.887  1.00 76.64           O  
ATOM    374  CG  GLU A  23      25.084  16.358 -24.047  1.00 76.64           C  
ATOM    375  HG2 GLU A  23      24.363  17.113 -23.735  1.00 76.64           H  
ATOM    376  HG3 GLU A  23      24.743  15.398 -23.658  1.00 76.64           H  
ATOM    377  CD  GLU A  23      25.104  16.285 -25.585  1.00 76.64           C  
ATOM    378  OE1 GLU A  23      24.108  15.756 -26.132  1.00 76.64           O  
ATOM    379  OE2 GLU A  23      26.110  16.698 -26.201  1.00 76.64           O  
ATOM    380  N   ASP A  24      28.353  17.754 -21.065  1.00 80.78           N  
ATOM    381  H   ASP A  24      27.843  18.530 -21.464  1.00 80.78           H  
ATOM    382  CA  ASP A  24      29.710  18.026 -20.581  1.00 80.78           C  
ATOM    383  HA  ASP A  24      30.377  17.254 -20.965  1.00 80.78           H  
ATOM    384  C   ASP A  24      29.846  18.023 -19.049  1.00 80.78           C  
ATOM    385  CB  ASP A  24      30.166  19.374 -21.155  1.00 80.78           C  
ATOM    386  HB2 ASP A  24      31.142  19.626 -20.741  1.00 80.78           H  
ATOM    387  HB3 ASP A  24      29.461  20.148 -20.851  1.00 80.78           H  
ATOM    388  O   ASP A  24      30.948  18.136 -18.500  1.00 80.78           O  
ATOM    389  CG  ASP A  24      30.292  19.352 -22.679  1.00 80.78           C  
ATOM    390  OD1 ASP A  24      30.697  18.288 -23.202  1.00 80.78           O  
ATOM    391  OD2 ASP A  24      30.045  20.419 -23.275  1.00 80.78           O  
ATOM    392  N   TRP A  25      28.740  17.905 -18.311  1.00 79.76           N  
ATOM    393  H   TRP A  25      27.861  17.767 -18.790  1.00 79.76           H  
ATOM    394  CA  TRP A  25      28.760  18.052 -16.857  1.00 79.76           C  
ATOM    395  HA  TRP A  25      29.602  18.689 -16.585  1.00 79.76           H  
ATOM    396  C   TRP A  25      28.968  16.711 -16.161  1.00 79.76           C  
ATOM    397  CB  TRP A  25      27.513  18.785 -16.366  1.00 79.76           C  
ATOM    398  HB2 TRP A  25      26.629  18.332 -16.815  1.00 79.76           H  
ATOM    399  HB3 TRP A  25      27.441  18.646 -15.287  1.00 79.76           H  
ATOM    400  O   TRP A  25      28.062  15.888 -16.040  1.00 79.76           O  
ATOM    401  CG  TRP A  25      27.484  20.262 -16.624  1.00 79.76           C  
ATOM    402  CD1 TRP A  25      28.138  20.929 -17.607  1.00 79.76           C  
ATOM    403  HD1 TRP A  25      28.770  20.485 -18.362  1.00 79.76           H  
ATOM    404  CD2 TRP A  25      26.695  21.272 -15.928  1.00 79.76           C  
ATOM    405  CE2 TRP A  25      26.908  22.531 -16.563  1.00 79.76           C  
ATOM    406  CE3 TRP A  25      25.794  21.239 -14.840  1.00 79.76           C  
ATOM    407  HE3 TRP A  25      25.612  20.294 -14.349  1.00 79.76           H  
ATOM    408  NE1 TRP A  25      27.792  22.262 -17.581  1.00 79.76           N  
ATOM    409  HE1 TRP A  25      28.020  22.898 -18.332  1.00 79.76           H  
ATOM    410  CH2 TRP A  25      25.357  23.632 -15.072  1.00 79.76           C  
ATOM    411  HH2 TRP A  25      24.832  24.524 -14.764  1.00 79.76           H  
ATOM    412  CZ2 TRP A  25      26.254  23.698 -16.150  1.00 79.76           C  
ATOM    413  HZ2 TRP A  25      26.416  24.623 -16.683  1.00 79.76           H  
ATOM    414  CZ3 TRP A  25      25.130  22.407 -14.417  1.00 79.76           C  
ATOM    415  HZ3 TRP A  25      24.430  22.369 -13.595  1.00 79.76           H  
ATOM    416  N   ASP A  26      30.170  16.510 -15.621  1.00 81.14           N  
ATOM    417  H   ASP A  26      30.903  17.161 -15.864  1.00 81.14           H  
ATOM    418  CA  ASP A  26      30.478  15.349 -14.787  1.00 81.14           C  
ATOM    419  HA  ASP A  26      30.212  14.452 -15.347  1.00 81.14           H  
ATOM    420  C   ASP A  26      29.652  15.366 -13.488  1.00 81.14           C  
ATOM    421  CB  ASP A  26      31.988  15.288 -14.506  1.00 81.14           C  
ATOM    422  HB2 ASP A  26      32.520  15.278 -15.457  1.00 81.14           H  
ATOM    423  HB3 ASP A  26      32.285  16.186 -13.965  1.00 81.14           H  
ATOM    424  O   ASP A  26      29.764  16.280 -12.660  1.00 81.14           O  
ATOM    425  CG  ASP A  26      32.422  14.056 -13.696  1.00 81.14           C  
ATOM    426  OD1 ASP A  26      31.568  13.198 -13.367  1.00 81.14           O  
ATOM    427  OD2 ASP A  26      33.619  13.996 -13.340  1.00 81.14           O  
ATOM    428  N   THR A  27      28.865  14.312 -13.260  1.00 82.15           N  
ATOM    429  H   THR A  27      28.875  13.553 -13.926  1.00 82.15           H  
ATOM    430  CA  THR A  27      28.043  14.164 -12.052  1.00 82.15           C  
ATOM    431  HA  THR A  27      27.420  15.055 -11.976  1.00 82.15           H  
ATOM    432  C   THR A  27      28.864  14.095 -10.768  1.00 82.15           C  
ATOM    433  CB  THR A  27      27.125  12.939 -12.122  1.00 82.15           C  
ATOM    434  HB  THR A  27      26.574  12.863 -11.184  1.00 82.15           H  
ATOM    435  O   THR A  27      28.364  14.448  -9.695  1.00 82.15           O  
ATOM    436  CG2 THR A  27      26.121  13.035 -13.263  1.00 82.15           C  
ATOM    437 HG21 THR A  27      25.754  14.057 -13.353  1.00 82.15           H  
ATOM    438 HG22 THR A  27      25.273  12.380 -13.065  1.00 82.15           H  
ATOM    439 HG23 THR A  27      26.593  12.721 -14.194  1.00 82.15           H  
ATOM    440  OG1 THR A  27      27.867  11.757 -12.329  1.00 82.15           O  
ATOM    441  HG1 THR A  27      27.234  11.072 -12.557  1.00 82.15           H  
ATOM    442  N   LYS A  28      30.146  13.724 -10.850  1.00 83.43           N  
ATOM    443  H   LYS A  28      30.502  13.447 -11.754  1.00 83.43           H  
ATOM    444  CA  LYS A  28      31.073  13.776  -9.710  1.00 83.43           C  
ATOM    445  HA  LYS A  28      30.597  13.318  -8.842  1.00 83.43           H  
ATOM    446  C   LYS A  28      31.447  15.202  -9.311  1.00 83.43           C  
ATOM    447  CB  LYS A  28      32.350  13.005 -10.042  1.00 83.43           C  
ATOM    448  HB2 LYS A  28      33.041  13.106  -9.205  1.00 83.43           H  
ATOM    449  HB3 LYS A  28      32.820  13.451 -10.919  1.00 83.43           H  
ATOM    450  O   LYS A  28      31.774  15.432  -8.148  1.00 83.43           O  
ATOM    451  CG  LYS A  28      32.102  11.515 -10.291  1.00 83.43           C  
ATOM    452  HG2 LYS A  28      31.670  11.061  -9.399  1.00 83.43           H  
ATOM    453  HG3 LYS A  28      31.424  11.378 -11.133  1.00 83.43           H  
ATOM    454  CD  LYS A  28      33.446  10.863 -10.614  1.00 83.43           C  
ATOM    455  HD2 LYS A  28      34.136  11.031  -9.787  1.00 83.43           H  
ATOM    456  HD3 LYS A  28      33.847  11.326 -11.515  1.00 83.43           H  
ATOM    457  CE  LYS A  28      33.274   9.364 -10.837  1.00 83.43           C  
ATOM    458  HE2 LYS A  28      32.903   8.918  -9.914  1.00 83.43           H  
ATOM    459  HE3 LYS A  28      32.531   9.219 -11.621  1.00 83.43           H  
ATOM    460  NZ  LYS A  28      34.570   8.761 -11.232  1.00 83.43           N  
ATOM    461  HZ1 LYS A  28      34.475   7.775 -11.425  1.00 83.43           H  
ATOM    462  HZ2 LYS A  28      35.252   8.898 -10.500  1.00 83.43           H  
ATOM    463  HZ3 LYS A  28      34.913   9.223 -12.062  1.00 83.43           H  
ATOM    464  N   LYS A  29      31.399  16.154 -10.247  1.00 84.07           N  
ATOM    465  H   LYS A  29      31.090  15.884 -11.170  1.00 84.07           H  
ATOM    466  CA  LYS A  29      31.708  17.570 -10.002  1.00 84.07           C  
ATOM    467  HA  LYS A  29      32.358  17.659  -9.132  1.00 84.07           H  
ATOM    468  C   LYS A  29      30.452  18.371  -9.667  1.00 84.07           C  
ATOM    469  CB  LYS A  29      32.447  18.164 -11.212  1.00 84.07           C  
ATOM    470  HB2 LYS A  29      31.884  17.957 -12.123  1.00 84.07           H  
ATOM    471  HB3 LYS A  29      32.502  19.246 -11.088  1.00 84.07           H  
ATOM    472  O   LYS A  29      30.446  19.093  -8.673  1.00 84.07           O  
ATOM    473  CG  LYS A  29      33.875  17.615 -11.357  1.00 84.07           C  
ATOM    474  HG2 LYS A  29      33.842  16.538 -11.520  1.00 84.07           H  
ATOM    475  HG3 LYS A  29      34.433  17.820 -10.443  1.00 84.07           H  
ATOM    476  CD  LYS A  29      34.582  18.283 -12.545  1.00 84.07           C  
ATOM    477  HD2 LYS A  29      34.053  18.015 -13.460  1.00 84.07           H  
ATOM    478  HD3 LYS A  29      34.545  19.366 -12.425  1.00 84.07           H  
ATOM    479  CE  LYS A  29      36.043  17.829 -12.647  1.00 84.07           C  
ATOM    480  HE2 LYS A  29      36.564  18.121 -11.736  1.00 84.07           H  
ATOM    481  HE3 LYS A  29      36.063  16.741 -12.719  1.00 84.07           H  
ATOM    482  NZ  LYS A  29      36.710  18.430 -13.832  1.00 84.07           N  
ATOM    483  HZ1 LYS A  29      37.674  18.136 -13.900  1.00 84.07           H  
ATOM    484  HZ2 LYS A  29      36.240  18.147 -14.680  1.00 84.07           H  
ATOM    485  HZ3 LYS A  29      36.684  19.439 -13.792  1.00 84.07           H  
ATOM    486  N   TYR A  30      29.387  18.193 -10.445  1.00 86.12           N  
ATOM    487  H   TYR A  30      29.496  17.595 -11.252  1.00 86.12           H  
ATOM    488  CA  TYR A  30      28.203  19.062 -10.409  1.00 86.12           C  
ATOM    489  HA  TYR A  30      28.421  19.933  -9.790  1.00 86.12           H  
ATOM    490  C   TYR A  30      26.956  18.411  -9.796  1.00 86.12           C  
ATOM    491  CB  TYR A  30      27.947  19.577 -11.831  1.00 86.12           C  
ATOM    492  HB2 TYR A  30      27.082  20.240 -11.822  1.00 86.12           H  
ATOM    493  HB3 TYR A  30      27.711  18.735 -12.481  1.00 86.12           H  
ATOM    494  O   TYR A  30      25.923  19.066  -9.628  1.00 86.12           O  
ATOM    495  CG  TYR A  30      29.130  20.342 -12.394  1.00 86.12           C  
ATOM    496  CD1 TYR A  30      29.403  21.644 -11.932  1.00 86.12           C  
ATOM    497  HD1 TYR A  30      28.746  22.112 -11.213  1.00 86.12           H  
ATOM    498  CD2 TYR A  30      29.975  19.742 -13.348  1.00 86.12           C  
ATOM    499  HD2 TYR A  30      29.756  18.752 -13.720  1.00 86.12           H  
ATOM    500  CE1 TYR A  30      30.515  22.353 -12.425  1.00 86.12           C  
ATOM    501  HE1 TYR A  30      30.710  23.360 -12.087  1.00 86.12           H  
ATOM    502  CE2 TYR A  30      31.094  20.444 -13.837  1.00 86.12           C  
ATOM    503  HE2 TYR A  30      31.727  20.012 -14.597  1.00 86.12           H  
ATOM    504  OH  TYR A  30      32.448  22.417 -13.850  1.00 86.12           O  
ATOM    505  HH  TYR A  30      32.430  23.348 -13.618  1.00 86.12           H  
ATOM    506  CZ  TYR A  30      31.363  21.751 -13.379  1.00 86.12           C  
ATOM    507  N   GLY A  31      27.034  17.127  -9.437  1.00 83.44           N  
ATOM    508  H   GLY A  31      27.887  16.623  -9.634  1.00 83.44           H  
ATOM    509  CA  GLY A  31      25.840  16.341  -9.150  1.00 83.44           C  
ATOM    510  HA2 GLY A  31      26.117  15.369  -8.741  1.00 83.44           H  
ATOM    511  HA3 GLY A  31      25.225  16.863  -8.416  1.00 83.44           H  
ATOM    512  C   GLY A  31      25.015  16.107 -10.413  1.00 83.44           C  
ATOM    513  O   GLY A  31      25.487  16.285 -11.534  1.00 83.44           O  
ATOM    514  N   GLY A  32      23.770  15.688 -10.239  1.00 85.44           N  
ATOM    515  H   GLY A  32      23.398  15.600  -9.304  1.00 85.44           H  
ATOM    516  CA  GLY A  32      22.925  15.302 -11.364  1.00 85.44           C  
ATOM    517  HA2 GLY A  32      23.073  15.980 -12.205  1.00 85.44           H  
ATOM    518  HA3 GLY A  32      23.209  14.303 -11.693  1.00 85.44           H  
ATOM    519  C   GLY A  32      21.450  15.288 -11.011  1.00 85.44           C  
ATOM    520  O   GLY A  32      21.059  15.739  -9.929  1.00 85.44           O  
ATOM    521  N   PHE A  33      20.645  14.797 -11.942  1.00 85.36           N  
ATOM    522  H   PHE A  33      21.062  14.476 -12.804  1.00 85.36           H  
ATOM    523  CA  PHE A  33      19.281  14.361 -11.668  1.00 85.36           C  
ATOM    524  HA  PHE A  33      18.823  15.041 -10.950  1.00 85.36           H  
ATOM    525  C   PHE A  33      19.298  12.970 -11.030  1.00 85.36           C  
ATOM    526  CB  PHE A  33      18.454  14.401 -12.955  1.00 85.36           C  
ATOM    527  HB2 PHE A  33      17.439  14.072 -12.735  1.00 85.36           H  
ATOM    528  HB3 PHE A  33      18.869  13.694 -13.673  1.00 85.36           H  
ATOM    529  O   PHE A  33      20.228  12.193 -11.257  1.00 85.36           O  
ATOM    530  CG  PHE A  33      18.381  15.767 -13.600  1.00 85.36           C  
ATOM    531  CD1 PHE A  33      17.835  16.845 -12.877  1.00 85.36           C  
ATOM    532  HD1 PHE A  33      17.469  16.694 -11.872  1.00 85.36           H  
ATOM    533  CD2 PHE A  33      18.825  15.961 -14.922  1.00 85.36           C  
ATOM    534  HD2 PHE A  33      19.228  15.139 -15.495  1.00 85.36           H  
ATOM    535  CE1 PHE A  33      17.718  18.109 -13.478  1.00 85.36           C  
ATOM    536  HE1 PHE A  33      17.251  18.922 -12.942  1.00 85.36           H  
ATOM    537  CE2 PHE A  33      18.702  17.226 -15.523  1.00 85.36           C  
ATOM    538  HE2 PHE A  33      19.002  17.366 -16.551  1.00 85.36           H  
ATOM    539  CZ  PHE A  33      18.150  18.298 -14.803  1.00 85.36           C  
ATOM    540  HZ  PHE A  33      18.027  19.257 -15.285  1.00 85.36           H  
ATOM    541  N   ASP A  34      18.289  12.682 -10.210  1.00 82.88           N  
ATOM    542  H   ASP A  34      17.564  13.374 -10.087  1.00 82.88           H  
ATOM    543  CA  ASP A  34      18.246  11.494  -9.349  1.00 82.88           C  
ATOM    544  HA  ASP A  34      19.132  11.481  -8.715  1.00 82.88           H  
ATOM    545  C   ASP A  34      18.262  10.177 -10.135  1.00 82.88           C  
ATOM    546  CB  ASP A  34      17.005  11.594  -8.443  1.00 82.88           C  
ATOM    547  HB2 ASP A  34      17.146  12.407  -7.731  1.00 82.88           H  
ATOM    548  HB3 ASP A  34      16.139  11.842  -9.057  1.00 82.88           H  
ATOM    549  O   ASP A  34      19.135   9.334  -9.941  1.00 82.88           O  
ATOM    550  CG  ASP A  34      16.714  10.298  -7.677  1.00 82.88           C  
ATOM    551  OD1 ASP A  34      17.641   9.758  -7.043  1.00 82.88           O  
ATOM    552  OD2 ASP A  34      15.559   9.816  -7.771  1.00 82.88           O  
ATOM    553  N   SER A  35      17.281   9.994 -11.015  1.00 81.93           N  
ATOM    554  H   SER A  35      16.613  10.737 -11.161  1.00 81.93           H  
ATOM    555  CA  SER A  35      17.081   8.739 -11.734  1.00 81.93           C  
ATOM    556  HA  SER A  35      18.062   8.355 -12.016  1.00 81.93           H  
ATOM    557  C   SER A  35      16.267   8.951 -13.011  1.00 81.93           C  
ATOM    558  CB  SER A  35      16.412   7.704 -10.809  1.00 81.93           C  
ATOM    559  HB2 SER A  35      16.122   6.831 -11.394  1.00 81.93           H  
ATOM    560  HB3 SER A  35      17.141   7.382 -10.066  1.00 81.93           H  
ATOM    561  O   SER A  35      15.485   9.908 -13.091  1.00 81.93           O  
ATOM    562  OG  SER A  35      15.265   8.195 -10.123  1.00 81.93           O  
ATOM    563  HG  SER A  35      15.574   8.756  -9.408  1.00 81.93           H  
ATOM    564  N   PRO A  36      16.435   8.087 -14.030  1.00 86.20           N  
ATOM    565  CA  PRO A  36      15.638   8.173 -15.245  1.00 86.20           C  
ATOM    566  HA  PRO A  36      15.680   9.182 -15.654  1.00 86.20           H  
ATOM    567  C   PRO A  36      14.184   7.817 -14.939  1.00 86.20           C  
ATOM    568  CB  PRO A  36      16.275   7.204 -16.240  1.00 86.20           C  
ATOM    569  HB2 PRO A  36      15.532   6.765 -16.906  1.00 86.20           H  
ATOM    570  HB3 PRO A  36      17.035   7.716 -16.831  1.00 86.20           H  
ATOM    571  O   PRO A  36      13.888   6.966 -14.096  1.00 86.20           O  
ATOM    572  CG  PRO A  36      16.946   6.163 -15.343  1.00 86.20           C  
ATOM    573  HG2 PRO A  36      17.812   5.711 -15.827  1.00 86.20           H  
ATOM    574  HG3 PRO A  36      16.219   5.399 -15.070  1.00 86.20           H  
ATOM    575  CD  PRO A  36      17.343   6.945 -14.091  1.00 86.20           C  
ATOM    576  HD2 PRO A  36      18.374   7.290 -14.180  1.00 86.20           H  
ATOM    577  HD3 PRO A  36      17.245   6.305 -13.215  1.00 86.20           H  
ATOM    578  N   THR A  37      13.261   8.450 -15.650  1.00 87.65           N  
ATOM    579  H   THR A  37      13.550   9.138 -16.331  1.00 87.65           H  
ATOM    580  CA  THR A  37      11.841   8.130 -15.545  1.00 87.65           C  
ATOM    581  HA  THR A  37      11.589   8.009 -14.492  1.00 87.65           H  
ATOM    582  C   THR A  37      11.577   6.820 -16.278  1.00 87.65           C  
ATOM    583  CB  THR A  37      10.977   9.265 -16.095  1.00 87.65           C  
ATOM    584  HB  THR A  37      11.187   9.395 -17.157  1.00 87.65           H  
ATOM    585  O   THR A  37      11.844   6.690 -17.477  1.00 87.65           O  
ATOM    586  CG2 THR A  37       9.485   9.009 -15.886  1.00 87.65           C  
ATOM    587 HG21 THR A  37       9.162   8.145 -16.467  1.00 87.65           H  
ATOM    588 HG22 THR A  37       8.920   9.881 -16.217  1.00 87.65           H  
ATOM    589 HG23 THR A  37       9.282   8.835 -14.830  1.00 87.65           H  
ATOM    590  OG1 THR A  37      11.277  10.459 -15.414  1.00 87.65           O  
ATOM    591  HG1 THR A  37      11.022  11.168 -16.008  1.00 87.65           H  
ATOM    592  N   VAL A  38      11.042   5.834 -15.557  1.00 89.14           N  
ATOM    593  H   VAL A  38      10.865   5.998 -14.577  1.00 89.14           H  
ATOM    594  CA  VAL A  38      10.612   4.556 -16.135  1.00 89.14           C  
ATOM    595  HA  VAL A  38      11.380   4.199 -16.821  1.00 89.14           H  
ATOM    596  C   VAL A  38       9.324   4.784 -16.924  1.00 89.14           C  
ATOM    597  CB  VAL A  38      10.457   3.470 -15.057  1.00 89.14           C  
ATOM    598  HB  VAL A  38       9.718   3.787 -14.321  1.00 89.14           H  
ATOM    599  O   VAL A  38       8.351   5.301 -16.383  1.00 89.14           O  
ATOM    600  CG1 VAL A  38      10.009   2.136 -15.665  1.00 89.14           C  
ATOM    601 HG11 VAL A  38       9.005   2.230 -16.079  1.00 89.14           H  
ATOM    602 HG12 VAL A  38      10.697   1.826 -16.452  1.00 89.14           H  
ATOM    603 HG13 VAL A  38       9.980   1.364 -14.896  1.00 89.14           H  
ATOM    604  CG2 VAL A  38      11.797   3.235 -14.344  1.00 89.14           C  
ATOM    605 HG21 VAL A  38      12.108   4.135 -13.812  1.00 89.14           H  
ATOM    606 HG22 VAL A  38      12.568   2.974 -15.069  1.00 89.14           H  
ATOM    607 HG23 VAL A  38      11.696   2.427 -13.619  1.00 89.14           H  
ATOM    608  N   ALA A  39       9.311   4.413 -18.205  1.00 88.91           N  
ATOM    609  H   ALA A  39      10.112   3.926 -18.580  1.00 88.91           H  
ATOM    610  CA  ALA A  39       8.123   4.519 -19.049  1.00 88.91           C  
ATOM    611  HA  ALA A  39       7.591   5.440 -18.809  1.00 88.91           H  
ATOM    612  C   ALA A  39       7.163   3.345 -18.811  1.00 88.91           C  
ATOM    613  CB  ALA A  39       8.574   4.572 -20.515  1.00 88.91           C  
ATOM    614  HB1 ALA A  39       9.061   3.637 -20.792  1.00 88.91           H  
ATOM    615  HB2 ALA A  39       7.708   4.734 -21.157  1.00 88.91           H  
ATOM    616  HB3 ALA A  39       9.282   5.390 -20.649  1.00 88.91           H  
ATOM    617  O   ALA A  39       5.947   3.515 -18.783  1.00 88.91           O  
ATOM    618  N   TYR A  40       7.719   2.143 -18.699  1.00 90.54           N  
ATOM    619  H   TYR A  40       8.725   2.082 -18.765  1.00 90.54           H  
ATOM    620  CA  TYR A  40       7.037   0.895 -18.368  1.00 90.54           C  
ATOM    621  HA  TYR A  40       6.378   1.049 -17.514  1.00 90.54           H  
ATOM    622  C   TYR A  40       8.092  -0.140 -17.978  1.00 90.54           C  
ATOM    623  CB  TYR A  40       6.205   0.407 -19.567  1.00 90.54           C  
ATOM    624  HB2 TYR A  40       5.358   1.082 -19.694  1.00 90.54           H  
ATOM    625  HB3 TYR A  40       5.781  -0.572 -19.344  1.00 90.54           H  
ATOM    626  O   TYR A  40       9.285   0.108 -18.135  1.00 90.54           O  
ATOM    627  CG  TYR A  40       6.948   0.307 -20.883  1.00 90.54           C  
ATOM    628  CD1 TYR A  40       6.878   1.375 -21.798  1.00 90.54           C  
ATOM    629  HD1 TYR A  40       6.356   2.277 -21.515  1.00 90.54           H  
ATOM    630  CD2 TYR A  40       7.667  -0.860 -21.212  1.00 90.54           C  
ATOM    631  HD2 TYR A  40       7.734  -1.673 -20.505  1.00 90.54           H  
ATOM    632  CE1 TYR A  40       7.516   1.272 -23.046  1.00 90.54           C  
ATOM    633  HE1 TYR A  40       7.494   2.097 -23.742  1.00 90.54           H  
ATOM    634  CE2 TYR A  40       8.315  -0.963 -22.458  1.00 90.54           C  
ATOM    635  HE2 TYR A  40       8.879  -1.852 -22.700  1.00 90.54           H  
ATOM    636  OH  TYR A  40       8.831   0.015 -24.589  1.00 90.54           O  
ATOM    637  HH  TYR A  40       9.425  -0.739 -24.624  1.00 90.54           H  
ATOM    638  CZ  TYR A  40       8.244   0.108 -23.372  1.00 90.54           C  
ATOM    639  N   SER A  41       7.667  -1.308 -17.516  1.00 93.68           N  
ATOM    640  H   SER A  41       6.675  -1.485 -17.454  1.00 93.68           H  
ATOM    641  CA  SER A  41       8.561  -2.447 -17.321  1.00 93.68           C  
ATOM    642  HA  SER A  41       9.575  -2.167 -17.607  1.00 93.68           H  
ATOM    643  C   SER A  41       8.155  -3.602 -18.232  1.00 93.68           C  
ATOM    644  CB  SER A  41       8.612  -2.866 -15.850  1.00 93.68           C  
ATOM    645  HB2 SER A  41       9.317  -3.691 -15.748  1.00 93.68           H  
ATOM    646  HB3 SER A  41       7.627  -3.201 -15.525  1.00 93.68           H  
ATOM    647  O   SER A  41       7.052  -3.634 -18.782  1.00 93.68           O  
ATOM    648  OG  SER A  41       9.027  -1.801 -15.013  1.00 93.68           O  
ATOM    649  HG  SER A  41       8.943  -2.099 -14.104  1.00 93.68           H  
ATOM    650  N   ILE A  42       9.053  -4.556 -18.408  1.00 93.51           N  
ATOM    651  H   ILE A  42       9.962  -4.442 -17.984  1.00 93.51           H  
ATOM    652  CA  ILE A  42       8.795  -5.817 -19.096  1.00 93.51           C  
ATOM    653  HA  ILE A  42       7.732  -5.879 -19.325  1.00 93.51           H  
ATOM    654  C   ILE A  42       9.116  -6.970 -18.153  1.00 93.51           C  
ATOM    655  CB  ILE A  42       9.563  -5.909 -20.432  1.00 93.51           C  
ATOM    656  HB  ILE A  42       9.359  -6.890 -20.862  1.00 93.51           H  
ATOM    657  O   ILE A  42      10.075  -6.902 -17.391  1.00 93.51           O  
ATOM    658  CG1 ILE A  42      11.088  -5.781 -20.226  1.00 93.51           C  
ATOM    659 HG12 ILE A  42      11.416  -6.556 -19.532  1.00 93.51           H  
ATOM    660 HG13 ILE A  42      11.323  -4.811 -19.789  1.00 93.51           H  
ATOM    661  CG2 ILE A  42       9.030  -4.850 -21.414  1.00 93.51           C  
ATOM    662 HG21 ILE A  42       9.457  -5.017 -22.403  1.00 93.51           H  
ATOM    663 HG22 ILE A  42       9.304  -3.852 -21.072  1.00 93.51           H  
ATOM    664 HG23 ILE A  42       7.945  -4.927 -21.490  1.00 93.51           H  
ATOM    665  CD1 ILE A  42      11.918  -5.934 -21.499  1.00 93.51           C  
ATOM    666 HD11 ILE A  42      11.580  -6.797 -22.074  1.00 93.51           H  
ATOM    667 HD12 ILE A  42      12.967  -6.064 -21.236  1.00 93.51           H  
ATOM    668 HD13 ILE A  42      11.823  -5.025 -22.093  1.00 93.51           H  
ATOM    669  N   ILE A  43       8.321  -8.030 -18.195  1.00 94.30           N  
ATOM    670  H   ILE A  43       7.525  -8.005 -18.816  1.00 94.30           H  
ATOM    671  CA  ILE A  43       8.672  -9.310 -17.587  1.00 94.30           C  
ATOM    672  HA  ILE A  43       9.386  -9.141 -16.781  1.00 94.30           H  
ATOM    673  C   ILE A  43       9.339 -10.140 -18.671  1.00 94.30           C  
ATOM    674  CB  ILE A  43       7.449 -10.025 -16.982  1.00 94.30           C  
ATOM    675  HB  ILE A  43       6.735 -10.242 -17.776  1.00 94.30           H  
ATOM    676  O   ILE A  43       8.709 -10.410 -19.694  1.00 94.30           O  
ATOM    677  CG1 ILE A  43       6.768  -9.104 -15.946  1.00 94.30           C  
ATOM    678 HG12 ILE A  43       7.492  -8.831 -15.179  1.00 94.30           H  
ATOM    679 HG13 ILE A  43       6.439  -8.191 -16.442  1.00 94.30           H  
ATOM    680  CG2 ILE A  43       7.908 -11.359 -16.358  1.00 94.30           C  
ATOM    681 HG21 ILE A  43       7.067 -11.874 -15.892  1.00 94.30           H  
ATOM    682 HG22 ILE A  43       8.682 -11.169 -15.615  1.00 94.30           H  
ATOM    683 HG23 ILE A  43       8.309 -12.017 -17.129  1.00 94.30           H  
ATOM    684  CD1 ILE A  43       5.535  -9.709 -15.272  1.00 94.30           C  
ATOM    685 HD11 ILE A  43       5.074  -8.945 -14.646  1.00 94.30           H  
ATOM    686 HD12 ILE A  43       4.821 -10.039 -16.027  1.00 94.30           H  
ATOM    687 HD13 ILE A  43       5.812 -10.546 -14.632  1.00 94.30           H  
ATOM    688  N   VAL A  44      10.587 -10.545 -18.455  1.00 94.49           N  
ATOM    689  H   VAL A  44      11.034 -10.283 -17.588  1.00 94.49           H  
ATOM    690  CA  VAL A  44      11.347 -11.365 -19.410  1.00 94.49           C  
ATOM    691  HA  VAL A  44      10.710 -11.593 -20.264  1.00 94.49           H  
ATOM    692  C   VAL A  44      11.745 -12.695 -18.797  1.00 94.49           C  
ATOM    693  CB  VAL A  44      12.583 -10.640 -19.972  1.00 94.49           C  
ATOM    694  HB  VAL A  44      13.087 -11.318 -20.661  1.00 94.49           H  
ATOM    695  O   VAL A  44      11.948 -12.802 -17.587  1.00 94.49           O  
ATOM    696  CG1 VAL A  44      12.172  -9.400 -20.769  1.00 94.49           C  
ATOM    697 HG11 VAL A  44      11.650  -8.697 -20.120  1.00 94.49           H  
ATOM    698 HG12 VAL A  44      11.519  -9.689 -21.592  1.00 94.49           H  
ATOM    699 HG13 VAL A  44      13.059  -8.919 -21.181  1.00 94.49           H  
ATOM    700  CG2 VAL A  44      13.585 -10.250 -18.885  1.00 94.49           C  
ATOM    701 HG21 VAL A  44      13.136  -9.536 -18.195  1.00 94.49           H  
ATOM    702 HG22 VAL A  44      13.914 -11.127 -18.327  1.00 94.49           H  
ATOM    703 HG23 VAL A  44      14.464  -9.811 -19.358  1.00 94.49           H  
ATOM    704  N   ILE A  45      11.876 -13.704 -19.656  1.00 95.38           N  
ATOM    705  H   ILE A  45      11.696 -13.518 -20.632  1.00 95.38           H  
ATOM    706  CA  ILE A  45      12.527 -14.975 -19.341  1.00 95.38           C  
ATOM    707  HA  ILE A  45      12.793 -14.992 -18.284  1.00 95.38           H  
ATOM    708  C   ILE A  45      13.809 -15.022 -20.167  1.00 95.38           C  
ATOM    709  CB  ILE A  45      11.597 -16.175 -19.617  1.00 95.38           C  
ATOM    710  HB  ILE A  45      11.311 -16.155 -20.669  1.00 95.38           H  
ATOM    711  O   ILE A  45      13.754 -14.934 -21.394  1.00 95.38           O  
ATOM    712  CG1 ILE A  45      10.310 -16.089 -18.765  1.00 95.38           C  
ATOM    713 HG12 ILE A  45       9.876 -15.093 -18.850  1.00 95.38           H  
ATOM    714 HG13 ILE A  45      10.556 -16.259 -17.717  1.00 95.38           H  
ATOM    715  CG2 ILE A  45      12.347 -17.493 -19.339  1.00 95.38           C  
ATOM    716 HG21 ILE A  45      13.216 -17.581 -19.991  1.00 95.38           H  
ATOM    717 HG22 ILE A  45      12.680 -17.520 -18.302  1.00 95.38           H  
ATOM    718 HG23 ILE A  45      11.703 -18.351 -19.535  1.00 95.38           H  
ATOM    719  CD1 ILE A  45       9.221 -17.080 -19.197  1.00 95.38           C  
ATOM    720 HD11 ILE A  45       8.317 -16.892 -18.618  1.00 95.38           H  
ATOM    721 HD12 ILE A  45       8.995 -16.944 -20.255  1.00 95.38           H  
ATOM    722 HD13 ILE A  45       9.539 -18.107 -19.018  1.00 95.38           H  
ATOM    723  N   ALA A  46      14.954 -15.127 -19.505  1.00 95.80           N  
ATOM    724  H   ALA A  46      14.925 -15.234 -18.502  1.00 95.80           H  
ATOM    725  CA  ALA A  46      16.268 -15.054 -20.139  1.00 95.80           C  
ATOM    726  HA  ALA A  46      16.236 -15.497 -21.134  1.00 95.80           H  
ATOM    727  C   ALA A  46      17.305 -15.824 -19.313  1.00 95.80           C  
ATOM    728  CB  ALA A  46      16.635 -13.570 -20.267  1.00 95.80           C  
ATOM    729  HB1 ALA A  46      15.897 -13.055 -20.880  1.00 95.80           H  
ATOM    730  HB2 ALA A  46      16.652 -13.112 -19.278  1.00 95.80           H  
ATOM    731  HB3 ALA A  46      17.613 -13.463 -20.737  1.00 95.80           H  
ATOM    732  O   ALA A  46      16.976 -16.404 -18.277  1.00 95.80           O  
ATOM    733  N   LYS A  47      18.561 -15.821 -19.751  1.00 95.71           N  
ATOM    734  H   LYS A  47      18.756 -15.364 -20.631  1.00 95.71           H  
ATOM    735  CA  LYS A  47      19.709 -16.279 -18.972  1.00 95.71           C  
ATOM    736  HA  LYS A  47      19.345 -16.694 -18.032  1.00 95.71           H  
ATOM    737  C   LYS A  47      20.628 -15.116 -18.628  1.00 95.71           C  
ATOM    738  CB  LYS A  47      20.475 -17.373 -19.717  1.00 95.71           C  
ATOM    739  HB2 LYS A  47      21.384 -17.589 -19.155  1.00 95.71           H  
ATOM    740  HB3 LYS A  47      20.761 -17.007 -20.704  1.00 95.71           H  
ATOM    741  O   LYS A  47      20.892 -14.259 -19.466  1.00 95.71           O  
ATOM    742  CG  LYS A  47      19.669 -18.669 -19.866  1.00 95.71           C  
ATOM    743  HG2 LYS A  47      19.311 -19.001 -18.891  1.00 95.71           H  
ATOM    744  HG3 LYS A  47      18.820 -18.501 -20.529  1.00 95.71           H  
ATOM    745  CD  LYS A  47      20.585 -19.740 -20.461  1.00 95.71           C  
ATOM    746  HD2 LYS A  47      21.030 -19.335 -21.370  1.00 95.71           H  
ATOM    747  HD3 LYS A  47      21.386 -19.968 -19.758  1.00 95.71           H  
ATOM    748  CE  LYS A  47      19.831 -21.028 -20.787  1.00 95.71           C  
ATOM    749  HE2 LYS A  47      18.922 -20.759 -21.324  1.00 95.71           H  
ATOM    750  HE3 LYS A  47      19.564 -21.544 -19.864  1.00 95.71           H  
ATOM    751  NZ  LYS A  47      20.661 -21.882 -21.670  1.00 95.71           N  
ATOM    752  HZ1 LYS A  47      20.815 -21.360 -22.521  1.00 95.71           H  
ATOM    753  HZ2 LYS A  47      21.582 -22.069 -21.300  1.00 95.71           H  
ATOM    754  HZ3 LYS A  47      20.182 -22.718 -21.973  1.00 95.71           H  
ATOM    755  N   VAL A  48      21.148 -15.119 -17.408  1.00 94.30           N  
ATOM    756  H   VAL A  48      20.866 -15.850 -16.771  1.00 94.30           H  
ATOM    757  CA  VAL A  48      22.147 -14.148 -16.938  1.00 94.30           C  
ATOM    758  HA  VAL A  48      22.559 -13.608 -17.790  1.00 94.30           H  
ATOM    759  C   VAL A  48      23.303 -14.873 -16.272  1.00 94.30           C  
ATOM    760  CB  VAL A  48      21.549 -13.100 -15.980  1.00 94.30           C  
ATOM    761  HB  VAL A  48      22.362 -12.517 -15.548  1.00 94.30           H  
ATOM    762  O   VAL A  48      23.113 -15.913 -15.632  1.00 94.30           O  
ATOM    763  CG1 VAL A  48      20.626 -12.145 -16.728  1.00 94.30           C  
ATOM    764 HG11 VAL A  48      20.257 -11.381 -16.044  1.00 94.30           H  
ATOM    765 HG12 VAL A  48      21.177 -11.646 -17.525  1.00 94.30           H  
ATOM    766 HG13 VAL A  48      19.784 -12.688 -17.157  1.00 94.30           H  
ATOM    767  CG2 VAL A  48      20.740 -13.728 -14.844  1.00 94.30           C  
ATOM    768 HG21 VAL A  48      21.338 -14.465 -14.308  1.00 94.30           H  
ATOM    769 HG22 VAL A  48      20.405 -12.947 -14.162  1.00 94.30           H  
ATOM    770 HG23 VAL A  48      19.869 -14.233 -15.263  1.00 94.30           H  
ATOM    771  N   GLU A  49      24.508 -14.328 -16.411  1.00 92.52           N  
ATOM    772  H   GLU A  49      24.613 -13.481 -16.951  1.00 92.52           H  
ATOM    773  CA  GLU A  49      25.665 -14.811 -15.663  1.00 92.52           C  
ATOM    774  HA  GLU A  49      25.731 -15.894 -15.763  1.00 92.52           H  
ATOM    775  C   GLU A  49      25.497 -14.465 -14.181  1.00 92.52           C  
ATOM    776  CB  GLU A  49      26.970 -14.212 -16.197  1.00 92.52           C  
ATOM    777  HB2 GLU A  49      27.772 -14.522 -15.526  1.00 92.52           H  
ATOM    778  HB3 GLU A  49      26.905 -13.124 -16.179  1.00 92.52           H  
ATOM    779  O   GLU A  49      25.355 -13.301 -13.807  1.00 92.52           O  
ATOM    780  CG  GLU A  49      27.314 -14.681 -17.617  1.00 92.52           C  
ATOM    781  HG2 GLU A  49      26.580 -14.271 -18.312  1.00 92.52           H  
ATOM    782  HG3 GLU A  49      27.242 -15.768 -17.650  1.00 92.52           H  
ATOM    783  CD  GLU A  49      28.727 -14.249 -18.052  1.00 92.52           C  
ATOM    784  OE1 GLU A  49      29.201 -14.792 -19.070  1.00 92.52           O  
ATOM    785  OE2 GLU A  49      29.352 -13.408 -17.353  1.00 92.52           O  
ATOM    786  N   GLN A  50      25.508 -15.479 -13.315  1.00 84.54           N  
ATOM    787  H   GLN A  50      25.563 -16.422 -13.674  1.00 84.54           H  
ATOM    788  CA  GLN A  50      25.391 -15.284 -11.870  1.00 84.54           C  
ATOM    789  HA  GLN A  50      25.592 -14.238 -11.639  1.00 84.54           H  
ATOM    790  C   GLN A  50      26.413 -16.104 -11.085  1.00 84.54           C  
ATOM    791  CB  GLN A  50      23.967 -15.604 -11.389  1.00 84.54           C  
ATOM    792  HB2 GLN A  50      23.638 -16.542 -11.835  1.00 84.54           H  
ATOM    793  HB3 GLN A  50      23.985 -15.723 -10.306  1.00 84.54           H  
ATOM    794  O   GLN A  50      26.709 -17.259 -11.396  1.00 84.54           O  
ATOM    795  CG  GLN A  50      22.963 -14.492 -11.725  1.00 84.54           C  
ATOM    796  HG2 GLN A  50      22.900 -14.386 -12.808  1.00 84.54           H  
ATOM    797  HG3 GLN A  50      23.322 -13.546 -11.318  1.00 84.54           H  
ATOM    798  CD  GLN A  50      21.568 -14.759 -11.159  1.00 84.54           C  
ATOM    799  NE2 GLN A  50      20.626 -13.873 -11.396  1.00 84.54           N  
ATOM    800 HE21 GLN A  50      19.684 -14.079 -11.095  1.00 84.54           H  
ATOM    801 HE22 GLN A  50      20.807 -13.075 -11.989  1.00 84.54           H  
ATOM    802  OE1 GLN A  50      21.313 -15.746 -10.477  1.00 84.54           O  
ATOM    803  N   GLY A  51      26.871 -15.514  -9.978  1.00 82.65           N  
ATOM    804  H   GLY A  51      26.620 -14.547  -9.831  1.00 82.65           H  
ATOM    805  CA  GLY A  51      27.832 -16.116  -9.057  1.00 82.65           C  
ATOM    806  HA2 GLY A  51      27.726 -15.644  -8.080  1.00 82.65           H  
ATOM    807  HA3 GLY A  51      27.616 -17.179  -8.947  1.00 82.65           H  
ATOM    808  C   GLY A  51      29.284 -15.964  -9.508  1.00 82.65           C  
ATOM    809  O   GLY A  51      29.578 -15.464 -10.590  1.00 82.65           O  
ATOM    810  N   VAL A  52      30.202 -16.420  -8.654  1.00 82.50           N  
ATOM    811  H   VAL A  52      29.892 -16.788  -7.766  1.00 82.50           H  
ATOM    812  CA  VAL A  52      31.656 -16.287  -8.864  1.00 82.50           C  
ATOM    813  HA  VAL A  52      31.904 -15.230  -8.960  1.00 82.50           H  
ATOM    814  C   VAL A  52      32.113 -16.973 -10.155  1.00 82.50           C  
ATOM    815  CB  VAL A  52      32.419 -16.859  -7.651  1.00 82.50           C  
ATOM    816  HB  VAL A  52      32.191 -17.921  -7.559  1.00 82.50           H  
ATOM    817  O   VAL A  52      32.955 -16.449 -10.871  1.00 82.50           O  
ATOM    818  CG1 VAL A  52      33.936 -16.702  -7.794  1.00 82.50           C  
ATOM    819 HG11 VAL A  52      34.305 -17.274  -8.645  1.00 82.50           H  
ATOM    820 HG12 VAL A  52      34.437 -17.073  -6.900  1.00 82.50           H  
ATOM    821 HG13 VAL A  52      34.194 -15.652  -7.934  1.00 82.50           H  
ATOM    822  CG2 VAL A  52      31.997 -16.163  -6.348  1.00 82.50           C  
ATOM    823 HG21 VAL A  52      32.169 -15.090  -6.426  1.00 82.50           H  
ATOM    824 HG22 VAL A  52      32.586 -16.550  -5.517  1.00 82.50           H  
ATOM    825 HG23 VAL A  52      30.946 -16.347  -6.125  1.00 82.50           H  
ATOM    826  N   SER A  53      31.514 -18.118 -10.488  1.00 84.51           N  
ATOM    827  H   SER A  53      30.791 -18.482  -9.884  1.00 84.51           H  
ATOM    828  CA  SER A  53      31.827 -18.891 -11.695  1.00 84.51           C  
ATOM    829  HA  SER A  53      32.896 -18.804 -11.890  1.00 84.51           H  
ATOM    830  C   SER A  53      31.127 -18.397 -12.965  1.00 84.51           C  
ATOM    831  CB  SER A  53      31.527 -20.371 -11.440  1.00 84.51           C  
ATOM    832  HB2 SER A  53      32.214 -20.733 -10.675  1.00 84.51           H  
ATOM    833  HB3 SER A  53      31.694 -20.949 -12.349  1.00 84.51           H  
ATOM    834  O   SER A  53      31.251 -19.058 -13.993  1.00 84.51           O  
ATOM    835  OG  SER A  53      30.193 -20.560 -10.982  1.00 84.51           O  
ATOM    836  HG  SER A  53      30.167 -21.393 -10.507  1.00 84.51           H  
ATOM    837  N   LYS A  54      30.373 -17.285 -12.903  1.00 85.54           N  
ATOM    838  H   LYS A  54      30.367 -16.770 -12.034  1.00 85.54           H  
ATOM    839  CA  LYS A  54      29.652 -16.679 -14.040  1.00 85.54           C  
ATOM    840  HA  LYS A  54      28.937 -15.958 -13.642  1.00 85.54           H  
ATOM    841  C   LYS A  54      28.810 -17.668 -14.855  1.00 85.54           C  
ATOM    842  CB  LYS A  54      30.629 -15.905 -14.932  1.00 85.54           C  
ATOM    843  HB2 LYS A  54      30.087 -15.538 -15.803  1.00 85.54           H  
ATOM    844  HB3 LYS A  54      31.413 -16.575 -15.286  1.00 85.54           H  
ATOM    845  O   LYS A  54      28.681 -17.562 -16.068  1.00 85.54           O  
ATOM    846  CG  LYS A  54      31.256 -14.697 -14.231  1.00 85.54           C  
ATOM    847  HG2 LYS A  54      30.465 -14.035 -13.879  1.00 85.54           H  
ATOM    848  HG3 LYS A  54      31.873 -15.014 -13.390  1.00 85.54           H  
ATOM    849  CD  LYS A  54      32.115 -13.969 -15.264  1.00 85.54           C  
ATOM    850  HD2 LYS A  54      32.973 -14.589 -15.526  1.00 85.54           H  
ATOM    851  HD3 LYS A  54      31.520 -13.815 -16.164  1.00 85.54           H  
ATOM    852  CE  LYS A  54      32.586 -12.613 -14.755  1.00 85.54           C  
ATOM    853  HE2 LYS A  54      31.733 -12.103 -14.307  1.00 85.54           H  
ATOM    854  HE3 LYS A  54      33.354 -12.756 -13.994  1.00 85.54           H  
ATOM    855  NZ  LYS A  54      33.093 -11.824 -15.901  1.00 85.54           N  
ATOM    856  HZ1 LYS A  54      33.364 -10.890 -15.626  1.00 85.54           H  
ATOM    857  HZ2 LYS A  54      33.870 -12.295 -16.342  1.00 85.54           H  
ATOM    858  HZ3 LYS A  54      32.360 -11.761 -16.592  1.00 85.54           H  
ATOM    859  N   ARG A  55      28.213 -18.662 -14.196  1.00 88.89           N  
ATOM    860  H   ARG A  55      28.288 -18.672 -13.188  1.00 88.89           H  
ATOM    861  CA  ARG A  55      27.369 -19.639 -14.894  1.00 88.89           C  
ATOM    862  HA  ARG A  55      27.893 -19.950 -15.798  1.00 88.89           H  
ATOM    863  C   ARG A  55      26.075 -18.969 -15.343  1.00 88.89           C  
ATOM    864  CB  ARG A  55      27.110 -20.873 -14.026  1.00 88.89           C  
ATOM    865  HB2 ARG A  55      26.727 -20.560 -13.055  1.00 88.89           H  
ATOM    866  HB3 ARG A  55      26.357 -21.493 -14.513  1.00 88.89           H  
ATOM    867  O   ARG A  55      25.434 -18.278 -14.549  1.00 88.89           O  
ATOM    868  CG  ARG A  55      28.389 -21.702 -13.844  1.00 88.89           C  
ATOM    869  HG2 ARG A  55      28.761 -22.013 -14.820  1.00 88.89           H  
ATOM    870  HG3 ARG A  55      29.153 -21.097 -13.355  1.00 88.89           H  
ATOM    871  CD  ARG A  55      28.093 -22.944 -12.997  1.00 88.89           C  
ATOM    872  HD2 ARG A  55      27.677 -22.623 -12.042  1.00 88.89           H  
ATOM    873  HD3 ARG A  55      27.356 -23.552 -13.520  1.00 88.89           H  
ATOM    874  NE  ARG A  55      29.311 -23.741 -12.755  1.00 88.89           N  
ATOM    875  HE  ARG A  55      30.165 -23.392 -13.166  1.00 88.89           H  
ATOM    876  NH1 ARG A  55      28.319 -25.467 -11.603  1.00 88.89           N  
ATOM    877 HH11 ARG A  55      27.411 -25.067 -11.789  1.00 88.89           H  
ATOM    878 HH12 ARG A  55      28.396 -26.369 -11.155  1.00 88.89           H  
ATOM    879  NH2 ARG A  55      30.522 -25.490 -11.938  1.00 88.89           N  
ATOM    880 HH21 ARG A  55      31.362 -25.120 -12.361  1.00 88.89           H  
ATOM    881 HH22 ARG A  55      30.572 -26.382 -11.466  1.00 88.89           H  
ATOM    882  CZ  ARG A  55      29.378 -24.891 -12.103  1.00 88.89           C  
ATOM    883  N   LEU A  56      25.676 -19.230 -16.587  1.00 92.52           N  
ATOM    884  H   LEU A  56      26.299 -19.737 -17.199  1.00 92.52           H  
ATOM    885  CA  LEU A  56      24.385 -18.806 -17.118  1.00 92.52           C  
ATOM    886  HA  LEU A  56      24.274 -17.734 -16.957  1.00 92.52           H  
ATOM    887  C   LEU A  56      23.253 -19.513 -16.368  1.00 92.52           C  
ATOM    888  CB  LEU A  56      24.310 -19.099 -18.627  1.00 92.52           C  
ATOM    889  HB2 LEU A  56      23.274 -18.986 -18.947  1.00 92.52           H  
ATOM    890  HB3 LEU A  56      24.596 -20.137 -18.798  1.00 92.52           H  
ATOM    891  O   LEU A  56      23.157 -20.743 -16.375  1.00 92.52           O  
ATOM    892  CG  LEU A  56      25.174 -18.185 -19.513  1.00 92.52           C  
ATOM    893  HG  LEU A  56      26.214 -18.239 -19.188  1.00 92.52           H  
ATOM    894  CD1 LEU A  56      25.086 -18.668 -20.961  1.00 92.52           C  
ATOM    895 HD11 LEU A  56      25.433 -19.698 -21.039  1.00 92.52           H  
ATOM    896 HD12 LEU A  56      25.723 -18.044 -21.588  1.00 92.52           H  
ATOM    897 HD13 LEU A  56      24.062 -18.595 -21.328  1.00 92.52           H  
ATOM    898  CD2 LEU A  56      24.699 -16.732 -19.461  1.00 92.52           C  
ATOM    899 HD21 LEU A  56      25.279 -16.138 -20.167  1.00 92.52           H  
ATOM    900 HD22 LEU A  56      23.646 -16.663 -19.731  1.00 92.52           H  
ATOM    901 HD23 LEU A  56      24.862 -16.310 -18.469  1.00 92.52           H  
ATOM    902  N   LYS A  57      22.383 -18.734 -15.728  1.00 93.81           N  
ATOM    903  H   LYS A  57      22.557 -17.739 -15.726  1.00 93.81           H  
ATOM    904  CA  LYS A  57      21.187 -19.226 -15.041  1.00 93.81           C  
ATOM    905  HA  LYS A  57      21.128 -20.310 -15.139  1.00 93.81           H  
ATOM    906  C   LYS A  57      19.941 -18.641 -15.674  1.00 93.81           C  
ATOM    907  CB  LYS A  57      21.237 -18.872 -13.552  1.00 93.81           C  
ATOM    908  HB2 LYS A  57      20.270 -19.107 -13.108  1.00 93.81           H  
ATOM    909  HB3 LYS A  57      21.415 -17.803 -13.436  1.00 93.81           H  
ATOM    910  O   LYS A  57      19.893 -17.444 -15.937  1.00 93.81           O  
ATOM    911  CG  LYS A  57      22.326 -19.660 -12.816  1.00 93.81           C  
ATOM    912  HG2 LYS A  57      22.211 -20.724 -13.024  1.00 93.81           H  
ATOM    913  HG3 LYS A  57      23.310 -19.333 -13.155  1.00 93.81           H  
ATOM    914  CD  LYS A  57      22.196 -19.423 -11.311  1.00 93.81           C  
ATOM    915  HD2 LYS A  57      22.272 -18.355 -11.110  1.00 93.81           H  
ATOM    916  HD3 LYS A  57      21.219 -19.775 -10.978  1.00 93.81           H  
ATOM    917  CE  LYS A  57      23.299 -20.171 -10.563  1.00 93.81           C  
ATOM    918  HE2 LYS A  57      23.227 -21.232 -10.801  1.00 93.81           H  
ATOM    919  HE3 LYS A  57      24.262 -19.804 -10.919  1.00 93.81           H  
ATOM    920  NZ  LYS A  57      23.170 -19.955  -9.101  1.00 93.81           N  
ATOM    921  HZ1 LYS A  57      23.215 -18.965  -8.902  1.00 93.81           H  
ATOM    922  HZ2 LYS A  57      22.278 -20.298  -8.775  1.00 93.81           H  
ATOM    923  HZ3 LYS A  57      23.909 -20.425  -8.599  1.00 93.81           H  
ATOM    924  N   SER A  58      18.930 -19.484 -15.865  1.00 94.04           N  
ATOM    925  H   SER A  58      19.058 -20.467 -15.673  1.00 94.04           H  
ATOM    926  CA  SER A  58      17.606 -19.036 -16.285  1.00 94.04           C  
ATOM    927  HA  SER A  58      17.710 -18.449 -17.198  1.00 94.04           H  
ATOM    928  C   SER A  58      16.977 -18.164 -15.202  1.00 94.04           C  
ATOM    929  CB  SER A  58      16.686 -20.220 -16.586  1.00 94.04           C  
ATOM    930  HB2 SER A  58      15.731 -19.846 -16.954  1.00 94.04           H  
ATOM    931  HB3 SER A  58      16.515 -20.788 -15.672  1.00 94.04           H  
ATOM    932  O   SER A  58      16.918 -18.556 -14.035  1.00 94.04           O  
ATOM    933  OG  SER A  58      17.266 -21.067 -17.562  1.00 94.04           O  
ATOM    934  HG  SER A  58      16.671 -21.807 -17.706  1.00 94.04           H  
ATOM    935  N   VAL A  59      16.485 -17.000 -15.600  1.00 93.74           N  
ATOM    936  H   VAL A  59      16.586 -16.745 -16.572  1.00 93.74           H  
ATOM    937  CA  VAL A  59      15.810 -16.036 -14.737  1.00 93.74           C  
ATOM    938  HA  VAL A  59      15.574 -16.521 -13.791  1.00 93.74           H  
ATOM    939  C   VAL A  59      14.489 -15.605 -15.356  1.00 93.74           C  
ATOM    940  CB  VAL A  59      16.699 -14.820 -14.414  1.00 93.74           C  
ATOM    941  HB  VAL A  59      16.118 -14.161 -13.769  1.00 93.74           H  
ATOM    942  O   VAL A  59      14.322 -15.591 -16.576  1.00 93.74           O  
ATOM    943  CG1 VAL A  59      17.924 -15.250 -13.601  1.00 93.74           C  
ATOM    944 HG11 VAL A  59      18.593 -15.859 -14.210  1.00 93.74           H  
ATOM    945 HG12 VAL A  59      17.609 -15.827 -12.732  1.00 93.74           H  
ATOM    946 HG13 VAL A  59      18.450 -14.359 -13.258  1.00 93.74           H  
ATOM    947  CG2 VAL A  59      17.126 -14.019 -15.652  1.00 93.74           C  
ATOM    948 HG21 VAL A  59      17.747 -14.629 -16.308  1.00 93.74           H  
ATOM    949 HG22 VAL A  59      17.691 -13.142 -15.336  1.00 93.74           H  
ATOM    950 HG23 VAL A  59      16.252 -13.672 -16.202  1.00 93.74           H  
ATOM    951  N   LYS A  60      13.550 -15.251 -14.481  1.00 93.95           N  
ATOM    952  H   LYS A  60      13.797 -15.282 -13.502  1.00 93.95           H  
ATOM    953  CA  LYS A  60      12.324 -14.526 -14.802  1.00 93.95           C  
ATOM    954  HA  LYS A  60      12.321 -14.276 -15.863  1.00 93.95           H  
ATOM    955  C   LYS A  60      12.380 -13.243 -13.987  1.00 93.95           C  
ATOM    956  CB  LYS A  60      11.106 -15.409 -14.486  1.00 93.95           C  
ATOM    957  HB2 LYS A  60      11.231 -16.362 -15.001  1.00 93.95           H  
ATOM    958  HB3 LYS A  60      11.060 -15.602 -13.414  1.00 93.95           H  
ATOM    959  O   LYS A  60      12.511 -13.340 -12.768  1.00 93.95           O  
ATOM    960  CG  LYS A  60       9.788 -14.773 -14.947  1.00 93.95           C  
ATOM    961  HG2 LYS A  60       9.612 -13.854 -14.388  1.00 93.95           H  
ATOM    962  HG3 LYS A  60       9.865 -14.526 -16.006  1.00 93.95           H  
ATOM    963  CD  LYS A  60       8.607 -15.735 -14.740  1.00 93.95           C  
ATOM    964  HD2 LYS A  60       8.821 -16.671 -15.255  1.00 93.95           H  
ATOM    965  HD3 LYS A  60       8.478 -15.943 -13.678  1.00 93.95           H  
ATOM    966  CE  LYS A  60       7.322 -15.128 -15.317  1.00 93.95           C  
ATOM    967  HE2 LYS A  60       7.089 -14.215 -14.770  1.00 93.95           H  
ATOM    968  HE3 LYS A  60       7.497 -14.863 -16.359  1.00 93.95           H  
ATOM    969  NZ  LYS A  60       6.176 -16.069 -15.220  1.00 93.95           N  
ATOM    970  HZ1 LYS A  60       5.346 -15.674 -15.637  1.00 93.95           H  
ATOM    971  HZ2 LYS A  60       6.375 -16.974 -15.621  1.00 93.95           H  
ATOM    972  HZ3 LYS A  60       5.943 -16.189 -14.244  1.00 93.95           H  
ATOM    973  N   GLU A  61      12.376 -12.077 -14.624  1.00 92.88           N  
ATOM    974  H   GLU A  61      12.289 -12.067 -15.630  1.00 92.88           H  
ATOM    975  CA  GLU A  61      12.623 -10.797 -13.938  1.00 92.88           C  
ATOM    976  HA  GLU A  61      12.280 -10.885 -12.907  1.00 92.88           H  
ATOM    977  C   GLU A  61      11.824  -9.646 -14.548  1.00 92.88           C  
ATOM    978  CB  GLU A  61      14.130 -10.456 -13.894  1.00 92.88           C  
ATOM    979  HB2 GLU A  61      14.546 -10.478 -14.901  1.00 92.88           H  
ATOM    980  HB3 GLU A  61      14.252  -9.455 -13.482  1.00 92.88           H  
ATOM    981  O   GLU A  61      11.416  -9.700 -15.709  1.00 92.88           O  
ATOM    982  CG  GLU A  61      14.877 -11.451 -12.988  1.00 92.88           C  
ATOM    983  HG2 GLU A  61      14.867 -12.428 -13.471  1.00 92.88           H  
ATOM    984  HG3 GLU A  61      14.332 -11.529 -12.048  1.00 92.88           H  
ATOM    985  CD  GLU A  61      16.332 -11.110 -12.655  1.00 92.88           C  
ATOM    986  OE1 GLU A  61      16.819 -11.697 -11.651  1.00 92.88           O  
ATOM    987  OE2 GLU A  61      16.937 -10.301 -13.379  1.00 92.88           O  
ATOM    988  N   ILE A  62      11.596  -8.610 -13.734  1.00 93.78           N  
ATOM    989  H   ILE A  62      12.035  -8.616 -12.824  1.00 93.78           H  
ATOM    990  CA  ILE A  62      10.989  -7.349 -14.158  1.00 93.78           C  
ATOM    991  HA  ILE A  62      10.369  -7.536 -15.035  1.00 93.78           H  
ATOM    992  C   ILE A  62      12.110  -6.383 -14.541  1.00 93.78           C  
ATOM    993  CB  ILE A  62      10.089  -6.735 -13.057  1.00 93.78           C  
ATOM    994  HB  ILE A  62      10.711  -6.440 -12.212  1.00 93.78           H  
ATOM    995  O   ILE A  62      12.873  -5.958 -13.674  1.00 93.78           O  
ATOM    996  CG1 ILE A  62       9.051  -7.751 -12.531  1.00 93.78           C  
ATOM    997 HG12 ILE A  62       9.593  -8.557 -12.037  1.00 93.78           H  
ATOM    998 HG13 ILE A  62       8.490  -8.172 -13.366  1.00 93.78           H  
ATOM    999  CG2 ILE A  62       9.434  -5.467 -13.634  1.00 93.78           C  
ATOM   1000 HG21 ILE A  62      10.196  -4.709 -13.814  1.00 93.78           H  
ATOM   1001 HG22 ILE A  62       8.951  -5.709 -14.580  1.00 93.78           H  
ATOM   1002 HG23 ILE A  62       8.702  -5.051 -12.942  1.00 93.78           H  
ATOM   1003  CD1 ILE A  62       8.060  -7.196 -11.501  1.00 93.78           C  
ATOM   1004 HD11 ILE A  62       7.314  -6.571 -11.991  1.00 93.78           H  
ATOM   1005 HD12 ILE A  62       8.593  -6.608 -10.753  1.00 93.78           H  
ATOM   1006 HD13 ILE A  62       7.548  -8.024 -11.010  1.00 93.78           H  
ATOM   1007  N   LEU A  63      12.179  -5.995 -15.812  1.00 93.15           N  
ATOM   1008  H   LEU A  63      11.523  -6.394 -16.468  1.00 93.15           H  
ATOM   1009  CA  LEU A  63      13.136  -5.012 -16.313  1.00 93.15           C  
ATOM   1010  HA  LEU A  63      13.908  -4.866 -15.558  1.00 93.15           H  
ATOM   1011  C   LEU A  63      12.445  -3.676 -16.571  1.00 93.15           C  
ATOM   1012  CB  LEU A  63      13.838  -5.512 -17.583  1.00 93.15           C  
ATOM   1013  HB2 LEU A  63      14.588  -4.774 -17.869  1.00 93.15           H  
ATOM   1014  HB3 LEU A  63      13.112  -5.577 -18.393  1.00 93.15           H  
ATOM   1015  O   LEU A  63      11.474  -3.640 -17.331  1.00 93.15           O  
ATOM   1016  CG  LEU A  63      14.518  -6.875 -17.433  1.00 93.15           C  
ATOM   1017  HG  LEU A  63      13.756  -7.632 -17.246  1.00 93.15           H  
ATOM   1018  CD1 LEU A  63      15.256  -7.224 -18.724  1.00 93.15           C  
ATOM   1019 HD11 LEU A  63      15.981  -6.448 -18.966  1.00 93.15           H  
ATOM   1020 HD12 LEU A  63      15.796  -8.163 -18.598  1.00 93.15           H  
ATOM   1021 HD13 LEU A  63      14.547  -7.320 -19.547  1.00 93.15           H  
ATOM   1022  CD2 LEU A  63      15.512  -6.903 -16.283  1.00 93.15           C  
ATOM   1023 HD21 LEU A  63      15.047  -6.628 -15.336  1.00 93.15           H  
ATOM   1024 HD22 LEU A  63      16.362  -6.253 -16.490  1.00 93.15           H  
ATOM   1025 HD23 LEU A  63      15.831  -7.938 -16.167  1.00 93.15           H  
ATOM   1026  N   PRO A  64      12.909  -2.571 -15.968  1.00 93.69           N  
ATOM   1027  CA  PRO A  64      12.408  -1.251 -16.308  1.00 93.69           C  
ATOM   1028  HA  PRO A  64      11.319  -1.238 -16.294  1.00 93.69           H  
ATOM   1029  C   PRO A  64      12.900  -0.845 -17.701  1.00 93.69           C  
ATOM   1030  CB  PRO A  64      12.942  -0.330 -15.212  1.00 93.69           C  
ATOM   1031  HB2 PRO A  64      13.093   0.687 -15.572  1.00 93.69           H  
ATOM   1032  HB3 PRO A  64      12.255  -0.336 -14.365  1.00 93.69           H  
ATOM   1033  O   PRO A  64      14.052  -1.073 -18.055  1.00 93.69           O  
ATOM   1034  CG  PRO A  64      14.264  -0.984 -14.807  1.00 93.69           C  
ATOM   1035  HG2 PRO A  64      15.058  -0.639 -15.469  1.00 93.69           H  
ATOM   1036  HG3 PRO A  64      14.517  -0.772 -13.769  1.00 93.69           H  
ATOM   1037  CD  PRO A  64      14.026  -2.476 -15.036  1.00 93.69           C  
ATOM   1038  HD2 PRO A  64      14.925  -2.927 -15.456  1.00 93.69           H  
ATOM   1039  HD3 PRO A  64      13.767  -2.965 -14.097  1.00 93.69           H  
ATOM   1040  N   VAL A  65      12.030  -0.197 -18.470  1.00 93.45           N  
ATOM   1041  H   VAL A  65      11.083  -0.092 -18.137  1.00 93.45           H  
ATOM   1042  CA  VAL A  65      12.370   0.487 -19.719  1.00 93.45           C  
ATOM   1043  HA  VAL A  65      13.427   0.342 -19.943  1.00 93.45           H  
ATOM   1044  C   VAL A  65      12.128   1.971 -19.498  1.00 93.45           C  
ATOM   1045  CB  VAL A  65      11.554  -0.053 -20.909  1.00 93.45           C  
ATOM   1046  HB  VAL A  65      10.493   0.121 -20.730  1.00 93.45           H  
ATOM   1047  O   VAL A  65      10.990   2.418 -19.308  1.00 93.45           O  
ATOM   1048  CG1 VAL A  65      11.946   0.654 -22.214  1.00 93.45           C  
ATOM   1049 HG11 VAL A  65      11.729   1.720 -22.148  1.00 93.45           H  
ATOM   1050 HG12 VAL A  65      13.012   0.519 -22.401  1.00 93.45           H  
ATOM   1051 HG13 VAL A  65      11.386   0.232 -23.048  1.00 93.45           H  
ATOM   1052  CG2 VAL A  65      11.769  -1.560 -21.100  1.00 93.45           C  
ATOM   1053 HG21 VAL A  65      11.246  -1.913 -21.989  1.00 93.45           H  
ATOM   1054 HG22 VAL A  65      11.395  -2.107 -20.234  1.00 93.45           H  
ATOM   1055 HG23 VAL A  65      12.833  -1.769 -21.212  1.00 93.45           H  
ATOM   1056  N   THR A  66      13.198   2.755 -19.480  1.00 92.11           N  
ATOM   1057  H   THR A  66      14.112   2.346 -19.615  1.00 92.11           H  
ATOM   1058  CA  THR A  66      13.106   4.206 -19.284  1.00 92.11           C  
ATOM   1059  HA  THR A  66      12.411   4.402 -18.467  1.00 92.11           H  
ATOM   1060  C   THR A  66      12.537   4.910 -20.513  1.00 92.11           C  
ATOM   1061  CB  THR A  66      14.447   4.809 -18.865  1.00 92.11           C  
ATOM   1062  HB  THR A  66      14.306   5.873 -18.675  1.00 92.11           H  
ATOM   1063  O   THR A  66      12.470   4.349 -21.609  1.00 92.11           O  
ATOM   1064  CG2 THR A  66      15.019   4.163 -17.602  1.00 92.11           C  
ATOM   1065 HG21 THR A  66      15.036   3.075 -17.679  1.00 92.11           H  
ATOM   1066 HG22 THR A  66      14.417   4.449 -16.740  1.00 92.11           H  
ATOM   1067 HG23 THR A  66      16.047   4.499 -17.461  1.00 92.11           H  
ATOM   1068  OG1 THR A  66      15.366   4.677 -19.910  1.00 92.11           O  
ATOM   1069  HG1 THR A  66      15.689   3.775 -19.846  1.00 92.11           H  
ATOM   1070  N   ILE A  67      12.108   6.166 -20.356  1.00 89.38           N  
ATOM   1071  H   ILE A  67      12.122   6.571 -19.431  1.00 89.38           H  
ATOM   1072  CA  ILE A  67      11.632   6.972 -21.494  1.00 89.38           C  
ATOM   1073  HA  ILE A  67      10.792   6.453 -21.955  1.00 89.38           H  
ATOM   1074  C   ILE A  67      12.717   7.080 -22.578  1.00 89.38           C  
ATOM   1075  CB  ILE A  67      11.138   8.361 -21.021  1.00 89.38           C  
ATOM   1076  HB  ILE A  67      11.942   8.844 -20.465  1.00 89.38           H  
ATOM   1077  O   ILE A  67      12.388   6.992 -23.762  1.00 89.38           O  
ATOM   1078  CG1 ILE A  67       9.907   8.210 -20.096  1.00 89.38           C  
ATOM   1079 HG12 ILE A  67       9.090   7.747 -20.648  1.00 89.38           H  
ATOM   1080 HG13 ILE A  67      10.157   7.560 -19.258  1.00 89.38           H  
ATOM   1081  CG2 ILE A  67      10.766   9.256 -22.220  1.00 89.38           C  
ATOM   1082 HG21 ILE A  67       9.919   8.834 -22.761  1.00 89.38           H  
ATOM   1083 HG22 ILE A  67      11.606   9.361 -22.907  1.00 89.38           H  
ATOM   1084 HG23 ILE A  67      10.520  10.262 -21.880  1.00 89.38           H  
ATOM   1085  CD1 ILE A  67       9.405   9.536 -19.513  1.00 89.38           C  
ATOM   1086 HD11 ILE A  67       8.938  10.147 -20.285  1.00 89.38           H  
ATOM   1087 HD12 ILE A  67      10.242  10.083 -19.080  1.00 89.38           H  
ATOM   1088 HD13 ILE A  67       8.663   9.336 -18.740  1.00 89.38           H  
ATOM   1089  N   MET A  68      13.988   7.211 -22.180  1.00 87.64           N  
ATOM   1090  H   MET A  68      14.182   7.208 -21.189  1.00 87.64           H  
ATOM   1091  CA  MET A  68      15.134   7.297 -23.096  1.00 87.64           C  
ATOM   1092  HA  MET A  68      14.925   8.038 -23.867  1.00 87.64           H  
ATOM   1093  C   MET A  68      15.406   5.965 -23.812  1.00 87.64           C  
ATOM   1094  CB  MET A  68      16.382   7.746 -22.319  1.00 87.64           C  
ATOM   1095  HB2 MET A  68      17.235   7.751 -22.997  1.00 87.64           H  
ATOM   1096  HB3 MET A  68      16.583   7.036 -21.517  1.00 87.64           H  
ATOM   1097  O   MET A  68      15.686   5.945 -25.006  1.00 87.64           O  
ATOM   1098  CG  MET A  68      16.223   9.155 -21.730  1.00 87.64           C  
ATOM   1099  HG2 MET A  68      15.967   9.839 -22.539  1.00 87.64           H  
ATOM   1100  HG3 MET A  68      15.403   9.156 -21.012  1.00 87.64           H  
ATOM   1101  SD  MET A  68      17.696   9.812 -20.903  1.00 87.64           S  
ATOM   1102  CE  MET A  68      17.832   8.687 -19.490  1.00 87.64           C  
ATOM   1103  HE1 MET A  68      18.632   9.028 -18.834  1.00 87.64           H  
ATOM   1104  HE2 MET A  68      18.064   7.680 -19.840  1.00 87.64           H  
ATOM   1105  HE3 MET A  68      16.890   8.679 -18.942  1.00 87.64           H  
ATOM   1106  N   GLU A  69      15.244   4.839 -23.118  1.00 92.82           N  
ATOM   1107  H   GLU A  69      15.065   4.902 -22.126  1.00 92.82           H  
ATOM   1108  CA  GLU A  69      15.468   3.498 -23.678  1.00 92.82           C  
ATOM   1109  HA  GLU A  69      16.358   3.499 -24.306  1.00 92.82           H  
ATOM   1110  C   GLU A  69      14.302   2.986 -24.527  1.00 92.82           C  
ATOM   1111  CB  GLU A  69      15.681   2.529 -22.524  1.00 92.82           C  
ATOM   1112  HB2 GLU A  69      15.628   1.509 -22.903  1.00 92.82           H  
ATOM   1113  HB3 GLU A  69      14.852   2.667 -21.831  1.00 92.82           H  
ATOM   1114  O   GLU A  69      14.444   2.014 -25.269  1.00 92.82           O  
ATOM   1115  CG  GLU A  69      17.040   2.746 -21.834  1.00 92.82           C  
ATOM   1116  HG2 GLU A  69      17.228   3.811 -21.705  1.00 92.82           H  
ATOM   1117  HG3 GLU A  69      17.825   2.346 -22.476  1.00 92.82           H  
ATOM   1118  CD  GLU A  69      17.086   2.080 -20.455  1.00 92.82           C  
ATOM   1119  OE1 GLU A  69      18.188   1.687 -20.024  1.00 92.82           O  
ATOM   1120  OE2 GLU A  69      16.008   2.044 -19.811  1.00 92.82           O  
ATOM   1121  N   ARG A  70      13.136   3.633 -24.449  1.00 92.32           N  
ATOM   1122  H   ARG A  70      13.077   4.370 -23.762  1.00 92.32           H  
ATOM   1123  CA  ARG A  70      11.917   3.189 -25.132  1.00 92.32           C  
ATOM   1124  HA  ARG A  70      11.645   2.212 -24.731  1.00 92.32           H  
ATOM   1125  C   ARG A  70      12.108   3.007 -26.637  1.00 92.32           C  
ATOM   1126  CB  ARG A  70      10.810   4.201 -24.829  1.00 92.32           C  
ATOM   1127  HB2 ARG A  70      10.714   4.300 -23.747  1.00 92.32           H  
ATOM   1128  HB3 ARG A  70      11.091   5.170 -25.242  1.00 92.32           H  
ATOM   1129  O   ARG A  70      11.524   2.086 -27.202  1.00 92.32           O  
ATOM   1130  CG  ARG A  70       9.459   3.763 -25.408  1.00 92.32           C  
ATOM   1131  HG2 ARG A  70       9.226   2.765 -25.035  1.00 92.32           H  
ATOM   1132  HG3 ARG A  70       9.506   3.724 -26.496  1.00 92.32           H  
ATOM   1133  CD  ARG A  70       8.350   4.733 -24.993  1.00 92.32           C  
ATOM   1134  HD2 ARG A  70       8.362   4.836 -23.908  1.00 92.32           H  
ATOM   1135  HD3 ARG A  70       7.393   4.311 -25.299  1.00 92.32           H  
ATOM   1136  NE  ARG A  70       8.526   6.053 -25.630  1.00 92.32           N  
ATOM   1137  HE  ARG A  70       9.374   6.186 -26.161  1.00 92.32           H  
ATOM   1138  NH1 ARG A  70       6.643   7.067 -24.797  1.00 92.32           N  
ATOM   1139 HH11 ARG A  70       6.047   7.880 -24.742  1.00 92.32           H  
ATOM   1140 HH12 ARG A  70       6.495   6.280 -24.182  1.00 92.32           H  
ATOM   1141  NH2 ARG A  70       7.974   8.182 -26.203  1.00 92.32           N  
ATOM   1142 HH21 ARG A  70       7.365   8.985 -26.150  1.00 92.32           H  
ATOM   1143 HH22 ARG A  70       8.826   8.260 -26.740  1.00 92.32           H  
ATOM   1144  CZ  ARG A  70       7.717   7.092 -25.539  1.00 92.32           C  
ATOM   1145  N   MET A  71      12.877   3.884 -27.283  1.00 92.91           N  
ATOM   1146  H   MET A  71      13.369   4.577 -26.738  1.00 92.91           H  
ATOM   1147  CA  MET A  71      13.154   3.775 -28.720  1.00 92.91           C  
ATOM   1148  HA  MET A  71      12.228   3.542 -29.245  1.00 92.91           H  
ATOM   1149  C   MET A  71      14.106   2.617 -29.023  1.00 92.91           C  
ATOM   1150  CB  MET A  71      13.699   5.100 -29.274  1.00 92.91           C  
ATOM   1151  HB2 MET A  71      14.557   5.419 -28.682  1.00 92.91           H  
ATOM   1152  HB3 MET A  71      14.038   4.943 -30.298  1.00 92.91           H  
ATOM   1153  O   MET A  71      13.825   1.849 -29.936  1.00 92.91           O  
ATOM   1154  CG  MET A  71      12.641   6.213 -29.270  1.00 92.91           C  
ATOM   1155  HG2 MET A  71      12.386   6.441 -28.235  1.00 92.91           H  
ATOM   1156  HG3 MET A  71      13.088   7.109 -29.700  1.00 92.91           H  
ATOM   1157  SD  MET A  71      11.097   5.854 -30.170  1.00 92.91           S  
ATOM   1158  CE  MET A  71      11.741   5.772 -31.871  1.00 92.91           C  
ATOM   1159  HE1 MET A  71      12.426   4.931 -31.973  1.00 92.91           H  
ATOM   1160  HE2 MET A  71      12.267   6.695 -32.114  1.00 92.91           H  
ATOM   1161  HE3 MET A  71      10.915   5.640 -32.570  1.00 92.91           H  
ATOM   1162  N   ALA A  72      15.154   2.433 -28.215  1.00 93.68           N  
ATOM   1163  H   ALA A  72      15.304   3.066 -27.442  1.00 93.68           H  
ATOM   1164  CA  ALA A  72      16.080   1.310 -28.353  1.00 93.68           C  
ATOM   1165  HA  ALA A  72      16.504   1.323 -29.357  1.00 93.68           H  
ATOM   1166  C   ALA A  72      15.359  -0.037 -28.178  1.00 93.68           C  
ATOM   1167  CB  ALA A  72      17.222   1.487 -27.345  1.00 93.68           C  
ATOM   1168  HB1 ALA A  72      17.945   0.682 -27.473  1.00 93.68           H  
ATOM   1169  HB2 ALA A  72      17.727   2.438 -27.518  1.00 93.68           H  
ATOM   1170  HB3 ALA A  72      16.842   1.459 -26.324  1.00 93.68           H  
ATOM   1171  O   ALA A  72      15.461  -0.905 -29.039  1.00 93.68           O  
ATOM   1172  N   PHE A  73      14.536  -0.171 -27.132  1.00 94.55           N  
ATOM   1173  H   PHE A  73      14.520   0.561 -26.436  1.00 94.55           H  
ATOM   1174  CA  PHE A  73      13.732  -1.374 -26.912  1.00 94.55           C  
ATOM   1175  HA  PHE A  73      14.395  -2.237 -26.869  1.00 94.55           H  
ATOM   1176  C   PHE A  73      12.740  -1.637 -28.051  1.00 94.55           C  
ATOM   1177  CB  PHE A  73      12.982  -1.259 -25.579  1.00 94.55           C  
ATOM   1178  HB2 PHE A  73      12.382  -0.349 -25.579  1.00 94.55           H  
ATOM   1179  HB3 PHE A  73      13.708  -1.179 -24.770  1.00 94.55           H  
ATOM   1180  O   PHE A  73      12.541  -2.780 -28.435  1.00 94.55           O  
ATOM   1181  CG  PHE A  73      12.081  -2.453 -25.317  1.00 94.55           C  
ATOM   1182  CD1 PHE A  73      10.711  -2.407 -25.641  1.00 94.55           C  
ATOM   1183  HD1 PHE A  73      10.306  -1.521 -26.106  1.00 94.55           H  
ATOM   1184  CD2 PHE A  73      12.642  -3.656 -24.864  1.00 94.55           C  
ATOM   1185  HD2 PHE A  73      13.705  -3.720 -24.688  1.00 94.55           H  
ATOM   1186  CE1 PHE A  73       9.902  -3.546 -25.462  1.00 94.55           C  
ATOM   1187  HE1 PHE A  73       8.862  -3.531 -25.753  1.00 94.55           H  
ATOM   1188  CE2 PHE A  73      11.844  -4.799 -24.705  1.00 94.55           C  
ATOM   1189  HE2 PHE A  73      12.297  -5.729 -24.394  1.00 94.55           H  
ATOM   1190  CZ  PHE A  73      10.471  -4.743 -24.991  1.00 94.55           C  
ATOM   1191  HZ  PHE A  73       9.871  -5.637 -24.900  1.00 94.55           H  
ATOM   1192  N   ARG A  74      12.088  -0.597 -28.591  1.00 93.11           N  
ATOM   1193  H   ARG A  74      12.305   0.329 -28.252  1.00 93.11           H  
ATOM   1194  CA  ARG A  74      11.156  -0.753 -29.721  1.00 93.11           C  
ATOM   1195  HA  ARG A  74      10.471  -1.577 -29.523  1.00 93.11           H  
ATOM   1196  C   ARG A  74      11.859  -1.141 -31.018  1.00 93.11           C  
ATOM   1197  CB  ARG A  74      10.375   0.542 -29.950  1.00 93.11           C  
ATOM   1198  HB2 ARG A  74      11.057   1.390 -29.888  1.00 93.11           H  
ATOM   1199  HB3 ARG A  74       9.951   0.527 -30.954  1.00 93.11           H  
ATOM   1200  O   ARG A  74      11.251  -1.839 -31.818  1.00 93.11           O  
ATOM   1201  CG  ARG A  74       9.224   0.708 -28.956  1.00 93.11           C  
ATOM   1202  HG2 ARG A  74       8.481  -0.067 -29.143  1.00 93.11           H  
ATOM   1203  HG3 ARG A  74       9.584   0.619 -27.931  1.00 93.11           H  
ATOM   1204  CD  ARG A  74       8.606   2.089 -29.180  1.00 93.11           C  
ATOM   1205  HD2 ARG A  74       9.351   2.845 -28.936  1.00 93.11           H  
ATOM   1206  HD3 ARG A  74       8.348   2.181 -30.235  1.00 93.11           H  
ATOM   1207  NE  ARG A  74       7.397   2.289 -28.359  1.00 93.11           N  
ATOM   1208  HE  ARG A  74       7.156   1.525 -27.743  1.00 93.11           H  
ATOM   1209  NH1 ARG A  74       6.829   4.326 -29.247  1.00 93.11           N  
ATOM   1210 HH11 ARG A  74       7.647   4.273 -29.836  1.00 93.11           H  
ATOM   1211 HH12 ARG A  74       6.144   5.043 -29.437  1.00 93.11           H  
ATOM   1212  NH2 ARG A  74       5.461   3.347 -27.784  1.00 93.11           N  
ATOM   1213 HH21 ARG A  74       4.808   4.089 -27.989  1.00 93.11           H  
ATOM   1214 HH22 ARG A  74       5.108   2.480 -27.404  1.00 93.11           H  
ATOM   1215  CZ  ARG A  74       6.575   3.317 -28.461  1.00 93.11           C  
ATOM   1216  N   SER A  75      13.080  -0.652 -31.225  1.00 95.50           N  
ATOM   1217  H   SER A  75      13.482  -0.048 -30.522  1.00 95.50           H  
ATOM   1218  CA  SER A  75      13.884  -0.957 -32.406  1.00 95.50           C  
ATOM   1219  HA  SER A  75      13.293  -0.775 -33.304  1.00 95.50           H  
ATOM   1220  C   SER A  75      14.318  -2.418 -32.412  1.00 95.50           C  
ATOM   1221  CB  SER A  75      15.114  -0.048 -32.443  1.00 95.50           C  
ATOM   1222  HB2 SER A  75      15.765  -0.265 -31.597  1.00 95.50           H  
ATOM   1223  HB3 SER A  75      14.798   0.994 -32.379  1.00 95.50           H  
ATOM   1224  O   SER A  75      14.126  -3.102 -33.410  1.00 95.50           O  
ATOM   1225  OG  SER A  75      15.824  -0.231 -33.649  1.00 95.50           O  
ATOM   1226  HG  SER A  75      16.027  -1.162 -33.763  1.00 95.50           H  
ATOM   1227  N   ASP A  76      14.895  -2.890 -31.305  1.00 94.66           N  
ATOM   1228  H   ASP A  76      15.065  -2.267 -30.528  1.00 94.66           H  
ATOM   1229  CA  ASP A  76      15.296  -4.285 -31.146  1.00 94.66           C  
ATOM   1230  HA  ASP A  76      14.598  -4.917 -31.697  1.00 94.66           H  
ATOM   1231  C   ASP A  76      15.273  -4.685 -29.654  1.00 94.66           C  
ATOM   1232  CB  ASP A  76      16.668  -4.513 -31.797  1.00 94.66           C  
ATOM   1233  HB2 ASP A  76      17.438  -3.979 -31.240  1.00 94.66           H  
ATOM   1234  HB3 ASP A  76      16.653  -4.108 -32.809  1.00 94.66           H  
ATOM   1235  O   ASP A  76      16.212  -4.392 -28.899  1.00 94.66           O  
ATOM   1236  CG  ASP A  76      17.014  -6.004 -31.882  1.00 94.66           C  
ATOM   1237  OD1 ASP A  76      16.582  -6.771 -30.984  1.00 94.66           O  
ATOM   1238  OD2 ASP A  76      17.727  -6.381 -32.832  1.00 94.66           O  
ATOM   1239  N   PRO A  77      14.205  -5.371 -29.199  1.00 93.96           N  
ATOM   1240  CA  PRO A  77      14.092  -5.849 -27.825  1.00 93.96           C  
ATOM   1241  HA  PRO A  77      14.055  -4.989 -27.156  1.00 93.96           H  
ATOM   1242  C   PRO A  77      15.227  -6.784 -27.396  1.00 93.96           C  
ATOM   1243  CB  PRO A  77      12.760  -6.602 -27.780  1.00 93.96           C  
ATOM   1244  HB2 PRO A  77      12.285  -6.543 -26.800  1.00 93.96           H  
ATOM   1245  HB3 PRO A  77      12.922  -7.643 -28.061  1.00 93.96           H  
ATOM   1246  O   PRO A  77      15.575  -6.812 -26.212  1.00 93.96           O  
ATOM   1247  CG  PRO A  77      11.915  -5.948 -28.865  1.00 93.96           C  
ATOM   1248  HG2 PRO A  77      11.160  -6.629 -29.257  1.00 93.96           H  
ATOM   1249  HG3 PRO A  77      11.446  -5.044 -28.476  1.00 93.96           H  
ATOM   1250  CD  PRO A  77      12.959  -5.599 -29.924  1.00 93.96           C  
ATOM   1251  HD2 PRO A  77      12.647  -4.711 -30.473  1.00 93.96           H  
ATOM   1252  HD3 PRO A  77      13.089  -6.438 -30.607  1.00 93.96           H  
ATOM   1253  N   LYS A  78      15.793  -7.563 -28.328  1.00 94.12           N  
ATOM   1254  H   LYS A  78      15.611  -7.354 -29.299  1.00 94.12           H  
ATOM   1255  CA  LYS A  78      16.862  -8.522 -28.042  1.00 94.12           C  
ATOM   1256  HA  LYS A  78      16.593  -9.117 -27.169  1.00 94.12           H  
ATOM   1257  C   LYS A  78      18.145  -7.781 -27.714  1.00 94.12           C  
ATOM   1258  CB  LYS A  78      17.071  -9.439 -29.252  1.00 94.12           C  
ATOM   1259  HB2 LYS A  78      17.540  -8.880 -30.061  1.00 94.12           H  
ATOM   1260  HB3 LYS A  78      16.106  -9.785 -29.621  1.00 94.12           H  
ATOM   1261  O   LYS A  78      18.695  -7.994 -26.638  1.00 94.12           O  
ATOM   1262  CG  LYS A  78      17.969 -10.629 -28.903  1.00 94.12           C  
ATOM   1263  HG2 LYS A  78      18.926 -10.254 -28.540  1.00 94.12           H  
ATOM   1264  HG3 LYS A  78      17.504 -11.231 -28.121  1.00 94.12           H  
ATOM   1265  CD  LYS A  78      18.207 -11.491 -30.146  1.00 94.12           C  
ATOM   1266  HD2 LYS A  78      17.302 -12.042 -30.400  1.00 94.12           H  
ATOM   1267  HD3 LYS A  78      18.485 -10.842 -30.976  1.00 94.12           H  
ATOM   1268  CE  LYS A  78      19.362 -12.445 -29.850  1.00 94.12           C  
ATOM   1269  HE2 LYS A  78      20.182 -11.834 -29.473  1.00 94.12           H  
ATOM   1270  HE3 LYS A  78      19.078 -13.144 -29.063  1.00 94.12           H  
ATOM   1271  NZ  LYS A  78      19.834 -13.143 -31.063  1.00 94.12           N  
ATOM   1272  HZ1 LYS A  78      19.110 -13.723 -31.463  1.00 94.12           H  
ATOM   1273  HZ2 LYS A  78      20.650 -13.690 -30.829  1.00 94.12           H  
ATOM   1274  HZ3 LYS A  78      20.125 -12.448 -31.736  1.00 94.12           H  
ATOM   1275  N   VAL A  79      18.552  -6.863 -28.592  1.00 94.43           N  
ATOM   1276  H   VAL A  79      18.015  -6.761 -29.442  1.00 94.43           H  
ATOM   1277  CA  VAL A  79      19.758  -6.041 -28.413  1.00 94.43           C  
ATOM   1278  HA  VAL A  79      20.619  -6.699 -28.297  1.00 94.43           H  
ATOM   1279  C   VAL A  79      19.651  -5.196 -27.146  1.00 94.43           C  
ATOM   1280  CB  VAL A  79      19.993  -5.152 -29.647  1.00 94.43           C  
ATOM   1281  HB  VAL A  79      19.081  -4.594 -29.858  1.00 94.43           H  
ATOM   1282  O   VAL A  79      20.617  -5.095 -26.392  1.00 94.43           O  
ATOM   1283  CG1 VAL A  79      21.134  -4.145 -29.448  1.00 94.43           C  
ATOM   1284 HG11 VAL A  79      22.042  -4.667 -29.147  1.00 94.43           H  
ATOM   1285 HG12 VAL A  79      20.867  -3.412 -28.687  1.00 94.43           H  
ATOM   1286 HG13 VAL A  79      21.319  -3.613 -30.382  1.00 94.43           H  
ATOM   1287  CG2 VAL A  79      20.349  -6.014 -30.864  1.00 94.43           C  
ATOM   1288 HG21 VAL A  79      21.304  -6.514 -30.704  1.00 94.43           H  
ATOM   1289 HG22 VAL A  79      19.588  -6.775 -31.035  1.00 94.43           H  
ATOM   1290 HG23 VAL A  79      20.408  -5.392 -31.757  1.00 94.43           H  
ATOM   1291  N   PHE A  80      18.467  -4.645 -26.852  1.00 95.41           N  
ATOM   1292  H   PHE A  80      17.719  -4.714 -27.528  1.00 95.41           H  
ATOM   1293  CA  PHE A  80      18.232  -3.939 -25.591  1.00 95.41           C  
ATOM   1294  HA  PHE A  80      18.923  -3.098 -25.529  1.00 95.41           H  
ATOM   1295  C   PHE A  80      18.501  -4.827 -24.366  1.00 95.41           C  
ATOM   1296  CB  PHE A  80      16.797  -3.397 -25.562  1.00 95.41           C  
ATOM   1297  HB2 PHE A  80      16.100  -4.202 -25.792  1.00 95.41           H  
ATOM   1298  HB3 PHE A  80      16.693  -2.637 -26.337  1.00 95.41           H  
ATOM   1299  O   PHE A  80      19.183  -4.406 -23.433  1.00 95.41           O  
ATOM   1300  CG  PHE A  80      16.431  -2.796 -24.218  1.00 95.41           C  
ATOM   1301  CD1 PHE A  80      15.773  -3.574 -23.243  1.00 95.41           C  
ATOM   1302  HD1 PHE A  80      15.499  -4.595 -23.462  1.00 95.41           H  
ATOM   1303  CD2 PHE A  80      16.853  -1.495 -23.897  1.00 95.41           C  
ATOM   1304  HD2 PHE A  80      17.414  -0.915 -24.615  1.00 95.41           H  
ATOM   1305  CE1 PHE A  80      15.490  -3.036 -21.975  1.00 95.41           C  
ATOM   1306  HE1 PHE A  80      14.988  -3.636 -21.231  1.00 95.41           H  
ATOM   1307  CE2 PHE A  80      16.617  -0.981 -22.611  1.00 95.41           C  
ATOM   1308  HE2 PHE A  80      17.028  -0.022 -22.332  1.00 95.41           H  
ATOM   1309  CZ  PHE A  80      15.911  -1.734 -21.659  1.00 95.41           C  
ATOM   1310  HZ  PHE A  80      15.743  -1.331 -20.671  1.00 95.41           H  
ATOM   1311  N   CYS A  81      17.985  -6.059 -24.358  1.00 94.61           N  
ATOM   1312  H   CYS A  81      17.463  -6.374 -25.164  1.00 94.61           H  
ATOM   1313  CA  CYS A  81      18.200  -6.992 -23.253  1.00 94.61           C  
ATOM   1314  HA  CYS A  81      17.978  -6.489 -22.312  1.00 94.61           H  
ATOM   1315  C   CYS A  81      19.666  -7.463 -23.172  1.00 94.61           C  
ATOM   1316  CB  CYS A  81      17.240  -8.173 -23.415  1.00 94.61           C  
ATOM   1317  HB2 CYS A  81      17.477  -8.926 -22.663  1.00 94.61           H  
ATOM   1318  HB3 CYS A  81      17.377  -8.604 -24.407  1.00 94.61           H  
ATOM   1319  O   CYS A  81      20.218  -7.553 -22.076  1.00 94.61           O  
ATOM   1320  SG  CYS A  81      15.504  -7.683 -23.194  1.00 94.61           S  
ATOM   1321  HG  CYS A  81      15.383  -7.121 -24.400  1.00 94.61           H  
ATOM   1322  N   GLU A  82      20.322  -7.710 -24.306  1.00 93.52           N  
ATOM   1323  H   GLU A  82      19.818  -7.651 -25.179  1.00 93.52           H  
ATOM   1324  CA  GLU A  82      21.740  -8.096 -24.373  1.00 93.52           C  
ATOM   1325  HA  GLU A  82      21.917  -8.960 -23.733  1.00 93.52           H  
ATOM   1326  C   GLU A  82      22.665  -6.995 -23.844  1.00 93.52           C  
ATOM   1327  CB  GLU A  82      22.106  -8.490 -25.814  1.00 93.52           C  
ATOM   1328  HB2 GLU A  82      23.191  -8.550 -25.903  1.00 93.52           H  
ATOM   1329  HB3 GLU A  82      21.743  -7.721 -26.496  1.00 93.52           H  
ATOM   1330  O   GLU A  82      23.597  -7.285 -23.092  1.00 93.52           O  
ATOM   1331  CG  GLU A  82      21.514  -9.860 -26.191  1.00 93.52           C  
ATOM   1332  HG2 GLU A  82      20.441  -9.862 -25.994  1.00 93.52           H  
ATOM   1333  HG3 GLU A  82      21.965 -10.613 -25.545  1.00 93.52           H  
ATOM   1334  CD  GLU A  82      21.741 -10.270 -27.654  1.00 93.52           C  
ATOM   1335  OE1 GLU A  82      21.517 -11.471 -27.948  1.00 93.52           O  
ATOM   1336  OE2 GLU A  82      22.076  -9.408 -28.495  1.00 93.52           O  
ATOM   1337  N   ALA A  83      22.354  -5.724 -24.122  1.00 93.26           N  
ATOM   1338  H   ALA A  83      21.607  -5.545 -24.778  1.00 93.26           H  
ATOM   1339  CA  ALA A  83      23.056  -4.574 -23.545  1.00 93.26           C  
ATOM   1340  HA  ALA A  83      24.117  -4.664 -23.779  1.00 93.26           H  
ATOM   1341  C   ALA A  83      22.931  -4.498 -22.009  1.00 93.26           C  
ATOM   1342  CB  ALA A  83      22.516  -3.301 -24.207  1.00 93.26           C  
ATOM   1343  HB1 ALA A  83      23.062  -2.435 -23.833  1.00 93.26           H  
ATOM   1344  HB2 ALA A  83      22.646  -3.364 -25.288  1.00 93.26           H  
ATOM   1345  HB3 ALA A  83      21.457  -3.180 -23.980  1.00 93.26           H  
ATOM   1346  O   ALA A  83      23.779  -3.904 -21.345  1.00 93.26           O  
ATOM   1347  N   GLN A  84      21.898  -5.128 -21.443  1.00 91.28           N  
ATOM   1348  H   GLN A  84      21.249  -5.593 -22.062  1.00 91.28           H  
ATOM   1349  CA  GLN A  84      21.664  -5.264 -20.003  1.00 91.28           C  
ATOM   1350  HA  GLN A  84      22.253  -4.509 -19.481  1.00 91.28           H  
ATOM   1351  C   GLN A  84      22.145  -6.627 -19.457  1.00 91.28           C  
ATOM   1352  CB  GLN A  84      20.178  -4.986 -19.704  1.00 91.28           C  
ATOM   1353  HB2 GLN A  84      19.991  -5.115 -18.638  1.00 91.28           H  
ATOM   1354  HB3 GLN A  84      19.573  -5.712 -20.247  1.00 91.28           H  
ATOM   1355  O   GLN A  84      21.767  -7.016 -18.353  1.00 91.28           O  
ATOM   1356  CG  GLN A  84      19.688  -3.587 -20.116  1.00 91.28           C  
ATOM   1357  HG2 GLN A  84      19.963  -3.378 -21.150  1.00 91.28           H  
ATOM   1358  HG3 GLN A  84      18.599  -3.580 -20.069  1.00 91.28           H  
ATOM   1359  CD  GLN A  84      20.195  -2.446 -19.238  1.00 91.28           C  
ATOM   1360  NE2 GLN A  84      19.862  -1.221 -19.582  1.00 91.28           N  
ATOM   1361 HE21 GLN A  84      20.132  -0.461 -18.973  1.00 91.28           H  
ATOM   1362 HE22 GLN A  84      19.276  -1.036 -20.383  1.00 91.28           H  
ATOM   1363  OE1 GLN A  84      20.850  -2.624 -18.220  1.00 91.28           O  
ATOM   1364  N   PHE A  85      22.995  -7.341 -20.209  1.00 93.18           N  
ATOM   1365  H   PHE A  85      23.236  -6.962 -21.113  1.00 93.18           H  
ATOM   1366  CA  PHE A  85      23.608  -8.636 -19.868  1.00 93.18           C  
ATOM   1367  HA  PHE A  85      24.302  -8.845 -20.682  1.00 93.18           H  
ATOM   1368  C   PHE A  85      22.659  -9.848 -19.850  1.00 93.18           C  
ATOM   1369  CB  PHE A  85      24.458  -8.531 -18.589  1.00 93.18           C  
ATOM   1370  HB2 PHE A  85      25.061  -9.435 -18.497  1.00 93.18           H  
ATOM   1371  HB3 PHE A  85      23.799  -8.503 -17.722  1.00 93.18           H  
ATOM   1372  O   PHE A  85      23.009 -10.900 -19.308  1.00 93.18           O  
ATOM   1373  CG  PHE A  85      25.391  -7.338 -18.543  1.00 93.18           C  
ATOM   1374  CD1 PHE A  85      26.587  -7.360 -19.281  1.00 93.18           C  
ATOM   1375  HD1 PHE A  85      26.838  -8.227 -19.875  1.00 93.18           H  
ATOM   1376  CD2 PHE A  85      25.051  -6.196 -17.793  1.00 93.18           C  
ATOM   1377  HD2 PHE A  85      24.118  -6.168 -17.250  1.00 93.18           H  
ATOM   1378  CE1 PHE A  85      27.443  -6.246 -19.269  1.00 93.18           C  
ATOM   1379  HE1 PHE A  85      28.347  -6.257 -19.860  1.00 93.18           H  
ATOM   1380  CE2 PHE A  85      25.903  -5.078 -17.785  1.00 93.18           C  
ATOM   1381  HE2 PHE A  85      25.617  -4.190 -17.243  1.00 93.18           H  
ATOM   1382  CZ  PHE A  85      27.101  -5.104 -18.523  1.00 93.18           C  
ATOM   1383  HZ  PHE A  85      27.741  -4.235 -18.544  1.00 93.18           H  
ATOM   1384  N   TYR A  86      21.479  -9.739 -20.464  1.00 94.76           N  
ATOM   1385  H   TYR A  86      21.247  -8.868 -20.919  1.00 94.76           H  
ATOM   1386  CA  TYR A  86      20.571 -10.872 -20.651  1.00 94.76           C  
ATOM   1387  HA  TYR A  86      20.726 -11.586 -19.843  1.00 94.76           H  
ATOM   1388  C   TYR A  86      20.860 -11.584 -21.972  1.00 94.76           C  
ATOM   1389  CB  TYR A  86      19.107 -10.427 -20.585  1.00 94.76           C  
ATOM   1390  HB2 TYR A  86      18.468 -11.287 -20.785  1.00 94.76           H  
ATOM   1391  HB3 TYR A  86      18.933  -9.698 -21.377  1.00 94.76           H  
ATOM   1392  O   TYR A  86      20.952 -10.968 -23.025  1.00 94.76           O  
ATOM   1393  CG  TYR A  86      18.707  -9.821 -19.258  1.00 94.76           C  
ATOM   1394  CD1 TYR A  86      18.211 -10.631 -18.219  1.00 94.76           C  
ATOM   1395  HD1 TYR A  86      18.069 -11.689 -18.378  1.00 94.76           H  
ATOM   1396  CD2 TYR A  86      18.900  -8.448 -19.043  1.00 94.76           C  
ATOM   1397  HD2 TYR A  86      19.291  -7.832 -19.840  1.00 94.76           H  
ATOM   1398  CE1 TYR A  86      17.979 -10.076 -16.945  1.00 94.76           C  
ATOM   1399  HE1 TYR A  86      17.647 -10.680 -16.114  1.00 94.76           H  
ATOM   1400  CE2 TYR A  86      18.688  -7.892 -17.773  1.00 94.76           C  
ATOM   1401  HE2 TYR A  86      18.914  -6.851 -17.596  1.00 94.76           H  
ATOM   1402  OH  TYR A  86      18.174  -8.201 -15.465  1.00 94.76           O  
ATOM   1403  HH  TYR A  86      18.454  -7.283 -15.441  1.00 94.76           H  
ATOM   1404  CZ  TYR A  86      18.268  -8.717 -16.714  1.00 94.76           C  
ATOM   1405  N   THR A  87      20.936 -12.908 -21.928  1.00 93.89           N  
ATOM   1406  H   THR A  87      20.805 -13.356 -21.033  1.00 93.89           H  
ATOM   1407  CA  THR A  87      21.159 -13.777 -23.092  1.00 93.89           C  
ATOM   1408  HA  THR A  87      21.188 -13.173 -23.999  1.00 93.89           H  
ATOM   1409  C   THR A  87      20.007 -14.767 -23.240  1.00 93.89           C  
ATOM   1410  CB  THR A  87      22.505 -14.507 -22.985  1.00 93.89           C  
ATOM   1411  HB  THR A  87      22.619 -15.173 -23.840  1.00 93.89           H  
ATOM   1412  O   THR A  87      19.227 -14.961 -22.308  1.00 93.89           O  
ATOM   1413  CG2 THR A  87      23.688 -13.540 -22.961  1.00 93.89           C  
ATOM   1414 HG21 THR A  87      24.619 -14.106 -22.948  1.00 93.89           H  
ATOM   1415 HG22 THR A  87      23.649 -12.900 -22.080  1.00 93.89           H  
ATOM   1416 HG23 THR A  87      23.669 -12.915 -23.854  1.00 93.89           H  
ATOM   1417  OG1 THR A  87      22.549 -15.269 -21.802  1.00 93.89           O  
ATOM   1418  HG1 THR A  87      22.445 -14.651 -21.075  1.00 93.89           H  
ATOM   1419  N   GLU A  88      19.858 -15.385 -24.416  1.00 93.75           N  
ATOM   1420  H   GLU A  88      20.542 -15.203 -25.137  1.00 93.75           H  
ATOM   1421  CA  GLU A  88      18.783 -16.358 -24.699  1.00 93.75           C  
ATOM   1422  HA  GLU A  88      18.755 -16.505 -25.779  1.00 93.75           H  
ATOM   1423  C   GLU A  88      17.368 -15.863 -24.319  1.00 93.75           C  
ATOM   1424  CB  GLU A  88      19.094 -17.727 -24.074  1.00 93.75           C  
ATOM   1425  HB2 GLU A  88      18.247 -18.380 -24.285  1.00 93.75           H  
ATOM   1426  HB3 GLU A  88      19.184 -17.626 -22.993  1.00 93.75           H  
ATOM   1427  O   GLU A  88      16.535 -16.609 -23.789  1.00 93.75           O  
ATOM   1428  CG  GLU A  88      20.352 -18.413 -24.625  1.00 93.75           C  
ATOM   1429  HG2 GLU A  88      21.227 -17.809 -24.385  1.00 93.75           H  
ATOM   1430  HG3 GLU A  88      20.270 -18.495 -25.708  1.00 93.75           H  
ATOM   1431  CD  GLU A  88      20.500 -19.817 -24.017  1.00 93.75           C  
ATOM   1432  OE1 GLU A  88      21.624 -20.249 -23.684  1.00 93.75           O  
ATOM   1433  OE2 GLU A  88      19.478 -20.490 -23.736  1.00 93.75           O  
ATOM   1434  N   VAL A  89      17.099 -14.581 -24.572  1.00 93.77           N  
ATOM   1435  H   VAL A  89      17.830 -14.016 -24.981  1.00 93.77           H  
ATOM   1436  CA  VAL A  89      15.843 -13.917 -24.205  1.00 93.77           C  
ATOM   1437  HA  VAL A  89      15.678 -14.074 -23.139  1.00 93.77           H  
ATOM   1438  C   VAL A  89      14.670 -14.530 -24.974  1.00 93.77           C  
ATOM   1439  CB  VAL A  89      15.923 -12.400 -24.459  1.00 93.77           C  
ATOM   1440  HB  VAL A  89      15.981 -12.218 -25.532  1.00 93.77           H  
ATOM   1441  O   VAL A  89      14.672 -14.587 -26.204  1.00 93.77           O  
ATOM   1442  CG1 VAL A  89      14.688 -11.681 -23.899  1.00 93.77           C  
ATOM   1443 HG11 VAL A  89      14.764 -10.614 -24.108  1.00 93.77           H  
ATOM   1444 HG12 VAL A  89      13.780 -12.057 -24.370  1.00 93.77           H  
ATOM   1445 HG13 VAL A  89      14.623 -11.827 -22.821  1.00 93.77           H  
ATOM   1446  CG2 VAL A  89      17.163 -11.784 -23.800  1.00 93.77           C  
ATOM   1447 HG21 VAL A  89      18.083 -12.232 -24.176  1.00 93.77           H  
ATOM   1448 HG22 VAL A  89      17.121 -11.898 -22.716  1.00 93.77           H  
ATOM   1449 HG23 VAL A  89      17.205 -10.725 -24.055  1.00 93.77           H  
ATOM   1450  N   ARG A  90      13.636 -14.964 -24.251  1.00 93.96           N  
ATOM   1451  H   ARG A  90      13.718 -14.902 -23.246  1.00 93.96           H  
ATOM   1452  CA  ARG A  90      12.375 -15.477 -24.810  1.00 93.96           C  
ATOM   1453  HA  ARG A  90      12.577 -16.070 -25.702  1.00 93.96           H  
ATOM   1454  C   ARG A  90      11.476 -14.325 -25.262  1.00 93.96           C  
ATOM   1455  CB  ARG A  90      11.671 -16.366 -23.774  1.00 93.96           C  
ATOM   1456  HB2 ARG A  90      11.517 -15.782 -22.867  1.00 93.96           H  
ATOM   1457  HB3 ARG A  90      10.688 -16.639 -24.158  1.00 93.96           H  
ATOM   1458  O   ARG A  90      10.555 -13.923 -24.549  1.00 93.96           O  
ATOM   1459  CG  ARG A  90      12.421 -17.655 -23.409  1.00 93.96           C  
ATOM   1460  HG2 ARG A  90      11.867 -18.137 -22.604  1.00 93.96           H  
ATOM   1461  HG3 ARG A  90      13.423 -17.427 -23.045  1.00 93.96           H  
ATOM   1462  CD  ARG A  90      12.503 -18.618 -24.602  1.00 93.96           C  
ATOM   1463  HD2 ARG A  90      11.589 -18.529 -25.188  1.00 93.96           H  
ATOM   1464  HD3 ARG A  90      13.330 -18.328 -25.250  1.00 93.96           H  
ATOM   1465  NE  ARG A  90      12.631 -20.024 -24.162  1.00 93.96           N  
ATOM   1466  HE  ARG A  90      11.764 -20.541 -24.110  1.00 93.96           H  
ATOM   1467  NH1 ARG A  90      14.927 -20.161 -24.088  1.00 93.96           N  
ATOM   1468 HH11 ARG A  90      15.783 -20.685 -23.982  1.00 93.96           H  
ATOM   1469 HH12 ARG A  90      14.995 -19.179 -24.316  1.00 93.96           H  
ATOM   1470  NH2 ARG A  90      13.689 -21.962 -23.625  1.00 93.96           N  
ATOM   1471 HH21 ARG A  90      12.800 -22.441 -23.593  1.00 93.96           H  
ATOM   1472 HH22 ARG A  90      14.550 -22.484 -23.542  1.00 93.96           H  
ATOM   1473  CZ  ARG A  90      13.746 -20.703 -23.961  1.00 93.96           C  
ATOM   1474  N   LEU A  91      11.765 -13.774 -26.440  1.00 89.75           N  
ATOM   1475  H   LEU A  91      12.579 -14.119 -26.927  1.00 89.75           H  
ATOM   1476  CA  LEU A  91      11.006 -12.661 -27.028  1.00 89.75           C  
ATOM   1477  HA  LEU A  91      10.954 -11.851 -26.301  1.00 89.75           H  
ATOM   1478  C   LEU A  91       9.555 -13.028 -27.383  1.00 89.75           C  
ATOM   1479  CB  LEU A  91      11.717 -12.151 -28.289  1.00 89.75           C  
ATOM   1480  HB2 LEU A  91      11.766 -12.972 -29.004  1.00 89.75           H  
ATOM   1481  HB3 LEU A  91      11.109 -11.363 -28.734  1.00 89.75           H  
ATOM   1482  O   LEU A  91       8.712 -12.148 -27.482  1.00 89.75           O  
ATOM   1483  CG  LEU A  91      13.132 -11.600 -28.067  1.00 89.75           C  
ATOM   1484  HG  LEU A  91      13.761 -12.390 -27.657  1.00 89.75           H  
ATOM   1485  CD1 LEU A  91      13.717 -11.185 -29.415  1.00 89.75           C  
ATOM   1486 HD11 LEU A  91      14.789 -11.385 -29.395  1.00 89.75           H  
ATOM   1487 HD12 LEU A  91      13.530 -10.131 -29.617  1.00 89.75           H  
ATOM   1488 HD13 LEU A  91      13.293 -11.777 -30.226  1.00 89.75           H  
ATOM   1489  CD2 LEU A  91      13.146 -10.408 -27.108  1.00 89.75           C  
ATOM   1490 HD21 LEU A  91      14.131  -9.942 -27.108  1.00 89.75           H  
ATOM   1491 HD22 LEU A  91      12.394  -9.682 -27.418  1.00 89.75           H  
ATOM   1492 HD23 LEU A  91      12.916 -10.738 -26.095  1.00 89.75           H  
ATOM   1493  N   ASP A  92       9.238 -14.312 -27.526  1.00 91.67           N  
ATOM   1494  H   ASP A  92       9.950 -15.018 -27.412  1.00 91.67           H  
ATOM   1495  CA  ASP A  92       7.878 -14.815 -27.748  1.00 91.67           C  
ATOM   1496  HA  ASP A  92       7.395 -14.193 -28.501  1.00 91.67           H  
ATOM   1497  C   ASP A  92       6.992 -14.751 -26.488  1.00 91.67           C  
ATOM   1498  CB  ASP A  92       7.967 -16.253 -28.309  1.00 91.67           C  
ATOM   1499  HB2 ASP A  92       6.960 -16.605 -28.532  1.00 91.67           H  
ATOM   1500  HB3 ASP A  92       8.518 -16.226 -29.249  1.00 91.67           H  
ATOM   1501  O   ASP A  92       5.790 -14.994 -26.567  1.00 91.67           O  
ATOM   1502  CG  ASP A  92       8.660 -17.260 -27.367  1.00 91.67           C  
ATOM   1503  OD1 ASP A  92       9.803 -16.971 -26.930  1.00 91.67           O  
ATOM   1504  OD2 ASP A  92       8.055 -18.309 -27.020  1.00 91.67           O  
ATOM   1505  N   ARG A  93       7.567 -14.452 -25.312  1.00 87.10           N  
ATOM   1506  H   ARG A  93       8.561 -14.273 -25.321  1.00 87.10           H  
ATOM   1507  CA  ARG A  93       6.882 -14.572 -24.007  1.00 87.10           C  
ATOM   1508  HA  ARG A  93       5.809 -14.652 -24.182  1.00 87.10           H  
ATOM   1509  C   ARG A  93       7.043 -13.371 -23.090  1.00 87.10           C  
ATOM   1510  CB  ARG A  93       7.352 -15.837 -23.273  1.00 87.10           C  
ATOM   1511  HB2 ARG A  93       6.802 -15.944 -22.338  1.00 87.10           H  
ATOM   1512  HB3 ARG A  93       8.415 -15.745 -23.047  1.00 87.10           H  
ATOM   1513  O   ARG A  93       6.670 -13.463 -21.918  1.00 87.10           O  
ATOM   1514  CG  ARG A  93       7.119 -17.088 -24.108  1.00 87.10           C  
ATOM   1515  HG2 ARG A  93       6.068 -17.165 -24.386  1.00 87.10           H  
ATOM   1516  HG3 ARG A  93       7.732 -17.005 -25.005  1.00 87.10           H  
ATOM   1517  CD  ARG A  93       7.554 -18.337 -23.360  1.00 87.10           C  
ATOM   1518  HD2 ARG A  93       8.581 -18.206 -23.020  1.00 87.10           H  
ATOM   1519  HD3 ARG A  93       6.896 -18.478 -22.503  1.00 87.10           H  
ATOM   1520  NE  ARG A  93       7.486 -19.492 -24.264  1.00 87.10           N  
ATOM   1521  HE  ARG A  93       7.510 -19.263 -25.248  1.00 87.10           H  
ATOM   1522  NH1 ARG A  93       7.497 -21.135 -22.667  1.00 87.10           N  
ATOM   1523 HH11 ARG A  93       7.327 -22.100 -22.421  1.00 87.10           H  
ATOM   1524 HH12 ARG A  93       7.555 -20.414 -21.963  1.00 87.10           H  
ATOM   1525  NH2 ARG A  93       7.217 -21.670 -24.821  1.00 87.10           N  
ATOM   1526 HH21 ARG A  93       7.070 -22.641 -24.587  1.00 87.10           H  
ATOM   1527 HH22 ARG A  93       7.125 -21.361 -25.778  1.00 87.10           H  
ATOM   1528  CZ  ARG A  93       7.400 -20.758 -23.914  1.00 87.10           C  
ATOM   1529  N   TYR A  94       7.637 -12.274 -23.557  1.00 89.85           N  
ATOM   1530  H   TYR A  94       7.844 -12.202 -24.542  1.00 89.85           H  
ATOM   1531  CA  TYR A  94       7.758 -11.107 -22.691  1.00 89.85           C  
ATOM   1532  HA  TYR A  94       8.071 -11.479 -21.715  1.00 89.85           H  
ATOM   1533  C   TYR A  94       6.395 -10.437 -22.507  1.00 89.85           C  
ATOM   1534  CB  TYR A  94       8.851 -10.131 -23.141  1.00 89.85           C  
ATOM   1535  HB2 TYR A  94       9.108  -9.496 -22.293  1.00 89.85           H  
ATOM   1536  HB3 TYR A  94       9.748 -10.693 -23.403  1.00 89.85           H  
ATOM   1537  O   TYR A  94       5.580 -10.372 -23.425  1.00 89.85           O  
ATOM   1538  CG  TYR A  94       8.459  -9.232 -24.293  1.00 89.85           C  
ATOM   1539  CD1 TYR A  94       8.690  -9.662 -25.606  1.00 89.85           C  
ATOM   1540  HD1 TYR A  94       9.175 -10.612 -25.772  1.00 89.85           H  
ATOM   1541  CD2 TYR A  94       7.842  -7.988 -24.058  1.00 89.85           C  
ATOM   1542  HD2 TYR A  94       7.658  -7.662 -23.045  1.00 89.85           H  
ATOM   1543  CE1 TYR A  94       8.286  -8.875 -26.697  1.00 89.85           C  
ATOM   1544  HE1 TYR A  94       8.441  -9.222 -27.708  1.00 89.85           H  
ATOM   1545  CE2 TYR A  94       7.434  -7.191 -25.146  1.00 89.85           C  
ATOM   1546  HE2 TYR A  94       6.941  -6.246 -24.971  1.00 89.85           H  
ATOM   1547  OH  TYR A  94       7.259  -6.880 -27.524  1.00 89.85           O  
ATOM   1548  HH  TYR A  94       6.742  -6.116 -27.261  1.00 89.85           H  
ATOM   1549  CZ  TYR A  94       7.653  -7.639 -26.469  1.00 89.85           C  
ATOM   1550  N   ILE A  95       6.156  -9.910 -21.309  1.00 90.96           N  
ATOM   1551  H   ILE A  95       6.869 -10.007 -20.601  1.00 90.96           H  
ATOM   1552  CA  ILE A  95       4.915  -9.203 -20.981  1.00 90.96           C  
ATOM   1553  HA  ILE A  95       4.253  -9.202 -21.847  1.00 90.96           H  
ATOM   1554  C   ILE A  95       5.270  -7.763 -20.660  1.00 90.96           C  
ATOM   1555  CB  ILE A  95       4.149  -9.887 -19.828  1.00 90.96           C  
ATOM   1556  HB  ILE A  95       4.776  -9.869 -18.937  1.00 90.96           H  
ATOM   1557  O   ILE A  95       6.076  -7.503 -19.770  1.00 90.96           O  
ATOM   1558  CG1 ILE A  95       3.836 -11.360 -20.182  1.00 90.96           C  
ATOM   1559 HG12 ILE A  95       4.755 -11.875 -20.462  1.00 90.96           H  
ATOM   1560 HG13 ILE A  95       3.160 -11.395 -21.036  1.00 90.96           H  
ATOM   1561  CG2 ILE A  95       2.849  -9.115 -19.524  1.00 90.96           C  
ATOM   1562 HG21 ILE A  95       2.344  -9.546 -18.659  1.00 90.96           H  
ATOM   1563 HG22 ILE A  95       3.052  -8.072 -19.284  1.00 90.96           H  
ATOM   1564 HG23 ILE A  95       2.175  -9.158 -20.379  1.00 90.96           H  
ATOM   1565  CD1 ILE A  95       3.225 -12.159 -19.026  1.00 90.96           C  
ATOM   1566 HD11 ILE A  95       2.225 -11.794 -18.791  1.00 90.96           H  
ATOM   1567 HD12 ILE A  95       3.861 -12.084 -18.144  1.00 90.96           H  
ATOM   1568 HD13 ILE A  95       3.147 -13.207 -19.318  1.00 90.96           H  
ATOM   1569  N   LYS A  96       4.664  -6.814 -21.368  1.00 91.00           N  
ATOM   1570  H   LYS A  96       3.979  -7.100 -22.053  1.00 91.00           H  
ATOM   1571  CA  LYS A  96       4.785  -5.396 -21.037  1.00 91.00           C  
ATOM   1572  HA  LYS A  96       5.798  -5.197 -20.686  1.00 91.00           H  
ATOM   1573  C   LYS A  96       3.822  -5.052 -19.906  1.00 91.00           C  
ATOM   1574  CB  LYS A  96       4.530  -4.571 -22.297  1.00 91.00           C  
ATOM   1575  HB2 LYS A  96       3.502  -4.723 -22.626  1.00 91.00           H  
ATOM   1576  HB3 LYS A  96       5.204  -4.914 -23.082  1.00 91.00           H  
ATOM   1577  O   LYS A  96       2.626  -5.283 -20.029  1.00 91.00           O  
ATOM   1578  CG  LYS A  96       4.776  -3.085 -22.037  1.00 91.00           C  
ATOM   1579  HG2 LYS A  96       5.803  -2.941 -21.700  1.00 91.00           H  
ATOM   1580  HG3 LYS A  96       4.090  -2.719 -21.273  1.00 91.00           H  
ATOM   1581  CD  LYS A  96       4.543  -2.318 -23.334  1.00 91.00           C  
ATOM   1582  HD2 LYS A  96       3.525  -2.496 -23.682  1.00 91.00           H  
ATOM   1583  HD3 LYS A  96       5.250  -2.666 -24.087  1.00 91.00           H  
ATOM   1584  CE  LYS A  96       4.749  -0.835 -23.067  1.00 91.00           C  
ATOM   1585  HE2 LYS A  96       5.753  -0.709 -22.660  1.00 91.00           H  
ATOM   1586  HE3 LYS A  96       4.033  -0.506 -22.314  1.00 91.00           H  
ATOM   1587  NZ  LYS A  96       4.612  -0.059 -24.315  1.00 91.00           N  
ATOM   1588  HZ1 LYS A  96       5.307  -0.384 -24.972  1.00 91.00           H  
ATOM   1589  HZ2 LYS A  96       3.696  -0.211 -24.711  1.00 91.00           H  
ATOM   1590  HZ3 LYS A  96       4.756   0.921 -24.118  1.00 91.00           H  
ATOM   1591  N   ILE A  97       4.339  -4.450 -18.843  1.00 90.91           N  
ATOM   1592  H   ILE A  97       5.331  -4.262 -18.832  1.00 90.91           H  
ATOM   1593  CA  ILE A  97       3.570  -4.054 -17.662  1.00 90.91           C  
ATOM   1594  HA  ILE A  97       2.508  -4.174 -17.873  1.00 90.91           H  
ATOM   1595  C   ILE A  97       3.780  -2.570 -17.363  1.00 90.91           C  
ATOM   1596  CB  ILE A  97       3.891  -4.965 -16.458  1.00 90.91           C  
ATOM   1597  HB  ILE A  97       3.352  -4.577 -15.593  1.00 90.91           H  
ATOM   1598  O   ILE A  97       4.870  -2.023 -17.552  1.00 90.91           O  
ATOM   1599  CG1 ILE A  97       5.399  -5.001 -16.134  1.00 90.91           C  
ATOM   1600 HG12 ILE A  97       5.785  -3.982 -16.136  1.00 90.91           H  
ATOM   1601 HG13 ILE A  97       5.923  -5.563 -16.908  1.00 90.91           H  
ATOM   1602  CG2 ILE A  97       3.381  -6.388 -16.750  1.00 90.91           C  
ATOM   1603 HG21 ILE A  97       3.345  -6.972 -15.831  1.00 90.91           H  
ATOM   1604 HG22 ILE A  97       2.371  -6.353 -17.159  1.00 90.91           H  
ATOM   1605 HG23 ILE A  97       4.031  -6.890 -17.466  1.00 90.91           H  
ATOM   1606  CD1 ILE A  97       5.730  -5.621 -14.775  1.00 90.91           C  
ATOM   1607 HD11 ILE A  97       6.792  -5.865 -14.742  1.00 90.91           H  
ATOM   1608 HD12 ILE A  97       5.164  -6.537 -14.605  1.00 90.91           H  
ATOM   1609 HD13 ILE A  97       5.510  -4.902 -13.987  1.00 90.91           H  
ATOM   1610  N   ARG A  98       2.724  -1.891 -16.921  1.00 87.32           N  
ATOM   1611  H   ARG A  98       1.903  -2.417 -16.655  1.00 87.32           H  
ATOM   1612  CA  ARG A  98       2.780  -0.485 -16.505  1.00 87.32           C  
ATOM   1613  HA  ARG A  98       3.731  -0.046 -16.805  1.00 87.32           H  
ATOM   1614  C   ARG A  98       2.746  -0.403 -14.981  1.00 87.32           C  
ATOM   1615  CB  ARG A  98       1.649   0.321 -17.168  1.00 87.32           C  
ATOM   1616  HB2 ARG A  98       1.653   1.332 -16.761  1.00 87.32           H  
ATOM   1617  HB3 ARG A  98       0.689  -0.134 -16.922  1.00 87.32           H  
ATOM   1618  O   ARG A  98       2.520  -1.394 -14.289  1.00 87.32           O  
ATOM   1619  CG  ARG A  98       1.795   0.416 -18.697  1.00 87.32           C  
ATOM   1620  HG2 ARG A  98       1.636  -0.569 -19.137  1.00 87.32           H  
ATOM   1621  HG3 ARG A  98       2.797   0.765 -18.949  1.00 87.32           H  
ATOM   1622  CD  ARG A  98       0.760   1.403 -19.258  1.00 87.32           C  
ATOM   1623  HD2 ARG A  98      -0.227   1.105 -18.904  1.00 87.32           H  
ATOM   1624  HD3 ARG A  98       0.976   2.396 -18.864  1.00 87.32           H  
ATOM   1625  NE  ARG A  98       0.746   1.441 -20.736  1.00 87.32           N  
ATOM   1626  HE  ARG A  98       1.180   0.663 -21.214  1.00 87.32           H  
ATOM   1627  NH1 ARG A  98      -0.738   3.195 -20.943  1.00 87.32           N  
ATOM   1628 HH11 ARG A  98      -0.851   3.225 -19.940  1.00 87.32           H  
ATOM   1629 HH12 ARG A  98      -1.502   3.606 -21.460  1.00 87.32           H  
ATOM   1630  NH2 ARG A  98      -0.066   2.116 -22.763  1.00 87.32           N  
ATOM   1631 HH21 ARG A  98       0.112   1.204 -23.157  1.00 87.32           H  
ATOM   1632 HH22 ARG A  98      -0.756   2.686 -23.232  1.00 87.32           H  
ATOM   1633  CZ  ARG A  98      -0.003   2.256 -21.468  1.00 87.32           C  
ATOM   1634  N   ILE A  99       2.988   0.796 -14.459  1.00 86.86           N  
ATOM   1635  H   ILE A  99       3.111   1.580 -15.083  1.00 86.86           H  
ATOM   1636  CA  ILE A  99       2.694   1.080 -13.053  1.00 86.86           C  
ATOM   1637  HA  ILE A  99       3.263   0.386 -12.434  1.00 86.86           H  
ATOM   1638  C   ILE A  99       1.201   0.802 -12.823  1.00 86.86           C  
ATOM   1639  CB  ILE A  99       3.116   2.518 -12.671  1.00 86.86           C  
ATOM   1640  HB  ILE A  99       2.557   3.221 -13.289  1.00 86.86           H  
ATOM   1641  O   ILE A  99       0.379   1.063 -13.701  1.00 86.86           O  
ATOM   1642  CG1 ILE A  99       4.631   2.707 -12.930  1.00 86.86           C  
ATOM   1643 HG12 ILE A  99       5.192   1.991 -12.330  1.00 86.86           H  
ATOM   1644 HG13 ILE A  99       4.847   2.508 -13.980  1.00 86.86           H  
ATOM   1645  CG2 ILE A  99       2.809   2.816 -11.194  1.00 86.86           C  
ATOM   1646 HG21 ILE A  99       1.761   2.625 -10.965  1.00 86.86           H  
ATOM   1647 HG22 ILE A  99       2.989   3.868 -10.970  1.00 86.86           H  
ATOM   1648 HG23 ILE A  99       3.428   2.197 -10.545  1.00 86.86           H  
ATOM   1649  CD1 ILE A  99       5.160   4.115 -12.630  1.00 86.86           C  
ATOM   1650 HD11 ILE A  99       5.129   4.318 -11.560  1.00 86.86           H  
ATOM   1651 HD12 ILE A  99       6.197   4.185 -12.960  1.00 86.86           H  
ATOM   1652 HD13 ILE A  99       4.567   4.858 -13.164  1.00 86.86           H  
ATOM   1653  N   TYR A 100       0.888   0.225 -11.668  1.00 89.54           N  
ATOM   1654  H   TYR A 100       1.645   0.074 -11.016  1.00 89.54           H  
ATOM   1655  CA  TYR A 100      -0.433  -0.233 -11.241  1.00 89.54           C  
ATOM   1656  HA  TYR A 100      -0.300  -0.560 -10.210  1.00 89.54           H  
ATOM   1657  C   TYR A 100      -0.995  -1.462 -11.964  1.00 89.54           C  
ATOM   1658  CB  TYR A 100      -1.429   0.926 -11.169  1.00 89.54           C  
ATOM   1659  HB2 TYR A 100      -2.304   0.584 -10.616  1.00 89.54           H  
ATOM   1660  HB3 TYR A 100      -1.751   1.183 -12.178  1.00 89.54           H  
ATOM   1661  O   TYR A 100      -2.108  -1.883 -11.665  1.00 89.54           O  
ATOM   1662  CG  TYR A 100      -0.901   2.160 -10.472  1.00 89.54           C  
ATOM   1663  CD1 TYR A 100      -0.503   2.080  -9.125  1.00 89.54           C  
ATOM   1664  HD1 TYR A 100      -0.604   1.151  -8.584  1.00 89.54           H  
ATOM   1665  CD2 TYR A 100      -0.813   3.383 -11.166  1.00 89.54           C  
ATOM   1666  HD2 TYR A 100      -1.130   3.441 -12.196  1.00 89.54           H  
ATOM   1667  CE1 TYR A 100      -0.025   3.226  -8.467  1.00 89.54           C  
ATOM   1668  HE1 TYR A 100       0.237   3.177  -7.420  1.00 89.54           H  
ATOM   1669  CE2 TYR A 100      -0.320   4.528 -10.511  1.00 89.54           C  
ATOM   1670  HE2 TYR A 100      -0.263   5.476 -11.025  1.00 89.54           H  
ATOM   1671  OH  TYR A 100       0.522   5.554  -8.512  1.00 89.54           O  
ATOM   1672  HH  TYR A 100       0.594   5.397  -7.568  1.00 89.54           H  
ATOM   1673  CZ  TYR A 100       0.069   4.449  -9.158  1.00 89.54           C  
ATOM   1674  N   THR A 101      -0.223  -2.109 -12.844  1.00 90.99           N  
ATOM   1675  H   THR A 101       0.666  -1.712 -13.112  1.00 90.99           H  
ATOM   1676  CA  THR A 101      -0.572  -3.452 -13.328  1.00 90.99           C  
ATOM   1677  HA  THR A 101      -1.517  -3.394 -13.867  1.00 90.99           H  
ATOM   1678  C   THR A 101      -0.763  -4.401 -12.138  1.00 90.99           C  
ATOM   1679  CB  THR A 101       0.512  -3.974 -14.284  1.00 90.99           C  
ATOM   1680  HB  THR A 101       1.496  -3.777 -13.859  1.00 90.99           H  
ATOM   1681  O   THR A 101       0.138  -4.525 -11.304  1.00 90.99           O  
ATOM   1682  CG2 THR A 101       0.405  -5.470 -14.543  1.00 90.99           C  
ATOM   1683 HG21 THR A 101      -0.611  -5.818 -14.354  1.00 90.99           H  
ATOM   1684 HG22 THR A 101       1.059  -5.990 -13.844  1.00 90.99           H  
ATOM   1685 HG23 THR A 101       0.716  -5.718 -15.558  1.00 90.99           H  
ATOM   1686  OG1 THR A 101       0.425  -3.322 -15.538  1.00 90.99           O  
ATOM   1687  HG1 THR A 101      -0.477  -3.441 -15.843  1.00 90.99           H  
ATOM   1688  N   CYS A 102      -1.928  -5.051 -12.075  1.00 92.22           N  
ATOM   1689  H   CYS A 102      -2.611  -4.897 -12.803  1.00 92.22           H  
ATOM   1690  CA  CYS A 102      -2.349  -5.900 -10.967  1.00 92.22           C  
ATOM   1691  HA  CYS A 102      -1.787  -5.614 -10.078  1.00 92.22           H  
ATOM   1692  C   CYS A 102      -2.070  -7.389 -11.232  1.00 92.22           C  
ATOM   1693  CB  CYS A 102      -3.830  -5.618 -10.679  1.00 92.22           C  
ATOM   1694  HB2 CYS A 102      -4.450  -6.045 -11.468  1.00 92.22           H  
ATOM   1695  HB3 CYS A 102      -4.000  -4.542 -10.643  1.00 92.22           H  
ATOM   1696  O   CYS A 102      -2.205  -7.882 -12.355  1.00 92.22           O  
ATOM   1697  SG  CYS A 102      -4.285  -6.335  -9.078  1.00 92.22           S  
ATOM   1698  HG  CYS A 102      -5.582  -6.015  -9.110  1.00 92.22           H  
ATOM   1699  N   PHE A 103      -1.692  -8.102 -10.178  1.00 93.72           N  
ATOM   1700  H   PHE A 103      -1.600  -7.625  -9.292  1.00 93.72           H  
ATOM   1701  CA  PHE A 103      -1.477  -9.543 -10.162  1.00 93.72           C  
ATOM   1702  HA  PHE A 103      -1.793  -9.977 -11.110  1.00 93.72           H  
ATOM   1703  C   PHE A 103      -2.297 -10.171  -9.045  1.00 93.72           C  
ATOM   1704  CB  PHE A 103       0.009  -9.839  -9.948  1.00 93.72           C  
ATOM   1705  HB2 PHE A 103       0.354  -9.308  -9.061  1.00 93.72           H  
ATOM   1706  HB3 PHE A 103       0.123 -10.905  -9.755  1.00 93.72           H  
ATOM   1707  O   PHE A 103      -2.231  -9.685  -7.915  1.00 93.72           O  
ATOM   1708  CG  PHE A 103       0.873  -9.465 -11.127  1.00 93.72           C  
ATOM   1709  CD1 PHE A 103       1.118 -10.412 -12.138  1.00 93.72           C  
ATOM   1710  HD1 PHE A 103       0.699 -11.405 -12.060  1.00 93.72           H  
ATOM   1711  CD2 PHE A 103       1.424  -8.174 -11.222  1.00 93.72           C  
ATOM   1712  HD2 PHE A 103       1.223  -7.443 -10.453  1.00 93.72           H  
ATOM   1713  CE1 PHE A 103       1.894 -10.065 -13.255  1.00 93.72           C  
ATOM   1714  HE1 PHE A 103       2.071 -10.793 -14.033  1.00 93.72           H  
ATOM   1715  CE2 PHE A 103       2.205  -7.835 -12.339  1.00 93.72           C  
ATOM   1716  HE2 PHE A 103       2.611  -6.839 -12.436  1.00 93.72           H  
ATOM   1717  CZ  PHE A 103       2.422  -8.770 -13.361  1.00 93.72           C  
ATOM   1718  HZ  PHE A 103       2.981  -8.490 -14.241  1.00 93.72           H  
ATOM   1719  N   ASP A 104      -3.005 -11.254  -9.359  1.00 93.77           N  
ATOM   1720  H   ASP A 104      -2.958 -11.607 -10.304  1.00 93.77           H  
ATOM   1721  CA  ASP A 104      -3.683 -12.101  -8.380  1.00 93.77           C  
ATOM   1722  HA  ASP A 104      -4.002 -11.479  -7.544  1.00 93.77           H  
ATOM   1723  C   ASP A 104      -2.716 -13.171  -7.864  1.00 93.77           C  
ATOM   1724  CB  ASP A 104      -4.938 -12.751  -8.981  1.00 93.77           C  
ATOM   1725  HB2 ASP A 104      -4.642 -13.552  -9.658  1.00 93.77           H  
ATOM   1726  HB3 ASP A 104      -5.488 -12.019  -9.572  1.00 93.77           H  
ATOM   1727  O   ASP A 104      -2.158 -13.965  -8.632  1.00 93.77           O  
ATOM   1728  CG  ASP A 104      -5.887 -13.323  -7.918  1.00 93.77           C  
ATOM   1729  OD1 ASP A 104      -5.637 -13.114  -6.708  1.00 93.77           O  
ATOM   1730  OD2 ASP A 104      -6.888 -13.943  -8.335  1.00 93.77           O  
ATOM   1731  N   LEU A 105      -2.487 -13.146  -6.559  1.00 93.11           N  
ATOM   1732  H   LEU A 105      -3.088 -12.546  -6.013  1.00 93.11           H  
ATOM   1733  CA  LEU A 105      -1.654 -14.076  -5.810  1.00 93.11           C  
ATOM   1734  HA  LEU A 105      -1.090 -14.695  -6.509  1.00 93.11           H  
ATOM   1735  C   LEU A 105      -2.541 -15.025  -4.994  1.00 93.11           C  
ATOM   1736  CB  LEU A 105      -0.643 -13.305  -4.927  1.00 93.11           C  
ATOM   1737  HB2 LEU A 105      -1.173 -12.746  -4.155  1.00 93.11           H  
ATOM   1738  HB3 LEU A 105      -0.023 -14.040  -4.414  1.00 93.11           H  
ATOM   1739  O   LEU A 105      -3.767 -15.032  -5.072  1.00 93.11           O  
ATOM   1740  CG  LEU A 105       0.288 -12.371  -5.719  1.00 93.11           C  
ATOM   1741  HG  LEU A 105       0.254 -12.634  -6.777  1.00 93.11           H  
ATOM   1742  CD1 LEU A 105      -0.113 -10.908  -5.564  1.00 93.11           C  
ATOM   1743 HD11 LEU A 105      -0.047 -10.601  -4.520  1.00 93.11           H  
ATOM   1744 HD12 LEU A 105      -1.142 -10.788  -5.903  1.00 93.11           H  
ATOM   1745 HD13 LEU A 105       0.528 -10.286  -6.189  1.00 93.11           H  
ATOM   1746  CD2 LEU A 105       1.745 -12.486  -5.266  1.00 93.11           C  
ATOM   1747 HD21 LEU A 105       1.869 -12.055  -4.273  1.00 93.11           H  
ATOM   1748 HD22 LEU A 105       2.049 -13.533  -5.264  1.00 93.11           H  
ATOM   1749 HD23 LEU A 105       2.373 -11.946  -5.974  1.00 93.11           H  
ATOM   1750  N   GLU A 106      -1.919 -15.862  -4.171  1.00 89.13           N  
ATOM   1751  H   GLU A 106      -0.911 -15.839  -4.111  1.00 89.13           H  
ATOM   1752  CA  GLU A 106      -2.639 -16.816  -3.339  1.00 89.13           C  
ATOM   1753  HA  GLU A 106      -3.164 -17.484  -4.022  1.00 89.13           H  
ATOM   1754  C   GLU A 106      -3.714 -16.160  -2.444  1.00 89.13           C  
ATOM   1755  CB  GLU A 106      -1.645 -17.676  -2.539  1.00 89.13           C  
ATOM   1756  HB2 GLU A 106      -2.228 -18.442  -2.028  1.00 89.13           H  
ATOM   1757  HB3 GLU A 106      -0.983 -18.197  -3.231  1.00 89.13           H  
ATOM   1758  O   GLU A 106      -3.531 -15.070  -1.898  1.00 89.13           O  
ATOM   1759  CG  GLU A 106      -0.793 -16.958  -1.468  1.00 89.13           C  
ATOM   1760  HG2 GLU A 106      -0.385 -17.729  -0.815  1.00 89.13           H  
ATOM   1761  HG3 GLU A 106      -1.439 -16.340  -0.845  1.00 89.13           H  
ATOM   1762  CD  GLU A 106       0.394 -16.114  -1.974  1.00 89.13           C  
ATOM   1763  OE1 GLU A 106       1.040 -15.444  -1.125  1.00 89.13           O  
ATOM   1764  OE2 GLU A 106       0.692 -16.097  -3.184  1.00 89.13           O  
ATOM   1765  N   ASN A 107      -4.833 -16.867  -2.246  1.00 86.32           N  
ATOM   1766  H   ASN A 107      -4.915 -17.751  -2.727  1.00 86.32           H  
ATOM   1767  CA  ASN A 107      -5.946 -16.484  -1.364  1.00 86.32           C  
ATOM   1768  HA  ASN A 107      -6.694 -17.269  -1.472  1.00 86.32           H  
ATOM   1769  C   ASN A 107      -6.689 -15.183  -1.742  1.00 86.32           C  
ATOM   1770  CB  ASN A 107      -5.480 -16.522   0.107  1.00 86.32           C  
ATOM   1771  HB2 ASN A 107      -4.761 -15.722   0.280  1.00 86.32           H  
ATOM   1772  HB3 ASN A 107      -6.332 -16.358   0.766  1.00 86.32           H  
ATOM   1773  O   ASN A 107      -7.343 -14.583  -0.877  1.00 86.32           O  
ATOM   1774  CG  ASN A 107      -4.866 -17.855   0.484  1.00 86.32           C  
ATOM   1775  ND2 ASN A 107      -3.766 -17.854   1.197  1.00 86.32           N  
ATOM   1776 HD21 ASN A 107      -3.314 -16.980   1.428  1.00 86.32           H  
ATOM   1777 HD22 ASN A 107      -3.383 -18.763   1.414  1.00 86.32           H  
ATOM   1778  OD1 ASN A 107      -5.364 -18.912   0.145  1.00 86.32           O  
ATOM   1779  N   GLY A 108      -6.630 -14.767  -3.013  1.00 88.57           N  
ATOM   1780  H   GLY A 108      -6.050 -15.269  -3.669  1.00 88.57           H  
ATOM   1781  CA  GLY A 108      -7.252 -13.534  -3.516  1.00 88.57           C  
ATOM   1782  HA2 GLY A 108      -7.255 -13.568  -4.605  1.00 88.57           H  
ATOM   1783  HA3 GLY A 108      -8.282 -13.457  -3.167  1.00 88.57           H  
ATOM   1784  C   GLY A 108      -6.491 -12.275  -3.102  1.00 88.57           C  
ATOM   1785  O   GLY A 108      -7.066 -11.190  -2.991  1.00 88.57           O  
ATOM   1786  N   ARG A 109      -5.208 -12.416  -2.755  1.00 92.83           N  
ATOM   1787  H   ARG A 109      -4.781 -13.315  -2.928  1.00 92.83           H  
ATOM   1788  CA  ARG A 109      -4.328 -11.282  -2.489  1.00 92.83           C  
ATOM   1789  HA  ARG A 109      -4.875 -10.502  -1.960  1.00 92.83           H  
ATOM   1790  C   ARG A 109      -3.883 -10.696  -3.816  1.00 92.83           C  
ATOM   1791  CB  ARG A 109      -3.144 -11.738  -1.635  1.00 92.83           C  
ATOM   1792  HB2 ARG A 109      -2.621 -12.542  -2.153  1.00 92.83           H  
ATOM   1793  HB3 ARG A 109      -3.523 -12.123  -0.689  1.00 92.83           H  
ATOM   1794  O   ARG A 109      -3.257 -11.376  -4.606  1.00 92.83           O  
ATOM   1795  CG  ARG A 109      -2.172 -10.582  -1.366  1.00 92.83           C  
ATOM   1796  HG2 ARG A 109      -1.708 -10.250  -2.294  1.00 92.83           H  
ATOM   1797  HG3 ARG A 109      -2.720  -9.745  -0.933  1.00 92.83           H  
ATOM   1798  CD  ARG A 109      -1.079 -11.025  -0.392  1.00 92.83           C  
ATOM   1799  HD2 ARG A 109      -0.493 -10.152  -0.106  1.00 92.83           H  
ATOM   1800  HD3 ARG A 109      -1.553 -11.411   0.511  1.00 92.83           H  
ATOM   1801  NE  ARG A 109      -0.208 -12.066  -0.975  1.00 92.83           N  
ATOM   1802  HE  ARG A 109      -0.563 -13.011  -1.004  1.00 92.83           H  
ATOM   1803  NH1 ARG A 109       1.499 -10.702  -1.710  1.00 92.83           N  
ATOM   1804 HH11 ARG A 109       2.442 -10.667  -2.069  1.00 92.83           H  
ATOM   1805 HH12 ARG A 109       0.922  -9.874  -1.691  1.00 92.83           H  
ATOM   1806  NH2 ARG A 109       1.750 -12.881  -1.811  1.00 92.83           N  
ATOM   1807 HH21 ARG A 109       2.645 -12.652  -2.220  1.00 92.83           H  
ATOM   1808 HH22 ARG A 109       1.419 -13.835  -1.803  1.00 92.83           H  
ATOM   1809  CZ  ARG A 109       0.984 -11.878  -1.508  1.00 92.83           C  
ATOM   1810  N   CYS A 110      -4.111  -9.409  -3.995  1.00 93.53           N  
ATOM   1811  H   CYS A 110      -4.579  -8.893  -3.263  1.00 93.53           H  
ATOM   1812  CA  CYS A 110      -3.716  -8.680  -5.180  1.00 93.53           C  
ATOM   1813  HA  CYS A 110      -3.405  -9.391  -5.945  1.00 93.53           H  
ATOM   1814  C   CYS A 110      -2.536  -7.762  -4.860  1.00 93.53           C  
ATOM   1815  CB  CYS A 110      -4.931  -7.930  -5.729  1.00 93.53           C  
ATOM   1816  HB2 CYS A 110      -4.626  -7.289  -6.556  1.00 93.53           H  
ATOM   1817  HB3 CYS A 110      -5.382  -7.320  -4.946  1.00 93.53           H  
ATOM   1818  O   CYS A 110      -2.529  -7.049  -3.849  1.00 93.53           O  
ATOM   1819  SG  CYS A 110      -6.148  -9.133  -6.330  1.00 93.53           S  
ATOM   1820  HG  CYS A 110      -7.050  -8.265  -6.797  1.00 93.53           H  
ATOM   1821  N   CYS A 111      -1.544  -7.730  -5.745  1.00 93.79           N  
ATOM   1822  H   CYS A 111      -1.614  -8.334  -6.552  1.00 93.79           H  
ATOM   1823  CA  CYS A 111      -0.469  -6.744  -5.698  1.00 93.79           C  
ATOM   1824  HA  CYS A 111      -0.704  -6.000  -4.937  1.00 93.79           H  
ATOM   1825  C   CYS A 111      -0.372  -5.991  -7.018  1.00 93.79           C  
ATOM   1826  CB  CYS A 111       0.875  -7.376  -5.317  1.00 93.79           C  
ATOM   1827  HB2 CYS A 111       1.656  -6.624  -5.422  1.00 93.79           H  
ATOM   1828  HB3 CYS A 111       1.102  -8.204  -5.990  1.00 93.79           H  
ATOM   1829  O   CYS A 111      -0.495  -6.563  -8.097  1.00 93.79           O  
ATOM   1830  SG  CYS A 111       0.854  -7.946  -3.592  1.00 93.79           S  
ATOM   1831  HG  CYS A 111       0.125  -6.936  -3.110  1.00 93.79           H  
ATOM   1832  N   MET A 112      -0.091  -4.700  -6.915  1.00 93.95           N  
ATOM   1833  H   MET A 112       0.025  -4.313  -5.989  1.00 93.95           H  
ATOM   1834  CA  MET A 112       0.143  -3.824  -8.052  1.00 93.95           C  
ATOM   1835  HA  MET A 112      -0.209  -4.307  -8.963  1.00 93.95           H  
ATOM   1836  C   MET A 112       1.628  -3.523  -8.213  1.00 93.95           C  
ATOM   1837  CB  MET A 112      -0.648  -2.535  -7.867  1.00 93.95           C  
ATOM   1838  HB2 MET A 112      -0.298  -1.805  -8.597  1.00 93.95           H  
ATOM   1839  HB3 MET A 112      -0.459  -2.136  -6.870  1.00 93.95           H  
ATOM   1840  O   MET A 112       2.364  -3.419  -7.232  1.00 93.95           O  
ATOM   1841  CG  MET A 112      -2.150  -2.738  -8.062  1.00 93.95           C  
ATOM   1842  HG2 MET A 112      -2.554  -3.326  -7.238  1.00 93.95           H  
ATOM   1843  HG3 MET A 112      -2.315  -3.287  -8.989  1.00 93.95           H  
ATOM   1844  SD  MET A 112      -3.046  -1.172  -8.182  1.00 93.95           S  
ATOM   1845  CE  MET A 112      -2.835  -0.510  -6.516  1.00 93.95           C  
ATOM   1846  HE1 MET A 112      -3.217   0.510  -6.493  1.00 93.95           H  
ATOM   1847  HE2 MET A 112      -1.784  -0.505  -6.228  1.00 93.95           H  
ATOM   1848  HE3 MET A 112      -3.417  -1.123  -5.829  1.00 93.95           H  
ATOM   1849  N   VAL A 113       2.081  -3.323  -9.444  1.00 92.74           N  
ATOM   1850  H   VAL A 113       1.452  -3.495 -10.215  1.00 92.74           H  
ATOM   1851  CA  VAL A 113       3.461  -2.901  -9.718  1.00 92.74           C  
ATOM   1852  HA  VAL A 113       4.137  -3.457  -9.068  1.00 92.74           H  
ATOM   1853  C   VAL A 113       3.621  -1.412  -9.407  1.00 92.74           C  
ATOM   1854  CB  VAL A 113       3.839  -3.228 -11.172  1.00 92.74           C  
ATOM   1855  HB  VAL A 113       3.123  -2.757 -11.846  1.00 92.74           H  
ATOM   1856  O   VAL A 113       3.034  -0.574 -10.081  1.00 92.74           O  
ATOM   1857  CG1 VAL A 113       5.250  -2.745 -11.531  1.00 92.74           C  
ATOM   1858 HG11 VAL A 113       5.482  -3.031 -12.557  1.00 92.74           H  
ATOM   1859 HG12 VAL A 113       5.304  -1.659 -11.466  1.00 92.74           H  
ATOM   1860 HG13 VAL A 113       5.980  -3.192 -10.856  1.00 92.74           H  
ATOM   1861  CG2 VAL A 113       3.796  -4.742 -11.386  1.00 92.74           C  
ATOM   1862 HG21 VAL A 113       3.951  -4.964 -12.442  1.00 92.74           H  
ATOM   1863 HG22 VAL A 113       4.559  -5.237 -10.786  1.00 92.74           H  
ATOM   1864 HG23 VAL A 113       2.817  -5.129 -11.101  1.00 92.74           H  
ATOM   1865  N   GLY A 114       4.446  -1.062  -8.419  1.00 90.55           N  
ATOM   1866  H   GLY A 114       4.906  -1.793  -7.894  1.00 90.55           H  
ATOM   1867  CA  GLY A 114       4.881   0.322  -8.173  1.00 90.55           C  
ATOM   1868  HA2 GLY A 114       4.079   1.020  -8.413  1.00 90.55           H  
ATOM   1869  HA3 GLY A 114       5.127   0.423  -7.116  1.00 90.55           H  
ATOM   1870  C   GLY A 114       6.129   0.709  -8.975  1.00 90.55           C  
ATOM   1871  O   GLY A 114       6.365   1.879  -9.260  1.00 90.55           O  
ATOM   1872  N   GLY A 115       6.920  -0.290  -9.364  1.00 88.48           N  
ATOM   1873  H   GLY A 115       6.703  -1.210  -9.010  1.00 88.48           H  
ATOM   1874  CA  GLY A 115       8.117  -0.182 -10.191  1.00 88.48           C  
ATOM   1875  HA2 GLY A 115       8.814   0.520  -9.733  1.00 88.48           H  
ATOM   1876  HA3 GLY A 115       7.844   0.183 -11.181  1.00 88.48           H  
ATOM   1877  C   GLY A 115       8.789  -1.550 -10.322  1.00 88.48           C  
ATOM   1878  O   GLY A 115       8.309  -2.539  -9.775  1.00 88.48           O  
ATOM   1879  N   ALA A 116       9.928  -1.633 -11.014  1.00 88.52           N  
ATOM   1880  H   ALA A 116      10.305  -0.806 -11.455  1.00 88.52           H  
ATOM   1881  CA  ALA A 116      10.629  -2.913 -11.193  1.00 88.52           C  
ATOM   1882  HA  ALA A 116       9.942  -3.619 -11.661  1.00 88.52           H  
ATOM   1883  C   ALA A 116      11.087  -3.570  -9.870  1.00 88.52           C  
ATOM   1884  CB  ALA A 116      11.808  -2.685 -12.143  1.00 88.52           C  
ATOM   1885  HB1 ALA A 116      12.328  -3.629 -12.303  1.00 88.52           H  
ATOM   1886  HB2 ALA A 116      11.447  -2.321 -13.105  1.00 88.52           H  
ATOM   1887  HB3 ALA A 116      12.508  -1.966 -11.716  1.00 88.52           H  
ATOM   1888  O   ALA A 116      11.234  -4.790  -9.795  1.00 88.52           O  
ATOM   1889  N   SER A 117      11.279  -2.765  -8.821  1.00 90.97           N  
ATOM   1890  H   SER A 117      11.163  -1.770  -8.957  1.00 90.97           H  
ATOM   1891  CA  SER A 117      11.760  -3.181  -7.499  1.00 90.97           C  
ATOM   1892  HA  SER A 117      11.977  -4.249  -7.515  1.00 90.97           H  
ATOM   1893  C   SER A 117      10.753  -2.965  -6.362  1.00 90.97           C  
ATOM   1894  CB  SER A 117      13.071  -2.452  -7.197  1.00 90.97           C  
ATOM   1895  HB2 SER A 117      13.824  -2.757  -7.925  1.00 90.97           H  
ATOM   1896  HB3 SER A 117      13.422  -2.718  -6.201  1.00 90.97           H  
ATOM   1897  O   SER A 117      11.105  -3.163  -5.199  1.00 90.97           O  
ATOM   1898  OG  SER A 117      12.883  -1.048  -7.283  1.00 90.97           O  
ATOM   1899  HG  SER A 117      13.677  -0.614  -6.965  1.00 90.97           H  
ATOM   1900  N   GLU A 118       9.510  -2.575  -6.662  1.00 94.01           N  
ATOM   1901  H   GLU A 118       9.226  -2.507  -7.629  1.00 94.01           H  
ATOM   1902  CA  GLU A 118       8.495  -2.316  -5.638  1.00 94.01           C  
ATOM   1903  HA  GLU A 118       8.735  -2.908  -4.755  1.00 94.01           H  
ATOM   1904  C   GLU A 118       7.094  -2.737  -6.092  1.00 94.01           C  
ATOM   1905  CB  GLU A 118       8.549  -0.835  -5.219  1.00 94.01           C  
ATOM   1906  HB2 GLU A 118       9.575  -0.602  -4.934  1.00 94.01           H  
ATOM   1907  HB3 GLU A 118       8.275  -0.205  -6.065  1.00 94.01           H  
ATOM   1908  O   GLU A 118       6.642  -2.400  -7.188  1.00 94.01           O  
ATOM   1909  CG  GLU A 118       7.635  -0.516  -4.022  1.00 94.01           C  
ATOM   1910  HG2 GLU A 118       7.732  -1.315  -3.287  1.00 94.01           H  
ATOM   1911  HG3 GLU A 118       6.601  -0.489  -4.366  1.00 94.01           H  
ATOM   1912  CD  GLU A 118       7.984   0.827  -3.354  1.00 94.01           C  
ATOM   1913  OE1 GLU A 118       7.997   0.880  -2.097  1.00 94.01           O  
ATOM   1914  OE2 GLU A 118       8.277   1.800  -4.084  1.00 94.01           O  
ATOM   1915  N   LEU A 119       6.400  -3.455  -5.212  1.00 94.90           N  
ATOM   1916  H   LEU A 119       6.850  -3.697  -4.341  1.00 94.90           H  
ATOM   1917  CA  LEU A 119       4.976  -3.748  -5.305  1.00 94.90           C  
ATOM   1918  HA  LEU A 119       4.633  -3.529  -6.316  1.00 94.90           H  
ATOM   1919  C   LEU A 119       4.175  -2.850  -4.357  1.00 94.90           C  
ATOM   1920  CB  LEU A 119       4.703  -5.235  -5.017  1.00 94.90           C  
ATOM   1921  HB2 LEU A 119       4.991  -5.452  -3.989  1.00 94.90           H  
ATOM   1922  HB3 LEU A 119       3.631  -5.416  -5.104  1.00 94.90           H  
ATOM   1923  O   LEU A 119       4.700  -2.224  -3.433  1.00 94.90           O  
ATOM   1924  CG  LEU A 119       5.433  -6.223  -5.933  1.00 94.90           C  
ATOM   1925  HG  LEU A 119       6.507  -6.069  -5.829  1.00 94.90           H  
ATOM   1926  CD1 LEU A 119       5.145  -7.644  -5.476  1.00 94.90           C  
ATOM   1927 HD11 LEU A 119       5.561  -7.788  -4.479  1.00 94.90           H  
ATOM   1928 HD12 LEU A 119       4.070  -7.820  -5.433  1.00 94.90           H  
ATOM   1929 HD13 LEU A 119       5.604  -8.363  -6.154  1.00 94.90           H  
ATOM   1930  CD2 LEU A 119       5.039  -6.072  -7.402  1.00 94.90           C  
ATOM   1931 HD21 LEU A 119       5.542  -6.830  -8.002  1.00 94.90           H  
ATOM   1932 HD22 LEU A 119       3.960  -6.181  -7.512  1.00 94.90           H  
ATOM   1933 HD23 LEU A 119       5.342  -5.091  -7.769  1.00 94.90           H  
ATOM   1934  N   GLN A 120       2.875  -2.807  -4.594  1.00 94.50           N  
ATOM   1935  H   GLN A 120       2.533  -3.326  -5.390  1.00 94.50           H  
ATOM   1936  CA  GLN A 120       1.897  -2.015  -3.867  1.00 94.50           C  
ATOM   1937  HA  GLN A 120       2.316  -1.690  -2.915  1.00 94.50           H  
ATOM   1938  C   GLN A 120       0.659  -2.862  -3.561  1.00 94.50           C  
ATOM   1939  CB  GLN A 120       1.558  -0.782  -4.707  1.00 94.50           C  
ATOM   1940  HB2 GLN A 120       0.729  -0.258  -4.229  1.00 94.50           H  
ATOM   1941  HB3 GLN A 120       1.234  -1.089  -5.702  1.00 94.50           H  
ATOM   1942  O   GLN A 120       0.416  -3.878  -4.217  1.00 94.50           O  
ATOM   1943  CG  GLN A 120       2.758   0.171  -4.841  1.00 94.50           C  
ATOM   1944  HG2 GLN A 120       3.534  -0.305  -5.440  1.00 94.50           H  
ATOM   1945  HG3 GLN A 120       3.169   0.382  -3.854  1.00 94.50           H  
ATOM   1946  CD  GLN A 120       2.393   1.493  -5.502  1.00 94.50           C  
ATOM   1947  NE2 GLN A 120       3.360   2.335  -5.793  1.00 94.50           N  
ATOM   1948 HE21 GLN A 120       3.082   3.176  -6.278  1.00 94.50           H  
ATOM   1949 HE22 GLN A 120       4.324   2.112  -5.594  1.00 94.50           H  
ATOM   1950  OE1 GLN A 120       1.244   1.812  -5.739  1.00 94.50           O  
ATOM   1951  N   LYS A 121      -0.123  -2.454  -2.558  1.00 94.16           N  
ATOM   1952  H   LYS A 121       0.046  -1.543  -2.157  1.00 94.16           H  
ATOM   1953  CA  LYS A 121      -1.358  -3.152  -2.172  1.00 94.16           C  
ATOM   1954  HA  LYS A 121      -1.149  -4.203  -1.973  1.00 94.16           H  
ATOM   1955  C   LYS A 121      -2.357  -3.071  -3.324  1.00 94.16           C  
ATOM   1956  CB  LYS A 121      -1.952  -2.496  -0.915  1.00 94.16           C  
ATOM   1957  HB2 LYS A 121      -2.943  -2.914  -0.734  1.00 94.16           H  
ATOM   1958  HB3 LYS A 121      -2.073  -1.428  -1.095  1.00 94.16           H  
ATOM   1959  O   LYS A 121      -2.593  -1.970  -3.805  1.00 94.16           O  
ATOM   1960  CG  LYS A 121      -1.094  -2.718   0.342  1.00 94.16           C  
ATOM   1961  HG2 LYS A 121      -1.111  -3.780   0.588  1.00 94.16           H  
ATOM   1962  HG3 LYS A 121      -0.061  -2.423   0.157  1.00 94.16           H  
ATOM   1963  CD  LYS A 121      -1.642  -1.921   1.537  1.00 94.16           C  
ATOM   1964  HD2 LYS A 121      -1.267  -2.356   2.464  1.00 94.16           H  
ATOM   1965  HD3 LYS A 121      -2.729  -1.992   1.545  1.00 94.16           H  
ATOM   1966  CE  LYS A 121      -1.213  -0.447   1.470  1.00 94.16           C  
ATOM   1967  HE2 LYS A 121      -0.142  -0.376   1.663  1.00 94.16           H  
ATOM   1968  HE3 LYS A 121      -1.404  -0.070   0.465  1.00 94.16           H  
ATOM   1969  NZ  LYS A 121      -1.967   0.386   2.436  1.00 94.16           N  
ATOM   1970  HZ1 LYS A 121      -1.633   1.338   2.487  1.00 94.16           H  
ATOM   1971  HZ2 LYS A 121      -2.911   0.468   2.085  1.00 94.16           H  
ATOM   1972  HZ3 LYS A 121      -1.997  -0.017   3.362  1.00 94.16           H  
ATOM   1973  N   GLY A 122      -2.914  -4.202  -3.755  1.00 92.84           N  
ATOM   1974  H   GLY A 122      -2.622  -5.080  -3.352  1.00 92.84           H  
ATOM   1975  CA  GLY A 122      -3.921  -4.282  -4.821  1.00 92.84           C  
ATOM   1976  HA2 GLY A 122      -4.002  -3.328  -5.343  1.00 92.84           H  
ATOM   1977  HA3 GLY A 122      -3.606  -5.032  -5.546  1.00 92.84           H  
ATOM   1978  C   GLY A 122      -5.320  -4.670  -4.336  1.00 92.84           C  
ATOM   1979  O   GLY A 122      -6.219  -4.793  -5.156  1.00 92.84           O  
ATOM   1980  N   ASN A 123      -5.504  -4.904  -3.034  1.00 93.12           N  
ATOM   1981  H   ASN A 123      -4.730  -4.761  -2.401  1.00 93.12           H  
ATOM   1982  CA  ASN A 123      -6.808  -5.194  -2.441  1.00 93.12           C  
ATOM   1983  HA  ASN A 123      -7.495  -5.529  -3.218  1.00 93.12           H  
ATOM   1984  C   ASN A 123      -7.404  -3.936  -1.807  1.00 93.12           C  
ATOM   1985  CB  ASN A 123      -6.680  -6.309  -1.390  1.00 93.12           C  
ATOM   1986  HB2 ASN A 123      -5.979  -6.000  -0.614  1.00 93.12           H  
ATOM   1987  HB3 ASN A 123      -7.652  -6.470  -0.922  1.00 93.12           H  
ATOM   1988  O   ASN A 123      -6.685  -3.163  -1.171  1.00 93.12           O  
ATOM   1989  CG  ASN A 123      -6.215  -7.627  -1.960  1.00 93.12           C  
ATOM   1990  ND2 ASN A 123      -7.089  -8.352  -2.618  1.00 93.12           N  
ATOM   1991 HD21 ASN A 123      -8.035  -8.022  -2.743  1.00 93.12           H  
ATOM   1992 HD22 ASN A 123      -6.853  -9.275  -2.955  1.00 93.12           H  
ATOM   1993  OD1 ASN A 123      -5.069  -8.014  -1.798  1.00 93.12           O  
ATOM   1994  N   GLU A 124      -8.721  -3.801  -1.904  1.00 89.38           N  
ATOM   1995  H   GLU A 124      -9.252  -4.467  -2.447  1.00 89.38           H  
ATOM   1996  CA  GLU A 124      -9.509  -2.811  -1.173  1.00 89.38           C  
ATOM   1997  HA  GLU A 124      -8.847  -2.079  -0.711  1.00 89.38           H  
ATOM   1998  C   GLU A 124     -10.296  -3.502  -0.062  1.00 89.38           C  
ATOM   1999  CB  GLU A 124     -10.448  -2.059  -2.125  1.00 89.38           C  
ATOM   2000  HB2 GLU A 124     -11.064  -1.377  -1.539  1.00 89.38           H  
ATOM   2001  HB3 GLU A 124     -11.094  -2.773  -2.635  1.00 89.38           H  
ATOM   2002  O   GLU A 124     -10.741  -4.642  -0.219  1.00 89.38           O  
ATOM   2003  CG  GLU A 124      -9.645  -1.250  -3.150  1.00 89.38           C  
ATOM   2004  HG2 GLU A 124      -8.932  -0.633  -2.604  1.00 89.38           H  
ATOM   2005  HG3 GLU A 124      -9.088  -1.931  -3.793  1.00 89.38           H  
ATOM   2006  CD  GLU A 124     -10.529  -0.357  -4.024  1.00 89.38           C  
ATOM   2007  OE1 GLU A 124     -10.064   0.766  -4.323  1.00 89.38           O  
ATOM   2008  OE2 GLU A 124     -11.638  -0.806  -4.384  1.00 89.38           O  
ATOM   2009  N   VAL A 125     -10.460  -2.820   1.071  1.00 89.75           N  
ATOM   2010  H   VAL A 125     -10.151  -1.859   1.108  1.00 89.75           H  
ATOM   2011  CA  VAL A 125     -11.381  -3.278   2.111  1.00 89.75           C  
ATOM   2012  HA  VAL A 125     -11.442  -4.365   2.058  1.00 89.75           H  
ATOM   2013  C   VAL A 125     -12.768  -2.719   1.820  1.00 89.75           C  
ATOM   2014  CB  VAL A 125     -10.880  -2.938   3.523  1.00 89.75           C  
ATOM   2015  HB  VAL A 125      -9.832  -3.230   3.596  1.00 89.75           H  
ATOM   2016  O   VAL A 125     -12.919  -1.537   1.513  1.00 89.75           O  
ATOM   2017  CG1 VAL A 125     -10.989  -1.457   3.865  1.00 89.75           C  
ATOM   2018 HG11 VAL A 125     -10.336  -0.870   3.219  1.00 89.75           H  
ATOM   2019 HG12 VAL A 125     -12.013  -1.096   3.767  1.00 89.75           H  
ATOM   2020 HG13 VAL A 125     -10.721  -1.346   4.915  1.00 89.75           H  
ATOM   2021  CG2 VAL A 125     -11.648  -3.719   4.595  1.00 89.75           C  
ATOM   2022 HG21 VAL A 125     -11.203  -3.541   5.574  1.00 89.75           H  
ATOM   2023 HG22 VAL A 125     -11.595  -4.787   4.384  1.00 89.75           H  
ATOM   2024 HG23 VAL A 125     -12.693  -3.411   4.621  1.00 89.75           H  
ATOM   2025  N   LEU A 126     -13.786  -3.563   1.946  1.00 90.30           N  
ATOM   2026  H   LEU A 126     -13.600  -4.522   2.204  1.00 90.30           H  
ATOM   2027  CA  LEU A 126     -15.177  -3.142   1.871  1.00 90.30           C  
ATOM   2028  HA  LEU A 126     -15.234  -2.185   1.351  1.00 90.30           H  
ATOM   2029  C   LEU A 126     -15.710  -2.962   3.291  1.00 90.30           C  
ATOM   2030  CB  LEU A 126     -15.966  -4.177   1.059  1.00 90.30           C  
ATOM   2031  HB2 LEU A 126     -15.502  -4.286   0.078  1.00 90.30           H  
ATOM   2032  HB3 LEU A 126     -15.909  -5.138   1.570  1.00 90.30           H  
ATOM   2033  O   LEU A 126     -15.794  -3.929   4.045  1.00 90.30           O  
ATOM   2034  CG  LEU A 126     -17.447  -3.806   0.870  1.00 90.30           C  
ATOM   2035  HG  LEU A 126     -17.918  -3.661   1.843  1.00 90.30           H  
ATOM   2036  CD1 LEU A 126     -17.625  -2.533   0.039  1.00 90.30           C  
ATOM   2037 HD11 LEU A 126     -17.103  -2.627  -0.913  1.00 90.30           H  
ATOM   2038 HD12 LEU A 126     -17.242  -1.668   0.579  1.00 90.30           H  
ATOM   2039 HD13 LEU A 126     -18.685  -2.363  -0.151  1.00 90.30           H  
ATOM   2040  CD2 LEU A 126     -18.164  -4.952   0.160  1.00 90.30           C  
ATOM   2041 HD21 LEU A 126     -18.076  -5.864   0.751  1.00 90.30           H  
ATOM   2042 HD22 LEU A 126     -17.726  -5.114  -0.825  1.00 90.30           H  
ATOM   2043 HD23 LEU A 126     -19.221  -4.710   0.048  1.00 90.30           H  
ATOM   2044  N   ILE A 127     -16.063  -1.729   3.650  1.00 92.23           N  
ATOM   2045  H   ILE A 127     -15.996  -0.987   2.967  1.00 92.23           H  
ATOM   2046  CA  ILE A 127     -16.638  -1.405   4.958  1.00 92.23           C  
ATOM   2047  HA  ILE A 127     -16.407  -2.215   5.650  1.00 92.23           H  
ATOM   2048  C   ILE A 127     -18.159  -1.271   4.793  1.00 92.23           C  
ATOM   2049  CB  ILE A 127     -16.008  -0.127   5.554  1.00 92.23           C  
ATOM   2050  HB  ILE A 127     -16.244   0.713   4.900  1.00 92.23           H  
ATOM   2051  O   ILE A 127     -18.595  -0.490   3.946  1.00 92.23           O  
ATOM   2052  CG1 ILE A 127     -14.473  -0.253   5.678  1.00 92.23           C  
ATOM   2053 HG12 ILE A 127     -14.239  -0.877   6.541  1.00 92.23           H  
ATOM   2054 HG13 ILE A 127     -14.049  -0.722   4.789  1.00 92.23           H  
ATOM   2055  CG2 ILE A 127     -16.598   0.139   6.954  1.00 92.23           C  
ATOM   2056 HG21 ILE A 127     -16.210   1.069   7.368  1.00 92.23           H  
ATOM   2057 HG22 ILE A 127     -17.682   0.243   6.892  1.00 92.23           H  
ATOM   2058 HG23 ILE A 127     -16.361  -0.683   7.629  1.00 92.23           H  
ATOM   2059  CD1 ILE A 127     -13.764   1.087   5.863  1.00 92.23           C  
ATOM   2060 HD11 ILE A 127     -14.178   1.617   6.721  1.00 92.23           H  
ATOM   2061 HD12 ILE A 127     -12.699   0.917   6.023  1.00 92.23           H  
ATOM   2062 HD13 ILE A 127     -13.896   1.698   4.971  1.00 92.23           H  
ATOM   2063  N   PRO A 128     -18.978  -1.987   5.586  1.00 95.83           N  
ATOM   2064  CA  PRO A 128     -20.428  -1.815   5.591  1.00 95.83           C  
ATOM   2065  HA  PRO A 128     -20.816  -2.144   4.626  1.00 95.83           H  
ATOM   2066  C   PRO A 128     -20.854  -0.364   5.849  1.00 95.83           C  
ATOM   2067  CB  PRO A 128     -20.948  -2.747   6.692  1.00 95.83           C  
ATOM   2068  HB2 PRO A 128     -21.928  -3.157   6.446  1.00 95.83           H  
ATOM   2069  HB3 PRO A 128     -20.987  -2.221   7.646  1.00 95.83           H  
ATOM   2070  O   PRO A 128     -20.285   0.316   6.706  1.00 95.83           O  
ATOM   2071  CG  PRO A 128     -19.881  -3.837   6.768  1.00 95.83           C  
ATOM   2072  HG2 PRO A 128     -20.053  -4.575   5.985  1.00 95.83           H  
ATOM   2073  HG3 PRO A 128     -19.855  -4.315   7.748  1.00 95.83           H  
ATOM   2074  CD  PRO A 128     -18.595  -3.071   6.477  1.00 95.83           C  
ATOM   2075  HD2 PRO A 128     -18.195  -2.643   7.396  1.00 95.83           H  
ATOM   2076  HD3 PRO A 128     -17.866  -3.739   6.017  1.00 95.83           H  
ATOM   2077  N   ASN A 129     -21.905   0.095   5.162  1.00 96.79           N  
ATOM   2078  H   ASN A 129     -22.306  -0.497   4.448  1.00 96.79           H  
ATOM   2079  CA  ASN A 129     -22.400   1.473   5.275  1.00 96.79           C  
ATOM   2080  HA  ASN A 129     -21.614   2.155   4.951  1.00 96.79           H  
ATOM   2081  C   ASN A 129     -22.751   1.866   6.719  1.00 96.79           C  
ATOM   2082  CB  ASN A 129     -23.622   1.651   4.358  1.00 96.79           C  
ATOM   2083  HB2 ASN A 129     -24.116   2.591   4.604  1.00 96.79           H  
ATOM   2084  HB3 ASN A 129     -24.336   0.846   4.534  1.00 96.79           H  
ATOM   2085  O   ASN A 129     -22.447   2.982   7.136  1.00 96.79           O  
ATOM   2086  CG  ASN A 129     -23.267   1.712   2.883  1.00 96.79           C  
ATOM   2087  ND2 ASN A 129     -24.212   1.445   2.015  1.00 96.79           N  
ATOM   2088 HD21 ASN A 129     -25.149   1.227   2.324  1.00 96.79           H  
ATOM   2089 HD22 ASN A 129     -23.948   1.509   1.043  1.00 96.79           H  
ATOM   2090  OD1 ASN A 129     -22.155   2.003   2.487  1.00 96.79           O  
ATOM   2091  N   ASP A 130     -23.314   0.946   7.504  1.00 97.34           N  
ATOM   2092  H   ASP A 130     -23.638   0.083   7.091  1.00 97.34           H  
ATOM   2093  CA  ASP A 130     -23.665   1.199   8.908  1.00 97.34           C  
ATOM   2094  HA  ASP A 130     -24.340   2.053   8.958  1.00 97.34           H  
ATOM   2095  C   ASP A 130     -22.435   1.513   9.766  1.00 97.34           C  
ATOM   2096  CB  ASP A 130     -24.387  -0.024   9.491  1.00 97.34           C  
ATOM   2097  HB2 ASP A 130     -23.725  -0.888   9.437  1.00 97.34           H  
ATOM   2098  HB3 ASP A 130     -24.609   0.167  10.541  1.00 97.34           H  
ATOM   2099  O   ASP A 130     -22.502   2.341  10.680  1.00 97.34           O  
ATOM   2100  CG  ASP A 130     -25.700  -0.339   8.775  1.00 97.34           C  
ATOM   2101  OD1 ASP A 130     -26.306   0.606   8.225  1.00 97.34           O  
ATOM   2102  OD2 ASP A 130     -26.048  -1.537   8.749  1.00 97.34           O  
ATOM   2103  N   TRP A 131     -21.298   0.885   9.450  1.00 97.09           N  
ATOM   2104  H   TRP A 131     -21.300   0.280   8.641  1.00 97.09           H  
ATOM   2105  CA  TRP A 131     -20.029   1.091  10.144  1.00 97.09           C  
ATOM   2106  HA  TRP A 131     -20.209   1.145  11.218  1.00 97.09           H  
ATOM   2107  C   TRP A 131     -19.384   2.402   9.714  1.00 97.09           C  
ATOM   2108  CB  TRP A 131     -19.077  -0.079   9.878  1.00 97.09           C  
ATOM   2109  HB2 TRP A 131     -18.868  -0.125   8.810  1.00 97.09           H  
ATOM   2110  HB3 TRP A 131     -18.132   0.131  10.379  1.00 97.09           H  
ATOM   2111  O   TRP A 131     -18.869   3.125  10.561  1.00 97.09           O  
ATOM   2112  CG  TRP A 131     -19.521  -1.444  10.303  1.00 97.09           C  
ATOM   2113  CD1 TRP A 131     -20.708  -1.785  10.859  1.00 97.09           C  
ATOM   2114  HD1 TRP A 131     -21.513  -1.104  11.095  1.00 97.09           H  
ATOM   2115  CD2 TRP A 131     -18.764  -2.686  10.207  1.00 97.09           C  
ATOM   2116  CE2 TRP A 131     -19.585  -3.755  10.674  1.00 97.09           C  
ATOM   2117  CE3 TRP A 131     -17.459  -3.015   9.782  1.00 97.09           C  
ATOM   2118  HE3 TRP A 131     -16.801  -2.229   9.442  1.00 97.09           H  
ATOM   2119  NE1 TRP A 131     -20.754  -3.145  11.069  1.00 97.09           N  
ATOM   2120  HE1 TRP A 131     -21.555  -3.613  11.469  1.00 97.09           H  
ATOM   2121  CH2 TRP A 131     -17.853  -5.382  10.240  1.00 97.09           C  
ATOM   2122  HH2 TRP A 131     -17.491  -6.399  10.260  1.00 97.09           H  
ATOM   2123  CZ2 TRP A 131     -19.153  -5.087  10.681  1.00 97.09           C  
ATOM   2124  HZ2 TRP A 131     -19.804  -5.871  11.039  1.00 97.09           H  
ATOM   2125  CZ3 TRP A 131     -17.008  -4.346   9.811  1.00 97.09           C  
ATOM   2126  HZ3 TRP A 131     -15.994  -4.581   9.522  1.00 97.09           H  
ATOM   2127  N   VAL A 132     -19.461   2.750   8.424  1.00 96.37           N  
ATOM   2128  H   VAL A 132     -19.893   2.102   7.782  1.00 96.37           H  
ATOM   2129  CA  VAL A 132     -19.027   4.066   7.925  1.00 96.37           C  
ATOM   2130  HA  VAL A 132     -17.980   4.214   8.191  1.00 96.37           H  
ATOM   2131  C   VAL A 132     -19.829   5.181   8.601  1.00 96.37           C  
ATOM   2132  CB  VAL A 132     -19.155   4.162   6.390  1.00 96.37           C  
ATOM   2133  HB  VAL A 132     -20.193   3.999   6.100  1.00 96.37           H  
ATOM   2134  O   VAL A 132     -19.242   6.138   9.105  1.00 96.37           O  
ATOM   2135  CG1 VAL A 132     -18.720   5.540   5.875  1.00 96.37           C  
ATOM   2136 HG11 VAL A 132     -17.701   5.756   6.196  1.00 96.37           H  
ATOM   2137 HG12 VAL A 132     -18.765   5.557   4.786  1.00 96.37           H  
ATOM   2138 HG13 VAL A 132     -19.388   6.316   6.249  1.00 96.37           H  
ATOM   2139  CG2 VAL A 132     -18.284   3.115   5.685  1.00 96.37           C  
ATOM   2140 HG21 VAL A 132     -17.239   3.233   5.971  1.00 96.37           H  
ATOM   2141 HG22 VAL A 132     -18.624   2.112   5.942  1.00 96.37           H  
ATOM   2142 HG23 VAL A 132     -18.378   3.223   4.604  1.00 96.37           H  
ATOM   2143  N   ASN A 133     -21.156   5.036   8.676  1.00 97.48           N  
ATOM   2144  H   ASN A 133     -21.578   4.238   8.223  1.00 97.48           H  
ATOM   2145  CA  ASN A 133     -22.036   5.995   9.342  1.00 97.48           C  
ATOM   2146  HA  ASN A 133     -21.880   6.979   8.900  1.00 97.48           H  
ATOM   2147  C   ASN A 133     -21.715   6.114  10.841  1.00 97.48           C  
ATOM   2148  CB  ASN A 133     -23.494   5.572   9.099  1.00 97.48           C  
ATOM   2149  HB2 ASN A 133     -23.676   4.598   9.553  1.00 97.48           H  
ATOM   2150  HB3 ASN A 133     -23.679   5.487   8.029  1.00 97.48           H  
ATOM   2151  O   ASN A 133     -21.573   7.218  11.362  1.00 97.48           O  
ATOM   2152  CG  ASN A 133     -24.475   6.588   9.659  1.00 97.48           C  
ATOM   2153  ND2 ASN A 133     -25.507   6.143  10.337  1.00 97.48           N  
ATOM   2154 HD21 ASN A 133     -25.671   5.153  10.448  1.00 97.48           H  
ATOM   2155 HD22 ASN A 133     -26.145   6.837  10.700  1.00 97.48           H  
ATOM   2156  OD1 ASN A 133     -24.324   7.787   9.500  1.00 97.48           O  
ATOM   2157  N   PHE A 134     -21.527   4.983  11.529  1.00 98.24           N  
ATOM   2158  H   PHE A 134     -21.661   4.101  11.056  1.00 98.24           H  
ATOM   2159  CA  PHE A 134     -21.107   4.962  12.930  1.00 98.24           C  
ATOM   2160  HA  PHE A 134     -21.839   5.501  13.532  1.00 98.24           H  
ATOM   2161  C   PHE A 134     -19.765   5.667  13.151  1.00 98.24           C  
ATOM   2162  CB  PHE A 134     -21.050   3.512  13.415  1.00 98.24           C  
ATOM   2163  HB2 PHE A 134     -20.518   2.915  12.675  1.00 98.24           H  
ATOM   2164  HB3 PHE A 134     -22.065   3.121  13.488  1.00 98.24           H  
ATOM   2165  O   PHE A 134     -19.687   6.544  14.007  1.00 98.24           O  
ATOM   2166  CG  PHE A 134     -20.357   3.346  14.750  1.00 98.24           C  
ATOM   2167  CD1 PHE A 134     -19.025   2.889  14.795  1.00 98.24           C  
ATOM   2168  HD1 PHE A 134     -18.502   2.642  13.883  1.00 98.24           H  
ATOM   2169  CD2 PHE A 134     -21.026   3.687  15.939  1.00 98.24           C  
ATOM   2170  HD2 PHE A 134     -22.044   4.046  15.907  1.00 98.24           H  
ATOM   2171  CE1 PHE A 134     -18.371   2.751  16.030  1.00 98.24           C  
ATOM   2172  HE1 PHE A 134     -17.353   2.394  16.068  1.00 98.24           H  
ATOM   2173  CE2 PHE A 134     -20.370   3.548  17.174  1.00 98.24           C  
ATOM   2174  HE2 PHE A 134     -20.884   3.789  18.092  1.00 98.24           H  
ATOM   2175  CZ  PHE A 134     -19.051   3.068  17.215  1.00 98.24           C  
ATOM   2176  HZ  PHE A 134     -18.557   2.923  18.165  1.00 98.24           H  
ATOM   2177  N   LEU A 135     -18.732   5.334  12.369  1.00 97.54           N  
ATOM   2178  H   LEU A 135     -18.868   4.613  11.676  1.00 97.54           H  
ATOM   2179  CA  LEU A 135     -17.408   5.954  12.472  1.00 97.54           C  
ATOM   2180  HA  LEU A 135     -17.011   5.792  13.475  1.00 97.54           H  
ATOM   2181  C   LEU A 135     -17.480   7.465  12.261  1.00 97.54           C  
ATOM   2182  CB  LEU A 135     -16.468   5.332  11.428  1.00 97.54           C  
ATOM   2183  HB2 LEU A 135     -15.607   5.988  11.295  1.00 97.54           H  
ATOM   2184  HB3 LEU A 135     -16.992   5.286  10.473  1.00 97.54           H  
ATOM   2185  O   LEU A 135     -16.890   8.218  13.033  1.00 97.54           O  
ATOM   2186  CG  LEU A 135     -15.949   3.933  11.791  1.00 97.54           C  
ATOM   2187  HG  LEU A 135     -16.775   3.278  12.066  1.00 97.54           H  
ATOM   2188  CD1 LEU A 135     -15.244   3.356  10.567  1.00 97.54           C  
ATOM   2189 HD11 LEU A 135     -15.959   3.252   9.752  1.00 97.54           H  
ATOM   2190 HD12 LEU A 135     -14.436   4.023  10.266  1.00 97.54           H  
ATOM   2191 HD13 LEU A 135     -14.838   2.373  10.805  1.00 97.54           H  
ATOM   2192  CD2 LEU A 135     -14.951   3.981  12.950  1.00 97.54           C  
ATOM   2193 HD21 LEU A 135     -14.499   3.001  13.102  1.00 97.54           H  
ATOM   2194 HD22 LEU A 135     -14.162   4.703  12.741  1.00 97.54           H  
ATOM   2195 HD23 LEU A 135     -15.461   4.265  13.871  1.00 97.54           H  
ATOM   2196  N   TYR A 136     -18.234   7.910  11.252  1.00 96.96           N  
ATOM   2197  H   TYR A 136     -18.686   7.235  10.651  1.00 96.96           H  
ATOM   2198  CA  TYR A 136     -18.424   9.328  10.971  1.00 96.96           C  
ATOM   2199  HA  TYR A 136     -17.445   9.787  10.830  1.00 96.96           H  
ATOM   2200  C   TYR A 136     -19.102  10.055  12.138  1.00 96.96           C  
ATOM   2201  CB  TYR A 136     -19.225   9.495   9.674  1.00 96.96           C  
ATOM   2202  HB2 TYR A 136     -20.166   8.952   9.755  1.00 96.96           H  
ATOM   2203  HB3 TYR A 136     -18.662   9.056   8.850  1.00 96.96           H  
ATOM   2204  O   TYR A 136     -18.571  11.055  12.621  1.00 96.96           O  
ATOM   2205  CG  TYR A 136     -19.516  10.948   9.353  1.00 96.96           C  
ATOM   2206  CD1 TYR A 136     -20.767  11.506   9.682  1.00 96.96           C  
ATOM   2207  HD1 TYR A 136     -21.534  10.887  10.123  1.00 96.96           H  
ATOM   2208  CD2 TYR A 136     -18.514  11.752   8.778  1.00 96.96           C  
ATOM   2209  HD2 TYR A 136     -17.554  11.320   8.534  1.00 96.96           H  
ATOM   2210  CE1 TYR A 136     -21.015  12.870   9.435  1.00 96.96           C  
ATOM   2211  HE1 TYR A 136     -21.971  13.308   9.681  1.00 96.96           H  
ATOM   2212  CE2 TYR A 136     -18.758  13.116   8.531  1.00 96.96           C  
ATOM   2213  HE2 TYR A 136     -17.985  13.734   8.097  1.00 96.96           H  
ATOM   2214  OH  TYR A 136     -20.252  14.993   8.628  1.00 96.96           O  
ATOM   2215  HH  TYR A 136     -19.474  15.430   8.274  1.00 96.96           H  
ATOM   2216  CZ  TYR A 136     -20.011  13.677   8.861  1.00 96.96           C  
ATOM   2217  N   LEU A 137     -20.243   9.551  12.620  1.00 97.81           N  
ATOM   2218  H   LEU A 137     -20.617   8.712  12.201  1.00 97.81           H  
ATOM   2219  CA  LEU A 137     -20.987  10.181  13.716  1.00 97.81           C  
ATOM   2220  HA  LEU A 137     -21.158  11.229  13.471  1.00 97.81           H  
ATOM   2221  C   LEU A 137     -20.192  10.171  15.025  1.00 97.81           C  
ATOM   2222  CB  LEU A 137     -22.339   9.470  13.903  1.00 97.81           C  
ATOM   2223  HB2 LEU A 137     -22.153   8.404  14.039  1.00 97.81           H  
ATOM   2224  HB3 LEU A 137     -22.800   9.847  14.816  1.00 97.81           H  
ATOM   2225  O   LEU A 137     -20.145  11.181  15.723  1.00 97.81           O  
ATOM   2226  CG  LEU A 137     -23.343   9.654  12.751  1.00 97.81           C  
ATOM   2227  HG  LEU A 137     -22.902   9.325  11.810  1.00 97.81           H  
ATOM   2228  CD1 LEU A 137     -24.587   8.811  13.036  1.00 97.81           C  
ATOM   2229 HD11 LEU A 137     -25.311   8.943  12.231  1.00 97.81           H  
ATOM   2230 HD12 LEU A 137     -25.036   9.097  13.987  1.00 97.81           H  
ATOM   2231 HD13 LEU A 137     -24.304   7.759  13.065  1.00 97.81           H  
ATOM   2232  CD2 LEU A 137     -23.780  11.111  12.587  1.00 97.81           C  
ATOM   2233 HD21 LEU A 137     -24.533  11.173  11.801  1.00 97.81           H  
ATOM   2234 HD22 LEU A 137     -24.195  11.475  13.527  1.00 97.81           H  
ATOM   2235 HD23 LEU A 137     -22.928  11.726  12.296  1.00 97.81           H  
ATOM   2236  N   ALA A 138     -19.529   9.059  15.338  1.00 97.92           N  
ATOM   2237  H   ALA A 138     -19.604   8.261  14.723  1.00 97.92           H  
ATOM   2238  CA  ALA A 138     -18.728   8.916  16.543  1.00 97.92           C  
ATOM   2239  HA  ALA A 138     -19.331   9.199  17.406  1.00 97.92           H  
ATOM   2240  C   ALA A 138     -17.490   9.825  16.531  1.00 97.92           C  
ATOM   2241  CB  ALA A 138     -18.345   7.447  16.678  1.00 97.92           C  
ATOM   2242  HB1 ALA A 138     -17.715   7.323  17.559  1.00 97.92           H  
ATOM   2243  HB2 ALA A 138     -17.799   7.137  15.787  1.00 97.92           H  
ATOM   2244  HB3 ALA A 138     -19.239   6.832  16.779  1.00 97.92           H  
ATOM   2245  O   ALA A 138     -17.209  10.470  17.535  1.00 97.92           O  
ATOM   2246  N   ALA A 139     -16.785   9.959  15.404  1.00 96.85           N  
ATOM   2247  H   ALA A 139     -17.030   9.405  14.596  1.00 96.85           H  
ATOM   2248  CA  ALA A 139     -15.647  10.879  15.291  1.00 96.85           C  
ATOM   2249  HA  ALA A 139     -14.937  10.656  16.088  1.00 96.85           H  
ATOM   2250  C   ALA A 139     -16.048  12.362  15.444  1.00 96.85           C  
ATOM   2251  CB  ALA A 139     -14.956  10.623  13.950  1.00 96.85           C  
ATOM   2252  HB1 ALA A 139     -14.098  11.287  13.849  1.00 96.85           H  
ATOM   2253  HB2 ALA A 139     -15.649  10.804  13.128  1.00 96.85           H  
ATOM   2254  HB3 ALA A 139     -14.607   9.590  13.911  1.00 96.85           H  
ATOM   2255  O   ALA A 139     -15.217  13.202  15.776  1.00 96.85           O  
ATOM   2256  N   HIS A 140     -17.327  12.692  15.243  1.00 96.34           N  
ATOM   2257  H   HIS A 140     -17.967  11.960  14.968  1.00 96.34           H  
ATOM   2258  CA  HIS A 140     -17.867  14.047  15.382  1.00 96.34           C  
ATOM   2259  HA  HIS A 140     -17.043  14.735  15.572  1.00 96.34           H  
ATOM   2260  C   HIS A 140     -18.813  14.190  16.582  1.00 96.34           C  
ATOM   2261  CB  HIS A 140     -18.524  14.483  14.063  1.00 96.34           C  
ATOM   2262  HB2 HIS A 140     -18.943  15.483  14.178  1.00 96.34           H  
ATOM   2263  HB3 HIS A 140     -19.341  13.801  13.828  1.00 96.34           H  
ATOM   2264  O   HIS A 140     -19.604  15.131  16.604  1.00 96.34           O  
ATOM   2265  CG  HIS A 140     -17.564  14.516  12.905  1.00 96.34           C  
ATOM   2266  CD2 HIS A 140     -16.873  15.596  12.431  1.00 96.34           C  
ATOM   2267  HD2 HIS A 140     -16.925  16.601  12.824  1.00 96.34           H  
ATOM   2268  ND1 HIS A 140     -17.210  13.442  12.128  1.00 96.34           N  
ATOM   2269  HD1 HIS A 140     -17.576  12.506  12.231  1.00 96.34           H  
ATOM   2270  CE1 HIS A 140     -16.321  13.857  11.215  1.00 96.34           C  
ATOM   2271  HE1 HIS A 140     -15.862  13.226  10.469  1.00 96.34           H  
ATOM   2272  NE2 HIS A 140     -16.093  15.174  11.349  1.00 96.34           N  
ATOM   2273  N   TYR A 141     -18.744  13.293  17.571  1.00 95.32           N  
ATOM   2274  H   TYR A 141     -18.062  12.553  17.485  1.00 95.32           H  
ATOM   2275  CA  TYR A 141     -19.759  13.127  18.620  1.00 95.32           C  
ATOM   2276  HA  TYR A 141     -20.658  12.726  18.152  1.00 95.32           H  
ATOM   2277  C   TYR A 141     -20.162  14.427  19.343  1.00 95.32           C  
ATOM   2278  CB  TYR A 141     -19.243  12.091  19.626  1.00 95.32           C  
ATOM   2279  HB2 TYR A 141     -18.882  11.217  19.084  1.00 95.32           H  
ATOM   2280  HB3 TYR A 141     -18.404  12.508  20.183  1.00 95.32           H  
ATOM   2281  O   TYR A 141     -21.351  14.700  19.512  1.00 95.32           O  
ATOM   2282  CG  TYR A 141     -20.297  11.591  20.581  1.00 95.32           C  
ATOM   2283  CD1 TYR A 141     -20.331  12.049  21.913  1.00 95.32           C  
ATOM   2284  HD1 TYR A 141     -19.588  12.750  22.261  1.00 95.32           H  
ATOM   2285  CD2 TYR A 141     -21.245  10.658  20.124  1.00 95.32           C  
ATOM   2286  HD2 TYR A 141     -21.218  10.316  19.100  1.00 95.32           H  
ATOM   2287  CE1 TYR A 141     -21.332  11.583  22.789  1.00 95.32           C  
ATOM   2288  HE1 TYR A 141     -21.374  11.938  23.808  1.00 95.32           H  
ATOM   2289  CE2 TYR A 141     -22.232  10.182  21.002  1.00 95.32           C  
ATOM   2290  HE2 TYR A 141     -22.976   9.464  20.692  1.00 95.32           H  
ATOM   2291  OH  TYR A 141     -23.282  10.197  23.118  1.00 95.32           O  
ATOM   2292  HH  TYR A 141     -23.250  10.474  24.037  1.00 95.32           H  
ATOM   2293  CZ  TYR A 141     -22.284  10.650  22.326  1.00 95.32           C  
ATOM   2294  N   GLU A 142     -19.201  15.281  19.717  1.00 93.02           N  
ATOM   2295  H   GLU A 142     -18.237  14.987  19.646  1.00 93.02           H  
ATOM   2296  CA  GLU A 142     -19.488  16.564  20.388  1.00 93.02           C  
ATOM   2297  HA  GLU A 142     -20.385  16.440  20.996  1.00 93.02           H  
ATOM   2298  C   GLU A 142     -19.780  17.719  19.412  1.00 93.02           C  
ATOM   2299  CB  GLU A 142     -18.351  16.971  21.341  1.00 93.02           C  
ATOM   2300  HB2 GLU A 142     -17.487  17.306  20.768  1.00 93.02           H  
ATOM   2301  HB3 GLU A 142     -18.699  17.831  21.912  1.00 93.02           H  
ATOM   2302  O   GLU A 142     -20.177  18.806  19.827  1.00 93.02           O  
ATOM   2303  CG  GLU A 142     -17.938  15.891  22.359  1.00 93.02           C  
ATOM   2304  HG2 GLU A 142     -18.836  15.445  22.787  1.00 93.02           H  
ATOM   2305  HG3 GLU A 142     -17.393  16.382  23.165  1.00 93.02           H  
ATOM   2306  CD  GLU A 142     -17.033  14.802  21.767  1.00 93.02           C  
ATOM   2307  OE1 GLU A 142     -16.955  13.708  22.361  1.00 93.02           O  
ATOM   2308  OE2 GLU A 142     -16.398  15.077  20.718  1.00 93.02           O  
ATOM   2309  N   LYS A 143     -19.574  17.508  18.108  1.00 92.97           N  
ATOM   2310  H   LYS A 143     -19.337  16.564  17.837  1.00 92.97           H  
ATOM   2311  CA  LYS A 143     -19.716  18.509  17.035  1.00 92.97           C  
ATOM   2312  HA  LYS A 143     -20.025  19.455  17.480  1.00 92.97           H  
ATOM   2313  C   LYS A 143     -20.823  18.154  16.038  1.00 92.97           C  
ATOM   2314  CB  LYS A 143     -18.369  18.730  16.331  1.00 92.97           C  
ATOM   2315  HB2 LYS A 143     -18.045  17.788  15.888  1.00 92.97           H  
ATOM   2316  HB3 LYS A 143     -18.504  19.457  15.529  1.00 92.97           H  
ATOM   2317  O   LYS A 143     -20.835  18.666  14.918  1.00 92.97           O  
ATOM   2318  CG  LYS A 143     -17.280  19.257  17.272  1.00 92.97           C  
ATOM   2319  HG2 LYS A 143     -17.610  20.188  17.732  1.00 92.97           H  
ATOM   2320  HG3 LYS A 143     -17.079  18.523  18.053  1.00 92.97           H  
ATOM   2321  CD  LYS A 143     -15.996  19.503  16.475  1.00 92.97           C  
ATOM   2322  HD2 LYS A 143     -15.708  18.575  15.981  1.00 92.97           H  
ATOM   2323  HD3 LYS A 143     -16.180  20.267  15.720  1.00 92.97           H  
ATOM   2324  CE  LYS A 143     -14.871  19.952  17.408  1.00 92.97           C  
ATOM   2325  HE2 LYS A 143     -14.771  19.212  18.201  1.00 92.97           H  
ATOM   2326  HE3 LYS A 143     -15.151  20.901  17.865  1.00 92.97           H  
ATOM   2327  NZ  LYS A 143     -13.591  20.080  16.668  1.00 92.97           N  
ATOM   2328  HZ1 LYS A 143     -13.679  20.752  15.919  1.00 92.97           H  
ATOM   2329  HZ2 LYS A 143     -12.847  20.372  17.285  1.00 92.97           H  
ATOM   2330  HZ3 LYS A 143     -13.338  19.189  16.266  1.00 92.97           H  
ATOM   2331  N   LEU A 144     -21.750  17.282  16.430  1.00 94.40           N  
ATOM   2332  H   LEU A 144     -21.639  16.851  17.337  1.00 94.40           H  
ATOM   2333  CA  LEU A 144     -22.874  16.880  15.591  1.00 94.40           C  
ATOM   2334  HA  LEU A 144     -22.468  16.453  14.674  1.00 94.40           H  
ATOM   2335  C   LEU A 144     -23.725  18.097  15.194  1.00 94.40           C  
ATOM   2336  CB  LEU A 144     -23.709  15.807  16.311  1.00 94.40           C  
ATOM   2337  HB2 LEU A 144     -23.980  16.188  17.296  1.00 94.40           H  
ATOM   2338  HB3 LEU A 144     -24.633  15.641  15.757  1.00 94.40           H  
ATOM   2339  O   LEU A 144     -24.042  18.968  16.009  1.00 94.40           O  
ATOM   2340  CG  LEU A 144     -22.987  14.455  16.475  1.00 94.40           C  
ATOM   2341  HG  LEU A 144     -22.004  14.617  16.918  1.00 94.40           H  
ATOM   2342  CD1 LEU A 144     -23.779  13.573  17.429  1.00 94.40           C  
ATOM   2343 HD11 LEU A 144     -24.812  13.468  17.098  1.00 94.40           H  
ATOM   2344 HD12 LEU A 144     -23.312  12.591  17.511  1.00 94.40           H  
ATOM   2345 HD13 LEU A 144     -23.762  14.039  18.414  1.00 94.40           H  
ATOM   2346  CD2 LEU A 144     -22.814  13.719  15.146  1.00 94.40           C  
ATOM   2347 HD21 LEU A 144     -23.783  13.573  14.667  1.00 94.40           H  
ATOM   2348 HD22 LEU A 144     -22.356  12.748  15.334  1.00 94.40           H  
ATOM   2349 HD23 LEU A 144     -22.146  14.277  14.491  1.00 94.40           H  
ATOM   2350  N   THR A 145     -24.107  18.145  13.920  1.00 93.65           N  
ATOM   2351  H   THR A 145     -23.786  17.418  13.297  1.00 93.65           H  
ATOM   2352  CA  THR A 145     -24.940  19.198  13.323  1.00 93.65           C  
ATOM   2353  HA  THR A 145     -24.889  20.090  13.947  1.00 93.65           H  
ATOM   2354  C   THR A 145     -26.410  18.766  13.245  1.00 93.65           C  
ATOM   2355  CB  THR A 145     -24.409  19.576  11.930  1.00 93.65           C  
ATOM   2356  HB  THR A 145     -25.057  20.336  11.494  1.00 93.65           H  
ATOM   2357  O   THR A 145     -26.708  17.569  13.240  1.00 93.65           O  
ATOM   2358  CG2 THR A 145     -22.980  20.121  11.976  1.00 93.65           C  
ATOM   2359 HG21 THR A 145     -22.680  20.453  10.982  1.00 93.65           H  
ATOM   2360 HG22 THR A 145     -22.287  19.353  12.321  1.00 93.65           H  
ATOM   2361 HG23 THR A 145     -22.933  20.969  12.658  1.00 93.65           H  
ATOM   2362  OG1 THR A 145     -24.401  18.440  11.094  1.00 93.65           O  
ATOM   2363  HG1 THR A 145     -23.921  18.672  10.295  1.00 93.65           H  
ATOM   2364  N   GLY A 146     -27.336  19.727  13.166  1.00 93.91           N  
ATOM   2365  H   GLY A 146     -27.047  20.694  13.223  1.00 93.91           H  
ATOM   2366  CA  GLY A 146     -28.788  19.486  13.094  1.00 93.91           C  
ATOM   2367  HA2 GLY A 146     -29.006  18.419  13.152  1.00 93.91           H  
ATOM   2368  HA3 GLY A 146     -29.171  19.848  12.140  1.00 93.91           H  
ATOM   2369  C   GLY A 146     -29.569  20.177  14.213  1.00 93.91           C  
ATOM   2370  O   GLY A 146     -28.984  20.935  14.997  1.00 93.91           O  
ATOM   2371  N   SER A 147     -30.877  19.917  14.277  1.00 96.29           N  
ATOM   2372  H   SER A 147     -31.277  19.240  13.643  1.00 96.29           H  
ATOM   2373  CA  SER A 147     -31.719  20.320  15.412  1.00 96.29           C  
ATOM   2374  HA  SER A 147     -31.613  21.395  15.563  1.00 96.29           H  
ATOM   2375  C   SER A 147     -31.283  19.610  16.703  1.00 96.29           C  
ATOM   2376  CB  SER A 147     -33.192  20.027  15.104  1.00 96.29           C  
ATOM   2377  HB2 SER A 147     -33.818  20.477  15.875  1.00 96.29           H  
ATOM   2378  HB3 SER A 147     -33.468  20.451  14.139  1.00 96.29           H  
ATOM   2379  O   SER A 147     -30.485  18.671  16.668  1.00 96.29           O  
ATOM   2380  OG  SER A 147     -33.415  18.638  15.099  1.00 96.29           O  
ATOM   2381  HG  SER A 147     -33.238  18.298  14.219  1.00 96.29           H  
ATOM   2382  N   SER A 148     -31.778  20.054  17.861  1.00 94.98           N  
ATOM   2383  H   SER A 148     -32.413  20.839  17.873  1.00 94.98           H  
ATOM   2384  CA  SER A 148     -31.483  19.383  19.137  1.00 94.98           C  
ATOM   2385  HA  SER A 148     -30.407  19.395  19.306  1.00 94.98           H  
ATOM   2386  C   SER A 148     -31.926  17.915  19.124  1.00 94.98           C  
ATOM   2387  CB  SER A 148     -32.157  20.115  20.298  1.00 94.98           C  
ATOM   2388  HB2 SER A 148     -33.238  20.109  20.157  1.00 94.98           H  
ATOM   2389  HB3 SER A 148     -31.921  19.603  21.230  1.00 94.98           H  
ATOM   2390  O   SER A 148     -31.152  17.049  19.523  1.00 94.98           O  
ATOM   2391  OG  SER A 148     -31.692  21.453  20.362  1.00 94.98           O  
ATOM   2392  HG  SER A 148     -32.143  21.878  21.095  1.00 94.98           H  
ATOM   2393  N   GLU A 149     -33.113  17.639  18.577  1.00 95.02           N  
ATOM   2394  H   GLU A 149     -33.688  18.395  18.234  1.00 95.02           H  
ATOM   2395  CA  GLU A 149     -33.659  16.286  18.413  1.00 95.02           C  
ATOM   2396  HA  GLU A 149     -33.691  15.781  19.378  1.00 95.02           H  
ATOM   2397  C   GLU A 149     -32.782  15.441  17.475  1.00 95.02           C  
ATOM   2398  CB  GLU A 149     -35.093  16.390  17.860  1.00 95.02           C  
ATOM   2399  HB2 GLU A 149     -35.456  15.389  17.627  1.00 95.02           H  
ATOM   2400  HB3 GLU A 149     -35.063  16.971  16.938  1.00 95.02           H  
ATOM   2401  O   GLU A 149     -32.435  14.307  17.805  1.00 95.02           O  
ATOM   2402  CG  GLU A 149     -36.069  17.051  18.852  1.00 95.02           C  
ATOM   2403  HG2 GLU A 149     -35.622  17.971  19.229  1.00 95.02           H  
ATOM   2404  HG3 GLU A 149     -36.211  16.380  19.699  1.00 95.02           H  
ATOM   2405  CD  GLU A 149     -37.435  17.405  18.239  1.00 95.02           C  
ATOM   2406  OE1 GLU A 149     -38.202  18.106  18.937  1.00 95.02           O  
ATOM   2407  OE2 GLU A 149     -37.694  17.021  17.076  1.00 95.02           O  
ATOM   2408  N   ASP A 150     -32.324  16.003  16.348  1.00 96.64           N  
ATOM   2409  H   ASP A 150     -32.683  16.911  16.089  1.00 96.64           H  
ATOM   2410  CA  ASP A 150     -31.433  15.289  15.419  1.00 96.64           C  
ATOM   2411  HA  ASP A 150     -31.926  14.375  15.087  1.00 96.64           H  
ATOM   2412  C   ASP A 150     -30.099  14.913  16.069  1.00 96.64           C  
ATOM   2413  CB  ASP A 150     -31.084  16.142  14.193  1.00 96.64           C  
ATOM   2414  HB2 ASP A 150     -30.600  17.061  14.525  1.00 96.64           H  
ATOM   2415  HB3 ASP A 150     -30.360  15.597  13.587  1.00 96.64           H  
ATOM   2416  O   ASP A 150     -29.556  13.834  15.815  1.00 96.64           O  
ATOM   2417  CG  ASP A 150     -32.262  16.485  13.297  1.00 96.64           C  
ATOM   2418  OD1 ASP A 150     -33.072  15.583  13.018  1.00 96.64           O  
ATOM   2419  OD2 ASP A 150     -32.289  17.666  12.871  1.00 96.64           O  
ATOM   2420  N   LYS A 151     -29.530  15.814  16.880  1.00 96.80           N  
ATOM   2421  H   LYS A 151     -30.040  16.667  17.059  1.00 96.80           H  
ATOM   2422  CA  LYS A 151     -28.274  15.554  17.595  1.00 96.80           C  
ATOM   2423  HA  LYS A 151     -27.522  15.201  16.888  1.00 96.80           H  
ATOM   2424  C   LYS A 151     -28.455  14.437  18.612  1.00 96.80           C  
ATOM   2425  CB  LYS A 151     -27.762  16.820  18.285  1.00 96.80           C  
ATOM   2426  HB2 LYS A 151     -28.558  17.237  18.901  1.00 96.80           H  
ATOM   2427  HB3 LYS A 151     -26.931  16.550  18.938  1.00 96.80           H  
ATOM   2428  O   LYS A 151     -27.618  13.539  18.648  1.00 96.80           O  
ATOM   2429  CG  LYS A 151     -27.273  17.871  17.284  1.00 96.80           C  
ATOM   2430  HG2 LYS A 151     -26.436  17.474  16.710  1.00 96.80           H  
ATOM   2431  HG3 LYS A 151     -28.073  18.132  16.591  1.00 96.80           H  
ATOM   2432  CD  LYS A 151     -26.826  19.116  18.052  1.00 96.80           C  
ATOM   2433  HD2 LYS A 151     -27.583  19.380  18.789  1.00 96.80           H  
ATOM   2434  HD3 LYS A 151     -25.886  18.897  18.559  1.00 96.80           H  
ATOM   2435  CE  LYS A 151     -26.651  20.282  17.084  1.00 96.80           C  
ATOM   2436  HE2 LYS A 151     -27.632  20.529  16.679  1.00 96.80           H  
ATOM   2437  HE3 LYS A 151     -26.013  19.965  16.260  1.00 96.80           H  
ATOM   2438  NZ  LYS A 151     -26.068  21.452  17.775  1.00 96.80           N  
ATOM   2439  HZ1 LYS A 151     -25.140  21.218  18.097  1.00 96.80           H  
ATOM   2440  HZ2 LYS A 151     -26.645  21.697  18.567  1.00 96.80           H  
ATOM   2441  HZ3 LYS A 151     -26.022  22.239  17.144  1.00 96.80           H  
ATOM   2442  N   GLU A 152     -29.550  14.455  19.369  1.00 96.03           N  
ATOM   2443  H   GLU A 152     -30.199  15.223  19.275  1.00 96.03           H  
ATOM   2444  CA  GLU A 152     -29.879  13.402  20.331  1.00 96.03           C  
ATOM   2445  HA  GLU A 152     -29.063  13.312  21.049  1.00 96.03           H  
ATOM   2446  C   GLU A 152     -30.039  12.043  19.636  1.00 96.03           C  
ATOM   2447  CB  GLU A 152     -31.145  13.806  21.098  1.00 96.03           C  
ATOM   2448  HB2 GLU A 152     -31.993  13.825  20.413  1.00 96.03           H  
ATOM   2449  HB3 GLU A 152     -31.000  14.807  21.505  1.00 96.03           H  
ATOM   2450  O   GLU A 152     -29.424  11.064  20.053  1.00 96.03           O  
ATOM   2451  CG  GLU A 152     -31.443  12.841  22.254  1.00 96.03           C  
ATOM   2452  HG2 GLU A 152     -31.587  11.840  21.849  1.00 96.03           H  
ATOM   2453  HG3 GLU A 152     -30.578  12.816  22.917  1.00 96.03           H  
ATOM   2454  CD  GLU A 152     -32.691  13.226  23.064  1.00 96.03           C  
ATOM   2455  OE1 GLU A 152     -32.992  12.476  24.019  1.00 96.03           O  
ATOM   2456  OE2 GLU A 152     -33.341  14.239  22.720  1.00 96.03           O  
ATOM   2457  N   GLN A 153     -30.756  11.976  18.508  1.00 97.43           N  
ATOM   2458  H   GLN A 153     -31.262  12.799  18.213  1.00 97.43           H  
ATOM   2459  CA  GLN A 153     -30.895  10.732  17.736  1.00 97.43           C  
ATOM   2460  HA  GLN A 153     -31.285   9.958  18.398  1.00 97.43           H  
ATOM   2461  C   GLN A 153     -29.552  10.211  17.206  1.00 97.43           C  
ATOM   2462  CB  GLN A 153     -31.877  10.931  16.569  1.00 97.43           C  
ATOM   2463  HB2 GLN A 153     -31.849  10.046  15.934  1.00 97.43           H  
ATOM   2464  HB3 GLN A 153     -31.559  11.785  15.970  1.00 97.43           H  
ATOM   2465  O   GLN A 153     -29.276   9.011  17.271  1.00 97.43           O  
ATOM   2466  CG  GLN A 153     -33.329  11.152  17.019  1.00 97.43           C  
ATOM   2467  HG2 GLN A 153     -33.965  11.252  16.139  1.00 97.43           H  
ATOM   2468  HG3 GLN A 153     -33.399  12.084  17.580  1.00 97.43           H  
ATOM   2469  CD  GLN A 153     -33.879  10.026  17.887  1.00 97.43           C  
ATOM   2470  NE2 GLN A 153     -34.667  10.349  18.887  1.00 97.43           N  
ATOM   2471 HE21 GLN A 153     -34.989   9.604  19.489  1.00 97.43           H  
ATOM   2472 HE22 GLN A 153     -34.855  11.320  19.090  1.00 97.43           H  
ATOM   2473  OE1 GLN A 153     -33.603   8.849  17.699  1.00 97.43           O  
ATOM   2474  N   LYS A 154     -28.679  11.100  16.716  1.00 97.74           N  
ATOM   2475  H   LYS A 154     -28.970  12.067  16.676  1.00 97.74           H  
ATOM   2476  CA  LYS A 154     -27.325  10.736  16.264  1.00 97.74           C  
ATOM   2477  HA  LYS A 154     -27.395   9.910  15.556  1.00 97.74           H  
ATOM   2478  C   LYS A 154     -26.449  10.237  17.417  1.00 97.74           C  
ATOM   2479  CB  LYS A 154     -26.675  11.940  15.571  1.00 97.74           C  
ATOM   2480  HB2 LYS A 154     -25.608  11.751  15.453  1.00 97.74           H  
ATOM   2481  HB3 LYS A 154     -26.805  12.816  16.206  1.00 97.74           H  
ATOM   2482  O   LYS A 154     -25.714   9.267  17.234  1.00 97.74           O  
ATOM   2483  CG  LYS A 154     -27.279  12.220  14.188  1.00 97.74           C  
ATOM   2484  HG2 LYS A 154     -28.367  12.227  14.252  1.00 97.74           H  
ATOM   2485  HG3 LYS A 154     -26.983  11.430  13.497  1.00 97.74           H  
ATOM   2486  CD  LYS A 154     -26.795  13.576  13.659  1.00 97.74           C  
ATOM   2487  HD2 LYS A 154     -25.727  13.525  13.447  1.00 97.74           H  
ATOM   2488  HD3 LYS A 154     -26.982  14.342  14.412  1.00 97.74           H  
ATOM   2489  CE  LYS A 154     -27.565  13.932  12.388  1.00 97.74           C  
ATOM   2490  HE2 LYS A 154     -28.626  13.955  12.635  1.00 97.74           H  
ATOM   2491  HE3 LYS A 154     -27.412  13.148  11.646  1.00 97.74           H  
ATOM   2492  NZ  LYS A 154     -27.147  15.249  11.849  1.00 97.74           N  
ATOM   2493  HZ1 LYS A 154     -26.183  15.238  11.548  1.00 97.74           H  
ATOM   2494  HZ2 LYS A 154     -27.740  15.521  11.078  1.00 97.74           H  
ATOM   2495  HZ3 LYS A 154     -27.228  15.966  12.555  1.00 97.74           H  
ATOM   2496  N   GLN A 155     -26.542  10.852  18.595  1.00 97.27           N  
ATOM   2497  H   GLN A 155     -27.160  11.647  18.678  1.00 97.27           H  
ATOM   2498  CA  GLN A 155     -25.826  10.408  19.797  1.00 97.27           C  
ATOM   2499  HA  GLN A 155     -24.770  10.292  19.554  1.00 97.27           H  
ATOM   2500  C   GLN A 155     -26.327   9.041  20.269  1.00 97.27           C  
ATOM   2501  CB  GLN A 155     -25.956  11.457  20.910  1.00 97.27           C  
ATOM   2502  HB2 GLN A 155     -25.623  11.024  21.853  1.00 97.27           H  
ATOM   2503  HB3 GLN A 155     -26.999  11.755  21.017  1.00 97.27           H  
ATOM   2504  O   GLN A 155     -25.522   8.129  20.448  1.00 97.27           O  
ATOM   2505  CG  GLN A 155     -25.087  12.680  20.601  1.00 97.27           C  
ATOM   2506  HG2 GLN A 155     -24.043  12.370  20.546  1.00 97.27           H  
ATOM   2507  HG3 GLN A 155     -25.373  13.089  19.632  1.00 97.27           H  
ATOM   2508  CD  GLN A 155     -25.215  13.799  21.623  1.00 97.27           C  
ATOM   2509  NE2 GLN A 155     -24.211  14.641  21.741  1.00 97.27           N  
ATOM   2510 HE21 GLN A 155     -23.366  14.507  21.205  1.00 97.27           H  
ATOM   2511 HE22 GLN A 155     -24.316  15.342  22.461  1.00 97.27           H  
ATOM   2512  OE1 GLN A 155     -26.206  13.970  22.309  1.00 97.27           O  
ATOM   2513  N   LEU A 156     -27.648   8.852  20.340  1.00 97.54           N  
ATOM   2514  H   LEU A 156     -28.251   9.652  20.205  1.00 97.54           H  
ATOM   2515  CA  LEU A 156     -28.272   7.564  20.654  1.00 97.54           C  
ATOM   2516  HA  LEU A 156     -27.938   7.248  21.642  1.00 97.54           H  
ATOM   2517  C   LEU A 156     -27.853   6.470  19.667  1.00 97.54           C  
ATOM   2518  CB  LEU A 156     -29.804   7.720  20.640  1.00 97.54           C  
ATOM   2519  HB2 LEU A 156     -30.091   8.230  19.721  1.00 97.54           H  
ATOM   2520  HB3 LEU A 156     -30.257   6.729  20.617  1.00 97.54           H  
ATOM   2521  O   LEU A 156     -27.607   5.335  20.078  1.00 97.54           O  
ATOM   2522  CG  LEU A 156     -30.391   8.487  21.839  1.00 97.54           C  
ATOM   2523  HG  LEU A 156     -29.880   9.441  21.967  1.00 97.54           H  
ATOM   2524  CD1 LEU A 156     -31.877   8.745  21.585  1.00 97.54           C  
ATOM   2525 HD11 LEU A 156     -31.991   9.347  20.684  1.00 97.54           H  
ATOM   2526 HD12 LEU A 156     -32.292   9.315  22.416  1.00 97.54           H  
ATOM   2527 HD13 LEU A 156     -32.422   7.808  21.471  1.00 97.54           H  
ATOM   2528  CD2 LEU A 156     -30.260   7.685  23.137  1.00 97.54           C  
ATOM   2529 HD21 LEU A 156     -30.745   8.236  23.943  1.00 97.54           H  
ATOM   2530 HD22 LEU A 156     -30.727   6.705  23.033  1.00 97.54           H  
ATOM   2531 HD23 LEU A 156     -29.209   7.573  23.400  1.00 97.54           H  
ATOM   2532  N   TYR A 157     -27.744   6.788  18.373  1.00 98.12           N  
ATOM   2533  H   TYR A 157     -28.034   7.709  18.077  1.00 98.12           H  
ATOM   2534  CA  TYR A 157     -27.233   5.849  17.375  1.00 98.12           C  
ATOM   2535  HA  TYR A 157     -27.847   4.948  17.408  1.00 98.12           H  
ATOM   2536  C   TYR A 157     -25.793   5.429  17.688  1.00 98.12           C  
ATOM   2537  CB  TYR A 157     -27.344   6.442  15.964  1.00 98.12           C  
ATOM   2538  HB2 TYR A 157     -28.389   6.678  15.762  1.00 98.12           H  
ATOM   2539  HB3 TYR A 157     -26.784   7.376  15.914  1.00 98.12           H  
ATOM   2540  O   TYR A 157     -25.504   4.233  17.695  1.00 98.12           O  
ATOM   2541  CG  TYR A 157     -26.828   5.511  14.880  1.00 98.12           C  
ATOM   2542  CD1 TYR A 157     -25.464   5.527  14.526  1.00 98.12           C  
ATOM   2543  HD1 TYR A 157     -24.790   6.218  15.010  1.00 98.12           H  
ATOM   2544  CD2 TYR A 157     -27.705   4.612  14.242  1.00 98.12           C  
ATOM   2545  HD2 TYR A 157     -28.753   4.603  14.501  1.00 98.12           H  
ATOM   2546  CE1 TYR A 157     -24.976   4.647  13.541  1.00 98.12           C  
ATOM   2547  HE1 TYR A 157     -23.933   4.667  13.261  1.00 98.12           H  
ATOM   2548  CE2 TYR A 157     -27.219   3.734  13.252  1.00 98.12           C  
ATOM   2549  HE2 TYR A 157     -27.880   3.042  12.752  1.00 98.12           H  
ATOM   2550  OH  TYR A 157     -25.390   2.914  11.929  1.00 98.12           O  
ATOM   2551  HH  TYR A 157     -24.438   2.943  11.807  1.00 98.12           H  
ATOM   2552  CZ  TYR A 157     -25.852   3.746  12.901  1.00 98.12           C  
ATOM   2553  N   VAL A 158     -24.896   6.374  17.981  1.00 97.99           N  
ATOM   2554  H   VAL A 158     -25.196   7.338  18.000  1.00 97.99           H  
ATOM   2555  CA  VAL A 158     -23.505   6.056  18.345  1.00 97.99           C  
ATOM   2556  HA  VAL A 158     -23.064   5.452  17.552  1.00 97.99           H  
ATOM   2557  C   VAL A 158     -23.455   5.212  19.618  1.00 97.99           C  
ATOM   2558  CB  VAL A 158     -22.666   7.338  18.490  1.00 97.99           C  
ATOM   2559  HB  VAL A 158     -23.202   8.036  19.134  1.00 97.99           H  
ATOM   2560  O   VAL A 158     -22.785   4.180  19.639  1.00 97.99           O  
ATOM   2561  CG1 VAL A 158     -21.279   7.073  19.093  1.00 97.99           C  
ATOM   2562 HG11 VAL A 158     -21.376   6.780  20.139  1.00 97.99           H  
ATOM   2563 HG12 VAL A 158     -20.774   6.281  18.540  1.00 97.99           H  
ATOM   2564 HG13 VAL A 158     -20.673   7.978  19.058  1.00 97.99           H  
ATOM   2565  CG2 VAL A 158     -22.468   8.005  17.124  1.00 97.99           C  
ATOM   2566 HG21 VAL A 158     -21.884   7.357  16.471  1.00 97.99           H  
ATOM   2567 HG22 VAL A 158     -21.946   8.954  17.251  1.00 97.99           H  
ATOM   2568 HG23 VAL A 158     -23.432   8.207  16.658  1.00 97.99           H  
ATOM   2569  N   ASP A 159     -24.200   5.588  20.656  1.00 97.03           N  
ATOM   2570  H   ASP A 159     -24.717   6.454  20.594  1.00 97.03           H  
ATOM   2571  CA  ASP A 159     -24.203   4.878  21.936  1.00 97.03           C  
ATOM   2572  HA  ASP A 159     -23.176   4.807  22.292  1.00 97.03           H  
ATOM   2573  C   ASP A 159     -24.703   3.435  21.819  1.00 97.03           C  
ATOM   2574  CB  ASP A 159     -25.028   5.665  22.965  1.00 97.03           C  
ATOM   2575  HB2 ASP A 159     -25.958   6.004  22.508  1.00 97.03           H  
ATOM   2576  HB3 ASP A 159     -25.287   4.995  23.784  1.00 97.03           H  
ATOM   2577  O   ASP A 159     -24.107   2.531  22.410  1.00 97.03           O  
ATOM   2578  CG  ASP A 159     -24.272   6.852  23.570  1.00 97.03           C  
ATOM   2579  OD1 ASP A 159     -23.019   6.758  23.671  1.00 97.03           O  
ATOM   2580  OD2 ASP A 159     -24.954   7.764  24.069  1.00 97.03           O  
ATOM   2581  N   ARG A 160     -25.737   3.191  21.004  1.00 98.01           N  
ATOM   2582  H   ARG A 160     -26.177   3.986  20.562  1.00 98.01           H  
ATOM   2583  CA  ARG A 160     -26.269   1.841  20.742  1.00 98.01           C  
ATOM   2584  HA  ARG A 160     -26.416   1.327  21.691  1.00 98.01           H  
ATOM   2585  C   ARG A 160     -25.304   0.960  19.944  1.00 98.01           C  
ATOM   2586  CB  ARG A 160     -27.616   1.956  20.014  1.00 98.01           C  
ATOM   2587  HB2 ARG A 160     -27.896   0.975  19.629  1.00 98.01           H  
ATOM   2588  HB3 ARG A 160     -27.510   2.634  19.167  1.00 98.01           H  
ATOM   2589  O   ARG A 160     -25.304  -0.258  20.120  1.00 98.01           O  
ATOM   2590  CG  ARG A 160     -28.737   2.447  20.943  1.00 98.01           C  
ATOM   2591  HG2 ARG A 160     -28.913   1.704  21.721  1.00 98.01           H  
ATOM   2592  HG3 ARG A 160     -28.449   3.384  21.419  1.00 98.01           H  
ATOM   2593  CD  ARG A 160     -30.024   2.657  20.140  1.00 98.01           C  
ATOM   2594  HD2 ARG A 160     -29.804   3.320  19.303  1.00 98.01           H  
ATOM   2595  HD3 ARG A 160     -30.354   1.694  19.750  1.00 98.01           H  
ATOM   2596  NE  ARG A 160     -31.087   3.266  20.962  1.00 98.01           N  
ATOM   2597  HE  ARG A 160     -30.803   3.640  21.856  1.00 98.01           H  
ATOM   2598  NH1 ARG A 160     -32.796   3.055  19.443  1.00 98.01           N  
ATOM   2599 HH11 ARG A 160     -32.162   2.590  18.809  1.00 98.01           H  
ATOM   2600 HH12 ARG A 160     -33.742   3.266  19.158  1.00 98.01           H  
ATOM   2601  NH2 ARG A 160     -33.164   4.106  21.375  1.00 98.01           N  
ATOM   2602 HH21 ARG A 160     -34.104   4.308  21.067  1.00 98.01           H  
ATOM   2603 HH22 ARG A 160     -32.838   4.494  22.249  1.00 98.01           H  
ATOM   2604  CZ  ARG A 160     -32.340   3.468  20.593  1.00 98.01           C  
ATOM   2605  N   HIS A 161     -24.466   1.553  19.095  1.00 98.08           N  
ATOM   2606  H   HIS A 161     -24.520   2.557  19.001  1.00 98.08           H  
ATOM   2607  CA  HIS A 161     -23.613   0.818  18.155  1.00 98.08           C  
ATOM   2608  HA  HIS A 161     -23.902  -0.233  18.182  1.00 98.08           H  
ATOM   2609  C   HIS A 161     -22.121   0.814  18.519  1.00 98.08           C  
ATOM   2610  CB  HIS A 161     -23.894   1.267  16.718  1.00 98.08           C  
ATOM   2611  HB2 HIS A 161     -23.256   0.706  16.035  1.00 98.08           H  
ATOM   2612  HB3 HIS A 161     -23.651   2.325  16.616  1.00 98.08           H  
ATOM   2613  O   HIS A 161     -21.301   0.417  17.698  1.00 98.08           O  
ATOM   2614  CG  HIS A 161     -25.326   1.043  16.303  1.00 98.08           C  
ATOM   2615  CD2 HIS A 161     -25.905  -0.123  15.880  1.00 98.08           C  
ATOM   2616  HD2 HIS A 161     -25.410  -1.078  15.773  1.00 98.08           H  
ATOM   2617  ND1 HIS A 161     -26.308   1.999  16.303  1.00 98.08           N  
ATOM   2618  HD1 HIS A 161     -26.170   2.963  16.570  1.00 98.08           H  
ATOM   2619  CE1 HIS A 161     -27.448   1.439  15.880  1.00 98.08           C  
ATOM   2620  HE1 HIS A 161     -28.387   1.957  15.751  1.00 98.08           H  
ATOM   2621  NE2 HIS A 161     -27.256   0.138  15.623  1.00 98.08           N  
ATOM   2622  N   LYS A 162     -21.739   1.159  19.760  1.00 96.64           N  
ATOM   2623  H   LYS A 162     -22.438   1.568  20.363  1.00 96.64           H  
ATOM   2624  CA  LYS A 162     -20.332   1.111  20.228  1.00 96.64           C  
ATOM   2625  HA  LYS A 162     -19.758   1.859  19.680  1.00 96.64           H  
ATOM   2626  C   LYS A 162     -19.629  -0.226  19.961  1.00 96.64           C  
ATOM   2627  CB  LYS A 162     -20.259   1.436  21.729  1.00 96.64           C  
ATOM   2628  HB2 LYS A 162     -19.265   1.183  22.100  1.00 96.64           H  
ATOM   2629  HB3 LYS A 162     -20.993   0.841  22.272  1.00 96.64           H  
ATOM   2630  O   LYS A 162     -18.429  -0.256  19.705  1.00 96.64           O  
ATOM   2631  CG  LYS A 162     -20.497   2.926  21.987  1.00 96.64           C  
ATOM   2632  HG2 LYS A 162     -19.731   3.502  21.468  1.00 96.64           H  
ATOM   2633  HG3 LYS A 162     -21.473   3.204  21.589  1.00 96.64           H  
ATOM   2634  CD  LYS A 162     -20.471   3.275  23.480  1.00 96.64           C  
ATOM   2635  HD2 LYS A 162     -21.299   2.764  23.971  1.00 96.64           H  
ATOM   2636  HD3 LYS A 162     -19.526   2.969  23.929  1.00 96.64           H  
ATOM   2637  CE  LYS A 162     -20.641   4.794  23.595  1.00 96.64           C  
ATOM   2638  HE2 LYS A 162     -19.697   5.293  23.378  1.00 96.64           H  
ATOM   2639  HE3 LYS A 162     -21.345   5.111  22.826  1.00 96.64           H  
ATOM   2640  NZ  LYS A 162     -21.184   5.234  24.900  1.00 96.64           N  
ATOM   2641  HZ1 LYS A 162     -21.674   6.099  24.724  1.00 96.64           H  
ATOM   2642  HZ2 LYS A 162     -21.918   4.613  25.210  1.00 96.64           H  
ATOM   2643  HZ3 LYS A 162     -20.477   5.366  25.609  1.00 96.64           H  
ATOM   2644  N   HIS A 163     -20.379  -1.326  19.970  1.00 95.66           N  
ATOM   2645  H   HIS A 163     -21.370  -1.214  20.133  1.00 95.66           H  
ATOM   2646  CA  HIS A 163     -19.875  -2.664  19.670  1.00 95.66           C  
ATOM   2647  HA  HIS A 163     -19.045  -2.873  20.345  1.00 95.66           H  
ATOM   2648  C   HIS A 163     -19.321  -2.812  18.235  1.00 95.66           C  
ATOM   2649  CB  HIS A 163     -20.990  -3.674  19.973  1.00 95.66           C  
ATOM   2650  HB2 HIS A 163     -20.586  -4.681  19.864  1.00 95.66           H  
ATOM   2651  HB3 HIS A 163     -21.308  -3.559  21.009  1.00 95.66           H  
ATOM   2652  O   HIS A 163     -18.503  -3.698  17.997  1.00 95.66           O  
ATOM   2653  CG  HIS A 163     -22.194  -3.538  19.074  1.00 95.66           C  
ATOM   2654  CD2 HIS A 163     -22.389  -4.230  17.914  1.00 95.66           C  
ATOM   2655  HD2 HIS A 163     -21.707  -4.961  17.505  1.00 95.66           H  
ATOM   2656  ND1 HIS A 163     -23.292  -2.717  19.244  1.00 95.66           N  
ATOM   2657  HD1 HIS A 163     -23.532  -2.155  20.048  1.00 95.66           H  
ATOM   2658  CE1 HIS A 163     -24.117  -2.914  18.202  1.00 95.66           C  
ATOM   2659  HE1 HIS A 163     -25.077  -2.435  18.072  1.00 95.66           H  
ATOM   2660  NE2 HIS A 163     -23.605  -3.826  17.363  1.00 95.66           N  
ATOM   2661  N   TYR A 164     -19.676  -1.925  17.295  1.00 97.58           N  
ATOM   2662  H   TYR A 164     -20.346  -1.203  17.519  1.00 97.58           H  
ATOM   2663  CA  TYR A 164     -19.094  -1.902  15.947  1.00 97.58           C  
ATOM   2664  HA  TYR A 164     -19.264  -2.866  15.467  1.00 97.58           H  
ATOM   2665  C   TYR A 164     -17.578  -1.704  15.956  1.00 97.58           C  
ATOM   2666  CB  TYR A 164     -19.749  -0.805  15.093  1.00 97.58           C  
ATOM   2667  HB2 TYR A 164     -19.137  -0.666  14.202  1.00 97.58           H  
ATOM   2668  HB3 TYR A 164     -19.726   0.136  15.643  1.00 97.58           H  
ATOM   2669  O   TYR A 164     -16.911  -2.229  15.069  1.00 97.58           O  
ATOM   2670  CG  TYR A 164     -21.166  -1.058  14.603  1.00 97.58           C  
ATOM   2671  CD1 TYR A 164     -21.855  -2.257  14.882  1.00 97.58           C  
ATOM   2672  HD1 TYR A 164     -21.424  -3.027  15.504  1.00 97.58           H  
ATOM   2673  CD2 TYR A 164     -21.787  -0.075  13.809  1.00 97.58           C  
ATOM   2674  HD2 TYR A 164     -21.256   0.840  13.591  1.00 97.58           H  
ATOM   2675  CE1 TYR A 164     -23.141  -2.469  14.360  1.00 97.58           C  
ATOM   2676  HE1 TYR A 164     -23.679  -3.379  14.582  1.00 97.58           H  
ATOM   2677  CE2 TYR A 164     -23.083  -0.277  13.296  1.00 97.58           C  
ATOM   2678  HE2 TYR A 164     -23.559   0.486  12.698  1.00 97.58           H  
ATOM   2679  OH  TYR A 164     -25.001  -1.721  13.077  1.00 97.58           O  
ATOM   2680  HH  TYR A 164     -25.356  -0.999  12.552  1.00 97.58           H  
ATOM   2681  CZ  TYR A 164     -23.758  -1.486  13.566  1.00 97.58           C  
ATOM   2682  N   LEU A 165     -17.011  -1.035  16.968  1.00 95.14           N  
ATOM   2683  H   LEU A 165     -17.606  -0.646  17.685  1.00 95.14           H  
ATOM   2684  CA  LEU A 165     -15.558  -0.926  17.133  1.00 95.14           C  
ATOM   2685  HA  LEU A 165     -15.135  -0.323  16.329  1.00 95.14           H  
ATOM   2686  C   LEU A 165     -14.866  -2.296  17.097  1.00 95.14           C  
ATOM   2687  CB  LEU A 165     -15.252  -0.286  18.492  1.00 95.14           C  
ATOM   2688  HB2 LEU A 165     -15.781  -0.840  19.268  1.00 95.14           H  
ATOM   2689  HB3 LEU A 165     -14.184  -0.414  18.670  1.00 95.14           H  
ATOM   2690  O   LEU A 165     -13.865  -2.475  16.404  1.00 95.14           O  
ATOM   2691  CG  LEU A 165     -15.560   1.207  18.658  1.00 95.14           C  
ATOM   2692  HG  LEU A 165     -16.610   1.410  18.446  1.00 95.14           H  
ATOM   2693  CD1 LEU A 165     -15.252   1.562  20.110  1.00 95.14           C  
ATOM   2694 HD11 LEU A 165     -14.323   1.088  20.425  1.00 95.14           H  
ATOM   2695 HD12 LEU A 165     -15.106   2.635  20.234  1.00 95.14           H  
ATOM   2696 HD13 LEU A 165     -16.061   1.218  20.755  1.00 95.14           H  
ATOM   2697  CD2 LEU A 165     -14.688   2.065  17.753  1.00 95.14           C  
ATOM   2698 HD21 LEU A 165     -14.935   1.878  16.708  1.00 95.14           H  
ATOM   2699 HD22 LEU A 165     -14.866   3.117  17.975  1.00 95.14           H  
ATOM   2700 HD23 LEU A 165     -13.638   1.848  17.949  1.00 95.14           H  
ATOM   2701  N   TYR A 166     -15.431  -3.275  17.810  1.00 94.42           N  
ATOM   2702  H   TYR A 166     -16.307  -3.082  18.276  1.00 94.42           H  
ATOM   2703  CA  TYR A 166     -14.896  -4.632  17.873  1.00 94.42           C  
ATOM   2704  HA  TYR A 166     -13.850  -4.587  18.176  1.00 94.42           H  
ATOM   2705  C   TYR A 166     -14.938  -5.312  16.499  1.00 94.42           C  
ATOM   2706  CB  TYR A 166     -15.672  -5.428  18.930  1.00 94.42           C  
ATOM   2707  HB2 TYR A 166     -15.489  -4.988  19.911  1.00 94.42           H  
ATOM   2708  HB3 TYR A 166     -16.741  -5.351  18.730  1.00 94.42           H  
ATOM   2709  O   TYR A 166     -13.932  -5.865  16.056  1.00 94.42           O  
ATOM   2710  CG  TYR A 166     -15.303  -6.894  18.971  1.00 94.42           C  
ATOM   2711  CD1 TYR A 166     -16.122  -7.838  18.325  1.00 94.42           C  
ATOM   2712  HD1 TYR A 166     -17.028  -7.516  17.833  1.00 94.42           H  
ATOM   2713  CD2 TYR A 166     -14.121  -7.307  19.614  1.00 94.42           C  
ATOM   2714  HD2 TYR A 166     -13.489  -6.578  20.100  1.00 94.42           H  
ATOM   2715  CE1 TYR A 166     -15.757  -9.197  18.311  1.00 94.42           C  
ATOM   2716  HE1 TYR A 166     -16.368  -9.931  17.806  1.00 94.42           H  
ATOM   2717  CE2 TYR A 166     -13.754  -8.666  19.607  1.00 94.42           C  
ATOM   2718  HE2 TYR A 166     -12.843  -8.982  20.094  1.00 94.42           H  
ATOM   2719  OH  TYR A 166     -14.224 -10.924  18.937  1.00 94.42           O  
ATOM   2720  HH  TYR A 166     -13.361 -11.070  19.332  1.00 94.42           H  
ATOM   2721  CZ  TYR A 166     -14.572  -9.612  18.950  1.00 94.42           C  
ATOM   2722  N   TYR A 167     -16.065  -5.210  15.789  1.00 95.81           N  
ATOM   2723  H   TYR A 167     -16.850  -4.717  16.190  1.00 95.81           H  
ATOM   2724  CA  TYR A 167     -16.208  -5.790  14.449  1.00 95.81           C  
ATOM   2725  HA  TYR A 167     -15.919  -6.840  14.485  1.00 95.81           H  
ATOM   2726  C   TYR A 167     -15.284  -5.137  13.420  1.00 95.81           C  
ATOM   2727  CB  TYR A 167     -17.668  -5.684  13.987  1.00 95.81           C  
ATOM   2728  HB2 TYR A 167     -17.937  -4.630  13.916  1.00 95.81           H  
ATOM   2729  HB3 TYR A 167     -17.732  -6.107  12.984  1.00 95.81           H  
ATOM   2730  O   TYR A 167     -14.710  -5.831  12.582  1.00 95.81           O  
ATOM   2731  CG  TYR A 167     -18.695  -6.402  14.843  1.00 95.81           C  
ATOM   2732  CD1 TYR A 167     -18.376  -7.613  15.494  1.00 95.81           C  
ATOM   2733  HD1 TYR A 167     -17.391  -8.047  15.402  1.00 95.81           H  
ATOM   2734  CD2 TYR A 167     -20.003  -5.888  14.931  1.00 95.81           C  
ATOM   2735  HD2 TYR A 167     -20.265  -4.985  14.399  1.00 95.81           H  
ATOM   2736  CE1 TYR A 167     -19.341  -8.280  16.269  1.00 95.81           C  
ATOM   2737  HE1 TYR A 167     -19.086  -9.200  16.775  1.00 95.81           H  
ATOM   2738  CE2 TYR A 167     -20.981  -6.573  15.676  1.00 95.81           C  
ATOM   2739  HE2 TYR A 167     -21.997  -6.208  15.717  1.00 95.81           H  
ATOM   2740  OH  TYR A 167     -21.584  -8.397  17.108  1.00 95.81           O  
ATOM   2741  HH  TYR A 167     -21.242  -9.198  17.511  1.00 95.81           H  
ATOM   2742  CZ  TYR A 167     -20.646  -7.756  16.365  1.00 95.81           C  
ATOM   2743  N   ILE A 168     -15.088  -3.821  13.506  1.00 95.40           N  
ATOM   2744  H   ILE A 168     -15.614  -3.303  14.196  1.00 95.40           H  
ATOM   2745  CA  ILE A 168     -14.176  -3.086  12.627  1.00 95.40           C  
ATOM   2746  HA  ILE A 168     -14.424  -3.329  11.594  1.00 95.40           H  
ATOM   2747  C   ILE A 168     -12.730  -3.547  12.859  1.00 95.40           C  
ATOM   2748  CB  ILE A 168     -14.369  -1.564  12.822  1.00 95.40           C  
ATOM   2749  HB  ILE A 168     -14.308  -1.344  13.888  1.00 95.40           H  
ATOM   2750  O   ILE A 168     -12.037  -3.871  11.895  1.00 95.40           O  
ATOM   2751  CG1 ILE A 168     -15.754  -1.116  12.294  1.00 95.40           C  
ATOM   2752 HG12 ILE A 168     -16.514  -1.854  12.550  1.00 95.40           H  
ATOM   2753 HG13 ILE A 168     -15.723  -1.045  11.207  1.00 95.40           H  
ATOM   2754  CG2 ILE A 168     -13.265  -0.766  12.103  1.00 95.40           C  
ATOM   2755 HG21 ILE A 168     -13.218  -1.051  11.052  1.00 95.40           H  
ATOM   2756 HG22 ILE A 168     -12.301  -0.954  12.577  1.00 95.40           H  
ATOM   2757 HG23 ILE A 168     -13.456   0.304  12.176  1.00 95.40           H  
ATOM   2758  CD1 ILE A 168     -16.211   0.231  12.868  1.00 95.40           C  
ATOM   2759 HD11 ILE A 168     -15.546   1.029  12.537  1.00 95.40           H  
ATOM   2760 HD12 ILE A 168     -16.211   0.195  13.957  1.00 95.40           H  
ATOM   2761 HD13 ILE A 168     -17.222   0.451  12.526  1.00 95.40           H  
ATOM   2762  N   ILE A 169     -12.274  -3.638  14.114  1.00 94.21           N  
ATOM   2763  H   ILE A 169     -12.889  -3.375  14.870  1.00 94.21           H  
ATOM   2764  CA  ILE A 169     -10.917  -4.112  14.446  1.00 94.21           C  
ATOM   2765  HA  ILE A 169     -10.195  -3.512  13.891  1.00 94.21           H  
ATOM   2766  C   ILE A 169     -10.694  -5.563  14.005  1.00 94.21           C  
ATOM   2767  CB  ILE A 169     -10.650  -3.935  15.958  1.00 94.21           C  
ATOM   2768  HB  ILE A 169     -11.528  -4.290  16.498  1.00 94.21           H  
ATOM   2769  O   ILE A 169      -9.632  -5.880  13.455  1.00 94.21           O  
ATOM   2770  CG1 ILE A 169     -10.453  -2.449  16.324  1.00 94.21           C  
ATOM   2771 HG12 ILE A 169     -11.289  -1.863  15.942  1.00 94.21           H  
ATOM   2772 HG13 ILE A 169     -10.478  -2.370  17.411  1.00 94.21           H  
ATOM   2773  CG2 ILE A 169      -9.451  -4.764  16.464  1.00 94.21           C  
ATOM   2774 HG21 ILE A 169      -9.703  -5.825  16.464  1.00 94.21           H  
ATOM   2775 HG22 ILE A 169      -9.211  -4.479  17.488  1.00 94.21           H  
ATOM   2776 HG23 ILE A 169      -8.576  -4.609  15.833  1.00 94.21           H  
ATOM   2777  CD1 ILE A 169      -9.140  -1.819  15.832  1.00 94.21           C  
ATOM   2778 HD11 ILE A 169      -9.049  -0.813  16.242  1.00 94.21           H  
ATOM   2779 HD12 ILE A 169      -9.120  -1.767  14.744  1.00 94.21           H  
ATOM   2780 HD13 ILE A 169      -8.277  -2.382  16.188  1.00 94.21           H  
ATOM   2781  N   ASP A 170     -11.681  -6.437  14.207  1.00 94.84           N  
ATOM   2782  H   ASP A 170     -12.510  -6.142  14.703  1.00 94.84           H  
ATOM   2783  CA  ASP A 170     -11.599  -7.833  13.771  1.00 94.84           C  
ATOM   2784  HA  ASP A 170     -10.684  -8.268  14.171  1.00 94.84           H  
ATOM   2785  C   ASP A 170     -11.529  -7.941  12.239  1.00 94.84           C  
ATOM   2786  CB  ASP A 170     -12.774  -8.634  14.342  1.00 94.84           C  
ATOM   2787  HB2 ASP A 170     -13.714  -8.238  13.957  1.00 94.84           H  
ATOM   2788  HB3 ASP A 170     -12.780  -8.548  15.429  1.00 94.84           H  
ATOM   2789  O   ASP A 170     -10.628  -8.590  11.698  1.00 94.84           O  
ATOM   2790  CG  ASP A 170     -12.623 -10.106  13.956  1.00 94.84           C  
ATOM   2791  OD1 ASP A 170     -11.627 -10.724  14.395  1.00 94.84           O  
ATOM   2792  OD2 ASP A 170     -13.435 -10.586  13.136  1.00 94.84           O  
ATOM   2793  N   MET A 171     -12.389  -7.213  11.519  1.00 94.52           N  
ATOM   2794  H   MET A 171     -13.111  -6.704  12.009  1.00 94.52           H  
ATOM   2795  CA  MET A 171     -12.360  -7.152  10.055  1.00 94.52           C  
ATOM   2796  HA  MET A 171     -12.528  -8.157   9.667  1.00 94.52           H  
ATOM   2797  C   MET A 171     -10.998  -6.668   9.540  1.00 94.52           C  
ATOM   2798  CB  MET A 171     -13.489  -6.240   9.551  1.00 94.52           C  
ATOM   2799  HB2 MET A 171     -14.446  -6.603   9.926  1.00 94.52           H  
ATOM   2800  HB3 MET A 171     -13.329  -5.233   9.937  1.00 94.52           H  
ATOM   2801  O   MET A 171     -10.425  -7.283   8.638  1.00 94.52           O  
ATOM   2802  CG  MET A 171     -13.540  -6.212   8.015  1.00 94.52           C  
ATOM   2803  HG2 MET A 171     -12.535  -6.079   7.614  1.00 94.52           H  
ATOM   2804  HG3 MET A 171     -13.909  -7.176   7.666  1.00 94.52           H  
ATOM   2805  SD  MET A 171     -14.561  -4.911   7.283  1.00 94.52           S  
ATOM   2806  CE  MET A 171     -13.689  -3.450   7.904  1.00 94.52           C  
ATOM   2807  HE1 MET A 171     -13.616  -2.724   7.094  1.00 94.52           H  
ATOM   2808  HE2 MET A 171     -14.230  -3.023   8.749  1.00 94.52           H  
ATOM   2809  HE3 MET A 171     -12.678  -3.717   8.212  1.00 94.52           H  
ATOM   2810  N   ILE A 172     -10.447  -5.600  10.125  1.00 92.48           N  
ATOM   2811  H   ILE A 172     -10.969  -5.140  10.857  1.00 92.48           H  
ATOM   2812  CA  ILE A 172      -9.133  -5.057   9.746  1.00 92.48           C  
ATOM   2813  HA  ILE A 172      -9.134  -4.858   8.675  1.00 92.48           H  
ATOM   2814  C   ILE A 172      -8.025  -6.079  10.014  1.00 92.48           C  
ATOM   2815  CB  ILE A 172      -8.869  -3.726  10.488  1.00 92.48           C  
ATOM   2816  HB  ILE A 172      -9.051  -3.877  11.552  1.00 92.48           H  
ATOM   2817  O   ILE A 172      -7.141  -6.275   9.173  1.00 92.48           O  
ATOM   2818  CG1 ILE A 172      -9.831  -2.637   9.964  1.00 92.48           C  
ATOM   2819 HG12 ILE A 172     -10.845  -3.031   9.899  1.00 92.48           H  
ATOM   2820 HG13 ILE A 172      -9.546  -2.357   8.950  1.00 92.48           H  
ATOM   2821  CG2 ILE A 172      -7.406  -3.271  10.304  1.00 92.48           C  
ATOM   2822 HG21 ILE A 172      -7.160  -3.226   9.243  1.00 92.48           H  
ATOM   2823 HG22 ILE A 172      -7.255  -2.286  10.746  1.00 92.48           H  
ATOM   2824 HG23 ILE A 172      -6.728  -3.957  10.811  1.00 92.48           H  
ATOM   2825  CD1 ILE A 172      -9.881  -1.389  10.856  1.00 92.48           C  
ATOM   2826 HD11 ILE A 172     -10.667  -0.725  10.496  1.00 92.48           H  
ATOM   2827 HD12 ILE A 172      -8.935  -0.849  10.826  1.00 92.48           H  
ATOM   2828 HD13 ILE A 172     -10.101  -1.675  11.884  1.00 92.48           H  
ATOM   2829  N   SER A 173      -8.076  -6.766  11.155  1.00 93.89           N  
ATOM   2830  H   SER A 173      -8.826  -6.565  11.802  1.00 93.89           H  
ATOM   2831  CA  SER A 173      -7.110  -7.807  11.510  1.00 93.89           C  
ATOM   2832  HA  SER A 173      -6.107  -7.380  11.477  1.00 93.89           H  
ATOM   2833  C   SER A 173      -7.142  -8.971  10.524  1.00 93.89           C  
ATOM   2834  CB  SER A 173      -7.377  -8.316  12.928  1.00 93.89           C  
ATOM   2835  HB2 SER A 173      -8.426  -8.587  13.048  1.00 93.89           H  
ATOM   2836  HB3 SER A 173      -6.763  -9.197  13.112  1.00 93.89           H  
ATOM   2837  O   SER A 173      -6.089  -9.411  10.050  1.00 93.89           O  
ATOM   2838  OG  SER A 173      -7.022  -7.322  13.863  1.00 93.89           O  
ATOM   2839  HG  SER A 173      -7.766  -6.721  13.949  1.00 93.89           H  
ATOM   2840  N   ASN A 174      -8.336  -9.441  10.165  1.00 93.65           N  
ATOM   2841  H   ASN A 174      -9.155  -9.051  10.609  1.00 93.65           H  
ATOM   2842  CA  ASN A 174      -8.529 -10.528   9.208  1.00 93.65           C  
ATOM   2843  HA  ASN A 174      -7.896 -11.367   9.497  1.00 93.65           H  
ATOM   2844  C   ASN A 174      -8.081 -10.125   7.797  1.00 93.65           C  
ATOM   2845  CB  ASN A 174     -10.000 -10.978   9.288  1.00 93.65           C  
ATOM   2846  HB2 ASN A 174     -10.225 -11.659   8.467  1.00 93.65           H  
ATOM   2847  HB3 ASN A 174     -10.659 -10.114   9.212  1.00 93.65           H  
ATOM   2848  O   ASN A 174      -7.336 -10.868   7.148  1.00 93.65           O  
ATOM   2849  CG  ASN A 174     -10.281 -11.722  10.588  1.00 93.65           C  
ATOM   2850  ND2 ASN A 174     -11.456 -11.582  11.152  1.00 93.65           N  
ATOM   2851 HD21 ASN A 174     -12.120 -10.883  10.851  1.00 93.65           H  
ATOM   2852 HD22 ASN A 174     -11.571 -11.879  12.111  1.00 93.65           H  
ATOM   2853  OD1 ASN A 174      -9.423 -12.442  11.086  1.00 93.65           O  
ATOM   2854  N   PHE A 175      -8.435  -8.918   7.350  1.00 93.75           N  
ATOM   2855  H   PHE A 175      -9.058  -8.358   7.914  1.00 93.75           H  
ATOM   2856  CA  PHE A 175      -7.990  -8.375   6.066  1.00 93.75           C  
ATOM   2857  HA  PHE A 175      -8.299  -9.057   5.274  1.00 93.75           H  
ATOM   2858  C   PHE A 175      -6.462  -8.245   6.001  1.00 93.75           C  
ATOM   2859  CB  PHE A 175      -8.668  -7.020   5.828  1.00 93.75           C  
ATOM   2860  HB2 PHE A 175      -8.363  -6.317   6.603  1.00 93.75           H  
ATOM   2861  HB3 PHE A 175      -9.747  -7.145   5.910  1.00 93.75           H  
ATOM   2862  O   PHE A 175      -5.836  -8.677   5.031  1.00 93.75           O  
ATOM   2863  CG  PHE A 175      -8.353  -6.430   4.469  1.00 93.75           C  
ATOM   2864  CD1 PHE A 175      -7.234  -5.592   4.295  1.00 93.75           C  
ATOM   2865  HD1 PHE A 175      -6.609  -5.342   5.139  1.00 93.75           H  
ATOM   2866  CD2 PHE A 175      -9.174  -6.737   3.368  1.00 93.75           C  
ATOM   2867  HD2 PHE A 175     -10.039  -7.372   3.493  1.00 93.75           H  
ATOM   2868  CE1 PHE A 175      -6.942  -5.062   3.026  1.00 93.75           C  
ATOM   2869  HE1 PHE A 175      -6.100  -4.400   2.887  1.00 93.75           H  
ATOM   2870  CE2 PHE A 175      -8.882  -6.205   2.101  1.00 93.75           C  
ATOM   2871  HE2 PHE A 175      -9.528  -6.419   1.263  1.00 93.75           H  
ATOM   2872  CZ  PHE A 175      -7.772  -5.359   1.933  1.00 93.75           C  
ATOM   2873  HZ  PHE A 175      -7.577  -4.910   0.971  1.00 93.75           H  
ATOM   2874  N   SER A 176      -5.836  -7.708   7.051  1.00 93.76           N  
ATOM   2875  H   SER A 176      -6.403  -7.361   7.811  1.00 93.76           H  
ATOM   2876  CA  SER A 176      -4.384  -7.519   7.116  1.00 93.76           C  
ATOM   2877  HA  SER A 176      -4.081  -6.904   6.268  1.00 93.76           H  
ATOM   2878  C   SER A 176      -3.618  -8.841   7.036  1.00 93.76           C  
ATOM   2879  CB  SER A 176      -4.024  -6.773   8.399  1.00 93.76           C  
ATOM   2880  HB2 SER A 176      -4.406  -7.323   9.259  1.00 93.76           H  
ATOM   2881  HB3 SER A 176      -4.486  -5.786   8.383  1.00 93.76           H  
ATOM   2882  O   SER A 176      -2.691  -8.975   6.228  1.00 93.76           O  
ATOM   2883  OG  SER A 176      -2.619  -6.640   8.504  1.00 93.76           O  
ATOM   2884  HG  SER A 176      -2.427  -6.221   9.346  1.00 93.76           H  
ATOM   2885  N   LYS A 177      -4.042  -9.849   7.811  1.00 93.16           N  
ATOM   2886  H   LYS A 177      -4.814  -9.674   8.438  1.00 93.16           H  
ATOM   2887  CA  LYS A 177      -3.438 -11.193   7.794  1.00 93.16           C  
ATOM   2888  HA  LYS A 177      -2.375 -11.116   8.022  1.00 93.16           H  
ATOM   2889  C   LYS A 177      -3.540 -11.845   6.417  1.00 93.16           C  
ATOM   2890  CB  LYS A 177      -4.118 -12.079   8.850  1.00 93.16           C  
ATOM   2891  HB2 LYS A 177      -3.836 -13.118   8.680  1.00 93.16           H  
ATOM   2892  HB3 LYS A 177      -5.200 -11.998   8.739  1.00 93.16           H  
ATOM   2893  O   LYS A 177      -2.585 -12.481   5.975  1.00 93.16           O  
ATOM   2894  CG  LYS A 177      -3.712 -11.698  10.281  1.00 93.16           C  
ATOM   2895  HG2 LYS A 177      -2.657 -11.925  10.431  1.00 93.16           H  
ATOM   2896  HG3 LYS A 177      -3.861 -10.629  10.429  1.00 93.16           H  
ATOM   2897  CD  LYS A 177      -4.558 -12.466  11.303  1.00 93.16           C  
ATOM   2898  HD2 LYS A 177      -4.372 -13.535  11.201  1.00 93.16           H  
ATOM   2899  HD3 LYS A 177      -5.611 -12.270  11.101  1.00 93.16           H  
ATOM   2900  CE  LYS A 177      -4.231 -12.013  12.731  1.00 93.16           C  
ATOM   2901  HE2 LYS A 177      -4.327 -10.928  12.775  1.00 93.16           H  
ATOM   2902  HE3 LYS A 177      -3.196 -12.265  12.960  1.00 93.16           H  
ATOM   2903  NZ  LYS A 177      -5.151 -12.634  13.722  1.00 93.16           N  
ATOM   2904  HZ1 LYS A 177      -6.110 -12.403  13.507  1.00 93.16           H  
ATOM   2905  HZ2 LYS A 177      -5.067 -13.640  13.722  1.00 93.16           H  
ATOM   2906  HZ3 LYS A 177      -4.958 -12.293  14.653  1.00 93.16           H  
ATOM   2907  N   ARG A 178      -4.673 -11.669   5.731  1.00 92.54           N  
ATOM   2908  H   ARG A 178      -5.422 -11.160   6.179  1.00 92.54           H  
ATOM   2909  CA  ARG A 178      -4.930 -12.289   4.426  1.00 92.54           C  
ATOM   2910  HA  ARG A 178      -4.525 -13.301   4.441  1.00 92.54           H  
ATOM   2911  C   ARG A 178      -4.228 -11.577   3.268  1.00 92.54           C  
ATOM   2912  CB  ARG A 178      -6.450 -12.384   4.234  1.00 92.54           C  
ATOM   2913  HB2 ARG A 178      -6.886 -12.854   5.116  1.00 92.54           H  
ATOM   2914  HB3 ARG A 178      -6.872 -11.385   4.134  1.00 92.54           H  
ATOM   2915  O   ARG A 178      -3.641 -12.242   2.419  1.00 92.54           O  
ATOM   2916  CG  ARG A 178      -6.814 -13.223   3.005  1.00 92.54           C  
ATOM   2917  HG2 ARG A 178      -6.475 -12.716   2.102  1.00 92.54           H  
ATOM   2918  HG3 ARG A 178      -6.323 -14.195   3.065  1.00 92.54           H  
ATOM   2919  CD  ARG A 178      -8.327 -13.433   2.941  1.00 92.54           C  
ATOM   2920  HD2 ARG A 178      -8.826 -12.466   3.004  1.00 92.54           H  
ATOM   2921  HD3 ARG A 178      -8.633 -14.040   3.793  1.00 92.54           H  
ATOM   2922  NE  ARG A 178      -8.710 -14.102   1.687  1.00 92.54           N  
ATOM   2923  HE  ARG A 178      -8.016 -14.153   0.955  1.00 92.54           H  
ATOM   2924  NH1 ARG A 178     -10.932 -14.444   2.168  1.00 92.54           N  
ATOM   2925 HH11 ARG A 178     -10.811 -13.966   3.049  1.00 92.54           H  
ATOM   2926 HH12 ARG A 178     -11.846 -14.764   1.879  1.00 92.54           H  
ATOM   2927  NH2 ARG A 178     -10.079 -15.086   0.196  1.00 92.54           N  
ATOM   2928 HH21 ARG A 178     -10.994 -15.377  -0.117  1.00 92.54           H  
ATOM   2929 HH22 ARG A 178      -9.295 -15.086  -0.440  1.00 92.54           H  
ATOM   2930  CZ  ARG A 178      -9.909 -14.541   1.364  1.00 92.54           C  
ATOM   2931  N   HIS A 179      -4.263 -10.246   3.237  1.00 92.84           N  
ATOM   2932  H   HIS A 179      -4.802  -9.781   3.954  1.00 92.84           H  
ATOM   2933  CA  HIS A 179      -3.909  -9.472   2.042  1.00 92.84           C  
ATOM   2934  HA  HIS A 179      -3.698 -10.154   1.219  1.00 92.84           H  
ATOM   2935  C   HIS A 179      -2.658  -8.594   2.199  1.00 92.84           C  
ATOM   2936  CB  HIS A 179      -5.133  -8.645   1.627  1.00 92.84           C  
ATOM   2937  HB2 HIS A 179      -4.878  -8.058   0.745  1.00 92.84           H  
ATOM   2938  HB3 HIS A 179      -5.388  -7.947   2.423  1.00 92.84           H  
ATOM   2939  O   HIS A 179      -1.917  -8.415   1.235  1.00 92.84           O  
ATOM   2940  CG  HIS A 179      -6.339  -9.498   1.310  1.00 92.84           C  
ATOM   2941  CD2 HIS A 179      -7.515  -9.535   2.007  1.00 92.84           C  
ATOM   2942  HD2 HIS A 179      -7.745  -8.951   2.886  1.00 92.84           H  
ATOM   2943  ND1 HIS A 179      -6.459 -10.397   0.275  1.00 92.84           N  
ATOM   2944  HD1 HIS A 179      -5.815 -10.521  -0.493  1.00 92.84           H  
ATOM   2945  CE1 HIS A 179      -7.682 -10.945   0.332  1.00 92.84           C  
ATOM   2946  HE1 HIS A 179      -8.082 -11.637  -0.394  1.00 92.84           H  
ATOM   2947  NE2 HIS A 179      -8.355 -10.472   1.394  1.00 92.84           N  
ATOM   2948  N   ILE A 180      -2.370  -8.072   3.396  1.00 91.73           N  
ATOM   2949  H   ILE A 180      -2.979  -8.293   4.171  1.00 91.73           H  
ATOM   2950  CA  ILE A 180      -1.258  -7.124   3.624  1.00 91.73           C  
ATOM   2951  HA  ILE A 180      -1.033  -6.610   2.689  1.00 91.73           H  
ATOM   2952  C   ILE A 180       0.025  -7.857   4.036  1.00 91.73           C  
ATOM   2953  CB  ILE A 180      -1.680  -6.048   4.654  1.00 91.73           C  
ATOM   2954  HB  ILE A 180      -1.920  -6.550   5.591  1.00 91.73           H  
ATOM   2955  O   ILE A 180       1.121  -7.472   3.638  1.00 91.73           O  
ATOM   2956  CG1 ILE A 180      -2.938  -5.313   4.143  1.00 91.73           C  
ATOM   2957 HG12 ILE A 180      -2.733  -4.869   3.168  1.00 91.73           H  
ATOM   2958 HG13 ILE A 180      -3.753  -6.026   4.020  1.00 91.73           H  
ATOM   2959  CG2 ILE A 180      -0.579  -5.017   4.959  1.00 91.73           C  
ATOM   2960 HG21 ILE A 180      -0.494  -4.310   4.134  1.00 91.73           H  
ATOM   2961 HG22 ILE A 180       0.383  -5.502   5.128  1.00 91.73           H  
ATOM   2962 HG23 ILE A 180      -0.837  -4.466   5.863  1.00 91.73           H  
ATOM   2963  CD1 ILE A 180      -3.448  -4.222   5.079  1.00 91.73           C  
ATOM   2964 HD11 ILE A 180      -3.542  -4.601   6.096  1.00 91.73           H  
ATOM   2965 HD12 ILE A 180      -2.787  -3.355   5.065  1.00 91.73           H  
ATOM   2966 HD13 ILE A 180      -4.432  -3.933   4.711  1.00 91.73           H  
ATOM   2967  N   ARG A 181      -0.077  -8.939   4.818  1.00 86.08           N  
ATOM   2968  H   ARG A 181      -1.003  -9.189   5.134  1.00 86.08           H  
ATOM   2969  CA  ARG A 181       1.081  -9.730   5.297  1.00 86.08           C  
ATOM   2970  HA  ARG A 181       0.702 -10.428   6.043  1.00 86.08           H  
ATOM   2971  C   ARG A 181       2.137  -8.884   6.031  1.00 86.08           C  
ATOM   2972  CB  ARG A 181       1.696 -10.560   4.152  1.00 86.08           C  
ATOM   2973  HB2 ARG A 181       2.490 -11.179   4.571  1.00 86.08           H  
ATOM   2974  HB3 ARG A 181       2.147  -9.890   3.420  1.00 86.08           H  
ATOM   2975  O   ARG A 181       3.344  -9.088   5.880  1.00 86.08           O  
ATOM   2976  CG  ARG A 181       0.692 -11.472   3.433  1.00 86.08           C  
ATOM   2977  HG2 ARG A 181      -0.062 -10.860   2.939  1.00 86.08           H  
ATOM   2978  HG3 ARG A 181       0.192 -12.117   4.156  1.00 86.08           H  
ATOM   2979  CD  ARG A 181       1.385 -12.331   2.368  1.00 86.08           C  
ATOM   2980  HD2 ARG A 181       1.958 -11.685   1.702  1.00 86.08           H  
ATOM   2981  HD3 ARG A 181       0.608 -12.821   1.781  1.00 86.08           H  
ATOM   2982  NE  ARG A 181       2.266 -13.360   2.961  1.00 86.08           N  
ATOM   2983  HE  ARG A 181       2.379 -13.334   3.964  1.00 86.08           H  
ATOM   2984  NH1 ARG A 181       2.679 -14.517   1.021  1.00 86.08           N  
ATOM   2985 HH11 ARG A 181       2.115 -13.863   0.496  1.00 86.08           H  
ATOM   2986 HH12 ARG A 181       2.800 -15.397   0.540  1.00 86.08           H  
ATOM   2987  NH2 ARG A 181       3.445 -15.309   2.959  1.00 86.08           N  
ATOM   2988 HH21 ARG A 181       3.778 -16.108   2.438  1.00 86.08           H  
ATOM   2989 HH22 ARG A 181       3.460 -15.308   3.969  1.00 86.08           H  
ATOM   2990  CZ  ARG A 181       2.795 -14.383   2.311  1.00 86.08           C  
ATOM   2991  N   ALA A 182       1.683  -7.936   6.847  1.00 90.98           N  
ATOM   2992  H   ALA A 182       0.681  -7.821   6.910  1.00 90.98           H  
ATOM   2993  CA  ALA A 182       2.525  -7.091   7.691  1.00 90.98           C  
ATOM   2994  HA  ALA A 182       3.573  -7.333   7.514  1.00 90.98           H  
ATOM   2995  C   ALA A 182       2.262  -7.374   9.180  1.00 90.98           C  
ATOM   2996  CB  ALA A 182       2.323  -5.625   7.282  1.00 90.98           C  
ATOM   2997  HB1 ALA A 182       2.501  -5.511   6.212  1.00 90.98           H  
ATOM   2998  HB2 ALA A 182       1.303  -5.315   7.507  1.00 90.98           H  
ATOM   2999  HB3 ALA A 182       3.018  -4.991   7.832  1.00 90.98           H  
ATOM   3000  O   ALA A 182       1.826  -6.484   9.904  1.00 90.98           O  
ATOM   3001  N   ASN A 183       2.508  -8.613   9.624  1.00 92.75           N  
ATOM   3002  H   ASN A 183       2.810  -9.312   8.960  1.00 92.75           H  
ATOM   3003  CA  ASN A 183       2.162  -9.077  10.977  1.00 92.75           C  
ATOM   3004  HA  ASN A 183       1.079  -9.027  11.095  1.00 92.75           H  
ATOM   3005  C   ASN A 183       2.748  -8.181  12.078  1.00 92.75           C  
ATOM   3006  CB  ASN A 183       2.588 -10.543  11.158  1.00 92.75           C  
ATOM   3007  HB2 ASN A 183       2.420 -10.821  12.199  1.00 92.75           H  
ATOM   3008  HB3 ASN A 183       3.654 -10.647  10.958  1.00 92.75           H  
ATOM   3009  O   ASN A 183       1.989  -7.682  12.893  1.00 92.75           O  
ATOM   3010  CG  ASN A 183       1.809 -11.518  10.292  1.00 92.75           C  
ATOM   3011  ND2 ASN A 183       2.210 -12.765  10.279  1.00 92.75           N  
ATOM   3012 HD21 ASN A 183       2.923 -13.058  10.932  1.00 92.75           H  
ATOM   3013 HD22 ASN A 183       1.624 -13.418   9.779  1.00 92.75           H  
ATOM   3014  OD1 ASN A 183       0.868 -11.186   9.590  1.00 92.75           O  
ATOM   3015  N   ASP A 184       4.040  -7.844  12.011  1.00 93.46           N  
ATOM   3016  H   ASP A 184       4.660  -8.435  11.476  1.00 93.46           H  
ATOM   3017  CA  ASP A 184       4.673  -6.955  13.001  1.00 93.46           C  
ATOM   3018  HA  ASP A 184       4.618  -7.430  13.980  1.00 93.46           H  
ATOM   3019  C   ASP A 184       3.998  -5.571  13.085  1.00 93.46           C  
ATOM   3020  CB  ASP A 184       6.154  -6.719  12.640  1.00 93.46           C  
ATOM   3021  HB2 ASP A 184       6.645  -6.234  13.484  1.00 93.46           H  
ATOM   3022  HB3 ASP A 184       6.193  -6.026  11.799  1.00 93.46           H  
ATOM   3023  O   ASP A 184       3.982  -4.929  14.134  1.00 93.46           O  
ATOM   3024  CG  ASP A 184       6.953  -7.968  12.260  1.00 93.46           C  
ATOM   3025  OD1 ASP A 184       6.650  -9.059  12.778  1.00 93.46           O  
ATOM   3026  OD2 ASP A 184       7.812  -7.825  11.357  1.00 93.46           O  
ATOM   3027  N   VAL A 185       3.456  -5.080  11.964  1.00 93.76           N  
ATOM   3028  H   VAL A 185       3.385  -5.708  11.176  1.00 93.76           H  
ATOM   3029  CA  VAL A 185       2.724  -3.805  11.909  1.00 93.76           C  
ATOM   3030  HA  VAL A 185       3.244  -3.074  12.527  1.00 93.76           H  
ATOM   3031  C   VAL A 185       1.328  -3.975  12.502  1.00 93.76           C  
ATOM   3032  CB  VAL A 185       2.650  -3.254  10.470  1.00 93.76           C  
ATOM   3033  HB  VAL A 185       2.121  -3.957   9.827  1.00 93.76           H  
ATOM   3034  O   VAL A 185       0.893  -3.132  13.282  1.00 93.76           O  
ATOM   3035  CG1 VAL A 185       1.904  -1.922  10.429  1.00 93.76           C  
ATOM   3036 HG11 VAL A 185       2.358  -1.253  11.160  1.00 93.76           H  
ATOM   3037 HG12 VAL A 185       0.852  -2.062  10.679  1.00 93.76           H  
ATOM   3038 HG13 VAL A 185       1.968  -1.470   9.439  1.00 93.76           H  
ATOM   3039  CG2 VAL A 185       4.052  -3.013   9.888  1.00 93.76           C  
ATOM   3040 HG21 VAL A 185       4.604  -3.951   9.838  1.00 93.76           H  
ATOM   3041 HG22 VAL A 185       4.595  -2.307  10.516  1.00 93.76           H  
ATOM   3042 HG23 VAL A 185       3.967  -2.597   8.884  1.00 93.76           H  
ATOM   3043  N   LEU A 186       0.649  -5.079  12.182  1.00 95.05           N  
ATOM   3044  H   LEU A 186       1.101  -5.764  11.593  1.00 95.05           H  
ATOM   3045  CA  LEU A 186      -0.653  -5.416  12.750  1.00 95.05           C  
ATOM   3046  HA  LEU A 186      -1.328  -4.583  12.553  1.00 95.05           H  
ATOM   3047  C   LEU A 186      -0.581  -5.596  14.275  1.00 95.05           C  
ATOM   3048  CB  LEU A 186      -1.188  -6.677  12.048  1.00 95.05           C  
ATOM   3049  HB2 LEU A 186      -1.255  -6.484  10.977  1.00 95.05           H  
ATOM   3050  HB3 LEU A 186      -0.481  -7.491  12.203  1.00 95.05           H  
ATOM   3051  O   LEU A 186      -1.451  -5.104  14.984  1.00 95.05           O  
ATOM   3052  CG  LEU A 186      -2.561  -7.137  12.571  1.00 95.05           C  
ATOM   3053  HG  LEU A 186      -2.491  -7.353  13.637  1.00 95.05           H  
ATOM   3054  CD1 LEU A 186      -3.652  -6.089  12.348  1.00 95.05           C  
ATOM   3055 HD11 LEU A 186      -4.589  -6.447  12.775  1.00 95.05           H  
ATOM   3056 HD12 LEU A 186      -3.790  -5.880  11.287  1.00 95.05           H  
ATOM   3057 HD13 LEU A 186      -3.410  -5.169  12.880  1.00 95.05           H  
ATOM   3058  CD2 LEU A 186      -2.970  -8.430  11.865  1.00 95.05           C  
ATOM   3059 HD21 LEU A 186      -2.252  -9.212  12.110  1.00 95.05           H  
ATOM   3060 HD22 LEU A 186      -3.960  -8.731  12.209  1.00 95.05           H  
ATOM   3061 HD23 LEU A 186      -2.992  -8.286  10.785  1.00 95.05           H  
ATOM   3062  N   ASP A 187       0.472  -6.227  14.791  1.00 95.18           N  
ATOM   3063  H   ASP A 187       1.104  -6.703  14.164  1.00 95.18           H  
ATOM   3064  CA  ASP A 187       0.671  -6.421  16.230  1.00 95.18           C  
ATOM   3065  HA  ASP A 187      -0.208  -6.913  16.648  1.00 95.18           H  
ATOM   3066  C   ASP A 187       0.843  -5.083  16.960  1.00 95.18           C  
ATOM   3067  CB  ASP A 187       1.889  -7.328  16.466  1.00 95.18           C  
ATOM   3068  HB2 ASP A 187       2.096  -7.359  17.536  1.00 95.18           H  
ATOM   3069  HB3 ASP A 187       2.756  -6.894  15.969  1.00 95.18           H  
ATOM   3070  O   ASP A 187       0.280  -4.878  18.040  1.00 95.18           O  
ATOM   3071  CG  ASP A 187       1.684  -8.768  15.978  1.00 95.18           C  
ATOM   3072  OD1 ASP A 187       0.512  -9.197  15.859  1.00 95.18           O  
ATOM   3073  OD2 ASP A 187       2.712  -9.434  15.730  1.00 95.18           O  
ATOM   3074  N   LYS A 188       1.554  -4.126  16.344  1.00 95.64           N  
ATOM   3075  H   LYS A 188       1.994  -4.368  15.467  1.00 95.64           H  
ATOM   3076  CA  LYS A 188       1.657  -2.747  16.848  1.00 95.64           C  
ATOM   3077  HA  LYS A 188       1.976  -2.775  17.890  1.00 95.64           H  
ATOM   3078  C   LYS A 188       0.306  -2.034  16.838  1.00 95.64           C  
ATOM   3079  CB  LYS A 188       2.676  -1.941  16.035  1.00 95.64           C  
ATOM   3080  HB2 LYS A 188       2.573  -0.888  16.298  1.00 95.64           H  
ATOM   3081  HB3 LYS A 188       2.459  -2.046  14.972  1.00 95.64           H  
ATOM   3082  O   LYS A 188      -0.031  -1.398  17.832  1.00 95.64           O  
ATOM   3083  CG  LYS A 188       4.123  -2.360  16.310  1.00 95.64           C  
ATOM   3084  HG2 LYS A 188       4.250  -3.427  16.126  1.00 95.64           H  
ATOM   3085  HG3 LYS A 188       4.365  -2.156  17.353  1.00 95.64           H  
ATOM   3086  CD  LYS A 188       5.061  -1.559  15.400  1.00 95.64           C  
ATOM   3087  HD2 LYS A 188       4.950  -0.499  15.626  1.00 95.64           H  
ATOM   3088  HD3 LYS A 188       4.784  -1.734  14.361  1.00 95.64           H  
ATOM   3089  CE  LYS A 188       6.513  -1.989  15.617  1.00 95.64           C  
ATOM   3090  HE2 LYS A 188       6.738  -1.922  16.682  1.00 95.64           H  
ATOM   3091  HE3 LYS A 188       6.611  -3.033  15.319  1.00 95.64           H  
ATOM   3092  NZ  LYS A 188       7.444  -1.129  14.842  1.00 95.64           N  
ATOM   3093  HZ1 LYS A 188       7.349  -0.163  15.123  1.00 95.64           H  
ATOM   3094  HZ2 LYS A 188       7.240  -1.185  13.854  1.00 95.64           H  
ATOM   3095  HZ3 LYS A 188       8.402  -1.409  14.995  1.00 95.64           H  
ATOM   3096  N   VAL A 189      -0.468  -2.164  15.758  1.00 95.33           N  
ATOM   3097  H   VAL A 189      -0.109  -2.703  14.983  1.00 95.33           H  
ATOM   3098  CA  VAL A 189      -1.825  -1.596  15.650  1.00 95.33           C  
ATOM   3099  HA  VAL A 189      -1.773  -0.518  15.801  1.00 95.33           H  
ATOM   3100  C   VAL A 189      -2.729  -2.151  16.753  1.00 95.33           C  
ATOM   3101  CB  VAL A 189      -2.419  -1.858  14.249  1.00 95.33           C  
ATOM   3102  HB  VAL A 189      -2.250  -2.900  13.976  1.00 95.33           H  
ATOM   3103  O   VAL A 189      -3.328  -1.382  17.500  1.00 95.33           O  
ATOM   3104  CG1 VAL A 189      -3.927  -1.598  14.168  1.00 95.33           C  
ATOM   3105 HG11 VAL A 189      -4.475  -2.274  14.825  1.00 95.33           H  
ATOM   3106 HG12 VAL A 189      -4.276  -1.790  13.154  1.00 95.33           H  
ATOM   3107 HG13 VAL A 189      -4.152  -0.567  14.442  1.00 95.33           H  
ATOM   3108  CG2 VAL A 189      -1.730  -0.972  13.202  1.00 95.33           C  
ATOM   3109 HG21 VAL A 189      -2.085  -1.237  12.206  1.00 95.33           H  
ATOM   3110 HG22 VAL A 189      -0.650  -1.108  13.235  1.00 95.33           H  
ATOM   3111 HG23 VAL A 189      -1.957   0.076  13.396  1.00 95.33           H  
ATOM   3112  N   ASN A 190      -2.773  -3.472  16.921  1.00 95.13           N  
ATOM   3113  H   ASN A 190      -2.275  -4.059  16.266  1.00 95.13           H  
ATOM   3114  CA  ASN A 190      -3.602  -4.115  17.940  1.00 95.13           C  
ATOM   3115  HA  ASN A 190      -4.632  -3.776  17.829  1.00 95.13           H  
ATOM   3116  C   ASN A 190      -3.167  -3.725  19.359  1.00 95.13           C  
ATOM   3117  CB  ASN A 190      -3.552  -5.636  17.716  1.00 95.13           C  
ATOM   3118  HB2 ASN A 190      -2.517  -5.965  17.619  1.00 95.13           H  
ATOM   3119  HB3 ASN A 190      -3.996  -6.139  18.575  1.00 95.13           H  
ATOM   3120  O   ASN A 190      -4.003  -3.428  20.209  1.00 95.13           O  
ATOM   3121  CG  ASN A 190      -4.340  -6.061  16.489  1.00 95.13           C  
ATOM   3122  ND2 ASN A 190      -4.073  -7.221  15.943  1.00 95.13           N  
ATOM   3123 HD21 ASN A 190      -4.678  -7.455  15.168  1.00 95.13           H  
ATOM   3124 HD22 ASN A 190      -3.303  -7.786  16.271  1.00 95.13           H  
ATOM   3125  OD1 ASN A 190      -5.223  -5.375  16.010  1.00 95.13           O  
ATOM   3126  N   SER A 191      -1.857  -3.649  19.608  1.00 95.71           N  
ATOM   3127  H   SER A 191      -1.215  -3.921  18.877  1.00 95.71           H  
ATOM   3128  CA  SER A 191      -1.319  -3.197  20.896  1.00 95.71           C  
ATOM   3129  HA  SER A 191      -1.732  -3.819  21.690  1.00 95.71           H  
ATOM   3130  C   SER A 191      -1.683  -1.743  21.200  1.00 95.71           C  
ATOM   3131  CB  SER A 191       0.204  -3.335  20.924  1.00 95.71           C  
ATOM   3132  HB2 SER A 191       0.646  -2.733  20.131  1.00 95.71           H  
ATOM   3133  HB3 SER A 191       0.574  -2.979  21.885  1.00 95.71           H  
ATOM   3134  O   SER A 191      -2.044  -1.434  22.333  1.00 95.71           O  
ATOM   3135  OG  SER A 191       0.590  -4.682  20.760  1.00 95.71           O  
ATOM   3136  HG  SER A 191       0.470  -4.912  19.836  1.00 95.71           H  
ATOM   3137  N   ALA A 192      -1.596  -0.850  20.210  1.00 95.92           N  
ATOM   3138  H   ALA A 192      -1.284  -1.153  19.298  1.00 95.92           H  
ATOM   3139  CA  ALA A 192      -1.962   0.557  20.361  1.00 95.92           C  
ATOM   3140  HA  ALA A 192      -1.444   0.969  21.227  1.00 95.92           H  
ATOM   3141  C   ALA A 192      -3.466   0.727  20.610  1.00 95.92           C  
ATOM   3142  CB  ALA A 192      -1.499   1.323  19.116  1.00 95.92           C  
ATOM   3143  HB1 ALA A 192      -1.963   0.896  18.227  1.00 95.92           H  
ATOM   3144  HB2 ALA A 192      -1.781   2.372  19.201  1.00 95.92           H  
ATOM   3145  HB3 ALA A 192      -0.415   1.257  19.021  1.00 95.92           H  
ATOM   3146  O   ALA A 192      -3.842   1.502  21.482  1.00 95.92           O  
ATOM   3147  N   TYR A 193      -4.315  -0.037  19.919  1.00 95.51           N  
ATOM   3148  H   TYR A 193      -3.950  -0.649  19.204  1.00 95.51           H  
ATOM   3149  CA  TYR A 193      -5.758  -0.026  20.161  1.00 95.51           C  
ATOM   3150  HA  TYR A 193      -6.127   0.995  20.063  1.00 95.51           H  
ATOM   3151  C   TYR A 193      -6.101  -0.492  21.582  1.00 95.51           C  
ATOM   3152  CB  TYR A 193      -6.455  -0.899  19.114  1.00 95.51           C  
ATOM   3153  HB2 TYR A 193      -6.067  -1.916  19.172  1.00 95.51           H  
ATOM   3154  HB3 TYR A 193      -6.222  -0.521  18.118  1.00 95.51           H  
ATOM   3155  O   TYR A 193      -6.778   0.216  22.319  1.00 95.51           O  
ATOM   3156  CG  TYR A 193      -7.958  -0.931  19.288  1.00 95.51           C  
ATOM   3157  CD1 TYR A 193      -8.565  -2.041  19.908  1.00 95.51           C  
ATOM   3158  HD1 TYR A 193      -7.967  -2.876  20.242  1.00 95.51           H  
ATOM   3159  CD2 TYR A 193      -8.740   0.172  18.890  1.00 95.51           C  
ATOM   3160  HD2 TYR A 193      -8.283   1.043  18.445  1.00 95.51           H  
ATOM   3161  CE1 TYR A 193      -9.954  -2.052  20.125  1.00 95.51           C  
ATOM   3162  HE1 TYR A 193     -10.417  -2.898  20.612  1.00 95.51           H  
ATOM   3163  CE2 TYR A 193     -10.133   0.154  19.089  1.00 95.51           C  
ATOM   3164  HE2 TYR A 193     -10.746   0.995  18.802  1.00 95.51           H  
ATOM   3165  OH  TYR A 193     -12.080  -0.974  19.905  1.00 95.51           O  
ATOM   3166  HH  TYR A 193     -12.353  -1.709  20.458  1.00 95.51           H  
ATOM   3167  CZ  TYR A 193     -10.739  -0.955  19.711  1.00 95.51           C  
ATOM   3168  N   ASN A 194      -5.566  -1.641  22.008  1.00 94.71           N  
ATOM   3169  H   ASN A 194      -5.034  -2.196  21.353  1.00 94.71           H  
ATOM   3170  CA  ASN A 194      -5.869  -2.207  23.325  1.00 94.71           C  
ATOM   3171  HA  ASN A 194      -6.948  -2.336  23.411  1.00 94.71           H  
ATOM   3172  C   ASN A 194      -5.447  -1.281  24.476  1.00 94.71           C  
ATOM   3173  CB  ASN A 194      -5.194  -3.584  23.440  1.00 94.71           C  
ATOM   3174  HB2 ASN A 194      -4.139  -3.495  23.181  1.00 94.71           H  
ATOM   3175  HB3 ASN A 194      -5.270  -3.930  24.470  1.00 94.71           H  
ATOM   3176  O   ASN A 194      -6.192  -1.136  25.444  1.00 94.71           O  
ATOM   3177  CG  ASN A 194      -5.842  -4.642  22.562  1.00 94.71           C  
ATOM   3178  ND2 ASN A 194      -5.139  -5.709  22.266  1.00 94.71           N  
ATOM   3179 HD21 ASN A 194      -4.189  -5.810  22.593  1.00 94.71           H  
ATOM   3180 HD22 ASN A 194      -5.616  -6.390  21.692  1.00 94.71           H  
ATOM   3181  OD1 ASN A 194      -6.982  -4.552  22.148  1.00 94.71           O  
ATOM   3182  N   LYS A 195      -4.289  -0.616  24.355  1.00 96.20           N  
ATOM   3183  H   LYS A 195      -3.744  -0.771  23.519  1.00 96.20           H  
ATOM   3184  CA  LYS A 195      -3.789   0.357  25.346  1.00 96.20           C  
ATOM   3185  HA  LYS A 195      -3.793  -0.095  26.338  1.00 96.20           H  
ATOM   3186  C   LYS A 195      -4.642   1.619  25.480  1.00 96.20           C  
ATOM   3187  CB  LYS A 195      -2.364   0.786  24.977  1.00 96.20           C  
ATOM   3188  HB2 LYS A 195      -2.327   1.027  23.914  1.00 96.20           H  
ATOM   3189  HB3 LYS A 195      -2.109   1.689  25.532  1.00 96.20           H  
ATOM   3190  O   LYS A 195      -4.488   2.313  26.471  1.00 96.20           O  
ATOM   3191  CG  LYS A 195      -1.321  -0.281  25.316  1.00 96.20           C  
ATOM   3192  HG2 LYS A 195      -1.561  -1.220  24.816  1.00 96.20           H  
ATOM   3193  HG3 LYS A 195      -1.312  -0.449  26.393  1.00 96.20           H  
ATOM   3194  CD  LYS A 195       0.052   0.219  24.863  1.00 96.20           C  
ATOM   3195  HD2 LYS A 195       0.019   0.435  23.795  1.00 96.20           H  
ATOM   3196  HD3 LYS A 195       0.289   1.134  25.405  1.00 96.20           H  
ATOM   3197  CE  LYS A 195       1.118  -0.840  25.138  1.00 96.20           C  
ATOM   3198  HE2 LYS A 195       0.881  -1.730  24.554  1.00 96.20           H  
ATOM   3199  HE3 LYS A 195       1.075  -1.108  26.194  1.00 96.20           H  
ATOM   3200  NZ  LYS A 195       2.464  -0.324  24.791  1.00 96.20           N  
ATOM   3201  HZ1 LYS A 195       2.489  -0.048  23.819  1.00 96.20           H  
ATOM   3202  HZ2 LYS A 195       3.170  -1.025  24.963  1.00 96.20           H  
ATOM   3203  HZ3 LYS A 195       2.668   0.491  25.352  1.00 96.20           H  
ATOM   3204  N   ASN A 196      -5.472   1.922  24.484  1.00 95.76           N  
ATOM   3205  H   ASN A 196      -5.552   1.277  23.711  1.00 95.76           H  
ATOM   3206  CA  ASN A 196      -6.279   3.140  24.412  1.00 95.76           C  
ATOM   3207  HA  ASN A 196      -6.156   3.712  25.332  1.00 95.76           H  
ATOM   3208  C   ASN A 196      -7.784   2.823  24.318  1.00 95.76           C  
ATOM   3209  CB  ASN A 196      -5.767   3.987  23.234  1.00 95.76           C  
ATOM   3210  HB2 ASN A 196      -5.832   3.411  22.311  1.00 95.76           H  
ATOM   3211  HB3 ASN A 196      -6.401   4.866  23.122  1.00 95.76           H  
ATOM   3212  O   ASN A 196      -8.573   3.650  23.864  1.00 95.76           O  
ATOM   3213  CG  ASN A 196      -4.346   4.473  23.443  1.00 95.76           C  
ATOM   3214  ND2 ASN A 196      -3.373   3.924  22.763  1.00 95.76           N  
ATOM   3215 HD21 ASN A 196      -3.580   3.147  22.151  1.00 95.76           H  
ATOM   3216 HD22 ASN A 196      -2.458   4.315  22.932  1.00 95.76           H  
ATOM   3217  OD1 ASN A 196      -4.071   5.354  24.228  1.00 95.76           O  
ATOM   3218  N   SER A 197      -8.182   1.609  24.706  1.00 92.18           N  
ATOM   3219  H   SER A 197      -7.492   0.996  25.116  1.00 92.18           H  
ATOM   3220  CA  SER A 197      -9.565   1.121  24.603  1.00 92.18           C  
ATOM   3221  HA  SER A 197      -9.941   1.360  23.608  1.00 92.18           H  
ATOM   3222  C   SER A 197     -10.526   1.781  25.601  1.00 92.18           C  
ATOM   3223  CB  SER A 197      -9.587  -0.405  24.750  1.00 92.18           C  
ATOM   3224  HB2 SER A 197      -9.057  -0.850  23.909  1.00 92.18           H  
ATOM   3225  HB3 SER A 197     -10.622  -0.746  24.721  1.00 92.18           H  
ATOM   3226  O   SER A 197     -11.741   1.755  25.406  1.00 92.18           O  
ATOM   3227  OG  SER A 197      -8.988  -0.846  25.960  1.00 92.18           O  
ATOM   3228  HG  SER A 197      -8.033  -0.859  25.863  1.00 92.18           H  
ATOM   3229  N   ASP A 198      -9.986   2.412  26.642  1.00 93.91           N  
ATOM   3230  H   ASP A 198      -8.981   2.411  26.738  1.00 93.91           H  
ATOM   3231  CA  ASP A 198     -10.687   3.191  27.665  1.00 93.91           C  
ATOM   3232  HA  ASP A 198     -11.666   2.742  27.839  1.00 93.91           H  
ATOM   3233  C   ASP A 198     -10.925   4.656  27.264  1.00 93.91           C  
ATOM   3234  CB  ASP A 198      -9.880   3.102  28.973  1.00 93.91           C  
ATOM   3235  HB2 ASP A 198     -10.445   3.595  29.764  1.00 93.91           H  
ATOM   3236  HB3 ASP A 198      -9.775   2.053  29.252  1.00 93.91           H  
ATOM   3237  O   ASP A 198     -11.686   5.368  27.923  1.00 93.91           O  
ATOM   3238  CG  ASP A 198      -8.480   3.730  28.875  1.00 93.91           C  
ATOM   3239  OD1 ASP A 198      -7.776   3.436  27.877  1.00 93.91           O  
ATOM   3240  OD2 ASP A 198      -8.122   4.487  29.802  1.00 93.91           O  
ATOM   3241  N   LYS A 199     -10.311   5.117  26.169  1.00 95.40           N  
ATOM   3242  H   LYS A 199      -9.705   4.484  25.668  1.00 95.40           H  
ATOM   3243  CA  LYS A 199     -10.464   6.493  25.687  1.00 95.40           C  
ATOM   3244  HA  LYS A 199     -10.255   7.147  26.534  1.00 95.40           H  
ATOM   3245  C   LYS A 199     -11.894   6.798  25.219  1.00 95.40           C  
ATOM   3246  CB  LYS A 199      -9.445   6.776  24.581  1.00 95.40           C  
ATOM   3247  HB2 LYS A 199      -9.547   6.047  23.777  1.00 95.40           H  
ATOM   3248  HB3 LYS A 199      -9.668   7.756  24.161  1.00 95.40           H  
ATOM   3249  O   LYS A 199     -12.634   5.883  24.852  1.00 95.40           O  
ATOM   3250  CG  LYS A 199      -8.003   6.770  25.121  1.00 95.40           C  
ATOM   3251  HG2 LYS A 199      -7.973   7.247  26.101  1.00 95.40           H  
ATOM   3252  HG3 LYS A 199      -7.625   5.751  25.208  1.00 95.40           H  
ATOM   3253  CD  LYS A 199      -7.149   7.589  24.163  1.00 95.40           C  
ATOM   3254  HD2 LYS A 199      -7.208   7.178  23.155  1.00 95.40           H  
ATOM   3255  HD3 LYS A 199      -7.607   8.578  24.176  1.00 95.40           H  
ATOM   3256  CE  LYS A 199      -5.683   7.753  24.562  1.00 95.40           C  
ATOM   3257  HE2 LYS A 199      -5.082   7.172  23.863  1.00 95.40           H  
ATOM   3258  HE3 LYS A 199      -5.518   7.360  25.565  1.00 95.40           H  
ATOM   3259  NZ  LYS A 199      -5.263   9.170  24.466  1.00 95.40           N  
ATOM   3260  HZ1 LYS A 199      -4.257   9.257  24.485  1.00 95.40           H  
ATOM   3261  HZ2 LYS A 199      -5.705   9.733  25.179  1.00 95.40           H  
ATOM   3262  HZ3 LYS A 199      -5.595   9.546  23.589  1.00 95.40           H  
ATOM   3263  N   PRO A 200     -12.307   8.079  25.161  1.00 95.76           N  
ATOM   3264  CA  PRO A 200     -13.622   8.452  24.646  1.00 95.76           C  
ATOM   3265  HA  PRO A 200     -14.375   8.078  25.339  1.00 95.76           H  
ATOM   3266  C   PRO A 200     -13.888   7.888  23.244  1.00 95.76           C  
ATOM   3267  CB  PRO A 200     -13.648   9.983  24.649  1.00 95.76           C  
ATOM   3268  HB2 PRO A 200     -14.644  10.372  24.862  1.00 95.76           H  
ATOM   3269  HB3 PRO A 200     -13.283  10.369  23.697  1.00 95.76           H  
ATOM   3270  O   PRO A 200     -12.990   7.839  22.403  1.00 95.76           O  
ATOM   3271  CG  PRO A 200     -12.653  10.347  25.750  1.00 95.76           C  
ATOM   3272  HG2 PRO A 200     -13.136  10.271  26.724  1.00 95.76           H  
ATOM   3273  HG3 PRO A 200     -12.232  11.342  25.605  1.00 95.76           H  
ATOM   3274  CD  PRO A 200     -11.589   9.261  25.618  1.00 95.76           C  
ATOM   3275  HD2 PRO A 200     -10.853   9.559  24.871  1.00 95.76           H  
ATOM   3276  HD3 PRO A 200     -11.106   9.099  26.582  1.00 95.76           H  
ATOM   3277  N   ILE A 201     -15.145   7.518  22.970  1.00 94.98           N  
ATOM   3278  H   ILE A 201     -15.826   7.576  23.713  1.00 94.98           H  
ATOM   3279  CA  ILE A 201     -15.557   6.899  21.696  1.00 94.98           C  
ATOM   3280  HA  ILE A 201     -15.049   5.937  21.637  1.00 94.98           H  
ATOM   3281  C   ILE A 201     -15.123   7.715  20.475  1.00 94.98           C  
ATOM   3282  CB  ILE A 201     -17.091   6.669  21.684  1.00 94.98           C  
ATOM   3283  HB  ILE A 201     -17.337   6.077  22.566  1.00 94.98           H  
ATOM   3284  O   ILE A 201     -14.712   7.166  19.456  1.00 94.98           O  
ATOM   3285  CG1 ILE A 201     -17.581   5.886  20.451  1.00 94.98           C  
ATOM   3286 HG12 ILE A 201     -18.657   5.730  20.529  1.00 94.98           H  
ATOM   3287 HG13 ILE A 201     -17.386   6.462  19.546  1.00 94.98           H  
ATOM   3288  CG2 ILE A 201     -17.912   7.973  21.761  1.00 94.98           C  
ATOM   3289 HG21 ILE A 201     -17.604   8.582  22.611  1.00 94.98           H  
ATOM   3290 HG22 ILE A 201     -17.807   8.556  20.846  1.00 94.98           H  
ATOM   3291 HG23 ILE A 201     -18.969   7.738  21.881  1.00 94.98           H  
ATOM   3292  CD1 ILE A 201     -16.910   4.525  20.315  1.00 94.98           C  
ATOM   3293 HD11 ILE A 201     -17.341   3.993  19.466  1.00 94.98           H  
ATOM   3294 HD12 ILE A 201     -15.847   4.661  20.113  1.00 94.98           H  
ATOM   3295 HD13 ILE A 201     -17.054   3.938  21.222  1.00 94.98           H  
ATOM   3296  N   ARG A 202     -15.169   9.039  20.613  1.00 96.38           N  
ATOM   3297  H   ARG A 202     -15.532   9.408  21.480  1.00 96.38           H  
ATOM   3298  CA  ARG A 202     -14.761   9.982  19.586  1.00 96.38           C  
ATOM   3299  HA  ARG A 202     -15.307   9.761  18.669  1.00 96.38           H  
ATOM   3300  C   ARG A 202     -13.286   9.833  19.224  1.00 96.38           C  
ATOM   3301  CB  ARG A 202     -15.156  11.374  20.084  1.00 96.38           C  
ATOM   3302  HB2 ARG A 202     -14.649  11.571  21.028  1.00 96.38           H  
ATOM   3303  HB3 ARG A 202     -16.226  11.381  20.289  1.00 96.38           H  
ATOM   3304  O   ARG A 202     -12.969   9.720  18.046  1.00 96.38           O  
ATOM   3305  CG  ARG A 202     -14.868  12.480  19.065  1.00 96.38           C  
ATOM   3306  HG2 ARG A 202     -15.800  12.974  18.792  1.00 96.38           H  
ATOM   3307  HG3 ARG A 202     -14.406  12.079  18.163  1.00 96.38           H  
ATOM   3308  CD  ARG A 202     -13.937  13.485  19.714  1.00 96.38           C  
ATOM   3309  HD2 ARG A 202     -13.020  12.967  19.997  1.00 96.38           H  
ATOM   3310  HD3 ARG A 202     -14.392  13.867  20.628  1.00 96.38           H  
ATOM   3311  NE  ARG A 202     -13.576  14.551  18.780  1.00 96.38           N  
ATOM   3312  HE  ARG A 202     -13.171  14.239  17.909  1.00 96.38           H  
ATOM   3313  NH1 ARG A 202     -13.824  16.304  20.210  1.00 96.38           N  
ATOM   3314 HH11 ARG A 202     -14.635  15.809  20.553  1.00 96.38           H  
ATOM   3315 HH12 ARG A 202     -13.533  17.184  20.610  1.00 96.38           H  
ATOM   3316  NH2 ARG A 202     -12.343  16.371  18.483  1.00 96.38           N  
ATOM   3317 HH21 ARG A 202     -11.949  15.755  17.785  1.00 96.38           H  
ATOM   3318 HH22 ARG A 202     -11.719  16.986  18.986  1.00 96.38           H  
ATOM   3319  CZ  ARG A 202     -13.265  15.757  19.163  1.00 96.38           C  
ATOM   3320  N   GLU A 203     -12.407   9.724  20.217  1.00 96.47           N  
ATOM   3321  H   GLU A 203     -12.750   9.682  21.165  1.00 96.47           H  
ATOM   3322  CA  GLU A 203     -10.971   9.528  19.993  1.00 96.47           C  
ATOM   3323  HA  GLU A 203     -10.631  10.256  19.256  1.00 96.47           H  
ATOM   3324  C   GLU A 203     -10.662   8.129  19.440  1.00 96.47           C  
ATOM   3325  CB  GLU A 203     -10.224   9.794  21.308  1.00 96.47           C  
ATOM   3326  HB2 GLU A 203     -10.557  10.755  21.700  1.00 96.47           H  
ATOM   3327  HB3 GLU A 203     -10.464   9.016  22.033  1.00 96.47           H  
ATOM   3328  O   GLU A 203      -9.812   7.986  18.558  1.00 96.47           O  
ATOM   3329  CG  GLU A 203      -8.704   9.845  21.091  1.00 96.47           C  
ATOM   3330  HG2 GLU A 203      -8.362   8.862  20.768  1.00 96.47           H  
ATOM   3331  HG3 GLU A 203      -8.485  10.558  20.295  1.00 96.47           H  
ATOM   3332  CD  GLU A 203      -7.923  10.249  22.347  1.00 96.47           C  
ATOM   3333  OE1 GLU A 203      -6.682  10.061  22.342  1.00 96.47           O  
ATOM   3334  OE2 GLU A 203      -8.537  10.655  23.359  1.00 96.47           O  
ATOM   3335  N   GLN A 204     -11.381   7.095  19.895  1.00 96.70           N  
ATOM   3336  H   GLN A 204     -12.051   7.260  20.633  1.00 96.70           H  
ATOM   3337  CA  GLN A 204     -11.251   5.745  19.334  1.00 96.70           C  
ATOM   3338  HA  GLN A 204     -10.209   5.434  19.415  1.00 96.70           H  
ATOM   3339  C   GLN A 204     -11.613   5.724  17.839  1.00 96.70           C  
ATOM   3340  CB  GLN A 204     -12.118   4.737  20.108  1.00 96.70           C  
ATOM   3341  HB2 GLN A 204     -12.036   3.774  19.606  1.00 96.70           H  
ATOM   3342  HB3 GLN A 204     -13.163   5.045  20.075  1.00 96.70           H  
ATOM   3343  O   GLN A 204     -10.859   5.192  17.022  1.00 96.70           O  
ATOM   3344  CG  GLN A 204     -11.692   4.559  21.575  1.00 96.70           C  
ATOM   3345  HG2 GLN A 204     -10.624   4.347  21.623  1.00 96.70           H  
ATOM   3346  HG3 GLN A 204     -11.881   5.479  22.127  1.00 96.70           H  
ATOM   3347  CD  GLN A 204     -12.431   3.402  22.244  1.00 96.70           C  
ATOM   3348  NE2 GLN A 204     -13.065   3.602  23.373  1.00 96.70           N  
ATOM   3349 HE21 GLN A 204     -12.923   4.470  23.869  1.00 96.70           H  
ATOM   3350 HE22 GLN A 204     -13.227   2.762  23.910  1.00 96.70           H  
ATOM   3351  OE1 GLN A 204     -12.440   2.282  21.765  1.00 96.70           O  
ATOM   3352  N   CYS A 205     -12.735   6.344  17.462  1.00 96.87           N  
ATOM   3353  H   CYS A 205     -13.330   6.739  18.176  1.00 96.87           H  
ATOM   3354  CA  CYS A 205     -13.203   6.392  16.077  1.00 96.87           C  
ATOM   3355  HA  CYS A 205     -13.133   5.390  15.655  1.00 96.87           H  
ATOM   3356  C   CYS A 205     -12.347   7.298  15.181  1.00 96.87           C  
ATOM   3357  CB  CYS A 205     -14.678   6.802  16.053  1.00 96.87           C  
ATOM   3358  HB2 CYS A 205     -14.834   7.673  16.689  1.00 96.87           H  
ATOM   3359  HB3 CYS A 205     -14.975   7.043  15.033  1.00 96.87           H  
ATOM   3360  O   CYS A 205     -12.052   6.903  14.054  1.00 96.87           O  
ATOM   3361  SG  CYS A 205     -15.657   5.392  16.645  1.00 96.87           S  
ATOM   3362  HG  CYS A 205     -16.868   5.952  16.566  1.00 96.87           H  
ATOM   3363  N   GLU A 206     -11.899   8.463  15.663  1.00 95.90           N  
ATOM   3364  H   GLU A 206     -12.196   8.765  16.580  1.00 95.90           H  
ATOM   3365  CA  GLU A 206     -10.941   9.316  14.938  1.00 95.90           C  
ATOM   3366  HA  GLU A 206     -11.387   9.650  14.001  1.00 95.90           H  
ATOM   3367  C   GLU A 206      -9.678   8.511  14.573  1.00 95.90           C  
ATOM   3368  CB  GLU A 206     -10.573  10.563  15.779  1.00 95.90           C  
ATOM   3369  HB2 GLU A 206      -9.644  10.976  15.388  1.00 95.90           H  
ATOM   3370  HB3 GLU A 206     -10.393  10.247  16.806  1.00 95.90           H  
ATOM   3371  O   GLU A 206      -9.263   8.479  13.412  1.00 95.90           O  
ATOM   3372  CG  GLU A 206     -11.630  11.695  15.756  1.00 95.90           C  
ATOM   3373  HG2 GLU A 206     -12.600  11.288  16.040  1.00 95.90           H  
ATOM   3374  HG3 GLU A 206     -11.718  12.054  14.731  1.00 95.90           H  
ATOM   3375  CD  GLU A 206     -11.295  12.894  16.684  1.00 95.90           C  
ATOM   3376  OE1 GLU A 206     -11.966  13.960  16.611  1.00 95.90           O  
ATOM   3377  OE2 GLU A 206     -10.376  12.782  17.519  1.00 95.90           O  
ATOM   3378  N   ASN A 207      -9.115   7.764  15.527  1.00 96.06           N  
ATOM   3379  H   ASN A 207      -9.499   7.801  16.460  1.00 96.06           H  
ATOM   3380  CA  ASN A 207      -7.932   6.938  15.280  1.00 96.06           C  
ATOM   3381  HA  ASN A 207      -7.195   7.546  14.756  1.00 96.06           H  
ATOM   3382  C   ASN A 207      -8.209   5.745  14.355  1.00 96.06           C  
ATOM   3383  CB  ASN A 207      -7.321   6.524  16.623  1.00 96.06           C  
ATOM   3384  HB2 ASN A 207      -8.095   6.210  17.323  1.00 96.06           H  
ATOM   3385  HB3 ASN A 207      -6.632   5.692  16.477  1.00 96.06           H  
ATOM   3386  O   ASN A 207      -7.384   5.444  13.488  1.00 96.06           O  
ATOM   3387  CG  ASN A 207      -6.521   7.675  17.192  1.00 96.06           C  
ATOM   3388  ND2 ASN A 207      -7.042   8.403  18.146  1.00 96.06           N  
ATOM   3389 HD21 ASN A 207      -6.521   9.200  18.483  1.00 96.06           H  
ATOM   3390 HD22 ASN A 207      -7.987   8.224  18.454  1.00 96.06           H  
ATOM   3391  OD1 ASN A 207      -5.431   7.957  16.726  1.00 96.06           O  
ATOM   3392  N   LEU A 208      -9.368   5.091  14.463  1.00 95.28           N  
ATOM   3393  H   LEU A 208      -9.997   5.346  15.212  1.00 95.28           H  
ATOM   3394  CA  LEU A 208      -9.774   4.044  13.518  1.00 95.28           C  
ATOM   3395  HA  LEU A 208      -9.014   3.263  13.510  1.00 95.28           H  
ATOM   3396  C   LEU A 208      -9.875   4.556  12.077  1.00 95.28           C  
ATOM   3397  CB  LEU A 208     -11.124   3.453  13.943  1.00 95.28           C  
ATOM   3398  HB2 LEU A 208     -11.613   3.028  13.066  1.00 95.28           H  
ATOM   3399  HB3 LEU A 208     -11.765   4.255  14.311  1.00 95.28           H  
ATOM   3400  O   LEU A 208      -9.475   3.848  11.155  1.00 95.28           O  
ATOM   3401  CG  LEU A 208     -11.017   2.353  15.004  1.00 95.28           C  
ATOM   3402  HG  LEU A 208     -10.535   2.730  15.906  1.00 95.28           H  
ATOM   3403  CD1 LEU A 208     -12.427   1.885  15.346  1.00 95.28           C  
ATOM   3404 HD11 LEU A 208     -12.379   1.138  16.137  1.00 95.28           H  
ATOM   3405 HD12 LEU A 208     -12.908   1.451  14.470  1.00 95.28           H  
ATOM   3406 HD13 LEU A 208     -13.005   2.742  15.692  1.00 95.28           H  
ATOM   3407  CD2 LEU A 208     -10.244   1.148  14.473  1.00 95.28           C  
ATOM   3408 HD21 LEU A 208     -10.525   0.270  15.054  1.00 95.28           H  
ATOM   3409 HD22 LEU A 208      -9.172   1.319  14.575  1.00 95.28           H  
ATOM   3410 HD23 LEU A 208     -10.494   0.963  13.429  1.00 95.28           H  
ATOM   3411  N   ILE A 209     -10.351   5.784  11.869  1.00 94.80           N  
ATOM   3412  H   ILE A 209     -10.695   6.312  12.658  1.00 94.80           H  
ATOM   3413  CA  ILE A 209     -10.365   6.404  10.538  1.00 94.80           C  
ATOM   3414  HA  ILE A 209     -10.850   5.719   9.842  1.00 94.80           H  
ATOM   3415  C   ILE A 209      -8.927   6.602  10.033  1.00 94.80           C  
ATOM   3416  CB  ILE A 209     -11.180   7.716  10.567  1.00 94.80           C  
ATOM   3417  HB  ILE A 209     -10.811   8.339  11.382  1.00 94.80           H  
ATOM   3418  O   ILE A 209      -8.627   6.267   8.887  1.00 94.80           O  
ATOM   3419  CG1 ILE A 209     -12.678   7.413  10.811  1.00 94.80           C  
ATOM   3420 HG12 ILE A 209     -13.114   6.975   9.913  1.00 94.80           H  
ATOM   3421 HG13 ILE A 209     -12.785   6.681  11.611  1.00 94.80           H  
ATOM   3422  CG2 ILE A 209     -11.011   8.503   9.253  1.00 94.80           C  
ATOM   3423 HG21 ILE A 209      -9.974   8.811   9.124  1.00 94.80           H  
ATOM   3424 HG22 ILE A 209     -11.615   9.410   9.272  1.00 94.80           H  
ATOM   3425 HG23 ILE A 209     -11.313   7.886   8.406  1.00 94.80           H  
ATOM   3426  CD1 ILE A 209     -13.491   8.650  11.214  1.00 94.80           C  
ATOM   3427 HD11 ILE A 209     -13.028   9.130  12.076  1.00 94.80           H  
ATOM   3428 HD12 ILE A 209     -13.554   9.360  10.389  1.00 94.80           H  
ATOM   3429 HD13 ILE A 209     -14.502   8.343  11.483  1.00 94.80           H  
ATOM   3430  N   HIS A 210      -8.001   7.068  10.879  1.00 93.55           N  
ATOM   3431  H   HIS A 210      -8.292   7.357  11.801  1.00 93.55           H  
ATOM   3432  CA  HIS A 210      -6.583   7.187  10.506  1.00 93.55           C  
ATOM   3433  HA  HIS A 210      -6.521   7.808   9.612  1.00 93.55           H  
ATOM   3434  C   HIS A 210      -5.941   5.838  10.145  1.00 93.55           C  
ATOM   3435  CB  HIS A 210      -5.797   7.882  11.627  1.00 93.55           C  
ATOM   3436  HB2 HIS A 210      -4.731   7.787  11.420  1.00 93.55           H  
ATOM   3437  HB3 HIS A 210      -5.990   7.395  12.583  1.00 93.55           H  
ATOM   3438  O   HIS A 210      -5.131   5.770   9.209  1.00 93.55           O  
ATOM   3439  CG  HIS A 210      -6.110   9.350  11.736  1.00 93.55           C  
ATOM   3440  CD2 HIS A 210      -6.721   9.996  12.778  1.00 93.55           C  
ATOM   3441  HD2 HIS A 210      -7.059   9.548  13.700  1.00 93.55           H  
ATOM   3442  ND1 HIS A 210      -5.806  10.304  10.792  1.00 93.55           N  
ATOM   3443  HD1 HIS A 210      -5.354  10.139   9.904  1.00 93.55           H  
ATOM   3444  CE1 HIS A 210      -6.237  11.491  11.248  1.00 93.55           C  
ATOM   3445  HE1 HIS A 210      -6.153  12.430  10.722  1.00 93.55           H  
ATOM   3446  NE2 HIS A 210      -6.801  11.354  12.452  1.00 93.55           N  
ATOM   3447  N   LEU A 211      -6.348   4.754  10.818  1.00 94.25           N  
ATOM   3448  H   LEU A 211      -6.989   4.894  11.586  1.00 94.25           H  
ATOM   3449  CA  LEU A 211      -5.898   3.388  10.536  1.00 94.25           C  
ATOM   3450  HA  LEU A 211      -4.812   3.380  10.635  1.00 94.25           H  
ATOM   3451  C   LEU A 211      -6.226   2.937   9.108  1.00 94.25           C  
ATOM   3452  CB  LEU A 211      -6.495   2.431  11.586  1.00 94.25           C  
ATOM   3453  HB2 LEU A 211      -6.195   2.785  12.573  1.00 94.25           H  
ATOM   3454  HB3 LEU A 211      -7.583   2.478  11.533  1.00 94.25           H  
ATOM   3455  O   LEU A 211      -5.538   2.063   8.583  1.00 94.25           O  
ATOM   3456  CG  LEU A 211      -6.109   0.948  11.457  1.00 94.25           C  
ATOM   3457  HG  LEU A 211      -6.472   0.554  10.507  1.00 94.25           H  
ATOM   3458  CD1 LEU A 211      -4.598   0.738  11.540  1.00 94.25           C  
ATOM   3459 HD11 LEU A 211      -4.230   1.089  12.505  1.00 94.25           H  
ATOM   3460 HD12 LEU A 211      -4.371  -0.321  11.416  1.00 94.25           H  
ATOM   3461 HD13 LEU A 211      -4.100   1.289  10.742  1.00 94.25           H  
ATOM   3462  CD2 LEU A 211      -6.768   0.148  12.579  1.00 94.25           C  
ATOM   3463 HD21 LEU A 211      -7.849   0.285  12.548  1.00 94.25           H  
ATOM   3464 HD22 LEU A 211      -6.407   0.497  13.546  1.00 94.25           H  
ATOM   3465 HD23 LEU A 211      -6.538  -0.913  12.477  1.00 94.25           H  
ATOM   3466  N   PHE A 212      -7.190   3.555   8.421  1.00 92.68           N  
ATOM   3467  H   PHE A 212      -7.743   4.266   8.879  1.00 92.68           H  
ATOM   3468  CA  PHE A 212      -7.525   3.194   7.038  1.00 92.68           C  
ATOM   3469  HA  PHE A 212      -7.719   2.122   7.009  1.00 92.68           H  
ATOM   3470  C   PHE A 212      -6.353   3.412   6.069  1.00 92.68           C  
ATOM   3471  CB  PHE A 212      -8.805   3.923   6.605  1.00 92.68           C  
ATOM   3472  HB2 PHE A 212      -8.642   4.999   6.671  1.00 92.68           H  
ATOM   3473  HB3 PHE A 212      -8.974   3.692   5.553  1.00 92.68           H  
ATOM   3474  O   PHE A 212      -6.225   2.711   5.061  1.00 92.68           O  
ATOM   3475  CG  PHE A 212     -10.090   3.567   7.349  1.00 92.68           C  
ATOM   3476  CD1 PHE A 212     -10.133   2.596   8.371  1.00 92.68           C  
ATOM   3477  HD1 PHE A 212      -9.234   2.130   8.746  1.00 92.68           H  
ATOM   3478  CD2 PHE A 212     -11.290   4.198   6.975  1.00 92.68           C  
ATOM   3479  HD2 PHE A 212     -11.278   4.970   6.219  1.00 92.68           H  
ATOM   3480  CE1 PHE A 212     -11.354   2.164   8.908  1.00 92.68           C  
ATOM   3481  HE1 PHE A 212     -11.374   1.399   9.671  1.00 92.68           H  
ATOM   3482  CE2 PHE A 212     -12.512   3.807   7.551  1.00 92.68           C  
ATOM   3483  HE2 PHE A 212     -13.431   4.282   7.242  1.00 92.68           H  
ATOM   3484  CZ  PHE A 212     -12.545   2.760   8.485  1.00 92.68           C  
ATOM   3485  HZ  PHE A 212     -13.488   2.415   8.884  1.00 92.68           H  
ATOM   3486  N   THR A 213      -5.399   4.273   6.436  1.00 93.05           N  
ATOM   3487  H   THR A 213      -5.559   4.809   7.277  1.00 93.05           H  
ATOM   3488  CA  THR A 213      -4.111   4.434   5.741  1.00 93.05           C  
ATOM   3489  HA  THR A 213      -4.304   4.787   4.728  1.00 93.05           H  
ATOM   3490  C   THR A 213      -3.323   3.116   5.650  1.00 93.05           C  
ATOM   3491  CB  THR A 213      -3.250   5.480   6.468  1.00 93.05           C  
ATOM   3492  HB  THR A 213      -2.908   5.075   7.421  1.00 93.05           H  
ATOM   3493  O   THR A 213      -2.642   2.847   4.653  1.00 93.05           O  
ATOM   3494  CG2 THR A 213      -2.038   5.889   5.632  1.00 93.05           C  
ATOM   3495 HG21 THR A 213      -1.331   5.061   5.572  1.00 93.05           H  
ATOM   3496 HG22 THR A 213      -2.359   6.178   4.632  1.00 93.05           H  
ATOM   3497 HG23 THR A 213      -1.541   6.740   6.098  1.00 93.05           H  
ATOM   3498  OG1 THR A 213      -3.989   6.651   6.724  1.00 93.05           O  
ATOM   3499  HG1 THR A 213      -4.419   6.535   7.574  1.00 93.05           H  
ATOM   3500  N   PHE A 214      -3.439   2.246   6.660  1.00 92.72           N  
ATOM   3501  H   PHE A 214      -4.069   2.469   7.416  1.00 92.72           H  
ATOM   3502  CA  PHE A 214      -2.736   0.964   6.725  1.00 92.72           C  
ATOM   3503  HA  PHE A 214      -1.665   1.160   6.665  1.00 92.72           H  
ATOM   3504  C   PHE A 214      -3.119   0.026   5.579  1.00 92.72           C  
ATOM   3505  CB  PHE A 214      -3.050   0.281   8.060  1.00 92.72           C  
ATOM   3506  HB2 PHE A 214      -4.128   0.126   8.115  1.00 92.72           H  
ATOM   3507  HB3 PHE A 214      -2.768   0.945   8.876  1.00 92.72           H  
ATOM   3508  O   PHE A 214      -2.248  -0.620   4.989  1.00 92.72           O  
ATOM   3509  CG  PHE A 214      -2.392  -1.067   8.277  1.00 92.72           C  
ATOM   3510  CD1 PHE A 214      -3.142  -2.110   8.851  1.00 92.72           C  
ATOM   3511  HD1 PHE A 214      -4.163  -1.939   9.156  1.00 92.72           H  
ATOM   3512  CD2 PHE A 214      -1.051  -1.295   7.909  1.00 92.72           C  
ATOM   3513  HD2 PHE A 214      -0.458  -0.497   7.486  1.00 92.72           H  
ATOM   3514  CE1 PHE A 214      -2.559  -3.371   9.050  1.00 92.72           C  
ATOM   3515  HE1 PHE A 214      -3.140  -4.151   9.519  1.00 92.72           H  
ATOM   3516  CE2 PHE A 214      -0.477  -2.565   8.085  1.00 92.72           C  
ATOM   3517  HE2 PHE A 214       0.549  -2.740   7.796  1.00 92.72           H  
ATOM   3518  CZ  PHE A 214      -1.228  -3.603   8.661  1.00 92.72           C  
ATOM   3519  HZ  PHE A 214      -0.777  -4.571   8.821  1.00 92.72           H  
ATOM   3520  N   PHE A 215      -4.395  -0.004   5.202  1.00 90.17           N  
ATOM   3521  H   PHE A 215      -5.052   0.576   5.704  1.00 90.17           H  
ATOM   3522  CA  PHE A 215      -4.937  -0.924   4.201  1.00 90.17           C  
ATOM   3523  HA  PHE A 215      -4.163  -1.631   3.904  1.00 90.17           H  
ATOM   3524  C   PHE A 215      -5.381  -0.252   2.899  1.00 90.17           C  
ATOM   3525  CB  PHE A 215      -6.043  -1.752   4.844  1.00 90.17           C  
ATOM   3526  HB2 PHE A 215      -5.592  -2.413   5.584  1.00 90.17           H  
ATOM   3527  HB3 PHE A 215      -6.526  -2.374   4.090  1.00 90.17           H  
ATOM   3528  O   PHE A 215      -5.742  -0.961   1.969  1.00 90.17           O  
ATOM   3529  CG  PHE A 215      -7.088  -0.949   5.559  1.00 90.17           C  
ATOM   3530  CD1 PHE A 215      -7.111  -0.957   6.964  1.00 90.17           C  
ATOM   3531  HD1 PHE A 215      -6.342  -1.461   7.530  1.00 90.17           H  
ATOM   3532  CD2 PHE A 215      -8.049  -0.229   4.831  1.00 90.17           C  
ATOM   3533  HD2 PHE A 215      -8.010  -0.185   3.753  1.00 90.17           H  
ATOM   3534  CE1 PHE A 215      -8.201  -0.393   7.634  1.00 90.17           C  
ATOM   3535  HE1 PHE A 215      -8.269  -0.452   8.710  1.00 90.17           H  
ATOM   3536  CE2 PHE A 215      -9.111   0.377   5.512  1.00 90.17           C  
ATOM   3537  HE2 PHE A 215      -9.889   0.891   4.966  1.00 90.17           H  
ATOM   3538  CZ  PHE A 215      -9.248   0.166   6.889  1.00 90.17           C  
ATOM   3539  HZ  PHE A 215     -10.178   0.431   7.369  1.00 90.17           H  
ATOM   3540  N   ALA A 216      -5.262   1.075   2.787  1.00 91.75           N  
ATOM   3541  H   ALA A 216      -5.147   1.616   3.632  1.00 91.75           H  
ATOM   3542  CA  ALA A 216      -5.534   1.819   1.556  1.00 91.75           C  
ATOM   3543  HA  ALA A 216      -6.610   1.808   1.381  1.00 91.75           H  
ATOM   3544  C   ALA A 216      -4.841   1.210   0.321  1.00 91.75           C  
ATOM   3545  CB  ALA A 216      -5.092   3.273   1.764  1.00 91.75           C  
ATOM   3546  HB1 ALA A 216      -4.024   3.318   1.977  1.00 91.75           H  
ATOM   3547  HB2 ALA A 216      -5.299   3.851   0.863  1.00 91.75           H  
ATOM   3548  HB3 ALA A 216      -5.645   3.714   2.593  1.00 91.75           H  
ATOM   3549  O   ALA A 216      -3.689   0.770   0.409  1.00 91.75           O  
ATOM   3550  N   LEU A 217      -5.524   1.209  -0.823  1.00 91.81           N  
ATOM   3551  H   LEU A 217      -6.464   1.577  -0.832  1.00 91.81           H  
ATOM   3552  CA  LEU A 217      -4.984   0.733  -2.095  1.00 91.81           C  
ATOM   3553  HA  LEU A 217      -4.743  -0.325  -1.985  1.00 91.81           H  
ATOM   3554  C   LEU A 217      -3.703   1.500  -2.477  1.00 91.81           C  
ATOM   3555  CB  LEU A 217      -6.082   0.890  -3.165  1.00 91.81           C  
ATOM   3556  HB2 LEU A 217      -6.270   1.955  -3.305  1.00 91.81           H  
ATOM   3557  HB3 LEU A 217      -7.007   0.443  -2.799  1.00 91.81           H  
ATOM   3558  O   LEU A 217      -3.585   2.703  -2.246  1.00 91.81           O  
ATOM   3559  CG  LEU A 217      -5.751   0.266  -4.532  1.00 91.81           C  
ATOM   3560  HG  LEU A 217      -4.746   0.570  -4.826  1.00 91.81           H  
ATOM   3561  CD1 LEU A 217      -5.822  -1.260  -4.489  1.00 91.81           C  
ATOM   3562 HD11 LEU A 217      -6.826  -1.570  -4.199  1.00 91.81           H  
ATOM   3563 HD12 LEU A 217      -5.618  -1.666  -5.480  1.00 91.81           H  
ATOM   3564 HD13 LEU A 217      -5.111  -1.657  -3.765  1.00 91.81           H  
ATOM   3565  CD2 LEU A 217      -6.703   0.764  -5.611  1.00 91.81           C  
ATOM   3566 HD21 LEU A 217      -7.727   0.486  -5.361  1.00 91.81           H  
ATOM   3567 HD22 LEU A 217      -6.654   1.850  -5.688  1.00 91.81           H  
ATOM   3568 HD23 LEU A 217      -6.449   0.326  -6.576  1.00 91.81           H  
ATOM   3569  N   GLY A 218      -2.739   0.811  -3.087  1.00 93.16           N  
ATOM   3570  H   GLY A 218      -2.893  -0.169  -3.277  1.00 93.16           H  
ATOM   3571  CA  GLY A 218      -1.526   1.431  -3.614  1.00 93.16           C  
ATOM   3572  HA2 GLY A 218      -1.759   2.445  -3.937  1.00 93.16           H  
ATOM   3573  HA3 GLY A 218      -1.204   0.883  -4.499  1.00 93.16           H  
ATOM   3574  C   GLY A 218      -0.357   1.480  -2.628  1.00 93.16           C  
ATOM   3575  O   GLY A 218      -0.085   0.528  -1.882  1.00 93.16           O  
ATOM   3576  N   ALA A 219       0.418   2.564  -2.715  1.00 93.03           N  
ATOM   3577  H   ALA A 219       0.121   3.307  -3.330  1.00 93.03           H  
ATOM   3578  CA  ALA A 219       1.679   2.715  -2.005  1.00 93.03           C  
ATOM   3579  HA  ALA A 219       2.299   1.856  -2.261  1.00 93.03           H  
ATOM   3580  C   ALA A 219       1.463   2.783  -0.480  1.00 93.03           C  
ATOM   3581  CB  ALA A 219       2.420   3.954  -2.518  1.00 93.03           C  
ATOM   3582  HB1 ALA A 219       1.837   4.849  -2.297  1.00 93.03           H  
ATOM   3583  HB2 ALA A 219       2.567   3.882  -3.595  1.00 93.03           H  
ATOM   3584  HB3 ALA A 219       3.390   4.032  -2.028  1.00 93.03           H  
ATOM   3585  O   ALA A 219       0.713   3.630   0.003  1.00 93.03           O  
ATOM   3586  N   PRO A 220       2.152   1.943   0.307  1.00 93.54           N  
ATOM   3587  CA  PRO A 220       2.111   2.026   1.762  1.00 93.54           C  
ATOM   3588  HA  PRO A 220       1.081   1.883   2.086  1.00 93.54           H  
ATOM   3589  C   PRO A 220       2.624   3.383   2.265  1.00 93.54           C  
ATOM   3590  CB  PRO A 220       2.966   0.851   2.252  1.00 93.54           C  
ATOM   3591  HB2 PRO A 220       4.012   1.147   2.329  1.00 93.54           H  
ATOM   3592  HB3 PRO A 220       2.599   0.438   3.191  1.00 93.54           H  
ATOM   3593  O   PRO A 220       3.699   3.842   1.859  1.00 93.54           O  
ATOM   3594  CG  PRO A 220       2.846  -0.141   1.101  1.00 93.54           C  
ATOM   3595  HG2 PRO A 220       3.667  -0.856   1.057  1.00 93.54           H  
ATOM   3596  HG3 PRO A 220       1.879  -0.640   1.153  1.00 93.54           H  
ATOM   3597  CD  PRO A 220       2.875   0.759  -0.116  1.00 93.54           C  
ATOM   3598  HD2 PRO A 220       3.901   1.021  -0.371  1.00 93.54           H  
ATOM   3599  HD3 PRO A 220       2.388   0.250  -0.948  1.00 93.54           H  
ATOM   3600  N   ALA A 221       1.885   3.986   3.194  1.00 94.15           N  
ATOM   3601  H   ALA A 221       1.013   3.562   3.479  1.00 94.15           H  
ATOM   3602  CA  ALA A 221       2.231   5.234   3.866  1.00 94.15           C  
ATOM   3603  HA  ALA A 221       3.191   5.595   3.497  1.00 94.15           H  
ATOM   3604  C   ALA A 221       2.369   5.007   5.377  1.00 94.15           C  
ATOM   3605  CB  ALA A 221       1.183   6.296   3.522  1.00 94.15           C  
ATOM   3606  HB1 ALA A 221       1.158   6.461   2.445  1.00 94.15           H  
ATOM   3607  HB2 ALA A 221       0.197   5.967   3.850  1.00 94.15           H  
ATOM   3608  HB3 ALA A 221       1.421   7.234   4.023  1.00 94.15           H  
ATOM   3609  O   ALA A 221       1.751   4.097   5.930  1.00 94.15           O  
ATOM   3610  N   ALA A 222       3.241   5.789   6.015  1.00 94.61           N  
ATOM   3611  H   ALA A 222       3.605   6.594   5.525  1.00 94.61           H  
ATOM   3612  CA  ALA A 222       3.300   5.843   7.470  1.00 94.61           C  
ATOM   3613  HA  ALA A 222       3.194   4.836   7.874  1.00 94.61           H  
ATOM   3614  C   ALA A 222       2.126   6.686   7.979  1.00 94.61           C  
ATOM   3615  CB  ALA A 222       4.656   6.407   7.912  1.00 94.61           C  
ATOM   3616  HB1 ALA A 222       4.774   7.428   7.549  1.00 94.61           H  
ATOM   3617  HB2 ALA A 222       4.706   6.414   9.001  1.00 94.61           H  
ATOM   3618  HB3 ALA A 222       5.464   5.782   7.532  1.00 94.61           H  
ATOM   3619  O   ALA A 222       1.675   7.592   7.275  1.00 94.61           O  
ATOM   3620  N   PHE A 223       1.639   6.390   9.176  1.00 94.43           N  
ATOM   3621  H   PHE A 223       2.062   5.649   9.717  1.00 94.43           H  
ATOM   3622  CA  PHE A 223       0.504   7.090   9.772  1.00 94.43           C  
ATOM   3623  HA  PHE A 223       0.502   8.122   9.421  1.00 94.43           H  
ATOM   3624  C   PHE A 223       0.632   7.131  11.292  1.00 94.43           C  
ATOM   3625  CB  PHE A 223      -0.815   6.437   9.325  1.00 94.43           C  
ATOM   3626  HB2 PHE A 223      -1.646   7.016   9.728  1.00 94.43           H  
ATOM   3627  HB3 PHE A 223      -0.880   6.506   8.240  1.00 94.43           H  
ATOM   3628  O   PHE A 223       1.299   6.286  11.893  1.00 94.43           O  
ATOM   3629  CG  PHE A 223      -0.989   4.983   9.725  1.00 94.43           C  
ATOM   3630  CD1 PHE A 223      -0.374   3.961   8.976  1.00 94.43           C  
ATOM   3631  HD1 PHE A 223       0.217   4.210   8.107  1.00 94.43           H  
ATOM   3632  CD2 PHE A 223      -1.769   4.649  10.848  1.00 94.43           C  
ATOM   3633  HD2 PHE A 223      -2.261   5.424  11.418  1.00 94.43           H  
ATOM   3634  CE1 PHE A 223      -0.503   2.618   9.371  1.00 94.43           C  
ATOM   3635  HE1 PHE A 223      -0.006   1.839   8.812  1.00 94.43           H  
ATOM   3636  CE2 PHE A 223      -1.912   3.305  11.232  1.00 94.43           C  
ATOM   3637  HE2 PHE A 223      -2.519   3.048  12.087  1.00 94.43           H  
ATOM   3638  CZ  PHE A 223      -1.266   2.292  10.506  1.00 94.43           C  
ATOM   3639  HZ  PHE A 223      -1.369   1.263  10.818  1.00 94.43           H  
ATOM   3640  N   SER A 224      -0.011   8.118  11.905  1.00 94.65           N  
ATOM   3641  H   SER A 224      -0.540   8.782  11.358  1.00 94.65           H  
ATOM   3642  CA  SER A 224      -0.169   8.186  13.357  1.00 94.65           C  
ATOM   3643  HA  SER A 224       0.697   7.735  13.842  1.00 94.65           H  
ATOM   3644  C   SER A 224      -1.415   7.409  13.768  1.00 94.65           C  
ATOM   3645  CB  SER A 224      -0.258   9.636  13.834  1.00 94.65           C  
ATOM   3646  HB2 SER A 224      -0.318   9.648  14.923  1.00 94.65           H  
ATOM   3647  HB3 SER A 224      -1.154  10.104  13.426  1.00 94.65           H  
ATOM   3648  O   SER A 224      -2.451   7.507  13.110  1.00 94.65           O  
ATOM   3649  OG  SER A 224       0.888  10.358  13.417  1.00 94.65           O  
ATOM   3650  HG  SER A 224       0.963  11.131  13.981  1.00 94.65           H  
ATOM   3651  N   TYR A 225      -1.306   6.629  14.837  1.00 95.65           N  
ATOM   3652  H   TYR A 225      -0.415   6.568  15.308  1.00 95.65           H  
ATOM   3653  CA  TYR A 225      -2.399   5.853  15.409  1.00 95.65           C  
ATOM   3654  HA  TYR A 225      -3.349   6.308  15.131  1.00 95.65           H  
ATOM   3655  C   TYR A 225      -2.281   5.881  16.932  1.00 95.65           C  
ATOM   3656  CB  TYR A 225      -2.346   4.431  14.846  1.00 95.65           C  
ATOM   3657  HB2 TYR A 225      -2.327   4.504  13.758  1.00 95.65           H  
ATOM   3658  HB3 TYR A 225      -1.420   3.951  15.161  1.00 95.65           H  
ATOM   3659  O   TYR A 225      -1.381   5.265  17.510  1.00 95.65           O  
ATOM   3660  CG  TYR A 225      -3.532   3.574  15.233  1.00 95.65           C  
ATOM   3661  CD1 TYR A 225      -3.351   2.415  16.010  1.00 95.65           C  
ATOM   3662  HD1 TYR A 225      -2.360   2.149  16.347  1.00 95.65           H  
ATOM   3663  CD2 TYR A 225      -4.823   3.943  14.813  1.00 95.65           C  
ATOM   3664  HD2 TYR A 225      -4.971   4.834  14.221  1.00 95.65           H  
ATOM   3665  CE1 TYR A 225      -4.459   1.618  16.357  1.00 95.65           C  
ATOM   3666  HE1 TYR A 225      -4.329   0.735  16.965  1.00 95.65           H  
ATOM   3667  CE2 TYR A 225      -5.928   3.148  15.164  1.00 95.65           C  
ATOM   3668  HE2 TYR A 225      -6.927   3.408  14.847  1.00 95.65           H  
ATOM   3669  OH  TYR A 225      -6.827   1.211  16.216  1.00 95.65           O  
ATOM   3670  HH  TYR A 225      -6.596   0.416  16.702  1.00 95.65           H  
ATOM   3671  CZ  TYR A 225      -5.750   1.981  15.921  1.00 95.65           C  
ATOM   3672  N   PHE A 226      -3.167   6.646  17.564  1.00 95.38           N  
ATOM   3673  H   PHE A 226      -3.878   7.106  17.013  1.00 95.38           H  
ATOM   3674  CA  PHE A 226      -3.033   7.127  18.938  1.00 95.38           C  
ATOM   3675  HA  PHE A 226      -3.769   7.915  19.096  1.00 95.38           H  
ATOM   3676  C   PHE A 226      -1.655   7.782  19.139  1.00 95.38           C  
ATOM   3677  CB  PHE A 226      -3.367   5.985  19.916  1.00 95.38           C  
ATOM   3678  HB2 PHE A 226      -2.640   5.180  19.810  1.00 95.38           H  
ATOM   3679  HB3 PHE A 226      -3.285   6.364  20.935  1.00 95.38           H  
ATOM   3680  O   PHE A 226      -1.162   8.492  18.262  1.00 95.38           O  
ATOM   3681  CG  PHE A 226      -4.761   5.417  19.761  1.00 95.38           C  
ATOM   3682  CD1 PHE A 226      -5.843   6.057  20.394  1.00 95.38           C  
ATOM   3683  HD1 PHE A 226      -5.684   6.965  20.956  1.00 95.38           H  
ATOM   3684  CD2 PHE A 226      -4.980   4.244  19.014  1.00 95.38           C  
ATOM   3685  HD2 PHE A 226      -4.154   3.756  18.519  1.00 95.38           H  
ATOM   3686  CE1 PHE A 226      -7.136   5.515  20.300  1.00 95.38           C  
ATOM   3687  HE1 PHE A 226      -7.963   6.003  20.794  1.00 95.38           H  
ATOM   3688  CE2 PHE A 226      -6.275   3.704  18.924  1.00 95.38           C  
ATOM   3689  HE2 PHE A 226      -6.449   2.795  18.367  1.00 95.38           H  
ATOM   3690  CZ  PHE A 226      -7.351   4.335  19.570  1.00 95.38           C  
ATOM   3691  HZ  PHE A 226      -8.343   3.912  19.507  1.00 95.38           H  
ATOM   3692  N   ASP A 227      -0.988   7.491  20.254  1.00 92.64           N  
ATOM   3693  H   ASP A 227      -1.486   7.005  20.986  1.00 92.64           H  
ATOM   3694  CA  ASP A 227       0.339   8.015  20.586  1.00 92.64           C  
ATOM   3695  HA  ASP A 227       0.392   9.047  20.238  1.00 92.64           H  
ATOM   3696  C   ASP A 227       1.486   7.248  19.894  1.00 92.64           C  
ATOM   3697  CB  ASP A 227       0.486   8.044  22.114  1.00 92.64           C  
ATOM   3698  HB2 ASP A 227       1.431   8.520  22.378  1.00 92.64           H  
ATOM   3699  HB3 ASP A 227       0.503   7.020  22.487  1.00 92.64           H  
ATOM   3700  O   ASP A 227       2.629   7.257  20.353  1.00 92.64           O  
ATOM   3701  CG  ASP A 227      -0.654   8.819  22.782  1.00 92.64           C  
ATOM   3702  OD1 ASP A 227      -0.928   9.952  22.335  1.00 92.64           O  
ATOM   3703  OD2 ASP A 227      -1.273   8.247  23.705  1.00 92.64           O  
ATOM   3704  N   THR A 228       1.199   6.515  18.810  1.00 94.25           N  
ATOM   3705  H   THR A 228       0.259   6.563  18.443  1.00 94.25           H  
ATOM   3706  CA  THR A 228       2.176   5.670  18.108  1.00 94.25           C  
ATOM   3707  HA  THR A 228       3.163   5.832  18.541  1.00 94.25           H  
ATOM   3708  C   THR A 228       2.261   6.016  16.625  1.00 94.25           C  
ATOM   3709  CB  THR A 228       1.844   4.181  18.294  1.00 94.25           C  
ATOM   3710  HB  THR A 228       0.890   3.953  17.818  1.00 94.25           H  
ATOM   3711  O   THR A 228       1.268   5.992  15.902  1.00 94.25           O  
ATOM   3712  CG2 THR A 228       2.928   3.260  17.730  1.00 94.25           C  
ATOM   3713 HG21 THR A 228       2.657   2.224  17.935  1.00 94.25           H  
ATOM   3714 HG22 THR A 228       3.006   3.394  16.651  1.00 94.25           H  
ATOM   3715 HG23 THR A 228       3.886   3.485  18.197  1.00 94.25           H  
ATOM   3716  OG1 THR A 228       1.760   3.880  19.668  1.00 94.25           O  
ATOM   3717  HG1 THR A 228       1.308   4.628  20.066  1.00 94.25           H  
ATOM   3718  N   THR A 229       3.478   6.254  16.133  1.00 94.39           N  
ATOM   3719  H   THR A 229       4.254   6.347  16.772  1.00 94.39           H  
ATOM   3720  CA  THR A 229       3.750   6.316  14.691  1.00 94.39           C  
ATOM   3721  HA  THR A 229       2.897   6.774  14.190  1.00 94.39           H  
ATOM   3722  C   THR A 229       3.938   4.906  14.144  1.00 94.39           C  
ATOM   3723  CB  THR A 229       4.976   7.178  14.374  1.00 94.39           C  
ATOM   3724  HB  THR A 229       5.868   6.727  14.811  1.00 94.39           H  
ATOM   3725  O   THR A 229       4.811   4.158  14.594  1.00 94.39           O  
ATOM   3726  CG2 THR A 229       5.183   7.361  12.870  1.00 94.39           C  
ATOM   3727 HG21 THR A 229       5.439   6.407  12.408  1.00 94.39           H  
ATOM   3728 HG22 THR A 229       4.271   7.748  12.416  1.00 94.39           H  
ATOM   3729 HG23 THR A 229       6.000   8.059  12.691  1.00 94.39           H  
ATOM   3730  OG1 THR A 229       4.794   8.460  14.923  1.00 94.39           O  
ATOM   3731  HG1 THR A 229       5.581   8.982  14.748  1.00 94.39           H  
ATOM   3732  N   ILE A 230       3.132   4.540  13.152  1.00 94.47           N  
ATOM   3733  H   ILE A 230       2.433   5.196  12.832  1.00 94.47           H  
ATOM   3734  CA  ILE A 230       3.196   3.248  12.480  1.00 94.47           C  
ATOM   3735  HA  ILE A 230       3.781   2.560  13.092  1.00 94.47           H  
ATOM   3736  C   ILE A 230       3.922   3.408  11.143  1.00 94.47           C  
ATOM   3737  CB  ILE A 230       1.786   2.642  12.333  1.00 94.47           C  
ATOM   3738  HB  ILE A 230       1.194   3.302  11.699  1.00 94.47           H  
ATOM   3739  O   ILE A 230       3.437   4.054  10.212  1.00 94.47           O  
ATOM   3740  CG1 ILE A 230       1.035   2.489  13.678  1.00 94.47           C  
ATOM   3741 HG12 ILE A 230       0.018   2.158  13.467  1.00 94.47           H  
ATOM   3742 HG13 ILE A 230       0.951   3.464  14.157  1.00 94.47           H  
ATOM   3743  CG2 ILE A 230       1.902   1.277  11.641  1.00 94.47           C  
ATOM   3744 HG21 ILE A 230       2.194   1.409  10.599  1.00 94.47           H  
ATOM   3745 HG22 ILE A 230       0.938   0.768  11.665  1.00 94.47           H  
ATOM   3746 HG23 ILE A 230       2.649   0.670  12.153  1.00 94.47           H  
ATOM   3747  CD1 ILE A 230       1.655   1.504  14.681  1.00 94.47           C  
ATOM   3748 HD11 ILE A 230       1.621   0.489  14.285  1.00 94.47           H  
ATOM   3749 HD12 ILE A 230       1.079   1.530  15.607  1.00 94.47           H  
ATOM   3750 HD13 ILE A 230       2.687   1.778  14.901  1.00 94.47           H  
ATOM   3751  N   ASP A 231       5.099   2.790  11.045  1.00 92.96           N  
ATOM   3752  H   ASP A 231       5.487   2.366  11.875  1.00 92.96           H  
ATOM   3753  CA  ASP A 231       5.891   2.780   9.820  1.00 92.96           C  
ATOM   3754  HA  ASP A 231       5.973   3.807   9.463  1.00 92.96           H  
ATOM   3755  C   ASP A 231       5.243   1.949   8.709  1.00 92.96           C  
ATOM   3756  CB  ASP A 231       7.305   2.245  10.082  1.00 92.96           C  
ATOM   3757  HB2 ASP A 231       7.780   2.019   9.127  1.00 92.96           H  
ATOM   3758  HB3 ASP A 231       7.239   1.316  10.647  1.00 92.96           H  
ATOM   3759  O   ASP A 231       4.633   0.898   8.928  1.00 92.96           O  
ATOM   3760  CG  ASP A 231       8.197   3.245  10.810  1.00 92.96           C  
ATOM   3761  OD1 ASP A 231       8.156   4.432  10.420  1.00 92.96           O  
ATOM   3762  OD2 ASP A 231       8.955   2.774  11.685  1.00 92.96           O  
ATOM   3763  N   ARG A 232       5.464   2.381   7.466  1.00 92.15           N  
ATOM   3764  H   ARG A 232       5.975   3.246   7.365  1.00 92.15           H  
ATOM   3765  CA  ARG A 232       5.003   1.653   6.282  1.00 92.15           C  
ATOM   3766  HA  ARG A 232       3.961   1.392   6.466  1.00 92.15           H  
ATOM   3767  C   ARG A 232       5.769   0.347   6.053  1.00 92.15           C  
ATOM   3768  CB  ARG A 232       5.042   2.558   5.051  1.00 92.15           C  
ATOM   3769  HB2 ARG A 232       4.403   3.420   5.243  1.00 92.15           H  
ATOM   3770  HB3 ARG A 232       4.614   2.005   4.214  1.00 92.15           H  
ATOM   3771  O   ARG A 232       7.001   0.325   6.039  1.00 92.15           O  
ATOM   3772  CG  ARG A 232       6.436   3.069   4.656  1.00 92.15           C  
ATOM   3773  HG2 ARG A 232       6.830   3.711   5.444  1.00 92.15           H  
ATOM   3774  HG3 ARG A 232       7.123   2.241   4.478  1.00 92.15           H  
ATOM   3775  CD  ARG A 232       6.298   3.860   3.362  1.00 92.15           C  
ATOM   3776  HD2 ARG A 232       5.987   3.171   2.577  1.00 92.15           H  
ATOM   3777  HD3 ARG A 232       5.523   4.614   3.496  1.00 92.15           H  
ATOM   3778  NE  ARG A 232       7.549   4.527   2.962  1.00 92.15           N  
ATOM   3779  HE  ARG A 232       8.247   4.656   3.680  1.00 92.15           H  
ATOM   3780  NH1 ARG A 232       6.729   5.209   0.934  1.00 92.15           N  
ATOM   3781 HH11 ARG A 232       6.825   5.677   0.044  1.00 92.15           H  
ATOM   3782 HH12 ARG A 232       5.847   4.767   1.149  1.00 92.15           H  
ATOM   3783  NH2 ARG A 232       8.783   5.812   1.534  1.00 92.15           N  
ATOM   3784 HH21 ARG A 232       9.461   5.994   2.260  1.00 92.15           H  
ATOM   3785 HH22 ARG A 232       8.803   6.355   0.682  1.00 92.15           H  
ATOM   3786  CZ  ARG A 232       7.688   5.168   1.815  1.00 92.15           C  
ATOM   3787  N   LYS A 233       5.053  -0.725   5.707  1.00 92.26           N  
ATOM   3788  H   LYS A 233       4.047  -0.657   5.766  1.00 92.26           H  
ATOM   3789  CA  LYS A 233       5.653  -1.951   5.157  1.00 92.26           C  
ATOM   3790  HA  LYS A 233       6.615  -2.107   5.645  1.00 92.26           H  
ATOM   3791  C   LYS A 233       5.880  -1.794   3.655  1.00 92.26           C  
ATOM   3792  CB  LYS A 233       4.741  -3.154   5.460  1.00 92.26           C  
ATOM   3793  HB2 LYS A 233       3.772  -2.997   4.986  1.00 92.26           H  
ATOM   3794  HB3 LYS A 233       4.574  -3.217   6.535  1.00 92.26           H  
ATOM   3795  O   LYS A 233       4.915  -1.713   2.908  1.00 92.26           O  
ATOM   3796  CG  LYS A 233       5.309  -4.496   4.963  1.00 92.26           C  
ATOM   3797  HG2 LYS A 233       4.554  -5.265   5.124  1.00 92.26           H  
ATOM   3798  HG3 LYS A 233       5.511  -4.450   3.893  1.00 92.26           H  
ATOM   3799  CD  LYS A 233       6.584  -4.896   5.716  1.00 92.26           C  
ATOM   3800  HD2 LYS A 233       7.393  -4.207   5.476  1.00 92.26           H  
ATOM   3801  HD3 LYS A 233       6.381  -4.853   6.786  1.00 92.26           H  
ATOM   3802  CE  LYS A 233       7.002  -6.319   5.338  1.00 92.26           C  
ATOM   3803  HE2 LYS A 233       7.320  -6.328   4.296  1.00 92.26           H  
ATOM   3804  HE3 LYS A 233       6.130  -6.966   5.428  1.00 92.26           H  
ATOM   3805  NZ  LYS A 233       8.084  -6.806   6.234  1.00 92.26           N  
ATOM   3806  HZ1 LYS A 233       8.322  -7.765   6.025  1.00 92.26           H  
ATOM   3807  HZ2 LYS A 233       7.772  -6.789   7.195  1.00 92.26           H  
ATOM   3808  HZ3 LYS A 233       8.908  -6.225   6.168  1.00 92.26           H  
ATOM   3809  N   ARG A 234       7.134  -1.779   3.194  1.00 91.98           N  
ATOM   3810  H   ARG A 234       7.888  -1.833   3.863  1.00 91.98           H  
ATOM   3811  CA  ARG A 234       7.445  -1.794   1.751  1.00 91.98           C  
ATOM   3812  HA  ARG A 234       6.655  -1.265   1.218  1.00 91.98           H  
ATOM   3813  C   ARG A 234       7.466  -3.218   1.194  1.00 91.98           C  
ATOM   3814  CB  ARG A 234       8.766  -1.082   1.440  1.00 91.98           C  
ATOM   3815  HB2 ARG A 234       9.587  -1.598   1.937  1.00 91.98           H  
ATOM   3816  HB3 ARG A 234       8.927  -1.141   0.364  1.00 91.98           H  
ATOM   3817  O   ARG A 234       8.003  -4.122   1.838  1.00 91.98           O  
ATOM   3818  CG  ARG A 234       8.769   0.397   1.852  1.00 91.98           C  
ATOM   3819  HG2 ARG A 234       8.860   0.473   2.935  1.00 91.98           H  
ATOM   3820  HG3 ARG A 234       7.847   0.879   1.528  1.00 91.98           H  
ATOM   3821  CD  ARG A 234       9.957   1.079   1.170  1.00 91.98           C  
ATOM   3822  HD2 ARG A 234       9.723   1.169   0.109  1.00 91.98           H  
ATOM   3823  HD3 ARG A 234      10.839   0.448   1.276  1.00 91.98           H  
ATOM   3824  NE  ARG A 234      10.255   2.405   1.743  1.00 91.98           N  
ATOM   3825  HE  ARG A 234       9.894   2.587   2.669  1.00 91.98           H  
ATOM   3826  NH1 ARG A 234      11.543   3.141  -0.004  1.00 91.98           N  
ATOM   3827 HH11 ARG A 234      12.145   3.829  -0.435  1.00 91.98           H  
ATOM   3828 HH12 ARG A 234      11.166   2.397  -0.572  1.00 91.98           H  
ATOM   3829  NH2 ARG A 234      11.438   4.352   1.863  1.00 91.98           N  
ATOM   3830 HH21 ARG A 234      11.311   4.364   2.864  1.00 91.98           H  
ATOM   3831 HH22 ARG A 234      12.124   4.967   1.448  1.00 91.98           H  
ATOM   3832  CZ  ARG A 234      11.065   3.294   1.197  1.00 91.98           C  
ATOM   3833  N   TYR A 235       6.964  -3.391  -0.027  1.00 93.55           N  
ATOM   3834  H   TYR A 235       6.553  -2.599  -0.500  1.00 93.55           H  
ATOM   3835  CA  TYR A 235       6.940  -4.672  -0.736  1.00 93.55           C  
ATOM   3836  HA  TYR A 235       7.135  -5.482  -0.032  1.00 93.55           H  
ATOM   3837  C   TYR A 235       8.035  -4.708  -1.803  1.00 93.55           C  
ATOM   3838  CB  TYR A 235       5.553  -4.932  -1.329  1.00 93.55           C  
ATOM   3839  HB2 TYR A 235       5.347  -4.179  -2.090  1.00 93.55           H  
ATOM   3840  HB3 TYR A 235       5.564  -5.906  -1.818  1.00 93.55           H  
ATOM   3841  O   TYR A 235       7.793  -4.518  -2.989  1.00 93.55           O  
ATOM   3842  CG  TYR A 235       4.429  -4.912  -0.325  1.00 93.55           C  
ATOM   3843  CD1 TYR A 235       4.023  -6.108   0.298  1.00 93.55           C  
ATOM   3844  HD1 TYR A 235       4.484  -7.047   0.030  1.00 93.55           H  
ATOM   3845  CD2 TYR A 235       3.780  -3.699  -0.030  1.00 93.55           C  
ATOM   3846  HD2 TYR A 235       4.068  -2.794  -0.544  1.00 93.55           H  
ATOM   3847  CE1 TYR A 235       2.978  -6.085   1.239  1.00 93.55           C  
ATOM   3848  HE1 TYR A 235       2.635  -6.994   1.710  1.00 93.55           H  
ATOM   3849  CE2 TYR A 235       2.737  -3.679   0.908  1.00 93.55           C  
ATOM   3850  HE2 TYR A 235       2.217  -2.761   1.138  1.00 93.55           H  
ATOM   3851  OH  TYR A 235       1.326  -4.824   2.438  1.00 93.55           O  
ATOM   3852  HH  TYR A 235       0.944  -3.948   2.527  1.00 93.55           H  
ATOM   3853  CZ  TYR A 235       2.338  -4.867   1.544  1.00 93.55           C  
ATOM   3854  N   THR A 236       9.277  -4.934  -1.380  1.00 93.13           N  
ATOM   3855  H   THR A 236       9.452  -5.027  -0.390  1.00 93.13           H  
ATOM   3856  CA  THR A 236      10.442  -4.948  -2.286  1.00 93.13           C  
ATOM   3857  HA  THR A 236      10.263  -4.252  -3.106  1.00 93.13           H  
ATOM   3858  C   THR A 236      10.702  -6.311  -2.934  1.00 93.13           C  
ATOM   3859  CB  THR A 236      11.696  -4.471  -1.549  1.00 93.13           C  
ATOM   3860  HB  THR A 236      12.560  -4.556  -2.208  1.00 93.13           H  
ATOM   3861  O   THR A 236      11.563  -6.442  -3.801  1.00 93.13           O  
ATOM   3862  CG2 THR A 236      11.568  -3.018  -1.088  1.00 93.13           C  
ATOM   3863 HG21 THR A 236      12.511  -2.688  -0.652  1.00 93.13           H  
ATOM   3864 HG22 THR A 236      10.772  -2.919  -0.349  1.00 93.13           H  
ATOM   3865 HG23 THR A 236      11.340  -2.387  -1.946  1.00 93.13           H  
ATOM   3866  OG1 THR A 236      11.902  -5.257  -0.393  1.00 93.13           O  
ATOM   3867  HG1 THR A 236      12.757  -5.004  -0.038  1.00 93.13           H  
ATOM   3868  N   LYS A 237       9.964  -7.354  -2.533  1.00 91.83           N  
ATOM   3869  H   LYS A 237       9.220  -7.169  -1.876  1.00 91.83           H  
ATOM   3870  CA  LYS A 237      10.090  -8.713  -3.077  1.00 91.83           C  
ATOM   3871  HA  LYS A 237      11.121  -8.867  -3.396  1.00 91.83           H  
ATOM   3872  C   LYS A 237       9.234  -8.891  -4.335  1.00 91.83           C  
ATOM   3873  CB  LYS A 237       9.766  -9.765  -2.001  1.00 91.83           C  
ATOM   3874  HB2 LYS A 237       8.775  -9.571  -1.591  1.00 91.83           H  
ATOM   3875  HB3 LYS A 237       9.745 -10.746  -2.477  1.00 91.83           H  
ATOM   3876  O   LYS A 237       8.322  -9.705  -4.354  1.00 91.83           O  
ATOM   3877  CG  LYS A 237      10.797  -9.816  -0.864  1.00 91.83           C  
ATOM   3878  HG2 LYS A 237      11.794  -9.949  -1.285  1.00 91.83           H  
ATOM   3879  HG3 LYS A 237      10.770  -8.883  -0.300  1.00 91.83           H  
ATOM   3880  CD  LYS A 237      10.480 -10.993   0.069  1.00 91.83           C  
ATOM   3881  HD2 LYS A 237       9.481 -10.855   0.485  1.00 91.83           H  
ATOM   3882  HD3 LYS A 237      10.492 -11.917  -0.509  1.00 91.83           H  
ATOM   3883  CE  LYS A 237      11.503 -11.091   1.207  1.00 91.83           C  
ATOM   3884  HE2 LYS A 237      11.480 -10.161   1.775  1.00 91.83           H  
ATOM   3885  HE3 LYS A 237      12.498 -11.191   0.772  1.00 91.83           H  
ATOM   3886  NZ  LYS A 237      11.217 -12.246   2.098  1.00 91.83           N  
ATOM   3887  HZ1 LYS A 237      11.892 -12.301   2.847  1.00 91.83           H  
ATOM   3888  HZ2 LYS A 237      11.252 -13.113   1.580  1.00 91.83           H  
ATOM   3889  HZ3 LYS A 237      10.296 -12.166   2.505  1.00 91.83           H  
ATOM   3890  N   THR A 238       9.570  -8.191  -5.417  1.00 92.85           N  
ATOM   3891  H   THR A 238      10.333  -7.534  -5.349  1.00 92.85           H  
ATOM   3892  CA  THR A 238       8.807  -8.234  -6.684  1.00 92.85           C  
ATOM   3893  HA  THR A 238       7.774  -7.961  -6.470  1.00 92.85           H  
ATOM   3894  C   THR A 238       8.756  -9.609  -7.356  1.00 92.85           C  
ATOM   3895  CB  THR A 238       9.348  -7.224  -7.700  1.00 92.85           C  
ATOM   3896  HB  THR A 238       8.772  -7.302  -8.622  1.00 92.85           H  
ATOM   3897  O   THR A 238       7.925  -9.840  -8.226  1.00 92.85           O  
ATOM   3898  CG2 THR A 238       9.259  -5.796  -7.184  1.00 92.85           C  
ATOM   3899 HG21 THR A 238       9.922  -5.650  -6.331  1.00 92.85           H  
ATOM   3900 HG22 THR A 238       9.527  -5.109  -7.987  1.00 92.85           H  
ATOM   3901 HG23 THR A 238       8.234  -5.559  -6.897  1.00 92.85           H  
ATOM   3902  OG1 THR A 238      10.709  -7.472  -7.972  1.00 92.85           O  
ATOM   3903  HG1 THR A 238      10.980  -6.807  -8.609  1.00 92.85           H  
ATOM   3904  N   LYS A 239       9.600 -10.561  -6.944  1.00 91.96           N  
ATOM   3905  H   LYS A 239      10.274 -10.312  -6.234  1.00 91.96           H  
ATOM   3906  CA  LYS A 239       9.594 -11.921  -7.500  1.00 91.96           C  
ATOM   3907  HA  LYS A 239       9.645 -11.829  -8.585  1.00 91.96           H  
ATOM   3908  C   LYS A 239       8.298 -12.692  -7.236  1.00 91.96           C  
ATOM   3909  CB  LYS A 239      10.817 -12.718  -7.020  1.00 91.96           C  
ATOM   3910  HB2 LYS A 239      10.719 -13.744  -7.374  1.00 91.96           H  
ATOM   3911  HB3 LYS A 239      10.851 -12.730  -5.931  1.00 91.96           H  
ATOM   3912  O   LYS A 239       8.022 -13.633  -7.972  1.00 91.96           O  
ATOM   3913  CG  LYS A 239      12.117 -12.130  -7.585  1.00 91.96           C  
ATOM   3914  HG2 LYS A 239      12.297 -11.151  -7.140  1.00 91.96           H  
ATOM   3915  HG3 LYS A 239      12.002 -12.002  -8.661  1.00 91.96           H  
ATOM   3916  CD  LYS A 239      13.334 -13.031  -7.331  1.00 91.96           C  
ATOM   3917  HD2 LYS A 239      13.519 -13.116  -6.260  1.00 91.96           H  
ATOM   3918  HD3 LYS A 239      13.142 -14.017  -7.752  1.00 91.96           H  
ATOM   3919  CE  LYS A 239      14.538 -12.389  -8.036  1.00 91.96           C  
ATOM   3920  HE2 LYS A 239      14.255 -12.184  -9.068  1.00 91.96           H  
ATOM   3921  HE3 LYS A 239      14.755 -11.428  -7.571  1.00 91.96           H  
ATOM   3922  NZ  LYS A 239      15.750 -13.245  -8.041  1.00 91.96           N  
ATOM   3923  HZ1 LYS A 239      15.546 -14.134  -8.475  1.00 91.96           H  
ATOM   3924  HZ2 LYS A 239      16.449 -12.803  -8.621  1.00 91.96           H  
ATOM   3925  HZ3 LYS A 239      16.121 -13.380  -7.112  1.00 91.96           H  
ATOM   3926  N   GLU A 240       7.508 -12.311  -6.231  1.00 91.75           N  
ATOM   3927  H   GLU A 240       7.750 -11.495  -5.687  1.00 91.75           H  
ATOM   3928  CA  GLU A 240       6.257 -13.014  -5.913  1.00 91.75           C  
ATOM   3929  HA  GLU A 240       6.481 -14.074  -5.789  1.00 91.75           H  
ATOM   3930  C   GLU A 240       5.225 -12.936  -7.046  1.00 91.75           C  
ATOM   3931  CB  GLU A 240       5.686 -12.518  -4.575  1.00 91.75           C  
ATOM   3932  HB2 GLU A 240       6.461 -12.611  -3.814  1.00 91.75           H  
ATOM   3933  HB3 GLU A 240       4.867 -13.182  -4.299  1.00 91.75           H  
ATOM   3934  O   GLU A 240       4.585 -13.936  -7.357  1.00 91.75           O  
ATOM   3935  CG  GLU A 240       5.169 -11.069  -4.582  1.00 91.75           C  
ATOM   3936  HG2 GLU A 240       5.967 -10.407  -4.917  1.00 91.75           H  
ATOM   3937  HG3 GLU A 240       4.346 -10.980  -5.291  1.00 91.75           H  
ATOM   3938  CD  GLU A 240       4.663 -10.637  -3.199  1.00 91.75           C  
ATOM   3939  OE1 GLU A 240       4.886  -9.475  -2.801  1.00 91.75           O  
ATOM   3940  OE2 GLU A 240       4.033 -11.472  -2.507  1.00 91.75           O  
ATOM   3941  N   VAL A 241       5.136 -11.798  -7.742  1.00 93.31           N  
ATOM   3942  H   VAL A 241       5.705 -11.008  -7.473  1.00 93.31           H  
ATOM   3943  CA  VAL A 241       4.170 -11.626  -8.841  1.00 93.31           C  
ATOM   3944  HA  VAL A 241       3.227 -12.076  -8.528  1.00 93.31           H  
ATOM   3945  C   VAL A 241       4.582 -12.351 -10.118  1.00 93.31           C  
ATOM   3946  CB  VAL A 241       3.875 -10.151  -9.150  1.00 93.31           C  
ATOM   3947  HB  VAL A 241       3.184 -10.122  -9.993  1.00 93.31           H  
ATOM   3948  O   VAL A 241       3.781 -12.520 -11.030  1.00 93.31           O  
ATOM   3949  CG1 VAL A 241       3.189  -9.478  -7.960  1.00 93.31           C  
ATOM   3950 HG11 VAL A 241       3.826  -9.510  -7.076  1.00 93.31           H  
ATOM   3951 HG12 VAL A 241       2.261 -10.004  -7.740  1.00 93.31           H  
ATOM   3952 HG13 VAL A 241       2.949  -8.444  -8.207  1.00 93.31           H  
ATOM   3953  CG2 VAL A 241       5.108  -9.333  -9.542  1.00 93.31           C  
ATOM   3954 HG21 VAL A 241       5.719  -9.870 -10.268  1.00 93.31           H  
ATOM   3955 HG22 VAL A 241       4.778  -8.396  -9.992  1.00 93.31           H  
ATOM   3956 HG23 VAL A 241       5.690  -9.101  -8.650  1.00 93.31           H  
ATOM   3957  N   LEU A 242       5.828 -12.820 -10.210  1.00 92.89           N  
ATOM   3958  H   LEU A 242       6.438 -12.731  -9.410  1.00 92.89           H  
ATOM   3959  CA  LEU A 242       6.311 -13.478 -11.419  1.00 92.89           C  
ATOM   3960  HA  LEU A 242       6.053 -12.858 -12.278  1.00 92.89           H  
ATOM   3961  C   LEU A 242       5.649 -14.834 -11.652  1.00 92.89           C  
ATOM   3962  CB  LEU A 242       7.828 -13.639 -11.347  1.00 92.89           C  
ATOM   3963  HB2 LEU A 242       8.153 -14.196 -12.225  1.00 92.89           H  
ATOM   3964  HB3 LEU A 242       8.074 -14.238 -10.470  1.00 92.89           H  
ATOM   3965  O   LEU A 242       5.604 -15.277 -12.792  1.00 92.89           O  
ATOM   3966  CG  LEU A 242       8.597 -12.312 -11.298  1.00 92.89           C  
ATOM   3967  HG  LEU A 242       8.301 -11.722 -10.431  1.00 92.89           H  
ATOM   3968  CD1 LEU A 242      10.066 -12.677 -11.172  1.00 92.89           C  
ATOM   3969 HD11 LEU A 242      10.311 -13.350 -11.994  1.00 92.89           H  
ATOM   3970 HD12 LEU A 242      10.689 -11.784 -11.210  1.00 92.89           H  
ATOM   3971 HD13 LEU A 242      10.241 -13.206 -10.235  1.00 92.89           H  
ATOM   3972  CD2 LEU A 242       8.396 -11.485 -12.569  1.00 92.89           C  
ATOM   3973 HD21 LEU A 242       8.528 -12.108 -13.453  1.00 92.89           H  
ATOM   3974 HD22 LEU A 242       7.395 -11.053 -12.573  1.00 92.89           H  
ATOM   3975 HD23 LEU A 242       9.121 -10.672 -12.601  1.00 92.89           H  
ATOM   3976  N   ASN A 243       5.139 -15.492 -10.614  1.00 90.90           N  
ATOM   3977  H   ASN A 243       5.176 -15.054  -9.704  1.00 90.90           H  
ATOM   3978  CA  ASN A 243       4.386 -16.744 -10.744  1.00 90.90           C  
ATOM   3979  HA  ASN A 243       4.482 -17.132 -11.758  1.00 90.90           H  
ATOM   3980  C   ASN A 243       2.878 -16.546 -10.531  1.00 90.90           C  
ATOM   3981  CB  ASN A 243       4.995 -17.783  -9.794  1.00 90.90           C  
ATOM   3982  HB2 ASN A 243       4.413 -18.703  -9.845  1.00 90.90           H  
ATOM   3983  HB3 ASN A 243       4.937 -17.406  -8.773  1.00 90.90           H  
ATOM   3984  O   ASN A 243       2.141 -17.525 -10.491  1.00 90.90           O  
ATOM   3985  CG  ASN A 243       6.433 -18.128 -10.138  1.00 90.90           C  
ATOM   3986  ND2 ASN A 243       7.231 -18.435  -9.143  1.00 90.90           N  
ATOM   3987 HD21 ASN A 243       8.170 -18.716  -9.388  1.00 90.90           H  
ATOM   3988 HD22 ASN A 243       6.863 -18.468  -8.203  1.00 90.90           H  
ATOM   3989  OD1 ASN A 243       6.868 -18.130 -11.281  1.00 90.90           O  
ATOM   3990  N   ALA A 244       2.440 -15.296 -10.385  1.00 93.24           N  
ATOM   3991  H   ALA A 244       3.085 -14.532 -10.528  1.00 93.24           H  
ATOM   3992  CA  ALA A 244       1.056 -14.926 -10.144  1.00 93.24           C  
ATOM   3993  HA  ALA A 244       0.581 -15.678  -9.514  1.00 93.24           H  
ATOM   3994  C   ALA A 244       0.257 -14.835 -11.452  1.00 93.24           C  
ATOM   3995  CB  ALA A 244       1.077 -13.602  -9.378  1.00 93.24           C  
ATOM   3996  HB1 ALA A 244       0.063 -13.283  -9.135  1.00 93.24           H  
ATOM   3997  HB2 ALA A 244       1.637 -13.723  -8.450  1.00 93.24           H  
ATOM   3998  HB3 ALA A 244       1.526 -12.823  -9.993  1.00 93.24           H  
ATOM   3999  O   ALA A 244       0.824 -14.791 -12.552  1.00 93.24           O  
ATOM   4000  N   GLN A 245      -1.067 -14.768 -11.332  1.00 91.96           N  
ATOM   4001  H   GLN A 245      -1.478 -14.721 -10.411  1.00 91.96           H  
ATOM   4002  CA  GLN A 245      -1.939 -14.527 -12.474  1.00 91.96           C  
ATOM   4003  HA  GLN A 245      -1.537 -15.058 -13.336  1.00 91.96           H  
ATOM   4004  C   GLN A 245      -1.956 -13.030 -12.790  1.00 91.96           C  
ATOM   4005  CB  GLN A 245      -3.326 -15.107 -12.190  1.00 91.96           C  
ATOM   4006  HB2 GLN A 245      -3.745 -14.636 -11.302  1.00 91.96           H  
ATOM   4007  HB3 GLN A 245      -3.215 -16.173 -11.993  1.00 91.96           H  
ATOM   4008  O   GLN A 245      -2.278 -12.198 -11.946  1.00 91.96           O  
ATOM   4009  CG  GLN A 245      -4.295 -14.917 -13.368  1.00 91.96           C  
ATOM   4010  HG2 GLN A 245      -3.832 -15.288 -14.282  1.00 91.96           H  
ATOM   4011  HG3 GLN A 245      -4.510 -13.855 -13.493  1.00 91.96           H  
ATOM   4012  CD  GLN A 245      -5.616 -15.655 -13.168  1.00 91.96           C  
ATOM   4013  NE2 GLN A 245      -6.548 -15.526 -14.083  1.00 91.96           N  
ATOM   4014 HE21 GLN A 245      -6.440 -14.879 -14.851  1.00 91.96           H  
ATOM   4015 HE22 GLN A 245      -7.417 -15.991 -13.865  1.00 91.96           H  
ATOM   4016  OE1 GLN A 245      -5.830 -16.389 -12.224  1.00 91.96           O  
ATOM   4017  N   PHE A 246      -1.593 -12.674 -14.019  1.00 89.43           N  
ATOM   4018  H   PHE A 246      -1.343 -13.394 -14.681  1.00 89.43           H  
ATOM   4019  CA  PHE A 246      -1.671 -11.294 -14.485  1.00 89.43           C  
ATOM   4020  HA  PHE A 246      -1.287 -10.635 -13.707  1.00 89.43           H  
ATOM   4021  C   PHE A 246      -3.133 -10.912 -14.754  1.00 89.43           C  
ATOM   4022  CB  PHE A 246      -0.785 -11.142 -15.729  1.00 89.43           C  
ATOM   4023  HB2 PHE A 246      -1.045 -11.938 -16.426  1.00 89.43           H  
ATOM   4024  HB3 PHE A 246       0.256 -11.285 -15.440  1.00 89.43           H  
ATOM   4025  O   PHE A 246      -3.796 -11.544 -15.577  1.00 89.43           O  
ATOM   4026  CG  PHE A 246      -0.904  -9.817 -16.460  1.00 89.43           C  
ATOM   4027  CD1 PHE A 246      -0.891  -9.806 -17.867  1.00 89.43           C  
ATOM   4028  HD1 PHE A 246      -0.771 -10.730 -18.413  1.00 89.43           H  
ATOM   4029  CD2 PHE A 246      -1.081  -8.606 -15.761  1.00 89.43           C  
ATOM   4030  HD2 PHE A 246      -1.124  -8.586 -14.682  1.00 89.43           H  
ATOM   4031  CE1 PHE A 246      -1.022  -8.599 -18.571  1.00 89.43           C  
ATOM   4032  HE1 PHE A 246      -0.984  -8.605 -19.650  1.00 89.43           H  
ATOM   4033  CE2 PHE A 246      -1.310  -7.420 -16.477  1.00 89.43           C  
ATOM   4034  HE2 PHE A 246      -1.621  -6.521 -15.965  1.00 89.43           H  
ATOM   4035  CZ  PHE A 246      -1.234  -7.400 -17.872  1.00 89.43           C  
ATOM   4036  HZ  PHE A 246      -1.386  -6.473 -18.404  1.00 89.43           H  
ATOM   4037  N   ILE A 247      -3.622  -9.864 -14.085  1.00 85.04           N  
ATOM   4038  H   ILE A 247      -3.032  -9.376 -13.426  1.00 85.04           H  
ATOM   4039  CA  ILE A 247      -4.947  -9.298 -14.336  1.00 85.04           C  
ATOM   4040  HA  ILE A 247      -5.598 -10.078 -14.732  1.00 85.04           H  
ATOM   4041  C   ILE A 247      -4.803  -8.202 -15.394  1.00 85.04           C  
ATOM   4042  CB  ILE A 247      -5.604  -8.776 -13.040  1.00 85.04           C  
ATOM   4043  HB  ILE A 247      -5.013  -7.940 -12.667  1.00 85.04           H  
ATOM   4044  O   ILE A 247      -4.343  -7.093 -15.114  1.00 85.04           O  
ATOM   4045  CG1 ILE A 247      -5.650  -9.859 -11.935  1.00 85.04           C  
ATOM   4046 HG12 ILE A 247      -6.200 -10.731 -12.289  1.00 85.04           H  
ATOM   4047 HG13 ILE A 247      -4.633 -10.170 -11.693  1.00 85.04           H  
ATOM   4048  CG2 ILE A 247      -7.021  -8.260 -13.365  1.00 85.04           C  
ATOM   4049 HG21 ILE A 247      -6.991  -7.508 -14.154  1.00 85.04           H  
ATOM   4050 HG22 ILE A 247      -7.665  -9.083 -13.673  1.00 85.04           H  
ATOM   4051 HG23 ILE A 247      -7.462  -7.777 -12.493  1.00 85.04           H  
ATOM   4052  CD1 ILE A 247      -6.295  -9.346 -10.641  1.00 85.04           C  
ATOM   4053 HD11 ILE A 247      -7.375  -9.264 -10.760  1.00 85.04           H  
ATOM   4054 HD12 ILE A 247      -5.883  -8.370 -10.385  1.00 85.04           H  
ATOM   4055 HD13 ILE A 247      -6.094 -10.024  -9.811  1.00 85.04           H  
ATOM   4056  N   HIS A 248      -5.210  -8.507 -16.625  1.00 76.80           N  
ATOM   4057  H   HIS A 248      -5.536  -9.447 -16.802  1.00 76.80           H  
ATOM   4058  CA  HIS A 248      -5.230  -7.545 -17.727  1.00 76.80           C  
ATOM   4059  HA  HIS A 248      -4.411  -6.841 -17.579  1.00 76.80           H  
ATOM   4060  C   HIS A 248      -6.529  -6.721 -17.711  1.00 76.80           C  
ATOM   4061  CB  HIS A 248      -4.954  -8.267 -19.054  1.00 76.80           C  
ATOM   4062  HB2 HIS A 248      -5.804  -8.898 -19.313  1.00 76.80           H  
ATOM   4063  HB3 HIS A 248      -4.082  -8.910 -18.932  1.00 76.80           H  
ATOM   4064  O   HIS A 248      -7.384  -6.849 -18.588  1.00 76.80           O  
ATOM   4065  CG  HIS A 248      -4.679  -7.308 -20.186  1.00 76.80           C  
ATOM   4066  CD2 HIS A 248      -3.459  -6.841 -20.590  1.00 76.80           C  
ATOM   4067  HD2 HIS A 248      -2.502  -7.121 -20.175  1.00 76.80           H  
ATOM   4068  ND1 HIS A 248      -5.617  -6.711 -20.993  1.00 76.80           N  
ATOM   4069  HD1 HIS A 248      -6.618  -6.793 -20.886  1.00 76.80           H  
ATOM   4070  CE1 HIS A 248      -4.975  -5.908 -21.859  1.00 76.80           C  
ATOM   4071  HE1 HIS A 248      -5.458  -5.287 -22.599  1.00 76.80           H  
ATOM   4072  NE2 HIS A 248      -3.648  -5.950 -21.645  1.00 76.80           N  
ATOM   4073  N   GLN A 249      -6.693  -5.901 -16.675  1.00 65.98           N  
ATOM   4074  H   GLN A 249      -5.960  -5.858 -15.982  1.00 65.98           H  
ATOM   4075  CA  GLN A 249      -7.761  -4.905 -16.558  1.00 65.98           C  
ATOM   4076  HA  GLN A 249      -8.231  -4.759 -17.531  1.00 65.98           H  
ATOM   4077  C   GLN A 249      -7.148  -3.567 -16.143  1.00 65.98           C  
ATOM   4078  CB  GLN A 249      -8.841  -5.367 -15.566  1.00 65.98           C  
ATOM   4079  HB2 GLN A 249      -8.378  -5.610 -14.610  1.00 65.98           H  
ATOM   4080  HB3 GLN A 249      -9.543  -4.549 -15.403  1.00 65.98           H  
ATOM   4081  O   GLN A 249      -6.089  -3.534 -15.510  1.00 65.98           O  
ATOM   4082  CG  GLN A 249      -9.626  -6.583 -16.091  1.00 65.98           C  
ATOM   4083  HG2 GLN A 249     -10.072  -6.329 -17.052  1.00 65.98           H  
ATOM   4084  HG3 GLN A 249      -8.945  -7.421 -16.239  1.00 65.98           H  
ATOM   4085  CD  GLN A 249     -10.732  -7.043 -15.145  1.00 65.98           C  
ATOM   4086  NE2 GLN A 249     -11.604  -7.923 -15.582  1.00 65.98           N  
ATOM   4087 HE21 GLN A 249     -11.583  -8.257 -16.535  1.00 65.98           H  
ATOM   4088 HE22 GLN A 249     -12.323  -8.174 -14.919  1.00 65.98           H  
ATOM   4089  OE1 GLN A 249     -10.829  -6.648 -14.000  1.00 65.98           O  
ATOM   4090  N   SER A 250      -7.780  -2.456 -16.521  1.00 61.91           N  
ATOM   4091  H   SER A 250      -8.687  -2.518 -16.961  1.00 61.91           H  
ATOM   4092  CA  SER A 250      -7.369  -1.161 -15.983  1.00 61.91           C  
ATOM   4093  HA  SER A 250      -6.292  -1.058 -16.113  1.00 61.91           H  
ATOM   4094  C   SER A 250      -7.682  -1.096 -14.488  1.00 61.91           C  
ATOM   4095  CB  SER A 250      -8.039  -0.007 -16.720  1.00 61.91           C  
ATOM   4096  HB2 SER A 250      -7.508   0.922 -16.513  1.00 61.91           H  
ATOM   4097  HB3 SER A 250      -8.022  -0.191 -17.795  1.00 61.91           H  
ATOM   4098  O   SER A 250      -8.571  -1.786 -13.988  1.00 61.91           O  
ATOM   4099  OG  SER A 250      -9.356   0.112 -16.254  1.00 61.91           O  
ATOM   4100  HG  SER A 250      -9.888   0.283 -17.035  1.00 61.91           H  
ATOM   4101  N   VAL A 251      -6.978  -0.215 -13.778  1.00 56.02           N  
ATOM   4102  H   VAL A 251      -6.256   0.315 -14.244  1.00 56.02           H  
ATOM   4103  CA  VAL A 251      -7.238   0.056 -12.356  1.00 56.02           C  
ATOM   4104  HA  VAL A 251      -7.147  -0.875 -11.797  1.00 56.02           H  
ATOM   4105  C   VAL A 251      -8.665   0.583 -12.140  1.00 56.02           C  
ATOM   4106  CB  VAL A 251      -6.214   1.069 -11.807  1.00 56.02           C  
ATOM   4107  HB  VAL A 251      -6.410   2.042 -12.258  1.00 56.02           H  
ATOM   4108  O   VAL A 251      -9.235   0.383 -11.077  1.00 56.02           O  
ATOM   4109  CG1 VAL A 251      -6.289   1.213 -10.283  1.00 56.02           C  
ATOM   4110 HG11 VAL A 251      -7.262   1.604  -9.984  1.00 56.02           H  
ATOM   4111 HG12 VAL A 251      -5.527   1.908  -9.930  1.00 56.02           H  
ATOM   4112 HG13 VAL A 251      -6.141   0.244  -9.806  1.00 56.02           H  
ATOM   4113  CG2 VAL A 251      -4.768   0.680 -12.146  1.00 56.02           C  
ATOM   4114 HG21 VAL A 251      -4.609   0.640 -13.223  1.00 56.02           H  
ATOM   4115 HG22 VAL A 251      -4.104   1.444 -11.741  1.00 56.02           H  
ATOM   4116 HG23 VAL A 251      -4.528  -0.287 -11.705  1.00 56.02           H  
ATOM   4117  N   THR A 252      -9.262   1.225 -13.151  1.00 61.86           N  
ATOM   4118  H   THR A 252      -8.796   1.280 -14.045  1.00 61.86           H  
ATOM   4119  CA  THR A 252     -10.644   1.727 -13.105  1.00 61.86           C  
ATOM   4120  HA  THR A 252     -10.875   2.023 -12.082  1.00 61.86           H  
ATOM   4121  C   THR A 252     -11.686   0.670 -13.487  1.00 61.86           C  
ATOM   4122  CB  THR A 252     -10.813   2.969 -14.000  1.00 61.86           C  
ATOM   4123  HB  THR A 252     -11.844   3.319 -13.939  1.00 61.86           H  
ATOM   4124  O   THR A 252     -12.874   0.976 -13.514  1.00 61.86           O  
ATOM   4125  CG2 THR A 252      -9.886   4.114 -13.592  1.00 61.86           C  
ATOM   4126 HG21 THR A 252     -10.119   5.000 -14.182  1.00 61.86           H  
ATOM   4127 HG22 THR A 252     -10.037   4.344 -12.538  1.00 61.86           H  
ATOM   4128 HG23 THR A 252      -8.844   3.837 -13.754  1.00 61.86           H  
ATOM   4129  OG1 THR A 252     -10.507   2.667 -15.341  1.00 61.86           O  
ATOM   4130  HG1 THR A 252     -10.592   3.475 -15.852  1.00 61.86           H  
ATOM   4131  N   GLY A 253     -11.274  -0.554 -13.838  1.00 52.53           N  
ATOM   4132  H   GLY A 253     -10.287  -0.763 -13.790  1.00 52.53           H  
ATOM   4133  CA  GLY A 253     -12.157  -1.601 -14.364  1.00 52.53           C  
ATOM   4134  HA2 GLY A 253     -13.026  -1.692 -13.712  1.00 52.53           H  
ATOM   4135  HA3 GLY A 253     -11.620  -2.550 -14.354  1.00 52.53           H  
ATOM   4136  C   GLY A 253     -12.660  -1.352 -15.794  1.00 52.53           C  
ATOM   4137  O   GLY A 253     -13.254  -2.242 -16.398  1.00 52.53           O  
ATOM   4138  N   LEU A 254     -12.395  -0.179 -16.376  1.00 45.09           N  
ATOM   4139  H   LEU A 254     -11.896   0.510 -15.833  1.00 45.09           H  
ATOM   4140  CA  LEU A 254     -12.727   0.139 -17.764  1.00 45.09           C  
ATOM   4141  HA  LEU A 254     -13.651  -0.367 -18.044  1.00 45.09           H  
ATOM   4142  C   LEU A 254     -11.613  -0.369 -18.680  1.00 45.09           C  
ATOM   4143  CB  LEU A 254     -12.925   1.660 -17.909  1.00 45.09           C  
ATOM   4144  HB2 LEU A 254     -13.086   1.893 -18.962  1.00 45.09           H  
ATOM   4145  HB3 LEU A 254     -12.006   2.158 -17.600  1.00 45.09           H  
ATOM   4146  O   LEU A 254     -10.474   0.066 -18.543  1.00 45.09           O  
ATOM   4147  CG  LEU A 254     -14.099   2.232 -17.090  1.00 45.09           C  
ATOM   4148  HG  LEU A 254     -13.994   1.949 -16.043  1.00 45.09           H  
ATOM   4149  CD1 LEU A 254     -14.086   3.759 -17.168  1.00 45.09           C  
ATOM   4150 HD11 LEU A 254     -14.199   4.083 -18.202  1.00 45.09           H  
ATOM   4151 HD12 LEU A 254     -13.146   4.139 -16.769  1.00 45.09           H  
ATOM   4152 HD13 LEU A 254     -14.905   4.162 -16.571  1.00 45.09           H  
ATOM   4153  CD2 LEU A 254     -15.449   1.734 -17.611  1.00 45.09           C  
ATOM   4154 HD21 LEU A 254     -16.254   2.211 -17.052  1.00 45.09           H  
ATOM   4155 HD22 LEU A 254     -15.531   0.657 -17.464  1.00 45.09           H  
ATOM   4156 HD23 LEU A 254     -15.556   1.970 -18.670  1.00 45.09           H  
ATOM   4157  N   TYR A 255     -11.903  -1.274 -19.613  1.00 44.14           N  
ATOM   4158  H   TYR A 255     -12.854  -1.607 -19.691  1.00 44.14           H  
ATOM   4159  CA  TYR A 255     -10.947  -1.615 -20.671  1.00 44.14           C  
ATOM   4160  HA  TYR A 255     -10.078  -2.103 -20.230  1.00 44.14           H  
ATOM   4161  C   TYR A 255     -10.478  -0.315 -21.354  1.00 44.14           C  
ATOM   4162  CB  TYR A 255     -11.600  -2.579 -21.684  1.00 44.14           C  
ATOM   4163  HB2 TYR A 255     -12.677  -2.621 -21.522  1.00 44.14           H  
ATOM   4164  HB3 TYR A 255     -11.462  -2.186 -22.691  1.00 44.14           H  
ATOM   4165  O   TYR A 255     -11.286   0.378 -21.966  1.00 44.14           O  
ATOM   4166  CG  TYR A 255     -11.047  -3.993 -21.661  1.00 44.14           C  
ATOM   4167  CD1 TYR A 255     -10.077  -4.374 -22.608  1.00 44.14           C  
ATOM   4168  HD1 TYR A 255      -9.722  -3.658 -23.335  1.00 44.14           H  
ATOM   4169  CD2 TYR A 255     -11.513  -4.929 -20.717  1.00 44.14           C  
ATOM   4170  HD2 TYR A 255     -12.260  -4.634 -19.994  1.00 44.14           H  
ATOM   4171  CE1 TYR A 255      -9.577  -5.690 -22.618  1.00 44.14           C  
ATOM   4172  HE1 TYR A 255      -8.843  -5.991 -23.352  1.00 44.14           H  
ATOM   4173  CE2 TYR A 255     -11.012  -6.247 -20.721  1.00 44.14           C  
ATOM   4174  HE2 TYR A 255     -11.374  -6.962 -19.997  1.00 44.14           H  
ATOM   4175  OH  TYR A 255      -9.545  -7.892 -21.684  1.00 44.14           O  
ATOM   4176  HH  TYR A 255      -9.945  -8.433 -20.999  1.00 44.14           H  
ATOM   4177  CZ  TYR A 255     -10.042  -6.628 -21.675  1.00 44.14           C  
ATOM   4178  N   GLU A 256      -9.194   0.039 -21.229  1.00 40.30           N  
ATOM   4179  H   GLU A 256      -8.573  -0.528 -20.671  1.00 40.30           H  
ATOM   4180  CA  GLU A 256      -8.604   1.040 -22.119  1.00 40.30           C  
ATOM   4181  HA  GLU A 256      -9.281   1.888 -22.226  1.00 40.30           H  
ATOM   4182  C   GLU A 256      -8.471   0.362 -23.488  1.00 40.30           C  
ATOM   4183  CB  GLU A 256      -7.250   1.574 -21.599  1.00 40.30           C  
ATOM   4184  HB2 GLU A 256      -6.604   0.737 -21.335  1.00 40.30           H  
ATOM   4185  HB3 GLU A 256      -6.780   2.123 -22.416  1.00 40.30           H  
ATOM   4186  O   GLU A 256      -7.640  -0.534 -23.655  1.00 40.30           O  
ATOM   4187  CG  GLU A 256      -7.366   2.529 -20.393  1.00 40.30           C  
ATOM   4188  HG2 GLU A 256      -8.109   3.291 -20.630  1.00 40.30           H  
ATOM   4189  HG3 GLU A 256      -7.729   1.962 -19.536  1.00 40.30           H  
ATOM   4190  CD  GLU A 256      -6.042   3.236 -20.009  1.00 40.30           C  
ATOM   4191  OE1 GLU A 256      -6.077   4.048 -19.056  1.00 40.30           O  
ATOM   4192  OE2 GLU A 256      -4.972   2.968 -20.618  1.00 40.30           O  
ATOM   4193  N   THR A 257      -9.360   0.719 -24.417  1.00 37.84           N  
ATOM   4194  H   THR A 257     -10.065   1.399 -24.170  1.00 37.84           H  
ATOM   4195  CA  THR A 257      -9.276   0.361 -25.842  1.00 37.84           C  
ATOM   4196  HA  THR A 257      -9.067  -0.703 -25.947  1.00 37.84           H  
ATOM   4197  C   THR A 257      -8.138   1.099 -26.526  1.00 37.84           C  
ATOM   4198  CB  THR A 257     -10.572   0.698 -26.578  1.00 37.84           C  
ATOM   4199  HB  THR A 257     -10.420   0.558 -27.649  1.00 37.84           H  
ATOM   4200  O   THR A 257      -8.027   2.323 -26.277  1.00 37.84           O  
ATOM   4201  CG2 THR A 257     -11.746  -0.171 -26.130  1.00 37.84           C  
ATOM   4202 HG21 THR A 257     -12.632   0.096 -26.707  1.00 37.84           H  
ATOM   4203 HG22 THR A 257     -11.509  -1.221 -26.301  1.00 37.84           H  
ATOM   4204 HG23 THR A 257     -11.947  -0.012 -25.071  1.00 37.84           H  
ATOM   4205  OG1 THR A 257     -10.867   2.050 -26.323  1.00 37.84           O  
ATOM   4206  HG1 THR A 257     -10.005   2.472 -26.325  1.00 37.84           H  
ATOM   4207  OXT THR A 257      -7.446   0.440 -27.328  1.00 37.84           O  
TER    4208      THR A 257                                                       
END   
