# Supplementary material for: Computational design of novel Cas9 PAM-interacting domains using evolution-based modelling and structural quality assessment
Source: PLoS Comput Biol. 2023 Nov 17;19(11):e1011621. doi: 10.1371/journal.pcbi.1011621 (PMC10729993; doi:10.1371/journal.pcbi.1011621)
Supplement: S1 File — This file contains the experimentally tested sequences in a zip format. It includes Fasta files, AlphaFold Prediction with PDB file, pLDDT, and more. (ZIP) [file pcbi.1011621.s001.zip › pdb/dgfx_9_relaxed_rank_1_model_3.pdb]

ATOM      1  N   THR A   1      -5.512   1.321 -25.689  1.00 42.42           N  
ATOM      2  H   THR A   1      -5.979   0.653 -26.286  1.00 42.42           H  
ATOM      3  H2  THR A   1      -6.024   2.189 -25.745  1.00 42.42           H  
ATOM      4  H3  THR A   1      -5.510   0.996 -24.732  1.00 42.42           H  
ATOM      5  CA  THR A   1      -4.141   1.582 -26.180  1.00 42.42           C  
ATOM      6  HA  THR A   1      -3.559   0.660 -26.208  1.00 42.42           H  
ATOM      7  C   THR A   1      -3.463   2.551 -25.223  1.00 42.42           C  
ATOM      8  CB  THR A   1      -4.204   2.169 -27.597  1.00 42.42           C  
ATOM      9  HB  THR A   1      -3.286   2.710 -27.826  1.00 42.42           H  
ATOM     10  O   THR A   1      -3.835   3.711 -25.180  1.00 42.42           O  
ATOM     11  CG2 THR A   1      -4.429   1.071 -28.634  1.00 42.42           C  
ATOM     12 HG21 THR A   1      -4.435   1.512 -29.630  1.00 42.42           H  
ATOM     13 HG22 THR A   1      -3.619   0.343 -28.589  1.00 42.42           H  
ATOM     14 HG23 THR A   1      -5.381   0.566 -28.471  1.00 42.42           H  
ATOM     15  OG1 THR A   1      -5.319   3.021 -27.684  1.00 42.42           O  
ATOM     16  HG1 THR A   1      -5.197   3.612 -28.431  1.00 42.42           H  
ATOM     17  N   GLY A   2      -2.560   2.077 -24.358  1.00 57.19           N  
ATOM     18  H   GLY A   2      -2.237   1.123 -24.431  1.00 57.19           H  
ATOM     19  CA  GLY A   2      -1.802   2.964 -23.459  1.00 57.19           C  
ATOM     20  HA2 GLY A   2      -2.469   3.706 -23.020  1.00 57.19           H  
ATOM     21  HA3 GLY A   2      -1.354   2.384 -22.652  1.00 57.19           H  
ATOM     22  C   GLY A   2      -0.682   3.682 -24.216  1.00 57.19           C  
ATOM     23  O   GLY A   2      -0.081   3.083 -25.107  1.00 57.19           O  
ATOM     24  N   GLY A   3      -0.407   4.947 -23.891  1.00 71.36           N  
ATOM     25  H   GLY A   3      -0.961   5.410 -23.184  1.00 71.36           H  
ATOM     26  CA  GLY A   3       0.674   5.710 -24.522  1.00 71.36           C  
ATOM     27  HA2 GLY A   3       0.469   5.792 -25.590  1.00 71.36           H  
ATOM     28  HA3 GLY A   3       0.706   6.716 -24.104  1.00 71.36           H  
ATOM     29  C   GLY A   3       2.047   5.055 -24.320  1.00 71.36           C  
ATOM     30  O   GLY A   3       2.341   4.531 -23.244  1.00 71.36           O  
ATOM     31  N   PHE A   4       2.905   5.100 -25.347  1.00 78.86           N  
ATOM     32  H   PHE A   4       2.580   5.496 -26.217  1.00 78.86           H  
ATOM     33  CA  PHE A   4       4.256   4.508 -25.334  1.00 78.86           C  
ATOM     34  HA  PHE A   4       4.175   3.447 -25.098  1.00 78.86           H  
ATOM     35  C   PHE A   4       5.200   5.133 -24.297  1.00 78.86           C  
ATOM     36  CB  PHE A   4       4.883   4.658 -26.726  1.00 78.86           C  
ATOM     37  HB2 PHE A   4       5.918   4.320 -26.682  1.00 78.86           H  
ATOM     38  HB3 PHE A   4       4.901   5.713 -27.001  1.00 78.86           H  
ATOM     39  O   PHE A   4       6.173   4.507 -23.877  1.00 78.86           O  
ATOM     40  CG  PHE A   4       4.182   3.863 -27.806  1.00 78.86           C  
ATOM     41  CD1 PHE A   4       4.409   2.479 -27.905  1.00 78.86           C  
ATOM     42  HD1 PHE A   4       5.101   1.998 -27.229  1.00 78.86           H  
ATOM     43  CD2 PHE A   4       3.312   4.496 -28.714  1.00 78.86           C  
ATOM     44  HD2 PHE A   4       3.147   5.562 -28.660  1.00 78.86           H  
ATOM     45  CE1 PHE A   4       3.755   1.724 -28.894  1.00 78.86           C  
ATOM     46  HE1 PHE A   4       3.940   0.664 -28.982  1.00 78.86           H  
ATOM     47  CE2 PHE A   4       2.661   3.741 -29.706  1.00 78.86           C  
ATOM     48  HE2 PHE A   4       1.997   4.225 -30.407  1.00 78.86           H  
ATOM     49  CZ  PHE A   4       2.878   2.355 -29.792  1.00 78.86           C  
ATOM     50  HZ  PHE A   4       2.385   1.777 -30.559  1.00 78.86           H  
ATOM     51  N   SER A   5       4.908   6.358 -23.875  1.00 79.10           N  
ATOM     52  H   SER A   5       4.091   6.812 -24.256  1.00 79.10           H  
ATOM     53  CA  SER A   5       5.667   7.132 -22.900  1.00 79.10           C  
ATOM     54  HA  SER A   5       6.256   6.462 -22.273  1.00 79.10           H  
ATOM     55  C   SER A   5       4.722   7.896 -21.985  1.00 79.10           C  
ATOM     56  CB  SER A   5       6.620   8.090 -23.622  1.00 79.10           C  
ATOM     57  HB2 SER A   5       7.381   7.502 -24.137  1.00 79.10           H  
ATOM     58  HB3 SER A   5       7.116   8.736 -22.898  1.00 79.10           H  
ATOM     59  O   SER A   5       3.582   8.181 -22.357  1.00 79.10           O  
ATOM     60  OG  SER A   5       5.932   8.870 -24.582  1.00 79.10           O  
ATOM     61  HG  SER A   5       5.417   9.553 -24.145  1.00 79.10           H  
ATOM     62  N   LYS A   6       5.204   8.272 -20.798  1.00 76.22           N  
ATOM     63  H   LYS A   6       6.157   8.026 -20.568  1.00 76.22           H  
ATOM     64  CA  LYS A   6       4.475   9.202 -19.933  1.00 76.22           C  
ATOM     65  HA  LYS A   6       3.485   8.792 -19.735  1.00 76.22           H  
ATOM     66  C   LYS A   6       4.298  10.531 -20.661  1.00 76.22           C  
ATOM     67  CB  LYS A   6       5.215   9.417 -18.613  1.00 76.22           C  
ATOM     68  HB2 LYS A   6       6.224   9.773 -18.821  1.00 76.22           H  
ATOM     69  HB3 LYS A   6       4.691  10.186 -18.046  1.00 76.22           H  
ATOM     70  O   LYS A   6       5.269  11.093 -21.161  1.00 76.22           O  
ATOM     71  CG  LYS A   6       5.283   8.138 -17.772  1.00 76.22           C  
ATOM     72  HG2 LYS A   6       4.282   7.736 -17.613  1.00 76.22           H  
ATOM     73  HG3 LYS A   6       5.895   7.398 -18.288  1.00 76.22           H  
ATOM     74  CD  LYS A   6       5.920   8.484 -16.428  1.00 76.22           C  
ATOM     75  HD2 LYS A   6       6.833   9.047 -16.621  1.00 76.22           H  
ATOM     76  HD3 LYS A   6       5.247   9.116 -15.850  1.00 76.22           H  
ATOM     77  CE  LYS A   6       6.246   7.214 -15.646  1.00 76.22           C  
ATOM     78  HE2 LYS A   6       6.524   6.437 -16.358  1.00 76.22           H  
ATOM     79  HE3 LYS A   6       5.363   6.887 -15.097  1.00 76.22           H  
ATOM     80  NZ  LYS A   6       7.389   7.481 -14.748  1.00 76.22           N  
ATOM     81  HZ1 LYS A   6       7.646   6.660 -14.219  1.00 76.22           H  
ATOM     82  HZ2 LYS A   6       8.173   7.742 -15.330  1.00 76.22           H  
ATOM     83  HZ3 LYS A   6       7.200   8.266 -14.142  1.00 76.22           H  
ATOM     84  N   GLU A   7       3.072  11.037 -20.686  1.00 73.53           N  
ATOM     85  H   GLU A   7       2.311  10.473 -20.334  1.00 73.53           H  
ATOM     86  CA  GLU A   7       2.702  12.231 -21.458  1.00 73.53           C  
ATOM     87  HA  GLU A   7       3.060  12.116 -22.482  1.00 73.53           H  
ATOM     88  C   GLU A   7       3.317  13.531 -20.926  1.00 73.53           C  
ATOM     89  CB  GLU A   7       1.176  12.354 -21.503  1.00 73.53           C  
ATOM     90  HB2 GLU A   7       0.913  13.293 -21.989  1.00 73.53           H  
ATOM     91  HB3 GLU A   7       0.792  12.363 -20.483  1.00 73.53           H  
ATOM     92  O   GLU A   7       3.301  14.546 -21.617  1.00 73.53           O  
ATOM     93  CG  GLU A   7       0.541  11.201 -22.294  1.00 73.53           C  
ATOM     94  HG2 GLU A   7       0.797  10.256 -21.815  1.00 73.53           H  
ATOM     95  HG3 GLU A   7       0.963  11.196 -23.299  1.00 73.53           H  
ATOM     96  CD  GLU A   7      -0.986  11.308 -22.383  1.00 73.53           C  
ATOM     97  OE1 GLU A   7      -1.558  10.455 -23.097  1.00 73.53           O  
ATOM     98  OE2 GLU A   7      -1.556  12.202 -21.721  1.00 73.53           O  
ATOM     99  N   SER A   8       3.904  13.514 -19.726  1.00 79.06           N  
ATOM    100  H   SER A   8       3.885  12.658 -19.190  1.00 79.06           H  
ATOM    101  CA  SER A   8       4.658  14.648 -19.196  1.00 79.06           C  
ATOM    102  HA  SER A   8       3.995  15.511 -19.151  1.00 79.06           H  
ATOM    103  C   SER A   8       5.834  14.989 -20.118  1.00 79.06           C  
ATOM    104  CB  SER A   8       5.158  14.358 -17.779  1.00 79.06           C  
ATOM    105  HB2 SER A   8       5.640  15.249 -17.377  1.00 79.06           H  
ATOM    106  HB3 SER A   8       5.886  13.547 -17.806  1.00 79.06           H  
ATOM    107  O   SER A   8       6.832  14.266 -20.184  1.00 79.06           O  
ATOM    108  OG  SER A   8       4.080  13.982 -16.939  1.00 79.06           O  
ATOM    109  HG  SER A   8       3.378  14.631 -17.026  1.00 79.06           H  
ATOM    110  N   ILE A   9       5.708  16.116 -20.819  1.00 79.68           N  
ATOM    111  H   ILE A   9       4.822  16.599 -20.781  1.00 79.68           H  
ATOM    112  CA  ILE A   9       6.765  16.680 -21.655  1.00 79.68           C  
ATOM    113  HA  ILE A   9       7.305  15.864 -22.135  1.00 79.68           H  
ATOM    114  C   ILE A   9       7.728  17.430 -20.744  1.00 79.68           C  
ATOM    115  CB  ILE A   9       6.193  17.590 -22.763  1.00 79.68           C  
ATOM    116  HB  ILE A   9       5.616  18.387 -22.294  1.00 79.68           H  
ATOM    117  O   ILE A   9       7.350  18.381 -20.060  1.00 79.68           O  
ATOM    118  CG1 ILE A   9       5.261  16.790 -23.703  1.00 79.68           C  
ATOM    119 HG12 ILE A   9       5.854  16.108 -24.313  1.00 79.68           H  
ATOM    120 HG13 ILE A   9       4.569  16.188 -23.114  1.00 79.68           H  
ATOM    121  CG2 ILE A   9       7.344  18.223 -23.574  1.00 79.68           C  
ATOM    122 HG21 ILE A   9       6.954  18.850 -24.376  1.00 79.68           H  
ATOM    123 HG22 ILE A   9       7.982  17.444 -23.991  1.00 79.68           H  
ATOM    124 HG23 ILE A   9       7.950  18.864 -22.933  1.00 79.68           H  
ATOM    125  CD1 ILE A   9       4.401  17.672 -24.614  1.00 79.68           C  
ATOM    126 HD11 ILE A   9       5.025  18.259 -25.288  1.00 79.68           H  
ATOM    127 HD12 ILE A   9       3.792  18.343 -24.009  1.00 79.68           H  
ATOM    128 HD13 ILE A   9       3.741  17.039 -25.207  1.00 79.68           H  
ATOM    129  N   LEU A  10       8.986  17.009 -20.756  1.00 83.40           N  
ATOM    130  H   LEU A  10       9.233  16.246 -21.371  1.00 83.40           H  
ATOM    131  CA  LEU A  10      10.057  17.719 -20.083  1.00 83.40           C  
ATOM    132  HA  LEU A  10       9.624  18.277 -19.253  1.00 83.40           H  
ATOM    133  C   LEU A  10      10.708  18.727 -21.034  1.00 83.40           C  
ATOM    134  CB  LEU A  10      11.072  16.722 -19.520  1.00 83.40           C  
ATOM    135  HB2 LEU A  10      11.924  17.278 -19.128  1.00 83.40           H  
ATOM    136  HB3 LEU A  10      11.421  16.099 -20.344  1.00 83.40           H  
ATOM    137  O   LEU A  10      10.842  18.451 -22.233  1.00 83.40           O  
ATOM    138  CG  LEU A  10      10.519  15.807 -18.417  1.00 83.40           C  
ATOM    139  HG  LEU A  10       9.770  15.138 -18.842  1.00 83.40           H  
ATOM    140  CD1 LEU A  10      11.680  14.983 -17.868  1.00 83.40           C  
ATOM    141 HD11 LEU A  10      12.089  14.355 -18.659  1.00 83.40           H  
ATOM    142 HD12 LEU A  10      12.451  15.645 -17.473  1.00 83.40           H  
ATOM    143 HD13 LEU A  10      11.316  14.342 -17.065  1.00 83.40           H  
ATOM    144  CD2 LEU A  10       9.900  16.570 -17.242  1.00 83.40           C  
ATOM    145 HD21 LEU A  10       9.630  15.869 -16.452  1.00 83.40           H  
ATOM    146 HD22 LEU A  10      10.601  17.308 -16.853  1.00 83.40           H  
ATOM    147 HD23 LEU A  10       8.984  17.065 -17.565  1.00 83.40           H  
ATOM    148  N   PRO A  11      11.143  19.887 -20.509  1.00 84.45           N  
ATOM    149  CA  PRO A  11      11.844  20.883 -21.305  1.00 84.45           C  
ATOM    150  HA  PRO A  11      11.220  21.191 -22.144  1.00 84.45           H  
ATOM    151  C   PRO A  11      13.164  20.323 -21.847  1.00 84.45           C  
ATOM    152  CB  PRO A  11      12.061  22.075 -20.366  1.00 84.45           C  
ATOM    153  HB2 PRO A  11      12.974  22.626 -20.593  1.00 84.45           H  
ATOM    154  HB3 PRO A  11      11.197  22.738 -20.416  1.00 84.45           H  
ATOM    155  O   PRO A  11      13.714  19.344 -21.330  1.00 84.45           O  
ATOM    156  CG  PRO A  11      12.121  21.428 -18.983  1.00 84.45           C  
ATOM    157  HG2 PRO A  11      13.119  21.025 -18.809  1.00 84.45           H  
ATOM    158  HG3 PRO A  11      11.844  22.127 -18.194  1.00 84.45           H  
ATOM    159  CD  PRO A  11      11.118  20.285 -19.105  1.00 84.45           C  
ATOM    160  HD2 PRO A  11      11.407  19.468 -18.445  1.00 84.45           H  
ATOM    161  HD3 PRO A  11      10.120  20.640 -18.850  1.00 84.45           H  
ATOM    162  N   LYS A  12      13.692  20.978 -22.888  1.00 83.41           N  
ATOM    163  H   LYS A  12      13.186  21.770 -23.259  1.00 83.41           H  
ATOM    164  CA  LYS A  12      14.997  20.645 -23.466  1.00 83.41           C  
ATOM    165  HA  LYS A  12      14.932  19.641 -23.885  1.00 83.41           H  
ATOM    166  C   LYS A  12      16.069  20.612 -22.374  1.00 83.41           C  
ATOM    167  CB  LYS A  12      15.344  21.603 -24.620  1.00 83.41           C  
ATOM    168  HB2 LYS A  12      14.508  21.635 -25.319  1.00 83.41           H  
ATOM    169  HB3 LYS A  12      16.203  21.190 -25.150  1.00 83.41           H  
ATOM    170  O   LYS A  12      16.208  21.546 -21.586  1.00 83.41           O  
ATOM    171  CG  LYS A  12      15.691  23.037 -24.185  1.00 83.41           C  
ATOM    172  HG2 LYS A  12      14.854  23.463 -23.631  1.00 83.41           H  
ATOM    173  HG3 LYS A  12      16.573  23.021 -23.545  1.00 83.41           H  
ATOM    174  CD  LYS A  12      16.018  23.935 -25.381  1.00 83.41           C  
ATOM    175  HD2 LYS A  12      15.140  24.018 -26.021  1.00 83.41           H  
ATOM    176  HD3 LYS A  12      16.835  23.491 -25.949  1.00 83.41           H  
ATOM    177  CE  LYS A  12      16.430  25.321 -24.867  1.00 83.41           C  
ATOM    178  HE2 LYS A  12      17.278  25.203 -24.193  1.00 83.41           H  
ATOM    179  HE3 LYS A  12      15.603  25.738 -24.292  1.00 83.41           H  
ATOM    180  NZ  LYS A  12      16.788  26.234 -25.981  1.00 83.41           N  
ATOM    181  HZ1 LYS A  12      16.007  26.348 -26.611  1.00 83.41           H  
ATOM    182  HZ2 LYS A  12      17.045  27.145 -25.627  1.00 83.41           H  
ATOM    183  HZ3 LYS A  12      17.568  25.864 -26.506  1.00 83.41           H  
ATOM    184  N   ARG A  13      16.833  19.528 -22.327  1.00 80.74           N  
ATOM    185  H   ARG A  13      16.650  18.794 -22.996  1.00 80.74           H  
ATOM    186  CA  ARG A  13      18.021  19.396 -21.480  1.00 80.74           C  
ATOM    187  HA  ARG A  13      18.497  20.374 -21.405  1.00 80.74           H  
ATOM    188  C   ARG A  13      19.005  18.466 -22.163  1.00 80.74           C  
ATOM    189  CB  ARG A  13      17.654  18.937 -20.051  1.00 80.74           C  
ATOM    190  HB2 ARG A  13      18.575  18.835 -19.477  1.00 80.74           H  
ATOM    191  HB3 ARG A  13      17.055  19.715 -19.578  1.00 80.74           H  
ATOM    192  O   ARG A  13      18.600  17.606 -22.942  1.00 80.74           O  
ATOM    193  CG  ARG A  13      16.875  17.614 -19.982  1.00 80.74           C  
ATOM    194  HG2 ARG A  13      15.888  17.769 -20.418  1.00 80.74           H  
ATOM    195  HG3 ARG A  13      17.406  16.850 -20.551  1.00 80.74           H  
ATOM    196  CD  ARG A  13      16.688  17.139 -18.535  1.00 80.74           C  
ATOM    197  HD2 ARG A  13      17.661  17.109 -18.044  1.00 80.74           H  
ATOM    198  HD3 ARG A  13      16.058  17.865 -18.020  1.00 80.74           H  
ATOM    199  NE  ARG A  13      16.074  15.795 -18.473  1.00 80.74           N  
ATOM    200  HE  ARG A  13      16.086  15.251 -19.324  1.00 80.74           H  
ATOM    201  NH1 ARG A  13      15.354  15.863 -16.291  1.00 80.74           N  
ATOM    202 HH11 ARG A  13      14.835  15.440 -15.535  1.00 80.74           H  
ATOM    203 HH12 ARG A  13      15.732  16.795 -16.198  1.00 80.74           H  
ATOM    204  NH2 ARG A  13      14.928  14.060 -17.538  1.00 80.74           N  
ATOM    205 HH21 ARG A  13      14.923  13.579 -18.426  1.00 80.74           H  
ATOM    206 HH22 ARG A  13      14.306  13.708 -16.825  1.00 80.74           H  
ATOM    207  CZ  ARG A  13      15.462  15.247 -17.436  1.00 80.74           C  
ATOM    208  N   ASN A  14      20.286  18.611 -21.841  1.00 79.99           N  
ATOM    209  H   ASN A  14      20.552  19.339 -21.194  1.00 79.99           H  
ATOM    210  CA  ASN A  14      21.314  17.689 -22.308  1.00 79.99           C  
ATOM    211  HA  ASN A  14      21.145  17.493 -23.367  1.00 79.99           H  
ATOM    212  C   ASN A  14      21.180  16.351 -21.559  1.00 79.99           C  
ATOM    213  CB  ASN A  14      22.695  18.353 -22.165  1.00 79.99           C  
ATOM    214  HB2 ASN A  14      22.667  19.359 -22.582  1.00 79.99           H  
ATOM    215  HB3 ASN A  14      22.969  18.417 -21.112  1.00 79.99           H  
ATOM    216  O   ASN A  14      21.865  16.097 -20.573  1.00 79.99           O  
ATOM    217  CG  ASN A  14      23.771  17.585 -22.916  1.00 79.99           C  
ATOM    218  ND2 ASN A  14      25.021  17.835 -22.610  1.00 79.99           N  
ATOM    219 HD21 ASN A  14      25.729  17.320 -23.115  1.00 79.99           H  
ATOM    220 HD22 ASN A  14      25.261  18.491 -21.881  1.00 79.99           H  
ATOM    221  OD1 ASN A  14      23.502  16.784 -23.802  1.00 79.99           O  
ATOM    222  N   SER A  15      20.201  15.539 -21.959  1.00 77.91           N  
ATOM    223  H   SER A  15      19.616  15.841 -22.725  1.00 77.91           H  
ATOM    224  CA  SER A  15      19.913  14.242 -21.361  1.00 77.91           C  
ATOM    225  HA  SER A  15      20.808  13.865 -20.867  1.00 77.91           H  
ATOM    226  C   SER A  15      19.496  13.260 -22.440  1.00 77.91           C  
ATOM    227  CB  SER A  15      18.790  14.371 -20.328  1.00 77.91           C  
ATOM    228  HB2 SER A  15      19.061  15.133 -19.598  1.00 77.91           H  
ATOM    229  HB3 SER A  15      17.870  14.670 -20.830  1.00 77.91           H  
ATOM    230  O   SER A  15      18.476  13.457 -23.094  1.00 77.91           O  
ATOM    231  OG  SER A  15      18.577  13.142 -19.658  1.00 77.91           O  
ATOM    232  HG  SER A  15      19.403  12.908 -19.230  1.00 77.91           H  
ATOM    233  N   ASP A  16      20.236  12.161 -22.549  1.00 75.10           N  
ATOM    234  H   ASP A  16      21.133  12.118 -22.087  1.00 75.10           H  
ATOM    235  CA  ASP A  16      19.916  11.058 -23.463  1.00 75.10           C  
ATOM    236  HA  ASP A  16      19.638  11.476 -24.431  1.00 75.10           H  
ATOM    237  C   ASP A  16      18.719  10.215 -22.976  1.00 75.10           C  
ATOM    238  CB  ASP A  16      21.172  10.197 -23.676  1.00 75.10           C  
ATOM    239  HB2 ASP A  16      20.972   9.458 -24.452  1.00 75.10           H  
ATOM    240  HB3 ASP A  16      21.390   9.665 -22.749  1.00 75.10           H  
ATOM    241  O   ASP A  16      18.334   9.243 -23.612  1.00 75.10           O  
ATOM    242  CG  ASP A  16      22.397  11.024 -24.088  1.00 75.10           C  
ATOM    243  OD1 ASP A  16      22.258  11.958 -24.916  1.00 75.10           O  
ATOM    244  OD2 ASP A  16      23.461  10.812 -23.477  1.00 75.10           O  
ATOM    245  N   LYS A  17      18.116  10.577 -21.832  1.00 77.06           N  
ATOM    246  H   LYS A  17      18.463  11.409 -21.376  1.00 77.06           H  
ATOM    247  CA  LYS A  17      16.936   9.899 -21.269  1.00 77.06           C  
ATOM    248  HA  LYS A  17      16.980   8.842 -21.532  1.00 77.06           H  
ATOM    249  C   LYS A  17      15.615  10.402 -21.848  1.00 77.06           C  
ATOM    250  CB  LYS A  17      16.911  10.034 -19.740  1.00 77.06           C  
ATOM    251  HB2 LYS A  17      16.013   9.542 -19.369  1.00 77.06           H  
ATOM    252  HB3 LYS A  17      16.854  11.089 -19.469  1.00 77.06           H  
ATOM    253  O   LYS A  17      14.594   9.755 -21.648  1.00 77.06           O  
ATOM    254  CG  LYS A  17      18.130   9.390 -19.068  1.00 77.06           C  
ATOM    255  HG2 LYS A  17      18.206   8.351 -19.389  1.00 77.06           H  
ATOM    256  HG3 LYS A  17      19.037   9.919 -19.362  1.00 77.06           H  
ATOM    257  CD  LYS A  17      17.990   9.438 -17.542  1.00 77.06           C  
ATOM    258  HD2 LYS A  17      17.073   8.924 -17.253  1.00 77.06           H  
ATOM    259  HD3 LYS A  17      17.939  10.478 -17.219  1.00 77.06           H  
ATOM    260  CE  LYS A  17      19.197   8.745 -16.903  1.00 77.06           C  
ATOM    261  HE2 LYS A  17      19.251   7.727 -17.289  1.00 77.06           H  
ATOM    262  HE3 LYS A  17      20.104   9.262 -17.218  1.00 77.06           H  
ATOM    263  NZ  LYS A  17      19.101   8.725 -15.422  1.00 77.06           N  
ATOM    264  HZ1 LYS A  17      19.071   9.665 -15.054  1.00 77.06           H  
ATOM    265  HZ2 LYS A  17      18.269   8.229 -15.135  1.00 77.06           H  
ATOM    266  HZ3 LYS A  17      19.903   8.252 -15.032  1.00 77.06           H  
ATOM    267  N   LEU A  18      15.615  11.572 -22.489  1.00 83.15           N  
ATOM    268  H   LEU A  18      16.505  11.981 -22.735  1.00 83.15           H  
ATOM    269  CA  LEU A  18      14.404  12.139 -23.073  1.00 83.15           C  
ATOM    270  HA  LEU A  18      13.582  12.042 -22.364  1.00 83.15           H  
ATOM    271  C   LEU A  18      14.013  11.366 -24.332  1.00 83.15           C  
ATOM    272  CB  LEU A  18      14.622  13.617 -23.415  1.00 83.15           C  
ATOM    273  HB2 LEU A  18      15.529  13.692 -24.015  1.00 83.15           H  
ATOM    274  HB3 LEU A  18      13.777  13.937 -24.023  1.00 83.15           H  
ATOM    275  O   LEU A  18      14.837  11.157 -25.218  1.00 83.15           O  
ATOM    276  CG  LEU A  18      14.740  14.591 -22.239  1.00 83.15           C  
ATOM    277  HG  LEU A  18      15.597  14.329 -21.619  1.00 83.15           H  
ATOM    278  CD1 LEU A  18      14.947  15.999 -22.802  1.00 83.15           C  
ATOM    279 HD11 LEU A  18      14.188  16.215 -23.553  1.00 83.15           H  
ATOM    280 HD12 LEU A  18      15.929  16.067 -23.271  1.00 83.15           H  
ATOM    281 HD13 LEU A  18      14.862  16.748 -22.014  1.00 83.15           H  
ATOM    282  CD2 LEU A  18      13.489  14.600 -21.362  1.00 83.15           C  
ATOM    283 HD21 LEU A  18      13.591  15.357 -20.585  1.00 83.15           H  
ATOM    284 HD22 LEU A  18      13.344  13.627 -20.892  1.00 83.15           H  
ATOM    285 HD23 LEU A  18      12.614  14.825 -21.972  1.00 83.15           H  
ATOM    286  N   ILE A  19      12.737  11.008 -24.439  1.00 83.28           N  
ATOM    287  H   ILE A  19      12.112  11.203 -23.670  1.00 83.28           H  
ATOM    288  CA  ILE A  19      12.203  10.354 -25.636  1.00 83.28           C  
ATOM    289  HA  ILE A  19      13.005   9.804 -26.126  1.00 83.28           H  
ATOM    290  C   ILE A  19      11.702  11.423 -26.602  1.00 83.28           C  
ATOM    291  CB  ILE A  19      11.113   9.334 -25.268  1.00 83.28           C  
ATOM    292  HB  ILE A  19      10.331   9.864 -24.724  1.00 83.28           H  
ATOM    293  O   ILE A  19      10.940  12.315 -26.221  1.00 83.28           O  
ATOM    294  CG1 ILE A  19      11.689   8.242 -24.347  1.00 83.28           C  
ATOM    295 HG12 ILE A  19      12.254   8.688 -23.529  1.00 83.28           H  
ATOM    296 HG13 ILE A  19      12.368   7.607 -24.917  1.00 83.28           H  
ATOM    297  CG2 ILE A  19      10.492   8.703 -26.531  1.00 83.28           C  
ATOM    298 HG21 ILE A  19      11.248   8.158 -27.095  1.00 83.28           H  
ATOM    299 HG22 ILE A  19      10.052   9.468 -27.171  1.00 83.28           H  
ATOM    300 HG23 ILE A  19       9.682   8.021 -26.272  1.00 83.28           H  
ATOM    301  CD1 ILE A  19      10.604   7.375 -23.714  1.00 83.28           C  
ATOM    302 HD11 ILE A  19      11.108   6.594 -23.144  1.00 83.28           H  
ATOM    303 HD12 ILE A  19       9.987   6.885 -24.466  1.00 83.28           H  
ATOM    304 HD13 ILE A  19       9.979   7.980 -23.057  1.00 83.28           H  
ATOM    305  N   ALA A  20      12.116  11.324 -27.862  1.00 84.29           N  
ATOM    306  H   ALA A  20      12.736  10.568 -28.114  1.00 84.29           H  
ATOM    307  CA  ALA A  20      11.682  12.230 -28.915  1.00 84.29           C  
ATOM    308  HA  ALA A  20      11.995  13.242 -28.658  1.00 84.29           H  
ATOM    309  C   ALA A  20      10.155  12.232 -29.056  1.00 84.29           C  
ATOM    310  CB  ALA A  20      12.372  11.831 -30.219  1.00 84.29           C  
ATOM    311  HB1 ALA A  20      13.455  11.853 -30.096  1.00 84.29           H  
ATOM    312  HB2 ALA A  20      12.062  10.830 -30.519  1.00 84.29           H  
ATOM    313  HB3 ALA A  20      12.099  12.535 -31.006  1.00 84.29           H  
ATOM    314  O   ALA A  20       9.509  11.188 -29.105  1.00 84.29           O  
ATOM    315  N   ARG A  21       9.572  13.431 -29.151  1.00 82.51           N  
ATOM    316  H   ARG A  21      10.163  14.246 -29.072  1.00 82.51           H  
ATOM    317  CA  ARG A  21       8.119  13.599 -29.326  1.00 82.51           C  
ATOM    318  HA  ARG A  21       7.603  12.961 -28.608  1.00 82.51           H  
ATOM    319  C   ARG A  21       7.635  13.154 -30.704  1.00 82.51           C  
ATOM    320  CB  ARG A  21       7.728  15.059 -29.084  1.00 82.51           C  
ATOM    321  HB2 ARG A  21       8.322  15.702 -29.733  1.00 82.51           H  
ATOM    322  HB3 ARG A  21       6.677  15.184 -29.345  1.00 82.51           H  
ATOM    323  O   ARG A  21       6.469  12.814 -30.867  1.00 82.51           O  
ATOM    324  CG  ARG A  21       7.928  15.477 -27.620  1.00 82.51           C  
ATOM    325  HG2 ARG A  21       8.952  15.255 -27.319  1.00 82.51           H  
ATOM    326  HG3 ARG A  21       7.247  14.916 -26.979  1.00 82.51           H  
ATOM    327  CD  ARG A  21       7.699  16.979 -27.435  1.00 82.51           C  
ATOM    328  HD2 ARG A  21       7.884  17.229 -26.390  1.00 82.51           H  
ATOM    329  HD3 ARG A  21       8.422  17.517 -28.048  1.00 82.51           H  
ATOM    330  NE  ARG A  21       6.324  17.377 -27.799  1.00 82.51           N  
ATOM    331  HE  ARG A  21       5.646  16.633 -27.874  1.00 82.51           H  
ATOM    332  NH1 ARG A  21       6.674  19.644 -27.831  1.00 82.51           N  
ATOM    333 HH11 ARG A  21       6.322  20.585 -27.932  1.00 82.51           H  
ATOM    334 HH12 ARG A  21       7.632  19.494 -27.547  1.00 82.51           H  
ATOM    335  NH2 ARG A  21       4.645  18.830 -28.292  1.00 82.51           N  
ATOM    336 HH21 ARG A  21       4.303  19.777 -28.372  1.00 82.51           H  
ATOM    337 HH22 ARG A  21       3.988  18.064 -28.332  1.00 82.51           H  
ATOM    338  CZ  ARG A  21       5.890  18.611 -27.976  1.00 82.51           C  
ATOM    339  N   LYS A  22       8.522  13.222 -31.696  1.00 80.11           N  
ATOM    340  H   LYS A  22       9.473  13.449 -31.444  1.00 80.11           H  
ATOM    341  CA  LYS A  22       8.303  12.836 -33.090  1.00 80.11           C  
ATOM    342  HA  LYS A  22       7.493  12.108 -33.144  1.00 80.11           H  
ATOM    343  C   LYS A  22       9.568  12.166 -33.612  1.00 80.11           C  
ATOM    344  CB  LYS A  22       7.952  14.066 -33.946  1.00 80.11           C  
ATOM    345  HB2 LYS A  22       7.940  13.768 -34.994  1.00 80.11           H  
ATOM    346  HB3 LYS A  22       8.724  14.826 -33.821  1.00 80.11           H  
ATOM    347  O   LYS A  22      10.655  12.410 -33.089  1.00 80.11           O  
ATOM    348  CG  LYS A  22       6.583  14.664 -33.591  1.00 80.11           C  
ATOM    349  HG2 LYS A  22       6.608  15.066 -32.578  1.00 80.11           H  
ATOM    350  HG3 LYS A  22       5.828  13.879 -33.643  1.00 80.11           H  
ATOM    351  CD  LYS A  22       6.206  15.789 -34.561  1.00 80.11           C  
ATOM    352  HD2 LYS A  22       6.937  16.593 -34.477  1.00 80.11           H  
ATOM    353  HD3 LYS A  22       6.223  15.399 -35.579  1.00 80.11           H  
ATOM    354  CE  LYS A  22       4.804  16.317 -34.235  1.00 80.11           C  
ATOM    355  HE2 LYS A  22       4.814  16.733 -33.228  1.00 80.11           H  
ATOM    356  HE3 LYS A  22       4.109  15.477 -34.244  1.00 80.11           H  
ATOM    357  NZ  LYS A  22       4.367  17.345 -35.215  1.00 80.11           N  
ATOM    358  HZ1 LYS A  22       3.439  17.679 -34.999  1.00 80.11           H  
ATOM    359  HZ2 LYS A  22       4.345  16.955 -36.146  1.00 80.11           H  
ATOM    360  HZ3 LYS A  22       5.003  18.130 -35.219  1.00 80.11           H  
ATOM    361  N   LYS A  23       9.423  11.348 -34.654  1.00 80.69           N  
ATOM    362  H   LYS A  23       8.501  11.228 -35.048  1.00 80.69           H  
ATOM    363  CA  LYS A  23      10.568  10.801 -35.384  1.00 80.69           C  
ATOM    364  HA  LYS A  23      11.140  10.167 -34.707  1.00 80.69           H  
ATOM    365  C   LYS A  23      11.476  11.955 -35.839  1.00 80.69           C  
ATOM    366  CB  LYS A  23      10.057   9.959 -36.561  1.00 80.69           C  
ATOM    367  HB2 LYS A  23       9.732  10.624 -37.361  1.00 80.69           H  
ATOM    368  HB3 LYS A  23       9.207   9.358 -36.239  1.00 80.69           H  
ATOM    369  O   LYS A  23      10.974  13.009 -36.226  1.00 80.69           O  
ATOM    370  CG  LYS A  23      11.141   9.010 -37.082  1.00 80.69           C  
ATOM    371  HG2 LYS A  23      12.047   9.575 -37.301  1.00 80.69           H  
ATOM    372  HG3 LYS A  23      11.375   8.271 -36.315  1.00 80.69           H  
ATOM    373  CD  LYS A  23      10.679   8.297 -38.355  1.00 80.69           C  
ATOM    374  HD2 LYS A  23       9.841   7.638 -38.126  1.00 80.69           H  
ATOM    375  HD3 LYS A  23      10.372   9.044 -39.086  1.00 80.69           H  
ATOM    376  CE  LYS A  23      11.854   7.497 -38.919  1.00 80.69           C  
ATOM    377  HE2 LYS A  23      12.679   8.191 -39.082  1.00 80.69           H  
ATOM    378  HE3 LYS A  23      12.178   6.766 -38.178  1.00 80.69           H  
ATOM    379  NZ  LYS A  23      11.497   6.829 -40.193  1.00 80.69           N  
ATOM    380  HZ1 LYS A  23      11.262   7.532 -40.880  1.00 80.69           H  
ATOM    381  HZ2 LYS A  23      12.293   6.317 -40.546  1.00 80.69           H  
ATOM    382  HZ3 LYS A  23      10.717   6.199 -40.074  1.00 80.69           H  
ATOM    383  N   ASP A  24      12.786  11.764 -35.713  1.00 82.38           N  
ATOM    384  H   ASP A  24      13.108  10.835 -35.485  1.00 82.38           H  
ATOM    385  CA  ASP A  24      13.827  12.717 -36.126  1.00 82.38           C  
ATOM    386  HA  ASP A  24      14.779  12.249 -35.874  1.00 82.38           H  
ATOM    387  C   ASP A  24      13.837  14.066 -35.370  1.00 82.38           C  
ATOM    388  CB  ASP A  24      13.830  12.847 -37.663  1.00 82.38           C  
ATOM    389  HB2 ASP A  24      12.983  13.456 -37.978  1.00 82.38           H  
ATOM    390  HB3 ASP A  24      14.744  13.349 -37.979  1.00 82.38           H  
ATOM    391  O   ASP A  24      14.560  14.992 -35.739  1.00 82.38           O  
ATOM    392  CG  ASP A  24      13.756  11.470 -38.341  1.00 82.38           C  
ATOM    393  OD1 ASP A  24      14.551  10.588 -37.946  1.00 82.38           O  
ATOM    394  OD2 ASP A  24      12.825  11.241 -39.147  1.00 82.38           O  
ATOM    395  N   TRP A  25      13.079  14.194 -34.273  1.00 85.51           N  
ATOM    396  H   TRP A  25      12.487  13.422 -34.003  1.00 85.51           H  
ATOM    397  CA  TRP A  25      13.157  15.357 -33.385  1.00 85.51           C  
ATOM    398  HA  TRP A  25      13.499  16.222 -33.953  1.00 85.51           H  
ATOM    399  C   TRP A  25      14.161  15.120 -32.266  1.00 85.51           C  
ATOM    400  CB  TRP A  25      11.785  15.714 -32.810  1.00 85.51           C  
ATOM    401  HB2 TRP A  25      11.252  14.808 -32.522  1.00 85.51           H  
ATOM    402  HB3 TRP A  25      11.943  16.294 -31.900  1.00 85.51           H  
ATOM    403  O   TRP A  25      13.925  14.306 -31.377  1.00 85.51           O  
ATOM    404  CG  TRP A  25      10.920  16.540 -33.704  1.00 85.51           C  
ATOM    405  CD1 TRP A  25      10.852  16.454 -35.052  1.00 85.51           C  
ATOM    406  HD1 TRP A  25      11.410  15.756 -35.659  1.00 85.51           H  
ATOM    407  CD2 TRP A  25      10.019  17.620 -33.324  1.00 85.51           C  
ATOM    408  CE2 TRP A  25       9.448  18.167 -34.512  1.00 85.51           C  
ATOM    409  CE3 TRP A  25       9.640  18.201 -32.094  1.00 85.51           C  
ATOM    410  HE3 TRP A  25      10.081  17.828 -31.182  1.00 85.51           H  
ATOM    411  NE1 TRP A  25       9.995  17.421 -35.535  1.00 85.51           N  
ATOM    412  HE1 TRP A  25       9.869  17.586 -36.524  1.00 85.51           H  
ATOM    413  CH2 TRP A  25       8.192  19.800 -33.243  1.00 85.51           C  
ATOM    414  HH2 TRP A  25       7.532  20.654 -33.206  1.00 85.51           H  
ATOM    415  CZ2 TRP A  25       8.547  19.241 -34.483  1.00 85.51           C  
ATOM    416  HZ2 TRP A  25       8.170  19.657 -35.406  1.00 85.51           H  
ATOM    417  CZ3 TRP A  25       8.734  19.279 -32.053  1.00 85.51           C  
ATOM    418  HZ3 TRP A  25       8.484  19.734 -31.106  1.00 85.51           H  
ATOM    419  N   ASP A  26      15.243  15.894 -32.266  1.00 84.85           N  
ATOM    420  H   ASP A  26      15.415  16.479 -33.071  1.00 84.85           H  
ATOM    421  CA  ASP A  26      16.245  15.853 -31.204  1.00 84.85           C  
ATOM    422  HA  ASP A  26      16.584  14.823 -31.097  1.00 84.85           H  
ATOM    423  C   ASP A  26      15.660  16.364 -29.866  1.00 84.85           C  
ATOM    424  CB  ASP A  26      17.477  16.657 -31.637  1.00 84.85           C  
ATOM    425  HB2 ASP A  26      17.179  17.687 -31.830  1.00 84.85           H  
ATOM    426  HB3 ASP A  26      17.860  16.237 -32.567  1.00 84.85           H  
ATOM    427  O   ASP A  26      15.355  17.561 -29.735  1.00 84.85           O  
ATOM    428  CG  ASP A  26      18.604  16.653 -30.598  1.00 84.85           C  
ATOM    429  OD1 ASP A  26      18.456  16.000 -29.538  1.00 84.85           O  
ATOM    430  OD2 ASP A  26      19.581  17.393 -30.841  1.00 84.85           O  
ATOM    431  N   PRO A  27      15.536  15.505 -28.835  1.00 85.45           N  
ATOM    432  CA  PRO A  27      15.025  15.911 -27.531  1.00 85.45           C  
ATOM    433  HA  PRO A  27      14.020  16.311 -27.667  1.00 85.45           H  
ATOM    434  C   PRO A  27      15.898  16.966 -26.837  1.00 85.45           C  
ATOM    435  CB  PRO A  27      14.965  14.634 -26.693  1.00 85.45           C  
ATOM    436  HB2 PRO A  27      15.832  14.583 -26.036  1.00 85.45           H  
ATOM    437  HB3 PRO A  27      14.035  14.589 -26.126  1.00 85.45           H  
ATOM    438  O   PRO A  27      15.404  17.732 -26.005  1.00 85.45           O  
ATOM    439  CG  PRO A  27      15.048  13.492 -27.698  1.00 85.45           C  
ATOM    440  HG2 PRO A  27      14.047  13.255 -28.059  1.00 85.45           H  
ATOM    441  HG3 PRO A  27      15.531  12.609 -27.280  1.00 85.45           H  
ATOM    442  CD  PRO A  27      15.858  14.085 -28.835  1.00 85.45           C  
ATOM    443  HD2 PRO A  27      15.591  13.584 -29.765  1.00 85.45           H  
ATOM    444  HD3 PRO A  27      16.922  13.957 -28.636  1.00 85.45           H  
ATOM    445  N   LYS A  28      17.187  17.059 -27.192  1.00 88.19           N  
ATOM    446  H   LYS A  28      17.539  16.446 -27.913  1.00 88.19           H  
ATOM    447  CA  LYS A  28      18.096  18.092 -26.670  1.00 88.19           C  
ATOM    448  HA  LYS A  28      17.988  18.139 -25.587  1.00 88.19           H  
ATOM    449  C   LYS A  28      17.755  19.482 -27.205  1.00 88.19           C  
ATOM    450  CB  LYS A  28      19.557  17.738 -26.995  1.00 88.19           C  
ATOM    451  HB2 LYS A  28      19.703  17.709 -28.074  1.00 88.19           H  
ATOM    452  HB3 LYS A  28      20.201  18.519 -26.591  1.00 88.19           H  
ATOM    453  O   LYS A  28      18.077  20.472 -26.550  1.00 88.19           O  
ATOM    454  CG  LYS A  28      19.974  16.396 -26.380  1.00 88.19           C  
ATOM    455  HG2 LYS A  28      19.790  16.427 -25.306  1.00 88.19           H  
ATOM    456  HG3 LYS A  28      19.373  15.596 -26.812  1.00 88.19           H  
ATOM    457  CD  LYS A  28      21.455  16.081 -26.625  1.00 88.19           C  
ATOM    458  HD2 LYS A  28      22.078  16.847 -26.161  1.00 88.19           H  
ATOM    459  HD3 LYS A  28      21.652  16.040 -27.696  1.00 88.19           H  
ATOM    460  CE  LYS A  28      21.726  14.716 -25.987  1.00 88.19           C  
ATOM    461  HE2 LYS A  28      21.366  14.727 -24.958  1.00 88.19           H  
ATOM    462  HE3 LYS A  28      21.145  13.960 -26.515  1.00 88.19           H  
ATOM    463  NZ  LYS A  28      23.150  14.314 -25.981  1.00 88.19           N  
ATOM    464  HZ1 LYS A  28      23.696  14.932 -25.398  1.00 88.19           H  
ATOM    465  HZ2 LYS A  28      23.174  13.389 -25.578  1.00 88.19           H  
ATOM    466  HZ3 LYS A  28      23.524  14.250 -26.917  1.00 88.19           H  
ATOM    467  N   LYS A  29      17.066  19.573 -28.349  1.00 86.82           N  
ATOM    468  H   LYS A  29      16.855  18.709 -28.827  1.00 86.82           H  
ATOM    469  CA  LYS A  29      16.587  20.838 -28.932  1.00 86.82           C  
ATOM    470  HA  LYS A  29      17.206  21.659 -28.568  1.00 86.82           H  
ATOM    471  C   LYS A  29      15.159  21.172 -28.510  1.00 86.82           C  
ATOM    472  CB  LYS A  29      16.713  20.791 -30.462  1.00 86.82           C  
ATOM    473  HB2 LYS A  29      16.233  21.675 -30.883  1.00 86.82           H  
ATOM    474  HB3 LYS A  29      16.201  19.908 -30.845  1.00 86.82           H  
ATOM    475  O   LYS A  29      14.886  22.324 -28.176  1.00 86.82           O  
ATOM    476  CG  LYS A  29      18.180  20.768 -30.911  1.00 86.82           C  
ATOM    477  HG2 LYS A  29      18.692  21.645 -30.514  1.00 86.82           H  
ATOM    478  HG3 LYS A  29      18.666  19.874 -30.520  1.00 86.82           H  
ATOM    479  CD  LYS A  29      18.290  20.771 -32.440  1.00 86.82           C  
ATOM    480  HD2 LYS A  29      17.857  21.690 -32.834  1.00 86.82           H  
ATOM    481  HD3 LYS A  29      17.741  19.917 -32.837  1.00 86.82           H  
ATOM    482  CE  LYS A  29      19.763  20.663 -32.844  1.00 86.82           C  
ATOM    483  HE2 LYS A  29      20.164  19.746 -32.412  1.00 86.82           H  
ATOM    484  HE3 LYS A  29      20.311  21.502 -32.414  1.00 86.82           H  
ATOM    485  NZ  LYS A  29      19.928  20.640 -34.320  1.00 86.82           N  
ATOM    486  HZ1 LYS A  29      20.905  20.557 -34.563  1.00 86.82           H  
ATOM    487  HZ2 LYS A  29      19.450  19.839 -34.708  1.00 86.82           H  
ATOM    488  HZ3 LYS A  29      19.557  21.478 -34.744  1.00 86.82           H  
ATOM    489  N   TYR A  30      14.270  20.180 -28.486  1.00 88.36           N  
ATOM    490  H   TYR A  30      14.580  19.275 -28.812  1.00 88.36           H  
ATOM    491  CA  TYR A  30      12.821  20.402 -28.359  1.00 88.36           C  
ATOM    492  HA  TYR A  30      12.622  21.473 -28.384  1.00 88.36           H  
ATOM    493  C   TYR A  30      12.201  19.901 -27.051  1.00 88.36           C  
ATOM    494  CB  TYR A  30      12.124  19.788 -29.578  1.00 88.36           C  
ATOM    495  HB2 TYR A  30      12.275  18.709 -29.568  1.00 88.36           H  
ATOM    496  HB3 TYR A  30      11.052  19.974 -29.512  1.00 88.36           H  
ATOM    497  O   TYR A  30      10.992  20.039 -26.851  1.00 88.36           O  
ATOM    498  CG  TYR A  30      12.622  20.360 -30.889  1.00 88.36           C  
ATOM    499  CD1 TYR A  30      12.290  21.682 -31.247  1.00 88.36           C  
ATOM    500  HD1 TYR A  30      11.658  22.274 -30.603  1.00 88.36           H  
ATOM    501  CD2 TYR A  30      13.449  19.589 -31.727  1.00 88.36           C  
ATOM    502  HD2 TYR A  30      13.707  18.576 -31.455  1.00 88.36           H  
ATOM    503  CE1 TYR A  30      12.779  22.233 -32.447  1.00 88.36           C  
ATOM    504  HE1 TYR A  30      12.521  23.245 -32.724  1.00 88.36           H  
ATOM    505  CE2 TYR A  30      13.944  20.138 -32.924  1.00 88.36           C  
ATOM    506  HE2 TYR A  30      14.568  19.552 -33.582  1.00 88.36           H  
ATOM    507  OH  TYR A  30      14.100  21.983 -34.438  1.00 88.36           O  
ATOM    508  HH  TYR A  30      13.745  22.855 -34.625  1.00 88.36           H  
ATOM    509  CZ  TYR A  30      13.609  21.459 -33.286  1.00 88.36           C  
ATOM    510  N   GLY A  31      13.004  19.320 -26.159  1.00 85.37           N  
ATOM    511  H   GLY A  31      13.970  19.160 -26.405  1.00 85.37           H  
ATOM    512  CA  GLY A  31      12.471  18.539 -25.051  1.00 85.37           C  
ATOM    513  HA2 GLY A  31      13.260  18.326 -24.331  1.00 85.37           H  
ATOM    514  HA3 GLY A  31      11.686  19.102 -24.545  1.00 85.37           H  
ATOM    515  C   GLY A  31      11.890  17.211 -25.531  1.00 85.37           C  
ATOM    516  O   GLY A  31      11.874  16.890 -26.721  1.00 85.37           O  
ATOM    517  N   GLY A  32      11.409  16.418 -24.586  1.00 86.90           N  
ATOM    518  H   GLY A  32      11.337  16.764 -23.640  1.00 86.90           H  
ATOM    519  CA  GLY A  32      10.954  15.062 -24.861  1.00 86.90           C  
ATOM    520  HA2 GLY A  32      10.421  15.027 -25.811  1.00 86.90           H  
ATOM    521  HA3 GLY A  32      11.815  14.399 -24.943  1.00 86.90           H  
ATOM    522  C   GLY A  32      10.041  14.531 -23.775  1.00 86.90           C  
ATOM    523  O   GLY A  32       9.852  15.174 -22.742  1.00 86.90           O  
ATOM    524  N   PHE A  33       9.477  13.353 -24.004  1.00 85.68           N  
ATOM    525  H   PHE A  33       9.723  12.853 -24.847  1.00 85.68           H  
ATOM    526  CA  PHE A  33       8.774  12.639 -22.947  1.00 85.68           C  
ATOM    527  HA  PHE A  33       8.076  13.326 -22.468  1.00 85.68           H  
ATOM    528  C   PHE A  33       9.767  12.170 -21.880  1.00 85.68           C  
ATOM    529  CB  PHE A  33       7.961  11.482 -23.524  1.00 85.68           C  
ATOM    530  HB2 PHE A  33       7.434  10.998 -22.702  1.00 85.68           H  
ATOM    531  HB3 PHE A  33       8.628  10.737 -23.957  1.00 85.68           H  
ATOM    532  O   PHE A  33      10.914  11.834 -22.190  1.00 85.68           O  
ATOM    533  CG  PHE A  33       6.937  11.897 -24.558  1.00 85.68           C  
ATOM    534  CD1 PHE A  33       5.804  12.622 -24.148  1.00 85.68           C  
ATOM    535  HD1 PHE A  33       5.683  12.901 -23.112  1.00 85.68           H  
ATOM    536  CD2 PHE A  33       7.081  11.520 -25.908  1.00 85.68           C  
ATOM    537  HD2 PHE A  33       7.935  10.941 -26.226  1.00 85.68           H  
ATOM    538  CE1 PHE A  33       4.809  12.963 -25.080  1.00 85.68           C  
ATOM    539  HE1 PHE A  33       3.930  13.499 -24.754  1.00 85.68           H  
ATOM    540  CE2 PHE A  33       6.071  11.839 -26.834  1.00 85.68           C  
ATOM    541  HE2 PHE A  33       6.147  11.490 -27.853  1.00 85.68           H  
ATOM    542  CZ  PHE A  33       4.940  12.566 -26.422  1.00 85.68           C  
ATOM    543  HZ  PHE A  33       4.155  12.787 -27.130  1.00 85.68           H  
ATOM    544  N   ASP A  34       9.320  12.169 -20.623  1.00 81.04           N  
ATOM    545  H   ASP A  34       8.393  12.532 -20.451  1.00 81.04           H  
ATOM    546  CA  ASP A  34      10.160  11.852 -19.462  1.00 81.04           C  
ATOM    547  HA  ASP A  34      11.020  12.520 -19.444  1.00 81.04           H  
ATOM    548  C   ASP A  34      10.705  10.420 -19.488  1.00 81.04           C  
ATOM    549  CB  ASP A  34       9.336  12.074 -18.182  1.00 81.04           C  
ATOM    550  HB2 ASP A  34       8.379  11.561 -18.284  1.00 81.04           H  
ATOM    551  HB3 ASP A  34       9.126  13.136 -18.057  1.00 81.04           H  
ATOM    552  O   ASP A  34      11.903  10.191 -19.335  1.00 81.04           O  
ATOM    553  CG  ASP A  34      10.048  11.548 -16.930  1.00 81.04           C  
ATOM    554  OD1 ASP A  34      11.223  11.916 -16.706  1.00 81.04           O  
ATOM    555  OD2 ASP A  34       9.417  10.722 -16.225  1.00 81.04           O  
ATOM    556  N   SER A  35       9.809   9.447 -19.641  1.00 80.57           N  
ATOM    557  H   SER A  35       8.843   9.695 -19.802  1.00 80.57           H  
ATOM    558  CA  SER A  35      10.153   8.035 -19.538  1.00 80.57           C  
ATOM    559  HA  SER A  35      11.149   7.912 -19.964  1.00 80.57           H  
ATOM    560  C   SER A  35       9.194   7.165 -20.350  1.00 80.57           C  
ATOM    561  CB  SER A  35      10.222   7.593 -18.062  1.00 80.57           C  
ATOM    562  HB2 SER A  35      11.158   7.965 -17.644  1.00 80.57           H  
ATOM    563  HB3 SER A  35      10.241   6.505 -18.015  1.00 80.57           H  
ATOM    564  O   SER A  35       8.020   7.523 -20.518  1.00 80.57           O  
ATOM    565  OG  SER A  35       9.161   8.072 -17.240  1.00 80.57           O  
ATOM    566  HG  SER A  35       9.335   9.001 -17.073  1.00 80.57           H  
ATOM    567  N   PRO A  36       9.674   6.022 -20.869  1.00 85.70           N  
ATOM    568  CA  PRO A  36       8.823   5.089 -21.586  1.00 85.70           C  
ATOM    569  HA  PRO A  36       8.265   5.604 -22.367  1.00 85.70           H  
ATOM    570  C   PRO A  36       7.847   4.426 -20.612  1.00 85.70           C  
ATOM    571  CB  PRO A  36       9.779   4.092 -22.235  1.00 85.70           C  
ATOM    572  HB2 PRO A  36       9.320   3.113 -22.375  1.00 85.70           H  
ATOM    573  HB3 PRO A  36      10.117   4.494 -23.190  1.00 85.70           H  
ATOM    574  O   PRO A  36       8.148   4.225 -19.431  1.00 85.70           O  
ATOM    575  CG  PRO A  36      10.963   4.055 -21.271  1.00 85.70           C  
ATOM    576  HG2 PRO A  36      10.755   3.352 -20.464  1.00 85.70           H  
ATOM    577  HG3 PRO A  36      11.891   3.792 -21.779  1.00 85.70           H  
ATOM    578  CD  PRO A  36      11.014   5.467 -20.694  1.00 85.70           C  
ATOM    579  HD2 PRO A  36      11.284   5.414 -19.639  1.00 85.70           H  
ATOM    580  HD3 PRO A  36      11.754   6.064 -21.225  1.00 85.70           H  
ATOM    581  N   THR A  37       6.671   4.064 -21.107  1.00 86.98           N  
ATOM    582  H   THR A  37       6.471   4.241 -22.081  1.00 86.98           H  
ATOM    583  CA  THR A  37       5.694   3.307 -20.330  1.00 86.98           C  
ATOM    584  HA  THR A  37       5.654   3.716 -19.320  1.00 86.98           H  
ATOM    585  C   THR A  37       6.146   1.853 -20.261  1.00 86.98           C  
ATOM    586  CB  THR A  37       4.292   3.432 -20.930  1.00 86.98           C  
ATOM    587  HB  THR A  37       4.294   3.022 -21.940  1.00 86.98           H  
ATOM    588  O   THR A  37       6.382   1.213 -21.288  1.00 86.98           O  
ATOM    589  CG2 THR A  37       3.231   2.729 -20.085  1.00 86.98           C  
ATOM    590 HG21 THR A  37       3.406   1.653 -20.073  1.00 86.98           H  
ATOM    591 HG22 THR A  37       3.249   3.112 -19.065  1.00 86.98           H  
ATOM    592 HG23 THR A  37       2.248   2.912 -20.519  1.00 86.98           H  
ATOM    593  OG1 THR A  37       3.931   4.792 -20.978  1.00 86.98           O  
ATOM    594  HG1 THR A  37       3.271   4.864 -21.671  1.00 86.98           H  
ATOM    595  N   VAL A  38       6.274   1.325 -19.044  1.00 89.38           N  
ATOM    596  H   VAL A  38       6.080   1.909 -18.244  1.00 89.38           H  
ATOM    597  CA  VAL A  38       6.542  -0.099 -18.809  1.00 89.38           C  
ATOM    598  HA  VAL A  38       7.295  -0.445 -19.517  1.00 89.38           H  
ATOM    599  C   VAL A  38       5.257  -0.885 -19.058  1.00 89.38           C  
ATOM    600  CB  VAL A  38       7.127  -0.343 -17.408  1.00 89.38           C  
ATOM    601  HB  VAL A  38       6.439   0.043 -16.656  1.00 89.38           H  
ATOM    602  O   VAL A  38       4.230  -0.580 -18.456  1.00 89.38           O  
ATOM    603  CG1 VAL A  38       7.367  -1.832 -17.140  1.00 89.38           C  
ATOM    604 HG11 VAL A  38       8.012  -2.257 -17.909  1.00 89.38           H  
ATOM    605 HG12 VAL A  38       6.421  -2.373 -17.132  1.00 89.38           H  
ATOM    606 HG13 VAL A  38       7.839  -1.967 -16.166  1.00 89.38           H  
ATOM    607  CG2 VAL A  38       8.476   0.377 -17.260  1.00 89.38           C  
ATOM    608 HG21 VAL A  38       8.354   1.452 -17.389  1.00 89.38           H  
ATOM    609 HG22 VAL A  38       8.885   0.193 -16.266  1.00 89.38           H  
ATOM    610 HG23 VAL A  38       9.180   0.008 -18.006  1.00 89.38           H  
ATOM    611  N   ALA A  39       5.312  -1.874 -19.950  1.00 90.26           N  
ATOM    612  H   ALA A  39       6.208  -2.118 -20.347  1.00 90.26           H  
ATOM    613  CA  ALA A  39       4.192  -2.758 -20.258  1.00 90.26           C  
ATOM    614  HA  ALA A  39       3.276  -2.172 -20.324  1.00 90.26           H  
ATOM    615  C   ALA A  39       4.000  -3.805 -19.152  1.00 90.26           C  
ATOM    616  CB  ALA A  39       4.457  -3.421 -21.618  1.00 90.26           C  
ATOM    617  HB1 ALA A  39       3.609  -4.051 -21.887  1.00 90.26           H  
ATOM    618  HB2 ALA A  39       4.596  -2.658 -22.384  1.00 90.26           H  
ATOM    619  HB3 ALA A  39       5.354  -4.039 -21.574  1.00 90.26           H  
ATOM    620  O   ALA A  39       2.904  -3.970 -18.625  1.00 90.26           O  
ATOM    621  N   TYR A  40       5.082  -4.490 -18.785  1.00 93.68           N  
ATOM    622  H   TYR A  40       5.952  -4.303 -19.263  1.00 93.68           H  
ATOM    623  CA  TYR A  40       5.126  -5.485 -17.716  1.00 93.68           C  
ATOM    624  HA  TYR A  40       4.512  -5.148 -16.881  1.00 93.68           H  
ATOM    625  C   TYR A  40       6.560  -5.637 -17.206  1.00 93.68           C  
ATOM    626  CB  TYR A  40       4.551  -6.822 -18.216  1.00 93.68           C  
ATOM    627  HB2 TYR A  40       3.476  -6.701 -18.344  1.00 93.68           H  
ATOM    628  HB3 TYR A  40       4.682  -7.586 -17.450  1.00 93.68           H  
ATOM    629  O   TYR A  40       7.497  -5.068 -17.771  1.00 93.68           O  
ATOM    630  CG  TYR A  40       5.134  -7.348 -19.514  1.00 93.68           C  
ATOM    631  CD1 TYR A  40       4.411  -7.197 -20.713  1.00 93.68           C  
ATOM    632  HD1 TYR A  40       3.458  -6.690 -20.705  1.00 93.68           H  
ATOM    633  CD2 TYR A  40       6.363  -8.035 -19.515  1.00 93.68           C  
ATOM    634  HD2 TYR A  40       6.912  -8.168 -18.594  1.00 93.68           H  
ATOM    635  CE1 TYR A  40       4.898  -7.761 -21.908  1.00 93.68           C  
ATOM    636  HE1 TYR A  40       4.320  -7.704 -22.818  1.00 93.68           H  
ATOM    637  CE2 TYR A  40       6.864  -8.579 -20.713  1.00 93.68           C  
ATOM    638  HE2 TYR A  40       7.797  -9.122 -20.726  1.00 93.68           H  
ATOM    639  OH  TYR A  40       6.547  -9.092 -23.025  1.00 93.68           O  
ATOM    640  HH  TYR A  40       5.864  -9.127 -23.699  1.00 93.68           H  
ATOM    641  CZ  TYR A  40       6.121  -8.461 -21.904  1.00 93.68           C  
ATOM    642  N   SER A  41       6.738  -6.383 -16.120  1.00 96.45           N  
ATOM    643  H   SER A  41       5.955  -6.909 -15.758  1.00 96.45           H  
ATOM    644  CA  SER A  41       8.068  -6.766 -15.640  1.00 96.45           C  
ATOM    645  HA  SER A  41       8.827  -6.164 -16.140  1.00 96.45           H  
ATOM    646  C   SER A  41       8.346  -8.227 -15.977  1.00 96.45           C  
ATOM    647  CB  SER A  41       8.200  -6.500 -14.142  1.00 96.45           C  
ATOM    648  HB2 SER A  41       7.507  -7.153 -13.610  1.00 96.45           H  
ATOM    649  HB3 SER A  41       9.219  -6.711 -13.815  1.00 96.45           H  
ATOM    650  O   SER A  41       7.418  -9.003 -16.192  1.00 96.45           O  
ATOM    651  OG  SER A  41       7.881  -5.144 -13.877  1.00 96.45           O  
ATOM    652  HG  SER A  41       6.987  -5.028 -14.208  1.00 96.45           H  
ATOM    653  N   VAL A  42       9.614  -8.612 -16.029  1.00 96.68           N  
ATOM    654  H   VAL A  42      10.340  -7.915 -15.947  1.00 96.68           H  
ATOM    655  CA  VAL A  42      10.036 -10.002 -16.206  1.00 96.68           C  
ATOM    656  HA  VAL A  42       9.169 -10.644 -16.049  1.00 96.68           H  
ATOM    657  C   VAL A  42      11.055 -10.370 -15.143  1.00 96.68           C  
ATOM    658  CB  VAL A  42      10.555 -10.289 -17.629  1.00 96.68           C  
ATOM    659  HB  VAL A  42      10.838 -11.341 -17.684  1.00 96.68           H  
ATOM    660  O   VAL A  42      11.955  -9.580 -14.860  1.00 96.68           O  
ATOM    661  CG1 VAL A  42       9.441 -10.044 -18.647  1.00 96.68           C  
ATOM    662 HG11 VAL A  42       9.781 -10.346 -19.638  1.00 96.68           H  
ATOM    663 HG12 VAL A  42       8.563 -10.632 -18.380  1.00 96.68           H  
ATOM    664 HG13 VAL A  42       9.177  -8.987 -18.672  1.00 96.68           H  
ATOM    665  CG2 VAL A  42      11.755  -9.441 -18.061  1.00 96.68           C  
ATOM    666 HG21 VAL A  42      12.595  -9.635 -17.394  1.00 96.68           H  
ATOM    667 HG22 VAL A  42      12.055  -9.715 -19.072  1.00 96.68           H  
ATOM    668 HG23 VAL A  42      11.506  -8.380 -18.036  1.00 96.68           H  
ATOM    669  N   LEU A  43      10.909 -11.548 -14.543  1.00 97.15           N  
ATOM    670  H   LEU A  43      10.141 -12.140 -14.827  1.00 97.15           H  
ATOM    671  CA  LEU A  43      11.959 -12.136 -13.718  1.00 97.15           C  
ATOM    672  HA  LEU A  43      12.385 -11.360 -13.082  1.00 97.15           H  
ATOM    673  C   LEU A  43      13.065 -12.653 -14.635  1.00 97.15           C  
ATOM    674  CB  LEU A  43      11.372 -13.250 -12.836  1.00 97.15           C  
ATOM    675  HB2 LEU A  43      10.966 -14.018 -13.494  1.00 97.15           H  
ATOM    676  HB3 LEU A  43      10.554 -12.846 -12.240  1.00 97.15           H  
ATOM    677  O   LEU A  43      12.792 -13.411 -15.563  1.00 97.15           O  
ATOM    678  CG  LEU A  43      12.399 -13.918 -11.899  1.00 97.15           C  
ATOM    679  HG  LEU A  43      13.260 -14.259 -12.474  1.00 97.15           H  
ATOM    680  CD1 LEU A  43      12.888 -12.970 -10.800  1.00 97.15           C  
ATOM    681 HD11 LEU A  43      13.443 -12.141 -11.240  1.00 97.15           H  
ATOM    682 HD12 LEU A  43      12.039 -12.584 -10.235  1.00 97.15           H  
ATOM    683 HD13 LEU A  43      13.552 -13.507 -10.123  1.00 97.15           H  
ATOM    684  CD2 LEU A  43      11.767 -15.137 -11.232  1.00 97.15           C  
ATOM    685 HD21 LEU A  43      10.885 -14.846 -10.661  1.00 97.15           H  
ATOM    686 HD22 LEU A  43      12.487 -15.618 -10.569  1.00 97.15           H  
ATOM    687 HD23 LEU A  43      11.478 -15.856 -11.998  1.00 97.15           H  
ATOM    688  N   VAL A  44      14.302 -12.244 -14.369  1.00 96.91           N  
ATOM    689  H   VAL A  44      14.435 -11.571 -13.627  1.00 96.91           H  
ATOM    690  CA  VAL A  44      15.487 -12.660 -15.122  1.00 96.91           C  
ATOM    691  HA  VAL A  44      15.198 -13.406 -15.862  1.00 96.91           H  
ATOM    692  C   VAL A  44      16.481 -13.297 -14.165  1.00 96.91           C  
ATOM    693  CB  VAL A  44      16.128 -11.479 -15.879  1.00 96.91           C  
ATOM    694  HB  VAL A  44      16.480 -10.737 -15.162  1.00 96.91           H  
ATOM    695  O   VAL A  44      16.890 -12.680 -13.179  1.00 96.91           O  
ATOM    696  CG1 VAL A  44      17.322 -11.943 -16.724  1.00 96.91           C  
ATOM    697 HG11 VAL A  44      17.729 -11.100 -17.281  1.00 96.91           H  
ATOM    698 HG12 VAL A  44      18.112 -12.332 -16.082  1.00 96.91           H  
ATOM    699 HG13 VAL A  44      17.009 -12.717 -17.425  1.00 96.91           H  
ATOM    700  CG2 VAL A  44      15.120 -10.804 -16.815  1.00 96.91           C  
ATOM    701 HG21 VAL A  44      14.687 -11.535 -17.497  1.00 96.91           H  
ATOM    702 HG22 VAL A  44      15.613 -10.016 -17.385  1.00 96.91           H  
ATOM    703 HG23 VAL A  44      14.333 -10.346 -16.216  1.00 96.91           H  
ATOM    704  N   VAL A  45      16.893 -14.524 -14.488  1.00 97.03           N  
ATOM    705  H   VAL A  45      16.478 -14.968 -15.294  1.00 97.03           H  
ATOM    706  CA  VAL A  45      18.016 -15.217 -13.850  1.00 97.03           C  
ATOM    707  HA  VAL A  45      18.395 -14.600 -13.035  1.00 97.03           H  
ATOM    708  C   VAL A  45      19.119 -15.377 -14.890  1.00 97.03           C  
ATOM    709  CB  VAL A  45      17.593 -16.564 -13.238  1.00 97.03           C  
ATOM    710  HB  VAL A  45      17.231 -17.228 -14.024  1.00 97.03           H  
ATOM    711  O   VAL A  45      18.935 -16.046 -15.905  1.00 97.03           O  
ATOM    712  CG1 VAL A  45      18.778 -17.229 -12.525  1.00 97.03           C  
ATOM    713 HG11 VAL A  45      19.173 -16.564 -11.756  1.00 97.03           H  
ATOM    714 HG12 VAL A  45      19.566 -17.460 -13.242  1.00 97.03           H  
ATOM    715 HG13 VAL A  45      18.453 -18.161 -12.063  1.00 97.03           H  
ATOM    716  CG2 VAL A  45      16.468 -16.383 -12.213  1.00 97.03           C  
ATOM    717 HG21 VAL A  45      16.213 -17.345 -11.768  1.00 97.03           H  
ATOM    718 HG22 VAL A  45      15.574 -15.992 -12.699  1.00 97.03           H  
ATOM    719 HG23 VAL A  45      16.791 -15.693 -11.434  1.00 97.03           H  
ATOM    720  N   ALA A  46      20.250 -14.714 -14.672  1.00 97.39           N  
ATOM    721  H   ALA A  46      20.355 -14.217 -13.799  1.00 97.39           H  
ATOM    722  CA  ALA A  46      21.344 -14.637 -15.641  1.00 97.39           C  
ATOM    723  HA  ALA A  46      21.479 -15.599 -16.135  1.00 97.39           H  
ATOM    724  C   ALA A  46      22.658 -14.268 -14.941  1.00 97.39           C  
ATOM    725  CB  ALA A  46      20.958 -13.582 -16.692  1.00 97.39           C  
ATOM    726  HB1 ALA A  46      21.726 -13.509 -17.462  1.00 97.39           H  
ATOM    727  HB2 ALA A  46      20.830 -12.614 -16.207  1.00 97.39           H  
ATOM    728  HB3 ALA A  46      20.020 -13.859 -17.174  1.00 97.39           H  
ATOM    729  O   ALA A  46      22.712 -14.131 -13.718  1.00 97.39           O  
ATOM    730  N   LYS A  47      23.722 -14.054 -15.712  1.00 97.21           N  
ATOM    731  H   LYS A  47      23.630 -14.243 -16.700  1.00 97.21           H  
ATOM    732  CA  LYS A  47      24.944 -13.380 -15.271  1.00 97.21           C  
ATOM    733  HA  LYS A  47      24.882 -13.224 -14.194  1.00 97.21           H  
ATOM    734  C   LYS A  47      25.059 -12.004 -15.919  1.00 97.21           C  
ATOM    735  CB  LYS A  47      26.175 -14.243 -15.563  1.00 97.21           C  
ATOM    736  HB2 LYS A  47      26.218 -14.456 -16.631  1.00 97.21           H  
ATOM    737  HB3 LYS A  47      27.064 -13.677 -15.287  1.00 97.21           H  
ATOM    738  O   LYS A  47      24.640 -11.803 -17.052  1.00 97.21           O  
ATOM    739  CG  LYS A  47      26.170 -15.563 -14.777  1.00 97.21           C  
ATOM    740  HG2 LYS A  47      25.325 -16.174 -15.095  1.00 97.21           H  
ATOM    741  HG3 LYS A  47      26.088 -15.360 -13.709  1.00 97.21           H  
ATOM    742  CD  LYS A  47      27.470 -16.320 -15.049  1.00 97.21           C  
ATOM    743  HD2 LYS A  47      27.585 -16.408 -16.129  1.00 97.21           H  
ATOM    744  HD3 LYS A  47      28.316 -15.757 -14.654  1.00 97.21           H  
ATOM    745  CE  LYS A  47      27.460 -17.716 -14.422  1.00 97.21           C  
ATOM    746  HE2 LYS A  47      27.577 -17.641 -13.341  1.00 97.21           H  
ATOM    747  HE3 LYS A  47      26.496 -18.176 -14.643  1.00 97.21           H  
ATOM    748  NZ  LYS A  47      28.517 -18.559 -15.032  1.00 97.21           N  
ATOM    749  HZ1 LYS A  47      28.289 -18.645 -16.012  1.00 97.21           H  
ATOM    750  HZ2 LYS A  47      28.494 -19.512 -14.700  1.00 97.21           H  
ATOM    751  HZ3 LYS A  47      29.442 -18.153 -15.001  1.00 97.21           H  
ATOM    752  N   VAL A  48      25.659 -11.060 -15.204  1.00 95.46           N  
ATOM    753  H   VAL A  48      25.929 -11.288 -14.257  1.00 95.46           H  
ATOM    754  CA  VAL A  48      25.997  -9.724 -15.721  1.00 95.46           C  
ATOM    755  HA  VAL A  48      25.990  -9.752 -16.811  1.00 95.46           H  
ATOM    756  C   VAL A  48      27.405  -9.340 -15.295  1.00 95.46           C  
ATOM    757  CB  VAL A  48      24.989  -8.641 -15.287  1.00 95.46           C  
ATOM    758  HB  VAL A  48      25.369  -7.669 -15.602  1.00 95.46           H  
ATOM    759  O   VAL A  48      27.857  -9.697 -14.201  1.00 95.46           O  
ATOM    760  CG1 VAL A  48      23.625  -8.841 -15.945  1.00 95.46           C  
ATOM    761 HG11 VAL A  48      23.192  -9.796 -15.648  1.00 95.46           H  
ATOM    762 HG12 VAL A  48      23.739  -8.820 -17.029  1.00 95.46           H  
ATOM    763 HG13 VAL A  48      22.945  -8.037 -15.664  1.00 95.46           H  
ATOM    764  CG2 VAL A  48      24.780  -8.603 -13.772  1.00 95.46           C  
ATOM    765 HG21 VAL A  48      24.059  -7.820 -13.533  1.00 95.46           H  
ATOM    766 HG22 VAL A  48      25.727  -8.415 -13.266  1.00 95.46           H  
ATOM    767 HG23 VAL A  48      24.386  -9.567 -13.450  1.00 95.46           H  
ATOM    768  N   GLU A  49      28.104  -8.595 -16.145  1.00 93.61           N  
ATOM    769  H   GLU A  49      27.696  -8.343 -17.034  1.00 93.61           H  
ATOM    770  CA  GLU A  49      29.404  -8.023 -15.803  1.00 93.61           C  
ATOM    771  HA  GLU A  49      30.042  -8.804 -15.389  1.00 93.61           H  
ATOM    772  C   GLU A  49      29.225  -6.922 -14.748  1.00 93.61           C  
ATOM    773  CB  GLU A  49      30.102  -7.461 -17.048  1.00 93.61           C  
ATOM    774  HB2 GLU A  49      31.019  -6.971 -16.721  1.00 93.61           H  
ATOM    775  HB3 GLU A  49      29.458  -6.717 -17.516  1.00 93.61           H  
ATOM    776  O   GLU A  49      28.517  -5.937 -14.965  1.00 93.61           O  
ATOM    777  CG  GLU A  49      30.462  -8.543 -18.077  1.00 93.61           C  
ATOM    778  HG2 GLU A  49      31.027  -9.328 -17.574  1.00 93.61           H  
ATOM    779  HG3 GLU A  49      29.543  -8.984 -18.463  1.00 93.61           H  
ATOM    780  CD  GLU A  49      31.289  -7.992 -19.254  1.00 93.61           C  
ATOM    781  OE1 GLU A  49      31.751  -8.823 -20.062  1.00 93.61           O  
ATOM    782  OE2 GLU A  49      31.475  -6.750 -19.343  1.00 93.61           O  
ATOM    783  N   LYS A  50      29.863  -7.072 -13.579  1.00 86.93           N  
ATOM    784  H   LYS A  50      30.381  -7.927 -13.432  1.00 86.93           H  
ATOM    785  CA  LYS A  50      29.808  -6.074 -12.497  1.00 86.93           C  
ATOM    786  HA  LYS A  50      29.402  -5.153 -12.916  1.00 86.93           H  
ATOM    787  C   LYS A  50      31.196  -5.711 -11.971  1.00 86.93           C  
ATOM    788  CB  LYS A  50      28.853  -6.539 -11.375  1.00 86.93           C  
ATOM    789  HB2 LYS A  50      28.986  -7.607 -11.202  1.00 86.93           H  
ATOM    790  HB3 LYS A  50      29.097  -6.006 -10.456  1.00 86.93           H  
ATOM    791  O   LYS A  50      32.049  -6.568 -11.745  1.00 86.93           O  
ATOM    792  CG  LYS A  50      27.380  -6.244 -11.718  1.00 86.93           C  
ATOM    793  HG2 LYS A  50      27.125  -6.755 -12.646  1.00 86.93           H  
ATOM    794  HG3 LYS A  50      27.276  -5.172 -11.886  1.00 86.93           H  
ATOM    795  CD  LYS A  50      26.382  -6.666 -10.621  1.00 86.93           C  
ATOM    796  HD2 LYS A  50      26.408  -7.752 -10.522  1.00 86.93           H  
ATOM    797  HD3 LYS A  50      26.654  -6.203  -9.673  1.00 86.93           H  
ATOM    798  CE  LYS A  50      24.967  -6.215 -11.035  1.00 86.93           C  
ATOM    799  HE2 LYS A  50      24.793  -6.559 -12.055  1.00 86.93           H  
ATOM    800  HE3 LYS A  50      24.939  -5.126 -11.066  1.00 86.93           H  
ATOM    801  NZ  LYS A  50      23.876  -6.730 -10.162  1.00 86.93           N  
ATOM    802  HZ1 LYS A  50      23.943  -6.389  -9.213  1.00 86.93           H  
ATOM    803  HZ2 LYS A  50      23.863  -7.739 -10.168  1.00 86.93           H  
ATOM    804  HZ3 LYS A  50      22.980  -6.454 -10.537  1.00 86.93           H  
ATOM    805  N   GLY A  51      31.371  -4.423 -11.669  1.00 84.32           N  
ATOM    806  H   GLY A  51      30.644  -3.784 -11.957  1.00 84.32           H  
ATOM    807  CA  GLY A  51      32.593  -3.857 -11.090  1.00 84.32           C  
ATOM    808  HA2 GLY A  51      33.015  -4.561 -10.373  1.00 84.32           H  
ATOM    809  HA3 GLY A  51      32.337  -2.942 -10.557  1.00 84.32           H  
ATOM    810  C   GLY A  51      33.672  -3.523 -12.124  1.00 84.32           C  
ATOM    811  O   GLY A  51      33.527  -3.800 -13.310  1.00 84.32           O  
ATOM    812  N   LYS A  52      34.780  -2.927 -11.660  1.00 84.14           N  
ATOM    813  H   LYS A  52      34.832  -2.716 -10.674  1.00 84.14           H  
ATOM    814  CA  LYS A  52      35.883  -2.469 -12.530  1.00 84.14           C  
ATOM    815  HA  LYS A  52      35.493  -1.763 -13.263  1.00 84.14           H  
ATOM    816  C   LYS A  52      36.515  -3.596 -13.354  1.00 84.14           C  
ATOM    817  CB  LYS A  52      36.977  -1.774 -11.699  1.00 84.14           C  
ATOM    818  HB2 LYS A  52      37.825  -1.583 -12.357  1.00 84.14           H  
ATOM    819  HB3 LYS A  52      37.313  -2.441 -10.905  1.00 84.14           H  
ATOM    820  O   LYS A  52      36.908  -3.370 -14.487  1.00 84.14           O  
ATOM    821  CG  LYS A  52      36.534  -0.433 -11.092  1.00 84.14           C  
ATOM    822  HG2 LYS A  52      36.139   0.204 -11.883  1.00 84.14           H  
ATOM    823  HG3 LYS A  52      35.753  -0.605 -10.351  1.00 84.14           H  
ATOM    824  CD  LYS A  52      37.727   0.274 -10.426  1.00 84.14           C  
ATOM    825  HD2 LYS A  52      38.120  -0.357  -9.629  1.00 84.14           H  
ATOM    826  HD3 LYS A  52      38.507   0.422 -11.173  1.00 84.14           H  
ATOM    827  CE  LYS A  52      37.319   1.638  -9.849  1.00 84.14           C  
ATOM    828  HE2 LYS A  52      36.879   2.234 -10.649  1.00 84.14           H  
ATOM    829  HE3 LYS A  52      36.554   1.486  -9.087  1.00 84.14           H  
ATOM    830  NZ  LYS A  52      38.481   2.363  -9.267  1.00 84.14           N  
ATOM    831  HZ1 LYS A  52      38.200   3.261  -8.900  1.00 84.14           H  
ATOM    832  HZ2 LYS A  52      38.905   1.840  -8.514  1.00 84.14           H  
ATOM    833  HZ3 LYS A  52      39.189   2.530  -9.968  1.00 84.14           H  
ATOM    834  N   SER A  53      36.586  -4.802 -12.793  1.00 85.88           N  
ATOM    835  H   SER A  53      36.219  -4.927 -11.861  1.00 85.88           H  
ATOM    836  CA  SER A  53      37.144  -5.990 -13.450  1.00 85.88           C  
ATOM    837  HA  SER A  53      37.954  -5.676 -14.108  1.00 85.88           H  
ATOM    838  C   SER A  53      36.150  -6.736 -14.343  1.00 85.88           C  
ATOM    839  CB  SER A  53      37.749  -6.922 -12.394  1.00 85.88           C  
ATOM    840  HB2 SER A  53      38.042  -7.869 -12.846  1.00 85.88           H  
ATOM    841  HB3 SER A  53      38.645  -6.446 -11.996  1.00 85.88           H  
ATOM    842  O   SER A  53      36.497  -7.803 -14.836  1.00 85.88           O  
ATOM    843  OG  SER A  53      36.843  -7.150 -11.321  1.00 85.88           O  
ATOM    844  HG  SER A  53      37.372  -7.298 -10.534  1.00 85.88           H  
ATOM    845  N   LYS A  54      34.921  -6.218 -14.524  1.00 87.22           N  
ATOM    846  H   LYS A  54      34.723  -5.310 -14.128  1.00 87.22           H  
ATOM    847  CA  LYS A  54      33.871  -6.815 -15.370  1.00 87.22           C  
ATOM    848  HA  LYS A  54      32.925  -6.328 -15.136  1.00 87.22           H  
ATOM    849  C   LYS A  54      33.623  -8.308 -15.107  1.00 87.22           C  
ATOM    850  CB  LYS A  54      34.170  -6.535 -16.851  1.00 87.22           C  
ATOM    851  HB2 LYS A  54      35.155  -6.925 -17.107  1.00 87.22           H  
ATOM    852  HB3 LYS A  54      33.437  -7.064 -17.460  1.00 87.22           H  
ATOM    853  O   LYS A  54      33.281  -9.069 -16.003  1.00 87.22           O  
ATOM    854  CG  LYS A  54      34.089  -5.047 -17.210  1.00 87.22           C  
ATOM    855  HG2 LYS A  54      33.096  -4.676 -16.961  1.00 87.22           H  
ATOM    856  HG3 LYS A  54      34.841  -4.475 -16.666  1.00 87.22           H  
ATOM    857  CD  LYS A  54      34.326  -4.914 -18.716  1.00 87.22           C  
ATOM    858  HD2 LYS A  54      33.715  -5.655 -19.231  1.00 87.22           H  
ATOM    859  HD3 LYS A  54      35.371  -5.126 -18.943  1.00 87.22           H  
ATOM    860  CE  LYS A  54      33.950  -3.527 -19.233  1.00 87.22           C  
ATOM    861  HE2 LYS A  54      33.006  -3.238 -18.769  1.00 87.22           H  
ATOM    862  HE3 LYS A  54      34.720  -2.810 -18.948  1.00 87.22           H  
ATOM    863  NZ  LYS A  54      33.775  -3.586 -20.703  1.00 87.22           N  
ATOM    864  HZ1 LYS A  54      33.079  -4.286 -20.914  1.00 87.22           H  
ATOM    865  HZ2 LYS A  54      34.630  -3.875 -21.158  1.00 87.22           H  
ATOM    866  HZ3 LYS A  54      33.465  -2.704 -21.083  1.00 87.22           H  
ATOM    867  N   LYS A  55      33.777  -8.752 -13.857  1.00 91.05           N  
ATOM    868  H   LYS A  55      34.020  -8.080 -13.143  1.00 91.05           H  
ATOM    869  CA  LYS A  55      33.540 -10.156 -13.505  1.00 91.05           C  
ATOM    870  HA  LYS A  55      34.081 -10.778 -14.217  1.00 91.05           H  
ATOM    871  C   LYS A  55      32.056 -10.482 -13.666  1.00 91.05           C  
ATOM    872  CB  LYS A  55      34.046 -10.473 -12.091  1.00 91.05           C  
ATOM    873  HB2 LYS A  55      33.701 -11.469 -11.815  1.00 91.05           H  
ATOM    874  HB3 LYS A  55      33.632  -9.753 -11.385  1.00 91.05           H  
ATOM    875  O   LYS A  55      31.208  -9.745 -13.154  1.00 91.05           O  
ATOM    876  CG  LYS A  55      35.581 -10.451 -12.027  1.00 91.05           C  
ATOM    877  HG2 LYS A  55      35.942  -9.451 -12.269  1.00 91.05           H  
ATOM    878  HG3 LYS A  55      35.976 -11.147 -12.767  1.00 91.05           H  
ATOM    879  CD  LYS A  55      36.093 -10.859 -10.638  1.00 91.05           C  
ATOM    880  HD2 LYS A  55      35.726 -11.860 -10.410  1.00 91.05           H  
ATOM    881  HD3 LYS A  55      35.719 -10.158  -9.892  1.00 91.05           H  
ATOM    882  CE  LYS A  55      37.628 -10.862 -10.630  1.00 91.05           C  
ATOM    883  HE2 LYS A  55      37.969 -11.462 -11.474  1.00 91.05           H  
ATOM    884  HE3 LYS A  55      37.984  -9.845 -10.792  1.00 91.05           H  
ATOM    885  NZ  LYS A  55      38.190 -11.421  -9.370  1.00 91.05           N  
ATOM    886  HZ1 LYS A  55      37.906 -10.891  -8.559  1.00 91.05           H  
ATOM    887  HZ2 LYS A  55      39.200 -11.430  -9.410  1.00 91.05           H  
ATOM    888  HZ3 LYS A  55      37.898 -12.381  -9.251  1.00 91.05           H  
ATOM    889  N   LEU A  56      31.764 -11.599 -14.329  1.00 94.08           N  
ATOM    890  H   LEU A  56      32.513 -12.107 -14.776  1.00 94.08           H  
ATOM    891  CA  LEU A  56      30.411 -12.135 -14.439  1.00 94.08           C  
ATOM    892  HA  LEU A  56      29.751 -11.351 -14.809  1.00 94.08           H  
ATOM    893  C   LEU A  56      29.907 -12.556 -13.057  1.00 94.08           C  
ATOM    894  CB  LEU A  56      30.388 -13.321 -15.421  1.00 94.08           C  
ATOM    895  HB2 LEU A  56      31.184 -14.015 -15.151  1.00 94.08           H  
ATOM    896  HB3 LEU A  56      29.441 -13.848 -15.306  1.00 94.08           H  
ATOM    897  O   LEU A  56      30.534 -13.366 -12.372  1.00 94.08           O  
ATOM    898  CG  LEU A  56      30.535 -12.938 -16.905  1.00 94.08           C  
ATOM    899  HG  LEU A  56      31.441 -12.348 -17.040  1.00 94.08           H  
ATOM    900  CD1 LEU A  56      30.646 -14.209 -17.744  1.00 94.08           C  
ATOM    901 HD11 LEU A  56      31.514 -14.791 -17.433  1.00 94.08           H  
ATOM    902 HD12 LEU A  56      29.749 -14.821 -17.643  1.00 94.08           H  
ATOM    903 HD13 LEU A  56      30.773 -13.945 -18.794  1.00 94.08           H  
ATOM    904  CD2 LEU A  56      29.331 -12.137 -17.408  1.00 94.08           C  
ATOM    905 HD21 LEU A  56      29.267 -11.176 -16.898  1.00 94.08           H  
ATOM    906 HD22 LEU A  56      28.408 -12.699 -17.266  1.00 94.08           H  
ATOM    907 HD23 LEU A  56      29.461 -11.932 -18.470  1.00 94.08           H  
ATOM    908  N   LYS A  57      28.768 -12.003 -12.644  1.00 95.51           N  
ATOM    909  H   LYS A  57      28.342 -11.304 -13.236  1.00 95.51           H  
ATOM    910  CA  LYS A  57      28.083 -12.362 -11.398  1.00 95.51           C  
ATOM    911  HA  LYS A  57      28.587 -13.210 -10.936  1.00 95.51           H  
ATOM    912  C   LYS A  57      26.657 -12.786 -11.690  1.00 95.51           C  
ATOM    913  CB  LYS A  57      28.087 -11.186 -10.415  1.00 95.51           C  
ATOM    914  HB2 LYS A  57      27.654 -10.308 -10.894  1.00 95.51           H  
ATOM    915  HB3 LYS A  57      27.461 -11.457  -9.564  1.00 95.51           H  
ATOM    916  O   LYS A  57      25.969 -12.105 -12.448  1.00 95.51           O  
ATOM    917  CG  LYS A  57      29.496 -10.856  -9.910  1.00 95.51           C  
ATOM    918  HG2 LYS A  57      29.986 -11.773  -9.584  1.00 95.51           H  
ATOM    919  HG3 LYS A  57      30.080 -10.408 -10.714  1.00 95.51           H  
ATOM    920  CD  LYS A  57      29.417  -9.885  -8.727  1.00 95.51           C  
ATOM    921  HD2 LYS A  57      28.818 -10.343  -7.940  1.00 95.51           H  
ATOM    922  HD3 LYS A  57      28.942  -8.958  -9.049  1.00 95.51           H  
ATOM    923  CE  LYS A  57      30.825  -9.599  -8.201  1.00 95.51           C  
ATOM    924  HE2 LYS A  57      31.377  -9.055  -8.967  1.00 95.51           H  
ATOM    925  HE3 LYS A  57      31.327 -10.554  -8.043  1.00 95.51           H  
ATOM    926  NZ  LYS A  57      30.784  -8.834  -6.929  1.00 95.51           N  
ATOM    927  HZ1 LYS A  57      31.718  -8.673  -6.580  1.00 95.51           H  
ATOM    928  HZ2 LYS A  57      30.322  -7.945  -7.059  1.00 95.51           H  
ATOM    929  HZ3 LYS A  57      30.281  -9.359  -6.228  1.00 95.51           H  
ATOM    930  N   SER A  58      26.218 -13.860 -11.041  1.00 95.51           N  
ATOM    931  H   SER A  58      26.858 -14.411 -10.488  1.00 95.51           H  
ATOM    932  CA  SER A  58      24.827 -14.299 -11.087  1.00 95.51           C  
ATOM    933  HA  SER A  58      24.554 -14.473 -12.127  1.00 95.51           H  
ATOM    934  C   SER A  58      23.905 -13.226 -10.511  1.00 95.51           C  
ATOM    935  CB  SER A  58      24.635 -15.616 -10.332  1.00 95.51           C  
ATOM    936  HB2 SER A  58      23.617 -15.972 -10.488  1.00 95.51           H  
ATOM    937  HB3 SER A  58      24.798 -15.457  -9.266  1.00 95.51           H  
ATOM    938  O   SER A  58      24.210 -12.602  -9.491  1.00 95.51           O  
ATOM    939  OG  SER A  58      25.555 -16.580 -10.812  1.00 95.51           O  
ATOM    940  HG  SER A  58      25.283 -17.442 -10.490  1.00 95.51           H  
ATOM    941  N   VAL A  59      22.778 -13.017 -11.177  1.00 95.10           N  
ATOM    942  H   VAL A  59      22.615 -13.549 -12.020  1.00 95.10           H  
ATOM    943  CA  VAL A  59      21.717 -12.096 -10.786  1.00 95.10           C  
ATOM    944  HA  VAL A  59      21.843 -11.848  -9.732  1.00 95.10           H  
ATOM    945  C   VAL A  59      20.363 -12.774 -10.922  1.00 95.10           C  
ATOM    946  CB  VAL A  59      21.745 -10.779 -11.587  1.00 95.10           C  
ATOM    947  HB  VAL A  59      20.858 -10.207 -11.317  1.00 95.10           H  
ATOM    948  O   VAL A  59      20.148 -13.593 -11.813  1.00 95.10           O  
ATOM    949  CG1 VAL A  59      22.961  -9.943 -11.171  1.00 95.10           C  
ATOM    950 HG11 VAL A  59      22.899  -8.979 -11.675  1.00 95.10           H  
ATOM    951 HG12 VAL A  59      22.941  -9.797 -10.091  1.00 95.10           H  
ATOM    952 HG13 VAL A  59      23.881 -10.460 -11.446  1.00 95.10           H  
ATOM    953  CG2 VAL A  59      21.742 -10.960 -13.110  1.00 95.10           C  
ATOM    954 HG21 VAL A  59      21.665  -9.986 -13.592  1.00 95.10           H  
ATOM    955 HG22 VAL A  59      22.656 -11.454 -13.442  1.00 95.10           H  
ATOM    956 HG23 VAL A  59      20.881 -11.556 -13.416  1.00 95.10           H  
ATOM    957  N   LYS A  60      19.464 -12.401 -10.014  1.00 95.55           N  
ATOM    958  H   LYS A  60      19.759 -11.739  -9.311  1.00 95.55           H  
ATOM    959  CA  LYS A  60      18.036 -12.698 -10.025  1.00 95.55           C  
ATOM    960  HA  LYS A  60      17.737 -13.096 -10.995  1.00 95.55           H  
ATOM    961  C   LYS A  60      17.344 -11.362  -9.795  1.00 95.55           C  
ATOM    962  CB  LYS A  60      17.734 -13.742  -8.937  1.00 95.55           C  
ATOM    963  HB2 LYS A  60      18.083 -13.370  -7.974  1.00 95.55           H  
ATOM    964  HB3 LYS A  60      18.288 -14.651  -9.172  1.00 95.55           H  
ATOM    965  O   LYS A  60      17.475 -10.793  -8.714  1.00 95.55           O  
ATOM    966  CG  LYS A  60      16.243 -14.089  -8.823  1.00 95.55           C  
ATOM    967  HG2 LYS A  60      15.686 -13.197  -8.538  1.00 95.55           H  
ATOM    968  HG3 LYS A  60      15.870 -14.444  -9.784  1.00 95.55           H  
ATOM    969  CD  LYS A  60      16.028 -15.172  -7.755  1.00 95.55           C  
ATOM    970  HD2 LYS A  60      16.592 -16.066  -8.019  1.00 95.55           H  
ATOM    971  HD3 LYS A  60      16.385 -14.800  -6.795  1.00 95.55           H  
ATOM    972  CE  LYS A  60      14.545 -15.528  -7.629  1.00 95.55           C  
ATOM    973  HE2 LYS A  60      13.987 -14.606  -7.465  1.00 95.55           H  
ATOM    974  HE3 LYS A  60      14.188 -15.971  -8.559  1.00 95.55           H  
ATOM    975  NZ  LYS A  60      14.282 -16.441  -6.486  1.00 95.55           N  
ATOM    976  HZ1 LYS A  60      13.299 -16.404  -6.257  1.00 95.55           H  
ATOM    977  HZ2 LYS A  60      14.699 -16.118  -5.625  1.00 95.55           H  
ATOM    978  HZ3 LYS A  60      14.570 -17.397  -6.635  1.00 95.55           H  
ATOM    979  N   GLU A  61      16.720 -10.804 -10.822  1.00 95.46           N  
ATOM    980  H   GLU A  61      16.662 -11.306 -11.696  1.00 95.46           H  
ATOM    981  CA  GLU A  61      16.161  -9.451 -10.760  1.00 95.46           C  
ATOM    982  HA  GLU A  61      15.834  -9.265  -9.737  1.00 95.46           H  
ATOM    983  C   GLU A  61      14.918  -9.297 -11.630  1.00 95.46           C  
ATOM    984  CB  GLU A  61      17.239  -8.395 -11.082  1.00 95.46           C  
ATOM    985  HB2 GLU A  61      18.038  -8.512 -10.351  1.00 95.46           H  
ATOM    986  HB3 GLU A  61      16.811  -7.402 -10.940  1.00 95.46           H  
ATOM    987  O   GLU A  61      14.636 -10.124 -12.496  1.00 95.46           O  
ATOM    988  CG  GLU A  61      17.839  -8.474 -12.496  1.00 95.46           C  
ATOM    989  HG2 GLU A  61      18.223  -9.480 -12.667  1.00 95.46           H  
ATOM    990  HG3 GLU A  61      17.048  -8.286 -13.223  1.00 95.46           H  
ATOM    991  CD  GLU A  61      18.989  -7.472 -12.706  1.00 95.46           C  
ATOM    992  OE1 GLU A  61      19.170  -7.040 -13.864  1.00 95.46           O  
ATOM    993  OE2 GLU A  61      19.739  -7.165 -11.743  1.00 95.46           O  
ATOM    994  N   LEU A  62      14.160  -8.233 -11.374  1.00 96.69           N  
ATOM    995  H   LEU A  62      14.484  -7.559 -10.696  1.00 96.69           H  
ATOM    996  CA  LEU A  62      13.027  -7.851 -12.201  1.00 96.69           C  
ATOM    997  HA  LEU A  62      12.681  -8.721 -12.759  1.00 96.69           H  
ATOM    998  C   LEU A  62      13.477  -6.800 -13.214  1.00 96.69           C  
ATOM    999  CB  LEU A  62      11.867  -7.355 -11.323  1.00 96.69           C  
ATOM   1000  HB2 LEU A  62      11.062  -7.021 -11.978  1.00 96.69           H  
ATOM   1001  HB3 LEU A  62      12.208  -6.497 -10.743  1.00 96.69           H  
ATOM   1002  O   LEU A  62      14.042  -5.773 -12.839  1.00 96.69           O  
ATOM   1003  CG  LEU A  62      11.309  -8.419 -10.359  1.00 96.69           C  
ATOM   1004  HG  LEU A  62      12.081  -8.716  -9.650  1.00 96.69           H  
ATOM   1005  CD1 LEU A  62      10.141  -7.838  -9.576  1.00 96.69           C  
ATOM   1006 HD11 LEU A  62       9.311  -7.648 -10.257  1.00 96.69           H  
ATOM   1007 HD12 LEU A  62      10.443  -6.911  -9.090  1.00 96.69           H  
ATOM   1008 HD13 LEU A  62       9.821  -8.549  -8.813  1.00 96.69           H  
ATOM   1009  CD2 LEU A  62      10.799  -9.652 -11.099  1.00 96.69           C  
ATOM   1010 HD21 LEU A  62      10.183  -9.353 -11.947  1.00 96.69           H  
ATOM   1011 HD22 LEU A  62      10.224 -10.286 -10.425  1.00 96.69           H  
ATOM   1012 HD23 LEU A  62      11.653 -10.230 -11.451  1.00 96.69           H  
ATOM   1013  N   LEU A  63      13.185  -7.037 -14.488  1.00 96.13           N  
ATOM   1014  H   LEU A  63      12.774  -7.931 -14.718  1.00 96.13           H  
ATOM   1015  CA  LEU A  63      13.416  -6.093 -15.574  1.00 96.13           C  
ATOM   1016  HA  LEU A  63      13.997  -5.251 -15.194  1.00 96.13           H  
ATOM   1017  C   LEU A  63      12.077  -5.567 -16.090  1.00 96.13           C  
ATOM   1018  CB  LEU A  63      14.245  -6.783 -16.668  1.00 96.13           C  
ATOM   1019  HB2 LEU A  63      13.703  -7.668 -17.002  1.00 96.13           H  
ATOM   1020  HB3 LEU A  63      15.191  -7.117 -16.242  1.00 96.13           H  
ATOM   1021  O   LEU A  63      11.188  -6.341 -16.426  1.00 96.13           O  
ATOM   1022  CG  LEU A  63      14.530  -5.894 -17.891  1.00 96.13           C  
ATOM   1023  HG  LEU A  63      13.594  -5.501 -18.289  1.00 96.13           H  
ATOM   1024  CD1 LEU A  63      15.452  -4.721 -17.550  1.00 96.13           C  
ATOM   1025 HD11 LEU A  63      14.973  -4.055 -16.832  1.00 96.13           H  
ATOM   1026 HD12 LEU A  63      15.681  -4.155 -18.453  1.00 96.13           H  
ATOM   1027 HD13 LEU A  63      16.381  -5.099 -17.122  1.00 96.13           H  
ATOM   1028  CD2 LEU A  63      15.188  -6.721 -18.989  1.00 96.13           C  
ATOM   1029 HD21 LEU A  63      16.125  -7.142 -18.626  1.00 96.13           H  
ATOM   1030 HD22 LEU A  63      14.522  -7.536 -19.274  1.00 96.13           H  
ATOM   1031 HD23 LEU A  63      15.379  -6.102 -19.865  1.00 96.13           H  
ATOM   1032  N   GLY A  64      11.927  -4.247 -16.181  1.00 95.97           N  
ATOM   1033  H   GLY A  64      12.703  -3.656 -15.919  1.00 95.97           H  
ATOM   1034  CA  GLY A  64      10.773  -3.641 -16.843  1.00 95.97           C  
ATOM   1035  HA2 GLY A  64      10.695  -2.590 -16.563  1.00 95.97           H  
ATOM   1036  HA3 GLY A  64       9.858  -4.147 -16.537  1.00 95.97           H  
ATOM   1037  C   GLY A  64      10.918  -3.723 -18.361  1.00 95.97           C  
ATOM   1038  O   GLY A  64      11.906  -3.227 -18.902  1.00 95.97           O  
ATOM   1039  N   ILE A  65       9.930  -4.305 -19.036  1.00 95.63           N  
ATOM   1040  H   ILE A  65       9.153  -4.692 -18.520  1.00 95.63           H  
ATOM   1041  CA  ILE A  65       9.823  -4.305 -20.497  1.00 95.63           C  
ATOM   1042  HA  ILE A  65      10.801  -4.111 -20.936  1.00 95.63           H  
ATOM   1043  C   ILE A  65       8.902  -3.161 -20.893  1.00 95.63           C  
ATOM   1044  CB  ILE A  65       9.326  -5.670 -21.022  1.00 95.63           C  
ATOM   1045  HB  ILE A  65       8.331  -5.853 -20.616  1.00 95.63           H  
ATOM   1046  O   ILE A  65       7.730  -3.122 -20.509  1.00 95.63           O  
ATOM   1047  CG1 ILE A  65      10.230  -6.836 -20.559  1.00 95.63           C  
ATOM   1048 HG12 ILE A  65       9.841  -7.765 -20.975  1.00 95.63           H  
ATOM   1049 HG13 ILE A  65      10.170  -6.921 -19.474  1.00 95.63           H  
ATOM   1050  CG2 ILE A  65       9.208  -5.659 -22.557  1.00 95.63           C  
ATOM   1051 HG21 ILE A  65       8.420  -4.975 -22.871  1.00 95.63           H  
ATOM   1052 HG22 ILE A  65       8.953  -6.657 -22.914  1.00 95.63           H  
ATOM   1053 HG23 ILE A  65      10.148  -5.352 -23.017  1.00 95.63           H  
ATOM   1054  CD1 ILE A  65      11.711  -6.724 -20.950  1.00 95.63           C  
ATOM   1055 HD11 ILE A  65      12.165  -5.844 -20.495  1.00 95.63           H  
ATOM   1056 HD12 ILE A  65      11.815  -6.674 -22.034  1.00 95.63           H  
ATOM   1057 HD13 ILE A  65      12.240  -7.609 -20.597  1.00 95.63           H  
ATOM   1058  N   THR A  66       9.431  -2.190 -21.628  1.00 92.82           N  
ATOM   1059  H   THR A  66      10.401  -2.258 -21.903  1.00 92.82           H  
ATOM   1060  CA  THR A  66       8.632  -1.059 -22.111  1.00 92.82           C  
ATOM   1061  HA  THR A  66       7.993  -0.712 -21.299  1.00 92.82           H  
ATOM   1062  C   THR A  66       7.702  -1.471 -23.244  1.00 92.82           C  
ATOM   1063  CB  THR A  66       9.500   0.131 -22.517  1.00 92.82           C  
ATOM   1064  HB  THR A  66       8.847   0.955 -22.804  1.00 92.82           H  
ATOM   1065  O   THR A  66       7.928  -2.477 -23.914  1.00 92.82           O  
ATOM   1066  CG2 THR A  66      10.423   0.602 -21.395  1.00 92.82           C  
ATOM   1067 HG21 THR A  66      11.013  -0.222 -20.994  1.00 92.82           H  
ATOM   1068 HG22 THR A  66      11.115   1.347 -21.790  1.00 92.82           H  
ATOM   1069 HG23 THR A  66       9.828   1.039 -20.593  1.00 92.82           H  
ATOM   1070  OG1 THR A  66      10.290  -0.203 -23.618  1.00 92.82           O  
ATOM   1071  HG1 THR A  66      10.985  -0.771 -23.278  1.00 92.82           H  
ATOM   1072  N   ILE A  67       6.656  -0.681 -23.505  1.00 89.12           N  
ATOM   1073  H   ILE A  67       6.473   0.104 -22.896  1.00 89.12           H  
ATOM   1074  CA  ILE A  67       5.757  -0.939 -24.643  1.00 89.12           C  
ATOM   1075  HA  ILE A  67       5.321  -1.931 -24.518  1.00 89.12           H  
ATOM   1076  C   ILE A  67       6.549  -0.979 -25.964  1.00 89.12           C  
ATOM   1077  CB  ILE A  67       4.602   0.092 -24.687  1.00 89.12           C  
ATOM   1078  HB  ILE A  67       5.033   1.089 -24.775  1.00 89.12           H  
ATOM   1079  O   ILE A  67       6.252  -1.804 -26.822  1.00 89.12           O  
ATOM   1080  CG1 ILE A  67       3.746   0.026 -23.400  1.00 89.12           C  
ATOM   1081 HG12 ILE A  67       4.381   0.187 -22.529  1.00 89.12           H  
ATOM   1082 HG13 ILE A  67       3.301  -0.966 -23.310  1.00 89.12           H  
ATOM   1083  CG2 ILE A  67       3.690  -0.159 -25.903  1.00 89.12           C  
ATOM   1084 HG21 ILE A  67       2.955   0.640 -26.004  1.00 89.12           H  
ATOM   1085 HG22 ILE A  67       3.174  -1.113 -25.797  1.00 89.12           H  
ATOM   1086 HG23 ILE A  67       4.262  -0.186 -26.830  1.00 89.12           H  
ATOM   1087  CD1 ILE A  67       2.618   1.062 -23.339  1.00 89.12           C  
ATOM   1088 HD11 ILE A  67       2.184   1.067 -22.339  1.00 89.12           H  
ATOM   1089 HD12 ILE A  67       3.015   2.052 -23.564  1.00 89.12           H  
ATOM   1090 HD13 ILE A  67       1.829   0.817 -24.050  1.00 89.12           H  
ATOM   1091  N   MET A  68       7.584  -0.143 -26.108  1.00 87.36           N  
ATOM   1092  H   MET A  68       7.823   0.462 -25.336  1.00 87.36           H  
ATOM   1093  CA  MET A  68       8.444  -0.115 -27.302  1.00 87.36           C  
ATOM   1094  HA  MET A  68       7.816  -0.100 -28.193  1.00 87.36           H  
ATOM   1095  C   MET A  68       9.356  -1.346 -27.422  1.00 87.36           C  
ATOM   1096  CB  MET A  68       9.307   1.154 -27.290  1.00 87.36           C  
ATOM   1097  HB2 MET A  68       9.972   1.133 -28.153  1.00 87.36           H  
ATOM   1098  HB3 MET A  68       9.918   1.161 -26.387  1.00 87.36           H  
ATOM   1099  O   MET A  68       9.669  -1.770 -28.527  1.00 87.36           O  
ATOM   1100  CG  MET A  68       8.470   2.437 -27.359  1.00 87.36           C  
ATOM   1101  HG2 MET A  68       7.809   2.369 -28.223  1.00 87.36           H  
ATOM   1102  HG3 MET A  68       7.851   2.513 -26.466  1.00 87.36           H  
ATOM   1103  SD  MET A  68       9.434   3.967 -27.518  1.00 87.36           S  
ATOM   1104  CE  MET A  68      10.361   3.930 -25.964  1.00 87.36           C  
ATOM   1105  HE1 MET A  68      10.867   4.885 -25.820  1.00 87.36           H  
ATOM   1106  HE2 MET A  68       9.662   3.752 -25.147  1.00 87.36           H  
ATOM   1107  HE3 MET A  68      11.102   3.132 -25.993  1.00 87.36           H  
ATOM   1108  N   GLU A  69       9.772  -1.928 -26.297  1.00 93.92           N  
ATOM   1109  H   GLU A  69       9.496  -1.525 -25.413  1.00 93.92           H  
ATOM   1110  CA  GLU A  69      10.627  -3.123 -26.251  1.00 93.92           C  
ATOM   1111  HA  GLU A  69      11.321  -3.127 -27.091  1.00 93.92           H  
ATOM   1112  C   GLU A  69       9.834  -4.430 -26.314  1.00 93.92           C  
ATOM   1113  CB  GLU A  69      11.417  -3.104 -24.944  1.00 93.92           C  
ATOM   1114  HB2 GLU A  69      11.889  -4.074 -24.789  1.00 93.92           H  
ATOM   1115  HB3 GLU A  69      10.699  -2.958 -24.137  1.00 93.92           H  
ATOM   1116  O   GLU A  69      10.410  -5.492 -26.530  1.00 93.92           O  
ATOM   1117  CG  GLU A  69      12.508  -2.021 -24.906  1.00 93.92           C  
ATOM   1118  HG2 GLU A  69      12.115  -1.074 -25.276  1.00 93.92           H  
ATOM   1119  HG3 GLU A  69      13.324  -2.319 -25.564  1.00 93.92           H  
ATOM   1120  CD  GLU A  69      13.030  -1.817 -23.480  1.00 93.92           C  
ATOM   1121  OE1 GLU A  69      14.233  -1.536 -23.295  1.00 93.92           O  
ATOM   1122  OE2 GLU A  69      12.232  -1.957 -22.525  1.00 93.92           O  
ATOM   1123  N   ARG A  70       8.513  -4.375 -26.112  1.00 93.76           N  
ATOM   1124  H   ARG A  70       8.116  -3.478 -25.876  1.00 93.76           H  
ATOM   1125  CA  ARG A  70       7.668  -5.566 -26.030  1.00 93.76           C  
ATOM   1126  HA  ARG A  70       7.984  -6.160 -25.172  1.00 93.76           H  
ATOM   1127  C   ARG A  70       7.838  -6.470 -27.248  1.00 93.76           C  
ATOM   1128  CB  ARG A  70       6.212  -5.133 -25.832  1.00 93.76           C  
ATOM   1129  HB2 ARG A  70       6.129  -4.559 -24.910  1.00 93.76           H  
ATOM   1130  HB3 ARG A  70       5.902  -4.507 -26.668  1.00 93.76           H  
ATOM   1131  O   ARG A  70       8.080  -7.656 -27.079  1.00 93.76           O  
ATOM   1132  CG  ARG A  70       5.297  -6.358 -25.754  1.00 93.76           C  
ATOM   1133  HG2 ARG A  70       5.600  -6.989 -24.919  1.00 93.76           H  
ATOM   1134  HG3 ARG A  70       5.372  -6.932 -26.678  1.00 93.76           H  
ATOM   1135  CD  ARG A  70       3.841  -5.945 -25.584  1.00 93.76           C  
ATOM   1136  HD2 ARG A  70       3.721  -5.457 -24.616  1.00 93.76           H  
ATOM   1137  HD3 ARG A  70       3.576  -5.252 -26.381  1.00 93.76           H  
ATOM   1138  NE  ARG A  70       2.985  -7.135 -25.666  1.00 93.76           N  
ATOM   1139  HE  ARG A  70       3.438  -7.994 -25.946  1.00 93.76           H  
ATOM   1140  NH1 ARG A  70       0.976  -6.122 -25.206  1.00 93.76           N  
ATOM   1141 HH11 ARG A  70      -0.021  -6.211 -25.072  1.00 93.76           H  
ATOM   1142 HH12 ARG A  70       1.448  -5.230 -25.181  1.00 93.76           H  
ATOM   1143  NH2 ARG A  70       1.078  -8.332 -25.559  1.00 93.76           N  
ATOM   1144 HH21 ARG A  70       1.640  -9.136 -25.797  1.00 93.76           H  
ATOM   1145 HH22 ARG A  70       0.083  -8.434 -25.421  1.00 93.76           H  
ATOM   1146  CZ  ARG A  70       1.684  -7.187 -25.477  1.00 93.76           C  
ATOM   1147  N   SER A  71       7.741  -5.922 -28.458  1.00 94.85           N  
ATOM   1148  H   SER A  71       7.508  -4.942 -28.535  1.00 94.85           H  
ATOM   1149  CA  SER A  71       7.801  -6.730 -29.681  1.00 94.85           C  
ATOM   1150  HA  SER A  71       7.055  -7.522 -29.613  1.00 94.85           H  
ATOM   1151  C   SER A  71       9.161  -7.400 -29.882  1.00 94.85           C  
ATOM   1152  CB  SER A  71       7.478  -5.879 -30.910  1.00 94.85           C  
ATOM   1153  HB2 SER A  71       7.436  -6.525 -31.787  1.00 94.85           H  
ATOM   1154  HB3 SER A  71       8.258  -5.132 -31.056  1.00 94.85           H  
ATOM   1155  O   SER A  71       9.212  -8.532 -30.353  1.00 94.85           O  
ATOM   1156  OG  SER A  71       6.232  -5.227 -30.747  1.00 94.85           O  
ATOM   1157  HG  SER A  71       5.942  -4.901 -31.602  1.00 94.85           H  
ATOM   1158  N   SER A  72      10.264  -6.730 -29.526  1.00 96.17           N  
ATOM   1159  H   SER A  72      10.186  -5.849 -29.038  1.00 96.17           H  
ATOM   1160  CA  SER A  72      11.602  -7.321 -29.638  1.00 96.17           C  
ATOM   1161  HA  SER A  72      11.677  -7.835 -30.596  1.00 96.17           H  
ATOM   1162  C   SER A  72      11.839  -8.379 -28.564  1.00 96.17           C  
ATOM   1163  CB  SER A  72      12.696  -6.249 -29.615  1.00 96.17           C  
ATOM   1164  HB2 SER A  72      12.643  -5.674 -30.540  1.00 96.17           H  
ATOM   1165  HB3 SER A  72      13.670  -6.737 -29.568  1.00 96.17           H  
ATOM   1166  O   SER A  72      12.288  -9.473 -28.894  1.00 96.17           O  
ATOM   1167  OG  SER A  72      12.556  -5.363 -28.523  1.00 96.17           O  
ATOM   1168  HG  SER A  72      13.364  -4.849 -28.452  1.00 96.17           H  
ATOM   1169  N   PHE A  73      11.456  -8.102 -27.314  1.00 96.78           N  
ATOM   1170  H   PHE A  73      11.118  -7.174 -27.105  1.00 96.78           H  
ATOM   1171  CA  PHE A  73      11.543  -9.077 -26.229  1.00 96.78           C  
ATOM   1172  HA  PHE A  73      12.575  -9.419 -26.144  1.00 96.78           H  
ATOM   1173  C   PHE A  73      10.684 -10.321 -26.491  1.00 96.78           C  
ATOM   1174  CB  PHE A  73      11.135  -8.409 -24.909  1.00 96.78           C  
ATOM   1175  HB2 PHE A  73      10.139  -7.979 -25.019  1.00 96.78           H  
ATOM   1176  HB3 PHE A  73      11.827  -7.595 -24.695  1.00 96.78           H  
ATOM   1177  O   PHE A  73      11.120 -11.433 -26.227  1.00 96.78           O  
ATOM   1178  CG  PHE A  73      11.133  -9.376 -23.741  1.00 96.78           C  
ATOM   1179  CD1 PHE A  73       9.926  -9.920 -23.266  1.00 96.78           C  
ATOM   1180  HD1 PHE A  73       8.991  -9.621 -23.715  1.00 96.78           H  
ATOM   1181  CD2 PHE A  73      12.351  -9.801 -23.184  1.00 96.78           C  
ATOM   1182  HD2 PHE A  73      13.283  -9.439 -23.592  1.00 96.78           H  
ATOM   1183  CE1 PHE A  73       9.945 -10.875 -22.234  1.00 96.78           C  
ATOM   1184  HE1 PHE A  73       9.021 -11.298 -21.868  1.00 96.78           H  
ATOM   1185  CE2 PHE A  73      12.372 -10.740 -22.141  1.00 96.78           C  
ATOM   1186  HE2 PHE A  73      13.316 -11.075 -21.737  1.00 96.78           H  
ATOM   1187  CZ  PHE A  73      11.166 -11.282 -21.670  1.00 96.78           C  
ATOM   1188  HZ  PHE A  73      11.183 -12.021 -20.882  1.00 96.78           H  
ATOM   1189  N   GLU A  74       9.465 -10.164 -27.011  1.00 95.33           N  
ATOM   1190  H   GLU A  74       9.125  -9.227 -27.176  1.00 95.33           H  
ATOM   1191  CA  GLU A  74       8.563 -11.295 -27.273  1.00 95.33           C  
ATOM   1192  HA  GLU A  74       8.613 -11.975 -26.424  1.00 95.33           H  
ATOM   1193  C   GLU A  74       8.989 -12.138 -28.477  1.00 95.33           C  
ATOM   1194  CB  GLU A  74       7.107 -10.803 -27.418  1.00 95.33           C  
ATOM   1195  HB2 GLU A  74       7.051  -9.999 -28.151  1.00 95.33           H  
ATOM   1196  HB3 GLU A  74       6.478 -11.631 -27.746  1.00 95.33           H  
ATOM   1197  O   GLU A  74       8.686 -13.330 -28.500  1.00 95.33           O  
ATOM   1198  CG  GLU A  74       6.605 -10.323 -26.052  1.00 95.33           C  
ATOM   1199  HG2 GLU A  74       6.769 -11.142 -25.352  1.00 95.33           H  
ATOM   1200  HG3 GLU A  74       7.224  -9.500 -25.693  1.00 95.33           H  
ATOM   1201  CD  GLU A  74       5.135  -9.890 -25.953  1.00 95.33           C  
ATOM   1202  OE1 GLU A  74       4.657  -9.902 -24.790  1.00 95.33           O  
ATOM   1203  OE2 GLU A  74       4.478  -9.468 -26.925  1.00 95.33           O  
ATOM   1204  N   LYS A  75       9.705 -11.549 -29.443  1.00 96.87           N  
ATOM   1205  H   LYS A  75       9.913 -10.565 -29.346  1.00 96.87           H  
ATOM   1206  CA  LYS A  75      10.260 -12.268 -30.596  1.00 96.87           C  
ATOM   1207  HA  LYS A  75       9.481 -12.904 -31.017  1.00 96.87           H  
ATOM   1208  C   LYS A  75      11.396 -13.205 -30.182  1.00 96.87           C  
ATOM   1209  CB  LYS A  75      10.712 -11.251 -31.654  1.00 96.87           C  
ATOM   1210  HB2 LYS A  75       9.866 -10.618 -31.920  1.00 96.87           H  
ATOM   1211  HB3 LYS A  75      11.500 -10.623 -31.237  1.00 96.87           H  
ATOM   1212  O   LYS A  75      11.382 -14.370 -30.567  1.00 96.87           O  
ATOM   1213  CG  LYS A  75      11.230 -11.942 -32.923  1.00 96.87           C  
ATOM   1214  HG2 LYS A  75      10.424 -12.523 -33.370  1.00 96.87           H  
ATOM   1215  HG3 LYS A  75      12.050 -12.613 -32.669  1.00 96.87           H  
ATOM   1216  CD  LYS A  75      11.746 -10.915 -33.934  1.00 96.87           C  
ATOM   1217  HD2 LYS A  75      12.544 -10.335 -33.470  1.00 96.87           H  
ATOM   1218  HD3 LYS A  75      10.934 -10.251 -34.230  1.00 96.87           H  
ATOM   1219  CE  LYS A  75      12.293 -11.663 -35.155  1.00 96.87           C  
ATOM   1220  HE2 LYS A  75      13.004 -12.410 -34.803  1.00 96.87           H  
ATOM   1221  HE3 LYS A  75      11.472 -12.192 -35.639  1.00 96.87           H  
ATOM   1222  NZ  LYS A  75      12.962 -10.745 -36.107  1.00 96.87           N  
ATOM   1223  HZ1 LYS A  75      13.327 -11.268 -36.891  1.00 96.87           H  
ATOM   1224  HZ2 LYS A  75      12.320 -10.043 -36.445  1.00 96.87           H  
ATOM   1225  HZ3 LYS A  75      13.742 -10.294 -35.651  1.00 96.87           H  
ATOM   1226  N   ASP A  76      12.360 -12.695 -29.418  1.00 96.59           N  
ATOM   1227  H   ASP A  76      12.313 -11.721 -29.158  1.00 96.59           H  
ATOM   1228  CA  ASP A  76      13.453 -13.492 -28.859  1.00 96.59           C  
ATOM   1229  HA  ASP A  76      13.100 -14.511 -28.704  1.00 96.59           H  
ATOM   1230  C   ASP A  76      13.904 -12.910 -27.505  1.00 96.59           C  
ATOM   1231  CB  ASP A  76      14.619 -13.601 -29.852  1.00 96.59           C  
ATOM   1232  HB2 ASP A  76      14.221 -13.871 -30.830  1.00 96.59           H  
ATOM   1233  HB3 ASP A  76      15.120 -12.637 -29.954  1.00 96.59           H  
ATOM   1234  O   ASP A  76      14.687 -11.953 -27.457  1.00 96.59           O  
ATOM   1235  CG  ASP A  76      15.621 -14.683 -29.419  1.00 96.59           C  
ATOM   1236  OD1 ASP A  76      15.733 -14.953 -28.193  1.00 96.59           O  
ATOM   1237  OD2 ASP A  76      16.214 -15.299 -30.326  1.00 96.59           O  
ATOM   1238  N   PRO A  77      13.418 -13.475 -26.382  1.00 96.51           N  
ATOM   1239  CA  PRO A  77      13.787 -13.002 -25.054  1.00 96.51           C  
ATOM   1240  HA  PRO A  77      13.465 -11.966 -24.950  1.00 96.51           H  
ATOM   1241  C   PRO A  77      15.287 -13.093 -24.765  1.00 96.51           C  
ATOM   1242  CB  PRO A  77      13.002 -13.886 -24.077  1.00 96.51           C  
ATOM   1243  HB2 PRO A  77      13.590 -14.765 -23.812  1.00 96.51           H  
ATOM   1244  HB3 PRO A  77      12.717 -13.340 -23.178  1.00 96.51           H  
ATOM   1245  O   PRO A  77      15.794 -12.291 -23.984  1.00 96.51           O  
ATOM   1246  CG  PRO A  77      11.782 -14.329 -24.879  1.00 96.51           C  
ATOM   1247  HG2 PRO A  77      11.010 -13.561 -24.831  1.00 96.51           H  
ATOM   1248  HG3 PRO A  77      11.390 -15.282 -24.524  1.00 96.51           H  
ATOM   1249  CD  PRO A  77      12.329 -14.439 -26.301  1.00 96.51           C  
ATOM   1250  HD2 PRO A  77      12.723 -15.440 -26.474  1.00 96.51           H  
ATOM   1251  HD3 PRO A  77      11.540 -14.213 -27.018  1.00 96.51           H  
ATOM   1252  N   ILE A  78      15.990 -14.070 -25.348  1.00 97.14           N  
ATOM   1253  H   ILE A  78      15.598 -14.537 -26.152  1.00 97.14           H  
ATOM   1254  CA  ILE A  78      17.407 -14.304 -25.056  1.00 97.14           C  
ATOM   1255  HA  ILE A  78      17.585 -14.125 -23.996  1.00 97.14           H  
ATOM   1256  C   ILE A  78      18.251 -13.274 -25.784  1.00 97.14           C  
ATOM   1257  CB  ILE A  78      17.825 -15.754 -25.384  1.00 97.14           C  
ATOM   1258  HB  ILE A  78      17.660 -15.928 -26.447  1.00 97.14           H  
ATOM   1259  O   ILE A  78      18.994 -12.559 -25.119  1.00 97.14           O  
ATOM   1260  CG1 ILE A  78      16.974 -16.784 -24.605  1.00 97.14           C  
ATOM   1261 HG12 ILE A  78      15.929 -16.669 -24.894  1.00 97.14           H  
ATOM   1262 HG13 ILE A  78      17.280 -17.786 -24.904  1.00 97.14           H  
ATOM   1263  CG2 ILE A  78      19.322 -15.975 -25.104  1.00 97.14           C  
ATOM   1264 HG21 ILE A  78      19.586 -17.020 -25.261  1.00 97.14           H  
ATOM   1265 HG22 ILE A  78      19.577 -15.685 -24.085  1.00 97.14           H  
ATOM   1266 HG23 ILE A  78      19.925 -15.380 -25.790  1.00 97.14           H  
ATOM   1267  CD1 ILE A  78      17.068 -16.683 -23.076  1.00 97.14           C  
ATOM   1268 HD11 ILE A  78      16.282 -17.289 -22.626  1.00 97.14           H  
ATOM   1269 HD12 ILE A  78      16.911 -15.659 -22.736  1.00 97.14           H  
ATOM   1270 HD13 ILE A  78      18.038 -17.048 -22.737  1.00 97.14           H  
ATOM   1271  N   ASP A  79      18.061 -13.120 -27.094  1.00 97.21           N  
ATOM   1272  H   ASP A  79      17.416 -13.733 -27.573  1.00 97.21           H  
ATOM   1273  CA  ASP A  79      18.773 -12.110 -27.889  1.00 97.21           C  
ATOM   1274  HA  ASP A  79      19.843 -12.315 -27.857  1.00 97.21           H  
ATOM   1275  C   ASP A  79      18.545 -10.693 -27.331  1.00 97.21           C  
ATOM   1276  CB  ASP A  79      18.308 -12.215 -29.346  1.00 97.21           C  
ATOM   1277  HB2 ASP A  79      18.471 -13.233 -29.702  1.00 97.21           H  
ATOM   1278  HB3 ASP A  79      17.240 -12.004 -29.393  1.00 97.21           H  
ATOM   1279  O   ASP A  79      19.490  -9.932 -27.116  1.00 97.21           O  
ATOM   1280  CG  ASP A  79      19.061 -11.246 -30.263  1.00 97.21           C  
ATOM   1281  OD1 ASP A  79      20.305 -11.345 -30.320  1.00 97.21           O  
ATOM   1282  OD2 ASP A  79      18.381 -10.404 -30.897  1.00 97.21           O  
ATOM   1283  N   PHE A  80      17.301 -10.365 -26.956  1.00 97.55           N  
ATOM   1284  H   PHE A  80      16.555 -11.014 -27.159  1.00 97.55           H  
ATOM   1285  CA  PHE A  80      16.987  -9.082 -26.321  1.00 97.55           C  
ATOM   1286  HA  PHE A  80      17.272  -8.283 -27.005  1.00 97.55           H  
ATOM   1287  C   PHE A  80      17.757  -8.859 -25.008  1.00 97.55           C  
ATOM   1288  CB  PHE A  80      15.478  -9.004 -26.066  1.00 97.55           C  
ATOM   1289  HB2 PHE A  80      15.173  -9.855 -25.456  1.00 97.55           H  
ATOM   1290  HB3 PHE A  80      14.955  -9.084 -27.019  1.00 97.55           H  
ATOM   1291  O   PHE A  80      18.275  -7.765 -24.758  1.00 97.55           O  
ATOM   1292  CG  PHE A  80      15.055  -7.724 -25.370  1.00 97.55           C  
ATOM   1293  CD1 PHE A  80      15.054  -7.642 -23.964  1.00 97.55           C  
ATOM   1294  HD1 PHE A  80      15.361  -8.496 -23.379  1.00 97.55           H  
ATOM   1295  CD2 PHE A  80      14.688  -6.604 -26.132  1.00 97.55           C  
ATOM   1296  HD2 PHE A  80      14.707  -6.664 -27.210  1.00 97.55           H  
ATOM   1297  CE1 PHE A  80      14.634  -6.467 -23.322  1.00 97.55           C  
ATOM   1298  HE1 PHE A  80      14.592  -6.437 -22.243  1.00 97.55           H  
ATOM   1299  CE2 PHE A  80      14.289  -5.418 -25.492  1.00 97.55           C  
ATOM   1300  HE2 PHE A  80      13.991  -4.565 -26.083  1.00 97.55           H  
ATOM   1301  CZ  PHE A  80      14.245  -5.356 -24.089  1.00 97.55           C  
ATOM   1302  HZ  PHE A  80      13.895  -4.456 -23.604  1.00 97.55           H  
ATOM   1303  N   LEU A  81      17.814  -9.871 -24.137  1.00 97.29           N  
ATOM   1304  H   LEU A  81      17.429 -10.763 -24.414  1.00 97.29           H  
ATOM   1305  CA  LEU A  81      18.522  -9.778 -22.859  1.00 97.29           C  
ATOM   1306  HA  LEU A  81      18.267  -8.829 -22.388  1.00 97.29           H  
ATOM   1307  C   LEU A  81      20.044  -9.752 -23.071  1.00 97.29           C  
ATOM   1308  CB  LEU A  81      18.073 -10.930 -21.939  1.00 97.29           C  
ATOM   1309  HB2 LEU A  81      18.141 -11.862 -22.500  1.00 97.29           H  
ATOM   1310  HB3 LEU A  81      18.761 -11.002 -21.096  1.00 97.29           H  
ATOM   1311  O   LEU A  81      20.745  -8.981 -22.414  1.00 97.29           O  
ATOM   1312  CG  LEU A  81      16.645 -10.781 -21.377  1.00 97.29           C  
ATOM   1313  HG  LEU A  81      15.940 -10.568 -22.180  1.00 97.29           H  
ATOM   1314  CD1 LEU A  81      16.220 -12.070 -20.673  1.00 97.29           C  
ATOM   1315 HD11 LEU A  81      15.224 -11.956 -20.246  1.00 97.29           H  
ATOM   1316 HD12 LEU A  81      16.931 -12.317 -19.884  1.00 97.29           H  
ATOM   1317 HD13 LEU A  81      16.188 -12.875 -21.407  1.00 97.29           H  
ATOM   1318  CD2 LEU A  81      16.535  -9.650 -20.353  1.00 97.29           C  
ATOM   1319 HD21 LEU A  81      16.749  -8.693 -20.829  1.00 97.29           H  
ATOM   1320 HD22 LEU A  81      17.239  -9.816 -19.538  1.00 97.29           H  
ATOM   1321 HD23 LEU A  81      15.521  -9.623 -19.954  1.00 97.29           H  
ATOM   1322  N   GLU A  82      20.571 -10.512 -24.024  1.00 96.34           N  
ATOM   1323  H   GLU A  82      19.972 -11.127 -24.556  1.00 96.34           H  
ATOM   1324  CA  GLU A  82      21.993 -10.484 -24.366  1.00 96.34           C  
ATOM   1325  HA  GLU A  82      22.566 -10.628 -23.450  1.00 96.34           H  
ATOM   1326  C   GLU A  82      22.433  -9.130 -24.922  1.00 96.34           C  
ATOM   1327  CB  GLU A  82      22.346 -11.619 -25.329  1.00 96.34           C  
ATOM   1328  HB2 GLU A  82      23.360 -11.446 -25.687  1.00 96.34           H  
ATOM   1329  HB3 GLU A  82      21.663 -11.615 -26.179  1.00 96.34           H  
ATOM   1330  O   GLU A  82      23.480  -8.613 -24.516  1.00 96.34           O  
ATOM   1331  CG  GLU A  82      22.306 -12.982 -24.619  1.00 96.34           C  
ATOM   1332  HG2 GLU A  82      22.900 -12.908 -23.708  1.00 96.34           H  
ATOM   1333  HG3 GLU A  82      21.287 -13.225 -24.320  1.00 96.34           H  
ATOM   1334  CD  GLU A  82      22.881 -14.122 -25.465  1.00 96.34           C  
ATOM   1335  OE1 GLU A  82      23.082 -15.203 -24.863  1.00 96.34           O  
ATOM   1336  OE2 GLU A  82      23.243 -13.883 -26.636  1.00 96.34           O  
ATOM   1337  N   ALA A  83      21.595  -8.499 -25.750  1.00 96.30           N  
ATOM   1338  H   ALA A  83      20.804  -9.013 -26.111  1.00 96.30           H  
ATOM   1339  CA  ALA A  83      21.790  -7.130 -26.221  1.00 96.30           C  
ATOM   1340  HA  ALA A  83      22.767  -7.064 -26.699  1.00 96.30           H  
ATOM   1341  C   ALA A  83      21.761  -6.100 -25.074  1.00 96.30           C  
ATOM   1342  CB  ALA A  83      20.717  -6.828 -27.273  1.00 96.30           C  
ATOM   1343  HB1 ALA A  83      20.869  -5.828 -27.679  1.00 96.30           H  
ATOM   1344  HB2 ALA A  83      19.723  -6.891 -26.829  1.00 96.30           H  
ATOM   1345  HB3 ALA A  83      20.783  -7.553 -28.084  1.00 96.30           H  
ATOM   1346  O   ALA A  83      22.441  -5.075 -25.141  1.00 96.30           O  
ATOM   1347  N   LYS A  84      21.032  -6.383 -23.983  1.00 94.18           N  
ATOM   1348  H   LYS A  84      20.472  -7.222 -24.013  1.00 94.18           H  
ATOM   1349  CA  LYS A  84      21.061  -5.591 -22.738  1.00 94.18           C  
ATOM   1350  HA  LYS A  84      21.210  -4.547 -23.013  1.00 94.18           H  
ATOM   1351  C   LYS A  84      22.252  -5.900 -21.820  1.00 94.18           C  
ATOM   1352  CB  LYS A  84      19.717  -5.702 -21.994  1.00 94.18           C  
ATOM   1353  HB2 LYS A  84      19.379  -6.738 -21.970  1.00 94.18           H  
ATOM   1354  HB3 LYS A  84      19.853  -5.366 -20.966  1.00 94.18           H  
ATOM   1355  O   LYS A  84      22.385  -5.264 -20.775  1.00 94.18           O  
ATOM   1356  CG  LYS A  84      18.646  -4.819 -22.646  1.00 94.18           C  
ATOM   1357  HG2 LYS A  84      18.328  -5.262 -23.590  1.00 94.18           H  
ATOM   1358  HG3 LYS A  84      19.077  -3.839 -22.850  1.00 94.18           H  
ATOM   1359  CD  LYS A  84      17.433  -4.630 -21.725  1.00 94.18           C  
ATOM   1360  HD2 LYS A  84      16.909  -5.580 -21.621  1.00 94.18           H  
ATOM   1361  HD3 LYS A  84      17.768  -4.285 -20.747  1.00 94.18           H  
ATOM   1362  CE  LYS A  84      16.518  -3.577 -22.358  1.00 94.18           C  
ATOM   1363  HE2 LYS A  84      16.141  -3.969 -23.303  1.00 94.18           H  
ATOM   1364  HE3 LYS A  84      17.114  -2.698 -22.601  1.00 94.18           H  
ATOM   1365  NZ  LYS A  84      15.386  -3.169 -21.489  1.00 94.18           N  
ATOM   1366  HZ1 LYS A  84      14.852  -2.474 -21.991  1.00 94.18           H  
ATOM   1367  HZ2 LYS A  84      14.750  -3.934 -21.313  1.00 94.18           H  
ATOM   1368  HZ3 LYS A  84      15.697  -2.751 -20.624  1.00 94.18           H  
ATOM   1369  N   GLY A  85      23.132  -6.828 -22.199  1.00 95.24           N  
ATOM   1370  H   GLY A  85      22.967  -7.310 -23.071  1.00 95.24           H  
ATOM   1371  CA  GLY A  85      24.340  -7.176 -21.446  1.00 95.24           C  
ATOM   1372  HA2 GLY A  85      24.698  -6.303 -20.900  1.00 95.24           H  
ATOM   1373  HA3 GLY A  85      25.109  -7.470 -22.161  1.00 95.24           H  
ATOM   1374  C   GLY A  85      24.171  -8.326 -20.452  1.00 95.24           C  
ATOM   1375  O   GLY A  85      25.098  -8.602 -19.686  1.00 95.24           O  
ATOM   1376  N   TYR A  86      23.027  -9.016 -20.459  1.00 96.89           N  
ATOM   1377  H   TYR A  86      22.319  -8.784 -21.140  1.00 96.89           H  
ATOM   1378  CA  TYR A  86      22.890 -10.284 -19.747  1.00 96.89           C  
ATOM   1379  HA  TYR A  86      23.345 -10.182 -18.762  1.00 96.89           H  
ATOM   1380  C   TYR A  86      23.655 -11.389 -20.488  1.00 96.89           C  
ATOM   1381  CB  TYR A  86      21.414 -10.635 -19.530  1.00 96.89           C  
ATOM   1382  HB2 TYR A  86      21.367 -11.605 -19.035  1.00 96.89           H  
ATOM   1383  HB3 TYR A  86      20.929 -10.747 -20.500  1.00 96.89           H  
ATOM   1384  O   TYR A  86      23.821 -11.356 -21.704  1.00 96.89           O  
ATOM   1385  CG  TYR A  86      20.647  -9.635 -18.679  1.00 96.89           C  
ATOM   1386  CD1 TYR A  86      20.683  -9.732 -17.276  1.00 96.89           C  
ATOM   1387  HD1 TYR A  86      21.257 -10.520 -16.810  1.00 96.89           H  
ATOM   1388  CD2 TYR A  86      19.905  -8.598 -19.275  1.00 96.89           C  
ATOM   1389  HD2 TYR A  86      19.854  -8.517 -20.351  1.00 96.89           H  
ATOM   1390  CE1 TYR A  86      19.996  -8.795 -16.478  1.00 96.89           C  
ATOM   1391  HE1 TYR A  86      20.028  -8.861 -15.400  1.00 96.89           H  
ATOM   1392  CE2 TYR A  86      19.220  -7.658 -18.488  1.00 96.89           C  
ATOM   1393  HE2 TYR A  86      18.664  -6.858 -18.954  1.00 96.89           H  
ATOM   1394  OH  TYR A  86      18.614  -6.816 -16.343  1.00 96.89           O  
ATOM   1395  HH  TYR A  86      18.806  -6.912 -15.407  1.00 96.89           H  
ATOM   1396  CZ  TYR A  86      19.265  -7.749 -17.085  1.00 96.89           C  
ATOM   1397  N   LYS A  87      24.164 -12.367 -19.747  1.00 96.09           N  
ATOM   1398  H   LYS A  87      24.056 -12.300 -18.745  1.00 96.09           H  
ATOM   1399  CA  LYS A  87      24.885 -13.538 -20.260  1.00 96.09           C  
ATOM   1400  HA  LYS A  87      24.656 -13.673 -21.317  1.00 96.09           H  
ATOM   1401  C   LYS A  87      24.384 -14.781 -19.548  1.00 96.09           C  
ATOM   1402  CB  LYS A  87      26.405 -13.359 -20.057  1.00 96.09           C  
ATOM   1403  HB2 LYS A  87      26.599 -13.231 -18.992  1.00 96.09           H  
ATOM   1404  HB3 LYS A  87      26.915 -14.267 -20.378  1.00 96.09           H  
ATOM   1405  O   LYS A  87      23.942 -14.685 -18.406  1.00 96.09           O  
ATOM   1406  CG  LYS A  87      27.020 -12.162 -20.806  1.00 96.09           C  
ATOM   1407  HG2 LYS A  87      26.522 -11.242 -20.498  1.00 96.09           H  
ATOM   1408  HG3 LYS A  87      28.072 -12.081 -20.531  1.00 96.09           H  
ATOM   1409  CD  LYS A  87      26.925 -12.317 -22.331  1.00 96.09           C  
ATOM   1410  HD2 LYS A  87      25.891 -12.514 -22.615  1.00 96.09           H  
ATOM   1411  HD3 LYS A  87      27.532 -13.165 -22.650  1.00 96.09           H  
ATOM   1412  CE  LYS A  87      27.385 -11.050 -23.055  1.00 96.09           C  
ATOM   1413  HE2 LYS A  87      26.927 -10.192 -22.562  1.00 96.09           H  
ATOM   1414  HE3 LYS A  87      28.468 -10.959 -22.972  1.00 96.09           H  
ATOM   1415  NZ  LYS A  87      26.955 -11.087 -24.477  1.00 96.09           N  
ATOM   1416  HZ1 LYS A  87      27.230 -10.253 -24.976  1.00 96.09           H  
ATOM   1417  HZ2 LYS A  87      25.948 -11.148 -24.529  1.00 96.09           H  
ATOM   1418  HZ3 LYS A  87      27.318 -11.900 -24.955  1.00 96.09           H  
ATOM   1419  N   GLU A  88      24.471 -15.938 -20.202  1.00 95.83           N  
ATOM   1420  H   GLU A  88      24.824 -15.934 -21.148  1.00 95.83           H  
ATOM   1421  CA  GLU A  88      24.014 -17.218 -19.634  1.00 95.83           C  
ATOM   1422  HA  GLU A  88      23.983 -17.953 -20.439  1.00 95.83           H  
ATOM   1423  C   GLU A  88      22.575 -17.128 -19.084  1.00 95.83           C  
ATOM   1424  CB  GLU A  88      25.009 -17.739 -18.581  1.00 95.83           C  
ATOM   1425  HB2 GLU A  88      25.053 -17.036 -17.749  1.00 95.83           H  
ATOM   1426  HB3 GLU A  88      24.625 -18.687 -18.205  1.00 95.83           H  
ATOM   1427  O   GLU A  88      22.290 -17.500 -17.942  1.00 95.83           O  
ATOM   1428  CG  GLU A  88      26.437 -17.977 -19.099  1.00 95.83           C  
ATOM   1429  HG2 GLU A  88      26.835 -17.048 -19.507  1.00 95.83           H  
ATOM   1430  HG3 GLU A  88      26.413 -18.723 -19.893  1.00 95.83           H  
ATOM   1431  CD  GLU A  88      27.344 -18.462 -17.957  1.00 95.83           C  
ATOM   1432  OE1 GLU A  88      28.510 -18.025 -17.840  1.00 95.83           O  
ATOM   1433  OE2 GLU A  88      26.875 -19.180 -17.047  1.00 95.83           O  
ATOM   1434  N   VAL A  89      21.670 -16.548 -19.876  1.00 96.74           N  
ATOM   1435  H   VAL A  89      21.940 -16.281 -20.812  1.00 96.74           H  
ATOM   1436  CA  VAL A  89      20.280 -16.332 -19.466  1.00 96.74           C  
ATOM   1437  HA  VAL A  89      20.284 -15.835 -18.496  1.00 96.74           H  
ATOM   1438  C   VAL A  89      19.566 -17.675 -19.308  1.00 96.74           C  
ATOM   1439  CB  VAL A  89      19.535 -15.427 -20.462  1.00 96.74           C  
ATOM   1440  HB  VAL A  89      19.526 -15.906 -21.442  1.00 96.74           H  
ATOM   1441  O   VAL A  89      19.506 -18.485 -20.233  1.00 96.74           O  
ATOM   1442  CG1 VAL A  89      18.090 -15.192 -20.005  1.00 96.74           C  
ATOM   1443 HG11 VAL A  89      17.598 -14.533 -20.720  1.00 96.74           H  
ATOM   1444 HG12 VAL A  89      17.537 -16.130 -19.983  1.00 96.74           H  
ATOM   1445 HG13 VAL A  89      18.072 -14.733 -19.016  1.00 96.74           H  
ATOM   1446  CG2 VAL A  89      20.207 -14.056 -20.607  1.00 96.74           C  
ATOM   1447 HG21 VAL A  89      19.663 -13.461 -21.341  1.00 96.74           H  
ATOM   1448 HG22 VAL A  89      21.229 -14.166 -20.968  1.00 96.74           H  
ATOM   1449 HG23 VAL A  89      20.208 -13.537 -19.649  1.00 96.74           H  
ATOM   1450  N   ARG A  90      18.966 -17.900 -18.139  1.00 95.46           N  
ATOM   1451  H   ARG A  90      19.046 -17.194 -17.421  1.00 95.46           H  
ATOM   1452  CA  ARG A  90      18.150 -19.083 -17.847  1.00 95.46           C  
ATOM   1453  HA  ARG A  90      18.576 -19.958 -18.337  1.00 95.46           H  
ATOM   1454  C   ARG A  90      16.752 -18.915 -18.426  1.00 95.46           C  
ATOM   1455  CB  ARG A  90      18.126 -19.315 -16.331  1.00 95.46           C  
ATOM   1456  HB2 ARG A  90      17.801 -18.398 -15.839  1.00 95.46           H  
ATOM   1457  HB3 ARG A  90      17.385 -20.079 -16.097  1.00 95.46           H  
ATOM   1458  O   ARG A  90      15.847 -18.441 -17.743  1.00 95.46           O  
ATOM   1459  CG  ARG A  90      19.495 -19.727 -15.762  1.00 95.46           C  
ATOM   1460  HG2 ARG A  90      20.245 -18.977 -16.016  1.00 95.46           H  
ATOM   1461  HG3 ARG A  90      19.419 -19.772 -14.676  1.00 95.46           H  
ATOM   1462  CD  ARG A  90      19.953 -21.098 -16.282  1.00 95.46           C  
ATOM   1463  HD2 ARG A  90      20.919 -21.346 -15.843  1.00 95.46           H  
ATOM   1464  HD3 ARG A  90      20.098 -21.049 -17.361  1.00 95.46           H  
ATOM   1465  NE  ARG A  90      18.953 -22.143 -15.972  1.00 95.46           N  
ATOM   1466  HE  ARG A  90      18.175 -22.251 -16.607  1.00 95.46           H  
ATOM   1467  NH1 ARG A  90      19.782 -22.799 -13.934  1.00 95.46           N  
ATOM   1468 HH11 ARG A  90      20.598 -22.227 -14.099  1.00 95.46           H  
ATOM   1469 HH12 ARG A  90      19.694 -23.394 -13.122  1.00 95.46           H  
ATOM   1470  NH2 ARG A  90      17.854 -23.646 -14.681  1.00 95.46           N  
ATOM   1471 HH21 ARG A  90      17.743 -24.219 -13.856  1.00 95.46           H  
ATOM   1472 HH22 ARG A  90      17.073 -23.615 -15.319  1.00 95.46           H  
ATOM   1473  CZ  ARG A  90      18.871 -22.860 -14.870  1.00 95.46           C  
ATOM   1474  N   LYS A  91      16.589 -19.284 -19.702  1.00 93.73           N  
ATOM   1475  H   LYS A  91      17.422 -19.577 -20.192  1.00 93.73           H  
ATOM   1476  CA  LYS A  91      15.326 -19.166 -20.455  1.00 93.73           C  
ATOM   1477  HA  LYS A  91      15.094 -18.108 -20.579  1.00 93.73           H  
ATOM   1478  C   LYS A  91      14.135 -19.796 -19.727  1.00 93.73           C  
ATOM   1479  CB  LYS A  91      15.499 -19.816 -21.840  1.00 93.73           C  
ATOM   1480  HB2 LYS A  91      15.585 -20.897 -21.726  1.00 93.73           H  
ATOM   1481  HB3 LYS A  91      16.422 -19.459 -22.295  1.00 93.73           H  
ATOM   1482  O   LYS A  91      13.050 -19.226 -19.728  1.00 93.73           O  
ATOM   1483  CG  LYS A  91      14.312 -19.497 -22.767  1.00 93.73           C  
ATOM   1484  HG2 LYS A  91      14.155 -18.418 -22.797  1.00 93.73           H  
ATOM   1485  HG3 LYS A  91      13.409 -19.970 -22.381  1.00 93.73           H  
ATOM   1486  CD  LYS A  91      14.565 -20.001 -24.193  1.00 93.73           C  
ATOM   1487  HD2 LYS A  91      14.728 -21.079 -24.171  1.00 93.73           H  
ATOM   1488  HD3 LYS A  91      15.457 -19.515 -24.587  1.00 93.73           H  
ATOM   1489  CE  LYS A  91      13.363 -19.678 -25.091  1.00 93.73           C  
ATOM   1490  HE2 LYS A  91      12.494 -20.222 -24.721  1.00 93.73           H  
ATOM   1491  HE3 LYS A  91      13.151 -18.612 -25.011  1.00 93.73           H  
ATOM   1492  NZ  LYS A  91      13.629 -20.030 -26.511  1.00 93.73           N  
ATOM   1493  HZ1 LYS A  91      14.411 -19.499 -26.866  1.00 93.73           H  
ATOM   1494  HZ2 LYS A  91      13.841 -21.012 -26.609  1.00 93.73           H  
ATOM   1495  HZ3 LYS A  91      12.830 -19.812 -27.090  1.00 93.73           H  
ATOM   1496  N   ASP A  92      14.362 -20.944 -19.097  1.00 94.25           N  
ATOM   1497  H   ASP A  92      15.313 -21.283 -19.059  1.00 94.25           H  
ATOM   1498  CA  ASP A  92      13.390 -21.725 -18.329  1.00 94.25           C  
ATOM   1499  HA  ASP A  92      12.520 -21.923 -18.956  1.00 94.25           H  
ATOM   1500  C   ASP A  92      12.874 -21.013 -17.067  1.00 94.25           C  
ATOM   1501  CB  ASP A  92      14.044 -23.076 -17.972  1.00 94.25           C  
ATOM   1502  HB2 ASP A  92      13.325 -23.673 -17.411  1.00 94.25           H  
ATOM   1503  HB3 ASP A  92      14.260 -23.610 -18.898  1.00 94.25           H  
ATOM   1504  O   ASP A  92      11.814 -21.358 -16.557  1.00 94.25           O  
ATOM   1505  CG  ASP A  92      15.354 -22.963 -17.163  1.00 94.25           C  
ATOM   1506  OD1 ASP A  92      16.314 -22.290 -17.620  1.00 94.25           O  
ATOM   1507  OD2 ASP A  92      15.467 -23.565 -16.073  1.00 94.25           O  
ATOM   1508  N   LEU A  93      13.597 -19.999 -16.583  1.00 93.88           N  
ATOM   1509  H   LEU A  93      14.444 -19.747 -17.072  1.00 93.88           H  
ATOM   1510  CA  LEU A  93      13.262 -19.235 -15.378  1.00 93.88           C  
ATOM   1511  HA  LEU A  93      12.439 -19.729 -14.862  1.00 93.88           H  
ATOM   1512  C   LEU A  93      12.756 -17.818 -15.688  1.00 93.88           C  
ATOM   1513  CB  LEU A  93      14.481 -19.216 -14.437  1.00 93.88           C  
ATOM   1514  HB2 LEU A  93      15.287 -18.674 -14.932  1.00 93.88           H  
ATOM   1515  HB3 LEU A  93      14.211 -18.665 -13.536  1.00 93.88           H  
ATOM   1516  O   LEU A  93      12.586 -17.012 -14.769  1.00 93.88           O  
ATOM   1517  CG  LEU A  93      15.001 -20.603 -14.019  1.00 93.88           C  
ATOM   1518  HG  LEU A  93      15.356 -21.140 -14.899  1.00 93.88           H  
ATOM   1519  CD1 LEU A  93      16.187 -20.429 -13.067  1.00 93.88           C  
ATOM   1520 HD11 LEU A  93      16.590 -21.410 -12.815  1.00 93.88           H  
ATOM   1521 HD12 LEU A  93      15.861 -19.926 -12.157  1.00 93.88           H  
ATOM   1522 HD13 LEU A  93      16.964 -19.841 -13.556  1.00 93.88           H  
ATOM   1523  CD2 LEU A  93      13.939 -21.444 -13.309  1.00 93.88           C  
ATOM   1524 HD21 LEU A  93      14.375 -22.386 -12.975  1.00 93.88           H  
ATOM   1525 HD22 LEU A  93      13.137 -21.688 -14.006  1.00 93.88           H  
ATOM   1526 HD23 LEU A  93      13.526 -20.903 -12.457  1.00 93.88           H  
ATOM   1527  N   ILE A  94      12.530 -17.488 -16.965  1.00 95.24           N  
ATOM   1528  H   ILE A  94      12.644 -18.199 -17.672  1.00 95.24           H  
ATOM   1529  CA  ILE A  94      11.950 -16.200 -17.352  1.00 95.24           C  
ATOM   1530  HA  ILE A  94      12.396 -15.430 -16.723  1.00 95.24           H  
ATOM   1531  C   ILE A  94      10.447 -16.231 -17.075  1.00 95.24           C  
ATOM   1532  CB  ILE A  94      12.260 -15.829 -18.819  1.00 95.24           C  
ATOM   1533  HB  ILE A  94      11.874 -16.616 -19.466  1.00 95.24           H  
ATOM   1534  O   ILE A  94       9.700 -16.956 -17.728  1.00 95.24           O  
ATOM   1535  CG1 ILE A  94      13.786 -15.710 -19.039  1.00 95.24           C  
ATOM   1536 HG12 ILE A  94      14.257 -16.651 -18.755  1.00 95.24           H  
ATOM   1537 HG13 ILE A  94      14.189 -14.926 -18.398  1.00 95.24           H  
ATOM   1538  CG2 ILE A  94      11.563 -14.502 -19.189  1.00 95.24           C  
ATOM   1539 HG21 ILE A  94      11.939 -13.696 -18.559  1.00 95.24           H  
ATOM   1540 HG22 ILE A  94      11.744 -14.264 -20.237  1.00 95.24           H  
ATOM   1541 HG23 ILE A  94      10.483 -14.586 -19.065  1.00 95.24           H  
ATOM   1542  CD1 ILE A  94      14.185 -15.422 -20.493  1.00 95.24           C  
ATOM   1543 HD11 ILE A  94      13.692 -16.127 -21.162  1.00 95.24           H  
ATOM   1544 HD12 ILE A  94      13.919 -14.402 -20.771  1.00 95.24           H  
ATOM   1545 HD13 ILE A  94      15.264 -15.533 -20.598  1.00 95.24           H  
ATOM   1546  N   ILE A  95       9.990 -15.385 -16.152  1.00 94.42           N  
ATOM   1547  H   ILE A  95      10.670 -14.831 -15.651  1.00 94.42           H  
ATOM   1548  CA  ILE A  95       8.569 -15.271 -15.794  1.00 94.42           C  
ATOM   1549  HA  ILE A  95       7.993 -15.993 -16.373  1.00 94.42           H  
ATOM   1550  C   ILE A  95       8.076 -13.874 -16.161  1.00 94.42           C  
ATOM   1551  CB  ILE A  95       8.329 -15.603 -14.302  1.00 94.42           C  
ATOM   1552  HB  ILE A  95       8.806 -14.837 -13.691  1.00 94.42           H  
ATOM   1553  O   ILE A  95       8.612 -12.880 -15.668  1.00 94.42           O  
ATOM   1554  CG1 ILE A  95       8.947 -16.974 -13.932  1.00 94.42           C  
ATOM   1555 HG12 ILE A  95      10.022 -16.939 -14.107  1.00 94.42           H  
ATOM   1556 HG13 ILE A  95       8.528 -17.750 -14.573  1.00 94.42           H  
ATOM   1557  CG2 ILE A  95       6.818 -15.580 -13.999  1.00 94.42           C  
ATOM   1558 HG21 ILE A  95       6.647 -15.721 -12.931  1.00 94.42           H  
ATOM   1559 HG22 ILE A  95       6.374 -14.621 -14.269  1.00 94.42           H  
ATOM   1560 HG23 ILE A  95       6.312 -16.378 -14.542  1.00 94.42           H  
ATOM   1561  CD1 ILE A  95       8.756 -17.380 -12.466  1.00 94.42           C  
ATOM   1562 HD11 ILE A  95       9.392 -18.238 -12.246  1.00 94.42           H  
ATOM   1563 HD12 ILE A  95       7.719 -17.663 -12.286  1.00 94.42           H  
ATOM   1564 HD13 ILE A  95       9.029 -16.554 -11.810  1.00 94.42           H  
ATOM   1565  N   LYS A  96       7.043 -13.783 -17.009  1.00 94.48           N  
ATOM   1566  H   LYS A  96       6.627 -14.644 -17.333  1.00 94.48           H  
ATOM   1567  CA  LYS A  96       6.345 -12.518 -17.280  1.00 94.48           C  
ATOM   1568  HA  LYS A  96       7.079 -11.715 -17.337  1.00 94.48           H  
ATOM   1569  C   LYS A  96       5.414 -12.186 -16.118  1.00 94.48           C  
ATOM   1570  CB  LYS A  96       5.562 -12.564 -18.602  1.00 94.48           C  
ATOM   1571  HB2 LYS A  96       4.902 -13.431 -18.596  1.00 94.48           H  
ATOM   1572  HB3 LYS A  96       4.941 -11.670 -18.655  1.00 94.48           H  
ATOM   1573  O   LYS A  96       4.584 -12.998 -15.730  1.00 94.48           O  
ATOM   1574  CG  LYS A  96       6.453 -12.606 -19.855  1.00 94.48           C  
ATOM   1575  HG2 LYS A  96       7.144 -11.763 -19.842  1.00 94.48           H  
ATOM   1576  HG3 LYS A  96       7.021 -13.536 -19.873  1.00 94.48           H  
ATOM   1577  CD  LYS A  96       5.575 -12.511 -21.113  1.00 94.48           C  
ATOM   1578  HD2 LYS A  96       4.865 -13.338 -21.108  1.00 94.48           H  
ATOM   1579  HD3 LYS A  96       5.019 -11.574 -21.086  1.00 94.48           H  
ATOM   1580  CE  LYS A  96       6.401 -12.563 -22.402  1.00 94.48           C  
ATOM   1581  HE2 LYS A  96       6.962 -13.497 -22.419  1.00 94.48           H  
ATOM   1582  HE3 LYS A  96       7.109 -11.735 -22.402  1.00 94.48           H  
ATOM   1583  NZ  LYS A  96       5.531 -12.465 -23.603  1.00 94.48           N  
ATOM   1584  HZ1 LYS A  96       4.782 -13.142 -23.576  1.00 94.48           H  
ATOM   1585  HZ2 LYS A  96       6.067 -12.616 -24.445  1.00 94.48           H  
ATOM   1586  HZ3 LYS A  96       5.125 -11.544 -23.698  1.00 94.48           H  
ATOM   1587  N   LEU A  97       5.546 -10.973 -15.597  1.00 94.51           N  
ATOM   1588  H   LEU A  97       6.264 -10.372 -15.976  1.00 94.51           H  
ATOM   1589  CA  LEU A  97       4.818 -10.471 -14.440  1.00 94.51           C  
ATOM   1590  HA  LEU A  97       4.102 -11.214 -14.087  1.00 94.51           H  
ATOM   1591  C   LEU A  97       4.051  -9.206 -14.846  1.00 94.51           C  
ATOM   1592  CB  LEU A  97       5.813 -10.213 -13.298  1.00 94.51           C  
ATOM   1593  HB2 LEU A  97       6.574  -9.517 -13.651  1.00 94.51           H  
ATOM   1594  HB3 LEU A  97       5.281  -9.741 -12.472  1.00 94.51           H  
ATOM   1595  O   LEU A  97       4.636  -8.112 -14.903  1.00 94.51           O  
ATOM   1596  CG  LEU A  97       6.502 -11.487 -12.777  1.00 94.51           C  
ATOM   1597  HG  LEU A  97       6.883 -12.080 -13.608  1.00 94.51           H  
ATOM   1598  CD1 LEU A  97       7.697 -11.088 -11.919  1.00 94.51           C  
ATOM   1599 HD11 LEU A  97       7.392 -10.398 -11.132  1.00 94.51           H  
ATOM   1600 HD12 LEU A  97       8.145 -11.977 -11.475  1.00 94.51           H  
ATOM   1601 HD13 LEU A  97       8.438 -10.613 -12.562  1.00 94.51           H  
ATOM   1602  CD2 LEU A  97       5.551 -12.353 -11.955  1.00 94.51           C  
ATOM   1603 HD21 LEU A  97       5.093 -11.771 -11.155  1.00 94.51           H  
ATOM   1604 HD22 LEU A  97       6.100 -13.190 -11.524  1.00 94.51           H  
ATOM   1605 HD23 LEU A  97       4.766 -12.757 -12.595  1.00 94.51           H  
ATOM   1606  N   PRO A  98       2.748  -9.332 -15.156  1.00 91.78           N  
ATOM   1607  CA  PRO A  98       1.870  -8.190 -15.357  1.00 91.78           C  
ATOM   1608  HA  PRO A  98       2.186  -7.661 -16.256  1.00 91.78           H  
ATOM   1609  C   PRO A  98       1.892  -7.233 -14.162  1.00 91.78           C  
ATOM   1610  CB  PRO A  98       0.468  -8.769 -15.578  1.00 91.78           C  
ATOM   1611  HB2 PRO A  98      -0.064  -8.839 -14.629  1.00 91.78           H  
ATOM   1612  HB3 PRO A  98      -0.108  -8.180 -16.292  1.00 91.78           H  
ATOM   1613  O   PRO A  98       2.245  -7.596 -13.033  1.00 91.78           O  
ATOM   1614  CG  PRO A  98       0.740 -10.178 -16.099  1.00 91.78           C  
ATOM   1615  HG2 PRO A  98       0.945 -10.142 -17.169  1.00 91.78           H  
ATOM   1616  HG3 PRO A  98      -0.085 -10.857 -15.886  1.00 91.78           H  
ATOM   1617  CD  PRO A  98       2.006 -10.573 -15.345  1.00 91.78           C  
ATOM   1618  HD2 PRO A  98       1.740 -10.999 -14.378  1.00 91.78           H  
ATOM   1619  HD3 PRO A  98       2.573 -11.298 -15.930  1.00 91.78           H  
ATOM   1620  N   LYS A  99       1.484  -5.986 -14.405  1.00 90.57           N  
ATOM   1621  H   LYS A  99       1.127  -5.771 -15.325  1.00 90.57           H  
ATOM   1622  CA  LYS A  99       1.322  -5.009 -13.329  1.00 90.57           C  
ATOM   1623  HA  LYS A  99       2.289  -4.880 -12.842  1.00 90.57           H  
ATOM   1624  C   LYS A  99       0.332  -5.547 -12.292  1.00 90.57           C  
ATOM   1625  CB  LYS A  99       0.858  -3.674 -13.917  1.00 90.57           C  
ATOM   1626  HB2 LYS A  99      -0.193  -3.746 -14.194  1.00 90.57           H  
ATOM   1627  HB3 LYS A  99       1.441  -3.455 -14.812  1.00 90.57           H  
ATOM   1628  O   LYS A  99      -0.715  -6.065 -12.654  1.00 90.57           O  
ATOM   1629  CG  LYS A  99       1.064  -2.538 -12.912  1.00 90.57           C  
ATOM   1630  HG2 LYS A  99       0.547  -2.759 -11.978  1.00 90.57           H  
ATOM   1631  HG3 LYS A  99       2.130  -2.433 -12.711  1.00 90.57           H  
ATOM   1632  CD  LYS A  99       0.519  -1.233 -13.488  1.00 90.57           C  
ATOM   1633  HD2 LYS A  99      -0.561  -1.329 -13.597  1.00 90.57           H  
ATOM   1634  HD3 LYS A  99       0.964  -1.045 -14.465  1.00 90.57           H  
ATOM   1635  CE  LYS A  99       0.857  -0.085 -12.538  1.00 90.57           C  
ATOM   1636  HE2 LYS A  99       1.929   0.104 -12.594  1.00 90.57           H  
ATOM   1637  HE3 LYS A  99       0.624  -0.400 -11.521  1.00 90.57           H  
ATOM   1638  NZ  LYS A  99       0.073   1.122 -12.884  1.00 90.57           N  
ATOM   1639  HZ1 LYS A  99       0.151   1.329 -13.870  1.00 90.57           H  
ATOM   1640  HZ2 LYS A  99       0.375   1.915 -12.335  1.00 90.57           H  
ATOM   1641  HZ3 LYS A  99      -0.896   0.948 -12.662  1.00 90.57           H  
ATOM   1642  N   TYR A 100       0.678  -5.381 -11.022  1.00 92.73           N  
ATOM   1643  H   TYR A 100       1.585  -4.973 -10.843  1.00 92.73           H  
ATOM   1644  CA  TYR A 100      -0.051  -5.876  -9.854  1.00 92.73           C  
ATOM   1645  HA  TYR A 100       0.504  -5.498  -8.995  1.00 92.73           H  
ATOM   1646  C   TYR A 100      -0.040  -7.398  -9.657  1.00 92.73           C  
ATOM   1647  CB  TYR A 100      -1.453  -5.254  -9.762  1.00 92.73           C  
ATOM   1648  HB2 TYR A 100      -1.873  -5.475  -8.781  1.00 92.73           H  
ATOM   1649  HB3 TYR A 100      -2.103  -5.730 -10.497  1.00 92.73           H  
ATOM   1650  O   TYR A 100      -0.829  -7.897  -8.863  1.00 92.73           O  
ATOM   1651  CG  TYR A 100      -1.484  -3.752  -9.956  1.00 92.73           C  
ATOM   1652  CD1 TYR A 100      -0.811  -2.919  -9.044  1.00 92.73           C  
ATOM   1653  HD1 TYR A 100      -0.299  -3.356  -8.200  1.00 92.73           H  
ATOM   1654  CD2 TYR A 100      -2.194  -3.190 -11.034  1.00 92.73           C  
ATOM   1655  HD2 TYR A 100      -2.722  -3.839 -11.717  1.00 92.73           H  
ATOM   1656  CE1 TYR A 100      -0.861  -1.523  -9.196  1.00 92.73           C  
ATOM   1657  HE1 TYR A 100      -0.372  -0.892  -8.469  1.00 92.73           H  
ATOM   1658  CE2 TYR A 100      -2.244  -1.792 -11.195  1.00 92.73           C  
ATOM   1659  HE2 TYR A 100      -2.830  -1.363 -11.994  1.00 92.73           H  
ATOM   1660  OH  TYR A 100      -1.635   0.394 -10.400  1.00 92.73           O  
ATOM   1661  HH  TYR A 100      -1.529   0.788  -9.531  1.00 92.73           H  
ATOM   1662  CZ  TYR A 100      -1.587  -0.959 -10.266  1.00 92.73           C  
ATOM   1663  N   SER A 101       0.902  -8.120 -10.282  1.00 94.00           N  
ATOM   1664  H   SER A 101       1.475  -7.679 -10.987  1.00 94.00           H  
ATOM   1665  CA  SER A 101       1.186  -9.520  -9.916  1.00 94.00           C  
ATOM   1666  HA  SER A 101       0.345 -10.143 -10.220  1.00 94.00           H  
ATOM   1667  C   SER A 101       1.376  -9.649  -8.401  1.00 94.00           C  
ATOM   1668  CB  SER A 101       2.452 -10.044 -10.599  1.00 94.00           C  
ATOM   1669  HB2 SER A 101       2.650 -11.058 -10.252  1.00 94.00           H  
ATOM   1670  HB3 SER A 101       3.302  -9.414 -10.333  1.00 94.00           H  
ATOM   1671  O   SER A 101       2.116  -8.855  -7.806  1.00 94.00           O  
ATOM   1672  OG  SER A 101       2.307 -10.066 -12.003  1.00 94.00           O  
ATOM   1673  HG  SER A 101       2.198  -9.169 -12.326  1.00 94.00           H  
ATOM   1674  N   LEU A 102       0.691 -10.619  -7.795  1.00 95.33           N  
ATOM   1675  H   LEU A 102       0.139 -11.248  -8.359  1.00 95.33           H  
ATOM   1676  CA  LEU A 102       0.588 -10.780  -6.349  1.00 95.33           C  
ATOM   1677  HA  LEU A 102       0.784  -9.817  -5.878  1.00 95.33           H  
ATOM   1678  C   LEU A 102       1.614 -11.792  -5.835  1.00 95.33           C  
ATOM   1679  CB  LEU A 102      -0.855 -11.199  -6.017  1.00 95.33           C  
ATOM   1680  HB2 LEU A 102      -1.542 -10.491  -6.481  1.00 95.33           H  
ATOM   1681  HB3 LEU A 102      -1.040 -12.173  -6.469  1.00 95.33           H  
ATOM   1682  O   LEU A 102       1.706 -12.908  -6.335  1.00 95.33           O  
ATOM   1683  CG  LEU A 102      -1.179 -11.282  -4.514  1.00 95.33           C  
ATOM   1684  HG  LEU A 102      -0.474 -11.947  -4.015  1.00 95.33           H  
ATOM   1685  CD1 LEU A 102      -1.121  -9.903  -3.847  1.00 95.33           C  
ATOM   1686 HD11 LEU A 102      -0.088  -9.563  -3.781  1.00 95.33           H  
ATOM   1687 HD12 LEU A 102      -1.713  -9.193  -4.425  1.00 95.33           H  
ATOM   1688 HD13 LEU A 102      -1.547  -9.963  -2.846  1.00 95.33           H  
ATOM   1689  CD2 LEU A 102      -2.588 -11.844  -4.338  1.00 95.33           C  
ATOM   1690 HD21 LEU A 102      -2.836 -11.944  -3.282  1.00 95.33           H  
ATOM   1691 HD22 LEU A 102      -2.653 -12.828  -4.803  1.00 95.33           H  
ATOM   1692 HD23 LEU A 102      -3.318 -11.189  -4.815  1.00 95.33           H  
ATOM   1693  N   PHE A 103       2.355 -11.406  -4.804  1.00 96.22           N  
ATOM   1694  H   PHE A 103       2.242 -10.464  -4.458  1.00 96.22           H  
ATOM   1695  CA  PHE A 103       3.340 -12.242  -4.131  1.00 96.22           C  
ATOM   1696  HA  PHE A 103       3.395 -13.216  -4.618  1.00 96.22           H  
ATOM   1697  C   PHE A 103       2.931 -12.447  -2.681  1.00 96.22           C  
ATOM   1698  CB  PHE A 103       4.722 -11.587  -4.219  1.00 96.22           C  
ATOM   1699  HB2 PHE A 103       4.670 -10.583  -3.798  1.00 96.22           H  
ATOM   1700  HB3 PHE A 103       5.419 -12.162  -3.610  1.00 96.22           H  
ATOM   1701  O   PHE A 103       2.591 -11.474  -2.006  1.00 96.22           O  
ATOM   1702  CG  PHE A 103       5.259 -11.508  -5.631  1.00 96.22           C  
ATOM   1703  CD1 PHE A 103       6.112 -12.517  -6.113  1.00 96.22           C  
ATOM   1704  HD1 PHE A 103       6.396 -13.342  -5.476  1.00 96.22           H  
ATOM   1705  CD2 PHE A 103       4.878 -10.449  -6.478  1.00 96.22           C  
ATOM   1706  HD2 PHE A 103       4.191  -9.694  -6.124  1.00 96.22           H  
ATOM   1707  CE1 PHE A 103       6.604 -12.457  -7.426  1.00 96.22           C  
ATOM   1708  HE1 PHE A 103       7.263 -13.234  -7.784  1.00 96.22           H  
ATOM   1709  CE2 PHE A 103       5.340 -10.413  -7.805  1.00 96.22           C  
ATOM   1710  HE2 PHE A 103       4.989  -9.648  -8.481  1.00 96.22           H  
ATOM   1711  CZ  PHE A 103       6.216 -11.405  -8.271  1.00 96.22           C  
ATOM   1712  HZ  PHE A 103       6.570 -11.388  -9.292  1.00 96.22           H  
ATOM   1713  N   GLU A 104       3.003 -13.684  -2.201  1.00 96.48           N  
ATOM   1714  H   GLU A 104       3.289 -14.423  -2.827  1.00 96.48           H  
ATOM   1715  CA  GLU A 104       2.881 -14.035  -0.789  1.00 96.48           C  
ATOM   1716  HA  GLU A 104       2.452 -13.189  -0.252  1.00 96.48           H  
ATOM   1717  C   GLU A 104       4.257 -14.305  -0.185  1.00 96.48           C  
ATOM   1718  CB  GLU A 104       1.900 -15.193  -0.611  1.00 96.48           C  
ATOM   1719  HB2 GLU A 104       0.941 -14.810  -0.961  1.00 96.48           H  
ATOM   1720  HB3 GLU A 104       2.198 -16.044  -1.224  1.00 96.48           H  
ATOM   1721  O   GLU A 104       5.049 -15.106  -0.686  1.00 96.48           O  
ATOM   1722  CG  GLU A 104       1.720 -15.634   0.849  1.00 96.48           C  
ATOM   1723  HG2 GLU A 104       2.562 -16.262   1.142  1.00 96.48           H  
ATOM   1724  HG3 GLU A 104       1.723 -14.742   1.476  1.00 96.48           H  
ATOM   1725  CD  GLU A 104       0.397 -16.382   1.074  1.00 96.48           C  
ATOM   1726  OE1 GLU A 104      -0.122 -16.296   2.211  1.00 96.48           O  
ATOM   1727  OE2 GLU A 104      -0.208 -16.868   0.096  1.00 96.48           O  
ATOM   1728  N   LEU A 105       4.526 -13.566   0.883  1.00 95.45           N  
ATOM   1729  H   LEU A 105       3.773 -13.002   1.251  1.00 95.45           H  
ATOM   1730  CA  LEU A 105       5.729 -13.580   1.693  1.00 95.45           C  
ATOM   1731  HA  LEU A 105       6.503 -14.164   1.197  1.00 95.45           H  
ATOM   1732  C   LEU A 105       5.415 -14.262   3.037  1.00 95.45           C  
ATOM   1733  CB  LEU A 105       6.239 -12.132   1.869  1.00 95.45           C  
ATOM   1734  HB2 LEU A 105       7.191 -12.200   2.396  1.00 95.45           H  
ATOM   1735  HB3 LEU A 105       5.553 -11.571   2.504  1.00 95.45           H  
ATOM   1736  O   LEU A 105       4.358 -14.871   3.221  1.00 95.45           O  
ATOM   1737  CG  LEU A 105       6.497 -11.351   0.568  1.00 95.45           C  
ATOM   1738  HG  LEU A 105       6.802 -12.039  -0.220  1.00 95.45           H  
ATOM   1739  CD1 LEU A 105       5.284 -10.543   0.096  1.00 95.45           C  
ATOM   1740 HD11 LEU A 105       5.546  -9.974  -0.795  1.00 95.45           H  
ATOM   1741 HD12 LEU A 105       4.951  -9.878   0.893  1.00 95.45           H  
ATOM   1742 HD13 LEU A 105       4.469 -11.219  -0.162  1.00 95.45           H  
ATOM   1743  CD2 LEU A 105       7.615 -10.334   0.772  1.00 95.45           C  
ATOM   1744 HD21 LEU A 105       7.313  -9.574   1.492  1.00 95.45           H  
ATOM   1745 HD22 LEU A 105       7.846  -9.874  -0.189  1.00 95.45           H  
ATOM   1746 HD23 LEU A 105       8.505 -10.853   1.128  1.00 95.45           H  
ATOM   1747  N   GLU A 106       6.322 -14.154   4.002  1.00 91.70           N  
ATOM   1748  H   GLU A 106       7.158 -13.610   3.839  1.00 91.70           H  
ATOM   1749  CA  GLU A 106       6.136 -14.718   5.335  1.00 91.70           C  
ATOM   1750  HA  GLU A 106       5.994 -15.790   5.201  1.00 91.70           H  
ATOM   1751  C   GLU A 106       4.876 -14.186   6.050  1.00 91.70           C  
ATOM   1752  CB  GLU A 106       7.413 -14.541   6.177  1.00 91.70           C  
ATOM   1753  HB2 GLU A 106       8.267 -14.930   5.624  1.00 91.70           H  
ATOM   1754  HB3 GLU A 106       7.303 -15.165   7.064  1.00 91.70           H  
ATOM   1755  O   GLU A 106       4.427 -13.060   5.830  1.00 91.70           O  
ATOM   1756  CG  GLU A 106       7.728 -13.114   6.662  1.00 91.70           C  
ATOM   1757  HG2 GLU A 106       8.555 -13.181   7.369  1.00 91.70           H  
ATOM   1758  HG3 GLU A 106       6.870 -12.738   7.219  1.00 91.70           H  
ATOM   1759  CD  GLU A 106       8.117 -12.101   5.572  1.00 91.70           C  
ATOM   1760  OE1 GLU A 106       8.018 -10.888   5.847  1.00 91.70           O  
ATOM   1761  OE2 GLU A 106       8.490 -12.472   4.441  1.00 91.70           O  
ATOM   1762  N   ASN A 107       4.298 -15.000   6.940  1.00 88.60           N  
ATOM   1763  H   ASN A 107       4.734 -15.894   7.112  1.00 88.60           H  
ATOM   1764  CA  ASN A 107       3.148 -14.642   7.787  1.00 88.60           C  
ATOM   1765  HA  ASN A 107       2.857 -15.551   8.313  1.00 88.60           H  
ATOM   1766  C   ASN A 107       1.883 -14.191   7.021  1.00 88.60           C  
ATOM   1767  CB  ASN A 107       3.603 -13.630   8.857  1.00 88.60           C  
ATOM   1768  HB2 ASN A 107       2.794 -13.461   9.568  1.00 88.60           H  
ATOM   1769  HB3 ASN A 107       3.840 -12.680   8.379  1.00 88.60           H  
ATOM   1770  O   ASN A 107       1.067 -13.417   7.540  1.00 88.60           O  
ATOM   1771  CG  ASN A 107       4.806 -14.115   9.642  1.00 88.60           C  
ATOM   1772  ND2 ASN A 107       5.740 -13.247   9.951  1.00 88.60           N  
ATOM   1773 HD21 ASN A 107       6.536 -13.613  10.453  1.00 88.60           H  
ATOM   1774 HD22 ASN A 107       5.693 -12.295   9.616  1.00 88.60           H  
ATOM   1775  OD1 ASN A 107       4.927 -15.279   9.976  1.00 88.60           O  
ATOM   1776  N   GLY A 108       1.725 -14.636   5.770  1.00 91.93           N  
ATOM   1777  H   GLY A 108       2.444 -15.226   5.376  1.00 91.93           H  
ATOM   1778  CA  GLY A 108       0.618 -14.249   4.893  1.00 91.93           C  
ATOM   1779  HA2 GLY A 108       0.650 -14.888   4.010  1.00 91.93           H  
ATOM   1780  HA3 GLY A 108      -0.330 -14.414   5.406  1.00 91.93           H  
ATOM   1781  C   GLY A 108       0.681 -12.794   4.418  1.00 91.93           C  
ATOM   1782  O   GLY A 108      -0.315 -12.260   3.908  1.00 91.93           O  
ATOM   1783  N   ARG A 109       1.829 -12.124   4.603  1.00 95.69           N  
ATOM   1784  H   ARG A 109       2.606 -12.632   5.000  1.00 95.69           H  
ATOM   1785  CA  ARG A 109       2.104 -10.784   4.075  1.00 95.69           C  
ATOM   1786  HA  ARG A 109       1.300 -10.112   4.373  1.00 95.69           H  
ATOM   1787  C   ARG A 109       2.136 -10.860   2.556  1.00 95.69           C  
ATOM   1788  CB  ARG A 109       3.429 -10.277   4.666  1.00 95.69           C  
ATOM   1789  HB2 ARG A 109       3.350 -10.310   5.753  1.00 95.69           H  
ATOM   1790  HB3 ARG A 109       4.239 -10.942   4.367  1.00 95.69           H  
ATOM   1791  O   ARG A 109       2.775 -11.730   1.982  1.00 95.69           O  
ATOM   1792  CG  ARG A 109       3.794  -8.846   4.241  1.00 95.69           C  
ATOM   1793  HG2 ARG A 109       4.108  -8.829   3.198  1.00 95.69           H  
ATOM   1794  HG3 ARG A 109       2.914  -8.212   4.351  1.00 95.69           H  
ATOM   1795  CD  ARG A 109       4.910  -8.281   5.136  1.00 95.69           C  
ATOM   1796  HD2 ARG A 109       4.653  -8.441   6.183  1.00 95.69           H  
ATOM   1797  HD3 ARG A 109       4.955  -7.204   4.976  1.00 95.69           H  
ATOM   1798  NE  ARG A 109       6.228  -8.904   4.875  1.00 95.69           N  
ATOM   1799  HE  ARG A 109       6.403  -9.840   5.209  1.00 95.69           H  
ATOM   1800  NH1 ARG A 109       7.331  -7.079   4.080  1.00 95.69           N  
ATOM   1801 HH11 ARG A 109       6.677  -6.488   4.574  1.00 95.69           H  
ATOM   1802 HH12 ARG A 109       8.068  -6.782   3.457  1.00 95.69           H  
ATOM   1803  NH2 ARG A 109       8.316  -9.036   3.954  1.00 95.69           N  
ATOM   1804 HH21 ARG A 109       8.387  -9.973   4.325  1.00 95.69           H  
ATOM   1805 HH22 ARG A 109       9.044  -8.618   3.392  1.00 95.69           H  
ATOM   1806  CZ  ARG A 109       7.284  -8.350   4.315  1.00 95.69           C  
ATOM   1807  N   LYS A 110       1.435  -9.950   1.894  1.00 96.53           N  
ATOM   1808  H   LYS A 110       0.941  -9.251   2.431  1.00 96.53           H  
ATOM   1809  CA  LYS A 110       1.277  -9.931   0.445  1.00 96.53           C  
ATOM   1810  HA  LYS A 110       1.920 -10.705   0.026  1.00 96.53           H  
ATOM   1811  C   LYS A 110       1.744  -8.605  -0.135  1.00 96.53           C  
ATOM   1812  CB  LYS A 110      -0.169 -10.265   0.053  1.00 96.53           C  
ATOM   1813  HB2 LYS A 110      -0.847  -9.609   0.598  1.00 96.53           H  
ATOM   1814  HB3 LYS A 110      -0.284 -10.080  -1.015  1.00 96.53           H  
ATOM   1815  O   LYS A 110       1.501  -7.530   0.428  1.00 96.53           O  
ATOM   1816  CG  LYS A 110      -0.548 -11.730   0.332  1.00 96.53           C  
ATOM   1817  HG2 LYS A 110      -0.444 -11.938   1.397  1.00 96.53           H  
ATOM   1818  HG3 LYS A 110       0.129 -12.382  -0.220  1.00 96.53           H  
ATOM   1819  CD  LYS A 110      -1.993 -12.021  -0.100  1.00 96.53           C  
ATOM   1820  HD2 LYS A 110      -2.090 -11.758  -1.153  1.00 96.53           H  
ATOM   1821  HD3 LYS A 110      -2.690 -11.403   0.466  1.00 96.53           H  
ATOM   1822  CE  LYS A 110      -2.352 -13.508   0.049  1.00 96.53           C  
ATOM   1823  HE2 LYS A 110      -3.250 -13.716  -0.533  1.00 96.53           H  
ATOM   1824  HE3 LYS A 110      -1.547 -14.100  -0.386  1.00 96.53           H  
ATOM   1825  NZ  LYS A 110      -2.556 -13.938   1.454  1.00 96.53           N  
ATOM   1826  HZ1 LYS A 110      -1.773 -13.663   2.029  1.00 96.53           H  
ATOM   1827  HZ2 LYS A 110      -3.427 -13.598   1.835  1.00 96.53           H  
ATOM   1828  HZ3 LYS A 110      -2.544 -14.948   1.487  1.00 96.53           H  
ATOM   1829  N   ARG A 111       2.384  -8.668  -1.300  1.00 96.70           N  
ATOM   1830  H   ARG A 111       2.534  -9.588  -1.689  1.00 96.70           H  
ATOM   1831  CA  ARG A 111       2.828  -7.500  -2.068  1.00 96.70           C  
ATOM   1832  HA  ARG A 111       2.358  -6.606  -1.659  1.00 96.70           H  
ATOM   1833  C   ARG A 111       2.387  -7.608  -3.514  1.00 96.70           C  
ATOM   1834  CB  ARG A 111       4.352  -7.351  -1.995  1.00 96.70           C  
ATOM   1835  HB2 ARG A 111       4.809  -8.288  -2.315  1.00 96.70           H  
ATOM   1836  HB3 ARG A 111       4.671  -6.578  -2.695  1.00 96.70           H  
ATOM   1837  O   ARG A 111       2.462  -8.672  -4.111  1.00 96.70           O  
ATOM   1838  CG  ARG A 111       4.878  -6.994  -0.602  1.00 96.70           C  
ATOM   1839  HG2 ARG A 111       4.524  -7.716   0.134  1.00 96.70           H  
ATOM   1840  HG3 ARG A 111       5.965  -7.066  -0.646  1.00 96.70           H  
ATOM   1841  CD  ARG A 111       4.466  -5.584  -0.161  1.00 96.70           C  
ATOM   1842  HD2 ARG A 111       3.392  -5.582   0.024  1.00 96.70           H  
ATOM   1843  HD3 ARG A 111       4.694  -4.880  -0.961  1.00 96.70           H  
ATOM   1844  NE  ARG A 111       5.202  -5.185   1.048  1.00 96.70           N  
ATOM   1845  HE  ARG A 111       6.143  -5.548   1.107  1.00 96.70           H  
ATOM   1846  NH1 ARG A 111       3.660  -3.724   1.899  1.00 96.70           N  
ATOM   1847 HH11 ARG A 111       3.124  -3.849   1.053  1.00 96.70           H  
ATOM   1848 HH12 ARG A 111       3.340  -3.166   2.679  1.00 96.70           H  
ATOM   1849  NH2 ARG A 111       5.460  -4.251   3.107  1.00 96.70           N  
ATOM   1850 HH21 ARG A 111       6.357  -4.714   3.154  1.00 96.70           H  
ATOM   1851 HH22 ARG A 111       5.093  -3.731   3.891  1.00 96.70           H  
ATOM   1852  CZ  ARG A 111       4.773  -4.391   2.012  1.00 96.70           C  
ATOM   1853  N   MET A 112       1.979  -6.484  -4.085  1.00 96.37           N  
ATOM   1854  H   MET A 112       1.967  -5.646  -3.522  1.00 96.37           H  
ATOM   1855  CA  MET A 112       1.698  -6.372  -5.514  1.00 96.37           C  
ATOM   1856  HA  MET A 112       1.564  -7.365  -5.945  1.00 96.37           H  
ATOM   1857  C   MET A 112       2.858  -5.688  -6.231  1.00 96.37           C  
ATOM   1858  CB  MET A 112       0.409  -5.591  -5.745  1.00 96.37           C  
ATOM   1859  HB2 MET A 112       0.303  -5.398  -6.812  1.00 96.37           H  
ATOM   1860  HB3 MET A 112       0.480  -4.636  -5.226  1.00 96.37           H  
ATOM   1861  O   MET A 112       3.359  -4.661  -5.769  1.00 96.37           O  
ATOM   1862  CG  MET A 112      -0.838  -6.338  -5.276  1.00 96.37           C  
ATOM   1863  HG2 MET A 112      -0.820  -6.456  -4.193  1.00 96.37           H  
ATOM   1864  HG3 MET A 112      -0.845  -7.327  -5.735  1.00 96.37           H  
ATOM   1865  SD  MET A 112      -2.358  -5.488  -5.763  1.00 96.37           S  
ATOM   1866  CE  MET A 112      -2.273  -4.002  -4.744  1.00 96.37           C  
ATOM   1867  HE1 MET A 112      -3.086  -3.333  -5.024  1.00 96.37           H  
ATOM   1868  HE2 MET A 112      -2.402  -4.305  -3.705  1.00 96.37           H  
ATOM   1869  HE3 MET A 112      -1.322  -3.487  -4.881  1.00 96.37           H  
ATOM   1870  N   LEU A 113       3.254  -6.210  -7.387  1.00 95.79           N  
ATOM   1871  H   LEU A 113       2.846  -7.088  -7.677  1.00 95.79           H  
ATOM   1872  CA  LEU A 113       4.312  -5.625  -8.205  1.00 95.79           C  
ATOM   1873  HA  LEU A 113       5.096  -5.263  -7.539  1.00 95.79           H  
ATOM   1874  C   LEU A 113       3.793  -4.437  -9.026  1.00 95.79           C  
ATOM   1875  CB  LEU A 113       4.898  -6.734  -9.085  1.00 95.79           C  
ATOM   1876  HB2 LEU A 113       5.222  -7.543  -8.431  1.00 95.79           H  
ATOM   1877  HB3 LEU A 113       4.117  -7.114  -9.744  1.00 95.79           H  
ATOM   1878  O   LEU A 113       3.159  -4.616 -10.063  1.00 95.79           O  
ATOM   1879  CG  LEU A 113       6.099  -6.286  -9.929  1.00 95.79           C  
ATOM   1880  HG  LEU A 113       5.853  -5.392 -10.501  1.00 95.79           H  
ATOM   1881  CD1 LEU A 113       7.308  -5.993  -9.043  1.00 95.79           C  
ATOM   1882 HD11 LEU A 113       8.168  -5.751  -9.666  1.00 95.79           H  
ATOM   1883 HD12 LEU A 113       7.543  -6.859  -8.424  1.00 95.79           H  
ATOM   1884 HD13 LEU A 113       7.111  -5.132  -8.404  1.00 95.79           H  
ATOM   1885  CD2 LEU A 113       6.466  -7.394 -10.908  1.00 95.79           C  
ATOM   1886 HD21 LEU A 113       7.366  -7.113 -11.455  1.00 95.79           H  
ATOM   1887 HD22 LEU A 113       5.648  -7.544 -11.613  1.00 95.79           H  
ATOM   1888 HD23 LEU A 113       6.651  -8.320 -10.364  1.00 95.79           H  
ATOM   1889  N   ALA A 114       4.080  -3.206  -8.604  1.00 93.85           N  
ATOM   1890  H   ALA A 114       4.652  -3.093  -7.778  1.00 93.85           H  
ATOM   1891  CA  ALA A 114       3.693  -2.017  -9.367  1.00 93.85           C  
ATOM   1892  HA  ALA A 114       2.702  -2.177  -9.791  1.00 93.85           H  
ATOM   1893  C   ALA A 114       4.647  -1.734 -10.536  1.00 93.85           C  
ATOM   1894  CB  ALA A 114       3.608  -0.828  -8.413  1.00 93.85           C  
ATOM   1895  HB1 ALA A 114       3.318   0.066  -8.964  1.00 93.85           H  
ATOM   1896  HB2 ALA A 114       2.846  -1.053  -7.667  1.00 93.85           H  
ATOM   1897  HB3 ALA A 114       4.566  -0.655  -7.923  1.00 93.85           H  
ATOM   1898  O   ALA A 114       4.220  -1.232 -11.578  1.00 93.85           O  
ATOM   1899  N   SER A 115       5.932  -2.040 -10.356  1.00 93.14           N  
ATOM   1900  H   SER A 115       6.202  -2.421  -9.460  1.00 93.14           H  
ATOM   1901  CA  SER A 115       6.967  -2.014 -11.391  1.00 93.14           C  
ATOM   1902  HA  SER A 115       6.567  -2.436 -12.313  1.00 93.14           H  
ATOM   1903  C   SER A 115       8.169  -2.849 -10.949  1.00 93.14           C  
ATOM   1904  CB  SER A 115       7.423  -0.571 -11.652  1.00 93.14           C  
ATOM   1905  HB2 SER A 115       6.556   0.069 -11.814  1.00 93.14           H  
ATOM   1906  HB3 SER A 115       8.035  -0.551 -12.553  1.00 93.14           H  
ATOM   1907  O   SER A 115       8.282  -3.187  -9.774  1.00 93.14           O  
ATOM   1908  OG  SER A 115       8.192  -0.066 -10.575  1.00 93.14           O  
ATOM   1909  HG  SER A 115       7.627   0.004  -9.802  1.00 93.14           H  
ATOM   1910  N   ALA A 116       9.126  -3.077 -11.846  1.00 94.46           N  
ATOM   1911  H   ALA A 116       8.940  -2.872 -12.817  1.00 94.46           H  
ATOM   1912  CA  ALA A 116      10.389  -3.753 -11.545  1.00 94.46           C  
ATOM   1913  HA  ALA A 116      10.174  -4.790 -11.288  1.00 94.46           H  
ATOM   1914  C   ALA A 116      11.199  -3.155 -10.367  1.00 94.46           C  
ATOM   1915  CB  ALA A 116      11.211  -3.731 -12.836  1.00 94.46           C  
ATOM   1916  HB1 ALA A 116      12.174  -4.209 -12.655  1.00 94.46           H  
ATOM   1917  HB2 ALA A 116      10.684  -4.279 -13.616  1.00 94.46           H  
ATOM   1918  HB3 ALA A 116      11.389  -2.704 -13.157  1.00 94.46           H  
ATOM   1919  O   ALA A 116      12.123  -3.799  -9.883  1.00 94.46           O  
ATOM   1920  N   GLY A 117      10.871  -1.945  -9.895  1.00 94.37           N  
ATOM   1921  H   GLY A 117      10.081  -1.474 -10.312  1.00 94.37           H  
ATOM   1922  CA  GLY A 117      11.511  -1.311  -8.737  1.00 94.37           C  
ATOM   1923  HA2 GLY A 117      12.225  -1.997  -8.281  1.00 94.37           H  
ATOM   1924  HA3 GLY A 117      12.064  -0.436  -9.081  1.00 94.37           H  
ATOM   1925  C   GLY A 117      10.555  -0.855  -7.632  1.00 94.37           C  
ATOM   1926  O   GLY A 117      10.991  -0.151  -6.725  1.00 94.37           O  
ATOM   1927  N   GLU A 118       9.262  -1.187  -7.697  1.00 95.91           N  
ATOM   1928  H   GLU A 118       8.955  -1.853  -8.391  1.00 95.91           H  
ATOM   1929  CA  GLU A 118       8.286  -0.712  -6.709  1.00 95.91           C  
ATOM   1930  HA  GLU A 118       8.811  -0.538  -5.770  1.00 95.91           H  
ATOM   1931  C   GLU A 118       7.202  -1.753  -6.425  1.00 95.91           C  
ATOM   1932  CB  GLU A 118       7.688   0.640  -7.151  1.00 95.91           C  
ATOM   1933  HB2 GLU A 118       7.092   0.497  -8.052  1.00 95.91           H  
ATOM   1934  HB3 GLU A 118       8.512   1.313  -7.389  1.00 95.91           H  
ATOM   1935  O   GLU A 118       6.554  -2.271  -7.339  1.00 95.91           O  
ATOM   1936  CG  GLU A 118       6.821   1.310  -6.065  1.00 95.91           C  
ATOM   1937  HG2 GLU A 118       7.351   1.246  -5.114  1.00 95.91           H  
ATOM   1938  HG3 GLU A 118       5.885   0.761  -5.969  1.00 95.91           H  
ATOM   1939  CD  GLU A 118       6.512   2.795  -6.358  1.00 95.91           C  
ATOM   1940  OE1 GLU A 118       6.344   3.578  -5.386  1.00 95.91           O  
ATOM   1941  OE2 GLU A 118       6.466   3.182  -7.547  1.00 95.91           O  
ATOM   1942  N   LEU A 119       6.984  -2.005  -5.136  1.00 97.14           N  
ATOM   1943  H   LEU A 119       7.555  -1.521  -4.457  1.00 97.14           H  
ATOM   1944  CA  LEU A 119       5.928  -2.856  -4.606  1.00 97.14           C  
ATOM   1945  HA  LEU A 119       5.491  -3.433  -5.421  1.00 97.14           H  
ATOM   1946  C   LEU A 119       4.802  -2.018  -3.987  1.00 97.14           C  
ATOM   1947  CB  LEU A 119       6.510  -3.844  -3.578  1.00 97.14           C  
ATOM   1948  HB2 LEU A 119       5.702  -4.476  -3.209  1.00 97.14           H  
ATOM   1949  HB3 LEU A 119       6.895  -3.279  -2.729  1.00 97.14           H  
ATOM   1950  O   LEU A 119       4.965  -0.845  -3.639  1.00 97.14           O  
ATOM   1951  CG  LEU A 119       7.638  -4.752  -4.090  1.00 97.14           C  
ATOM   1952  HG  LEU A 119       8.470  -4.144  -4.444  1.00 97.14           H  
ATOM   1953  CD1 LEU A 119       8.136  -5.615  -2.937  1.00 97.14           C  
ATOM   1954 HD11 LEU A 119       8.945  -6.264  -3.272  1.00 97.14           H  
ATOM   1955 HD12 LEU A 119       7.325  -6.226  -2.540  1.00 97.14           H  
ATOM   1956 HD13 LEU A 119       8.514  -4.983  -2.133  1.00 97.14           H  
ATOM   1957  CD2 LEU A 119       7.164  -5.657  -5.225  1.00 97.14           C  
ATOM   1958 HD21 LEU A 119       7.977  -6.319  -5.526  1.00 97.14           H  
ATOM   1959 HD22 LEU A 119       6.884  -5.051  -6.086  1.00 97.14           H  
ATOM   1960 HD23 LEU A 119       6.312  -6.257  -4.904  1.00 97.14           H  
ATOM   1961  N   GLN A 120       3.646  -2.648  -3.822  1.00 96.59           N  
ATOM   1962  H   GLN A 120       3.575  -3.586  -4.189  1.00 96.59           H  
ATOM   1963  CA  GLN A 120       2.462  -2.096  -3.171  1.00 96.59           C  
ATOM   1964  HA  GLN A 120       2.734  -1.198  -2.616  1.00 96.59           H  
ATOM   1965  C   GLN A 120       1.890  -3.080  -2.152  1.00 96.59           C  
ATOM   1966  CB  GLN A 120       1.432  -1.713  -4.239  1.00 96.59           C  
ATOM   1967  HB2 GLN A 120       1.300  -2.533  -4.945  1.00 96.59           H  
ATOM   1968  HB3 GLN A 120       0.474  -1.514  -3.759  1.00 96.59           H  
ATOM   1969  O   GLN A 120       2.212  -4.268  -2.172  1.00 96.59           O  
ATOM   1970  CG  GLN A 120       1.893  -0.457  -4.988  1.00 96.59           C  
ATOM   1971  HG2 GLN A 120       2.114   0.328  -4.266  1.00 96.59           H  
ATOM   1972  HG3 GLN A 120       2.819  -0.673  -5.522  1.00 96.59           H  
ATOM   1973  CD  GLN A 120       0.864   0.080  -5.973  1.00 96.59           C  
ATOM   1974  NE2 GLN A 120       1.234   1.047  -6.783  1.00 96.59           N  
ATOM   1975 HE21 GLN A 120       2.185   1.387  -6.764  1.00 96.59           H  
ATOM   1976 HE22 GLN A 120       0.507   1.434  -7.368  1.00 96.59           H  
ATOM   1977  OE1 GLN A 120      -0.288  -0.307  -6.022  1.00 96.59           O  
ATOM   1978  N   LYS A 121       1.056  -2.581  -1.235  1.00 96.66           N  
ATOM   1979  H   LYS A 121       0.729  -1.633  -1.354  1.00 96.66           H  
ATOM   1980  CA  LYS A 121       0.390  -3.397  -0.210  1.00 96.66           C  
ATOM   1981  HA  LYS A 121       1.119  -3.974   0.359  1.00 96.66           H  
ATOM   1982  C   LYS A 121      -0.559  -4.379  -0.891  1.00 96.66           C  
ATOM   1983  CB  LYS A 121      -0.401  -2.478   0.737  1.00 96.66           C  
ATOM   1984  HB2 LYS A 121      -0.929  -3.094   1.466  1.00 96.66           H  
ATOM   1985  HB3 LYS A 121      -1.148  -1.928   0.164  1.00 96.66           H  
ATOM   1986  O   LYS A 121      -1.374  -3.925  -1.681  1.00 96.66           O  
ATOM   1987  CG  LYS A 121       0.495  -1.480   1.485  1.00 96.66           C  
ATOM   1988  HG2 LYS A 121       1.180  -2.039   2.123  1.00 96.66           H  
ATOM   1989  HG3 LYS A 121       1.075  -0.889   0.776  1.00 96.66           H  
ATOM   1990  CD  LYS A 121      -0.326  -0.526   2.359  1.00 96.66           C  
ATOM   1991  HD2 LYS A 121       0.326  -0.129   3.137  1.00 96.66           H  
ATOM   1992  HD3 LYS A 121      -1.137  -1.088   2.822  1.00 96.66           H  
ATOM   1993  CE  LYS A 121      -0.918   0.661   1.592  1.00 96.66           C  
ATOM   1994  HE2 LYS A 121      -0.113   1.338   1.308  1.00 96.66           H  
ATOM   1995  HE3 LYS A 121      -1.400   0.294   0.686  1.00 96.66           H  
ATOM   1996  NZ  LYS A 121      -1.925   1.359   2.429  1.00 96.66           N  
ATOM   1997  HZ1 LYS A 121      -2.752   0.779   2.439  1.00 96.66           H  
ATOM   1998  HZ2 LYS A 121      -1.635   1.454   3.392  1.00 96.66           H  
ATOM   1999  HZ3 LYS A 121      -2.220   2.253   2.062  1.00 96.66           H  
ATOM   2000  N   GLY A 122      -0.452  -5.674  -0.603  1.00 95.51           N  
ATOM   2001  H   GLY A 122       0.281  -5.989   0.016  1.00 95.51           H  
ATOM   2002  CA  GLY A 122      -1.344  -6.715  -1.135  1.00 95.51           C  
ATOM   2003  HA2 GLY A 122      -1.959  -6.314  -1.940  1.00 95.51           H  
ATOM   2004  HA3 GLY A 122      -0.740  -7.524  -1.545  1.00 95.51           H  
ATOM   2005  C   GLY A 122      -2.291  -7.319  -0.093  1.00 95.51           C  
ATOM   2006  O   GLY A 122      -2.958  -8.301  -0.389  1.00 95.51           O  
ATOM   2007  N   ASN A 123      -2.323  -6.779   1.129  1.00 95.62           N  
ATOM   2008  H   ASN A 123      -1.782  -5.944   1.299  1.00 95.62           H  
ATOM   2009  CA  ASN A 123      -3.258  -7.179   2.182  1.00 95.62           C  
ATOM   2010  HA  ASN A 123      -3.780  -8.090   1.887  1.00 95.62           H  
ATOM   2011  C   ASN A 123      -4.310  -6.088   2.401  1.00 95.62           C  
ATOM   2012  CB  ASN A 123      -2.501  -7.438   3.495  1.00 95.62           C  
ATOM   2013  HB2 ASN A 123      -3.217  -7.697   4.276  1.00 95.62           H  
ATOM   2014  HB3 ASN A 123      -1.995  -6.521   3.795  1.00 95.62           H  
ATOM   2015  O   ASN A 123      -4.010  -4.904   2.242  1.00 95.62           O  
ATOM   2016  CG  ASN A 123      -1.471  -8.540   3.406  1.00 95.62           C  
ATOM   2017  ND2 ASN A 123      -1.860  -9.783   3.584  1.00 95.62           N  
ATOM   2018 HD21 ASN A 123      -2.836  -9.988   3.745  1.00 95.62           H  
ATOM   2019 HD22 ASN A 123      -1.167 -10.517   3.582  1.00 95.62           H  
ATOM   2020  OD1 ASN A 123      -0.300  -8.279   3.200  1.00 95.62           O  
ATOM   2021  N   GLU A 124      -5.488  -6.498   2.863  1.00 91.19           N  
ATOM   2022  H   GLU A 124      -5.672  -7.486   2.959  1.00 91.19           H  
ATOM   2023  CA  GLU A 124      -6.560  -5.615   3.325  1.00 91.19           C  
ATOM   2024  HA  GLU A 124      -6.249  -4.575   3.229  1.00 91.19           H  
ATOM   2025  C   GLU A 124      -6.852  -5.873   4.802  1.00 91.19           C  
ATOM   2026  CB  GLU A 124      -7.827  -5.810   2.479  1.00 91.19           C  
ATOM   2027  HB2 GLU A 124      -8.080  -6.870   2.437  1.00 91.19           H  
ATOM   2028  HB3 GLU A 124      -8.649  -5.261   2.938  1.00 91.19           H  
ATOM   2029  O   GLU A 124      -6.790  -7.013   5.270  1.00 91.19           O  
ATOM   2030  CG  GLU A 124      -7.589  -5.261   1.072  1.00 91.19           C  
ATOM   2031  HG2 GLU A 124      -6.768  -5.816   0.617  1.00 91.19           H  
ATOM   2032  HG3 GLU A 124      -7.300  -4.216   1.180  1.00 91.19           H  
ATOM   2033  CD  GLU A 124      -8.794  -5.335   0.134  1.00 91.19           C  
ATOM   2034  OE1 GLU A 124      -8.734  -4.608  -0.886  1.00 91.19           O  
ATOM   2035  OE2 GLU A 124      -9.733  -6.100   0.434  1.00 91.19           O  
ATOM   2036  N   LEU A 125      -7.143  -4.802   5.540  1.00 96.22           N  
ATOM   2037  H   LEU A 125      -7.226  -3.907   5.079  1.00 96.22           H  
ATOM   2038  CA  LEU A 125      -7.638  -4.904   6.907  1.00 96.22           C  
ATOM   2039  HA  LEU A 125      -7.103  -5.701   7.423  1.00 96.22           H  
ATOM   2040  C   LEU A 125      -9.127  -5.253   6.856  1.00 96.22           C  
ATOM   2041  CB  LEU A 125      -7.383  -3.578   7.644  1.00 96.22           C  
ATOM   2042  HB2 LEU A 125      -6.308  -3.407   7.697  1.00 96.22           H  
ATOM   2043  HB3 LEU A 125      -7.833  -2.773   7.062  1.00 96.22           H  
ATOM   2044  O   LEU A 125      -9.921  -4.479   6.327  1.00 96.22           O  
ATOM   2045  CG  LEU A 125      -7.969  -3.535   9.070  1.00 96.22           C  
ATOM   2046  HG  LEU A 125      -9.020  -3.823   9.055  1.00 96.22           H  
ATOM   2047  CD1 LEU A 125      -7.214  -4.457  10.025  1.00 96.22           C  
ATOM   2048 HD11 LEU A 125      -6.166  -4.162  10.084  1.00 96.22           H  
ATOM   2049 HD12 LEU A 125      -7.290  -5.494   9.696  1.00 96.22           H  
ATOM   2050 HD13 LEU A 125      -7.653  -4.389  11.020  1.00 96.22           H  
ATOM   2051  CD2 LEU A 125      -7.883  -2.109   9.608  1.00 96.22           C  
ATOM   2052 HD21 LEU A 125      -8.299  -2.078  10.615  1.00 96.22           H  
ATOM   2053 HD22 LEU A 125      -8.466  -1.440   8.975  1.00 96.22           H  
ATOM   2054 HD23 LEU A 125      -6.842  -1.790   9.649  1.00 96.22           H  
ATOM   2055  N   ALA A 126      -9.502  -6.379   7.455  1.00 94.81           N  
ATOM   2056  H   ALA A 126      -8.797  -6.977   7.861  1.00 94.81           H  
ATOM   2057  CA  ALA A 126     -10.894  -6.756   7.655  1.00 94.81           C  
ATOM   2058  HA  ALA A 126     -11.541  -6.137   7.033  1.00 94.81           H  
ATOM   2059  C   ALA A 126     -11.271  -6.529   9.121  1.00 94.81           C  
ATOM   2060  CB  ALA A 126     -11.084  -8.209   7.207  1.00 94.81           C  
ATOM   2061  HB1 ALA A 126     -10.452  -8.871   7.800  1.00 94.81           H  
ATOM   2062  HB2 ALA A 126     -12.126  -8.499   7.342  1.00 94.81           H  
ATOM   2063  HB3 ALA A 126     -10.823  -8.307   6.154  1.00 94.81           H  
ATOM   2064  O   ALA A 126     -10.761  -7.214  10.006  1.00 94.81           O  
ATOM   2065  N   LEU A 127     -12.156  -5.564   9.372  1.00 96.58           N  
ATOM   2066  H   LEU A 127     -12.558  -5.058   8.596  1.00 96.58           H  
ATOM   2067  CA  LEU A 127     -12.699  -5.321  10.706  1.00 96.58           C  
ATOM   2068  HA  LEU A 127     -11.960  -5.634  11.444  1.00 96.58           H  
ATOM   2069  C   LEU A 127     -13.984  -6.132  10.922  1.00 96.58           C  
ATOM   2070  CB  LEU A 127     -12.971  -3.824  10.917  1.00 96.58           C  
ATOM   2071  HB2 LEU A 127     -13.621  -3.469  10.117  1.00 96.58           H  
ATOM   2072  HB3 LEU A 127     -13.513  -3.711  11.857  1.00 96.58           H  
ATOM   2073  O   LEU A 127     -14.832  -6.175  10.027  1.00 96.58           O  
ATOM   2074  CG  LEU A 127     -11.719  -2.934  10.978  1.00 96.58           C  
ATOM   2075  HG  LEU A 127     -11.186  -2.977  10.028  1.00 96.58           H  
ATOM   2076  CD1 LEU A 127     -12.164  -1.496  11.224  1.00 96.58           C  
ATOM   2077 HD11 LEU A 127     -12.744  -1.433  12.145  1.00 96.58           H  
ATOM   2078 HD12 LEU A 127     -11.281  -0.865  11.328  1.00 96.58           H  
ATOM   2079 HD13 LEU A 127     -12.767  -1.146  10.386  1.00 96.58           H  
ATOM   2080  CD2 LEU A 127     -10.763  -3.319  12.106  1.00 96.58           C  
ATOM   2081 HD21 LEU A 127     -11.298  -3.380  13.054  1.00 96.58           H  
ATOM   2082 HD22 LEU A 127     -10.301  -4.284  11.900  1.00 96.58           H  
ATOM   2083 HD23 LEU A 127      -9.967  -2.581  12.206  1.00 96.58           H  
ATOM   2084  N   PRO A 128     -14.186  -6.718  12.116  1.00 97.98           N  
ATOM   2085  CA  PRO A 128     -15.480  -7.253  12.524  1.00 97.98           C  
ATOM   2086  HA  PRO A 128     -15.673  -8.154  11.942  1.00 97.98           H  
ATOM   2087  C   PRO A 128     -16.638  -6.263  12.327  1.00 97.98           C  
ATOM   2088  CB  PRO A 128     -15.305  -7.630  13.997  1.00 97.98           C  
ATOM   2089  HB2 PRO A 128     -15.960  -8.451  14.286  1.00 97.98           H  
ATOM   2090  HB3 PRO A 128     -15.476  -6.759  14.630  1.00 97.98           H  
ATOM   2091  O   PRO A 128     -16.504  -5.062  12.578  1.00 97.98           O  
ATOM   2092  CG  PRO A 128     -13.830  -8.025  14.074  1.00 97.98           C  
ATOM   2093  HG2 PRO A 128     -13.716  -9.057  13.744  1.00 97.98           H  
ATOM   2094  HG3 PRO A 128     -13.427  -7.906  15.080  1.00 97.98           H  
ATOM   2095  CD  PRO A 128     -13.148  -7.098  13.068  1.00 97.98           C  
ATOM   2096  HD2 PRO A 128     -12.721  -6.226  13.564  1.00 97.98           H  
ATOM   2097  HD3 PRO A 128     -12.347  -7.637  12.563  1.00 97.98           H  
ATOM   2098  N   SER A 129     -17.811  -6.780  11.949  1.00 97.99           N  
ATOM   2099  H   SER A 129     -17.874  -7.777  11.801  1.00 97.99           H  
ATOM   2100  CA  SER A 129     -19.009  -5.981  11.640  1.00 97.99           C  
ATOM   2101  HA  SER A 129     -18.799  -5.369  10.763  1.00 97.99           H  
ATOM   2102  C   SER A 129     -19.425  -5.034  12.771  1.00 97.99           C  
ATOM   2103  CB  SER A 129     -20.180  -6.911  11.305  1.00 97.99           C  
ATOM   2104  HB2 SER A 129     -19.948  -7.471  10.399  1.00 97.99           H  
ATOM   2105  HB3 SER A 129     -21.078  -6.317  11.133  1.00 97.99           H  
ATOM   2106  O   SER A 129     -19.862  -3.917  12.494  1.00 97.99           O  
ATOM   2107  OG  SER A 129     -20.400  -7.816  12.373  1.00 97.99           O  
ATOM   2108  HG  SER A 129     -21.179  -8.341  12.179  1.00 97.99           H  
ATOM   2109  N   LYS A 130     -19.222  -5.427  14.038  1.00 98.27           N  
ATOM   2110  H   LYS A 130     -18.919  -6.381  14.176  1.00 98.27           H  
ATOM   2111  CA  LYS A 130     -19.491  -4.580  15.213  1.00 98.27           C  
ATOM   2112  HA  LYS A 130     -20.545  -4.301  15.190  1.00 98.27           H  
ATOM   2113  C   LYS A 130     -18.720  -3.255  15.183  1.00 98.27           C  
ATOM   2114  CB  LYS A 130     -19.248  -5.355  16.526  1.00 98.27           C  
ATOM   2115  HB2 LYS A 130     -19.540  -4.704  17.350  1.00 98.27           H  
ATOM   2116  HB3 LYS A 130     -19.907  -6.223  16.550  1.00 98.27           H  
ATOM   2117  O   LYS A 130     -19.290  -2.214  15.499  1.00 98.27           O  
ATOM   2118  CG  LYS A 130     -17.798  -5.829  16.768  1.00 98.27           C  
ATOM   2119  HG2 LYS A 130     -17.108  -4.998  16.622  1.00 98.27           H  
ATOM   2120  HG3 LYS A 130     -17.550  -6.621  16.061  1.00 98.27           H  
ATOM   2121  CD  LYS A 130     -17.596  -6.338  18.205  1.00 98.27           C  
ATOM   2122  HD2 LYS A 130     -17.881  -5.534  18.883  1.00 98.27           H  
ATOM   2123  HD3 LYS A 130     -18.231  -7.203  18.397  1.00 98.27           H  
ATOM   2124  CE  LYS A 130     -16.122  -6.699  18.449  1.00 98.27           C  
ATOM   2125  HE2 LYS A 130     -15.518  -6.045  17.820  1.00 98.27           H  
ATOM   2126  HE3 LYS A 130     -15.938  -7.722  18.123  1.00 98.27           H  
ATOM   2127  NZ  LYS A 130     -15.688  -6.516  19.865  1.00 98.27           N  
ATOM   2128  HZ1 LYS A 130     -15.838  -5.568  20.178  1.00 98.27           H  
ATOM   2129  HZ2 LYS A 130     -14.687  -6.623  19.947  1.00 98.27           H  
ATOM   2130  HZ3 LYS A 130     -16.142  -7.145  20.512  1.00 98.27           H  
ATOM   2131  N   TYR A 131     -17.463  -3.274  14.741  1.00 98.57           N  
ATOM   2132  H   TYR A 131     -17.075  -4.146  14.410  1.00 98.57           H  
ATOM   2133  CA  TYR A 131     -16.626  -2.078  14.660  1.00 98.57           C  
ATOM   2134  HA  TYR A 131     -16.763  -1.476  15.559  1.00 98.57           H  
ATOM   2135  C   TYR A 131     -16.992  -1.210  13.467  1.00 98.57           C  
ATOM   2136  CB  TYR A 131     -15.158  -2.474  14.549  1.00 98.57           C  
ATOM   2137  HB2 TYR A 131     -15.023  -3.042  13.629  1.00 98.57           H  
ATOM   2138  HB3 TYR A 131     -14.558  -1.569  14.454  1.00 98.57           H  
ATOM   2139  O   TYR A 131     -17.008   0.010  13.583  1.00 98.57           O  
ATOM   2140  CG  TYR A 131     -14.626  -3.278  15.711  1.00 98.57           C  
ATOM   2141  CD1 TYR A 131     -14.861  -2.888  17.044  1.00 98.57           C  
ATOM   2142  HD1 TYR A 131     -15.423  -1.992  17.267  1.00 98.57           H  
ATOM   2143  CD2 TYR A 131     -13.865  -4.420  15.441  1.00 98.57           C  
ATOM   2144  HD2 TYR A 131     -13.665  -4.684  14.413  1.00 98.57           H  
ATOM   2145  CE1 TYR A 131     -14.315  -3.637  18.102  1.00 98.57           C  
ATOM   2146  HE1 TYR A 131     -14.463  -3.316  19.123  1.00 98.57           H  
ATOM   2147  CE2 TYR A 131     -13.351  -5.189  16.494  1.00 98.57           C  
ATOM   2148  HE2 TYR A 131     -12.770  -6.077  16.294  1.00 98.57           H  
ATOM   2149  OH  TYR A 131     -13.063  -5.573  18.817  1.00 98.57           O  
ATOM   2150  HH  TYR A 131     -13.063  -5.098  19.652  1.00 98.57           H  
ATOM   2151  CZ  TYR A 131     -13.545  -4.786  17.825  1.00 98.57           C  
ATOM   2152  N   VAL A 132     -17.334  -1.831  12.334  1.00 98.10           N  
ATOM   2153  H   VAL A 132     -17.278  -2.839  12.303  1.00 98.10           H  
ATOM   2154  CA  VAL A 132     -17.820  -1.108  11.153  1.00 98.10           C  
ATOM   2155  HA  VAL A 132     -17.084  -0.353  10.877  1.00 98.10           H  
ATOM   2156  C   VAL A 132     -19.120  -0.369  11.485  1.00 98.10           C  
ATOM   2157  CB  VAL A 132     -18.004  -2.063   9.958  1.00 98.10           C  
ATOM   2158  HB  VAL A 132     -18.737  -2.828  10.215  1.00 98.10           H  
ATOM   2159  O   VAL A 132     -19.234   0.822  11.201  1.00 98.10           O  
ATOM   2160  CG1 VAL A 132     -18.501  -1.313   8.717  1.00 98.10           C  
ATOM   2161 HG11 VAL A 132     -19.490  -0.891   8.896  1.00 98.10           H  
ATOM   2162 HG12 VAL A 132     -17.809  -0.510   8.463  1.00 98.10           H  
ATOM   2163 HG13 VAL A 132     -18.575  -2.001   7.874  1.00 98.10           H  
ATOM   2164  CG2 VAL A 132     -16.683  -2.758   9.595  1.00 98.10           C  
ATOM   2165 HG21 VAL A 132     -16.339  -3.384  10.418  1.00 98.10           H  
ATOM   2166 HG22 VAL A 132     -16.828  -3.402   8.727  1.00 98.10           H  
ATOM   2167 HG23 VAL A 132     -15.919  -2.016   9.365  1.00 98.10           H  
ATOM   2168  N   ASN A 133     -20.066  -1.041  12.153  1.00 98.23           N  
ATOM   2169  H   ASN A 133     -19.918  -2.021  12.345  1.00 98.23           H  
ATOM   2170  CA  ASN A 133     -21.316  -0.429  12.606  1.00 98.23           C  
ATOM   2171  HA  ASN A 133     -21.824   0.012  11.749  1.00 98.23           H  
ATOM   2172  C   ASN A 133     -21.066   0.703  13.614  1.00 98.23           C  
ATOM   2173  CB  ASN A 133     -22.219  -1.520  13.206  1.00 98.23           C  
ATOM   2174  HB2 ASN A 133     -21.740  -1.958  14.081  1.00 98.23           H  
ATOM   2175  HB3 ASN A 133     -22.384  -2.307  12.470  1.00 98.23           H  
ATOM   2176  O   ASN A 133     -21.610   1.795  13.467  1.00 98.23           O  
ATOM   2177  CG  ASN A 133     -23.575  -0.950  13.590  1.00 98.23           C  
ATOM   2178  ND2 ASN A 133     -24.016  -1.139  14.812  1.00 98.23           N  
ATOM   2179 HD21 ASN A 133     -24.905  -0.716  15.037  1.00 98.23           H  
ATOM   2180 HD22 ASN A 133     -23.467  -1.620  15.510  1.00 98.23           H  
ATOM   2181  OD1 ASN A 133     -24.244  -0.317  12.795  1.00 98.23           O  
ATOM   2182  N   PHE A 134     -20.199   0.471  14.603  1.00 98.70           N  
ATOM   2183  H   PHE A 134     -19.796  -0.450  14.700  1.00 98.70           H  
ATOM   2184  CA  PHE A 134     -19.816   1.494  15.574  1.00 98.70           C  
ATOM   2185  HA  PHE A 134     -20.710   1.846  16.090  1.00 98.70           H  
ATOM   2186  C   PHE A 134     -19.193   2.727  14.910  1.00 98.70           C  
ATOM   2187  CB  PHE A 134     -18.877   0.877  16.610  1.00 98.70           C  
ATOM   2188  HB2 PHE A 134     -18.079   0.340  16.097  1.00 98.70           H  
ATOM   2189  HB3 PHE A 134     -19.437   0.154  17.204  1.00 98.70           H  
ATOM   2190  O   PHE A 134     -19.657   3.833  15.162  1.00 98.70           O  
ATOM   2191  CG  PHE A 134     -18.252   1.900  17.532  1.00 98.70           C  
ATOM   2192  CD1 PHE A 134     -16.949   2.367  17.274  1.00 98.70           C  
ATOM   2193  HD1 PHE A 134     -16.386   1.981  16.438  1.00 98.70           H  
ATOM   2194  CD2 PHE A 134     -18.982   2.410  18.621  1.00 98.70           C  
ATOM   2195  HD2 PHE A 134     -19.981   2.054  18.827  1.00 98.70           H  
ATOM   2196  CE1 PHE A 134     -16.371   3.329  18.116  1.00 98.70           C  
ATOM   2197  HE1 PHE A 134     -15.361   3.666  17.935  1.00 98.70           H  
ATOM   2198  CE2 PHE A 134     -18.400   3.375  19.459  1.00 98.70           C  
ATOM   2199  HE2 PHE A 134     -18.943   3.747  20.316  1.00 98.70           H  
ATOM   2200  CZ  PHE A 134     -17.093   3.826  19.211  1.00 98.70           C  
ATOM   2201  HZ  PHE A 134     -16.632   4.536  19.882  1.00 98.70           H  
ATOM   2202  N   LEU A 135     -18.207   2.563  14.020  1.00 98.46           N  
ATOM   2203  H   LEU A 135     -17.867   1.628  13.841  1.00 98.46           H  
ATOM   2204  CA  LEU A 135     -17.581   3.685  13.309  1.00 98.46           C  
ATOM   2205  HA  LEU A 135     -17.194   4.395  14.040  1.00 98.46           H  
ATOM   2206  C   LEU A 135     -18.586   4.454  12.450  1.00 98.46           C  
ATOM   2207  CB  LEU A 135     -16.439   3.179  12.411  1.00 98.46           C  
ATOM   2208  HB2 LEU A 135     -16.794   2.315  11.850  1.00 98.46           H  
ATOM   2209  HB3 LEU A 135     -16.192   3.960  11.692  1.00 98.46           H  
ATOM   2210  O   LEU A 135     -18.531   5.684  12.397  1.00 98.46           O  
ATOM   2211  CG  LEU A 135     -15.149   2.804  13.154  1.00 98.46           C  
ATOM   2212  HG  LEU A 135     -15.372   2.060  13.919  1.00 98.46           H  
ATOM   2213  CD1 LEU A 135     -14.166   2.212  12.143  1.00 98.46           C  
ATOM   2214 HD11 LEU A 135     -14.591   1.305  11.710  1.00 98.46           H  
ATOM   2215 HD12 LEU A 135     -13.962   2.937  11.355  1.00 98.46           H  
ATOM   2216 HD13 LEU A 135     -13.231   1.958  12.642  1.00 98.46           H  
ATOM   2217  CD2 LEU A 135     -14.481   4.014  13.815  1.00 98.46           C  
ATOM   2218 HD21 LEU A 135     -13.540   3.709  14.273  1.00 98.46           H  
ATOM   2219 HD22 LEU A 135     -15.115   4.413  14.607  1.00 98.46           H  
ATOM   2220 HD23 LEU A 135     -14.287   4.793  13.078  1.00 98.46           H  
ATOM   2221  N   TYR A 136     -19.515   3.754  11.796  1.00 98.11           N  
ATOM   2222  H   TYR A 136     -19.499   2.745  11.855  1.00 98.11           H  
ATOM   2223  CA  TYR A 136     -20.581   4.394  11.032  1.00 98.11           C  
ATOM   2224  HA  TYR A 136     -20.131   5.048  10.285  1.00 98.11           H  
ATOM   2225  C   TYR A 136     -21.463   5.272  11.929  1.00 98.11           C  
ATOM   2226  CB  TYR A 136     -21.408   3.335  10.294  1.00 98.11           C  
ATOM   2227  HB2 TYR A 136     -21.772   2.593  11.005  1.00 98.11           H  
ATOM   2228  HB3 TYR A 136     -20.769   2.818   9.579  1.00 98.11           H  
ATOM   2229  O   TYR A 136     -21.622   6.459  11.646  1.00 98.11           O  
ATOM   2230  CG  TYR A 136     -22.589   3.934   9.560  1.00 98.11           C  
ATOM   2231  CD1 TYR A 136     -23.877   3.877  10.127  1.00 98.11           C  
ATOM   2232  HD1 TYR A 136     -24.031   3.363  11.065  1.00 98.11           H  
ATOM   2233  CD2 TYR A 136     -22.384   4.607   8.340  1.00 98.11           C  
ATOM   2234  HD2 TYR A 136     -21.391   4.662   7.918  1.00 98.11           H  
ATOM   2235  CE1 TYR A 136     -24.962   4.493   9.475  1.00 98.11           C  
ATOM   2236  HE1 TYR A 136     -25.953   4.455   9.903  1.00 98.11           H  
ATOM   2237  CE2 TYR A 136     -23.466   5.223   7.684  1.00 98.11           C  
ATOM   2238  HE2 TYR A 136     -23.303   5.751   6.757  1.00 98.11           H  
ATOM   2239  OH  TYR A 136     -25.797   5.767   7.619  1.00 98.11           O  
ATOM   2240  HH  TYR A 136     -25.489   6.203   6.821  1.00 98.11           H  
ATOM   2241  CZ  TYR A 136     -24.756   5.167   8.254  1.00 98.11           C  
ATOM   2242  N   LEU A 137     -21.982   4.729  13.034  1.00 98.34           N  
ATOM   2243  H   LEU A 137     -21.787   3.759  13.235  1.00 98.34           H  
ATOM   2244  CA  LEU A 137     -22.845   5.478  13.954  1.00 98.34           C  
ATOM   2245  HA  LEU A 137     -23.641   5.952  13.381  1.00 98.34           H  
ATOM   2246  C   LEU A 137     -22.092   6.617  14.654  1.00 98.34           C  
ATOM   2247  CB  LEU A 137     -23.466   4.512  14.978  1.00 98.34           C  
ATOM   2248  HB2 LEU A 137     -22.662   3.985  15.492  1.00 98.34           H  
ATOM   2249  HB3 LEU A 137     -24.005   5.101  15.721  1.00 98.34           H  
ATOM   2250  O   LEU A 137     -22.590   7.739  14.705  1.00 98.34           O  
ATOM   2251  CG  LEU A 137     -24.441   3.476  14.389  1.00 98.34           C  
ATOM   2252  HG  LEU A 137     -23.940   2.883  13.624  1.00 98.34           H  
ATOM   2253  CD1 LEU A 137     -24.909   2.537  15.500  1.00 98.34           C  
ATOM   2254 HD11 LEU A 137     -24.049   2.006  15.907  1.00 98.34           H  
ATOM   2255 HD12 LEU A 137     -25.606   1.803  15.094  1.00 98.34           H  
ATOM   2256 HD13 LEU A 137     -25.396   3.101  16.296  1.00 98.34           H  
ATOM   2257  CD2 LEU A 137     -25.673   4.128  13.757  1.00 98.34           C  
ATOM   2258 HD21 LEU A 137     -25.381   4.721  12.891  1.00 98.34           H  
ATOM   2259 HD22 LEU A 137     -26.166   4.768  14.489  1.00 98.34           H  
ATOM   2260 HD23 LEU A 137     -26.363   3.352  13.426  1.00 98.34           H  
ATOM   2261  N   ALA A 138     -20.872   6.362  15.128  1.00 98.48           N  
ATOM   2262  H   ALA A 138     -20.521   5.417  15.065  1.00 98.48           H  
ATOM   2263  CA  ALA A 138     -20.032   7.352  15.794  1.00 98.48           C  
ATOM   2264  HA  ALA A 138     -20.584   7.772  16.634  1.00 98.48           H  
ATOM   2265  C   ALA A 138     -19.659   8.517  14.861  1.00 98.48           C  
ATOM   2266  CB  ALA A 138     -18.790   6.637  16.341  1.00 98.48           C  
ATOM   2267  HB1 ALA A 138     -18.244   6.157  15.529  1.00 98.48           H  
ATOM   2268  HB2 ALA A 138     -18.137   7.360  16.829  1.00 98.48           H  
ATOM   2269  HB3 ALA A 138     -19.086   5.880  17.067  1.00 98.48           H  
ATOM   2270  O   ALA A 138     -19.750   9.674  15.258  1.00 98.48           O  
ATOM   2271  N   SER A 139     -19.317   8.254  13.595  1.00 98.13           N  
ATOM   2272  H   SER A 139     -19.258   7.289  13.302  1.00 98.13           H  
ATOM   2273  CA  SER A 139     -19.018   9.318  12.615  1.00 98.13           C  
ATOM   2274  HA  SER A 139     -18.318  10.013  13.078  1.00 98.13           H  
ATOM   2275  C   SER A 139     -20.242  10.147  12.198  1.00 98.13           C  
ATOM   2276  CB  SER A 139     -18.325   8.753  11.373  1.00 98.13           C  
ATOM   2277  HB2 SER A 139     -17.370   8.318  11.668  1.00 98.13           H  
ATOM   2278  HB3 SER A 139     -18.133   9.564  10.670  1.00 98.13           H  
ATOM   2279  O   SER A 139     -20.091  11.234  11.642  1.00 98.13           O  
ATOM   2280  OG  SER A 139     -19.112   7.762  10.741  1.00 98.13           O  
ATOM   2281  HG  SER A 139     -19.026   6.968  11.274  1.00 98.13           H  
ATOM   2282  N   HIS A 140     -21.455   9.675  12.495  1.00 97.75           N  
ATOM   2283  H   HIS A 140     -21.516   8.775  12.949  1.00 97.75           H  
ATOM   2284  CA  HIS A 140     -22.713  10.366  12.207  1.00 97.75           C  
ATOM   2285  HA  HIS A 140     -22.496  11.283  11.658  1.00 97.75           H  
ATOM   2286  C   HIS A 140     -23.445  10.809  13.481  1.00 97.75           C  
ATOM   2287  CB  HIS A 140     -23.591   9.489  11.298  1.00 97.75           C  
ATOM   2288  HB2 HIS A 140     -24.564   9.962  11.164  1.00 97.75           H  
ATOM   2289  HB3 HIS A 140     -23.751   8.524  11.779  1.00 97.75           H  
ATOM   2290  O   HIS A 140     -24.628  11.124  13.402  1.00 97.75           O  
ATOM   2291  CG  HIS A 140     -22.995   9.268   9.932  1.00 97.75           C  
ATOM   2292  CD2 HIS A 140     -23.369   9.868   8.762  1.00 97.75           C  
ATOM   2293  HD2 HIS A 140     -24.163  10.593   8.654  1.00 97.75           H  
ATOM   2294  ND1 HIS A 140     -21.952   8.428   9.636  1.00 97.75           N  
ATOM   2295  HD1 HIS A 140     -21.464   7.844  10.300  1.00 97.75           H  
ATOM   2296  CE1 HIS A 140     -21.692   8.526   8.325  1.00 97.75           C  
ATOM   2297  HE1 HIS A 140     -20.907   7.987   7.816  1.00 97.75           H  
ATOM   2298  NE2 HIS A 140     -22.545   9.385   7.737  1.00 97.75           N  
ATOM   2299  N   TYR A 141     -22.768  10.856  14.633  1.00 97.27           N  
ATOM   2300  H   TYR A 141     -21.796  10.580  14.615  1.00 97.27           H  
ATOM   2301  CA  TYR A 141     -23.386  10.948  15.962  1.00 97.27           C  
ATOM   2302  HA  TYR A 141     -23.897  10.005  16.154  1.00 97.27           H  
ATOM   2303  C   TYR A 141     -24.438  12.065  16.125  1.00 97.27           C  
ATOM   2304  CB  TYR A 141     -22.261  11.091  16.995  1.00 97.27           C  
ATOM   2305  HB2 TYR A 141     -21.519  10.312  16.818  1.00 97.27           H  
ATOM   2306  HB3 TYR A 141     -21.771  12.056  16.870  1.00 97.27           H  
ATOM   2307  O   TYR A 141     -25.534  11.806  16.623  1.00 97.27           O  
ATOM   2308  CG  TYR A 141     -22.717  10.932  18.424  1.00 97.27           C  
ATOM   2309  CD1 TYR A 141     -22.820  12.055  19.267  1.00 97.27           C  
ATOM   2310  HD1 TYR A 141     -22.558  13.036  18.899  1.00 97.27           H  
ATOM   2311  CD2 TYR A 141     -23.036   9.648  18.907  1.00 97.27           C  
ATOM   2312  HD2 TYR A 141     -22.955   8.787  18.260  1.00 97.27           H  
ATOM   2313  CE1 TYR A 141     -23.268  11.897  20.592  1.00 97.27           C  
ATOM   2314  HE1 TYR A 141     -23.366  12.756  21.240  1.00 97.27           H  
ATOM   2315  CE2 TYR A 141     -23.475   9.490  20.234  1.00 97.27           C  
ATOM   2316  HE2 TYR A 141     -23.723   8.519  20.636  1.00 97.27           H  
ATOM   2317  OH  TYR A 141     -24.082  10.444  22.329  1.00 97.27           O  
ATOM   2318  HH  TYR A 141     -23.971  11.223  22.880  1.00 97.27           H  
ATOM   2319  CZ  TYR A 141     -23.605  10.613  21.072  1.00 97.27           C  
ATOM   2320  N   GLU A 142     -24.169  13.289  15.649  1.00 94.43           N  
ATOM   2321  H   GLU A 142     -23.229  13.494  15.341  1.00 94.43           H  
ATOM   2322  CA  GLU A 142     -25.132  14.410  15.716  1.00 94.43           C  
ATOM   2323  HA  GLU A 142     -25.793  14.240  16.565  1.00 94.43           H  
ATOM   2324  C   GLU A 142     -26.043  14.522  14.478  1.00 94.43           C  
ATOM   2325  CB  GLU A 142     -24.440  15.766  15.965  1.00 94.43           C  
ATOM   2326  HB2 GLU A 142     -25.217  16.477  16.244  1.00 94.43           H  
ATOM   2327  HB3 GLU A 142     -24.006  16.137  15.036  1.00 94.43           H  
ATOM   2328  O   GLU A 142     -26.874  15.423  14.390  1.00 94.43           O  
ATOM   2329  CG  GLU A 142     -23.392  15.780  17.093  1.00 94.43           C  
ATOM   2330  HG2 GLU A 142     -23.230  16.817  17.389  1.00 94.43           H  
ATOM   2331  HG3 GLU A 142     -23.785  15.242  17.955  1.00 94.43           H  
ATOM   2332  CD  GLU A 142     -22.044  15.189  16.666  1.00 94.43           C  
ATOM   2333  OE1 GLU A 142     -21.215  14.873  17.544  1.00 94.43           O  
ATOM   2334  OE2 GLU A 142     -21.836  15.069  15.433  1.00 94.43           O  
ATOM   2335  N   LYS A 143     -25.873  13.642  13.485  1.00 93.64           N  
ATOM   2336  H   LYS A 143     -25.224  12.888  13.659  1.00 93.64           H  
ATOM   2337  CA  LYS A 143     -26.599  13.640  12.199  1.00 93.64           C  
ATOM   2338  HA  LYS A 143     -27.440  14.329  12.276  1.00 93.64           H  
ATOM   2339  C   LYS A 143     -27.228  12.278  11.894  1.00 93.64           C  
ATOM   2340  CB  LYS A 143     -25.681  14.112  11.062  1.00 93.64           C  
ATOM   2341  HB2 LYS A 143     -24.824  13.442  10.998  1.00 93.64           H  
ATOM   2342  HB3 LYS A 143     -26.231  14.061  10.122  1.00 93.64           H  
ATOM   2343  O   LYS A 143     -27.377  11.904  10.725  1.00 93.64           O  
ATOM   2344  CG  LYS A 143     -25.195  15.553  11.247  1.00 93.64           C  
ATOM   2345  HG2 LYS A 143     -26.054  16.218  11.342  1.00 93.64           H  
ATOM   2346  HG3 LYS A 143     -24.583  15.626  12.146  1.00 93.64           H  
ATOM   2347  CD  LYS A 143     -24.358  15.962  10.034  1.00 93.64           C  
ATOM   2348  HD2 LYS A 143     -23.513  15.280   9.942  1.00 93.64           H  
ATOM   2349  HD3 LYS A 143     -24.972  15.901   9.135  1.00 93.64           H  
ATOM   2350  CE  LYS A 143     -23.850  17.390  10.222  1.00 93.64           C  
ATOM   2351  HE2 LYS A 143     -23.286  17.431  11.154  1.00 93.64           H  
ATOM   2352  HE3 LYS A 143     -24.709  18.054  10.323  1.00 93.64           H  
ATOM   2353  NZ  LYS A 143     -22.999  17.802   9.080  1.00 93.64           N  
ATOM   2354  HZ1 LYS A 143     -22.204  17.184   9.006  1.00 93.64           H  
ATOM   2355  HZ2 LYS A 143     -23.526  17.756   8.220  1.00 93.64           H  
ATOM   2356  HZ3 LYS A 143     -22.671  18.749   9.210  1.00 93.64           H  
ATOM   2357  N   LEU A 144     -27.570  11.529  12.939  1.00 93.91           N  
ATOM   2358  H   LEU A 144     -27.385  11.891  13.863  1.00 93.91           H  
ATOM   2359  CA  LEU A 144     -28.251  10.248  12.813  1.00 93.91           C  
ATOM   2360  HA  LEU A 144     -27.649   9.607  12.168  1.00 93.91           H  
ATOM   2361  C   LEU A 144     -29.613  10.433  12.133  1.00 93.91           C  
ATOM   2362  CB  LEU A 144     -28.383   9.581  14.191  1.00 93.91           C  
ATOM   2363  HB2 LEU A 144     -29.027   8.706  14.106  1.00 93.91           H  
ATOM   2364  HB3 LEU A 144     -28.873  10.283  14.865  1.00 93.91           H  
ATOM   2365  O   LEU A 144     -30.272  11.464  12.264  1.00 93.91           O  
ATOM   2366  CG  LEU A 144     -27.040   9.141  14.805  1.00 93.91           C  
ATOM   2367  HG  LEU A 144     -26.344   9.979  14.803  1.00 93.91           H  
ATOM   2368  CD1 LEU A 144     -27.270   8.740  16.253  1.00 93.91           C  
ATOM   2369 HD11 LEU A 144     -28.025   7.957  16.320  1.00 93.91           H  
ATOM   2370 HD12 LEU A 144     -26.337   8.401  16.704  1.00 93.91           H  
ATOM   2371 HD13 LEU A 144     -27.619   9.616  16.798  1.00 93.91           H  
ATOM   2372  CD2 LEU A 144     -26.407   7.962  14.060  1.00 93.91           C  
ATOM   2373 HD21 LEU A 144     -26.136   8.260  13.047  1.00 93.91           H  
ATOM   2374 HD22 LEU A 144     -25.493   7.665  14.574  1.00 93.91           H  
ATOM   2375 HD23 LEU A 144     -27.096   7.118  14.034  1.00 93.91           H  
ATOM   2376  N   LYS A 145     -30.015   9.419  11.368  1.00 92.78           N  
ATOM   2377  H   LYS A 145     -29.439   8.589  11.357  1.00 92.78           H  
ATOM   2378  CA  LYS A 145     -31.304   9.372  10.673  1.00 92.78           C  
ATOM   2379  HA  LYS A 145     -31.822  10.321  10.811  1.00 92.78           H  
ATOM   2380  C   LYS A 145     -32.171   8.284  11.300  1.00 92.78           C  
ATOM   2381  CB  LYS A 145     -31.096   9.139   9.168  1.00 92.78           C  
ATOM   2382  HB2 LYS A 145     -30.560   8.202   9.023  1.00 92.78           H  
ATOM   2383  HB3 LYS A 145     -32.076   9.047   8.700  1.00 92.78           H  
ATOM   2384  O   LYS A 145     -31.701   7.155  11.471  1.00 92.78           O  
ATOM   2385  CG  LYS A 145     -30.325  10.279   8.481  1.00 92.78           C  
ATOM   2386  HG2 LYS A 145     -30.847  11.220   8.651  1.00 92.78           H  
ATOM   2387  HG3 LYS A 145     -29.321  10.350   8.899  1.00 92.78           H  
ATOM   2388  CD  LYS A 145     -30.227  10.014   6.974  1.00 92.78           C  
ATOM   2389  HD2 LYS A 145     -29.705   9.071   6.813  1.00 92.78           H  
ATOM   2390  HD3 LYS A 145     -31.234   9.939   6.562  1.00 92.78           H  
ATOM   2391  CE  LYS A 145     -29.469  11.150   6.281  1.00 92.78           C  
ATOM   2392  HE2 LYS A 145     -28.471  11.211   6.714  1.00 92.78           H  
ATOM   2393  HE3 LYS A 145     -29.983  12.087   6.495  1.00 92.78           H  
ATOM   2394  NZ  LYS A 145     -29.391  10.923   4.816  1.00 92.78           N  
ATOM   2395  HZ1 LYS A 145     -30.319  10.871   4.422  1.00 92.78           H  
ATOM   2396  HZ2 LYS A 145     -28.911  10.056   4.624  1.00 92.78           H  
ATOM   2397  HZ3 LYS A 145     -28.891  11.678   4.368  1.00 92.78           H  
ATOM   2398  N   GLY A 146     -33.427   8.605  11.591  1.00 93.75           N  
ATOM   2399  H   GLY A 146     -33.714   9.570  11.505  1.00 93.75           H  
ATOM   2400  CA  GLY A 146     -34.389   7.708  12.235  1.00 93.75           C  
ATOM   2401  HA2 GLY A 146     -33.873   7.032  12.917  1.00 93.75           H  
ATOM   2402  HA3 GLY A 146     -34.911   7.116  11.484  1.00 93.75           H  
ATOM   2403  C   GLY A 146     -35.421   8.480  13.053  1.00 93.75           C  
ATOM   2404  O   GLY A 146     -35.359   9.712  13.103  1.00 93.75           O  
ATOM   2405  N   SER A 147     -36.345   7.752  13.685  1.00 96.47           N  
ATOM   2406  H   SER A 147     -36.295   6.744  13.652  1.00 96.47           H  
ATOM   2407  CA  SER A 147     -37.216   8.321  14.722  1.00 96.47           C  
ATOM   2408  HA  SER A 147     -37.768   9.155  14.288  1.00 96.47           H  
ATOM   2409  C   SER A 147     -36.384   8.840  15.912  1.00 96.47           C  
ATOM   2410  CB  SER A 147     -38.234   7.274  15.197  1.00 96.47           C  
ATOM   2411  HB2 SER A 147     -38.804   6.894  14.350  1.00 96.47           H  
ATOM   2412  HB3 SER A 147     -38.925   7.732  15.905  1.00 96.47           H  
ATOM   2413  O   SER A 147     -35.222   8.440  16.059  1.00 96.47           O  
ATOM   2414  OG  SER A 147     -37.572   6.207  15.838  1.00 96.47           O  
ATOM   2415  HG  SER A 147     -37.365   5.509  15.212  1.00 96.47           H  
ATOM   2416  N   PRO A 148     -36.924   9.745  16.751  1.00 95.16           N  
ATOM   2417  CA  PRO A 148     -36.254  10.176  17.979  1.00 95.16           C  
ATOM   2418  HA  PRO A 148     -35.382  10.773  17.715  1.00 95.16           H  
ATOM   2419  C   PRO A 148     -35.800   8.999  18.851  1.00 95.16           C  
ATOM   2420  CB  PRO A 148     -37.272  11.063  18.706  1.00 95.16           C  
ATOM   2421  HB2 PRO A 148     -37.902  10.462  19.362  1.00 95.16           H  
ATOM   2422  HB3 PRO A 148     -36.783  11.856  19.273  1.00 95.16           H  
ATOM   2423  O   PRO A 148     -34.641   8.963  19.262  1.00 95.16           O  
ATOM   2424  CG  PRO A 148     -38.125  11.618  17.568  1.00 95.16           C  
ATOM   2425  HG2 PRO A 148     -37.610  12.455  17.096  1.00 95.16           H  
ATOM   2426  HG3 PRO A 148     -39.115  11.915  17.913  1.00 95.16           H  
ATOM   2427  CD  PRO A 148     -38.195  10.439  16.600  1.00 95.16           C  
ATOM   2428  HD2 PRO A 148     -39.009   9.777  16.894  1.00 95.16           H  
ATOM   2429  HD3 PRO A 148     -38.346  10.801  15.583  1.00 95.16           H  
ATOM   2430  N   GLU A 149     -36.665   8.001  19.031  1.00 95.58           N  
ATOM   2431  H   GLU A 149     -37.599   8.093  18.659  1.00 95.58           H  
ATOM   2432  CA  GLU A 149     -36.396   6.794  19.813  1.00 95.58           C  
ATOM   2433  HA  GLU A 149     -36.073   7.078  20.814  1.00 95.58           H  
ATOM   2434  C   GLU A 149     -35.271   5.956  19.182  1.00 95.58           C  
ATOM   2435  CB  GLU A 149     -37.684   5.952  19.930  1.00 95.58           C  
ATOM   2436  HB2 GLU A 149     -37.433   5.057  20.500  1.00 95.58           H  
ATOM   2437  HB3 GLU A 149     -38.001   5.621  18.941  1.00 95.58           H  
ATOM   2438  O   GLU A 149     -34.340   5.538  19.871  1.00 95.58           O  
ATOM   2439  CG  GLU A 149     -38.865   6.637  20.650  1.00 95.58           C  
ATOM   2440  HG2 GLU A 149     -39.581   5.860  20.918  1.00 95.58           H  
ATOM   2441  HG3 GLU A 149     -38.497   7.072  21.579  1.00 95.58           H  
ATOM   2442  CD  GLU A 149     -39.615   7.713  19.835  1.00 95.58           C  
ATOM   2443  OE1 GLU A 149     -40.399   8.466  20.451  1.00 95.58           O  
ATOM   2444  OE2 GLU A 149     -39.402   7.811  18.600  1.00 95.58           O  
ATOM   2445  N   ASP A 150     -35.287   5.763  17.856  1.00 96.76           N  
ATOM   2446  H   ASP A 150     -36.087   6.094  17.335  1.00 96.76           H  
ATOM   2447  CA  ASP A 150     -34.208   5.048  17.154  1.00 96.76           C  
ATOM   2448  HA  ASP A 150     -34.112   4.046  17.570  1.00 96.76           H  
ATOM   2449  C   ASP A 150     -32.861   5.765  17.290  1.00 96.76           C  
ATOM   2450  CB  ASP A 150     -34.476   4.948  15.646  1.00 96.76           C  
ATOM   2451  HB2 ASP A 150     -33.585   4.542  15.166  1.00 96.76           H  
ATOM   2452  HB3 ASP A 150     -34.627   5.949  15.242  1.00 96.76           H  
ATOM   2453  O   ASP A 150     -31.807   5.125  17.356  1.00 96.76           O  
ATOM   2454  CG  ASP A 150     -35.640   4.056  15.243  1.00 96.76           C  
ATOM   2455  OD1 ASP A 150     -35.811   2.984  15.852  1.00 96.76           O  
ATOM   2456  OD2 ASP A 150     -36.294   4.453  14.246  1.00 96.76           O  
ATOM   2457  N   ASN A 151     -32.868   7.099  17.253  1.00 97.29           N  
ATOM   2458  H   ASN A 151     -33.763   7.565  17.221  1.00 97.29           H  
ATOM   2459  CA  ASN A 151     -31.651   7.894  17.366  1.00 97.29           C  
ATOM   2460  HA  ASN A 151     -30.886   7.461  16.722  1.00 97.29           H  
ATOM   2461  C   ASN A 151     -31.091   7.838  18.789  1.00 97.29           C  
ATOM   2462  CB  ASN A 151     -31.917   9.327  16.890  1.00 97.29           C  
ATOM   2463  HB2 ASN A 151     -32.761   9.731  17.450  1.00 97.29           H  
ATOM   2464  HB3 ASN A 151     -31.044   9.944  17.104  1.00 97.29           H  
ATOM   2465  O   ASN A 151     -29.880   7.686  18.933  1.00 97.29           O  
ATOM   2466  CG  ASN A 151     -32.206   9.423  15.401  1.00 97.29           C  
ATOM   2467  ND2 ASN A 151     -32.893  10.468  15.008  1.00 97.29           N  
ATOM   2468 HD21 ASN A 151     -33.302  10.428  14.085  1.00 97.29           H  
ATOM   2469 HD22 ASN A 151     -33.284  11.073  15.716  1.00 97.29           H  
ATOM   2470  OD1 ASN A 151     -31.812   8.597  14.580  1.00 97.29           O  
ATOM   2471  N   GLU A 152     -31.946   7.866  19.813  1.00 96.53           N  
ATOM   2472  H   GLU A 152     -32.929   8.011  19.632  1.00 96.53           H  
ATOM   2473  CA  GLU A 152     -31.542   7.679  21.210  1.00 96.53           C  
ATOM   2474  HA  GLU A 152     -30.808   8.443  21.471  1.00 96.53           H  
ATOM   2475  C   GLU A 152     -30.881   6.308  21.420  1.00 96.53           C  
ATOM   2476  CB  GLU A 152     -32.768   7.865  22.116  1.00 96.53           C  
ATOM   2477  HB2 GLU A 152     -33.486   7.069  21.917  1.00 96.53           H  
ATOM   2478  HB3 GLU A 152     -33.231   8.823  21.882  1.00 96.53           H  
ATOM   2479  O   GLU A 152     -29.792   6.229  21.986  1.00 96.53           O  
ATOM   2480  CG  GLU A 152     -32.389   7.853  23.606  1.00 96.53           C  
ATOM   2481  HG2 GLU A 152     -31.631   8.618  23.775  1.00 96.53           H  
ATOM   2482  HG3 GLU A 152     -31.953   6.885  23.853  1.00 96.53           H  
ATOM   2483  CD  GLU A 152     -33.584   8.105  24.540  1.00 96.53           C  
ATOM   2484  OE1 GLU A 152     -33.321   8.348  25.739  1.00 96.53           O  
ATOM   2485  OE2 GLU A 152     -34.741   8.026  24.069  1.00 96.53           O  
ATOM   2486  N   GLN A 153     -31.455   5.232  20.867  1.00 97.65           N  
ATOM   2487  H   GLN A 153     -32.363   5.345  20.439  1.00 97.65           H  
ATOM   2488  CA  GLN A 153     -30.856   3.891  20.946  1.00 97.65           C  
ATOM   2489  HA  GLN A 153     -30.660   3.662  21.993  1.00 97.65           H  
ATOM   2490  C   GLN A 153     -29.503   3.802  20.225  1.00 97.65           C  
ATOM   2491  CB  GLN A 153     -31.828   2.842  20.378  1.00 97.65           C  
ATOM   2492  HB2 GLN A 153     -32.111   3.121  19.363  1.00 97.65           H  
ATOM   2493  HB3 GLN A 153     -31.317   1.880  20.332  1.00 97.65           H  
ATOM   2494  O   GLN A 153     -28.553   3.205  20.737  1.00 97.65           O  
ATOM   2495  CG  GLN A 153     -33.100   2.672  21.222  1.00 97.65           C  
ATOM   2496  HG2 GLN A 153     -33.720   1.890  20.785  1.00 97.65           H  
ATOM   2497  HG3 GLN A 153     -33.676   3.598  21.203  1.00 97.65           H  
ATOM   2498  CD  GLN A 153     -32.816   2.311  22.675  1.00 97.65           C  
ATOM   2499  NE2 GLN A 153     -33.568   2.849  23.608  1.00 97.65           N  
ATOM   2500 HE21 GLN A 153     -34.255   3.549  23.368  1.00 97.65           H  
ATOM   2501 HE22 GLN A 153     -33.315   2.652  24.566  1.00 97.65           H  
ATOM   2502  OE1 GLN A 153     -31.911   1.556  22.997  1.00 97.65           O  
ATOM   2503  N   LYS A 154     -29.372   4.426  19.046  1.00 98.07           N  
ATOM   2504  H   LYS A 154     -30.188   4.890  18.673  1.00 98.07           H  
ATOM   2505  CA  LYS A 154     -28.094   4.497  18.311  1.00 98.07           C  
ATOM   2506  HA  LYS A 154     -27.694   3.490  18.186  1.00 98.07           H  
ATOM   2507  C   LYS A 154     -27.035   5.290  19.079  1.00 98.07           C  
ATOM   2508  CB  LYS A 154     -28.321   5.136  16.938  1.00 98.07           C  
ATOM   2509  HB2 LYS A 154     -28.910   6.041  17.088  1.00 98.07           H  
ATOM   2510  HB3 LYS A 154     -27.361   5.421  16.506  1.00 98.07           H  
ATOM   2511  O   LYS A 154     -25.871   4.892  19.082  1.00 98.07           O  
ATOM   2512  CG  LYS A 154     -29.044   4.211  15.951  1.00 98.07           C  
ATOM   2513  HG2 LYS A 154     -28.353   3.452  15.584  1.00 98.07           H  
ATOM   2514  HG3 LYS A 154     -29.871   3.710  16.454  1.00 98.07           H  
ATOM   2515  CD  LYS A 154     -29.590   5.037  14.778  1.00 98.07           C  
ATOM   2516  HD2 LYS A 154     -30.142   5.884  15.185  1.00 98.07           H  
ATOM   2517  HD3 LYS A 154     -28.770   5.411  14.165  1.00 98.07           H  
ATOM   2518  CE  LYS A 154     -30.542   4.191  13.933  1.00 98.07           C  
ATOM   2519  HE2 LYS A 154     -29.972   3.587  13.226  1.00 98.07           H  
ATOM   2520  HE3 LYS A 154     -31.072   3.518  14.606  1.00 98.07           H  
ATOM   2521  NZ  LYS A 154     -31.536   5.048  13.244  1.00 98.07           N  
ATOM   2522  HZ1 LYS A 154     -32.242   4.492  12.783  1.00 98.07           H  
ATOM   2523  HZ2 LYS A 154     -32.014   5.616  13.930  1.00 98.07           H  
ATOM   2524  HZ3 LYS A 154     -31.135   5.693  12.579  1.00 98.07           H  
ATOM   2525  N   GLN A 155     -27.420   6.391  19.725  1.00 97.96           N  
ATOM   2526  H   GLN A 155     -28.389   6.669  19.676  1.00 97.96           H  
ATOM   2527  CA  GLN A 155     -26.515   7.190  20.554  1.00 97.96           C  
ATOM   2528  HA  GLN A 155     -25.610   7.403  19.985  1.00 97.96           H  
ATOM   2529  C   GLN A 155     -26.086   6.417  21.797  1.00 97.96           C  
ATOM   2530  CB  GLN A 155     -27.170   8.522  20.941  1.00 97.96           C  
ATOM   2531  HB2 GLN A 155     -28.179   8.342  21.312  1.00 97.96           H  
ATOM   2532  HB3 GLN A 155     -26.588   8.995  21.731  1.00 97.96           H  
ATOM   2533  O   GLN A 155     -24.889   6.324  22.060  1.00 97.96           O  
ATOM   2534  CG  GLN A 155     -27.210   9.467  19.736  1.00 97.96           C  
ATOM   2535  HG2 GLN A 155     -26.191   9.675  19.409  1.00 97.96           H  
ATOM   2536  HG3 GLN A 155     -27.738   8.976  18.919  1.00 97.96           H  
ATOM   2537  CD  GLN A 155     -27.917  10.785  20.013  1.00 97.96           C  
ATOM   2538  NE2 GLN A 155     -27.664  11.799  19.213  1.00 97.96           N  
ATOM   2539 HE21 GLN A 155     -28.143  12.657  19.444  1.00 97.96           H  
ATOM   2540 HE22 GLN A 155     -26.973  11.720  18.480  1.00 97.96           H  
ATOM   2541  OE1 GLN A 155     -28.712  10.941  20.921  1.00 97.96           O  
ATOM   2542  N   LEU A 156     -27.028   5.774  22.491  1.00 98.05           N  
ATOM   2543  H   LEU A 156     -27.997   5.918  22.244  1.00 98.05           H  
ATOM   2544  CA  LEU A 156     -26.740   4.917  23.639  1.00 98.05           C  
ATOM   2545  HA  LEU A 156     -26.267   5.532  24.405  1.00 98.05           H  
ATOM   2546  C   LEU A 156     -25.766   3.791  23.270  1.00 98.05           C  
ATOM   2547  CB  LEU A 156     -28.070   4.365  24.181  1.00 98.05           C  
ATOM   2548  HB2 LEU A 156     -28.545   3.764  23.405  1.00 98.05           H  
ATOM   2549  HB3 LEU A 156     -28.732   5.200  24.408  1.00 98.05           H  
ATOM   2550  O   LEU A 156     -24.808   3.545  24.001  1.00 98.05           O  
ATOM   2551  CG  LEU A 156     -27.914   3.500  25.444  1.00 98.05           C  
ATOM   2552  HG  LEU A 156     -27.252   2.661  25.233  1.00 98.05           H  
ATOM   2553  CD1 LEU A 156     -27.347   4.301  26.620  1.00 98.05           C  
ATOM   2554 HD11 LEU A 156     -27.949   5.196  26.781  1.00 98.05           H  
ATOM   2555 HD12 LEU A 156     -26.316   4.588  26.417  1.00 98.05           H  
ATOM   2556 HD13 LEU A 156     -27.367   3.693  27.525  1.00 98.05           H  
ATOM   2557  CD2 LEU A 156     -29.274   2.936  25.852  1.00 98.05           C  
ATOM   2558 HD21 LEU A 156     -29.686   2.346  25.033  1.00 98.05           H  
ATOM   2559 HD22 LEU A 156     -29.962   3.750  26.080  1.00 98.05           H  
ATOM   2560 HD23 LEU A 156     -29.166   2.295  26.727  1.00 98.05           H  
ATOM   2561  N   PHE A 157     -25.954   3.157  22.107  1.00 98.46           N  
ATOM   2562  H   PHE A 157     -26.795   3.355  21.584  1.00 98.46           H  
ATOM   2563  CA  PHE A 157     -25.020   2.156  21.595  1.00 98.46           C  
ATOM   2564  HA  PHE A 157     -24.955   1.346  22.322  1.00 98.46           H  
ATOM   2565  C   PHE A 157     -23.606   2.726  21.421  1.00 98.46           C  
ATOM   2566  CB  PHE A 157     -25.543   1.578  20.272  1.00 98.46           C  
ATOM   2567  HB2 PHE A 157     -25.747   2.391  19.575  1.00 98.46           H  
ATOM   2568  HB3 PHE A 157     -26.487   1.067  20.460  1.00 98.46           H  
ATOM   2569  O   PHE A 157     -22.642   2.100  21.858  1.00 98.46           O  
ATOM   2570  CG  PHE A 157     -24.575   0.610  19.615  1.00 98.46           C  
ATOM   2571  CD1 PHE A 157     -23.644   1.070  18.664  1.00 98.46           C  
ATOM   2572  HD1 PHE A 157     -23.636   2.112  18.382  1.00 98.46           H  
ATOM   2573  CD2 PHE A 157     -24.566  -0.743  20.000  1.00 98.46           C  
ATOM   2574  HD2 PHE A 157     -25.267  -1.096  20.743  1.00 98.46           H  
ATOM   2575  CE1 PHE A 157     -22.708   0.182  18.104  1.00 98.46           C  
ATOM   2576  HE1 PHE A 157     -21.984   0.543  17.389  1.00 98.46           H  
ATOM   2577  CE2 PHE A 157     -23.626  -1.629  19.444  1.00 98.46           C  
ATOM   2578  HE2 PHE A 157     -23.602  -2.658  19.770  1.00 98.46           H  
ATOM   2579  CZ  PHE A 157     -22.694  -1.167  18.499  1.00 98.46           C  
ATOM   2580  HZ  PHE A 157     -21.952  -1.842  18.099  1.00 98.46           H  
ATOM   2581  N   VAL A 158     -23.455   3.905  20.810  1.00 98.48           N  
ATOM   2582  H   VAL A 158     -24.282   4.398  20.506  1.00 98.48           H  
ATOM   2583  CA  VAL A 158     -22.138   4.544  20.639  1.00 98.48           C  
ATOM   2584  HA  VAL A 158     -21.468   3.837  20.149  1.00 98.48           H  
ATOM   2585  C   VAL A 158     -21.507   4.874  21.994  1.00 98.48           C  
ATOM   2586  CB  VAL A 158     -22.247   5.798  19.750  1.00 98.48           C  
ATOM   2587  HB  VAL A 158     -23.060   6.427  20.112  1.00 98.48           H  
ATOM   2588  O   VAL A 158     -20.331   4.585  22.208  1.00 98.48           O  
ATOM   2589  CG1 VAL A 158     -20.958   6.630  19.736  1.00 98.48           C  
ATOM   2590 HG11 VAL A 158     -20.106   6.002  19.478  1.00 98.48           H  
ATOM   2591 HG12 VAL A 158     -21.042   7.442  19.014  1.00 98.48           H  
ATOM   2592 HG13 VAL A 158     -20.800   7.077  20.717  1.00 98.48           H  
ATOM   2593  CG2 VAL A 158     -22.549   5.406  18.298  1.00 98.48           C  
ATOM   2594 HG21 VAL A 158     -23.455   4.801  18.254  1.00 98.48           H  
ATOM   2595 HG22 VAL A 158     -22.705   6.304  17.701  1.00 98.48           H  
ATOM   2596 HG23 VAL A 158     -21.718   4.834  17.885  1.00 98.48           H  
ATOM   2597  N   GLU A 159     -22.283   5.427  22.924  1.00 98.12           N  
ATOM   2598  H   GLU A 159     -23.240   5.642  22.683  1.00 98.12           H  
ATOM   2599  CA  GLU A 159     -21.822   5.805  24.262  1.00 98.12           C  
ATOM   2600  HA  GLU A 159     -20.967   6.475  24.171  1.00 98.12           H  
ATOM   2601  C   GLU A 159     -21.329   4.597  25.076  1.00 98.12           C  
ATOM   2602  CB  GLU A 159     -22.960   6.553  24.980  1.00 98.12           C  
ATOM   2603  HB2 GLU A 159     -22.737   6.614  26.045  1.00 98.12           H  
ATOM   2604  HB3 GLU A 159     -23.887   5.989  24.874  1.00 98.12           H  
ATOM   2605  O   GLU A 159     -20.246   4.645  25.661  1.00 98.12           O  
ATOM   2606  CG  GLU A 159     -23.169   7.975  24.420  1.00 98.12           C  
ATOM   2607  HG2 GLU A 159     -24.041   8.417  24.902  1.00 98.12           H  
ATOM   2608  HG3 GLU A 159     -23.361   7.922  23.349  1.00 98.12           H  
ATOM   2609  CD  GLU A 159     -21.949   8.869  24.673  1.00 98.12           C  
ATOM   2610  OE1 GLU A 159     -21.501   9.641  23.793  1.00 98.12           O  
ATOM   2611  OE2 GLU A 159     -21.331   8.735  25.753  1.00 98.12           O  
ATOM   2612  N   GLN A 160     -22.059   3.479  25.039  1.00 98.39           N  
ATOM   2613  H   GLN A 160     -22.938   3.503  24.543  1.00 98.39           H  
ATOM   2614  CA  GLN A 160     -21.682   2.233  25.721  1.00 98.39           C  
ATOM   2615  HA  GLN A 160     -21.448   2.455  26.762  1.00 98.39           H  
ATOM   2616  C   GLN A 160     -20.436   1.561  25.119  1.00 98.39           C  
ATOM   2617  CB  GLN A 160     -22.873   1.267  25.674  1.00 98.39           C  
ATOM   2618  HB2 GLN A 160     -22.542   0.275  25.983  1.00 98.39           H  
ATOM   2619  HB3 GLN A 160     -23.238   1.200  24.649  1.00 98.39           H  
ATOM   2620  O   GLN A 160     -19.718   0.840  25.814  1.00 98.39           O  
ATOM   2621  CG  GLN A 160     -24.014   1.704  26.609  1.00 98.39           C  
ATOM   2622  HG2 GLN A 160     -23.657   1.668  27.638  1.00 98.39           H  
ATOM   2623  HG3 GLN A 160     -24.308   2.731  26.392  1.00 98.39           H  
ATOM   2624  CD  GLN A 160     -25.249   0.817  26.487  1.00 98.39           C  
ATOM   2625  NE2 GLN A 160     -26.196   0.945  27.389  1.00 98.39           N  
ATOM   2626 HE21 GLN A 160     -26.129   1.645  28.115  1.00 98.39           H  
ATOM   2627 HE22 GLN A 160     -27.014   0.370  27.248  1.00 98.39           H  
ATOM   2628  OE1 GLN A 160     -25.395  -0.006  25.598  1.00 98.39           O  
ATOM   2629  N   HIS A 161     -20.144   1.809  23.839  1.00 98.53           N  
ATOM   2630  H   HIS A 161     -20.773   2.405  23.320  1.00 98.53           H  
ATOM   2631  CA  HIS A 161     -19.075   1.132  23.102  1.00 98.53           C  
ATOM   2632  HA  HIS A 161     -18.641   0.370  23.749  1.00 98.53           H  
ATOM   2633  C   HIS A 161     -17.899   2.043  22.733  1.00 98.53           C  
ATOM   2634  CB  HIS A 161     -19.658   0.368  21.906  1.00 98.53           C  
ATOM   2635  HB2 HIS A 161     -18.849  -0.122  21.365  1.00 98.53           H  
ATOM   2636  HB3 HIS A 161     -20.140   1.072  21.228  1.00 98.53           H  
ATOM   2637  O   HIS A 161     -17.113   1.694  21.859  1.00 98.53           O  
ATOM   2638  CG  HIS A 161     -20.647  -0.691  22.316  1.00 98.53           C  
ATOM   2639  CD2 HIS A 161     -20.373  -1.960  22.746  1.00 98.53           C  
ATOM   2640  HD2 HIS A 161     -19.387  -2.388  22.856  1.00 98.53           H  
ATOM   2641  ND1 HIS A 161     -22.007  -0.533  22.384  1.00 98.53           N  
ATOM   2642  HD1 HIS A 161     -22.496   0.328  22.187  1.00 98.53           H  
ATOM   2643  CE1 HIS A 161     -22.547  -1.673  22.839  1.00 98.53           C  
ATOM   2644  HE1 HIS A 161     -23.598  -1.828  23.031  1.00 98.53           H  
ATOM   2645  NE2 HIS A 161     -21.586  -2.586  23.055  1.00 98.53           N  
ATOM   2646  N   LYS A 162     -17.703   3.182  23.415  1.00 98.13           N  
ATOM   2647  H   LYS A 162     -18.425   3.469  24.060  1.00 98.13           H  
ATOM   2648  CA  LYS A 162     -16.562   4.093  23.166  1.00 98.13           C  
ATOM   2649  HA  LYS A 162     -16.668   4.514  22.167  1.00 98.13           H  
ATOM   2650  C   LYS A 162     -15.192   3.401  23.173  1.00 98.13           C  
ATOM   2651  CB  LYS A 162     -16.579   5.239  24.190  1.00 98.13           C  
ATOM   2652  HB2 LYS A 162     -16.780   4.846  25.186  1.00 98.13           H  
ATOM   2653  HB3 LYS A 162     -15.604   5.726  24.199  1.00 98.13           H  
ATOM   2654  O   LYS A 162     -14.325   3.765  22.382  1.00 98.13           O  
ATOM   2655  CG  LYS A 162     -17.631   6.287  23.813  1.00 98.13           C  
ATOM   2656  HG2 LYS A 162     -17.377   6.694  22.834  1.00 98.13           H  
ATOM   2657  HG3 LYS A 162     -18.612   5.816  23.749  1.00 98.13           H  
ATOM   2658  CD  LYS A 162     -17.701   7.428  24.833  1.00 98.13           C  
ATOM   2659  HD2 LYS A 162     -18.170   7.060  25.746  1.00 98.13           H  
ATOM   2660  HD3 LYS A 162     -16.702   7.804  25.054  1.00 98.13           H  
ATOM   2661  CE  LYS A 162     -18.549   8.540  24.213  1.00 98.13           C  
ATOM   2662  HE2 LYS A 162     -18.003   8.989  23.383  1.00 98.13           H  
ATOM   2663  HE3 LYS A 162     -19.456   8.094  23.806  1.00 98.13           H  
ATOM   2664  NZ  LYS A 162     -18.957   9.576  25.183  1.00 98.13           N  
ATOM   2665  HZ1 LYS A 162     -19.617  10.188  24.725  1.00 98.13           H  
ATOM   2666  HZ2 LYS A 162     -19.593   9.153  25.844  1.00 98.13           H  
ATOM   2667  HZ3 LYS A 162     -18.201  10.067  25.639  1.00 98.13           H  
ATOM   2668  N   HIS A 163     -15.019   2.369  24.001  1.00 98.03           N  
ATOM   2669  H   HIS A 163     -15.798   2.106  24.588  1.00 98.03           H  
ATOM   2670  CA  HIS A 163     -13.802   1.550  24.063  1.00 98.03           C  
ATOM   2671  HA  HIS A 163     -12.959   2.203  24.289  1.00 98.03           H  
ATOM   2672  C   HIS A 163     -13.468   0.839  22.737  1.00 98.03           C  
ATOM   2673  CB  HIS A 163     -13.935   0.538  25.212  1.00 98.03           C  
ATOM   2674  HB2 HIS A 163     -12.986   0.011  25.318  1.00 98.03           H  
ATOM   2675  HB3 HIS A 163     -14.116   1.074  26.143  1.00 98.03           H  
ATOM   2676  O   HIS A 163     -12.310   0.508  22.500  1.00 98.03           O  
ATOM   2677  CG  HIS A 163     -15.030  -0.483  25.012  1.00 98.03           C  
ATOM   2678  CD2 HIS A 163     -14.873  -1.759  24.535  1.00 98.03           C  
ATOM   2679  HD2 HIS A 163     -13.941  -2.215  24.237  1.00 98.03           H  
ATOM   2680  ND1 HIS A 163     -16.372  -0.321  25.296  1.00 98.03           N  
ATOM   2681  HD1 HIS A 163     -16.806   0.442  25.796  1.00 98.03           H  
ATOM   2682  CE1 HIS A 163     -17.004  -1.463  24.985  1.00 98.03           C  
ATOM   2683  HE1 HIS A 163     -18.056  -1.648  25.143  1.00 98.03           H  
ATOM   2684  NE2 HIS A 163     -16.136  -2.365  24.512  1.00 98.03           N  
ATOM   2685  N   TYR A 164     -14.433   0.668  21.824  1.00 98.72           N  
ATOM   2686  H   TYR A 164     -15.377   0.957  22.035  1.00 98.72           H  
ATOM   2687  CA  TYR A 164     -14.168   0.124  20.490  1.00 98.72           C  
ATOM   2688  HA  TYR A 164     -13.695  -0.853  20.595  1.00 98.72           H  
ATOM   2689  C   TYR A 164     -13.188   0.978  19.685  1.00 98.72           C  
ATOM   2690  CB  TYR A 164     -15.475  -0.046  19.699  1.00 98.72           C  
ATOM   2691  HB2 TYR A 164     -16.053   0.877  19.752  1.00 98.72           H  
ATOM   2692  HB3 TYR A 164     -15.209  -0.179  18.650  1.00 98.72           H  
ATOM   2693  O   TYR A 164     -12.510   0.431  18.822  1.00 98.72           O  
ATOM   2694  CG  TYR A 164     -16.366  -1.220  20.075  1.00 98.72           C  
ATOM   2695  CD1 TYR A 164     -16.073  -2.064  21.166  1.00 98.72           C  
ATOM   2696  HD1 TYR A 164     -15.208  -1.901  21.793  1.00 98.72           H  
ATOM   2697  CD2 TYR A 164     -17.495  -1.493  19.280  1.00 98.72           C  
ATOM   2698  HD2 TYR A 164     -17.728  -0.843  18.449  1.00 98.72           H  
ATOM   2699  CE1 TYR A 164     -16.907  -3.149  21.474  1.00 98.72           C  
ATOM   2700  HE1 TYR A 164     -16.667  -3.765  22.328  1.00 98.72           H  
ATOM   2701  CE2 TYR A 164     -18.330  -2.588  19.576  1.00 98.72           C  
ATOM   2702  HE2 TYR A 164     -19.218  -2.777  18.990  1.00 98.72           H  
ATOM   2703  OH  TYR A 164     -18.847  -4.456  20.993  1.00 98.72           O  
ATOM   2704  HH  TYR A 164     -18.717  -4.733  21.903  1.00 98.72           H  
ATOM   2705  CZ  TYR A 164     -18.041  -3.408  20.685  1.00 98.72           C  
ATOM   2706  N   LEU A 165     -13.060   2.283  19.958  1.00 98.47           N  
ATOM   2707  H   LEU A 165     -13.609   2.683  20.706  1.00 98.47           H  
ATOM   2708  CA  LEU A 165     -12.009   3.099  19.341  1.00 98.47           C  
ATOM   2709  HA  LEU A 165     -12.135   3.099  18.258  1.00 98.47           H  
ATOM   2710  C   LEU A 165     -10.612   2.529  19.638  1.00 98.47           C  
ATOM   2711  CB  LEU A 165     -12.083   4.538  19.868  1.00 98.47           C  
ATOM   2712  HB2 LEU A 165     -11.215   5.076  19.488  1.00 98.47           H  
ATOM   2713  HB3 LEU A 165     -11.997   4.507  20.954  1.00 98.47           H  
ATOM   2714  O   LEU A 165      -9.804   2.382  18.721  1.00 98.47           O  
ATOM   2715  CG  LEU A 165     -13.330   5.353  19.499  1.00 98.47           C  
ATOM   2716  HG  LEU A 165     -14.234   4.813  19.784  1.00 98.47           H  
ATOM   2717  CD1 LEU A 165     -13.261   6.659  20.283  1.00 98.47           C  
ATOM   2718 HD11 LEU A 165     -13.463   6.463  21.336  1.00 98.47           H  
ATOM   2719 HD12 LEU A 165     -12.263   7.088  20.198  1.00 98.47           H  
ATOM   2720 HD13 LEU A 165     -13.974   7.391  19.903  1.00 98.47           H  
ATOM   2721  CD2 LEU A 165     -13.399   5.698  18.010  1.00 98.47           C  
ATOM   2722 HD21 LEU A 165     -13.391   4.785  17.416  1.00 98.47           H  
ATOM   2723 HD22 LEU A 165     -12.549   6.326  17.743  1.00 98.47           H  
ATOM   2724 HD23 LEU A 165     -14.321   6.243  17.807  1.00 98.47           H  
ATOM   2725  N   ASP A 166     -10.357   2.157  20.895  1.00 98.35           N  
ATOM   2726  H   ASP A 166     -11.103   2.208  21.574  1.00 98.35           H  
ATOM   2727  CA  ASP A 166      -9.078   1.594  21.332  1.00 98.35           C  
ATOM   2728  HA  ASP A 166      -8.271   2.237  20.979  1.00 98.35           H  
ATOM   2729  C   ASP A 166      -8.831   0.217  20.708  1.00 98.35           C  
ATOM   2730  CB  ASP A 166      -9.020   1.534  22.871  1.00 98.35           C  
ATOM   2731  HB2 ASP A 166      -9.923   1.067  23.266  1.00 98.35           H  
ATOM   2732  HB3 ASP A 166      -8.174   0.910  23.161  1.00 98.35           H  
ATOM   2733  O   ASP A 166      -7.757  -0.016  20.153  1.00 98.35           O  
ATOM   2734  CG  ASP A 166      -8.821   2.908  23.512  1.00 98.35           C  
ATOM   2735  OD1 ASP A 166      -8.080   3.730  22.931  1.00 98.35           O  
ATOM   2736  OD2 ASP A 166      -9.278   3.167  24.642  1.00 98.35           O  
ATOM   2737  N   GLU A 167      -9.847  -0.652  20.701  1.00 98.63           N  
ATOM   2738  H   GLU A 167     -10.687  -0.402  21.203  1.00 98.63           H  
ATOM   2739  CA  GLU A 167      -9.767  -1.979  20.071  1.00 98.63           C  
ATOM   2740  HA  GLU A 167      -8.944  -2.539  20.515  1.00 98.63           H  
ATOM   2741  C   GLU A 167      -9.493  -1.880  18.558  1.00 98.63           C  
ATOM   2742  CB  GLU A 167     -11.076  -2.762  20.298  1.00 98.63           C  
ATOM   2743  HB2 GLU A 167     -11.001  -3.706  19.759  1.00 98.63           H  
ATOM   2744  HB3 GLU A 167     -11.907  -2.198  19.874  1.00 98.63           H  
ATOM   2745  O   GLU A 167      -8.699  -2.642  18.004  1.00 98.63           O  
ATOM   2746  CG  GLU A 167     -11.379  -3.073  21.775  1.00 98.63           C  
ATOM   2747  HG2 GLU A 167     -10.528  -3.607  22.197  1.00 98.63           H  
ATOM   2748  HG3 GLU A 167     -11.494  -2.134  22.317  1.00 98.63           H  
ATOM   2749  CD  GLU A 167     -12.651  -3.922  21.983  1.00 98.63           C  
ATOM   2750  OE1 GLU A 167     -13.016  -4.163  23.148  1.00 98.63           O  
ATOM   2751  OE2 GLU A 167     -13.300  -4.352  20.992  1.00 98.63           O  
ATOM   2752  N   ILE A 168     -10.107  -0.915  17.862  1.00 98.64           N  
ATOM   2753  H   ILE A 168     -10.757  -0.315  18.350  1.00 98.64           H  
ATOM   2754  CA  ILE A 168      -9.870  -0.693  16.427  1.00 98.64           C  
ATOM   2755  HA  ILE A 168      -9.978  -1.646  15.908  1.00 98.64           H  
ATOM   2756  C   ILE A 168      -8.435  -0.214  16.181  1.00 98.64           C  
ATOM   2757  CB  ILE A 168     -10.908   0.294  15.849  1.00 98.64           C  
ATOM   2758  HB  ILE A 168     -10.922   1.186  16.475  1.00 98.64           H  
ATOM   2759  O   ILE A 168      -7.783  -0.679  15.242  1.00 98.64           O  
ATOM   2760  CG1 ILE A 168     -12.316  -0.340  15.837  1.00 98.64           C  
ATOM   2761 HG12 ILE A 168     -12.477  -0.926  16.742  1.00 98.64           H  
ATOM   2762 HG13 ILE A 168     -12.393  -1.031  14.997  1.00 98.64           H  
ATOM   2763  CG2 ILE A 168     -10.533   0.710  14.411  1.00 98.64           C  
ATOM   2764 HG21 ILE A 168     -10.343  -0.176  13.805  1.00 98.64           H  
ATOM   2765 HG22 ILE A 168     -11.338   1.286  13.955  1.00 98.64           H  
ATOM   2766 HG23 ILE A 168      -9.642   1.337  14.426  1.00 98.64           H  
ATOM   2767  CD1 ILE A 168     -13.434   0.708  15.749  1.00 98.64           C  
ATOM   2768 HD11 ILE A 168     -13.299   1.473  16.514  1.00 98.64           H  
ATOM   2769 HD12 ILE A 168     -14.402   0.231  15.902  1.00 98.64           H  
ATOM   2770 HD13 ILE A 168     -13.421   1.180  14.766  1.00 98.64           H  
ATOM   2771  N   ILE A 169      -7.921   0.700  17.009  1.00 98.46           N  
ATOM   2772  H   ILE A 169      -8.491   1.029  17.775  1.00 98.46           H  
ATOM   2773  CA  ILE A 169      -6.534   1.174  16.907  1.00 98.46           C  
ATOM   2774  HA  ILE A 169      -6.355   1.491  15.880  1.00 98.46           H  
ATOM   2775  C   ILE A 169      -5.540   0.042  17.170  1.00 98.46           C  
ATOM   2776  CB  ILE A 169      -6.308   2.378  17.847  1.00 98.46           C  
ATOM   2777  HB  ILE A 169      -6.726   2.134  18.824  1.00 98.46           H  
ATOM   2778  O   ILE A 169      -4.529  -0.049  16.468  1.00 98.46           O  
ATOM   2779  CG1 ILE A 169      -7.049   3.626  17.324  1.00 98.46           C  
ATOM   2780 HG12 ILE A 169      -8.104   3.393  17.183  1.00 98.46           H  
ATOM   2781 HG13 ILE A 169      -6.992   4.400  18.089  1.00 98.46           H  
ATOM   2782  CG2 ILE A 169      -4.814   2.696  18.058  1.00 98.46           C  
ATOM   2783 HG21 ILE A 169      -4.713   3.636  18.600  1.00 98.46           H  
ATOM   2784 HG22 ILE A 169      -4.353   1.911  18.657  1.00 98.46           H  
ATOM   2785 HG23 ILE A 169      -4.300   2.765  17.100  1.00 98.46           H  
ATOM   2786  CD1 ILE A 169      -6.526   4.225  16.013  1.00 98.46           C  
ATOM   2787 HD11 ILE A 169      -7.125   5.103  15.774  1.00 98.46           H  
ATOM   2788 HD12 ILE A 169      -6.619   3.511  15.195  1.00 98.46           H  
ATOM   2789 HD13 ILE A 169      -5.487   4.537  16.117  1.00 98.46           H  
ATOM   2790  N   GLU A 170      -5.834  -0.845  18.117  1.00 98.48           N  
ATOM   2791  H   GLU A 170      -6.652  -0.697  18.691  1.00 98.48           H  
ATOM   2792  CA  GLU A 170      -5.038  -2.043  18.369  1.00 98.48           C  
ATOM   2793  HA  GLU A 170      -4.011  -1.742  18.576  1.00 98.48           H  
ATOM   2794  C   GLU A 170      -5.002  -2.960  17.138  1.00 98.48           C  
ATOM   2795  CB  GLU A 170      -5.570  -2.743  19.623  1.00 98.48           C  
ATOM   2796  HB2 GLU A 170      -6.593  -3.076  19.454  1.00 98.48           H  
ATOM   2797  HB3 GLU A 170      -5.566  -2.022  20.441  1.00 98.48           H  
ATOM   2798  O   GLU A 170      -3.915  -3.284  16.656  1.00 98.48           O  
ATOM   2799  CG  GLU A 170      -4.702  -3.943  20.021  1.00 98.48           C  
ATOM   2800  HG2 GLU A 170      -3.657  -3.634  20.001  1.00 98.48           H  
ATOM   2801  HG3 GLU A 170      -4.835  -4.740  19.290  1.00 98.48           H  
ATOM   2802  CD  GLU A 170      -5.059  -4.458  21.423  1.00 98.48           C  
ATOM   2803  OE1 GLU A 170      -4.116  -4.875  22.132  1.00 98.48           O  
ATOM   2804  OE2 GLU A 170      -6.253  -4.376  21.793  1.00 98.48           O  
ATOM   2805  N   GLN A 171      -6.153  -3.257  16.522  1.00 98.44           N  
ATOM   2806  H   GLN A 171      -7.016  -2.983  16.969  1.00 98.44           H  
ATOM   2807  CA  GLN A 171      -6.201  -4.063  15.292  1.00 98.44           C  
ATOM   2808  HA  GLN A 171      -5.715  -5.018  15.491  1.00 98.44           H  
ATOM   2809  C   GLN A 171      -5.447  -3.416  14.122  1.00 98.44           C  
ATOM   2810  CB  GLN A 171      -7.656  -4.328  14.881  1.00 98.44           C  
ATOM   2811  HB2 GLN A 171      -8.216  -3.394  14.832  1.00 98.44           H  
ATOM   2812  HB3 GLN A 171      -7.655  -4.786  13.892  1.00 98.44           H  
ATOM   2813  O   GLN A 171      -4.746  -4.100  13.369  1.00 98.44           O  
ATOM   2814  CG  GLN A 171      -8.330  -5.291  15.862  1.00 98.44           C  
ATOM   2815  HG2 GLN A 171      -8.459  -4.810  16.831  1.00 98.44           H  
ATOM   2816  HG3 GLN A 171      -7.680  -6.153  16.011  1.00 98.44           H  
ATOM   2817  CD  GLN A 171      -9.680  -5.813  15.393  1.00 98.44           C  
ATOM   2818  NE2 GLN A 171     -10.314  -6.616  16.214  1.00 98.44           N  
ATOM   2819 HE21 GLN A 171      -9.931  -6.776  17.135  1.00 98.44           H  
ATOM   2820 HE22 GLN A 171     -11.163  -7.050  15.880  1.00 98.44           H  
ATOM   2821  OE1 GLN A 171     -10.171  -5.580  14.297  1.00 98.44           O  
ATOM   2822  N   ILE A 172      -5.540  -2.090  13.967  1.00 98.26           N  
ATOM   2823  H   ILE A 172      -6.150  -1.586  14.594  1.00 98.26           H  
ATOM   2824  CA  ILE A 172      -4.761  -1.348  12.962  1.00 98.26           C  
ATOM   2825  HA  ILE A 172      -4.921  -1.814  11.990  1.00 98.26           H  
ATOM   2826  C   ILE A 172      -3.259  -1.447  13.263  1.00 98.26           C  
ATOM   2827  CB  ILE A 172      -5.235   0.123  12.882  1.00 98.26           C  
ATOM   2828  HB  ILE A 172      -5.270   0.531  13.893  1.00 98.26           H  
ATOM   2829  O   ILE A 172      -2.461  -1.620  12.338  1.00 98.26           O  
ATOM   2830  CG1 ILE A 172      -6.650   0.199  12.266  1.00 98.26           C  
ATOM   2831 HG12 ILE A 172      -6.596  -0.039  11.203  1.00 98.26           H  
ATOM   2832 HG13 ILE A 172      -7.297  -0.542  12.736  1.00 98.26           H  
ATOM   2833  CG2 ILE A 172      -4.258   0.981  12.050  1.00 98.26           C  
ATOM   2834 HG21 ILE A 172      -3.302   1.070  12.566  1.00 98.26           H  
ATOM   2835 HG22 ILE A 172      -4.650   1.990  11.920  1.00 98.26           H  
ATOM   2836 HG23 ILE A 172      -4.102   0.527  11.071  1.00 98.26           H  
ATOM   2837  CD1 ILE A 172      -7.322   1.568  12.429  1.00 98.26           C  
ATOM   2838 HD11 ILE A 172      -8.377   1.488  12.166  1.00 98.26           H  
ATOM   2839 HD12 ILE A 172      -6.859   2.301  11.768  1.00 98.26           H  
ATOM   2840 HD13 ILE A 172      -7.248   1.898  13.465  1.00 98.26           H  
ATOM   2841  N   SER A 173      -2.866  -1.354  14.534  1.00 98.35           N  
ATOM   2842  H   SER A 173      -3.580  -1.232  15.239  1.00 98.35           H  
ATOM   2843  CA  SER A 173      -1.476  -1.456  14.986  1.00 98.35           C  
ATOM   2844  HA  SER A 173      -0.876  -0.729  14.437  1.00 98.35           H  
ATOM   2845  C   SER A 173      -0.892  -2.839  14.707  1.00 98.35           C  
ATOM   2846  CB  SER A 173      -1.409  -1.120  16.479  1.00 98.35           C  
ATOM   2847  HB2 SER A 173      -1.977  -1.857  17.048  1.00 98.35           H  
ATOM   2848  HB3 SER A 173      -1.867  -0.144  16.638  1.00 98.35           H  
ATOM   2849  O   SER A 173       0.163  -2.945  14.076  1.00 98.35           O  
ATOM   2850  OG  SER A 173      -0.083  -1.086  16.980  1.00 98.35           O  
ATOM   2851  HG  SER A 173      -0.182  -0.854  17.906  1.00 98.35           H  
ATOM   2852  N   GLU A 174      -1.604  -3.901  15.082  1.00 97.76           N  
ATOM   2853  H   GLU A 174      -2.457  -3.754  15.602  1.00 97.76           H  
ATOM   2854  CA  GLU A 174      -1.212  -5.286  14.809  1.00 97.76           C  
ATOM   2855  HA  GLU A 174      -0.240  -5.492  15.257  1.00 97.76           H  
ATOM   2856  C   GLU A 174      -1.108  -5.564  13.309  1.00 97.76           C  
ATOM   2857  CB  GLU A 174      -2.242  -6.243  15.408  1.00 97.76           C  
ATOM   2858  HB2 GLU A 174      -3.236  -5.959  15.064  1.00 97.76           H  
ATOM   2859  HB3 GLU A 174      -2.019  -7.245  15.041  1.00 97.76           H  
ATOM   2860  O   GLU A 174      -0.105  -6.105  12.834  1.00 97.76           O  
ATOM   2861  CG  GLU A 174      -2.212  -6.275  16.940  1.00 97.76           C  
ATOM   2862  HG2 GLU A 174      -1.191  -6.493  17.255  1.00 97.76           H  
ATOM   2863  HG3 GLU A 174      -2.484  -5.298  17.339  1.00 97.76           H  
ATOM   2864  CD  GLU A 174      -3.158  -7.349  17.492  1.00 97.76           C  
ATOM   2865  OE1 GLU A 174      -2.949  -7.722  18.663  1.00 97.76           O  
ATOM   2866  OE2 GLU A 174      -4.005  -7.848  16.712  1.00 97.76           O  
ATOM   2867  N   PHE A 175      -2.105  -5.138  12.529  1.00 97.53           N  
ATOM   2868  H   PHE A 175      -2.918  -4.731  12.969  1.00 97.53           H  
ATOM   2869  CA  PHE A 175      -2.078  -5.271  11.076  1.00 97.53           C  
ATOM   2870  HA  PHE A 175      -1.957  -6.325  10.825  1.00 97.53           H  
ATOM   2871  C   PHE A 175      -0.895  -4.510  10.464  1.00 97.53           C  
ATOM   2872  CB  PHE A 175      -3.413  -4.782  10.510  1.00 97.53           C  
ATOM   2873  HB2 PHE A 175      -4.217  -5.331  11.000  1.00 97.53           H  
ATOM   2874  HB3 PHE A 175      -3.545  -3.728  10.752  1.00 97.53           H  
ATOM   2875  O   PHE A 175      -0.172  -5.044   9.619  1.00 97.53           O  
ATOM   2876  CG  PHE A 175      -3.546  -4.974   9.015  1.00 97.53           C  
ATOM   2877  CD1 PHE A 175      -3.230  -3.925   8.133  1.00 97.53           C  
ATOM   2878  HD1 PHE A 175      -2.881  -2.981   8.526  1.00 97.53           H  
ATOM   2879  CD2 PHE A 175      -4.018  -6.198   8.508  1.00 97.53           C  
ATOM   2880  HD2 PHE A 175      -4.296  -6.990   9.189  1.00 97.53           H  
ATOM   2881  CE1 PHE A 175      -3.409  -4.096   6.750  1.00 97.53           C  
ATOM   2882  HE1 PHE A 175      -3.242  -3.274   6.069  1.00 97.53           H  
ATOM   2883  CE2 PHE A 175      -4.170  -6.376   7.123  1.00 97.53           C  
ATOM   2884  HE2 PHE A 175      -4.571  -7.300   6.734  1.00 97.53           H  
ATOM   2885  CZ  PHE A 175      -3.866  -5.322   6.245  1.00 97.53           C  
ATOM   2886  HZ  PHE A 175      -4.027  -5.435   5.184  1.00 97.53           H  
ATOM   2887  N   SER A 176      -0.645  -3.282  10.923  1.00 97.29           N  
ATOM   2888  H   SER A 176      -1.259  -2.902  11.630  1.00 97.29           H  
ATOM   2889  CA  SER A 176       0.468  -2.462  10.448  1.00 97.29           C  
ATOM   2890  HA  SER A 176       0.348  -2.343   9.371  1.00 97.29           H  
ATOM   2891  C   SER A 176       1.820  -3.134  10.707  1.00 97.29           C  
ATOM   2892  CB  SER A 176       0.413  -1.070  11.076  1.00 97.29           C  
ATOM   2893  HB2 SER A 176      -0.560  -0.619  10.881  1.00 97.29           H  
ATOM   2894  HB3 SER A 176       0.552  -1.150  12.154  1.00 97.29           H  
ATOM   2895  O   SER A 176       2.619  -3.284   9.777  1.00 97.29           O  
ATOM   2896  OG  SER A 176       1.422  -0.249  10.515  1.00 97.29           O  
ATOM   2897  HG  SER A 176       1.685   0.386  11.186  1.00 97.29           H  
ATOM   2898  N   LYS A 177       2.041  -3.624  11.933  1.00 97.09           N  
ATOM   2899  H   LYS A 177       1.326  -3.485  12.634  1.00 97.09           H  
ATOM   2900  CA  LYS A 177       3.261  -4.344  12.334  1.00 97.09           C  
ATOM   2901  HA  LYS A 177       4.141  -3.743  12.104  1.00 97.09           H  
ATOM   2902  C   LYS A 177       3.438  -5.670  11.602  1.00 97.09           C  
ATOM   2903  CB  LYS A 177       3.224  -4.618  13.842  1.00 97.09           C  
ATOM   2904  HB2 LYS A 177       4.021  -5.317  14.098  1.00 97.09           H  
ATOM   2905  HB3 LYS A 177       2.270  -5.079  14.100  1.00 97.09           H  
ATOM   2906  O   LYS A 177       4.565  -6.070  11.340  1.00 97.09           O  
ATOM   2907  CG  LYS A 177       3.426  -3.344  14.668  1.00 97.09           C  
ATOM   2908  HG2 LYS A 177       2.702  -2.592  14.355  1.00 97.09           H  
ATOM   2909  HG3 LYS A 177       4.431  -2.957  14.504  1.00 97.09           H  
ATOM   2910  CD  LYS A 177       3.219  -3.644  16.155  1.00 97.09           C  
ATOM   2911  HD2 LYS A 177       3.952  -4.383  16.479  1.00 97.09           H  
ATOM   2912  HD3 LYS A 177       2.216  -4.048  16.295  1.00 97.09           H  
ATOM   2913  CE  LYS A 177       3.368  -2.365  16.980  1.00 97.09           C  
ATOM   2914  HE2 LYS A 177       4.380  -1.978  16.856  1.00 97.09           H  
ATOM   2915  HE3 LYS A 177       2.672  -1.623  16.591  1.00 97.09           H  
ATOM   2916  NZ  LYS A 177       3.074  -2.617  18.412  1.00 97.09           N  
ATOM   2917  HZ1 LYS A 177       3.175  -1.767  18.949  1.00 97.09           H  
ATOM   2918  HZ2 LYS A 177       2.126  -2.949  18.516  1.00 97.09           H  
ATOM   2919  HZ3 LYS A 177       3.698  -3.316  18.788  1.00 97.09           H  
ATOM   2920  N   ARG A 178       2.346  -6.358  11.262  1.00 96.31           N  
ATOM   2921  H   ARG A 178       1.458  -6.028  11.613  1.00 96.31           H  
ATOM   2922  CA  ARG A 178       2.410  -7.668  10.601  1.00 96.31           C  
ATOM   2923  HA  ARG A 178       3.263  -8.212  11.007  1.00 96.31           H  
ATOM   2924  C   ARG A 178       2.661  -7.568   9.100  1.00 96.31           C  
ATOM   2925  CB  ARG A 178       1.138  -8.455  10.936  1.00 96.31           C  
ATOM   2926  HB2 ARG A 178       1.016  -8.469  12.019  1.00 96.31           H  
ATOM   2927  HB3 ARG A 178       0.276  -7.952  10.498  1.00 96.31           H  
ATOM   2928  O   ARG A 178       3.452  -8.344   8.572  1.00 96.31           O  
ATOM   2929  CG  ARG A 178       1.209  -9.908  10.438  1.00 96.31           C  
ATOM   2930  HG2 ARG A 178       2.134 -10.362  10.794  1.00 96.31           H  
ATOM   2931  HG3 ARG A 178       1.215  -9.937   9.349  1.00 96.31           H  
ATOM   2932  CD  ARG A 178       0.035 -10.742  10.964  1.00 96.31           C  
ATOM   2933  HD2 ARG A 178       0.142 -11.768  10.613  1.00 96.31           H  
ATOM   2934  HD3 ARG A 178       0.090 -10.767  12.053  1.00 96.31           H  
ATOM   2935  NE  ARG A 178      -1.277 -10.192  10.568  1.00 96.31           N  
ATOM   2936  HE  ARG A 178      -1.717  -9.582  11.242  1.00 96.31           H  
ATOM   2937  NH1 ARG A 178      -1.516 -11.300   8.561  1.00 96.31           N  
ATOM   2938 HH11 ARG A 178      -2.084 -11.565   7.769  1.00 96.31           H  
ATOM   2939 HH12 ARG A 178      -0.616 -11.743   8.683  1.00 96.31           H  
ATOM   2940  NH2 ARG A 178      -3.149  -9.964   9.310  1.00 96.31           N  
ATOM   2941 HH21 ARG A 178      -3.716 -10.234   8.519  1.00 96.31           H  
ATOM   2942 HH22 ARG A 178      -3.557  -9.413  10.051  1.00 96.31           H  
ATOM   2943  CZ  ARG A 178      -1.967 -10.488   9.481  1.00 96.31           C  
ATOM   2944  N   VAL A 179       1.976  -6.661   8.396  1.00 96.16           N  
ATOM   2945  H   VAL A 179       1.313  -6.085   8.893  1.00 96.16           H  
ATOM   2946  CA  VAL A 179       1.981  -6.666   6.917  1.00 96.16           C  
ATOM   2947  HA  VAL A 179       2.743  -7.369   6.581  1.00 96.16           H  
ATOM   2948  C   VAL A 179       2.378  -5.344   6.261  1.00 96.16           C  
ATOM   2949  CB  VAL A 179       0.656  -7.198   6.337  1.00 96.16           C  
ATOM   2950  HB  VAL A 179       0.784  -7.250   5.256  1.00 96.16           H  
ATOM   2951  O   VAL A 179       2.894  -5.348   5.139  1.00 96.16           O  
ATOM   2952  CG1 VAL A 179       0.331  -8.611   6.838  1.00 96.16           C  
ATOM   2953 HG11 VAL A 179       1.203  -9.256   6.728  1.00 96.16           H  
ATOM   2954 HG12 VAL A 179       0.035  -8.579   7.887  1.00 96.16           H  
ATOM   2955 HG13 VAL A 179      -0.490  -9.028   6.254  1.00 96.16           H  
ATOM   2956  CG2 VAL A 179      -0.561  -6.314   6.617  1.00 96.16           C  
ATOM   2957 HG21 VAL A 179      -0.808  -6.324   7.678  1.00 96.16           H  
ATOM   2958 HG22 VAL A 179      -1.421  -6.710   6.077  1.00 96.16           H  
ATOM   2959 HG23 VAL A 179      -0.387  -5.290   6.285  1.00 96.16           H  
ATOM   2960  N   ILE A 180       2.191  -4.203   6.928  1.00 95.96           N  
ATOM   2961  H   ILE A 180       1.842  -4.245   7.875  1.00 95.96           H  
ATOM   2962  CA  ILE A 180       2.511  -2.889   6.347  1.00 95.96           C  
ATOM   2963  HA  ILE A 180       2.324  -2.936   5.274  1.00 95.96           H  
ATOM   2964  C   ILE A 180       4.000  -2.580   6.505  1.00 95.96           C  
ATOM   2965  CB  ILE A 180       1.605  -1.779   6.924  1.00 95.96           C  
ATOM   2966  HB  ILE A 180       1.823  -1.687   7.988  1.00 95.96           H  
ATOM   2967  O   ILE A 180       4.635  -2.211   5.513  1.00 95.96           O  
ATOM   2968  CG1 ILE A 180       0.102  -2.115   6.767  1.00 95.96           C  
ATOM   2969 HG12 ILE A 180      -0.481  -1.368   7.306  1.00 95.96           H  
ATOM   2970 HG13 ILE A 180      -0.114  -3.077   7.233  1.00 95.96           H  
ATOM   2971  CG2 ILE A 180       1.914  -0.404   6.306  1.00 95.96           C  
ATOM   2972 HG21 ILE A 180       1.790  -0.428   5.223  1.00 95.96           H  
ATOM   2973 HG22 ILE A 180       2.934  -0.108   6.550  1.00 95.96           H  
ATOM   2974 HG23 ILE A 180       1.238   0.339   6.729  1.00 95.96           H  
ATOM   2975  CD1 ILE A 180      -0.394  -2.152   5.320  1.00 95.96           C  
ATOM   2976 HD11 ILE A 180       0.254  -2.757   4.687  1.00 95.96           H  
ATOM   2977 HD12 ILE A 180      -1.400  -2.571   5.283  1.00 95.96           H  
ATOM   2978 HD13 ILE A 180      -0.445  -1.125   4.960  1.00 95.96           H  
ATOM   2979  N   LEU A 181       4.559  -2.794   7.699  1.00 94.79           N  
ATOM   2980  H   LEU A 181       3.957  -3.118   8.442  1.00 94.79           H  
ATOM   2981  CA  LEU A 181       5.961  -2.534   8.053  1.00 94.79           C  
ATOM   2982  HA  LEU A 181       6.060  -2.704   9.125  1.00 94.79           H  
ATOM   2983  C   LEU A 181       6.355  -1.067   7.820  1.00 94.79           C  
ATOM   2984  CB  LEU A 181       6.906  -3.533   7.360  1.00 94.79           C  
ATOM   2985  HB2 LEU A 181       7.889  -3.419   7.817  1.00 94.79           H  
ATOM   2986  HB3 LEU A 181       7.001  -3.261   6.308  1.00 94.79           H  
ATOM   2987  O   LEU A 181       7.194  -0.739   6.976  1.00 94.79           O  
ATOM   2988  CG  LEU A 181       6.503  -5.014   7.428  1.00 94.79           C  
ATOM   2989  HG  LEU A 181       5.635  -5.184   6.792  1.00 94.79           H  
ATOM   2990  CD1 LEU A 181       7.659  -5.853   6.902  1.00 94.79           C  
ATOM   2991 HD11 LEU A 181       8.488  -5.807   7.609  1.00 94.79           H  
ATOM   2992 HD12 LEU A 181       7.353  -6.896   6.820  1.00 94.79           H  
ATOM   2993 HD13 LEU A 181       8.009  -5.463   5.946  1.00 94.79           H  
ATOM   2994  CD2 LEU A 181       6.195  -5.492   8.838  1.00 94.79           C  
ATOM   2995 HD21 LEU A 181       7.024  -5.279   9.513  1.00 94.79           H  
ATOM   2996 HD22 LEU A 181       6.008  -6.566   8.840  1.00 94.79           H  
ATOM   2997 HD23 LEU A 181       5.300  -4.994   9.210  1.00 94.79           H  
ATOM   2998  N   ALA A 182       5.670  -0.166   8.520  1.00 96.06           N  
ATOM   2999  H   ALA A 182       5.034  -0.514   9.223  1.00 96.06           H  
ATOM   3000  CA  ALA A 182       5.897   1.275   8.463  1.00 96.06           C  
ATOM   3001  HA  ALA A 182       6.873   1.462   8.016  1.00 96.06           H  
ATOM   3002  C   ALA A 182       5.951   1.865   9.882  1.00 96.06           C  
ATOM   3003  CB  ALA A 182       4.830   1.921   7.563  1.00 96.06           C  
ATOM   3004  HB1 ALA A 182       3.847   1.810   8.021  1.00 96.06           H  
ATOM   3005  HB2 ALA A 182       5.052   2.981   7.440  1.00 96.06           H  
ATOM   3006  HB3 ALA A 182       4.827   1.437   6.587  1.00 96.06           H  
ATOM   3007  O   ALA A 182       5.158   2.743  10.216  1.00 96.06           O  
ATOM   3008  N   ASP A 183       6.870   1.367  10.711  1.00 97.13           N  
ATOM   3009  H   ASP A 183       7.400   0.562  10.408  1.00 97.13           H  
ATOM   3010  CA  ASP A 183       6.896   1.612  12.163  1.00 97.13           C  
ATOM   3011  HA  ASP A 183       5.992   1.191  12.602  1.00 97.13           H  
ATOM   3012  C   ASP A 183       6.913   3.101  12.521  1.00 97.13           C  
ATOM   3013  CB  ASP A 183       8.092   0.878  12.791  1.00 97.13           C  
ATOM   3014  HB2 ASP A 183       8.098   1.072  13.863  1.00 97.13           H  
ATOM   3015  HB3 ASP A 183       9.014   1.275  12.366  1.00 97.13           H  
ATOM   3016  O   ASP A 183       6.072   3.552  13.287  1.00 97.13           O  
ATOM   3017  CG  ASP A 183       8.040  -0.638  12.568  1.00 97.13           C  
ATOM   3018  OD1 ASP A 183       6.937  -1.150  12.259  1.00 97.13           O  
ATOM   3019  OD2 ASP A 183       9.125  -1.253  12.597  1.00 97.13           O  
ATOM   3020  N   SER A 184       7.738   3.911  11.847  1.00 97.59           N  
ATOM   3021  H   SER A 184       8.433   3.480  11.254  1.00 97.59           H  
ATOM   3022  CA  SER A 184       7.757   5.366  12.072  1.00 97.59           C  
ATOM   3023  HA  SER A 184       8.007   5.540  13.119  1.00 97.59           H  
ATOM   3024  C   SER A 184       6.404   6.043  11.802  1.00 97.59           C  
ATOM   3025  CB  SER A 184       8.834   6.006  11.191  1.00 97.59           C  
ATOM   3026  HB2 SER A 184       8.617   5.802  10.142  1.00 97.59           H  
ATOM   3027  HB3 SER A 184       9.802   5.573  11.441  1.00 97.59           H  
ATOM   3028  O   SER A 184       6.038   7.005  12.481  1.00 97.59           O  
ATOM   3029  OG  SER A 184       8.884   7.406  11.391  1.00 97.59           O  
ATOM   3030  HG  SER A 184       8.925   7.550  12.339  1.00 97.59           H  
ATOM   3031  N   ASN A 185       5.635   5.553  10.824  1.00 97.81           N  
ATOM   3032  H   ASN A 185       5.905   4.675  10.404  1.00 97.81           H  
ATOM   3033  CA  ASN A 185       4.284   6.058  10.581  1.00 97.81           C  
ATOM   3034  HA  ASN A 185       4.291   7.147  10.633  1.00 97.81           H  
ATOM   3035  C   ASN A 185       3.311   5.572  11.656  1.00 97.81           C  
ATOM   3036  CB  ASN A 185       3.787   5.631   9.192  1.00 97.81           C  
ATOM   3037  HB2 ASN A 185       3.969   4.568   9.032  1.00 97.81           H  
ATOM   3038  HB3 ASN A 185       2.708   5.784   9.161  1.00 97.81           H  
ATOM   3039  O   ASN A 185       2.449   6.341  12.073  1.00 97.81           O  
ATOM   3040  CG  ASN A 185       4.380   6.416   8.043  1.00 97.81           C  
ATOM   3041  ND2 ASN A 185       3.870   6.165   6.863  1.00 97.81           N  
ATOM   3042 HD21 ASN A 185       3.081   5.537   6.805  1.00 97.81           H  
ATOM   3043 HD22 ASN A 185       4.028   6.883   6.171  1.00 97.81           H  
ATOM   3044  OD1 ASN A 185       5.228   7.282   8.175  1.00 97.81           O  
ATOM   3045  N   LEU A 186       3.443   4.319  12.097  1.00 98.24           N  
ATOM   3046  H   LEU A 186       4.217   3.763  11.763  1.00 98.24           H  
ATOM   3047  CA  LEU A 186       2.617   3.767  13.165  1.00 98.24           C  
ATOM   3048  HA  LEU A 186       1.573   3.908  12.884  1.00 98.24           H  
ATOM   3049  C   LEU A 186       2.838   4.519  14.484  1.00 98.24           C  
ATOM   3050  CB  LEU A 186       2.897   2.262  13.293  1.00 98.24           C  
ATOM   3051  HB2 LEU A 186       3.951   2.116  13.529  1.00 98.24           H  
ATOM   3052  HB3 LEU A 186       2.695   1.784  12.334  1.00 98.24           H  
ATOM   3053  O   LEU A 186       1.864   4.890  15.128  1.00 98.24           O  
ATOM   3054  CG  LEU A 186       2.068   1.575  14.390  1.00 98.24           C  
ATOM   3055  HG  LEU A 186       2.312   2.006  15.361  1.00 98.24           H  
ATOM   3056  CD1 LEU A 186       0.559   1.700  14.162  1.00 98.24           C  
ATOM   3057 HD11 LEU A 186       0.036   1.200  14.977  1.00 98.24           H  
ATOM   3058 HD12 LEU A 186       0.255   2.747  14.189  1.00 98.24           H  
ATOM   3059 HD13 LEU A 186       0.270   1.253  13.211  1.00 98.24           H  
ATOM   3060  CD2 LEU A 186       2.429   0.094  14.423  1.00 98.24           C  
ATOM   3061 HD21 LEU A 186       3.476  -0.016  14.705  1.00 98.24           H  
ATOM   3062 HD22 LEU A 186       2.273  -0.362  13.446  1.00 98.24           H  
ATOM   3063 HD23 LEU A 186       1.802  -0.414  15.157  1.00 98.24           H  
ATOM   3064  N   ASP A 187       4.082   4.842  14.835  1.00 98.26           N  
ATOM   3065  H   ASP A 187       4.848   4.419  14.332  1.00 98.26           H  
ATOM   3066  CA  ASP A 187       4.409   5.620  16.035  1.00 98.26           C  
ATOM   3067  HA  ASP A 187       4.053   5.088  16.918  1.00 98.26           H  
ATOM   3068  C   ASP A 187       3.744   7.004  16.013  1.00 98.26           C  
ATOM   3069  CB  ASP A 187       5.932   5.788  16.146  1.00 98.26           C  
ATOM   3070  HB2 ASP A 187       6.147   6.459  16.978  1.00 98.26           H  
ATOM   3071  HB3 ASP A 187       6.305   6.258  15.236  1.00 98.26           H  
ATOM   3072  O   ASP A 187       3.150   7.438  17.004  1.00 98.26           O  
ATOM   3073  CG  ASP A 187       6.688   4.479  16.388  1.00 98.26           C  
ATOM   3074  OD1 ASP A 187       6.074   3.541  16.945  1.00 98.26           O  
ATOM   3075  OD2 ASP A 187       7.884   4.461  16.022  1.00 98.26           O  
ATOM   3076  N   LYS A 188       3.771   7.683  14.855  1.00 98.34           N  
ATOM   3077  H   LYS A 188       4.283   7.269  14.090  1.00 98.34           H  
ATOM   3078  CA  LYS A 188       3.061   8.959  14.657  1.00 98.34           C  
ATOM   3079  HA  LYS A 188       3.382   9.667  15.420  1.00 98.34           H  
ATOM   3080  C   LYS A 188       1.550   8.800  14.833  1.00 98.34           C  
ATOM   3081  CB  LYS A 188       3.359   9.538  13.268  1.00 98.34           C  
ATOM   3082  HB2 LYS A 188       2.660  10.354  13.080  1.00 98.34           H  
ATOM   3083  HB3 LYS A 188       3.189   8.765  12.518  1.00 98.34           H  
ATOM   3084  O   LYS A 188       0.931   9.641  15.477  1.00 98.34           O  
ATOM   3085  CG  LYS A 188       4.780  10.094  13.111  1.00 98.34           C  
ATOM   3086  HG2 LYS A 188       4.910  10.949  13.775  1.00 98.34           H  
ATOM   3087  HG3 LYS A 188       5.514   9.332  13.372  1.00 98.34           H  
ATOM   3088  CD  LYS A 188       4.984  10.536  11.654  1.00 98.34           C  
ATOM   3089  HD2 LYS A 188       4.812   9.680  11.002  1.00 98.34           H  
ATOM   3090  HD3 LYS A 188       4.259  11.314  11.414  1.00 98.34           H  
ATOM   3091  CE  LYS A 188       6.401  11.066  11.419  1.00 98.34           C  
ATOM   3092  HE2 LYS A 188       7.108  10.275  11.669  1.00 98.34           H  
ATOM   3093  HE3 LYS A 188       6.576  11.904  12.093  1.00 98.34           H  
ATOM   3094  NZ  LYS A 188       6.585  11.491  10.004  1.00 98.34           N  
ATOM   3095  HZ1 LYS A 188       5.910  12.195   9.740  1.00 98.34           H  
ATOM   3096  HZ2 LYS A 188       7.508  11.871   9.850  1.00 98.34           H  
ATOM   3097  HZ3 LYS A 188       6.467  10.706   9.380  1.00 98.34           H  
ATOM   3098  N   VAL A 189       0.964   7.732  14.287  1.00 98.37           N  
ATOM   3099  H   VAL A 189       1.550   7.076  13.791  1.00 98.37           H  
ATOM   3100  CA  VAL A 189      -0.471   7.429  14.420  1.00 98.37           C  
ATOM   3101  HA  VAL A 189      -1.048   8.293  14.090  1.00 98.37           H  
ATOM   3102  C   VAL A 189      -0.849   7.192  15.880  1.00 98.37           C  
ATOM   3103  CB  VAL A 189      -0.855   6.228  13.533  1.00 98.37           C  
ATOM   3104  HB  VAL A 189      -0.113   5.438  13.648  1.00 98.37           H  
ATOM   3105  O   VAL A 189      -1.787   7.816  16.370  1.00 98.37           O  
ATOM   3106  CG1 VAL A 189      -2.225   5.628  13.866  1.00 98.37           C  
ATOM   3107 HG11 VAL A 189      -3.005   6.382  13.765  1.00 98.37           H  
ATOM   3108 HG12 VAL A 189      -2.239   5.230  14.881  1.00 98.37           H  
ATOM   3109 HG13 VAL A 189      -2.431   4.795  13.194  1.00 98.37           H  
ATOM   3110  CG2 VAL A 189      -0.873   6.660  12.061  1.00 98.37           C  
ATOM   3111 HG21 VAL A 189       0.078   7.117  11.786  1.00 98.37           H  
ATOM   3112 HG22 VAL A 189      -1.670   7.386  11.898  1.00 98.37           H  
ATOM   3113 HG23 VAL A 189      -1.037   5.789  11.427  1.00 98.37           H  
ATOM   3114  N   LEU A 190      -0.109   6.346  16.598  1.00 98.48           N  
ATOM   3115  H   LEU A 190       0.660   5.871  16.145  1.00 98.48           H  
ATOM   3116  CA  LEU A 190      -0.387   6.040  18.003  1.00 98.48           C  
ATOM   3117  HA  LEU A 190      -1.430   5.737  18.101  1.00 98.48           H  
ATOM   3118  C   LEU A 190      -0.214   7.280  18.893  1.00 98.48           C  
ATOM   3119  CB  LEU A 190       0.520   4.883  18.464  1.00 98.48           C  
ATOM   3120  HB2 LEU A 190       1.558   5.168  18.296  1.00 98.48           H  
ATOM   3121  HB3 LEU A 190       0.382   4.745  19.536  1.00 98.48           H  
ATOM   3122  O   LEU A 190      -1.047   7.537  19.762  1.00 98.48           O  
ATOM   3123  CG  LEU A 190       0.260   3.532  17.766  1.00 98.48           C  
ATOM   3124  HG  LEU A 190       0.377   3.640  16.688  1.00 98.48           H  
ATOM   3125  CD1 LEU A 190       1.275   2.498  18.256  1.00 98.48           C  
ATOM   3126 HD11 LEU A 190       1.119   1.557  17.729  1.00 98.48           H  
ATOM   3127 HD12 LEU A 190       1.163   2.342  19.329  1.00 98.48           H  
ATOM   3128 HD13 LEU A 190       2.284   2.851  18.044  1.00 98.48           H  
ATOM   3129  CD2 LEU A 190      -1.145   2.992  18.029  1.00 98.48           C  
ATOM   3130 HD21 LEU A 190      -1.893   3.652  17.589  1.00 98.48           H  
ATOM   3131 HD22 LEU A 190      -1.257   2.009  17.571  1.00 98.48           H  
ATOM   3132 HD23 LEU A 190      -1.325   2.908  19.101  1.00 98.48           H  
ATOM   3133  N   SER A 191       0.819   8.093  18.644  1.00 98.35           N  
ATOM   3134  H   SER A 191       1.490   7.814  17.944  1.00 98.35           H  
ATOM   3135  CA  SER A 191       1.019   9.363  19.352  1.00 98.35           C  
ATOM   3136  HA  SER A 191       1.041   9.159  20.423  1.00 98.35           H  
ATOM   3137  C   SER A 191      -0.120  10.353  19.091  1.00 98.35           C  
ATOM   3138  CB  SER A 191       2.358   9.990  18.949  1.00 98.35           C  
ATOM   3139  HB2 SER A 191       3.155   9.259  19.083  1.00 98.35           H  
ATOM   3140  HB3 SER A 191       2.325  10.280  17.899  1.00 98.35           H  
ATOM   3141  O   SER A 191      -0.649  10.933  20.038  1.00 98.35           O  
ATOM   3142  OG  SER A 191       2.630  11.129  19.752  1.00 98.35           O  
ATOM   3143  HG  SER A 191       2.806  10.807  20.639  1.00 98.35           H  
ATOM   3144  N   ALA A 192      -0.530  10.522  17.829  1.00 98.27           N  
ATOM   3145  H   ALA A 192      -0.060  10.022  17.088  1.00 98.27           H  
ATOM   3146  CA  ALA A 192      -1.628  11.410  17.457  1.00 98.27           C  
ATOM   3147  HA  ALA A 192      -1.417  12.412  17.832  1.00 98.27           H  
ATOM   3148  C   ALA A 192      -2.957  10.958  18.074  1.00 98.27           C  
ATOM   3149  CB  ALA A 192      -1.715  11.479  15.929  1.00 98.27           C  
ATOM   3150  HB1 ALA A 192      -2.530  12.141  15.635  1.00 98.27           H  
ATOM   3151  HB2 ALA A 192      -0.782  11.872  15.525  1.00 98.27           H  
ATOM   3152  HB3 ALA A 192      -1.891  10.483  15.523  1.00 98.27           H  
ATOM   3153  O   ALA A 192      -3.672  11.786  18.626  1.00 98.27           O  
ATOM   3154  N   TYR A 193      -3.251   9.655  18.053  1.00 98.31           N  
ATOM   3155  H   TYR A 193      -2.617   9.021  17.588  1.00 98.31           H  
ATOM   3156  CA  TYR A 193      -4.452   9.105  18.679  1.00 98.31           C  
ATOM   3157  HA  TYR A 193      -5.328   9.591  18.250  1.00 98.31           H  
ATOM   3158  C   TYR A 193      -4.481   9.379  20.188  1.00 98.31           C  
ATOM   3159  CB  TYR A 193      -4.525   7.604  18.386  1.00 98.31           C  
ATOM   3160  HB2 TYR A 193      -4.570   7.447  17.308  1.00 98.31           H  
ATOM   3161  HB3 TYR A 193      -3.611   7.127  18.742  1.00 98.31           H  
ATOM   3162  O   TYR A 193      -5.447   9.941  20.693  1.00 98.31           O  
ATOM   3163  CG  TYR A 193      -5.719   6.931  19.024  1.00 98.31           C  
ATOM   3164  CD1 TYR A 193      -5.517   5.981  20.039  1.00 98.31           C  
ATOM   3165  HD1 TYR A 193      -4.518   5.708  20.345  1.00 98.31           H  
ATOM   3166  CD2 TYR A 193      -7.029   7.283  18.635  1.00 98.31           C  
ATOM   3167  HD2 TYR A 193      -7.197   8.033  17.876  1.00 98.31           H  
ATOM   3168  CE1 TYR A 193      -6.623   5.373  20.656  1.00 98.31           C  
ATOM   3169  HE1 TYR A 193      -6.475   4.614  21.410  1.00 98.31           H  
ATOM   3170  CE2 TYR A 193      -8.137   6.687  19.269  1.00 98.31           C  
ATOM   3171  HE2 TYR A 193      -9.146   6.969  19.008  1.00 98.31           H  
ATOM   3172  OH  TYR A 193      -8.995   5.167  20.915  1.00 98.31           O  
ATOM   3173  HH  TYR A 193      -8.713   4.610  21.644  1.00 98.31           H  
ATOM   3174  CZ  TYR A 193      -7.936   5.731  20.286  1.00 98.31           C  
ATOM   3175  N   ASN A 194      -3.388   9.083  20.900  1.00 97.84           N  
ATOM   3176  H   ASN A 194      -2.616   8.628  20.434  1.00 97.84           H  
ATOM   3177  CA  ASN A 194      -3.309   9.305  22.347  1.00 97.84           C  
ATOM   3178  HA  ASN A 194      -4.147   8.791  22.819  1.00 97.84           H  
ATOM   3179  C   ASN A 194      -3.453  10.782  22.746  1.00 97.84           C  
ATOM   3180  CB  ASN A 194      -2.001   8.697  22.876  1.00 97.84           C  
ATOM   3181  HB2 ASN A 194      -1.169   9.017  22.249  1.00 97.84           H  
ATOM   3182  HB3 ASN A 194      -1.825   9.059  23.889  1.00 97.84           H  
ATOM   3183  O   ASN A 194      -4.041  11.067  23.785  1.00 97.84           O  
ATOM   3184  CG  ASN A 194      -2.046   7.181  22.949  1.00 97.84           C  
ATOM   3185  ND2 ASN A 194      -0.920   6.524  22.800  1.00 97.84           N  
ATOM   3186 HD21 ASN A 194      -0.975   5.518  22.869  1.00 97.84           H  
ATOM   3187 HD22 ASN A 194      -0.069   7.015  22.564  1.00 97.84           H  
ATOM   3188  OD1 ASN A 194      -3.079   6.563  23.170  1.00 97.84           O  
ATOM   3189  N   LYS A 195      -2.960  11.717  21.923  1.00 98.02           N  
ATOM   3190  H   LYS A 195      -2.484  11.406  21.088  1.00 98.02           H  
ATOM   3191  CA  LYS A 195      -3.097  13.168  22.149  1.00 98.02           C  
ATOM   3192  HA  LYS A 195      -2.847  13.402  23.184  1.00 98.02           H  
ATOM   3193  C   LYS A 195      -4.516  13.709  21.951  1.00 98.02           C  
ATOM   3194  CB  LYS A 195      -2.150  13.925  21.210  1.00 98.02           C  
ATOM   3195  HB2 LYS A 195      -2.431  14.978  21.191  1.00 98.02           H  
ATOM   3196  HB3 LYS A 195      -2.262  13.531  20.200  1.00 98.02           H  
ATOM   3197  O   LYS A 195      -4.775  14.816  22.396  1.00 98.02           O  
ATOM   3198  CG  LYS A 195      -0.685  13.837  21.648  1.00 98.02           C  
ATOM   3199  HG2 LYS A 195      -0.383  12.796  21.763  1.00 98.02           H  
ATOM   3200  HG3 LYS A 195      -0.560  14.348  22.603  1.00 98.02           H  
ATOM   3201  CD  LYS A 195       0.178  14.512  20.582  1.00 98.02           C  
ATOM   3202  HD2 LYS A 195      -0.118  15.557  20.492  1.00 98.02           H  
ATOM   3203  HD3 LYS A 195       0.012  14.013  19.627  1.00 98.02           H  
ATOM   3204  CE  LYS A 195       1.656  14.418  20.952  1.00 98.02           C  
ATOM   3205  HE2 LYS A 195       1.918  13.365  21.055  1.00 98.02           H  
ATOM   3206  HE3 LYS A 195       1.806  14.909  21.913  1.00 98.02           H  
ATOM   3207  NZ  LYS A 195       2.482  15.054  19.901  1.00 98.02           N  
ATOM   3208  HZ1 LYS A 195       2.194  16.014  19.773  1.00 98.02           H  
ATOM   3209  HZ2 LYS A 195       2.344  14.567  19.028  1.00 98.02           H  
ATOM   3210  HZ3 LYS A 195       3.461  15.023  20.147  1.00 98.02           H  
ATOM   3211  N   HIS A 196      -5.391  12.967  21.271  1.00 97.68           N  
ATOM   3212  H   HIS A 196      -5.097  12.059  20.942  1.00 97.68           H  
ATOM   3213  CA  HIS A 196      -6.725  13.426  20.868  1.00 97.68           C  
ATOM   3214  HA  HIS A 196      -6.897  14.422  21.274  1.00 97.68           H  
ATOM   3215  C   HIS A 196      -7.857  12.555  21.442  1.00 97.68           C  
ATOM   3216  CB  HIS A 196      -6.777  13.524  19.334  1.00 97.68           C  
ATOM   3217  HB2 HIS A 196      -6.520  12.557  18.902  1.00 97.68           H  
ATOM   3218  HB3 HIS A 196      -7.795  13.761  19.022  1.00 97.68           H  
ATOM   3219  O   HIS A 196      -8.984  12.605  20.948  1.00 97.68           O  
ATOM   3220  CG  HIS A 196      -5.869  14.582  18.760  1.00 97.68           C  
ATOM   3221  CD2 HIS A 196      -6.179  15.893  18.554  1.00 97.68           C  
ATOM   3222  HD2 HIS A 196      -7.126  16.351  18.797  1.00 97.68           H  
ATOM   3223  ND1 HIS A 196      -4.573  14.413  18.348  1.00 97.68           N  
ATOM   3224  HD1 HIS A 196      -4.074  13.536  18.380  1.00 97.68           H  
ATOM   3225  CE1 HIS A 196      -4.110  15.597  17.914  1.00 97.68           C  
ATOM   3226  HE1 HIS A 196      -3.106  15.782  17.560  1.00 97.68           H  
ATOM   3227  NE2 HIS A 196      -5.069  16.532  17.999  1.00 97.68           N  
ATOM   3228  N   ARG A 197      -7.580  11.753  22.481  1.00 95.70           N  
ATOM   3229  H   ARG A 197      -6.638  11.777  22.846  1.00 95.70           H  
ATOM   3230  CA  ARG A 197      -8.565  10.860  23.130  1.00 95.70           C  
ATOM   3231  HA  ARG A 197      -8.996  10.190  22.386  1.00 95.70           H  
ATOM   3232  C   ARG A 197      -9.755  11.605  23.747  1.00 95.70           C  
ATOM   3233  CB  ARG A 197      -7.868  10.034  24.225  1.00 95.70           C  
ATOM   3234  HB2 ARG A 197      -8.629   9.624  24.890  1.00 95.70           H  
ATOM   3235  HB3 ARG A 197      -7.225  10.687  24.815  1.00 95.70           H  
ATOM   3236  O   ARG A 197     -10.827  11.028  23.899  1.00 95.70           O  
ATOM   3237  CG  ARG A 197      -7.053   8.856  23.677  1.00 95.70           C  
ATOM   3238  HG2 ARG A 197      -6.312   9.223  22.966  1.00 95.70           H  
ATOM   3239  HG3 ARG A 197      -7.722   8.163  23.167  1.00 95.70           H  
ATOM   3240  CD  ARG A 197      -6.340   8.136  24.832  1.00 95.70           C  
ATOM   3241  HD2 ARG A 197      -7.061   7.932  25.624  1.00 95.70           H  
ATOM   3242  HD3 ARG A 197      -5.582   8.804  25.241  1.00 95.70           H  
ATOM   3243  NE  ARG A 197      -5.693   6.881  24.400  1.00 95.70           N  
ATOM   3244  HE  ARG A 197      -4.799   6.946  23.934  1.00 95.70           H  
ATOM   3245  NH1 ARG A 197      -7.313   5.387  25.088  1.00 95.70           N  
ATOM   3246 HH11 ARG A 197      -7.793   4.530  24.853  1.00 95.70           H  
ATOM   3247 HH12 ARG A 197      -7.887   6.133  25.456  1.00 95.70           H  
ATOM   3248  NH2 ARG A 197      -5.564   4.678  23.919  1.00 95.70           N  
ATOM   3249 HH21 ARG A 197      -6.147   3.878  23.721  1.00 95.70           H  
ATOM   3250 HH22 ARG A 197      -4.710   4.862  23.411  1.00 95.70           H  
ATOM   3251  CZ  ARG A 197      -6.192   5.661  24.484  1.00 95.70           C  
ATOM   3252  N   ASP A 198      -9.566  12.868  24.111  1.00 95.69           N  
ATOM   3253  H   ASP A 198      -8.673  13.302  23.920  1.00 95.69           H  
ATOM   3254  CA  ASP A 198     -10.565  13.757  24.711  1.00 95.69           C  
ATOM   3255  HA  ASP A 198     -11.220  13.165  25.351  1.00 95.69           H  
ATOM   3256  C   ASP A 198     -11.464  14.457  23.677  1.00 95.69           C  
ATOM   3257  CB  ASP A 198      -9.833  14.778  25.600  1.00 95.69           C  
ATOM   3258  HB2 ASP A 198      -9.232  14.244  26.336  1.00 95.69           H  
ATOM   3259  HB3 ASP A 198     -10.575  15.364  26.144  1.00 95.69           H  
ATOM   3260  O   ASP A 198     -12.438  15.118  24.044  1.00 95.69           O  
ATOM   3261  CG  ASP A 198      -8.920  15.721  24.802  1.00 95.69           C  
ATOM   3262  OD1 ASP A 198      -8.151  15.204  23.955  1.00 95.69           O  
ATOM   3263  OD2 ASP A 198      -9.000  16.946  25.034  1.00 95.69           O  
ATOM   3264  N   LYS A 199     -11.180  14.305  22.377  1.00 97.18           N  
ATOM   3265  H   LYS A 199     -10.381  13.738  22.131  1.00 97.18           H  
ATOM   3266  CA  LYS A 199     -12.001  14.884  21.309  1.00 97.18           C  
ATOM   3267  HA  LYS A 199     -12.132  15.938  21.556  1.00 97.18           H  
ATOM   3268  C   LYS A 199     -13.407  14.272  21.256  1.00 97.18           C  
ATOM   3269  CB  LYS A 199     -11.289  14.743  19.953  1.00 97.18           C  
ATOM   3270  HB2 LYS A 199     -11.981  15.006  19.153  1.00 97.18           H  
ATOM   3271  HB3 LYS A 199     -11.008  13.701  19.799  1.00 97.18           H  
ATOM   3272  O   LYS A 199     -13.596  13.121  21.655  1.00 97.18           O  
ATOM   3273  CG  LYS A 199     -10.044  15.630  19.810  1.00 97.18           C  
ATOM   3274  HG2 LYS A 199      -9.286  15.340  20.537  1.00 97.18           H  
ATOM   3275  HG3 LYS A 199      -9.644  15.478  18.808  1.00 97.18           H  
ATOM   3276  CD  LYS A 199     -10.393  17.110  20.005  1.00 97.18           C  
ATOM   3277  HD2 LYS A 199     -11.373  17.303  19.568  1.00 97.18           H  
ATOM   3278  HD3 LYS A 199     -10.446  17.328  21.072  1.00 97.18           H  
ATOM   3279  CE  LYS A 199      -9.344  18.020  19.369  1.00 97.18           C  
ATOM   3280  HE2 LYS A 199      -8.869  18.621  20.144  1.00 97.18           H  
ATOM   3281  HE3 LYS A 199      -8.588  17.399  18.890  1.00 97.18           H  
ATOM   3282  NZ  LYS A 199      -9.977  18.863  18.336  1.00 97.18           N  
ATOM   3283  HZ1 LYS A 199      -9.311  19.472  17.884  1.00 97.18           H  
ATOM   3284  HZ2 LYS A 199     -10.766  19.374  18.706  1.00 97.18           H  
ATOM   3285  HZ3 LYS A 199     -10.357  18.256  17.623  1.00 97.18           H  
ATOM   3286  N   PRO A 200     -14.405  14.985  20.698  1.00 97.69           N  
ATOM   3287  CA  PRO A 200     -15.738  14.429  20.484  1.00 97.69           C  
ATOM   3288  HA  PRO A 200     -16.209  14.287  21.457  1.00 97.69           H  
ATOM   3289  C   PRO A 200     -15.702  13.093  19.729  1.00 97.69           C  
ATOM   3290  CB  PRO A 200     -16.509  15.498  19.701  1.00 97.69           C  
ATOM   3291  HB2 PRO A 200     -16.379  15.346  18.630  1.00 97.69           H  
ATOM   3292  HB3 PRO A 200     -17.567  15.505  19.960  1.00 97.69           H  
ATOM   3293  O   PRO A 200     -14.909  12.914  18.803  1.00 97.69           O  
ATOM   3294  CG  PRO A 200     -15.816  16.798  20.110  1.00 97.69           C  
ATOM   3295  HG2 PRO A 200     -15.936  17.576  19.356  1.00 97.69           H  
ATOM   3296  HG3 PRO A 200     -16.200  17.131  21.074  1.00 97.69           H  
ATOM   3297  CD  PRO A 200     -14.358  16.373  20.256  1.00 97.69           C  
ATOM   3298  HD2 PRO A 200     -13.860  17.017  20.981  1.00 97.69           H  
ATOM   3299  HD3 PRO A 200     -13.859  16.432  19.288  1.00 97.69           H  
ATOM   3300  N   ILE A 201     -16.598  12.168  20.092  1.00 97.67           N  
ATOM   3301  H   ILE A 201     -17.222  12.389  20.854  1.00 97.67           H  
ATOM   3302  CA  ILE A 201     -16.647  10.798  19.547  1.00 97.67           C  
ATOM   3303  HA  ILE A 201     -15.721  10.302  19.837  1.00 97.67           H  
ATOM   3304  C   ILE A 201     -16.708  10.771  18.016  1.00 97.67           C  
ATOM   3305  CB  ILE A 201     -17.836  10.039  20.186  1.00 97.67           C  
ATOM   3306  HB  ILE A 201     -17.710  10.109  21.266  1.00 97.67           H  
ATOM   3307  O   ILE A 201     -16.038   9.962  17.372  1.00 97.67           O  
ATOM   3308  CG1 ILE A 201     -17.902   8.541  19.841  1.00 97.67           C  
ATOM   3309 HG12 ILE A 201     -18.658   8.083  20.479  1.00 97.67           H  
ATOM   3310 HG13 ILE A 201     -18.209   8.413  18.803  1.00 97.67           H  
ATOM   3311  CG2 ILE A 201     -19.211  10.648  19.845  1.00 97.67           C  
ATOM   3312 HG21 ILE A 201     -19.984  10.160  20.437  1.00 97.67           H  
ATOM   3313 HG22 ILE A 201     -19.458  10.503  18.793  1.00 97.67           H  
ATOM   3314 HG23 ILE A 201     -19.243  11.712  20.079  1.00 97.67           H  
ATOM   3315  CD1 ILE A 201     -16.594   7.790  20.066  1.00 97.67           C  
ATOM   3316 HD11 ILE A 201     -16.788   6.717  20.030  1.00 97.67           H  
ATOM   3317 HD12 ILE A 201     -15.902   8.047  19.264  1.00 97.67           H  
ATOM   3318 HD13 ILE A 201     -16.169   8.046  21.036  1.00 97.67           H  
ATOM   3319  N   ARG A 202     -17.439  11.720  17.427  1.00 98.06           N  
ATOM   3320  H   ARG A 202     -18.000  12.322  18.013  1.00 98.06           H  
ATOM   3321  CA  ARG A 202     -17.505  11.888  15.981  1.00 98.06           C  
ATOM   3322  HA  ARG A 202     -17.784  10.934  15.533  1.00 98.06           H  
ATOM   3323  C   ARG A 202     -16.162  12.247  15.360  1.00 98.06           C  
ATOM   3324  CB  ARG A 202     -18.585  12.916  15.656  1.00 98.06           C  
ATOM   3325  HB2 ARG A 202     -19.552  12.536  15.982  1.00 98.06           H  
ATOM   3326  HB3 ARG A 202     -18.378  13.852  16.176  1.00 98.06           H  
ATOM   3327  O   ARG A 202     -15.786  11.635  14.366  1.00 98.06           O  
ATOM   3328  CG  ARG A 202     -18.612  13.161  14.147  1.00 98.06           C  
ATOM   3329  HG2 ARG A 202     -18.722  12.218  13.611  1.00 98.06           H  
ATOM   3330  HG3 ARG A 202     -17.693  13.655  13.831  1.00 98.06           H  
ATOM   3331  CD  ARG A 202     -19.774  14.067  13.835  1.00 98.06           C  
ATOM   3332  HD2 ARG A 202     -20.703  13.515  13.971  1.00 98.06           H  
ATOM   3333  HD3 ARG A 202     -19.711  14.896  14.541  1.00 98.06           H  
ATOM   3334  NE  ARG A 202     -19.681  14.579  12.471  1.00 98.06           N  
ATOM   3335  HE  ARG A 202     -19.063  14.077  11.849  1.00 98.06           H  
ATOM   3336  NH1 ARG A 202     -20.760  16.541  12.909  1.00 98.06           N  
ATOM   3337 HH11 ARG A 202     -20.802  17.547  12.829  1.00 98.06           H  
ATOM   3338 HH12 ARG A 202     -21.088  16.091  13.752  1.00 98.06           H  
ATOM   3339  NH2 ARG A 202     -19.496  16.256  11.031  1.00 98.06           N  
ATOM   3340 HH21 ARG A 202     -18.805  15.616  10.666  1.00 98.06           H  
ATOM   3341 HH22 ARG A 202     -19.301  17.245  10.966  1.00 98.06           H  
ATOM   3342  CZ  ARG A 202     -20.004  15.798  12.137  1.00 98.06           C  
ATOM   3343  N   GLU A 203     -15.435  13.203  15.938  1.00 98.20           N  
ATOM   3344  H   GLU A 203     -15.751  13.574  16.823  1.00 98.20           H  
ATOM   3345  CA  GLU A 203     -14.119  13.619  15.435  1.00 98.20           C  
ATOM   3346  HA  GLU A 203     -14.216  13.890  14.384  1.00 98.20           H  
ATOM   3347  C   GLU A 203     -13.118  12.457  15.523  1.00 98.20           C  
ATOM   3348  CB  GLU A 203     -13.631  14.858  16.217  1.00 98.20           C  
ATOM   3349  HB2 GLU A 203     -14.409  15.621  16.166  1.00 98.20           H  
ATOM   3350  HB3 GLU A 203     -13.484  14.588  17.263  1.00 98.20           H  
ATOM   3351  O   GLU A 203     -12.343  12.236  14.590  1.00 98.20           O  
ATOM   3352  CG  GLU A 203     -12.320  15.457  15.669  1.00 98.20           C  
ATOM   3353  HG2 GLU A 203     -12.463  15.713  14.619  1.00 98.20           H  
ATOM   3354  HG3 GLU A 203     -11.540  14.697  15.722  1.00 98.20           H  
ATOM   3355  CD  GLU A 203     -11.830  16.711  16.428  1.00 98.20           C  
ATOM   3356  OE1 GLU A 203     -10.635  17.073  16.305  1.00 98.20           O  
ATOM   3357  OE2 GLU A 203     -12.601  17.352  17.173  1.00 98.20           O  
ATOM   3358  N   GLN A 204     -13.169  11.667  16.601  1.00 98.37           N  
ATOM   3359  H   GLN A 204     -13.818  11.902  17.338  1.00 98.37           H  
ATOM   3360  CA  GLN A 204     -12.341  10.465  16.741  1.00 98.37           C  
ATOM   3361  HA  GLN A 204     -11.299  10.749  16.596  1.00 98.37           H  
ATOM   3362  C   GLN A 204     -12.672   9.422  15.659  1.00 98.37           C  
ATOM   3363  CB  GLN A 204     -12.481   9.872  18.154  1.00 98.37           C  
ATOM   3364  HB2 GLN A 204     -13.523   9.624  18.355  1.00 98.37           H  
ATOM   3365  HB3 GLN A 204     -11.898   8.953  18.195  1.00 98.37           H  
ATOM   3366  O   GLN A 204     -11.772   8.948  14.962  1.00 98.37           O  
ATOM   3367  CG  GLN A 204     -11.967  10.823  19.248  1.00 98.37           C  
ATOM   3368  HG2 GLN A 204     -10.967  11.171  18.988  1.00 98.37           H  
ATOM   3369  HG3 GLN A 204     -12.622  11.691  19.321  1.00 98.37           H  
ATOM   3370  CD  GLN A 204     -11.882  10.136  20.607  1.00 98.37           C  
ATOM   3371  NE2 GLN A 204     -12.681  10.508  21.577  1.00 98.37           N  
ATOM   3372 HE21 GLN A 204     -12.366  10.205  22.487  1.00 98.37           H  
ATOM   3373 HE22 GLN A 204     -13.172  11.388  21.507  1.00 98.37           H  
ATOM   3374  OE1 GLN A 204     -11.073   9.252  20.819  1.00 98.37           O  
ATOM   3375  N   ALA A 205     -13.956   9.111  15.455  1.00 98.40           N  
ATOM   3376  H   ALA A 205     -14.655   9.528  16.053  1.00 98.40           H  
ATOM   3377  CA  ALA A 205     -14.398   8.140  14.454  1.00 98.40           C  
ATOM   3378  HA  ALA A 205     -13.873   7.202  14.631  1.00 98.40           H  
ATOM   3379  C   ALA A 205     -14.081   8.577  13.011  1.00 98.40           C  
ATOM   3380  CB  ALA A 205     -15.895   7.891  14.651  1.00 98.40           C  
ATOM   3381  HB1 ALA A 205     -16.066   7.516  15.660  1.00 98.40           H  
ATOM   3382  HB2 ALA A 205     -16.244   7.152  13.930  1.00 98.40           H  
ATOM   3383  HB3 ALA A 205     -16.451   8.819  14.517  1.00 98.40           H  
ATOM   3384  O   ALA A 205     -13.567   7.775  12.230  1.00 98.40           O  
ATOM   3385  N   GLU A 206     -14.323   9.845  12.655  1.00 98.11           N  
ATOM   3386  H   GLU A 206     -14.753  10.460  13.331  1.00 98.11           H  
ATOM   3387  CA  GLU A 206     -13.974  10.405  11.338  1.00 98.11           C  
ATOM   3388  HA  GLU A 206     -14.492   9.847  10.558  1.00 98.11           H  
ATOM   3389  C   GLU A 206     -12.464  10.277  11.058  1.00 98.11           C  
ATOM   3390  CB  GLU A 206     -14.410  11.887  11.251  1.00 98.11           C  
ATOM   3391  HB2 GLU A 206     -13.898  12.336  10.400  1.00 98.11           H  
ATOM   3392  HB3 GLU A 206     -14.077  12.402  12.152  1.00 98.11           H  
ATOM   3393  O   GLU A 206     -12.053   9.894   9.958  1.00 98.11           O  
ATOM   3394  CG  GLU A 206     -15.930  12.113  11.055  1.00 98.11           C  
ATOM   3395  HG2 GLU A 206     -16.476  11.610  11.853  1.00 98.11           H  
ATOM   3396  HG3 GLU A 206     -16.224  11.642  10.117  1.00 98.11           H  
ATOM   3397  CD  GLU A 206     -16.344  13.609  11.019  1.00 98.11           C  
ATOM   3398  OE1 GLU A 206     -17.544  13.923  10.779  1.00 98.11           O  
ATOM   3399  OE2 GLU A 206     -15.472  14.482  11.216  1.00 98.11           O  
ATOM   3400  N   ASN A 207     -11.617  10.521  12.064  1.00 98.30           N  
ATOM   3401  H   ASN A 207     -11.991  10.816  12.955  1.00 98.30           H  
ATOM   3402  CA  ASN A 207     -10.172  10.370  11.914  1.00 98.30           C  
ATOM   3403  HA  ASN A 207      -9.884  10.830  10.969  1.00 98.30           H  
ATOM   3404  C   ASN A 207      -9.733   8.904  11.796  1.00 98.30           C  
ATOM   3405  CB  ASN A 207      -9.447  11.131  13.030  1.00 98.30           C  
ATOM   3406  HB2 ASN A 207      -9.958  10.999  13.984  1.00 98.30           H  
ATOM   3407  HB3 ASN A 207      -8.428  10.758  13.135  1.00 98.30           H  
ATOM   3408  O   ASN A 207      -8.864   8.614  10.972  1.00 98.30           O  
ATOM   3409  CG  ASN A 207      -9.352  12.599  12.680  1.00 98.30           C  
ATOM   3410  ND2 ASN A 207     -10.171  13.435  13.262  1.00 98.30           N  
ATOM   3411 HD21 ASN A 207     -10.109  14.418  13.036  1.00 98.30           H  
ATOM   3412 HD22 ASN A 207     -10.870  13.081  13.900  1.00 98.30           H  
ATOM   3413  OD1 ASN A 207      -8.576  12.993  11.819  1.00 98.30           O  
ATOM   3414  N   ILE A 208     -10.340   7.963  12.529  1.00 98.17           N  
ATOM   3415  H   ILE A 208     -11.018   8.247  13.221  1.00 98.17           H  
ATOM   3416  CA  ILE A 208     -10.073   6.524  12.335  1.00 98.17           C  
ATOM   3417  HA  ILE A 208      -8.997   6.363  12.410  1.00 98.17           H  
ATOM   3418  C   ILE A 208     -10.483   6.073  10.926  1.00 98.17           C  
ATOM   3419  CB  ILE A 208     -10.746   5.673  13.436  1.00 98.17           C  
ATOM   3420  HB  ILE A 208     -11.792   5.965  13.521  1.00 98.17           H  
ATOM   3421  O   ILE A 208      -9.738   5.344  10.271  1.00 98.17           O  
ATOM   3422  CG1 ILE A 208     -10.039   5.940  14.784  1.00 98.17           C  
ATOM   3423 HG12 ILE A 208      -8.977   5.714  14.684  1.00 98.17           H  
ATOM   3424 HG13 ILE A 208     -10.128   6.997  15.034  1.00 98.17           H  
ATOM   3425  CG2 ILE A 208     -10.692   4.170  13.090  1.00 98.17           C  
ATOM   3426 HG21 ILE A 208      -9.658   3.846  12.971  1.00 98.17           H  
ATOM   3427 HG22 ILE A 208     -11.161   3.587  13.883  1.00 98.17           H  
ATOM   3428 HG23 ILE A 208     -11.247   3.958  12.176  1.00 98.17           H  
ATOM   3429  CD1 ILE A 208     -10.604   5.134  15.958  1.00 98.17           C  
ATOM   3430 HD11 ILE A 208     -10.257   5.566  16.897  1.00 98.17           H  
ATOM   3431 HD12 ILE A 208     -10.264   4.099  15.909  1.00 98.17           H  
ATOM   3432 HD13 ILE A 208     -11.693   5.158  15.917  1.00 98.17           H  
ATOM   3433  N   ILE A 209     -11.608   6.560  10.395  1.00 97.94           N  
ATOM   3434  H   ILE A 209     -12.208   7.133  10.972  1.00 97.94           H  
ATOM   3435  CA  ILE A 209     -12.004   6.277   9.007  1.00 97.94           C  
ATOM   3436  HA  ILE A 209     -12.041   5.195   8.878  1.00 97.94           H  
ATOM   3437  C   ILE A 209     -10.944   6.803   8.024  1.00 97.94           C  
ATOM   3438  CB  ILE A 209     -13.415   6.839   8.722  1.00 97.94           C  
ATOM   3439  HB  ILE A 209     -13.444   7.883   9.034  1.00 97.94           H  
ATOM   3440  O   ILE A 209     -10.563   6.107   7.080  1.00 97.94           O  
ATOM   3441  CG1 ILE A 209     -14.476   6.048   9.524  1.00 97.94           C  
ATOM   3442 HG12 ILE A 209     -14.137   5.909  10.551  1.00 97.94           H  
ATOM   3443 HG13 ILE A 209     -14.600   5.057   9.089  1.00 97.94           H  
ATOM   3444  CG2 ILE A 209     -13.745   6.778   7.217  1.00 97.94           C  
ATOM   3445 HG21 ILE A 209     -14.759   7.137   7.037  1.00 97.94           H  
ATOM   3446 HG22 ILE A 209     -13.660   5.753   6.856  1.00 97.94           H  
ATOM   3447 HG23 ILE A 209     -13.072   7.421   6.651  1.00 97.94           H  
ATOM   3448  CD1 ILE A 209     -15.841   6.744   9.586  1.00 97.94           C  
ATOM   3449 HD11 ILE A 209     -16.494   6.192  10.262  1.00 97.94           H  
ATOM   3450 HD12 ILE A 209     -16.309   6.772   8.602  1.00 97.94           H  
ATOM   3451 HD13 ILE A 209     -15.722   7.760   9.964  1.00 97.94           H  
ATOM   3452  N   HIS A 210     -10.400   8.003   8.252  1.00 97.04           N  
ATOM   3453  H   HIS A 210     -10.769   8.561   9.009  1.00 97.04           H  
ATOM   3454  CA  HIS A 210      -9.292   8.530   7.447  1.00 97.04           C  
ATOM   3455  HA  HIS A 210      -9.572   8.464   6.395  1.00 97.04           H  
ATOM   3456  C   HIS A 210      -7.993   7.723   7.592  1.00 97.04           C  
ATOM   3457  CB  HIS A 210      -9.043  10.001   7.799  1.00 97.04           C  
ATOM   3458  HB2 HIS A 210      -8.118  10.322   7.320  1.00 97.04           H  
ATOM   3459  HB3 HIS A 210      -8.899  10.098   8.875  1.00 97.04           H  
ATOM   3460  O   HIS A 210      -7.241   7.606   6.615  1.00 97.04           O  
ATOM   3461  CG  HIS A 210     -10.127  10.954   7.367  1.00 97.04           C  
ATOM   3462  CD2 HIS A 210     -11.080  10.758   6.403  1.00 97.04           C  
ATOM   3463  HD2 HIS A 210     -11.231   9.859   5.824  1.00 97.04           H  
ATOM   3464  ND1 HIS A 210     -10.311  12.224   7.863  1.00 97.04           N  
ATOM   3465  HD1 HIS A 210      -9.881  12.599   8.696  1.00 97.04           H  
ATOM   3466  CE1 HIS A 210     -11.349  12.776   7.213  1.00 97.04           C  
ATOM   3467  HE1 HIS A 210     -11.780  13.740   7.440  1.00 97.04           H  
ATOM   3468  NE2 HIS A 210     -11.819  11.936   6.277  1.00 97.04           N  
ATOM   3469  N   LEU A 211      -7.738   7.142   8.768  1.00 97.85           N  
ATOM   3470  H   LEU A 211      -8.383   7.310   9.527  1.00 97.85           H  
ATOM   3471  CA  LEU A 211      -6.573   6.302   9.047  1.00 97.85           C  
ATOM   3472  HA  LEU A 211      -5.683   6.878   8.795  1.00 97.85           H  
ATOM   3473  C   LEU A 211      -6.544   5.032   8.191  1.00 97.85           C  
ATOM   3474  CB  LEU A 211      -6.530   5.981  10.552  1.00 97.85           C  
ATOM   3475  HB2 LEU A 211      -6.469   6.920  11.101  1.00 97.85           H  
ATOM   3476  HB3 LEU A 211      -7.457   5.486  10.841  1.00 97.85           H  
ATOM   3477  O   LEU A 211      -5.453   4.549   7.889  1.00 97.85           O  
ATOM   3478  CG  LEU A 211      -5.391   5.060  11.015  1.00 97.85           C  
ATOM   3479  HG  LEU A 211      -5.487   4.087  10.534  1.00 97.85           H  
ATOM   3480  CD1 LEU A 211      -4.015   5.638  10.692  1.00 97.85           C  
ATOM   3481 HD11 LEU A 211      -3.896   5.748   9.614  1.00 97.85           H  
ATOM   3482 HD12 LEU A 211      -3.251   4.949  11.052  1.00 97.85           H  
ATOM   3483 HD13 LEU A 211      -3.901   6.607  11.179  1.00 97.85           H  
ATOM   3484  CD2 LEU A 211      -5.495   4.854  12.525  1.00 97.85           C  
ATOM   3485 HD21 LEU A 211      -6.481   4.463  12.779  1.00 97.85           H  
ATOM   3486 HD22 LEU A 211      -4.741   4.145  12.867  1.00 97.85           H  
ATOM   3487 HD23 LEU A 211      -5.359   5.802  13.046  1.00 97.85           H  
ATOM   3488  N   PHE A 212      -7.682   4.538   7.690  1.00 96.98           N  
ATOM   3489  H   PHE A 212      -8.562   4.919   8.005  1.00 96.98           H  
ATOM   3490  CA  PHE A 212      -7.694   3.389   6.773  1.00 96.98           C  
ATOM   3491  HA  PHE A 212      -7.191   2.563   7.275  1.00 96.98           H  
ATOM   3492  C   PHE A 212      -6.887   3.615   5.487  1.00 96.98           C  
ATOM   3493  CB  PHE A 212      -9.132   2.953   6.463  1.00 96.98           C  
ATOM   3494  HB2 PHE A 212      -9.658   3.787   5.999  1.00 96.98           H  
ATOM   3495  HB3 PHE A 212      -9.096   2.143   5.735  1.00 96.98           H  
ATOM   3496  O   PHE A 212      -6.433   2.656   4.870  1.00 96.98           O  
ATOM   3497  CG  PHE A 212      -9.923   2.452   7.659  1.00 96.98           C  
ATOM   3498  CD1 PHE A 212      -9.327   1.602   8.614  1.00 96.98           C  
ATOM   3499  HD1 PHE A 212      -8.299   1.288   8.515  1.00 96.98           H  
ATOM   3500  CD2 PHE A 212     -11.276   2.813   7.803  1.00 96.98           C  
ATOM   3501  HD2 PHE A 212     -11.745   3.453   7.070  1.00 96.98           H  
ATOM   3502  CE1 PHE A 212     -10.064   1.154   9.721  1.00 96.98           C  
ATOM   3503  HE1 PHE A 212      -9.600   0.518  10.460  1.00 96.98           H  
ATOM   3504  CE2 PHE A 212     -12.017   2.357   8.907  1.00 96.98           C  
ATOM   3505  HE2 PHE A 212     -13.051   2.647   9.023  1.00 96.98           H  
ATOM   3506  CZ  PHE A 212     -11.405   1.543   9.872  1.00 96.98           C  
ATOM   3507  HZ  PHE A 212     -11.968   1.223  10.736  1.00 96.98           H  
ATOM   3508  N   LYS A 213      -6.535   4.860   5.129  1.00 96.47           N  
ATOM   3509  H   LYS A 213      -6.889   5.625   5.686  1.00 96.47           H  
ATOM   3510  CA  LYS A 213      -5.523   5.126   4.084  1.00 96.47           C  
ATOM   3511  HA  LYS A 213      -5.889   4.717   3.142  1.00 96.47           H  
ATOM   3512  C   LYS A 213      -4.178   4.425   4.354  1.00 96.47           C  
ATOM   3513  CB  LYS A 213      -5.325   6.641   3.936  1.00 96.47           C  
ATOM   3514  HB2 LYS A 213      -5.135   7.079   4.916  1.00 96.47           H  
ATOM   3515  HB3 LYS A 213      -4.456   6.825   3.305  1.00 96.47           H  
ATOM   3516  O   LYS A 213      -3.492   4.025   3.405  1.00 96.47           O  
ATOM   3517  CG  LYS A 213      -6.550   7.305   3.289  1.00 96.47           C  
ATOM   3518  HG2 LYS A 213      -7.441   7.102   3.884  1.00 96.47           H  
ATOM   3519  HG3 LYS A 213      -6.695   6.895   2.289  1.00 96.47           H  
ATOM   3520  CD  LYS A 213      -6.349   8.818   3.194  1.00 96.47           C  
ATOM   3521  HD2 LYS A 213      -6.227   9.201   4.207  1.00 96.47           H  
ATOM   3522  HD3 LYS A 213      -5.460   9.025   2.598  1.00 96.47           H  
ATOM   3523  CE  LYS A 213      -7.561   9.490   2.549  1.00 96.47           C  
ATOM   3524  HE2 LYS A 213      -8.452   9.182   3.098  1.00 96.47           H  
ATOM   3525  HE3 LYS A 213      -7.662   9.129   1.525  1.00 96.47           H  
ATOM   3526  NZ  LYS A 213      -7.441  10.968   2.575  1.00 96.47           N  
ATOM   3527  HZ1 LYS A 213      -8.255  11.388   2.150  1.00 96.47           H  
ATOM   3528  HZ2 LYS A 213      -6.610  11.273   2.089  1.00 96.47           H  
ATOM   3529  HZ3 LYS A 213      -7.408  11.285   3.534  1.00 96.47           H  
ATOM   3530  N   LEU A 214      -3.810   4.225   5.623  1.00 96.64           N  
ATOM   3531  H   LEU A 214      -4.436   4.542   6.350  1.00 96.64           H  
ATOM   3532  CA  LEU A 214      -2.633   3.457   6.038  1.00 96.64           C  
ATOM   3533  HA  LEU A 214      -1.762   3.864   5.526  1.00 96.64           H  
ATOM   3534  C   LEU A 214      -2.755   1.974   5.671  1.00 96.64           C  
ATOM   3535  CB  LEU A 214      -2.440   3.606   7.560  1.00 96.64           C  
ATOM   3536  HB2 LEU A 214      -3.306   3.174   8.062  1.00 96.64           H  
ATOM   3537  HB3 LEU A 214      -2.405   4.665   7.814  1.00 96.64           H  
ATOM   3538  O   LEU A 214      -1.788   1.398   5.170  1.00 96.64           O  
ATOM   3539  CG  LEU A 214      -1.181   2.915   8.121  1.00 96.64           C  
ATOM   3540  HG  LEU A 214      -1.193   1.857   7.858  1.00 96.64           H  
ATOM   3541  CD1 LEU A 214       0.109   3.544   7.585  1.00 96.64           C  
ATOM   3542 HD11 LEU A 214       0.186   3.379   6.510  1.00 96.64           H  
ATOM   3543 HD12 LEU A 214       0.964   3.071   8.069  1.00 96.64           H  
ATOM   3544 HD13 LEU A 214       0.118   4.612   7.803  1.00 96.64           H  
ATOM   3545  CD2 LEU A 214      -1.169   3.017   9.643  1.00 96.64           C  
ATOM   3546 HD21 LEU A 214      -1.124   4.062   9.948  1.00 96.64           H  
ATOM   3547 HD22 LEU A 214      -0.308   2.485  10.046  1.00 96.64           H  
ATOM   3548 HD23 LEU A 214      -2.073   2.565  10.052  1.00 96.64           H  
ATOM   3549  N   THR A 215      -3.928   1.372   5.868  1.00 96.11           N  
ATOM   3550  H   THR A 215      -4.704   1.914   6.221  1.00 96.11           H  
ATOM   3551  CA  THR A 215      -4.157  -0.079   5.759  1.00 96.11           C  
ATOM   3552  HA  THR A 215      -3.201  -0.595   5.848  1.00 96.11           H  
ATOM   3553  C   THR A 215      -4.753  -0.521   4.423  1.00 96.11           C  
ATOM   3554  CB  THR A 215      -5.037  -0.580   6.910  1.00 96.11           C  
ATOM   3555  HB  THR A 215      -5.208  -1.649   6.790  1.00 96.11           H  
ATOM   3556  O   THR A 215      -4.658  -1.699   4.100  1.00 96.11           O  
ATOM   3557  CG2 THR A 215      -4.375  -0.318   8.264  1.00 96.11           C  
ATOM   3558 HG21 THR A 215      -4.922  -0.840   9.049  1.00 96.11           H  
ATOM   3559 HG22 THR A 215      -4.375   0.749   8.489  1.00 96.11           H  
ATOM   3560 HG23 THR A 215      -3.348  -0.682   8.256  1.00 96.11           H  
ATOM   3561  OG1 THR A 215      -6.265   0.105   6.903  1.00 96.11           O  
ATOM   3562  HG1 THR A 215      -6.910  -0.431   7.369  1.00 96.11           H  
ATOM   3563  N   ASN A 216      -5.278   0.405   3.613  1.00 95.00           N  
ATOM   3564  H   ASN A 216      -5.522   1.289   4.037  1.00 95.00           H  
ATOM   3565  CA  ASN A 216      -5.837   0.121   2.288  1.00 95.00           C  
ATOM   3566  HA  ASN A 216      -6.729  -0.493   2.414  1.00 95.00           H  
ATOM   3567  C   ASN A 216      -4.864  -0.658   1.392  1.00 95.00           C  
ATOM   3568  CB  ASN A 216      -6.224   1.443   1.592  1.00 95.00           C  
ATOM   3569  HB2 ASN A 216      -6.333   1.259   0.523  1.00 95.00           H  
ATOM   3570  HB3 ASN A 216      -5.434   2.182   1.732  1.00 95.00           H  
ATOM   3571  O   ASN A 216      -3.662  -0.377   1.380  1.00 95.00           O  
ATOM   3572  CG  ASN A 216      -7.540   2.025   2.071  1.00 95.00           C  
ATOM   3573  ND2 ASN A 216      -7.919   3.179   1.575  1.00 95.00           N  
ATOM   3574 HD21 ASN A 216      -8.843   3.462   1.868  1.00 95.00           H  
ATOM   3575 HD22 ASN A 216      -7.419   3.596   0.802  1.00 95.00           H  
ATOM   3576  OD1 ASN A 216      -8.265   1.460   2.861  1.00 95.00           O  
ATOM   3577  N   LEU A 217      -5.386  -1.568   0.577  1.00 94.84           N  
ATOM   3578  H   LEU A 217      -6.372  -1.778   0.633  1.00 94.84           H  
ATOM   3579  CA  LEU A 217      -4.614  -2.251  -0.455  1.00 94.84           C  
ATOM   3580  HA  LEU A 217      -3.730  -2.678   0.020  1.00 94.84           H  
ATOM   3581  C   LEU A 217      -4.125  -1.271  -1.535  1.00 94.84           C  
ATOM   3582  CB  LEU A 217      -5.464  -3.428  -0.952  1.00 94.84           C  
ATOM   3583  HB2 LEU A 217      -6.473  -3.093  -1.196  1.00 94.84           H  
ATOM   3584  HB3 LEU A 217      -5.531  -4.093  -0.091  1.00 94.84           H  
ATOM   3585  O   LEU A 217      -4.732  -0.233  -1.803  1.00 94.84           O  
ATOM   3586  CG  LEU A 217      -4.911  -4.267  -2.113  1.00 94.84           C  
ATOM   3587  HG  LEU A 217      -3.823  -4.204  -2.105  1.00 94.84           H  
ATOM   3588  CD1 LEU A 217      -5.280  -5.739  -1.953  1.00 94.84           C  
ATOM   3589 HD11 LEU A 217      -4.875  -6.323  -2.780  1.00 94.84           H  
ATOM   3590 HD12 LEU A 217      -4.885  -6.130  -1.015  1.00 94.84           H  
ATOM   3591 HD13 LEU A 217      -6.364  -5.844  -1.945  1.00 94.84           H  
ATOM   3592  CD2 LEU A 217      -5.443  -3.781  -3.463  1.00 94.84           C  
ATOM   3593 HD21 LEU A 217      -5.069  -4.419  -4.264  1.00 94.84           H  
ATOM   3594 HD22 LEU A 217      -5.155  -2.746  -3.646  1.00 94.84           H  
ATOM   3595 HD23 LEU A 217      -6.531  -3.847  -3.460  1.00 94.84           H  
ATOM   3596  N   GLY A 218      -2.978  -1.583  -2.140  1.00 95.20           N  
ATOM   3597  H   GLY A 218      -2.540  -2.461  -1.898  1.00 95.20           H  
ATOM   3598  CA  GLY A 218      -2.384  -0.788  -3.210  1.00 95.20           C  
ATOM   3599  HA2 GLY A 218      -1.904  -1.454  -3.927  1.00 95.20           H  
ATOM   3600  HA3 GLY A 218      -3.176  -0.265  -3.745  1.00 95.20           H  
ATOM   3601  C   GLY A 218      -1.340   0.229  -2.749  1.00 95.20           C  
ATOM   3602  O   GLY A 218      -0.530  -0.013  -1.843  1.00 95.20           O  
ATOM   3603  N   ALA A 219      -1.286   1.350  -3.470  1.00 95.17           N  
ATOM   3604  H   ALA A 219      -1.996   1.488  -4.175  1.00 95.17           H  
ATOM   3605  CA  ALA A 219      -0.236   2.348  -3.336  1.00 95.17           C  
ATOM   3606  HA  ALA A 219       0.718   1.825  -3.407  1.00 95.17           H  
ATOM   3607  C   ALA A 219      -0.323   3.099  -1.993  1.00 95.17           C  
ATOM   3608  CB  ALA A 219      -0.300   3.324  -4.515  1.00 95.17           C  
ATOM   3609  HB1 ALA A 219       0.560   3.992  -4.486  1.00 95.17           H  
ATOM   3610  HB2 ALA A 219      -0.305   2.778  -5.459  1.00 95.17           H  
ATOM   3611  HB3 ALA A 219      -1.213   3.916  -4.451  1.00 95.17           H  
ATOM   3612  O   ALA A 219      -1.378   3.636  -1.654  1.00 95.17           O  
ATOM   3613  N   PRO A 220       0.789   3.224  -1.248  1.00 95.49           N  
ATOM   3614  CA  PRO A 220       0.858   4.102  -0.085  1.00 95.49           C  
ATOM   3615  HA  PRO A 220       0.121   3.765   0.645  1.00 95.49           H  
ATOM   3616  C   PRO A 220       0.576   5.562  -0.466  1.00 95.49           C  
ATOM   3617  CB  PRO A 220       2.266   3.905   0.494  1.00 95.49           C  
ATOM   3618  HB2 PRO A 220       2.967   4.616   0.057  1.00 95.49           H  
ATOM   3619  HB3 PRO A 220       2.273   3.975   1.581  1.00 95.49           H  
ATOM   3620  O   PRO A 220       1.218   6.120  -1.363  1.00 95.49           O  
ATOM   3621  CG  PRO A 220       2.626   2.500   0.013  1.00 95.49           C  
ATOM   3622  HG2 PRO A 220       3.699   2.323  -0.058  1.00 95.49           H  
ATOM   3623  HG3 PRO A 220       2.147   1.767   0.663  1.00 95.49           H  
ATOM   3624  CD  PRO A 220       2.003   2.440  -1.368  1.00 95.49           C  
ATOM   3625  HD2 PRO A 220       1.796   1.402  -1.627  1.00 95.49           H  
ATOM   3626  HD3 PRO A 220       2.667   2.897  -2.102  1.00 95.49           H  
ATOM   3627  N   ALA A 221      -0.350   6.195   0.251  1.00 95.65           N  
ATOM   3628  H   ALA A 221      -0.833   5.688   0.979  1.00 95.65           H  
ATOM   3629  CA  ALA A 221      -0.720   7.597   0.085  1.00 95.65           C  
ATOM   3630  HA  ALA A 221      -0.129   8.038  -0.718  1.00 95.65           H  
ATOM   3631  C   ALA A 221      -0.425   8.380   1.368  1.00 95.65           C  
ATOM   3632  CB  ALA A 221      -2.194   7.681  -0.325  1.00 95.65           C  
ATOM   3633  HB1 ALA A 221      -2.821   7.257   0.459  1.00 95.65           H  
ATOM   3634  HB2 ALA A 221      -2.355   7.125  -1.248  1.00 95.65           H  
ATOM   3635  HB3 ALA A 221      -2.478   8.722  -0.479  1.00 95.65           H  
ATOM   3636  O   ALA A 221      -0.504   7.828   2.462  1.00 95.65           O  
ATOM   3637  N   ALA A 222      -0.075   9.659   1.223  1.00 96.92           N  
ATOM   3638  H   ALA A 222      -0.141  10.081   0.307  1.00 96.92           H  
ATOM   3639  CA  ALA A 222       0.019  10.562   2.363  1.00 96.92           C  
ATOM   3640  HA  ALA A 222       0.489  10.031   3.191  1.00 96.92           H  
ATOM   3641  C   ALA A 222      -1.390  10.978   2.802  1.00 96.92           C  
ATOM   3642  CB  ALA A 222       0.896  11.766   2.003  1.00 96.92           C  
ATOM   3643  HB1 ALA A 222       1.004  12.407   2.878  1.00 96.92           H  
ATOM   3644  HB2 ALA A 222       0.437  12.340   1.198  1.00 96.92           H  
ATOM   3645  HB3 ALA A 222       1.887  11.428   1.699  1.00 96.92           H  
ATOM   3646  O   ALA A 222      -2.296  11.093   1.968  1.00 96.92           O  
ATOM   3647  N   PHE A 223      -1.581  11.204   4.096  1.00 97.36           N  
ATOM   3648  H   PHE A 223      -0.807  11.098   4.736  1.00 97.36           H  
ATOM   3649  CA  PHE A 223      -2.870  11.606   4.649  1.00 97.36           C  
ATOM   3650  HA  PHE A 223      -3.364  12.259   3.929  1.00 97.36           H  
ATOM   3651  C   PHE A 223      -2.706  12.414   5.934  1.00 97.36           C  
ATOM   3652  CB  PHE A 223      -3.758  10.370   4.855  1.00 97.36           C  
ATOM   3653  HB2 PHE A 223      -4.749  10.706   5.161  1.00 97.36           H  
ATOM   3654  HB3 PHE A 223      -3.859   9.868   3.893  1.00 97.36           H  
ATOM   3655  O   PHE A 223      -1.648  12.406   6.558  1.00 97.36           O  
ATOM   3656  CG  PHE A 223      -3.262   9.348   5.859  1.00 97.36           C  
ATOM   3657  CD1 PHE A 223      -2.280   8.409   5.486  1.00 97.36           C  
ATOM   3658  HD1 PHE A 223      -1.872   8.417   4.487  1.00 97.36           H  
ATOM   3659  CD2 PHE A 223      -3.799   9.313   7.159  1.00 97.36           C  
ATOM   3660  HD2 PHE A 223      -4.576  10.002   7.456  1.00 97.36           H  
ATOM   3661  CE1 PHE A 223      -1.809   7.468   6.417  1.00 97.36           C  
ATOM   3662  HE1 PHE A 223      -1.040   6.763   6.135  1.00 97.36           H  
ATOM   3663  CE2 PHE A 223      -3.328   8.370   8.088  1.00 97.36           C  
ATOM   3664  HE2 PHE A 223      -3.740   8.336   9.086  1.00 97.36           H  
ATOM   3665  CZ  PHE A 223      -2.324   7.460   7.724  1.00 97.36           C  
ATOM   3666  HZ  PHE A 223      -1.951   6.760   8.456  1.00 97.36           H  
ATOM   3667  N   LYS A 224      -3.767  13.128   6.313  1.00 97.61           N  
ATOM   3668  H   LYS A 224      -4.626  13.027   5.792  1.00 97.61           H  
ATOM   3669  CA  LYS A 224      -3.877  13.766   7.625  1.00 97.61           C  
ATOM   3670  HA  LYS A 224      -2.885  13.910   8.054  1.00 97.61           H  
ATOM   3671  C   LYS A 224      -4.639  12.850   8.573  1.00 97.61           C  
ATOM   3672  CB  LYS A 224      -4.557  15.136   7.524  1.00 97.61           C  
ATOM   3673  HB2 LYS A 224      -4.743  15.488   8.539  1.00 97.61           H  
ATOM   3674  HB3 LYS A 224      -5.517  15.040   7.017  1.00 97.61           H  
ATOM   3675  O   LYS A 224      -5.630  12.248   8.161  1.00 97.61           O  
ATOM   3676  CG  LYS A 224      -3.680  16.168   6.800  1.00 97.61           C  
ATOM   3677  HG2 LYS A 224      -3.624  15.933   5.737  1.00 97.61           H  
ATOM   3678  HG3 LYS A 224      -2.677  16.145   7.224  1.00 97.61           H  
ATOM   3679  CD  LYS A 224      -4.268  17.571   6.995  1.00 97.61           C  
ATOM   3680  HD2 LYS A 224      -5.251  17.623   6.526  1.00 97.61           H  
ATOM   3681  HD3 LYS A 224      -4.381  17.751   8.064  1.00 97.61           H  
ATOM   3682  CE  LYS A 224      -3.344  18.640   6.404  1.00 97.61           C  
ATOM   3683  HE2 LYS A 224      -2.338  18.471   6.788  1.00 97.61           H  
ATOM   3684  HE3 LYS A 224      -3.316  18.528   5.320  1.00 97.61           H  
ATOM   3685  NZ  LYS A 224      -3.803  20.001   6.783  1.00 97.61           N  
ATOM   3686  HZ1 LYS A 224      -3.813  20.090   7.789  1.00 97.61           H  
ATOM   3687  HZ2 LYS A 224      -3.183  20.709   6.418  1.00 97.61           H  
ATOM   3688  HZ3 LYS A 224      -4.741  20.176   6.450  1.00 97.61           H  
ATOM   3689  N   TYR A 225      -4.167  12.772   9.807  1.00 97.92           N  
ATOM   3690  H   TYR A 225      -3.337  13.300  10.036  1.00 97.92           H  
ATOM   3691  CA  TYR A 225      -4.793  12.069  10.915  1.00 97.92           C  
ATOM   3692  HA  TYR A 225      -5.832  11.841  10.678  1.00 97.92           H  
ATOM   3693  C   TYR A 225      -4.757  13.007  12.119  1.00 97.92           C  
ATOM   3694  CB  TYR A 225      -4.032  10.765  11.162  1.00 97.92           C  
ATOM   3695  HB2 TYR A 225      -2.991  10.992  11.395  1.00 97.92           H  
ATOM   3696  HB3 TYR A 225      -4.046  10.183  10.241  1.00 97.92           H  
ATOM   3697  O   TYR A 225      -3.682  13.293  12.646  1.00 97.92           O  
ATOM   3698  CG  TYR A 225      -4.624   9.913  12.262  1.00 97.92           C  
ATOM   3699  CD1 TYR A 225      -3.866   9.598  13.405  1.00 97.92           C  
ATOM   3700  HD1 TYR A 225      -2.861   9.980  13.506  1.00 97.92           H  
ATOM   3701  CD2 TYR A 225      -5.944   9.440  12.141  1.00 97.92           C  
ATOM   3702  HD2 TYR A 225      -6.536   9.674  11.270  1.00 97.92           H  
ATOM   3703  CE1 TYR A 225      -4.424   8.804  14.425  1.00 97.92           C  
ATOM   3704  HE1 TYR A 225      -3.852   8.572  15.311  1.00 97.92           H  
ATOM   3705  CE2 TYR A 225      -6.498   8.649  13.162  1.00 97.92           C  
ATOM   3706  HE2 TYR A 225      -7.505   8.264  13.093  1.00 97.92           H  
ATOM   3707  OH  TYR A 225      -6.305   7.543  15.253  1.00 97.92           O  
ATOM   3708  HH  TYR A 225      -5.715   7.337  15.982  1.00 97.92           H  
ATOM   3709  CZ  TYR A 225      -5.742   8.321  14.297  1.00 97.92           C  
ATOM   3710  N   PHE A 226      -5.916  13.558  12.470  1.00 97.27           N  
ATOM   3711  H   PHE A 226      -6.765  13.236  12.029  1.00 97.27           H  
ATOM   3712  CA  PHE A 226      -6.041  14.751  13.306  1.00 97.27           C  
ATOM   3713  HA  PHE A 226      -7.079  15.080  13.260  1.00 97.27           H  
ATOM   3714  C   PHE A 226      -5.205  15.917  12.741  1.00 97.27           C  
ATOM   3715  CB  PHE A 226      -5.760  14.390  14.777  1.00 97.27           C  
ATOM   3716  HB2 PHE A 226      -4.726  14.066  14.895  1.00 97.27           H  
ATOM   3717  HB3 PHE A 226      -5.888  15.283  15.389  1.00 97.27           H  
ATOM   3718  O   PHE A 226      -5.293  16.245  11.553  1.00 97.27           O  
ATOM   3719  CG  PHE A 226      -6.679  13.326  15.336  1.00 97.27           C  
ATOM   3720  CD1 PHE A 226      -7.949  13.692  15.819  1.00 97.27           C  
ATOM   3721  HD1 PHE A 226      -8.271  14.723  15.784  1.00 97.27           H  
ATOM   3722  CD2 PHE A 226      -6.264  11.982  15.401  1.00 97.27           C  
ATOM   3723  HD2 PHE A 226      -5.287  11.698  15.040  1.00 97.27           H  
ATOM   3724  CE1 PHE A 226      -8.800  12.722  16.376  1.00 97.27           C  
ATOM   3725  HE1 PHE A 226      -9.766  13.009  16.763  1.00 97.27           H  
ATOM   3726  CE2 PHE A 226      -7.113  11.017  15.970  1.00 97.27           C  
ATOM   3727  HE2 PHE A 226      -6.790   9.991  16.062  1.00 97.27           H  
ATOM   3728  CZ  PHE A 226      -8.378  11.385  16.457  1.00 97.27           C  
ATOM   3729  HZ  PHE A 226      -9.015  10.642  16.913  1.00 97.27           H  
ATOM   3730  N   ASP A 227      -4.376  16.537  13.574  1.00 96.19           N  
ATOM   3731  H   ASP A 227      -4.308  16.197  14.523  1.00 96.19           H  
ATOM   3732  CA  ASP A 227      -3.426  17.592  13.221  1.00 96.19           C  
ATOM   3733  HA  ASP A 227      -3.884  18.237  12.471  1.00 96.19           H  
ATOM   3734  C   ASP A 227      -2.106  17.059  12.624  1.00 96.19           C  
ATOM   3735  CB  ASP A 227      -3.174  18.437  14.479  1.00 96.19           C  
ATOM   3736  HB2 ASP A 227      -2.590  19.312  14.194  1.00 96.19           H  
ATOM   3737  HB3 ASP A 227      -4.129  18.791  14.868  1.00 96.19           H  
ATOM   3738  O   ASP A 227      -1.249  17.833  12.189  1.00 96.19           O  
ATOM   3739  CG  ASP A 227      -2.427  17.685  15.592  1.00 96.19           C  
ATOM   3740  OD1 ASP A 227      -2.269  16.440  15.486  1.00 96.19           O  
ATOM   3741  OD2 ASP A 227      -1.968  18.370  16.528  1.00 96.19           O  
ATOM   3742  N   THR A 228      -1.937  15.736  12.559  1.00 97.68           N  
ATOM   3743  H   THR A 228      -2.681  15.155  12.917  1.00 97.68           H  
ATOM   3744  CA  THR A 228      -0.679  15.086  12.196  1.00 97.68           C  
ATOM   3745  HA  THR A 228       0.128  15.807  12.329  1.00 97.68           H  
ATOM   3746  C   THR A 228      -0.686  14.642  10.733  1.00 97.68           C  
ATOM   3747  CB  THR A 228      -0.389  13.935  13.167  1.00 97.68           C  
ATOM   3748  HB  THR A 228      -1.195  13.201  13.137  1.00 97.68           H  
ATOM   3749  O   THR A 228      -1.602  13.972  10.254  1.00 97.68           O  
ATOM   3750  CG2 THR A 228       0.939  13.240  12.860  1.00 97.68           C  
ATOM   3751 HG21 THR A 228       0.898  12.761  11.881  1.00 97.68           H  
ATOM   3752 HG22 THR A 228       1.118  12.475  13.615  1.00 97.68           H  
ATOM   3753 HG23 THR A 228       1.750  13.968  12.885  1.00 97.68           H  
ATOM   3754  OG1 THR A 228      -0.252  14.441  14.479  1.00 97.68           O  
ATOM   3755  HG1 THR A 228      -0.989  15.018  14.692  1.00 97.68           H  
ATOM   3756  N   THR A 229       0.368  14.993   9.990  1.00 97.54           N  
ATOM   3757  H   THR A 229       1.119  15.496  10.441  1.00 97.54           H  
ATOM   3758  CA  THR A 229       0.567  14.507   8.614  1.00 97.54           C  
ATOM   3759  HA  THR A 229      -0.405  14.296   8.168  1.00 97.54           H  
ATOM   3760  C   THR A 229       1.360  13.204   8.626  1.00 97.54           C  
ATOM   3761  CB  THR A 229       1.231  15.566   7.726  1.00 97.54           C  
ATOM   3762  HB  THR A 229       2.194  15.853   8.148  1.00 97.54           H  
ATOM   3763  O   THR A 229       2.467  13.141   9.164  1.00 97.54           O  
ATOM   3764  CG2 THR A 229       1.430  15.090   6.286  1.00 97.54           C  
ATOM   3765 HG21 THR A 229       2.174  14.294   6.253  1.00 97.54           H  
ATOM   3766 HG22 THR A 229       1.793  15.919   5.678  1.00 97.54           H  
ATOM   3767 HG23 THR A 229       0.487  14.725   5.879  1.00 97.54           H  
ATOM   3768  OG1 THR A 229       0.387  16.699   7.676  1.00 97.54           O  
ATOM   3769  HG1 THR A 229       0.272  16.993   8.583  1.00 97.54           H  
ATOM   3770  N   ILE A 230       0.797  12.168   8.006  1.00 97.94           N  
ATOM   3771  H   ILE A 230      -0.117  12.293   7.596  1.00 97.94           H  
ATOM   3772  CA  ILE A 230       1.431  10.865   7.825  1.00 97.94           C  
ATOM   3773  HA  ILE A 230       2.310  10.801   8.467  1.00 97.94           H  
ATOM   3774  C   ILE A 230       1.898  10.752   6.374  1.00 97.94           C  
ATOM   3775  CB  ILE A 230       0.477   9.721   8.231  1.00 97.94           C  
ATOM   3776  HB  ILE A 230      -0.351   9.704   7.522  1.00 97.94           H  
ATOM   3777  O   ILE A 230       1.093  10.719   5.438  1.00 97.94           O  
ATOM   3778  CG1 ILE A 230      -0.140   9.901   9.639  1.00 97.94           C  
ATOM   3779 HG12 ILE A 230      -0.747  10.807   9.654  1.00 97.94           H  
ATOM   3780 HG13 ILE A 230      -0.818   9.069   9.831  1.00 97.94           H  
ATOM   3781  CG2 ILE A 230       1.216   8.373   8.137  1.00 97.94           C  
ATOM   3782 HG21 ILE A 230       1.470   8.159   7.099  1.00 97.94           H  
ATOM   3783 HG22 ILE A 230       2.130   8.396   8.730  1.00 97.94           H  
ATOM   3784 HG23 ILE A 230       0.572   7.575   8.508  1.00 97.94           H  
ATOM   3785  CD1 ILE A 230       0.867   9.971  10.794  1.00 97.94           C  
ATOM   3786 HD11 ILE A 230       1.561  10.798  10.649  1.00 97.94           H  
ATOM   3787 HD12 ILE A 230       0.327  10.124  11.729  1.00 97.94           H  
ATOM   3788 HD13 ILE A 230       1.423   9.036  10.866  1.00 97.94           H  
ATOM   3789  N   ASP A 231       3.214  10.701   6.186  1.00 96.74           N  
ATOM   3790  H   ASP A 231       3.822  10.777   6.989  1.00 96.74           H  
ATOM   3791  CA  ASP A 231       3.831  10.573   4.869  1.00 96.74           C  
ATOM   3792  HA  ASP A 231       3.357  11.290   4.200  1.00 96.74           H  
ATOM   3793  C   ASP A 231       3.637   9.172   4.283  1.00 96.74           C  
ATOM   3794  CB  ASP A 231       5.325  10.910   4.942  1.00 96.74           C  
ATOM   3795  HB2 ASP A 231       5.782  10.717   3.971  1.00 96.74           H  
ATOM   3796  HB3 ASP A 231       5.806  10.263   5.676  1.00 96.74           H  
ATOM   3797  O   ASP A 231       3.508   8.172   4.989  1.00 96.74           O  
ATOM   3798  CG  ASP A 231       5.554  12.375   5.297  1.00 96.74           C  
ATOM   3799  OD1 ASP A 231       4.999  13.217   4.557  1.00 96.74           O  
ATOM   3800  OD2 ASP A 231       6.278  12.611   6.291  1.00 96.74           O  
ATOM   3801  N   ARG A 232       3.674   9.063   2.952  1.00 95.05           N  
ATOM   3802  H   ARG A 232       3.825   9.909   2.421  1.00 95.05           H  
ATOM   3803  CA  ARG A 232       3.629   7.754   2.286  1.00 95.05           C  
ATOM   3804  HA  ARG A 232       2.819   7.190   2.749  1.00 95.05           H  
ATOM   3805  C   ARG A 232       4.925   6.963   2.524  1.00 95.05           C  
ATOM   3806  CB  ARG A 232       3.290   7.905   0.796  1.00 95.05           C  
ATOM   3807  HB2 ARG A 232       3.172   6.911   0.365  1.00 95.05           H  
ATOM   3808  HB3 ARG A 232       2.339   8.431   0.705  1.00 95.05           H  
ATOM   3809  O   ARG A 232       6.006   7.418   2.153  1.00 95.05           O  
ATOM   3810  CG  ARG A 232       4.358   8.663   0.002  1.00 95.05           C  
ATOM   3811  HG2 ARG A 232       4.517   9.646   0.445  1.00 95.05           H  
ATOM   3812  HG3 ARG A 232       5.298   8.112   0.004  1.00 95.05           H  
ATOM   3813  CD  ARG A 232       3.954   8.829  -1.453  1.00 95.05           C  
ATOM   3814  HD2 ARG A 232       3.823   7.846  -1.905  1.00 95.05           H  
ATOM   3815  HD3 ARG A 232       3.008   9.369  -1.487  1.00 95.05           H  
ATOM   3816  NE  ARG A 232       5.004   9.590  -2.149  1.00 95.05           N  
ATOM   3817  HE  ARG A 232       5.830   9.790  -1.604  1.00 95.05           H  
ATOM   3818  NH1 ARG A 232       3.801  10.065  -4.031  1.00 95.05           N  
ATOM   3819 HH11 ARG A 232       3.625  10.699  -4.798  1.00 95.05           H  
ATOM   3820 HH12 ARG A 232       3.016   9.580  -3.621  1.00 95.05           H  
ATOM   3821  NH2 ARG A 232       5.834  10.980  -3.735  1.00 95.05           N  
ATOM   3822 HH21 ARG A 232       5.683  11.549  -4.555  1.00 95.05           H  
ATOM   3823 HH22 ARG A 232       6.590  11.228  -3.113  1.00 95.05           H  
ATOM   3824  CZ  ARG A 232       4.874  10.212  -3.299  1.00 95.05           C  
ATOM   3825  N   ASN A 233       4.815   5.734   3.024  1.00 95.60           N  
ATOM   3826  H   ASN A 233       3.921   5.432   3.384  1.00 95.60           H  
ATOM   3827  CA  ASN A 233       5.944   4.802   3.096  1.00 95.60           C  
ATOM   3828  HA  ASN A 233       6.869   5.367   3.211  1.00 95.60           H  
ATOM   3829  C   ASN A 233       6.038   3.973   1.804  1.00 95.60           C  
ATOM   3830  CB  ASN A 233       5.795   3.912   4.341  1.00 95.60           C  
ATOM   3831  HB2 ASN A 233       5.688   4.532   5.231  1.00 95.60           H  
ATOM   3832  HB3 ASN A 233       4.918   3.273   4.248  1.00 95.60           H  
ATOM   3833  O   ASN A 233       5.233   3.072   1.600  1.00 95.60           O  
ATOM   3834  CG  ASN A 233       7.039   3.060   4.524  1.00 95.60           C  
ATOM   3835  ND2 ASN A 233       6.905   1.773   4.736  1.00 95.60           N  
ATOM   3836 HD21 ASN A 233       5.996   1.349   4.853  1.00 95.60           H  
ATOM   3837 HD22 ASN A 233       7.739   1.257   4.976  1.00 95.60           H  
ATOM   3838  OD1 ASN A 233       8.148   3.555   4.431  1.00 95.60           O  
ATOM   3839  N   ARG A 234       6.969   4.292   0.895  1.00 94.71           N  
ATOM   3840  H   ARG A 234       7.665   4.970   1.170  1.00 94.71           H  
ATOM   3841  CA  ARG A 234       7.091   3.611  -0.413  1.00 94.71           C  
ATOM   3842  HA  ARG A 234       6.103   3.277  -0.730  1.00 94.71           H  
ATOM   3843  C   ARG A 234       7.975   2.362  -0.346  1.00 94.71           C  
ATOM   3844  CB  ARG A 234       7.656   4.555  -1.481  1.00 94.71           C  
ATOM   3845  HB2 ARG A 234       8.563   5.022  -1.098  1.00 94.71           H  
ATOM   3846  HB3 ARG A 234       7.925   3.951  -2.348  1.00 94.71           H  
ATOM   3847  O   ARG A 234       9.124   2.450   0.078  1.00 94.71           O  
ATOM   3848  CG  ARG A 234       6.677   5.635  -1.954  1.00 94.71           C  
ATOM   3849  HG2 ARG A 234       6.411   6.294  -1.128  1.00 94.71           H  
ATOM   3850  HG3 ARG A 234       5.780   5.157  -2.347  1.00 94.71           H  
ATOM   3851  CD  ARG A 234       7.369   6.431  -3.067  1.00 94.71           C  
ATOM   3852  HD2 ARG A 234       8.180   7.013  -2.630  1.00 94.71           H  
ATOM   3853  HD3 ARG A 234       7.779   5.715  -3.781  1.00 94.71           H  
ATOM   3854  NE  ARG A 234       6.445   7.318  -3.790  1.00 94.71           N  
ATOM   3855  HE  ARG A 234       5.466   7.208  -3.567  1.00 94.71           H  
ATOM   3856  NH1 ARG A 234       7.953   8.041  -5.364  1.00 94.71           N  
ATOM   3857 HH11 ARG A 234       8.122   8.471  -6.263  1.00 94.71           H  
ATOM   3858 HH12 ARG A 234       8.603   7.353  -5.012  1.00 94.71           H  
ATOM   3859  NH2 ARG A 234       5.825   8.581  -5.592  1.00 94.71           N  
ATOM   3860 HH21 ARG A 234       6.050   8.922  -6.516  1.00 94.71           H  
ATOM   3861 HH22 ARG A 234       4.855   8.430  -5.353  1.00 94.71           H  
ATOM   3862  CZ  ARG A 234       6.742   7.982  -4.894  1.00 94.71           C  
ATOM   3863  N   TYR A 235       7.513   1.257  -0.926  1.00 95.92           N  
ATOM   3864  H   TYR A 235       6.559   1.245  -1.257  1.00 95.92           H  
ATOM   3865  CA  TYR A 235       8.261  -0.002  -1.018  1.00 95.92           C  
ATOM   3866  HA  TYR A 235       8.934  -0.074  -0.163  1.00 95.92           H  
ATOM   3867  C   TYR A 235       9.116  -0.056  -2.295  1.00 95.92           C  
ATOM   3868  CB  TYR A 235       7.289  -1.182  -0.915  1.00 95.92           C  
ATOM   3869  HB2 TYR A 235       7.859  -2.107  -0.842  1.00 95.92           H  
ATOM   3870  HB3 TYR A 235       6.692  -1.225  -1.826  1.00 95.92           H  
ATOM   3871  O   TYR A 235       8.752  -0.677  -3.289  1.00 95.92           O  
ATOM   3872  CG  TYR A 235       6.349  -1.087   0.264  1.00 95.92           C  
ATOM   3873  CD1 TYR A 235       6.806  -1.410   1.555  1.00 95.92           C  
ATOM   3874  HD1 TYR A 235       7.815  -1.768   1.702  1.00 95.92           H  
ATOM   3875  CD2 TYR A 235       5.035  -0.623   0.069  1.00 95.92           C  
ATOM   3876  HD2 TYR A 235       4.687  -0.384  -0.925  1.00 95.92           H  
ATOM   3877  CE1 TYR A 235       5.950  -1.261   2.662  1.00 95.92           C  
ATOM   3878  HE1 TYR A 235       6.302  -1.500   3.654  1.00 95.92           H  
ATOM   3879  CE2 TYR A 235       4.175  -0.492   1.172  1.00 95.92           C  
ATOM   3880  HE2 TYR A 235       3.154  -0.163   1.043  1.00 95.92           H  
ATOM   3881  OH  TYR A 235       3.753  -0.759   3.498  1.00 95.92           O  
ATOM   3882  HH  TYR A 235       4.145  -1.106   4.303  1.00 95.92           H  
ATOM   3883  CZ  TYR A 235       4.628  -0.814   2.465  1.00 95.92           C  
ATOM   3884  N   LYS A 236      10.264   0.632  -2.284  1.00 94.46           N  
ATOM   3885  H   LYS A 236      10.485   1.131  -1.435  1.00 94.46           H  
ATOM   3886  CA  LYS A 236      11.161   0.782  -3.455  1.00 94.46           C  
ATOM   3887  HA  LYS A 236      10.556   0.767  -4.361  1.00 94.46           H  
ATOM   3888  C   LYS A 236      12.175  -0.360  -3.643  1.00 94.46           C  
ATOM   3889  CB  LYS A 236      11.892   2.128  -3.393  1.00 94.46           C  
ATOM   3890  HB2 LYS A 236      12.534   2.215  -4.269  1.00 94.46           H  
ATOM   3891  HB3 LYS A 236      12.525   2.136  -2.505  1.00 94.46           H  
ATOM   3892  O   LYS A 236      13.168  -0.199  -4.347  1.00 94.46           O  
ATOM   3893  CG  LYS A 236      10.967   3.349  -3.373  1.00 94.46           C  
ATOM   3894  HG2 LYS A 236      10.332   3.323  -2.487  1.00 94.46           H  
ATOM   3895  HG3 LYS A 236      10.348   3.364  -4.270  1.00 94.46           H  
ATOM   3896  CD  LYS A 236      11.857   4.595  -3.324  1.00 94.46           C  
ATOM   3897  HD2 LYS A 236      12.505   4.521  -2.451  1.00 94.46           H  
ATOM   3898  HD3 LYS A 236      12.477   4.627  -4.219  1.00 94.46           H  
ATOM   3899  CE  LYS A 236      11.030   5.874  -3.227  1.00 94.46           C  
ATOM   3900  HE2 LYS A 236      10.453   5.979  -4.145  1.00 94.46           H  
ATOM   3901  HE3 LYS A 236      10.343   5.767  -2.387  1.00 94.46           H  
ATOM   3902  NZ  LYS A 236      11.924   7.041  -3.011  1.00 94.46           N  
ATOM   3903  HZ1 LYS A 236      11.411   7.905  -2.904  1.00 94.46           H  
ATOM   3904  HZ2 LYS A 236      12.461   6.904  -2.167  1.00 94.46           H  
ATOM   3905  HZ3 LYS A 236      12.585   7.132  -3.769  1.00 94.46           H  
ATOM   3906  N   SER A 237      11.990  -1.480  -2.951  1.00 93.91           N  
ATOM   3907  H   SER A 237      11.113  -1.594  -2.464  1.00 93.91           H  
ATOM   3908  CA  SER A 237      12.867  -2.648  -3.037  1.00 93.91           C  
ATOM   3909  HA  SER A 237      13.631  -2.497  -3.799  1.00 93.91           H  
ATOM   3910  C   SER A 237      12.033  -3.856  -3.416  1.00 93.91           C  
ATOM   3911  CB  SER A 237      13.571  -2.891  -1.701  1.00 93.91           C  
ATOM   3912  HB2 SER A 237      12.822  -2.996  -0.916  1.00 93.91           H  
ATOM   3913  HB3 SER A 237      14.211  -2.040  -1.465  1.00 93.91           H  
ATOM   3914  O   SER A 237      11.079  -4.179  -2.718  1.00 93.91           O  
ATOM   3915  OG  SER A 237      14.353  -4.072  -1.756  1.00 93.91           O  
ATOM   3916  HG  SER A 237      14.227  -4.520  -0.917  1.00 93.91           H  
ATOM   3917  N   ILE A 238      12.421  -4.539  -4.492  1.00 94.82           N  
ATOM   3918  H   ILE A 238      13.173  -4.170  -5.056  1.00 94.82           H  
ATOM   3919  CA  ILE A 238      11.783  -5.786  -4.933  1.00 94.82           C  
ATOM   3920  HA  ILE A 238      10.753  -5.786  -4.576  1.00 94.82           H  
ATOM   3921  C   ILE A 238      12.418  -7.031  -4.311  1.00 94.82           C  
ATOM   3922  CB  ILE A 238      11.709  -5.859  -6.474  1.00 94.82           C  
ATOM   3923  HB  ILE A 238      11.214  -6.792  -6.744  1.00 94.82           H  
ATOM   3924  O   ILE A 238      11.987  -8.140  -4.595  1.00 94.82           O  
ATOM   3925  CG1 ILE A 238      13.067  -5.800  -7.214  1.00 94.82           C  
ATOM   3926 HG12 ILE A 238      12.859  -5.684  -8.278  1.00 94.82           H  
ATOM   3927 HG13 ILE A 238      13.641  -4.930  -6.895  1.00 94.82           H  
ATOM   3928  CG2 ILE A 238      10.808  -4.718  -6.976  1.00 94.82           C  
ATOM   3929 HG21 ILE A 238      10.605  -4.847  -8.039  1.00 94.82           H  
ATOM   3930 HG22 ILE A 238      11.285  -3.749  -6.824  1.00 94.82           H  
ATOM   3931 HG23 ILE A 238       9.852  -4.736  -6.454  1.00 94.82           H  
ATOM   3932  CD1 ILE A 238      13.928  -7.058  -7.086  1.00 94.82           C  
ATOM   3933 HD11 ILE A 238      14.381  -7.119  -6.096  1.00 94.82           H  
ATOM   3934 HD12 ILE A 238      13.306  -7.935  -7.266  1.00 94.82           H  
ATOM   3935 HD13 ILE A 238      14.726  -7.028  -7.828  1.00 94.82           H  
ATOM   3936  N   LYS A 239      13.449  -6.871  -3.469  1.00 94.74           N  
ATOM   3937  H   LYS A 239      13.726  -5.929  -3.234  1.00 94.74           H  
ATOM   3938  CA  LYS A 239      14.216  -8.003  -2.923  1.00 94.74           C  
ATOM   3939  HA  LYS A 239      14.695  -8.545  -3.738  1.00 94.74           H  
ATOM   3940  C   LYS A 239      13.324  -9.023  -2.220  1.00 94.74           C  
ATOM   3941  CB  LYS A 239      15.282  -7.513  -1.938  1.00 94.74           C  
ATOM   3942  HB2 LYS A 239      15.702  -8.384  -1.435  1.00 94.74           H  
ATOM   3943  HB3 LYS A 239      14.814  -6.882  -1.182  1.00 94.74           H  
ATOM   3944  O   LYS A 239      13.528 -10.213  -2.396  1.00 94.74           O  
ATOM   3945  CG  LYS A 239      16.427  -6.754  -2.619  1.00 94.74           C  
ATOM   3946  HG2 LYS A 239      16.047  -5.850  -3.097  1.00 94.74           H  
ATOM   3947  HG3 LYS A 239      16.888  -7.392  -3.372  1.00 94.74           H  
ATOM   3948  CD  LYS A 239      17.465  -6.382  -1.556  1.00 94.74           C  
ATOM   3949  HD2 LYS A 239      16.994  -5.747  -0.806  1.00 94.74           H  
ATOM   3950  HD3 LYS A 239      17.815  -7.295  -1.074  1.00 94.74           H  
ATOM   3951  CE  LYS A 239      18.654  -5.647  -2.177  1.00 94.74           C  
ATOM   3952  HE2 LYS A 239      19.083  -6.281  -2.953  1.00 94.74           H  
ATOM   3953  HE3 LYS A 239      18.292  -4.731  -2.644  1.00 94.74           H  
ATOM   3954  NZ  LYS A 239      19.670  -5.342  -1.139  1.00 94.74           N  
ATOM   3955  HZ1 LYS A 239      19.992  -6.197  -0.708  1.00 94.74           H  
ATOM   3956  HZ2 LYS A 239      20.464  -4.860  -1.535  1.00 94.74           H  
ATOM   3957  HZ3 LYS A 239      19.268  -4.768  -0.411  1.00 94.74           H  
ATOM   3958  N   GLU A 240      12.332  -8.542  -1.471  1.00 93.97           N  
ATOM   3959  H   GLU A 240      12.194  -7.542  -1.429  1.00 93.97           H  
ATOM   3960  CA  GLU A 240      11.439  -9.394  -0.681  1.00 93.97           C  
ATOM   3961  HA  GLU A 240      12.051 -10.078  -0.093  1.00 93.97           H  
ATOM   3962  C   GLU A 240      10.547 -10.300  -1.541  1.00 93.97           C  
ATOM   3963  CB  GLU A 240      10.638  -8.533   0.321  1.00 93.97           C  
ATOM   3964  HB2 GLU A 240      11.353  -7.982   0.932  1.00 93.97           H  
ATOM   3965  HB3 GLU A 240      10.103  -9.205   0.992  1.00 93.97           H  
ATOM   3966  O   GLU A 240      10.175 -11.373  -1.089  1.00 93.97           O  
ATOM   3967  CG  GLU A 240       9.638  -7.521  -0.288  1.00 93.97           C  
ATOM   3968  HG2 GLU A 240      10.197  -6.794  -0.876  1.00 93.97           H  
ATOM   3969  HG3 GLU A 240       8.962  -8.043  -0.965  1.00 93.97           H  
ATOM   3970  CD  GLU A 240       8.797  -6.762   0.766  1.00 93.97           C  
ATOM   3971  OE1 GLU A 240       7.870  -6.004   0.389  1.00 93.97           O  
ATOM   3972  OE2 GLU A 240       9.072  -6.876   1.984  1.00 93.97           O  
ATOM   3973  N   VAL A 241      10.251  -9.924  -2.793  1.00 95.67           N  
ATOM   3974  H   VAL A 241      10.657  -9.079  -3.167  1.00 95.67           H  
ATOM   3975  CA  VAL A 241       9.404 -10.745  -3.675  1.00 95.67           C  
ATOM   3976  HA  VAL A 241       8.777 -11.377  -3.045  1.00 95.67           H  
ATOM   3977  C   VAL A 241      10.188 -11.710  -4.559  1.00 95.67           C  
ATOM   3978  CB  VAL A 241       8.429  -9.912  -4.521  1.00 95.67           C  
ATOM   3979  HB  VAL A 241       7.840 -10.598  -5.130  1.00 95.67           H  
ATOM   3980  O   VAL A 241       9.584 -12.569  -5.192  1.00 95.67           O  
ATOM   3981  CG1 VAL A 241       7.451  -9.145  -3.626  1.00 95.67           C  
ATOM   3982 HG11 VAL A 241       7.988  -8.427  -3.006  1.00 95.67           H  
ATOM   3983 HG12 VAL A 241       6.714  -8.631  -4.242  1.00 95.67           H  
ATOM   3984 HG13 VAL A 241       6.934  -9.850  -2.975  1.00 95.67           H  
ATOM   3985  CG2 VAL A 241       9.114  -8.931  -5.478  1.00 95.67           C  
ATOM   3986 HG21 VAL A 241       9.523  -8.090  -4.919  1.00 95.67           H  
ATOM   3987 HG22 VAL A 241       8.376  -8.564  -6.192  1.00 95.67           H  
ATOM   3988 HG23 VAL A 241       9.907  -9.433  -6.032  1.00 95.67           H  
ATOM   3989  N   LEU A 242      11.520 -11.595  -4.626  1.00 94.90           N  
ATOM   3990  H   LEU A 242      11.983 -10.927  -4.028  1.00 94.90           H  
ATOM   3991  CA  LEU A 242      12.322 -12.467  -5.490  1.00 94.90           C  
ATOM   3992  HA  LEU A 242      11.903 -12.443  -6.496  1.00 94.90           H  
ATOM   3993  C   LEU A 242      12.253 -13.930  -5.048  1.00 94.90           C  
ATOM   3994  CB  LEU A 242      13.782 -11.989  -5.528  1.00 94.90           C  
ATOM   3995  HB2 LEU A 242      14.142 -11.888  -4.504  1.00 94.90           H  
ATOM   3996  HB3 LEU A 242      14.384 -12.760  -6.008  1.00 94.90           H  
ATOM   3997  O   LEU A 242      12.237 -14.812  -5.902  1.00 94.90           O  
ATOM   3998  CG  LEU A 242      14.003 -10.667  -6.279  1.00 94.90           C  
ATOM   3999  HG  LEU A 242      13.426  -9.874  -5.803  1.00 94.90           H  
ATOM   4000  CD1 LEU A 242      15.483 -10.297  -6.188  1.00 94.90           C  
ATOM   4001 HD11 LEU A 242      15.759 -10.159  -5.143  1.00 94.90           H  
ATOM   4002 HD12 LEU A 242      15.682  -9.380  -6.743  1.00 94.90           H  
ATOM   4003 HD13 LEU A 242      16.087 -11.104  -6.602  1.00 94.90           H  
ATOM   4004  CD2 LEU A 242      13.602 -10.756  -7.756  1.00 94.90           C  
ATOM   4005 HD21 LEU A 242      14.048 -11.640  -8.213  1.00 94.90           H  
ATOM   4006 HD22 LEU A 242      13.941  -9.873  -8.297  1.00 94.90           H  
ATOM   4007 HD23 LEU A 242      12.517 -10.816  -7.842  1.00 94.90           H  
ATOM   4008  N   ASP A 243      12.194 -14.182  -3.743  1.00 92.25           N  
ATOM   4009  H   ASP A 243      12.226 -13.403  -3.101  1.00 92.25           H  
ATOM   4010  CA  ASP A 243      12.113 -15.526  -3.158  1.00 92.25           C  
ATOM   4011  HA  ASP A 243      12.278 -16.268  -3.940  1.00 92.25           H  
ATOM   4012  C   ASP A 243      10.713 -15.840  -2.597  1.00 92.25           C  
ATOM   4013  CB  ASP A 243      13.249 -15.699  -2.136  1.00 92.25           C  
ATOM   4014  HB2 ASP A 243      13.098 -14.998  -1.315  1.00 92.25           H  
ATOM   4015  HB3 ASP A 243      13.220 -16.711  -1.733  1.00 92.25           H  
ATOM   4016  O   ASP A 243      10.529 -16.825  -1.889  1.00 92.25           O  
ATOM   4017  CG  ASP A 243      14.631 -15.468  -2.768  1.00 92.25           C  
ATOM   4018  OD1 ASP A 243      14.865 -15.970  -3.901  1.00 92.25           O  
ATOM   4019  OD2 ASP A 243      15.444 -14.735  -2.165  1.00 92.25           O  
ATOM   4020  N   ALA A 244       9.723 -15.003  -2.920  1.00 95.23           N  
ATOM   4021  H   ALA A 244       9.921 -14.272  -3.588  1.00 95.23           H  
ATOM   4022  CA  ALA A 244       8.340 -15.161  -2.490  1.00 95.23           C  
ATOM   4023  HA  ALA A 244       8.329 -15.575  -1.482  1.00 95.23           H  
ATOM   4024  C   ALA A 244       7.551 -16.120  -3.396  1.00 95.23           C  
ATOM   4025  CB  ALA A 244       7.701 -13.770  -2.438  1.00 95.23           C  
ATOM   4026  HB1 ALA A 244       6.671 -13.838  -2.088  1.00 95.23           H  
ATOM   4027  HB2 ALA A 244       7.703 -13.329  -3.435  1.00 95.23           H  
ATOM   4028  HB3 ALA A 244       8.264 -13.143  -1.747  1.00 95.23           H  
ATOM   4029  O   ALA A 244       7.967 -16.451  -4.509  1.00 95.23           O  
ATOM   4030  N   THR A 245       6.364 -16.519  -2.937  1.00 95.39           N  
ATOM   4031  H   THR A 245       6.031 -16.140  -2.062  1.00 95.39           H  
ATOM   4032  CA  THR A 245       5.438 -17.329  -3.738  1.00 95.39           C  
ATOM   4033  HA  THR A 245       6.013 -18.017  -4.357  1.00 95.39           H  
ATOM   4034  C   THR A 245       4.618 -16.421  -4.648  1.00 95.39           C  
ATOM   4035  CB  THR A 245       4.529 -18.178  -2.841  1.00 95.39           C  
ATOM   4036  HB  THR A 245       3.933 -17.534  -2.195  1.00 95.39           H  
ATOM   4037  O   THR A 245       3.919 -15.528  -4.171  1.00 95.39           O  
ATOM   4038  CG2 THR A 245       3.601 -19.088  -3.645  1.00 95.39           C  
ATOM   4039 HG21 THR A 245       4.183 -19.720  -4.317  1.00 95.39           H  
ATOM   4040 HG22 THR A 245       3.039 -19.722  -2.959  1.00 95.39           H  
ATOM   4041 HG23 THR A 245       2.892 -18.494  -4.221  1.00 95.39           H  
ATOM   4042  OG1 THR A 245       5.333 -19.020  -2.047  1.00 95.39           O  
ATOM   4043  HG1 THR A 245       5.717 -18.482  -1.351  1.00 95.39           H  
ATOM   4044  N   LEU A 246       4.685 -16.640  -5.963  1.00 94.14           N  
ATOM   4045  H   LEU A 246       5.272 -17.391  -6.297  1.00 94.14           H  
ATOM   4046  CA  LEU A 246       3.816 -15.965  -6.928  1.00 94.14           C  
ATOM   4047  HA  LEU A 246       3.757 -14.908  -6.667  1.00 94.14           H  
ATOM   4048  C   LEU A 246       2.407 -16.567  -6.852  1.00 94.14           C  
ATOM   4049  CB  LEU A 246       4.429 -16.090  -8.334  1.00 94.14           C  
ATOM   4050  HB2 LEU A 246       4.553 -17.149  -8.561  1.00 94.14           H  
ATOM   4051  HB3 LEU A 246       5.418 -15.631  -8.321  1.00 94.14           H  
ATOM   4052  O   LEU A 246       2.224 -17.759  -7.095  1.00 94.14           O  
ATOM   4053  CG  LEU A 246       3.599 -15.454  -9.468  1.00 94.14           C  
ATOM   4054  HG  LEU A 246       2.618 -15.926  -9.522  1.00 94.14           H  
ATOM   4055  CD1 LEU A 246       3.418 -13.945  -9.293  1.00 94.14           C  
ATOM   4056 HD11 LEU A 246       4.387 -13.461  -9.169  1.00 94.14           H  
ATOM   4057 HD12 LEU A 246       2.906 -13.536 -10.164  1.00 94.14           H  
ATOM   4058 HD13 LEU A 246       2.799 -13.750  -8.417  1.00 94.14           H  
ATOM   4059  CD2 LEU A 246       4.323 -15.676 -10.795  1.00 94.14           C  
ATOM   4060 HD21 LEU A 246       5.312 -15.217 -10.764  1.00 94.14           H  
ATOM   4061 HD22 LEU A 246       4.441 -16.746 -10.966  1.00 94.14           H  
ATOM   4062 HD23 LEU A 246       3.740 -15.253 -11.613  1.00 94.14           H  
ATOM   4063  N   ILE A 247       1.410 -15.742  -6.536  1.00 91.15           N  
ATOM   4064  H   ILE A 247       1.615 -14.765  -6.379  1.00 91.15           H  
ATOM   4065  CA  ILE A 247       0.010 -16.159  -6.524  1.00 91.15           C  
ATOM   4066  HA  ILE A 247      -0.036 -17.224  -6.299  1.00 91.15           H  
ATOM   4067  C   ILE A 247      -0.574 -15.945  -7.920  1.00 91.15           C  
ATOM   4068  CB  ILE A 247      -0.805 -15.439  -5.428  1.00 91.15           C  
ATOM   4069  HB  ILE A 247      -0.739 -14.362  -5.586  1.00 91.15           H  
ATOM   4070  O   ILE A 247      -0.785 -14.815  -8.363  1.00 91.15           O  
ATOM   4071  CG1 ILE A 247      -0.266 -15.776  -4.022  1.00 91.15           C  
ATOM   4072 HG12 ILE A 247       0.816 -15.655  -3.988  1.00 91.15           H  
ATOM   4073 HG13 ILE A 247      -0.490 -16.820  -3.801  1.00 91.15           H  
ATOM   4074  CG2 ILE A 247      -2.281 -15.882  -5.537  1.00 91.15           C  
ATOM   4075 HG21 ILE A 247      -2.699 -15.564  -6.492  1.00 91.15           H  
ATOM   4076 HG22 ILE A 247      -2.359 -16.966  -5.449  1.00 91.15           H  
ATOM   4077 HG23 ILE A 247      -2.906 -15.430  -4.767  1.00 91.15           H  
ATOM   4078  CD1 ILE A 247      -0.865 -14.898  -2.916  1.00 91.15           C  
ATOM   4079 HD11 ILE A 247      -1.910 -14.646  -3.098  1.00 91.15           H  
ATOM   4080 HD12 ILE A 247      -0.829 -15.448  -1.975  1.00 91.15           H  
ATOM   4081 HD13 ILE A 247      -0.292 -13.975  -2.830  1.00 91.15           H  
ATOM   4082  N   HIS A 248      -0.889 -17.050  -8.589  1.00 80.91           N  
ATOM   4083  H   HIS A 248      -0.637 -17.939  -8.182  1.00 80.91           H  
ATOM   4084  CA  HIS A 248      -1.655 -17.060  -9.832  1.00 80.91           C  
ATOM   4085  HA  HIS A 248      -1.433 -16.155 -10.397  1.00 80.91           H  
ATOM   4086  C   HIS A 248      -3.156 -17.049  -9.523  1.00 80.91           C  
ATOM   4087  CB  HIS A 248      -1.233 -18.259 -10.689  1.00 80.91           C  
ATOM   4088  HB2 HIS A 248      -1.377 -19.180 -10.125  1.00 80.91           H  
ATOM   4089  HB3 HIS A 248      -1.873 -18.304 -11.570  1.00 80.91           H  
ATOM   4090  O   HIS A 248      -3.852 -18.043  -9.696  1.00 80.91           O  
ATOM   4091  CG  HIS A 248       0.196 -18.175 -11.149  1.00 80.91           C  
ATOM   4092  CD2 HIS A 248       1.278 -18.802 -10.591  1.00 80.91           C  
ATOM   4093  HD2 HIS A 248       1.266 -19.442  -9.721  1.00 80.91           H  
ATOM   4094  ND1 HIS A 248       0.651 -17.459 -12.231  1.00 80.91           N  
ATOM   4095  HD1 HIS A 248       0.081 -16.921 -12.869  1.00 80.91           H  
ATOM   4096  CE1 HIS A 248       1.973 -17.662 -12.333  1.00 80.91           C  
ATOM   4097  HE1 HIS A 248       2.608 -17.246 -13.102  1.00 80.91           H  
ATOM   4098  NE2 HIS A 248       2.401 -18.473 -11.355  1.00 80.91           N  
ATOM   4099  N   GLN A 249      -3.651 -15.924  -9.018  1.00 64.07           N  
ATOM   4100  H   GLN A 249      -3.024 -15.147  -8.870  1.00 64.07           H  
ATOM   4101  CA  GLN A 249      -5.082 -15.652  -8.916  1.00 64.07           C  
ATOM   4102  HA  GLN A 249      -5.647 -16.403  -9.468  1.00 64.07           H  
ATOM   4103  C   GLN A 249      -5.331 -14.308  -9.576  1.00 64.07           C  
ATOM   4104  CB  GLN A 249      -5.562 -15.661  -7.456  1.00 64.07           C  
ATOM   4105  HB2 GLN A 249      -6.580 -15.273  -7.421  1.00 64.07           H  
ATOM   4106  HB3 GLN A 249      -4.930 -15.005  -6.857  1.00 64.07           H  
ATOM   4107  O   GLN A 249      -4.553 -13.370  -9.385  1.00 64.07           O  
ATOM   4108  CG  GLN A 249      -5.568 -17.080  -6.867  1.00 64.07           C  
ATOM   4109  HG2 GLN A 249      -4.562 -17.499  -6.897  1.00 64.07           H  
ATOM   4110  HG3 GLN A 249      -6.214 -17.710  -7.480  1.00 64.07           H  
ATOM   4111  CD  GLN A 249      -6.059 -17.130  -5.424  1.00 64.07           C  
ATOM   4112  NE2 GLN A 249      -6.558 -18.260  -4.975  1.00 64.07           N  
ATOM   4113 HE21 GLN A 249      -6.879 -18.253  -4.017  1.00 64.07           H  
ATOM   4114 HE22 GLN A 249      -6.638 -19.066  -5.579  1.00 64.07           H  
ATOM   4115  OE1 GLN A 249      -5.986 -16.179  -4.663  1.00 64.07           O  
ATOM   4116  N   SER A 250      -6.400 -14.194 -10.359  1.00 57.66           N  
ATOM   4117  H   SER A 250      -7.054 -14.958 -10.455  1.00 57.66           H  
ATOM   4118  CA  SER A 250      -6.826 -12.857 -10.738  1.00 57.66           C  
ATOM   4119  HA  SER A 250      -5.975 -12.335 -11.175  1.00 57.66           H  
ATOM   4120  C   SER A 250      -7.267 -12.107  -9.486  1.00 57.66           C  
ATOM   4121  CB  SER A 250      -7.927 -12.872 -11.780  1.00 57.66           C  
ATOM   4122  HB2 SER A 250      -7.667 -13.579 -12.567  1.00 57.66           H  
ATOM   4123  HB3 SER A 250      -8.030 -11.881 -12.222  1.00 57.66           H  
ATOM   4124  O   SER A 250      -7.756 -12.688  -8.514  1.00 57.66           O  
ATOM   4125  OG  SER A 250      -9.131 -13.219 -11.161  1.00 57.66           O  
ATOM   4126  HG  SER A 250      -9.596 -13.707 -11.845  1.00 57.66           H  
ATOM   4127  N   ILE A 251      -7.124 -10.789  -9.532  1.00 53.14           N  
ATOM   4128  H   ILE A 251      -6.694 -10.384 -10.352  1.00 53.14           H  
ATOM   4129  CA  ILE A 251      -7.573  -9.896  -8.461  1.00 53.14           C  
ATOM   4130  HA  ILE A 251      -7.088 -10.197  -7.533  1.00 53.14           H  
ATOM   4131  C   ILE A 251      -9.097 -10.044  -8.247  1.00 53.14           C  
ATOM   4132  CB  ILE A 251      -7.143  -8.447  -8.802  1.00 53.14           C  
ATOM   4133  HB  ILE A 251      -7.687  -8.135  -9.694  1.00 53.14           H  
ATOM   4134  O   ILE A 251      -9.598  -9.765  -7.164  1.00 53.14           O  
ATOM   4135  CG1 ILE A 251      -5.621  -8.355  -9.103  1.00 53.14           C  
ATOM   4136 HG12 ILE A 251      -5.333  -9.103  -9.842  1.00 53.14           H  
ATOM   4137 HG13 ILE A 251      -5.058  -8.558  -8.192  1.00 53.14           H  
ATOM   4138  CG2 ILE A 251      -7.502  -7.484  -7.656  1.00 53.14           C  
ATOM   4139 HG21 ILE A 251      -7.210  -6.462  -7.897  1.00 53.14           H  
ATOM   4140 HG22 ILE A 251      -7.008  -7.796  -6.736  1.00 53.14           H  
ATOM   4141 HG23 ILE A 251      -8.579  -7.475  -7.486  1.00 53.14           H  
ATOM   4142  CD1 ILE A 251      -5.168  -7.008  -9.681  1.00 53.14           C  
ATOM   4143 HD11 ILE A 251      -5.246  -6.220  -8.931  1.00 53.14           H  
ATOM   4144 HD12 ILE A 251      -5.774  -6.752 -10.550  1.00 53.14           H  
ATOM   4145 HD13 ILE A 251      -4.125  -7.087  -9.988  1.00 53.14           H  
ATOM   4146  N   THR A 252      -9.833 -10.525  -9.258  1.00 60.35           N  
ATOM   4147  H   THR A 252      -9.362 -10.813 -10.104  1.00 60.35           H  
ATOM   4148  CA  THR A 252     -11.279 -10.787  -9.207  1.00 60.35           C  
ATOM   4149  HA  THR A 252     -11.730 -10.131  -8.463  1.00 60.35           H  
ATOM   4150  C   THR A 252     -11.644 -12.219  -8.792  1.00 60.35           C  
ATOM   4151  CB  THR A 252     -11.929 -10.473 -10.566  1.00 60.35           C  
ATOM   4152  HB  THR A 252     -13.000 -10.667 -10.508  1.00 60.35           H  
ATOM   4153  O   THR A 252     -12.827 -12.519  -8.663  1.00 60.35           O  
ATOM   4154  CG2 THR A 252     -11.720  -9.019 -10.994  1.00 60.35           C  
ATOM   4155 HG21 THR A 252     -12.077  -8.355 -10.207  1.00 60.35           H  
ATOM   4156 HG22 THR A 252     -10.664  -8.823 -11.181  1.00 60.35           H  
ATOM   4157 HG23 THR A 252     -12.287  -8.823 -11.904  1.00 60.35           H  
ATOM   4158  OG1 THR A 252     -11.367 -11.276 -11.577  1.00 60.35           O  
ATOM   4159  HG1 THR A 252     -11.752 -11.017 -12.417  1.00 60.35           H  
ATOM   4160  N   GLY A 253     -10.675 -13.124  -8.610  1.00 51.98           N  
ATOM   4161  H   GLY A 253      -9.715 -12.828  -8.716  1.00 51.98           H  
ATOM   4162  CA  GLY A 253     -10.915 -14.557  -8.383  1.00 51.98           C  
ATOM   4163  HA2 GLY A 253     -11.693 -14.673  -7.629  1.00 51.98           H  
ATOM   4164  HA3 GLY A 253      -9.998 -15.004  -7.999  1.00 51.98           H  
ATOM   4165  C   GLY A 253     -11.341 -15.355  -9.628  1.00 51.98           C  
ATOM   4166  O   GLY A 253     -11.488 -16.571  -9.553  1.00 51.98           O  
ATOM   4167  N   LEU A 254     -11.510 -14.708 -10.784  1.00 47.01           N  
ATOM   4168  H   LEU A 254     -11.354 -13.710 -10.777  1.00 47.01           H  
ATOM   4169  CA  LEU A 254     -11.789 -15.353 -12.071  1.00 47.01           C  
ATOM   4170  HA  LEU A 254     -12.340 -16.279 -11.908  1.00 47.01           H  
ATOM   4171  C   LEU A 254     -10.479 -15.699 -12.787  1.00 47.01           C  
ATOM   4172  CB  LEU A 254     -12.645 -14.399 -12.926  1.00 47.01           C  
ATOM   4173  HB2 LEU A 254     -12.810 -14.859 -13.901  1.00 47.01           H  
ATOM   4174  HB3 LEU A 254     -12.079 -13.482 -13.090  1.00 47.01           H  
ATOM   4175  O   LEU A 254      -9.722 -14.789 -13.102  1.00 47.01           O  
ATOM   4176  CG  LEU A 254     -14.007 -14.035 -12.307  1.00 47.01           C  
ATOM   4177  HG  LEU A 254     -13.867 -13.635 -11.303  1.00 47.01           H  
ATOM   4178  CD1 LEU A 254     -14.684 -12.953 -13.149  1.00 47.01           C  
ATOM   4179 HD11 LEU A 254     -14.050 -12.067 -13.186  1.00 47.01           H  
ATOM   4180 HD12 LEU A 254     -14.852 -13.320 -14.161  1.00 47.01           H  
ATOM   4181 HD13 LEU A 254     -15.639 -12.684 -12.698  1.00 47.01           H  
ATOM   4182  CD2 LEU A 254     -14.935 -15.249 -12.236  1.00 47.01           C  
ATOM   4183 HD21 LEU A 254     -15.055 -15.691 -13.225  1.00 47.01           H  
ATOM   4184 HD22 LEU A 254     -15.910 -14.943 -11.857  1.00 47.01           H  
ATOM   4185 HD23 LEU A 254     -14.525 -15.992 -11.552  1.00 47.01           H  
ATOM   4186  N   TYR A 255     -10.189 -16.973 -13.059  1.00 45.15           N  
ATOM   4187  H   TYR A 255     -10.843 -17.694 -12.790  1.00 45.15           H  
ATOM   4188  CA  TYR A 255      -9.056 -17.338 -13.921  1.00 45.15           C  
ATOM   4189  HA  TYR A 255      -8.122 -17.073 -13.426  1.00 45.15           H  
ATOM   4190  C   TYR A 255      -9.136 -16.554 -15.242  1.00 45.15           C  
ATOM   4191  CB  TYR A 255      -9.057 -18.854 -14.196  1.00 45.15           C  
ATOM   4192  HB2 TYR A 255     -10.080 -19.233 -14.185  1.00 45.15           H  
ATOM   4193  HB3 TYR A 255      -8.681 -19.022 -15.206  1.00 45.15           H  
ATOM   4194  O   TYR A 255     -10.125 -16.670 -15.963  1.00 45.15           O  
ATOM   4195  CG  TYR A 255      -8.198 -19.675 -13.251  1.00 45.15           C  
ATOM   4196  CD1 TYR A 255      -6.879 -20.003 -13.624  1.00 45.15           C  
ATOM   4197  HD1 TYR A 255      -6.489 -19.663 -14.571  1.00 45.15           H  
ATOM   4198  CD2 TYR A 255      -8.711 -20.124 -12.017  1.00 45.15           C  
ATOM   4199  HD2 TYR A 255      -9.722 -19.877 -11.729  1.00 45.15           H  
ATOM   4200  CE1 TYR A 255      -6.072 -20.780 -12.771  1.00 45.15           C  
ATOM   4201  HE1 TYR A 255      -5.063 -21.030 -13.064  1.00 45.15           H  
ATOM   4202  CE2 TYR A 255      -7.906 -20.903 -11.161  1.00 45.15           C  
ATOM   4203  HE2 TYR A 255      -8.289 -21.255 -10.215  1.00 45.15           H  
ATOM   4204  OH  TYR A 255      -5.815 -21.984 -10.708  1.00 45.15           O  
ATOM   4205  HH  TYR A 255      -4.935 -22.116 -11.069  1.00 45.15           H  
ATOM   4206  CZ  TYR A 255      -6.587 -21.232 -11.536  1.00 45.15           C  
ATOM   4207  N   GLU A 256      -8.113 -15.756 -15.559  1.00 43.34           N  
ATOM   4208  H   GLU A 256      -7.327 -15.675 -14.929  1.00 43.34           H  
ATOM   4209  CA  GLU A 256      -7.935 -15.272 -16.928  1.00 43.34           C  
ATOM   4210  HA  GLU A 256      -8.900 -14.986 -17.347  1.00 43.34           H  
ATOM   4211  C   GLU A 256      -7.404 -16.459 -17.741  1.00 43.34           C  
ATOM   4212  CB  GLU A 256      -7.017 -14.033 -16.995  1.00 43.34           C  
ATOM   4213  HB2 GLU A 256      -6.794 -13.843 -18.045  1.00 43.34           H  
ATOM   4214  HB3 GLU A 256      -6.083 -14.238 -16.471  1.00 43.34           H  
ATOM   4215  O   GLU A 256      -6.276 -16.907 -17.526  1.00 43.34           O  
ATOM   4216  CG  GLU A 256      -7.679 -12.773 -16.400  1.00 43.34           C  
ATOM   4217  HG2 GLU A 256      -8.675 -12.673 -16.831  1.00 43.34           H  
ATOM   4218  HG3 GLU A 256      -7.795 -12.917 -15.326  1.00 43.34           H  
ATOM   4219  CD  GLU A 256      -6.906 -11.459 -16.650  1.00 43.34           C  
ATOM   4220  OE1 GLU A 256      -7.407 -10.403 -16.193  1.00 43.34           O  
ATOM   4221  OE2 GLU A 256      -5.813 -11.484 -17.263  1.00 43.34           O  
ATOM   4222  N   THR A 257      -8.271 -17.029 -18.580  1.00 38.66           N  
ATOM   4223  H   THR A 257      -9.203 -16.644 -18.638  1.00 38.66           H  
ATOM   4224  CA  THR A 257      -7.933 -18.041 -19.594  1.00 38.66           C  
ATOM   4225  HA  THR A 257      -7.253 -18.780 -19.172  1.00 38.66           H  
ATOM   4226  C   THR A 257      -7.220 -17.415 -20.778  1.00 38.66           C  
ATOM   4227  CB  THR A 257      -9.185 -18.740 -20.123  1.00 38.66           C  
ATOM   4228  HB  THR A 257      -8.909 -19.382 -20.959  1.00 38.66           H  
ATOM   4229  O   THR A 257      -7.703 -16.346 -21.222  1.00 38.66           O  
ATOM   4230  CG2 THR A 257      -9.878 -19.591 -19.060  1.00 38.66           C  
ATOM   4231 HG21 THR A 257     -10.208 -18.961 -18.234  1.00 38.66           H  
ATOM   4232 HG22 THR A 257      -9.185 -20.344 -18.686  1.00 38.66           H  
ATOM   4233 HG23 THR A 257     -10.742 -20.086 -19.504  1.00 38.66           H  
ATOM   4234  OG1 THR A 257     -10.070 -17.742 -20.574  1.00 38.66           O  
ATOM   4235  HG1 THR A 257      -9.485 -17.086 -20.959  1.00 38.66           H  
ATOM   4236  OXT THR A 257      -6.278 -18.068 -21.268  1.00 38.66           O  
TER    4237      THR A 257                                                       
END   
