# Supplementary material for: Computational design of novel Cas9 PAM-interacting domains using evolution-based modelling and structural quality assessment
Source: PLoS Comput Biol. 2023 Nov 17;19(11):e1011621. doi: 10.1371/journal.pcbi.1011621 (PMC10729993; doi:10.1371/journal.pcbi.1011621)
Supplement: S1 File — This file contains the experimentally tested sequences in a zip format. It includes Fasta files, AlphaFold Prediction with PDB file, pLDDT, and more. (ZIP) [file pcbi.1011621.s001.zip › pdb/dg_11_relaxed_rank_1_model_3.pdb]

ATOM      1  N   THR A   1      -9.680 -15.743 -16.030  1.00 43.86           N  
ATOM      2  H   THR A   1      -9.827 -16.734 -15.901  1.00 43.86           H  
ATOM      3  H2  THR A   1     -10.582 -15.318 -16.191  1.00 43.86           H  
ATOM      4  H3  THR A   1      -9.261 -15.340 -15.204  1.00 43.86           H  
ATOM      5  CA  THR A   1      -8.849 -15.501 -17.229  1.00 43.86           C  
ATOM      6  HA  THR A   1      -7.895 -16.022 -17.149  1.00 43.86           H  
ATOM      7  C   THR A   1      -8.568 -14.014 -17.331  1.00 43.86           C  
ATOM      8  CB  THR A   1      -9.576 -15.999 -18.488  1.00 43.86           C  
ATOM      9  HB  THR A   1      -9.235 -15.453 -19.368  1.00 43.86           H  
ATOM     10  O   THR A   1      -9.397 -13.270 -17.831  1.00 43.86           O  
ATOM     11  CG2 THR A   1      -9.345 -17.492 -18.702  1.00 43.86           C  
ATOM     12 HG21 THR A   1      -9.727 -18.070 -17.861  1.00 43.86           H  
ATOM     13 HG22 THR A   1      -8.280 -17.688 -18.825  1.00 43.86           H  
ATOM     14 HG23 THR A   1      -9.857 -17.812 -19.610  1.00 43.86           H  
ATOM     15  OG1 THR A   1     -10.963 -15.834 -18.312  1.00 43.86           O  
ATOM     16  HG1 THR A   1     -11.373 -15.834 -19.180  1.00 43.86           H  
ATOM     17  N   ASN A   2      -7.448 -13.541 -16.777  1.00 54.51           N  
ATOM     18  H   ASN A   2      -6.748 -14.174 -16.415  1.00 54.51           H  
ATOM     19  CA  ASN A   2      -7.032 -12.152 -17.003  1.00 54.51           C  
ATOM     20  HA  ASN A   2      -7.886 -11.489 -16.863  1.00 54.51           H  
ATOM     21  C   ASN A   2      -6.575 -12.007 -18.461  1.00 54.51           C  
ATOM     22  CB  ASN A   2      -5.929 -11.754 -16.001  1.00 54.51           C  
ATOM     23  HB2 ASN A   2      -5.454 -10.836 -16.349  1.00 54.51           H  
ATOM     24  HB3 ASN A   2      -5.165 -12.530 -15.963  1.00 54.51           H  
ATOM     25  O   ASN A   2      -5.920 -12.913 -18.977  1.00 54.51           O  
ATOM     26  CG  ASN A   2      -6.461 -11.480 -14.604  1.00 54.51           C  
ATOM     27  ND2 ASN A   2      -5.622 -11.521 -13.596  1.00 54.51           N  
ATOM     28 HD21 ASN A   2      -6.032 -11.390 -12.683  1.00 54.51           H  
ATOM     29 HD22 ASN A   2      -4.656 -11.781 -13.737  1.00 54.51           H  
ATOM     30  OD1 ASN A   2      -7.633 -11.234 -14.392  1.00 54.51           O  
ATOM     31  N   GLY A   3      -6.926 -10.898 -19.117  1.00 73.88           N  
ATOM     32  H   GLY A   3      -7.500 -10.207 -18.656  1.00 73.88           H  
ATOM     33  CA  GLY A   3      -6.459 -10.594 -20.471  1.00 73.88           C  
ATOM     34  HA2 GLY A   3      -6.857  -9.632 -20.793  1.00 73.88           H  
ATOM     35  HA3 GLY A   3      -6.825 -11.360 -21.155  1.00 73.88           H  
ATOM     36  C   GLY A   3      -4.929 -10.543 -20.552  1.00 73.88           C  
ATOM     37  O   GLY A   3      -4.243 -10.282 -19.558  1.00 73.88           O  
ATOM     38  N   PHE A   4      -4.379 -10.788 -21.743  1.00 83.86           N  
ATOM     39  H   PHE A   4      -4.991 -11.017 -22.513  1.00 83.86           H  
ATOM     40  CA  PHE A   4      -2.931 -10.758 -21.996  1.00 83.86           C  
ATOM     41  HA  PHE A   4      -2.431 -11.416 -21.284  1.00 83.86           H  
ATOM     42  C   PHE A   4      -2.315  -9.359 -21.835  1.00 83.86           C  
ATOM     43  CB  PHE A   4      -2.664 -11.281 -23.410  1.00 83.86           C  
ATOM     44  HB2 PHE A   4      -1.598 -11.168 -23.607  1.00 83.86           H  
ATOM     45  HB3 PHE A   4      -3.207 -10.673 -24.133  1.00 83.86           H  
ATOM     46  O   PHE A   4      -1.120  -9.218 -21.571  1.00 83.86           O  
ATOM     47  CG  PHE A   4      -3.000 -12.742 -23.608  1.00 83.86           C  
ATOM     48  CD1 PHE A   4      -2.120 -13.714 -23.108  1.00 83.86           C  
ATOM     49  HD1 PHE A   4      -1.204 -13.399 -22.628  1.00 83.86           H  
ATOM     50  CD2 PHE A   4      -4.163 -13.137 -24.293  1.00 83.86           C  
ATOM     51  HD2 PHE A   4      -4.836 -12.396 -24.698  1.00 83.86           H  
ATOM     52  CE1 PHE A   4      -2.409 -15.081 -23.256  1.00 83.86           C  
ATOM     53  HE1 PHE A   4      -1.725 -15.825 -22.875  1.00 83.86           H  
ATOM     54  CE2 PHE A   4      -4.447 -14.505 -24.458  1.00 83.86           C  
ATOM     55  HE2 PHE A   4      -5.337 -14.813 -24.987  1.00 83.86           H  
ATOM     56  CZ  PHE A   4      -3.575 -15.476 -23.932  1.00 83.86           C  
ATOM     57  HZ  PHE A   4      -3.793 -16.526 -24.061  1.00 83.86           H  
ATOM     58  N   SER A   5      -3.139  -8.324 -21.950  1.00 85.21           N  
ATOM     59  H   SER A   5      -4.114  -8.509 -22.141  1.00 85.21           H  
ATOM     60  CA  SER A   5      -2.781  -6.919 -21.793  1.00 85.21           C  
ATOM     61  HA  SER A   5      -1.852  -6.835 -21.229  1.00 85.21           H  
ATOM     62  C   SER A   5      -3.856  -6.188 -21.004  1.00 85.21           C  
ATOM     63  CB  SER A   5      -2.577  -6.272 -23.169  1.00 85.21           C  
ATOM     64  HB2 SER A   5      -1.691  -6.710 -23.628  1.00 85.21           H  
ATOM     65  HB3 SER A   5      -2.410  -5.201 -23.052  1.00 85.21           H  
ATOM     66  O   SER A   5      -4.990  -6.653 -20.900  1.00 85.21           O  
ATOM     67  OG  SER A   5      -3.677  -6.488 -24.034  1.00 85.21           O  
ATOM     68  HG  SER A   5      -4.473  -6.077 -23.688  1.00 85.21           H  
ATOM     69  N   LYS A   6      -3.524  -5.009 -20.474  1.00 83.18           N  
ATOM     70  H   LYS A   6      -2.580  -4.673 -20.594  1.00 83.18           H  
ATOM     71  CA  LYS A   6      -4.562  -4.104 -19.974  1.00 83.18           C  
ATOM     72  HA  LYS A   6      -5.175  -4.642 -19.251  1.00 83.18           H  
ATOM     73  C   LYS A   6      -5.461  -3.674 -21.135  1.00 83.18           C  
ATOM     74  CB  LYS A   6      -3.950  -2.878 -19.307  1.00 83.18           C  
ATOM     75  HB2 LYS A   6      -4.763  -2.223 -18.995  1.00 83.18           H  
ATOM     76  HB3 LYS A   6      -3.352  -2.348 -20.049  1.00 83.18           H  
ATOM     77  O   LYS A   6      -4.963  -3.217 -22.160  1.00 83.18           O  
ATOM     78  CG  LYS A   6      -3.071  -3.200 -18.091  1.00 83.18           C  
ATOM     79  HG2 LYS A   6      -2.171  -3.721 -18.418  1.00 83.18           H  
ATOM     80  HG3 LYS A   6      -3.616  -3.813 -17.373  1.00 83.18           H  
ATOM     81  CD  LYS A   6      -2.700  -1.859 -17.458  1.00 83.18           C  
ATOM     82  HD2 LYS A   6      -2.468  -1.170 -18.270  1.00 83.18           H  
ATOM     83  HD3 LYS A   6      -3.558  -1.459 -16.918  1.00 83.18           H  
ATOM     84  CE  LYS A   6      -1.491  -1.936 -16.534  1.00 83.18           C  
ATOM     85  HE2 LYS A   6      -0.755  -2.595 -16.996  1.00 83.18           H  
ATOM     86  HE3 LYS A   6      -1.783  -2.345 -15.567  1.00 83.18           H  
ATOM     87  NZ  LYS A   6      -0.919  -0.574 -16.415  1.00 83.18           N  
ATOM     88  HZ1 LYS A   6      -0.780  -0.201 -17.344  1.00 83.18           H  
ATOM     89  HZ2 LYS A   6      -1.561   0.058 -15.958  1.00 83.18           H  
ATOM     90  HZ3 LYS A   6      -0.025  -0.578 -15.946  1.00 83.18           H  
ATOM     91  N   GLU A   7      -6.770  -3.780 -20.940  1.00 83.13           N  
ATOM     92  H   GLU A   7      -7.080  -4.259 -20.106  1.00 83.13           H  
ATOM     93  CA  GLU A   7      -7.784  -3.573 -21.986  1.00 83.13           C  
ATOM     94  HA  GLU A   7      -7.511  -4.152 -22.868  1.00 83.13           H  
ATOM     95  C   GLU A   7      -7.920  -2.115 -22.459  1.00 83.13           C  
ATOM     96  CB  GLU A   7      -9.137  -4.091 -21.470  1.00 83.13           C  
ATOM     97  HB2 GLU A   7      -9.917  -3.856 -22.195  1.00 83.13           H  
ATOM     98  HB3 GLU A   7      -9.383  -3.569 -20.546  1.00 83.13           H  
ATOM     99  O   GLU A   7      -8.584  -1.844 -23.457  1.00 83.13           O  
ATOM    100  CG  GLU A   7      -9.157  -5.607 -21.199  1.00 83.13           C  
ATOM    101  HG2 GLU A   7      -8.428  -5.836 -20.421  1.00 83.13           H  
ATOM    102  HG3 GLU A   7     -10.140  -5.868 -20.807  1.00 83.13           H  
ATOM    103  CD  GLU A   7      -8.876  -6.461 -22.449  1.00 83.13           C  
ATOM    104  OE1 GLU A   7      -8.348  -7.582 -22.271  1.00 83.13           O  
ATOM    105  OE2 GLU A   7      -9.175  -5.984 -23.568  1.00 83.13           O  
ATOM    106  N   THR A   8      -7.286  -1.153 -21.779  1.00 86.14           N  
ATOM    107  H   THR A   8      -6.769  -1.399 -20.947  1.00 86.14           H  
ATOM    108  CA  THR A   8      -7.277   0.244 -22.226  1.00 86.14           C  
ATOM    109  HA  THR A   8      -8.313   0.563 -22.344  1.00 86.14           H  
ATOM    110  C   THR A   8      -6.569   0.362 -23.574  1.00 86.14           C  
ATOM    111  CB  THR A   8      -6.616   1.179 -21.206  1.00 86.14           C  
ATOM    112  HB  THR A   8      -5.549   0.967 -21.143  1.00 86.14           H  
ATOM    113  O   THR A   8      -5.356   0.161 -23.679  1.00 86.14           O  
ATOM    114  CG2 THR A   8      -6.821   2.651 -21.569  1.00 86.14           C  
ATOM    115 HG21 THR A   8      -7.885   2.881 -21.624  1.00 86.14           H  
ATOM    116 HG22 THR A   8      -6.350   3.286 -20.819  1.00 86.14           H  
ATOM    117 HG23 THR A   8      -6.360   2.868 -22.533  1.00 86.14           H  
ATOM    118  OG1 THR A   8      -7.194   0.994 -19.935  1.00 86.14           O  
ATOM    119  HG1 THR A   8      -7.066   1.808 -19.441  1.00 86.14           H  
ATOM    120  N   ILE A   9      -7.336   0.727 -24.602  1.00 84.58           N  
ATOM    121  H   ILE A   9      -8.330   0.803 -24.445  1.00 84.58           H  
ATOM    122  CA  ILE A   9      -6.829   1.004 -25.945  1.00 84.58           C  
ATOM    123  HA  ILE A   9      -5.936   0.401 -26.115  1.00 84.58           H  
ATOM    124  C   ILE A   9      -6.437   2.475 -26.018  1.00 84.58           C  
ATOM    125  CB  ILE A   9      -7.862   0.625 -27.030  1.00 84.58           C  
ATOM    126  HB  ILE A   9      -8.774   1.196 -26.856  1.00 84.58           H  
ATOM    127  O   ILE A   9      -7.279   3.363 -25.882  1.00 84.58           O  
ATOM    128  CG1 ILE A   9      -8.198  -0.882 -26.960  1.00 84.58           C  
ATOM    129 HG12 ILE A   9      -8.458  -1.153 -25.937  1.00 84.58           H  
ATOM    130 HG13 ILE A   9      -7.320  -1.461 -27.245  1.00 84.58           H  
ATOM    131  CG2 ILE A   9      -7.314   0.983 -28.428  1.00 84.58           C  
ATOM    132 HG21 ILE A   9      -6.371   0.464 -28.602  1.00 84.58           H  
ATOM    133 HG22 ILE A   9      -7.140   2.056 -28.504  1.00 84.58           H  
ATOM    134 HG23 ILE A   9      -8.034   0.718 -29.203  1.00 84.58           H  
ATOM    135  CD1 ILE A   9      -9.384  -1.303 -27.836  1.00 84.58           C  
ATOM    136 HD11 ILE A   9      -9.614  -2.351 -27.643  1.00 84.58           H  
ATOM    137 HD12 ILE A   9     -10.258  -0.699 -27.591  1.00 84.58           H  
ATOM    138 HD13 ILE A   9      -9.143  -1.191 -28.893  1.00 84.58           H  
ATOM    139  N   TYR A  10      -5.161   2.727 -26.276  1.00 87.28           N  
ATOM    140  H   TYR A  10      -4.531   1.950 -26.413  1.00 87.28           H  
ATOM    141  CA  TYR A  10      -4.652   4.063 -26.536  1.00 87.28           C  
ATOM    142  HA  TYR A  10      -5.271   4.767 -25.979  1.00 87.28           H  
ATOM    143  C   TYR A  10      -4.762   4.392 -28.026  1.00 87.28           C  
ATOM    144  CB  TYR A  10      -3.226   4.200 -26.003  1.00 87.28           C  
ATOM    145  HB2 TYR A  10      -2.636   3.329 -26.292  1.00 87.28           H  
ATOM    146  HB3 TYR A  10      -2.762   5.076 -26.455  1.00 87.28           H  
ATOM    147  O   TYR A  10      -4.569   3.508 -28.871  1.00 87.28           O  
ATOM    148  CG  TYR A  10      -3.208   4.362 -24.497  1.00 87.28           C  
ATOM    149  CD1 TYR A  10      -3.165   5.652 -23.932  1.00 87.28           C  
ATOM    150  HD1 TYR A  10      -3.091   6.517 -24.575  1.00 87.28           H  
ATOM    151  CD2 TYR A  10      -3.335   3.235 -23.664  1.00 87.28           C  
ATOM    152  HD2 TYR A  10      -3.409   2.245 -24.089  1.00 87.28           H  
ATOM    153  CE1 TYR A  10      -3.223   5.821 -22.535  1.00 87.28           C  
ATOM    154  HE1 TYR A  10      -3.190   6.811 -22.105  1.00 87.28           H  
ATOM    155  CE2 TYR A  10      -3.432   3.412 -22.272  1.00 87.28           C  
ATOM    156  HE2 TYR A  10      -3.620   2.583 -21.605  1.00 87.28           H  
ATOM    157  OH  TYR A  10      -3.436   4.824 -20.352  1.00 87.28           O  
ATOM    158  HH  TYR A  10      -3.374   5.742 -20.079  1.00 87.28           H  
ATOM    159  CZ  TYR A  10      -3.351   4.691 -21.701  1.00 87.28           C  
ATOM    160  N   PRO A  11      -5.079   5.653 -28.371  1.00 87.94           N  
ATOM    161  CA  PRO A  11      -5.131   6.085 -29.758  1.00 87.94           C  
ATOM    162  HA  PRO A  11      -5.808   5.442 -30.320  1.00 87.94           H  
ATOM    163  C   PRO A  11      -3.741   6.021 -30.406  1.00 87.94           C  
ATOM    164  CB  PRO A  11      -5.696   7.508 -29.714  1.00 87.94           C  
ATOM    165  HB2 PRO A  11      -5.333   8.129 -30.533  1.00 87.94           H  
ATOM    166  HB3 PRO A  11      -6.785   7.468 -29.722  1.00 87.94           H  
ATOM    167  O   PRO A  11      -2.713   5.911 -29.737  1.00 87.94           O  
ATOM    168  CG  PRO A  11      -5.219   8.029 -28.359  1.00 87.94           C  
ATOM    169  HG2 PRO A  11      -5.857   8.827 -27.982  1.00 87.94           H  
ATOM    170  HG3 PRO A  11      -4.186   8.367 -28.439  1.00 87.94           H  
ATOM    171  CD  PRO A  11      -5.285   6.785 -27.476  1.00 87.94           C  
ATOM    172  HD2 PRO A  11      -4.513   6.836 -26.708  1.00 87.94           H  
ATOM    173  HD3 PRO A  11      -6.270   6.709 -27.017  1.00 87.94           H  
ATOM    174  N   LYS A  12      -3.720   6.107 -31.737  1.00 86.04           N  
ATOM    175  H   LYS A  12      -4.604   6.199 -32.217  1.00 86.04           H  
ATOM    176  CA  LYS A  12      -2.486   6.187 -32.526  1.00 86.04           C  
ATOM    177  HA  LYS A  12      -1.927   5.263 -32.381  1.00 86.04           H  
ATOM    178  C   LYS A  12      -1.579   7.329 -32.045  1.00 86.04           C  
ATOM    179  CB  LYS A  12      -2.843   6.311 -34.015  1.00 86.04           C  
ATOM    180  HB2 LYS A  12      -3.533   5.510 -34.280  1.00 86.04           H  
ATOM    181  HB3 LYS A  12      -1.933   6.176 -34.598  1.00 86.04           H  
ATOM    182  O   LYS A  12      -2.065   8.401 -31.688  1.00 86.04           O  
ATOM    183  CG  LYS A  12      -3.468   7.665 -34.389  1.00 86.04           C  
ATOM    184  HG2 LYS A  12      -4.390   7.812 -33.826  1.00 86.04           H  
ATOM    185  HG3 LYS A  12      -2.771   8.468 -34.146  1.00 86.04           H  
ATOM    186  CD  LYS A  12      -3.769   7.752 -35.886  1.00 86.04           C  
ATOM    187  HD2 LYS A  12      -4.500   6.989 -36.154  1.00 86.04           H  
ATOM    188  HD3 LYS A  12      -2.849   7.583 -36.444  1.00 86.04           H  
ATOM    189  CE  LYS A  12      -4.319   9.150 -36.189  1.00 86.04           C  
ATOM    190  HE2 LYS A  12      -5.234   9.297 -35.616  1.00 86.04           H  
ATOM    191  HE3 LYS A  12      -3.591   9.885 -35.847  1.00 86.04           H  
ATOM    192  NZ  LYS A  12      -4.581   9.329 -37.637  1.00 86.04           N  
ATOM    193  HZ1 LYS A  12      -4.939  10.256 -37.817  1.00 86.04           H  
ATOM    194  HZ2 LYS A  12      -3.723   9.213 -38.157  1.00 86.04           H  
ATOM    195  HZ3 LYS A  12      -5.251   8.647 -37.962  1.00 86.04           H  
ATOM    196  N   GLY A  13      -0.272   7.109 -32.090  1.00 80.32           N  
ATOM    197  H   GLY A  13       0.065   6.202 -32.381  1.00 80.32           H  
ATOM    198  CA  GLY A  13       0.738   8.115 -31.770  1.00 80.32           C  
ATOM    199  HA2 GLY A  13       0.608   8.454 -30.742  1.00 80.32           H  
ATOM    200  HA3 GLY A  13       0.622   8.971 -32.435  1.00 80.32           H  
ATOM    201  C   GLY A  13       2.148   7.561 -31.936  1.00 80.32           C  
ATOM    202  O   GLY A  13       2.326   6.366 -32.157  1.00 80.32           O  
ATOM    203  N   ASP A  14       3.159   8.411 -31.775  1.00 76.83           N  
ATOM    204  H   ASP A  14       2.956   9.397 -31.697  1.00 76.83           H  
ATOM    205  CA  ASP A  14       4.570   8.049 -32.009  1.00 76.83           C  
ATOM    206  HA  ASP A  14       4.639   7.556 -32.979  1.00 76.83           H  
ATOM    207  C   ASP A  14       5.146   7.066 -30.969  1.00 76.83           C  
ATOM    208  CB  ASP A  14       5.411   9.331 -32.076  1.00 76.83           C  
ATOM    209  HB2 ASP A  14       5.350   9.846 -31.117  1.00 76.83           H  
ATOM    210  HB3 ASP A  14       6.453   9.068 -32.255  1.00 76.83           H  
ATOM    211  O   ASP A  14       6.295   6.625 -31.055  1.00 76.83           O  
ATOM    212  CG  ASP A  14       4.952  10.265 -33.198  1.00 76.83           C  
ATOM    213  OD1 ASP A  14       4.586   9.742 -34.273  1.00 76.83           O  
ATOM    214  OD2 ASP A  14       4.924  11.486 -32.940  1.00 76.83           O  
ATOM    215  N   SER A  15       4.347   6.693 -29.967  1.00 73.99           N  
ATOM    216  H   SER A  15       3.388   7.007 -30.008  1.00 73.99           H  
ATOM    217  CA  SER A  15       4.732   5.725 -28.949  1.00 73.99           C  
ATOM    218  HA  SER A  15       5.741   5.965 -28.611  1.00 73.99           H  
ATOM    219  C   SER A  15       4.728   4.302 -29.511  1.00 73.99           C  
ATOM    220  CB  SER A  15       3.807   5.832 -27.739  1.00 73.99           C  
ATOM    221  HB2 SER A  15       2.786   5.603 -28.046  1.00 73.99           H  
ATOM    222  HB3 SER A  15       3.837   6.846 -27.341  1.00 73.99           H  
ATOM    223  O   SER A  15       3.692   3.647 -29.610  1.00 73.99           O  
ATOM    224  OG  SER A  15       4.217   4.918 -26.738  1.00 73.99           O  
ATOM    225  HG  SER A  15       3.416   4.639 -26.289  1.00 73.99           H  
ATOM    226  N   LYS A  16       5.926   3.766 -29.760  1.00 71.08           N  
ATOM    227  H   LYS A  16       6.710   4.401 -29.795  1.00 71.08           H  
ATOM    228  CA  LYS A  16       6.149   2.332 -30.024  1.00 71.08           C  
ATOM    229  HA  LYS A  16       5.382   1.988 -30.718  1.00 71.08           H  
ATOM    230  C   LYS A  16       5.998   1.439 -28.780  1.00 71.08           C  
ATOM    231  CB  LYS A  16       7.522   2.116 -30.681  1.00 71.08           C  
ATOM    232  HB2 LYS A  16       8.304   2.492 -30.021  1.00 71.08           H  
ATOM    233  HB3 LYS A  16       7.679   1.046 -30.817  1.00 71.08           H  
ATOM    234  O   LYS A  16       6.338   0.265 -28.837  1.00 71.08           O  
ATOM    235  CG  LYS A  16       7.642   2.785 -32.055  1.00 71.08           C  
ATOM    236  HG2 LYS A  16       7.609   3.868 -31.944  1.00 71.08           H  
ATOM    237  HG3 LYS A  16       6.811   2.467 -32.686  1.00 71.08           H  
ATOM    238  CD  LYS A  16       8.964   2.376 -32.716  1.00 71.08           C  
ATOM    239  HD2 LYS A  16       8.984   1.293 -32.831  1.00 71.08           H  
ATOM    240  HD3 LYS A  16       9.794   2.684 -32.080  1.00 71.08           H  
ATOM    241  CE  LYS A  16       9.090   3.040 -34.089  1.00 71.08           C  
ATOM    242  HE2 LYS A  16       9.071   4.122 -33.956  1.00 71.08           H  
ATOM    243  HE3 LYS A  16       8.220   2.769 -34.686  1.00 71.08           H  
ATOM    244  NZ  LYS A  16      10.335   2.626 -34.783  1.00 71.08           N  
ATOM    245  HZ1 LYS A  16      10.342   1.626 -34.926  1.00 71.08           H  
ATOM    246  HZ2 LYS A  16      10.396   3.074 -35.686  1.00 71.08           H  
ATOM    247  HZ3 LYS A  16      11.148   2.883 -34.242  1.00 71.08           H  
ATOM    248  N   LYS A  17       5.556   1.986 -27.639  1.00 80.26           N  
ATOM    249  H   LYS A  17       5.245   2.946 -27.664  1.00 80.26           H  
ATOM    250  CA  LYS A  17       5.441   1.233 -26.376  1.00 80.26           C  
ATOM    251  HA  LYS A  17       6.256   0.512 -26.316  1.00 80.26           H  
ATOM    252  C   LYS A  17       4.167   0.396 -26.288  1.00 80.26           C  
ATOM    253  CB  LYS A  17       5.530   2.173 -25.165  1.00 80.26           C  
ATOM    254  HB2 LYS A  17       4.697   2.875 -25.189  1.00 80.26           H  
ATOM    255  HB3 LYS A  17       5.432   1.573 -24.260  1.00 80.26           H  
ATOM    256  O   LYS A  17       4.104  -0.495 -25.448  1.00 80.26           O  
ATOM    257  CG  LYS A  17       6.859   2.937 -25.099  1.00 80.26           C  
ATOM    258  HG2 LYS A  17       7.683   2.223 -25.080  1.00 80.26           H  
ATOM    259  HG3 LYS A  17       6.963   3.576 -25.976  1.00 80.26           H  
ATOM    260  CD  LYS A  17       6.907   3.806 -23.839  1.00 80.26           C  
ATOM    261  HD2 LYS A  17       6.092   4.529 -23.876  1.00 80.26           H  
ATOM    262  HD3 LYS A  17       6.782   3.172 -22.961  1.00 80.26           H  
ATOM    263  CE  LYS A  17       8.250   4.538 -23.763  1.00 80.26           C  
ATOM    264  HE2 LYS A  17       8.370   5.131 -24.669  1.00 80.26           H  
ATOM    265  HE3 LYS A  17       9.049   3.797 -23.742  1.00 80.26           H  
ATOM    266  NZ  LYS A  17       8.326   5.413 -22.567  1.00 80.26           N  
ATOM    267  HZ1 LYS A  17       7.590   6.105 -22.593  1.00 80.26           H  
ATOM    268  HZ2 LYS A  17       9.213   5.894 -22.537  1.00 80.26           H  
ATOM    269  HZ3 LYS A  17       8.225   4.867 -21.723  1.00 80.26           H  
ATOM    270  N   TYR A  18       3.164   0.705 -27.108  1.00 85.35           N  
ATOM    271  H   TYR A  18       3.293   1.434 -27.795  1.00 85.35           H  
ATOM    272  CA  TYR A  18       1.890   0.001 -27.079  1.00 85.35           C  
ATOM    273  HA  TYR A  18       1.603  -0.142 -26.038  1.00 85.35           H  
ATOM    274  C   TYR A  18       1.997  -1.387 -27.696  1.00 85.35           C  
ATOM    275  CB  TYR A  18       0.805   0.831 -27.773  1.00 85.35           C  
ATOM    276  HB2 TYR A  18       1.054   0.922 -28.830  1.00 85.35           H  
ATOM    277  HB3 TYR A  18      -0.138   0.292 -27.689  1.00 85.35           H  
ATOM    278  O   TYR A  18       2.809  -1.634 -28.587  1.00 85.35           O  
ATOM    279  CG  TYR A  18       0.589   2.208 -27.181  1.00 85.35           C  
ATOM    280  CD1 TYR A  18       0.481   2.359 -25.784  1.00 85.35           C  
ATOM    281  HD1 TYR A  18       0.532   1.498 -25.134  1.00 85.35           H  
ATOM    282  CD2 TYR A  18       0.472   3.331 -28.023  1.00 85.35           C  
ATOM    283  HD2 TYR A  18       0.544   3.219 -29.095  1.00 85.35           H  
ATOM    284  CE1 TYR A  18       0.276   3.630 -25.224  1.00 85.35           C  
ATOM    285  HE1 TYR A  18       0.174   3.731 -24.154  1.00 85.35           H  
ATOM    286  CE2 TYR A  18       0.251   4.605 -27.466  1.00 85.35           C  
ATOM    287  HE2 TYR A  18       0.127   5.468 -28.104  1.00 85.35           H  
ATOM    288  OH  TYR A  18      -0.048   5.981 -25.523  1.00 85.35           O  
ATOM    289  HH  TYR A  18      -0.219   5.913 -24.581  1.00 85.35           H  
ATOM    290  CZ  TYR A  18       0.159   4.755 -26.066  1.00 85.35           C  
ATOM    291  N   ILE A  19       1.127  -2.282 -27.245  1.00 86.79           N  
ATOM    292  H   ILE A  19       0.485  -1.998 -26.519  1.00 86.79           H  
ATOM    293  CA  ILE A  19       0.997  -3.615 -27.820  1.00 86.79           C  
ATOM    294  HA  ILE A  19       1.986  -3.941 -28.143  1.00 86.79           H  
ATOM    295  C   ILE A  19       0.044  -3.532 -29.016  1.00 86.79           C  
ATOM    296  CB  ILE A  19       0.521  -4.634 -26.775  1.00 86.79           C  
ATOM    297  HB  ILE A  19      -0.450  -4.313 -26.400  1.00 86.79           H  
ATOM    298  O   ILE A  19      -1.083  -3.045 -28.862  1.00 86.79           O  
ATOM    299  CG1 ILE A  19       1.519  -4.674 -25.604  1.00 86.79           C  
ATOM    300 HG12 ILE A  19       2.464  -5.097 -25.947  1.00 86.79           H  
ATOM    301 HG13 ILE A  19       1.714  -3.671 -25.226  1.00 86.79           H  
ATOM    302  CG2 ILE A  19       0.369  -6.034 -27.405  1.00 86.79           C  
ATOM    303 HG21 ILE A  19       1.340  -6.415 -27.724  1.00 86.79           H  
ATOM    304 HG22 ILE A  19      -0.074  -6.734 -26.697  1.00 86.79           H  
ATOM    305 HG23 ILE A  19      -0.303  -6.007 -28.262  1.00 86.79           H  
ATOM    306  CD1 ILE A  19       1.001  -5.490 -24.430  1.00 86.79           C  
ATOM    307 HD11 ILE A  19       0.734  -6.503 -24.730  1.00 86.79           H  
ATOM    308 HD12 ILE A  19       1.825  -5.568 -23.720  1.00 86.79           H  
ATOM    309 HD13 ILE A  19       0.145  -4.995 -23.972  1.00 86.79           H  
ATOM    310  N   PRO A  20       0.450  -4.017 -30.202  1.00 87.58           N  
ATOM    311  CA  PRO A  20      -0.433  -4.126 -31.351  1.00 87.58           C  
ATOM    312  HA  PRO A  20      -0.650  -3.128 -31.731  1.00 87.58           H  
ATOM    313  C   PRO A  20      -1.731  -4.856 -31.012  1.00 87.58           C  
ATOM    314  CB  PRO A  20       0.362  -4.907 -32.398  1.00 87.58           C  
ATOM    315  HB2 PRO A  20       0.196  -5.978 -32.278  1.00 87.58           H  
ATOM    316  HB3 PRO A  20       0.102  -4.602 -33.412  1.00 87.58           H  
ATOM    317  O   PRO A  20      -1.721  -5.946 -30.444  1.00 87.58           O  
ATOM    318  CG  PRO A  20       1.817  -4.607 -32.060  1.00 87.58           C  
ATOM    319  HG2 PRO A  20       2.119  -3.661 -32.510  1.00 87.58           H  
ATOM    320  HG3 PRO A  20       2.480  -5.409 -32.387  1.00 87.58           H  
ATOM    321  CD  PRO A  20       1.788  -4.484 -30.540  1.00 87.58           C  
ATOM    322  HD2 PRO A  20       2.553  -3.779 -30.217  1.00 87.58           H  
ATOM    323  HD3 PRO A  20       1.956  -5.462 -30.088  1.00 87.58           H  
ATOM    324  N   ARG A  21      -2.869  -4.301 -31.438  1.00 85.62           N  
ATOM    325  H   ARG A  21      -2.819  -3.376 -31.841  1.00 85.62           H  
ATOM    326  CA  ARG A  21      -4.173  -4.976 -31.292  1.00 85.62           C  
ATOM    327  HA  ARG A  21      -4.291  -5.270 -30.249  1.00 85.62           H  
ATOM    328  C   ARG A  21      -4.262  -6.274 -32.101  1.00 85.62           C  
ATOM    329  CB  ARG A  21      -5.309  -4.028 -31.689  1.00 85.62           C  
ATOM    330  HB2 ARG A  21      -6.246  -4.583 -31.669  1.00 85.62           H  
ATOM    331  HB3 ARG A  21      -5.139  -3.676 -32.707  1.00 85.62           H  
ATOM    332  O   ARG A  21      -5.090  -7.128 -31.807  1.00 85.62           O  
ATOM    333  CG  ARG A  21      -5.424  -2.825 -30.741  1.00 85.62           C  
ATOM    334  HG2 ARG A  21      -4.460  -2.320 -30.679  1.00 85.62           H  
ATOM    335  HG3 ARG A  21      -5.702  -3.165 -29.743  1.00 85.62           H  
ATOM    336  CD  ARG A  21      -6.451  -1.809 -31.248  1.00 85.62           C  
ATOM    337  HD2 ARG A  21      -6.455  -0.958 -30.567  1.00 85.62           H  
ATOM    338  HD3 ARG A  21      -6.135  -1.459 -32.231  1.00 85.62           H  
ATOM    339  NE  ARG A  21      -7.807  -2.388 -31.319  1.00 85.62           N  
ATOM    340  HE  ARG A  21      -7.962  -3.228 -30.780  1.00 85.62           H  
ATOM    341  NH1 ARG A  21      -8.763  -0.722 -32.569  1.00 85.62           N  
ATOM    342 HH11 ARG A  21      -9.582  -0.288 -32.972  1.00 85.62           H  
ATOM    343 HH12 ARG A  21      -7.892  -0.212 -32.526  1.00 85.62           H  
ATOM    344  NH2 ARG A  21     -10.004  -2.461 -31.904  1.00 85.62           N  
ATOM    345 HH21 ARG A  21     -10.818  -2.017 -32.305  1.00 85.62           H  
ATOM    346 HH22 ARG A  21     -10.121  -3.288 -31.337  1.00 85.62           H  
ATOM    347  CZ  ARG A  21      -8.848  -1.857 -31.932  1.00 85.62           C  
ATOM    348  N   LYS A  22      -3.445  -6.387 -33.151  1.00 83.99           N  
ATOM    349  H   LYS A  22      -2.768  -5.647 -33.270  1.00 83.99           H  
ATOM    350  CA  LYS A  22      -3.271  -7.566 -34.007  1.00 83.99           C  
ATOM    351  HA  LYS A  22      -3.544  -8.459 -33.445  1.00 83.99           H  
ATOM    352  C   LYS A  22      -1.796  -7.671 -34.387  1.00 83.99           C  
ATOM    353  CB  LYS A  22      -4.146  -7.459 -35.271  1.00 83.99           C  
ATOM    354  HB2 LYS A  22      -3.832  -6.594 -35.854  1.00 83.99           H  
ATOM    355  HB3 LYS A  22      -3.980  -8.352 -35.873  1.00 83.99           H  
ATOM    356  O   LYS A  22      -1.158  -6.638 -34.565  1.00 83.99           O  
ATOM    357  CG  LYS A  22      -5.648  -7.341 -34.966  1.00 83.99           C  
ATOM    358  HG2 LYS A  22      -5.935  -8.126 -34.266  1.00 83.99           H  
ATOM    359  HG3 LYS A  22      -5.850  -6.369 -34.515  1.00 83.99           H  
ATOM    360  CD  LYS A  22      -6.490  -7.484 -36.238  1.00 83.99           C  
ATOM    361  HD2 LYS A  22      -6.176  -6.736 -36.967  1.00 83.99           H  
ATOM    362  HD3 LYS A  22      -6.328  -8.477 -36.658  1.00 83.99           H  
ATOM    363  CE  LYS A  22      -7.973  -7.299 -35.902  1.00 83.99           C  
ATOM    364  HE2 LYS A  22      -8.111  -6.299 -35.492  1.00 83.99           H  
ATOM    365  HE3 LYS A  22      -8.241  -8.018 -35.128  1.00 83.99           H  
ATOM    366  NZ  LYS A  22      -8.833  -7.490 -37.097  1.00 83.99           N  
ATOM    367  HZ1 LYS A  22      -8.606  -6.813 -37.811  1.00 83.99           H  
ATOM    368  HZ2 LYS A  22      -9.808  -7.391 -36.852  1.00 83.99           H  
ATOM    369  HZ3 LYS A  22      -8.703  -8.417 -37.477  1.00 83.99           H  
ATOM    370  N   THR A  23      -1.286  -8.887 -34.582  1.00 81.41           N  
ATOM    371  H   THR A  23      -1.864  -9.688 -34.373  1.00 81.41           H  
ATOM    372  CA  THR A  23       0.142  -9.205 -34.812  1.00 81.41           C  
ATOM    373  HA  THR A  23       0.682  -9.075 -33.874  1.00 81.41           H  
ATOM    374  C   THR A  23       0.840  -8.334 -35.863  1.00 81.41           C  
ATOM    375  CB  THR A  23       0.259 -10.684 -35.229  1.00 81.41           C  
ATOM    376  HB  THR A  23      -0.126 -10.802 -36.242  1.00 81.41           H  
ATOM    377  O   THR A  23       2.022  -8.044 -35.730  1.00 81.41           O  
ATOM    378  CG2 THR A  23       1.679 -11.238 -35.177  1.00 81.41           C  
ATOM    379 HG21 THR A  23       1.675 -12.295 -35.442  1.00 81.41           H  
ATOM    380 HG22 THR A  23       2.312 -10.713 -35.892  1.00 81.41           H  
ATOM    381 HG23 THR A  23       2.094 -11.115 -34.176  1.00 81.41           H  
ATOM    382  OG1 THR A  23      -0.529 -11.469 -34.361  1.00 81.41           O  
ATOM    383  HG1 THR A  23      -0.166 -12.358 -34.371  1.00 81.41           H  
ATOM    384  N   TYR A  24       0.115  -7.872 -36.885  1.00 83.53           N  
ATOM    385  H   TYR A  24      -0.854  -8.152 -36.934  1.00 83.53           H  
ATOM    386  CA  TYR A  24       0.666  -7.099 -38.006  1.00 83.53           C  
ATOM    387  HA  TYR A  24       1.753  -7.075 -37.920  1.00 83.53           H  
ATOM    388  C   TYR A  24       0.212  -5.634 -38.038  1.00 83.53           C  
ATOM    389  CB  TYR A  24       0.327  -7.825 -39.313  1.00 83.53           C  
ATOM    390  HB2 TYR A  24      -0.742  -7.731 -39.505  1.00 83.53           H  
ATOM    391  HB3 TYR A  24       0.854  -7.342 -40.136  1.00 83.53           H  
ATOM    392  O   TYR A  24       0.378  -4.952 -39.048  1.00 83.53           O  
ATOM    393  CG  TYR A  24       0.708  -9.290 -39.299  1.00 83.53           C  
ATOM    394  CD1 TYR A  24       2.068  -9.656 -39.320  1.00 83.53           C  
ATOM    395  HD1 TYR A  24       2.834  -8.896 -39.362  1.00 83.53           H  
ATOM    396  CD2 TYR A  24      -0.290 -10.282 -39.224  1.00 83.53           C  
ATOM    397  HD2 TYR A  24      -1.334 -10.008 -39.214  1.00 83.53           H  
ATOM    398  CE1 TYR A  24       2.434 -11.014 -39.283  1.00 83.53           C  
ATOM    399  HE1 TYR A  24       3.477 -11.294 -39.303  1.00 83.53           H  
ATOM    400  CE2 TYR A  24       0.075 -11.640 -39.182  1.00 83.53           C  
ATOM    401  HE2 TYR A  24      -0.674 -12.417 -39.138  1.00 83.53           H  
ATOM    402  OH  TYR A  24       1.770 -13.322 -39.185  1.00 83.53           O  
ATOM    403  HH  TYR A  24       2.718 -13.464 -39.227  1.00 83.53           H  
ATOM    404  CZ  TYR A  24       1.435 -12.008 -39.218  1.00 83.53           C  
ATOM    405  N   TRP A  25      -0.433  -5.145 -36.977  1.00 87.36           N  
ATOM    406  H   TRP A  25      -0.481  -5.700 -36.135  1.00 87.36           H  
ATOM    407  CA  TRP A  25      -0.900  -3.762 -36.919  1.00 87.36           C  
ATOM    408  HA  TRP A  25      -1.096  -3.408 -37.931  1.00 87.36           H  
ATOM    409  C   TRP A  25       0.170  -2.849 -36.341  1.00 87.36           C  
ATOM    410  CB  TRP A  25      -2.222  -3.660 -36.159  1.00 87.36           C  
ATOM    411  HB2 TRP A  25      -2.170  -4.258 -35.249  1.00 87.36           H  
ATOM    412  HB3 TRP A  25      -2.355  -2.622 -35.854  1.00 87.36           H  
ATOM    413  O   TRP A  25       0.628  -3.021 -35.217  1.00 87.36           O  
ATOM    414  CG  TRP A  25      -3.442  -4.047 -36.940  1.00 87.36           C  
ATOM    415  CD1 TRP A  25      -3.475  -4.757 -38.093  1.00 87.36           C  
ATOM    416  HD1 TRP A  25      -2.608  -5.146 -38.606  1.00 87.36           H  
ATOM    417  CD2 TRP A  25      -4.825  -3.682 -36.662  1.00 87.36           C  
ATOM    418  CE2 TRP A  25      -5.649  -4.203 -37.703  1.00 87.36           C  
ATOM    419  CE3 TRP A  25      -5.460  -2.937 -35.646  1.00 87.36           C  
ATOM    420  HE3 TRP A  25      -4.855  -2.498 -34.866  1.00 87.36           H  
ATOM    421  NE1 TRP A  25      -4.773  -4.849 -38.549  1.00 87.36           N  
ATOM    422  HE1 TRP A  25      -5.007  -5.243 -39.449  1.00 87.36           H  
ATOM    423  CH2 TRP A  25      -7.640  -3.264 -36.700  1.00 87.36           C  
ATOM    424  HH2 TRP A  25      -8.701  -3.064 -36.725  1.00 87.36           H  
ATOM    425  CZ2 TRP A  25      -7.037  -4.004 -37.732  1.00 87.36           C  
ATOM    426  HZ2 TRP A  25      -7.621  -4.367 -38.565  1.00 87.36           H  
ATOM    427  CZ3 TRP A  25      -6.853  -2.733 -35.662  1.00 87.36           C  
ATOM    428  HZ3 TRP A  25      -7.315  -2.138 -34.888  1.00 87.36           H  
ATOM    429  N   ASP A  26       0.520  -1.828 -37.112  1.00 86.60           N  
ATOM    430  H   ASP A  26       0.157  -1.777 -38.053  1.00 86.60           H  
ATOM    431  CA  ASP A  26       1.413  -0.770 -36.665  1.00 86.60           C  
ATOM    432  HA  ASP A  26       2.297  -1.217 -36.210  1.00 86.60           H  
ATOM    433  C   ASP A  26       0.713   0.113 -35.620  1.00 86.60           C  
ATOM    434  CB  ASP A  26       1.861   0.015 -37.899  1.00 86.60           C  
ATOM    435  HB2 ASP A  26       0.991   0.479 -38.364  1.00 86.60           H  
ATOM    436  HB3 ASP A  26       2.291  -0.683 -38.617  1.00 86.60           H  
ATOM    437  O   ASP A  26      -0.285   0.785 -35.909  1.00 86.60           O  
ATOM    438  CG  ASP A  26       2.896   1.097 -37.604  1.00 86.60           C  
ATOM    439  OD1 ASP A  26       3.151   1.405 -36.414  1.00 86.60           O  
ATOM    440  OD2 ASP A  26       3.380   1.665 -38.603  1.00 86.60           O  
ATOM    441  N   VAL A  27       1.250   0.127 -34.401  1.00 88.73           N  
ATOM    442  H   VAL A  27       2.065  -0.446 -34.235  1.00 88.73           H  
ATOM    443  CA  VAL A  27       0.713   0.915 -33.282  1.00 88.73           C  
ATOM    444  HA  VAL A  27      -0.338   0.651 -33.162  1.00 88.73           H  
ATOM    445  C   VAL A  27       0.748   2.418 -33.542  1.00 88.73           C  
ATOM    446  CB  VAL A  27       1.432   0.591 -31.962  1.00 88.73           C  
ATOM    447  HB  VAL A  27       1.035   1.244 -31.185  1.00 88.73           H  
ATOM    448  O   VAL A  27      -0.101   3.147 -33.030  1.00 88.73           O  
ATOM    449  CG1 VAL A  27       1.115  -0.850 -31.563  1.00 88.73           C  
ATOM    450 HG11 VAL A  27       1.460  -1.543 -32.331  1.00 88.73           H  
ATOM    451 HG12 VAL A  27       0.039  -0.961 -31.428  1.00 88.73           H  
ATOM    452 HG13 VAL A  27       1.609  -1.089 -30.621  1.00 88.73           H  
ATOM    453  CG2 VAL A  27       2.954   0.787 -32.020  1.00 88.73           C  
ATOM    454 HG21 VAL A  27       3.404   0.139 -32.773  1.00 88.73           H  
ATOM    455 HG22 VAL A  27       3.382   0.540 -31.048  1.00 88.73           H  
ATOM    456 HG23 VAL A  27       3.189   1.828 -32.243  1.00 88.73           H  
ATOM    457  N   THR A  28       1.648   2.889 -34.407  1.00 89.13           N  
ATOM    458  H   THR A  28       2.276   2.246 -34.867  1.00 89.13           H  
ATOM    459  CA  THR A  28       1.702   4.307 -34.792  1.00 89.13           C  
ATOM    460  HA  THR A  28       1.618   4.910 -33.888  1.00 89.13           H  
ATOM    461  C   THR A  28       0.537   4.714 -35.696  1.00 89.13           C  
ATOM    462  CB  THR A  28       3.032   4.673 -35.461  1.00 89.13           C  
ATOM    463  HB  THR A  28       3.051   5.754 -35.598  1.00 89.13           H  
ATOM    464  O   THR A  28       0.167   5.886 -35.742  1.00 89.13           O  
ATOM    465  CG2 THR A  28       4.253   4.278 -34.628  1.00 89.13           C  
ATOM    466 HG21 THR A  28       5.149   4.671 -35.108  1.00 89.13           H  
ATOM    467 HG22 THR A  28       4.168   4.709 -33.631  1.00 89.13           H  
ATOM    468 HG23 THR A  28       4.331   3.193 -34.553  1.00 89.13           H  
ATOM    469  OG1 THR A  28       3.134   4.067 -36.727  1.00 89.13           O  
ATOM    470  HG1 THR A  28       3.296   3.126 -36.629  1.00 89.13           H  
ATOM    471  N   LYS A  29      -0.104   3.749 -36.371  1.00 89.39           N  
ATOM    472  H   LYS A  29       0.259   2.811 -36.278  1.00 89.39           H  
ATOM    473  CA  LYS A  29      -1.270   3.973 -37.240  1.00 89.39           C  
ATOM    474  HA  LYS A  29      -1.307   5.024 -37.526  1.00 89.39           H  
ATOM    475  C   LYS A  29      -2.592   3.676 -36.545  1.00 89.39           C  
ATOM    476  CB  LYS A  29      -1.139   3.128 -38.515  1.00 89.39           C  
ATOM    477  HB2 LYS A  29      -2.061   3.214 -39.090  1.00 89.39           H  
ATOM    478  HB3 LYS A  29      -0.995   2.081 -38.248  1.00 89.39           H  
ATOM    479  O   LYS A  29      -3.561   4.406 -36.751  1.00 89.39           O  
ATOM    480  CG  LYS A  29       0.031   3.603 -39.384  1.00 89.39           C  
ATOM    481  HG2 LYS A  29       0.965   3.486 -38.835  1.00 89.39           H  
ATOM    482  HG3 LYS A  29      -0.106   4.656 -39.629  1.00 89.39           H  
ATOM    483  CD  LYS A  29       0.110   2.789 -40.678  1.00 89.39           C  
ATOM    484  HD2 LYS A  29       0.238   1.736 -40.427  1.00 89.39           H  
ATOM    485  HD3 LYS A  29      -0.807   2.919 -41.253  1.00 89.39           H  
ATOM    486  CE  LYS A  29       1.316   3.276 -41.483  1.00 89.39           C  
ATOM    487  HE2 LYS A  29       1.175   4.329 -41.731  1.00 89.39           H  
ATOM    488  HE3 LYS A  29       2.196   3.202 -40.845  1.00 89.39           H  
ATOM    489  NZ  LYS A  29       1.515   2.470 -42.711  1.00 89.39           N  
ATOM    490  HZ1 LYS A  29       1.707   1.513 -42.453  1.00 89.39           H  
ATOM    491  HZ2 LYS A  29       0.701   2.503 -43.307  1.00 89.39           H  
ATOM    492  HZ3 LYS A  29       2.317   2.814 -43.219  1.00 89.39           H  
ATOM    493  N   TYR A  30      -2.635   2.620 -35.735  1.00 90.77           N  
ATOM    494  H   TYR A  30      -1.800   2.057 -35.662  1.00 90.77           H  
ATOM    495  CA  TYR A  30      -3.879   2.081 -35.172  1.00 90.77           C  
ATOM    496  HA  TYR A  30      -4.725   2.630 -35.584  1.00 90.77           H  
ATOM    497  C   TYR A  30      -3.998   2.222 -33.653  1.00 90.77           C  
ATOM    498  CB  TYR A  30      -4.027   0.619 -35.611  1.00 90.77           C  
ATOM    499  HB2 TYR A  30      -3.199   0.040 -35.203  1.00 90.77           H  
ATOM    500  HB3 TYR A  30      -4.949   0.214 -35.194  1.00 90.77           H  
ATOM    501  O   TYR A  30      -5.031   1.848 -33.093  1.00 90.77           O  
ATOM    502  CG  TYR A  30      -4.077   0.449 -37.116  1.00 90.77           C  
ATOM    503  CD1 TYR A  30      -5.215   0.870 -37.831  1.00 90.77           C  
ATOM    504  HD1 TYR A  30      -6.055   1.297 -37.303  1.00 90.77           H  
ATOM    505  CD2 TYR A  30      -2.976  -0.096 -37.802  1.00 90.77           C  
ATOM    506  HD2 TYR A  30      -2.099  -0.407 -37.252  1.00 90.77           H  
ATOM    507  CE1 TYR A  30      -5.257   0.742 -39.232  1.00 90.77           C  
ATOM    508  HE1 TYR A  30      -6.129   1.068 -39.779  1.00 90.77           H  
ATOM    509  CE2 TYR A  30      -3.013  -0.226 -39.202  1.00 90.77           C  
ATOM    510  HE2 TYR A  30      -2.175  -0.647 -39.738  1.00 90.77           H  
ATOM    511  OH  TYR A  30      -4.178   0.071 -41.270  1.00 90.77           O  
ATOM    512  HH  TYR A  30      -5.012   0.365 -41.644  1.00 90.77           H  
ATOM    513  CZ  TYR A  30      -4.153   0.192 -39.918  1.00 90.77           C  
ATOM    514  N   GLY A  31      -2.969   2.751 -32.989  1.00 88.09           N  
ATOM    515  H   GLY A  31      -2.126   2.993 -33.490  1.00 88.09           H  
ATOM    516  CA  GLY A  31      -2.867   2.684 -31.537  1.00 88.09           C  
ATOM    517  HA2 GLY A  31      -3.791   3.063 -31.100  1.00 88.09           H  
ATOM    518  HA3 GLY A  31      -2.039   3.300 -31.186  1.00 88.09           H  
ATOM    519  C   GLY A  31      -2.646   1.251 -31.056  1.00 88.09           C  
ATOM    520  O   GLY A  31      -2.371   0.336 -31.839  1.00 88.09           O  
ATOM    521  N   GLY A  32      -2.782   1.039 -29.755  1.00 90.33           N  
ATOM    522  H   GLY A  32      -3.074   1.795 -29.153  1.00 90.33           H  
ATOM    523  CA  GLY A  32      -2.531  -0.267 -29.158  1.00 90.33           C  
ATOM    524  HA2 GLY A  32      -1.467  -0.493 -29.220  1.00 90.33           H  
ATOM    525  HA3 GLY A  32      -3.059  -1.037 -29.720  1.00 90.33           H  
ATOM    526  C   GLY A  32      -2.972  -0.353 -27.708  1.00 90.33           C  
ATOM    527  O   GLY A  32      -3.466   0.617 -27.136  1.00 90.33           O  
ATOM    528  N   PHE A  33      -2.809  -1.533 -27.124  1.00 89.82           N  
ATOM    529  H   PHE A  33      -2.344  -2.266 -27.640  1.00 89.82           H  
ATOM    530  CA  PHE A  33      -3.026  -1.731 -25.695  1.00 89.82           C  
ATOM    531  HA  PHE A  33      -3.933  -1.204 -25.398  1.00 89.82           H  
ATOM    532  C   PHE A  33      -1.863  -1.143 -24.889  1.00 89.82           C  
ATOM    533  CB  PHE A  33      -3.231  -3.217 -25.399  1.00 89.82           C  
ATOM    534  HB2 PHE A  33      -3.379  -3.337 -24.325  1.00 89.82           H  
ATOM    535  HB3 PHE A  33      -2.330  -3.772 -25.660  1.00 89.82           H  
ATOM    536  O   PHE A  33      -0.730  -1.108 -25.372  1.00 89.82           O  
ATOM    537  CG  PHE A  33      -4.419  -3.832 -26.108  1.00 89.82           C  
ATOM    538  CD1 PHE A  33      -5.716  -3.535 -25.654  1.00 89.82           C  
ATOM    539  HD1 PHE A  33      -5.859  -2.867 -24.818  1.00 89.82           H  
ATOM    540  CD2 PHE A  33      -4.236  -4.737 -27.174  1.00 89.82           C  
ATOM    541  HD2 PHE A  33      -3.240  -4.996 -27.501  1.00 89.82           H  
ATOM    542  CE1 PHE A  33      -6.830  -4.152 -26.248  1.00 89.82           C  
ATOM    543  HE1 PHE A  33      -7.817  -3.969 -25.850  1.00 89.82           H  
ATOM    544  CE2 PHE A  33      -5.353  -5.362 -27.760  1.00 89.82           C  
ATOM    545  HE2 PHE A  33      -5.214  -6.124 -28.512  1.00 89.82           H  
ATOM    546  CZ  PHE A  33      -6.648  -5.066 -27.300  1.00 89.82           C  
ATOM    547  HZ  PHE A  33      -7.502  -5.589 -27.704  1.00 89.82           H  
ATOM    548  N   ASP A  34      -2.144  -0.698 -23.663  1.00 86.15           N  
ATOM    549  H   ASP A  34      -3.111  -0.725 -23.370  1.00 86.15           H  
ATOM    550  CA  ASP A  34      -1.175  -0.030 -22.780  1.00 86.15           C  
ATOM    551  HA  ASP A  34      -0.884   0.926 -23.214  1.00 86.15           H  
ATOM    552  C   ASP A  34       0.100  -0.851 -22.550  1.00 86.15           C  
ATOM    553  CB  ASP A  34      -1.841   0.229 -21.415  1.00 86.15           C  
ATOM    554  HB2 ASP A  34      -2.177  -0.721 -20.998  1.00 86.15           H  
ATOM    555  HB3 ASP A  34      -2.749   0.814 -21.561  1.00 86.15           H  
ATOM    556  O   ASP A  34       1.201  -0.486 -22.955  1.00 86.15           O  
ATOM    557  CG  ASP A  34      -0.908   0.906 -20.396  1.00 86.15           C  
ATOM    558  OD1 ASP A  34      -0.101   1.763 -20.801  1.00 86.15           O  
ATOM    559  OD2 ASP A  34      -0.933   0.482 -19.207  1.00 86.15           O  
ATOM    560  N   SER A  35      -0.060  -1.962 -21.839  1.00 85.64           N  
ATOM    561  H   SER A  35      -1.000  -2.243 -21.598  1.00 85.64           H  
ATOM    562  CA  SER A  35       1.034  -2.753 -21.307  1.00 85.64           C  
ATOM    563  HA  SER A  35       1.843  -2.741 -22.037  1.00 85.64           H  
ATOM    564  C   SER A  35       0.582  -4.196 -21.113  1.00 85.64           C  
ATOM    565  CB  SER A  35       1.557  -2.137 -19.998  1.00 85.64           C  
ATOM    566  HB2 SER A  35       2.293  -2.807 -19.554  1.00 85.64           H  
ATOM    567  HB3 SER A  35       2.055  -1.197 -20.235  1.00 85.64           H  
ATOM    568  O   SER A  35      -0.613  -4.451 -20.898  1.00 85.64           O  
ATOM    569  OG  SER A  35       0.543  -1.874 -19.039  1.00 85.64           O  
ATOM    570  HG  SER A  35       0.089  -1.076 -19.318  1.00 85.64           H  
ATOM    571  N   PRO A  36       1.514  -5.157 -21.207  1.00 89.05           N  
ATOM    572  CA  PRO A  36       1.165  -6.551 -21.048  1.00 89.05           C  
ATOM    573  HA  PRO A  36       0.299  -6.802 -21.661  1.00 89.05           H  
ATOM    574  C   PRO A  36       0.849  -6.824 -19.581  1.00 89.05           C  
ATOM    575  CB  PRO A  36       2.370  -7.326 -21.556  1.00 89.05           C  
ATOM    576  HB2 PRO A  36       2.437  -8.306 -21.083  1.00 89.05           H  
ATOM    577  HB3 PRO A  36       2.296  -7.438 -22.637  1.00 89.05           H  
ATOM    578  O   PRO A  36       1.434  -6.220 -18.673  1.00 89.05           O  
ATOM    579  CG  PRO A  36       3.550  -6.410 -21.237  1.00 89.05           C  
ATOM    580  HG2 PRO A  36       3.861  -6.561 -20.204  1.00 89.05           H  
ATOM    581  HG3 PRO A  36       4.385  -6.577 -21.917  1.00 89.05           H  
ATOM    582  CD  PRO A  36       2.957  -5.007 -21.395  1.00 89.05           C  
ATOM    583  HD2 PRO A  36       3.387  -4.345 -20.643  1.00 89.05           H  
ATOM    584  HD3 PRO A  36       3.176  -4.617 -22.389  1.00 89.05           H  
ATOM    585  N   THR A  37      -0.068  -7.752 -19.344  1.00 90.46           N  
ATOM    586  H   THR A  37      -0.499  -8.233 -20.120  1.00 90.46           H  
ATOM    587  CA  THR A  37      -0.371  -8.210 -17.994  1.00 90.46           C  
ATOM    588  HA  THR A  37      -0.601  -7.339 -17.380  1.00 90.46           H  
ATOM    589  C   THR A  37       0.863  -8.904 -17.423  1.00 90.46           C  
ATOM    590  CB  THR A  37      -1.604  -9.118 -17.992  1.00 90.46           C  
ATOM    591  HB  THR A  37      -1.435  -9.955 -18.670  1.00 90.46           H  
ATOM    592  O   THR A  37       1.514  -9.712 -18.089  1.00 90.46           O  
ATOM    593  CG2 THR A  37      -1.973  -9.631 -16.601  1.00 90.46           C  
ATOM    594 HG21 THR A  37      -2.111  -8.794 -15.917  1.00 90.46           H  
ATOM    595 HG22 THR A  37      -2.900 -10.200 -16.667  1.00 90.46           H  
ATOM    596 HG23 THR A  37      -1.192 -10.293 -16.226  1.00 90.46           H  
ATOM    597  OG1 THR A  37      -2.704  -8.367 -18.442  1.00 90.46           O  
ATOM    598  HG1 THR A  37      -3.331  -8.991 -18.815  1.00 90.46           H  
ATOM    599  N   VAL A  38       1.208  -8.561 -16.184  1.00 90.78           N  
ATOM    600  H   VAL A  38       0.632  -7.893 -15.692  1.00 90.78           H  
ATOM    601  CA  VAL A  38       2.283  -9.227 -15.443  1.00 90.78           C  
ATOM    602  HA  VAL A  38       3.137  -9.378 -16.105  1.00 90.78           H  
ATOM    603  C   VAL A  38       1.783 -10.595 -14.992  1.00 90.78           C  
ATOM    604  CB  VAL A  38       2.756  -8.379 -14.250  1.00 90.78           C  
ATOM    605  HB  VAL A  38       1.923  -8.202 -13.570  1.00 90.78           H  
ATOM    606  O   VAL A  38       0.734 -10.672 -14.354  1.00 90.78           O  
ATOM    607  CG1 VAL A  38       3.877  -9.086 -13.485  1.00 90.78           C  
ATOM    608 HG11 VAL A  38       3.491  -9.971 -12.979  1.00 90.78           H  
ATOM    609 HG12 VAL A  38       4.673  -9.394 -14.163  1.00 90.78           H  
ATOM    610 HG13 VAL A  38       4.292  -8.425 -12.724  1.00 90.78           H  
ATOM    611  CG2 VAL A  38       3.279  -7.020 -14.738  1.00 90.78           C  
ATOM    612 HG21 VAL A  38       4.054  -7.187 -15.487  1.00 90.78           H  
ATOM    613 HG22 VAL A  38       3.687  -6.463 -13.895  1.00 90.78           H  
ATOM    614 HG23 VAL A  38       2.470  -6.441 -15.182  1.00 90.78           H  
ATOM    615  N   ALA A  39       2.527 -11.646 -15.328  1.00 91.39           N  
ATOM    616  H   ALA A  39       3.405 -11.490 -15.801  1.00 91.39           H  
ATOM    617  CA  ALA A  39       2.270 -13.005 -14.870  1.00 91.39           C  
ATOM    618  HA  ALA A  39       1.197 -13.194 -14.882  1.00 91.39           H  
ATOM    619  C   ALA A  39       2.758 -13.181 -13.425  1.00 91.39           C  
ATOM    620  CB  ALA A  39       2.948 -13.986 -15.838  1.00 91.39           C  
ATOM    621  HB1 ALA A  39       2.573 -13.834 -16.850  1.00 91.39           H  
ATOM    622  HB2 ALA A  39       4.029 -13.843 -15.837  1.00 91.39           H  
ATOM    623  HB3 ALA A  39       2.733 -15.009 -15.529  1.00 91.39           H  
ATOM    624  O   ALA A  39       1.971 -13.512 -12.542  1.00 91.39           O  
ATOM    625  N   TYR A  40       4.038 -12.902 -13.183  1.00 91.50           N  
ATOM    626  H   TYR A  40       4.628 -12.626 -13.954  1.00 91.50           H  
ATOM    627  CA  TYR A  40       4.678 -12.993 -11.871  1.00 91.50           C  
ATOM    628  HA  TYR A  40       4.010 -12.589 -11.111  1.00 91.50           H  
ATOM    629  C   TYR A  40       5.961 -12.153 -11.835  1.00 91.50           C  
ATOM    630  CB  TYR A  40       4.941 -14.471 -11.528  1.00 91.50           C  
ATOM    631  HB2 TYR A  40       5.547 -14.549 -10.626  1.00 91.50           H  
ATOM    632  HB3 TYR A  40       3.985 -14.938 -11.288  1.00 91.50           H  
ATOM    633  O   TYR A  40       6.345 -11.526 -12.830  1.00 91.50           O  
ATOM    634  CG  TYR A  40       5.617 -15.286 -12.607  1.00 91.50           C  
ATOM    635  CD1 TYR A  40       4.843 -16.153 -13.402  1.00 91.50           C  
ATOM    636  HD1 TYR A  40       3.777 -16.223 -13.245  1.00 91.50           H  
ATOM    637  CD2 TYR A  40       7.014 -15.225 -12.774  1.00 91.50           C  
ATOM    638  HD2 TYR A  40       7.617 -14.589 -12.142  1.00 91.50           H  
ATOM    639  CE1 TYR A  40       5.467 -16.980 -14.351  1.00 91.50           C  
ATOM    640  HE1 TYR A  40       4.897 -17.695 -14.925  1.00 91.50           H  
ATOM    641  CE2 TYR A  40       7.637 -16.044 -13.734  1.00 91.50           C  
ATOM    642  HE2 TYR A  40       8.711 -16.045 -13.849  1.00 91.50           H  
ATOM    643  OH  TYR A  40       7.467 -17.752 -15.400  1.00 91.50           O  
ATOM    644  HH  TYR A  40       6.907 -18.484 -15.672  1.00 91.50           H  
ATOM    645  CZ  TYR A  40       6.864 -16.927 -14.515  1.00 91.50           C  
ATOM    646  N   TYR A  41       6.601 -12.115 -10.672  1.00 92.77           N  
ATOM    647  H   TYR A  41       6.270 -12.702  -9.920  1.00 92.77           H  
ATOM    648  CA  TYR A  41       7.885 -11.463 -10.453  1.00 92.77           C  
ATOM    649  HA  TYR A  41       8.176 -10.935 -11.361  1.00 92.77           H  
ATOM    650  C   TYR A  41       8.969 -12.498 -10.160  1.00 92.77           C  
ATOM    651  CB  TYR A  41       7.756 -10.439  -9.319  1.00 92.77           C  
ATOM    652  HB2 TYR A  41       7.518 -10.955  -8.389  1.00 92.77           H  
ATOM    653  HB3 TYR A  41       8.718  -9.944  -9.192  1.00 92.77           H  
ATOM    654  O   TYR A  41       8.667 -13.654  -9.872  1.00 92.77           O  
ATOM    655  CG  TYR A  41       6.708  -9.379  -9.577  1.00 92.77           C  
ATOM    656  CD1 TYR A  41       7.014  -8.308 -10.434  1.00 92.77           C  
ATOM    657  HD1 TYR A  41       8.002  -8.243 -10.865  1.00 92.77           H  
ATOM    658  CD2 TYR A  41       5.429  -9.482  -8.995  1.00 92.77           C  
ATOM    659  HD2 TYR A  41       5.212 -10.304  -8.329  1.00 92.77           H  
ATOM    660  CE1 TYR A  41       6.025  -7.361 -10.748  1.00 92.77           C  
ATOM    661  HE1 TYR A  41       6.237  -6.548 -11.426  1.00 92.77           H  
ATOM    662  CE2 TYR A  41       4.445  -8.514  -9.280  1.00 92.77           C  
ATOM    663  HE2 TYR A  41       3.471  -8.584  -8.819  1.00 92.77           H  
ATOM    664  OH  TYR A  41       3.807  -6.545 -10.532  1.00 92.77           O  
ATOM    665  HH  TYR A  41       3.126  -6.430  -9.865  1.00 92.77           H  
ATOM    666  CZ  TYR A  41       4.740  -7.469 -10.182  1.00 92.77           C  
ATOM    667  N   PHE A  42      10.231 -12.095 -10.220  1.00 91.74           N  
ATOM    668  H   PHE A  42      10.442 -11.163 -10.546  1.00 91.74           H  
ATOM    669  CA  PHE A  42      11.333 -12.906  -9.721  1.00 91.74           C  
ATOM    670  HA  PHE A  42      10.957 -13.460  -8.860  1.00 91.74           H  
ATOM    671  C   PHE A  42      12.486 -12.027  -9.244  1.00 91.74           C  
ATOM    672  CB  PHE A  42      11.800 -13.913 -10.784  1.00 91.74           C  
ATOM    673  HB2 PHE A  42      12.481 -14.619 -10.307  1.00 91.74           H  
ATOM    674  HB3 PHE A  42      10.946 -14.490 -11.137  1.00 91.74           H  
ATOM    675  O   PHE A  42      12.718 -10.955  -9.803  1.00 91.74           O  
ATOM    676  CG  PHE A  42      12.498 -13.298 -11.982  1.00 91.74           C  
ATOM    677  CD1 PHE A  42      11.756 -12.629 -12.971  1.00 91.74           C  
ATOM    678  HD1 PHE A  42      10.685 -12.537 -12.861  1.00 91.74           H  
ATOM    679  CD2 PHE A  42      13.895 -13.392 -12.109  1.00 91.74           C  
ATOM    680  HD2 PHE A  42      14.474 -13.889 -11.344  1.00 91.74           H  
ATOM    681  CE1 PHE A  42      12.401 -12.071 -14.088  1.00 91.74           C  
ATOM    682  HE1 PHE A  42      11.829 -11.545 -14.838  1.00 91.74           H  
ATOM    683  CE2 PHE A  42      14.534 -12.868 -13.246  1.00 91.74           C  
ATOM    684  HE2 PHE A  42      15.597 -12.998 -13.382  1.00 91.74           H  
ATOM    685  CZ  PHE A  42      13.790 -12.207 -14.235  1.00 91.74           C  
ATOM    686  HZ  PHE A  42      14.289 -11.814 -15.108  1.00 91.74           H  
ATOM    687  N   PHE A  43      13.213 -12.475  -8.223  1.00 90.90           N  
ATOM    688  H   PHE A  43      12.956 -13.357  -7.804  1.00 90.90           H  
ATOM    689  CA  PHE A  43      14.524 -11.915  -7.909  1.00 90.90           C  
ATOM    690  HA  PHE A  43      14.540 -10.860  -8.183  1.00 90.90           H  
ATOM    691  C   PHE A  43      15.591 -12.624  -8.731  1.00 90.90           C  
ATOM    692  CB  PHE A  43      14.836 -12.011  -6.412  1.00 90.90           C  
ATOM    693  HB2 PHE A  43      14.630 -13.021  -6.057  1.00 90.90           H  
ATOM    694  HB3 PHE A  43      15.902 -11.833  -6.269  1.00 90.90           H  
ATOM    695  O   PHE A  43      15.689 -13.848  -8.667  1.00 90.90           O  
ATOM    696  CG  PHE A  43      14.094 -11.000  -5.570  1.00 90.90           C  
ATOM    697  CD1 PHE A  43      14.404  -9.637  -5.712  1.00 90.90           C  
ATOM    698  HD1 PHE A  43      15.163  -9.328  -6.416  1.00 90.90           H  
ATOM    699  CD2 PHE A  43      13.130 -11.406  -4.629  1.00 90.90           C  
ATOM    700  HD2 PHE A  43      12.911 -12.455  -4.495  1.00 90.90           H  
ATOM    701  CE1 PHE A  43      13.744  -8.678  -4.927  1.00 90.90           C  
ATOM    702  HE1 PHE A  43      14.003  -7.633  -5.013  1.00 90.90           H  
ATOM    703  CE2 PHE A  43      12.463 -10.442  -3.851  1.00 90.90           C  
ATOM    704  HE2 PHE A  43      11.736 -10.746  -3.113  1.00 90.90           H  
ATOM    705  CZ  PHE A  43      12.753  -9.079  -4.021  1.00 90.90           C  
ATOM    706  HZ  PHE A  43      12.220  -8.334  -3.448  1.00 90.90           H  
ATOM    707  N   ALA A  44      16.398 -11.855  -9.458  1.00 89.82           N  
ATOM    708  H   ALA A  44      16.204 -10.865  -9.503  1.00 89.82           H  
ATOM    709  CA  ALA A  44      17.651 -12.318 -10.040  1.00 89.82           C  
ATOM    710  HA  ALA A  44      17.649 -13.405 -10.116  1.00 89.82           H  
ATOM    711  C   ALA A  44      18.802 -11.898  -9.129  1.00 89.82           C  
ATOM    712  CB  ALA A  44      17.804 -11.726 -11.444  1.00 89.82           C  
ATOM    713  HB1 ALA A  44      17.823 -10.638 -11.395  1.00 89.82           H  
ATOM    714  HB2 ALA A  44      16.965 -12.036 -12.068  1.00 89.82           H  
ATOM    715  HB3 ALA A  44      18.732 -12.079 -11.893  1.00 89.82           H  
ATOM    716  O   ALA A  44      19.018 -10.699  -8.961  1.00 89.82           O  
ATOM    717  N   VAL A  45      19.509 -12.866  -8.547  1.00 87.17           N  
ATOM    718  H   VAL A  45      19.243 -13.823  -8.727  1.00 87.17           H  
ATOM    719  CA  VAL A  45      20.694 -12.651  -7.705  1.00 87.17           C  
ATOM    720  HA  VAL A  45      20.839 -11.584  -7.539  1.00 87.17           H  
ATOM    721  C   VAL A  45      21.908 -13.211  -8.440  1.00 87.17           C  
ATOM    722  CB  VAL A  45      20.549 -13.324  -6.326  1.00 87.17           C  
ATOM    723  HB  VAL A  45      20.513 -14.405  -6.464  1.00 87.17           H  
ATOM    724  O   VAL A  45      21.948 -14.404  -8.730  1.00 87.17           O  
ATOM    725  CG1 VAL A  45      21.743 -12.988  -5.422  1.00 87.17           C  
ATOM    726 HG11 VAL A  45      21.600 -13.434  -4.438  1.00 87.17           H  
ATOM    727 HG12 VAL A  45      22.661 -13.394  -5.848  1.00 87.17           H  
ATOM    728 HG13 VAL A  45      21.843 -11.908  -5.317  1.00 87.17           H  
ATOM    729  CG2 VAL A  45      19.276 -12.919  -5.574  1.00 87.17           C  
ATOM    730 HG21 VAL A  45      18.393 -13.079  -6.192  1.00 87.17           H  
ATOM    731 HG22 VAL A  45      19.177 -13.528  -4.676  1.00 87.17           H  
ATOM    732 HG23 VAL A  45      19.351 -11.873  -5.280  1.00 87.17           H  
ATOM    733  N   ALA A  46      22.889 -12.368  -8.747  1.00 84.57           N  
ATOM    734  H   ALA A  46      22.771 -11.388  -8.529  1.00 84.57           H  
ATOM    735  CA  ALA A  46      24.120 -12.777  -9.427  1.00 84.57           C  
ATOM    736  HA  ALA A  46      24.346 -13.817  -9.191  1.00 84.57           H  
ATOM    737  C   ALA A  46      25.315 -11.925  -8.989  1.00 84.57           C  
ATOM    738  CB  ALA A  46      23.905 -12.656 -10.938  1.00 84.57           C  
ATOM    739  HB1 ALA A  46      24.817 -12.944 -11.461  1.00 84.57           H  
ATOM    740  HB2 ALA A  46      23.097 -13.319 -11.247  1.00 84.57           H  
ATOM    741  HB3 ALA A  46      23.655 -11.626 -11.193  1.00 84.57           H  
ATOM    742  O   ALA A  46      25.154 -10.742  -8.689  1.00 84.57           O  
ATOM    743  N   ASP A  47      26.519 -12.486  -9.020  1.00 79.15           N  
ATOM    744  H   ASP A  47      26.608 -13.387  -9.467  1.00 79.15           H  
ATOM    745  CA  ASP A  47      27.776 -11.791  -8.755  1.00 79.15           C  
ATOM    746  HA  ASP A  47      27.583 -10.915  -8.136  1.00 79.15           H  
ATOM    747  C   ASP A  47      28.391 -11.284 -10.065  1.00 79.15           C  
ATOM    748  CB  ASP A  47      28.742 -12.703  -7.984  1.00 79.15           C  
ATOM    749  HB2 ASP A  47      28.778 -13.683  -8.460  1.00 79.15           H  
ATOM    750  HB3 ASP A  47      29.741 -12.270  -8.037  1.00 79.15           H  
ATOM    751  O   ASP A  47      29.303 -11.867 -10.656  1.00 79.15           O  
ATOM    752  CG  ASP A  47      28.403 -12.855  -6.502  1.00 79.15           C  
ATOM    753  OD1 ASP A  47      27.810 -11.905  -5.927  1.00 79.15           O  
ATOM    754  OD2 ASP A  47      28.867 -13.863  -5.923  1.00 79.15           O  
ATOM    755  N   VAL A  48      27.937 -10.116 -10.514  1.00 70.91           N  
ATOM    756  H   VAL A  48      27.207  -9.653  -9.991  1.00 70.91           H  
ATOM    757  CA  VAL A  48      28.414  -9.546 -11.774  1.00 70.91           C  
ATOM    758  HA  VAL A  48      28.492 -10.367 -12.487  1.00 70.91           H  
ATOM    759  C   VAL A  48      29.810  -8.944 -11.588  1.00 70.91           C  
ATOM    760  CB  VAL A  48      27.411  -8.542 -12.366  1.00 70.91           C  
ATOM    761  HB  VAL A  48      27.366  -7.656 -11.734  1.00 70.91           H  
ATOM    762  O   VAL A  48      30.028  -8.044 -10.767  1.00 70.91           O  
ATOM    763  CG1 VAL A  48      27.842  -8.121 -13.779  1.00 70.91           C  
ATOM    764 HG11 VAL A  48      27.102  -7.442 -14.203  1.00 70.91           H  
ATOM    765 HG12 VAL A  48      27.915  -8.997 -14.423  1.00 70.91           H  
ATOM    766 HG13 VAL A  48      28.805  -7.611 -13.752  1.00 70.91           H  
ATOM    767  CG2 VAL A  48      26.003  -9.146 -12.466  1.00 70.91           C  
ATOM    768 HG21 VAL A  48      25.608  -9.362 -11.473  1.00 70.91           H  
ATOM    769 HG22 VAL A  48      25.325  -8.450 -12.959  1.00 70.91           H  
ATOM    770 HG23 VAL A  48      26.036 -10.074 -13.036  1.00 70.91           H  
ATOM    771  N   LYS A  49      30.777  -9.398 -12.392  1.00 66.62           N  
ATOM    772  H   LYS A  49      30.544 -10.166 -13.006  1.00 66.62           H  
ATOM    773  CA  LYS A  49      32.084  -8.740 -12.527  1.00 66.62           C  
ATOM    774  HA  LYS A  49      32.458  -8.469 -11.540  1.00 66.62           H  
ATOM    775  C   LYS A  49      31.908  -7.456 -13.337  1.00 66.62           C  
ATOM    776  CB  LYS A  49      33.100  -9.678 -13.202  1.00 66.62           C  
ATOM    777  HB2 LYS A  49      32.670 -10.073 -14.123  1.00 66.62           H  
ATOM    778  HB3 LYS A  49      33.987  -9.100 -13.462  1.00 66.62           H  
ATOM    779  O   LYS A  49      31.657  -7.507 -14.536  1.00 66.62           O  
ATOM    780  CG  LYS A  49      33.526 -10.839 -12.293  1.00 66.62           C  
ATOM    781  HG2 LYS A  49      33.973 -10.439 -11.383  1.00 66.62           H  
ATOM    782  HG3 LYS A  49      32.651 -11.433 -12.027  1.00 66.62           H  
ATOM    783  CD  LYS A  49      34.546 -11.737 -13.007  1.00 66.62           C  
ATOM    784  HD2 LYS A  49      34.094 -12.112 -13.926  1.00 66.62           H  
ATOM    785  HD3 LYS A  49      35.433 -11.155 -13.257  1.00 66.62           H  
ATOM    786  CE  LYS A  49      34.929 -12.917 -12.108  1.00 66.62           C  
ATOM    787  HE2 LYS A  49      35.432 -12.536 -11.218  1.00 66.62           H  
ATOM    788  HE3 LYS A  49      34.011 -13.408 -11.785  1.00 66.62           H  
ATOM    789  NZ  LYS A  49      35.792 -13.891 -12.823  1.00 66.62           N  
ATOM    790  HZ1 LYS A  49      36.013 -14.673 -12.224  1.00 66.62           H  
ATOM    791  HZ2 LYS A  49      36.648 -13.460 -13.141  1.00 66.62           H  
ATOM    792  HZ3 LYS A  49      35.298 -14.258 -13.624  1.00 66.62           H  
ATOM    793  N   LYS A  50      32.062  -6.284 -12.713  1.00 56.95           N  
ATOM    794  H   LYS A  50      32.276  -6.290 -11.726  1.00 56.95           H  
ATOM    795  CA  LYS A  50      32.158  -5.031 -13.477  1.00 56.95           C  
ATOM    796  HA  LYS A  50      31.406  -5.045 -14.267  1.00 56.95           H  
ATOM    797  C   LYS A  50      33.519  -4.965 -14.163  1.00 56.95           C  
ATOM    798  CB  LYS A  50      31.931  -3.804 -12.582  1.00 56.95           C  
ATOM    799  HB2 LYS A  50      32.439  -2.955 -13.039  1.00 56.95           H  
ATOM    800  HB3 LYS A  50      32.368  -3.969 -11.597  1.00 56.95           H  
ATOM    801  O   LYS A  50      34.536  -4.918 -13.488  1.00 56.95           O  
ATOM    802  CG  LYS A  50      30.441  -3.461 -12.458  1.00 56.95           C  
ATOM    803  HG2 LYS A  50      29.937  -4.219 -11.858  1.00 56.95           H  
ATOM    804  HG3 LYS A  50      29.996  -3.445 -13.453  1.00 56.95           H  
ATOM    805  CD  LYS A  50      30.263  -2.079 -11.819  1.00 56.95           C  
ATOM    806  HD2 LYS A  50      30.602  -2.114 -10.784  1.00 56.95           H  
ATOM    807  HD3 LYS A  50      30.863  -1.356 -12.371  1.00 56.95           H  
ATOM    808  CE  LYS A  50      28.789  -1.669 -11.885  1.00 56.95           C  
ATOM    809  HE2 LYS A  50      28.442  -1.809 -12.909  1.00 56.95           H  
ATOM    810  HE3 LYS A  50      28.211  -2.343 -11.252  1.00 56.95           H  
ATOM    811  NZ  LYS A  50      28.602  -0.255 -11.476  1.00 56.95           N  
ATOM    812  HZ1 LYS A  50      28.925  -0.109 -10.531  1.00 56.95           H  
ATOM    813  HZ2 LYS A  50      29.128   0.347 -12.094  1.00 56.95           H  
ATOM    814  HZ3 LYS A  50      27.628   0.002 -11.556  1.00 56.95           H  
ATOM    815  N   GLU A  51      33.545  -4.841 -15.486  1.00 57.32           N  
ATOM    816  H   GLU A  51      32.695  -5.017 -16.001  1.00 57.32           H  
ATOM    817  CA  GLU A  51      34.791  -4.738 -16.268  1.00 57.32           C  
ATOM    818  HA  GLU A  51      35.319  -5.692 -16.246  1.00 57.32           H  
ATOM    819  C   GLU A  51      35.767  -3.658 -15.754  1.00 57.32           C  
ATOM    820  CB  GLU A  51      34.439  -4.412 -17.723  1.00 57.32           C  
ATOM    821  HB2 GLU A  51      33.862  -3.486 -17.734  1.00 57.32           H  
ATOM    822  HB3 GLU A  51      35.365  -4.247 -18.274  1.00 57.32           H  
ATOM    823  O   GLU A  51      36.979  -3.824 -15.838  1.00 57.32           O  
ATOM    824  CG  GLU A  51      33.649  -5.525 -18.427  1.00 57.32           C  
ATOM    825  HG2 GLU A  51      34.226  -6.448 -18.372  1.00 57.32           H  
ATOM    826  HG3 GLU A  51      32.704  -5.678 -17.904  1.00 57.32           H  
ATOM    827  CD  GLU A  51      33.360  -5.171 -19.893  1.00 57.32           C  
ATOM    828  OE1 GLU A  51      33.177  -6.117 -20.684  1.00 57.32           O  
ATOM    829  OE2 GLU A  51      33.316  -3.952 -20.192  1.00 57.32           O  
ATOM    830  N   LYS A  52      35.257  -2.558 -15.175  1.00 55.65           N  
ATOM    831  H   LYS A  52      34.249  -2.492 -15.147  1.00 55.65           H  
ATOM    832  CA  LYS A  52      36.081  -1.432 -14.690  1.00 55.65           C  
ATOM    833  HA  LYS A  52      36.983  -1.391 -15.301  1.00 55.65           H  
ATOM    834  C   LYS A  52      36.616  -1.564 -13.265  1.00 55.65           C  
ATOM    835  CB  LYS A  52      35.326  -0.107 -14.860  1.00 55.65           C  
ATOM    836  HB2 LYS A  52      35.841   0.670 -14.296  1.00 55.65           H  
ATOM    837  HB3 LYS A  52      34.311  -0.200 -14.474  1.00 55.65           H  
ATOM    838  O   LYS A  52      37.483  -0.790 -12.876  1.00 55.65           O  
ATOM    839  CG  LYS A  52      35.300   0.314 -16.333  1.00 55.65           C  
ATOM    840  HG2 LYS A  52      36.318   0.306 -16.721  1.00 55.65           H  
ATOM    841  HG3 LYS A  52      34.700  -0.393 -16.907  1.00 55.65           H  
ATOM    842  CD  LYS A  52      34.725   1.725 -16.496  1.00 55.65           C  
ATOM    843  HD2 LYS A  52      35.308   2.424 -15.896  1.00 55.65           H  
ATOM    844  HD3 LYS A  52      33.686   1.734 -16.165  1.00 55.65           H  
ATOM    845  CE  LYS A  52      34.812   2.115 -17.974  1.00 55.65           C  
ATOM    846  HE2 LYS A  52      34.243   1.393 -18.560  1.00 55.65           H  
ATOM    847  HE3 LYS A  52      35.853   2.034 -18.290  1.00 55.65           H  
ATOM    848  NZ  LYS A  52      34.312   3.490 -18.225  1.00 55.65           N  
ATOM    849  HZ1 LYS A  52      34.413   3.713 -19.205  1.00 55.65           H  
ATOM    850  HZ2 LYS A  52      33.333   3.562 -17.988  1.00 55.65           H  
ATOM    851  HZ3 LYS A  52      34.842   4.166 -17.693  1.00 55.65           H  
ATOM    852  N   ALA A  53      36.100  -2.486 -12.465  1.00 53.89           N  
ATOM    853  H   ALA A  53      35.484  -3.183 -12.859  1.00 53.89           H  
ATOM    854  CA  ALA A  53      36.580  -2.698 -11.110  1.00 53.89           C  
ATOM    855  HA  ALA A  53      37.610  -2.354 -11.014  1.00 53.89           H  
ATOM    856  C   ALA A  53      36.546  -4.196 -10.857  1.00 53.89           C  
ATOM    857  CB  ALA A  53      35.699  -1.909 -10.125  1.00 53.89           C  
ATOM    858  HB1 ALA A  53      34.661  -2.230 -10.216  1.00 53.89           H  
ATOM    859  HB2 ALA A  53      35.771  -0.844 -10.344  1.00 53.89           H  
ATOM    860  HB3 ALA A  53      36.040  -2.087  -9.105  1.00 53.89           H  
ATOM    861  O   ALA A  53      35.468  -4.773 -10.870  1.00 53.89           O  
ATOM    862  N   GLN A  54      37.693  -4.814 -10.570  1.00 52.20           N  
ATOM    863  H   GLN A  54      38.543  -4.270 -10.620  1.00 52.20           H  
ATOM    864  CA  GLN A  54      37.841  -6.234 -10.197  1.00 52.20           C  
ATOM    865  HA  GLN A  54      37.480  -6.850 -11.021  1.00 52.20           H  
ATOM    866  C   GLN A  54      37.035  -6.664  -8.945  1.00 52.20           C  
ATOM    867  CB  GLN A  54      39.338  -6.521  -9.980  1.00 52.20           C  
ATOM    868  HB2 GLN A  54      39.765  -5.731  -9.363  1.00 52.20           H  
ATOM    869  HB3 GLN A  54      39.460  -7.461  -9.441  1.00 52.20           H  
ATOM    870  O   GLN A  54      37.316  -7.691  -8.338  1.00 52.20           O  
ATOM    871  CG  GLN A  54      40.153  -6.676 -11.268  1.00 52.20           C  
ATOM    872  HG2 GLN A  54      40.103  -5.762 -11.861  1.00 52.20           H  
ATOM    873  HG3 GLN A  54      39.738  -7.496 -11.854  1.00 52.20           H  
ATOM    874  CD  GLN A  54      41.616  -6.974 -10.944  1.00 52.20           C  
ATOM    875  NE2 GLN A  54      42.315  -7.726 -11.764  1.00 52.20           N  
ATOM    876 HE21 GLN A  54      41.914  -8.095 -12.615  1.00 52.20           H  
ATOM    877 HE22 GLN A  54      43.276  -7.883 -11.499  1.00 52.20           H  
ATOM    878  OE1 GLN A  54      42.160  -6.528  -9.949  1.00 52.20           O  
ATOM    879  N   ARG A  55      36.040  -5.883  -8.522  1.00 51.05           N  
ATOM    880  H   ARG A  55      35.752  -5.161  -9.166  1.00 51.05           H  
ATOM    881  CA  ARG A  55      35.069  -6.220  -7.493  1.00 51.05           C  
ATOM    882  HA  ARG A  55      35.486  -6.977  -6.829  1.00 51.05           H  
ATOM    883  C   ARG A  55      33.838  -6.822  -8.167  1.00 51.05           C  
ATOM    884  CB  ARG A  55      34.734  -4.971  -6.664  1.00 51.05           C  
ATOM    885  HB2 ARG A  55      33.996  -5.246  -5.910  1.00 51.05           H  
ATOM    886  HB3 ARG A  55      34.301  -4.207  -7.310  1.00 51.05           H  
ATOM    887  O   ARG A  55      33.201  -6.180  -9.005  1.00 51.05           O  
ATOM    888  CG  ARG A  55      35.985  -4.409  -5.968  1.00 51.05           C  
ATOM    889  HG2 ARG A  55      36.454  -5.202  -5.385  1.00 51.05           H  
ATOM    890  HG3 ARG A  55      36.694  -4.053  -6.714  1.00 51.05           H  
ATOM    891  CD  ARG A  55      35.625  -3.250  -5.035  1.00 51.05           C  
ATOM    892  HD2 ARG A  55      34.930  -3.617  -4.280  1.00 51.05           H  
ATOM    893  HD3 ARG A  55      35.137  -2.467  -5.616  1.00 51.05           H  
ATOM    894  NE  ARG A  55      36.828  -2.702  -4.378  1.00 51.05           N  
ATOM    895  HE  ARG A  55      37.715  -3.097  -4.656  1.00 51.05           H  
ATOM    896  NH1 ARG A  55      35.762  -1.247  -2.957  1.00 51.05           N  
ATOM    897 HH11 ARG A  55      35.802  -0.585  -2.195  1.00 51.05           H  
ATOM    898 HH12 ARG A  55      34.871  -1.588  -3.288  1.00 51.05           H  
ATOM    899  NH2 ARG A  55      37.987  -1.392  -2.917  1.00 51.05           N  
ATOM    900 HH21 ARG A  55      38.003  -0.714  -2.169  1.00 51.05           H  
ATOM    901 HH22 ARG A  55      38.856  -1.803  -3.227  1.00 51.05           H  
ATOM    902  CZ  ARG A  55      36.853  -1.786  -3.425  1.00 51.05           C  
ATOM    903  N   THR A  56      33.503  -8.044  -7.779  1.00 55.65           N  
ATOM    904  H   THR A  56      34.070  -8.522  -7.093  1.00 55.65           H  
ATOM    905  CA  THR A  56      32.173  -8.617  -7.985  1.00 55.65           C  
ATOM    906  HA  THR A  56      31.922  -8.601  -9.045  1.00 55.65           H  
ATOM    907  C   THR A  56      31.158  -7.759  -7.237  1.00 55.65           C  
ATOM    908  CB  THR A  56      32.122 -10.072  -7.482  1.00 55.65           C  
ATOM    909  HB  THR A  56      31.098 -10.332  -7.212  1.00 55.65           H  
ATOM    910  O   THR A  56      31.368  -7.392  -6.079  1.00 55.65           O  
ATOM    911  CG2 THR A  56      32.610 -11.032  -8.565  1.00 55.65           C  
ATOM    912 HG21 THR A  56      33.635 -10.791  -8.847  1.00 55.65           H  
ATOM    913 HG22 THR A  56      32.565 -12.053  -8.187  1.00 55.65           H  
ATOM    914 HG23 THR A  56      31.958 -10.963  -9.435  1.00 55.65           H  
ATOM    915  OG1 THR A  56      32.978 -10.251  -6.370  1.00 55.65           O  
ATOM    916  HG1 THR A  56      32.556 -10.900  -5.802  1.00 55.65           H  
ATOM    917  N   LYS A  57      30.076  -7.374  -7.913  1.00 61.80           N  
ATOM    918  H   LYS A  57      29.965  -7.691  -8.865  1.00 61.80           H  
ATOM    919  CA  LYS A  57      28.925  -6.750  -7.268  1.00 61.80           C  
ATOM    920  HA  LYS A  57      29.134  -6.588  -6.211  1.00 61.80           H  
ATOM    921  C   LYS A  57      27.773  -7.733  -7.363  1.00 61.80           C  
ATOM    922  CB  LYS A  57      28.601  -5.395  -7.920  1.00 61.80           C  
ATOM    923  HB2 LYS A  57      28.319  -5.552  -8.961  1.00 61.80           H  
ATOM    924  HB3 LYS A  57      29.486  -4.759  -7.886  1.00 61.80           H  
ATOM    925  O   LYS A  57      27.336  -8.025  -8.472  1.00 61.80           O  
ATOM    926  CG  LYS A  57      27.452  -4.709  -7.165  1.00 61.80           C  
ATOM    927  HG2 LYS A  57      27.771  -4.504  -6.143  1.00 61.80           H  
ATOM    928  HG3 LYS A  57      26.599  -5.386  -7.131  1.00 61.80           H  
ATOM    929  CD  LYS A  57      26.985  -3.407  -7.822  1.00 61.80           C  
ATOM    930  HD2 LYS A  57      26.669  -3.627  -8.842  1.00 61.80           H  
ATOM    931  HD3 LYS A  57      27.795  -2.679  -7.823  1.00 61.80           H  
ATOM    932  CE  LYS A  57      25.796  -2.901  -6.998  1.00 61.80           C  
ATOM    933  HE2 LYS A  57      25.119  -3.742  -6.847  1.00 61.80           H  
ATOM    934  HE3 LYS A  57      26.150  -2.602  -6.011  1.00 61.80           H  
ATOM    935  NZ  LYS A  57      25.064  -1.795  -7.659  1.00 61.80           N  
ATOM    936  HZ1 LYS A  57      25.646  -0.975  -7.762  1.00 61.80           H  
ATOM    937  HZ2 LYS A  57      24.257  -1.560  -7.099  1.00 61.80           H  
ATOM    938  HZ3 LYS A  57      24.714  -2.110  -8.553  1.00 61.80           H  
ATOM    939  N   SER A  58      27.256  -8.158  -6.217  1.00 66.25           N  
ATOM    940  H   SER A  58      27.742  -8.030  -5.341  1.00 66.25           H  
ATOM    941  CA  SER A  58      25.984  -8.865  -6.175  1.00 66.25           C  
ATOM    942  HA  SER A  58      26.058  -9.725  -6.841  1.00 66.25           H  
ATOM    943  C   SER A  58      24.898  -7.909  -6.675  1.00 66.25           C  
ATOM    944  CB  SER A  58      25.697  -9.432  -4.786  1.00 66.25           C  
ATOM    945  HB2 SER A  58      24.874 -10.144  -4.844  1.00 66.25           H  
ATOM    946  HB3 SER A  58      25.420  -8.622  -4.110  1.00 66.25           H  
ATOM    947  O   SER A  58      24.655  -6.839  -6.102  1.00 66.25           O  
ATOM    948  OG  SER A  58      26.857 -10.073  -4.287  1.00 66.25           O  
ATOM    949  HG  SER A  58      27.109 -10.801  -4.861  1.00 66.25           H  
ATOM    950  N   VAL A  59      24.335  -8.226  -7.832  1.00 67.14           N  
ATOM    951  H   VAL A  59      24.605  -9.104  -8.251  1.00 67.14           H  
ATOM    952  CA  VAL A  59      23.176  -7.552  -8.397  1.00 67.14           C  
ATOM    953  HA  VAL A  59      23.085  -6.550  -7.979  1.00 67.14           H  
ATOM    954  C   VAL A  59      21.978  -8.368  -7.970  1.00 67.14           C  
ATOM    955  CB  VAL A  59      23.272  -7.425  -9.928  1.00 67.14           C  
ATOM    956  HB  VAL A  59      23.421  -8.409 -10.374  1.00 67.14           H  
ATOM    957  O   VAL A  59      21.876  -9.539  -8.324  1.00 67.14           O  
ATOM    958  CG1 VAL A  59      22.000  -6.801 -10.515  1.00 67.14           C  
ATOM    959 HG11 VAL A  59      21.160  -7.481 -10.370  1.00 67.14           H  
ATOM    960 HG12 VAL A  59      21.781  -5.842 -10.047  1.00 67.14           H  
ATOM    961 HG13 VAL A  59      22.115  -6.657 -11.589  1.00 67.14           H  
ATOM    962  CG2 VAL A  59      24.452  -6.522 -10.315  1.00 67.14           C  
ATOM    963 HG21 VAL A  59      25.383  -6.974  -9.974  1.00 67.14           H  
ATOM    964 HG22 VAL A  59      24.331  -5.535  -9.866  1.00 67.14           H  
ATOM    965 HG23 VAL A  59      24.495  -6.432 -11.400  1.00 67.14           H  
ATOM    966  N   THR A  60      21.094  -7.728  -7.212  1.00 75.88           N  
ATOM    967  H   THR A  60      21.291  -6.788  -6.898  1.00 75.88           H  
ATOM    968  CA  THR A  60      19.789  -8.286  -6.901  1.00 75.88           C  
ATOM    969  HA  THR A  60      19.702  -9.247  -7.408  1.00 75.88           H  
ATOM    970  C   THR A  60      18.716  -7.361  -7.430  1.00 75.88           C  
ATOM    971  CB  THR A  60      19.591  -8.580  -5.420  1.00 75.88           C  
ATOM    972  HB  THR A  60      19.509  -7.651  -4.855  1.00 75.88           H  
ATOM    973  O   THR A  60      18.539  -6.249  -6.924  1.00 75.88           O  
ATOM    974  CG2 THR A  60      18.316  -9.399  -5.281  1.00 75.88           C  
ATOM    975 HG21 THR A  60      18.304  -9.895  -4.311  1.00 75.88           H  
ATOM    976 HG22 THR A  60      17.457  -8.736  -5.393  1.00 75.88           H  
ATOM    977 HG23 THR A  60      18.252 -10.157  -6.061  1.00 75.88           H  
ATOM    978  OG1 THR A  60      20.663  -9.331  -4.903  1.00 75.88           O  
ATOM    979  HG1 THR A  60      20.376  -9.737  -4.081  1.00 75.88           H  
ATOM    980  N   GLU A  61      18.010  -7.810  -8.460  1.00 78.93           N  
ATOM    981  H   GLU A  61      18.217  -8.728  -8.828  1.00 78.93           H  
ATOM    982  CA  GLU A  61      16.921  -7.051  -9.063  1.00 78.93           C  
ATOM    983  HA  GLU A  61      16.753  -6.145  -8.482  1.00 78.93           H  
ATOM    984  C   GLU A  61      15.622  -7.842  -9.006  1.00 78.93           C  
ATOM    985  CB  GLU A  61      17.259  -6.600 -10.493  1.00 78.93           C  
ATOM    986  HB2 GLU A  61      16.360  -6.146 -10.909  1.00 78.93           H  
ATOM    987  HB3 GLU A  61      17.540  -7.455 -11.107  1.00 78.93           H  
ATOM    988  O   GLU A  61      15.571  -9.007  -9.394  1.00 78.93           O  
ATOM    989  CG  GLU A  61      18.396  -5.563 -10.474  1.00 78.93           C  
ATOM    990  HG2 GLU A  61      19.334  -6.073 -10.253  1.00 78.93           H  
ATOM    991  HG3 GLU A  61      18.208  -4.859  -9.663  1.00 78.93           H  
ATOM    992  CD  GLU A  61      18.535  -4.742 -11.764  1.00 78.93           C  
ATOM    993  OE1 GLU A  61      19.635  -4.173 -11.958  1.00 78.93           O  
ATOM    994  OE2 GLU A  61      17.498  -4.504 -12.433  1.00 78.93           O  
ATOM    995  N   LEU A  62      14.566  -7.186  -8.520  1.00 89.65           N  
ATOM    996  H   LEU A  62      14.688  -6.239  -8.191  1.00 89.65           H  
ATOM    997  CA  LEU A  62      13.208  -7.666  -8.714  1.00 89.65           C  
ATOM    998  HA  LEU A  62      13.196  -8.746  -8.568  1.00 89.65           H  
ATOM    999  C   LEU A  62      12.794  -7.341 -10.142  1.00 89.65           C  
ATOM   1000  CB  LEU A  62      12.254  -7.007  -7.707  1.00 89.65           C  
ATOM   1001  HB2 LEU A  62      12.638  -7.137  -6.695  1.00 89.65           H  
ATOM   1002  HB3 LEU A  62      12.217  -5.936  -7.908  1.00 89.65           H  
ATOM   1003  O   LEU A  62      12.762  -6.172 -10.531  1.00 89.65           O  
ATOM   1004  CG  LEU A  62      10.828  -7.582  -7.771  1.00 89.65           C  
ATOM   1005  HG  LEU A  62      10.428  -7.461  -8.777  1.00 89.65           H  
ATOM   1006  CD1 LEU A  62      10.756  -9.054  -7.372  1.00 89.65           C  
ATOM   1007 HD11 LEU A  62      11.299  -9.224  -6.443  1.00 89.65           H  
ATOM   1008 HD12 LEU A  62       9.717  -9.352  -7.227  1.00 89.65           H  
ATOM   1009 HD13 LEU A  62      11.190  -9.675  -8.155  1.00 89.65           H  
ATOM   1010  CD2 LEU A  62       9.934  -6.802  -6.816  1.00 89.65           C  
ATOM   1011 HD21 LEU A  62      10.060  -5.732  -6.982  1.00 89.65           H  
ATOM   1012 HD22 LEU A  62      10.191  -7.037  -5.784  1.00 89.65           H  
ATOM   1013 HD23 LEU A  62       8.893  -7.066  -7.007  1.00 89.65           H  
ATOM   1014  N   GLU A  63      12.429  -8.356 -10.901  1.00 91.66           N  
ATOM   1015  H   GLU A  63      12.538  -9.294 -10.543  1.00 91.66           H  
ATOM   1016  CA  GLU A  63      11.965  -8.206 -12.268  1.00 91.66           C  
ATOM   1017  HA  GLU A  63      11.825  -7.143 -12.469  1.00 91.66           H  
ATOM   1018  C   GLU A  63      10.592  -8.809 -12.473  1.00 91.66           C  
ATOM   1019  CB  GLU A  63      13.009  -8.756 -13.245  1.00 91.66           C  
ATOM   1020  HB2 GLU A  63      12.543  -9.029 -14.191  1.00 91.66           H  
ATOM   1021  HB3 GLU A  63      13.476  -9.647 -12.824  1.00 91.66           H  
ATOM   1022  O   GLU A  63      10.110  -9.619 -11.682  1.00 91.66           O  
ATOM   1023  CG  GLU A  63      14.076  -7.689 -13.506  1.00 91.66           C  
ATOM   1024  HG2 GLU A  63      14.521  -7.385 -12.558  1.00 91.66           H  
ATOM   1025  HG3 GLU A  63      14.870  -8.144 -14.099  1.00 91.66           H  
ATOM   1026  CD  GLU A  63      13.517  -6.448 -14.229  1.00 91.66           C  
ATOM   1027  OE1 GLU A  63      14.213  -5.412 -14.250  1.00 91.66           O  
ATOM   1028  OE2 GLU A  63      12.347  -6.459 -14.694  1.00 91.66           O  
ATOM   1029  N   LYS A  64       9.922  -8.346 -13.527  1.00 91.67           N  
ATOM   1030  H   LYS A  64      10.433  -7.748 -14.162  1.00 91.67           H  
ATOM   1031  CA  LYS A  64       8.589  -8.820 -13.897  1.00 91.67           C  
ATOM   1032  HA  LYS A  64       8.217  -9.464 -13.100  1.00 91.67           H  
ATOM   1033  C   LYS A  64       8.659  -9.687 -15.145  1.00 91.67           C  
ATOM   1034  CB  LYS A  64       7.606  -7.648 -14.008  1.00 91.67           C  
ATOM   1035  HB2 LYS A  64       7.698  -7.039 -13.108  1.00 91.67           H  
ATOM   1036  HB3 LYS A  64       6.593  -8.046 -14.053  1.00 91.67           H  
ATOM   1037  O   LYS A  64       9.327  -9.333 -16.120  1.00 91.67           O  
ATOM   1038  CG  LYS A  64       7.850  -6.761 -15.235  1.00 91.67           C  
ATOM   1039  HG2 LYS A  64       8.882  -6.412 -15.240  1.00 91.67           H  
ATOM   1040  HG3 LYS A  64       7.665  -7.340 -16.140  1.00 91.67           H  
ATOM   1041  CD  LYS A  64       6.912  -5.555 -15.236  1.00 91.67           C  
ATOM   1042  HD2 LYS A  64       5.880  -5.903 -15.176  1.00 91.67           H  
ATOM   1043  HD3 LYS A  64       7.132  -4.923 -14.376  1.00 91.67           H  
ATOM   1044  CE  LYS A  64       7.127  -4.778 -16.535  1.00 91.67           C  
ATOM   1045  HE2 LYS A  64       7.034  -5.473 -17.369  1.00 91.67           H  
ATOM   1046  HE3 LYS A  64       8.147  -4.391 -16.542  1.00 91.67           H  
ATOM   1047  NZ  LYS A  64       6.145  -3.677 -16.677  1.00 91.67           N  
ATOM   1048  HZ1 LYS A  64       5.208  -4.054 -16.692  1.00 91.67           H  
ATOM   1049  HZ2 LYS A  64       6.307  -3.183 -17.543  1.00 91.67           H  
ATOM   1050  HZ3 LYS A  64       6.232  -3.031 -15.906  1.00 91.67           H  
ATOM   1051  N   ILE A  65       7.881 -10.758 -15.132  1.00 92.39           N  
ATOM   1052  H   ILE A  65       7.391 -10.990 -14.280  1.00 92.39           H  
ATOM   1053  CA  ILE A  65       7.591 -11.575 -16.304  1.00 92.39           C  
ATOM   1054  HA  ILE A  65       8.274 -11.325 -17.116  1.00 92.39           H  
ATOM   1055  C   ILE A  65       6.189 -11.226 -16.771  1.00 92.39           C  
ATOM   1056  CB  ILE A  65       7.771 -13.069 -15.975  1.00 92.39           C  
ATOM   1057  HB  ILE A  65       7.140 -13.316 -15.122  1.00 92.39           H  
ATOM   1058  O   ILE A  65       5.211 -11.356 -16.031  1.00 92.39           O  
ATOM   1059  CG1 ILE A  65       9.230 -13.392 -15.589  1.00 92.39           C  
ATOM   1060 HG12 ILE A  65       9.464 -12.883 -14.653  1.00 92.39           H  
ATOM   1061 HG13 ILE A  65       9.316 -14.462 -15.403  1.00 92.39           H  
ATOM   1062  CG2 ILE A  65       7.334 -13.962 -17.144  1.00 92.39           C  
ATOM   1063 HG21 ILE A  65       7.592 -14.996 -16.917  1.00 92.39           H  
ATOM   1064 HG22 ILE A  65       6.254 -13.910 -17.280  1.00 92.39           H  
ATOM   1065 HG23 ILE A  65       7.830 -13.671 -18.070  1.00 92.39           H  
ATOM   1066  CD1 ILE A  65      10.289 -13.013 -16.632  1.00 92.39           C  
ATOM   1067 HD11 ILE A  65      10.352 -11.931 -16.743  1.00 92.39           H  
ATOM   1068 HD12 ILE A  65      10.061 -13.470 -17.595  1.00 92.39           H  
ATOM   1069 HD13 ILE A  65      11.259 -13.385 -16.302  1.00 92.39           H  
ATOM   1070  N   SER A  66       6.078 -10.722 -17.995  1.00 91.98           N  
ATOM   1071  H   SER A  66       6.908 -10.632 -18.564  1.00 91.98           H  
ATOM   1072  CA  SER A  66       4.773 -10.563 -18.631  1.00 91.98           C  
ATOM   1073  HA  SER A  66       4.069 -10.165 -17.901  1.00 91.98           H  
ATOM   1074  C   SER A  66       4.226 -11.906 -19.113  1.00 91.98           C  
ATOM   1075  CB  SER A  66       4.853  -9.562 -19.772  1.00 91.98           C  
ATOM   1076  HB2 SER A  66       3.843  -9.420 -20.155  1.00 91.98           H  
ATOM   1077  HB3 SER A  66       5.235  -8.609 -19.404  1.00 91.98           H  
ATOM   1078  O   SER A  66       4.984 -12.846 -19.337  1.00 91.98           O  
ATOM   1079  OG  SER A  66       5.668 -10.028 -20.817  1.00 91.98           O  
ATOM   1080  HG  SER A  66       6.582  -9.977 -20.527  1.00 91.98           H  
ATOM   1081  N   ILE A  67       2.910 -12.001 -19.329  1.00 90.40           N  
ATOM   1082  H   ILE A  67       2.313 -11.226 -19.079  1.00 90.40           H  
ATOM   1083  CA  ILE A  67       2.305 -13.237 -19.857  1.00 90.40           C  
ATOM   1084  HA  ILE A  67       2.544 -14.048 -19.170  1.00 90.40           H  
ATOM   1085  C   ILE A  67       2.928 -13.642 -21.208  1.00 90.40           C  
ATOM   1086  CB  ILE A  67       0.762 -13.122 -19.929  1.00 90.40           C  
ATOM   1087  HB  ILE A  67       0.497 -12.265 -20.548  1.00 90.40           H  
ATOM   1088  O   ILE A  67       3.101 -14.830 -21.452  1.00 90.40           O  
ATOM   1089  CG1 ILE A  67       0.159 -12.932 -18.515  1.00 90.40           C  
ATOM   1090 HG12 ILE A  67       0.414 -13.791 -17.895  1.00 90.40           H  
ATOM   1091 HG13 ILE A  67       0.597 -12.049 -18.049  1.00 90.40           H  
ATOM   1092  CG2 ILE A  67       0.168 -14.394 -20.563  1.00 90.40           C  
ATOM   1093 HG21 ILE A  67       0.508 -14.512 -21.591  1.00 90.40           H  
ATOM   1094 HG22 ILE A  67       0.478 -15.272 -19.996  1.00 90.40           H  
ATOM   1095 HG23 ILE A  67      -0.921 -14.356 -20.581  1.00 90.40           H  
ATOM   1096  CD1 ILE A  67      -1.366 -12.755 -18.489  1.00 90.40           C  
ATOM   1097 HD11 ILE A  67      -1.673 -12.414 -17.500  1.00 90.40           H  
ATOM   1098 HD12 ILE A  67      -1.674 -12.025 -19.238  1.00 90.40           H  
ATOM   1099 HD13 ILE A  67      -1.864 -13.704 -18.686  1.00 90.40           H  
ATOM   1100  N   TYR A  68       3.323 -12.682 -22.053  1.00 87.99           N  
ATOM   1101  H   TYR A  68       3.185 -11.716 -21.793  1.00 87.99           H  
ATOM   1102  CA  TYR A  68       3.983 -12.966 -23.336  1.00 87.99           C  
ATOM   1103  HA  TYR A  68       3.415 -13.730 -23.866  1.00 87.99           H  
ATOM   1104  C   TYR A  68       5.416 -13.496 -23.192  1.00 87.99           C  
ATOM   1105  CB  TYR A  68       4.014 -11.694 -24.190  1.00 87.99           C  
ATOM   1106  HB2 TYR A  68       4.549 -11.912 -25.115  1.00 87.99           H  
ATOM   1107  HB3 TYR A  68       4.583 -10.927 -23.665  1.00 87.99           H  
ATOM   1108  O   TYR A  68       5.883 -14.233 -24.051  1.00 87.99           O  
ATOM   1109  CG  TYR A  68       2.650 -11.153 -24.560  1.00 87.99           C  
ATOM   1110  CD1 TYR A  68       1.872 -11.809 -25.531  1.00 87.99           C  
ATOM   1111  HD1 TYR A  68       2.245 -12.709 -25.999  1.00 87.99           H  
ATOM   1112  CD2 TYR A  68       2.168  -9.990 -23.939  1.00 87.99           C  
ATOM   1113  HD2 TYR A  68       2.775  -9.509 -23.187  1.00 87.99           H  
ATOM   1114  CE1 TYR A  68       0.622 -11.282 -25.908  1.00 87.99           C  
ATOM   1115  HE1 TYR A  68       0.032 -11.782 -26.662  1.00 87.99           H  
ATOM   1116  CE2 TYR A  68       0.913  -9.464 -24.302  1.00 87.99           C  
ATOM   1117  HE2 TYR A  68       0.516  -8.584 -23.819  1.00 87.99           H  
ATOM   1118  OH  TYR A  68      -1.041  -9.561 -25.676  1.00 87.99           O  
ATOM   1119  HH  TYR A  68      -1.460 -10.071 -26.374  1.00 87.99           H  
ATOM   1120  CZ  TYR A  68       0.151 -10.096 -25.305  1.00 87.99           C  
ATOM   1121  N   GLU A  69       6.119 -13.114 -22.126  1.00 92.28           N  
ATOM   1122  H   GLU A  69       5.673 -12.524 -21.438  1.00 92.28           H  
ATOM   1123  CA  GLU A  69       7.503 -13.531 -21.864  1.00 92.28           C  
ATOM   1124  HA  GLU A  69       8.040 -13.677 -22.801  1.00 92.28           H  
ATOM   1125  C   GLU A  69       7.584 -14.846 -21.091  1.00 92.28           C  
ATOM   1126  CB  GLU A  69       8.197 -12.432 -21.056  1.00 92.28           C  
ATOM   1127  HB2 GLU A  69       9.136 -12.808 -20.650  1.00 92.28           H  
ATOM   1128  HB3 GLU A  69       7.553 -12.181 -20.213  1.00 92.28           H  
ATOM   1129  O   GLU A  69       8.644 -15.463 -21.049  1.00 92.28           O  
ATOM   1130  CG  GLU A  69       8.489 -11.182 -21.901  1.00 92.28           C  
ATOM   1131  HG2 GLU A  69       7.614 -10.917 -22.494  1.00 92.28           H  
ATOM   1132  HG3 GLU A  69       9.305 -11.406 -22.588  1.00 92.28           H  
ATOM   1133  CD  GLU A  69       8.857  -9.985 -21.019  1.00 92.28           C  
ATOM   1134  OE1 GLU A  69       9.730  -9.177 -21.396  1.00 92.28           O  
ATOM   1135  OE2 GLU A  69       8.254  -9.815 -19.929  1.00 92.28           O  
ATOM   1136  N   ARG A  70       6.473 -15.271 -20.481  1.00 92.84           N  
ATOM   1137  H   ARG A  70       5.655 -14.684 -20.561  1.00 92.84           H  
ATOM   1138  CA  ARG A  70       6.408 -16.418 -19.578  1.00 92.84           C  
ATOM   1139  HA  ARG A  70       7.015 -16.213 -18.696  1.00 92.84           H  
ATOM   1140  C   ARG A  70       7.006 -17.681 -20.186  1.00 92.84           C  
ATOM   1141  CB  ARG A  70       4.950 -16.621 -19.152  1.00 92.84           C  
ATOM   1142  HB2 ARG A  70       4.337 -16.828 -20.030  1.00 92.84           H  
ATOM   1143  HB3 ARG A  70       4.585 -15.714 -18.671  1.00 92.84           H  
ATOM   1144  O   ARG A  70       7.864 -18.287 -19.564  1.00 92.84           O  
ATOM   1145  CG  ARG A  70       4.841 -17.789 -18.175  1.00 92.84           C  
ATOM   1146  HG2 ARG A  70       5.191 -18.703 -18.655  1.00 92.84           H  
ATOM   1147  HG3 ARG A  70       5.469 -17.582 -17.309  1.00 92.84           H  
ATOM   1148  CD  ARG A  70       3.406 -18.022 -17.719  1.00 92.84           C  
ATOM   1149  HD2 ARG A  70       3.057 -17.150 -17.165  1.00 92.84           H  
ATOM   1150  HD3 ARG A  70       2.777 -18.187 -18.594  1.00 92.84           H  
ATOM   1151  NE  ARG A  70       3.388 -19.208 -16.863  1.00 92.84           N  
ATOM   1152  HE  ARG A  70       4.286 -19.648 -16.721  1.00 92.84           H  
ATOM   1153  NH1 ARG A  70       1.156 -19.345 -16.368  1.00 92.84           N  
ATOM   1154 HH11 ARG A  70       0.993 -18.559 -16.982  1.00 92.84           H  
ATOM   1155 HH12 ARG A  70       0.410 -19.852 -15.914  1.00 92.84           H  
ATOM   1156  NH2 ARG A  70       2.615 -20.850 -15.553  1.00 92.84           N  
ATOM   1157 HH21 ARG A  70       3.570 -21.179 -15.544  1.00 92.84           H  
ATOM   1158 HH22 ARG A  70       1.895 -21.381 -15.084  1.00 92.84           H  
ATOM   1159  CZ  ARG A  70       2.379 -19.792 -16.266  1.00 92.84           C  
ATOM   1160  N   SER A  71       6.575 -18.059 -21.388  1.00 93.50           N  
ATOM   1161  H   SER A  71       5.854 -17.520 -21.846  1.00 93.50           H  
ATOM   1162  CA  SER A  71       7.027 -19.306 -22.015  1.00 93.50           C  
ATOM   1163  HA  SER A  71       6.868 -20.127 -21.316  1.00 93.50           H  
ATOM   1164  C   SER A  71       8.522 -19.275 -22.334  1.00 93.50           C  
ATOM   1165  CB  SER A  71       6.219 -19.585 -23.285  1.00 93.50           C  
ATOM   1166  HB2 SER A  71       6.446 -18.827 -24.034  1.00 93.50           H  
ATOM   1167  HB3 SER A  71       6.489 -20.566 -23.677  1.00 93.50           H  
ATOM   1168  O   SER A  71       9.211 -20.249 -22.069  1.00 93.50           O  
ATOM   1169  OG  SER A  71       4.830 -19.555 -23.000  1.00 93.50           O  
ATOM   1170  HG  SER A  71       4.627 -20.336 -22.480  1.00 93.50           H  
ATOM   1171  N   PHE A  72       9.034 -18.140 -22.821  1.00 92.48           N  
ATOM   1172  H   PHE A  72       8.426 -17.344 -22.951  1.00 92.48           H  
ATOM   1173  CA  PHE A  72      10.462 -17.971 -23.103  1.00 92.48           C  
ATOM   1174  HA  PHE A  72      10.802 -18.811 -23.709  1.00 92.48           H  
ATOM   1175  C   PHE A  72      11.307 -17.984 -21.818  1.00 92.48           C  
ATOM   1176  CB  PHE A  72      10.650 -16.671 -23.902  1.00 92.48           C  
ATOM   1177  HB2 PHE A  72      10.084 -16.748 -24.831  1.00 92.48           H  
ATOM   1178  HB3 PHE A  72      10.237 -15.842 -23.328  1.00 92.48           H  
ATOM   1179  O   PHE A  72      12.364 -18.606 -21.775  1.00 92.48           O  
ATOM   1180  CG  PHE A  72      12.092 -16.359 -24.258  1.00 92.48           C  
ATOM   1181  CD1 PHE A  72      12.677 -15.148 -23.850  1.00 92.48           C  
ATOM   1182  HD1 PHE A  72      12.071 -14.405 -23.354  1.00 92.48           H  
ATOM   1183  CD2 PHE A  72      12.858 -17.286 -24.989  1.00 92.48           C  
ATOM   1184  HD2 PHE A  72      12.429 -18.224 -25.309  1.00 92.48           H  
ATOM   1185  CE1 PHE A  72      14.041 -14.895 -24.094  1.00 92.48           C  
ATOM   1186  HE1 PHE A  72      14.496 -13.976 -23.755  1.00 92.48           H  
ATOM   1187  CE2 PHE A  72      14.209 -17.019 -25.267  1.00 92.48           C  
ATOM   1188  HE2 PHE A  72      14.805 -17.747 -25.797  1.00 92.48           H  
ATOM   1189  CZ  PHE A  72      14.806 -15.836 -24.804  1.00 92.48           C  
ATOM   1190  HZ  PHE A  72      15.853 -15.661 -25.005  1.00 92.48           H  
ATOM   1191  N   PHE A  73      10.823 -17.345 -20.747  1.00 93.85           N  
ATOM   1192  H   PHE A  73       9.949 -16.846 -20.828  1.00 93.85           H  
ATOM   1193  CA  PHE A  73      11.483 -17.392 -19.444  1.00 93.85           C  
ATOM   1194  HA  PHE A  73      12.528 -17.108 -19.568  1.00 93.85           H  
ATOM   1195  C   PHE A  73      11.484 -18.803 -18.844  1.00 93.85           C  
ATOM   1196  CB  PHE A  73      10.818 -16.397 -18.486  1.00 93.85           C  
ATOM   1197  HB2 PHE A  73       9.749 -16.607 -18.436  1.00 93.85           H  
ATOM   1198  HB3 PHE A  73      10.938 -15.391 -18.887  1.00 93.85           H  
ATOM   1199  O   PHE A  73      12.510 -19.230 -18.340  1.00 93.85           O  
ATOM   1200  CG  PHE A  73      11.390 -16.437 -17.079  1.00 93.85           C  
ATOM   1201  CD1 PHE A  73      10.737 -17.155 -16.061  1.00 93.85           C  
ATOM   1202  HD1 PHE A  73       9.833 -17.701 -16.286  1.00 93.85           H  
ATOM   1203  CD2 PHE A  73      12.607 -15.798 -16.792  1.00 93.85           C  
ATOM   1204  HD2 PHE A  73      13.144 -15.304 -17.587  1.00 93.85           H  
ATOM   1205  CE1 PHE A  73      11.276 -17.193 -14.763  1.00 93.85           C  
ATOM   1206  HE1 PHE A  73      10.775 -17.762 -13.994  1.00 93.85           H  
ATOM   1207  CE2 PHE A  73      13.144 -15.819 -15.494  1.00 93.85           C  
ATOM   1208  HE2 PHE A  73      14.081 -15.323 -15.286  1.00 93.85           H  
ATOM   1209  CZ  PHE A  73      12.473 -16.514 -14.474  1.00 93.85           C  
ATOM   1210  HZ  PHE A  73      12.889 -16.547 -13.478  1.00 93.85           H  
ATOM   1211  N   GLU A  74      10.362 -19.524 -18.890  1.00 93.43           N  
ATOM   1212  H   GLU A  74       9.538 -19.116 -19.308  1.00 93.43           H  
ATOM   1213  CA  GLU A  74      10.240 -20.869 -18.306  1.00 93.43           C  
ATOM   1214  HA  GLU A  74      10.673 -20.860 -17.306  1.00 93.43           H  
ATOM   1215  C   GLU A  74      11.030 -21.931 -19.088  1.00 93.43           C  
ATOM   1216  CB  GLU A  74       8.750 -21.259 -18.186  1.00 93.43           C  
ATOM   1217  HB2 GLU A  74       8.251 -21.073 -19.136  1.00 93.43           H  
ATOM   1218  HB3 GLU A  74       8.671 -22.321 -17.954  1.00 93.43           H  
ATOM   1219  O   GLU A  74      11.494 -22.895 -18.485  1.00 93.43           O  
ATOM   1220  CG  GLU A  74       8.060 -20.467 -17.062  1.00 93.43           C  
ATOM   1221  HG2 GLU A  74       8.507 -20.758 -16.111  1.00 93.43           H  
ATOM   1222  HG3 GLU A  74       8.275 -19.409 -17.210  1.00 93.43           H  
ATOM   1223  CD  GLU A  74       6.531 -20.625 -16.957  1.00 93.43           C  
ATOM   1224  OE1 GLU A  74       5.933 -19.914 -16.106  1.00 93.43           O  
ATOM   1225  OE2 GLU A  74       5.877 -21.351 -17.734  1.00 93.43           O  
ATOM   1226  N   GLU A  75      11.215 -21.751 -20.400  1.00 95.18           N  
ATOM   1227  H   GLU A  75      10.754 -20.974 -20.853  1.00 95.18           H  
ATOM   1228  CA  GLU A  75      12.037 -22.633 -21.237  1.00 95.18           C  
ATOM   1229  HA  GLU A  75      11.768 -23.669 -21.030  1.00 95.18           H  
ATOM   1230  C   GLU A  75      13.534 -22.488 -20.931  1.00 95.18           C  
ATOM   1231  CB  GLU A  75      11.728 -22.337 -22.716  1.00 95.18           C  
ATOM   1232  HB2 GLU A  75      10.656 -22.461 -22.868  1.00 95.18           H  
ATOM   1233  HB3 GLU A  75      11.993 -21.303 -22.936  1.00 95.18           H  
ATOM   1234  O   GLU A  75      14.229 -23.492 -20.766  1.00 95.18           O  
ATOM   1235  CG  GLU A  75      12.463 -23.269 -23.694  1.00 95.18           C  
ATOM   1236  HG2 GLU A  75      13.537 -23.116 -23.592  1.00 95.18           H  
ATOM   1237  HG3 GLU A  75      12.239 -24.300 -23.421  1.00 95.18           H  
ATOM   1238  CD  GLU A  75      12.070 -23.042 -25.167  1.00 95.18           C  
ATOM   1239  OE1 GLU A  75      12.506 -23.862 -26.008  1.00 95.18           O  
ATOM   1240  OE2 GLU A  75      11.322 -22.077 -25.460  1.00 95.18           O  
ATOM   1241  N   ASN A  76      14.035 -21.251 -20.825  1.00 92.69           N  
ATOM   1242  H   ASN A  76      13.421 -20.465 -20.985  1.00 92.69           H  
ATOM   1243  CA  ASN A  76      15.442 -20.993 -20.520  1.00 92.69           C  
ATOM   1244  HA  ASN A  76      15.819 -21.820 -19.917  1.00 92.69           H  
ATOM   1245  C   ASN A  76      15.636 -19.699 -19.698  1.00 92.69           C  
ATOM   1246  CB  ASN A  76      16.241 -21.009 -21.834  1.00 92.69           C  
ATOM   1247  HB2 ASN A  76      16.007 -20.129 -22.434  1.00 92.69           H  
ATOM   1248  HB3 ASN A  76      15.960 -21.890 -22.410  1.00 92.69           H  
ATOM   1249  O   ASN A  76      15.955 -18.638 -20.251  1.00 92.69           O  
ATOM   1250  CG  ASN A  76      17.738 -21.079 -21.604  1.00 92.69           C  
ATOM   1251  ND2 ASN A  76      18.494 -21.301 -22.651  1.00 92.69           N  
ATOM   1252 HD21 ASN A  76      19.492 -21.272 -22.504  1.00 92.69           H  
ATOM   1253 HD22 ASN A  76      18.123 -21.067 -23.561  1.00 92.69           H  
ATOM   1254  OD1 ASN A  76      18.258 -20.909 -20.505  1.00 92.69           O  
ATOM   1255  N   PRO A  77      15.495 -19.767 -18.359  1.00 91.19           N  
ATOM   1256  CA  PRO A  77      15.582 -18.587 -17.499  1.00 91.19           C  
ATOM   1257  HA  PRO A  77      14.789 -17.894 -17.780  1.00 91.19           H  
ATOM   1258  C   PRO A  77      16.934 -17.859 -17.568  1.00 91.19           C  
ATOM   1259  CB  PRO A  77      15.319 -19.106 -16.084  1.00 91.19           C  
ATOM   1260  HB2 PRO A  77      16.266 -19.329 -15.594  1.00 91.19           H  
ATOM   1261  HB3 PRO A  77      14.737 -18.387 -15.508  1.00 91.19           H  
ATOM   1262  O   PRO A  77      16.987 -16.632 -17.457  1.00 91.19           O  
ATOM   1263  CG  PRO A  77      14.551 -20.411 -16.258  1.00 91.19           C  
ATOM   1264  HG2 PRO A  77      13.479 -20.214 -16.290  1.00 91.19           H  
ATOM   1265  HG3 PRO A  77      14.773 -21.114 -15.455  1.00 91.19           H  
ATOM   1266  CD  PRO A  77      15.043 -20.933 -17.605  1.00 91.19           C  
ATOM   1267  HD2 PRO A  77      14.229 -21.452 -18.112  1.00 91.19           H  
ATOM   1268  HD3 PRO A  77      15.882 -21.613 -17.454  1.00 91.19           H  
ATOM   1269  N   SER A  78      18.030 -18.598 -17.767  1.00 88.85           N  
ATOM   1270  H   SER A  78      17.929 -19.599 -17.855  1.00 88.85           H  
ATOM   1271  CA  SER A  78      19.383 -18.035 -17.857  1.00 88.85           C  
ATOM   1272  HA  SER A  78      19.549 -17.369 -17.010  1.00 88.85           H  
ATOM   1273  C   SER A  78      19.568 -17.217 -19.133  1.00 88.85           C  
ATOM   1274  CB  SER A  78      20.434 -19.146 -17.801  1.00 88.85           C  
ATOM   1275  HB2 SER A  78      21.426 -18.703 -17.880  1.00 88.85           H  
ATOM   1276  HB3 SER A  78      20.284 -19.838 -18.629  1.00 88.85           H  
ATOM   1277  O   SER A  78      20.044 -16.085 -19.070  1.00 88.85           O  
ATOM   1278  OG  SER A  78      20.329 -19.843 -16.574  1.00 88.85           O  
ATOM   1279  HG  SER A  78      21.057 -20.465 -16.509  1.00 88.85           H  
ATOM   1280  N   GLU A  79      19.129 -17.744 -20.279  1.00 90.98           N  
ATOM   1281  H   GLU A  79      18.713 -18.664 -20.268  1.00 90.98           H  
ATOM   1282  CA  GLU A  79      19.153 -17.018 -21.555  1.00 90.98           C  
ATOM   1283  HA  GLU A  79      20.167 -16.672 -21.754  1.00 90.98           H  
ATOM   1284  C   GLU A  79      18.241 -15.786 -21.522  1.00 90.98           C  
ATOM   1285  CB  GLU A  79      18.742 -17.983 -22.670  1.00 90.98           C  
ATOM   1286  HB2 GLU A  79      17.754 -18.386 -22.444  1.00 90.98           H  
ATOM   1287  HB3 GLU A  79      19.473 -18.792 -22.692  1.00 90.98           H  
ATOM   1288  O   GLU A  79      18.610 -14.719 -22.019  1.00 90.98           O  
ATOM   1289  CG  GLU A  79      18.701 -17.323 -24.051  1.00 90.98           C  
ATOM   1290  HG2 GLU A  79      17.923 -16.560 -24.048  1.00 90.98           H  
ATOM   1291  HG3 GLU A  79      19.660 -16.839 -24.235  1.00 90.98           H  
ATOM   1292  CD  GLU A  79      18.393 -18.304 -25.190  1.00 90.98           C  
ATOM   1293  OE1 GLU A  79      18.423 -17.821 -26.344  1.00 90.98           O  
ATOM   1294  OE2 GLU A  79      18.126 -19.497 -24.906  1.00 90.98           O  
ATOM   1295  N   PHE A  80      17.076 -15.888 -20.877  1.00 91.28           N  
ATOM   1296  H   PHE A  80      16.783 -16.796 -20.544  1.00 91.28           H  
ATOM   1297  CA  PHE A  80      16.219 -14.730 -20.647  1.00 91.28           C  
ATOM   1298  HA  PHE A  80      15.927 -14.318 -21.613  1.00 91.28           H  
ATOM   1299  C   PHE A  80      16.945 -13.628 -19.864  1.00 91.28           C  
ATOM   1300  CB  PHE A  80      14.958 -15.166 -19.901  1.00 91.28           C  
ATOM   1301  HB2 PHE A  80      15.228 -15.595 -18.936  1.00 91.28           H  
ATOM   1302  HB3 PHE A  80      14.461 -15.947 -20.476  1.00 91.28           H  
ATOM   1303  O   PHE A  80      16.891 -12.456 -20.247  1.00 91.28           O  
ATOM   1304  CG  PHE A  80      13.994 -14.021 -19.672  1.00 91.28           C  
ATOM   1305  CD1 PHE A  80      14.098 -13.187 -18.543  1.00 91.28           C  
ATOM   1306  HD1 PHE A  80      14.880 -13.355 -17.817  1.00 91.28           H  
ATOM   1307  CD2 PHE A  80      12.969 -13.807 -20.598  1.00 91.28           C  
ATOM   1308  HD2 PHE A  80      12.883 -14.487 -21.433  1.00 91.28           H  
ATOM   1309  CE1 PHE A  80      13.142 -12.180 -18.327  1.00 91.28           C  
ATOM   1310  HE1 PHE A  80      13.192 -11.586 -17.426  1.00 91.28           H  
ATOM   1311  CE2 PHE A  80      12.046 -12.768 -20.421  1.00 91.28           C  
ATOM   1312  HE2 PHE A  80      11.266 -12.619 -21.153  1.00 91.28           H  
ATOM   1313  CZ  PHE A  80      12.113 -11.974 -19.266  1.00 91.28           C  
ATOM   1314  HZ  PHE A  80      11.353 -11.227 -19.092  1.00 91.28           H  
ATOM   1315  N   CYS A  81      17.629 -13.986 -18.773  1.00 88.75           N  
ATOM   1316  H   CYS A  81      17.647 -14.962 -18.515  1.00 88.75           H  
ATOM   1317  CA  CYS A  81      18.362 -13.032 -17.940  1.00 88.75           C  
ATOM   1318  HA  CYS A  81      17.702 -12.199 -17.699  1.00 88.75           H  
ATOM   1319  C   CYS A  81      19.574 -12.437 -18.667  1.00 88.75           C  
ATOM   1320  CB  CYS A  81      18.776 -13.705 -16.629  1.00 88.75           C  
ATOM   1321  HB2 CYS A  81      19.428 -13.033 -16.070  1.00 88.75           H  
ATOM   1322  HB3 CYS A  81      19.323 -14.626 -16.835  1.00 88.75           H  
ATOM   1323  O   CYS A  81      19.831 -11.240 -18.529  1.00 88.75           O  
ATOM   1324  SG  CYS A  81      17.296 -14.055 -15.637  1.00 88.75           S  
ATOM   1325  HG  CYS A  81      16.929 -15.145 -16.317  1.00 88.75           H  
ATOM   1326  N   GLU A  82      20.273 -13.217 -19.491  1.00 88.63           N  
ATOM   1327  H   GLU A  82      20.075 -14.206 -19.518  1.00 88.63           H  
ATOM   1328  CA  GLU A  82      21.356 -12.705 -20.332  1.00 88.63           C  
ATOM   1329  HA  GLU A  82      22.074 -12.192 -19.693  1.00 88.63           H  
ATOM   1330  C   GLU A  82      20.825 -11.678 -21.346  1.00 88.63           C  
ATOM   1331  CB  GLU A  82      22.090 -13.870 -21.022  1.00 88.63           C  
ATOM   1332  HB2 GLU A  82      21.425 -14.368 -21.727  1.00 88.63           H  
ATOM   1333  HB3 GLU A  82      22.409 -14.585 -20.263  1.00 88.63           H  
ATOM   1334  O   GLU A  82      21.341 -10.565 -21.428  1.00 88.63           O  
ATOM   1335  CG  GLU A  82      23.326 -13.337 -21.759  1.00 88.63           C  
ATOM   1336  HG2 GLU A  82      23.946 -12.794 -21.045  1.00 88.63           H  
ATOM   1337  HG3 GLU A  82      23.001 -12.624 -22.517  1.00 88.63           H  
ATOM   1338  CD  GLU A  82      24.193 -14.398 -22.444  1.00 88.63           C  
ATOM   1339  OE1 GLU A  82      24.974 -14.001 -23.335  1.00 88.63           O  
ATOM   1340  OE2 GLU A  82      24.254 -15.581 -22.034  1.00 88.63           O  
ATOM   1341  N   ASN A  83      19.746 -12.006 -22.059  1.00 88.21           N  
ATOM   1342  H   ASN A  83      19.380 -12.942 -21.958  1.00 88.21           H  
ATOM   1343  CA  ASN A  83      19.198 -11.151 -23.112  1.00 88.21           C  
ATOM   1344  HA  ASN A  83      20.014 -10.808 -23.749  1.00 88.21           H  
ATOM   1345  C   ASN A  83      18.504  -9.891 -22.575  1.00 88.21           C  
ATOM   1346  CB  ASN A  83      18.226 -11.995 -23.954  1.00 88.21           C  
ATOM   1347  HB2 ASN A  83      17.534 -12.524 -23.298  1.00 88.21           H  
ATOM   1348  HB3 ASN A  83      17.648 -11.338 -24.604  1.00 88.21           H  
ATOM   1349  O   ASN A  83      18.607  -8.818 -23.171  1.00 88.21           O  
ATOM   1350  CG  ASN A  83      18.940 -12.989 -24.853  1.00 88.21           C  
ATOM   1351  ND2 ASN A  83      18.342 -14.127 -25.111  1.00 88.21           N  
ATOM   1352 HD21 ASN A  83      18.858 -14.797 -25.663  1.00 88.21           H  
ATOM   1353 HD22 ASN A  83      17.588 -14.443 -24.518  1.00 88.21           H  
ATOM   1354  OD1 ASN A  83      20.009 -12.728 -25.377  1.00 88.21           O  
ATOM   1355  N   LYS A  84      17.758 -10.011 -21.470  1.00 85.72           N  
ATOM   1356  H   LYS A  84      17.679 -10.931 -21.059  1.00 85.72           H  
ATOM   1357  CA  LYS A  84      16.940  -8.914 -20.931  1.00 85.72           C  
ATOM   1358  HA  LYS A  84      16.722  -8.219 -21.742  1.00 85.72           H  
ATOM   1359  C   LYS A  84      17.660  -8.098 -19.864  1.00 85.72           C  
ATOM   1360  CB  LYS A  84      15.608  -9.479 -20.418  1.00 85.72           C  
ATOM   1361  HB2 LYS A  84      15.785 -10.095 -19.537  1.00 85.72           H  
ATOM   1362  HB3 LYS A  84      15.173 -10.109 -21.195  1.00 85.72           H  
ATOM   1363  O   LYS A  84      17.496  -6.879 -19.826  1.00 85.72           O  
ATOM   1364  CG  LYS A  84      14.614  -8.358 -20.071  1.00 85.72           C  
ATOM   1365  HG2 LYS A  84      14.991  -7.773 -19.233  1.00 85.72           H  
ATOM   1366  HG3 LYS A  84      14.485  -7.706 -20.935  1.00 85.72           H  
ATOM   1367  CD  LYS A  84      13.262  -8.958 -19.688  1.00 85.72           C  
ATOM   1368  HD2 LYS A  84      13.415  -9.597 -18.819  1.00 85.72           H  
ATOM   1369  HD3 LYS A  84      12.889  -9.553 -20.522  1.00 85.72           H  
ATOM   1370  CE  LYS A  84      12.239  -7.882 -19.328  1.00 85.72           C  
ATOM   1371  HE2 LYS A  84      12.594  -7.349 -18.446  1.00 85.72           H  
ATOM   1372  HE3 LYS A  84      12.168  -7.180 -20.159  1.00 85.72           H  
ATOM   1373  NZ  LYS A  84      10.911  -8.488 -19.068  1.00 85.72           N  
ATOM   1374  HZ1 LYS A  84      10.223  -7.812 -18.768  1.00 85.72           H  
ATOM   1375  HZ2 LYS A  84      10.952  -9.219 -18.372  1.00 85.72           H  
ATOM   1376  HZ3 LYS A  84      10.539  -8.888 -19.918  1.00 85.72           H  
ATOM   1377  N   LEU A  85      18.408  -8.760 -18.983  1.00 84.58           N  
ATOM   1378  H   LEU A  85      18.541  -9.753 -19.112  1.00 84.58           H  
ATOM   1379  CA  LEU A  85      19.058  -8.131 -17.828  1.00 84.58           C  
ATOM   1380  HA  LEU A  85      18.676  -7.117 -17.714  1.00 84.58           H  
ATOM   1381  C   LEU A  85      20.566  -7.960 -18.021  1.00 84.58           C  
ATOM   1382  CB  LEU A  85      18.721  -8.896 -16.529  1.00 84.58           C  
ATOM   1383  HB2 LEU A  85      19.247  -9.851 -16.528  1.00 84.58           H  
ATOM   1384  HB3 LEU A  85      19.103  -8.316 -15.689  1.00 84.58           H  
ATOM   1385  O   LEU A  85      21.197  -7.295 -17.202  1.00 84.58           O  
ATOM   1386  CG  LEU A  85      17.224  -9.162 -16.296  1.00 84.58           C  
ATOM   1387  HG  LEU A  85      16.844  -9.799 -17.094  1.00 84.58           H  
ATOM   1388  CD1 LEU A  85      17.030  -9.903 -14.973  1.00 84.58           C  
ATOM   1389 HD11 LEU A  85      17.388  -9.293 -14.144  1.00 84.58           H  
ATOM   1390 HD12 LEU A  85      15.974 -10.127 -14.823  1.00 84.58           H  
ATOM   1391 HD13 LEU A  85      17.585 -10.841 -14.992  1.00 84.58           H  
ATOM   1392  CD2 LEU A  85      16.404  -7.869 -16.279  1.00 84.58           C  
ATOM   1393 HD21 LEU A  85      16.548  -7.305 -17.200  1.00 84.58           H  
ATOM   1394 HD22 LEU A  85      15.345  -8.117 -16.213  1.00 84.58           H  
ATOM   1395 HD23 LEU A  85      16.697  -7.248 -15.432  1.00 84.58           H  
ATOM   1396  N   TYR A  86      21.143  -8.505 -19.099  1.00 82.05           N  
ATOM   1397  H   TYR A  86      20.574  -9.042 -19.739  1.00 82.05           H  
ATOM   1398  CA  TYR A  86      22.587  -8.492 -19.357  1.00 82.05           C  
ATOM   1399  HA  TYR A  86      22.767  -9.120 -20.230  1.00 82.05           H  
ATOM   1400  C   TYR A  86      23.387  -9.143 -18.220  1.00 82.05           C  
ATOM   1401  CB  TYR A  86      23.059  -7.083 -19.743  1.00 82.05           C  
ATOM   1402  HB2 TYR A  86      24.092  -7.145 -20.085  1.00 82.05           H  
ATOM   1403  HB3 TYR A  86      23.050  -6.444 -18.860  1.00 82.05           H  
ATOM   1404  O   TYR A  86      24.522  -8.758 -17.932  1.00 82.05           O  
ATOM   1405  CG  TYR A  86      22.226  -6.436 -20.833  1.00 82.05           C  
ATOM   1406  CD1 TYR A  86      22.496  -6.718 -22.185  1.00 82.05           C  
ATOM   1407  HD1 TYR A  86      23.287  -7.406 -22.445  1.00 82.05           H  
ATOM   1408  CD2 TYR A  86      21.157  -5.586 -20.490  1.00 82.05           C  
ATOM   1409  HD2 TYR A  86      20.932  -5.406 -19.449  1.00 82.05           H  
ATOM   1410  CE1 TYR A  86      21.716  -6.128 -23.197  1.00 82.05           C  
ATOM   1411  HE1 TYR A  86      21.904  -6.355 -24.237  1.00 82.05           H  
ATOM   1412  CE2 TYR A  86      20.358  -5.014 -21.497  1.00 82.05           C  
ATOM   1413  HE2 TYR A  86      19.518  -4.392 -21.227  1.00 82.05           H  
ATOM   1414  OH  TYR A  86      19.886  -4.711 -23.828  1.00 82.05           O  
ATOM   1415  HH  TYR A  86      19.101  -4.310 -23.447  1.00 82.05           H  
ATOM   1416  CZ  TYR A  86      20.645  -5.279 -22.854  1.00 82.05           C  
ATOM   1417  N   ILE A  87      22.778 -10.131 -17.557  1.00 80.26           N  
ATOM   1418  H   ILE A  87      21.858 -10.409 -17.868  1.00 80.26           H  
ATOM   1419  CA  ILE A  87      23.392 -10.904 -16.480  1.00 80.26           C  
ATOM   1420  HA  ILE A  87      24.291 -10.394 -16.133  1.00 80.26           H  
ATOM   1421  C   ILE A  87      23.801 -12.256 -17.056  1.00 80.26           C  
ATOM   1422  CB  ILE A  87      22.445 -11.041 -15.266  1.00 80.26           C  
ATOM   1423  HB  ILE A  87      21.532 -11.542 -15.588  1.00 80.26           H  
ATOM   1424  O   ILE A  87      22.956 -13.111 -17.303  1.00 80.26           O  
ATOM   1425  CG1 ILE A  87      22.069  -9.655 -14.693  1.00 80.26           C  
ATOM   1426 HG12 ILE A  87      22.968  -9.142 -14.351  1.00 80.26           H  
ATOM   1427 HG13 ILE A  87      21.622  -9.058 -15.488  1.00 80.26           H  
ATOM   1428  CG2 ILE A  87      23.118 -11.897 -14.177  1.00 80.26           C  
ATOM   1429 HG21 ILE A  87      23.348 -12.894 -14.553  1.00 80.26           H  
ATOM   1430 HG22 ILE A  87      22.437 -12.027 -13.336  1.00 80.26           H  
ATOM   1431 HG23 ILE A  87      24.036 -11.423 -13.829  1.00 80.26           H  
ATOM   1432  CD1 ILE A  87      21.047  -9.694 -13.549  1.00 80.26           C  
ATOM   1433 HD11 ILE A  87      21.505 -10.087 -12.641  1.00 80.26           H  
ATOM   1434 HD12 ILE A  87      20.197 -10.317 -13.829  1.00 80.26           H  
ATOM   1435 HD13 ILE A  87      20.694  -8.683 -13.347  1.00 80.26           H  
ATOM   1436  N   ARG A  88      25.109 -12.445 -17.242  1.00 77.22           N  
ATOM   1437  H   ARG A  88      25.727 -11.669 -17.053  1.00 77.22           H  
ATOM   1438  CA  ARG A  88      25.718 -13.744 -17.538  1.00 77.22           C  
ATOM   1439  HA  ARG A  88      24.936 -14.491 -17.674  1.00 77.22           H  
ATOM   1440  C   ARG A  88      26.555 -14.162 -16.335  1.00 77.22           C  
ATOM   1441  CB  ARG A  88      26.512 -13.664 -18.852  1.00 77.22           C  
ATOM   1442  HB2 ARG A  88      27.271 -12.886 -18.775  1.00 77.22           H  
ATOM   1443  HB3 ARG A  88      25.828 -13.407 -19.661  1.00 77.22           H  
ATOM   1444  O   ARG A  88      27.638 -13.621 -16.118  1.00 77.22           O  
ATOM   1445  CG  ARG A  88      27.189 -15.004 -19.178  1.00 77.22           C  
ATOM   1446  HG2 ARG A  88      26.452 -15.807 -19.178  1.00 77.22           H  
ATOM   1447  HG3 ARG A  88      27.925 -15.222 -18.405  1.00 77.22           H  
ATOM   1448  CD  ARG A  88      27.922 -14.968 -20.523  1.00 77.22           C  
ATOM   1449  HD2 ARG A  88      28.243 -13.948 -20.738  1.00 77.22           H  
ATOM   1450  HD3 ARG A  88      28.805 -15.601 -20.439  1.00 77.22           H  
ATOM   1451  NE  ARG A  88      27.089 -15.485 -21.616  1.00 77.22           N  
ATOM   1452  HE  ARG A  88      26.126 -15.718 -21.419  1.00 77.22           H  
ATOM   1453  NH1 ARG A  88      28.511 -15.100 -23.377  1.00 77.22           N  
ATOM   1454 HH11 ARG A  88      29.095 -14.561 -22.754  1.00 77.22           H  
ATOM   1455 HH12 ARG A  88      28.675 -15.160 -24.372  1.00 77.22           H  
ATOM   1456  NH2 ARG A  88      26.579 -16.190 -23.689  1.00 77.22           N  
ATOM   1457 HH21 ARG A  88      26.633 -16.011 -24.681  1.00 77.22           H  
ATOM   1458 HH22 ARG A  88      25.642 -16.196 -23.313  1.00 77.22           H  
ATOM   1459  CZ  ARG A  88      27.404 -15.590 -22.889  1.00 77.22           C  
ATOM   1460  N   ASP A  89      26.022 -15.087 -15.549  1.00 76.92           N  
ATOM   1461  H   ASP A  89      25.122 -15.479 -15.783  1.00 76.92           H  
ATOM   1462  CA  ASP A  89      26.686 -15.636 -14.370  1.00 76.92           C  
ATOM   1463  HA  ASP A  89      27.765 -15.629 -14.525  1.00 76.92           H  
ATOM   1464  C   ASP A  89      26.239 -17.084 -14.148  1.00 76.92           C  
ATOM   1465  CB  ASP A  89      26.367 -14.764 -13.145  1.00 76.92           C  
ATOM   1466  HB2 ASP A  89      26.563 -13.721 -13.396  1.00 76.92           H  
ATOM   1467  HB3 ASP A  89      25.308 -14.857 -12.904  1.00 76.92           H  
ATOM   1468  O   ASP A  89      25.043 -17.369 -14.092  1.00 76.92           O  
ATOM   1469  CG  ASP A  89      27.196 -15.114 -11.902  1.00 76.92           C  
ATOM   1470  OD1 ASP A  89      27.870 -16.168 -11.877  1.00 76.92           O  
ATOM   1471  OD2 ASP A  89      27.151 -14.309 -10.953  1.00 76.92           O  
ATOM   1472  N   ASP A  90      27.205 -17.984 -13.981  1.00 75.58           N  
ATOM   1473  H   ASP A  90      28.162 -17.663 -13.987  1.00 75.58           H  
ATOM   1474  CA  ASP A  90      26.967 -19.397 -13.674  1.00 75.58           C  
ATOM   1475  HA  ASP A  90      26.276 -19.809 -14.410  1.00 75.58           H  
ATOM   1476  C   ASP A  90      26.344 -19.593 -12.279  1.00 75.58           C  
ATOM   1477  CB  ASP A  90      28.296 -20.166 -13.764  1.00 75.58           C  
ATOM   1478  HB2 ASP A  90      28.977 -19.772 -13.009  1.00 75.58           H  
ATOM   1479  HB3 ASP A  90      28.110 -21.214 -13.528  1.00 75.58           H  
ATOM   1480  O   ASP A  90      25.800 -20.653 -11.978  1.00 75.58           O  
ATOM   1481  CG  ASP A  90      28.975 -20.101 -15.138  1.00 75.58           C  
ATOM   1482  OD1 ASP A  90      28.262 -20.008 -16.160  1.00 75.58           O  
ATOM   1483  OD2 ASP A  90      30.228 -20.134 -15.147  1.00 75.58           O  
ATOM   1484  N   LYS A  91      26.419 -18.574 -11.412  1.00 80.70           N  
ATOM   1485  H   LYS A  91      26.918 -17.751 -11.716  1.00 80.70           H  
ATOM   1486  CA  LYS A  91      25.821 -18.551 -10.068  1.00 80.70           C  
ATOM   1487  HA  LYS A  91      25.569 -19.572  -9.781  1.00 80.70           H  
ATOM   1488  C   LYS A  91      24.502 -17.781 -10.000  1.00 80.70           C  
ATOM   1489  CB  LYS A  91      26.831 -17.996  -9.061  1.00 80.70           C  
ATOM   1490  HB2 LYS A  91      26.362 -17.957  -8.078  1.00 80.70           H  
ATOM   1491  HB3 LYS A  91      27.103 -16.980  -9.349  1.00 80.70           H  
ATOM   1492  O   LYS A  91      24.069 -17.429  -8.904  1.00 80.70           O  
ATOM   1493  CG  LYS A  91      28.088 -18.860  -8.958  1.00 80.70           C  
ATOM   1494  HG2 LYS A  91      28.635 -18.848  -9.901  1.00 80.70           H  
ATOM   1495  HG3 LYS A  91      27.811 -19.884  -8.707  1.00 80.70           H  
ATOM   1496  CD  LYS A  91      28.959 -18.274  -7.852  1.00 80.70           C  
ATOM   1497  HD2 LYS A  91      29.223 -17.250  -8.117  1.00 80.70           H  
ATOM   1498  HD3 LYS A  91      28.393 -18.262  -6.921  1.00 80.70           H  
ATOM   1499  CE  LYS A  91      30.222 -19.108  -7.677  1.00 80.70           C  
ATOM   1500  HE2 LYS A  91      30.781 -19.090  -8.613  1.00 80.70           H  
ATOM   1501  HE3 LYS A  91      29.933 -20.138  -7.469  1.00 80.70           H  
ATOM   1502  NZ  LYS A  91      31.021 -18.548  -6.565  1.00 80.70           N  
ATOM   1503  HZ1 LYS A  91      30.474 -18.571  -5.717  1.00 80.70           H  
ATOM   1504  HZ2 LYS A  91      31.225 -17.578  -6.758  1.00 80.70           H  
ATOM   1505  HZ3 LYS A  91      31.876 -19.069  -6.434  1.00 80.70           H  
ATOM   1506  N   LEU A  92      23.872 -17.503 -11.143  1.00 84.67           N  
ATOM   1507  H   LEU A  92      24.290 -17.806 -12.010  1.00 84.67           H  
ATOM   1508  CA  LEU A  92      22.561 -16.862 -11.192  1.00 84.67           C  
ATOM   1509  HA  LEU A  92      22.654 -15.866 -10.759  1.00 84.67           H  
ATOM   1510  C   LEU A  92      21.541 -17.665 -10.368  1.00 84.67           C  
ATOM   1511  CB  LEU A  92      22.130 -16.729 -12.663  1.00 84.67           C  
ATOM   1512  HB2 LEU A  92      22.144 -17.721 -13.114  1.00 84.67           H  
ATOM   1513  HB3 LEU A  92      22.861 -16.114 -13.188  1.00 84.67           H  
ATOM   1514  O   LEU A  92      21.211 -18.803 -10.696  1.00 84.67           O  
ATOM   1515  CG  LEU A  92      20.731 -16.122 -12.869  1.00 84.67           C  
ATOM   1516  HG  LEU A  92      19.988 -16.703 -12.322  1.00 84.67           H  
ATOM   1517  CD1 LEU A  92      20.663 -14.666 -12.399  1.00 84.67           C  
ATOM   1518 HD11 LEU A  92      21.440 -14.087 -12.899  1.00 84.67           H  
ATOM   1519 HD12 LEU A  92      19.688 -14.245 -12.645  1.00 84.67           H  
ATOM   1520 HD13 LEU A  92      20.802 -14.616 -11.319  1.00 84.67           H  
ATOM   1521  CD2 LEU A  92      20.373 -16.174 -14.353  1.00 84.67           C  
ATOM   1522 HD21 LEU A  92      21.079 -15.580 -14.933  1.00 84.67           H  
ATOM   1523 HD22 LEU A  92      19.362 -15.797 -14.510  1.00 84.67           H  
ATOM   1524 HD23 LEU A  92      20.412 -17.207 -14.699  1.00 84.67           H  
ATOM   1525  N   MET A  93      21.010 -17.049  -9.315  1.00 86.94           N  
ATOM   1526  H   MET A  93      21.365 -16.135  -9.074  1.00 86.94           H  
ATOM   1527  CA  MET A  93      19.901 -17.590  -8.536  1.00 86.94           C  
ATOM   1528  HA  MET A  93      19.745 -18.635  -8.804  1.00 86.94           H  
ATOM   1529  C   MET A  93      18.627 -16.822  -8.864  1.00 86.94           C  
ATOM   1530  CB  MET A  93      20.194 -17.546  -7.035  1.00 86.94           C  
ATOM   1531  HB2 MET A  93      19.318 -17.910  -6.500  1.00 86.94           H  
ATOM   1532  HB3 MET A  93      20.376 -16.513  -6.739  1.00 86.94           H  
ATOM   1533  O   MET A  93      18.603 -15.589  -8.834  1.00 86.94           O  
ATOM   1534  CG  MET A  93      21.393 -18.405  -6.630  1.00 86.94           C  
ATOM   1535  HG2 MET A  93      21.213 -19.428  -6.959  1.00 86.94           H  
ATOM   1536  HG3 MET A  93      22.288 -18.039  -7.135  1.00 86.94           H  
ATOM   1537  SD  MET A  93      21.705 -18.426  -4.841  1.00 86.94           S  
ATOM   1538  CE  MET A  93      22.271 -16.721  -4.595  1.00 86.94           C  
ATOM   1539  HE1 MET A  93      23.092 -16.505  -5.278  1.00 86.94           H  
ATOM   1540  HE2 MET A  93      21.451 -16.027  -4.783  1.00 86.94           H  
ATOM   1541  HE3 MET A  93      22.614 -16.598  -3.568  1.00 86.94           H  
ATOM   1542  N   LEU A  94      17.561 -17.566  -9.155  1.00 89.98           N  
ATOM   1543  H   LEU A  94      17.653 -18.572  -9.130  1.00 89.98           H  
ATOM   1544  CA  LEU A  94      16.254 -17.024  -9.501  1.00 89.98           C  
ATOM   1545  HA  LEU A  94      16.305 -15.936  -9.513  1.00 89.98           H  
ATOM   1546  C   LEU A  94      15.229 -17.442  -8.451  1.00 89.98           C  
ATOM   1547  CB  LEU A  94      15.841 -17.486 -10.907  1.00 89.98           C  
ATOM   1548  HB2 LEU A  94      15.729 -18.571 -10.896  1.00 89.98           H  
ATOM   1549  HB3 LEU A  94      14.868 -17.053 -11.141  1.00 89.98           H  
ATOM   1550  O   LEU A  94      15.005 -18.630  -8.235  1.00 89.98           O  
ATOM   1551  CG  LEU A  94      16.833 -17.114 -12.022  1.00 89.98           C  
ATOM   1552  HG  LEU A  94      17.801 -17.577 -11.829  1.00 89.98           H  
ATOM   1553  CD1 LEU A  94      16.308 -17.641 -13.348  1.00 89.98           C  
ATOM   1554 HD11 LEU A  94      16.173 -18.720 -13.278  1.00 89.98           H  
ATOM   1555 HD12 LEU A  94      15.357 -17.166 -13.592  1.00 89.98           H  
ATOM   1556 HD13 LEU A  94      17.030 -17.430 -14.137  1.00 89.98           H  
ATOM   1557  CD2 LEU A  94      17.017 -15.606 -12.167  1.00 89.98           C  
ATOM   1558 HD21 LEU A  94      16.048 -15.130 -12.317  1.00 89.98           H  
ATOM   1559 HD22 LEU A  94      17.650 -15.397 -13.030  1.00 89.98           H  
ATOM   1560 HD23 LEU A  94      17.507 -15.210 -11.278  1.00 89.98           H  
ATOM   1561  N   PHE A  95      14.575 -16.465  -7.831  1.00 90.31           N  
ATOM   1562  H   PHE A  95      14.841 -15.513  -8.037  1.00 90.31           H  
ATOM   1563  CA  PHE A  95      13.501 -16.708  -6.867  1.00 90.31           C  
ATOM   1564  HA  PHE A  95      13.387 -17.778  -6.694  1.00 90.31           H  
ATOM   1565  C   PHE A  95      12.191 -16.181  -7.438  1.00 90.31           C  
ATOM   1566  CB  PHE A  95      13.839 -16.069  -5.517  1.00 90.31           C  
ATOM   1567  HB2 PHE A  95      13.006 -16.239  -4.836  1.00 90.31           H  
ATOM   1568  HB3 PHE A  95      13.936 -14.990  -5.640  1.00 90.31           H  
ATOM   1569  O   PHE A  95      11.983 -14.970  -7.477  1.00 90.31           O  
ATOM   1570  CG  PHE A  95      15.104 -16.606  -4.880  1.00 90.31           C  
ATOM   1571  CD1 PHE A  95      15.028 -17.685  -3.980  1.00 90.31           C  
ATOM   1572  HD1 PHE A  95      14.073 -18.126  -3.740  1.00 90.31           H  
ATOM   1573  CD2 PHE A  95      16.355 -16.040  -5.193  1.00 90.31           C  
ATOM   1574  HD2 PHE A  95      16.422 -15.219  -5.892  1.00 90.31           H  
ATOM   1575  CE1 PHE A  95      16.199 -18.194  -3.391  1.00 90.31           C  
ATOM   1576  HE1 PHE A  95      16.141 -19.023  -2.702  1.00 90.31           H  
ATOM   1577  CE2 PHE A  95      17.525 -16.551  -4.605  1.00 90.31           C  
ATOM   1578  HE2 PHE A  95      18.485 -16.119  -4.846  1.00 90.31           H  
ATOM   1579  CZ  PHE A  95      17.447 -17.628  -3.704  1.00 90.31           C  
ATOM   1580  HZ  PHE A  95      18.347 -18.022  -3.257  1.00 90.31           H  
ATOM   1581  N   ILE A  96      11.326 -17.081  -7.910  1.00 91.03           N  
ATOM   1582  H   ILE A  96      11.563 -18.060  -7.832  1.00 91.03           H  
ATOM   1583  CA  ILE A  96      10.034 -16.731  -8.514  1.00 91.03           C  
ATOM   1584  HA  ILE A  96      10.179 -15.850  -9.139  1.00 91.03           H  
ATOM   1585  C   ILE A  96       9.029 -16.359  -7.419  1.00 91.03           C  
ATOM   1586  CB  ILE A  96       9.513 -17.863  -9.430  1.00 91.03           C  
ATOM   1587  HB  ILE A  96       9.418 -18.772  -8.837  1.00 91.03           H  
ATOM   1588  O   ILE A  96       8.892 -17.051  -6.413  1.00 91.03           O  
ATOM   1589  CG1 ILE A  96      10.516 -18.123 -10.580  1.00 91.03           C  
ATOM   1590 HG12 ILE A  96      11.504 -18.317 -10.164  1.00 91.03           H  
ATOM   1591 HG13 ILE A  96      10.588 -17.235 -11.209  1.00 91.03           H  
ATOM   1592  CG2 ILE A  96       8.123 -17.506  -9.997  1.00 91.03           C  
ATOM   1593 HG21 ILE A  96       7.763 -18.294 -10.658  1.00 91.03           H  
ATOM   1594 HG22 ILE A  96       8.175 -16.570 -10.555  1.00 91.03           H  
ATOM   1595 HG23 ILE A  96       7.392 -17.412  -9.194  1.00 91.03           H  
ATOM   1596  CD1 ILE A  96      10.164 -19.327 -11.463  1.00 91.03           C  
ATOM   1597 HD11 ILE A  96       9.281 -19.119 -12.067  1.00 91.03           H  
ATOM   1598 HD12 ILE A  96      10.996 -19.534 -12.136  1.00 91.03           H  
ATOM   1599 HD13 ILE A  96       9.987 -20.206 -10.842  1.00 91.03           H  
ATOM   1600  N   LEU A  97       8.302 -15.268  -7.642  1.00 91.00           N  
ATOM   1601  H   LEU A  97       8.455 -14.778  -8.512  1.00 91.00           H  
ATOM   1602  CA  LEU A  97       7.326 -14.696  -6.728  1.00 91.00           C  
ATOM   1603  HA  LEU A  97       7.193 -15.350  -5.866  1.00 91.00           H  
ATOM   1604  C   LEU A  97       5.987 -14.515  -7.447  1.00 91.00           C  
ATOM   1605  CB  LEU A  97       7.840 -13.340  -6.227  1.00 91.00           C  
ATOM   1606  HB2 LEU A  97       7.064 -12.871  -5.622  1.00 91.00           H  
ATOM   1607  HB3 LEU A  97       8.019 -12.706  -7.095  1.00 91.00           H  
ATOM   1608  O   LEU A  97       5.889 -13.684  -8.360  1.00 91.00           O  
ATOM   1609  CG  LEU A  97       9.136 -13.409  -5.412  1.00 91.00           C  
ATOM   1610  HG  LEU A  97       9.920 -13.896  -5.992  1.00 91.00           H  
ATOM   1611  CD1 LEU A  97       9.579 -11.978  -5.130  1.00 91.00           C  
ATOM   1612 HD11 LEU A  97       8.801 -11.433  -4.595  1.00 91.00           H  
ATOM   1613 HD12 LEU A  97       9.815 -11.476  -6.068  1.00 91.00           H  
ATOM   1614 HD13 LEU A  97      10.481 -12.018  -4.519  1.00 91.00           H  
ATOM   1615  CD2 LEU A  97       8.965 -14.148  -4.085  1.00 91.00           C  
ATOM   1616 HD21 LEU A  97       8.703 -15.190  -4.267  1.00 91.00           H  
ATOM   1617 HD22 LEU A  97       9.907 -14.145  -3.538  1.00 91.00           H  
ATOM   1618 HD23 LEU A  97       8.190 -13.679  -3.478  1.00 91.00           H  
ATOM   1619  N   PRO A  98       4.933 -15.241  -7.038  1.00 89.24           N  
ATOM   1620  CA  PRO A  98       3.578 -14.943  -7.470  1.00 89.24           C  
ATOM   1621  HA  PRO A  98       3.489 -15.211  -8.522  1.00 89.24           H  
ATOM   1622  C   PRO A  98       3.216 -13.462  -7.287  1.00 89.24           C  
ATOM   1623  CB  PRO A  98       2.674 -15.859  -6.640  1.00 89.24           C  
ATOM   1624  HB2 PRO A  98       1.783 -16.160  -7.191  1.00 89.24           H  
ATOM   1625  HB3 PRO A  98       2.398 -15.366  -5.708  1.00 89.24           H  
ATOM   1626  O   PRO A  98       3.746 -12.739  -6.440  1.00 89.24           O  
ATOM   1627  CG  PRO A  98       3.577 -17.052  -6.327  1.00 89.24           C  
ATOM   1628  HG2 PRO A  98       3.265 -17.573  -5.422  1.00 89.24           H  
ATOM   1629  HG3 PRO A  98       3.594 -17.735  -7.177  1.00 89.24           H  
ATOM   1630  CD  PRO A  98       4.949 -16.406  -6.162  1.00 89.24           C  
ATOM   1631  HD2 PRO A  98       5.733 -17.108  -6.448  1.00 89.24           H  
ATOM   1632  HD3 PRO A  98       5.086 -16.098  -5.125  1.00 89.24           H  
ATOM   1633  N   LYS A  99       2.277 -12.974  -8.099  1.00 87.18           N  
ATOM   1634  H   LYS A  99       1.830 -13.599  -8.755  1.00 87.18           H  
ATOM   1635  CA  LYS A  99       1.770 -11.611  -7.927  1.00 87.18           C  
ATOM   1636  HA  LYS A  99       2.621 -10.931  -7.949  1.00 87.18           H  
ATOM   1637  C   LYS A  99       1.099 -11.484  -6.556  1.00 87.18           C  
ATOM   1638  CB  LYS A  99       0.815 -11.268  -9.071  1.00 87.18           C  
ATOM   1639  HB2 LYS A  99       1.328 -11.421 -10.021  1.00 87.18           H  
ATOM   1640  HB3 LYS A  99      -0.054 -11.925  -9.030  1.00 87.18           H  
ATOM   1641  O   LYS A  99       0.237 -12.291  -6.226  1.00 87.18           O  
ATOM   1642  CG  LYS A  99       0.366  -9.807  -8.969  1.00 87.18           C  
ATOM   1643  HG2 LYS A  99      -0.161  -9.648  -8.028  1.00 87.18           H  
ATOM   1644  HG3 LYS A  99       1.239  -9.155  -9.000  1.00 87.18           H  
ATOM   1645  CD  LYS A  99      -0.573  -9.447 -10.116  1.00 87.18           C  
ATOM   1646  HD2 LYS A  99      -0.054  -9.567 -11.067  1.00 87.18           H  
ATOM   1647  HD3 LYS A  99      -1.439 -10.108 -10.086  1.00 87.18           H  
ATOM   1648  CE  LYS A  99      -1.011  -7.994  -9.924  1.00 87.18           C  
ATOM   1649  HE2 LYS A  99      -1.401  -7.880  -8.913  1.00 87.18           H  
ATOM   1650  HE3 LYS A  99      -0.139  -7.345 -10.005  1.00 87.18           H  
ATOM   1651  NZ  LYS A  99      -2.044  -7.617 -10.913  1.00 87.18           N  
ATOM   1652  HZ1 LYS A  99      -2.318  -6.657 -10.763  1.00 87.18           H  
ATOM   1653  HZ2 LYS A  99      -2.857  -8.203 -10.788  1.00 87.18           H  
ATOM   1654  HZ3 LYS A  99      -1.690  -7.736 -11.851  1.00 87.18           H  
ATOM   1655  N   GLY A 100       1.453 -10.445  -5.800  1.00 89.05           N  
ATOM   1656  H   GLY A 100       2.198  -9.832  -6.097  1.00 89.05           H  
ATOM   1657  CA  GLY A 100       0.936 -10.271  -4.445  1.00 89.05           C  
ATOM   1658  HA2 GLY A 100      -0.138 -10.454  -4.427  1.00 89.05           H  
ATOM   1659  HA3 GLY A 100       1.118  -9.244  -4.128  1.00 89.05           H  
ATOM   1660  C   GLY A 100       1.593 -11.196  -3.421  1.00 89.05           C  
ATOM   1661  O   GLY A 100       1.005 -11.425  -2.373  1.00 89.05           O  
ATOM   1662  N   SER A 101       2.794 -11.721  -3.693  1.00 92.17           N  
ATOM   1663  H   SER A 101       3.171 -11.657  -4.628  1.00 92.17           H  
ATOM   1664  CA  SER A 101       3.624 -12.387  -2.682  1.00 92.17           C  
ATOM   1665  HA  SER A 101       3.159 -13.333  -2.404  1.00 92.17           H  
ATOM   1666  C   SER A 101       3.780 -11.528  -1.427  1.00 92.17           C  
ATOM   1667  CB  SER A 101       5.019 -12.662  -3.245  1.00 92.17           C  
ATOM   1668  HB2 SER A 101       5.336 -11.832  -3.877  1.00 92.17           H  
ATOM   1669  HB3 SER A 101       5.736 -12.756  -2.430  1.00 92.17           H  
ATOM   1670  O   SER A 101       4.078 -10.333  -1.531  1.00 92.17           O  
ATOM   1671  OG  SER A 101       5.008 -13.856  -3.991  1.00 92.17           O  
ATOM   1672  HG  SER A 101       5.676 -14.446  -3.633  1.00 92.17           H  
ATOM   1673  N   LEU A 102       3.604 -12.147  -0.258  1.00 94.40           N  
ATOM   1674  H   LEU A 102       3.400 -13.136  -0.258  1.00 94.40           H  
ATOM   1675  CA  LEU A 102       3.692 -11.503   1.049  1.00 94.40           C  
ATOM   1676  HA  LEU A 102       3.492 -10.439   0.928  1.00 94.40           H  
ATOM   1677  C   LEU A 102       5.093 -11.664   1.646  1.00 94.40           C  
ATOM   1678  CB  LEU A 102       2.608 -12.106   1.962  1.00 94.40           C  
ATOM   1679  HB2 LEU A 102       2.821 -13.166   2.098  1.00 94.40           H  
ATOM   1680  HB3 LEU A 102       1.644 -12.031   1.459  1.00 94.40           H  
ATOM   1681  O   LEU A 102       5.662 -12.752   1.631  1.00 94.40           O  
ATOM   1682  CG  LEU A 102       2.494 -11.443   3.349  1.00 94.40           C  
ATOM   1683  HG  LEU A 102       3.444 -11.536   3.875  1.00 94.40           H  
ATOM   1684  CD1 LEU A 102       2.138  -9.956   3.239  1.00 94.40           C  
ATOM   1685 HD11 LEU A 102       3.042  -9.364   3.383  1.00 94.40           H  
ATOM   1686 HD12 LEU A 102       1.393  -9.687   3.988  1.00 94.40           H  
ATOM   1687 HD13 LEU A 102       1.716  -9.727   2.260  1.00 94.40           H  
ATOM   1688  CD2 LEU A 102       1.431 -12.159   4.178  1.00 94.40           C  
ATOM   1689 HD21 LEU A 102       1.408 -11.745   5.186  1.00 94.40           H  
ATOM   1690 HD22 LEU A 102       0.449 -12.044   3.719  1.00 94.40           H  
ATOM   1691 HD23 LEU A 102       1.670 -13.221   4.249  1.00 94.40           H  
ATOM   1692  N   PHE A 103       5.625 -10.585   2.205  1.00 95.34           N  
ATOM   1693  H   PHE A 103       5.128  -9.709   2.134  1.00 95.34           H  
ATOM   1694  CA  PHE A 103       6.883 -10.577   2.944  1.00 95.34           C  
ATOM   1695  HA  PHE A 103       7.266 -11.593   3.036  1.00 95.34           H  
ATOM   1696  C   PHE A 103       6.672 -10.040   4.354  1.00 95.34           C  
ATOM   1697  CB  PHE A 103       7.926  -9.747   2.192  1.00 95.34           C  
ATOM   1698  HB2 PHE A 103       7.500  -8.781   1.922  1.00 95.34           H  
ATOM   1699  HB3 PHE A 103       8.763  -9.556   2.863  1.00 95.34           H  
ATOM   1700  O   PHE A 103       5.920  -9.083   4.545  1.00 95.34           O  
ATOM   1701  CG  PHE A 103       8.459 -10.434   0.953  1.00 95.34           C  
ATOM   1702  CD1 PHE A 103       9.643 -11.186   1.030  1.00 95.34           C  
ATOM   1703  HD1 PHE A 103      10.131 -11.332   1.981  1.00 95.34           H  
ATOM   1704  CD2 PHE A 103       7.763 -10.359  -0.266  1.00 95.34           C  
ATOM   1705  HD2 PHE A 103       6.824  -9.828  -0.314  1.00 95.34           H  
ATOM   1706  CE1 PHE A 103      10.186 -11.780  -0.117  1.00 95.34           C  
ATOM   1707  HE1 PHE A 103      11.115 -12.327  -0.048  1.00 95.34           H  
ATOM   1708  CE2 PHE A 103       8.273 -11.007  -1.406  1.00 95.34           C  
ATOM   1709  HE2 PHE A 103       7.723 -10.980  -2.335  1.00 95.34           H  
ATOM   1710  CZ  PHE A 103       9.496 -11.696  -1.336  1.00 95.34           C  
ATOM   1711  HZ  PHE A 103       9.898 -12.189  -2.209  1.00 95.34           H  
ATOM   1712  N   GLU A 104       7.355 -10.647   5.319  1.00 96.39           N  
ATOM   1713  H   GLU A 104       7.936 -11.434   5.067  1.00 96.39           H  
ATOM   1714  CA  GLU A 104       7.458 -10.186   6.700  1.00 96.39           C  
ATOM   1715  HA  GLU A 104       6.639  -9.501   6.923  1.00 96.39           H  
ATOM   1716  C   GLU A 104       8.777  -9.452   6.919  1.00 96.39           C  
ATOM   1717  CB  GLU A 104       7.345 -11.375   7.654  1.00 96.39           C  
ATOM   1718  HB2 GLU A 104       6.426 -11.906   7.406  1.00 96.39           H  
ATOM   1719  HB3 GLU A 104       8.180 -12.057   7.493  1.00 96.39           H  
ATOM   1720  O   GLU A 104       9.857 -10.047   6.879  1.00 96.39           O  
ATOM   1721  CG  GLU A 104       7.336 -10.922   9.123  1.00 96.39           C  
ATOM   1722  HG2 GLU A 104       8.299 -10.467   9.356  1.00 96.39           H  
ATOM   1723  HG3 GLU A 104       6.572 -10.156   9.254  1.00 96.39           H  
ATOM   1724  CD  GLU A 104       7.078 -12.065  10.114  1.00 96.39           C  
ATOM   1725  OE1 GLU A 104       7.393 -11.861  11.304  1.00 96.39           O  
ATOM   1726  OE2 GLU A 104       6.484 -13.091   9.712  1.00 96.39           O  
ATOM   1727  N   PHE A 105       8.669  -8.152   7.163  1.00 95.97           N  
ATOM   1728  H   PHE A 105       7.744  -7.748   7.172  1.00 95.97           H  
ATOM   1729  CA  PHE A 105       9.757  -7.281   7.577  1.00 95.97           C  
ATOM   1730  HA  PHE A 105      10.704  -7.683   7.217  1.00 95.97           H  
ATOM   1731  C   PHE A 105       9.863  -7.205   9.099  1.00 95.97           C  
ATOM   1732  CB  PHE A 105       9.548  -5.878   6.979  1.00 95.97           C  
ATOM   1733  HB2 PHE A 105      10.398  -5.259   7.264  1.00 95.97           H  
ATOM   1734  HB3 PHE A 105       8.654  -5.441   7.425  1.00 95.97           H  
ATOM   1735  O   PHE A 105       8.949  -7.586   9.836  1.00 95.97           O  
ATOM   1736  CG  PHE A 105       9.400  -5.784   5.476  1.00 95.97           C  
ATOM   1737  CD1 PHE A 105      10.030  -6.720   4.653  1.00 95.97           C  
ATOM   1738  HD1 PHE A 105      10.582  -7.528   5.110  1.00 95.97           H  
ATOM   1739  CD2 PHE A 105       8.714  -4.711   4.887  1.00 95.97           C  
ATOM   1740  HD2 PHE A 105       8.286  -3.942   5.514  1.00 95.97           H  
ATOM   1741  CE1 PHE A 105       9.948  -6.632   3.261  1.00 95.97           C  
ATOM   1742  HE1 PHE A 105      10.414  -7.397   2.658  1.00 95.97           H  
ATOM   1743  CE2 PHE A 105       8.706  -4.574   3.487  1.00 95.97           C  
ATOM   1744  HE2 PHE A 105       8.333  -3.664   3.040  1.00 95.97           H  
ATOM   1745  CZ  PHE A 105       9.290  -5.552   2.669  1.00 95.97           C  
ATOM   1746  HZ  PHE A 105       9.287  -5.452   1.593  1.00 95.97           H  
ATOM   1747  N   GLU A 106      10.976  -6.636   9.562  1.00 93.62           N  
ATOM   1748  H   GLU A 106      11.683  -6.348   8.902  1.00 93.62           H  
ATOM   1749  CA  GLU A 106      11.231  -6.384  10.978  1.00 93.62           C  
ATOM   1750  HA  GLU A 106      11.389  -7.344  11.469  1.00 93.62           H  
ATOM   1751  C   GLU A 106      10.049  -5.670  11.659  1.00 93.62           C  
ATOM   1752  CB  GLU A 106      12.515  -5.557  11.111  1.00 93.62           C  
ATOM   1753  HB2 GLU A 106      13.313  -6.053  10.558  1.00 93.62           H  
ATOM   1754  HB3 GLU A 106      12.345  -4.573  10.676  1.00 93.62           H  
ATOM   1755  O   GLU A 106       9.485  -4.706  11.125  1.00 93.62           O  
ATOM   1756  CG  GLU A 106      12.949  -5.411  12.578  1.00 93.62           C  
ATOM   1757  HG2 GLU A 106      12.147  -4.937  13.145  1.00 93.62           H  
ATOM   1758  HG3 GLU A 106      13.110  -6.407  12.992  1.00 93.62           H  
ATOM   1759  CD  GLU A 106      14.217  -4.566  12.755  1.00 93.62           C  
ATOM   1760  OE1 GLU A 106      14.746  -4.582  13.887  1.00 93.62           O  
ATOM   1761  OE2 GLU A 106      14.617  -3.886  11.784  1.00 93.62           O  
ATOM   1762  N   GLY A 107       9.689  -6.148  12.854  1.00 91.89           N  
ATOM   1763  H   GLY A 107      10.229  -6.905  13.247  1.00 91.89           H  
ATOM   1764  CA  GLY A 107       8.568  -5.623  13.636  1.00 91.89           C  
ATOM   1765  HA2 GLY A 107       8.707  -5.907  14.679  1.00 91.89           H  
ATOM   1766  HA3 GLY A 107       8.562  -4.534  13.576  1.00 91.89           H  
ATOM   1767  C   GLY A 107       7.197  -6.136  13.187  1.00 91.89           C  
ATOM   1768  O   GLY A 107       6.201  -5.447  13.402  1.00 91.89           O  
ATOM   1769  N   TYR A 108       7.131  -7.317  12.557  1.00 93.15           N  
ATOM   1770  H   TYR A 108       7.990  -7.821  12.386  1.00 93.15           H  
ATOM   1771  CA  TYR A 108       5.895  -7.910  12.022  1.00 93.15           C  
ATOM   1772  HA  TYR A 108       6.188  -8.808  11.479  1.00 93.15           H  
ATOM   1773  C   TYR A 108       5.200  -7.003  10.996  1.00 93.15           C  
ATOM   1774  CB  TYR A 108       4.965  -8.362  13.159  1.00 93.15           C  
ATOM   1775  HB2 TYR A 108       4.093  -8.847  12.720  1.00 93.15           H  
ATOM   1776  HB3 TYR A 108       4.607  -7.492  13.710  1.00 93.15           H  
ATOM   1777  O   TYR A 108       3.970  -6.927  10.906  1.00 93.15           O  
ATOM   1778  CG  TYR A 108       5.599  -9.340  14.124  1.00 93.15           C  
ATOM   1779  CD1 TYR A 108       5.683 -10.697  13.767  1.00 93.15           C  
ATOM   1780  HD1 TYR A 108       5.339 -11.033  12.800  1.00 93.15           H  
ATOM   1781  CD2 TYR A 108       6.116  -8.903  15.359  1.00 93.15           C  
ATOM   1782  HD2 TYR A 108       6.064  -7.857  15.622  1.00 93.15           H  
ATOM   1783  CE1 TYR A 108       6.264 -11.626  14.647  1.00 93.15           C  
ATOM   1784  HE1 TYR A 108       6.358 -12.661  14.354  1.00 93.15           H  
ATOM   1785  CE2 TYR A 108       6.704  -9.830  16.243  1.00 93.15           C  
ATOM   1786  HE2 TYR A 108       7.103  -9.497  17.190  1.00 93.15           H  
ATOM   1787  OH  TYR A 108       7.328 -12.097  16.740  1.00 93.15           O  
ATOM   1788  HH  TYR A 108       7.680 -11.674  17.526  1.00 93.15           H  
ATOM   1789  CZ  TYR A 108       6.771 -11.197  15.887  1.00 93.15           C  
ATOM   1790  N   ARG A 109       5.996  -6.265  10.216  1.00 95.39           N  
ATOM   1791  H   ARG A 109       6.991  -6.409  10.311  1.00 95.39           H  
ATOM   1792  CA  ARG A 109       5.507  -5.422   9.124  1.00 95.39           C  
ATOM   1793  HA  ARG A 109       4.532  -5.010   9.382  1.00 95.39           H  
ATOM   1794  C   ARG A 109       5.343  -6.278   7.882  1.00 95.39           C  
ATOM   1795  CB  ARG A 109       6.489  -4.276   8.881  1.00 95.39           C  
ATOM   1796  HB2 ARG A 109       6.341  -3.875   7.878  1.00 95.39           H  
ATOM   1797  HB3 ARG A 109       7.505  -4.662   8.973  1.00 95.39           H  
ATOM   1798  O   ARG A 109       6.318  -6.673   7.260  1.00 95.39           O  
ATOM   1799  CG  ARG A 109       6.306  -3.151   9.895  1.00 95.39           C  
ATOM   1800  HG2 ARG A 109       5.266  -2.831   9.829  1.00 95.39           H  
ATOM   1801  HG3 ARG A 109       6.511  -3.515  10.902  1.00 95.39           H  
ATOM   1802  CD  ARG A 109       7.218  -1.957   9.582  1.00 95.39           C  
ATOM   1803  HD2 ARG A 109       6.938  -1.534   8.617  1.00 95.39           H  
ATOM   1804  HD3 ARG A 109       7.066  -1.197  10.348  1.00 95.39           H  
ATOM   1805  NE  ARG A 109       8.634  -2.362   9.587  1.00 95.39           N  
ATOM   1806  HE  ARG A 109       8.952  -2.839  10.419  1.00 95.39           H  
ATOM   1807  NH1 ARG A 109       9.266  -2.008   7.372  1.00 95.39           N  
ATOM   1808 HH11 ARG A 109       8.417  -1.514   7.139  1.00 95.39           H  
ATOM   1809 HH12 ARG A 109      10.007  -2.186   6.709  1.00 95.39           H  
ATOM   1810  NH2 ARG A 109      10.665  -2.919   8.805  1.00 95.39           N  
ATOM   1811 HH21 ARG A 109      10.895  -3.334   9.697  1.00 95.39           H  
ATOM   1812 HH22 ARG A 109      11.283  -3.039   8.015  1.00 95.39           H  
ATOM   1813  CZ  ARG A 109       9.498  -2.413   8.590  1.00 95.39           C  
ATOM   1814  N   TYR A 110       4.107  -6.515   7.477  1.00 95.84           N  
ATOM   1815  H   TYR A 110       3.337  -6.129   8.004  1.00 95.84           H  
ATOM   1816  CA  TYR A 110       3.810  -7.308   6.297  1.00 95.84           C  
ATOM   1817  HA  TYR A 110       4.647  -7.983   6.118  1.00 95.84           H  
ATOM   1818  C   TYR A 110       3.642  -6.415   5.073  1.00 95.84           C  
ATOM   1819  CB  TYR A 110       2.588  -8.182   6.561  1.00 95.84           C  
ATOM   1820  HB2 TYR A 110       1.744  -7.534   6.794  1.00 95.84           H  
ATOM   1821  HB3 TYR A 110       2.351  -8.746   5.659  1.00 95.84           H  
ATOM   1822  O   TYR A 110       2.984  -5.366   5.142  1.00 95.84           O  
ATOM   1823  CG  TYR A 110       2.783  -9.167   7.691  1.00 95.84           C  
ATOM   1824  CD1 TYR A 110       3.770 -10.163   7.599  1.00 95.84           C  
ATOM   1825  HD1 TYR A 110       4.369 -10.268   6.706  1.00 95.84           H  
ATOM   1826  CD2 TYR A 110       1.981  -9.080   8.843  1.00 95.84           C  
ATOM   1827  HD2 TYR A 110       1.166  -8.372   8.880  1.00 95.84           H  
ATOM   1828  CE1 TYR A 110       3.976 -11.030   8.685  1.00 95.84           C  
ATOM   1829  HE1 TYR A 110       4.719 -11.813   8.642  1.00 95.84           H  
ATOM   1830  CE2 TYR A 110       2.217  -9.927   9.942  1.00 95.84           C  
ATOM   1831  HE2 TYR A 110       1.624  -9.858  10.842  1.00 95.84           H  
ATOM   1832  OH  TYR A 110       3.489 -11.724  10.915  1.00 95.84           O  
ATOM   1833  HH  TYR A 110       4.250 -12.283  10.742  1.00 95.84           H  
ATOM   1834  CZ  TYR A 110       3.231 -10.901   9.867  1.00 95.84           C  
ATOM   1835  N   ARG A 111       4.215  -6.814   3.935  1.00 95.53           N  
ATOM   1836  H   ARG A 111       4.790  -7.644   3.967  1.00 95.53           H  
ATOM   1837  CA  ARG A 111       4.053  -6.114   2.655  1.00 95.53           C  
ATOM   1838  HA  ARG A 111       3.150  -5.507   2.716  1.00 95.53           H  
ATOM   1839  C   ARG A 111       3.837  -7.067   1.489  1.00 95.53           C  
ATOM   1840  CB  ARG A 111       5.261  -5.209   2.373  1.00 95.53           C  
ATOM   1841  HB2 ARG A 111       5.159  -4.806   1.365  1.00 95.53           H  
ATOM   1842  HB3 ARG A 111       6.168  -5.813   2.396  1.00 95.53           H  
ATOM   1843  O   ARG A 111       4.524  -8.074   1.369  1.00 95.53           O  
ATOM   1844  CG  ARG A 111       5.426  -4.036   3.349  1.00 95.53           C  
ATOM   1845  HG2 ARG A 111       6.296  -3.459   3.035  1.00 95.53           H  
ATOM   1846  HG3 ARG A 111       5.599  -4.413   4.357  1.00 95.53           H  
ATOM   1847  CD  ARG A 111       4.256  -3.053   3.346  1.00 95.53           C  
ATOM   1848  HD2 ARG A 111       4.135  -2.663   2.335  1.00 95.53           H  
ATOM   1849  HD3 ARG A 111       3.330  -3.558   3.620  1.00 95.53           H  
ATOM   1850  NE  ARG A 111       4.515  -1.936   4.262  1.00 95.53           N  
ATOM   1851  HE  ARG A 111       5.003  -1.140   3.876  1.00 95.53           H  
ATOM   1852  NH1 ARG A 111       3.567  -2.796   6.199  1.00 95.53           N  
ATOM   1853 HH11 ARG A 111       3.377  -3.695   5.779  1.00 95.53           H  
ATOM   1854 HH12 ARG A 111       3.352  -2.679   7.179  1.00 95.53           H  
ATOM   1855  NH2 ARG A 111       4.548  -0.799   6.189  1.00 95.53           N  
ATOM   1856 HH21 ARG A 111       4.289  -0.729   7.162  1.00 95.53           H  
ATOM   1857 HH22 ARG A 111       4.992  -0.018   5.727  1.00 95.53           H  
ATOM   1858  CZ  ARG A 111       4.204  -1.866   5.542  1.00 95.53           C  
ATOM   1859  N   TYR A 112       2.924  -6.695   0.596  1.00 94.80           N  
ATOM   1860  H   TYR A 112       2.412  -5.842   0.769  1.00 94.80           H  
ATOM   1861  CA  TYR A 112       2.722  -7.384  -0.675  1.00 94.80           C  
ATOM   1862  HA  TYR A 112       2.999  -8.432  -0.553  1.00 94.80           H  
ATOM   1863  C   TYR A 112       3.590  -6.776  -1.771  1.00 94.80           C  
ATOM   1864  CB  TYR A 112       1.252  -7.339  -1.095  1.00 94.80           C  
ATOM   1865  HB2 TYR A 112       1.157  -7.812  -2.072  1.00 94.80           H  
ATOM   1866  HB3 TYR A 112       0.945  -6.299  -1.204  1.00 94.80           H  
ATOM   1867  O   TYR A 112       3.628  -5.552  -1.926  1.00 94.80           O  
ATOM   1868  CG  TYR A 112       0.309  -8.041  -0.148  1.00 94.80           C  
ATOM   1869  CD1 TYR A 112       0.383  -9.438  -0.002  1.00 94.80           C  
ATOM   1870  HD1 TYR A 112       1.150  -9.996  -0.518  1.00 94.80           H  
ATOM   1871  CD2 TYR A 112      -0.661  -7.312   0.562  1.00 94.80           C  
ATOM   1872  HD2 TYR A 112      -0.737  -6.240   0.454  1.00 94.80           H  
ATOM   1873  CE1 TYR A 112      -0.515 -10.117   0.841  1.00 94.80           C  
ATOM   1874  HE1 TYR A 112      -0.460 -11.191   0.945  1.00 94.80           H  
ATOM   1875  CE2 TYR A 112      -1.558  -7.989   1.405  1.00 94.80           C  
ATOM   1876  HE2 TYR A 112      -2.324  -7.447   1.940  1.00 94.80           H  
ATOM   1877  OH  TYR A 112      -2.334 -10.010   2.409  1.00 94.80           O  
ATOM   1878  HH  TYR A 112      -2.180 -10.955   2.485  1.00 94.80           H  
ATOM   1879  CZ  TYR A 112      -1.479  -9.387   1.562  1.00 94.80           C  
ATOM   1880  N   VAL A 113       4.220  -7.620  -2.586  1.00 93.05           N  
ATOM   1881  H   VAL A 113       4.183  -8.605  -2.367  1.00 93.05           H  
ATOM   1882  CA  VAL A 113       4.897  -7.192  -3.815  1.00 93.05           C  
ATOM   1883  HA  VAL A 113       5.381  -6.232  -3.635  1.00 93.05           H  
ATOM   1884  C   VAL A 113       3.866  -6.995  -4.923  1.00 93.05           C  
ATOM   1885  CB  VAL A 113       5.997  -8.186  -4.228  1.00 93.05           C  
ATOM   1886  HB  VAL A 113       5.570  -9.185  -4.326  1.00 93.05           H  
ATOM   1887  O   VAL A 113       3.277  -7.956  -5.425  1.00 93.05           O  
ATOM   1888  CG1 VAL A 113       6.644  -7.790  -5.561  1.00 93.05           C  
ATOM   1889 HG11 VAL A 113       5.921  -7.855  -6.373  1.00 93.05           H  
ATOM   1890 HG12 VAL A 113       7.455  -8.484  -5.784  1.00 93.05           H  
ATOM   1891 HG13 VAL A 113       7.041  -6.776  -5.499  1.00 93.05           H  
ATOM   1892  CG2 VAL A 113       7.113  -8.223  -3.180  1.00 93.05           C  
ATOM   1893 HG21 VAL A 113       7.595  -7.248  -3.102  1.00 93.05           H  
ATOM   1894 HG22 VAL A 113       6.708  -8.498  -2.206  1.00 93.05           H  
ATOM   1895 HG23 VAL A 113       7.866  -8.958  -3.466  1.00 93.05           H  
ATOM   1896  N   ASN A 114       3.670  -5.740  -5.340  1.00 89.53           N  
ATOM   1897  H   ASN A 114       4.158  -4.994  -4.866  1.00 89.53           H  
ATOM   1898  CA  ASN A 114       2.778  -5.394  -6.449  1.00 89.53           C  
ATOM   1899  HA  ASN A 114       2.295  -6.308  -6.796  1.00 89.53           H  
ATOM   1900  C   ASN A 114       3.519  -4.841  -7.683  1.00 89.53           C  
ATOM   1901  CB  ASN A 114       1.653  -4.479  -5.941  1.00 89.53           C  
ATOM   1902  HB2 ASN A 114       2.055  -3.489  -5.724  1.00 89.53           H  
ATOM   1903  HB3 ASN A 114       1.229  -4.891  -5.025  1.00 89.53           H  
ATOM   1904  O   ASN A 114       2.898  -4.627  -8.723  1.00 89.53           O  
ATOM   1905  CG  ASN A 114       0.527  -4.376  -6.959  1.00 89.53           C  
ATOM   1906  ND2 ASN A 114       0.171  -3.182  -7.376  1.00 89.53           N  
ATOM   1907 HD21 ASN A 114       0.626  -2.353  -7.022  1.00 89.53           H  
ATOM   1908 HD22 ASN A 114      -0.543  -3.130  -8.089  1.00 89.53           H  
ATOM   1909  OD1 ASN A 114      -0.020  -5.365  -7.435  1.00 89.53           O  
ATOM   1910  N   GLY A 115       4.842  -4.669  -7.616  1.00 87.98           N  
ATOM   1911  H   GLY A 115       5.297  -4.795  -6.724  1.00 87.98           H  
ATOM   1912  CA  GLY A 115       5.678  -4.251  -8.745  1.00 87.98           C  
ATOM   1913  HA2 GLY A 115       5.357  -3.262  -9.073  1.00 87.98           H  
ATOM   1914  HA3 GLY A 115       5.544  -4.944  -9.575  1.00 87.98           H  
ATOM   1915  C   GLY A 115       7.166  -4.187  -8.399  1.00 87.98           C  
ATOM   1916  O   GLY A 115       7.525  -4.222  -7.226  1.00 87.98           O  
ATOM   1917  N   LYS A 116       8.033  -4.011  -9.416  1.00 85.78           N  
ATOM   1918  H   LYS A 116       7.660  -4.042 -10.354  1.00 85.78           H  
ATOM   1919  CA  LYS A 116       9.504  -3.881  -9.260  1.00 85.78           C  
ATOM   1920  HA  LYS A 116       9.903  -4.843  -8.939  1.00 85.78           H  
ATOM   1921  C   LYS A 116       9.907  -2.877  -8.168  1.00 85.78           C  
ATOM   1922  CB  LYS A 116      10.173  -3.546 -10.619  1.00 85.78           C  
ATOM   1923  HB2 LYS A 116       9.680  -2.688 -11.074  1.00 85.78           H  
ATOM   1924  HB3 LYS A 116      10.048  -4.407 -11.277  1.00 85.78           H  
ATOM   1925  O   LYS A 116      10.879  -3.099  -7.456  1.00 85.78           O  
ATOM   1926  CG  LYS A 116      11.685  -3.236 -10.493  1.00 85.78           C  
ATOM   1927  HG2 LYS A 116      12.122  -3.939  -9.784  1.00 85.78           H  
ATOM   1928  HG3 LYS A 116      11.803  -2.240 -10.066  1.00 85.78           H  
ATOM   1929  CD  LYS A 116      12.493  -3.288 -11.811  1.00 85.78           C  
ATOM   1930  HD2 LYS A 116      12.224  -2.447 -12.450  1.00 85.78           H  
ATOM   1931  HD3 LYS A 116      12.270  -4.218 -12.334  1.00 85.78           H  
ATOM   1932  CE  LYS A 116      14.004  -3.259 -11.487  1.00 85.78           C  
ATOM   1933  HE2 LYS A 116      14.248  -2.347 -10.942  1.00 85.78           H  
ATOM   1934  HE3 LYS A 116      14.196  -4.103 -10.824  1.00 85.78           H  
ATOM   1935  NZ  LYS A 116      14.898  -3.408 -12.670  1.00 85.78           N  
ATOM   1936  HZ1 LYS A 116      15.842  -3.679 -12.435  1.00 85.78           H  
ATOM   1937  HZ2 LYS A 116      14.618  -4.209 -13.218  1.00 85.78           H  
ATOM   1938  HZ3 LYS A 116      14.921  -2.621 -13.303  1.00 85.78           H  
ATOM   1939  N   GLY A 117       9.153  -1.792  -8.027  1.00 90.02           N  
ATOM   1940  H   GLY A 117       8.338  -1.713  -8.619  1.00 90.02           H  
ATOM   1941  CA  GLY A 117       9.361  -0.757  -7.015  1.00 90.02           C  
ATOM   1942  HA2 GLY A 117       9.787   0.132  -7.481  1.00 90.02           H  
ATOM   1943  HA3 GLY A 117      10.053  -1.106  -6.249  1.00 90.02           H  
ATOM   1944  C   GLY A 117       8.064  -0.366  -6.323  1.00 90.02           C  
ATOM   1945  O   GLY A 117       7.857   0.814  -6.075  1.00 90.02           O  
ATOM   1946  N   GLU A 118       7.152  -1.312  -6.098  1.00 92.81           N  
ATOM   1947  H   GLU A 118       7.371  -2.279  -6.292  1.00 92.81           H  
ATOM   1948  CA  GLU A 118       5.897  -1.031  -5.399  1.00 92.81           C  
ATOM   1949  HA  GLU A 118       6.007  -0.107  -4.832  1.00 92.81           H  
ATOM   1950  C   GLU A 118       5.575  -2.142  -4.404  1.00 92.81           C  
ATOM   1951  CB  GLU A 118       4.745  -0.812  -6.393  1.00 92.81           C  
ATOM   1952  HB2 GLU A 118       5.063  -0.090  -7.146  1.00 92.81           H  
ATOM   1953  HB3 GLU A 118       4.507  -1.751  -6.891  1.00 92.81           H  
ATOM   1954  O   GLU A 118       5.302  -3.285  -4.784  1.00 92.81           O  
ATOM   1955  CG  GLU A 118       3.493  -0.267  -5.680  1.00 92.81           C  
ATOM   1956  HG2 GLU A 118       3.234  -0.931  -4.856  1.00 92.81           H  
ATOM   1957  HG3 GLU A 118       3.724   0.712  -5.261  1.00 92.81           H  
ATOM   1958  CD  GLU A 118       2.276  -0.145  -6.609  1.00 92.81           C  
ATOM   1959  OE1 GLU A 118       1.138  -0.277  -6.095  1.00 92.81           O  
ATOM   1960  OE2 GLU A 118       2.463   0.047  -7.830  1.00 92.81           O  
ATOM   1961  N   LEU A 119       5.569  -1.761  -3.129  1.00 94.96           N  
ATOM   1962  H   LEU A 119       5.828  -0.809  -2.913  1.00 94.96           H  
ATOM   1963  CA  LEU A 119       5.039  -2.563  -2.038  1.00 94.96           C  
ATOM   1964  HA  LEU A 119       4.845  -3.571  -2.405  1.00 94.96           H  
ATOM   1965  C   LEU A 119       3.703  -1.995  -1.553  1.00 94.96           C  
ATOM   1966  CB  LEU A 119       6.061  -2.658  -0.897  1.00 94.96           C  
ATOM   1967  HB2 LEU A 119       5.599  -3.198  -0.070  1.00 94.96           H  
ATOM   1968  HB3 LEU A 119       6.289  -1.652  -0.545  1.00 94.96           H  
ATOM   1969  O   LEU A 119       3.449  -0.788  -1.614  1.00 94.96           O  
ATOM   1970  CG  LEU A 119       7.393  -3.335  -1.244  1.00 94.96           C  
ATOM   1971  HG  LEU A 119       7.893  -2.784  -2.042  1.00 94.96           H  
ATOM   1972  CD1 LEU A 119       8.279  -3.309  -0.005  1.00 94.96           C  
ATOM   1973 HD11 LEU A 119       7.788  -3.852   0.804  1.00 94.96           H  
ATOM   1974 HD12 LEU A 119       9.237  -3.783  -0.219  1.00 94.96           H  
ATOM   1975 HD13 LEU A 119       8.466  -2.282   0.307  1.00 94.96           H  
ATOM   1976  CD2 LEU A 119       7.195  -4.785  -1.672  1.00 94.96           C  
ATOM   1977 HD21 LEU A 119       8.165  -5.270  -1.783  1.00 94.96           H  
ATOM   1978 HD22 LEU A 119       6.685  -4.813  -2.635  1.00 94.96           H  
ATOM   1979 HD23 LEU A 119       6.613  -5.330  -0.928  1.00 94.96           H  
ATOM   1980  N   GLN A 120       2.855  -2.875  -1.036  1.00 95.07           N  
ATOM   1981  H   GLN A 120       3.122  -3.849  -1.054  1.00 95.07           H  
ATOM   1982  CA  GLN A 120       1.532  -2.545  -0.508  1.00 95.07           C  
ATOM   1983  HA  GLN A 120       1.407  -1.463  -0.464  1.00 95.07           H  
ATOM   1984  C   GLN A 120       1.368  -3.066   0.918  1.00 95.07           C  
ATOM   1985  CB  GLN A 120       0.472  -3.109  -1.455  1.00 95.07           C  
ATOM   1986  HB2 GLN A 120       0.650  -4.172  -1.622  1.00 95.07           H  
ATOM   1987  HB3 GLN A 120      -0.511  -2.997  -0.997  1.00 95.07           H  
ATOM   1988  O   GLN A 120       2.064  -4.000   1.313  1.00 95.07           O  
ATOM   1989  CG  GLN A 120       0.497  -2.373  -2.800  1.00 95.07           C  
ATOM   1990  HG2 GLN A 120       0.455  -1.298  -2.625  1.00 95.07           H  
ATOM   1991  HG3 GLN A 120       1.427  -2.593  -3.324  1.00 95.07           H  
ATOM   1992  CD  GLN A 120      -0.657  -2.754  -3.709  1.00 95.07           C  
ATOM   1993  NE2 GLN A 120      -0.784  -2.085  -4.831  1.00 95.07           N  
ATOM   1994 HE21 GLN A 120      -0.117  -1.379  -5.108  1.00 95.07           H  
ATOM   1995 HE22 GLN A 120      -1.522  -2.392  -5.447  1.00 95.07           H  
ATOM   1996  OE1 GLN A 120      -1.463  -3.628  -3.439  1.00 95.07           O  
ATOM   1997  N   LYS A 121       0.475  -2.456   1.706  1.00 95.49           N  
ATOM   1998  H   LYS A 121      -0.173  -1.807   1.284  1.00 95.49           H  
ATOM   1999  CA  LYS A 121       0.247  -2.837   3.110  1.00 95.49           C  
ATOM   2000  HA  LYS A 121       1.186  -2.787   3.661  1.00 95.49           H  
ATOM   2001  C   LYS A 121      -0.262  -4.280   3.178  1.00 95.49           C  
ATOM   2002  CB  LYS A 121      -0.761  -1.870   3.762  1.00 95.49           C  
ATOM   2003  HB2 LYS A 121      -1.059  -2.276   4.729  1.00 95.49           H  
ATOM   2004  HB3 LYS A 121      -1.655  -1.805   3.140  1.00 95.49           H  
ATOM   2005  O   LYS A 121      -1.256  -4.591   2.533  1.00 95.49           O  
ATOM   2006  CG  LYS A 121      -0.184  -0.461   3.987  1.00 95.49           C  
ATOM   2007  HG2 LYS A 121       0.181  -0.053   3.045  1.00 95.49           H  
ATOM   2008  HG3 LYS A 121       0.655  -0.541   4.678  1.00 95.49           H  
ATOM   2009  CD  LYS A 121      -1.227   0.500   4.588  1.00 95.49           C  
ATOM   2010  HD2 LYS A 121      -0.709   1.289   5.134  1.00 95.49           H  
ATOM   2011  HD3 LYS A 121      -1.850  -0.045   5.297  1.00 95.49           H  
ATOM   2012  CE  LYS A 121      -2.106   1.154   3.508  1.00 95.49           C  
ATOM   2013  HE2 LYS A 121      -1.512   1.890   2.967  1.00 95.49           H  
ATOM   2014  HE3 LYS A 121      -2.429   0.384   2.807  1.00 95.49           H  
ATOM   2015  NZ  LYS A 121      -3.308   1.792   4.099  1.00 95.49           N  
ATOM   2016  HZ1 LYS A 121      -3.926   1.056   4.408  1.00 95.49           H  
ATOM   2017  HZ2 LYS A 121      -3.093   2.382   4.890  1.00 95.49           H  
ATOM   2018  HZ3 LYS A 121      -3.852   2.327   3.437  1.00 95.49           H  
ATOM   2019  N   GLY A 122       0.416  -5.135   3.942  1.00 94.93           N  
ATOM   2020  H   GLY A 122       1.272  -4.830   4.383  1.00 94.93           H  
ATOM   2021  CA  GLY A 122       0.024  -6.528   4.189  1.00 94.93           C  
ATOM   2022  HA2 GLY A 122       0.882  -7.178   4.018  1.00 94.93           H  
ATOM   2023  HA3 GLY A 122      -0.765  -6.824   3.498  1.00 94.93           H  
ATOM   2024  C   GLY A 122      -0.493  -6.790   5.605  1.00 94.93           C  
ATOM   2025  O   GLY A 122      -0.846  -7.916   5.922  1.00 94.93           O  
ATOM   2026  N   ASN A 123      -0.505  -5.773   6.470  1.00 95.16           N  
ATOM   2027  H   ASN A 123      -0.224  -4.859   6.145  1.00 95.16           H  
ATOM   2028  CA  ASN A 123      -1.046  -5.870   7.822  1.00 95.16           C  
ATOM   2029  HA  ASN A 123      -0.931  -6.891   8.187  1.00 95.16           H  
ATOM   2030  C   ASN A 123      -2.539  -5.526   7.826  1.00 95.16           C  
ATOM   2031  CB  ASN A 123      -0.280  -4.915   8.752  1.00 95.16           C  
ATOM   2032  HB2 ASN A 123      -0.741  -4.946   9.739  1.00 95.16           H  
ATOM   2033  HB3 ASN A 123      -0.366  -3.896   8.375  1.00 95.16           H  
ATOM   2034  O   ASN A 123      -2.940  -4.532   7.219  1.00 95.16           O  
ATOM   2035  CG  ASN A 123       1.187  -5.244   8.907  1.00 95.16           C  
ATOM   2036  ND2 ASN A 123       1.512  -6.082   9.863  1.00 95.16           N  
ATOM   2037 HD21 ASN A 123       2.477  -6.315  10.047  1.00 95.16           H  
ATOM   2038 HD22 ASN A 123       0.799  -6.495  10.447  1.00 95.16           H  
ATOM   2039  OD1 ASN A 123       2.035  -4.735   8.187  1.00 95.16           O  
ATOM   2040  N   GLU A 124      -3.325  -6.277   8.591  1.00 92.60           N  
ATOM   2041  H   GLU A 124      -2.948  -7.100   9.038  1.00 92.60           H  
ATOM   2042  CA  GLU A 124      -4.710  -5.937   8.918  1.00 92.60           C  
ATOM   2043  HA  GLU A 124      -5.075  -5.187   8.216  1.00 92.60           H  
ATOM   2044  C   GLU A 124      -4.792  -5.338  10.324  1.00 92.60           C  
ATOM   2045  CB  GLU A 124      -5.622  -7.162   8.788  1.00 92.60           C  
ATOM   2046  HB2 GLU A 124      -5.249  -7.961   9.428  1.00 92.60           H  
ATOM   2047  HB3 GLU A 124      -6.622  -6.881   9.118  1.00 92.60           H  
ATOM   2048  O   GLU A 124      -4.116  -5.788  11.253  1.00 92.60           O  
ATOM   2049  CG  GLU A 124      -5.699  -7.648   7.333  1.00 92.60           C  
ATOM   2050  HG2 GLU A 124      -5.975  -6.802   6.704  1.00 92.60           H  
ATOM   2051  HG3 GLU A 124      -4.716  -8.000   7.022  1.00 92.60           H  
ATOM   2052  CD  GLU A 124      -6.717  -8.777   7.125  1.00 92.60           C  
ATOM   2053  OE1 GLU A 124      -7.087  -8.983   5.947  1.00 92.60           O  
ATOM   2054  OE2 GLU A 124      -7.127  -9.402   8.128  1.00 92.60           O  
ATOM   2055  N   MET A 125      -5.613  -4.301  10.477  1.00 94.10           N  
ATOM   2056  H   MET A 125      -6.181  -4.010   9.694  1.00 94.10           H  
ATOM   2057  CA  MET A 125      -5.853  -3.663  11.766  1.00 94.10           C  
ATOM   2058  HA  MET A 125      -4.963  -3.763  12.387  1.00 94.10           H  
ATOM   2059  C   MET A 125      -7.022  -4.353  12.468  1.00 94.10           C  
ATOM   2060  CB  MET A 125      -6.114  -2.168  11.560  1.00 94.10           C  
ATOM   2061  HB2 MET A 125      -5.294  -1.737  10.986  1.00 94.10           H  
ATOM   2062  HB3 MET A 125      -7.035  -2.040  10.990  1.00 94.10           H  
ATOM   2063  O   MET A 125      -8.125  -4.414  11.929  1.00 94.10           O  
ATOM   2064  CG  MET A 125      -6.223  -1.414  12.889  1.00 94.10           C  
ATOM   2065  HG2 MET A 125      -5.299  -1.559  13.450  1.00 94.10           H  
ATOM   2066  HG3 MET A 125      -7.042  -1.826  13.479  1.00 94.10           H  
ATOM   2067  SD  MET A 125      -6.494   0.367  12.699  1.00 94.10           S  
ATOM   2068  CE  MET A 125      -8.171   0.360  12.020  1.00 94.10           C  
ATOM   2069  HE1 MET A 125      -8.783  -0.325  12.606  1.00 94.10           H  
ATOM   2070  HE2 MET A 125      -8.595   1.363  12.074  1.00 94.10           H  
ATOM   2071  HE3 MET A 125      -8.159   0.022  10.983  1.00 94.10           H  
ATOM   2072  N   ALA A 126      -6.792  -4.817  13.693  1.00 92.35           N  
ATOM   2073  H   ALA A 126      -5.866  -4.718  14.084  1.00 92.35           H  
ATOM   2074  CA  ALA A 126      -7.853  -5.265  14.584  1.00 92.35           C  
ATOM   2075  HA  ALA A 126      -8.709  -5.587  13.990  1.00 92.35           H  
ATOM   2076  C   ALA A 126      -8.301  -4.104  15.480  1.00 92.35           C  
ATOM   2077  CB  ALA A 126      -7.365  -6.476  15.384  1.00 92.35           C  
ATOM   2078  HB1 ALA A 126      -7.070  -7.273  14.702  1.00 92.35           H  
ATOM   2079  HB2 ALA A 126      -8.167  -6.838  16.026  1.00 92.35           H  
ATOM   2080  HB3 ALA A 126      -6.513  -6.195  16.003  1.00 92.35           H  
ATOM   2081  O   ALA A 126      -7.476  -3.332  15.963  1.00 92.35           O  
ATOM   2082  N   MET A 127      -9.606  -4.000  15.716  1.00 92.89           N  
ATOM   2083  H   MET A 127     -10.225  -4.698  15.329  1.00 92.89           H  
ATOM   2084  CA  MET A 127     -10.199  -3.037  16.643  1.00 92.89           C  
ATOM   2085  HA  MET A 127      -9.408  -2.576  17.234  1.00 92.89           H  
ATOM   2086  C   MET A 127     -11.158  -3.757  17.596  1.00 92.89           C  
ATOM   2087  CB  MET A 127     -10.936  -1.930  15.876  1.00 92.89           C  
ATOM   2088  HB2 MET A 127     -11.556  -1.361  16.570  1.00 92.89           H  
ATOM   2089  HB3 MET A 127     -11.588  -2.380  15.127  1.00 92.89           H  
ATOM   2090  O   MET A 127     -11.687  -4.814  17.237  1.00 92.89           O  
ATOM   2091  CG  MET A 127      -9.971  -0.952  15.204  1.00 92.89           C  
ATOM   2092  HG2 MET A 127      -9.321  -0.530  15.971  1.00 92.89           H  
ATOM   2093  HG3 MET A 127      -9.345  -1.492  14.494  1.00 92.89           H  
ATOM   2094  SD  MET A 127     -10.792   0.421  14.346  1.00 92.89           S  
ATOM   2095  CE  MET A 127     -11.552  -0.473  12.963  1.00 92.89           C  
ATOM   2096  HE1 MET A 127     -10.833  -1.165  12.523  1.00 92.89           H  
ATOM   2097  HE2 MET A 127     -11.869   0.241  12.203  1.00 92.89           H  
ATOM   2098  HE3 MET A 127     -12.418  -1.030  13.319  1.00 92.89           H  
ATOM   2099  N   PRO A 128     -11.422  -3.200  18.791  1.00 94.72           N  
ATOM   2100  CA  PRO A 128     -12.458  -3.710  19.681  1.00 94.72           C  
ATOM   2101  HA  PRO A 128     -12.140  -4.679  20.065  1.00 94.72           H  
ATOM   2102  C   PRO A 128     -13.808  -3.850  18.966  1.00 94.72           C  
ATOM   2103  CB  PRO A 128     -12.540  -2.701  20.833  1.00 94.72           C  
ATOM   2104  HB2 PRO A 128     -12.777  -3.188  21.779  1.00 94.72           H  
ATOM   2105  HB3 PRO A 128     -13.277  -1.930  20.610  1.00 94.72           H  
ATOM   2106  O   PRO A 128     -14.200  -2.969  18.198  1.00 94.72           O  
ATOM   2107  CG  PRO A 128     -11.150  -2.068  20.859  1.00 94.72           C  
ATOM   2108  HG2 PRO A 128     -11.168  -1.064  21.283  1.00 94.72           H  
ATOM   2109  HG3 PRO A 128     -10.464  -2.708  21.414  1.00 94.72           H  
ATOM   2110  CD  PRO A 128     -10.753  -2.050  19.387  1.00 94.72           C  
ATOM   2111  HD2 PRO A 128     -11.118  -1.136  18.919  1.00 94.72           H  
ATOM   2112  HD3 PRO A 128      -9.669  -2.115  19.298  1.00 94.72           H  
ATOM   2113  N   THR A 129     -14.553  -4.917  19.271  1.00 92.67           N  
ATOM   2114  H   THR A 129     -14.144  -5.648  19.836  1.00 92.67           H  
ATOM   2115  CA  THR A 129     -15.849  -5.236  18.640  1.00 92.67           C  
ATOM   2116  HA  THR A 129     -15.672  -5.524  17.603  1.00 92.67           H  
ATOM   2117  C   THR A 129     -16.815  -4.051  18.636  1.00 92.67           C  
ATOM   2118  CB  THR A 129     -16.516  -6.416  19.366  1.00 92.67           C  
ATOM   2119  HB  THR A 129     -16.807  -6.105  20.369  1.00 92.67           H  
ATOM   2120  O   THR A 129     -17.477  -3.804  17.635  1.00 92.67           O  
ATOM   2121  CG2 THR A 129     -17.746  -6.957  18.644  1.00 92.67           C  
ATOM   2122 HG21 THR A 129     -18.147  -7.819  19.177  1.00 92.67           H  
ATOM   2123 HG22 THR A 129     -18.526  -6.196  18.607  1.00 92.67           H  
ATOM   2124 HG23 THR A 129     -17.488  -7.245  17.625  1.00 92.67           H  
ATOM   2125  OG1 THR A 129     -15.600  -7.480  19.477  1.00 92.67           O  
ATOM   2126  HG1 THR A 129     -16.112  -8.289  19.548  1.00 92.67           H  
ATOM   2127  N   GLN A 130     -16.839  -3.265  19.715  1.00 89.32           N  
ATOM   2128  H   GLN A 130     -16.226  -3.496  20.484  1.00 89.32           H  
ATOM   2129  CA  GLN A 130     -17.687  -2.076  19.841  1.00 89.32           C  
ATOM   2130  HA  GLN A 130     -18.730  -2.363  19.704  1.00 89.32           H  
ATOM   2131  C   GLN A 130     -17.367  -1.002  18.787  1.00 89.32           C  
ATOM   2132  CB  GLN A 130     -17.513  -1.489  21.250  1.00 89.32           C  
ATOM   2133  HB2 GLN A 130     -16.457  -1.272  21.411  1.00 89.32           H  
ATOM   2134  HB3 GLN A 130     -18.067  -0.552  21.314  1.00 89.32           H  
ATOM   2135  O   GLN A 130     -18.287  -0.421  18.218  1.00 89.32           O  
ATOM   2136  CG  GLN A 130     -18.018  -2.430  22.357  1.00 89.32           C  
ATOM   2137  HG2 GLN A 130     -19.098  -2.540  22.265  1.00 89.32           H  
ATOM   2138  HG3 GLN A 130     -17.565  -3.416  22.246  1.00 89.32           H  
ATOM   2139  CD  GLN A 130     -17.690  -1.928  23.760  1.00 89.32           C  
ATOM   2140  NE2 GLN A 130     -18.082  -2.645  24.789  1.00 89.32           N  
ATOM   2141 HE21 GLN A 130     -18.624  -3.488  24.659  1.00 89.32           H  
ATOM   2142 HE22 GLN A 130     -17.838  -2.266  25.692  1.00 89.32           H  
ATOM   2143  OE1 GLN A 130     -17.057  -0.912  23.974  1.00 89.32           O  
ATOM   2144  N   LEU A 131     -16.083  -0.766  18.483  1.00 91.04           N  
ATOM   2145  H   LEU A 131     -15.370  -1.352  18.893  1.00 91.04           H  
ATOM   2146  CA  LEU A 131     -15.675   0.185  17.441  1.00 91.04           C  
ATOM   2147  HA  LEU A 131     -16.228   1.115  17.573  1.00 91.04           H  
ATOM   2148  C   LEU A 131     -16.016  -0.345  16.045  1.00 91.04           C  
ATOM   2149  CB  LEU A 131     -14.166   0.495  17.516  1.00 91.04           C  
ATOM   2150  HB2 LEU A 131     -13.936   1.185  16.704  1.00 91.04           H  
ATOM   2151  HB3 LEU A 131     -13.611  -0.423  17.328  1.00 91.04           H  
ATOM   2152  O   LEU A 131     -16.452   0.417  15.189  1.00 91.04           O  
ATOM   2153  CG  LEU A 131     -13.640   1.114  18.822  1.00 91.04           C  
ATOM   2154  HG  LEU A 131     -13.669   0.359  19.608  1.00 91.04           H  
ATOM   2155  CD1 LEU A 131     -12.197   1.577  18.634  1.00 91.04           C  
ATOM   2156 HD11 LEU A 131     -11.762   1.838  19.598  1.00 91.04           H  
ATOM   2157 HD12 LEU A 131     -12.164   2.456  17.990  1.00 91.04           H  
ATOM   2158 HD13 LEU A 131     -11.598   0.794  18.170  1.00 91.04           H  
ATOM   2159  CD2 LEU A 131     -14.441   2.326  19.269  1.00 91.04           C  
ATOM   2160 HD21 LEU A 131     -14.473   3.068  18.470  1.00 91.04           H  
ATOM   2161 HD22 LEU A 131     -15.443   2.002  19.552  1.00 91.04           H  
ATOM   2162 HD23 LEU A 131     -13.978   2.773  20.149  1.00 91.04           H  
ATOM   2163  N   VAL A 132     -15.856  -1.653  15.817  1.00 91.47           N  
ATOM   2164  H   VAL A 132     -15.491  -2.224  16.566  1.00 91.47           H  
ATOM   2165  CA  VAL A 132     -16.215  -2.293  14.540  1.00 91.47           C  
ATOM   2166  HA  VAL A 132     -15.730  -1.747  13.731  1.00 91.47           H  
ATOM   2167  C   VAL A 132     -17.724  -2.212  14.293  1.00 91.47           C  
ATOM   2168  CB  VAL A 132     -15.726  -3.754  14.496  1.00 91.47           C  
ATOM   2169  HB  VAL A 132     -16.170  -4.311  15.321  1.00 91.47           H  
ATOM   2170  O   VAL A 132     -18.145  -1.829  13.202  1.00 91.47           O  
ATOM   2171  CG1 VAL A 132     -16.117  -4.445  13.182  1.00 91.47           C  
ATOM   2172 HG11 VAL A 132     -15.699  -5.451  13.156  1.00 91.47           H  
ATOM   2173 HG12 VAL A 132     -17.201  -4.528  13.105  1.00 91.47           H  
ATOM   2174 HG13 VAL A 132     -15.738  -3.876  12.333  1.00 91.47           H  
ATOM   2175  CG2 VAL A 132     -14.199  -3.830  14.625  1.00 91.47           C  
ATOM   2176 HG21 VAL A 132     -13.878  -3.418  15.582  1.00 91.47           H  
ATOM   2177 HG22 VAL A 132     -13.725  -3.274  13.817  1.00 91.47           H  
ATOM   2178 HG23 VAL A 132     -13.874  -4.870  14.585  1.00 91.47           H  
ATOM   2179  N   GLU A 133     -18.541  -2.518  15.306  1.00 87.31           N  
ATOM   2180  H   GLU A 133     -18.136  -2.850  16.169  1.00 87.31           H  
ATOM   2181  CA  GLU A 133     -19.998  -2.359  15.252  1.00 87.31           C  
ATOM   2182  HA  GLU A 133     -20.399  -2.954  14.431  1.00 87.31           H  
ATOM   2183  C   GLU A 133     -20.389  -0.903  14.991  1.00 87.31           C  
ATOM   2184  CB  GLU A 133     -20.643  -2.825  16.567  1.00 87.31           C  
ATOM   2185  HB2 GLU A 133     -20.101  -2.397  17.410  1.00 87.31           H  
ATOM   2186  HB3 GLU A 133     -21.666  -2.451  16.592  1.00 87.31           H  
ATOM   2187  O   GLU A 133     -21.227  -0.635  14.130  1.00 87.31           O  
ATOM   2188  CG  GLU A 133     -20.693  -4.354  16.705  1.00 87.31           C  
ATOM   2189  HG2 GLU A 133     -21.267  -4.754  15.869  1.00 87.31           H  
ATOM   2190  HG3 GLU A 133     -19.683  -4.759  16.634  1.00 87.31           H  
ATOM   2191  CD  GLU A 133     -21.344  -4.817  18.021  1.00 87.31           C  
ATOM   2192  OE1 GLU A 133     -21.209  -6.020  18.335  1.00 87.31           O  
ATOM   2193  OE2 GLU A 133     -22.026  -4.000  18.687  1.00 87.31           O  
ATOM   2194  N   PHE A 134     -19.748   0.041  15.681  1.00 85.73           N  
ATOM   2195  H   PHE A 134     -19.100  -0.239  16.403  1.00 85.73           H  
ATOM   2196  CA  PHE A 134     -19.970   1.468  15.481  1.00 85.73           C  
ATOM   2197  HA  PHE A 134     -21.023   1.687  15.657  1.00 85.73           H  
ATOM   2198  C   PHE A 134     -19.659   1.905  14.038  1.00 85.73           C  
ATOM   2199  CB  PHE A 134     -19.147   2.237  16.519  1.00 85.73           C  
ATOM   2200  HB2 PHE A 134     -18.122   1.864  16.525  1.00 85.73           H  
ATOM   2201  HB3 PHE A 134     -19.567   2.064  17.510  1.00 85.73           H  
ATOM   2202  O   PHE A 134     -20.521   2.485  13.377  1.00 85.73           O  
ATOM   2203  CG  PHE A 134     -19.119   3.716  16.245  1.00 85.73           C  
ATOM   2204  CD1 PHE A 134     -17.989   4.287  15.642  1.00 85.73           C  
ATOM   2205  HD1 PHE A 134     -17.117   3.687  15.429  1.00 85.73           H  
ATOM   2206  CD2 PHE A 134     -20.256   4.498  16.506  1.00 85.73           C  
ATOM   2207  HD2 PHE A 134     -21.126   4.043  16.956  1.00 85.73           H  
ATOM   2208  CE1 PHE A 134     -18.010   5.639  15.286  1.00 85.73           C  
ATOM   2209  HE1 PHE A 134     -17.149   6.064  14.793  1.00 85.73           H  
ATOM   2210  CE2 PHE A 134     -20.267   5.861  16.168  1.00 85.73           C  
ATOM   2211  HE2 PHE A 134     -21.136   6.471  16.365  1.00 85.73           H  
ATOM   2212  CZ  PHE A 134     -19.143   6.424  15.546  1.00 85.73           C  
ATOM   2213  HZ  PHE A 134     -19.156   7.461  15.243  1.00 85.73           H  
ATOM   2214  N   ILE A 135     -18.480   1.552  13.512  1.00 88.72           N  
ATOM   2215  H   ILE A 135     -17.825   1.072  14.113  1.00 88.72           H  
ATOM   2216  CA  ILE A 135     -18.064   1.847  12.131  1.00 88.72           C  
ATOM   2217  HA  ILE A 135     -18.053   2.928  11.992  1.00 88.72           H  
ATOM   2218  C   ILE A 135     -19.051   1.247  11.118  1.00 88.72           C  
ATOM   2219  CB  ILE A 135     -16.623   1.349  11.895  1.00 88.72           C  
ATOM   2220  HB  ILE A 135     -16.539   0.336  12.288  1.00 88.72           H  
ATOM   2221  O   ILE A 135     -19.437   1.899  10.146  1.00 88.72           O  
ATOM   2222  CG1 ILE A 135     -15.633   2.270  12.646  1.00 88.72           C  
ATOM   2223 HG12 ILE A 135     -16.009   2.488  13.646  1.00 88.72           H  
ATOM   2224 HG13 ILE A 135     -15.546   3.219  12.118  1.00 88.72           H  
ATOM   2225  CG2 ILE A 135     -16.264   1.313  10.395  1.00 88.72           C  
ATOM   2226 HG21 ILE A 135     -16.333   2.312   9.965  1.00 88.72           H  
ATOM   2227 HG22 ILE A 135     -15.255   0.923  10.263  1.00 88.72           H  
ATOM   2228 HG23 ILE A 135     -16.925   0.640   9.849  1.00 88.72           H  
ATOM   2229  CD1 ILE A 135     -14.237   1.660  12.810  1.00 88.72           C  
ATOM   2230 HD11 ILE A 135     -13.602   2.356  13.357  1.00 88.72           H  
ATOM   2231 HD12 ILE A 135     -13.783   1.466  11.838  1.00 88.72           H  
ATOM   2232 HD13 ILE A 135     -14.307   0.729  13.372  1.00 88.72           H  
ATOM   2233  N   TYR A 136     -19.497   0.011  11.346  1.00 87.51           N  
ATOM   2234  H   TYR A 136     -19.139  -0.489  12.147  1.00 87.51           H  
ATOM   2235  CA  TYR A 136     -20.482  -0.646  10.490  1.00 87.51           C  
ATOM   2236  HA  TYR A 136     -20.103  -0.667   9.468  1.00 87.51           H  
ATOM   2237  C   TYR A 136     -21.826   0.099  10.463  1.00 87.51           C  
ATOM   2238  CB  TYR A 136     -20.652  -2.087  10.979  1.00 87.51           C  
ATOM   2239  HB2 TYR A 136     -20.824  -2.086  12.055  1.00 87.51           H  
ATOM   2240  HB3 TYR A 136     -19.721  -2.627  10.806  1.00 87.51           H  
ATOM   2241  O   TYR A 136     -22.440   0.226   9.400  1.00 87.51           O  
ATOM   2242  CG  TYR A 136     -21.788  -2.835  10.319  1.00 87.51           C  
ATOM   2243  CD1 TYR A 136     -23.053  -2.863  10.936  1.00 87.51           C  
ATOM   2244  HD1 TYR A 136     -23.204  -2.331  11.864  1.00 87.51           H  
ATOM   2245  CD2 TYR A 136     -21.572  -3.515   9.107  1.00 87.51           C  
ATOM   2246  HD2 TYR A 136     -20.594  -3.493   8.650  1.00 87.51           H  
ATOM   2247  CE1 TYR A 136     -24.100  -3.604  10.364  1.00 87.51           C  
ATOM   2248  HE1 TYR A 136     -25.058  -3.645  10.859  1.00 87.51           H  
ATOM   2249  CE2 TYR A 136     -22.613  -4.271   8.536  1.00 87.51           C  
ATOM   2250  HE2 TYR A 136     -22.433  -4.862   7.650  1.00 87.51           H  
ATOM   2251  OH  TYR A 136     -24.854  -5.122   8.689  1.00 87.51           O  
ATOM   2252  HH  TYR A 136     -25.563  -5.196   9.332  1.00 87.51           H  
ATOM   2253  CZ  TYR A 136     -23.868  -4.328   9.177  1.00 87.51           C  
ATOM   2254  N   LEU A 137     -22.284   0.606  11.613  1.00 81.79           N  
ATOM   2255  H   LEU A 137     -21.726   0.479  12.445  1.00 81.79           H  
ATOM   2256  CA  LEU A 137     -23.546   1.340  11.724  1.00 81.79           C  
ATOM   2257  HA  LEU A 137     -24.320   0.782  11.198  1.00 81.79           H  
ATOM   2258  C   LEU A 137     -23.482   2.713  11.047  1.00 81.79           C  
ATOM   2259  CB  LEU A 137     -23.940   1.478  13.205  1.00 81.79           C  
ATOM   2260  HB2 LEU A 137     -24.763   2.188  13.284  1.00 81.79           H  
ATOM   2261  HB3 LEU A 137     -23.094   1.895  13.751  1.00 81.79           H  
ATOM   2262  O   LEU A 137     -24.426   3.060  10.333  1.00 81.79           O  
ATOM   2263  CG  LEU A 137     -24.368   0.161  13.877  1.00 81.79           C  
ATOM   2264  HG  LEU A 137     -23.620  -0.615  13.712  1.00 81.79           H  
ATOM   2265  CD1 LEU A 137     -24.533   0.382  15.378  1.00 81.79           C  
ATOM   2266 HD11 LEU A 137     -24.778  -0.561  15.867  1.00 81.79           H  
ATOM   2267 HD12 LEU A 137     -23.591   0.742  15.792  1.00 81.79           H  
ATOM   2268 HD13 LEU A 137     -25.314   1.119  15.562  1.00 81.79           H  
ATOM   2269  CD2 LEU A 137     -25.699  -0.371  13.343  1.00 81.79           C  
ATOM   2270 HD21 LEU A 137     -25.600  -0.608  12.284  1.00 81.79           H  
ATOM   2271 HD22 LEU A 137     -26.478   0.378  13.485  1.00 81.79           H  
ATOM   2272 HD23 LEU A 137     -25.966  -1.283  13.878  1.00 81.79           H  
ATOM   2273  N   ILE A 138     -22.388   3.464  11.223  1.00 80.67           N  
ATOM   2274  H   ILE A 138     -21.666   3.136  11.848  1.00 80.67           H  
ATOM   2275  CA  ILE A 138     -22.222   4.776  10.575  1.00 80.67           C  
ATOM   2276  HA  ILE A 138     -23.141   5.341  10.725  1.00 80.67           H  
ATOM   2277  C   ILE A 138     -22.052   4.642   9.058  1.00 80.67           C  
ATOM   2278  CB  ILE A 138     -21.082   5.613  11.196  1.00 80.67           C  
ATOM   2279  HB  ILE A 138     -21.080   6.570  10.675  1.00 80.67           H  
ATOM   2280  O   ILE A 138     -22.664   5.397   8.312  1.00 80.67           O  
ATOM   2281  CG1 ILE A 138     -19.697   4.978  10.982  1.00 80.67           C  
ATOM   2282 HG12 ILE A 138     -19.509   4.851   9.916  1.00 80.67           H  
ATOM   2283 HG13 ILE A 138     -19.711   4.001  11.463  1.00 80.67           H  
ATOM   2284  CG2 ILE A 138     -21.370   5.897  12.680  1.00 80.67           C  
ATOM   2285 HG21 ILE A 138     -21.250   4.994  13.279  1.00 80.67           H  
ATOM   2286 HG22 ILE A 138     -20.684   6.659  13.050  1.00 80.67           H  
ATOM   2287 HG23 ILE A 138     -22.384   6.279  12.796  1.00 80.67           H  
ATOM   2288  CD1 ILE A 138     -18.517   5.774  11.534  1.00 80.67           C  
ATOM   2289 HD11 ILE A 138     -18.572   6.805  11.186  1.00 80.67           H  
ATOM   2290 HD12 ILE A 138     -18.532   5.759  12.624  1.00 80.67           H  
ATOM   2291 HD13 ILE A 138     -17.588   5.322  11.187  1.00 80.67           H  
ATOM   2292  N   HIS A 139     -21.325   3.625   8.580  1.00 81.05           N  
ATOM   2293  H   HIS A 139     -20.819   3.043   9.232  1.00 81.05           H  
ATOM   2294  CA  HIS A 139     -21.126   3.398   7.145  1.00 81.05           C  
ATOM   2295  HA  HIS A 139     -20.756   4.322   6.701  1.00 81.05           H  
ATOM   2296  C   HIS A 139     -22.432   3.038   6.414  1.00 81.05           C  
ATOM   2297  CB  HIS A 139     -20.063   2.305   6.966  1.00 81.05           C  
ATOM   2298  HB2 HIS A 139     -20.447   1.360   7.352  1.00 81.05           H  
ATOM   2299  HB3 HIS A 139     -19.180   2.573   7.544  1.00 81.05           H  
ATOM   2300  O   HIS A 139     -22.533   3.184   5.198  1.00 81.05           O  
ATOM   2301  CG  HIS A 139     -19.635   2.124   5.532  1.00 81.05           C  
ATOM   2302  CD2 HIS A 139     -19.844   1.031   4.736  1.00 81.05           C  
ATOM   2303  HD2 HIS A 139     -20.348   0.122   5.033  1.00 81.05           H  
ATOM   2304  ND1 HIS A 139     -18.980   3.057   4.766  1.00 81.05           N  
ATOM   2305  HD1 HIS A 139     -18.746   3.998   5.049  1.00 81.05           H  
ATOM   2306  CE1 HIS A 139     -18.794   2.538   3.542  1.00 81.05           C  
ATOM   2307  HE1 HIS A 139     -18.325   3.054   2.717  1.00 81.05           H  
ATOM   2308  NE2 HIS A 139     -19.298   1.295   3.476  1.00 81.05           N  
ATOM   2309  N   ARG A 140     -23.450   2.566   7.147  1.00 76.84           N  
ATOM   2310  H   ARG A 140     -23.292   2.462   8.139  1.00 76.84           H  
ATOM   2311  CA  ARG A 140     -24.778   2.233   6.610  1.00 76.84           C  
ATOM   2312  HA  ARG A 140     -24.716   2.186   5.523  1.00 76.84           H  
ATOM   2313  C   ARG A 140     -25.851   3.286   6.880  1.00 76.84           C  
ATOM   2314  CB  ARG A 140     -25.212   0.858   7.132  1.00 76.84           C  
ATOM   2315  HB2 ARG A 140     -25.129   0.830   8.219  1.00 76.84           H  
ATOM   2316  HB3 ARG A 140     -26.255   0.692   6.863  1.00 76.84           H  
ATOM   2317  O   ARG A 140     -26.962   3.113   6.375  1.00 76.84           O  
ATOM   2318  CG  ARG A 140     -24.369  -0.260   6.512  1.00 76.84           C  
ATOM   2319  HG2 ARG A 140     -24.364  -0.145   5.428  1.00 76.84           H  
ATOM   2320  HG3 ARG A 140     -23.344  -0.210   6.881  1.00 76.84           H  
ATOM   2321  CD  ARG A 140     -24.985  -1.613   6.866  1.00 76.84           C  
ATOM   2322  HD2 ARG A 140     -24.903  -1.763   7.942  1.00 76.84           H  
ATOM   2323  HD3 ARG A 140     -26.038  -1.592   6.587  1.00 76.84           H  
ATOM   2324  NE  ARG A 140     -24.298  -2.707   6.159  1.00 76.84           N  
ATOM   2325  HE  ARG A 140     -23.332  -2.536   5.918  1.00 76.84           H  
ATOM   2326  NH1 ARG A 140     -26.013  -4.228   6.226  1.00 76.84           N  
ATOM   2327 HH11 ARG A 140     -26.580  -3.528   6.682  1.00 76.84           H  
ATOM   2328 HH12 ARG A 140     -26.339  -5.178   6.117  1.00 76.84           H  
ATOM   2329  NH2 ARG A 140     -24.045  -4.821   5.354  1.00 76.84           N  
ATOM   2330 HH21 ARG A 140     -24.410  -5.751   5.210  1.00 76.84           H  
ATOM   2331 HH22 ARG A 140     -23.096  -4.599   5.090  1.00 76.84           H  
ATOM   2332  CZ  ARG A 140     -24.786  -3.909   5.918  1.00 76.84           C  
ATOM   2333  N   ALA A 141     -25.549   4.342   7.638  1.00 65.23           N  
ATOM   2334  H   ALA A 141     -24.602   4.454   7.968  1.00 65.23           H  
ATOM   2335  CA  ALA A 141     -26.523   5.369   8.015  1.00 65.23           C  
ATOM   2336  HA  ALA A 141     -27.348   4.895   8.548  1.00 65.23           H  
ATOM   2337  C   ALA A 141     -27.154   6.063   6.798  1.00 65.23           C  
ATOM   2338  CB  ALA A 141     -25.846   6.358   8.970  1.00 65.23           C  
ATOM   2339  HB1 ALA A 141     -25.458   5.832   9.842  1.00 65.23           H  
ATOM   2340  HB2 ALA A 141     -25.027   6.869   8.462  1.00 65.23           H  
ATOM   2341  HB3 ALA A 141     -26.572   7.102   9.297  1.00 65.23           H  
ATOM   2342  O   ALA A 141     -28.363   6.273   6.778  1.00 65.23           O  
ATOM   2343  N   ASP A 142     -26.374   6.281   5.737  1.00 62.03           N  
ATOM   2344  H   ASP A 142     -25.375   6.180   5.850  1.00 62.03           H  
ATOM   2345  CA  ASP A 142     -26.850   6.871   4.479  1.00 62.03           C  
ATOM   2346  HA  ASP A 142     -27.510   7.704   4.723  1.00 62.03           H  
ATOM   2347  C   ASP A 142     -27.702   5.934   3.613  1.00 62.03           C  
ATOM   2348  CB  ASP A 142     -25.636   7.374   3.674  1.00 62.03           C  
ATOM   2349  HB2 ASP A 142     -24.745   6.815   3.959  1.00 62.03           H  
ATOM   2350  HB3 ASP A 142     -25.799   7.187   2.613  1.00 62.03           H  
ATOM   2351  O   ASP A 142     -28.265   6.339   2.587  1.00 62.03           O  
ATOM   2352  CG  ASP A 142     -25.374   8.872   3.827  1.00 62.03           C  
ATOM   2353  OD1 ASP A 142     -26.267   9.575   4.346  1.00 62.03           O  
ATOM   2354  OD2 ASP A 142     -24.297   9.284   3.348  1.00 62.03           O  
ATOM   2355  N   SER A 143     -27.838   4.658   3.988  1.00 58.99           N  
ATOM   2356  H   SER A 143     -27.455   4.370   4.877  1.00 58.99           H  
ATOM   2357  CA  SER A 143     -28.711   3.773   3.233  1.00 58.99           C  
ATOM   2358  HA  SER A 143     -28.527   3.970   2.177  1.00 58.99           H  
ATOM   2359  C   SER A 143     -30.167   4.155   3.518  1.00 58.99           C  
ATOM   2360  CB  SER A 143     -28.357   2.292   3.417  1.00 58.99           C  
ATOM   2361  HB2 SER A 143     -27.281   2.170   3.296  1.00 58.99           H  
ATOM   2362  HB3 SER A 143     -28.850   1.723   2.629  1.00 58.99           H  
ATOM   2363  O   SER A 143     -30.709   3.877   4.588  1.00 58.99           O  
ATOM   2364  OG  SER A 143     -28.743   1.744   4.654  1.00 58.99           O  
ATOM   2365  HG  SER A 143     -28.323   2.242   5.359  1.00 58.99           H  
ATOM   2366  N   LYS A 144     -30.828   4.754   2.515  1.00 58.49           N  
ATOM   2367  H   LYS A 144     -30.242   5.137   1.787  1.00 58.49           H  
ATOM   2368  CA  LYS A 144     -32.275   5.073   2.485  1.00 58.49           C  
ATOM   2369  HA  LYS A 144     -32.474   5.853   3.221  1.00 58.49           H  
ATOM   2370  C   LYS A 144     -33.199   3.898   2.866  1.00 58.49           C  
ATOM   2371  CB  LYS A 144     -32.662   5.587   1.082  1.00 58.49           C  
ATOM   2372  HB2 LYS A 144     -33.748   5.661   1.029  1.00 58.49           H  
ATOM   2373  HB3 LYS A 144     -32.339   4.866   0.332  1.00 58.49           H  
ATOM   2374  O   LYS A 144     -34.393   4.100   3.044  1.00 58.49           O  
ATOM   2375  CG  LYS A 144     -32.082   6.971   0.755  1.00 58.49           C  
ATOM   2376  HG2 LYS A 144     -30.993   6.920   0.748  1.00 58.49           H  
ATOM   2377  HG3 LYS A 144     -32.395   7.676   1.526  1.00 58.49           H  
ATOM   2378  CD  LYS A 144     -32.577   7.467  -0.612  1.00 58.49           C  
ATOM   2379  HD2 LYS A 144     -32.223   6.788  -1.388  1.00 58.49           H  
ATOM   2380  HD3 LYS A 144     -33.667   7.482  -0.614  1.00 58.49           H  
ATOM   2381  CE  LYS A 144     -32.040   8.880  -0.865  1.00 58.49           C  
ATOM   2382  HE2 LYS A 144     -30.952   8.851  -0.824  1.00 58.49           H  
ATOM   2383  HE3 LYS A 144     -32.373   9.525  -0.052  1.00 58.49           H  
ATOM   2384  NZ  LYS A 144     -32.493   9.424  -2.169  1.00 58.49           N  
ATOM   2385  HZ1 LYS A 144     -32.124  10.357  -2.290  1.00 58.49           H  
ATOM   2386  HZ2 LYS A 144     -32.158   8.845  -2.925  1.00 58.49           H  
ATOM   2387  HZ3 LYS A 144     -33.502   9.470  -2.197  1.00 58.49           H  
ATOM   2388  N   ASN A 145     -32.649   2.690   2.990  1.00 58.81           N  
ATOM   2389  H   ASN A 145     -31.641   2.658   2.942  1.00 58.81           H  
ATOM   2390  CA  ASN A 145     -33.331   1.446   3.332  1.00 58.81           C  
ATOM   2391  HA  ASN A 145     -34.406   1.625   3.349  1.00 58.81           H  
ATOM   2392  C   ASN A 145     -32.967   0.913   4.733  1.00 58.81           C  
ATOM   2393  CB  ASN A 145     -33.028   0.417   2.226  1.00 58.81           C  
ATOM   2394  HB2 ASN A 145     -33.468  -0.543   2.496  1.00 58.81           H  
ATOM   2395  HB3 ASN A 145     -31.950   0.284   2.144  1.00 58.81           H  
ATOM   2396  O   ASN A 145     -33.149  -0.277   4.985  1.00 58.81           O  
ATOM   2397  CG  ASN A 145     -33.600   0.790   0.872  1.00 58.81           C  
ATOM   2398  ND2 ASN A 145     -33.053   0.249  -0.191  1.00 58.81           N  
ATOM   2399 HD21 ASN A 145     -32.298  -0.415  -0.098  1.00 58.81           H  
ATOM   2400 HD22 ASN A 145     -33.487   0.488  -1.071  1.00 58.81           H  
ATOM   2401  OD1 ASN A 145     -34.540   1.548   0.728  1.00 58.81           O  
ATOM   2402  N   SER A 146     -32.422   1.736   5.636  1.00 57.84           N  
ATOM   2403  H   SER A 146     -32.225   2.693   5.379  1.00 57.84           H  
ATOM   2404  CA  SER A 146     -32.097   1.298   7.000  1.00 57.84           C  
ATOM   2405  HA  SER A 146     -31.466   0.412   6.930  1.00 57.84           H  
ATOM   2406  C   SER A 146     -33.377   0.978   7.795  1.00 57.84           C  
ATOM   2407  CB  SER A 146     -31.286   2.359   7.750  1.00 57.84           C  
ATOM   2408  HB2 SER A 146     -31.116   2.022   8.773  1.00 57.84           H  
ATOM   2409  HB3 SER A 146     -31.837   3.299   7.779  1.00 57.84           H  
ATOM   2410  O   SER A 146     -34.232   1.853   7.930  1.00 57.84           O  
ATOM   2411  OG  SER A 146     -30.037   2.557   7.122  1.00 57.84           O  
ATOM   2412  HG  SER A 146     -30.172   3.120   6.355  1.00 57.84           H  
ATOM   2413  N   PRO A 147     -33.534  -0.243   8.344  1.00 58.49           N  
ATOM   2414  CA  PRO A 147     -34.616  -0.572   9.271  1.00 58.49           C  
ATOM   2415  HA  PRO A 147     -35.556  -0.598   8.718  1.00 58.49           H  
ATOM   2416  C   PRO A 147     -34.728   0.412  10.447  1.00 58.49           C  
ATOM   2417  CB  PRO A 147     -34.274  -1.968   9.786  1.00 58.49           C  
ATOM   2418  HB2 PRO A 147     -35.167  -2.540  10.040  1.00 58.49           H  
ATOM   2419  HB3 PRO A 147     -33.617  -1.864  10.649  1.00 58.49           H  
ATOM   2420  O   PRO A 147     -33.723   0.880  10.967  1.00 58.49           O  
ATOM   2421  CG  PRO A 147     -33.484  -2.609   8.650  1.00 58.49           C  
ATOM   2422  HG2 PRO A 147     -34.174  -3.027   7.916  1.00 58.49           H  
ATOM   2423  HG3 PRO A 147     -32.795  -3.373   9.012  1.00 58.49           H  
ATOM   2424  CD  PRO A 147     -32.745  -1.426   8.039  1.00 58.49           C  
ATOM   2425  HD2 PRO A 147     -31.755  -1.333   8.486  1.00 58.49           H  
ATOM   2426  HD3 PRO A 147     -32.645  -1.579   6.964  1.00 58.49           H  
ATOM   2427  N   GLU A 148     -35.938   0.656  10.946  1.00 58.49           N  
ATOM   2428  H   GLU A 148     -36.740   0.277  10.464  1.00 58.49           H  
ATOM   2429  CA  GLU A 148     -36.216   1.601  12.044  1.00 58.49           C  
ATOM   2430  HA  GLU A 148     -35.983   2.611  11.709  1.00 58.49           H  
ATOM   2431  C   GLU A 148     -35.398   1.334  13.327  1.00 58.49           C  
ATOM   2432  CB  GLU A 148     -37.722   1.512  12.320  1.00 58.49           C  
ATOM   2433  HB2 GLU A 148     -37.939   0.532  12.744  1.00 58.49           H  
ATOM   2434  HB3 GLU A 148     -38.243   1.596  11.366  1.00 58.49           H  
ATOM   2435  O   GLU A 148     -34.979   2.269  14.007  1.00 58.49           O  
ATOM   2436  CG  GLU A 148     -38.266   2.603  13.251  1.00 58.49           C  
ATOM   2437  HG2 GLU A 148     -38.001   3.577  12.838  1.00 58.49           H  
ATOM   2438  HG3 GLU A 148     -37.792   2.505  14.228  1.00 58.49           H  
ATOM   2439  CD  GLU A 148     -39.793   2.511  13.418  1.00 58.49           C  
ATOM   2440  OE1 GLU A 148     -40.357   3.456  14.010  1.00 58.49           O  
ATOM   2441  OE2 GLU A 148     -40.379   1.501  12.963  1.00 58.49           O  
ATOM   2442  N   TYR A 149     -35.072   0.069  13.630  1.00 55.93           N  
ATOM   2443  H   TYR A 149     -35.427  -0.667  13.036  1.00 55.93           H  
ATOM   2444  CA  TYR A 149     -34.221  -0.279  14.778  1.00 55.93           C  
ATOM   2445  HA  TYR A 149     -34.624   0.229  15.654  1.00 55.93           H  
ATOM   2446  C   TYR A 149     -32.764   0.188  14.615  1.00 55.93           C  
ATOM   2447  CB  TYR A 149     -34.267  -1.792  15.046  1.00 55.93           C  
ATOM   2448  HB2 TYR A 149     -33.904  -1.964  16.060  1.00 55.93           H  
ATOM   2449  HB3 TYR A 149     -35.303  -2.130  15.020  1.00 55.93           H  
ATOM   2450  O   TYR A 149     -32.082   0.417  15.619  1.00 55.93           O  
ATOM   2451  CG  TYR A 149     -33.427  -2.634  14.099  1.00 55.93           C  
ATOM   2452  CD1 TYR A 149     -34.020  -3.248  12.980  1.00 55.93           C  
ATOM   2453  HD1 TYR A 149     -35.082  -3.154  12.811  1.00 55.93           H  
ATOM   2454  CD2 TYR A 149     -32.044  -2.790  14.330  1.00 55.93           C  
ATOM   2455  HD2 TYR A 149     -31.589  -2.317  15.188  1.00 55.93           H  
ATOM   2456  CE1 TYR A 149     -33.230  -4.000  12.089  1.00 55.93           C  
ATOM   2457  HE1 TYR A 149     -33.677  -4.487  11.234  1.00 55.93           H  
ATOM   2458  CE2 TYR A 149     -31.247  -3.517  13.426  1.00 55.93           C  
ATOM   2459  HE2 TYR A 149     -30.183  -3.603  13.589  1.00 55.93           H  
ATOM   2460  OH  TYR A 149     -31.081  -4.805  11.406  1.00 55.93           O  
ATOM   2461  HH  TYR A 149     -30.160  -4.834  11.675  1.00 55.93           H  
ATOM   2462  CZ  TYR A 149     -31.842  -4.116  12.295  1.00 55.93           C  
ATOM   2463  N   LEU A 150     -32.277   0.327  13.372  1.00 57.86           N  
ATOM   2464  H   LEU A 150     -32.903   0.205  12.588  1.00 57.86           H  
ATOM   2465  CA  LEU A 150     -30.988   0.961  13.115  1.00 57.86           C  
ATOM   2466  HA  LEU A 150     -30.243   0.508  13.769  1.00 57.86           H  
ATOM   2467  C   LEU A 150     -31.058   2.427  13.536  1.00 57.86           C  
ATOM   2468  CB  LEU A 150     -30.530   0.787  11.647  1.00 57.86           C  
ATOM   2469  HB2 LEU A 150     -31.383   0.651  10.982  1.00 57.86           H  
ATOM   2470  HB3 LEU A 150     -30.061   1.717  11.325  1.00 57.86           H  
ATOM   2471  O   LEU A 150     -30.106   2.876  14.152  1.00 57.86           O  
ATOM   2472  CG  LEU A 150     -29.528  -0.368  11.442  1.00 57.86           C  
ATOM   2473  HG  LEU A 150     -29.346  -0.882  12.386  1.00 57.86           H  
ATOM   2474  CD1 LEU A 150     -30.028  -1.397  10.435  1.00 57.86           C  
ATOM   2475 HD11 LEU A 150     -29.375  -2.269  10.445  1.00 57.86           H  
ATOM   2476 HD12 LEU A 150     -31.041  -1.705  10.697  1.00 57.86           H  
ATOM   2477 HD13 LEU A 150     -30.008  -0.948   9.442  1.00 57.86           H  
ATOM   2478  CD2 LEU A 150     -28.194   0.150  10.902  1.00 57.86           C  
ATOM   2479 HD21 LEU A 150     -27.779   0.876  11.601  1.00 57.86           H  
ATOM   2480 HD22 LEU A 150     -27.491  -0.674  10.780  1.00 57.86           H  
ATOM   2481 HD23 LEU A 150     -28.343   0.645   9.943  1.00 57.86           H  
ATOM   2482  N   ASN A 151     -32.191   3.113  13.354  1.00 62.26           N  
ATOM   2483  H   ASN A 151     -32.966   2.644  12.907  1.00 62.26           H  
ATOM   2484  CA  ASN A 151     -32.335   4.543  13.635  1.00 62.26           C  
ATOM   2485  HA  ASN A 151     -31.567   5.072  13.070  1.00 62.26           H  
ATOM   2486  C   ASN A 151     -32.113   4.895  15.121  1.00 62.26           C  
ATOM   2487  CB  ASN A 151     -33.705   5.001  13.099  1.00 62.26           C  
ATOM   2488  HB2 ASN A 151     -34.491   4.735  13.806  1.00 62.26           H  
ATOM   2489  HB3 ASN A 151     -33.905   4.493  12.155  1.00 62.26           H  
ATOM   2490  O   ASN A 151     -31.363   5.817  15.419  1.00 62.26           O  
ATOM   2491  CG  ASN A 151     -33.803   6.492  12.825  1.00 62.26           C  
ATOM   2492  ND2 ASN A 151     -34.894   6.922  12.238  1.00 62.26           N  
ATOM   2493 HD21 ASN A 151     -35.628   6.277  11.981  1.00 62.26           H  
ATOM   2494 HD22 ASN A 151     -34.928   7.907  12.019  1.00 62.26           H  
ATOM   2495  OD1 ASN A 151     -32.942   7.296  13.138  1.00 62.26           O  
ATOM   2496  N   TYR A 152     -32.665   4.135  16.081  1.00 59.72           N  
ATOM   2497  H   TYR A 152     -33.294   3.394  15.806  1.00 59.72           H  
ATOM   2498  CA  TYR A 152     -32.438   4.422  17.514  1.00 59.72           C  
ATOM   2499  HA  TYR A 152     -32.620   5.484  17.682  1.00 59.72           H  
ATOM   2500  C   TYR A 152     -30.995   4.147  17.956  1.00 59.72           C  
ATOM   2501  CB  TYR A 152     -33.408   3.638  18.407  1.00 59.72           C  
ATOM   2502  HB2 TYR A 152     -33.321   2.574  18.186  1.00 59.72           H  
ATOM   2503  HB3 TYR A 152     -34.428   3.944  18.174  1.00 59.72           H  
ATOM   2504  O   TYR A 152     -30.373   4.989  18.606  1.00 59.72           O  
ATOM   2505  CG  TYR A 152     -33.156   3.865  19.893  1.00 59.72           C  
ATOM   2506  CD1 TYR A 152     -32.482   2.894  20.663  1.00 59.72           C  
ATOM   2507  HD1 TYR A 152     -32.166   1.969  20.204  1.00 59.72           H  
ATOM   2508  CD2 TYR A 152     -33.548   5.079  20.491  1.00 59.72           C  
ATOM   2509  HD2 TYR A 152     -34.043   5.837  19.903  1.00 59.72           H  
ATOM   2510  CE1 TYR A 152     -32.214   3.128  22.028  1.00 59.72           C  
ATOM   2511  HE1 TYR A 152     -31.698   2.384  22.616  1.00 59.72           H  
ATOM   2512  CE2 TYR A 152     -33.286   5.315  21.855  1.00 59.72           C  
ATOM   2513  HE2 TYR A 152     -33.582   6.246  22.316  1.00 59.72           H  
ATOM   2514  OH  TYR A 152     -32.373   4.574  23.942  1.00 59.72           O  
ATOM   2515  HH  TYR A 152     -31.903   3.848  24.358  1.00 59.72           H  
ATOM   2516  CZ  TYR A 152     -32.620   4.342  22.626  1.00 59.72           C  
ATOM   2517  N   LYS A 153     -30.438   2.980  17.587  1.00 64.11           N  
ATOM   2518  H   LYS A 153     -30.974   2.358  17.000  1.00 64.11           H  
ATOM   2519  CA  LYS A 153     -29.026   2.685  17.872  1.00 64.11           C  
ATOM   2520  HA  LYS A 153     -28.849   2.807  18.941  1.00 64.11           H  
ATOM   2521  C   LYS A 153     -28.138   3.732  17.205  1.00 64.11           C  
ATOM   2522  CB  LYS A 153     -28.637   1.256  17.453  1.00 64.11           C  
ATOM   2523  HB2 LYS A 153     -27.561   1.235  17.280  1.00 64.11           H  
ATOM   2524  HB3 LYS A 153     -29.133   0.991  16.520  1.00 64.11           H  
ATOM   2525  O   LYS A 153     -27.283   4.286  17.880  1.00 64.11           O  
ATOM   2526  CG  LYS A 153     -28.965   0.222  18.544  1.00 64.11           C  
ATOM   2527  HG2 LYS A 153     -28.552   0.563  19.493  1.00 64.11           H  
ATOM   2528  HG3 LYS A 153     -30.046   0.126  18.642  1.00 64.11           H  
ATOM   2529  CD  LYS A 153     -28.348  -1.144  18.202  1.00 64.11           C  
ATOM   2530  HD2 LYS A 153     -27.277  -1.013  18.044  1.00 64.11           H  
ATOM   2531  HD3 LYS A 153     -28.795  -1.518  17.281  1.00 64.11           H  
ATOM   2532  CE  LYS A 153     -28.570  -2.153  19.337  1.00 64.11           C  
ATOM   2533  HE2 LYS A 153     -28.245  -1.692  20.270  1.00 64.11           H  
ATOM   2534  HE3 LYS A 153     -29.637  -2.360  19.419  1.00 64.11           H  
ATOM   2535  NZ  LYS A 153     -27.806  -3.409  19.109  1.00 64.11           N  
ATOM   2536  HZ1 LYS A 153     -27.940  -4.057  19.872  1.00 64.11           H  
ATOM   2537  HZ2 LYS A 153     -28.086  -3.857  18.248  1.00 64.11           H  
ATOM   2538  HZ3 LYS A 153     -26.817  -3.216  19.051  1.00 64.11           H  
ATOM   2539  N   GLN A 154     -28.387   4.053  15.936  1.00 64.15           N  
ATOM   2540  H   GLN A 154     -29.143   3.584  15.459  1.00 64.15           H  
ATOM   2541  CA  GLN A 154     -27.701   5.114  15.202  1.00 64.15           C  
ATOM   2542  HA  GLN A 154     -26.644   4.860  15.116  1.00 64.15           H  
ATOM   2543  C   GLN A 154     -27.777   6.432  15.966  1.00 64.15           C  
ATOM   2544  CB  GLN A 154     -28.273   5.279  13.783  1.00 64.15           C  
ATOM   2545  HB2 GLN A 154     -29.361   5.290  13.836  1.00 64.15           H  
ATOM   2546  HB3 GLN A 154     -27.959   6.243  13.382  1.00 64.15           H  
ATOM   2547  O   GLN A 154     -26.729   6.979  16.245  1.00 64.15           O  
ATOM   2548  CG  GLN A 154     -27.779   4.189  12.814  1.00 64.15           C  
ATOM   2549  HG2 GLN A 154     -27.768   3.216  13.306  1.00 64.15           H  
ATOM   2550  HG3 GLN A 154     -26.751   4.419  12.536  1.00 64.15           H  
ATOM   2551  CD  GLN A 154     -28.620   4.070  11.542  1.00 64.15           C  
ATOM   2552  NE2 GLN A 154     -28.069   3.507  10.490  1.00 64.15           N  
ATOM   2553 HE21 GLN A 154     -27.079   3.307  10.474  1.00 64.15           H  
ATOM   2554 HE22 GLN A 154     -28.633   3.507   9.652  1.00 64.15           H  
ATOM   2555  OE1 GLN A 154     -29.783   4.425  11.464  1.00 64.15           O  
ATOM   2556  N   GLN A 155     -28.944   6.909  16.402  1.00 67.07           N  
ATOM   2557  H   GLN A 155     -29.794   6.432  16.138  1.00 67.07           H  
ATOM   2558  CA  GLN A 155     -29.060   8.171  17.148  1.00 67.07           C  
ATOM   2559  HA  GLN A 155     -28.675   8.982  16.530  1.00 67.07           H  
ATOM   2560  C   GLN A 155     -28.246   8.185  18.451  1.00 67.07           C  
ATOM   2561  CB  GLN A 155     -30.534   8.458  17.454  1.00 67.07           C  
ATOM   2562  HB2 GLN A 155     -30.592   9.225  18.226  1.00 67.07           H  
ATOM   2563  HB3 GLN A 155     -31.016   7.556  17.829  1.00 67.07           H  
ATOM   2564  O   GLN A 155     -27.520   9.147  18.712  1.00 67.07           O  
ATOM   2565  CG  GLN A 155     -31.278   8.971  16.215  1.00 67.07           C  
ATOM   2566  HG2 GLN A 155     -30.870   9.938  15.922  1.00 67.07           H  
ATOM   2567  HG3 GLN A 155     -31.136   8.288  15.378  1.00 67.07           H  
ATOM   2568  CD  GLN A 155     -32.769   9.142  16.472  1.00 67.07           C  
ATOM   2569  NE2 GLN A 155     -33.588   9.038  15.451  1.00 67.07           N  
ATOM   2570 HE21 GLN A 155     -33.237   8.698  14.567  1.00 67.07           H  
ATOM   2571 HE22 GLN A 155     -34.572   9.144  15.650  1.00 67.07           H  
ATOM   2572  OE1 GLN A 155     -33.228   9.371  17.581  1.00 67.07           O  
ATOM   2573  N   LEU A 156     -28.311   7.110  19.246  1.00 65.13           N  
ATOM   2574  H   LEU A 156     -28.937   6.359  18.993  1.00 65.13           H  
ATOM   2575  CA  LEU A 156     -27.503   6.987  20.461  1.00 65.13           C  
ATOM   2576  HA  LEU A 156     -27.691   7.865  21.079  1.00 65.13           H  
ATOM   2577  C   LEU A 156     -25.999   6.970  20.128  1.00 65.13           C  
ATOM   2578  CB  LEU A 156     -27.933   5.725  21.230  1.00 65.13           C  
ATOM   2579  HB2 LEU A 156     -29.021   5.664  21.249  1.00 65.13           H  
ATOM   2580  HB3 LEU A 156     -27.562   4.855  20.689  1.00 65.13           H  
ATOM   2581  O   LEU A 156     -25.221   7.677  20.766  1.00 65.13           O  
ATOM   2582  CG  LEU A 156     -27.408   5.688  22.679  1.00 65.13           C  
ATOM   2583  HG  LEU A 156     -26.357   5.976  22.704  1.00 65.13           H  
ATOM   2584  CD1 LEU A 156     -28.208   6.619  23.594  1.00 65.13           C  
ATOM   2585 HD11 LEU A 156     -28.096   7.652  23.264  1.00 65.13           H  
ATOM   2586 HD12 LEU A 156     -27.832   6.545  24.615  1.00 65.13           H  
ATOM   2587 HD13 LEU A 156     -29.264   6.351  23.576  1.00 65.13           H  
ATOM   2588  CD2 LEU A 156     -27.523   4.270  23.239  1.00 65.13           C  
ATOM   2589 HD21 LEU A 156     -27.146   4.249  24.261  1.00 65.13           H  
ATOM   2590 HD22 LEU A 156     -26.922   3.591  22.633  1.00 65.13           H  
ATOM   2591 HD23 LEU A 156     -28.564   3.949  23.225  1.00 65.13           H  
ATOM   2592  N   PHE A 157     -25.592   6.237  19.090  1.00 68.50           N  
ATOM   2593  H   PHE A 157     -26.276   5.676  18.602  1.00 68.50           H  
ATOM   2594  CA  PHE A 157     -24.205   6.188  18.617  1.00 68.50           C  
ATOM   2595  HA  PHE A 157     -23.556   5.979  19.467  1.00 68.50           H  
ATOM   2596  C   PHE A 157     -23.726   7.526  18.036  1.00 68.50           C  
ATOM   2597  CB  PHE A 157     -24.045   5.051  17.593  1.00 68.50           C  
ATOM   2598  HB2 PHE A 157     -23.146   5.241  17.006  1.00 68.50           H  
ATOM   2599  HB3 PHE A 157     -24.882   5.061  16.894  1.00 68.50           H  
ATOM   2600  O   PHE A 157     -22.605   7.943  18.311  1.00 68.50           O  
ATOM   2601  CG  PHE A 157     -23.893   3.674  18.215  1.00 68.50           C  
ATOM   2602  CD1 PHE A 157     -22.775   3.394  19.020  1.00 68.50           C  
ATOM   2603  HD1 PHE A 157     -22.028   4.153  19.197  1.00 68.50           H  
ATOM   2604  CD2 PHE A 157     -24.820   2.648  17.958  1.00 68.50           C  
ATOM   2605  HD2 PHE A 157     -25.613   2.810  17.243  1.00 68.50           H  
ATOM   2606  CE1 PHE A 157     -22.605   2.114  19.574  1.00 68.50           C  
ATOM   2607  HE1 PHE A 157     -21.725   1.890  20.158  1.00 68.50           H  
ATOM   2608  CE2 PHE A 157     -24.687   1.387  18.563  1.00 68.50           C  
ATOM   2609  HE2 PHE A 157     -25.402   0.605  18.355  1.00 68.50           H  
ATOM   2610  CZ  PHE A 157     -23.570   1.116  19.367  1.00 68.50           C  
ATOM   2611  HZ  PHE A 157     -23.423   0.134  19.791  1.00 68.50           H  
ATOM   2612  N   LEU A 158     -24.581   8.240  17.306  1.00 67.73           N  
ATOM   2613  H   LEU A 158     -25.481   7.823  17.116  1.00 67.73           H  
ATOM   2614  CA  LEU A 158     -24.332   9.566  16.744  1.00 67.73           C  
ATOM   2615  HA  LEU A 158     -23.420   9.530  16.148  1.00 67.73           H  
ATOM   2616  C   LEU A 158     -24.084  10.586  17.870  1.00 67.73           C  
ATOM   2617  CB  LEU A 158     -25.526   9.940  15.832  1.00 67.73           C  
ATOM   2618  HB2 LEU A 158     -25.569  11.018  15.676  1.00 67.73           H  
ATOM   2619  HB3 LEU A 158     -26.444   9.698  16.368  1.00 67.73           H  
ATOM   2620  O   LEU A 158     -23.169  11.401  17.765  1.00 67.73           O  
ATOM   2621  CG  LEU A 158     -25.578   9.243  14.450  1.00 67.73           C  
ATOM   2622  HG  LEU A 158     -25.600   8.163  14.595  1.00 67.73           H  
ATOM   2623  CD1 LEU A 158     -26.869   9.657  13.739  1.00 67.73           C  
ATOM   2624 HD11 LEU A 158     -26.938   9.146  12.779  1.00 67.73           H  
ATOM   2625 HD12 LEU A 158     -26.877  10.733  13.568  1.00 67.73           H  
ATOM   2626 HD13 LEU A 158     -27.733   9.378  14.343  1.00 67.73           H  
ATOM   2627  CD2 LEU A 158     -24.409   9.472  13.490  1.00 67.73           C  
ATOM   2628 HD21 LEU A 158     -24.345   8.625  12.807  1.00 67.73           H  
ATOM   2629 HD22 LEU A 158     -24.565  10.353  12.866  1.00 67.73           H  
ATOM   2630 HD23 LEU A 158     -23.458   9.543  14.018  1.00 67.73           H  
ATOM   2631  N   SER A 159     -24.803  10.482  18.995  1.00 71.45           N  
ATOM   2632  H   SER A 159     -25.583   9.840  19.006  1.00 71.45           H  
ATOM   2633  CA  SER A 159     -24.538  11.315  20.181  1.00 71.45           C  
ATOM   2634  HA  SER A 159     -24.513  12.354  19.854  1.00 71.45           H  
ATOM   2635  C   SER A 159     -23.182  11.035  20.850  1.00 71.45           C  
ATOM   2636  CB  SER A 159     -25.676  11.187  21.201  1.00 71.45           C  
ATOM   2637  HB2 SER A 159     -25.619  12.035  21.884  1.00 71.45           H  
ATOM   2638  HB3 SER A 159     -26.635  11.231  20.685  1.00 71.45           H  
ATOM   2639  O   SER A 159     -22.594  11.934  21.446  1.00 71.45           O  
ATOM   2640  OG  SER A 159     -25.606  10.000  21.970  1.00 71.45           O  
ATOM   2641  HG  SER A 159     -25.516   9.233  21.400  1.00 71.45           H  
ATOM   2642  N   GLN A 160     -22.655   9.812  20.723  1.00 77.58           N  
ATOM   2643  H   GLN A 160     -23.168   9.128  20.185  1.00 77.58           H  
ATOM   2644  CA  GLN A 160     -21.367   9.395  21.292  1.00 77.58           C  
ATOM   2645  HA  GLN A 160     -21.105  10.068  22.109  1.00 77.58           H  
ATOM   2646  C   GLN A 160     -20.210   9.475  20.282  1.00 77.58           C  
ATOM   2647  CB  GLN A 160     -21.506   7.980  21.873  1.00 77.58           C  
ATOM   2648  HB2 GLN A 160     -21.886   7.315  21.098  1.00 77.58           H  
ATOM   2649  HB3 GLN A 160     -20.523   7.628  22.187  1.00 77.58           H  
ATOM   2650  O   GLN A 160     -19.067   9.182  20.635  1.00 77.58           O  
ATOM   2651  CG  GLN A 160     -22.437   7.929  23.093  1.00 77.58           C  
ATOM   2652  HG2 GLN A 160     -22.066   8.620  23.850  1.00 77.58           H  
ATOM   2653  HG3 GLN A 160     -23.442   8.246  22.810  1.00 77.58           H  
ATOM   2654  CD  GLN A 160     -22.535   6.536  23.711  1.00 77.58           C  
ATOM   2655  NE2 GLN A 160     -23.035   6.431  24.922  1.00 77.58           N  
ATOM   2656 HE21 GLN A 160     -23.069   5.496  25.303  1.00 77.58           H  
ATOM   2657 HE22 GLN A 160     -23.364   7.251  25.411  1.00 77.58           H  
ATOM   2658  OE1 GLN A 160     -22.172   5.517  23.143  1.00 77.58           O  
ATOM   2659  N   ASN A 161     -20.486   9.888  19.041  1.00 76.17           N  
ATOM   2660  H   ASN A 161     -21.452  10.096  18.834  1.00 76.17           H  
ATOM   2661  CA  ASN A 161     -19.582   9.799  17.895  1.00 76.17           C  
ATOM   2662  HA  ASN A 161     -19.431   8.748  17.649  1.00 76.17           H  
ATOM   2663  C   ASN A 161     -18.193  10.403  18.169  1.00 76.17           C  
ATOM   2664  CB  ASN A 161     -20.302  10.477  16.716  1.00 76.17           C  
ATOM   2665  HB2 ASN A 161     -21.290  10.029  16.611  1.00 76.17           H  
ATOM   2666  HB3 ASN A 161     -20.421  11.543  16.907  1.00 76.17           H  
ATOM   2667  O   ASN A 161     -17.182   9.799  17.838  1.00 76.17           O  
ATOM   2668  CG  ASN A 161     -19.607  10.297  15.386  1.00 76.17           C  
ATOM   2669  ND2 ASN A 161     -20.199  10.751  14.315  1.00 76.17           N  
ATOM   2670 HD21 ASN A 161     -19.779  10.505  13.430  1.00 76.17           H  
ATOM   2671 HD22 ASN A 161     -21.103  11.199  14.354  1.00 76.17           H  
ATOM   2672  OD1 ASN A 161     -18.547   9.729  15.279  1.00 76.17           O  
ATOM   2673  N   LYS A 162     -18.124  11.533  18.883  1.00 80.19           N  
ATOM   2674  H   LYS A 162     -18.992  11.971  19.156  1.00 80.19           H  
ATOM   2675  CA  LYS A 162     -16.847  12.176  19.244  1.00 80.19           C  
ATOM   2676  HA  LYS A 162     -16.298  12.419  18.334  1.00 80.19           H  
ATOM   2677  C   LYS A 162     -15.922  11.259  20.050  1.00 80.19           C  
ATOM   2678  CB  LYS A 162     -17.103  13.472  20.023  1.00 80.19           C  
ATOM   2679  HB2 LYS A 162     -17.689  13.258  20.917  1.00 80.19           H  
ATOM   2680  HB3 LYS A 162     -16.141  13.881  20.332  1.00 80.19           H  
ATOM   2681  O   LYS A 162     -14.738  11.156  19.747  1.00 80.19           O  
ATOM   2682  CG  LYS A 162     -17.825  14.523  19.172  1.00 80.19           C  
ATOM   2683  HG2 LYS A 162     -18.817  14.162  18.900  1.00 80.19           H  
ATOM   2684  HG3 LYS A 162     -17.251  14.702  18.263  1.00 80.19           H  
ATOM   2685  CD  LYS A 162     -17.962  15.840  19.942  1.00 80.19           C  
ATOM   2686  HD2 LYS A 162     -18.524  15.674  20.861  1.00 80.19           H  
ATOM   2687  HD3 LYS A 162     -16.968  16.211  20.191  1.00 80.19           H  
ATOM   2688  CE  LYS A 162     -18.679  16.873  19.069  1.00 80.19           C  
ATOM   2689  HE2 LYS A 162     -18.113  16.983  18.144  1.00 80.19           H  
ATOM   2690  HE3 LYS A 162     -19.676  16.513  18.816  1.00 80.19           H  
ATOM   2691  NZ  LYS A 162     -18.750  18.185  19.748  1.00 80.19           N  
ATOM   2692  HZ1 LYS A 162     -19.271  18.155  20.613  1.00 80.19           H  
ATOM   2693  HZ2 LYS A 162     -19.098  18.904  19.130  1.00 80.19           H  
ATOM   2694  HZ3 LYS A 162     -17.808  18.464  19.980  1.00 80.19           H  
ATOM   2695  N   LYS A 163     -16.463  10.549  21.047  1.00 87.21           N  
ATOM   2696  H   LYS A 163     -17.468  10.569  21.150  1.00 87.21           H  
ATOM   2697  CA  LYS A 163     -15.684   9.595  21.847  1.00 87.21           C  
ATOM   2698  HA  LYS A 163     -14.780  10.102  22.186  1.00 87.21           H  
ATOM   2699  C   LYS A 163     -15.209   8.421  20.986  1.00 87.21           C  
ATOM   2700  CB  LYS A 163     -16.507   9.143  23.068  1.00 87.21           C  
ATOM   2701  HB2 LYS A 163     -17.453   8.722  22.726  1.00 87.21           H  
ATOM   2702  HB3 LYS A 163     -16.731  10.017  23.680  1.00 87.21           H  
ATOM   2703  O   LYS A 163     -14.055   8.023  21.090  1.00 87.21           O  
ATOM   2704  CG  LYS A 163     -15.816   8.089  23.950  1.00 87.21           C  
ATOM   2705  HG2 LYS A 163     -16.449   7.895  24.815  1.00 87.21           H  
ATOM   2706  HG3 LYS A 163     -15.725   7.160  23.387  1.00 87.21           H  
ATOM   2707  CD  LYS A 163     -14.425   8.518  24.437  1.00 87.21           C  
ATOM   2708  HD2 LYS A 163     -14.491   9.438  25.017  1.00 87.21           H  
ATOM   2709  HD3 LYS A 163     -13.783   8.687  23.573  1.00 87.21           H  
ATOM   2710  CE  LYS A 163     -13.809   7.402  25.281  1.00 87.21           C  
ATOM   2711  HE2 LYS A 163     -14.130   6.448  24.864  1.00 87.21           H  
ATOM   2712  HE3 LYS A 163     -14.167   7.477  26.308  1.00 87.21           H  
ATOM   2713  NZ  LYS A 163     -12.332   7.450  25.211  1.00 87.21           N  
ATOM   2714  HZ1 LYS A 163     -11.901   6.756  25.804  1.00 87.21           H  
ATOM   2715  HZ2 LYS A 163     -12.066   7.147  24.285  1.00 87.21           H  
ATOM   2716  HZ3 LYS A 163     -11.949   8.373  25.355  1.00 87.21           H  
ATOM   2717  N   TYR A 164     -16.070   7.926  20.098  1.00 87.10           N  
ATOM   2718  H   TYR A 164     -17.001   8.316  20.052  1.00 87.10           H  
ATOM   2719  CA  TYR A 164     -15.703   6.870  19.156  1.00 87.10           C  
ATOM   2720  HA  TYR A 164     -15.268   6.044  19.718  1.00 87.10           H  
ATOM   2721  C   TYR A 164     -14.639   7.318  18.145  1.00 87.10           C  
ATOM   2722  CB  TYR A 164     -16.949   6.348  18.435  1.00 87.10           C  
ATOM   2723  HB2 TYR A 164     -17.546   7.179  18.062  1.00 87.10           H  
ATOM   2724  HB3 TYR A 164     -16.610   5.775  17.571  1.00 87.10           H  
ATOM   2725  O   TYR A 164     -13.741   6.533  17.857  1.00 87.10           O  
ATOM   2726  CG  TYR A 164     -17.806   5.427  19.278  1.00 87.10           C  
ATOM   2727  CD1 TYR A 164     -17.417   4.089  19.437  1.00 87.10           C  
ATOM   2728  HD1 TYR A 164     -16.541   3.745  18.908  1.00 87.10           H  
ATOM   2729  CD2 TYR A 164     -18.982   5.885  19.893  1.00 87.10           C  
ATOM   2730  HD2 TYR A 164     -19.309   6.902  19.730  1.00 87.10           H  
ATOM   2731  CE1 TYR A 164     -18.155   3.213  20.256  1.00 87.10           C  
ATOM   2732  HE1 TYR A 164     -17.848   2.187  20.394  1.00 87.10           H  
ATOM   2733  CE2 TYR A 164     -19.729   5.020  20.712  1.00 87.10           C  
ATOM   2734  HE2 TYR A 164     -20.629   5.371  21.194  1.00 87.10           H  
ATOM   2735  OH  TYR A 164     -20.020   2.885  21.741  1.00 87.10           O  
ATOM   2736  HH  TYR A 164     -20.716   3.388  22.170  1.00 87.10           H  
ATOM   2737  CZ  TYR A 164     -19.306   3.691  20.914  1.00 87.10           C  
ATOM   2738  N   LEU A 165     -14.689   8.556  17.635  1.00 88.47           N  
ATOM   2739  H   LEU A 165     -15.485   9.138  17.851  1.00 88.47           H  
ATOM   2740  CA  LEU A 165     -13.644   9.105  16.763  1.00 88.47           C  
ATOM   2741  HA  LEU A 165     -13.556   8.455  15.892  1.00 88.47           H  
ATOM   2742  C   LEU A 165     -12.291   9.098  17.477  1.00 88.47           C  
ATOM   2743  CB  LEU A 165     -14.012  10.527  16.288  1.00 88.47           C  
ATOM   2744  HB2 LEU A 165     -14.931  10.493  15.702  1.00 88.47           H  
ATOM   2745  HB3 LEU A 165     -14.207  11.146  17.164  1.00 88.47           H  
ATOM   2746  O   LEU A 165     -11.319   8.606  16.914  1.00 88.47           O  
ATOM   2747  CG  LEU A 165     -12.909  11.221  15.458  1.00 88.47           C  
ATOM   2748  HG  LEU A 165     -12.028  11.349  16.088  1.00 88.47           H  
ATOM   2749  CD1 LEU A 165     -12.496  10.478  14.184  1.00 88.47           C  
ATOM   2750 HD11 LEU A 165     -13.304  10.518  13.453  1.00 88.47           H  
ATOM   2751 HD12 LEU A 165     -11.626  10.972  13.750  1.00 88.47           H  
ATOM   2752 HD13 LEU A 165     -12.221   9.448  14.408  1.00 88.47           H  
ATOM   2753  CD2 LEU A 165     -13.363  12.608  15.007  1.00 88.47           C  
ATOM   2754 HD21 LEU A 165     -14.145  12.524  14.253  1.00 88.47           H  
ATOM   2755 HD22 LEU A 165     -12.515  13.152  14.591  1.00 88.47           H  
ATOM   2756 HD23 LEU A 165     -13.740  13.165  15.864  1.00 88.47           H  
ATOM   2757  N   GLU A 166     -12.231   9.579  18.718  1.00 90.83           N  
ATOM   2758  H   GLU A 166     -13.053  10.017  19.111  1.00 90.83           H  
ATOM   2759  CA  GLU A 166     -11.001   9.553  19.519  1.00 90.83           C  
ATOM   2760  HA  GLU A 166     -10.219  10.095  18.989  1.00 90.83           H  
ATOM   2761  C   GLU A 166     -10.464   8.133  19.740  1.00 90.83           C  
ATOM   2762  CB  GLU A 166     -11.264  10.220  20.880  1.00 90.83           C  
ATOM   2763  HB2 GLU A 166     -10.497   9.913  21.591  1.00 90.83           H  
ATOM   2764  HB3 GLU A 166     -12.223   9.887  21.276  1.00 90.83           H  
ATOM   2765  O   GLU A 166      -9.264   7.880  19.588  1.00 90.83           O  
ATOM   2766  CG  GLU A 166     -11.267  11.749  20.787  1.00 90.83           C  
ATOM   2767  HG2 GLU A 166     -11.500  12.154  21.772  1.00 90.83           H  
ATOM   2768  HG3 GLU A 166     -12.060  12.052  20.103  1.00 90.83           H  
ATOM   2769  CD  GLU A 166      -9.913  12.306  20.315  1.00 90.83           C  
ATOM   2770  OE1 GLU A 166      -9.900  13.415  19.752  1.00 90.83           O  
ATOM   2771  OE2 GLU A 166      -8.882  11.608  20.485  1.00 90.83           O  
ATOM   2772  N   ASP A 167     -11.347   7.182  20.050  1.00 93.14           N  
ATOM   2773  H   ASP A 167     -12.307   7.451  20.208  1.00 93.14           H  
ATOM   2774  CA  ASP A 167     -10.965   5.783  20.256  1.00 93.14           C  
ATOM   2775  HA  ASP A 167     -10.127   5.750  20.952  1.00 93.14           H  
ATOM   2776  C   ASP A 167     -10.481   5.128  18.945  1.00 93.14           C  
ATOM   2777  CB  ASP A 167     -12.138   5.013  20.892  1.00 93.14           C  
ATOM   2778  HB2 ASP A 167     -13.021   5.123  20.262  1.00 93.14           H  
ATOM   2779  HB3 ASP A 167     -11.876   3.955  20.919  1.00 93.14           H  
ATOM   2780  O   ASP A 167      -9.508   4.368  18.950  1.00 93.14           O  
ATOM   2781  CG  ASP A 167     -12.478   5.448  22.330  1.00 93.14           C  
ATOM   2782  OD1 ASP A 167     -11.629   6.064  23.021  1.00 93.14           O  
ATOM   2783  OD2 ASP A 167     -13.592   5.141  22.809  1.00 93.14           O  
ATOM   2784  N   VAL A 168     -11.097   5.467  17.804  1.00 93.31           N  
ATOM   2785  H   VAL A 168     -11.888   6.091  17.868  1.00 93.31           H  
ATOM   2786  CA  VAL A 168     -10.658   5.030  16.469  1.00 93.31           C  
ATOM   2787  HA  VAL A 168     -10.506   3.951  16.494  1.00 93.31           H  
ATOM   2788  C   VAL A 168      -9.309   5.646  16.100  1.00 93.31           C  
ATOM   2789  CB  VAL A 168     -11.725   5.327  15.392  1.00 93.31           C  
ATOM   2790  HB  VAL A 168     -12.056   6.362  15.478  1.00 93.31           H  
ATOM   2791  O   VAL A 168      -8.426   4.908  15.662  1.00 93.31           O  
ATOM   2792  CG1 VAL A 168     -11.194   5.101  13.968  1.00 93.31           C  
ATOM   2793 HG11 VAL A 168     -10.754   4.107  13.887  1.00 93.31           H  
ATOM   2794 HG12 VAL A 168     -12.005   5.194  13.245  1.00 93.31           H  
ATOM   2795 HG13 VAL A 168     -10.442   5.853  13.727  1.00 93.31           H  
ATOM   2796  CG2 VAL A 168     -12.934   4.395  15.557  1.00 93.31           C  
ATOM   2797 HG21 VAL A 168     -13.720   4.682  14.859  1.00 93.31           H  
ATOM   2798 HG22 VAL A 168     -12.636   3.364  15.369  1.00 93.31           H  
ATOM   2799 HG23 VAL A 168     -13.329   4.459  16.571  1.00 93.31           H  
ATOM   2800  N   ILE A 169      -9.105   6.955  16.301  1.00 94.48           N  
ATOM   2801  H   ILE A 169      -9.862   7.512  16.671  1.00 94.48           H  
ATOM   2802  CA  ILE A 169      -7.807   7.607  16.053  1.00 94.48           C  
ATOM   2803  HA  ILE A 169      -7.536   7.452  15.009  1.00 94.48           H  
ATOM   2804  C   ILE A 169      -6.725   6.936  16.901  1.00 94.48           C  
ATOM   2805  CB  ILE A 169      -7.854   9.133  16.316  1.00 94.48           C  
ATOM   2806  HB  ILE A 169      -8.236   9.308  17.321  1.00 94.48           H  
ATOM   2807  O   ILE A 169      -5.667   6.604  16.376  1.00 94.48           O  
ATOM   2808  CG1 ILE A 169      -8.750   9.863  15.289  1.00 94.48           C  
ATOM   2809 HG12 ILE A 169      -8.247   9.883  14.322  1.00 94.48           H  
ATOM   2810 HG13 ILE A 169      -9.687   9.322  15.160  1.00 94.48           H  
ATOM   2811  CG2 ILE A 169      -6.436   9.731  16.204  1.00 94.48           C  
ATOM   2812 HG21 ILE A 169      -6.455  10.804  16.391  1.00 94.48           H  
ATOM   2813 HG22 ILE A 169      -6.027   9.553  15.209  1.00 94.48           H  
ATOM   2814 HG23 ILE A 169      -5.761   9.286  16.934  1.00 94.48           H  
ATOM   2815  CD1 ILE A 169      -9.085  11.308  15.684  1.00 94.48           C  
ATOM   2816 HD11 ILE A 169      -8.188  11.927  15.703  1.00 94.48           H  
ATOM   2817 HD12 ILE A 169      -9.771  11.734  14.952  1.00 94.48           H  
ATOM   2818 HD13 ILE A 169      -9.558  11.324  16.666  1.00 94.48           H  
ATOM   2819  N   SER A 170      -7.007   6.655  18.174  1.00 95.59           N  
ATOM   2820  H   SER A 170      -7.894   6.964  18.544  1.00 95.59           H  
ATOM   2821  CA  SER A 170      -6.055   5.993  19.074  1.00 95.59           C  
ATOM   2822  HA  SER A 170      -5.140   6.584  19.110  1.00 95.59           H  
ATOM   2823  C   SER A 170      -5.675   4.586  18.586  1.00 95.59           C  
ATOM   2824  CB  SER A 170      -6.631   5.930  20.491  1.00 95.59           C  
ATOM   2825  HB2 SER A 170      -7.522   5.303  20.501  1.00 95.59           H  
ATOM   2826  HB3 SER A 170      -5.886   5.492  21.156  1.00 95.59           H  
ATOM   2827  O   SER A 170      -4.495   4.237  18.570  1.00 95.59           O  
ATOM   2828  OG  SER A 170      -6.960   7.228  20.955  1.00 95.59           O  
ATOM   2829  HG  SER A 170      -7.782   7.500  20.540  1.00 95.59           H  
ATOM   2830  N   CYS A 171      -6.647   3.788  18.120  1.00 96.14           N  
ATOM   2831  H   CYS A 171      -7.602   4.114  18.163  1.00 96.14           H  
ATOM   2832  CA  CYS A 171      -6.372   2.471  17.524  1.00 96.14           C  
ATOM   2833  HA  CYS A 171      -5.799   1.870  18.230  1.00 96.14           H  
ATOM   2834  C   CYS A 171      -5.535   2.580  16.241  1.00 96.14           C  
ATOM   2835  CB  CYS A 171      -7.694   1.752  17.207  1.00 96.14           C  
ATOM   2836  HB2 CYS A 171      -8.323   2.385  16.581  1.00 96.14           H  
ATOM   2837  HB3 CYS A 171      -7.467   0.837  16.659  1.00 96.14           H  
ATOM   2838  O   CYS A 171      -4.633   1.775  16.001  1.00 96.14           O  
ATOM   2839  SG  CYS A 171      -8.585   1.310  18.724  1.00 96.14           S  
ATOM   2840  HG  CYS A 171      -8.918   2.559  19.060  1.00 96.14           H  
ATOM   2841  N   ILE A 172      -5.835   3.579  15.411  1.00 95.72           N  
ATOM   2842  H   ILE A 172      -6.588   4.201  15.668  1.00 95.72           H  
ATOM   2843  CA  ILE A 172      -5.125   3.832  14.159  1.00 95.72           C  
ATOM   2844  HA  ILE A 172      -5.054   2.895  13.606  1.00 95.72           H  
ATOM   2845  C   ILE A 172      -3.691   4.279  14.422  1.00 95.72           C  
ATOM   2846  CB  ILE A 172      -5.918   4.844  13.310  1.00 95.72           C  
ATOM   2847  HB  ILE A 172      -6.286   5.639  13.960  1.00 95.72           H  
ATOM   2848  O   ILE A 172      -2.795   3.818  13.722  1.00 95.72           O  
ATOM   2849  CG1 ILE A 172      -7.130   4.098  12.711  1.00 95.72           C  
ATOM   2850 HG12 ILE A 172      -7.696   3.623  13.511  1.00 95.72           H  
ATOM   2851 HG13 ILE A 172      -6.784   3.314  12.038  1.00 95.72           H  
ATOM   2852  CG2 ILE A 172      -5.056   5.508  12.220  1.00 95.72           C  
ATOM   2853 HG21 ILE A 172      -5.670   6.149  11.587  1.00 95.72           H  
ATOM   2854 HG22 ILE A 172      -4.302   6.144  12.685  1.00 95.72           H  
ATOM   2855 HG23 ILE A 172      -4.558   4.748  11.618  1.00 95.72           H  
ATOM   2856  CD1 ILE A 172      -8.086   5.003  11.945  1.00 95.72           C  
ATOM   2857 HD11 ILE A 172      -8.262   5.915  12.515  1.00 95.72           H  
ATOM   2858 HD12 ILE A 172      -7.660   5.226  10.966  1.00 95.72           H  
ATOM   2859 HD13 ILE A 172      -9.036   4.489  11.802  1.00 95.72           H  
ATOM   2860  N   GLU A 173      -3.459   5.135  15.413  1.00 95.49           N  
ATOM   2861  H   GLU A 173      -4.246   5.503  15.928  1.00 95.49           H  
ATOM   2862  CA  GLU A 173      -2.123   5.576  15.809  1.00 95.49           C  
ATOM   2863  HA  GLU A 173      -1.607   5.995  14.945  1.00 95.49           H  
ATOM   2864  C   GLU A 173      -1.271   4.416  16.311  1.00 95.49           C  
ATOM   2865  CB  GLU A 173      -2.216   6.650  16.895  1.00 95.49           C  
ATOM   2866  HB2 GLU A 173      -1.245   6.751  17.380  1.00 95.49           H  
ATOM   2867  HB3 GLU A 173      -2.951   6.351  17.643  1.00 95.49           H  
ATOM   2868  O   GLU A 173      -0.158   4.243  15.820  1.00 95.49           O  
ATOM   2869  CG  GLU A 173      -2.588   8.005  16.292  1.00 95.49           C  
ATOM   2870  HG2 GLU A 173      -3.536   7.937  15.757  1.00 95.49           H  
ATOM   2871  HG3 GLU A 173      -1.815   8.279  15.574  1.00 95.49           H  
ATOM   2872  CD  GLU A 173      -2.673   9.101  17.348  1.00 95.49           C  
ATOM   2873  OE1 GLU A 173      -2.483  10.276  16.972  1.00 95.49           O  
ATOM   2874  OE2 GLU A 173      -2.973   8.812  18.526  1.00 95.49           O  
ATOM   2875  N   ASP A 174      -1.793   3.586  17.221  1.00 95.48           N  
ATOM   2876  H   ASP A 174      -2.708   3.786  17.598  1.00 95.48           H  
ATOM   2877  CA  ASP A 174      -1.083   2.391  17.699  1.00 95.48           C  
ATOM   2878  HA  ASP A 174      -0.177   2.694  18.224  1.00 95.48           H  
ATOM   2879  C   ASP A 174      -0.665   1.487  16.529  1.00 95.48           C  
ATOM   2880  CB  ASP A 174      -1.968   1.609  18.680  1.00 95.48           C  
ATOM   2881  HB2 ASP A 174      -2.180   2.231  19.550  1.00 95.48           H  
ATOM   2882  HB3 ASP A 174      -2.914   1.353  18.204  1.00 95.48           H  
ATOM   2883  O   ASP A 174       0.508   1.129  16.372  1.00 95.48           O  
ATOM   2884  CG  ASP A 174      -1.254   0.327  19.128  1.00 95.48           C  
ATOM   2885  OD1 ASP A 174      -0.356   0.445  19.989  1.00 95.48           O  
ATOM   2886  OD2 ASP A 174      -1.552  -0.755  18.559  1.00 95.48           O  
ATOM   2887  N   PHE A 175      -1.612   1.181  15.640  1.00 95.90           N  
ATOM   2888  H   PHE A 175      -2.553   1.503  15.817  1.00 95.90           H  
ATOM   2889  CA  PHE A 175      -1.349   0.347  14.476  1.00 95.90           C  
ATOM   2890  HA  PHE A 175      -0.914  -0.592  14.818  1.00 95.90           H  
ATOM   2891  C   PHE A 175      -0.349   0.994  13.510  1.00 95.90           C  
ATOM   2892  CB  PHE A 175      -2.678   0.055  13.779  1.00 95.90           C  
ATOM   2893  HB2 PHE A 175      -3.357  -0.404  14.498  1.00 95.90           H  
ATOM   2894  HB3 PHE A 175      -3.133   0.992  13.457  1.00 95.90           H  
ATOM   2895  O   PHE A 175       0.592   0.347  13.047  1.00 95.90           O  
ATOM   2896  CG  PHE A 175      -2.539  -0.874  12.593  1.00 95.90           C  
ATOM   2897  CD1 PHE A 175      -2.650  -0.378  11.283  1.00 95.90           C  
ATOM   2898  HD1 PHE A 175      -2.820   0.677  11.125  1.00 95.90           H  
ATOM   2899  CD2 PHE A 175      -2.336  -2.248  12.807  1.00 95.90           C  
ATOM   2900  HD2 PHE A 175      -2.260  -2.626  13.816  1.00 95.90           H  
ATOM   2901  CE1 PHE A 175      -2.619  -1.269  10.195  1.00 95.90           C  
ATOM   2902  HE1 PHE A 175      -2.828  -0.930   9.191  1.00 95.90           H  
ATOM   2903  CE2 PHE A 175      -2.264  -3.130  11.716  1.00 95.90           C  
ATOM   2904  HE2 PHE A 175      -2.144  -4.190  11.882  1.00 95.90           H  
ATOM   2905  CZ  PHE A 175      -2.422  -2.638  10.411  1.00 95.90           C  
ATOM   2906  HZ  PHE A 175      -2.456  -3.319   9.573  1.00 95.90           H  
ATOM   2907  N   ALA A 176      -0.527   2.275  13.201  1.00 95.08           N  
ATOM   2908  H   ALA A 176      -1.282   2.776  13.647  1.00 95.08           H  
ATOM   2909  CA  ALA A 176       0.294   2.993  12.240  1.00 95.08           C  
ATOM   2910  HA  ALA A 176       0.330   2.404  11.323  1.00 95.08           H  
ATOM   2911  C   ALA A 176       1.738   3.186  12.720  1.00 95.08           C  
ATOM   2912  CB  ALA A 176      -0.383   4.327  11.939  1.00 95.08           C  
ATOM   2913  HB1 ALA A 176       0.271   4.926  11.305  1.00 95.08           H  
ATOM   2914  HB2 ALA A 176      -1.335   4.160  11.436  1.00 95.08           H  
ATOM   2915  HB3 ALA A 176      -0.559   4.864  12.870  1.00 95.08           H  
ATOM   2916  O   ALA A 176       2.660   2.987  11.923  1.00 95.08           O  
ATOM   2917  N   ASN A 177       1.929   3.498  14.004  1.00 94.14           N  
ATOM   2918  H   ASN A 177       1.120   3.669  14.585  1.00 94.14           H  
ATOM   2919  CA  ASN A 177       3.244   3.617  14.637  1.00 94.14           C  
ATOM   2920  HA  ASN A 177       3.860   4.321  14.077  1.00 94.14           H  
ATOM   2921  C   ASN A 177       3.981   2.275  14.650  1.00 94.14           C  
ATOM   2922  CB  ASN A 177       3.058   4.141  16.070  1.00 94.14           C  
ATOM   2923  HB2 ASN A 177       4.006   4.068  16.604  1.00 94.14           H  
ATOM   2924  HB3 ASN A 177       2.324   3.530  16.595  1.00 94.14           H  
ATOM   2925  O   ASN A 177       5.198   2.229  14.486  1.00 94.14           O  
ATOM   2926  CG  ASN A 177       2.634   5.598  16.118  1.00 94.14           C  
ATOM   2927  ND2 ASN A 177       1.989   6.020  17.180  1.00 94.14           N  
ATOM   2928 HD21 ASN A 177       1.677   6.980  17.155  1.00 94.14           H  
ATOM   2929 HD22 ASN A 177       1.658   5.354  17.864  1.00 94.14           H  
ATOM   2930  OD1 ASN A 177       2.884   6.381  15.221  1.00 94.14           O  
ATOM   2931  N   ARG A 178       3.247   1.166  14.793  1.00 94.22           N  
ATOM   2932  H   ARG A 178       2.268   1.271  15.019  1.00 94.22           H  
ATOM   2933  CA  ARG A 178       3.834  -0.174  14.768  1.00 94.22           C  
ATOM   2934  HA  ARG A 178       4.777  -0.142  15.314  1.00 94.22           H  
ATOM   2935  C   ARG A 178       4.184  -0.638  13.358  1.00 94.22           C  
ATOM   2936  CB  ARG A 178       2.881  -1.123  15.497  1.00 94.22           C  
ATOM   2937  HB2 ARG A 178       2.637  -0.676  16.461  1.00 94.22           H  
ATOM   2938  HB3 ARG A 178       1.959  -1.223  14.924  1.00 94.22           H  
ATOM   2939  O   ARG A 178       5.217  -1.279  13.182  1.00 94.22           O  
ATOM   2940  CG  ARG A 178       3.489  -2.511  15.755  1.00 94.22           C  
ATOM   2941  HG2 ARG A 178       4.510  -2.397  16.120  1.00 94.22           H  
ATOM   2942  HG3 ARG A 178       3.530  -3.090  14.832  1.00 94.22           H  
ATOM   2943  CD  ARG A 178       2.690  -3.287  16.811  1.00 94.22           C  
ATOM   2944  HD2 ARG A 178       3.027  -4.323  16.830  1.00 94.22           H  
ATOM   2945  HD3 ARG A 178       2.922  -2.854  17.785  1.00 94.22           H  
ATOM   2946  NE  ARG A 178       1.228  -3.201  16.620  1.00 94.22           N  
ATOM   2947  HE  ARG A 178       0.779  -2.402  17.046  1.00 94.22           H  
ATOM   2948  NH1 ARG A 178       0.883  -5.150  15.451  1.00 94.22           N  
ATOM   2949 HH11 ARG A 178       1.882  -5.298  15.431  1.00 94.22           H  
ATOM   2950 HH12 ARG A 178       0.250  -5.813  15.027  1.00 94.22           H  
ATOM   2951  NH2 ARG A 178      -0.854  -3.855  16.043  1.00 94.22           N  
ATOM   2952 HH21 ARG A 178      -1.200  -3.067  16.570  1.00 94.22           H  
ATOM   2953 HH22 ARG A 178      -1.502  -4.530  15.664  1.00 94.22           H  
ATOM   2954  CZ  ARG A 178       0.431  -4.070  16.033  1.00 94.22           C  
ATOM   2955  N   VAL A 179       3.332  -0.359  12.358  1.00 94.89           N  
ATOM   2956  H   VAL A 179       2.470   0.109  12.601  1.00 94.89           H  
ATOM   2957  CA  VAL A 179       3.466  -1.017  11.048  1.00 94.89           C  
ATOM   2958  HA  VAL A 179       4.491  -1.386  11.006  1.00 94.89           H  
ATOM   2959  C   VAL A 179       3.375  -0.163   9.778  1.00 94.89           C  
ATOM   2960  CB  VAL A 179       2.555  -2.265  10.924  1.00 94.89           C  
ATOM   2961  HB  VAL A 179       2.737  -2.714   9.948  1.00 94.89           H  
ATOM   2962  O   VAL A 179       3.662  -0.723   8.721  1.00 94.89           O  
ATOM   2963  CG1 VAL A 179       2.863  -3.346  11.963  1.00 94.89           C  
ATOM   2964 HG11 VAL A 179       2.539  -3.010  12.948  1.00 94.89           H  
ATOM   2965 HG12 VAL A 179       3.931  -3.561  11.985  1.00 94.89           H  
ATOM   2966 HG13 VAL A 179       2.326  -4.262  11.716  1.00 94.89           H  
ATOM   2967  CG2 VAL A 179       1.058  -1.956  11.018  1.00 94.89           C  
ATOM   2968 HG21 VAL A 179       0.496  -2.648  10.391  1.00 94.89           H  
ATOM   2969 HG22 VAL A 179       0.850  -0.933  10.706  1.00 94.89           H  
ATOM   2970 HG23 VAL A 179       0.703  -2.051  12.044  1.00 94.89           H  
ATOM   2971  N   ILE A 180       3.023   1.134   9.784  1.00 91.73           N  
ATOM   2972  H   ILE A 180       2.868   1.583  10.674  1.00 91.73           H  
ATOM   2973  CA  ILE A 180       2.760   1.912   8.540  1.00 91.73           C  
ATOM   2974  HA  ILE A 180       2.878   1.238   7.691  1.00 91.73           H  
ATOM   2975  C   ILE A 180       3.786   3.035   8.252  1.00 91.73           C  
ATOM   2976  CB  ILE A 180       1.274   2.369   8.468  1.00 91.73           C  
ATOM   2977  HB  ILE A 180       1.055   2.972   9.350  1.00 91.73           H  
ATOM   2978  O   ILE A 180       3.976   3.346   7.073  1.00 91.73           O  
ATOM   2979  CG1 ILE A 180       0.344   1.137   8.427  1.00 91.73           C  
ATOM   2980 HG12 ILE A 180       0.541   0.565   7.520  1.00 91.73           H  
ATOM   2981 HG13 ILE A 180       0.565   0.495   9.280  1.00 91.73           H  
ATOM   2982  CG2 ILE A 180       0.936   3.202   7.217  1.00 91.73           C  
ATOM   2983 HG21 ILE A 180      -0.041   3.676   7.317  1.00 91.73           H  
ATOM   2984 HG22 ILE A 180       1.652   4.016   7.104  1.00 91.73           H  
ATOM   2985 HG23 ILE A 180       0.961   2.583   6.320  1.00 91.73           H  
ATOM   2986  CD1 ILE A 180      -1.151   1.448   8.499  1.00 91.73           C  
ATOM   2987 HD11 ILE A 180      -1.400   1.837   9.486  1.00 91.73           H  
ATOM   2988 HD12 ILE A 180      -1.698   0.525   8.303  1.00 91.73           H  
ATOM   2989 HD13 ILE A 180      -1.458   2.159   7.732  1.00 91.73           H  
ATOM   2990  N   ASP A 181       4.524   3.567   9.234  1.00 88.55           N  
ATOM   2991  H   ASP A 181       4.344   3.270  10.182  1.00 88.55           H  
ATOM   2992  CA  ASP A 181       5.504   4.671   9.045  1.00 88.55           C  
ATOM   2993  HA  ASP A 181       5.814   4.999  10.037  1.00 88.55           H  
ATOM   2994  C   ASP A 181       4.864   5.922   8.389  1.00 88.55           C  
ATOM   2995  CB  ASP A 181       6.792   4.160   8.358  1.00 88.55           C  
ATOM   2996  HB2 ASP A 181       6.528   3.655   7.429  1.00 88.55           H  
ATOM   2997  HB3 ASP A 181       7.267   3.426   9.009  1.00 88.55           H  
ATOM   2998  O   ASP A 181       5.142   6.301   7.238  1.00 88.55           O  
ATOM   2999  CG  ASP A 181       7.808   5.265   8.031  1.00 88.55           C  
ATOM   3000  OD1 ASP A 181       7.785   6.333   8.670  1.00 88.55           O  
ATOM   3001  OD2 ASP A 181       8.496   5.131   6.987  1.00 88.55           O  
ATOM   3002  N   VAL A 182       3.923   6.528   9.125  1.00 94.19           N  
ATOM   3003  H   VAL A 182       3.794   6.188  10.067  1.00 94.19           H  
ATOM   3004  CA  VAL A 182       3.073   7.654   8.689  1.00 94.19           C  
ATOM   3005  HA  VAL A 182       3.569   8.133   7.845  1.00 94.19           H  
ATOM   3006  C   VAL A 182       2.954   8.767   9.737  1.00 94.19           C  
ATOM   3007  CB  VAL A 182       1.683   7.189   8.194  1.00 94.19           C  
ATOM   3008  HB  VAL A 182       1.024   8.049   8.083  1.00 94.19           H  
ATOM   3009  O   VAL A 182       1.950   9.473   9.768  1.00 94.19           O  
ATOM   3010  CG1 VAL A 182       1.771   6.627   6.781  1.00 94.19           C  
ATOM   3011 HG11 VAL A 182       1.995   7.464   6.119  1.00 94.19           H  
ATOM   3012 HG12 VAL A 182       2.572   5.892   6.709  1.00 94.19           H  
ATOM   3013 HG13 VAL A 182       0.815   6.190   6.489  1.00 94.19           H  
ATOM   3014  CG2 VAL A 182       0.988   6.233   9.158  1.00 94.19           C  
ATOM   3015 HG21 VAL A 182       1.571   5.320   9.276  1.00 94.19           H  
ATOM   3016 HG22 VAL A 182      -0.008   5.984   8.790  1.00 94.19           H  
ATOM   3017 HG23 VAL A 182       0.890   6.725  10.126  1.00 94.19           H  
ATOM   3018  N   ASP A 183       3.988   8.993  10.546  1.00 94.62           N  
ATOM   3019  H   ASP A 183       4.708   8.288  10.611  1.00 94.62           H  
ATOM   3020  CA  ASP A 183       3.978   9.963  11.658  1.00 94.62           C  
ATOM   3021  HA  ASP A 183       3.333   9.586  12.452  1.00 94.62           H  
ATOM   3022  C   ASP A 183       3.471  11.353  11.242  1.00 94.62           C  
ATOM   3023  CB  ASP A 183       5.400  10.111  12.226  1.00 94.62           C  
ATOM   3024  HB2 ASP A 183       5.369  10.815  13.057  1.00 94.62           H  
ATOM   3025  HB3 ASP A 183       6.044  10.533  11.455  1.00 94.62           H  
ATOM   3026  O   ASP A 183       2.608  11.940  11.890  1.00 94.62           O  
ATOM   3027  CG  ASP A 183       6.025   8.804  12.721  1.00 94.62           C  
ATOM   3028  OD1 ASP A 183       5.306   7.782  12.735  1.00 94.62           O  
ATOM   3029  OD2 ASP A 183       7.245   8.847  12.980  1.00 94.62           O  
ATOM   3030  N   LYS A 184       3.930  11.855  10.086  1.00 95.01           N  
ATOM   3031  H   LYS A 184       4.622  11.301   9.602  1.00 95.01           H  
ATOM   3032  CA  LYS A 184       3.488  13.150   9.536  1.00 95.01           C  
ATOM   3033  HA  LYS A 184       3.650  13.918  10.292  1.00 95.01           H  
ATOM   3034  C   LYS A 184       1.992  13.185   9.221  1.00 95.01           C  
ATOM   3035  CB  LYS A 184       4.274  13.496   8.264  1.00 95.01           C  
ATOM   3036  HB2 LYS A 184       4.166  12.688   7.541  1.00 95.01           H  
ATOM   3037  HB3 LYS A 184       3.848  14.401   7.834  1.00 95.01           H  
ATOM   3038  O   LYS A 184       1.364  14.231   9.362  1.00 95.01           O  
ATOM   3039  CG  LYS A 184       5.759  13.744   8.546  1.00 95.01           C  
ATOM   3040  HG2 LYS A 184       6.220  12.828   8.917  1.00 95.01           H  
ATOM   3041  HG3 LYS A 184       5.855  14.519   9.306  1.00 95.01           H  
ATOM   3042  CD  LYS A 184       6.481  14.193   7.272  1.00 95.01           C  
ATOM   3043  HD2 LYS A 184       6.385  13.418   6.512  1.00 95.01           H  
ATOM   3044  HD3 LYS A 184       6.029  15.117   6.911  1.00 95.01           H  
ATOM   3045  CE  LYS A 184       7.957  14.427   7.601  1.00 95.01           C  
ATOM   3046  HE2 LYS A 184       8.378  13.496   7.982  1.00 95.01           H  
ATOM   3047  HE3 LYS A 184       8.018  15.161   8.405  1.00 95.01           H  
ATOM   3048  NZ  LYS A 184       8.719  14.895   6.419  1.00 95.01           N  
ATOM   3049  HZ1 LYS A 184       8.679  14.206   5.682  1.00 95.01           H  
ATOM   3050  HZ2 LYS A 184       9.686  15.039   6.676  1.00 95.01           H  
ATOM   3051  HZ3 LYS A 184       8.341  15.770   6.086  1.00 95.01           H  
ATOM   3052  N   ASN A 185       1.427  12.069   8.767  1.00 96.04           N  
ATOM   3053  H   ASN A 185       1.965  11.215   8.797  1.00 96.04           H  
ATOM   3054  CA  ASN A 185       0.000  11.974   8.481  1.00 96.04           C  
ATOM   3055  HA  ASN A 185      -0.323  12.861   7.937  1.00 96.04           H  
ATOM   3056  C   ASN A 185      -0.799  11.914   9.781  1.00 96.04           C  
ATOM   3057  CB  ASN A 185      -0.321  10.735   7.641  1.00 96.04           C  
ATOM   3058  HB2 ASN A 185      -1.405  10.694   7.530  1.00 96.04           H  
ATOM   3059  HB3 ASN A 185      -0.035   9.839   8.191  1.00 96.04           H  
ATOM   3060  O   ASN A 185      -1.833  12.564   9.862  1.00 96.04           O  
ATOM   3061  CG  ASN A 185       0.293  10.696   6.257  1.00 96.04           C  
ATOM   3062  ND2 ASN A 185      -0.373   9.997   5.377  1.00 96.04           N  
ATOM   3063 HD21 ASN A 185      -0.137  10.113   4.402  1.00 96.04           H  
ATOM   3064 HD22 ASN A 185      -1.248   9.567   5.642  1.00 96.04           H  
ATOM   3065  OD1 ASN A 185       1.327  11.271   5.944  1.00 96.04           O  
ATOM   3066  N   LEU A 186      -0.310  11.186  10.791  1.00 95.92           N  
ATOM   3067  H   LEU A 186       0.552  10.677  10.659  1.00 95.92           H  
ATOM   3068  CA  LEU A 186      -0.945  11.130  12.110  1.00 95.92           C  
ATOM   3069  HA  LEU A 186      -1.983  10.817  11.997  1.00 95.92           H  
ATOM   3070  C   LEU A 186      -0.980  12.517  12.759  1.00 95.92           C  
ATOM   3071  CB  LEU A 186      -0.218  10.116  13.010  1.00 95.92           C  
ATOM   3072  HB2 LEU A 186       0.823  10.420  13.118  1.00 95.92           H  
ATOM   3073  HB3 LEU A 186      -0.672  10.151  14.000  1.00 95.92           H  
ATOM   3074  O   LEU A 186      -2.032  12.944  13.222  1.00 95.92           O  
ATOM   3075  CG  LEU A 186      -0.259   8.660  12.515  1.00 95.92           C  
ATOM   3076  HG  LEU A 186       0.190   8.604  11.523  1.00 95.92           H  
ATOM   3077  CD1 LEU A 186       0.569   7.788  13.453  1.00 95.92           C  
ATOM   3078 HD11 LEU A 186       0.138   7.779  14.454  1.00 95.92           H  
ATOM   3079 HD12 LEU A 186       1.588   8.170  13.521  1.00 95.92           H  
ATOM   3080 HD13 LEU A 186       0.626   6.766  13.079  1.00 95.92           H  
ATOM   3081  CD2 LEU A 186      -1.684   8.108  12.424  1.00 95.92           C  
ATOM   3082 HD21 LEU A 186      -1.656   7.050  12.164  1.00 95.92           H  
ATOM   3083 HD22 LEU A 186      -2.192   8.220  13.382  1.00 95.92           H  
ATOM   3084 HD23 LEU A 186      -2.250   8.645  11.663  1.00 95.92           H  
ATOM   3085  N   SER A 187       0.117  13.283  12.681  1.00 95.22           N  
ATOM   3086  H   SER A 187       0.972  12.868  12.341  1.00 95.22           H  
ATOM   3087  CA  SER A 187       0.137  14.673  13.163  1.00 95.22           C  
ATOM   3088  HA  SER A 187      -0.102  14.679  14.227  1.00 95.22           H  
ATOM   3089  C   SER A 187      -0.900  15.556  12.457  1.00 95.22           C  
ATOM   3090  CB  SER A 187       1.515  15.308  12.970  1.00 95.22           C  
ATOM   3091  HB2 SER A 187       1.515  16.295  13.433  1.00 95.22           H  
ATOM   3092  HB3 SER A 187       1.717  15.425  11.905  1.00 95.22           H  
ATOM   3093  O   SER A 187      -1.553  16.369  13.105  1.00 95.22           O  
ATOM   3094  OG  SER A 187       2.545  14.533  13.544  1.00 95.22           O  
ATOM   3095  HG  SER A 187       2.159  13.870  14.121  1.00 95.22           H  
ATOM   3096  N   LYS A 188      -1.085  15.387  11.138  1.00 95.55           N  
ATOM   3097  H   LYS A 188      -0.523  14.695  10.664  1.00 95.55           H  
ATOM   3098  CA  LYS A 188      -2.133  16.098  10.387  1.00 95.55           C  
ATOM   3099  HA  LYS A 188      -2.067  17.167  10.590  1.00 95.55           H  
ATOM   3100  C   LYS A 188      -3.536  15.684  10.823  1.00 95.55           C  
ATOM   3101  CB  LYS A 188      -1.993  15.856   8.882  1.00 95.55           C  
ATOM   3102  HB2 LYS A 188      -1.854  14.792   8.688  1.00 95.55           H  
ATOM   3103  HB3 LYS A 188      -2.928  16.162   8.414  1.00 95.55           H  
ATOM   3104  O   LYS A 188      -4.378  16.548  11.025  1.00 95.55           O  
ATOM   3105  CG  LYS A 188      -0.860  16.648   8.226  1.00 95.55           C  
ATOM   3106  HG2 LYS A 188      -1.042  17.712   8.381  1.00 95.55           H  
ATOM   3107  HG3 LYS A 188       0.106  16.380   8.654  1.00 95.55           H  
ATOM   3108  CD  LYS A 188      -0.884  16.331   6.726  1.00 95.55           C  
ATOM   3109  HD2 LYS A 188      -0.493  15.328   6.555  1.00 95.55           H  
ATOM   3110  HD3 LYS A 188      -1.921  16.351   6.392  1.00 95.55           H  
ATOM   3111  CE  LYS A 188      -0.084  17.354   5.920  1.00 95.55           C  
ATOM   3112  HE2 LYS A 188       0.853  16.904   5.593  1.00 95.55           H  
ATOM   3113  HE3 LYS A 188       0.142  18.203   6.564  1.00 95.55           H  
ATOM   3114  NZ  LYS A 188      -0.895  17.825   4.764  1.00 95.55           N  
ATOM   3115  HZ1 LYS A 188      -1.246  17.073   4.188  1.00 95.55           H  
ATOM   3116  HZ2 LYS A 188      -0.428  18.521   4.201  1.00 95.55           H  
ATOM   3117  HZ3 LYS A 188      -1.739  18.283   5.074  1.00 95.55           H  
ATOM   3118  N   VAL A 189      -3.779  14.381  10.976  1.00 95.62           N  
ATOM   3119  H   VAL A 189      -3.028  13.730  10.795  1.00 95.62           H  
ATOM   3120  CA  VAL A 189      -5.067  13.846  11.439  1.00 95.62           C  
ATOM   3121  HA  VAL A 189      -5.855  14.169  10.759  1.00 95.62           H  
ATOM   3122  C   VAL A 189      -5.415  14.423  12.809  1.00 95.62           C  
ATOM   3123  CB  VAL A 189      -5.045  12.304  11.459  1.00 95.62           C  
ATOM   3124  HB  VAL A 189      -4.121  11.966  11.927  1.00 95.62           H  
ATOM   3125  O   VAL A 189      -6.522  14.918  12.976  1.00 95.62           O  
ATOM   3126  CG1 VAL A 189      -6.215  11.683  12.232  1.00 95.62           C  
ATOM   3127 HG11 VAL A 189      -6.198  11.992  13.278  1.00 95.62           H  
ATOM   3128 HG12 VAL A 189      -6.129  10.597  12.220  1.00 95.62           H  
ATOM   3129 HG13 VAL A 189      -7.166  11.977  11.788  1.00 95.62           H  
ATOM   3130  CG2 VAL A 189      -5.094  11.757  10.024  1.00 95.62           C  
ATOM   3131 HG21 VAL A 189      -4.297  12.190   9.420  1.00 95.62           H  
ATOM   3132 HG22 VAL A 189      -6.052  12.004   9.568  1.00 95.62           H  
ATOM   3133 HG23 VAL A 189      -4.974  10.673  10.043  1.00 95.62           H  
ATOM   3134  N   ARG A 190      -4.469  14.437  13.757  1.00 94.46           N  
ATOM   3135  H   ARG A 190      -3.587  13.987  13.560  1.00 94.46           H  
ATOM   3136  CA  ARG A 190      -4.676  15.007  15.097  1.00 94.46           C  
ATOM   3137  HA  ARG A 190      -5.567  14.559  15.538  1.00 94.46           H  
ATOM   3138  C   ARG A 190      -4.992  16.499  15.063  1.00 94.46           C  
ATOM   3139  CB  ARG A 190      -3.456  14.714  15.988  1.00 94.46           C  
ATOM   3140  HB2 ARG A 190      -3.467  15.388  16.844  1.00 94.46           H  
ATOM   3141  HB3 ARG A 190      -2.542  14.909  15.427  1.00 94.46           H  
ATOM   3142  O   ARG A 190      -6.015  16.900  15.600  1.00 94.46           O  
ATOM   3143  CG  ARG A 190      -3.427  13.270  16.514  1.00 94.46           C  
ATOM   3144  HG2 ARG A 190      -3.525  12.564  15.689  1.00 94.46           H  
ATOM   3145  HG3 ARG A 190      -2.468  13.099  17.003  1.00 94.46           H  
ATOM   3146  CD  ARG A 190      -4.550  13.037  17.536  1.00 94.46           C  
ATOM   3147  HD2 ARG A 190      -4.492  13.808  18.305  1.00 94.46           H  
ATOM   3148  HD3 ARG A 190      -5.515  13.119  17.038  1.00 94.46           H  
ATOM   3149  NE  ARG A 190      -4.461  11.717  18.179  1.00 94.46           N  
ATOM   3150  HE  ARG A 190      -3.670  11.138  17.935  1.00 94.46           H  
ATOM   3151  NH1 ARG A 190      -6.447  11.835  19.298  1.00 94.46           N  
ATOM   3152 HH11 ARG A 190      -6.595  12.778  18.968  1.00 94.46           H  
ATOM   3153 HH12 ARG A 190      -7.206  11.465  19.852  1.00 94.46           H  
ATOM   3154  NH2 ARG A 190      -5.206   9.986  19.464  1.00 94.46           N  
ATOM   3155 HH21 ARG A 190      -4.363   9.482  19.225  1.00 94.46           H  
ATOM   3156 HH22 ARG A 190      -5.906   9.578  20.066  1.00 94.46           H  
ATOM   3157  CZ  ARG A 190      -5.365  11.182  18.981  1.00 94.46           C  
ATOM   3158  N   ALA A 191      -4.193  17.292  14.349  1.00 93.72           N  
ATOM   3159  H   ALA A 191      -3.365  16.895  13.927  1.00 93.72           H  
ATOM   3160  CA  ALA A 191      -4.422  18.735  14.236  1.00 93.72           C  
ATOM   3161  HA  ALA A 191      -4.370  19.177  15.232  1.00 93.72           H  
ATOM   3162  C   ALA A 191      -5.806  19.080  13.656  1.00 93.72           C  
ATOM   3163  CB  ALA A 191      -3.308  19.323  13.362  1.00 93.72           C  
ATOM   3164  HB1 ALA A 191      -3.450  20.401  13.275  1.00 93.72           H  
ATOM   3165  HB2 ALA A 191      -3.336  18.876  12.369  1.00 93.72           H  
ATOM   3166  HB3 ALA A 191      -2.339  19.129  13.823  1.00 93.72           H  
ATOM   3167  O   ALA A 191      -6.410  20.083  14.025  1.00 93.72           O  
ATOM   3168  N   VAL A 192      -6.315  18.248  12.744  1.00 92.69           N  
ATOM   3169  H   VAL A 192      -5.755  17.462  12.446  1.00 92.69           H  
ATOM   3170  CA  VAL A 192      -7.657  18.405  12.177  1.00 92.69           C  
ATOM   3171  HA  VAL A 192      -7.853  19.465  12.014  1.00 92.69           H  
ATOM   3172  C   VAL A 192      -8.735  17.902  13.146  1.00 92.69           C  
ATOM   3173  CB  VAL A 192      -7.716  17.700  10.815  1.00 92.69           C  
ATOM   3174  HB  VAL A 192      -7.398  16.663  10.930  1.00 92.69           H  
ATOM   3175  O   VAL A 192      -9.763  18.560  13.306  1.00 92.69           O  
ATOM   3176  CG1 VAL A 192      -9.121  17.716  10.237  1.00 92.69           C  
ATOM   3177 HG11 VAL A 192      -9.102  17.265   9.245  1.00 92.69           H  
ATOM   3178 HG12 VAL A 192      -9.488  18.740  10.162  1.00 92.69           H  
ATOM   3179 HG13 VAL A 192      -9.795  17.138  10.869  1.00 92.69           H  
ATOM   3180  CG2 VAL A 192      -6.810  18.386   9.782  1.00 92.69           C  
ATOM   3181 HG21 VAL A 192      -7.177  19.391   9.575  1.00 92.69           H  
ATOM   3182 HG22 VAL A 192      -5.787  18.458  10.151  1.00 92.69           H  
ATOM   3183 HG23 VAL A 192      -6.807  17.807   8.859  1.00 92.69           H  
ATOM   3184  N   ALA A 193      -8.500  16.780  13.832  1.00 91.53           N  
ATOM   3185  H   ALA A 193      -7.620  16.304  13.694  1.00 91.53           H  
ATOM   3186  CA  ALA A 193      -9.419  16.213  14.818  1.00 91.53           C  
ATOM   3187  HA  ALA A 193     -10.386  16.058  14.338  1.00 91.53           H  
ATOM   3188  C   ALA A 193      -9.659  17.147  16.018  1.00 91.53           C  
ATOM   3189  CB  ALA A 193      -8.886  14.850  15.269  1.00 91.53           C  
ATOM   3190  HB1 ALA A 193      -9.592  14.400  15.968  1.00 91.53           H  
ATOM   3191  HB2 ALA A 193      -7.929  14.973  15.775  1.00 91.53           H  
ATOM   3192  HB3 ALA A 193      -8.765  14.192  14.409  1.00 91.53           H  
ATOM   3193  O   ALA A 193     -10.781  17.202  16.512  1.00 91.53           O  
ATOM   3194  N   ASP A 194      -8.676  17.966  16.406  1.00 89.61           N  
ATOM   3195  H   ASP A 194      -7.742  17.787  16.067  1.00 89.61           H  
ATOM   3196  CA  ASP A 194      -8.838  19.000  17.444  1.00 89.61           C  
ATOM   3197  HA  ASP A 194      -9.110  18.521  18.385  1.00 89.61           H  
ATOM   3198  C   ASP A 194      -9.943  20.022  17.104  1.00 89.61           C  
ATOM   3199  CB  ASP A 194      -7.507  19.748  17.642  1.00 89.61           C  
ATOM   3200  HB2 ASP A 194      -7.178  20.142  16.680  1.00 89.61           H  
ATOM   3201  HB3 ASP A 194      -7.682  20.598  18.302  1.00 89.61           H  
ATOM   3202  O   ASP A 194     -10.503  20.672  17.984  1.00 89.61           O  
ATOM   3203  CG  ASP A 194      -6.379  18.912  18.260  1.00 89.61           C  
ATOM   3204  OD1 ASP A 194      -6.677  17.901  18.933  1.00 89.61           O  
ATOM   3205  OD2 ASP A 194      -5.207  19.322  18.084  1.00 89.61           O  
ATOM   3206  N   SER A 195     -10.291  20.157  15.819  1.00 88.96           N  
ATOM   3207  H   SER A 195      -9.807  19.575  15.151  1.00 88.96           H  
ATOM   3208  CA  SER A 195     -11.368  21.029  15.340  1.00 88.96           C  
ATOM   3209  HA  SER A 195     -11.558  21.776  16.111  1.00 88.96           H  
ATOM   3210  C   SER A 195     -12.710  20.312  15.129  1.00 88.96           C  
ATOM   3211  CB  SER A 195     -10.904  21.802  14.103  1.00 88.96           C  
ATOM   3212  HB2 SER A 195     -11.602  22.618  13.913  1.00 88.96           H  
ATOM   3213  HB3 SER A 195      -9.923  22.234  14.301  1.00 88.96           H  
ATOM   3214  O   SER A 195     -13.652  20.932  14.629  1.00 88.96           O  
ATOM   3215  OG  SER A 195     -10.831  20.996  12.945  1.00 88.96           O  
ATOM   3216  HG  SER A 195     -10.409  20.158  13.149  1.00 88.96           H  
ATOM   3217  N   MET A 196     -12.831  19.034  15.529  1.00 84.61           N  
ATOM   3218  H   MET A 196     -12.031  18.589  15.954  1.00 84.61           H  
ATOM   3219  CA  MET A 196     -14.021  18.202  15.277  1.00 84.61           C  
ATOM   3220  HA  MET A 196     -14.129  18.104  14.197  1.00 84.61           H  
ATOM   3221  C   MET A 196     -15.318  18.797  15.845  1.00 84.61           C  
ATOM   3222  CB  MET A 196     -13.846  16.772  15.810  1.00 84.61           C  
ATOM   3223  HB2 MET A 196     -14.648  16.160  15.397  1.00 84.61           H  
ATOM   3224  HB3 MET A 196     -12.904  16.352  15.456  1.00 84.61           H  
ATOM   3225  O   MET A 196     -16.401  18.526  15.330  1.00 84.61           O  
ATOM   3226  CG  MET A 196     -13.927  16.679  17.339  1.00 84.61           C  
ATOM   3227  HG2 MET A 196     -14.858  17.130  17.683  1.00 84.61           H  
ATOM   3228  HG3 MET A 196     -13.104  17.241  17.781  1.00 84.61           H  
ATOM   3229  SD  MET A 196     -13.930  14.993  17.983  1.00 84.61           S  
ATOM   3230  CE  MET A 196     -12.277  14.992  18.713  1.00 84.61           C  
ATOM   3231  HE1 MET A 196     -12.150  14.069  19.278  1.00 84.61           H  
ATOM   3232  HE2 MET A 196     -11.516  15.043  17.933  1.00 84.61           H  
ATOM   3233  HE3 MET A 196     -12.157  15.838  19.388  1.00 84.61           H  
ATOM   3234  N   ASP A 197     -15.222  19.610  16.903  1.00 84.58           N  
ATOM   3235  H   ASP A 197     -14.303  19.777  17.288  1.00 84.58           H  
ATOM   3236  CA  ASP A 197     -16.372  20.232  17.564  1.00 84.58           C  
ATOM   3237  HA  ASP A 197     -17.070  19.445  17.847  1.00 84.58           H  
ATOM   3238  C   ASP A 197     -17.159  21.178  16.648  1.00 84.58           C  
ATOM   3239  CB  ASP A 197     -15.903  20.977  18.828  1.00 84.58           C  
ATOM   3240  HB2 ASP A 197     -15.011  21.559  18.595  1.00 84.58           H  
ATOM   3241  HB3 ASP A 197     -16.683  21.673  19.133  1.00 84.58           H  
ATOM   3242  O   ASP A 197     -18.331  21.445  16.916  1.00 84.58           O  
ATOM   3243  CG  ASP A 197     -15.630  20.057  20.022  1.00 84.58           C  
ATOM   3244  OD1 ASP A 197     -16.232  18.955  20.062  1.00 84.58           O  
ATOM   3245  OD2 ASP A 197     -14.933  20.498  20.953  1.00 84.58           O  
ATOM   3246  N   ASN A 198     -16.543  21.634  15.556  1.00 89.11           N  
ATOM   3247  H   ASN A 198     -15.591  21.337  15.394  1.00 89.11           H  
ATOM   3248  CA  ASN A 198     -17.151  22.529  14.577  1.00 89.11           C  
ATOM   3249  HA  ASN A 198     -17.839  23.199  15.092  1.00 89.11           H  
ATOM   3250  C   ASN A 198     -17.967  21.803  13.496  1.00 89.11           C  
ATOM   3251  CB  ASN A 198     -16.032  23.368  13.945  1.00 89.11           C  
ATOM   3252  HB2 ASN A 198     -15.339  22.704  13.429  1.00 89.11           H  
ATOM   3253  HB3 ASN A 198     -16.460  24.047  13.208  1.00 89.11           H  
ATOM   3254  O   ASN A 198     -18.587  22.467  12.668  1.00 89.11           O  
ATOM   3255  CG  ASN A 198     -15.284  24.205  14.964  1.00 89.11           C  
ATOM   3256  ND2 ASN A 198     -13.985  24.311  14.823  1.00 89.11           N  
ATOM   3257 HD21 ASN A 198     -13.500  24.796  15.564  1.00 89.11           H  
ATOM   3258 HD22 ASN A 198     -13.523  23.724  14.143  1.00 89.11           H  
ATOM   3259  OD1 ASN A 198     -15.839  24.779  15.885  1.00 89.11           O  
ATOM   3260  N   PHE A 199     -17.958  20.468  13.477  1.00 86.19           N  
ATOM   3261  H   PHE A 199     -17.472  19.972  14.211  1.00 86.19           H  
ATOM   3262  CA  PHE A 199     -18.567  19.674  12.412  1.00 86.19           C  
ATOM   3263  HA  PHE A 199     -18.844  20.333  11.589  1.00 86.19           H  
ATOM   3264  C   PHE A 199     -19.847  18.981  12.866  1.00 86.19           C  
ATOM   3265  CB  PHE A 199     -17.546  18.685  11.849  1.00 86.19           C  
ATOM   3266  HB2 PHE A 199     -17.209  18.023  12.646  1.00 86.19           H  
ATOM   3267  HB3 PHE A 199     -18.032  18.068  11.093  1.00 86.19           H  
ATOM   3268  O   PHE A 199     -20.030  18.620  14.033  1.00 86.19           O  
ATOM   3269  CG  PHE A 199     -16.352  19.365  11.213  1.00 86.19           C  
ATOM   3270  CD1 PHE A 199     -16.399  19.800   9.876  1.00 86.19           C  
ATOM   3271  HD1 PHE A 199     -17.297  19.663   9.292  1.00 86.19           H  
ATOM   3272  CD2 PHE A 199     -15.197  19.596  11.975  1.00 86.19           C  
ATOM   3273  HD2 PHE A 199     -15.193  19.329  13.021  1.00 86.19           H  
ATOM   3274  CE1 PHE A 199     -15.276  20.425   9.302  1.00 86.19           C  
ATOM   3275  HE1 PHE A 199     -15.315  20.757   8.275  1.00 86.19           H  
ATOM   3276  CE2 PHE A 199     -14.069  20.205  11.403  1.00 86.19           C  
ATOM   3277  HE2 PHE A 199     -13.182  20.368  11.996  1.00 86.19           H  
ATOM   3278  CZ  PHE A 199     -14.108  20.619  10.062  1.00 86.19           C  
ATOM   3279  HZ  PHE A 199     -13.243  21.090   9.619  1.00 86.19           H  
ATOM   3280  N   SER A 200     -20.749  18.774  11.910  1.00 84.98           N  
ATOM   3281  H   SER A 200     -20.517  19.045  10.965  1.00 84.98           H  
ATOM   3282  CA  SER A 200     -21.971  18.016  12.133  1.00 84.98           C  
ATOM   3283  HA  SER A 200     -22.470  18.438  13.006  1.00 84.98           H  
ATOM   3284  C   SER A 200     -21.667  16.547  12.422  1.00 84.98           C  
ATOM   3285  CB  SER A 200     -22.917  18.149  10.939  1.00 84.98           C  
ATOM   3286  HB2 SER A 200     -23.874  17.686  11.179  1.00 84.98           H  
ATOM   3287  HB3 SER A 200     -23.081  19.202  10.712  1.00 84.98           H  
ATOM   3288  O   SER A 200     -20.642  15.983  12.042  1.00 84.98           O  
ATOM   3289  OG  SER A 200     -22.361  17.506   9.821  1.00 84.98           O  
ATOM   3290  HG  SER A 200     -21.656  18.074   9.502  1.00 84.98           H  
ATOM   3291  N   VAL A 201     -22.610  15.884  13.080  1.00 79.60           N  
ATOM   3292  H   VAL A 201     -23.429  16.391  13.383  1.00 79.60           H  
ATOM   3293  CA  VAL A 201     -22.491  14.464  13.420  1.00 79.60           C  
ATOM   3294  HA  VAL A 201     -21.571  14.316  13.986  1.00 79.60           H  
ATOM   3295  C   VAL A 201     -22.396  13.571  12.169  1.00 79.60           C  
ATOM   3296  CB  VAL A 201     -23.680  14.097  14.315  1.00 79.60           C  
ATOM   3297  HB  VAL A 201     -24.609  14.348  13.803  1.00 79.60           H  
ATOM   3298  O   VAL A 201     -21.721  12.539  12.194  1.00 79.60           O  
ATOM   3299  CG1 VAL A 201     -23.693  12.616  14.638  1.00 79.60           C  
ATOM   3300 HG11 VAL A 201     -22.686  12.198  14.646  1.00 79.60           H  
ATOM   3301 HG12 VAL A 201     -24.316  12.128  13.887  1.00 79.60           H  
ATOM   3302 HG13 VAL A 201     -24.125  12.471  15.628  1.00 79.60           H  
ATOM   3303  CG2 VAL A 201     -23.649  14.862  15.646  1.00 79.60           C  
ATOM   3304 HG21 VAL A 201     -22.753  14.595  16.206  1.00 79.60           H  
ATOM   3305 HG22 VAL A 201     -23.654  15.939  15.476  1.00 79.60           H  
ATOM   3306 HG23 VAL A 201     -24.530  14.613  16.239  1.00 79.60           H  
ATOM   3307  N   GLU A 202     -23.021  13.985  11.067  1.00 81.38           N  
ATOM   3308  H   GLU A 202     -23.506  14.870  11.094  1.00 81.38           H  
ATOM   3309  CA  GLU A 202     -22.909  13.343   9.753  1.00 81.38           C  
ATOM   3310  HA  GLU A 202     -23.135  12.280   9.838  1.00 81.38           H  
ATOM   3311  C   GLU A 202     -21.490  13.481   9.182  1.00 81.38           C  
ATOM   3312  CB  GLU A 202     -23.953  13.988   8.832  1.00 81.38           C  
ATOM   3313  HB2 GLU A 202     -24.922  13.928   9.326  1.00 81.38           H  
ATOM   3314  HB3 GLU A 202     -23.702  15.040   8.693  1.00 81.38           H  
ATOM   3315  O   GLU A 202     -20.874  12.486   8.797  1.00 81.38           O  
ATOM   3316  CG  GLU A 202     -24.060  13.306   7.461  1.00 81.38           C  
ATOM   3317  HG2 GLU A 202     -24.367  12.271   7.608  1.00 81.38           H  
ATOM   3318  HG3 GLU A 202     -23.078  13.308   6.988  1.00 81.38           H  
ATOM   3319  CD  GLU A 202     -25.065  14.019   6.538  1.00 81.38           C  
ATOM   3320  OE1 GLU A 202     -24.940  13.839   5.309  1.00 81.38           O  
ATOM   3321  OE2 GLU A 202     -25.927  14.766   7.060  1.00 81.38           O  
ATOM   3322  N   GLU A 203     -20.917  14.687   9.217  1.00 87.04           N  
ATOM   3323  H   GLU A 203     -21.458  15.478   9.537  1.00 87.04           H  
ATOM   3324  CA  GLU A 203     -19.538  14.928   8.781  1.00 87.04           C  
ATOM   3325  HA  GLU A 203     -19.429  14.600   7.747  1.00 87.04           H  
ATOM   3326  C   GLU A 203     -18.530  14.139   9.619  1.00 87.04           C  
ATOM   3327  CB  GLU A 203     -19.209  16.421   8.857  1.00 87.04           C  
ATOM   3328  HB2 GLU A 203     -18.132  16.559   8.760  1.00 87.04           H  
ATOM   3329  HB3 GLU A 203     -19.511  16.789   9.838  1.00 87.04           H  
ATOM   3330  O   GLU A 203     -17.623  13.526   9.056  1.00 87.04           O  
ATOM   3331  CG  GLU A 203     -19.897  17.227   7.748  1.00 87.04           C  
ATOM   3332  HG2 GLU A 203     -20.941  16.927   7.661  1.00 87.04           H  
ATOM   3333  HG3 GLU A 203     -19.408  17.002   6.801  1.00 87.04           H  
ATOM   3334  CD  GLU A 203     -19.831  18.727   8.047  1.00 87.04           C  
ATOM   3335  OE1 GLU A 203     -19.336  19.479   7.183  1.00 87.04           O  
ATOM   3336  OE2 GLU A 203     -20.290  19.101   9.155  1.00 87.04           O  
ATOM   3337  N   ILE A 204     -18.695  14.089  10.945  1.00 87.24           N  
ATOM   3338  H   ILE A 204     -19.432  14.649  11.350  1.00 87.24           H  
ATOM   3339  CA  ILE A 204     -17.827  13.290  11.823  1.00 87.24           C  
ATOM   3340  HA  ILE A 204     -16.795  13.597  11.658  1.00 87.24           H  
ATOM   3341  C   ILE A 204     -17.908  11.806  11.438  1.00 87.24           C  
ATOM   3342  CB  ILE A 204     -18.175  13.533  13.312  1.00 87.24           C  
ATOM   3343  HB  ILE A 204     -19.232  13.308  13.457  1.00 87.24           H  
ATOM   3344  O   ILE A 204     -16.879  11.152  11.272  1.00 87.24           O  
ATOM   3345  CG1 ILE A 204     -17.914  15.004  13.718  1.00 87.24           C  
ATOM   3346 HG12 ILE A 204     -16.842  15.202  13.717  1.00 87.24           H  
ATOM   3347 HG13 ILE A 204     -18.360  15.679  12.988  1.00 87.24           H  
ATOM   3348  CG2 ILE A 204     -17.344  12.622  14.236  1.00 87.24           C  
ATOM   3349 HG21 ILE A 204     -17.703  12.685  15.263  1.00 87.24           H  
ATOM   3350 HG22 ILE A 204     -17.403  11.577  13.932  1.00 87.24           H  
ATOM   3351 HG23 ILE A 204     -16.298  12.927  14.209  1.00 87.24           H  
ATOM   3352  CD1 ILE A 204     -18.482  15.376  15.094  1.00 87.24           C  
ATOM   3353 HD11 ILE A 204     -19.545  15.136  15.136  1.00 87.24           H  
ATOM   3354 HD12 ILE A 204     -17.951  14.846  15.885  1.00 87.24           H  
ATOM   3355 HD13 ILE A 204     -18.357  16.447  15.254  1.00 87.24           H  
ATOM   3356  N   SER A 205     -19.120  11.286  11.222  1.00 85.11           N  
ATOM   3357  H   SER A 205     -19.915  11.904  11.289  1.00 85.11           H  
ATOM   3358  CA  SER A 205     -19.347   9.890  10.821  1.00 85.11           C  
ATOM   3359  HA  SER A 205     -18.954   9.226  11.591  1.00 85.11           H  
ATOM   3360  C   SER A 205     -18.651   9.540   9.502  1.00 85.11           C  
ATOM   3361  CB  SER A 205     -20.848   9.628  10.669  1.00 85.11           C  
ATOM   3362  HB2 SER A 205     -21.272  10.286   9.910  1.00 85.11           H  
ATOM   3363  HB3 SER A 205     -21.003   8.600  10.342  1.00 85.11           H  
ATOM   3364  O   SER A 205     -17.921   8.550   9.422  1.00 85.11           O  
ATOM   3365  OG  SER A 205     -21.514   9.841  11.895  1.00 85.11           O  
ATOM   3366  HG  SER A 205     -21.688  10.782  11.962  1.00 85.11           H  
ATOM   3367  N   ASN A 206     -18.820  10.376   8.476  1.00 87.19           N  
ATOM   3368  H   ASN A 206     -19.441  11.164   8.591  1.00 87.19           H  
ATOM   3369  CA  ASN A 206     -18.194  10.171   7.169  1.00 87.19           C  
ATOM   3370  HA  ASN A 206     -18.444   9.173   6.809  1.00 87.19           H  
ATOM   3371  C   ASN A 206     -16.662  10.220   7.256  1.00 87.19           C  
ATOM   3372  CB  ASN A 206     -18.768  11.216   6.192  1.00 87.19           C  
ATOM   3373  HB2 ASN A 206     -18.772  12.202   6.658  1.00 87.19           H  
ATOM   3374  HB3 ASN A 206     -18.145  11.257   5.299  1.00 87.19           H  
ATOM   3375  O   ASN A 206     -15.967   9.405   6.643  1.00 87.19           O  
ATOM   3376  CG  ASN A 206     -20.176  10.856   5.739  1.00 87.19           C  
ATOM   3377  ND2 ASN A 206     -20.985  11.812   5.347  1.00 87.19           N  
ATOM   3378 HD21 ASN A 206     -21.916  11.522   5.084  1.00 87.19           H  
ATOM   3379 HD22 ASN A 206     -20.760  12.789   5.464  1.00 87.19           H  
ATOM   3380  OD1 ASN A 206     -20.547   9.696   5.709  1.00 87.19           O  
ATOM   3381  N   ASN A 207     -16.118  11.120   8.077  1.00 90.72           N  
ATOM   3382  H   ASN A 207     -16.725  11.757   8.572  1.00 90.72           H  
ATOM   3383  CA  ASN A 207     -14.674  11.248   8.246  1.00 90.72           C  
ATOM   3384  HA  ASN A 207     -14.217  11.196   7.257  1.00 90.72           H  
ATOM   3385  C   ASN A 207     -14.041  10.094   9.035  1.00 90.72           C  
ATOM   3386  CB  ASN A 207     -14.355  12.630   8.822  1.00 90.72           C  
ATOM   3387  HB2 ASN A 207     -13.339  12.642   9.216  1.00 90.72           H  
ATOM   3388  HB3 ASN A 207     -15.038  12.883   9.633  1.00 90.72           H  
ATOM   3389  O   ASN A 207     -12.901   9.739   8.737  1.00 90.72           O  
ATOM   3390  CG  ASN A 207     -14.421  13.665   7.720  1.00 90.72           C  
ATOM   3391  ND2 ASN A 207     -15.438  14.484   7.668  1.00 90.72           N  
ATOM   3392 HD21 ASN A 207     -15.485  15.153   6.913  1.00 90.72           H  
ATOM   3393 HD22 ASN A 207     -16.183  14.371   8.340  1.00 90.72           H  
ATOM   3394  OD1 ASN A 207     -13.581  13.701   6.838  1.00 90.72           O  
ATOM   3395  N   ILE A 208     -14.765   9.438   9.951  1.00 90.52           N  
ATOM   3396  H   ILE A 208     -15.672   9.804  10.203  1.00 90.52           H  
ATOM   3397  CA  ILE A 208     -14.300   8.182  10.571  1.00 90.52           C  
ATOM   3398  HA  ILE A 208     -13.330   8.358  11.035  1.00 90.52           H  
ATOM   3399  C   ILE A 208     -14.092   7.103   9.509  1.00 90.52           C  
ATOM   3400  CB  ILE A 208     -15.282   7.696  11.660  1.00 90.52           C  
ATOM   3401  HB  ILE A 208     -16.298   7.728  11.267  1.00 90.52           H  
ATOM   3402  O   ILE A 208     -13.060   6.433   9.506  1.00 90.52           O  
ATOM   3403  CG1 ILE A 208     -15.171   8.649  12.856  1.00 90.52           C  
ATOM   3404 HG12 ILE A 208     -14.179   8.532  13.292  1.00 90.52           H  
ATOM   3405 HG13 ILE A 208     -15.285   9.680  12.520  1.00 90.52           H  
ATOM   3406  CG2 ILE A 208     -14.978   6.257  12.125  1.00 90.52           C  
ATOM   3407 HG21 ILE A 208     -15.656   5.963  12.926  1.00 90.52           H  
ATOM   3408 HG22 ILE A 208     -13.952   6.195  12.488  1.00 90.52           H  
ATOM   3409 HG23 ILE A 208     -15.113   5.549  11.307  1.00 90.52           H  
ATOM   3410  CD1 ILE A 208     -16.190   8.408  13.957  1.00 90.52           C  
ATOM   3411 HD11 ILE A 208     -16.287   9.327  14.533  1.00 90.52           H  
ATOM   3412 HD12 ILE A 208     -17.159   8.139  13.535  1.00 90.52           H  
ATOM   3413 HD13 ILE A 208     -15.812   7.636  14.627  1.00 90.52           H  
ATOM   3414  N   VAL A 209     -15.038   6.953   8.577  1.00 90.01           N  
ATOM   3415  H   VAL A 209     -15.856   7.545   8.623  1.00 90.01           H  
ATOM   3416  CA  VAL A 209     -14.917   5.978   7.483  1.00 90.01           C  
ATOM   3417  HA  VAL A 209     -14.715   4.998   7.915  1.00 90.01           H  
ATOM   3418  C   VAL A 209     -13.731   6.325   6.582  1.00 90.01           C  
ATOM   3419  CB  VAL A 209     -16.224   5.886   6.673  1.00 90.01           C  
ATOM   3420  HB  VAL A 209     -16.475   6.871   6.280  1.00 90.01           H  
ATOM   3421  O   VAL A 209     -12.931   5.446   6.262  1.00 90.01           O  
ATOM   3422  CG1 VAL A 209     -16.099   4.919   5.488  1.00 90.01           C  
ATOM   3423 HG11 VAL A 209     -15.303   5.236   4.815  1.00 90.01           H  
ATOM   3424 HG12 VAL A 209     -15.890   3.910   5.843  1.00 90.01           H  
ATOM   3425 HG13 VAL A 209     -17.027   4.931   4.916  1.00 90.01           H  
ATOM   3426  CG2 VAL A 209     -17.386   5.399   7.551  1.00 90.01           C  
ATOM   3427 HG21 VAL A 209     -18.303   5.358   6.963  1.00 90.01           H  
ATOM   3428 HG22 VAL A 209     -17.553   6.094   8.373  1.00 90.01           H  
ATOM   3429 HG23 VAL A 209     -17.167   4.412   7.959  1.00 90.01           H  
ATOM   3430  N   HIS A 210     -13.568   7.596   6.202  1.00 93.17           N  
ATOM   3431  H   HIS A 210     -14.267   8.276   6.465  1.00 93.17           H  
ATOM   3432  CA  HIS A 210     -12.436   8.026   5.377  1.00 93.17           C  
ATOM   3433  HA  HIS A 210     -12.429   7.441   4.457  1.00 93.17           H  
ATOM   3434  C   HIS A 210     -11.085   7.793   6.059  1.00 93.17           C  
ATOM   3435  CB  HIS A 210     -12.577   9.505   5.015  1.00 93.17           C  
ATOM   3436  HB2 HIS A 210     -12.654  10.095   5.928  1.00 93.17           H  
ATOM   3437  HB3 HIS A 210     -11.671   9.819   4.497  1.00 93.17           H  
ATOM   3438  O   HIS A 210     -10.133   7.384   5.391  1.00 93.17           O  
ATOM   3439  CG  HIS A 210     -13.740   9.837   4.119  1.00 93.17           C  
ATOM   3440  CD2 HIS A 210     -14.516   8.978   3.385  1.00 93.17           C  
ATOM   3441  HD2 HIS A 210     -14.428   7.902   3.355  1.00 93.17           H  
ATOM   3442  ND1 HIS A 210     -14.182  11.109   3.856  1.00 93.17           N  
ATOM   3443  HD1 HIS A 210     -13.799  11.954   4.257  1.00 93.17           H  
ATOM   3444  CE1 HIS A 210     -15.208  11.021   2.994  1.00 93.17           C  
ATOM   3445  HE1 HIS A 210     -15.773  11.860   2.615  1.00 93.17           H  
ATOM   3446  NE2 HIS A 210     -15.435   9.740   2.659  1.00 93.17           N  
ATOM   3447  N   LEU A 211     -11.005   7.987   7.377  1.00 94.40           N  
ATOM   3448  H   LEU A 211     -11.816   8.349   7.860  1.00 94.40           H  
ATOM   3449  CA  LEU A 211      -9.786   7.793   8.157  1.00 94.40           C  
ATOM   3450  HA  LEU A 211      -9.020   8.444   7.735  1.00 94.40           H  
ATOM   3451  C   LEU A 211      -9.252   6.350   8.076  1.00 94.40           C  
ATOM   3452  CB  LEU A 211     -10.083   8.239   9.599  1.00 94.40           C  
ATOM   3453  HB2 LEU A 211     -10.453   9.264   9.582  1.00 94.40           H  
ATOM   3454  HB3 LEU A 211     -10.866   7.602  10.010  1.00 94.40           H  
ATOM   3455  O   LEU A 211      -8.037   6.147   8.042  1.00 94.40           O  
ATOM   3456  CG  LEU A 211      -8.875   8.180  10.538  1.00 94.40           C  
ATOM   3457  HG  LEU A 211      -8.489   7.161  10.533  1.00 94.40           H  
ATOM   3458  CD1 LEU A 211      -7.739   9.107  10.110  1.00 94.40           C  
ATOM   3459 HD11 LEU A 211      -7.367   8.821   9.126  1.00 94.40           H  
ATOM   3460 HD12 LEU A 211      -6.919   9.010  10.821  1.00 94.40           H  
ATOM   3461 HD13 LEU A 211      -8.088  10.139  10.089  1.00 94.40           H  
ATOM   3462  CD2 LEU A 211      -9.298   8.528  11.963  1.00 94.40           C  
ATOM   3463 HD21 LEU A 211      -9.625   9.567  12.016  1.00 94.40           H  
ATOM   3464 HD22 LEU A 211     -10.114   7.880  12.279  1.00 94.40           H  
ATOM   3465 HD23 LEU A 211      -8.453   8.378  12.635  1.00 94.40           H  
ATOM   3466  N   LEU A 212     -10.132   5.349   7.941  1.00 94.44           N  
ATOM   3467  H   LEU A 212     -11.115   5.581   7.960  1.00 94.44           H  
ATOM   3468  CA  LEU A 212      -9.746   3.938   7.775  1.00 94.44           C  
ATOM   3469  HA  LEU A 212      -9.101   3.658   8.607  1.00 94.44           H  
ATOM   3470  C   LEU A 212      -8.931   3.678   6.495  1.00 94.44           C  
ATOM   3471  CB  LEU A 212     -11.000   3.045   7.794  1.00 94.44           C  
ATOM   3472  HB2 LEU A 212     -10.697   2.010   7.634  1.00 94.44           H  
ATOM   3473  HB3 LEU A 212     -11.637   3.332   6.958  1.00 94.44           H  
ATOM   3474  O   LEU A 212      -8.191   2.695   6.421  1.00 94.44           O  
ATOM   3475  CG  LEU A 212     -11.815   3.117   9.096  1.00 94.44           C  
ATOM   3476  HG  LEU A 212     -12.044   4.158   9.326  1.00 94.44           H  
ATOM   3477  CD1 LEU A 212     -13.135   2.372   8.922  1.00 94.44           C  
ATOM   3478 HD11 LEU A 212     -13.657   2.753   8.044  1.00 94.44           H  
ATOM   3479 HD12 LEU A 212     -12.961   1.302   8.812  1.00 94.44           H  
ATOM   3480 HD13 LEU A 212     -13.754   2.569   9.797  1.00 94.44           H  
ATOM   3481  CD2 LEU A 212     -11.069   2.508  10.285  1.00 94.44           C  
ATOM   3482 HD21 LEU A 212     -11.677   2.605  11.184  1.00 94.44           H  
ATOM   3483 HD22 LEU A 212     -10.134   3.044  10.452  1.00 94.44           H  
ATOM   3484 HD23 LEU A 212     -10.854   1.456  10.099  1.00 94.44           H  
ATOM   3485  N   THR A 213      -8.977   4.581   5.509  1.00 95.11           N  
ATOM   3486  H   THR A 213      -9.597   5.371   5.618  1.00 95.11           H  
ATOM   3487  CA  THR A 213      -8.119   4.522   4.309  1.00 95.11           C  
ATOM   3488  HA  THR A 213      -8.339   3.602   3.768  1.00 95.11           H  
ATOM   3489  C   THR A 213      -6.628   4.522   4.677  1.00 95.11           C  
ATOM   3490  CB  THR A 213      -8.401   5.709   3.372  1.00 95.11           C  
ATOM   3491  HB  THR A 213      -8.030   6.626   3.830  1.00 95.11           H  
ATOM   3492  O   THR A 213      -5.805   3.883   4.005  1.00 95.11           O  
ATOM   3493  CG2 THR A 213      -7.738   5.535   2.007  1.00 95.11           C  
ATOM   3494 HG21 THR A 213      -8.084   6.315   1.329  1.00 95.11           H  
ATOM   3495 HG22 THR A 213      -6.655   5.612   2.102  1.00 95.11           H  
ATOM   3496 HG23 THR A 213      -8.004   4.563   1.590  1.00 95.11           H  
ATOM   3497  OG1 THR A 213      -9.781   5.855   3.145  1.00 95.11           O  
ATOM   3498  HG1 THR A 213     -10.101   6.411   3.859  1.00 95.11           H  
ATOM   3499  N   LEU A 214      -6.257   5.177   5.788  1.00 95.37           N  
ATOM   3500  H   LEU A 214      -6.969   5.637   6.338  1.00 95.37           H  
ATOM   3501  CA  LEU A 214      -4.878   5.217   6.276  1.00 95.37           C  
ATOM   3502  HA  LEU A 214      -4.261   5.630   5.479  1.00 95.37           H  
ATOM   3503  C   LEU A 214      -4.349   3.815   6.605  1.00 95.37           C  
ATOM   3504  CB  LEU A 214      -4.798   6.138   7.509  1.00 95.37           C  
ATOM   3505  HB2 LEU A 214      -5.348   5.674   8.327  1.00 95.37           H  
ATOM   3506  HB3 LEU A 214      -5.287   7.086   7.283  1.00 95.37           H  
ATOM   3507  O   LEU A 214      -3.204   3.501   6.269  1.00 95.37           O  
ATOM   3508  CG  LEU A 214      -3.357   6.422   7.980  1.00 95.37           C  
ATOM   3509  HG  LEU A 214      -2.832   5.483   8.153  1.00 95.37           H  
ATOM   3510  CD1 LEU A 214      -2.562   7.256   6.969  1.00 95.37           C  
ATOM   3511 HD11 LEU A 214      -1.572   7.467   7.373  1.00 95.37           H  
ATOM   3512 HD12 LEU A 214      -2.445   6.707   6.035  1.00 95.37           H  
ATOM   3513 HD13 LEU A 214      -3.082   8.197   6.785  1.00 95.37           H  
ATOM   3514  CD2 LEU A 214      -3.374   7.202   9.290  1.00 95.37           C  
ATOM   3515 HD21 LEU A 214      -3.902   8.148   9.169  1.00 95.37           H  
ATOM   3516 HD22 LEU A 214      -3.877   6.612  10.056  1.00 95.37           H  
ATOM   3517 HD23 LEU A 214      -2.353   7.390   9.622  1.00 95.37           H  
ATOM   3518  N   THR A 215      -5.184   2.946   7.179  1.00 94.85           N  
ATOM   3519  H   THR A 215      -6.126   3.247   7.387  1.00 94.85           H  
ATOM   3520  CA  THR A 215      -4.800   1.607   7.660  1.00 94.85           C  
ATOM   3521  HA  THR A 215      -3.713   1.545   7.687  1.00 94.85           H  
ATOM   3522  C   THR A 215      -5.250   0.465   6.752  1.00 94.85           C  
ATOM   3523  CB  THR A 215      -5.275   1.374   9.099  1.00 94.85           C  
ATOM   3524  HB  THR A 215      -4.956   0.388   9.437  1.00 94.85           H  
ATOM   3525  O   THR A 215      -4.756  -0.646   6.909  1.00 94.85           O  
ATOM   3526  CG2 THR A 215      -4.711   2.438  10.039  1.00 94.85           C  
ATOM   3527 HG21 THR A 215      -4.881   2.142  11.074  1.00 94.85           H  
ATOM   3528 HG22 THR A 215      -3.638   2.552   9.885  1.00 94.85           H  
ATOM   3529 HG23 THR A 215      -5.200   3.395   9.857  1.00 94.85           H  
ATOM   3530  OG1 THR A 215      -6.673   1.469   9.167  1.00 94.85           O  
ATOM   3531  HG1 THR A 215      -6.909   1.420  10.096  1.00 94.85           H  
ATOM   3532  N   GLN A 216      -6.080   0.741   5.741  1.00 94.52           N  
ATOM   3533  H   GLN A 216      -6.555   1.632   5.776  1.00 94.52           H  
ATOM   3534  CA  GLN A 216      -6.595  -0.246   4.785  1.00 94.52           C  
ATOM   3535  HA  GLN A 216      -7.306  -0.876   5.318  1.00 94.52           H  
ATOM   3536  C   GLN A 216      -5.499  -1.147   4.184  1.00 94.52           C  
ATOM   3537  CB  GLN A 216      -7.350   0.508   3.677  1.00 94.52           C  
ATOM   3538  HB2 GLN A 216      -8.061   1.193   4.139  1.00 94.52           H  
ATOM   3539  HB3 GLN A 216      -6.641   1.094   3.091  1.00 94.52           H  
ATOM   3540  O   GLN A 216      -4.462  -0.651   3.732  1.00 94.52           O  
ATOM   3541  CG  GLN A 216      -8.134  -0.430   2.746  1.00 94.52           C  
ATOM   3542  HG2 GLN A 216      -7.452  -1.120   2.249  1.00 94.52           H  
ATOM   3543  HG3 GLN A 216      -8.837  -1.012   3.342  1.00 94.52           H  
ATOM   3544  CD  GLN A 216      -8.913   0.310   1.663  1.00 94.52           C  
ATOM   3545  NE2 GLN A 216      -9.801  -0.364   0.966  1.00 94.52           N  
ATOM   3546 HE21 GLN A 216     -10.325   0.177   0.294  1.00 94.52           H  
ATOM   3547 HE22 GLN A 216      -9.973  -1.341   1.157  1.00 94.52           H  
ATOM   3548  OE1 GLN A 216      -8.743   1.490   1.410  1.00 94.52           O  
ATOM   3549  N   LEU A 217      -5.746  -2.459   4.143  1.00 93.98           N  
ATOM   3550  H   LEU A 217      -6.598  -2.802   4.563  1.00 93.98           H  
ATOM   3551  CA  LEU A 217      -4.884  -3.442   3.482  1.00 93.98           C  
ATOM   3552  HA  LEU A 217      -3.903  -3.414   3.956  1.00 93.98           H  
ATOM   3553  C   LEU A 217      -4.730  -3.119   1.984  1.00 93.98           C  
ATOM   3554  CB  LEU A 217      -5.498  -4.842   3.678  1.00 93.98           C  
ATOM   3555  HB2 LEU A 217      -5.774  -4.978   4.724  1.00 93.98           H  
ATOM   3556  HB3 LEU A 217      -6.416  -4.889   3.092  1.00 93.98           H  
ATOM   3557  O   LEU A 217      -5.674  -2.689   1.322  1.00 93.98           O  
ATOM   3558  CG  LEU A 217      -4.581  -6.010   3.258  1.00 93.98           C  
ATOM   3559  HG  LEU A 217      -4.060  -5.768   2.332  1.00 93.98           H  
ATOM   3560  CD1 LEU A 217      -3.549  -6.306   4.344  1.00 93.98           C  
ATOM   3561 HD11 LEU A 217      -2.883  -5.453   4.476  1.00 93.98           H  
ATOM   3562 HD12 LEU A 217      -4.057  -6.504   5.288  1.00 93.98           H  
ATOM   3563 HD13 LEU A 217      -2.977  -7.197   4.086  1.00 93.98           H  
ATOM   3564  CD2 LEU A 217      -5.401  -7.267   2.997  1.00 93.98           C  
ATOM   3565 HD21 LEU A 217      -5.936  -7.559   3.900  1.00 93.98           H  
ATOM   3566 HD22 LEU A 217      -4.745  -8.090   2.711  1.00 93.98           H  
ATOM   3567 HD23 LEU A 217      -6.120  -7.093   2.196  1.00 93.98           H  
ATOM   3568  N   GLY A 218      -3.547  -3.369   1.428  1.00 94.26           N  
ATOM   3569  H   GLY A 218      -2.826  -3.783   2.001  1.00 94.26           H  
ATOM   3570  CA  GLY A 218      -3.270  -3.206   0.006  1.00 94.26           C  
ATOM   3571  HA2 GLY A 218      -4.179  -3.407  -0.562  1.00 94.26           H  
ATOM   3572  HA3 GLY A 218      -2.530  -3.946  -0.298  1.00 94.26           H  
ATOM   3573  C   GLY A 218      -2.745  -1.819  -0.363  1.00 94.26           C  
ATOM   3574  O   GLY A 218      -1.897  -1.241   0.331  1.00 94.26           O  
ATOM   3575  N   ALA A 219      -3.173  -1.333  -1.529  1.00 93.72           N  
ATOM   3576  H   ALA A 219      -3.884  -1.851  -2.026  1.00 93.72           H  
ATOM   3577  CA  ALA A 219      -2.657  -0.118  -2.143  1.00 93.72           C  
ATOM   3578  HA  ALA A 219      -1.578  -0.232  -2.249  1.00 93.72           H  
ATOM   3579  C   ALA A 219      -2.982   1.123  -1.291  1.00 93.72           C  
ATOM   3580  CB  ALA A 219      -3.228   0.025  -3.557  1.00 93.72           C  
ATOM   3581  HB1 ALA A 219      -4.302   0.204  -3.505  1.00 93.72           H  
ATOM   3582  HB2 ALA A 219      -3.055  -0.888  -4.128  1.00 93.72           H  
ATOM   3583  HB3 ALA A 219      -2.751   0.864  -4.063  1.00 93.72           H  
ATOM   3584  O   ALA A 219      -4.154   1.416  -1.059  1.00 93.72           O  
ATOM   3585  N   PRO A 220      -1.974   1.903  -0.870  1.00 93.80           N  
ATOM   3586  CA  PRO A 220      -2.212   3.179  -0.210  1.00 93.80           C  
ATOM   3587  HA  PRO A 220      -2.799   2.997   0.690  1.00 93.80           H  
ATOM   3588  C   PRO A 220      -2.978   4.147  -1.132  1.00 93.80           C  
ATOM   3589  CB  PRO A 220      -0.818   3.686   0.184  1.00 93.80           C  
ATOM   3590  HB2 PRO A 220      -0.411   4.319  -0.605  1.00 93.80           H  
ATOM   3591  HB3 PRO A 220      -0.832   4.214   1.138  1.00 93.80           H  
ATOM   3592  O   PRO A 220      -2.671   4.253  -2.329  1.00 93.80           O  
ATOM   3593  CG  PRO A 220       0.023   2.410   0.256  1.00 93.80           C  
ATOM   3594  HG2 PRO A 220      -0.141   1.908   1.210  1.00 93.80           H  
ATOM   3595  HG3 PRO A 220       1.086   2.582   0.087  1.00 93.80           H  
ATOM   3596  CD  PRO A 220      -0.559   1.577  -0.871  1.00 93.80           C  
ATOM   3597  HD2 PRO A 220      -0.374   0.521  -0.673  1.00 93.80           H  
ATOM   3598  HD3 PRO A 220      -0.116   1.868  -1.823  1.00 93.80           H  
ATOM   3599  N   ALA A 221      -3.927   4.891  -0.566  1.00 95.52           N  
ATOM   3600  H   ALA A 221      -4.146   4.756   0.411  1.00 95.52           H  
ATOM   3601  CA  ALA A 221      -4.739   5.890  -1.258  1.00 95.52           C  
ATOM   3602  HA  ALA A 221      -4.317   6.086  -2.244  1.00 95.52           H  
ATOM   3603  C   ALA A 221      -4.745   7.217  -0.488  1.00 95.52           C  
ATOM   3604  CB  ALA A 221      -6.149   5.337  -1.474  1.00 95.52           C  
ATOM   3605  HB1 ALA A 221      -6.768   6.079  -1.977  1.00 95.52           H  
ATOM   3606  HB2 ALA A 221      -6.107   4.432  -2.080  1.00 95.52           H  
ATOM   3607  HB3 ALA A 221      -6.606   5.097  -0.514  1.00 95.52           H  
ATOM   3608  O   ALA A 221      -4.615   7.230   0.737  1.00 95.52           O  
ATOM   3609  N   ASP A 222      -4.811   8.323  -1.232  1.00 96.67           N  
ATOM   3610  H   ASP A 222      -5.010   8.233  -2.218  1.00 96.67           H  
ATOM   3611  CA  ASP A 222      -5.032   9.645  -0.646  1.00 96.67           C  
ATOM   3612  HA  ASP A 222      -4.375   9.778   0.214  1.00 96.67           H  
ATOM   3613  C   ASP A 222      -6.490   9.699  -0.174  1.00 96.67           C  
ATOM   3614  CB  ASP A 222      -4.750  10.769  -1.669  1.00 96.67           C  
ATOM   3615  HB2 ASP A 222      -5.484  10.697  -2.472  1.00 96.67           H  
ATOM   3616  HB3 ASP A 222      -4.894  11.728  -1.173  1.00 96.67           H  
ATOM   3617  O   ASP A 222      -7.362   9.102  -0.811  1.00 96.67           O  
ATOM   3618  CG  ASP A 222      -3.346  10.757  -2.297  1.00 96.67           C  
ATOM   3619  OD1 ASP A 222      -2.420  10.137  -1.732  1.00 96.67           O  
ATOM   3620  OD2 ASP A 222      -3.163  11.318  -3.398  1.00 96.67           O  
ATOM   3621  N   PHE A 223      -6.770  10.411   0.913  1.00 96.35           N  
ATOM   3622  H   PHE A 223      -6.028  10.884   1.409  1.00 96.35           H  
ATOM   3623  CA  PHE A 223      -8.138  10.585   1.401  1.00 96.35           C  
ATOM   3624  HA  PHE A 223      -8.824  10.467   0.562  1.00 96.35           H  
ATOM   3625  C   PHE A 223      -8.359  11.992   1.947  1.00 96.35           C  
ATOM   3626  CB  PHE A 223      -8.492   9.497   2.425  1.00 96.35           C  
ATOM   3627  HB2 PHE A 223      -9.555   9.569   2.656  1.00 96.35           H  
ATOM   3628  HB3 PHE A 223      -8.339   8.522   1.963  1.00 96.35           H  
ATOM   3629  O   PHE A 223      -7.411  12.693   2.301  1.00 96.35           O  
ATOM   3630  CG  PHE A 223      -7.710   9.547   3.723  1.00 96.35           C  
ATOM   3631  CD1 PHE A 223      -6.426   8.973   3.797  1.00 96.35           C  
ATOM   3632  HD1 PHE A 223      -5.990   8.515   2.921  1.00 96.35           H  
ATOM   3633  CD2 PHE A 223      -8.278  10.139   4.867  1.00 96.35           C  
ATOM   3634  HD2 PHE A 223      -9.266  10.574   4.824  1.00 96.35           H  
ATOM   3635  CE1 PHE A 223      -5.718   8.984   5.011  1.00 96.35           C  
ATOM   3636  HE1 PHE A 223      -4.737   8.536   5.063  1.00 96.35           H  
ATOM   3637  CE2 PHE A 223      -7.570  10.145   6.081  1.00 96.35           C  
ATOM   3638  HE2 PHE A 223      -8.016  10.578   6.964  1.00 96.35           H  
ATOM   3639  CZ  PHE A 223      -6.293   9.568   6.155  1.00 96.35           C  
ATOM   3640  HZ  PHE A 223      -5.761   9.569   7.095  1.00 96.35           H  
ATOM   3641  N   ASN A 224      -9.622  12.414   1.982  1.00 95.39           N  
ATOM   3642  H   ASN A 224     -10.356  11.759   1.752  1.00 95.39           H  
ATOM   3643  CA  ASN A 224     -10.029  13.676   2.586  1.00 95.39           C  
ATOM   3644  HA  ASN A 224      -9.182  14.361   2.601  1.00 95.39           H  
ATOM   3645  C   ASN A 224     -10.467  13.431   4.035  1.00 95.39           C  
ATOM   3646  CB  ASN A 224     -11.136  14.308   1.727  1.00 95.39           C  
ATOM   3647  HB2 ASN A 224     -12.049  13.719   1.810  1.00 95.39           H  
ATOM   3648  HB3 ASN A 224     -10.823  14.324   0.683  1.00 95.39           H  
ATOM   3649  O   ASN A 224     -11.271  12.532   4.286  1.00 95.39           O  
ATOM   3650  CG  ASN A 224     -11.439  15.723   2.182  1.00 95.39           C  
ATOM   3651  ND2 ASN A 224     -11.127  16.713   1.379  1.00 95.39           N  
ATOM   3652 HD21 ASN A 224     -11.213  17.644   1.761  1.00 95.39           H  
ATOM   3653 HD22 ASN A 224     -10.664  16.541   0.498  1.00 95.39           H  
ATOM   3654  OD1 ASN A 224     -11.929  15.958   3.270  1.00 95.39           O  
ATOM   3655  N   PHE A 225      -9.937  14.226   4.960  1.00 94.72           N  
ATOM   3656  H   PHE A 225      -9.279  14.935   4.669  1.00 94.72           H  
ATOM   3657  CA  PHE A 225     -10.286  14.213   6.373  1.00 94.72           C  
ATOM   3658  HA  PHE A 225     -11.165  13.587   6.526  1.00 94.72           H  
ATOM   3659  C   PHE A 225     -10.624  15.642   6.811  1.00 94.72           C  
ATOM   3660  CB  PHE A 225      -9.122  13.600   7.160  1.00 94.72           C  
ATOM   3661  HB2 PHE A 225      -8.258  14.262   7.102  1.00 94.72           H  
ATOM   3662  HB3 PHE A 225      -8.845  12.660   6.684  1.00 94.72           H  
ATOM   3663  O   PHE A 225      -9.741  16.491   6.900  1.00 94.72           O  
ATOM   3664  CG  PHE A 225      -9.451  13.308   8.608  1.00 94.72           C  
ATOM   3665  CD1 PHE A 225      -8.822  14.032   9.638  1.00 94.72           C  
ATOM   3666  HD1 PHE A 225      -8.112  14.810   9.400  1.00 94.72           H  
ATOM   3667  CD2 PHE A 225     -10.397  12.315   8.928  1.00 94.72           C  
ATOM   3668  HD2 PHE A 225     -10.891  11.760   8.144  1.00 94.72           H  
ATOM   3669  CE1 PHE A 225      -9.138  13.762  10.981  1.00 94.72           C  
ATOM   3670  HE1 PHE A 225      -8.671  14.330  11.772  1.00 94.72           H  
ATOM   3671  CE2 PHE A 225     -10.710  12.045  10.272  1.00 94.72           C  
ATOM   3672  HE2 PHE A 225     -11.441  11.289  10.516  1.00 94.72           H  
ATOM   3673  CZ  PHE A 225     -10.075  12.764  11.298  1.00 94.72           C  
ATOM   3674  HZ  PHE A 225     -10.315  12.563  12.332  1.00 94.72           H  
ATOM   3675  N   PHE A 226     -11.914  15.920   7.006  1.00 92.19           N  
ATOM   3676  H   PHE A 226     -12.560  15.150   6.910  1.00 92.19           H  
ATOM   3677  CA  PHE A 226     -12.488  17.236   7.319  1.00 92.19           C  
ATOM   3678  HA  PHE A 226     -13.556  17.177   7.110  1.00 92.19           H  
ATOM   3679  C   PHE A 226     -11.957  18.372   6.426  1.00 92.19           C  
ATOM   3680  CB  PHE A 226     -12.357  17.540   8.811  1.00 92.19           C  
ATOM   3681  HB2 PHE A 226     -12.749  18.539   8.999  1.00 92.19           H  
ATOM   3682  HB3 PHE A 226     -11.295  17.564   9.057  1.00 92.19           H  
ATOM   3683  O   PHE A 226     -11.559  19.436   6.892  1.00 92.19           O  
ATOM   3684  CG  PHE A 226     -13.071  16.590   9.745  1.00 92.19           C  
ATOM   3685  CD1 PHE A 226     -14.452  16.741   9.954  1.00 92.19           C  
ATOM   3686  HD1 PHE A 226     -14.996  17.505   9.419  1.00 92.19           H  
ATOM   3687  CD2 PHE A 226     -12.360  15.605  10.455  1.00 92.19           C  
ATOM   3688  HD2 PHE A 226     -11.299  15.482  10.296  1.00 92.19           H  
ATOM   3689  CE1 PHE A 226     -15.119  15.934  10.889  1.00 92.19           C  
ATOM   3690  HE1 PHE A 226     -16.175  16.077  11.068  1.00 92.19           H  
ATOM   3691  CE2 PHE A 226     -13.025  14.802  11.397  1.00 92.19           C  
ATOM   3692  HE2 PHE A 226     -12.473  14.068  11.966  1.00 92.19           H  
ATOM   3693  CZ  PHE A 226     -14.400  14.975  11.623  1.00 92.19           C  
ATOM   3694  HZ  PHE A 226     -14.893  14.379  12.376  1.00 92.19           H  
ATOM   3695  N   GLY A 227     -11.931  18.141   5.112  1.00 91.27           N  
ATOM   3696  H   GLY A 227     -12.191  17.224   4.779  1.00 91.27           H  
ATOM   3697  CA  GLY A 227     -11.465  19.114   4.123  1.00 91.27           C  
ATOM   3698  HA2 GLY A 227     -11.697  20.119   4.473  1.00 91.27           H  
ATOM   3699  HA3 GLY A 227     -12.002  18.951   3.188  1.00 91.27           H  
ATOM   3700  C   GLY A 227      -9.961  19.056   3.840  1.00 91.27           C  
ATOM   3701  O   GLY A 227      -9.551  19.459   2.752  1.00 91.27           O  
ATOM   3702  N   GLU A 228      -9.150  18.493   4.739  1.00 94.54           N  
ATOM   3703  H   GLU A 228      -9.544  18.138   5.598  1.00 94.54           H  
ATOM   3704  CA  GLU A 228      -7.705  18.331   4.543  1.00 94.54           C  
ATOM   3705  HA  GLU A 228      -7.340  19.187   3.976  1.00 94.54           H  
ATOM   3706  C   GLU A 228      -7.404  17.057   3.742  1.00 94.54           C  
ATOM   3707  CB  GLU A 228      -6.980  18.344   5.903  1.00 94.54           C  
ATOM   3708  HB2 GLU A 228      -7.210  19.275   6.420  1.00 94.54           H  
ATOM   3709  HB3 GLU A 228      -7.378  17.526   6.504  1.00 94.54           H  
ATOM   3710  O   GLU A 228      -7.921  15.974   4.023  1.00 94.54           O  
ATOM   3711  CG  GLU A 228      -5.445  18.164   5.859  1.00 94.54           C  
ATOM   3712  HG2 GLU A 228      -5.215  17.223   5.360  1.00 94.54           H  
ATOM   3713  HG3 GLU A 228      -5.094  18.064   6.886  1.00 94.54           H  
ATOM   3714  CD  GLU A 228      -4.635  19.290   5.191  1.00 94.54           C  
ATOM   3715  OE1 GLU A 228      -3.391  19.092   5.050  1.00 94.54           O  
ATOM   3716  OE2 GLU A 228      -5.233  20.303   4.773  1.00 94.54           O  
ATOM   3717  N   ILE A 229      -6.528  17.162   2.741  1.00 96.20           N  
ATOM   3718  H   ILE A 229      -6.100  18.062   2.576  1.00 96.20           H  
ATOM   3719  CA  ILE A 229      -6.068  15.996   1.978  1.00 96.20           C  
ATOM   3720  HA  ILE A 229      -6.876  15.266   1.943  1.00 96.20           H  
ATOM   3721  C   ILE A 229      -4.896  15.348   2.717  1.00 96.20           C  
ATOM   3722  CB  ILE A 229      -5.734  16.355   0.515  1.00 96.20           C  
ATOM   3723  HB  ILE A 229      -4.974  17.137   0.513  1.00 96.20           H  
ATOM   3724  O   ILE A 229      -3.807  15.923   2.834  1.00 96.20           O  
ATOM   3725  CG1 ILE A 229      -6.999  16.884  -0.203  1.00 96.20           C  
ATOM   3726 HG12 ILE A 229      -7.747  16.093  -0.252  1.00 96.20           H  
ATOM   3727 HG13 ILE A 229      -7.423  17.707   0.373  1.00 96.20           H  
ATOM   3728  CG2 ILE A 229      -5.170  15.119  -0.220  1.00 96.20           C  
ATOM   3729 HG21 ILE A 229      -5.902  14.311  -0.206  1.00 96.20           H  
ATOM   3730 HG22 ILE A 229      -4.253  14.774   0.256  1.00 96.20           H  
ATOM   3731 HG23 ILE A 229      -4.924  15.364  -1.253  1.00 96.20           H  
ATOM   3732  CD1 ILE A 229      -6.741  17.417  -1.618  1.00 96.20           C  
ATOM   3733 HD11 ILE A 229      -7.650  17.887  -1.993  1.00 96.20           H  
ATOM   3734 HD12 ILE A 229      -5.943  18.159  -1.596  1.00 96.20           H  
ATOM   3735 HD13 ILE A 229      -6.471  16.605  -2.293  1.00 96.20           H  
ATOM   3736  N   ILE A 230      -5.096  14.107   3.157  1.00 96.78           N  
ATOM   3737  H   ILE A 230      -6.009  13.697   3.023  1.00 96.78           H  
ATOM   3738  CA  ILE A 230      -4.056  13.276   3.753  1.00 96.78           C  
ATOM   3739  HA  ILE A 230      -3.307  13.937   4.190  1.00 96.78           H  
ATOM   3740  C   ILE A 230      -3.416  12.427   2.643  1.00 96.78           C  
ATOM   3741  CB  ILE A 230      -4.616  12.433   4.914  1.00 96.78           C  
ATOM   3742  HB  ILE A 230      -5.322  11.713   4.500  1.00 96.78           H  
ATOM   3743  O   ILE A 230      -4.072  11.544   2.081  1.00 96.78           O  
ATOM   3744  CG1 ILE A 230      -5.385  13.272   5.962  1.00 96.78           C  
ATOM   3745 HG12 ILE A 230      -6.262  13.716   5.492  1.00 96.78           H  
ATOM   3746 HG13 ILE A 230      -5.753  12.604   6.741  1.00 96.78           H  
ATOM   3747  CG2 ILE A 230      -3.462  11.659   5.581  1.00 96.78           C  
ATOM   3748 HG21 ILE A 230      -3.069  10.918   4.885  1.00 96.78           H  
ATOM   3749 HG22 ILE A 230      -3.838  11.139   6.463  1.00 96.78           H  
ATOM   3750 HG23 ILE A 230      -2.666  12.339   5.882  1.00 96.78           H  
ATOM   3751  CD1 ILE A 230      -4.579  14.393   6.636  1.00 96.78           C  
ATOM   3752 HD11 ILE A 230      -5.225  14.922   7.337  1.00 96.78           H  
ATOM   3753 HD12 ILE A 230      -3.738  13.974   7.189  1.00 96.78           H  
ATOM   3754 HD13 ILE A 230      -4.217  15.105   5.895  1.00 96.78           H  
ATOM   3755  N   PRO A 231      -2.141  12.682   2.285  1.00 95.76           N  
ATOM   3756  CA  PRO A 231      -1.489  11.987   1.184  1.00 95.76           C  
ATOM   3757  HA  PRO A 231      -2.148  11.954   0.316  1.00 95.76           H  
ATOM   3758  C   PRO A 231      -1.106  10.561   1.577  1.00 95.76           C  
ATOM   3759  CB  PRO A 231      -0.253  12.826   0.855  1.00 95.76           C  
ATOM   3760  HB2 PRO A 231      -0.532  13.626   0.168  1.00 95.76           H  
ATOM   3761  HB3 PRO A 231       0.555  12.228   0.435  1.00 95.76           H  
ATOM   3762  O   PRO A 231      -0.676  10.294   2.697  1.00 95.76           O  
ATOM   3763  CG  PRO A 231       0.123  13.425   2.211  1.00 95.76           C  
ATOM   3764  HG2 PRO A 231       0.691  12.699   2.793  1.00 95.76           H  
ATOM   3765  HG3 PRO A 231       0.686  14.352   2.101  1.00 95.76           H  
ATOM   3766  CD  PRO A 231      -1.235  13.663   2.868  1.00 95.76           C  
ATOM   3767  HD2 PRO A 231      -1.586  14.667   2.628  1.00 95.76           H  
ATOM   3768  HD3 PRO A 231      -1.154  13.534   3.948  1.00 95.76           H  
ATOM   3769  N   ARG A 232      -1.160   9.633   0.631  1.00 94.01           N  
ATOM   3770  H   ARG A 232      -1.571   9.890  -0.255  1.00 94.01           H  
ATOM   3771  CA  ARG A 232      -0.758   8.245   0.840  1.00 94.01           C  
ATOM   3772  HA  ARG A 232      -1.272   7.898   1.736  1.00 94.01           H  
ATOM   3773  C   ARG A 232       0.743   8.091   1.055  1.00 94.01           C  
ATOM   3774  CB  ARG A 232      -1.246   7.407  -0.337  1.00 94.01           C  
ATOM   3775  HB2 ARG A 232      -2.296   7.657  -0.488  1.00 94.01           H  
ATOM   3776  HB3 ARG A 232      -1.184   6.354  -0.062  1.00 94.01           H  
ATOM   3777  O   ARG A 232       1.560   8.670   0.335  1.00 94.01           O  
ATOM   3778  CG  ARG A 232      -0.503   7.638  -1.663  1.00 94.01           C  
ATOM   3779  HG2 ARG A 232      -0.492   8.696  -1.925  1.00 94.01           H  
ATOM   3780  HG3 ARG A 232       0.525   7.283  -1.585  1.00 94.01           H  
ATOM   3781  CD  ARG A 232      -1.220   6.827  -2.733  1.00 94.01           C  
ATOM   3782  HD2 ARG A 232      -2.296   6.907  -2.578  1.00 94.01           H  
ATOM   3783  HD3 ARG A 232      -0.907   5.791  -2.598  1.00 94.01           H  
ATOM   3784  NE  ARG A 232      -0.928   7.259  -4.106  1.00 94.01           N  
ATOM   3785  HE  ARG A 232      -0.931   8.259  -4.245  1.00 94.01           H  
ATOM   3786  NH1 ARG A 232      -1.695   5.304  -5.036  1.00 94.01           N  
ATOM   3787 HH11 ARG A 232      -2.002   4.995  -4.125  1.00 94.01           H  
ATOM   3788 HH12 ARG A 232      -1.904   4.715  -5.830  1.00 94.01           H  
ATOM   3789  NH2 ARG A 232      -0.874   6.890  -6.361  1.00 94.01           N  
ATOM   3790 HH21 ARG A 232      -0.584   7.846  -6.512  1.00 94.01           H  
ATOM   3791 HH22 ARG A 232      -1.151   6.307  -7.138  1.00 94.01           H  
ATOM   3792  CZ  ARG A 232      -1.161   6.488  -5.155  1.00 94.01           C  
ATOM   3793  N   LYS A 233       1.124   7.179   1.949  1.00 93.50           N  
ATOM   3794  H   LYS A 233       0.414   6.755   2.529  1.00 93.50           H  
ATOM   3795  CA  LYS A 233       2.499   6.671   2.033  1.00 93.50           C  
ATOM   3796  HA  LYS A 233       3.189   7.509   1.927  1.00 93.50           H  
ATOM   3797  C   LYS A 233       2.743   5.676   0.906  1.00 93.50           C  
ATOM   3798  CB  LYS A 233       2.718   6.026   3.405  1.00 93.50           C  
ATOM   3799  HB2 LYS A 233       2.012   5.205   3.535  1.00 93.50           H  
ATOM   3800  HB3 LYS A 233       2.504   6.777   4.165  1.00 93.50           H  
ATOM   3801  O   LYS A 233       2.152   4.604   0.896  1.00 93.50           O  
ATOM   3802  CG  LYS A 233       4.137   5.484   3.637  1.00 93.50           C  
ATOM   3803  HG2 LYS A 233       4.117   4.901   4.558  1.00 93.50           H  
ATOM   3804  HG3 LYS A 233       4.427   4.816   2.826  1.00 93.50           H  
ATOM   3805  CD  LYS A 233       5.187   6.594   3.799  1.00 93.50           C  
ATOM   3806  HD2 LYS A 233       5.302   7.158   2.874  1.00 93.50           H  
ATOM   3807  HD3 LYS A 233       4.850   7.264   4.590  1.00 93.50           H  
ATOM   3808  CE  LYS A 233       6.531   5.962   4.194  1.00 93.50           C  
ATOM   3809  HE2 LYS A 233       7.173   5.856   3.319  1.00 93.50           H  
ATOM   3810  HE3 LYS A 233       6.330   4.964   4.584  1.00 93.50           H  
ATOM   3811  NZ  LYS A 233       7.210   6.717   5.272  1.00 93.50           N  
ATOM   3812  HZ1 LYS A 233       7.952   6.175   5.691  1.00 93.50           H  
ATOM   3813  HZ2 LYS A 233       7.557   7.631   5.018  1.00 93.50           H  
ATOM   3814  HZ3 LYS A 233       6.597   6.792   6.071  1.00 93.50           H  
ATOM   3815  N   ARG A 234       3.612   6.011  -0.048  1.00 92.20           N  
ATOM   3816  H   ARG A 234       4.069   6.909   0.023  1.00 92.20           H  
ATOM   3817  CA  ARG A 234       4.042   5.066  -1.091  1.00 92.20           C  
ATOM   3818  HA  ARG A 234       3.258   4.324  -1.243  1.00 92.20           H  
ATOM   3819  C   ARG A 234       5.287   4.313  -0.637  1.00 92.20           C  
ATOM   3820  CB  ARG A 234       4.290   5.773  -2.429  1.00 92.20           C  
ATOM   3821  HB2 ARG A 234       5.087   6.507  -2.310  1.00 92.20           H  
ATOM   3822  HB3 ARG A 234       4.618   5.024  -3.150  1.00 92.20           H  
ATOM   3823  O   ARG A 234       6.260   4.940  -0.229  1.00 92.20           O  
ATOM   3824  CG  ARG A 234       3.037   6.467  -2.976  1.00 92.20           C  
ATOM   3825  HG2 ARG A 234       2.801   7.326  -2.349  1.00 92.20           H  
ATOM   3826  HG3 ARG A 234       2.197   5.773  -2.971  1.00 92.20           H  
ATOM   3827  CD  ARG A 234       3.298   6.938  -4.411  1.00 92.20           C  
ATOM   3828  HD2 ARG A 234       4.222   7.515  -4.426  1.00 92.20           H  
ATOM   3829  HD3 ARG A 234       3.418   6.060  -5.046  1.00 92.20           H  
ATOM   3830  NE  ARG A 234       2.196   7.778  -4.913  1.00 92.20           N  
ATOM   3831  HE  ARG A 234       1.505   8.054  -4.230  1.00 92.20           H  
ATOM   3832  NH1 ARG A 234       2.939   7.976  -7.076  1.00 92.20           N  
ATOM   3833 HH11 ARG A 234       2.866   8.382  -7.998  1.00 92.20           H  
ATOM   3834 HH12 ARG A 234       3.680   7.322  -6.867  1.00 92.20           H  
ATOM   3835  NH2 ARG A 234       1.139   9.126  -6.420  1.00 92.20           N  
ATOM   3836 HH21 ARG A 234       1.157   9.591  -7.316  1.00 92.20           H  
ATOM   3837 HH22 ARG A 234       0.675   9.610  -5.665  1.00 92.20           H  
ATOM   3838  CZ  ARG A 234       2.095   8.282  -6.130  1.00 92.20           C  
ATOM   3839  N   TYR A 235       5.279   2.993  -0.787  1.00 94.03           N  
ATOM   3840  H   TYR A 235       4.432   2.534  -1.088  1.00 94.03           H  
ATOM   3841  CA  TYR A 235       6.448   2.149  -0.550  1.00 94.03           C  
ATOM   3842  HA  TYR A 235       7.168   2.677   0.075  1.00 94.03           H  
ATOM   3843  C   TYR A 235       7.113   1.835  -1.894  1.00 94.03           C  
ATOM   3844  CB  TYR A 235       6.026   0.891   0.210  1.00 94.03           C  
ATOM   3845  HB2 TYR A 235       6.918   0.308   0.442  1.00 94.03           H  
ATOM   3846  HB3 TYR A 235       5.388   0.300  -0.447  1.00 94.03           H  
ATOM   3847  O   TYR A 235       6.721   0.906  -2.597  1.00 94.03           O  
ATOM   3848  CG  TYR A 235       5.266   1.148   1.493  1.00 94.03           C  
ATOM   3849  CD1 TYR A 235       5.951   1.533   2.662  1.00 94.03           C  
ATOM   3850  HD1 TYR A 235       7.027   1.624   2.655  1.00 94.03           H  
ATOM   3851  CD2 TYR A 235       3.864   1.020   1.503  1.00 94.03           C  
ATOM   3852  HD2 TYR A 235       3.338   0.713   0.611  1.00 94.03           H  
ATOM   3853  CE1 TYR A 235       5.233   1.821   3.841  1.00 94.03           C  
ATOM   3854  HE1 TYR A 235       5.748   2.148   4.731  1.00 94.03           H  
ATOM   3855  CE2 TYR A 235       3.148   1.294   2.681  1.00 94.03           C  
ATOM   3856  HE2 TYR A 235       2.071   1.217   2.700  1.00 94.03           H  
ATOM   3857  OH  TYR A 235       3.101   1.971   4.956  1.00 94.03           O  
ATOM   3858  HH  TYR A 235       3.569   2.443   5.649  1.00 94.03           H  
ATOM   3859  CZ  TYR A 235       3.826   1.705   3.844  1.00 94.03           C  
ATOM   3860  N   THR A 236       8.079   2.669  -2.284  1.00 92.60           N  
ATOM   3861  H   THR A 236       8.339   3.436  -1.681  1.00 92.60           H  
ATOM   3862  CA  THR A 236       8.673   2.659  -3.635  1.00 92.60           C  
ATOM   3863  HA  THR A 236       7.938   2.213  -4.305  1.00 92.60           H  
ATOM   3864  C   THR A 236       9.952   1.825  -3.764  1.00 92.60           C  
ATOM   3865  CB  THR A 236       8.918   4.081  -4.147  1.00 92.60           C  
ATOM   3866  HB  THR A 236       9.438   4.046  -5.104  1.00 92.60           H  
ATOM   3867  O   THR A 236      10.608   1.837  -4.806  1.00 92.60           O  
ATOM   3868  CG2 THR A 236       7.611   4.853  -4.332  1.00 92.60           C  
ATOM   3869 HG21 THR A 236       6.947   4.290  -4.988  1.00 92.60           H  
ATOM   3870 HG22 THR A 236       7.128   5.003  -3.367  1.00 92.60           H  
ATOM   3871 HG23 THR A 236       7.823   5.822  -4.783  1.00 92.60           H  
ATOM   3872  OG1 THR A 236       9.694   4.790  -3.209  1.00 92.60           O  
ATOM   3873  HG1 THR A 236      10.096   5.536  -3.660  1.00 92.60           H  
ATOM   3874  N   SER A 237      10.336   1.112  -2.704  1.00 91.64           N  
ATOM   3875  H   SER A 237       9.719   1.080  -1.905  1.00 91.64           H  
ATOM   3876  CA  SER A 237      11.531   0.271  -2.657  1.00 91.64           C  
ATOM   3877  HA  SER A 237      12.007   0.239  -3.637  1.00 91.64           H  
ATOM   3878  C   SER A 237      11.148  -1.144  -2.256  1.00 91.64           C  
ATOM   3879  CB  SER A 237      12.542   0.842  -1.660  1.00 91.64           C  
ATOM   3880  HB2 SER A 237      12.079   0.896  -0.674  1.00 91.64           H  
ATOM   3881  HB3 SER A 237      12.830   1.846  -1.969  1.00 91.64           H  
ATOM   3882  O   SER A 237      10.470  -1.338  -1.254  1.00 91.64           O  
ATOM   3883  OG  SER A 237      13.695   0.020  -1.587  1.00 91.64           O  
ATOM   3884  HG  SER A 237      13.925  -0.049  -0.657  1.00 91.64           H  
ATOM   3885  N   THR A 238      11.623  -2.120  -3.021  1.00 91.85           N  
ATOM   3886  H   THR A 238      12.111  -1.882  -3.872  1.00 91.85           H  
ATOM   3887  CA  THR A 238      11.477  -3.562  -2.762  1.00 91.85           C  
ATOM   3888  HA  THR A 238      10.693  -3.731  -2.024  1.00 91.85           H  
ATOM   3889  C   THR A 238      12.756  -4.172  -2.190  1.00 91.85           C  
ATOM   3890  CB  THR A 238      11.076  -4.280  -4.057  1.00 91.85           C  
ATOM   3891  HB  THR A 238      11.099  -5.361  -3.921  1.00 91.85           H  
ATOM   3892  O   THR A 238      12.839  -5.379  -2.015  1.00 91.85           O  
ATOM   3893  CG2 THR A 238       9.669  -3.860  -4.485  1.00 91.85           C  
ATOM   3894 HG21 THR A 238       9.383  -4.384  -5.398  1.00 91.85           H  
ATOM   3895 HG22 THR A 238       8.957  -4.139  -3.709  1.00 91.85           H  
ATOM   3896 HG23 THR A 238       9.613  -2.785  -4.653  1.00 91.85           H  
ATOM   3897  OG1 THR A 238      11.981  -3.895  -5.073  1.00 91.85           O  
ATOM   3898  HG1 THR A 238      11.511  -3.874  -5.910  1.00 91.85           H  
ATOM   3899  N   LYS A 239      13.772  -3.352  -1.884  1.00 90.67           N  
ATOM   3900  H   LYS A 239      13.635  -2.362  -2.028  1.00 90.67           H  
ATOM   3901  CA  LYS A 239      15.071  -3.829  -1.380  1.00 90.67           C  
ATOM   3902  HA  LYS A 239      15.487  -4.554  -2.080  1.00 90.67           H  
ATOM   3903  C   LYS A 239      14.960  -4.566  -0.050  1.00 90.67           C  
ATOM   3904  CB  LYS A 239      16.043  -2.662  -1.212  1.00 90.67           C  
ATOM   3905  HB2 LYS A 239      16.941  -3.036  -0.720  1.00 90.67           H  
ATOM   3906  HB3 LYS A 239      15.595  -1.906  -0.567  1.00 90.67           H  
ATOM   3907  O   LYS A 239      15.655  -5.550   0.145  1.00 90.67           O  
ATOM   3908  CG  LYS A 239      16.447  -2.037  -2.550  1.00 90.67           C  
ATOM   3909  HG2 LYS A 239      15.572  -1.627  -3.054  1.00 90.67           H  
ATOM   3910  HG3 LYS A 239      16.906  -2.797  -3.182  1.00 90.67           H  
ATOM   3911  CD  LYS A 239      17.453  -0.920  -2.275  1.00 90.67           C  
ATOM   3912  HD2 LYS A 239      18.308  -1.336  -1.743  1.00 90.67           H  
ATOM   3913  HD3 LYS A 239      16.979  -0.163  -1.650  1.00 90.67           H  
ATOM   3914  CE  LYS A 239      17.919  -0.292  -3.585  1.00 90.67           C  
ATOM   3915  HE2 LYS A 239      17.049   0.097  -4.114  1.00 90.67           H  
ATOM   3916  HE3 LYS A 239      18.372  -1.070  -4.200  1.00 90.67           H  
ATOM   3917  NZ  LYS A 239      18.891   0.791  -3.307  1.00 90.67           N  
ATOM   3918  HZ1 LYS A 239      19.680   0.416  -2.799  1.00 90.67           H  
ATOM   3919  HZ2 LYS A 239      19.211   1.216  -4.165  1.00 90.67           H  
ATOM   3920  HZ3 LYS A 239      18.460   1.496  -2.726  1.00 90.67           H  
ATOM   3921  N   GLU A 240      14.069  -4.107   0.826  1.00 91.97           N  
ATOM   3922  H   GLU A 240      13.511  -3.301   0.582  1.00 91.97           H  
ATOM   3923  CA  GLU A 240      13.830  -4.719   2.138  1.00 91.97           C  
ATOM   3924  HA  GLU A 240      14.761  -4.739   2.704  1.00 91.97           H  
ATOM   3925  C   GLU A 240      13.347  -6.174   2.009  1.00 91.97           C  
ATOM   3926  CB  GLU A 240      12.821  -3.833   2.883  1.00 91.97           C  
ATOM   3927  HB2 GLU A 240      13.115  -2.793   2.739  1.00 91.97           H  
ATOM   3928  HB3 GLU A 240      11.833  -3.970   2.443  1.00 91.97           H  
ATOM   3929  O   GLU A 240      13.638  -6.991   2.873  1.00 91.97           O  
ATOM   3930  CG  GLU A 240      12.759  -4.097   4.394  1.00 91.97           C  
ATOM   3931  HG2 GLU A 240      12.425  -5.121   4.565  1.00 91.97           H  
ATOM   3932  HG3 GLU A 240      13.763  -3.991   4.804  1.00 91.97           H  
ATOM   3933  CD  GLU A 240      11.814  -3.124   5.123  1.00 91.97           C  
ATOM   3934  OE1 GLU A 240      11.677  -3.233   6.360  1.00 91.97           O  
ATOM   3935  OE2 GLU A 240      11.188  -2.243   4.487  1.00 91.97           O  
ATOM   3936  N   CYS A 241      12.721  -6.544   0.880  1.00 92.90           N  
ATOM   3937  H   CYS A 241      12.548  -5.856   0.161  1.00 92.90           H  
ATOM   3938  CA  CYS A 241      12.342  -7.929   0.596  1.00 92.90           C  
ATOM   3939  HA  CYS A 241      11.637  -8.265   1.356  1.00 92.90           H  
ATOM   3940  C   CYS A 241      13.526  -8.908   0.620  1.00 92.90           C  
ATOM   3941  CB  CYS A 241      11.611  -8.017  -0.743  1.00 92.90           C  
ATOM   3942  HB2 CYS A 241      12.268  -7.623  -1.519  1.00 92.90           H  
ATOM   3943  HB3 CYS A 241      11.399  -9.064  -0.958  1.00 92.90           H  
ATOM   3944  O   CYS A 241      13.329 -10.082   0.919  1.00 92.90           O  
ATOM   3945  SG  CYS A 241      10.046  -7.098  -0.703  1.00 92.90           S  
ATOM   3946  HG  CYS A 241       9.450  -7.893   0.189  1.00 92.90           H  
ATOM   3947  N   LEU A 242      14.744  -8.442   0.330  1.00 89.84           N  
ATOM   3948  H   LEU A 242      14.861  -7.447   0.199  1.00 89.84           H  
ATOM   3949  CA  LEU A 242      15.941  -9.285   0.252  1.00 89.84           C  
ATOM   3950  HA  LEU A 242      15.708 -10.192  -0.304  1.00 89.84           H  
ATOM   3951  C   LEU A 242      16.453  -9.757   1.611  1.00 89.84           C  
ATOM   3952  CB  LEU A 242      17.053  -8.503  -0.463  1.00 89.84           C  
ATOM   3953  HB2 LEU A 242      17.313  -7.629   0.135  1.00 89.84           H  
ATOM   3954  HB3 LEU A 242      17.937  -9.138  -0.518  1.00 89.84           H  
ATOM   3955  O   LEU A 242      17.122 -10.782   1.684  1.00 89.84           O  
ATOM   3956  CG  LEU A 242      16.676  -8.054  -1.878  1.00 89.84           C  
ATOM   3957  HG  LEU A 242      15.841  -7.354  -1.843  1.00 89.84           H  
ATOM   3958  CD1 LEU A 242      17.858  -7.326  -2.521  1.00 89.84           C  
ATOM   3959 HD11 LEU A 242      17.581  -6.987  -3.519  1.00 89.84           H  
ATOM   3960 HD12 LEU A 242      18.715  -7.997  -2.574  1.00 89.84           H  
ATOM   3961 HD13 LEU A 242      18.119  -6.465  -1.906  1.00 89.84           H  
ATOM   3962  CD2 LEU A 242      16.254  -9.258  -2.713  1.00 89.84           C  
ATOM   3963 HD21 LEU A 242      15.285  -9.623  -2.373  1.00 89.84           H  
ATOM   3964 HD22 LEU A 242      16.979 -10.067  -2.616  1.00 89.84           H  
ATOM   3965 HD23 LEU A 242      16.126  -8.956  -3.752  1.00 89.84           H  
ATOM   3966  N   GLU A 243      16.139  -9.012   2.665  1.00 90.79           N  
ATOM   3967  H   GLU A 243      15.564  -8.194   2.525  1.00 90.79           H  
ATOM   3968  CA  GLU A 243      16.567  -9.285   4.043  1.00 90.79           C  
ATOM   3969  HA  GLU A 243      17.311 -10.082   4.050  1.00 90.79           H  
ATOM   3970  C   GLU A 243      15.391  -9.783   4.898  1.00 90.79           C  
ATOM   3971  CB  GLU A 243      17.222  -8.019   4.619  1.00 90.79           C  
ATOM   3972  HB2 GLU A 243      17.478  -8.187   5.665  1.00 90.79           H  
ATOM   3973  HB3 GLU A 243      16.505  -7.201   4.559  1.00 90.79           H  
ATOM   3974  O   GLU A 243      15.472  -9.848   6.121  1.00 90.79           O  
ATOM   3975  CG  GLU A 243      18.508  -7.640   3.859  1.00 90.79           C  
ATOM   3976  HG2 GLU A 243      19.242  -8.432   4.003  1.00 90.79           H  
ATOM   3977  HG3 GLU A 243      18.295  -7.577   2.792  1.00 90.79           H  
ATOM   3978  CD  GLU A 243      19.118  -6.295   4.290  1.00 90.79           C  
ATOM   3979  OE1 GLU A 243      20.162  -5.931   3.697  1.00 90.79           O  
ATOM   3980  OE2 GLU A 243      18.530  -5.600   5.147  1.00 90.79           O  
ATOM   3981  N   SER A 244      14.278 -10.121   4.248  1.00 93.41           N  
ATOM   3982  H   SER A 244      14.323 -10.145   3.239  1.00 93.41           H  
ATOM   3983  CA  SER A 244      13.003 -10.414   4.893  1.00 93.41           C  
ATOM   3984  HA  SER A 244      13.087 -10.233   5.965  1.00 93.41           H  
ATOM   3985  C   SER A 244      12.552 -11.852   4.705  1.00 93.41           C  
ATOM   3986  CB  SER A 244      11.956  -9.461   4.355  1.00 93.41           C  
ATOM   3987  HB2 SER A 244      12.352  -8.446   4.387  1.00 93.41           H  
ATOM   3988  HB3 SER A 244      11.066  -9.525   4.981  1.00 93.41           H  
ATOM   3989  O   SER A 244      13.060 -12.577   3.847  1.00 93.41           O  
ATOM   3990  OG  SER A 244      11.573  -9.796   3.047  1.00 93.41           O  
ATOM   3991  HG  SER A 244      12.343 -10.100   2.561  1.00 93.41           H  
ATOM   3992  N   THR A 245      11.539 -12.254   5.469  1.00 94.79           N  
ATOM   3993  H   THR A 245      11.101 -11.592   6.094  1.00 94.79           H  
ATOM   3994  CA  THR A 245      10.963 -13.593   5.341  1.00 94.79           C  
ATOM   3995  HA  THR A 245      11.746 -14.283   5.026  1.00 94.79           H  
ATOM   3996  C   THR A 245       9.872 -13.587   4.277  1.00 94.79           C  
ATOM   3997  CB  THR A 245      10.450 -14.109   6.688  1.00 94.79           C  
ATOM   3998  HB  THR A 245       9.650 -13.467   7.057  1.00 94.79           H  
ATOM   3999  O   THR A 245       8.865 -12.892   4.410  1.00 94.79           O  
ATOM   4000  CG2 THR A 245       9.943 -15.546   6.600  1.00 94.79           C  
ATOM   4001 HG21 THR A 245      10.725 -16.197   6.212  1.00 94.79           H  
ATOM   4002 HG22 THR A 245       9.065 -15.598   5.956  1.00 94.79           H  
ATOM   4003 HG23 THR A 245       9.657 -15.884   7.596  1.00 94.79           H  
ATOM   4004  OG1 THR A 245      11.511 -14.106   7.615  1.00 94.79           O  
ATOM   4005  HG1 THR A 245      11.492 -13.265   8.076  1.00 94.79           H  
ATOM   4006  N   PHE A 246      10.049 -14.376   3.215  1.00 93.04           N  
ATOM   4007  H   PHE A 246      10.906 -14.904   3.140  1.00 93.04           H  
ATOM   4008  CA  PHE A 246       8.982 -14.626   2.247  1.00 93.04           C  
ATOM   4009  HA  PHE A 246       8.508 -13.676   2.002  1.00 93.04           H  
ATOM   4010  C   PHE A 246       7.924 -15.543   2.870  1.00 93.04           C  
ATOM   4011  CB  PHE A 246       9.553 -15.223   0.951  1.00 93.04           C  
ATOM   4012  HB2 PHE A 246      10.210 -14.492   0.479  1.00 93.04           H  
ATOM   4013  HB3 PHE A 246      10.161 -16.090   1.211  1.00 93.04           H  
ATOM   4014  O   PHE A 246       8.208 -16.690   3.217  1.00 93.04           O  
ATOM   4015  CG  PHE A 246       8.495 -15.649  -0.056  1.00 93.04           C  
ATOM   4016  CD1 PHE A 246       8.532 -16.942  -0.614  1.00 93.04           C  
ATOM   4017  HD1 PHE A 246       9.337 -17.615  -0.361  1.00 93.04           H  
ATOM   4018  CD2 PHE A 246       7.435 -14.784  -0.390  1.00 93.04           C  
ATOM   4019  HD2 PHE A 246       7.384 -13.795   0.041  1.00 93.04           H  
ATOM   4020  CE1 PHE A 246       7.519 -17.367  -1.492  1.00 93.04           C  
ATOM   4021  HE1 PHE A 246       7.552 -18.360  -1.916  1.00 93.04           H  
ATOM   4022  CE2 PHE A 246       6.392 -15.233  -1.218  1.00 93.04           C  
ATOM   4023  HE2 PHE A 246       5.518 -14.615  -1.360  1.00 93.04           H  
ATOM   4024  CZ  PHE A 246       6.439 -16.518  -1.783  1.00 93.04           C  
ATOM   4025  HZ  PHE A 246       5.628 -16.874  -2.402  1.00 93.04           H  
ATOM   4026  N   ILE A 247       6.693 -15.047   2.981  1.00 90.65           N  
ATOM   4027  H   ILE A 247       6.508 -14.117   2.632  1.00 90.65           H  
ATOM   4028  CA  ILE A 247       5.548 -15.839   3.414  1.00 90.65           C  
ATOM   4029  HA  ILE A 247       5.897 -16.644   4.062  1.00 90.65           H  
ATOM   4030  C   ILE A 247       4.939 -16.474   2.173  1.00 90.65           C  
ATOM   4031  CB  ILE A 247       4.549 -15.006   4.241  1.00 90.65           C  
ATOM   4032  HB  ILE A 247       4.237 -14.137   3.663  1.00 90.65           H  
ATOM   4033  O   ILE A 247       4.126 -15.877   1.461  1.00 90.65           O  
ATOM   4034  CG1 ILE A 247       5.239 -14.529   5.534  1.00 90.65           C  
ATOM   4035 HG12 ILE A 247       5.514 -15.399   6.131  1.00 90.65           H  
ATOM   4036 HG13 ILE A 247       6.154 -13.989   5.293  1.00 90.65           H  
ATOM   4037  CG2 ILE A 247       3.313 -15.866   4.574  1.00 90.65           C  
ATOM   4038 HG21 ILE A 247       3.609 -16.751   5.137  1.00 90.65           H  
ATOM   4039 HG22 ILE A 247       2.806 -16.162   3.656  1.00 90.65           H  
ATOM   4040 HG23 ILE A 247       2.582 -15.300   5.152  1.00 90.65           H  
ATOM   4041  CD1 ILE A 247       4.384 -13.603   6.398  1.00 90.65           C  
ATOM   4042 HD11 ILE A 247       4.908 -13.471   7.345  1.00 90.65           H  
ATOM   4043 HD12 ILE A 247       3.413 -14.037   6.636  1.00 90.65           H  
ATOM   4044 HD13 ILE A 247       4.252 -12.642   5.902  1.00 90.65           H  
ATOM   4045  N   ASN A 248       5.340 -17.716   1.924  1.00 82.50           N  
ATOM   4046  H   ASN A 248       6.055 -18.121   2.511  1.00 82.50           H  
ATOM   4047  CA  ASN A 248       4.644 -18.555   0.972  1.00 82.50           C  
ATOM   4048  HA  ASN A 248       4.389 -17.948   0.103  1.00 82.50           H  
ATOM   4049  C   ASN A 248       3.346 -19.025   1.643  1.00 82.50           C  
ATOM   4050  CB  ASN A 248       5.577 -19.687   0.508  1.00 82.50           C  
ATOM   4051  HB2 ASN A 248       5.621 -20.464   1.271  1.00 82.50           H  
ATOM   4052  HB3 ASN A 248       6.583 -19.293   0.365  1.00 82.50           H  
ATOM   4053  O   ASN A 248       3.363 -19.841   2.568  1.00 82.50           O  
ATOM   4054  CG  ASN A 248       5.141 -20.302  -0.812  1.00 82.50           C  
ATOM   4055  ND2 ASN A 248       5.765 -21.384  -1.213  1.00 82.50           N  
ATOM   4056 HD21 ASN A 248       6.437 -21.836  -0.609  1.00 82.50           H  
ATOM   4057 HD22 ASN A 248       5.439 -21.797  -2.075  1.00 82.50           H  
ATOM   4058  OD1 ASN A 248       4.280 -19.807  -1.522  1.00 82.50           O  
ATOM   4059  N   GLN A 249       2.223 -18.459   1.223  1.00 71.50           N  
ATOM   4060  H   GLN A 249       2.285 -17.743   0.513  1.00 71.50           H  
ATOM   4061  CA  GLN A 249       0.888 -18.930   1.563  1.00 71.50           C  
ATOM   4062  HA  GLN A 249       0.935 -19.949   1.948  1.00 71.50           H  
ATOM   4063  C   GLN A 249       0.086 -18.949   0.273  1.00 71.50           C  
ATOM   4064  CB  GLN A 249       0.217 -18.028   2.611  1.00 71.50           C  
ATOM   4065  HB2 GLN A 249      -0.855 -18.223   2.606  1.00 71.50           H  
ATOM   4066  HB3 GLN A 249       0.376 -16.983   2.345  1.00 71.50           H  
ATOM   4067  O   GLN A 249       0.097 -17.980  -0.490  1.00 71.50           O  
ATOM   4068  CG  GLN A 249       0.742 -18.289   4.031  1.00 71.50           C  
ATOM   4069  HG2 GLN A 249       0.510 -19.316   4.313  1.00 71.50           H  
ATOM   4070  HG3 GLN A 249       1.827 -18.180   4.050  1.00 71.50           H  
ATOM   4071  CD  GLN A 249       0.133 -17.357   5.077  1.00 71.50           C  
ATOM   4072  NE2 GLN A 249       0.626 -17.375   6.296  1.00 71.50           N  
ATOM   4073 HE21 GLN A 249       1.405 -17.972   6.535  1.00 71.50           H  
ATOM   4074 HE22 GLN A 249       0.198 -16.733   6.947  1.00 71.50           H  
ATOM   4075  OE1 GLN A 249      -0.791 -16.601   4.836  1.00 71.50           O  
ATOM   4076  N   SER A 250      -0.620 -20.042   0.014  1.00 66.70           N  
ATOM   4077  H   SER A 250      -0.644 -20.808   0.671  1.00 66.70           H  
ATOM   4078  CA  SER A 250      -1.635 -19.996  -1.023  1.00 66.70           C  
ATOM   4079  HA  SER A 250      -1.217 -19.498  -1.898  1.00 66.70           H  
ATOM   4080  C   SER A 250      -2.827 -19.181  -0.526  1.00 66.70           C  
ATOM   4081  CB  SER A 250      -2.036 -21.392  -1.455  1.00 66.70           C  
ATOM   4082  HB2 SER A 250      -1.149 -21.979  -1.695  1.00 66.70           H  
ATOM   4083  HB3 SER A 250      -2.672 -21.331  -2.339  1.00 66.70           H  
ATOM   4084  O   SER A 250      -3.152 -19.170   0.661  1.00 66.70           O  
ATOM   4085  OG  SER A 250      -2.747 -22.001  -0.425  1.00 66.70           O  
ATOM   4086  HG  SER A 250      -3.018 -22.845  -0.793  1.00 66.70           H  
ATOM   4087  N   ILE A 251      -3.514 -18.519  -1.456  1.00 57.66           N  
ATOM   4088  H   ILE A 251      -3.164 -18.528  -2.404  1.00 57.66           H  
ATOM   4089  CA  ILE A 251      -4.715 -17.724  -1.158  1.00 57.66           C  
ATOM   4090  HA  ILE A 251      -4.451 -16.938  -0.450  1.00 57.66           H  
ATOM   4091  C   ILE A 251      -5.798 -18.589  -0.483  1.00 57.66           C  
ATOM   4092  CB  ILE A 251      -5.222 -17.072  -2.468  1.00 57.66           C  
ATOM   4093  HB  ILE A 251      -5.385 -17.863  -3.199  1.00 57.66           H  
ATOM   4094  O   ILE A 251      -6.593 -18.089   0.306  1.00 57.66           O  
ATOM   4095  CG1 ILE A 251      -4.160 -16.094  -3.032  1.00 57.66           C  
ATOM   4096 HG12 ILE A 251      -4.059 -15.241  -2.360  1.00 57.66           H  
ATOM   4097 HG13 ILE A 251      -3.190 -16.589  -3.082  1.00 57.66           H  
ATOM   4098  CG2 ILE A 251      -6.562 -16.341  -2.260  1.00 57.66           C  
ATOM   4099 HG21 ILE A 251      -6.896 -15.866  -3.182  1.00 57.66           H  
ATOM   4100 HG22 ILE A 251      -6.456 -15.585  -1.482  1.00 57.66           H  
ATOM   4101 HG23 ILE A 251      -7.341 -17.043  -1.962  1.00 57.66           H  
ATOM   4102  CD1 ILE A 251      -4.462 -15.585  -4.447  1.00 57.66           C  
ATOM   4103 HD11 ILE A 251      -4.646 -16.427  -5.114  1.00 57.66           H  
ATOM   4104 HD12 ILE A 251      -3.603 -15.023  -4.815  1.00 57.66           H  
ATOM   4105 HD13 ILE A 251      -5.327 -14.923  -4.442  1.00 57.66           H  
ATOM   4106  N   THR A 252      -5.826 -19.890  -0.782  1.00 68.22           N  
ATOM   4107  H   THR A 252      -5.122 -20.257  -1.406  1.00 68.22           H  
ATOM   4108  CA  THR A 252      -6.784 -20.864  -0.238  1.00 68.22           C  
ATOM   4109  HA  THR A 252      -7.690 -20.346   0.075  1.00 68.22           H  
ATOM   4110  C   THR A 252      -6.267 -21.625   0.987  1.00 68.22           C  
ATOM   4111  CB  THR A 252      -7.160 -21.883  -1.326  1.00 68.22           C  
ATOM   4112  HB  THR A 252      -7.826 -22.639  -0.910  1.00 68.22           H  
ATOM   4113  O   THR A 252      -7.004 -22.436   1.541  1.00 68.22           O  
ATOM   4114  CG2 THR A 252      -7.848 -21.228  -2.525  1.00 68.22           C  
ATOM   4115 HG21 THR A 252      -8.731 -20.686  -2.186  1.00 68.22           H  
ATOM   4116 HG22 THR A 252      -8.158 -21.999  -3.231  1.00 68.22           H  
ATOM   4117 HG23 THR A 252      -7.170 -20.537  -3.026  1.00 68.22           H  
ATOM   4118  OG1 THR A 252      -5.982 -22.502  -1.799  1.00 68.22           O  
ATOM   4119  HG1 THR A 252      -6.218 -23.134  -2.482  1.00 68.22           H  
ATOM   4120  N   GLY A 253      -5.004 -21.445   1.384  1.00 61.37           N  
ATOM   4121  H   GLY A 253      -4.448 -20.734   0.933  1.00 61.37           H  
ATOM   4122  CA  GLY A 253      -4.318 -22.313   2.351  1.00 61.37           C  
ATOM   4123  HA2 GLY A 253      -4.952 -22.443   3.227  1.00 61.37           H  
ATOM   4124  HA3 GLY A 253      -3.397 -21.819   2.663  1.00 61.37           H  
ATOM   4125  C   GLY A 253      -3.944 -23.710   1.821  1.00 61.37           C  
ATOM   4126  O   GLY A 253      -3.272 -24.463   2.521  1.00 61.37           O  
ATOM   4127  N   LEU A 254      -4.334 -24.064   0.590  1.00 54.79           N  
ATOM   4128  H   LEU A 254      -4.891 -23.400   0.073  1.00 54.79           H  
ATOM   4129  CA  LEU A 254      -3.937 -25.295  -0.098  1.00 54.79           C  
ATOM   4130  HA  LEU A 254      -3.530 -26.005   0.622  1.00 54.79           H  
ATOM   4131  C   LEU A 254      -2.853 -25.013  -1.143  1.00 54.79           C  
ATOM   4132  CB  LEU A 254      -5.179 -25.922  -0.755  1.00 54.79           C  
ATOM   4133  HB2 LEU A 254      -4.879 -26.834  -1.270  1.00 54.79           H  
ATOM   4134  HB3 LEU A 254      -5.558 -25.230  -1.508  1.00 54.79           H  
ATOM   4135  O   LEU A 254      -3.050 -24.161  -2.009  1.00 54.79           O  
ATOM   4136  CG  LEU A 254      -6.317 -26.252   0.227  1.00 54.79           C  
ATOM   4137  HG  LEU A 254      -6.599 -25.362   0.790  1.00 54.79           H  
ATOM   4138  CD1 LEU A 254      -7.547 -26.712  -0.553  1.00 54.79           C  
ATOM   4139 HD11 LEU A 254      -8.360 -26.928   0.141  1.00 54.79           H  
ATOM   4140 HD12 LEU A 254      -7.312 -27.609  -1.125  1.00 54.79           H  
ATOM   4141 HD13 LEU A 254      -7.867 -25.923  -1.233  1.00 54.79           H  
ATOM   4142  CD2 LEU A 254      -5.915 -27.353   1.210  1.00 54.79           C  
ATOM   4143 HD21 LEU A 254      -5.111 -27.000   1.855  1.00 54.79           H  
ATOM   4144 HD22 LEU A 254      -6.767 -27.610   1.840  1.00 54.79           H  
ATOM   4145 HD23 LEU A 254      -5.586 -28.240   0.668  1.00 54.79           H  
ATOM   4146  N   TYR A 255      -1.722 -25.709  -1.077  1.00 55.88           N  
ATOM   4147  H   TYR A 255      -1.625 -26.411  -0.356  1.00 55.88           H  
ATOM   4148  CA  TYR A 255      -0.810 -25.793  -2.216  1.00 55.88           C  
ATOM   4149  HA  TYR A 255      -0.775 -24.838  -2.741  1.00 55.88           H  
ATOM   4150  C   TYR A 255      -1.355 -26.850  -3.169  1.00 55.88           C  
ATOM   4151  CB  TYR A 255       0.609 -26.135  -1.749  1.00 55.88           C  
ATOM   4152  HB2 TYR A 255       0.581 -27.016  -1.108  1.00 55.88           H  
ATOM   4153  HB3 TYR A 255       1.210 -26.389  -2.622  1.00 55.88           H  
ATOM   4154  O   TYR A 255      -1.605 -27.977  -2.744  1.00 55.88           O  
ATOM   4155  CG  TYR A 255       1.278 -24.992  -1.022  1.00 55.88           C  
ATOM   4156  CD1 TYR A 255       1.911 -23.984  -1.771  1.00 55.88           C  
ATOM   4157  HD1 TYR A 255       1.927 -24.040  -2.850  1.00 55.88           H  
ATOM   4158  CD2 TYR A 255       1.241 -24.921   0.385  1.00 55.88           C  
ATOM   4159  HD2 TYR A 255       0.741 -25.693   0.951  1.00 55.88           H  
ATOM   4160  CE1 TYR A 255       2.531 -22.913  -1.112  1.00 55.88           C  
ATOM   4161  HE1 TYR A 255       3.019 -22.129  -1.671  1.00 55.88           H  
ATOM   4162  CE2 TYR A 255       1.864 -23.850   1.051  1.00 55.88           C  
ATOM   4163  HE2 TYR A 255       1.858 -23.799   2.130  1.00 55.88           H  
ATOM   4164  OH  TYR A 255       3.182 -21.856   0.892  1.00 55.88           O  
ATOM   4165  HH  TYR A 255       3.073 -21.798   1.844  1.00 55.88           H  
ATOM   4166  CZ  TYR A 255       2.522 -22.862   0.293  1.00 55.88           C  
ATOM   4167  N   GLU A 256      -1.556 -26.499  -4.436  1.00 52.66           N  
ATOM   4168  H   GLU A 256      -1.337 -25.562  -4.744  1.00 52.66           H  
ATOM   4169  CA  GLU A 256      -1.709 -27.527  -5.463  1.00 52.66           C  
ATOM   4170  HA  GLU A 256      -2.441 -28.265  -5.137  1.00 52.66           H  
ATOM   4171  C   GLU A 256      -0.350 -28.233  -5.592  1.00 52.66           C  
ATOM   4172  CB  GLU A 256      -2.213 -26.924  -6.789  1.00 52.66           C  
ATOM   4173  HB2 GLU A 256      -1.560 -26.105  -7.091  1.00 52.66           H  
ATOM   4174  HB3 GLU A 256      -2.178 -27.702  -7.552  1.00 52.66           H  
ATOM   4175  O   GLU A 256       0.654 -27.591  -5.907  1.00 52.66           O  
ATOM   4176  CG  GLU A 256      -3.664 -26.413  -6.669  1.00 52.66           C  
ATOM   4177  HG2 GLU A 256      -4.282 -27.224  -6.282  1.00 52.66           H  
ATOM   4178  HG3 GLU A 256      -3.689 -25.602  -5.941  1.00 52.66           H  
ATOM   4179  CD  GLU A 256      -4.280 -25.910  -7.990  1.00 52.66           C  
ATOM   4180  OE1 GLU A 256      -5.469 -25.512  -7.947  1.00 52.66           O  
ATOM   4181  OE2 GLU A 256      -3.580 -25.880  -9.027  1.00 52.66           O  
ATOM   4182  N   THR A 257      -0.313 -29.518  -5.228  1.00 47.16           N  
ATOM   4183  H   THR A 257      -1.173 -29.955  -4.929  1.00 47.16           H  
ATOM   4184  CA  THR A 257       0.821 -30.431  -5.447  1.00 47.16           C  
ATOM   4185  HA  THR A 257       1.763 -29.891  -5.350  1.00 47.16           H  
ATOM   4186  C   THR A 257       0.790 -31.005  -6.848  1.00 47.16           C  
ATOM   4187  CB  THR A 257       0.807 -31.612  -4.478  1.00 47.16           C  
ATOM   4188  HB  THR A 257       1.579 -32.322  -4.773  1.00 47.16           H  
ATOM   4189  O   THR A 257      -0.327 -31.398  -7.259  1.00 47.16           O  
ATOM   4190  CG2 THR A 257       1.063 -31.192  -3.031  1.00 47.16           C  
ATOM   4191 HG21 THR A 257       2.033 -30.700  -2.964  1.00 47.16           H  
ATOM   4192 HG22 THR A 257       1.058 -32.076  -2.393  1.00 47.16           H  
ATOM   4193 HG23 THR A 257       0.285 -30.503  -2.702  1.00 47.16           H  
ATOM   4194  OG1 THR A 257      -0.452 -32.235  -4.577  1.00 47.16           O  
ATOM   4195  HG1 THR A 257      -0.654 -32.163  -5.512  1.00 47.16           H  
ATOM   4196  OXT THR A 257       1.891 -31.149  -7.410  1.00 47.16           O  
TER    4197      THR A 257                                                       
END   
