# Supplementary material for: Computational design of novel Cas9 PAM-interacting domains using evolution-based modelling and structural quality assessment
Source: PLoS Comput Biol. 2023 Nov 17;19(11):e1011621. doi: 10.1371/journal.pcbi.1011621 (PMC10729993; doi:10.1371/journal.pcbi.1011621)
Supplement: S1 File — This file contains the experimentally tested sequences in a zip format. It includes Fasta files, AlphaFold Prediction with PDB file, pLDDT, and more. (ZIP) [file pcbi.1011621.s001.zip › pdb/dgfx_73_relaxed_rank_1_model_3.pdb]

ATOM      1  N   THR A   1      -2.163  10.124 -24.726  1.00 40.62           N  
ATOM      2  H   THR A   1      -2.095   9.220 -24.280  1.00 40.62           H  
ATOM      3  H2  THR A   1      -2.648  10.048 -25.608  1.00 40.62           H  
ATOM      4  H3  THR A   1      -2.695  10.751 -24.139  1.00 40.62           H  
ATOM      5  CA  THR A   1      -0.831  10.730 -24.928  1.00 40.62           C  
ATOM      6  HA  THR A   1      -0.239  10.142 -25.629  1.00 40.62           H  
ATOM      7  C   THR A   1      -0.103  10.758 -23.591  1.00 40.62           C  
ATOM      8  CB  THR A   1      -1.001  12.146 -25.496  1.00 40.62           C  
ATOM      9  HB  THR A   1      -0.085  12.722 -25.365  1.00 40.62           H  
ATOM     10  O   THR A   1      -0.315  11.657 -22.795  1.00 40.62           O  
ATOM     11  CG2 THR A   1      -1.383  12.102 -26.973  1.00 40.62           C  
ATOM     12 HG21 THR A   1      -2.348  11.616 -27.120  1.00 40.62           H  
ATOM     13 HG22 THR A   1      -1.445  13.120 -27.358  1.00 40.62           H  
ATOM     14 HG23 THR A   1      -0.617  11.573 -27.540  1.00 40.62           H  
ATOM     15  OG1 THR A   1      -2.079  12.765 -24.840  1.00 40.62           O  
ATOM     16  HG1 THR A   1      -1.965  13.716 -24.906  1.00 40.62           H  
ATOM     17  N   GLY A   2       0.665   9.715 -23.264  1.00 58.33           N  
ATOM     18  H   GLY A   2       0.895   9.021 -23.962  1.00 58.33           H  
ATOM     19  CA  GLY A   2       1.535   9.722 -22.079  1.00 58.33           C  
ATOM     20  HA2 GLY A   2       1.609   8.719 -21.660  1.00 58.33           H  
ATOM     21  HA3 GLY A   2       1.148  10.390 -21.309  1.00 58.33           H  
ATOM     22  C   GLY A   2       2.932  10.173 -22.492  1.00 58.33           C  
ATOM     23  O   GLY A   2       3.388   9.753 -23.553  1.00 58.33           O  
ATOM     24  N   GLY A   3       3.585  11.033 -21.707  1.00 75.49           N  
ATOM     25  H   GLY A   3       3.150  11.369 -20.860  1.00 75.49           H  
ATOM     26  CA  GLY A   3       4.977  11.415 -21.965  1.00 75.49           C  
ATOM     27  HA2 GLY A   3       5.041  11.921 -22.928  1.00 75.49           H  
ATOM     28  HA3 GLY A   3       5.331  12.103 -21.197  1.00 75.49           H  
ATOM     29  C   GLY A   3       5.898  10.189 -21.985  1.00 75.49           C  
ATOM     30  O   GLY A   3       5.607   9.171 -21.357  1.00 75.49           O  
ATOM     31  N   PHE A   4       7.012  10.272 -22.711  1.00 83.03           N  
ATOM     32  H   PHE A   4       7.187  11.118 -23.234  1.00 83.03           H  
ATOM     33  CA  PHE A   4       8.036   9.216 -22.724  1.00 83.03           C  
ATOM     34  HA  PHE A   4       7.545   8.243 -22.741  1.00 83.03           H  
ATOM     35  C   PHE A   4       8.924   9.250 -21.474  1.00 83.03           C  
ATOM     36  CB  PHE A   4       8.884   9.358 -23.993  1.00 83.03           C  
ATOM     37  HB2 PHE A   4       9.348  10.345 -24.005  1.00 83.03           H  
ATOM     38  HB3 PHE A   4       9.687   8.622 -23.960  1.00 83.03           H  
ATOM     39  O   PHE A   4       9.532   8.244 -21.102  1.00 83.03           O  
ATOM     40  CG  PHE A   4       8.103   9.144 -25.274  1.00 83.03           C  
ATOM     41  CD1 PHE A   4       7.572   7.875 -25.553  1.00 83.03           C  
ATOM     42  HD1 PHE A   4       7.766   7.065 -24.867  1.00 83.03           H  
ATOM     43  CD2 PHE A   4       7.903  10.198 -26.184  1.00 83.03           C  
ATOM     44  HD2 PHE A   4       8.318  11.175 -25.985  1.00 83.03           H  
ATOM     45  CE1 PHE A   4       6.820   7.657 -26.721  1.00 83.03           C  
ATOM     46  HE1 PHE A   4       6.420   6.678 -26.939  1.00 83.03           H  
ATOM     47  CE2 PHE A   4       7.163   9.980 -27.361  1.00 83.03           C  
ATOM     48  HE2 PHE A   4       7.016  10.789 -28.061  1.00 83.03           H  
ATOM     49  CZ  PHE A   4       6.616   8.713 -27.626  1.00 83.03           C  
ATOM     50  HZ  PHE A   4       6.052   8.548 -28.533  1.00 83.03           H  
ATOM     51  N   SER A   5       8.974  10.402 -20.811  1.00 83.34           N  
ATOM     52  H   SER A   5       8.444  11.180 -21.175  1.00 83.34           H  
ATOM     53  CA  SER A   5       9.781  10.690 -19.631  1.00 83.34           C  
ATOM     54  HA  SER A   5      10.018   9.761 -19.112  1.00 83.34           H  
ATOM     55  C   SER A   5       9.017  11.580 -18.662  1.00 83.34           C  
ATOM     56  CB  SER A   5      11.096  11.361 -20.047  1.00 83.34           C  
ATOM     57  HB2 SER A   5      11.627  11.724 -19.167  1.00 83.34           H  
ATOM     58  HB3 SER A   5      11.716  10.609 -20.535  1.00 83.34           H  
ATOM     59  O   SER A   5       8.022  12.207 -19.021  1.00 83.34           O  
ATOM     60  OG  SER A   5      10.907  12.423 -20.963  1.00 83.34           O  
ATOM     61  HG  SER A   5      10.323  13.101 -20.615  1.00 83.34           H  
ATOM     62  N   LYS A   6       9.485  11.661 -17.417  1.00 81.70           N  
ATOM     63  H   LYS A   6      10.306  11.124 -17.175  1.00 81.70           H  
ATOM     64  CA  LYS A   6       9.024  12.716 -16.515  1.00 81.70           C  
ATOM     65  HA  LYS A   6       7.934  12.733 -16.514  1.00 81.70           H  
ATOM     66  C   LYS A   6       9.521  14.064 -17.036  1.00 81.70           C  
ATOM     67  CB  LYS A   6       9.518  12.479 -15.091  1.00 81.70           C  
ATOM     68  HB2 LYS A   6      10.608  12.463 -15.091  1.00 81.70           H  
ATOM     69  HB3 LYS A   6       9.186  13.316 -14.478  1.00 81.70           H  
ATOM     70  O   LYS A   6      10.724  14.278 -17.130  1.00 81.70           O  
ATOM     71  CG  LYS A   6       9.006  11.169 -14.478  1.00 81.70           C  
ATOM     72  HG2 LYS A   6       9.518  10.332 -14.952  1.00 81.70           H  
ATOM     73  HG3 LYS A   6       7.931  11.070 -14.627  1.00 81.70           H  
ATOM     74  CD  LYS A   6       9.317  11.209 -12.980  1.00 81.70           C  
ATOM     75  HD2 LYS A   6       8.492  11.679 -12.446  1.00 81.70           H  
ATOM     76  HD3 LYS A   6      10.194  11.841 -12.834  1.00 81.70           H  
ATOM     77  CE  LYS A   6       9.600   9.827 -12.398  1.00 81.70           C  
ATOM     78  HE2 LYS A   6       8.678   9.369 -12.037  1.00 81.70           H  
ATOM     79  HE3 LYS A   6      10.018   9.205 -13.189  1.00 81.70           H  
ATOM     80  NZ  LYS A   6      10.611   9.972 -11.325  1.00 81.70           N  
ATOM     81  HZ1 LYS A   6      11.006   9.081 -11.059  1.00 81.70           H  
ATOM     82  HZ2 LYS A   6      10.253  10.485 -10.532  1.00 81.70           H  
ATOM     83  HZ3 LYS A   6      11.374  10.528 -11.683  1.00 81.70           H  
ATOM     84  N   GLU A   7       8.591  14.968 -17.323  1.00 82.18           N  
ATOM     85  H   GLU A   7       7.629  14.659 -17.326  1.00 82.18           H  
ATOM     86  CA  GLU A   7       8.859  16.271 -17.956  1.00 82.18           C  
ATOM     87  HA  GLU A   7       9.480  16.116 -18.837  1.00 82.18           H  
ATOM     88  C   GLU A   7       9.630  17.264 -17.065  1.00 82.18           C  
ATOM     89  CB  GLU A   7       7.523  16.882 -18.418  1.00 82.18           C  
ATOM     90  HB2 GLU A   7       7.700  17.877 -18.826  1.00 82.18           H  
ATOM     91  HB3 GLU A   7       6.870  16.994 -17.552  1.00 82.18           H  
ATOM     92  O   GLU A   7       9.980  18.362 -17.494  1.00 82.18           O  
ATOM     93  CG  GLU A   7       6.791  16.038 -19.479  1.00 82.18           C  
ATOM     94  HG2 GLU A   7       5.857  16.541 -19.729  1.00 82.18           H  
ATOM     95  HG3 GLU A   7       6.530  15.073 -19.045  1.00 82.18           H  
ATOM     96  CD  GLU A   7       7.605  15.830 -20.768  1.00 82.18           C  
ATOM     97  OE1 GLU A   7       7.401  14.774 -21.412  1.00 82.18           O  
ATOM     98  OE2 GLU A   7       8.435  16.711 -21.083  1.00 82.18           O  
ATOM     99  N   SER A   8       9.936  16.897 -15.817  1.00 85.54           N  
ATOM    100  H   SER A   8       9.662  15.976 -15.507  1.00 85.54           H  
ATOM    101  CA  SER A   8      10.823  17.681 -14.961  1.00 85.54           C  
ATOM    102  HA  SER A   8      10.434  18.697 -14.895  1.00 85.54           H  
ATOM    103  C   SER A   8      12.229  17.736 -15.562  1.00 85.54           C  
ATOM    104  CB  SER A   8      10.878  17.095 -13.548  1.00 85.54           C  
ATOM    105  HB2 SER A   8      11.520  17.716 -12.923  1.00 85.54           H  
ATOM    106  HB3 SER A   8      11.293  16.088 -13.586  1.00 85.54           H  
ATOM    107  O   SER A   8      12.912  16.716 -15.679  1.00 85.54           O  
ATOM    108  OG  SER A   8       9.578  17.043 -12.986  1.00 85.54           O  
ATOM    109  HG  SER A   8       9.199  17.925 -13.001  1.00 85.54           H  
ATOM    110  N   ILE A   9      12.665  18.945 -15.921  1.00 84.55           N  
ATOM    111  H   ILE A   9      12.022  19.721 -15.859  1.00 84.55           H  
ATOM    112  CA  ILE A   9      14.016  19.204 -16.419  1.00 84.55           C  
ATOM    113  HA  ILE A   9      14.324  18.361 -17.037  1.00 84.55           H  
ATOM    114  C   ILE A   9      14.957  19.296 -15.224  1.00 84.55           C  
ATOM    115  CB  ILE A   9      14.071  20.476 -17.294  1.00 84.55           C  
ATOM    116  HB  ILE A   9      13.768  21.329 -16.688  1.00 84.55           H  
ATOM    117  O   ILE A   9      14.826  20.184 -14.381  1.00 84.55           O  
ATOM    118  CG1 ILE A   9      13.092  20.349 -18.486  1.00 84.55           C  
ATOM    119 HG12 ILE A   9      12.092  20.132 -18.112  1.00 84.55           H  
ATOM    120 HG13 ILE A   9      13.396  19.517 -19.121  1.00 84.55           H  
ATOM    121  CG2 ILE A   9      15.514  20.714 -17.790  1.00 84.55           C  
ATOM    122 HG21 ILE A   9      15.568  21.622 -18.391  1.00 84.55           H  
ATOM    123 HG22 ILE A   9      16.187  20.848 -16.944  1.00 84.55           H  
ATOM    124 HG23 ILE A   9      15.854  19.858 -18.373  1.00 84.55           H  
ATOM    125  CD1 ILE A   9      12.973  21.617 -19.338  1.00 84.55           C  
ATOM    126 HD11 ILE A   9      12.158  21.490 -20.051  1.00 84.55           H  
ATOM    127 HD12 ILE A   9      12.755  22.475 -18.702  1.00 84.55           H  
ATOM    128 HD13 ILE A   9      13.894  21.794 -19.894  1.00 84.55           H  
ATOM    129  N   LEU A  10      15.922  18.387 -15.174  1.00 87.73           N  
ATOM    130  H   LEU A  10      15.980  17.705 -15.918  1.00 87.73           H  
ATOM    131  CA  LEU A  10      16.986  18.401 -14.187  1.00 87.73           C  
ATOM    132  HA  LEU A  10      16.648  18.983 -13.329  1.00 87.73           H  
ATOM    133  C   LEU A  10      18.235  19.093 -14.748  1.00 87.73           C  
ATOM    134  CB  LEU A  10      17.271  16.971 -13.718  1.00 87.73           C  
ATOM    135  HB2 LEU A  10      18.151  16.980 -13.074  1.00 87.73           H  
ATOM    136  HB3 LEU A  10      17.504  16.375 -14.600  1.00 87.73           H  
ATOM    137  O   LEU A  10      18.502  19.020 -15.956  1.00 87.73           O  
ATOM    138  CG  LEU A  10      16.113  16.285 -12.972  1.00 87.73           C  
ATOM    139  HG  LEU A  10      15.306  16.077 -13.674  1.00 87.73           H  
ATOM    140  CD1 LEU A  10      16.626  14.967 -12.396  1.00 87.73           C  
ATOM    141 HD11 LEU A  10      17.032  14.341 -13.190  1.00 87.73           H  
ATOM    142 HD12 LEU A  10      15.806  14.432 -11.917  1.00 87.73           H  
ATOM    143 HD13 LEU A  10      17.404  15.154 -11.656  1.00 87.73           H  
ATOM    144  CD2 LEU A  10      15.556  17.109 -11.807  1.00 87.73           C  
ATOM    145 HD21 LEU A  10      16.361  17.406 -11.135  1.00 87.73           H  
ATOM    146 HD22 LEU A  10      14.827  16.514 -11.257  1.00 87.73           H  
ATOM    147 HD23 LEU A  10      15.045  17.993 -12.188  1.00 87.73           H  
ATOM    148  N   PRO A  11      19.014  19.768 -13.885  1.00 88.34           N  
ATOM    149  CA  PRO A  11      20.260  20.400 -14.293  1.00 88.34           C  
ATOM    150  HA  PRO A  11      20.065  21.112 -15.095  1.00 88.34           H  
ATOM    151  C   PRO A  11      21.274  19.365 -14.794  1.00 88.34           C  
ATOM    152  CB  PRO A  11      20.760  21.152 -13.055  1.00 88.34           C  
ATOM    153  HB2 PRO A  11      21.847  21.204 -13.008  1.00 88.34           H  
ATOM    154  HB3 PRO A  11      20.332  22.154 -13.041  1.00 88.34           H  
ATOM    155  O   PRO A  11      21.170  18.167 -14.529  1.00 88.34           O  
ATOM    156  CG  PRO A  11      20.185  20.338 -11.896  1.00 88.34           C  
ATOM    157  HG2 PRO A  11      20.815  19.469 -11.710  1.00 88.34           H  
ATOM    158  HG3 PRO A  11      20.076  20.937 -10.992  1.00 88.34           H  
ATOM    159  CD  PRO A  11      18.834  19.885 -12.443  1.00 88.34           C  
ATOM    160  HD2 PRO A  11      18.077  20.640 -12.233  1.00 88.34           H  
ATOM    161  HD3 PRO A  11      18.554  18.935 -11.987  1.00 88.34           H  
ATOM    162  N   LYS A  12      22.284  19.851 -15.521  1.00 88.47           N  
ATOM    163  H   LYS A  12      22.313  20.848 -15.680  1.00 88.47           H  
ATOM    164  CA  LYS A  12      23.401  19.031 -15.997  1.00 88.47           C  
ATOM    165  HA  LYS A  12      23.004  18.256 -16.653  1.00 88.47           H  
ATOM    166  C   LYS A  12      24.087  18.304 -14.838  1.00 88.47           C  
ATOM    167  CB  LYS A  12      24.374  19.895 -16.816  1.00 88.47           C  
ATOM    168  HB2 LYS A  12      23.810  20.471 -17.550  1.00 88.47           H  
ATOM    169  HB3 LYS A  12      25.041  19.227 -17.360  1.00 88.47           H  
ATOM    170  O   LYS A  12      24.275  18.875 -13.765  1.00 88.47           O  
ATOM    171  CG  LYS A  12      25.220  20.859 -15.967  1.00 88.47           C  
ATOM    172  HG2 LYS A  12      24.563  21.517 -15.397  1.00 88.47           H  
ATOM    173  HG3 LYS A  12      25.840  20.289 -15.276  1.00 88.47           H  
ATOM    174  CD  LYS A  12      26.147  21.706 -16.842  1.00 88.47           C  
ATOM    175  HD2 LYS A  12      26.792  21.047 -17.422  1.00 88.47           H  
ATOM    176  HD3 LYS A  12      25.545  22.312 -17.519  1.00 88.47           H  
ATOM    177  CE  LYS A  12      26.994  22.618 -15.948  1.00 88.47           C  
ATOM    178  HE2 LYS A  12      26.327  23.254 -15.367  1.00 88.47           H  
ATOM    179  HE3 LYS A  12      27.552  21.995 -15.249  1.00 88.47           H  
ATOM    180  NZ  LYS A  12      27.929  23.449 -16.747  1.00 88.47           N  
ATOM    181  HZ1 LYS A  12      28.469  24.053 -16.144  1.00 88.47           H  
ATOM    182  HZ2 LYS A  12      27.419  24.022 -17.404  1.00 88.47           H  
ATOM    183  HZ3 LYS A  12      28.567  22.860 -17.264  1.00 88.47           H  
ATOM    184  N   GLY A  13      24.502  17.068 -15.073  1.00 81.98           N  
ATOM    185  H   GLY A  13      24.299  16.638 -15.964  1.00 81.98           H  
ATOM    186  CA  GLY A  13      25.231  16.281 -14.088  1.00 81.98           C  
ATOM    187  HA2 GLY A  13      26.111  16.837 -13.764  1.00 81.98           H  
ATOM    188  HA3 GLY A  13      24.595  16.103 -13.220  1.00 81.98           H  
ATOM    189  C   GLY A  13      25.681  14.943 -14.652  1.00 81.98           C  
ATOM    190  O   GLY A  13      25.227  14.523 -15.713  1.00 81.98           O  
ATOM    191  N   ASN A  14      26.543  14.246 -13.915  1.00 79.76           N  
ATOM    192  H   ASN A  14      26.875  14.657 -13.054  1.00 79.76           H  
ATOM    193  CA  ASN A  14      27.098  12.944 -14.308  1.00 79.76           C  
ATOM    194  HA  ASN A  14      27.320  12.981 -15.375  1.00 79.76           H  
ATOM    195  C   ASN A  14      26.104  11.778 -14.141  1.00 79.76           C  
ATOM    196  CB  ASN A  14      28.423  12.718 -13.554  1.00 79.76           C  
ATOM    197  HB2 ASN A  14      28.763  11.694 -13.708  1.00 79.76           H  
ATOM    198  HB3 ASN A  14      28.269  12.862 -12.484  1.00 79.76           H  
ATOM    199  O   ASN A  14      26.513  10.640 -13.938  1.00 79.76           O  
ATOM    200  CG  ASN A  14      29.544  13.616 -14.037  1.00 79.76           C  
ATOM    201  ND2 ASN A  14      30.598  13.742 -13.269  1.00 79.76           N  
ATOM    202 HD21 ASN A  14      31.344  14.323 -13.624  1.00 79.76           H  
ATOM    203 HD22 ASN A  14      30.680  13.219 -12.409  1.00 79.76           H  
ATOM    204  OD1 ASN A  14      29.497  14.202 -15.104  1.00 79.76           O  
ATOM    205  N   SER A  15      24.801  12.051 -14.192  1.00 80.04           N  
ATOM    206  H   SER A  15      24.530  12.966 -14.525  1.00 80.04           H  
ATOM    207  CA  SER A  15      23.771  11.022 -14.099  1.00 80.04           C  
ATOM    208  HA  SER A  15      24.116  10.216 -13.453  1.00 80.04           H  
ATOM    209  C   SER A  15      23.488  10.451 -15.482  1.00 80.04           C  
ATOM    210  CB  SER A  15      22.502  11.603 -13.477  1.00 80.04           C  
ATOM    211  HB2 SER A  15      22.719  11.941 -12.464  1.00 80.04           H  
ATOM    212  HB3 SER A  15      22.176  12.460 -14.067  1.00 80.04           H  
ATOM    213  O   SER A  15      22.930  11.136 -16.337  1.00 80.04           O  
ATOM    214  OG  SER A  15      21.477  10.628 -13.439  1.00 80.04           O  
ATOM    215  HG  SER A  15      20.639  11.092 -13.378  1.00 80.04           H  
ATOM    216  N   ASP A  16      23.793   9.170 -15.670  1.00 75.39           N  
ATOM    217  H   ASP A  16      24.360   8.695 -14.982  1.00 75.39           H  
ATOM    218  CA  ASP A  16      23.441   8.432 -16.890  1.00 75.39           C  
ATOM    219  HA  ASP A  16      23.723   9.034 -17.753  1.00 75.39           H  
ATOM    220  C   ASP A  16      21.921   8.174 -17.006  1.00 75.39           C  
ATOM    221  CB  ASP A  16      24.247   7.124 -16.952  1.00 75.39           C  
ATOM    222  HB2 ASP A  16      23.951   6.495 -16.113  1.00 75.39           H  
ATOM    223  HB3 ASP A  16      23.994   6.599 -17.873  1.00 75.39           H  
ATOM    224  O   ASP A  16      21.456   7.613 -17.993  1.00 75.39           O  
ATOM    225  CG  ASP A  16      25.772   7.327 -16.926  1.00 75.39           C  
ATOM    226  OD1 ASP A  16      26.292   8.303 -17.534  1.00 75.39           O  
ATOM    227  OD2 ASP A  16      26.431   6.504 -16.260  1.00 75.39           O  
ATOM    228  N   LYS A  17      21.125   8.594 -16.008  1.00 76.30           N  
ATOM    229  H   LYS A  17      21.569   9.064 -15.232  1.00 76.30           H  
ATOM    230  CA  LYS A  17      19.654   8.521 -16.044  1.00 76.30           C  
ATOM    231  HA  LYS A  17      19.362   7.628 -16.596  1.00 76.30           H  
ATOM    232  C   LYS A  17      19.008   9.690 -16.787  1.00 76.30           C  
ATOM    233  CB  LYS A  17      19.073   8.439 -14.625  1.00 76.30           C  
ATOM    234  HB2 LYS A  17      19.293   9.361 -14.087  1.00 76.30           H  
ATOM    235  HB3 LYS A  17      17.989   8.355 -14.705  1.00 76.30           H  
ATOM    236  O   LYS A  17      17.839   9.583 -17.149  1.00 76.30           O  
ATOM    237  CG  LYS A  17      19.600   7.237 -13.833  1.00 76.30           C  
ATOM    238  HG2 LYS A  17      19.377   6.321 -14.380  1.00 76.30           H  
ATOM    239  HG3 LYS A  17      20.679   7.322 -13.704  1.00 76.30           H  
ATOM    240  CD  LYS A  17      18.936   7.186 -12.455  1.00 76.30           C  
ATOM    241  HD2 LYS A  17      19.174   8.099 -11.911  1.00 76.30           H  
ATOM    242  HD3 LYS A  17      17.855   7.111 -12.581  1.00 76.30           H  
ATOM    243  CE  LYS A  17      19.459   5.968 -11.691  1.00 76.30           C  
ATOM    244  HE2 LYS A  17      19.225   5.071 -12.266  1.00 76.30           H  
ATOM    245  HE3 LYS A  17      20.544   6.043 -11.623  1.00 76.30           H  
ATOM    246  NZ  LYS A  17      18.860   5.888 -10.337  1.00 76.30           N  
ATOM    247  HZ1 LYS A  17      19.087   6.720  -9.812  1.00 76.30           H  
ATOM    248  HZ2 LYS A  17      17.856   5.810 -10.408  1.00 76.30           H  
ATOM    249  HZ3 LYS A  17      19.219   5.082  -9.845  1.00 76.30           H  
ATOM    250  N   LEU A  18      19.737  10.796 -16.978  1.00 84.78           N  
ATOM    251  H   LEU A  18      20.723  10.769 -16.758  1.00 84.78           H  
ATOM    252  CA  LEU A  18      19.202  11.976 -17.650  1.00 84.78           C  
ATOM    253  HA  LEU A  18      18.248  12.233 -17.190  1.00 84.78           H  
ATOM    254  C   LEU A  18      18.941  11.674 -19.124  1.00 84.78           C  
ATOM    255  CB  LEU A  18      20.167  13.165 -17.532  1.00 84.78           C  
ATOM    256  HB2 LEU A  18      21.148  12.843 -17.880  1.00 84.78           H  
ATOM    257  HB3 LEU A  18      19.806  13.952 -18.194  1.00 84.78           H  
ATOM    258  O   LEU A  18      19.825  11.208 -19.840  1.00 84.78           O  
ATOM    259  CG  LEU A  18      20.313  13.776 -16.137  1.00 84.78           C  
ATOM    260  HG  LEU A  18      20.613  13.000 -15.432  1.00 84.78           H  
ATOM    261  CD1 LEU A  18      21.390  14.864 -16.173  1.00 84.78           C  
ATOM    262 HD11 LEU A  18      21.115  15.639 -16.888  1.00 84.78           H  
ATOM    263 HD12 LEU A  18      22.342  14.424 -16.470  1.00 84.78           H  
ATOM    264 HD13 LEU A  18      21.500  15.313 -15.186  1.00 84.78           H  
ATOM    265  CD2 LEU A  18      19.013  14.404 -15.644  1.00 84.78           C  
ATOM    266 HD21 LEU A  18      19.188  14.855 -14.667  1.00 84.78           H  
ATOM    267 HD22 LEU A  18      18.238  13.646 -15.536  1.00 84.78           H  
ATOM    268 HD23 LEU A  18      18.671  15.168 -16.343  1.00 84.78           H  
ATOM    269  N   ILE A  19      17.745  12.014 -19.594  1.00 86.17           N  
ATOM    270  H   ILE A  19      17.060  12.373 -18.944  1.00 86.17           H  
ATOM    271  CA  ILE A  19      17.375  11.845 -21.000  1.00 86.17           C  
ATOM    272  HA  ILE A  19      18.018  11.085 -21.445  1.00 86.17           H  
ATOM    273  C   ILE A  19      17.612  13.154 -21.744  1.00 86.17           C  
ATOM    274  CB  ILE A  19      15.930  11.339 -21.139  1.00 86.17           C  
ATOM    275  HB  ILE A  19      15.274  12.063 -20.656  1.00 86.17           H  
ATOM    276  O   ILE A  19      17.183  14.225 -21.309  1.00 86.17           O  
ATOM    277  CG1 ILE A  19      15.766   9.979 -20.435  1.00 86.17           C  
ATOM    278 HG12 ILE A  19      16.225   9.198 -21.042  1.00 86.17           H  
ATOM    279 HG13 ILE A  19      16.257   9.977 -19.462  1.00 86.17           H  
ATOM    280  CG2 ILE A  19      15.525  11.222 -22.623  1.00 86.17           C  
ATOM    281 HG21 ILE A  19      16.183  10.527 -23.145  1.00 86.17           H  
ATOM    282 HG22 ILE A  19      15.569  12.195 -23.113  1.00 86.17           H  
ATOM    283 HG23 ILE A  19      14.497  10.876 -22.724  1.00 86.17           H  
ATOM    284  CD1 ILE A  19      14.302   9.634 -20.191  1.00 86.17           C  
ATOM    285 HD11 ILE A  19      13.711   9.710 -21.103  1.00 86.17           H  
ATOM    286 HD12 ILE A  19      13.888  10.294 -19.428  1.00 86.17           H  
ATOM    287 HD13 ILE A  19      14.265   8.598 -19.856  1.00 86.17           H  
ATOM    288  N   ALA A  20      18.283  13.065 -22.891  1.00 87.51           N  
ATOM    289  H   ALA A  20      18.595  12.155 -23.198  1.00 87.51           H  
ATOM    290  CA  ALA A  20      18.527  14.204 -23.762  1.00 87.51           C  
ATOM    291  HA  ALA A  20      19.114  14.945 -23.220  1.00 87.51           H  
ATOM    292  C   ALA A  20      17.211  14.857 -24.199  1.00 87.51           C  
ATOM    293  CB  ALA A  20      19.341  13.727 -24.966  1.00 87.51           C  
ATOM    294  HB1 ALA A  20      18.781  12.978 -25.525  1.00 87.51           H  
ATOM    295  HB2 ALA A  20      19.549  14.571 -25.625  1.00 87.51           H  
ATOM    296  HB3 ALA A  20      20.286  13.297 -24.635  1.00 87.51           H  
ATOM    297  O   ALA A  20      16.310  14.197 -24.708  1.00 87.51           O  
ATOM    298  N   ARG A  21      17.117  16.182 -24.042  1.00 85.23           N  
ATOM    299  H   ARG A  21      17.874  16.652 -23.566  1.00 85.23           H  
ATOM    300  CA  ARG A  21      15.932  16.950 -24.467  1.00 85.23           C  
ATOM    301  HA  ARG A  21      15.038  16.434 -24.119  1.00 85.23           H  
ATOM    302  C   ARG A  21      15.784  17.032 -25.987  1.00 85.23           C  
ATOM    303  CB  ARG A  21      15.966  18.359 -23.859  1.00 85.23           C  
ATOM    304  HB2 ARG A  21      16.903  18.849 -24.122  1.00 85.23           H  
ATOM    305  HB3 ARG A  21      15.144  18.938 -24.279  1.00 85.23           H  
ATOM    306  O   ARG A  21      14.693  17.284 -26.486  1.00 85.23           O  
ATOM    307  CG  ARG A  21      15.799  18.323 -22.334  1.00 85.23           C  
ATOM    308  HG2 ARG A  21      16.623  17.775 -21.878  1.00 85.23           H  
ATOM    309  HG3 ARG A  21      14.869  17.809 -22.092  1.00 85.23           H  
ATOM    310  CD  ARG A  21      15.737  19.734 -21.741  1.00 85.23           C  
ATOM    311  HD2 ARG A  21      15.003  20.314 -22.301  1.00 85.23           H  
ATOM    312  HD3 ARG A  21      15.385  19.648 -20.713  1.00 85.23           H  
ATOM    313  NE  ARG A  21      17.054  20.408 -21.740  1.00 85.23           N  
ATOM    314  HE  ARG A  21      17.871  19.815 -21.780  1.00 85.23           H  
ATOM    315  NH1 ARG A  21      16.284  22.541 -21.393  1.00 85.23           N  
ATOM    316 HH11 ARG A  21      15.339  22.185 -21.398  1.00 85.23           H  
ATOM    317 HH12 ARG A  21      16.458  23.516 -21.193  1.00 85.23           H  
ATOM    318  NH2 ARG A  21      18.476  22.166 -21.446  1.00 85.23           N  
ATOM    319 HH21 ARG A  21      18.621  23.144 -21.244  1.00 85.23           H  
ATOM    320 HH22 ARG A  21      19.224  21.530 -21.210  1.00 85.23           H  
ATOM    321  CZ  ARG A  21      17.266  21.696 -21.537  1.00 85.23           C  
ATOM    322  N   LYS A  22      16.892  16.883 -26.713  1.00 82.48           N  
ATOM    323  H   LYS A  22      17.729  16.607 -26.221  1.00 82.48           H  
ATOM    324  CA  LYS A  22      16.970  16.921 -28.175  1.00 82.48           C  
ATOM    325  HA  LYS A  22      15.998  16.664 -28.597  1.00 82.48           H  
ATOM    326  C   LYS A  22      17.975  15.884 -28.651  1.00 82.48           C  
ATOM    327  CB  LYS A  22      17.389  18.320 -28.664  1.00 82.48           C  
ATOM    328  HB2 LYS A  22      18.343  18.588 -28.212  1.00 82.48           H  
ATOM    329  HB3 LYS A  22      17.526  18.281 -29.745  1.00 82.48           H  
ATOM    330  O   LYS A  22      18.943  15.592 -27.947  1.00 82.48           O  
ATOM    331  CG  LYS A  22      16.350  19.404 -28.341  1.00 82.48           C  
ATOM    332  HG2 LYS A  22      15.379  19.095 -28.727  1.00 82.48           H  
ATOM    333  HG3 LYS A  22      16.279  19.533 -27.261  1.00 82.48           H  
ATOM    334  CD  LYS A  22      16.737  20.746 -28.972  1.00 82.48           C  
ATOM    335  HD2 LYS A  22      16.825  20.619 -30.051  1.00 82.48           H  
ATOM    336  HD3 LYS A  22      17.696  21.069 -28.569  1.00 82.48           H  
ATOM    337  CE  LYS A  22      15.661  21.792 -28.660  1.00 82.48           C  
ATOM    338  HE2 LYS A  22      15.602  21.920 -27.579  1.00 82.48           H  
ATOM    339  HE3 LYS A  22      14.699  21.409 -29.002  1.00 82.48           H  
ATOM    340  NZ  LYS A  22      15.953  23.090 -29.320  1.00 82.48           N  
ATOM    341  HZ1 LYS A  22      15.997  22.972 -30.322  1.00 82.48           H  
ATOM    342  HZ2 LYS A  22      16.837  23.460 -29.000  1.00 82.48           H  
ATOM    343  HZ3 LYS A  22      15.226  23.762 -29.119  1.00 82.48           H  
ATOM    344  N   THR A  23      17.783  15.381 -29.865  1.00 80.30           N  
ATOM    345  H   THR A  23      16.939  15.596 -30.376  1.00 80.30           H  
ATOM    346  CA  THR A  23      18.780  14.553 -30.547  1.00 80.30           C  
ATOM    347  HA  THR A  23      18.881  13.617 -29.998  1.00 80.30           H  
ATOM    348  C   THR A  23      20.128  15.286 -30.548  1.00 80.30           C  
ATOM    349  CB  THR A  23      18.328  14.229 -31.982  1.00 80.30           C  
ATOM    350  HB  THR A  23      18.531  15.078 -32.634  1.00 80.30           H  
ATOM    351  O   THR A  23      20.177  16.485 -30.824  1.00 80.30           O  
ATOM    352  CG2 THR A  23      19.019  12.982 -32.526  1.00 80.30           C  
ATOM    353 HG21 THR A  23      18.762  12.848 -33.577  1.00 80.30           H  
ATOM    354 HG22 THR A  23      20.101  13.083 -32.442  1.00 80.30           H  
ATOM    355 HG23 THR A  23      18.704  12.103 -31.963  1.00 80.30           H  
ATOM    356  OG1 THR A  23      16.943  13.955 -31.997  1.00 80.30           O  
ATOM    357  HG1 THR A  23      16.728  13.595 -32.861  1.00 80.30           H  
ATOM    358  N   TYR A  24      21.208  14.583 -30.196  1.00 82.64           N  
ATOM    359  H   TYR A  24      21.077  13.604 -29.986  1.00 82.64           H  
ATOM    360  CA  TYR A  24      22.587  15.100 -30.098  1.00 82.64           C  
ATOM    361  HA  TYR A  24      23.217  14.228 -29.919  1.00 82.64           H  
ATOM    362  C   TYR A  24      22.895  16.052 -28.927  1.00 82.64           C  
ATOM    363  CB  TYR A  24      23.050  15.690 -31.443  1.00 82.64           C  
ATOM    364  HB2 TYR A  24      22.659  16.703 -31.542  1.00 82.64           H  
ATOM    365  HB3 TYR A  24      24.137  15.773 -31.440  1.00 82.64           H  
ATOM    366  O   TYR A  24      24.019  16.542 -28.824  1.00 82.64           O  
ATOM    367  CG  TYR A  24      22.631  14.881 -32.653  1.00 82.64           C  
ATOM    368  CD1 TYR A  24      23.263  13.654 -32.926  1.00 82.64           C  
ATOM    369  HD1 TYR A  24      24.071  13.308 -32.298  1.00 82.64           H  
ATOM    370  CD2 TYR A  24      21.582  15.336 -33.478  1.00 82.64           C  
ATOM    371  HD2 TYR A  24      21.104  16.283 -33.275  1.00 82.64           H  
ATOM    372  CE1 TYR A  24      22.849  12.877 -34.025  1.00 82.64           C  
ATOM    373  HE1 TYR A  24      23.334  11.936 -34.238  1.00 82.64           H  
ATOM    374  CE2 TYR A  24      21.160  14.558 -34.571  1.00 82.64           C  
ATOM    375  HE2 TYR A  24      20.363  14.895 -35.217  1.00 82.64           H  
ATOM    376  OH  TYR A  24      21.375  12.589 -35.904  1.00 82.64           O  
ATOM    377  HH  TYR A  24      21.918  11.811 -36.050  1.00 82.64           H  
ATOM    378  CZ  TYR A  24      21.794  13.330 -34.847  1.00 82.64           C  
ATOM    379  N   TRP A  25      21.950  16.314 -28.018  1.00 86.72           N  
ATOM    380  H   TRP A  25      21.032  15.905 -28.118  1.00 86.72           H  
ATOM    381  CA  TRP A  25      22.243  17.083 -26.805  1.00 86.72           C  
ATOM    382  HA  TRP A  25      23.046  17.792 -27.008  1.00 86.72           H  
ATOM    383  C   TRP A  25      22.723  16.169 -25.688  1.00 86.72           C  
ATOM    384  CB  TRP A  25      21.035  17.909 -26.365  1.00 86.72           C  
ATOM    385  HB2 TRP A  25      21.176  18.178 -25.318  1.00 86.72           H  
ATOM    386  HB3 TRP A  25      20.128  17.308 -26.423  1.00 86.72           H  
ATOM    387  O   TRP A  25      21.948  15.391 -25.145  1.00 86.72           O  
ATOM    388  CG  TRP A  25      20.839  19.186 -27.118  1.00 86.72           C  
ATOM    389  CD1 TRP A  25      21.158  19.415 -28.413  1.00 86.72           C  
ATOM    390  HD1 TRP A  25      21.589  18.688 -29.087  1.00 86.72           H  
ATOM    391  CD2 TRP A  25      20.305  20.443 -26.612  1.00 86.72           C  
ATOM    392  CE2 TRP A  25      20.352  21.408 -27.663  1.00 86.72           C  
ATOM    393  CE3 TRP A  25      19.793  20.865 -25.366  1.00 86.72           C  
ATOM    394  HE3 TRP A  25      19.764  20.161 -24.548  1.00 86.72           H  
ATOM    395  NE1 TRP A  25      20.884  20.727 -28.736  1.00 86.72           N  
ATOM    396  HE1 TRP A  25      21.114  21.127 -29.634  1.00 86.72           H  
ATOM    397  CH2 TRP A  25      19.413  23.118 -26.235  1.00 86.72           C  
ATOM    398  HH2 TRP A  25      19.105  24.140 -26.071  1.00 86.72           H  
ATOM    399  CZ2 TRP A  25      19.918  22.728 -27.487  1.00 86.72           C  
ATOM    400  HZ2 TRP A  25      20.011  23.442 -28.293  1.00 86.72           H  
ATOM    401  CZ3 TRP A  25      19.348  22.188 -25.181  1.00 86.72           C  
ATOM    402  HZ3 TRP A  25      18.978  22.501 -24.215  1.00 86.72           H  
ATOM    403  N   ASP A  26      23.989  16.309 -25.308  1.00 87.07           N  
ATOM    404  H   ASP A  26      24.595  16.910 -25.849  1.00 87.07           H  
ATOM    405  CA  ASP A  26      24.557  15.592 -24.169  1.00 87.07           C  
ATOM    406  HA  ASP A  26      24.365  14.527 -24.300  1.00 87.07           H  
ATOM    407  C   ASP A  26      23.929  16.088 -22.846  1.00 87.07           C  
ATOM    408  CB  ASP A  26      26.080  15.758 -24.185  1.00 87.07           C  
ATOM    409  HB2 ASP A  26      26.465  15.373 -25.129  1.00 87.07           H  
ATOM    410  HB3 ASP A  26      26.323  16.819 -24.132  1.00 87.07           H  
ATOM    411  O   ASP A  26      24.140  17.250 -22.461  1.00 87.07           O  
ATOM    412  CG  ASP A  26      26.789  15.033 -23.037  1.00 87.07           C  
ATOM    413  OD1 ASP A  26      26.106  14.365 -22.226  1.00 87.07           O  
ATOM    414  OD2 ASP A  26      28.019  15.232 -22.942  1.00 87.07           O  
ATOM    415  N   PRO A  27      23.188  15.240 -22.107  1.00 88.16           N  
ATOM    416  CA  PRO A  27      22.590  15.624 -20.832  1.00 88.16           C  
ATOM    417  HA  PRO A  27      21.915  16.461 -21.009  1.00 88.16           H  
ATOM    418  C   PRO A  27      23.624  16.028 -19.775  1.00 88.16           C  
ATOM    419  CB  PRO A  27      21.784  14.410 -20.368  1.00 88.16           C  
ATOM    420  HB2 PRO A  27      22.352  13.836 -19.636  1.00 88.16           H  
ATOM    421  HB3 PRO A  27      20.823  14.725 -19.962  1.00 88.16           H  
ATOM    422  O   PRO A  27      23.325  16.846 -18.900  1.00 88.16           O  
ATOM    423  CG  PRO A  27      21.594  13.567 -21.622  1.00 88.16           C  
ATOM    424  HG2 PRO A  27      21.505  12.504 -21.397  1.00 88.16           H  
ATOM    425  HG3 PRO A  27      20.719  13.928 -22.162  1.00 88.16           H  
ATOM    426  CD  PRO A  27      22.839  13.865 -22.437  1.00 88.16           C  
ATOM    427  HD2 PRO A  27      23.649  13.203 -22.130  1.00 88.16           H  
ATOM    428  HD3 PRO A  27      22.620  13.722 -23.495  1.00 88.16           H  
ATOM    429  N   LYS A  28      24.867  15.535 -19.878  1.00 89.55           N  
ATOM    430  H   LYS A  28      25.084  14.916 -20.647  1.00 89.55           H  
ATOM    431  CA  LYS A  28      25.971  15.927 -18.985  1.00 89.55           C  
ATOM    432  HA  LYS A  28      25.631  15.845 -17.953  1.00 89.55           H  
ATOM    433  C   LYS A  28      26.388  17.383 -19.192  1.00 89.55           C  
ATOM    434  CB  LYS A  28      27.173  14.979 -19.167  1.00 89.55           C  
ATOM    435  HB2 LYS A  28      27.975  15.300 -18.502  1.00 89.55           H  
ATOM    436  HB3 LYS A  28      27.541  15.029 -20.192  1.00 89.55           H  
ATOM    437  O   LYS A  28      26.917  18.003 -18.271  1.00 89.55           O  
ATOM    438  CG  LYS A  28      26.803  13.529 -18.818  1.00 89.55           C  
ATOM    439  HG2 LYS A  28      26.394  13.513 -17.808  1.00 89.55           H  
ATOM    440  HG3 LYS A  28      26.030  13.182 -19.503  1.00 89.55           H  
ATOM    441  CD  LYS A  28      27.978  12.540 -18.880  1.00 89.55           C  
ATOM    442  HD2 LYS A  28      28.771  12.854 -18.201  1.00 89.55           H  
ATOM    443  HD3 LYS A  28      28.354  12.477 -19.901  1.00 89.55           H  
ATOM    444  CE  LYS A  28      27.389  11.191 -18.433  1.00 89.55           C  
ATOM    445  HE2 LYS A  28      26.978  11.305 -17.430  1.00 89.55           H  
ATOM    446  HE3 LYS A  28      26.544  10.957 -19.081  1.00 89.55           H  
ATOM    447  NZ  LYS A  28      28.320  10.038 -18.438  1.00 89.55           N  
ATOM    448  HZ1 LYS A  28      27.784   9.244 -18.117  1.00 89.55           H  
ATOM    449  HZ2 LYS A  28      28.639   9.819 -19.371  1.00 89.55           H  
ATOM    450  HZ3 LYS A  28      29.088  10.160 -17.794  1.00 89.55           H  
ATOM    451  N   LYS A  29      26.109  17.961 -20.366  1.00 89.45           N  
ATOM    452  H   LYS A  29      25.679  17.379 -21.070  1.00 89.45           H  
ATOM    453  CA  LYS A  29      26.369  19.377 -20.681  1.00 89.45           C  
ATOM    454  HA  LYS A  29      27.140  19.757 -20.010  1.00 89.45           H  
ATOM    455  C   LYS A  29      25.149  20.267 -20.466  1.00 89.45           C  
ATOM    456  CB  LYS A  29      26.889  19.507 -22.120  1.00 89.45           C  
ATOM    457  HB2 LYS A  29      26.963  20.564 -22.374  1.00 89.45           H  
ATOM    458  HB3 LYS A  29      26.185  19.037 -22.807  1.00 89.45           H  
ATOM    459  O   LYS A  29      25.302  21.378 -19.962  1.00 89.45           O  
ATOM    460  CG  LYS A  29      28.271  18.861 -22.284  1.00 89.45           C  
ATOM    461  HG2 LYS A  29      28.969  19.316 -21.580  1.00 89.45           H  
ATOM    462  HG3 LYS A  29      28.202  17.795 -22.067  1.00 89.45           H  
ATOM    463  CD  LYS A  29      28.798  19.048 -23.710  1.00 89.45           C  
ATOM    464  HD2 LYS A  29      28.927  20.111 -23.915  1.00 89.45           H  
ATOM    465  HD3 LYS A  29      28.078  18.629 -24.413  1.00 89.45           H  
ATOM    466  CE  LYS A  29      30.135  18.315 -23.850  1.00 89.45           C  
ATOM    467  HE2 LYS A  29      29.969  17.265 -23.610  1.00 89.45           H  
ATOM    468  HE3 LYS A  29      30.835  18.715 -23.116  1.00 89.45           H  
ATOM    469  NZ  LYS A  29      30.691  18.442 -25.220  1.00 89.45           N  
ATOM    470  HZ1 LYS A  29      30.054  18.032 -25.888  1.00 89.45           H  
ATOM    471  HZ2 LYS A  29      30.848  19.409 -25.464  1.00 89.45           H  
ATOM    472  HZ3 LYS A  29      31.566  17.941 -25.288  1.00 89.45           H  
ATOM    473  N   TYR A  30      23.956  19.790 -20.817  1.00 90.59           N  
ATOM    474  H   TYR A  30      23.934  18.880 -21.255  1.00 90.59           H  
ATOM    475  CA  TYR A  30      22.755  20.633 -20.923  1.00 90.59           C  
ATOM    476  HA  TYR A  30      23.025  21.666 -20.704  1.00 90.59           H  
ATOM    477  C   TYR A  30      21.631  20.286 -19.945  1.00 90.59           C  
ATOM    478  CB  TYR A  30      22.248  20.595 -22.369  1.00 90.59           C  
ATOM    479  HB2 TYR A  30      21.952  19.575 -22.616  1.00 90.59           H  
ATOM    480  HB3 TYR A  30      21.365  21.226 -22.461  1.00 90.59           H  
ATOM    481  O   TYR A  30      20.568  20.912 -20.003  1.00 90.59           O  
ATOM    482  CG  TYR A  30      23.271  21.086 -23.369  1.00 90.59           C  
ATOM    483  CD1 TYR A  30      23.588  22.458 -23.428  1.00 90.59           C  
ATOM    484  HD1 TYR A  30      23.087  23.159 -22.776  1.00 90.59           H  
ATOM    485  CD2 TYR A  30      23.924  20.172 -24.215  1.00 90.59           C  
ATOM    486  HD2 TYR A  30      23.684  19.120 -24.167  1.00 90.59           H  
ATOM    487  CE1 TYR A  30      24.558  22.919 -24.338  1.00 90.59           C  
ATOM    488  HE1 TYR A  30      24.799  23.970 -24.388  1.00 90.59           H  
ATOM    489  CE2 TYR A  30      24.896  20.628 -25.123  1.00 90.59           C  
ATOM    490  HE2 TYR A  30      25.397  19.939 -25.788  1.00 90.59           H  
ATOM    491  OH  TYR A  30      26.160  22.429 -26.060  1.00 90.59           O  
ATOM    492  HH  TYR A  30      26.247  23.385 -26.066  1.00 90.59           H  
ATOM    493  CZ  TYR A  30      25.214  22.001 -25.186  1.00 90.59           C  
ATOM    494  N   GLY A  31      21.832  19.296 -19.078  1.00 88.09           N  
ATOM    495  H   GLY A  31      22.689  18.765 -19.126  1.00 88.09           H  
ATOM    496  CA  GLY A  31      20.738  18.703 -18.321  1.00 88.09           C  
ATOM    497  HA2 GLY A  31      21.127  18.020 -17.566  1.00 88.09           H  
ATOM    498  HA3 GLY A  31      20.168  19.483 -17.817  1.00 88.09           H  
ATOM    499  C   GLY A  31      19.796  17.910 -19.220  1.00 88.09           C  
ATOM    500  O   GLY A  31      19.947  17.852 -20.446  1.00 88.09           O  
ATOM    501  N   GLY A  32      18.802  17.296 -18.601  1.00 90.33           N  
ATOM    502  H   GLY A  32      18.653  17.464 -17.616  1.00 90.33           H  
ATOM    503  CA  GLY A  32      17.906  16.373 -19.279  1.00 90.33           C  
ATOM    504  HA2 GLY A  32      17.689  16.723 -20.288  1.00 90.33           H  
ATOM    505  HA3 GLY A  32      18.387  15.398 -19.357  1.00 90.33           H  
ATOM    506  C   GLY A  32      16.597  16.196 -18.535  1.00 90.33           C  
ATOM    507  O   GLY A  32      16.404  16.753 -17.455  1.00 90.33           O  
ATOM    508  N   PHE A  33      15.699  15.415 -19.119  1.00 89.15           N  
ATOM    509  H   PHE A  33      15.946  14.959 -19.986  1.00 89.15           H  
ATOM    510  CA  PHE A  33      14.532  14.929 -18.392  1.00 89.15           C  
ATOM    511  HA  PHE A  33      14.052  15.769 -17.891  1.00 89.15           H  
ATOM    512  C   PHE A  33      14.969  13.930 -17.313  1.00 89.15           C  
ATOM    513  CB  PHE A  33      13.525  14.323 -19.369  1.00 89.15           C  
ATOM    514  HB2 PHE A  33      12.660  13.975 -18.805  1.00 89.15           H  
ATOM    515  HB3 PHE A  33      13.961  13.447 -19.849  1.00 89.15           H  
ATOM    516  O   PHE A  33      15.945  13.202 -17.509  1.00 89.15           O  
ATOM    517  CG  PHE A  33      13.037  15.289 -20.427  1.00 89.15           C  
ATOM    518  CD1 PHE A  33      12.245  16.384 -20.039  1.00 89.15           C  
ATOM    519  HD1 PHE A  33      11.996  16.534 -18.999  1.00 89.15           H  
ATOM    520  CD2 PHE A  33      13.321  15.074 -21.791  1.00 89.15           C  
ATOM    521  HD2 PHE A  33      13.904  14.218 -22.097  1.00 89.15           H  
ATOM    522  CE1 PHE A  33      11.718  17.250 -21.010  1.00 89.15           C  
ATOM    523  HE1 PHE A  33      11.043  18.040 -20.715  1.00 89.15           H  
ATOM    524  CE2 PHE A  33      12.784  15.937 -22.762  1.00 89.15           C  
ATOM    525  HE2 PHE A  33      12.935  15.731 -23.812  1.00 89.15           H  
ATOM    526  CZ  PHE A  33      11.982  17.024 -22.372  1.00 89.15           C  
ATOM    527  HZ  PHE A  33      11.515  17.650 -23.117  1.00 89.15           H  
ATOM    528  N   ASP A  34      14.256  13.913 -16.183  1.00 84.88           N  
ATOM    529  H   ASP A  34      13.510  14.589 -16.095  1.00 84.88           H  
ATOM    530  CA  ASP A  34      14.622  13.148 -14.979  1.00 84.88           C  
ATOM    531  HA  ASP A  34      15.577  13.514 -14.604  1.00 84.88           H  
ATOM    532  C   ASP A  34      14.808  11.649 -15.247  1.00 84.88           C  
ATOM    533  CB  ASP A  34      13.546  13.384 -13.892  1.00 84.88           C  
ATOM    534  HB2 ASP A  34      12.562  13.278 -14.348  1.00 84.88           H  
ATOM    535  HB3 ASP A  34      13.624  14.408 -13.529  1.00 84.88           H  
ATOM    536  O   ASP A  34      15.856  11.072 -14.959  1.00 84.88           O  
ATOM    537  CG  ASP A  34      13.630  12.418 -12.694  1.00 84.88           C  
ATOM    538  OD1 ASP A  34      14.743  12.140 -12.213  1.00 84.88           O  
ATOM    539  OD2 ASP A  34      12.570  11.873 -12.286  1.00 84.88           O  
ATOM    540  N   SER A  35      13.766  11.003 -15.767  1.00 83.13           N  
ATOM    541  H   SER A  35      12.954  11.534 -16.044  1.00 83.13           H  
ATOM    542  CA  SER A  35      13.751   9.554 -15.948  1.00 83.13           C  
ATOM    543  HA  SER A  35      14.737   9.258 -16.308  1.00 83.13           H  
ATOM    544  C   SER A  35      12.713   9.124 -16.984  1.00 83.13           C  
ATOM    545  CB  SER A  35      13.503   8.847 -14.604  1.00 83.13           C  
ATOM    546  HB2 SER A  35      13.301   7.790 -14.778  1.00 83.13           H  
ATOM    547  HB3 SER A  35      14.407   8.925 -14.000  1.00 83.13           H  
ATOM    548  O   SER A  35      11.693   9.805 -17.156  1.00 83.13           O  
ATOM    549  OG  SER A  35      12.425   9.408 -13.868  1.00 83.13           O  
ATOM    550  HG  SER A  35      12.714  10.279 -13.584  1.00 83.13           H  
ATOM    551  N   PRO A  36      12.945   7.998 -17.681  1.00 87.23           N  
ATOM    552  CA  PRO A  36      11.972   7.452 -18.614  1.00 87.23           C  
ATOM    553  HA  PRO A  36      11.678   8.206 -19.344  1.00 87.23           H  
ATOM    554  C   PRO A  36      10.736   6.957 -17.862  1.00 87.23           C  
ATOM    555  CB  PRO A  36      12.687   6.308 -19.330  1.00 87.23           C  
ATOM    556  HB2 PRO A  36      11.992   5.515 -19.607  1.00 87.23           H  
ATOM    557  HB3 PRO A  36      13.204   6.679 -20.215  1.00 87.23           H  
ATOM    558  O   PRO A  36      10.827   6.466 -16.734  1.00 87.23           O  
ATOM    559  CG  PRO A  36      13.730   5.839 -18.319  1.00 87.23           C  
ATOM    560  HG2 PRO A  36      14.596   5.390 -18.806  1.00 87.23           H  
ATOM    561  HG3 PRO A  36      13.274   5.134 -17.624  1.00 87.23           H  
ATOM    562  CD  PRO A  36      14.104   7.116 -17.571  1.00 87.23           C  
ATOM    563  HD2 PRO A  36      14.330   6.875 -16.532  1.00 87.23           H  
ATOM    564  HD3 PRO A  36      14.974   7.579 -18.037  1.00 87.23           H  
ATOM    565  N   ILE A  37       9.573   7.045 -18.499  1.00 87.89           N  
ATOM    566  H   ILE A  37       9.558   7.416 -19.439  1.00 87.89           H  
ATOM    567  CA  ILE A  37       8.357   6.429 -17.974  1.00 87.89           C  
ATOM    568  HA  ILE A  37       8.373   6.520 -16.888  1.00 87.89           H  
ATOM    569  C   ILE A  37       8.396   4.933 -18.297  1.00 87.89           C  
ATOM    570  CB  ILE A  37       7.096   7.175 -18.461  1.00 87.89           C  
ATOM    571  HB  ILE A  37       7.161   7.327 -19.539  1.00 87.89           H  
ATOM    572  O   ILE A  37       8.615   4.519 -19.438  1.00 87.89           O  
ATOM    573  CG1 ILE A  37       7.036   8.546 -17.742  1.00 87.89           C  
ATOM    574 HG12 ILE A  37       6.811   8.376 -16.689  1.00 87.89           H  
ATOM    575 HG13 ILE A  37       8.014   9.026 -17.784  1.00 87.89           H  
ATOM    576  CG2 ILE A  37       5.825   6.366 -18.133  1.00 87.89           C  
ATOM    577 HG21 ILE A  37       4.941   6.891 -18.496  1.00 87.89           H  
ATOM    578 HG22 ILE A  37       5.736   6.211 -17.058  1.00 87.89           H  
ATOM    579 HG23 ILE A  37       5.849   5.396 -18.630  1.00 87.89           H  
ATOM    580  CD1 ILE A  37       6.020   9.552 -18.292  1.00 87.89           C  
ATOM    581 HD11 ILE A  37       5.047   9.093 -18.465  1.00 87.89           H  
ATOM    582 HD12 ILE A  37       5.902  10.364 -17.575  1.00 87.89           H  
ATOM    583 HD13 ILE A  37       6.408   9.983 -19.214  1.00 87.89           H  
ATOM    584  N   VAL A  38       8.187   4.113 -17.267  1.00 88.76           N  
ATOM    585  H   VAL A  38       8.047   4.525 -16.355  1.00 88.76           H  
ATOM    586  CA  VAL A  38       8.086   2.655 -17.386  1.00 88.76           C  
ATOM    587  HA  VAL A  38       8.869   2.298 -18.055  1.00 88.76           H  
ATOM    588  C   VAL A  38       6.729   2.298 -17.987  1.00 88.76           C  
ATOM    589  CB  VAL A  38       8.312   1.967 -16.028  1.00 88.76           C  
ATOM    590  HB  VAL A  38       7.567   2.320 -15.315  1.00 88.76           H  
ATOM    591  O   VAL A  38       5.697   2.716 -17.464  1.00 88.76           O  
ATOM    592  CG1 VAL A  38       8.196   0.441 -16.140  1.00 88.76           C  
ATOM    593 HG11 VAL A  38       7.172   0.159 -16.385  1.00 88.76           H  
ATOM    594 HG12 VAL A  38       8.458  -0.024 -15.190  1.00 88.76           H  
ATOM    595 HG13 VAL A  38       8.863   0.068 -16.916  1.00 88.76           H  
ATOM    596  CG2 VAL A  38       9.705   2.301 -15.477  1.00 88.76           C  
ATOM    597 HG21 VAL A  38       9.854   1.805 -14.518  1.00 88.76           H  
ATOM    598 HG22 VAL A  38      10.476   1.967 -16.171  1.00 88.76           H  
ATOM    599 HG23 VAL A  38       9.814   3.375 -15.323  1.00 88.76           H  
ATOM    600  N   ALA A  39       6.727   1.521 -19.069  1.00 90.53           N  
ATOM    601  H   ALA A  39       7.605   1.155 -19.409  1.00 90.53           H  
ATOM    602  CA  ALA A  39       5.510   1.013 -19.692  1.00 90.53           C  
ATOM    603  HA  ALA A  39       4.744   1.788 -19.668  1.00 90.53           H  
ATOM    604  C   ALA A  39       4.970  -0.205 -18.928  1.00 90.53           C  
ATOM    605  CB  ALA A  39       5.811   0.671 -21.159  1.00 90.53           C  
ATOM    606  HB1 ALA A  39       6.540  -0.137 -21.222  1.00 90.53           H  
ATOM    607  HB2 ALA A  39       6.215   1.547 -21.668  1.00 90.53           H  
ATOM    608  HB3 ALA A  39       4.893   0.360 -21.657  1.00 90.53           H  
ATOM    609  O   ALA A  39       3.791  -0.258 -18.585  1.00 90.53           O  
ATOM    610  N   TYR A  40       5.837  -1.181 -18.661  1.00 92.57           N  
ATOM    611  H   TYR A  40       6.791  -1.075 -18.977  1.00 92.57           H  
ATOM    612  CA  TYR A  40       5.523  -2.404 -17.921  1.00 92.57           C  
ATOM    613  HA  TYR A  40       4.923  -2.148 -17.047  1.00 92.57           H  
ATOM    614  C   TYR A  40       6.810  -3.070 -17.419  1.00 92.57           C  
ATOM    615  CB  TYR A  40       4.692  -3.352 -18.804  1.00 92.57           C  
ATOM    616  HB2 TYR A  40       4.566  -4.309 -18.297  1.00 92.57           H  
ATOM    617  HB3 TYR A  40       3.692  -2.933 -18.913  1.00 92.57           H  
ATOM    618  O   TYR A  40       7.917  -2.615 -17.712  1.00 92.57           O  
ATOM    619  CG  TYR A  40       5.253  -3.624 -20.183  1.00 92.57           C  
ATOM    620  CD1 TYR A  40       4.775  -2.893 -21.289  1.00 92.57           C  
ATOM    621  HD1 TYR A  40       4.034  -2.122 -21.139  1.00 92.57           H  
ATOM    622  CD2 TYR A  40       6.226  -4.624 -20.362  1.00 92.57           C  
ATOM    623  HD2 TYR A  40       6.589  -5.189 -19.516  1.00 92.57           H  
ATOM    624  CE1 TYR A  40       5.256  -3.176 -22.580  1.00 92.57           C  
ATOM    625  HE1 TYR A  40       4.887  -2.634 -23.438  1.00 92.57           H  
ATOM    626  CE2 TYR A  40       6.712  -4.906 -21.650  1.00 92.57           C  
ATOM    627  HE2 TYR A  40       7.446  -5.683 -21.806  1.00 92.57           H  
ATOM    628  OH  TYR A  40       6.605  -4.548 -24.002  1.00 92.57           O  
ATOM    629  HH  TYR A  40       6.081  -4.144 -24.698  1.00 92.57           H  
ATOM    630  CZ  TYR A  40       6.220  -4.191 -22.758  1.00 92.57           C  
ATOM    631  N   SER A  41       6.671  -4.131 -16.626  1.00 95.24           N  
ATOM    632  H   SER A  41       5.749  -4.525 -16.499  1.00 95.24           H  
ATOM    633  CA  SER A  41       7.799  -4.976 -16.224  1.00 95.24           C  
ATOM    634  HA  SER A  41       8.733  -4.495 -16.513  1.00 95.24           H  
ATOM    635  C   SER A  41       7.743  -6.314 -16.956  1.00 95.24           C  
ATOM    636  CB  SER A  41       7.842  -5.149 -14.704  1.00 95.24           C  
ATOM    637  HB2 SER A  41       8.702  -5.758 -14.423  1.00 95.24           H  
ATOM    638  HB3 SER A  41       6.926  -5.637 -14.369  1.00 95.24           H  
ATOM    639  O   SER A  41       6.695  -6.717 -17.456  1.00 95.24           O  
ATOM    640  OG  SER A  41       7.957  -3.863 -14.112  1.00 95.24           O  
ATOM    641  HG  SER A  41       7.480  -3.273 -14.701  1.00 95.24           H  
ATOM    642  N   VAL A  42       8.875  -6.994 -17.044  1.00 95.29           N  
ATOM    643  H   VAL A  42       9.724  -6.570 -16.699  1.00 95.29           H  
ATOM    644  CA  VAL A  42       9.001  -8.316 -17.653  1.00 95.29           C  
ATOM    645  HA  VAL A  42       8.015  -8.753 -17.813  1.00 95.29           H  
ATOM    646  C   VAL A  42       9.768  -9.196 -16.683  1.00 95.29           C  
ATOM    647  CB  VAL A  42       9.716  -8.220 -19.010  1.00 95.29           C  
ATOM    648  HB  VAL A  42      10.700  -7.773 -18.867  1.00 95.29           H  
ATOM    649  O   VAL A  42      10.836  -8.799 -16.225  1.00 95.29           O  
ATOM    650  CG1 VAL A  42       9.889  -9.589 -19.660  1.00 95.29           C  
ATOM    651 HG11 VAL A  42       8.920 -10.049 -19.856  1.00 95.29           H  
ATOM    652 HG12 VAL A  42      10.440  -9.463 -20.592  1.00 95.29           H  
ATOM    653 HG13 VAL A  42      10.472 -10.251 -19.019  1.00 95.29           H  
ATOM    654  CG2 VAL A  42       8.924  -7.351 -19.995  1.00 95.29           C  
ATOM    655 HG21 VAL A  42       9.483  -7.265 -20.927  1.00 95.29           H  
ATOM    656 HG22 VAL A  42       8.786  -6.349 -19.590  1.00 95.29           H  
ATOM    657 HG23 VAL A  42       7.950  -7.799 -20.194  1.00 95.29           H  
ATOM    658  N   LEU A  43       9.223 -10.362 -16.350  1.00 95.28           N  
ATOM    659  H   LEU A  43       8.366 -10.636 -16.808  1.00 95.28           H  
ATOM    660  CA  LEU A  43       9.971 -11.406 -15.661  1.00 95.28           C  
ATOM    661  HA  LEU A  43      10.640 -10.952 -14.931  1.00 95.28           H  
ATOM    662  C   LEU A  43      10.816 -12.145 -16.694  1.00 95.28           C  
ATOM    663  CB  LEU A  43       8.997 -12.338 -14.927  1.00 95.28           C  
ATOM    664  HB2 LEU A  43       8.409 -11.754 -14.218  1.00 95.28           H  
ATOM    665  HB3 LEU A  43       8.316 -12.756 -15.668  1.00 95.28           H  
ATOM    666  O   LEU A  43      10.282 -12.612 -17.699  1.00 95.28           O  
ATOM    667  CG  LEU A  43       9.663 -13.506 -14.178  1.00 95.28           C  
ATOM    668  HG  LEU A  43      10.290 -14.080 -14.860  1.00 95.28           H  
ATOM    669  CD1 LEU A  43      10.512 -13.019 -13.004  1.00 95.28           C  
ATOM    670 HD11 LEU A  43       9.923 -12.374 -12.352  1.00 95.28           H  
ATOM    671 HD12 LEU A  43      10.872 -13.877 -12.437  1.00 95.28           H  
ATOM    672 HD13 LEU A  43      11.379 -12.475 -13.378  1.00 95.28           H  
ATOM    673  CD2 LEU A  43       8.588 -14.434 -13.619  1.00 95.28           C  
ATOM    674 HD21 LEU A  43       9.054 -15.287 -13.126  1.00 95.28           H  
ATOM    675 HD22 LEU A  43       7.973 -14.807 -14.438  1.00 95.28           H  
ATOM    676 HD23 LEU A  43       7.957 -13.904 -12.907  1.00 95.28           H  
ATOM    677  N   VAL A  44      12.116 -12.221 -16.435  1.00 94.50           N  
ATOM    678  H   VAL A  44      12.471 -11.778 -15.600  1.00 94.50           H  
ATOM    679  CA  VAL A  44      13.094 -12.890 -17.293  1.00 94.50           C  
ATOM    680  HA  VAL A  44      12.583 -13.387 -18.117  1.00 94.50           H  
ATOM    681  C   VAL A  44      13.812 -13.950 -16.468  1.00 94.50           C  
ATOM    682  CB  VAL A  44      14.091 -11.873 -17.888  1.00 94.50           C  
ATOM    683  HB  VAL A  44      14.638 -11.390 -17.078  1.00 94.50           H  
ATOM    684  O   VAL A  44      14.311 -13.651 -15.377  1.00 94.50           O  
ATOM    685  CG1 VAL A  44      15.105 -12.548 -18.820  1.00 94.50           C  
ATOM    686 HG11 VAL A  44      15.778 -11.802 -19.243  1.00 94.50           H  
ATOM    687 HG12 VAL A  44      15.709 -13.264 -18.264  1.00 94.50           H  
ATOM    688 HG13 VAL A  44      14.590 -13.068 -19.628  1.00 94.50           H  
ATOM    689  CG2 VAL A  44      13.372 -10.780 -18.695  1.00 94.50           C  
ATOM    690 HG21 VAL A  44      12.729 -10.194 -18.038  1.00 94.50           H  
ATOM    691 HG22 VAL A  44      14.108 -10.109 -19.137  1.00 94.50           H  
ATOM    692 HG23 VAL A  44      12.775 -11.237 -19.484  1.00 94.50           H  
ATOM    693  N   VAL A  45      13.871 -15.171 -17.001  1.00 94.36           N  
ATOM    694  H   VAL A  45      13.371 -15.349 -17.860  1.00 94.36           H  
ATOM    695  CA  VAL A  45      14.801 -16.211 -16.549  1.00 94.36           C  
ATOM    696  HA  VAL A  45      15.324 -15.842 -15.667  1.00 94.36           H  
ATOM    697  C   VAL A  45      15.822 -16.441 -17.656  1.00 94.36           C  
ATOM    698  CB  VAL A  45      14.103 -17.517 -16.136  1.00 94.36           C  
ATOM    699  HB  VAL A  45      13.678 -18.002 -17.015  1.00 94.36           H  
ATOM    700  O   VAL A  45      15.459 -16.885 -18.740  1.00 94.36           O  
ATOM    701  CG1 VAL A  45      15.099 -18.493 -15.500  1.00 94.36           C  
ATOM    702 HG11 VAL A  45      14.585 -19.409 -15.207  1.00 94.36           H  
ATOM    703 HG12 VAL A  45      15.870 -18.760 -16.222  1.00 94.36           H  
ATOM    704 HG13 VAL A  45      15.568 -18.040 -14.626  1.00 94.36           H  
ATOM    705  CG2 VAL A  45      12.975 -17.263 -15.129  1.00 94.36           C  
ATOM    706 HG21 VAL A  45      12.196 -16.656 -15.590  1.00 94.36           H  
ATOM    707 HG22 VAL A  45      12.534 -18.212 -14.825  1.00 94.36           H  
ATOM    708 HG23 VAL A  45      13.383 -16.746 -14.260  1.00 94.36           H  
ATOM    709  N   ALA A  46      17.073 -16.065 -17.405  1.00 94.73           N  
ATOM    710  H   ALA A  46      17.309 -15.746 -16.476  1.00 94.73           H  
ATOM    711  CA  ALA A  46      18.158 -16.140 -18.382  1.00 94.73           C  
ATOM    712  HA  ALA A  46      18.075 -17.062 -18.957  1.00 94.73           H  
ATOM    713  C   ALA A  46      19.518 -16.139 -17.679  1.00 94.73           C  
ATOM    714  CB  ALA A  46      18.045 -14.945 -19.342  1.00 94.73           C  
ATOM    715  HB1 ALA A  46      18.854 -14.982 -20.072  1.00 94.73           H  
ATOM    716  HB2 ALA A  46      17.097 -14.990 -19.878  1.00 94.73           H  
ATOM    717  HB3 ALA A  46      18.102 -14.010 -18.784  1.00 94.73           H  
ATOM    718  O   ALA A  46      19.610 -15.845 -16.482  1.00 94.73           O  
ATOM    719  N   ASP A  47      20.579 -16.409 -18.428  1.00 94.21           N  
ATOM    720  H   ASP A  47      20.454 -16.628 -19.406  1.00 94.21           H  
ATOM    721  CA  ASP A  47      21.942 -16.378 -17.917  1.00 94.21           C  
ATOM    722  HA  ASP A  47      21.919 -16.598 -16.850  1.00 94.21           H  
ATOM    723  C   ASP A  47      22.563 -14.986 -18.056  1.00 94.21           C  
ATOM    724  CB  ASP A  47      22.772 -17.479 -18.590  1.00 94.21           C  
ATOM    725  HB2 ASP A  47      22.490 -17.584 -19.637  1.00 94.21           H  
ATOM    726  HB3 ASP A  47      23.820 -17.179 -18.554  1.00 94.21           H  
ATOM    727  O   ASP A  47      22.352 -14.273 -19.035  1.00 94.21           O  
ATOM    728  CG  ASP A  47      22.646 -18.829 -17.873  1.00 94.21           C  
ATOM    729  OD1 ASP A  47      21.705 -19.011 -17.062  1.00 94.21           O  
ATOM    730  OD2 ASP A  47      23.620 -19.596 -17.970  1.00 94.21           O  
ATOM    731  N   VAL A  48      23.351 -14.578 -17.062  1.00 93.58           N  
ATOM    732  H   VAL A  48      23.413 -15.164 -16.242  1.00 93.58           H  
ATOM    733  CA  VAL A  48      24.125 -13.327 -17.098  1.00 93.58           C  
ATOM    734  HA  VAL A  48      24.192 -12.991 -18.133  1.00 93.58           H  
ATOM    735  C   VAL A  48      25.553 -13.557 -16.620  1.00 93.58           C  
ATOM    736  CB  VAL A  48      23.457 -12.190 -16.297  1.00 93.58           C  
ATOM    737  HB  VAL A  48      24.125 -11.329 -16.308  1.00 93.58           H  
ATOM    738  O   VAL A  48      25.799 -14.322 -15.684  1.00 93.58           O  
ATOM    739  CG1 VAL A  48      22.131 -11.750 -16.921  1.00 93.58           C  
ATOM    740 HG11 VAL A  48      21.417 -12.574 -16.910  1.00 93.58           H  
ATOM    741 HG12 VAL A  48      21.711 -10.906 -16.374  1.00 93.58           H  
ATOM    742 HG13 VAL A  48      22.299 -11.444 -17.953  1.00 93.58           H  
ATOM    743  CG2 VAL A  48      23.188 -12.556 -14.835  1.00 93.58           C  
ATOM    744 HG21 VAL A  48      24.117 -12.842 -14.341  1.00 93.58           H  
ATOM    745 HG22 VAL A  48      22.735 -11.703 -14.329  1.00 93.58           H  
ATOM    746 HG23 VAL A  48      22.501 -13.402 -14.808  1.00 93.58           H  
ATOM    747  N   GLU A  49      26.511 -12.852 -17.225  1.00 92.16           N  
ATOM    748  H   GLU A  49      26.262 -12.262 -18.006  1.00 92.16           H  
ATOM    749  CA  GLU A  49      27.892 -12.825 -16.737  1.00 92.16           C  
ATOM    750  HA  GLU A  49      28.240 -13.850 -16.609  1.00 92.16           H  
ATOM    751  C   GLU A  49      27.946 -12.112 -15.375  1.00 92.16           C  
ATOM    752  CB  GLU A  49      28.836 -12.120 -17.732  1.00 92.16           C  
ATOM    753  HB2 GLU A  49      29.803 -12.007 -17.242  1.00 92.16           H  
ATOM    754  HB3 GLU A  49      28.449 -11.126 -17.953  1.00 92.16           H  
ATOM    755  O   GLU A  49      27.662 -10.916 -15.269  1.00 92.16           O  
ATOM    756  CG  GLU A  49      29.058 -12.878 -19.051  1.00 92.16           C  
ATOM    757  HG2 GLU A  49      29.378 -13.893 -18.813  1.00 92.16           H  
ATOM    758  HG3 GLU A  49      28.108 -12.941 -19.581  1.00 92.16           H  
ATOM    759  CD  GLU A  49      30.113 -12.221 -19.976  1.00 92.16           C  
ATOM    760  OE1 GLU A  49      30.335 -12.772 -21.072  1.00 92.16           O  
ATOM    761  OE2 GLU A  49      30.734 -11.176 -19.622  1.00 92.16           O  
ATOM    762  N   LYS A  50      28.338 -12.823 -14.309  1.00 85.17           N  
ATOM    763  H   LYS A  50      28.479 -13.815 -14.434  1.00 85.17           H  
ATOM    764  CA  LYS A  50      28.501 -12.237 -12.968  1.00 85.17           C  
ATOM    765  HA  LYS A  50      28.399 -11.156 -13.067  1.00 85.17           H  
ATOM    766  C   LYS A  50      29.897 -12.457 -12.390  1.00 85.17           C  
ATOM    767  CB  LYS A  50      27.382 -12.720 -12.022  1.00 85.17           C  
ATOM    768  HB2 LYS A  50      27.128 -13.755 -12.252  1.00 85.17           H  
ATOM    769  HB3 LYS A  50      27.733 -12.667 -10.991  1.00 85.17           H  
ATOM    770  O   LYS A  50      30.471 -13.543 -12.442  1.00 85.17           O  
ATOM    771  CG  LYS A  50      26.133 -11.829 -12.146  1.00 85.17           C  
ATOM    772  HG2 LYS A  50      26.421 -10.801 -11.926  1.00 85.17           H  
ATOM    773  HG3 LYS A  50      25.773 -11.864 -13.175  1.00 85.17           H  
ATOM    774  CD  LYS A  50      24.993 -12.228 -11.194  1.00 85.17           C  
ATOM    775  HD2 LYS A  50      25.350 -12.222 -10.164  1.00 85.17           H  
ATOM    776  HD3 LYS A  50      24.647 -13.227 -11.460  1.00 85.17           H  
ATOM    777  CE  LYS A  50      23.844 -11.219 -11.358  1.00 85.17           C  
ATOM    778  HE2 LYS A  50      24.196 -10.226 -11.077  1.00 85.17           H  
ATOM    779  HE3 LYS A  50      23.591 -11.175 -12.418  1.00 85.17           H  
ATOM    780  NZ  LYS A  50      22.624 -11.573 -10.588  1.00 85.17           N  
ATOM    781  HZ1 LYS A  50      22.778 -11.577  -9.589  1.00 85.17           H  
ATOM    782  HZ2 LYS A  50      21.886 -10.921 -10.810  1.00 85.17           H  
ATOM    783  HZ3 LYS A  50      22.278 -12.471 -10.894  1.00 85.17           H  
ATOM    784  N   GLY A  51      30.394 -11.415 -11.721  1.00 83.08           N  
ATOM    785  H   GLY A  51      29.889 -10.544 -11.799  1.00 83.08           H  
ATOM    786  CA  GLY A  51      31.677 -11.413 -11.017  1.00 83.08           C  
ATOM    787  HA2 GLY A  51      31.659 -10.629 -10.260  1.00 83.08           H  
ATOM    788  HA3 GLY A  51      31.814 -12.370 -10.515  1.00 83.08           H  
ATOM    789  C   GLY A  51      32.883 -11.173 -11.930  1.00 83.08           C  
ATOM    790  O   GLY A  51      32.758 -11.063 -13.145  1.00 83.08           O  
ATOM    791  N   LYS A  52      34.078 -11.098 -11.329  1.00 82.18           N  
ATOM    792  H   LYS A  52      34.114 -11.191 -10.323  1.00 82.18           H  
ATOM    793  CA  LYS A  52      35.331 -10.806 -12.054  1.00 82.18           C  
ATOM    794  HA  LYS A  52      35.226  -9.862 -12.587  1.00 82.18           H  
ATOM    795  C   LYS A  52      35.663 -11.842 -13.131  1.00 82.18           C  
ATOM    796  CB  LYS A  52      36.512 -10.704 -11.075  1.00 82.18           C  
ATOM    797  HB2 LYS A  52      36.570 -11.612 -10.475  1.00 82.18           H  
ATOM    798  HB3 LYS A  52      37.428 -10.632 -11.662  1.00 82.18           H  
ATOM    799  O   LYS A  52      36.228 -11.492 -14.155  1.00 82.18           O  
ATOM    800  CG  LYS A  52      36.439  -9.478 -10.153  1.00 82.18           C  
ATOM    801  HG2 LYS A  52      36.311  -8.581 -10.759  1.00 82.18           H  
ATOM    802  HG3 LYS A  52      35.590  -9.575  -9.477  1.00 82.18           H  
ATOM    803  CD  LYS A  52      37.736  -9.352  -9.336  1.00 82.18           C  
ATOM    804  HD2 LYS A  52      38.578  -9.279 -10.024  1.00 82.18           H  
ATOM    805  HD3 LYS A  52      37.860 -10.243  -8.720  1.00 82.18           H  
ATOM    806  CE  LYS A  52      37.707  -8.106  -8.440  1.00 82.18           C  
ATOM    807  HE2 LYS A  52      36.878  -8.195  -7.739  1.00 82.18           H  
ATOM    808  HE3 LYS A  52      37.520  -7.234  -9.068  1.00 82.18           H  
ATOM    809  NZ  LYS A  52      38.987  -7.929  -7.703  1.00 82.18           N  
ATOM    810  HZ1 LYS A  52      39.758  -7.826  -8.346  1.00 82.18           H  
ATOM    811  HZ2 LYS A  52      38.957  -7.101  -7.126  1.00 82.18           H  
ATOM    812  HZ3 LYS A  52      39.177  -8.721  -7.106  1.00 82.18           H  
ATOM    813  N   SER A  53      35.307 -13.103 -12.897  1.00 85.30           N  
ATOM    814  H   SER A  53      34.818 -13.322 -12.040  1.00 85.30           H  
ATOM    815  CA  SER A  53      35.530 -14.213 -13.826  1.00 85.30           C  
ATOM    816  HA  SER A  53      36.466 -14.045 -14.359  1.00 85.30           H  
ATOM    817  C   SER A  53      34.452 -14.346 -14.903  1.00 85.30           C  
ATOM    818  CB  SER A  53      35.675 -15.518 -13.037  1.00 85.30           C  
ATOM    819  HB2 SER A  53      36.626 -15.493 -12.505  1.00 85.30           H  
ATOM    820  HB3 SER A  53      35.687 -16.371 -13.716  1.00 85.30           H  
ATOM    821  O   SER A  53      34.532 -15.286 -15.685  1.00 85.30           O  
ATOM    822  OG  SER A  53      34.626 -15.660 -12.088  1.00 85.30           O  
ATOM    823  HG  SER A  53      34.881 -16.357 -11.478  1.00 85.30           H  
ATOM    824  N   LYS A  54      33.451 -13.447 -14.934  1.00 85.25           N  
ATOM    825  H   LYS A  54      33.476 -12.675 -14.284  1.00 85.25           H  
ATOM    826  CA  LYS A  54      32.365 -13.439 -15.930  1.00 85.25           C  
ATOM    827  HA  LYS A  54      31.584 -12.761 -15.589  1.00 85.25           H  
ATOM    828  C   LYS A  54      31.675 -14.796 -16.103  1.00 85.25           C  
ATOM    829  CB  LYS A  54      32.895 -12.901 -17.264  1.00 85.25           C  
ATOM    830  HB2 LYS A  54      32.108 -12.986 -18.014  1.00 85.25           H  
ATOM    831  HB3 LYS A  54      33.737 -13.509 -17.595  1.00 85.25           H  
ATOM    832  O   LYS A  54      31.266 -15.168 -17.195  1.00 85.25           O  
ATOM    833  CG  LYS A  54      33.309 -11.429 -17.197  1.00 85.25           C  
ATOM    834  HG2 LYS A  54      34.060 -11.265 -16.424  1.00 85.25           H  
ATOM    835  HG3 LYS A  54      32.424 -10.832 -16.977  1.00 85.25           H  
ATOM    836  CD  LYS A  54      33.885 -11.047 -18.562  1.00 85.25           C  
ATOM    837  HD2 LYS A  54      34.943 -11.310 -18.600  1.00 85.25           H  
ATOM    838  HD3 LYS A  54      33.380 -11.631 -19.332  1.00 85.25           H  
ATOM    839  CE  LYS A  54      33.702  -9.558 -18.849  1.00 85.25           C  
ATOM    840  HE2 LYS A  54      34.671  -9.059 -18.853  1.00 85.25           H  
ATOM    841  HE3 LYS A  54      33.082  -9.128 -18.062  1.00 85.25           H  
ATOM    842  NZ  LYS A  54      33.004  -9.419 -20.148  1.00 85.25           N  
ATOM    843  HZ1 LYS A  54      32.150  -9.956 -20.103  1.00 85.25           H  
ATOM    844  HZ2 LYS A  54      32.756  -8.464 -20.365  1.00 85.25           H  
ATOM    845  HZ3 LYS A  54      33.535  -9.829 -20.903  1.00 85.25           H  
ATOM    846  N   LYS A  55      31.542 -15.558 -15.015  1.00 89.12           N  
ATOM    847  H   LYS A  55      31.821 -15.167 -14.127  1.00 89.12           H  
ATOM    848  CA  LYS A  55      30.846 -16.847 -15.065  1.00 89.12           C  
ATOM    849  HA  LYS A  55      31.235 -17.416 -15.909  1.00 89.12           H  
ATOM    850  C   LYS A  55      29.366 -16.605 -15.336  1.00 89.12           C  
ATOM    851  CB  LYS A  55      31.061 -17.653 -13.778  1.00 89.12           C  
ATOM    852  HB2 LYS A  55      30.811 -17.038 -12.914  1.00 89.12           H  
ATOM    853  HB3 LYS A  55      30.392 -18.513 -13.797  1.00 89.12           H  
ATOM    854  O   LYS A  55      28.768 -15.742 -14.685  1.00 89.12           O  
ATOM    855  CG  LYS A  55      32.508 -18.155 -13.672  1.00 89.12           C  
ATOM    856  HG2 LYS A  55      33.187 -17.304 -13.601  1.00 89.12           H  
ATOM    857  HG3 LYS A  55      32.753 -18.720 -14.571  1.00 89.12           H  
ATOM    858  CD  LYS A  55      32.689 -19.064 -12.449  1.00 89.12           C  
ATOM    859  HD2 LYS A  55      31.985 -19.893 -12.528  1.00 89.12           H  
ATOM    860  HD3 LYS A  55      32.478 -18.499 -11.540  1.00 89.12           H  
ATOM    861  CE  LYS A  55      34.122 -19.610 -12.412  1.00 89.12           C  
ATOM    862  HE2 LYS A  55      34.815 -18.786 -12.246  1.00 89.12           H  
ATOM    863  HE3 LYS A  55      34.344 -20.030 -13.393  1.00 89.12           H  
ATOM    864  NZ  LYS A  55      34.290 -20.664 -11.377  1.00 89.12           N  
ATOM    865  HZ1 LYS A  55      35.230 -21.034 -11.399  1.00 89.12           H  
ATOM    866  HZ2 LYS A  55      34.094 -20.317 -10.448  1.00 89.12           H  
ATOM    867  HZ3 LYS A  55      33.669 -21.437 -11.571  1.00 89.12           H  
ATOM    868  N   LEU A  56      28.803 -17.383 -16.257  1.00 91.75           N  
ATOM    869  H   LEU A  56      29.374 -18.035 -16.776  1.00 91.75           H  
ATOM    870  CA  LEU A  56      27.368 -17.408 -16.502  1.00 91.75           C  
ATOM    871  HA  LEU A  56      27.024 -16.389 -16.682  1.00 91.75           H  
ATOM    872  C   LEU A  56      26.647 -17.920 -15.253  1.00 91.75           C  
ATOM    873  CB  LEU A  56      27.042 -18.259 -17.741  1.00 91.75           C  
ATOM    874  HB2 LEU A  56      25.959 -18.350 -17.824  1.00 91.75           H  
ATOM    875  HB3 LEU A  56      27.437 -19.264 -17.595  1.00 91.75           H  
ATOM    876  O   LEU A  56      27.085 -18.875 -14.603  1.00 91.75           O  
ATOM    877  CG  LEU A  56      27.578 -17.693 -19.070  1.00 91.75           C  
ATOM    878  HG  LEU A  56      28.661 -17.588 -19.002  1.00 91.75           H  
ATOM    879  CD1 LEU A  56      27.267 -18.659 -20.209  1.00 91.75           C  
ATOM    880 HD11 LEU A  56      26.190 -18.796 -20.300  1.00 91.75           H  
ATOM    881 HD12 LEU A  56      27.655 -18.276 -21.152  1.00 91.75           H  
ATOM    882 HD13 LEU A  56      27.714 -19.633 -20.012  1.00 91.75           H  
ATOM    883  CD2 LEU A  56      26.977 -16.327 -19.412  1.00 91.75           C  
ATOM    884 HD21 LEU A  56      27.269 -15.578 -18.676  1.00 91.75           H  
ATOM    885 HD22 LEU A  56      27.348 -16.006 -20.386  1.00 91.75           H  
ATOM    886 HD23 LEU A  56      25.890 -16.403 -19.457  1.00 91.75           H  
ATOM    887  N   LYS A  57      25.589 -17.211 -14.871  1.00 93.10           N  
ATOM    888  H   LYS A  57      25.349 -16.398 -15.419  1.00 93.10           H  
ATOM    889  CA  LYS A  57      24.681 -17.602 -13.798  1.00 93.10           C  
ATOM    890  HA  LYS A  57      24.766 -18.674 -13.624  1.00 93.10           H  
ATOM    891  C   LYS A  57      23.257 -17.313 -14.226  1.00 93.10           C  
ATOM    892  CB  LYS A  57      24.981 -16.829 -12.506  1.00 93.10           C  
ATOM    893  HB2 LYS A  57      24.974 -15.759 -12.713  1.00 93.10           H  
ATOM    894  HB3 LYS A  57      24.182 -17.046 -11.797  1.00 93.10           H  
ATOM    895  O   LYS A  57      22.957 -16.165 -14.560  1.00 93.10           O  
ATOM    896  CG  LYS A  57      26.320 -17.217 -11.873  1.00 93.10           C  
ATOM    897  HG2 LYS A  57      26.386 -18.303 -11.811  1.00 93.10           H  
ATOM    898  HG3 LYS A  57      27.140 -16.843 -12.487  1.00 93.10           H  
ATOM    899  CD  LYS A  57      26.418 -16.627 -10.464  1.00 93.10           C  
ATOM    900  HD2 LYS A  57      26.386 -15.539 -10.520  1.00 93.10           H  
ATOM    901  HD3 LYS A  57      25.572 -16.987  -9.878  1.00 93.10           H  
ATOM    902  CE  LYS A  57      27.726 -17.088  -9.820  1.00 93.10           C  
ATOM    903  HE2 LYS A  57      27.805 -18.166  -9.964  1.00 93.10           H  
ATOM    904  HE3 LYS A  57      28.556 -16.619 -10.347  1.00 93.10           H  
ATOM    905  NZ  LYS A  57      27.752 -16.768  -8.372  1.00 93.10           N  
ATOM    906  HZ1 LYS A  57      26.976 -17.227  -7.916  1.00 93.10           H  
ATOM    907  HZ2 LYS A  57      28.604 -17.109  -7.951  1.00 93.10           H  
ATOM    908  HZ3 LYS A  57      27.673 -15.771  -8.227  1.00 93.10           H  
ATOM    909  N   THR A  58      22.392 -18.303 -14.076  1.00 93.22           N  
ATOM    910  H   THR A  58      22.725 -19.255 -14.012  1.00 93.22           H  
ATOM    911  CA  THR A  58      20.956 -18.128 -14.254  1.00 93.22           C  
ATOM    912  HA  THR A  58      20.782 -17.702 -15.242  1.00 93.22           H  
ATOM    913  C   THR A  58      20.412 -17.168 -13.207  1.00 93.22           C  
ATOM    914  CB  THR A  58      20.222 -19.470 -14.200  1.00 93.22           C  
ATOM    915  HB  THR A  58      20.173 -19.810 -13.166  1.00 93.22           H  
ATOM    916  O   THR A  58      20.667 -17.297 -12.003  1.00 93.22           O  
ATOM    917  CG2 THR A  58      18.804 -19.375 -14.757  1.00 93.22           C  
ATOM    918 HG21 THR A  58      18.336 -20.359 -14.717  1.00 93.22           H  
ATOM    919 HG22 THR A  58      18.839 -19.044 -15.795  1.00 93.22           H  
ATOM    920 HG23 THR A  58      18.209 -18.676 -14.170  1.00 93.22           H  
ATOM    921  OG1 THR A  58      20.934 -20.430 -14.940  1.00 93.22           O  
ATOM    922  HG1 THR A  58      21.148 -20.049 -15.795  1.00 93.22           H  
ATOM    923  N   VAL A  59      19.674 -16.172 -13.674  1.00 92.80           N  
ATOM    924  H   VAL A  59      19.536 -16.118 -14.673  1.00 92.80           H  
ATOM    925  CA  VAL A  59      18.962 -15.202 -12.849  1.00 92.80           C  
ATOM    926  HA  VAL A  59      19.073 -15.483 -11.802  1.00 92.80           H  
ATOM    927  C   VAL A  59      17.481 -15.256 -13.166  1.00 92.80           C  
ATOM    928  CB  VAL A  59      19.508 -13.773 -13.010  1.00 92.80           C  
ATOM    929  HB  VAL A  59      18.891 -13.112 -12.402  1.00 92.80           H  
ATOM    930  O   VAL A  59      17.087 -15.534 -14.291  1.00 92.80           O  
ATOM    931  CG1 VAL A  59      20.935 -13.693 -12.455  1.00 92.80           C  
ATOM    932 HG11 VAL A  59      21.577 -14.390 -12.992  1.00 92.80           H  
ATOM    933 HG12 VAL A  59      21.297 -12.676 -12.604  1.00 92.80           H  
ATOM    934 HG13 VAL A  59      20.923 -13.963 -11.398  1.00 92.80           H  
ATOM    935  CG2 VAL A  59      19.489 -13.235 -14.444  1.00 92.80           C  
ATOM    936 HG21 VAL A  59      18.485 -13.303 -14.864  1.00 92.80           H  
ATOM    937 HG22 VAL A  59      19.789 -12.187 -14.455  1.00 92.80           H  
ATOM    938 HG23 VAL A  59      20.170 -13.807 -15.075  1.00 92.80           H  
ATOM    939  N   LYS A  60      16.669 -14.964 -12.153  1.00 93.40           N  
ATOM    940  H   LYS A  60      17.089 -14.765 -11.256  1.00 93.40           H  
ATOM    941  CA  LYS A  60      15.228 -14.757 -12.257  1.00 93.40           C  
ATOM    942  HA  LYS A  60      14.913 -14.815 -13.299  1.00 93.40           H  
ATOM    943  C   LYS A  60      14.950 -13.357 -11.738  1.00 93.40           C  
ATOM    944  CB  LYS A  60      14.524 -15.863 -11.462  1.00 93.40           C  
ATOM    945  HB2 LYS A  60      14.782 -16.821 -11.915  1.00 93.40           H  
ATOM    946  HB3 LYS A  60      14.894 -15.861 -10.437  1.00 93.40           H  
ATOM    947  O   LYS A  60      15.104 -13.107 -10.542  1.00 93.40           O  
ATOM    948  CG  LYS A  60      12.996 -15.724 -11.436  1.00 93.40           C  
ATOM    949  HG2 LYS A  60      12.604 -15.687 -12.452  1.00 93.40           H  
ATOM    950  HG3 LYS A  60      12.721 -14.808 -10.912  1.00 93.40           H  
ATOM    951  CD  LYS A  60      12.403 -16.925 -10.691  1.00 93.40           C  
ATOM    952  HD2 LYS A  60      12.717 -17.847 -11.181  1.00 93.40           H  
ATOM    953  HD3 LYS A  60      12.777 -16.928  -9.667  1.00 93.40           H  
ATOM    954  CE  LYS A  60      10.880 -16.871 -10.668  1.00 93.40           C  
ATOM    955  HE2 LYS A  60      10.577 -15.903 -10.268  1.00 93.40           H  
ATOM    956  HE3 LYS A  60      10.491 -16.955 -11.682  1.00 93.40           H  
ATOM    957  NZ  LYS A  60      10.319 -17.944  -9.806  1.00 93.40           N  
ATOM    958  HZ1 LYS A  60      10.391 -18.868 -10.208  1.00 93.40           H  
ATOM    959  HZ2 LYS A  60      10.749 -17.970  -8.892  1.00 93.40           H  
ATOM    960  HZ3 LYS A  60       9.356 -17.724  -9.594  1.00 93.40           H  
ATOM    961  N   GLU A  61      14.627 -12.427 -12.625  1.00 93.39           N  
ATOM    962  H   GLU A  61      14.537 -12.685 -13.598  1.00 93.39           H  
ATOM    963  CA  GLU A  61      14.515 -11.015 -12.259  1.00 93.39           C  
ATOM    964  HA  GLU A  61      14.192 -10.965 -11.219  1.00 93.39           H  
ATOM    965  C   GLU A  61      13.451 -10.266 -13.053  1.00 93.39           C  
ATOM    966  CB  GLU A  61      15.888 -10.323 -12.322  1.00 93.39           C  
ATOM    967  HB2 GLU A  61      16.540 -10.827 -11.609  1.00 93.39           H  
ATOM    968  HB3 GLU A  61      15.775  -9.291 -11.990  1.00 93.39           H  
ATOM    969  O   GLU A  61      13.021 -10.683 -14.126  1.00 93.39           O  
ATOM    970  CG  GLU A  61      16.561 -10.327 -13.702  1.00 93.39           C  
ATOM    971  HG2 GLU A  61      16.651 -11.352 -14.062  1.00 93.39           H  
ATOM    972  HG3 GLU A  61      15.934  -9.772 -14.400  1.00 93.39           H  
ATOM    973  CD  GLU A  61      17.963  -9.702 -13.641  1.00 93.39           C  
ATOM    974  OE1 GLU A  61      18.349  -9.061 -14.637  1.00 93.39           O  
ATOM    975  OE2 GLU A  61      18.671  -9.850 -12.614  1.00 93.39           O  
ATOM    976  N   LEU A  62      13.009  -9.145 -12.485  1.00 94.92           N  
ATOM    977  H   LEU A  62      13.462  -8.826 -11.641  1.00 94.92           H  
ATOM    978  CA  LEU A  62      12.077  -8.235 -13.131  1.00 94.92           C  
ATOM    979  HA  LEU A  62      11.532  -8.774 -13.906  1.00 94.92           H  
ATOM    980  C   LEU A  62      12.854  -7.109 -13.810  1.00 94.92           C  
ATOM    981  CB  LEU A  62      11.065  -7.703 -12.105  1.00 94.92           C  
ATOM    982  HB2 LEU A  62      11.616  -7.292 -11.259  1.00 94.92           H  
ATOM    983  HB3 LEU A  62      10.495  -6.895 -12.564  1.00 94.92           H  
ATOM    984  O   LEU A  62      13.609  -6.382 -13.165  1.00 94.92           O  
ATOM    985  CG  LEU A  62      10.075  -8.765 -11.601  1.00 94.92           C  
ATOM    986  HG  LEU A  62      10.611  -9.653 -11.263  1.00 94.92           H  
ATOM    987  CD1 LEU A  62       9.284  -8.196 -10.432  1.00 94.92           C  
ATOM    988 HD11 LEU A  62       9.975  -7.846  -9.665  1.00 94.92           H  
ATOM    989 HD12 LEU A  62       8.674  -7.364 -10.783  1.00 94.92           H  
ATOM    990 HD13 LEU A  62       8.641  -8.968 -10.009  1.00 94.92           H  
ATOM    991  CD2 LEU A  62       9.063  -9.147 -12.676  1.00 94.92           C  
ATOM    992 HD21 LEU A  62       8.361  -9.875 -12.270  1.00 94.92           H  
ATOM    993 HD22 LEU A  62       9.576  -9.607 -13.521  1.00 94.92           H  
ATOM    994 HD23 LEU A  62       8.521  -8.267 -13.021  1.00 94.92           H  
ATOM    995  N   LEU A  63      12.612  -6.930 -15.102  1.00 94.46           N  
ATOM    996  H   LEU A  63      12.033  -7.616 -15.564  1.00 94.46           H  
ATOM    997  CA  LEU A  63      13.193  -5.878 -15.924  1.00 94.46           C  
ATOM    998  HA  LEU A  63      13.980  -5.382 -15.356  1.00 94.46           H  
ATOM    999  C   LEU A  63      12.115  -4.845 -16.268  1.00 94.46           C  
ATOM   1000  CB  LEU A  63      13.847  -6.553 -17.141  1.00 94.46           C  
ATOM   1001  HB2 LEU A  63      14.403  -7.416 -16.772  1.00 94.46           H  
ATOM   1002  HB3 LEU A  63      13.079  -6.931 -17.816  1.00 94.46           H  
ATOM   1003  O   LEU A  63      10.998  -5.198 -16.639  1.00 94.46           O  
ATOM   1004  CG  LEU A  63      14.842  -5.670 -17.912  1.00 94.46           C  
ATOM   1005  HG  LEU A  63      15.534  -5.207 -17.208  1.00 94.46           H  
ATOM   1006  CD1 LEU A  63      15.653  -6.517 -18.877  1.00 94.46           C  
ATOM   1007 HD11 LEU A  63      16.071  -7.376 -18.351  1.00 94.46           H  
ATOM   1008 HD12 LEU A  63      16.477  -5.937 -19.292  1.00 94.46           H  
ATOM   1009 HD13 LEU A  63      15.009  -6.885 -19.675  1.00 94.46           H  
ATOM   1010  CD2 LEU A  63      14.168  -4.576 -18.738  1.00 94.46           C  
ATOM   1011 HD21 LEU A  63      13.127  -4.835 -18.930  1.00 94.46           H  
ATOM   1012 HD22 LEU A  63      14.231  -3.645 -18.176  1.00 94.46           H  
ATOM   1013 HD23 LEU A  63      14.672  -4.436 -19.694  1.00 94.46           H  
ATOM   1014  N   GLN A  64      12.428  -3.555 -16.142  1.00 93.44           N  
ATOM   1015  H   GLN A  64      13.371  -3.315 -15.873  1.00 93.44           H  
ATOM   1016  CA  GLN A  64      11.520  -2.473 -16.540  1.00 93.44           C  
ATOM   1017  HA  GLN A  64      10.490  -2.783 -16.363  1.00 93.44           H  
ATOM   1018  C   GLN A  64      11.676  -2.166 -18.026  1.00 93.44           C  
ATOM   1019  CB  GLN A  64      11.776  -1.199 -15.724  1.00 93.44           C  
ATOM   1020  HB2 GLN A  64      12.790  -0.842 -15.907  1.00 93.44           H  
ATOM   1021  HB3 GLN A  64      11.074  -0.428 -16.043  1.00 93.44           H  
ATOM   1022  O   GLN A  64      12.755  -1.771 -18.461  1.00 93.44           O  
ATOM   1023  CG  GLN A  64      11.598  -1.452 -14.229  1.00 93.44           C  
ATOM   1024  HG2 GLN A  64      10.616  -1.893 -14.057  1.00 93.44           H  
ATOM   1025  HG3 GLN A  64      12.380  -2.147 -13.925  1.00 93.44           H  
ATOM   1026  CD  GLN A  64      11.744  -0.211 -13.361  1.00 93.44           C  
ATOM   1027  NE2 GLN A  64      11.269  -0.249 -12.137  1.00 93.44           N  
ATOM   1028 HE21 GLN A  64      10.926  -1.111 -11.738  1.00 93.44           H  
ATOM   1029 HE22 GLN A  64      11.403   0.587 -11.586  1.00 93.44           H  
ATOM   1030  OE1 GLN A  64      12.290   0.809 -13.738  1.00 93.44           O  
ATOM   1031  N   ILE A  65      10.590  -2.279 -18.784  1.00 94.24           N  
ATOM   1032  H   ILE A  65       9.721  -2.577 -18.363  1.00 94.24           H  
ATOM   1033  CA  ILE A  65      10.548  -1.828 -20.172  1.00 94.24           C  
ATOM   1034  HA  ILE A  65      11.562  -1.759 -20.568  1.00 94.24           H  
ATOM   1035  C   ILE A  65       9.965  -0.425 -20.182  1.00 94.24           C  
ATOM   1036  CB  ILE A  65       9.772  -2.824 -21.055  1.00 94.24           C  
ATOM   1037  HB  ILE A  65       8.747  -2.878 -20.691  1.00 94.24           H  
ATOM   1038  O   ILE A  65       8.813  -0.203 -19.794  1.00 94.24           O  
ATOM   1039  CG1 ILE A  65      10.368  -4.249 -20.982  1.00 94.24           C  
ATOM   1040 HG12 ILE A  65      10.305  -4.611 -19.956  1.00 94.24           H  
ATOM   1041 HG13 ILE A  65       9.757  -4.910 -21.597  1.00 94.24           H  
ATOM   1042  CG2 ILE A  65       9.728  -2.338 -22.514  1.00 94.24           C  
ATOM   1043 HG21 ILE A  65       9.144  -1.420 -22.590  1.00 94.24           H  
ATOM   1044 HG22 ILE A  65       9.257  -3.097 -23.139  1.00 94.24           H  
ATOM   1045 HG23 ILE A  65      10.733  -2.149 -22.890  1.00 94.24           H  
ATOM   1046  CD1 ILE A  65      11.823  -4.387 -21.449  1.00 94.24           C  
ATOM   1047 HD11 ILE A  65      11.903  -4.151 -22.510  1.00 94.24           H  
ATOM   1048 HD12 ILE A  65      12.151  -5.415 -21.299  1.00 94.24           H  
ATOM   1049 HD13 ILE A  65      12.478  -3.721 -20.886  1.00 94.24           H  
ATOM   1050  N   THR A  66      10.773   0.546 -20.586  1.00 92.05           N  
ATOM   1051  H   THR A  66      11.719   0.312 -20.852  1.00 92.05           H  
ATOM   1052  CA  THR A  66      10.330   1.935 -20.728  1.00 92.05           C  
ATOM   1053  HA  THR A  66       9.721   2.203 -19.864  1.00 92.05           H  
ATOM   1054  C   THR A  66       9.455   2.108 -21.966  1.00 92.05           C  
ATOM   1055  CB  THR A  66      11.513   2.901 -20.755  1.00 92.05           C  
ATOM   1056  HB  THR A  66      11.126   3.918 -20.821  1.00 92.05           H  
ATOM   1057  O   THR A  66       9.481   1.286 -22.881  1.00 92.05           O  
ATOM   1058  CG2 THR A  66      12.397   2.781 -19.513  1.00 92.05           C  
ATOM   1059 HG21 THR A  66      13.286   3.398 -19.642  1.00 92.05           H  
ATOM   1060 HG22 THR A  66      11.843   3.116 -18.636  1.00 92.05           H  
ATOM   1061 HG23 THR A  66      12.723   1.753 -19.355  1.00 92.05           H  
ATOM   1062  OG1 THR A  66      12.306   2.666 -21.882  1.00 92.05           O  
ATOM   1063  HG1 THR A  66      12.827   1.886 -21.677  1.00 92.05           H  
ATOM   1064  N   ILE A  67       8.680   3.194 -22.036  1.00 89.95           N  
ATOM   1065  H   ILE A  67       8.640   3.823 -21.247  1.00 89.95           H  
ATOM   1066  CA  ILE A  67       7.885   3.488 -23.241  1.00 89.95           C  
ATOM   1067  HA  ILE A  67       7.234   2.636 -23.435  1.00 89.95           H  
ATOM   1068  C   ILE A  67       8.798   3.618 -24.475  1.00 89.95           C  
ATOM   1069  CB  ILE A  67       6.989   4.733 -23.035  1.00 89.95           C  
ATOM   1070  HB  ILE A  67       7.627   5.591 -22.824  1.00 89.95           H  
ATOM   1071  O   ILE A  67       8.419   3.169 -25.552  1.00 89.95           O  
ATOM   1072  CG1 ILE A  67       6.008   4.526 -21.856  1.00 89.95           C  
ATOM   1073 HG12 ILE A  67       6.561   4.265 -20.954  1.00 89.95           H  
ATOM   1074 HG13 ILE A  67       5.336   3.698 -22.083  1.00 89.95           H  
ATOM   1075  CG2 ILE A  67       6.165   5.017 -24.307  1.00 89.95           C  
ATOM   1076 HG21 ILE A  67       6.800   5.078 -25.190  1.00 89.95           H  
ATOM   1077 HG22 ILE A  67       5.643   5.970 -24.221  1.00 89.95           H  
ATOM   1078 HG23 ILE A  67       5.438   4.221 -24.470  1.00 89.95           H  
ATOM   1079  CD1 ILE A  67       5.158   5.759 -21.527  1.00 89.95           C  
ATOM   1080 HD11 ILE A  67       4.558   5.557 -20.640  1.00 89.95           H  
ATOM   1081 HD12 ILE A  67       5.812   6.610 -21.337  1.00 89.95           H  
ATOM   1082 HD13 ILE A  67       4.476   5.995 -22.344  1.00 89.95           H  
ATOM   1083  N   MET A  68      10.013   4.158 -24.315  1.00 88.15           N  
ATOM   1084  H   MET A  68      10.293   4.452 -23.390  1.00 88.15           H  
ATOM   1085  CA  MET A  68      10.993   4.281 -25.406  1.00 88.15           C  
ATOM   1086  HA  MET A  68      10.502   4.720 -26.274  1.00 88.15           H  
ATOM   1087  C   MET A  68      11.567   2.930 -25.862  1.00 88.15           C  
ATOM   1088  CB  MET A  68      12.141   5.205 -24.980  1.00 88.15           C  
ATOM   1089  HB2 MET A  68      12.611   4.810 -24.079  1.00 88.15           H  
ATOM   1090  HB3 MET A  68      12.886   5.223 -25.776  1.00 88.15           H  
ATOM   1091  O   MET A  68      11.840   2.751 -27.044  1.00 88.15           O  
ATOM   1092  CG  MET A  68      11.674   6.643 -24.731  1.00 88.15           C  
ATOM   1093  HG2 MET A  68      11.102   6.974 -25.598  1.00 88.15           H  
ATOM   1094  HG3 MET A  68      11.019   6.664 -23.861  1.00 88.15           H  
ATOM   1095  SD  MET A  68      13.024   7.827 -24.477  1.00 88.15           S  
ATOM   1096  CE  MET A  68      13.609   7.307 -22.849  1.00 88.15           C  
ATOM   1097  HE1 MET A  68      14.466   7.917 -22.562  1.00 88.15           H  
ATOM   1098  HE2 MET A  68      12.798   7.454 -22.135  1.00 88.15           H  
ATOM   1099  HE3 MET A  68      13.908   6.259 -22.869  1.00 88.15           H  
ATOM   1100  N   GLU A  69      11.730   1.972 -24.948  1.00 93.50           N  
ATOM   1101  H   GLU A  69      11.535   2.186 -23.981  1.00 93.50           H  
ATOM   1102  CA  GLU A  69      12.225   0.620 -25.258  1.00 93.50           C  
ATOM   1103  HA  GLU A  69      12.979   0.665 -26.044  1.00 93.50           H  
ATOM   1104  C   GLU A  69      11.124  -0.328 -25.737  1.00 93.50           C  
ATOM   1105  CB  GLU A  69      12.854   0.022 -24.000  1.00 93.50           C  
ATOM   1106  HB2 GLU A  69      12.114   0.099 -23.203  1.00 93.50           H  
ATOM   1107  HB3 GLU A  69      13.051  -1.038 -24.160  1.00 93.50           H  
ATOM   1108  O   GLU A  69      11.412  -1.382 -26.299  1.00 93.50           O  
ATOM   1109  CG  GLU A  69      14.173   0.701 -23.590  1.00 93.50           C  
ATOM   1110  HG2 GLU A  69      14.957   0.397 -24.283  1.00 93.50           H  
ATOM   1111  HG3 GLU A  69      14.076   1.785 -23.649  1.00 93.50           H  
ATOM   1112  CD  GLU A  69      14.549   0.315 -22.155  1.00 93.50           C  
ATOM   1113  OE1 GLU A  69      15.728  -0.002 -21.881  1.00 93.50           O  
ATOM   1114  OE2 GLU A  69      13.628   0.305 -21.306  1.00 93.50           O  
ATOM   1115  N   ARG A  70       9.852   0.020 -25.518  1.00 93.67           N  
ATOM   1116  H   ARG A  70       9.690   0.867 -24.993  1.00 93.67           H  
ATOM   1117  CA  ARG A  70       8.718  -0.863 -25.801  1.00 93.67           C  
ATOM   1118  HA  ARG A  70       8.792  -1.739 -25.156  1.00 93.67           H  
ATOM   1119  C   ARG A  70       8.738  -1.393 -27.232  1.00 93.67           C  
ATOM   1120  CB  ARG A  70       7.419  -0.113 -25.492  1.00 93.67           C  
ATOM   1121  HB2 ARG A  70       7.405   0.164 -24.438  1.00 93.67           H  
ATOM   1122  HB3 ARG A  70       7.367   0.792 -26.098  1.00 93.67           H  
ATOM   1123  O   ARG A  70       8.581  -2.592 -27.423  1.00 93.67           O  
ATOM   1124  CG  ARG A  70       6.211  -0.995 -25.804  1.00 93.67           C  
ATOM   1125  HG2 ARG A  70       6.205  -1.253 -26.863  1.00 93.67           H  
ATOM   1126  HG3 ARG A  70       6.271  -1.911 -25.217  1.00 93.67           H  
ATOM   1127  CD  ARG A  70       4.909  -0.270 -25.497  1.00 93.67           C  
ATOM   1128  HD2 ARG A  70       4.907   0.686 -26.022  1.00 93.67           H  
ATOM   1129  HD3 ARG A  70       4.837  -0.101 -24.423  1.00 93.67           H  
ATOM   1130  NE  ARG A  70       3.788  -1.091 -25.966  1.00 93.67           N  
ATOM   1131  HE  ARG A  70       4.034  -1.936 -26.461  1.00 93.67           H  
ATOM   1132  NH1 ARG A  70       2.074   0.301 -25.344  1.00 93.67           N  
ATOM   1133 HH11 ARG A  70       2.755   0.955 -24.986  1.00 93.67           H  
ATOM   1134 HH12 ARG A  70       1.086   0.511 -25.347  1.00 93.67           H  
ATOM   1135  NH2 ARG A  70       1.658  -1.624 -26.427  1.00 93.67           N  
ATOM   1136 HH21 ARG A  70       0.674  -1.406 -26.501  1.00 93.67           H  
ATOM   1137 HH22 ARG A  70       2.045  -2.400 -26.945  1.00 93.67           H  
ATOM   1138  CZ  ARG A  70       2.511  -0.795 -25.906  1.00 93.67           C  
ATOM   1139  N   SER A  71       8.932  -0.521 -28.221  1.00 94.36           N  
ATOM   1140  H   SER A  71       9.024   0.458 -27.992  1.00 94.36           H  
ATOM   1141  CA  SER A  71       8.889  -0.917 -29.632  1.00 94.36           C  
ATOM   1142  HA  SER A  71       7.956  -1.449 -29.821  1.00 94.36           H  
ATOM   1143  C   SER A  71      10.036  -1.853 -30.015  1.00 94.36           C  
ATOM   1144  CB  SER A  71       8.925   0.316 -30.537  1.00 94.36           C  
ATOM   1145  HB2 SER A  71       8.834  -0.000 -31.576  1.00 94.36           H  
ATOM   1146  HB3 SER A  71       9.874   0.837 -30.407  1.00 94.36           H  
ATOM   1147  O   SER A  71       9.829  -2.768 -30.808  1.00 94.36           O  
ATOM   1148  OG  SER A  71       7.861   1.193 -30.217  1.00 94.36           O  
ATOM   1149  HG  SER A  71       7.867   1.924 -30.839  1.00 94.36           H  
ATOM   1150  N   SER A  72      11.239  -1.653 -29.464  1.00 95.43           N  
ATOM   1151  H   SER A  72      11.349  -0.973 -28.725  1.00 95.43           H  
ATOM   1152  CA  SER A  72      12.380  -2.533 -29.743  1.00 95.43           C  
ATOM   1153  HA  SER A  72      12.401  -2.748 -30.811  1.00 95.43           H  
ATOM   1154  C   SER A  72      12.235  -3.877 -29.033  1.00 95.43           C  
ATOM   1155  CB  SER A  72      13.711  -1.858 -29.393  1.00 95.43           C  
ATOM   1156  HB2 SER A  72      14.520  -2.575 -29.532  1.00 95.43           H  
ATOM   1157  HB3 SER A  72      13.871  -1.020 -30.072  1.00 95.43           H  
ATOM   1158  O   SER A  72      12.438  -4.911 -29.666  1.00 95.43           O  
ATOM   1159  OG  SER A  72      13.730  -1.377 -28.066  1.00 95.43           O  
ATOM   1160  HG  SER A  72      14.618  -1.076 -27.860  1.00 95.43           H  
ATOM   1161  N   PHE A  73      11.802  -3.871 -27.770  1.00 95.84           N  
ATOM   1162  H   PHE A  73      11.695  -2.983 -27.300  1.00 95.84           H  
ATOM   1163  CA  PHE A  73      11.521  -5.092 -27.021  1.00 95.84           C  
ATOM   1164  HA  PHE A  73      12.412  -5.719 -27.024  1.00 95.84           H  
ATOM   1165  C   PHE A  73      10.398  -5.917 -27.665  1.00 95.84           C  
ATOM   1166  CB  PHE A  73      11.189  -4.736 -25.567  1.00 95.84           C  
ATOM   1167  HB2 PHE A  73      12.053  -4.248 -25.116  1.00 95.84           H  
ATOM   1168  HB3 PHE A  73      10.362  -4.026 -25.550  1.00 95.84           H  
ATOM   1169  O   PHE A  73      10.567  -7.111 -27.871  1.00 95.84           O  
ATOM   1170  CG  PHE A  73      10.819  -5.949 -24.736  1.00 95.84           C  
ATOM   1171  CD1 PHE A  73       9.468  -6.264 -24.507  1.00 95.84           C  
ATOM   1172  HD1 PHE A  73       8.695  -5.628 -24.912  1.00 95.84           H  
ATOM   1173  CD2 PHE A  73      11.821  -6.811 -24.260  1.00 95.84           C  
ATOM   1174  HD2 PHE A  73      12.858  -6.605 -24.478  1.00 95.84           H  
ATOM   1175  CE1 PHE A  73       9.122  -7.428 -23.799  1.00 95.84           C  
ATOM   1176  HE1 PHE A  73       8.083  -7.680 -23.647  1.00 95.84           H  
ATOM   1177  CE2 PHE A  73      11.482  -7.970 -23.543  1.00 95.84           C  
ATOM   1178  HE2 PHE A  73      12.257  -8.640 -23.201  1.00 95.84           H  
ATOM   1179  CZ  PHE A  73      10.131  -8.281 -23.321  1.00 95.84           C  
ATOM   1180  HZ  PHE A  73       9.865  -9.189 -22.799  1.00 95.84           H  
ATOM   1181  N   GLU A  74       9.267  -5.304 -28.034  1.00 94.57           N  
ATOM   1182  H   GLU A  74       9.164  -4.318 -27.842  1.00 94.57           H  
ATOM   1183  CA  GLU A  74       8.129  -6.024 -28.633  1.00 94.57           C  
ATOM   1184  HA  GLU A  74       7.931  -6.910 -28.029  1.00 94.57           H  
ATOM   1185  C   GLU A  74       8.441  -6.558 -30.042  1.00 94.57           C  
ATOM   1186  CB  GLU A  74       6.850  -5.146 -28.618  1.00 94.57           C  
ATOM   1187  HB2 GLU A  74       7.069  -4.171 -29.054  1.00 94.57           H  
ATOM   1188  HB3 GLU A  74       6.078  -5.628 -29.218  1.00 94.57           H  
ATOM   1189  O   GLU A  74       7.872  -7.575 -30.437  1.00 94.57           O  
ATOM   1190  CG  GLU A  74       6.314  -4.980 -27.182  1.00 94.57           C  
ATOM   1191  HG2 GLU A  74       7.112  -4.564 -26.567  1.00 94.57           H  
ATOM   1192  HG3 GLU A  74       6.098  -5.973 -26.789  1.00 94.57           H  
ATOM   1193  CD  GLU A  74       5.060  -4.101 -26.969  1.00 94.57           C  
ATOM   1194  OE1 GLU A  74       4.579  -4.065 -25.802  1.00 94.57           O  
ATOM   1195  OE2 GLU A  74       4.564  -3.374 -27.854  1.00 94.57           O  
ATOM   1196  N   LYS A  75       9.366  -5.927 -30.784  1.00 96.09           N  
ATOM   1197  H   LYS A  75       9.789  -5.094 -30.400  1.00 96.09           H  
ATOM   1198  CA  LYS A  75       9.812  -6.403 -32.104  1.00 96.09           C  
ATOM   1199  HA  LYS A  75       8.930  -6.647 -32.694  1.00 96.09           H  
ATOM   1200  C   LYS A  75      10.629  -7.694 -32.010  1.00 96.09           C  
ATOM   1201  CB  LYS A  75      10.596  -5.286 -32.816  1.00 96.09           C  
ATOM   1202  HB2 LYS A  75      11.477  -5.032 -32.227  1.00 96.09           H  
ATOM   1203  HB3 LYS A  75       9.960  -4.404 -32.888  1.00 96.09           H  
ATOM   1204  O   LYS A  75      10.380  -8.619 -32.779  1.00 96.09           O  
ATOM   1205  CG  LYS A  75      11.032  -5.693 -34.233  1.00 96.09           C  
ATOM   1206  HG2 LYS A  75      10.147  -5.920 -34.828  1.00 96.09           H  
ATOM   1207  HG3 LYS A  75      11.660  -6.582 -34.183  1.00 96.09           H  
ATOM   1208  CD  LYS A  75      11.833  -4.578 -34.916  1.00 96.09           C  
ATOM   1209  HD2 LYS A  75      11.215  -3.684 -34.996  1.00 96.09           H  
ATOM   1210  HD3 LYS A  75      12.715  -4.358 -34.314  1.00 96.09           H  
ATOM   1211  CE  LYS A  75      12.259  -5.053 -36.310  1.00 96.09           C  
ATOM   1212  HE2 LYS A  75      11.363  -5.245 -36.902  1.00 96.09           H  
ATOM   1213  HE3 LYS A  75      12.788  -6.000 -36.202  1.00 96.09           H  
ATOM   1214  NZ  LYS A  75      13.130  -4.065 -36.994  1.00 96.09           N  
ATOM   1215  HZ1 LYS A  75      12.651  -3.183 -37.112  1.00 96.09           H  
ATOM   1216  HZ2 LYS A  75      13.399  -4.412 -37.903  1.00 96.09           H  
ATOM   1217  HZ3 LYS A  75      13.974  -3.918 -36.459  1.00 96.09           H  
ATOM   1218  N   ASN A  76      11.613  -7.746 -31.111  1.00 95.49           N  
ATOM   1219  H   ASN A  76      11.760  -6.946 -30.512  1.00 95.49           H  
ATOM   1220  CA  ASN A  76      12.419  -8.943 -30.866  1.00 95.49           C  
ATOM   1221  HA  ASN A  76      11.801  -9.824 -31.037  1.00 95.49           H  
ATOM   1222  C   ASN A  76      12.902  -8.971 -29.400  1.00 95.49           C  
ATOM   1223  CB  ASN A  76      13.579  -9.020 -31.884  1.00 95.49           C  
ATOM   1224  HB2 ASN A  76      14.278  -8.200 -31.720  1.00 95.49           H  
ATOM   1225  HB3 ASN A  76      13.180  -8.940 -32.895  1.00 95.49           H  
ATOM   1226  O   ASN A  76      13.949  -8.394 -29.089  1.00 95.49           O  
ATOM   1227  CG  ASN A  76      14.334 -10.341 -31.791  1.00 95.49           C  
ATOM   1228  ND2 ASN A  76      15.263 -10.592 -32.683  1.00 95.49           N  
ATOM   1229 HD21 ASN A  76      15.654  -9.854 -33.251  1.00 95.49           H  
ATOM   1230 HD22 ASN A  76      15.857 -11.389 -32.507  1.00 95.49           H  
ATOM   1231  OD1 ASN A  76      14.094 -11.158 -30.913  1.00 95.49           O  
ATOM   1232  N   PRO A  77      12.157  -9.637 -28.494  1.00 95.35           N  
ATOM   1233  CA  PRO A  77      12.508  -9.697 -27.076  1.00 95.35           C  
ATOM   1234  HA  PRO A  77      12.512  -8.684 -26.674  1.00 95.35           H  
ATOM   1235  C   PRO A  77      13.869 -10.343 -26.806  1.00 95.35           C  
ATOM   1236  CB  PRO A  77      11.386 -10.500 -26.409  1.00 95.35           C  
ATOM   1237  HB2 PRO A  77      11.640 -11.560 -26.399  1.00 95.35           H  
ATOM   1238  HB3 PRO A  77      11.189 -10.152 -25.395  1.00 95.35           H  
ATOM   1239  O   PRO A  77      14.557  -9.917 -25.882  1.00 95.35           O  
ATOM   1240  CG  PRO A  77      10.184 -10.288 -27.323  1.00 95.35           C  
ATOM   1241  HG2 PRO A  77       9.683  -9.355 -27.063  1.00 95.35           H  
ATOM   1242  HG3 PRO A  77       9.483 -11.121 -27.266  1.00 95.35           H  
ATOM   1243  CD  PRO A  77      10.821 -10.180 -28.708  1.00 95.35           C  
ATOM   1244  HD2 PRO A  77      10.904 -11.170 -29.157  1.00 95.35           H  
ATOM   1245  HD3 PRO A  77      10.217  -9.528 -29.338  1.00 95.35           H  
ATOM   1246  N   ILE A  78      14.261 -11.343 -27.608  1.00 95.39           N  
ATOM   1247  H   ILE A  78      13.702 -11.566 -28.419  1.00 95.39           H  
ATOM   1248  CA  ILE A  78      15.532 -12.061 -27.442  1.00 95.39           C  
ATOM   1249  HA  ILE A  78      15.636 -12.352 -26.396  1.00 95.39           H  
ATOM   1250  C   ILE A  78      16.692 -11.115 -27.749  1.00 95.39           C  
ATOM   1251  CB  ILE A  78      15.577 -13.354 -28.289  1.00 95.39           C  
ATOM   1252  HB  ILE A  78      15.390 -13.097 -29.331  1.00 95.39           H  
ATOM   1253  O   ILE A  78      17.473 -10.833 -26.846  1.00 95.39           O  
ATOM   1254  CG1 ILE A  78      14.481 -14.340 -27.814  1.00 95.39           C  
ATOM   1255 HG12 ILE A  78      14.681 -14.636 -26.785  1.00 95.39           H  
ATOM   1256 HG13 ILE A  78      13.511 -13.843 -27.844  1.00 95.39           H  
ATOM   1257  CG2 ILE A  78      16.969 -14.004 -28.202  1.00 95.39           C  
ATOM   1258 HG21 ILE A  78      17.206 -14.271 -27.172  1.00 95.39           H  
ATOM   1259 HG22 ILE A  78      17.022 -14.903 -28.817  1.00 95.39           H  
ATOM   1260 HG23 ILE A  78      17.744 -13.334 -28.574  1.00 95.39           H  
ATOM   1261  CD1 ILE A  78      14.373 -15.604 -28.676  1.00 95.39           C  
ATOM   1262 HD11 ILE A  78      14.348 -15.339 -29.733  1.00 95.39           H  
ATOM   1263 HD12 ILE A  78      13.456 -16.139 -28.428  1.00 95.39           H  
ATOM   1264 HD13 ILE A  78      15.215 -16.269 -28.482  1.00 95.39           H  
ATOM   1265  N   ASP A  79      16.737 -10.525 -28.952  1.00 95.70           N  
ATOM   1266  H   ASP A  79      16.097 -10.839 -29.667  1.00 95.70           H  
ATOM   1267  CA  ASP A  79      17.782  -9.553 -29.330  1.00 95.70           C  
ATOM   1268  HA  ASP A  79      18.750 -10.049 -29.391  1.00 95.70           H  
ATOM   1269  C   ASP A  79      17.882  -8.412 -28.316  1.00 95.70           C  
ATOM   1270  CB  ASP A  79      17.454  -8.872 -30.671  1.00 95.70           C  
ATOM   1271  HB2 ASP A  79      16.373  -8.823 -30.799  1.00 95.70           H  
ATOM   1272  HB3 ASP A  79      17.802  -7.840 -30.633  1.00 95.70           H  
ATOM   1273  O   ASP A  79      18.973  -7.968 -27.961  1.00 95.70           O  
ATOM   1274  CG  ASP A  79      18.099  -9.480 -31.912  1.00 95.70           C  
ATOM   1275  OD1 ASP A  79      18.530 -10.644 -31.861  1.00 95.70           O  
ATOM   1276  OD2 ASP A  79      18.043  -8.772 -32.944  1.00 95.70           O  
ATOM   1277  N   PHE A  80      16.742  -7.884 -27.861  1.00 96.35           N  
ATOM   1278  H   PHE A  80      15.868  -8.264 -28.194  1.00 96.35           H  
ATOM   1279  CA  PHE A  80      16.734  -6.792 -26.893  1.00 96.35           C  
ATOM   1280  HA  PHE A  80      17.291  -5.951 -27.306  1.00 96.35           H  
ATOM   1281  C   PHE A  80      17.425  -7.192 -25.582  1.00 96.35           C  
ATOM   1282  CB  PHE A  80      15.291  -6.348 -26.644  1.00 96.35           C  
ATOM   1283  HB2 PHE A  80      14.710  -7.195 -26.279  1.00 96.35           H  
ATOM   1284  HB3 PHE A  80      14.850  -6.031 -27.589  1.00 96.35           H  
ATOM   1285  O   PHE A  80      18.214  -6.416 -25.037  1.00 96.35           O  
ATOM   1286  CG  PHE A  80      15.189  -5.215 -25.643  1.00 96.35           C  
ATOM   1287  CD1 PHE A  80      15.132  -5.493 -24.264  1.00 96.35           C  
ATOM   1288  HD1 PHE A  80      15.163  -6.516 -23.921  1.00 96.35           H  
ATOM   1289  CD2 PHE A  80      15.174  -3.882 -26.088  1.00 96.35           C  
ATOM   1290  HD2 PHE A  80      15.230  -3.668 -27.145  1.00 96.35           H  
ATOM   1291  CE1 PHE A  80      15.009  -4.448 -23.336  1.00 96.35           C  
ATOM   1292  HE1 PHE A  80      14.920  -4.680 -22.285  1.00 96.35           H  
ATOM   1293  CE2 PHE A  80      15.076  -2.833 -25.158  1.00 96.35           C  
ATOM   1294  HE2 PHE A  80      15.051  -1.810 -25.501  1.00 96.35           H  
ATOM   1295  CZ  PHE A  80      14.978  -3.116 -23.785  1.00 96.35           C  
ATOM   1296  HZ  PHE A  80      14.865  -2.306 -23.080  1.00 96.35           H  
ATOM   1297  N   LEU A  81      17.137  -8.392 -25.074  1.00 95.86           N  
ATOM   1298  H   LEU A  81      16.541  -9.011 -25.606  1.00 95.86           H  
ATOM   1299  CA  LEU A  81      17.743  -8.917 -23.852  1.00 95.86           C  
ATOM   1300  HA  LEU A  81      17.743  -8.131 -23.097  1.00 95.86           H  
ATOM   1301  C   LEU A  81      19.217  -9.288 -24.076  1.00 95.86           C  
ATOM   1302  CB  LEU A  81      16.898 -10.099 -23.341  1.00 95.86           C  
ATOM   1303  HB2 LEU A  81      16.767 -10.809 -24.157  1.00 95.86           H  
ATOM   1304  HB3 LEU A  81      17.441 -10.608 -22.545  1.00 95.86           H  
ATOM   1305  O   LEU A  81      20.067  -8.931 -23.261  1.00 95.86           O  
ATOM   1306  CG  LEU A  81      15.513  -9.698 -22.797  1.00 95.86           C  
ATOM   1307  HG  LEU A  81      14.985  -9.081 -23.524  1.00 95.86           H  
ATOM   1308  CD1 LEU A  81      14.671 -10.940 -22.516  1.00 95.86           C  
ATOM   1309 HD11 LEU A  81      13.714 -10.662 -22.075  1.00 95.86           H  
ATOM   1310 HD12 LEU A  81      15.202 -11.613 -21.842  1.00 95.86           H  
ATOM   1311 HD13 LEU A  81      14.482 -11.450 -23.460  1.00 95.86           H  
ATOM   1312  CD2 LEU A  81      15.604  -8.898 -21.497  1.00 95.86           C  
ATOM   1313 HD21 LEU A  81      14.598  -8.681 -21.138  1.00 95.86           H  
ATOM   1314 HD22 LEU A  81      16.128  -7.958 -21.667  1.00 95.86           H  
ATOM   1315 HD23 LEU A  81      16.136  -9.478 -20.743  1.00 95.86           H  
ATOM   1316  N   GLU A  82      19.572  -9.894 -25.204  1.00 94.67           N  
ATOM   1317  H   GLU A  82      18.857 -10.192 -25.853  1.00 94.67           H  
ATOM   1318  CA  GLU A  82      20.969 -10.202 -25.526  1.00 94.67           C  
ATOM   1319  HA  GLU A  82      21.382 -10.815 -24.725  1.00 94.67           H  
ATOM   1320  C   GLU A  82      21.842  -8.946 -25.609  1.00 94.67           C  
ATOM   1321  CB  GLU A  82      21.054 -10.997 -26.826  1.00 94.67           C  
ATOM   1322  HB2 GLU A  82      20.496 -10.480 -27.607  1.00 94.67           H  
ATOM   1323  HB3 GLU A  82      22.102 -11.053 -27.121  1.00 94.67           H  
ATOM   1324  O   GLU A  82      22.946  -8.912 -25.057  1.00 94.67           O  
ATOM   1325  CG  GLU A  82      20.522 -12.427 -26.649  1.00 94.67           C  
ATOM   1326  HG2 GLU A  82      21.037 -12.880 -25.802  1.00 94.67           H  
ATOM   1327  HG3 GLU A  82      19.457 -12.406 -26.418  1.00 94.67           H  
ATOM   1328  CD  GLU A  82      20.763 -13.289 -27.892  1.00 94.67           C  
ATOM   1329  OE1 GLU A  82      20.726 -14.528 -27.726  1.00 94.67           O  
ATOM   1330  OE2 GLU A  82      21.052 -12.717 -28.965  1.00 94.67           O  
ATOM   1331  N   ASN A  83      21.307  -7.870 -26.194  1.00 94.70           N  
ATOM   1332  H   ASN A  83      20.423  -7.990 -26.669  1.00 94.70           H  
ATOM   1333  CA  ASN A  83      21.946  -6.554 -26.220  1.00 94.70           C  
ATOM   1334  HA  ASN A  83      22.965  -6.667 -26.591  1.00 94.70           H  
ATOM   1335  C   ASN A  83      22.056  -5.911 -24.826  1.00 94.70           C  
ATOM   1336  CB  ASN A  83      21.166  -5.647 -27.183  1.00 94.70           C  
ATOM   1337  HB2 ASN A  83      20.100  -5.702 -26.963  1.00 94.70           H  
ATOM   1338  HB3 ASN A  83      21.489  -4.615 -27.045  1.00 94.70           H  
ATOM   1339  O   ASN A  83      22.952  -5.099 -24.595  1.00 94.70           O  
ATOM   1340  CG  ASN A  83      21.420  -5.994 -28.639  1.00 94.70           C  
ATOM   1341  ND2 ASN A  83      20.401  -6.061 -29.455  1.00 94.70           N  
ATOM   1342 HD21 ASN A  83      19.531  -6.344 -29.027  1.00 94.70           H  
ATOM   1343 HD22 ASN A  83      20.635  -6.423 -30.368  1.00 94.70           H  
ATOM   1344  OD1 ASN A  83      22.543  -6.175 -29.069  1.00 94.70           O  
ATOM   1345  N   LYS A  84      21.183  -6.281 -23.878  1.00 92.46           N  
ATOM   1346  H   LYS A  84      20.471  -6.948 -24.137  1.00 92.46           H  
ATOM   1347  CA  LYS A  84      21.307  -5.906 -22.457  1.00 92.46           C  
ATOM   1348  HA  LYS A  84      21.769  -4.920 -22.408  1.00 92.46           H  
ATOM   1349  C   LYS A  84      22.274  -6.797 -21.667  1.00 92.46           C  
ATOM   1350  CB  LYS A  84      19.922  -5.819 -21.787  1.00 92.46           C  
ATOM   1351  HB2 LYS A  84      19.303  -6.669 -22.073  1.00 92.46           H  
ATOM   1352  HB3 LYS A  84      20.054  -5.845 -20.705  1.00 92.46           H  
ATOM   1353  O   LYS A  84      22.514  -6.516 -20.495  1.00 92.46           O  
ATOM   1354  CG  LYS A  84      19.212  -4.506 -22.146  1.00 92.46           C  
ATOM   1355  HG2 LYS A  84      18.868  -4.546 -23.180  1.00 92.46           H  
ATOM   1356  HG3 LYS A  84      19.926  -3.688 -22.052  1.00 92.46           H  
ATOM   1357  CD  LYS A  84      18.026  -4.212 -21.215  1.00 92.46           C  
ATOM   1358  HD2 LYS A  84      18.360  -4.250 -20.178  1.00 92.46           H  
ATOM   1359  HD3 LYS A  84      17.243  -4.953 -21.378  1.00 92.46           H  
ATOM   1360  CE  LYS A  84      17.512  -2.804 -21.542  1.00 92.46           C  
ATOM   1361  HE2 LYS A  84      17.132  -2.807 -22.564  1.00 92.46           H  
ATOM   1362  HE3 LYS A  84      18.358  -2.116 -21.527  1.00 92.46           H  
ATOM   1363  NZ  LYS A  84      16.465  -2.305 -20.615  1.00 92.46           N  
ATOM   1364  HZ1 LYS A  84      16.179  -1.388 -20.928  1.00 92.46           H  
ATOM   1365  HZ2 LYS A  84      15.633  -2.878 -20.641  1.00 92.46           H  
ATOM   1366  HZ3 LYS A  84      16.807  -2.213 -19.669  1.00 92.46           H  
ATOM   1367  N   GLY A  85      22.864  -7.816 -22.292  1.00 93.59           N  
ATOM   1368  H   GLY A  85      22.620  -7.990 -23.257  1.00 93.59           H  
ATOM   1369  CA  GLY A  85      23.856  -8.699 -21.678  1.00 93.59           C  
ATOM   1370  HA2 GLY A  85      24.595  -8.957 -22.436  1.00 93.59           H  
ATOM   1371  HA3 GLY A  85      24.366  -8.177 -20.868  1.00 93.59           H  
ATOM   1372  C   GLY A  85      23.299 -10.008 -21.118  1.00 93.59           C  
ATOM   1373  O   GLY A  85      24.058 -10.753 -20.497  1.00 93.59           O  
ATOM   1374  N   TYR A  86      22.017 -10.308 -21.346  1.00 95.02           N  
ATOM   1375  H   TYR A  86      21.458  -9.681 -21.907  1.00 95.02           H  
ATOM   1376  CA  TYR A  86      21.476 -11.639 -21.077  1.00 95.02           C  
ATOM   1377  HA  TYR A  86      21.847 -11.978 -20.110  1.00 95.02           H  
ATOM   1378  C   TYR A  86      21.976 -12.637 -22.129  1.00 95.02           C  
ATOM   1379  CB  TYR A  86      19.945 -11.606 -20.989  1.00 95.02           C  
ATOM   1380  HB2 TYR A  86      19.590 -12.620 -20.802  1.00 95.02           H  
ATOM   1381  HB3 TYR A  86      19.546 -11.296 -21.955  1.00 95.02           H  
ATOM   1382  O   TYR A  86      22.323 -12.269 -23.252  1.00 95.02           O  
ATOM   1383  CG  TYR A  86      19.405 -10.703 -19.893  1.00 95.02           C  
ATOM   1384  CD1 TYR A  86      19.256 -11.184 -18.577  1.00 95.02           C  
ATOM   1385  HD1 TYR A  86      19.507 -12.209 -18.349  1.00 95.02           H  
ATOM   1386  CD2 TYR A  86      19.083  -9.365 -20.178  1.00 95.02           C  
ATOM   1387  HD2 TYR A  86      19.178  -8.986 -21.185  1.00 95.02           H  
ATOM   1388  CE1 TYR A  86      18.809 -10.321 -17.556  1.00 95.02           C  
ATOM   1389  HE1 TYR A  86      18.705 -10.682 -16.543  1.00 95.02           H  
ATOM   1390  CE2 TYR A  86      18.648  -8.499 -19.172  1.00 95.02           C  
ATOM   1391  HE2 TYR A  86      18.429  -7.464 -19.391  1.00 95.02           H  
ATOM   1392  OH  TYR A  86      18.111  -8.087 -16.916  1.00 95.02           O  
ATOM   1393  HH  TYR A  86      18.188  -8.477 -16.042  1.00 95.02           H  
ATOM   1394  CZ  TYR A  86      18.513  -8.971 -17.858  1.00 95.02           C  
ATOM   1395  N   LYS A  87      22.056 -13.906 -21.750  1.00 93.13           N  
ATOM   1396  H   LYS A  87      21.805 -14.133 -20.798  1.00 93.13           H  
ATOM   1397  CA  LYS A  87      22.502 -15.026 -22.579  1.00 93.13           C  
ATOM   1398  HA  LYS A  87      22.478 -14.739 -23.630  1.00 93.13           H  
ATOM   1399  C   LYS A  87      21.519 -16.175 -22.428  1.00 93.13           C  
ATOM   1400  CB  LYS A  87      23.926 -15.455 -22.167  1.00 93.13           C  
ATOM   1401  HB2 LYS A  87      24.229 -16.311 -22.769  1.00 93.13           H  
ATOM   1402  HB3 LYS A  87      23.903 -15.779 -21.126  1.00 93.13           H  
ATOM   1403  O   LYS A  87      20.827 -16.259 -21.415  1.00 93.13           O  
ATOM   1404  CG  LYS A  87      24.992 -14.352 -22.303  1.00 93.13           C  
ATOM   1405  HG2 LYS A  87      25.940 -14.732 -21.923  1.00 93.13           H  
ATOM   1406  HG3 LYS A  87      24.709 -13.493 -21.696  1.00 93.13           H  
ATOM   1407  CD  LYS A  87      25.187 -13.916 -23.760  1.00 93.13           C  
ATOM   1408  HD2 LYS A  87      25.605 -14.744 -24.333  1.00 93.13           H  
ATOM   1409  HD3 LYS A  87      24.223 -13.650 -24.195  1.00 93.13           H  
ATOM   1410  CE  LYS A  87      26.109 -12.701 -23.847  1.00 93.13           C  
ATOM   1411  HE2 LYS A  87      25.804 -11.991 -23.078  1.00 93.13           H  
ATOM   1412  HE3 LYS A  87      27.133 -13.013 -23.643  1.00 93.13           H  
ATOM   1413  NZ  LYS A  87      25.985 -12.074 -25.185  1.00 93.13           N  
ATOM   1414  HZ1 LYS A  87      25.029 -11.779 -25.324  1.00 93.13           H  
ATOM   1415  HZ2 LYS A  87      26.581 -11.263 -25.270  1.00 93.13           H  
ATOM   1416  HZ3 LYS A  87      26.200 -12.741 -25.912  1.00 93.13           H  
ATOM   1417  N   GLU A  88      21.465 -17.023 -23.452  1.00 88.97           N  
ATOM   1418  H   GLU A  88      22.087 -16.879 -24.235  1.00 88.97           H  
ATOM   1419  CA  GLU A  88      20.606 -18.216 -23.478  1.00 88.97           C  
ATOM   1420  HA  GLU A  88      20.592 -18.594 -24.500  1.00 88.97           H  
ATOM   1421  C   GLU A  88      19.140 -17.881 -23.151  1.00 88.97           C  
ATOM   1422  CB  GLU A  88      21.206 -19.334 -22.608  1.00 88.97           C  
ATOM   1423  HB2 GLU A  88      20.584 -20.222 -22.719  1.00 88.97           H  
ATOM   1424  HB3 GLU A  88      21.206 -19.028 -21.562  1.00 88.97           H  
ATOM   1425  O   GLU A  88      18.471 -18.545 -22.365  1.00 88.97           O  
ATOM   1426  CG  GLU A  88      22.643 -19.675 -23.043  1.00 88.97           C  
ATOM   1427  HG2 GLU A  88      23.289 -18.819 -22.851  1.00 88.97           H  
ATOM   1428  HG3 GLU A  88      22.643 -19.856 -24.118  1.00 88.97           H  
ATOM   1429  CD  GLU A  88      23.234 -20.901 -22.333  1.00 88.97           C  
ATOM   1430  OE1 GLU A  88      24.374 -21.260 -22.710  1.00 88.97           O  
ATOM   1431  OE2 GLU A  88      22.562 -21.473 -21.449  1.00 88.97           O  
ATOM   1432  N   VAL A  89      18.652 -16.780 -23.728  1.00 89.41           N  
ATOM   1433  H   VAL A  89      19.226 -16.293 -24.402  1.00 89.41           H  
ATOM   1434  CA  VAL A  89      17.310 -16.268 -23.455  1.00 89.41           C  
ATOM   1435  HA  VAL A  89      17.134 -16.310 -22.380  1.00 89.41           H  
ATOM   1436  C   VAL A  89      16.277 -17.154 -24.148  1.00 89.41           C  
ATOM   1437  CB  VAL A  89      17.178 -14.804 -23.908  1.00 89.41           C  
ATOM   1438  HB  VAL A  89      17.364 -14.744 -24.980  1.00 89.41           H  
ATOM   1439  O   VAL A  89      16.142 -17.126 -25.371  1.00 89.41           O  
ATOM   1440  CG1 VAL A  89      15.776 -14.255 -23.625  1.00 89.41           C  
ATOM   1441 HG11 VAL A  89      15.030 -14.851 -24.150  1.00 89.41           H  
ATOM   1442 HG12 VAL A  89      15.567 -14.280 -22.555  1.00 89.41           H  
ATOM   1443 HG13 VAL A  89      15.718 -13.232 -23.996  1.00 89.41           H  
ATOM   1444  CG2 VAL A  89      18.184 -13.883 -23.204  1.00 89.41           C  
ATOM   1445 HG21 VAL A  89      19.203 -14.215 -23.403  1.00 89.41           H  
ATOM   1446 HG22 VAL A  89      18.082 -12.868 -23.587  1.00 89.41           H  
ATOM   1447 HG23 VAL A  89      18.006 -13.894 -22.129  1.00 89.41           H  
ATOM   1448  N   ASP A  90      15.492 -17.887 -23.363  1.00 89.19           N  
ATOM   1449  H   ASP A  90      15.718 -17.959 -22.381  1.00 89.19           H  
ATOM   1450  CA  ASP A  90      14.322 -18.607 -23.862  1.00 89.19           C  
ATOM   1451  HA  ASP A  90      14.513 -18.917 -24.889  1.00 89.19           H  
ATOM   1452  C   ASP A  90      13.091 -17.689 -23.855  1.00 89.19           C  
ATOM   1453  CB  ASP A  90      14.098 -19.891 -23.053  1.00 89.19           C  
ATOM   1454  HB2 ASP A  90      13.852 -19.622 -22.026  1.00 89.19           H  
ATOM   1455  HB3 ASP A  90      15.025 -20.465 -23.043  1.00 89.19           H  
ATOM   1456  O   ASP A  90      12.684 -17.161 -22.818  1.00 89.19           O  
ATOM   1457  CG  ASP A  90      12.979 -20.778 -23.621  1.00 89.19           C  
ATOM   1458  OD1 ASP A  90      12.201 -20.298 -24.484  1.00 89.19           O  
ATOM   1459  OD2 ASP A  90      12.872 -21.931 -23.162  1.00 89.19           O  
ATOM   1460  N   LYS A  91      12.454 -17.527 -25.019  1.00 87.74           N  
ATOM   1461  H   LYS A  91      12.781 -18.099 -25.784  1.00 87.74           H  
ATOM   1462  CA  LYS A  91      11.229 -16.732 -25.177  1.00 87.74           C  
ATOM   1463  HA  LYS A  91      11.452 -15.711 -24.868  1.00 87.74           H  
ATOM   1464  C   LYS A  91      10.083 -17.219 -24.286  1.00 87.74           C  
ATOM   1465  CB  LYS A  91      10.822 -16.747 -26.655  1.00 87.74           C  
ATOM   1466  HB2 LYS A  91      11.685 -16.451 -27.250  1.00 87.74           H  
ATOM   1467  HB3 LYS A  91      10.538 -17.761 -26.939  1.00 87.74           H  
ATOM   1468  O   LYS A  91       9.274 -16.395 -23.862  1.00 87.74           O  
ATOM   1469  CG  LYS A  91       9.668 -15.781 -26.962  1.00 87.74           C  
ATOM   1470  HG2 LYS A  91       9.945 -14.776 -26.646  1.00 87.74           H  
ATOM   1471  HG3 LYS A  91       8.771 -16.092 -26.427  1.00 87.74           H  
ATOM   1472  CD  LYS A  91       9.370 -15.781 -28.464  1.00 87.74           C  
ATOM   1473  HD2 LYS A  91      10.260 -15.458 -29.005  1.00 87.74           H  
ATOM   1474  HD3 LYS A  91       9.112 -16.794 -28.772  1.00 87.74           H  
ATOM   1475  CE  LYS A  91       8.205 -14.834 -28.765  1.00 87.74           C  
ATOM   1476  HE2 LYS A  91       7.343 -15.152 -28.178  1.00 87.74           H  
ATOM   1477  HE3 LYS A  91       8.480 -13.830 -28.441  1.00 87.74           H  
ATOM   1478  NZ  LYS A  91       7.877 -14.844 -30.211  1.00 87.74           N  
ATOM   1479  HZ1 LYS A  91       8.678 -14.555 -30.754  1.00 87.74           H  
ATOM   1480  HZ2 LYS A  91       7.621 -15.777 -30.501  1.00 87.74           H  
ATOM   1481  HZ3 LYS A  91       7.106 -14.221 -30.409  1.00 87.74           H  
ATOM   1482  N   LEU A  92      10.002 -18.519 -24.001  1.00 88.90           N  
ATOM   1483  H   LEU A  92      10.745 -19.127 -24.316  1.00 88.90           H  
ATOM   1484  CA  LEU A  92       8.980 -19.098 -23.120  1.00 88.90           C  
ATOM   1485  HA  LEU A  92       7.998 -18.726 -23.415  1.00 88.90           H  
ATOM   1486  C   LEU A  92       9.169 -18.685 -21.654  1.00 88.90           C  
ATOM   1487  CB  LEU A  92       9.004 -20.630 -23.255  1.00 88.90           C  
ATOM   1488  HB2 LEU A  92       8.300 -21.053 -22.539  1.00 88.90           H  
ATOM   1489  HB3 LEU A  92       9.998 -20.986 -22.984  1.00 88.90           H  
ATOM   1490  O   LEU A  92       8.221 -18.738 -20.873  1.00 88.90           O  
ATOM   1491  CG  LEU A  92       8.653 -21.162 -24.657  1.00 88.90           C  
ATOM   1492  HG  LEU A  92       9.335 -20.741 -25.396  1.00 88.90           H  
ATOM   1493  CD1 LEU A  92       8.797 -22.683 -24.682  1.00 88.90           C  
ATOM   1494 HD11 LEU A  92       8.585 -23.063 -25.681  1.00 88.90           H  
ATOM   1495 HD12 LEU A  92       8.122 -23.141 -23.960  1.00 88.90           H  
ATOM   1496 HD13 LEU A  92       9.824 -22.944 -24.425  1.00 88.90           H  
ATOM   1497  CD2 LEU A  92       7.216 -20.814 -25.062  1.00 88.90           C  
ATOM   1498 HD21 LEU A  92       6.984 -21.281 -26.019  1.00 88.90           H  
ATOM   1499 HD22 LEU A  92       7.108 -19.734 -25.166  1.00 88.90           H  
ATOM   1500 HD23 LEU A  92       6.521 -21.180 -24.306  1.00 88.90           H  
ATOM   1501  N   LEU A  93      10.366 -18.220 -21.293  1.00 89.11           N  
ATOM   1502  H   LEU A  93      11.098 -18.200 -21.988  1.00 89.11           H  
ATOM   1503  CA  LEU A  93      10.718 -17.741 -19.958  1.00 89.11           C  
ATOM   1504  HA  LEU A  93       9.977 -18.110 -19.249  1.00 89.11           H  
ATOM   1505  C   LEU A  93      10.667 -16.207 -19.836  1.00 89.11           C  
ATOM   1506  CB  LEU A  93      12.081 -18.325 -19.564  1.00 89.11           C  
ATOM   1507  HB2 LEU A  93      12.844 -17.930 -20.234  1.00 89.11           H  
ATOM   1508  HB3 LEU A  93      12.302 -17.968 -18.558  1.00 89.11           H  
ATOM   1509  O   LEU A  93      11.195 -15.632 -18.880  1.00 89.11           O  
ATOM   1510  CG  LEU A  93      12.164 -19.864 -19.563  1.00 89.11           C  
ATOM   1511  HG  LEU A  93      11.985 -20.241 -20.570  1.00 89.11           H  
ATOM   1512  CD1 LEU A  93      13.559 -20.306 -19.123  1.00 89.11           C  
ATOM   1513 HD11 LEU A  93      13.662 -21.381 -19.275  1.00 89.11           H  
ATOM   1514 HD12 LEU A  93      14.316 -19.804 -19.726  1.00 89.11           H  
ATOM   1515 HD13 LEU A  93      13.727 -20.070 -18.072  1.00 89.11           H  
ATOM   1516  CD2 LEU A  93      11.148 -20.500 -18.609  1.00 89.11           C  
ATOM   1517 HD21 LEU A  93      11.309 -21.578 -18.582  1.00 89.11           H  
ATOM   1518 HD22 LEU A  93      11.265 -20.089 -17.606  1.00 89.11           H  
ATOM   1519 HD23 LEU A  93      10.136 -20.321 -18.971  1.00 89.11           H  
ATOM   1520  N   ILE A  94      10.012 -15.543 -20.794  1.00 92.71           N  
ATOM   1521  H   ILE A  94       9.631 -16.087 -21.555  1.00 92.71           H  
ATOM   1522  CA  ILE A  94       9.755 -14.103 -20.797  1.00 92.71           C  
ATOM   1523  HA  ILE A  94      10.336 -13.632 -20.004  1.00 92.71           H  
ATOM   1524  C   ILE A  94       8.268 -13.868 -20.519  1.00 92.71           C  
ATOM   1525  CB  ILE A  94      10.188 -13.465 -22.135  1.00 92.71           C  
ATOM   1526  HB  ILE A  94       9.577 -13.885 -22.934  1.00 92.71           H  
ATOM   1527  O   ILE A  94       7.421 -14.047 -21.395  1.00 92.71           O  
ATOM   1528  CG1 ILE A  94      11.671 -13.749 -22.459  1.00 92.71           C  
ATOM   1529 HG12 ILE A  94      12.310 -13.339 -21.677  1.00 92.71           H  
ATOM   1530 HG13 ILE A  94      11.828 -14.827 -22.490  1.00 92.71           H  
ATOM   1531  CG2 ILE A  94       9.959 -11.945 -22.096  1.00 92.71           C  
ATOM   1532 HG21 ILE A  94      10.686 -11.506 -21.412  1.00 92.71           H  
ATOM   1533 HG22 ILE A  94      10.096 -11.527 -23.093  1.00 92.71           H  
ATOM   1534 HG23 ILE A  94       8.945 -11.708 -21.775  1.00 92.71           H  
ATOM   1535  CD1 ILE A  94      12.109 -13.188 -23.818  1.00 92.71           C  
ATOM   1536 HD11 ILE A  94      12.190 -12.102 -23.775  1.00 92.71           H  
ATOM   1537 HD12 ILE A  94      13.083 -13.598 -24.084  1.00 92.71           H  
ATOM   1538 HD13 ILE A  94      11.389 -13.465 -24.587  1.00 92.71           H  
ATOM   1539  N   ILE A  95       7.940 -13.393 -19.317  1.00 93.32           N  
ATOM   1540  H   ILE A  95       8.683 -13.253 -18.647  1.00 93.32           H  
ATOM   1541  CA  ILE A  95       6.552 -13.100 -18.932  1.00 93.32           C  
ATOM   1542  HA  ILE A  95       5.885 -13.455 -19.717  1.00 93.32           H  
ATOM   1543  C   ILE A  95       6.364 -11.588 -18.827  1.00 93.32           C  
ATOM   1544  CB  ILE A  95       6.133 -13.861 -17.655  1.00 93.32           C  
ATOM   1545  HB  ILE A  95       6.738 -13.510 -16.820  1.00 93.32           H  
ATOM   1546  O   ILE A  95       6.943 -10.927 -17.964  1.00 93.32           O  
ATOM   1547  CG1 ILE A  95       6.377 -15.380 -17.825  1.00 93.32           C  
ATOM   1548 HG12 ILE A  95       5.806 -15.745 -18.679  1.00 93.32           H  
ATOM   1549 HG13 ILE A  95       7.433 -15.557 -18.030  1.00 93.32           H  
ATOM   1550  CG2 ILE A  95       4.657 -13.559 -17.326  1.00 93.32           C  
ATOM   1551 HG21 ILE A  95       4.011 -13.936 -18.119  1.00 93.32           H  
ATOM   1552 HG22 ILE A  95       4.493 -12.489 -17.203  1.00 93.32           H  
ATOM   1553 HG23 ILE A  95       4.376 -14.038 -16.388  1.00 93.32           H  
ATOM   1554  CD1 ILE A  95       6.019 -16.229 -16.600  1.00 93.32           C  
ATOM   1555 HD11 ILE A  95       4.940 -16.250 -16.452  1.00 93.32           H  
ATOM   1556 HD12 ILE A  95       6.362 -17.251 -16.761  1.00 93.32           H  
ATOM   1557 HD13 ILE A  95       6.502 -15.830 -15.707  1.00 93.32           H  
ATOM   1558  N   LYS A  96       5.530 -11.021 -19.704  1.00 93.32           N  
ATOM   1559  H   LYS A  96       5.074 -11.629 -20.369  1.00 93.32           H  
ATOM   1560  CA  LYS A  96       5.154  -9.603 -19.657  1.00 93.32           C  
ATOM   1561  HA  LYS A  96       6.049  -9.022 -19.433  1.00 93.32           H  
ATOM   1562  C   LYS A  96       4.151  -9.364 -18.532  1.00 93.32           C  
ATOM   1563  CB  LYS A  96       4.624  -9.163 -21.029  1.00 93.32           C  
ATOM   1564  HB2 LYS A  96       3.771  -9.785 -21.302  1.00 93.32           H  
ATOM   1565  HB3 LYS A  96       5.413  -9.318 -21.765  1.00 93.32           H  
ATOM   1566  O   LYS A  96       3.093  -9.982 -18.495  1.00 93.32           O  
ATOM   1567  CG  LYS A  96       4.197  -7.687 -21.055  1.00 93.32           C  
ATOM   1568  HG2 LYS A  96       5.000  -7.069 -20.652  1.00 93.32           H  
ATOM   1569  HG3 LYS A  96       3.306  -7.557 -20.441  1.00 93.32           H  
ATOM   1570  CD  LYS A  96       3.891  -7.251 -22.493  1.00 93.32           C  
ATOM   1571  HD2 LYS A  96       4.819  -7.255 -23.066  1.00 93.32           H  
ATOM   1572  HD3 LYS A  96       3.197  -7.962 -22.942  1.00 93.32           H  
ATOM   1573  CE  LYS A  96       3.270  -5.853 -22.525  1.00 93.32           C  
ATOM   1574  HE2 LYS A  96       3.928  -5.171 -21.987  1.00 93.32           H  
ATOM   1575  HE3 LYS A  96       2.318  -5.893 -21.998  1.00 93.32           H  
ATOM   1576  NZ  LYS A  96       3.064  -5.387 -23.923  1.00 93.32           N  
ATOM   1577  HZ1 LYS A  96       3.932  -5.186 -24.400  1.00 93.32           H  
ATOM   1578  HZ2 LYS A  96       2.544  -4.522 -23.958  1.00 93.32           H  
ATOM   1579  HZ3 LYS A  96       2.588  -6.084 -24.477  1.00 93.32           H  
ATOM   1580  N   LEU A  97       4.465  -8.414 -17.659  1.00 93.85           N  
ATOM   1581  H   LEU A  97       5.356  -7.949 -17.760  1.00 93.85           H  
ATOM   1582  CA  LEU A  97       3.687  -8.079 -16.472  1.00 93.85           C  
ATOM   1583  HA  LEU A  97       2.813  -8.727 -16.397  1.00 93.85           H  
ATOM   1584  C   LEU A  97       3.216  -6.622 -16.561  1.00 93.85           C  
ATOM   1585  CB  LEU A  97       4.546  -8.335 -15.225  1.00 93.85           C  
ATOM   1586  HB2 LEU A  97       5.460  -7.747 -15.303  1.00 93.85           H  
ATOM   1587  HB3 LEU A  97       3.999  -7.991 -14.347  1.00 93.85           H  
ATOM   1588  O   LEU A  97       4.005  -5.696 -16.320  1.00 93.85           O  
ATOM   1589  CG  LEU A  97       4.916  -9.816 -15.028  1.00 93.85           C  
ATOM   1590  HG  LEU A  97       5.307 -10.238 -15.953  1.00 93.85           H  
ATOM   1591  CD1 LEU A  97       6.016  -9.910 -13.980  1.00 93.85           C  
ATOM   1592 HD11 LEU A  97       5.711  -9.405 -13.063  1.00 93.85           H  
ATOM   1593 HD12 LEU A  97       6.228 -10.957 -13.765  1.00 93.85           H  
ATOM   1594 HD13 LEU A  97       6.919  -9.448 -14.380  1.00 93.85           H  
ATOM   1595  CD2 LEU A  97       3.722 -10.651 -14.574  1.00 93.85           C  
ATOM   1596 HD21 LEU A  97       4.049 -11.670 -14.369  1.00 93.85           H  
ATOM   1597 HD22 LEU A  97       3.280 -10.228 -13.672  1.00 93.85           H  
ATOM   1598 HD23 LEU A  97       2.969 -10.691 -15.360  1.00 93.85           H  
ATOM   1599  N   PRO A  98       1.940  -6.386 -16.916  1.00 90.75           N  
ATOM   1600  CA  PRO A  98       1.331  -5.066 -16.832  1.00 90.75           C  
ATOM   1601  HA  PRO A  98       1.798  -4.421 -17.576  1.00 90.75           H  
ATOM   1602  C   PRO A  98       1.493  -4.447 -15.440  1.00 90.75           C  
ATOM   1603  CB  PRO A  98      -0.147  -5.264 -17.182  1.00 90.75           C  
ATOM   1604  HB2 PRO A  98      -0.726  -5.444 -16.276  1.00 90.75           H  
ATOM   1605  HB3 PRO A  98      -0.553  -4.411 -17.727  1.00 90.75           H  
ATOM   1606  O   PRO A  98       1.648  -5.143 -14.430  1.00 90.75           O  
ATOM   1607  CG  PRO A  98      -0.148  -6.532 -18.033  1.00 90.75           C  
ATOM   1608  HG2 PRO A  98      -1.106  -7.051 -17.988  1.00 90.75           H  
ATOM   1609  HG3 PRO A  98       0.110  -6.284 -19.063  1.00 90.75           H  
ATOM   1610  CD  PRO A  98       0.971  -7.358 -17.409  1.00 90.75           C  
ATOM   1611  HD2 PRO A  98       0.577  -7.945 -16.580  1.00 90.75           H  
ATOM   1612  HD3 PRO A  98       1.409  -8.017 -18.159  1.00 90.75           H  
ATOM   1613  N   LYS A  99       1.429  -3.116 -15.377  1.00 89.73           N  
ATOM   1614  H   LYS A  99       1.233  -2.599 -16.222  1.00 89.73           H  
ATOM   1615  CA  LYS A  99       1.456  -2.408 -14.097  1.00 89.73           C  
ATOM   1616  HA  LYS A  99       2.392  -2.658 -13.597  1.00 89.73           H  
ATOM   1617  C   LYS A  99       0.303  -2.891 -13.214  1.00 89.73           C  
ATOM   1618  CB  LYS A  99       1.391  -0.897 -14.339  1.00 89.73           C  
ATOM   1619  HB2 LYS A  99       2.060  -0.638 -15.160  1.00 89.73           H  
ATOM   1620  HB3 LYS A  99       0.375  -0.610 -14.610  1.00 89.73           H  
ATOM   1621  O   LYS A  99      -0.821  -3.007 -13.686  1.00 89.73           O  
ATOM   1622  CG  LYS A  99       1.840  -0.137 -13.088  1.00 89.73           C  
ATOM   1623  HG2 LYS A  99       1.206  -0.394 -12.240  1.00 89.73           H  
ATOM   1624  HG3 LYS A  99       2.867  -0.424 -12.860  1.00 89.73           H  
ATOM   1625  CD  LYS A  99       1.777   1.370 -13.329  1.00 89.73           C  
ATOM   1626  HD2 LYS A  99       2.351   1.622 -14.221  1.00 89.73           H  
ATOM   1627  HD3 LYS A  99       0.737   1.662 -13.470  1.00 89.73           H  
ATOM   1628  CE  LYS A  99       2.370   2.085 -12.116  1.00 89.73           C  
ATOM   1629  HE2 LYS A  99       3.424   1.820 -12.040  1.00 89.73           H  
ATOM   1630  HE3 LYS A  99       1.871   1.717 -11.220  1.00 89.73           H  
ATOM   1631  NZ  LYS A  99       2.197   3.551 -12.232  1.00 89.73           N  
ATOM   1632  HZ1 LYS A  99       2.650   4.018 -11.460  1.00 89.73           H  
ATOM   1633  HZ2 LYS A  99       2.583   3.882 -13.105  1.00 89.73           H  
ATOM   1634  HZ3 LYS A  99       1.211   3.770 -12.199  1.00 89.73           H  
ATOM   1635  N   TYR A 100       0.608  -3.134 -11.945  1.00 92.89           N  
ATOM   1636  H   TYR A 100       1.578  -3.051 -11.677  1.00 92.89           H  
ATOM   1637  CA  TYR A 100      -0.297  -3.692 -10.941  1.00 92.89           C  
ATOM   1638  HA  TYR A 100       0.281  -3.731 -10.018  1.00 92.89           H  
ATOM   1639  C   TYR A 100      -0.716  -5.149 -11.183  1.00 92.89           C  
ATOM   1640  CB  TYR A 100      -1.481  -2.749 -10.670  1.00 92.89           C  
ATOM   1641  HB2 TYR A 100      -1.999  -3.081  -9.771  1.00 92.89           H  
ATOM   1642  HB3 TYR A 100      -2.195  -2.825 -11.490  1.00 92.89           H  
ATOM   1643  O   TYR A 100      -1.724  -5.578 -10.635  1.00 92.89           O  
ATOM   1644  CG  TYR A 100      -1.092  -1.299 -10.471  1.00 92.89           C  
ATOM   1645  CD1 TYR A 100      -0.301  -0.935  -9.365  1.00 92.89           C  
ATOM   1646  HD1 TYR A 100       0.014  -1.687  -8.658  1.00 92.89           H  
ATOM   1647  CD2 TYR A 100      -1.528  -0.318 -11.382  1.00 92.89           C  
ATOM   1648  HD2 TYR A 100      -2.146  -0.607 -12.219  1.00 92.89           H  
ATOM   1649  CE1 TYR A 100       0.041   0.412  -9.159  1.00 92.89           C  
ATOM   1650  HE1 TYR A 100       0.625   0.685  -8.292  1.00 92.89           H  
ATOM   1651  CE2 TYR A 100      -1.181   1.032 -11.184  1.00 92.89           C  
ATOM   1652  HE2 TYR A 100      -1.546   1.790 -11.861  1.00 92.89           H  
ATOM   1653  OH  TYR A 100      -0.059   2.697  -9.864  1.00 92.89           O  
ATOM   1654  HH  TYR A 100       0.173   2.821  -8.941  1.00 92.89           H  
ATOM   1655  CZ  TYR A 100      -0.405   1.397 -10.065  1.00 92.89           C  
ATOM   1656  N   SER A 101       0.082  -5.935 -11.919  1.00 94.09           N  
ATOM   1657  H   SER A 101       0.860  -5.524 -12.415  1.00 94.09           H  
ATOM   1658  CA  SER A 101      -0.076  -7.399 -11.939  1.00 94.09           C  
ATOM   1659  HA  SER A 101      -1.008  -7.648 -12.446  1.00 94.09           H  
ATOM   1660  C   SER A 101      -0.133  -7.950 -10.509  1.00 94.09           C  
ATOM   1661  CB  SER A 101       1.076  -8.083 -12.678  1.00 94.09           C  
ATOM   1662  HB2 SER A 101       2.026  -7.803 -12.223  1.00 94.09           H  
ATOM   1663  HB3 SER A 101       0.957  -9.163 -12.603  1.00 94.09           H  
ATOM   1664  O   SER A 101       0.685  -7.562  -9.666  1.00 94.09           O  
ATOM   1665  OG  SER A 101       1.080  -7.722 -14.043  1.00 94.09           O  
ATOM   1666  HG  SER A 101       1.236  -6.778 -14.120  1.00 94.09           H  
ATOM   1667  N   LEU A 102      -1.111  -8.816 -10.240  1.00 95.61           N  
ATOM   1668  H   LEU A 102      -1.718  -9.113 -10.991  1.00 95.61           H  
ATOM   1669  CA  LEU A 102      -1.404  -9.336  -8.910  1.00 95.61           C  
ATOM   1670  HA  LEU A 102      -1.089  -8.598  -8.172  1.00 95.61           H  
ATOM   1671  C   LEU A 102      -0.634 -10.633  -8.656  1.00 95.61           C  
ATOM   1672  CB  LEU A 102      -2.926  -9.537  -8.779  1.00 95.61           C  
ATOM   1673  HB2 LEU A 102      -3.238 -10.266  -9.528  1.00 95.61           H  
ATOM   1674  HB3 LEU A 102      -3.431  -8.597  -9.004  1.00 95.61           H  
ATOM   1675  O   LEU A 102      -0.741 -11.584  -9.421  1.00 95.61           O  
ATOM   1676  CG  LEU A 102      -3.372 -10.030  -7.389  1.00 95.61           C  
ATOM   1677  HG  LEU A 102      -2.806 -10.919  -7.111  1.00 95.61           H  
ATOM   1678  CD1 LEU A 102      -3.163  -8.946  -6.329  1.00 95.61           C  
ATOM   1679 HD11 LEU A 102      -2.101  -8.841  -6.107  1.00 95.61           H  
ATOM   1680 HD12 LEU A 102      -3.706  -9.214  -5.423  1.00 95.61           H  
ATOM   1681 HD13 LEU A 102      -3.563  -7.999  -6.692  1.00 95.61           H  
ATOM   1682  CD2 LEU A 102      -4.855 -10.405  -7.373  1.00 95.61           C  
ATOM   1683 HD21 LEU A 102      -5.472  -9.509  -7.309  1.00 95.61           H  
ATOM   1684 HD22 LEU A 102      -5.056 -11.041  -6.511  1.00 95.61           H  
ATOM   1685 HD23 LEU A 102      -5.107 -10.966  -8.272  1.00 95.61           H  
ATOM   1686  N   PHE A 103       0.085 -10.684  -7.543  1.00 96.29           N  
ATOM   1687  H   PHE A 103       0.157  -9.849  -6.978  1.00 96.29           H  
ATOM   1688  CA  PHE A 103       0.766 -11.877  -7.057  1.00 96.29           C  
ATOM   1689  HA  PHE A 103       0.668 -12.683  -7.784  1.00 96.29           H  
ATOM   1690  C   PHE A 103       0.128 -12.332  -5.751  1.00 96.29           C  
ATOM   1691  CB  PHE A 103       2.258 -11.584  -6.883  1.00 96.29           C  
ATOM   1692  HB2 PHE A 103       2.721 -12.427  -6.372  1.00 96.29           H  
ATOM   1693  HB3 PHE A 103       2.383 -10.706  -6.249  1.00 96.29           H  
ATOM   1694  O   PHE A 103      -0.078 -11.510  -4.853  1.00 96.29           O  
ATOM   1695  CG  PHE A 103       2.972 -11.361  -8.199  1.00 96.29           C  
ATOM   1696  CD1 PHE A 103       3.622 -12.438  -8.830  1.00 96.29           C  
ATOM   1697  HD1 PHE A 103       3.622 -13.419  -8.380  1.00 96.29           H  
ATOM   1698  CD2 PHE A 103       2.960 -10.093  -8.814  1.00 96.29           C  
ATOM   1699  HD2 PHE A 103       2.434  -9.273  -8.349  1.00 96.29           H  
ATOM   1700  CE1 PHE A 103       4.277 -12.244 -10.056  1.00 96.29           C  
ATOM   1701  HE1 PHE A 103       4.781 -13.076 -10.526  1.00 96.29           H  
ATOM   1702  CE2 PHE A 103       3.592  -9.909 -10.057  1.00 96.29           C  
ATOM   1703  HE2 PHE A 103       3.542  -8.954 -10.557  1.00 96.29           H  
ATOM   1704  CZ  PHE A 103       4.262 -10.982 -10.669  1.00 96.29           C  
ATOM   1705  HZ  PHE A 103       4.744 -10.854 -11.627  1.00 96.29           H  
ATOM   1706  N   GLU A 104      -0.164 -13.623  -5.640  1.00 96.99           N  
ATOM   1707  H   GLU A 104       0.046 -14.230  -6.420  1.00 96.99           H  
ATOM   1708  CA  GLU A 104      -0.589 -14.273  -4.404  1.00 96.99           C  
ATOM   1709  HA  GLU A 104      -0.895 -13.505  -3.694  1.00 96.99           H  
ATOM   1710  C   GLU A 104       0.586 -15.031  -3.777  1.00 96.99           C  
ATOM   1711  CB  GLU A 104      -1.820 -15.154  -4.652  1.00 96.99           C  
ATOM   1712  HB2 GLU A 104      -1.563 -15.984  -5.309  1.00 96.99           H  
ATOM   1713  HB3 GLU A 104      -2.580 -14.542  -5.139  1.00 96.99           H  
ATOM   1714  O   GLU A 104       1.252 -15.845  -4.418  1.00 96.99           O  
ATOM   1715  CG  GLU A 104      -2.394 -15.689  -3.334  1.00 96.99           C  
ATOM   1716  HG2 GLU A 104      -2.446 -14.873  -2.613  1.00 96.99           H  
ATOM   1717  HG3 GLU A 104      -1.730 -16.454  -2.932  1.00 96.99           H  
ATOM   1718  CD  GLU A 104      -3.800 -16.258  -3.540  1.00 96.99           C  
ATOM   1719  OE1 GLU A 104      -3.924 -17.485  -3.700  1.00 96.99           O  
ATOM   1720  OE2 GLU A 104      -4.757 -15.433  -3.520  1.00 96.99           O  
ATOM   1721  N   LEU A 105       0.843 -14.697  -2.518  1.00 95.82           N  
ATOM   1722  H   LEU A 105       0.188 -14.076  -2.067  1.00 95.82           H  
ATOM   1723  CA  LEU A 105       1.863 -15.249  -1.643  1.00 95.82           C  
ATOM   1724  HA  LEU A 105       2.533 -15.893  -2.214  1.00 95.82           H  
ATOM   1725  C   LEU A 105       1.186 -16.116  -0.564  1.00 95.82           C  
ATOM   1726  CB  LEU A 105       2.690 -14.099  -1.024  1.00 95.82           C  
ATOM   1727  HB2 LEU A 105       2.069 -13.530  -0.332  1.00 95.82           H  
ATOM   1728  HB3 LEU A 105       3.482 -14.565  -0.437  1.00 95.82           H  
ATOM   1729  O   LEU A 105      -0.018 -16.383  -0.608  1.00 95.82           O  
ATOM   1730  CG  LEU A 105       3.366 -13.139  -2.019  1.00 95.82           C  
ATOM   1731  HG  LEU A 105       3.603 -13.669  -2.941  1.00 95.82           H  
ATOM   1732  CD1 LEU A 105       2.508 -11.910  -2.342  1.00 95.82           C  
ATOM   1733 HD11 LEU A 105       2.247 -11.388  -1.421  1.00 95.82           H  
ATOM   1734 HD12 LEU A 105       3.058 -11.249  -3.013  1.00 95.82           H  
ATOM   1735 HD13 LEU A 105       1.595 -12.223  -2.847  1.00 95.82           H  
ATOM   1736  CD2 LEU A 105       4.665 -12.599  -1.425  1.00 95.82           C  
ATOM   1737 HD21 LEU A 105       5.160 -11.970  -2.165  1.00 95.82           H  
ATOM   1738 HD22 LEU A 105       5.325 -13.435  -1.193  1.00 95.82           H  
ATOM   1739 HD23 LEU A 105       4.462 -12.030  -0.518  1.00 95.82           H  
ATOM   1740  N   GLU A 106       1.945 -16.543   0.441  1.00 92.94           N  
ATOM   1741  H   GLU A 106       2.920 -16.278   0.471  1.00 92.94           H  
ATOM   1742  CA  GLU A 106       1.434 -17.352   1.544  1.00 92.94           C  
ATOM   1743  HA  GLU A 106       1.041 -18.267   1.099  1.00 92.94           H  
ATOM   1744  C   GLU A 106       0.267 -16.687   2.305  1.00 92.94           C  
ATOM   1745  CB  GLU A 106       2.585 -17.772   2.478  1.00 92.94           C  
ATOM   1746  HB2 GLU A 106       3.367 -18.254   1.891  1.00 92.94           H  
ATOM   1747  HB3 GLU A 106       2.190 -18.528   3.156  1.00 92.94           H  
ATOM   1748  O   GLU A 106       0.162 -15.463   2.406  1.00 92.94           O  
ATOM   1749  CG  GLU A 106       3.213 -16.665   3.347  1.00 92.94           C  
ATOM   1750  HG2 GLU A 106       2.426 -16.179   3.922  1.00 92.94           H  
ATOM   1751  HG3 GLU A 106       3.875 -17.148   4.066  1.00 92.94           H  
ATOM   1752  CD  GLU A 106       4.027 -15.604   2.591  1.00 92.94           C  
ATOM   1753  OE1 GLU A 106       4.216 -14.508   3.166  1.00 92.94           O  
ATOM   1754  OE2 GLU A 106       4.448 -15.820   1.437  1.00 92.94           O  
ATOM   1755  N   ASN A 107      -0.623 -17.503   2.881  1.00 90.39           N  
ATOM   1756  H   ASN A 107      -0.477 -18.498   2.791  1.00 90.39           H  
ATOM   1757  CA  ASN A 107      -1.741 -17.063   3.736  1.00 90.39           C  
ATOM   1758  HA  ASN A 107      -2.326 -17.954   3.961  1.00 90.39           H  
ATOM   1759  C   ASN A 107      -2.736 -16.084   3.068  1.00 90.39           C  
ATOM   1760  CB  ASN A 107      -1.180 -16.544   5.074  1.00 90.39           C  
ATOM   1761  HB2 ASN A 107      -0.633 -15.617   4.903  1.00 90.39           H  
ATOM   1762  HB3 ASN A 107      -2.001 -16.333   5.759  1.00 90.39           H  
ATOM   1763  O   ASN A 107      -3.383 -15.274   3.749  1.00 90.39           O  
ATOM   1764  CG  ASN A 107      -0.271 -17.553   5.747  1.00 90.39           C  
ATOM   1765  ND2 ASN A 107       0.865 -17.135   6.253  1.00 90.39           N  
ATOM   1766 HD21 ASN A 107       1.457 -17.849   6.652  1.00 90.39           H  
ATOM   1767 HD22 ASN A 107       1.183 -16.189   6.095  1.00 90.39           H  
ATOM   1768  OD1 ASN A 107      -0.567 -18.731   5.817  1.00 90.39           O  
ATOM   1769  N   GLY A 108      -2.845 -16.132   1.734  1.00 92.34           N  
ATOM   1770  H   GLY A 108      -2.251 -16.774   1.230  1.00 92.34           H  
ATOM   1771  CA  GLY A 108      -3.685 -15.226   0.940  1.00 92.34           C  
ATOM   1772  HA2 GLY A 108      -3.720 -15.598  -0.084  1.00 92.34           H  
ATOM   1773  HA3 GLY A 108      -4.698 -15.220   1.342  1.00 92.34           H  
ATOM   1774  C   GLY A 108      -3.161 -13.786   0.898  1.00 92.34           C  
ATOM   1775  O   GLY A 108      -3.903 -12.860   0.546  1.00 92.34           O  
ATOM   1776  N   ARG A 109      -1.900 -13.566   1.294  1.00 96.24           N  
ATOM   1777  H   ARG A 109      -1.336 -14.367   1.540  1.00 96.24           H  
ATOM   1778  CA  ARG A 109      -1.219 -12.276   1.172  1.00 96.24           C  
ATOM   1779  HA  ARG A 109      -1.856 -11.500   1.597  1.00 96.24           H  
ATOM   1780  C   ARG A 109      -1.004 -11.977  -0.302  1.00 96.24           C  
ATOM   1781  CB  ARG A 109       0.100 -12.337   1.952  1.00 96.24           C  
ATOM   1782  HB2 ARG A 109      -0.128 -12.626   2.978  1.00 96.24           H  
ATOM   1783  HB3 ARG A 109       0.743 -13.106   1.524  1.00 96.24           H  
ATOM   1784  O   ARG A 109      -0.544 -12.823  -1.054  1.00 96.24           O  
ATOM   1785  CG  ARG A 109       0.868 -11.010   1.964  1.00 96.24           C  
ATOM   1786  HG2 ARG A 109       1.326 -10.828   0.992  1.00 96.24           H  
ATOM   1787  HG3 ARG A 109       0.175 -10.198   2.184  1.00 96.24           H  
ATOM   1788  CD  ARG A 109       1.948 -11.051   3.056  1.00 96.24           C  
ATOM   1789  HD2 ARG A 109       2.263 -10.031   3.277  1.00 96.24           H  
ATOM   1790  HD3 ARG A 109       1.514 -11.449   3.973  1.00 96.24           H  
ATOM   1791  NE  ARG A 109       3.107 -11.898   2.693  1.00 96.24           N  
ATOM   1792  HE  ARG A 109       3.046 -12.898   2.822  1.00 96.24           H  
ATOM   1793  NH1 ARG A 109       4.582 -10.232   2.261  1.00 96.24           N  
ATOM   1794 HH11 ARG A 109       3.799  -9.597   2.316  1.00 96.24           H  
ATOM   1795 HH12 ARG A 109       5.442 -10.022   1.775  1.00 96.24           H  
ATOM   1796  NH2 ARG A 109       5.271 -12.312   2.093  1.00 96.24           N  
ATOM   1797 HH21 ARG A 109       6.146 -11.984   1.710  1.00 96.24           H  
ATOM   1798 HH22 ARG A 109       5.096 -13.292   2.264  1.00 96.24           H  
ATOM   1799  CZ  ARG A 109       4.312 -11.491   2.365  1.00 96.24           C  
ATOM   1800  N   ARG A 110      -1.335 -10.767  -0.729  1.00 97.15           N  
ATOM   1801  H   ARG A 110      -1.731 -10.122  -0.060  1.00 97.15           H  
ATOM   1802  CA  ARG A 110      -1.290 -10.359  -2.130  1.00 97.15           C  
ATOM   1803  HA  ARG A 110      -0.780 -11.138  -2.698  1.00 97.15           H  
ATOM   1804  C   ARG A 110      -0.482  -9.087  -2.311  1.00 97.15           C  
ATOM   1805  CB  ARG A 110      -2.713 -10.229  -2.686  1.00 97.15           C  
ATOM   1806  HB2 ARG A 110      -3.308  -9.613  -2.012  1.00 97.15           H  
ATOM   1807  HB3 ARG A 110      -2.652  -9.727  -3.652  1.00 97.15           H  
ATOM   1808  O   ARG A 110      -0.534  -8.168  -1.484  1.00 97.15           O  
ATOM   1809  CG  ARG A 110      -3.402 -11.589  -2.886  1.00 97.15           C  
ATOM   1810  HG2 ARG A 110      -3.372 -12.162  -1.959  1.00 97.15           H  
ATOM   1811  HG3 ARG A 110      -2.875 -12.147  -3.660  1.00 97.15           H  
ATOM   1812  CD  ARG A 110      -4.863 -11.401  -3.301  1.00 97.15           C  
ATOM   1813  HD2 ARG A 110      -5.377 -10.836  -2.523  1.00 97.15           H  
ATOM   1814  HD3 ARG A 110      -4.899 -10.833  -4.230  1.00 97.15           H  
ATOM   1815  NE  ARG A 110      -5.533 -12.699  -3.489  1.00 97.15           N  
ATOM   1816  HE  ARG A 110      -4.985 -13.543  -3.402  1.00 97.15           H  
ATOM   1817  NH1 ARG A 110      -7.659 -11.956  -3.955  1.00 97.15           N  
ATOM   1818 HH11 ARG A 110      -7.334 -11.000  -3.915  1.00 97.15           H  
ATOM   1819 HH12 ARG A 110      -8.618 -12.185  -4.177  1.00 97.15           H  
ATOM   1820  NH2 ARG A 110      -7.189 -14.154  -3.883  1.00 97.15           N  
ATOM   1821 HH21 ARG A 110      -6.469 -14.855  -3.784  1.00 97.15           H  
ATOM   1822 HH22 ARG A 110      -8.126 -14.431  -4.139  1.00 97.15           H  
ATOM   1823  CZ  ARG A 110      -6.798 -12.922  -3.775  1.00 97.15           C  
ATOM   1824  N   ARG A 111       0.241  -9.005  -3.425  1.00 97.08           N  
ATOM   1825  H   ARG A 111       0.222  -9.802  -4.045  1.00 97.08           H  
ATOM   1826  CA  ARG A 111       1.027  -7.831  -3.822  1.00 97.08           C  
ATOM   1827  HA  ARG A 111       0.743  -6.987  -3.193  1.00 97.08           H  
ATOM   1828  C   ARG A 111       0.721  -7.428  -5.254  1.00 97.08           C  
ATOM   1829  CB  ARG A 111       2.528  -8.105  -3.642  1.00 97.08           C  
ATOM   1830  HB2 ARG A 111       2.786  -9.015  -4.184  1.00 97.08           H  
ATOM   1831  HB3 ARG A 111       3.095  -7.288  -4.087  1.00 97.08           H  
ATOM   1832  O   ARG A 111       0.608  -8.273  -6.131  1.00 97.08           O  
ATOM   1833  CG  ARG A 111       2.967  -8.261  -2.180  1.00 97.08           C  
ATOM   1834  HG2 ARG A 111       2.393  -9.052  -1.697  1.00 97.08           H  
ATOM   1835  HG3 ARG A 111       4.013  -8.566  -2.189  1.00 97.08           H  
ATOM   1836  CD  ARG A 111       2.816  -6.965  -1.372  1.00 97.08           C  
ATOM   1837  HD2 ARG A 111       3.255  -6.143  -1.936  1.00 97.08           H  
ATOM   1838  HD3 ARG A 111       1.753  -6.773  -1.222  1.00 97.08           H  
ATOM   1839  NE  ARG A 111       3.504  -7.074  -0.075  1.00 97.08           N  
ATOM   1840  HE  ARG A 111       4.327  -7.660  -0.082  1.00 97.08           H  
ATOM   1841  NH1 ARG A 111       2.299  -5.499   1.070  1.00 97.08           N  
ATOM   1842 HH11 ARG A 111       1.854  -5.251   0.198  1.00 97.08           H  
ATOM   1843 HH12 ARG A 111       2.058  -5.075   1.954  1.00 97.08           H  
ATOM   1844  NH2 ARG A 111       3.779  -6.756   2.163  1.00 97.08           N  
ATOM   1845 HH21 ARG A 111       4.560  -7.397   2.129  1.00 97.08           H  
ATOM   1846 HH22 ARG A 111       3.475  -6.351   3.036  1.00 97.08           H  
ATOM   1847  CZ  ARG A 111       3.192  -6.447   1.043  1.00 97.08           C  
ATOM   1848  N   LEU A 112       0.622  -6.123  -5.482  1.00 96.74           N  
ATOM   1849  H   LEU A 112       0.750  -5.502  -4.696  1.00 96.74           H  
ATOM   1850  CA  LEU A 112       0.520  -5.536  -6.816  1.00 96.74           C  
ATOM   1851  HA  LEU A 112       0.156  -6.280  -7.525  1.00 96.74           H  
ATOM   1852  C   LEU A 112       1.912  -5.085  -7.260  1.00 96.74           C  
ATOM   1853  CB  LEU A 112      -0.462  -4.354  -6.796  1.00 96.74           C  
ATOM   1854  HB2 LEU A 112      -0.092  -3.628  -6.072  1.00 96.74           H  
ATOM   1855  HB3 LEU A 112      -0.466  -3.879  -7.777  1.00 96.74           H  
ATOM   1856  O   LEU A 112       2.583  -4.346  -6.532  1.00 96.74           O  
ATOM   1857  CG  LEU A 112      -1.909  -4.702  -6.415  1.00 96.74           C  
ATOM   1858  HG  LEU A 112      -1.915  -5.317  -5.515  1.00 96.74           H  
ATOM   1859  CD1 LEU A 112      -2.676  -3.415  -6.119  1.00 96.74           C  
ATOM   1860 HD11 LEU A 112      -3.698  -3.666  -5.833  1.00 96.74           H  
ATOM   1861 HD12 LEU A 112      -2.701  -2.775  -7.000  1.00 96.74           H  
ATOM   1862 HD13 LEU A 112      -2.208  -2.883  -5.290  1.00 96.74           H  
ATOM   1863  CD2 LEU A 112      -2.635  -5.447  -7.530  1.00 96.74           C  
ATOM   1864 HD21 LEU A 112      -2.726  -4.817  -8.415  1.00 96.74           H  
ATOM   1865 HD22 LEU A 112      -2.099  -6.357  -7.800  1.00 96.74           H  
ATOM   1866 HD23 LEU A 112      -3.639  -5.713  -7.201  1.00 96.74           H  
ATOM   1867  N   LEU A 113       2.341  -5.484  -8.454  1.00 95.69           N  
ATOM   1868  H   LEU A 113       1.780  -6.149  -8.968  1.00 95.69           H  
ATOM   1869  CA  LEU A 113       3.623  -5.065  -9.016  1.00 95.69           C  
ATOM   1870  HA  LEU A 113       4.353  -5.037  -8.207  1.00 95.69           H  
ATOM   1871  C   LEU A 113       3.520  -3.653  -9.610  1.00 95.69           C  
ATOM   1872  CB  LEU A 113       4.079  -6.117 -10.038  1.00 95.69           C  
ATOM   1873  HB2 LEU A 113       4.135  -7.080  -9.531  1.00 95.69           H  
ATOM   1874  HB3 LEU A 113       3.332  -6.187 -10.828  1.00 95.69           H  
ATOM   1875  O   LEU A 113       3.096  -3.476 -10.752  1.00 95.69           O  
ATOM   1876  CG  LEU A 113       5.449  -5.813 -10.668  1.00 95.69           C  
ATOM   1877  HG  LEU A 113       5.447  -4.816 -11.109  1.00 95.69           H  
ATOM   1878  CD1 LEU A 113       6.567  -5.891  -9.632  1.00 95.69           C  
ATOM   1879 HD11 LEU A 113       6.423  -5.139  -8.856  1.00 95.69           H  
ATOM   1880 HD12 LEU A 113       6.600  -6.883  -9.182  1.00 95.69           H  
ATOM   1881 HD13 LEU A 113       7.520  -5.676 -10.115  1.00 95.69           H  
ATOM   1882  CD2 LEU A 113       5.752  -6.818 -11.774  1.00 95.69           C  
ATOM   1883 HD21 LEU A 113       4.981  -6.762 -12.542  1.00 95.69           H  
ATOM   1884 HD22 LEU A 113       5.778  -7.825 -11.357  1.00 95.69           H  
ATOM   1885 HD23 LEU A 113       6.720  -6.593 -12.223  1.00 95.69           H  
ATOM   1886  N   ALA A 114       3.909  -2.627  -8.854  1.00 93.34           N  
ATOM   1887  H   ALA A 114       4.294  -2.815  -7.939  1.00 93.34           H  
ATOM   1888  CA  ALA A 114       3.881  -1.246  -9.340  1.00 93.34           C  
ATOM   1889  HA  ALA A 114       2.953  -1.086  -9.888  1.00 93.34           H  
ATOM   1890  C   ALA A 114       5.040  -0.947 -10.305  1.00 93.34           C  
ATOM   1891  CB  ALA A 114       3.891  -0.302  -8.137  1.00 93.34           C  
ATOM   1892  HB1 ALA A 114       4.796  -0.444  -7.547  1.00 93.34           H  
ATOM   1893  HB2 ALA A 114       3.016  -0.510  -7.522  1.00 93.34           H  
ATOM   1894  HB3 ALA A 114       3.848   0.732  -8.480  1.00 93.34           H  
ATOM   1895  O   ALA A 114       4.880  -0.162 -11.243  1.00 93.34           O  
ATOM   1896  N   SER A 115       6.198  -1.566 -10.071  1.00 91.59           N  
ATOM   1897  H   SER A 115       6.258  -2.159  -9.255  1.00 91.59           H  
ATOM   1898  CA  SER A 115       7.360  -1.565 -10.962  1.00 91.59           C  
ATOM   1899  HA  SER A 115       7.025  -1.699 -11.991  1.00 91.59           H  
ATOM   1900  C   SER A 115       8.302  -2.713 -10.594  1.00 91.59           C  
ATOM   1901  CB  SER A 115       8.104  -0.227 -10.842  1.00 91.59           C  
ATOM   1902  HB2 SER A 115       8.760  -0.120 -11.706  1.00 91.59           H  
ATOM   1903  HB3 SER A 115       7.395   0.601 -10.861  1.00 91.59           H  
ATOM   1904  O   SER A 115       8.184  -3.267  -9.505  1.00 91.59           O  
ATOM   1905  OG  SER A 115       8.883  -0.163  -9.659  1.00 91.59           O  
ATOM   1906  HG  SER A 115       8.297   0.003  -8.916  1.00 91.59           H  
ATOM   1907  N   ALA A 116       9.311  -3.008 -11.418  1.00 92.33           N  
ATOM   1908  H   ALA A 116       9.263  -2.684 -12.374  1.00 92.33           H  
ATOM   1909  CA  ALA A 116      10.322  -4.024 -11.095  1.00 92.33           C  
ATOM   1910  HA  ALA A 116       9.822  -4.990 -11.025  1.00 92.33           H  
ATOM   1911  C   ALA A 116      11.095  -3.813  -9.772  1.00 92.33           C  
ATOM   1912  CB  ALA A 116      11.331  -4.086 -12.235  1.00 92.33           C  
ATOM   1913  HB1 ALA A 116      11.956  -4.966 -12.084  1.00 92.33           H  
ATOM   1914  HB2 ALA A 116      10.835  -4.166 -13.203  1.00 92.33           H  
ATOM   1915  HB3 ALA A 116      11.987  -3.218 -12.176  1.00 92.33           H  
ATOM   1916  O   ALA A 116      11.855  -4.688  -9.376  1.00 92.33           O  
ATOM   1917  N   GLY A 117      10.945  -2.668  -9.098  1.00 92.77           N  
ATOM   1918  H   GLY A 117      10.271  -1.998  -9.439  1.00 92.77           H  
ATOM   1919  CA  GLY A 117      11.559  -2.402  -7.795  1.00 92.77           C  
ATOM   1920  HA2 GLY A 117      12.278  -1.590  -7.904  1.00 92.77           H  
ATOM   1921  HA3 GLY A 117      12.098  -3.280  -7.440  1.00 92.77           H  
ATOM   1922  C   GLY A 117      10.565  -2.007  -6.705  1.00 92.77           C  
ATOM   1923  O   GLY A 117      10.992  -1.596  -5.630  1.00 92.77           O  
ATOM   1924  N   GLU A 118       9.256  -2.064  -6.961  1.00 95.10           N  
ATOM   1925  H   GLU A 118       8.933  -2.493  -7.816  1.00 95.10           H  
ATOM   1926  CA  GLU A 118       8.252  -1.606  -5.998  1.00 95.10           C  
ATOM   1927  HA  GLU A 118       8.661  -1.720  -4.994  1.00 95.10           H  
ATOM   1928  C   GLU A 118       6.974  -2.441  -6.064  1.00 95.10           C  
ATOM   1929  CB  GLU A 118       7.962  -0.109  -6.203  1.00 95.10           C  
ATOM   1930  HB2 GLU A 118       8.909   0.431  -6.195  1.00 95.10           H  
ATOM   1931  HB3 GLU A 118       7.487   0.041  -7.172  1.00 95.10           H  
ATOM   1932  O   GLU A 118       6.325  -2.556  -7.108  1.00 95.10           O  
ATOM   1933  CG  GLU A 118       7.067   0.466  -5.090  1.00 95.10           C  
ATOM   1934  HG2 GLU A 118       7.472   0.159  -4.126  1.00 95.10           H  
ATOM   1935  HG3 GLU A 118       6.065   0.046  -5.185  1.00 95.10           H  
ATOM   1936  CD  GLU A 118       6.970   2.001  -5.128  1.00 95.10           C  
ATOM   1937  OE1 GLU A 118       6.775   2.602  -4.043  1.00 95.10           O  
ATOM   1938  OE2 GLU A 118       7.074   2.580  -6.233  1.00 95.10           O  
ATOM   1939  N   LEU A 119       6.596  -2.971  -4.904  1.00 96.98           N  
ATOM   1940  H   LEU A 119       7.187  -2.818  -4.099  1.00 96.98           H  
ATOM   1941  CA  LEU A 119       5.341  -3.660  -4.661  1.00 96.98           C  
ATOM   1942  HA  LEU A 119       4.874  -3.900  -5.616  1.00 96.98           H  
ATOM   1943  C   LEU A 119       4.372  -2.762  -3.891  1.00 96.98           C  
ATOM   1944  CB  LEU A 119       5.600  -4.974  -3.903  1.00 96.98           C  
ATOM   1945  HB2 LEU A 119       6.023  -4.735  -2.927  1.00 96.98           H  
ATOM   1946  HB3 LEU A 119       4.644  -5.471  -3.739  1.00 96.98           H  
ATOM   1947  O   LEU A 119       4.755  -1.847  -3.157  1.00 96.98           O  
ATOM   1948  CG  LEU A 119       6.548  -5.960  -4.602  1.00 96.98           C  
ATOM   1949  HG  LEU A 119       7.521  -5.492  -4.755  1.00 96.98           H  
ATOM   1950  CD1 LEU A 119       6.743  -7.176  -3.706  1.00 96.98           C  
ATOM   1951 HD11 LEU A 119       7.411  -7.893  -4.183  1.00 96.98           H  
ATOM   1952 HD12 LEU A 119       7.186  -6.876  -2.757  1.00 96.98           H  
ATOM   1953 HD13 LEU A 119       5.787  -7.660  -3.506  1.00 96.98           H  
ATOM   1954  CD2 LEU A 119       5.996  -6.415  -5.951  1.00 96.98           C  
ATOM   1955 HD21 LEU A 119       6.667  -7.154  -6.389  1.00 96.98           H  
ATOM   1956 HD22 LEU A 119       5.005  -6.854  -5.831  1.00 96.98           H  
ATOM   1957 HD23 LEU A 119       5.942  -5.564  -6.631  1.00 96.98           H  
ATOM   1958  N   GLN A 120       3.090  -3.063  -4.033  1.00 96.93           N  
ATOM   1959  H   GLN A 120       2.851  -3.785  -4.698  1.00 96.93           H  
ATOM   1960  CA  GLN A 120       1.995  -2.413  -3.322  1.00 96.93           C  
ATOM   1961  HA  GLN A 120       2.394  -1.798  -2.515  1.00 96.93           H  
ATOM   1962  C   GLN A 120       1.088  -3.456  -2.667  1.00 96.93           C  
ATOM   1963  CB  GLN A 120       1.252  -1.497  -4.299  1.00 96.93           C  
ATOM   1964  HB2 GLN A 120       1.008  -2.042  -5.210  1.00 96.93           H  
ATOM   1965  HB3 GLN A 120       0.322  -1.160  -3.841  1.00 96.93           H  
ATOM   1966  O   GLN A 120       1.147  -4.641  -3.000  1.00 96.93           O  
ATOM   1967  CG  GLN A 120       2.113  -0.285  -4.674  1.00 96.93           C  
ATOM   1968  HG2 GLN A 120       2.468   0.202  -3.765  1.00 96.93           H  
ATOM   1969  HG3 GLN A 120       2.990  -0.619  -5.229  1.00 96.93           H  
ATOM   1970  CD  GLN A 120       1.372   0.746  -5.511  1.00 96.93           C  
ATOM   1971  NE2 GLN A 120       2.056   1.771  -5.970  1.00 96.93           N  
ATOM   1972 HE21 GLN A 120       3.045   1.849  -5.778  1.00 96.93           H  
ATOM   1973 HE22 GLN A 120       1.522   2.496  -6.427  1.00 96.93           H  
ATOM   1974  OE1 GLN A 120       0.179   0.689  -5.749  1.00 96.93           O  
ATOM   1975  N   LYS A 121       0.272  -3.038  -1.695  1.00 97.33           N  
ATOM   1976  H   LYS A 121       0.160  -2.043  -1.556  1.00 97.33           H  
ATOM   1977  CA  LYS A 121      -0.666  -3.936  -1.004  1.00 97.33           C  
ATOM   1978  HA  LYS A 121      -0.140  -4.810  -0.621  1.00 97.33           H  
ATOM   1979  C   LYS A 121      -1.716  -4.432  -1.999  1.00 97.33           C  
ATOM   1980  CB  LYS A 121      -1.331  -3.191   0.168  1.00 97.33           C  
ATOM   1981  HB2 LYS A 121      -2.126  -3.816   0.575  1.00 97.33           H  
ATOM   1982  HB3 LYS A 121      -1.789  -2.274  -0.204  1.00 97.33           H  
ATOM   1983  O   LYS A 121      -2.327  -3.614  -2.674  1.00 97.33           O  
ATOM   1984  CG  LYS A 121      -0.344  -2.855   1.299  1.00 97.33           C  
ATOM   1985  HG2 LYS A 121       0.021  -3.789   1.726  1.00 97.33           H  
ATOM   1986  HG3 LYS A 121       0.505  -2.294   0.908  1.00 97.33           H  
ATOM   1987  CD  LYS A 121      -1.018  -2.039   2.414  1.00 97.33           C  
ATOM   1988  HD2 LYS A 121      -2.003  -2.458   2.616  1.00 97.33           H  
ATOM   1989  HD3 LYS A 121      -0.420  -2.122   3.321  1.00 97.33           H  
ATOM   1990  CE  LYS A 121      -1.143  -0.550   2.059  1.00 97.33           C  
ATOM   1991  HE2 LYS A 121      -1.550  -0.457   1.052  1.00 97.33           H  
ATOM   1992  HE3 LYS A 121      -0.152  -0.096   2.075  1.00 97.33           H  
ATOM   1993  NZ  LYS A 121      -2.049   0.143   3.007  1.00 97.33           N  
ATOM   1994  HZ1 LYS A 121      -2.047   1.150   2.922  1.00 97.33           H  
ATOM   1995  HZ2 LYS A 121      -2.991  -0.141   2.779  1.00 97.33           H  
ATOM   1996  HZ3 LYS A 121      -1.875  -0.117   3.967  1.00 97.33           H  
ATOM   1997  N   GLY A 122      -1.917  -5.745  -2.087  1.00 96.45           N  
ATOM   1998  H   GLY A 122      -1.329  -6.374  -1.558  1.00 96.45           H  
ATOM   1999  CA  GLY A 122      -2.974  -6.369  -2.894  1.00 96.45           C  
ATOM   2000  HA2 GLY A 122      -2.556  -7.219  -3.434  1.00 96.45           H  
ATOM   2001  HA3 GLY A 122      -3.358  -5.660  -3.628  1.00 96.45           H  
ATOM   2002  C   GLY A 122      -4.164  -6.871  -2.069  1.00 96.45           C  
ATOM   2003  O   GLY A 122      -5.055  -7.507  -2.620  1.00 96.45           O  
ATOM   2004  N   ASN A 123      -4.174  -6.614  -0.758  1.00 96.61           N  
ATOM   2005  H   ASN A 123      -3.421  -6.060  -0.375  1.00 96.61           H  
ATOM   2006  CA  ASN A 123      -5.288  -6.904   0.143  1.00 96.61           C  
ATOM   2007  HA  ASN A 123      -6.085  -7.405  -0.407  1.00 96.61           H  
ATOM   2008  C   ASN A 123      -5.853  -5.598   0.711  1.00 96.61           C  
ATOM   2009  CB  ASN A 123      -4.828  -7.812   1.297  1.00 96.61           C  
ATOM   2010  HB2 ASN A 123      -5.686  -8.063   1.920  1.00 96.61           H  
ATOM   2011  HB3 ASN A 123      -4.116  -7.262   1.911  1.00 96.61           H  
ATOM   2012  O   ASN A 123      -5.108  -4.636   0.904  1.00 96.61           O  
ATOM   2013  CG  ASN A 123      -4.162  -9.098   0.862  1.00 96.61           C  
ATOM   2014  ND2 ASN A 123      -4.910 -10.136   0.566  1.00 96.61           N  
ATOM   2015 HD21 ASN A 123      -4.452 -11.018   0.387  1.00 96.61           H  
ATOM   2016 HD22 ASN A 123      -5.918 -10.077   0.590  1.00 96.61           H  
ATOM   2017  OD1 ASN A 123      -2.949  -9.176   0.823  1.00 96.61           O  
ATOM   2018  N   GLU A 124      -7.137  -5.619   1.059  1.00 95.50           N  
ATOM   2019  H   GLU A 124      -7.691  -6.444   0.878  1.00 95.50           H  
ATOM   2020  CA  GLU A 124      -7.827  -4.554   1.784  1.00 95.50           C  
ATOM   2021  HA  GLU A 124      -7.099  -3.829   2.147  1.00 95.50           H  
ATOM   2022  C   GLU A 124      -8.574  -5.137   2.985  1.00 95.50           C  
ATOM   2023  CB  GLU A 124      -8.791  -3.833   0.840  1.00 95.50           C  
ATOM   2024  HB2 GLU A 124      -9.587  -4.512   0.534  1.00 95.50           H  
ATOM   2025  HB3 GLU A 124      -8.238  -3.536  -0.051  1.00 95.50           H  
ATOM   2026  O   GLU A 124      -9.092  -6.255   2.919  1.00 95.50           O  
ATOM   2027  CG  GLU A 124      -9.401  -2.580   1.479  1.00 95.50           C  
ATOM   2028  HG2 GLU A 124     -10.232  -2.871   2.122  1.00 95.50           H  
ATOM   2029  HG3 GLU A 124      -8.644  -2.102   2.100  1.00 95.50           H  
ATOM   2030  CD  GLU A 124      -9.880  -1.584   0.418  1.00 95.50           C  
ATOM   2031  OE1 GLU A 124      -9.706  -0.373   0.680  1.00 95.50           O  
ATOM   2032  OE2 GLU A 124     -10.313  -2.031  -0.665  1.00 95.50           O  
ATOM   2033  N   LEU A 125      -8.606  -4.396   4.093  1.00 96.89           N  
ATOM   2034  H   LEU A 125      -8.200  -3.472   4.066  1.00 96.89           H  
ATOM   2035  CA  LEU A 125      -9.408  -4.771   5.252  1.00 96.89           C  
ATOM   2036  HA  LEU A 125      -9.311  -5.845   5.411  1.00 96.89           H  
ATOM   2037  C   LEU A 125     -10.880  -4.445   4.980  1.00 96.89           C  
ATOM   2038  CB  LEU A 125      -8.880  -4.047   6.503  1.00 96.89           C  
ATOM   2039  HB2 LEU A 125      -8.886  -2.975   6.305  1.00 96.89           H  
ATOM   2040  HB3 LEU A 125      -7.851  -4.362   6.680  1.00 96.89           H  
ATOM   2041  O   LEU A 125     -11.244  -3.279   4.859  1.00 96.89           O  
ATOM   2042  CG  LEU A 125      -9.704  -4.307   7.780  1.00 96.89           C  
ATOM   2043  HG  LEU A 125     -10.751  -4.057   7.610  1.00 96.89           H  
ATOM   2044  CD1 LEU A 125      -9.608  -5.762   8.239  1.00 96.89           C  
ATOM   2045 HD11 LEU A 125     -10.165  -5.889   9.168  1.00 96.89           H  
ATOM   2046 HD12 LEU A 125     -10.045  -6.424   7.492  1.00 96.89           H  
ATOM   2047 HD13 LEU A 125      -8.566  -6.034   8.412  1.00 96.89           H  
ATOM   2048  CD2 LEU A 125      -9.186  -3.420   8.909  1.00 96.89           C  
ATOM   2049 HD21 LEU A 125      -8.148  -3.667   9.130  1.00 96.89           H  
ATOM   2050 HD22 LEU A 125      -9.786  -3.576   9.805  1.00 96.89           H  
ATOM   2051 HD23 LEU A 125      -9.258  -2.372   8.616  1.00 96.89           H  
ATOM   2052  N   ALA A 126     -11.729  -5.469   4.959  1.00 95.42           N  
ATOM   2053  H   ALA A 126     -11.363  -6.408   5.025  1.00 95.42           H  
ATOM   2054  CA  ALA A 126     -13.176  -5.301   4.963  1.00 95.42           C  
ATOM   2055  HA  ALA A 126     -13.432  -4.343   4.510  1.00 95.42           H  
ATOM   2056  C   ALA A 126     -13.688  -5.311   6.408  1.00 95.42           C  
ATOM   2057  CB  ALA A 126     -13.810  -6.400   4.106  1.00 95.42           C  
ATOM   2058  HB1 ALA A 126     -14.892  -6.269   4.088  1.00 95.42           H  
ATOM   2059  HB2 ALA A 126     -13.578  -7.381   4.521  1.00 95.42           H  
ATOM   2060  HB3 ALA A 126     -13.429  -6.339   3.087  1.00 95.42           H  
ATOM   2061  O   ALA A 126     -13.535  -6.305   7.120  1.00 95.42           O  
ATOM   2062  N   LEU A 127     -14.295  -4.207   6.845  1.00 96.52           N  
ATOM   2063  H   LEU A 127     -14.407  -3.425   6.215  1.00 96.52           H  
ATOM   2064  CA  LEU A 127     -14.899  -4.133   8.171  1.00 96.52           C  
ATOM   2065  HA  LEU A 127     -14.321  -4.776   8.834  1.00 96.52           H  
ATOM   2066  C   LEU A 127     -16.351  -4.632   8.173  1.00 96.52           C  
ATOM   2067  CB  LEU A 127     -14.843  -2.706   8.725  1.00 96.52           C  
ATOM   2068  HB2 LEU A 127     -15.183  -2.010   7.958  1.00 96.52           H  
ATOM   2069  HB3 LEU A 127     -15.553  -2.656   9.550  1.00 96.52           H  
ATOM   2070  O   LEU A 127     -17.130  -4.241   7.302  1.00 96.52           O  
ATOM   2071  CG  LEU A 127     -13.474  -2.249   9.252  1.00 96.52           C  
ATOM   2072  HG  LEU A 127     -12.764  -2.152   8.431  1.00 96.52           H  
ATOM   2073  CD1 LEU A 127     -13.694  -0.885   9.900  1.00 96.52           C  
ATOM   2074 HD11 LEU A 127     -14.621  -0.863  10.473  1.00 96.52           H  
ATOM   2075 HD12 LEU A 127     -12.885  -0.698  10.605  1.00 96.52           H  
ATOM   2076 HD13 LEU A 127     -13.720  -0.109   9.135  1.00 96.52           H  
ATOM   2077  CD2 LEU A 127     -12.880  -3.183  10.315  1.00 96.52           C  
ATOM   2078 HD21 LEU A 127     -12.594  -4.135   9.867  1.00 96.52           H  
ATOM   2079 HD22 LEU A 127     -11.975  -2.743  10.735  1.00 96.52           H  
ATOM   2080 HD23 LEU A 127     -13.598  -3.351  11.117  1.00 96.52           H  
ATOM   2081  N   PRO A 128     -16.758  -5.405   9.197  1.00 97.89           N  
ATOM   2082  CA  PRO A 128     -18.163  -5.673   9.483  1.00 97.89           C  
ATOM   2083  HA  PRO A 128     -18.548  -6.337   8.710  1.00 97.89           H  
ATOM   2084  C   PRO A 128     -19.019  -4.399   9.542  1.00 97.89           C  
ATOM   2085  CB  PRO A 128     -18.165  -6.405  10.829  1.00 97.89           C  
ATOM   2086  HB2 PRO A 128     -18.188  -5.687  11.648  1.00 97.89           H  
ATOM   2087  HB3 PRO A 128     -19.000  -7.102  10.909  1.00 97.89           H  
ATOM   2088  O   PRO A 128     -18.618  -3.388  10.124  1.00 97.89           O  
ATOM   2089  CG  PRO A 128     -16.821  -7.131  10.841  1.00 97.89           C  
ATOM   2090  HG2 PRO A 128     -16.461  -7.306  11.855  1.00 97.89           H  
ATOM   2091  HG3 PRO A 128     -16.913  -8.074  10.302  1.00 97.89           H  
ATOM   2092  CD  PRO A 128     -15.896  -6.195  10.066  1.00 97.89           C  
ATOM   2093  HD2 PRO A 128     -15.337  -5.547  10.741  1.00 97.89           H  
ATOM   2094  HD3 PRO A 128     -15.195  -6.785   9.476  1.00 97.89           H  
ATOM   2095  N   SER A 129     -20.242  -4.472   9.010  1.00 98.06           N  
ATOM   2096  H   SER A 129     -20.530  -5.340   8.582  1.00 98.06           H  
ATOM   2097  CA  SER A 129     -21.175  -3.337   8.910  1.00 98.06           C  
ATOM   2098  HA  SER A 129     -20.743  -2.591   8.243  1.00 98.06           H  
ATOM   2099  C   SER A 129     -21.452  -2.648  10.251  1.00 98.06           C  
ATOM   2100  CB  SER A 129     -22.499  -3.812   8.303  1.00 98.06           C  
ATOM   2101  HB2 SER A 129     -23.207  -2.984   8.278  1.00 98.06           H  
ATOM   2102  HB3 SER A 129     -22.326  -4.157   7.283  1.00 98.06           H  
ATOM   2103  O   SER A 129     -21.550  -1.422  10.298  1.00 98.06           O  
ATOM   2104  OG  SER A 129     -23.028  -4.875   9.076  1.00 98.06           O  
ATOM   2105  HG  SER A 129     -23.871  -5.142   8.700  1.00 98.06           H  
ATOM   2106  N   LYS A 130     -21.501  -3.406  11.356  1.00 98.24           N  
ATOM   2107  H   LYS A 130     -21.489  -4.407  11.221  1.00 98.24           H  
ATOM   2108  CA  LYS A 130     -21.670  -2.863  12.715  1.00 98.24           C  
ATOM   2109  HA  LYS A 130     -22.599  -2.292  12.735  1.00 98.24           H  
ATOM   2110  C   LYS A 130     -20.569  -1.871  13.104  1.00 98.24           C  
ATOM   2111  CB  LYS A 130     -21.804  -4.001  13.748  1.00 98.24           C  
ATOM   2112  HB2 LYS A 130     -22.659  -4.622  13.480  1.00 98.24           H  
ATOM   2113  HB3 LYS A 130     -22.022  -3.546  14.714  1.00 98.24           H  
ATOM   2114  O   LYS A 130     -20.861  -0.835  13.695  1.00 98.24           O  
ATOM   2115  CG  LYS A 130     -20.562  -4.904  13.899  1.00 98.24           C  
ATOM   2116  HG2 LYS A 130     -19.683  -4.291  14.096  1.00 98.24           H  
ATOM   2117  HG3 LYS A 130     -20.402  -5.468  12.980  1.00 98.24           H  
ATOM   2118  CD  LYS A 130     -20.712  -5.873  15.079  1.00 98.24           C  
ATOM   2119  HD2 LYS A 130     -21.540  -6.560  14.902  1.00 98.24           H  
ATOM   2120  HD3 LYS A 130     -20.927  -5.284  15.970  1.00 98.24           H  
ATOM   2121  CE  LYS A 130     -19.410  -6.658  15.297  1.00 98.24           C  
ATOM   2122  HE2 LYS A 130     -18.578  -5.984  15.097  1.00 98.24           H  
ATOM   2123  HE3 LYS A 130     -19.357  -7.475  14.577  1.00 98.24           H  
ATOM   2124  NZ  LYS A 130     -19.288  -7.174  16.688  1.00 98.24           N  
ATOM   2125  HZ1 LYS A 130     -18.410  -7.653  16.826  1.00 98.24           H  
ATOM   2126  HZ2 LYS A 130     -19.279  -6.407  17.345  1.00 98.24           H  
ATOM   2127  HZ3 LYS A 130     -20.046  -7.795  16.934  1.00 98.24           H  
ATOM   2128  N   PHE A 131     -19.322  -2.149  12.721  1.00 98.61           N  
ATOM   2129  H   PHE A 131     -19.164  -2.967  12.150  1.00 98.61           H  
ATOM   2130  CA  PHE A 131     -18.177  -1.291  13.018  1.00 98.61           C  
ATOM   2131  HA  PHE A 131     -18.254  -0.921  14.040  1.00 98.61           H  
ATOM   2132  C   PHE A 131     -18.156  -0.063  12.114  1.00 98.61           C  
ATOM   2133  CB  PHE A 131     -16.880  -2.097  12.881  1.00 98.61           C  
ATOM   2134  HB2 PHE A 131     -16.039  -1.420  13.033  1.00 98.61           H  
ATOM   2135  HB3 PHE A 131     -16.805  -2.465  11.857  1.00 98.61           H  
ATOM   2136  O   PHE A 131     -17.866   1.034  12.584  1.00 98.61           O  
ATOM   2137  CG  PHE A 131     -16.726  -3.267  13.839  1.00 98.61           C  
ATOM   2138  CD1 PHE A 131     -17.174  -3.192  15.173  1.00 98.61           C  
ATOM   2139  HD1 PHE A 131     -17.633  -2.290  15.551  1.00 98.61           H  
ATOM   2140  CD2 PHE A 131     -16.068  -4.429  13.408  1.00 98.61           C  
ATOM   2141  HD2 PHE A 131     -15.669  -4.469  12.405  1.00 98.61           H  
ATOM   2142  CE1 PHE A 131     -16.962  -4.263  16.057  1.00 98.61           C  
ATOM   2143  HE1 PHE A 131     -17.233  -4.174  17.099  1.00 98.61           H  
ATOM   2144  CE2 PHE A 131     -15.882  -5.513  14.284  1.00 98.61           C  
ATOM   2145  HE2 PHE A 131     -15.365  -6.403  13.959  1.00 98.61           H  
ATOM   2146  CZ  PHE A 131     -16.310  -5.421  15.616  1.00 98.61           C  
ATOM   2147  HZ  PHE A 131     -16.096  -6.215  16.316  1.00 98.61           H  
ATOM   2148  N   VAL A 132     -18.538  -0.222  10.843  1.00 98.25           N  
ATOM   2149  H   VAL A 132     -18.746  -1.155  10.518  1.00 98.25           H  
ATOM   2150  CA  VAL A 132     -18.707   0.907   9.916  1.00 98.25           C  
ATOM   2151  HA  VAL A 132     -17.772   1.465   9.875  1.00 98.25           H  
ATOM   2152  C   VAL A 132     -19.784   1.870  10.429  1.00 98.25           C  
ATOM   2153  CB  VAL A 132     -19.036   0.412   8.493  1.00 98.25           C  
ATOM   2154  HB  VAL A 132     -19.964  -0.159   8.513  1.00 98.25           H  
ATOM   2155  O   VAL A 132     -19.542   3.074  10.495  1.00 98.25           O  
ATOM   2156  CG1 VAL A 132     -19.211   1.581   7.515  1.00 98.25           C  
ATOM   2157 HG11 VAL A 132     -19.389   1.197   6.511  1.00 98.25           H  
ATOM   2158 HG12 VAL A 132     -18.315   2.200   7.506  1.00 98.25           H  
ATOM   2159 HG13 VAL A 132     -20.069   2.191   7.799  1.00 98.25           H  
ATOM   2160  CG2 VAL A 132     -17.923  -0.493   7.946  1.00 98.25           C  
ATOM   2161 HG21 VAL A 132     -16.973   0.042   7.937  1.00 98.25           H  
ATOM   2162 HG22 VAL A 132     -17.823  -1.390   8.556  1.00 98.25           H  
ATOM   2163 HG23 VAL A 132     -18.164  -0.807   6.930  1.00 98.25           H  
ATOM   2164  N   ASN A 133     -20.942   1.350  10.857  1.00 98.26           N  
ATOM   2165  H   ASN A 133     -21.090   0.356  10.757  1.00 98.26           H  
ATOM   2166  CA  ASN A 133     -22.022   2.157  11.429  1.00 98.26           C  
ATOM   2167  HA  ASN A 133     -22.302   2.929  10.713  1.00 98.26           H  
ATOM   2168  C   ASN A 133     -21.582   2.873  12.716  1.00 98.26           C  
ATOM   2169  CB  ASN A 133     -23.245   1.260  11.684  1.00 98.26           C  
ATOM   2170  HB2 ASN A 133     -22.993   0.491  12.415  1.00 98.26           H  
ATOM   2171  HB3 ASN A 133     -23.544   0.772  10.756  1.00 98.26           H  
ATOM   2172  O   ASN A 133     -21.784   4.079  12.858  1.00 98.26           O  
ATOM   2173  CG  ASN A 133     -24.426   2.077  12.184  1.00 98.26           C  
ATOM   2174  ND2 ASN A 133     -25.071   1.666  13.251  1.00 98.26           N  
ATOM   2175 HD21 ASN A 133     -24.792   0.838  13.757  1.00 98.26           H  
ATOM   2176 HD22 ASN A 133     -25.835   2.246  13.565  1.00 98.26           H  
ATOM   2177  OD1 ASN A 133     -24.771   3.104  11.627  1.00 98.26           O  
ATOM   2178  N   PHE A 134     -20.923   2.152  13.626  1.00 98.71           N  
ATOM   2179  H   PHE A 134     -20.799   1.161  13.473  1.00 98.71           H  
ATOM   2180  CA  PHE A 134     -20.371   2.730  14.849  1.00 98.71           C  
ATOM   2181  HA  PHE A 134     -21.180   3.169  15.433  1.00 98.71           H  
ATOM   2182  C   PHE A 134     -19.386   3.869  14.556  1.00 98.71           C  
ATOM   2183  CB  PHE A 134     -19.733   1.617  15.681  1.00 98.71           C  
ATOM   2184  HB2 PHE A 134     -20.522   0.974  16.072  1.00 98.71           H  
ATOM   2185  HB3 PHE A 134     -19.097   1.008  15.038  1.00 98.71           H  
ATOM   2186  O   PHE A 134     -19.585   4.973  15.057  1.00 98.71           O  
ATOM   2187  CG  PHE A 134     -18.898   2.131  16.831  1.00 98.71           C  
ATOM   2188  CD1 PHE A 134     -17.499   2.199  16.694  1.00 98.71           C  
ATOM   2189  HD1 PHE A 134     -17.020   1.860  15.787  1.00 98.71           H  
ATOM   2190  CD2 PHE A 134     -19.513   2.569  18.018  1.00 98.71           C  
ATOM   2191  HD2 PHE A 134     -20.584   2.504  18.138  1.00 98.71           H  
ATOM   2192  CE1 PHE A 134     -16.716   2.692  17.746  1.00 98.71           C  
ATOM   2193  HE1 PHE A 134     -15.640   2.715  17.650  1.00 98.71           H  
ATOM   2194  CE2 PHE A 134     -18.724   3.066  19.070  1.00 98.71           C  
ATOM   2195  HE2 PHE A 134     -19.184   3.368  19.999  1.00 98.71           H  
ATOM   2196  CZ  PHE A 134     -17.326   3.116  18.936  1.00 98.71           C  
ATOM   2197  HZ  PHE A 134     -16.714   3.445  19.763  1.00 98.71           H  
ATOM   2198  N   LEU A 135     -18.386   3.661  13.692  1.00 98.51           N  
ATOM   2199  H   LEU A 135     -18.277   2.740  13.291  1.00 98.51           H  
ATOM   2200  CA  LEU A 135     -17.413   4.702  13.336  1.00 98.51           C  
ATOM   2201  HA  LEU A 135     -16.945   5.074  14.247  1.00 98.51           H  
ATOM   2202  C   LEU A 135     -18.074   5.908  12.654  1.00 98.51           C  
ATOM   2203  CB  LEU A 135     -16.339   4.107  12.411  1.00 98.51           C  
ATOM   2204  HB2 LEU A 135     -16.837   3.557  11.613  1.00 98.51           H  
ATOM   2205  HB3 LEU A 135     -15.789   4.928  11.950  1.00 98.51           H  
ATOM   2206  O   LEU A 135     -17.693   7.055  12.912  1.00 98.51           O  
ATOM   2207  CG  LEU A 135     -15.320   3.183  13.101  1.00 98.51           C  
ATOM   2208  HG  LEU A 135     -15.833   2.380  13.630  1.00 98.51           H  
ATOM   2209  CD1 LEU A 135     -14.439   2.580  12.010  1.00 98.51           C  
ATOM   2210 HD11 LEU A 135     -15.039   1.923  11.379  1.00 98.51           H  
ATOM   2211 HD12 LEU A 135     -14.017   3.382  11.404  1.00 98.51           H  
ATOM   2212 HD13 LEU A 135     -13.632   1.999  12.458  1.00 98.51           H  
ATOM   2213  CD2 LEU A 135     -14.419   3.931  14.089  1.00 98.51           C  
ATOM   2214 HD21 LEU A 135     -13.664   3.252  14.485  1.00 98.51           H  
ATOM   2215 HD22 LEU A 135     -13.923   4.767  13.597  1.00 98.51           H  
ATOM   2216 HD23 LEU A 135     -15.005   4.298  14.932  1.00 98.51           H  
ATOM   2217  N   TYR A 136     -19.081   5.679  11.808  1.00 98.14           N  
ATOM   2218  H   TYR A 136     -19.344   4.722  11.617  1.00 98.14           H  
ATOM   2219  CA  TYR A 136     -19.834   6.751  11.159  1.00 98.14           C  
ATOM   2220  HA  TYR A 136     -19.135   7.379  10.606  1.00 98.14           H  
ATOM   2221  C   TYR A 136     -20.552   7.651  12.175  1.00 98.14           C  
ATOM   2222  CB  TYR A 136     -20.832   6.154  10.159  1.00 98.14           C  
ATOM   2223  HB2 TYR A 136     -20.282   5.650   9.364  1.00 98.14           H  
ATOM   2224  HB3 TYR A 136     -21.444   5.403  10.659  1.00 98.14           H  
ATOM   2225  O   TYR A 136     -20.461   8.879  12.065  1.00 98.14           O  
ATOM   2226  CG  TYR A 136     -21.748   7.199   9.550  1.00 98.14           C  
ATOM   2227  CD1 TYR A 136     -23.020   7.431  10.109  1.00 98.14           C  
ATOM   2228  HD1 TYR A 136     -23.363   6.820  10.931  1.00 98.14           H  
ATOM   2229  CD2 TYR A 136     -21.307   7.970   8.459  1.00 98.14           C  
ATOM   2230  HD2 TYR A 136     -20.347   7.762   8.011  1.00 98.14           H  
ATOM   2231  CE1 TYR A 136     -23.842   8.453   9.598  1.00 98.14           C  
ATOM   2232  HE1 TYR A 136     -24.817   8.621  10.031  1.00 98.14           H  
ATOM   2233  CE2 TYR A 136     -22.125   8.995   7.945  1.00 98.14           C  
ATOM   2234  HE2 TYR A 136     -21.810   9.577   7.092  1.00 98.14           H  
ATOM   2235  OH  TYR A 136     -24.164  10.246   8.033  1.00 98.14           O  
ATOM   2236  HH  TYR A 136     -25.044  10.212   8.415  1.00 98.14           H  
ATOM   2237  CZ  TYR A 136     -23.388   9.244   8.521  1.00 98.14           C  
ATOM   2238  N   LEU A 137     -21.232   7.053  13.159  1.00 98.31           N  
ATOM   2239  H   LEU A 137     -21.251   6.044  13.181  1.00 98.31           H  
ATOM   2240  CA  LEU A 137     -21.948   7.778  14.211  1.00 98.31           C  
ATOM   2241  HA  LEU A 137     -22.514   8.593  13.760  1.00 98.31           H  
ATOM   2242  C   LEU A 137     -20.981   8.428  15.209  1.00 98.31           C  
ATOM   2243  CB  LEU A 137     -22.927   6.823  14.923  1.00 98.31           C  
ATOM   2244  HB2 LEU A 137     -22.364   5.971  15.303  1.00 98.31           H  
ATOM   2245  HB3 LEU A 137     -23.353   7.346  15.779  1.00 98.31           H  
ATOM   2246  O   LEU A 137     -21.117   9.614  15.503  1.00 98.31           O  
ATOM   2247  CG  LEU A 137     -24.088   6.299  14.057  1.00 98.31           C  
ATOM   2248  HG  LEU A 137     -23.699   5.787  13.177  1.00 98.31           H  
ATOM   2249  CD1 LEU A 137     -24.915   5.305  14.872  1.00 98.31           C  
ATOM   2250 HD11 LEU A 137     -24.286   4.462  15.154  1.00 98.31           H  
ATOM   2251 HD12 LEU A 137     -25.741   4.927  14.270  1.00 98.31           H  
ATOM   2252 HD13 LEU A 137     -25.305   5.780  15.773  1.00 98.31           H  
ATOM   2253  CD2 LEU A 137     -25.011   7.427  13.588  1.00 98.31           C  
ATOM   2254 HD21 LEU A 137     -25.379   7.981  14.451  1.00 98.31           H  
ATOM   2255 HD22 LEU A 137     -24.472   8.100  12.921  1.00 98.31           H  
ATOM   2256 HD23 LEU A 137     -25.854   7.001  13.043  1.00 98.31           H  
ATOM   2257  N   ALA A 138     -19.963   7.695  15.663  1.00 98.49           N  
ATOM   2258  H   ALA A 138     -19.917   6.723  15.394  1.00 98.49           H  
ATOM   2259  CA  ALA A 138     -18.952   8.174  16.603  1.00 98.49           C  
ATOM   2260  HA  ALA A 138     -19.448   8.511  17.513  1.00 98.49           H  
ATOM   2261  C   ALA A 138     -18.156   9.368  16.045  1.00 98.49           C  
ATOM   2262  CB  ALA A 138     -18.044   6.994  16.959  1.00 98.49           C  
ATOM   2263  HB1 ALA A 138     -18.621   6.210  17.448  1.00 98.49           H  
ATOM   2264  HB2 ALA A 138     -17.581   6.587  16.060  1.00 98.49           H  
ATOM   2265  HB3 ALA A 138     -17.260   7.329  17.639  1.00 98.49           H  
ATOM   2266  O   ALA A 138     -18.027  10.393  16.711  1.00 98.49           O  
ATOM   2267  N   SER A 139     -17.721   9.323  14.778  1.00 98.17           N  
ATOM   2268  H   SER A 139     -17.851   8.465  14.262  1.00 98.17           H  
ATOM   2269  CA  SER A 139     -17.011  10.451  14.131  1.00 98.17           C  
ATOM   2270  HA  SER A 139     -16.154  10.713  14.751  1.00 98.17           H  
ATOM   2271  C   SER A 139     -17.860  11.723  13.990  1.00 98.17           C  
ATOM   2272  CB  SER A 139     -16.478  10.046  12.754  1.00 98.17           C  
ATOM   2273  HB2 SER A 139     -15.974  10.897  12.295  1.00 98.17           H  
ATOM   2274  HB3 SER A 139     -15.752   9.242  12.876  1.00 98.17           H  
ATOM   2275  O   SER A 139     -17.328  12.815  13.767  1.00 98.17           O  
ATOM   2276  OG  SER A 139     -17.533   9.619  11.909  1.00 98.17           O  
ATOM   2277  HG  SER A 139     -17.771   8.742  12.217  1.00 98.17           H  
ATOM   2278  N   ARG A 140     -19.182  11.603  14.154  1.00 97.78           N  
ATOM   2279  H   ARG A 140     -19.533  10.677  14.351  1.00 97.78           H  
ATOM   2280  CA  ARG A 140     -20.164  12.690  14.073  1.00 97.78           C  
ATOM   2281  HA  ARG A 140     -19.647  13.628  13.873  1.00 97.78           H  
ATOM   2282  C   ARG A 140     -20.918  12.906  15.383  1.00 97.78           C  
ATOM   2283  CB  ARG A 140     -21.132  12.412  12.911  1.00 97.78           C  
ATOM   2284  HB2 ARG A 140     -21.935  13.150  12.911  1.00 97.78           H  
ATOM   2285  HB3 ARG A 140     -21.574  11.425  13.046  1.00 97.78           H  
ATOM   2286  O   ARG A 140     -21.929  13.588  15.353  1.00 97.78           O  
ATOM   2287  CG  ARG A 140     -20.436  12.485  11.551  1.00 97.78           C  
ATOM   2288  HG2 ARG A 140     -20.103  13.506  11.367  1.00 97.78           H  
ATOM   2289  HG3 ARG A 140     -19.572  11.821  11.539  1.00 97.78           H  
ATOM   2290  CD  ARG A 140     -21.426  12.057  10.462  1.00 97.78           C  
ATOM   2291  HD2 ARG A 140     -22.319  12.679  10.530  1.00 97.78           H  
ATOM   2292  HD3 ARG A 140     -21.725  11.023  10.637  1.00 97.78           H  
ATOM   2293  NE  ARG A 140     -20.843  12.188   9.115  1.00 97.78           N  
ATOM   2294  HE  ARG A 140     -21.187  12.944   8.540  1.00 97.78           H  
ATOM   2295  NH1 ARG A 140     -19.429  10.382   9.258  1.00 97.78           N  
ATOM   2296 HH11 ARG A 140     -19.782  10.170  10.180  1.00 97.78           H  
ATOM   2297 HH12 ARG A 140     -18.624   9.867   8.931  1.00 97.78           H  
ATOM   2298  NH2 ARG A 140     -19.456  11.624   7.403  1.00 97.78           N  
ATOM   2299 HH21 ARG A 140     -18.739  11.017   7.031  1.00 97.78           H  
ATOM   2300 HH22 ARG A 140     -19.819  12.386   6.848  1.00 97.78           H  
ATOM   2301  CZ  ARG A 140     -19.918  11.397   8.601  1.00 97.78           C  
ATOM   2302  N   TYR A 141     -20.436  12.394  16.515  1.00 97.25           N  
ATOM   2303  H   TYR A 141     -19.612  11.814  16.448  1.00 97.25           H  
ATOM   2304  CA  TYR A 141     -21.192  12.294  17.773  1.00 97.25           C  
ATOM   2305  HA  TYR A 141     -21.966  11.537  17.646  1.00 97.25           H  
ATOM   2306  C   TYR A 141     -21.906  13.593  18.226  1.00 97.25           C  
ATOM   2307  CB  TYR A 141     -20.208  11.787  18.834  1.00 97.25           C  
ATOM   2308  HB2 TYR A 141     -19.725  10.882  18.465  1.00 97.25           H  
ATOM   2309  HB3 TYR A 141     -19.432  12.535  18.997  1.00 97.25           H  
ATOM   2310  O   TYR A 141     -23.071  13.558  18.619  1.00 97.25           O  
ATOM   2311  CG  TYR A 141     -20.843  11.435  20.155  1.00 97.25           C  
ATOM   2312  CD1 TYR A 141     -20.798  12.356  21.214  1.00 97.25           C  
ATOM   2313  HD1 TYR A 141     -20.282  13.298  21.096  1.00 97.25           H  
ATOM   2314  CD2 TYR A 141     -21.473  10.188  20.328  1.00 97.25           C  
ATOM   2315  HD2 TYR A 141     -21.497   9.471  19.520  1.00 97.25           H  
ATOM   2316  CE1 TYR A 141     -21.424  12.060  22.434  1.00 97.25           C  
ATOM   2317  HE1 TYR A 141     -21.410  12.784  23.235  1.00 97.25           H  
ATOM   2318  CE2 TYR A 141     -22.076   9.874  21.562  1.00 97.25           C  
ATOM   2319  HE2 TYR A 141     -22.550   8.919  21.732  1.00 97.25           H  
ATOM   2320  OH  TYR A 141     -22.714  10.572  23.773  1.00 97.25           O  
ATOM   2321  HH  TYR A 141     -22.563  11.279  24.405  1.00 97.25           H  
ATOM   2322  CZ  TYR A 141     -22.071  10.821  22.606  1.00 97.25           C  
ATOM   2323  N   ASN A 142     -21.248  14.752  18.080  1.00 94.71           N  
ATOM   2324  H   ASN A 142     -20.283  14.689  17.788  1.00 94.71           H  
ATOM   2325  CA  ASN A 142     -21.796  16.084  18.412  1.00 94.71           C  
ATOM   2326  HA  ASN A 142     -22.609  15.964  19.127  1.00 94.71           H  
ATOM   2327  C   ASN A 142     -22.393  16.840  17.202  1.00 94.71           C  
ATOM   2328  CB  ASN A 142     -20.689  16.918  19.090  1.00 94.71           C  
ATOM   2329  HB2 ASN A 142     -19.849  17.034  18.405  1.00 94.71           H  
ATOM   2330  HB3 ASN A 142     -21.078  17.908  19.327  1.00 94.71           H  
ATOM   2331  O   ASN A 142     -22.770  18.000  17.316  1.00 94.71           O  
ATOM   2332  CG  ASN A 142     -20.201  16.312  20.392  1.00 94.71           C  
ATOM   2333  ND2 ASN A 142     -18.965  16.544  20.766  1.00 94.71           N  
ATOM   2334 HD21 ASN A 142     -18.375  17.219  20.300  1.00 94.71           H  
ATOM   2335 HD22 ASN A 142     -18.701  16.141  21.654  1.00 94.71           H  
ATOM   2336  OD1 ASN A 142     -20.910  15.610  21.081  1.00 94.71           O  
ATOM   2337  N   LEU A 143     -22.407  16.217  16.023  1.00 94.56           N  
ATOM   2338  H   LEU A 143     -22.154  15.239  16.026  1.00 94.56           H  
ATOM   2339  CA  LEU A 143     -22.844  16.773  14.733  1.00 94.56           C  
ATOM   2340  HA  LEU A 143     -23.303  17.748  14.898  1.00 94.56           H  
ATOM   2341  C   LEU A 143     -23.928  15.898  14.077  1.00 94.56           C  
ATOM   2342  CB  LEU A 143     -21.627  16.935  13.797  1.00 94.56           C  
ATOM   2343  HB2 LEU A 143     -21.976  17.325  12.841  1.00 94.56           H  
ATOM   2344  HB3 LEU A 143     -21.208  15.945  13.617  1.00 94.56           H  
ATOM   2345  O   LEU A 143     -24.131  15.951  12.859  1.00 94.56           O  
ATOM   2346  CG  LEU A 143     -20.510  17.860  14.304  1.00 94.56           C  
ATOM   2347  HG  LEU A 143     -20.133  17.500  15.261  1.00 94.56           H  
ATOM   2348  CD1 LEU A 143     -19.349  17.837  13.305  1.00 94.56           C  
ATOM   2349 HD11 LEU A 143     -19.696  18.179  12.330  1.00 94.56           H  
ATOM   2350 HD12 LEU A 143     -18.963  16.822  13.209  1.00 94.56           H  
ATOM   2351 HD13 LEU A 143     -18.553  18.501  13.644  1.00 94.56           H  
ATOM   2352  CD2 LEU A 143     -20.975  19.307  14.465  1.00 94.56           C  
ATOM   2353 HD21 LEU A 143     -21.743  19.367  15.235  1.00 94.56           H  
ATOM   2354 HD22 LEU A 143     -20.143  19.941  14.771  1.00 94.56           H  
ATOM   2355 HD23 LEU A 143     -21.386  19.680  13.527  1.00 94.56           H  
ATOM   2356  N   LEU A 144     -24.582  15.045  14.869  1.00 93.63           N  
ATOM   2357  H   LEU A 144     -24.375  15.057  15.858  1.00 93.63           H  
ATOM   2358  CA  LEU A 144     -25.648  14.172  14.399  1.00 93.63           C  
ATOM   2359  HA  LEU A 144     -25.266  13.597  13.554  1.00 93.63           H  
ATOM   2360  C   LEU A 144     -26.830  15.006  13.893  1.00 93.63           C  
ATOM   2361  CB  LEU A 144     -26.072  13.199  15.512  1.00 93.63           C  
ATOM   2362  HB2 LEU A 144     -26.957  12.652  15.186  1.00 93.63           H  
ATOM   2363  HB3 LEU A 144     -26.356  13.786  16.385  1.00 93.63           H  
ATOM   2364  O   LEU A 144     -27.132  16.082  14.405  1.00 93.63           O  
ATOM   2365  CG  LEU A 144     -24.990  12.181  15.917  1.00 93.63           C  
ATOM   2366  HG  LEU A 144     -24.070  12.709  16.171  1.00 93.63           H  
ATOM   2367  CD1 LEU A 144     -25.446  11.446  17.166  1.00 93.63           C  
ATOM   2368 HD11 LEU A 144     -25.545  12.174  17.972  1.00 93.63           H  
ATOM   2369 HD12 LEU A 144     -26.413  10.972  16.998  1.00 93.63           H  
ATOM   2370 HD13 LEU A 144     -24.708  10.701  17.462  1.00 93.63           H  
ATOM   2371  CD2 LEU A 144     -24.693  11.155  14.819  1.00 93.63           C  
ATOM   2372 HD21 LEU A 144     -24.263  11.653  13.950  1.00 93.63           H  
ATOM   2373 HD22 LEU A 144     -25.606  10.628  14.540  1.00 93.63           H  
ATOM   2374 HD23 LEU A 144     -23.963  10.436  15.191  1.00 93.63           H  
ATOM   2375  N   LYS A 145     -27.489  14.491  12.854  1.00 92.39           N  
ATOM   2376  H   LYS A 145     -27.217  13.570  12.542  1.00 92.39           H  
ATOM   2377  CA  LYS A 145     -28.686  15.086  12.257  1.00 92.39           C  
ATOM   2378  HA  LYS A 145     -28.898  16.034  12.751  1.00 92.39           H  
ATOM   2379  C   LYS A 145     -29.881  14.166  12.508  1.00 92.39           C  
ATOM   2380  CB  LYS A 145     -28.467  15.358  10.759  1.00 92.39           C  
ATOM   2381  HB2 LYS A 145     -28.259  14.416  10.252  1.00 92.39           H  
ATOM   2382  HB3 LYS A 145     -29.391  15.766  10.349  1.00 92.39           H  
ATOM   2383  O   LYS A 145     -29.758  12.944  12.358  1.00 92.39           O  
ATOM   2384  CG  LYS A 145     -27.321  16.349  10.478  1.00 92.39           C  
ATOM   2385  HG2 LYS A 145     -27.509  17.275  11.020  1.00 92.39           H  
ATOM   2386  HG3 LYS A 145     -26.377  15.925  10.819  1.00 92.39           H  
ATOM   2387  CD  LYS A 145     -27.225  16.650   8.975  1.00 92.39           C  
ATOM   2388  HD2 LYS A 145     -27.040  15.722   8.435  1.00 92.39           H  
ATOM   2389  HD3 LYS A 145     -28.173  17.073   8.641  1.00 92.39           H  
ATOM   2390  CE  LYS A 145     -26.093  17.647   8.696  1.00 92.39           C  
ATOM   2391  HE2 LYS A 145     -25.150  17.201   9.012  1.00 92.39           H  
ATOM   2392  HE3 LYS A 145     -26.259  18.533   9.309  1.00 92.39           H  
ATOM   2393  NZ  LYS A 145     -26.041  18.024   7.259  1.00 92.39           N  
ATOM   2394  HZ1 LYS A 145     -25.298  18.689   7.095  1.00 92.39           H  
ATOM   2395  HZ2 LYS A 145     -26.910  18.456   6.983  1.00 92.39           H  
ATOM   2396  HZ3 LYS A 145     -25.889  17.211   6.679  1.00 92.39           H  
ATOM   2397  N   GLY A 146     -31.022  14.755  12.848  1.00 93.33           N  
ATOM   2398  H   GLY A 146     -31.022  15.750  13.024  1.00 93.33           H  
ATOM   2399  CA  GLY A 146     -32.259  14.051  13.193  1.00 93.33           C  
ATOM   2400  HA2 GLY A 146     -32.035  13.061  13.589  1.00 93.33           H  
ATOM   2401  HA3 GLY A 146     -32.884  13.936  12.307  1.00 93.33           H  
ATOM   2402  C   GLY A 146     -33.055  14.804  14.255  1.00 93.33           C  
ATOM   2403  O   GLY A 146     -32.634  15.884  14.684  1.00 93.33           O  
ATOM   2404  N   SER A 147     -34.182  14.225  14.674  1.00 96.49           N  
ATOM   2405  H   SER A 147     -34.432  13.307  14.336  1.00 96.49           H  
ATOM   2406  CA  SER A 147     -34.919  14.703  15.848  1.00 96.49           C  
ATOM   2407  HA  SER A 147     -35.179  15.749  15.685  1.00 96.49           H  
ATOM   2408  C   SER A 147     -34.053  14.592  17.119  1.00 96.49           C  
ATOM   2409  CB  SER A 147     -36.221  13.905  16.011  1.00 96.49           C  
ATOM   2410  HB2 SER A 147     -36.840  14.352  16.789  1.00 96.49           H  
ATOM   2411  HB3 SER A 147     -36.774  13.908  15.072  1.00 96.49           H  
ATOM   2412  O   SER A 147     -33.071  13.834  17.135  1.00 96.49           O  
ATOM   2413  OG  SER A 147     -35.907  12.581  16.380  1.00 96.49           O  
ATOM   2414  HG  SER A 147     -36.481  11.959  15.926  1.00 96.49           H  
ATOM   2415  N   PRO A 148     -34.373  15.331  18.197  1.00 95.26           N  
ATOM   2416  CA  PRO A 148     -33.711  15.161  19.490  1.00 95.26           C  
ATOM   2417  HA  PRO A 148     -32.678  15.498  19.404  1.00 95.26           H  
ATOM   2418  C   PRO A 148     -33.720  13.703  19.976  1.00 95.26           C  
ATOM   2419  CB  PRO A 148     -34.467  16.085  20.452  1.00 95.26           C  
ATOM   2420  HB2 PRO A 148     -33.809  16.495  21.217  1.00 95.26           H  
ATOM   2421  HB3 PRO A 148     -35.299  15.553  20.914  1.00 95.26           H  
ATOM   2422  O   PRO A 148     -32.693  13.202  20.438  1.00 95.26           O  
ATOM   2423  CG  PRO A 148     -35.020  17.174  19.535  1.00 95.26           C  
ATOM   2424  HG2 PRO A 148     -35.899  17.656  19.964  1.00 95.26           H  
ATOM   2425  HG3 PRO A 148     -34.242  17.906  19.318  1.00 95.26           H  
ATOM   2426  CD  PRO A 148     -35.365  16.396  18.269  1.00 95.26           C  
ATOM   2427  HD2 PRO A 148     -36.359  15.961  18.368  1.00 95.26           H  
ATOM   2428  HD3 PRO A 148     -35.320  17.057  17.403  1.00 95.26           H  
ATOM   2429  N   GLU A 149     -34.840  13.002  19.802  1.00 95.82           N  
ATOM   2430  H   GLU A 149     -35.663  13.484  19.468  1.00 95.82           H  
ATOM   2431  CA  GLU A 149     -35.016  11.596  20.170  1.00 95.82           C  
ATOM   2432  HA  GLU A 149     -34.737  11.464  21.216  1.00 95.82           H  
ATOM   2433  C   GLU A 149     -34.110  10.677  19.339  1.00 95.82           C  
ATOM   2434  CB  GLU A 149     -36.492  11.186  20.005  1.00 95.82           C  
ATOM   2435  HB2 GLU A 149     -36.815  11.377  18.982  1.00 95.82           H  
ATOM   2436  HB3 GLU A 149     -36.558  10.110  20.170  1.00 95.82           H  
ATOM   2437  O   GLU A 149     -33.395   9.846  19.904  1.00 95.82           O  
ATOM   2438  CG  GLU A 149     -37.466  11.860  20.991  1.00 95.82           C  
ATOM   2439  HG2 GLU A 149     -38.448  11.404  20.863  1.00 95.82           H  
ATOM   2440  HG3 GLU A 149     -37.132  11.637  22.004  1.00 95.82           H  
ATOM   2441  CD  GLU A 149     -37.603  13.382  20.807  1.00 95.82           C  
ATOM   2442  OE1 GLU A 149     -37.712  14.075  21.841  1.00 95.82           O  
ATOM   2443  OE2 GLU A 149     -37.509  13.859  19.650  1.00 95.82           O  
ATOM   2444  N   ASP A 150     -34.059  10.868  18.015  1.00 96.71           N  
ATOM   2445  H   ASP A 150     -34.690  11.540  17.603  1.00 96.71           H  
ATOM   2446  CA  ASP A 150     -33.194  10.085  17.123  1.00 96.71           C  
ATOM   2447  HA  ASP A 150     -33.437   9.026  17.214  1.00 96.71           H  
ATOM   2448  C   ASP A 150     -31.714  10.292  17.458  1.00 96.71           C  
ATOM   2449  CB  ASP A 150     -33.354  10.519  15.657  1.00 96.71           C  
ATOM   2450  HB2 ASP A 150     -33.126  11.581  15.575  1.00 96.71           H  
ATOM   2451  HB3 ASP A 150     -32.612   9.985  15.064  1.00 96.71           H  
ATOM   2452  O   ASP A 150     -30.910   9.358  17.417  1.00 96.71           O  
ATOM   2453  CG  ASP A 150     -34.711  10.258  15.015  1.00 96.71           C  
ATOM   2454  OD1 ASP A 150     -35.481   9.424  15.527  1.00 96.71           O  
ATOM   2455  OD2 ASP A 150     -34.930  10.920  13.973  1.00 96.71           O  
ATOM   2456  N   ASN A 151     -31.325  11.534  17.752  1.00 97.23           N  
ATOM   2457  H   ASN A 151     -32.027  12.260  17.758  1.00 97.23           H  
ATOM   2458  CA  ASN A 151     -29.948  11.862  18.106  1.00 97.23           C  
ATOM   2459  HA  ASN A 151     -29.279  11.432  17.362  1.00 97.23           H  
ATOM   2460  C   ASN A 151     -29.568  11.225  19.445  1.00 97.23           C  
ATOM   2461  CB  ASN A 151     -29.762  13.385  18.101  1.00 97.23           C  
ATOM   2462  HB2 ASN A 151     -28.787  13.630  18.522  1.00 97.23           H  
ATOM   2463  HB3 ASN A 151     -30.529  13.839  18.729  1.00 97.23           H  
ATOM   2464  O   ASN A 151     -28.478  10.662  19.543  1.00 97.23           O  
ATOM   2465  CG  ASN A 151     -29.830  13.991  16.709  1.00 97.23           C  
ATOM   2466  ND2 ASN A 151     -30.103  15.271  16.640  1.00 97.23           N  
ATOM   2467 HD21 ASN A 151     -30.362  15.761  17.485  1.00 97.23           H  
ATOM   2468 HD22 ASN A 151     -30.337  15.650  15.733  1.00 97.23           H  
ATOM   2469  OD1 ASN A 151     -29.615  13.348  15.685  1.00 97.23           O  
ATOM   2470  N   LYS A 152     -30.475  11.225  20.430  1.00 96.79           N  
ATOM   2471  H   LYS A 152     -31.348  11.709  20.279  1.00 96.79           H  
ATOM   2472  CA  LYS A 152     -30.274  10.536  21.709  1.00 96.79           C  
ATOM   2473  HA  LYS A 152     -29.359  10.917  22.164  1.00 96.79           H  
ATOM   2474  C   LYS A 152     -30.075   9.030  21.516  1.00 96.79           C  
ATOM   2475  CB  LYS A 152     -31.453  10.853  22.640  1.00 96.79           C  
ATOM   2476  HB2 LYS A 152     -31.571  11.935  22.704  1.00 96.79           H  
ATOM   2477  HB3 LYS A 152     -32.369  10.430  22.228  1.00 96.79           H  
ATOM   2478  O   LYS A 152     -29.122   8.487  22.062  1.00 96.79           O  
ATOM   2479  CG  LYS A 152     -31.226  10.298  24.052  1.00 96.79           C  
ATOM   2480  HG2 LYS A 152     -31.105   9.216  24.006  1.00 96.79           H  
ATOM   2481  HG3 LYS A 152     -30.323  10.738  24.474  1.00 96.79           H  
ATOM   2482  CD  LYS A 152     -32.421  10.620  24.954  1.00 96.79           C  
ATOM   2483  HD2 LYS A 152     -32.533  11.701  25.036  1.00 96.79           H  
ATOM   2484  HD3 LYS A 152     -33.323  10.197  24.511  1.00 96.79           H  
ATOM   2485  CE  LYS A 152     -32.187  10.007  26.337  1.00 96.79           C  
ATOM   2486  HE2 LYS A 152     -31.995   8.942  26.211  1.00 96.79           H  
ATOM   2487  HE3 LYS A 152     -31.293  10.455  26.772  1.00 96.79           H  
ATOM   2488  NZ  LYS A 152     -33.358  10.212  27.223  1.00 96.79           N  
ATOM   2489  HZ1 LYS A 152     -33.546  11.197  27.346  1.00 96.79           H  
ATOM   2490  HZ2 LYS A 152     -34.173   9.774  26.818  1.00 96.79           H  
ATOM   2491  HZ3 LYS A 152     -33.191   9.787  28.124  1.00 96.79           H  
ATOM   2492  N   GLN A 153     -30.894   8.375  20.688  1.00 97.66           N  
ATOM   2493  H   GLN A 153     -31.672   8.879  20.287  1.00 97.66           H  
ATOM   2494  CA  GLN A 153     -30.741   6.944  20.376  1.00 97.66           C  
ATOM   2495  HA  GLN A 153     -30.771   6.368  21.301  1.00 97.66           H  
ATOM   2496  C   GLN A 153     -29.402   6.635  19.687  1.00 97.66           C  
ATOM   2497  CB  GLN A 153     -31.886   6.482  19.467  1.00 97.66           C  
ATOM   2498  HB2 GLN A 153     -31.957   7.153  18.610  1.00 97.66           H  
ATOM   2499  HB3 GLN A 153     -31.654   5.483  19.098  1.00 97.66           H  
ATOM   2500  O   GLN A 153     -28.714   5.682  20.047  1.00 97.66           O  
ATOM   2501  CG  GLN A 153     -33.247   6.421  20.174  1.00 97.66           C  
ATOM   2502  HG2 GLN A 153     -33.484   7.390  20.613  1.00 97.66           H  
ATOM   2503  HG3 GLN A 153     -33.202   5.686  20.978  1.00 97.66           H  
ATOM   2504  CD  GLN A 153     -34.370   6.031  19.218  1.00 97.66           C  
ATOM   2505  NE2 GLN A 153     -35.609   6.087  19.649  1.00 97.66           N  
ATOM   2506 HE21 GLN A 153     -35.821   6.429  20.576  1.00 97.66           H  
ATOM   2507 HE22 GLN A 153     -36.317   5.876  18.961  1.00 97.66           H  
ATOM   2508  OE1 GLN A 153     -34.164   5.656  18.075  1.00 97.66           O  
ATOM   2509  N   LYS A 154     -28.991   7.460  18.714  1.00 97.99           N  
ATOM   2510  H   LYS A 154     -29.618   8.201  18.435  1.00 97.99           H  
ATOM   2511  CA  LYS A 154     -27.690   7.320  18.032  1.00 97.99           C  
ATOM   2512  HA  LYS A 154     -27.601   6.312  17.628  1.00 97.99           H  
ATOM   2513  C   LYS A 154     -26.514   7.504  18.997  1.00 97.99           C  
ATOM   2514  CB  LYS A 154     -27.598   8.344  16.894  1.00 97.99           C  
ATOM   2515  HB2 LYS A 154     -27.884   9.314  17.300  1.00 97.99           H  
ATOM   2516  HB3 LYS A 154     -26.566   8.408  16.549  1.00 97.99           H  
ATOM   2517  O   LYS A 154     -25.529   6.776  18.895  1.00 97.99           O  
ATOM   2518  CG  LYS A 154     -28.494   8.016  15.688  1.00 97.99           C  
ATOM   2519  HG2 LYS A 154     -29.475   7.693  16.036  1.00 97.99           H  
ATOM   2520  HG3 LYS A 154     -28.048   7.207  15.110  1.00 97.99           H  
ATOM   2521  CD  LYS A 154     -28.659   9.265  14.808  1.00 97.99           C  
ATOM   2522  HD2 LYS A 154     -28.988  10.086  15.445  1.00 97.99           H  
ATOM   2523  HD3 LYS A 154     -27.705   9.531  14.353  1.00 97.99           H  
ATOM   2524  CE  LYS A 154     -29.714   9.035  13.721  1.00 97.99           C  
ATOM   2525  HE2 LYS A 154     -29.264   8.508  12.879  1.00 97.99           H  
ATOM   2526  HE3 LYS A 154     -30.489   8.394  14.142  1.00 97.99           H  
ATOM   2527  NZ  LYS A 154     -30.340  10.314  13.293  1.00 97.99           N  
ATOM   2528  HZ1 LYS A 154     -29.695  10.985  12.899  1.00 97.99           H  
ATOM   2529  HZ2 LYS A 154     -30.756  10.767  14.093  1.00 97.99           H  
ATOM   2530  HZ3 LYS A 154     -31.093  10.153  12.639  1.00 97.99           H  
ATOM   2531  N   GLN A 155     -26.603   8.461  19.921  1.00 98.09           N  
ATOM   2532  H   GLN A 155     -27.429   9.043  19.935  1.00 98.09           H  
ATOM   2533  CA  GLN A 155     -25.582   8.687  20.948  1.00 98.09           C  
ATOM   2534  HA  GLN A 155     -24.602   8.739  20.474  1.00 98.09           H  
ATOM   2535  C   GLN A 155     -25.531   7.537  21.954  1.00 98.09           C  
ATOM   2536  CB  GLN A 155     -25.850  10.012  21.674  1.00 98.09           C  
ATOM   2537  HB2 GLN A 155     -25.237  10.059  22.574  1.00 98.09           H  
ATOM   2538  HB3 GLN A 155     -26.898  10.060  21.968  1.00 98.09           H  
ATOM   2539  O   GLN A 155     -24.446   7.062  22.278  1.00 98.09           O  
ATOM   2540  CG  GLN A 155     -25.495  11.208  20.786  1.00 98.09           C  
ATOM   2541  HG2 GLN A 155     -26.041  11.132  19.845  1.00 98.09           H  
ATOM   2542  HG3 GLN A 155     -24.428  11.182  20.562  1.00 98.09           H  
ATOM   2543  CD  GLN A 155     -25.835  12.552  21.415  1.00 98.09           C  
ATOM   2544  NE2 GLN A 155     -25.166  13.609  21.008  1.00 98.09           N  
ATOM   2545 HE21 GLN A 155     -24.426  13.521  20.327  1.00 98.09           H  
ATOM   2546 HE22 GLN A 155     -25.383  14.476  21.478  1.00 98.09           H  
ATOM   2547  OE1 GLN A 155     -26.703  12.691  22.262  1.00 98.09           O  
ATOM   2548  N   GLU A 156     -26.686   7.044  22.399  1.00 98.05           N  
ATOM   2549  H   GLU A 156     -27.548   7.500  22.135  1.00 98.05           H  
ATOM   2550  CA  GLU A 156     -26.786   5.881  23.279  1.00 98.05           C  
ATOM   2551  HA  GLU A 156     -26.222   6.079  24.190  1.00 98.05           H  
ATOM   2552  C   GLU A 156     -26.170   4.634  22.635  1.00 98.05           C  
ATOM   2553  CB  GLU A 156     -28.255   5.682  23.666  1.00 98.05           C  
ATOM   2554  HB2 GLU A 156     -28.856   5.512  22.772  1.00 98.05           H  
ATOM   2555  HB3 GLU A 156     -28.598   6.594  24.155  1.00 98.05           H  
ATOM   2556  O   GLU A 156     -25.352   3.968  23.269  1.00 98.05           O  
ATOM   2557  CG  GLU A 156     -28.430   4.504  24.629  1.00 98.05           C  
ATOM   2558  HG2 GLU A 156     -28.241   3.582  24.079  1.00 98.05           H  
ATOM   2559  HG3 GLU A 156     -27.686   4.588  25.422  1.00 98.05           H  
ATOM   2560  CD  GLU A 156     -29.826   4.432  25.262  1.00 98.05           C  
ATOM   2561  OE1 GLU A 156     -29.962   3.616  26.200  1.00 98.05           O  
ATOM   2562  OE2 GLU A 156     -30.726   5.198  24.841  1.00 98.05           O  
ATOM   2563  N   PHE A 157     -26.450   4.383  21.351  1.00 98.46           N  
ATOM   2564  H   PHE A 157     -27.168   4.931  20.900  1.00 98.46           H  
ATOM   2565  CA  PHE A 157     -25.801   3.311  20.596  1.00 98.46           C  
ATOM   2566  HA  PHE A 157     -26.049   2.360  21.067  1.00 98.46           H  
ATOM   2567  C   PHE A 157     -24.272   3.444  20.609  1.00 98.46           C  
ATOM   2568  CB  PHE A 157     -26.326   3.294  19.153  1.00 98.46           C  
ATOM   2569  HB2 PHE A 157     -27.394   3.074  19.170  1.00 98.46           H  
ATOM   2570  HB3 PHE A 157     -26.202   4.282  18.710  1.00 98.46           H  
ATOM   2571  O   PHE A 157     -23.582   2.461  20.872  1.00 98.46           O  
ATOM   2572  CG  PHE A 157     -25.622   2.274  18.274  1.00 98.46           C  
ATOM   2573  CD1 PHE A 157     -24.504   2.649  17.503  1.00 98.46           C  
ATOM   2574  HD1 PHE A 157     -24.160   3.673  17.519  1.00 98.46           H  
ATOM   2575  CD2 PHE A 157     -26.047   0.934  18.277  1.00 98.46           C  
ATOM   2576  HD2 PHE A 157     -26.889   0.636  18.883  1.00 98.46           H  
ATOM   2577  CE1 PHE A 157     -23.814   1.688  16.742  1.00 98.46           C  
ATOM   2578  HE1 PHE A 157     -22.945   1.974  16.169  1.00 98.46           H  
ATOM   2579  CE2 PHE A 157     -25.355  -0.028  17.518  1.00 98.46           C  
ATOM   2580  HE2 PHE A 157     -25.666  -1.062  17.554  1.00 98.46           H  
ATOM   2581  CZ  PHE A 157     -24.237   0.347  16.754  1.00 98.46           C  
ATOM   2582  HZ  PHE A 157     -23.687  -0.401  16.202  1.00 98.46           H  
ATOM   2583  N   VAL A 158     -23.727   4.639  20.356  1.00 98.51           N  
ATOM   2584  H   VAL A 158     -24.342   5.419  20.173  1.00 98.51           H  
ATOM   2585  CA  VAL A 158     -22.271   4.862  20.399  1.00 98.51           C  
ATOM   2586  HA  VAL A 158     -21.790   4.138  19.741  1.00 98.51           H  
ATOM   2587  C   VAL A 158     -21.718   4.597  21.802  1.00 98.51           C  
ATOM   2588  CB  VAL A 158     -21.905   6.273  19.898  1.00 98.51           C  
ATOM   2589  HB  VAL A 158     -22.527   7.011  20.406  1.00 98.51           H  
ATOM   2590  O   VAL A 158     -20.734   3.874  21.932  1.00 98.51           O  
ATOM   2591  CG1 VAL A 158     -20.433   6.622  20.146  1.00 98.51           C  
ATOM   2592 HG11 VAL A 158     -20.255   6.726  21.217  1.00 98.51           H  
ATOM   2593 HG12 VAL A 158     -19.787   5.838  19.750  1.00 98.51           H  
ATOM   2594 HG13 VAL A 158     -20.178   7.570  19.673  1.00 98.51           H  
ATOM   2595  CG2 VAL A 158     -22.148   6.391  18.388  1.00 98.51           C  
ATOM   2596 HG21 VAL A 158     -23.179   6.129  18.151  1.00 98.51           H  
ATOM   2597 HG22 VAL A 158     -21.967   7.416  18.065  1.00 98.51           H  
ATOM   2598 HG23 VAL A 158     -21.480   5.718  17.851  1.00 98.51           H  
ATOM   2599  N   ASN A 159     -22.367   5.113  22.848  1.00 98.13           N  
ATOM   2600  H   ASN A 159     -23.184   5.681  22.673  1.00 98.13           H  
ATOM   2601  CA  ASN A 159     -21.907   4.965  24.232  1.00 98.13           C  
ATOM   2602  HA  ASN A 159     -20.872   5.301  24.296  1.00 98.13           H  
ATOM   2603  C   ASN A 159     -21.930   3.507  24.712  1.00 98.13           C  
ATOM   2604  CB  ASN A 159     -22.765   5.859  25.138  1.00 98.13           C  
ATOM   2605  HB2 ASN A 159     -22.507   5.670  26.180  1.00 98.13           H  
ATOM   2606  HB3 ASN A 159     -23.818   5.617  24.994  1.00 98.13           H  
ATOM   2607  O   ASN A 159     -21.012   3.076  25.406  1.00 98.13           O  
ATOM   2608  CG  ASN A 159     -22.540   7.334  24.874  1.00 98.13           C  
ATOM   2609  ND2 ASN A 159     -23.531   8.153  25.123  1.00 98.13           N  
ATOM   2610 HD21 ASN A 159     -23.385   9.093  24.782  1.00 98.13           H  
ATOM   2611 HD22 ASN A 159     -24.429   7.801  25.422  1.00 98.13           H  
ATOM   2612  OD1 ASN A 159     -21.486   7.771  24.444  1.00 98.13           O  
ATOM   2613  N   GLN A 160     -22.936   2.728  24.310  1.00 98.35           N  
ATOM   2614  H   GLN A 160     -23.686   3.144  23.776  1.00 98.35           H  
ATOM   2615  CA  GLN A 160     -23.026   1.297  24.628  1.00 98.35           C  
ATOM   2616  HA  GLN A 160     -22.869   1.156  25.698  1.00 98.35           H  
ATOM   2617  C   GLN A 160     -21.956   0.457  23.905  1.00 98.35           C  
ATOM   2618  CB  GLN A 160     -24.433   0.797  24.268  1.00 98.35           C  
ATOM   2619  HB2 GLN A 160     -24.441  -0.292  24.303  1.00 98.35           H  
ATOM   2620  HB3 GLN A 160     -24.666   1.104  23.248  1.00 98.35           H  
ATOM   2621  O   GLN A 160     -21.583  -0.617  24.380  1.00 98.35           O  
ATOM   2622  CG  GLN A 160     -25.523   1.315  25.226  1.00 98.35           C  
ATOM   2623  HG2 GLN A 160     -25.480   2.402  25.295  1.00 98.35           H  
ATOM   2624  HG3 GLN A 160     -25.342   0.909  26.221  1.00 98.35           H  
ATOM   2625  CD  GLN A 160     -26.931   0.916  24.787  1.00 98.35           C  
ATOM   2626  NE2 GLN A 160     -27.953   1.282  25.529  1.00 98.35           N  
ATOM   2627 HE21 GLN A 160     -27.864   1.941  26.290  1.00 98.35           H  
ATOM   2628 HE22 GLN A 160     -28.876   1.090  25.167  1.00 98.35           H  
ATOM   2629  OE1 GLN A 160     -27.142   0.272  23.770  1.00 98.35           O  
ATOM   2630  N   HIS A 161     -21.430   0.942  22.777  1.00 98.51           N  
ATOM   2631  H   HIS A 161     -21.767   1.833  22.442  1.00 98.51           H  
ATOM   2632  CA  HIS A 161     -20.531   0.186  21.901  1.00 98.51           C  
ATOM   2633  HA  HIS A 161     -20.386  -0.807  22.327  1.00 98.51           H  
ATOM   2634  C   HIS A 161     -19.117   0.774  21.794  1.00 98.51           C  
ATOM   2635  CB  HIS A 161     -21.197  -0.037  20.537  1.00 98.51           C  
ATOM   2636  HB2 HIS A 161     -20.513  -0.585  19.888  1.00 98.51           H  
ATOM   2637  HB3 HIS A 161     -21.401   0.928  20.073  1.00 98.51           H  
ATOM   2638  O   HIS A 161     -18.401   0.447  20.855  1.00 98.51           O  
ATOM   2639  CG  HIS A 161     -22.474  -0.831  20.626  1.00 98.51           C  
ATOM   2640  CD2 HIS A 161     -22.598  -2.191  20.672  1.00 98.51           C  
ATOM   2641  HD2 HIS A 161     -21.781  -2.897  20.663  1.00 98.51           H  
ATOM   2642  ND1 HIS A 161     -23.737  -0.310  20.731  1.00 98.51           N  
ATOM   2643  HD1 HIS A 161     -23.951   0.676  20.789  1.00 98.51           H  
ATOM   2644  CE1 HIS A 161     -24.608  -1.326  20.832  1.00 98.51           C  
ATOM   2645  HE1 HIS A 161     -25.674  -1.217  20.968  1.00 98.51           H  
ATOM   2646  NE2 HIS A 161     -23.958  -2.501  20.771  1.00 98.51           N  
ATOM   2647  N   VAL A 162     -18.663   1.592  22.752  1.00 98.01           N  
ATOM   2648  H   VAL A 162     -19.310   1.898  23.464  1.00 98.01           H  
ATOM   2649  CA  VAL A 162     -17.294   2.162  22.744  1.00 98.01           C  
ATOM   2650  HA  VAL A 162     -17.194   2.799  21.864  1.00 98.01           H  
ATOM   2651  C   VAL A 162     -16.207   1.081  22.626  1.00 98.01           C  
ATOM   2652  CB  VAL A 162     -17.056   3.043  23.988  1.00 98.01           C  
ATOM   2653  HB  VAL A 162     -17.281   2.464  24.883  1.00 98.01           H  
ATOM   2654  O   VAL A 162     -15.217   1.283  21.925  1.00 98.01           O  
ATOM   2655  CG1 VAL A 162     -15.613   3.556  24.093  1.00 98.01           C  
ATOM   2656 HG11 VAL A 162     -15.522   4.247  24.931  1.00 98.01           H  
ATOM   2657 HG12 VAL A 162     -14.924   2.730  24.268  1.00 98.01           H  
ATOM   2658 HG13 VAL A 162     -15.327   4.069  23.174  1.00 98.01           H  
ATOM   2659  CG2 VAL A 162     -17.971   4.272  23.952  1.00 98.01           C  
ATOM   2660 HG21 VAL A 162     -17.808   4.885  24.839  1.00 98.01           H  
ATOM   2661 HG22 VAL A 162     -17.773   4.867  23.060  1.00 98.01           H  
ATOM   2662 HG23 VAL A 162     -19.015   3.959  23.946  1.00 98.01           H  
ATOM   2663  N   HIS A 163     -16.431  -0.098  23.219  1.00 97.69           N  
ATOM   2664  H   HIS A 163     -17.285  -0.205  23.747  1.00 97.69           H  
ATOM   2665  CA  HIS A 163     -15.542  -1.264  23.116  1.00 97.69           C  
ATOM   2666  HA  HIS A 163     -14.569  -0.990  23.522  1.00 97.69           H  
ATOM   2667  C   HIS A 163     -15.302  -1.738  21.670  1.00 97.69           C  
ATOM   2668  CB  HIS A 163     -16.105  -2.412  23.969  1.00 97.69           C  
ATOM   2669  HB2 HIS A 163     -16.243  -2.065  24.993  1.00 97.69           H  
ATOM   2670  HB3 HIS A 163     -15.368  -3.214  23.994  1.00 97.69           H  
ATOM   2671  O   HIS A 163     -14.303  -2.399  21.405  1.00 97.69           O  
ATOM   2672  CG  HIS A 163     -17.410  -2.980  23.458  1.00 97.69           C  
ATOM   2673  CD2 HIS A 163     -17.559  -4.064  22.630  1.00 97.69           C  
ATOM   2674  HD2 HIS A 163     -16.761  -4.660  22.213  1.00 97.69           H  
ATOM   2675  ND1 HIS A 163     -18.677  -2.514  23.746  1.00 97.69           N  
ATOM   2676  HD1 HIS A 163     -18.931  -1.804  24.418  1.00 97.69           H  
ATOM   2677  CE1 HIS A 163     -19.563  -3.297  23.111  1.00 97.69           C  
ATOM   2678  HE1 HIS A 163     -20.636  -3.198  23.187  1.00 97.69           H  
ATOM   2679  NE2 HIS A 163     -18.931  -4.251  22.413  1.00 97.69           N  
ATOM   2680  N   TYR A 164     -16.145  -1.359  20.702  1.00 98.71           N  
ATOM   2681  H   TYR A 164     -16.951  -0.797  20.935  1.00 98.71           H  
ATOM   2682  CA  TYR A 164     -15.892  -1.650  19.289  1.00 98.71           C  
ATOM   2683  HA  TYR A 164     -15.780  -2.728  19.168  1.00 98.71           H  
ATOM   2684  C   TYR A 164     -14.583  -1.036  18.783  1.00 98.71           C  
ATOM   2685  CB  TYR A 164     -17.066  -1.173  18.420  1.00 98.71           C  
ATOM   2686  HB2 TYR A 164     -16.717  -1.146  17.388  1.00 98.71           H  
ATOM   2687  HB3 TYR A 164     -17.319  -0.146  18.684  1.00 98.71           H  
ATOM   2688  O   TYR A 164     -14.018  -1.558  17.829  1.00 98.71           O  
ATOM   2689  CG  TYR A 164     -18.327  -2.025  18.430  1.00 98.71           C  
ATOM   2690  CD1 TYR A 164     -18.467  -3.147  19.275  1.00 98.71           C  
ATOM   2691  HD1 TYR A 164     -17.691  -3.426  19.971  1.00 98.71           H  
ATOM   2692  CD2 TYR A 164     -19.357  -1.719  17.520  1.00 98.71           C  
ATOM   2693  HD2 TYR A 164     -19.259  -0.850  16.886  1.00 98.71           H  
ATOM   2694  CE1 TYR A 164     -19.623  -3.942  19.221  1.00 98.71           C  
ATOM   2695  HE1 TYR A 164     -19.714  -4.778  19.899  1.00 98.71           H  
ATOM   2696  CE2 TYR A 164     -20.506  -2.529  17.440  1.00 98.71           C  
ATOM   2697  HE2 TYR A 164     -21.308  -2.281  16.761  1.00 98.71           H  
ATOM   2698  OH  TYR A 164     -21.755  -4.412  18.247  1.00 98.71           O  
ATOM   2699  HH  TYR A 164     -21.890  -4.881  19.074  1.00 98.71           H  
ATOM   2700  CZ  TYR A 164     -20.643  -3.636  18.302  1.00 98.71           C  
ATOM   2701  N   LEU A 165     -14.059   0.028  19.403  1.00 98.46           N  
ATOM   2702  H   LEU A 165     -14.536   0.412  20.206  1.00 98.46           H  
ATOM   2703  CA  LEU A 165     -12.715   0.524  19.078  1.00 98.46           C  
ATOM   2704  HA  LEU A 165     -12.657   0.725  18.009  1.00 98.46           H  
ATOM   2705  C   LEU A 165     -11.628  -0.522  19.376  1.00 98.46           C  
ATOM   2706  CB  LEU A 165     -12.436   1.820  19.855  1.00 98.46           C  
ATOM   2707  HB2 LEU A 165     -12.590   1.629  20.917  1.00 98.46           H  
ATOM   2708  HB3 LEU A 165     -11.386   2.082  19.719  1.00 98.46           H  
ATOM   2709  O   LEU A 165     -10.705  -0.682  18.573  1.00 98.46           O  
ATOM   2710  CG  LEU A 165     -13.288   3.025  19.431  1.00 98.46           C  
ATOM   2711  HG  LEU A 165     -14.345   2.773  19.511  1.00 98.46           H  
ATOM   2712  CD1 LEU A 165     -13.006   4.193  20.367  1.00 98.46           C  
ATOM   2713 HD11 LEU A 165     -13.316   3.936  21.380  1.00 98.46           H  
ATOM   2714 HD12 LEU A 165     -11.937   4.405  20.380  1.00 98.46           H  
ATOM   2715 HD13 LEU A 165     -13.548   5.081  20.041  1.00 98.46           H  
ATOM   2716  CD2 LEU A 165     -12.979   3.487  18.000  1.00 98.46           C  
ATOM   2717 HD21 LEU A 165     -11.921   3.737  17.918  1.00 98.46           H  
ATOM   2718 HD22 LEU A 165     -13.577   4.366  17.760  1.00 98.46           H  
ATOM   2719 HD23 LEU A 165     -13.214   2.695  17.289  1.00 98.46           H  
ATOM   2720  N   ASP A 166     -11.765  -1.277  20.470  1.00 98.35           N  
ATOM   2721  H   ASP A 166     -12.600  -1.174  21.030  1.00 98.35           H  
ATOM   2722  CA  ASP A 166     -10.855  -2.372  20.817  1.00 98.35           C  
ATOM   2723  HA  ASP A 166      -9.833  -1.999  20.749  1.00 98.35           H  
ATOM   2724  C   ASP A 166     -10.979  -3.540  19.827  1.00 98.35           C  
ATOM   2725  CB  ASP A 166     -11.087  -2.839  22.266  1.00 98.35           C  
ATOM   2726  HB2 ASP A 166     -12.140  -3.062  22.435  1.00 98.35           H  
ATOM   2727  HB3 ASP A 166     -10.529  -3.763  22.418  1.00 98.35           H  
ATOM   2728  O   ASP A 166      -9.973  -4.057  19.335  1.00 98.35           O  
ATOM   2729  CG  ASP A 166     -10.591  -1.826  23.298  1.00 98.35           C  
ATOM   2730  OD1 ASP A 166      -9.494  -1.257  23.086  1.00 98.35           O  
ATOM   2731  OD2 ASP A 166     -11.215  -1.641  24.360  1.00 98.35           O  
ATOM   2732  N   ASP A 167     -12.202  -3.895  19.437  1.00 98.50           N  
ATOM   2733  H   ASP A 167     -12.994  -3.521  19.940  1.00 98.50           H  
ATOM   2734  CA  ASP A 167     -12.421  -4.929  18.420  1.00 98.50           C  
ATOM   2735  HA  ASP A 167     -11.950  -5.857  18.746  1.00 98.50           H  
ATOM   2736  C   ASP A 167     -11.814  -4.522  17.063  1.00 98.50           C  
ATOM   2737  CB  ASP A 167     -13.922  -5.179  18.225  1.00 98.50           C  
ATOM   2738  HB2 ASP A 167     -14.033  -5.897  17.413  1.00 98.50           H  
ATOM   2739  HB3 ASP A 167     -14.398  -4.251  17.909  1.00 98.50           H  
ATOM   2740  O   ASP A 167     -11.161  -5.316  16.379  1.00 98.50           O  
ATOM   2741  CG  ASP A 167     -14.674  -5.735  19.436  1.00 98.50           C  
ATOM   2742  OD1 ASP A 167     -14.035  -6.341  20.320  1.00 98.50           O  
ATOM   2743  OD2 ASP A 167     -15.922  -5.605  19.404  1.00 98.50           O  
ATOM   2744  N   ILE A 168     -11.999  -3.260  16.659  1.00 98.65           N  
ATOM   2745  H   ILE A 168     -12.546  -2.653  17.252  1.00 98.65           H  
ATOM   2746  CA  ILE A 168     -11.478  -2.744  15.388  1.00 98.65           C  
ATOM   2747  HA  ILE A 168     -11.765  -3.439  14.599  1.00 98.65           H  
ATOM   2748  C   ILE A 168      -9.945  -2.708  15.411  1.00 98.65           C  
ATOM   2749  CB  ILE A 168     -12.087  -1.363  15.054  1.00 98.65           C  
ATOM   2750  HB  ILE A 168     -11.914  -0.698  15.900  1.00 98.65           H  
ATOM   2751  O   ILE A 168      -9.322  -3.090  14.416  1.00 98.65           O  
ATOM   2752  CG1 ILE A 168     -13.607  -1.453  14.781  1.00 98.65           C  
ATOM   2753 HG12 ILE A 168     -13.777  -1.819  13.769  1.00 98.65           H  
ATOM   2754 HG13 ILE A 168     -14.073  -2.174  15.453  1.00 98.65           H  
ATOM   2755  CG2 ILE A 168     -11.415  -0.764  13.801  1.00 98.65           C  
ATOM   2756 HG21 ILE A 168     -10.368  -0.539  14.007  1.00 98.65           H  
ATOM   2757 HG22 ILE A 168     -11.467  -1.473  12.975  1.00 98.65           H  
ATOM   2758 HG23 ILE A 168     -11.910   0.162  13.509  1.00 98.65           H  
ATOM   2759  CD1 ILE A 168     -14.316  -0.101  14.962  1.00 98.65           C  
ATOM   2760 HD11 ILE A 168     -15.396  -0.240  14.903  1.00 98.65           H  
ATOM   2761 HD12 ILE A 168     -14.006   0.598  14.185  1.00 98.65           H  
ATOM   2762 HD13 ILE A 168     -14.078   0.324  15.937  1.00 98.65           H  
ATOM   2763  N   ILE A 169      -9.310  -2.286  16.515  1.00 98.38           N  
ATOM   2764  H   ILE A 169      -9.851  -2.003  17.320  1.00 98.38           H  
ATOM   2765  CA  ILE A 169      -7.841  -2.268  16.588  1.00 98.38           C  
ATOM   2766  HA  ILE A 169      -7.505  -1.767  15.680  1.00 98.38           H  
ATOM   2767  C   ILE A 169      -7.268  -3.685  16.534  1.00 98.38           C  
ATOM   2768  CB  ILE A 169      -7.309  -1.462  17.801  1.00 98.38           C  
ATOM   2769  HB  ILE A 169      -7.963  -0.605  17.961  1.00 98.38           H  
ATOM   2770  O   ILE A 169      -6.223  -3.899  15.912  1.00 98.38           O  
ATOM   2771  CG1 ILE A 169      -5.885  -0.924  17.560  1.00 98.38           C  
ATOM   2772 HG12 ILE A 169      -5.215  -1.746  17.306  1.00 98.38           H  
ATOM   2773 HG13 ILE A 169      -5.521  -0.458  18.475  1.00 98.38           H  
ATOM   2774  CG2 ILE A 169      -7.255  -2.255  19.113  1.00 98.38           C  
ATOM   2775 HG21 ILE A 169      -8.272  -2.495  19.421  1.00 98.38           H  
ATOM   2776 HG22 ILE A 169      -6.816  -1.649  19.905  1.00 98.38           H  
ATOM   2777 HG23 ILE A 169      -6.665  -3.167  19.021  1.00 98.38           H  
ATOM   2778  CD1 ILE A 169      -5.819   0.139  16.463  1.00 98.38           C  
ATOM   2779 HD11 ILE A 169      -4.851   0.639  16.508  1.00 98.38           H  
ATOM   2780 HD12 ILE A 169      -5.937  -0.316  15.480  1.00 98.38           H  
ATOM   2781 HD13 ILE A 169      -6.597   0.887  16.617  1.00 98.38           H  
ATOM   2782  N   GLN A 170      -7.963  -4.662  17.124  1.00 98.47           N  
ATOM   2783  H   GLN A 170      -8.791  -4.427  17.653  1.00 98.47           H  
ATOM   2784  CA  GLN A 170      -7.583  -6.067  17.040  1.00 98.47           C  
ATOM   2785  HA  GLN A 170      -6.547  -6.160  17.367  1.00 98.47           H  
ATOM   2786  C   GLN A 170      -7.655  -6.570  15.594  1.00 98.47           C  
ATOM   2787  CB  GLN A 170      -8.449  -6.896  17.994  1.00 98.47           C  
ATOM   2788  HB2 GLN A 170      -9.501  -6.811  17.721  1.00 98.47           H  
ATOM   2789  HB3 GLN A 170      -8.320  -6.520  19.009  1.00 98.47           H  
ATOM   2790  O   GLN A 170      -6.664  -7.109  15.097  1.00 98.47           O  
ATOM   2791  CG  GLN A 170      -8.030  -8.371  17.940  1.00 98.47           C  
ATOM   2792  HG2 GLN A 170      -8.219  -8.764  16.941  1.00 98.47           H  
ATOM   2793  HG3 GLN A 170      -6.962  -8.455  18.144  1.00 98.47           H  
ATOM   2794  CD  GLN A 170      -8.771  -9.262  18.923  1.00 98.47           C  
ATOM   2795  NE2 GLN A 170      -8.543 -10.551  18.841  1.00 98.47           N  
ATOM   2796 HE21 GLN A 170      -8.052 -10.905  18.032  1.00 98.47           H  
ATOM   2797 HE22 GLN A 170      -9.105 -11.144  19.436  1.00 98.47           H  
ATOM   2798  OE1 GLN A 170      -9.535  -8.833  19.769  1.00 98.47           O  
ATOM   2799  N   LEU A 171      -8.757  -6.308  14.882  1.00 98.41           N  
ATOM   2800  H   LEU A 171      -9.543  -5.890  15.359  1.00 98.41           H  
ATOM   2801  CA  LEU A 171      -8.892  -6.669  13.464  1.00 98.41           C  
ATOM   2802  HA  LEU A 171      -8.785  -7.749  13.367  1.00 98.41           H  
ATOM   2803  C   LEU A 171      -7.793  -6.041  12.596  1.00 98.41           C  
ATOM   2804  CB  LEU A 171     -10.273  -6.229  12.945  1.00 98.41           C  
ATOM   2805  HB2 LEU A 171     -10.257  -6.278  11.857  1.00 98.41           H  
ATOM   2806  HB3 LEU A 171     -10.440  -5.189  13.225  1.00 98.41           H  
ATOM   2807  O   LEU A 171      -7.210  -6.713  11.742  1.00 98.41           O  
ATOM   2808  CG  LEU A 171     -11.460  -7.071  13.439  1.00 98.41           C  
ATOM   2809  HG  LEU A 171     -11.511  -7.061  14.528  1.00 98.41           H  
ATOM   2810  CD1 LEU A 171     -12.744  -6.468  12.869  1.00 98.41           C  
ATOM   2811 HD11 LEU A 171     -12.666  -6.362  11.787  1.00 98.41           H  
ATOM   2812 HD12 LEU A 171     -12.917  -5.494  13.328  1.00 98.41           H  
ATOM   2813 HD13 LEU A 171     -13.573  -7.135  13.103  1.00 98.41           H  
ATOM   2814  CD2 LEU A 171     -11.381  -8.523  12.963  1.00 98.41           C  
ATOM   2815 HD21 LEU A 171     -10.530  -9.023  13.426  1.00 98.41           H  
ATOM   2816 HD22 LEU A 171     -11.282  -8.567  11.879  1.00 98.41           H  
ATOM   2817 HD23 LEU A 171     -12.276  -9.063  13.272  1.00 98.41           H  
ATOM   2818  N   ILE A 172      -7.468  -4.766  12.828  1.00 98.41           N  
ATOM   2819  H   ILE A 172      -8.004  -4.264  13.522  1.00 98.41           H  
ATOM   2820  CA  ILE A 172      -6.377  -4.072  12.127  1.00 98.41           C  
ATOM   2821  HA  ILE A 172      -6.528  -4.185  11.054  1.00 98.41           H  
ATOM   2822  C   ILE A 172      -5.025  -4.713  12.456  1.00 98.41           C  
ATOM   2823  CB  ILE A 172      -6.396  -2.562  12.464  1.00 98.41           C  
ATOM   2824  HB  ILE A 172      -6.462  -2.450  13.546  1.00 98.41           H  
ATOM   2825  O   ILE A 172      -4.201  -4.890  11.558  1.00 98.41           O  
ATOM   2826  CG1 ILE A 172      -7.635  -1.901  11.818  1.00 98.41           C  
ATOM   2827 HG12 ILE A 172      -7.512  -1.876  10.735  1.00 98.41           H  
ATOM   2828 HG13 ILE A 172      -8.524  -2.494  12.034  1.00 98.41           H  
ATOM   2829  CG2 ILE A 172      -5.109  -1.855  11.988  1.00 98.41           C  
ATOM   2830 HG21 ILE A 172      -5.171  -0.783  12.176  1.00 98.41           H  
ATOM   2831 HG22 ILE A 172      -4.245  -2.226  12.540  1.00 98.41           H  
ATOM   2832 HG23 ILE A 172      -4.960  -2.024  10.922  1.00 98.41           H  
ATOM   2833  CD1 ILE A 172      -7.904  -0.477  12.313  1.00 98.41           C  
ATOM   2834 HD11 ILE A 172      -7.874  -0.444  13.402  1.00 98.41           H  
ATOM   2835 HD12 ILE A 172      -8.891  -0.158  11.979  1.00 98.41           H  
ATOM   2836 HD13 ILE A 172      -7.167   0.210  11.896  1.00 98.41           H  
ATOM   2837  N   SER A 173      -4.784  -5.074  13.717  1.00 98.43           N  
ATOM   2838  H   SER A 173      -5.508  -4.902  14.401  1.00 98.43           H  
ATOM   2839  CA  SER A 173      -3.544  -5.711  14.173  1.00 98.43           C  
ATOM   2840  HA  SER A 173      -2.702  -5.084  13.883  1.00 98.43           H  
ATOM   2841  C   SER A 173      -3.338  -7.079  13.526  1.00 98.43           C  
ATOM   2842  CB  SER A 173      -3.574  -5.822  15.700  1.00 98.43           C  
ATOM   2843  HB2 SER A 173      -4.394  -6.475  16.002  1.00 98.43           H  
ATOM   2844  HB3 SER A 173      -3.758  -4.833  16.118  1.00 98.43           H  
ATOM   2845  O   SER A 173      -2.279  -7.334  12.948  1.00 98.43           O  
ATOM   2846  OG  SER A 173      -2.364  -6.324  16.246  1.00 98.43           O  
ATOM   2847  HG  SER A 173      -2.500  -6.303  17.196  1.00 98.43           H  
ATOM   2848  N   GLU A 174      -4.361  -7.932  13.547  1.00 97.90           N  
ATOM   2849  H   GLU A 174      -5.207  -7.660  14.026  1.00 97.90           H  
ATOM   2850  CA  GLU A 174      -4.337  -9.259  12.926  1.00 97.90           C  
ATOM   2851  HA  GLU A 174      -3.500  -9.835  13.321  1.00 97.90           H  
ATOM   2852  C   GLU A 174      -4.154  -9.168  11.407  1.00 97.90           C  
ATOM   2853  CB  GLU A 174      -5.638 -10.000  13.262  1.00 97.90           C  
ATOM   2854  HB2 GLU A 174      -6.485  -9.360  13.013  1.00 97.90           H  
ATOM   2855  HB3 GLU A 174      -5.689 -10.901  12.650  1.00 97.90           H  
ATOM   2856  O   GLU A 174      -3.281  -9.830  10.838  1.00 97.90           O  
ATOM   2857  CG  GLU A 174      -5.710 -10.409  14.744  1.00 97.90           C  
ATOM   2858  HG2 GLU A 174      -4.901 -11.111  14.946  1.00 97.90           H  
ATOM   2859  HG3 GLU A 174      -5.549  -9.533  15.371  1.00 97.90           H  
ATOM   2860  CD  GLU A 174      -7.051 -11.057  15.124  1.00 97.90           C  
ATOM   2861  OE1 GLU A 174      -7.254 -11.259  16.345  1.00 97.90           O  
ATOM   2862  OE2 GLU A 174      -7.848 -11.343  14.201  1.00 97.90           O  
ATOM   2863  N   PHE A 175      -4.908  -8.290  10.738  1.00 97.81           N  
ATOM   2864  H   PHE A 175      -5.621  -7.782  11.243  1.00 97.81           H  
ATOM   2865  CA  PHE A 175      -4.763  -8.056   9.302  1.00 97.81           C  
ATOM   2866  HA  PHE A 175      -4.893  -9.004   8.780  1.00 97.81           H  
ATOM   2867  C   PHE A 175      -3.369  -7.520   8.952  1.00 97.81           C  
ATOM   2868  CB  PHE A 175      -5.861  -7.091   8.843  1.00 97.81           C  
ATOM   2869  HB2 PHE A 175      -6.825  -7.494   9.153  1.00 97.81           H  
ATOM   2870  HB3 PHE A 175      -5.734  -6.131   9.345  1.00 97.81           H  
ATOM   2871  O   PHE A 175      -2.729  -7.996   8.011  1.00 97.81           O  
ATOM   2872  CG  PHE A 175      -5.892  -6.868   7.345  1.00 97.81           C  
ATOM   2873  CD1 PHE A 175      -5.127  -5.839   6.764  1.00 97.81           C  
ATOM   2874  HD1 PHE A 175      -4.513  -5.208   7.390  1.00 97.81           H  
ATOM   2875  CD2 PHE A 175      -6.697  -7.687   6.532  1.00 97.81           C  
ATOM   2876  HD2 PHE A 175      -7.310  -8.455   6.979  1.00 97.81           H  
ATOM   2877  CE1 PHE A 175      -5.171  -5.625   5.376  1.00 97.81           C  
ATOM   2878  HE1 PHE A 175      -4.604  -4.824   4.925  1.00 97.81           H  
ATOM   2879  CE2 PHE A 175      -6.738  -7.477   5.143  1.00 97.81           C  
ATOM   2880  HE2 PHE A 175      -7.386  -8.074   4.519  1.00 97.81           H  
ATOM   2881  CZ  PHE A 175      -5.974  -6.447   4.569  1.00 97.81           C  
ATOM   2882  HZ  PHE A 175      -6.023  -6.264   3.506  1.00 97.81           H  
ATOM   2883  N   SER A 176      -2.864  -6.558   9.726  1.00 97.61           N  
ATOM   2884  H   SER A 176      -3.425  -6.216  10.493  1.00 97.61           H  
ATOM   2885  CA  SER A 176      -1.556  -5.951   9.490  1.00 97.61           C  
ATOM   2886  HA  SER A 176      -1.567  -5.567   8.469  1.00 97.61           H  
ATOM   2887  C   SER A 176      -0.426  -6.976   9.607  1.00 97.61           C  
ATOM   2888  CB  SER A 176      -1.332  -4.769  10.433  1.00 97.61           C  
ATOM   2889  HB2 SER A 176      -2.132  -4.041  10.294  1.00 97.61           H  
ATOM   2890  HB3 SER A 176      -1.355  -5.121  11.465  1.00 97.61           H  
ATOM   2891  O   SER A 176       0.408  -7.068   8.703  1.00 97.61           O  
ATOM   2892  OG  SER A 176      -0.091  -4.142  10.162  1.00 97.61           O  
ATOM   2893  HG  SER A 176       0.113  -3.569  10.904  1.00 97.61           H  
ATOM   2894  N   LYS A 177      -0.448  -7.808  10.655  1.00 97.44           N  
ATOM   2895  H   LYS A 177      -1.177  -7.688  11.344  1.00 97.44           H  
ATOM   2896  CA  LYS A 177       0.522  -8.897  10.860  1.00 97.44           C  
ATOM   2897  HA  LYS A 177       1.538  -8.505  10.818  1.00 97.44           H  
ATOM   2898  C   LYS A 177       0.437  -9.984   9.794  1.00 97.44           C  
ATOM   2899  CB  LYS A 177       0.290  -9.542  12.231  1.00 97.44           C  
ATOM   2900  HB2 LYS A 177       0.859 -10.470  12.289  1.00 97.44           H  
ATOM   2901  HB3 LYS A 177      -0.767  -9.783  12.338  1.00 97.44           H  
ATOM   2902  O   LYS A 177       1.452 -10.583   9.466  1.00 97.44           O  
ATOM   2903  CG  LYS A 177       0.739  -8.636  13.381  1.00 97.44           C  
ATOM   2904  HG2 LYS A 177       1.820  -8.506  13.344  1.00 97.44           H  
ATOM   2905  HG3 LYS A 177       0.261  -7.661  13.287  1.00 97.44           H  
ATOM   2906  CD  LYS A 177       0.335  -9.267  14.715  1.00 97.44           C  
ATOM   2907  HD2 LYS A 177       0.826 -10.235  14.819  1.00 97.44           H  
ATOM   2908  HD3 LYS A 177      -0.745  -9.410  14.722  1.00 97.44           H  
ATOM   2909  CE  LYS A 177       0.733  -8.353  15.875  1.00 97.44           C  
ATOM   2910  HE2 LYS A 177       1.815  -8.227  15.867  1.00 97.44           H  
ATOM   2911  HE3 LYS A 177       0.272  -7.379  15.714  1.00 97.44           H  
ATOM   2912  NZ  LYS A 177       0.278  -8.919  17.168  1.00 97.44           N  
ATOM   2913  HZ1 LYS A 177       0.542  -8.318  17.935  1.00 97.44           H  
ATOM   2914  HZ2 LYS A 177       0.679  -9.834  17.316  1.00 97.44           H  
ATOM   2915  HZ3 LYS A 177      -0.728  -9.012  17.165  1.00 97.44           H  
ATOM   2916  N   ARG A 178      -0.755 -10.250   9.250  1.00 96.84           N  
ATOM   2917  H   ARG A 178      -1.565  -9.797   9.648  1.00 96.84           H  
ATOM   2918  CA  ARG A 178      -0.945 -11.302   8.244  1.00 96.84           C  
ATOM   2919  HA  ARG A 178      -0.292 -12.137   8.496  1.00 96.84           H  
ATOM   2920  C   ARG A 178      -0.531 -10.869   6.841  1.00 96.84           C  
ATOM   2921  CB  ARG A 178      -2.395 -11.798   8.303  1.00 96.84           C  
ATOM   2922  HB2 ARG A 178      -3.064 -10.994   7.994  1.00 96.84           H  
ATOM   2923  HB3 ARG A 178      -2.629 -12.066   9.333  1.00 96.84           H  
ATOM   2924  O   ARG A 178       0.117 -11.641   6.144  1.00 96.84           O  
ATOM   2925  CG  ARG A 178      -2.614 -13.036   7.416  1.00 96.84           C  
ATOM   2926  HG2 ARG A 178      -2.484 -12.781   6.364  1.00 96.84           H  
ATOM   2927  HG3 ARG A 178      -1.871 -13.791   7.673  1.00 96.84           H  
ATOM   2928  CD  ARG A 178      -4.005 -13.645   7.621  1.00 96.84           C  
ATOM   2929  HD2 ARG A 178      -4.089 -13.974   8.657  1.00 96.84           H  
ATOM   2930  HD3 ARG A 178      -4.097 -14.533   6.995  1.00 96.84           H  
ATOM   2931  NE  ARG A 178      -5.095 -12.692   7.333  1.00 96.84           N  
ATOM   2932  HE  ARG A 178      -5.420 -12.146   8.119  1.00 96.84           H  
ATOM   2933  NH1 ARG A 178      -5.447 -13.239   5.119  1.00 96.84           N  
ATOM   2934 HH11 ARG A 178      -5.986 -13.161   4.268  1.00 96.84           H  
ATOM   2935 HH12 ARG A 178      -4.670 -13.884   5.123  1.00 96.84           H  
ATOM   2936  NH2 ARG A 178      -6.754 -11.729   6.124  1.00 96.84           N  
ATOM   2937 HH21 ARG A 178      -7.297 -11.672   5.273  1.00 96.84           H  
ATOM   2938 HH22 ARG A 178      -7.067 -11.252   6.957  1.00 96.84           H  
ATOM   2939  CZ  ARG A 178      -5.752 -12.561   6.194  1.00 96.84           C  
ATOM   2940  N   VAL A 179      -0.928  -9.671   6.399  1.00 96.68           N  
ATOM   2941  H   VAL A 179      -1.495  -9.108   7.017  1.00 96.68           H  
ATOM   2942  CA  VAL A 179      -0.786  -9.283   4.979  1.00 96.68           C  
ATOM   2943  HA  VAL A 179      -0.157 -10.023   4.486  1.00 96.68           H  
ATOM   2944  C   VAL A 179      -0.069  -7.956   4.729  1.00 96.68           C  
ATOM   2945  CB  VAL A 179      -2.131  -9.333   4.229  1.00 96.68           C  
ATOM   2946  HB  VAL A 179      -1.920  -9.126   3.180  1.00 96.68           H  
ATOM   2947  O   VAL A 179       0.542  -7.785   3.672  1.00 96.68           O  
ATOM   2948  CG1 VAL A 179      -2.794 -10.714   4.307  1.00 96.68           C  
ATOM   2949 HG11 VAL A 179      -3.198 -10.881   5.305  1.00 96.68           H  
ATOM   2950 HG12 VAL A 179      -3.605 -10.772   3.581  1.00 96.68           H  
ATOM   2951 HG13 VAL A 179      -2.065 -11.492   4.076  1.00 96.68           H  
ATOM   2952  CG2 VAL A 179      -3.154  -8.305   4.714  1.00 96.68           C  
ATOM   2953 HG21 VAL A 179      -2.748  -7.295   4.655  1.00 96.68           H  
ATOM   2954 HG22 VAL A 179      -4.038  -8.360   4.078  1.00 96.68           H  
ATOM   2955 HG23 VAL A 179      -3.464  -8.522   5.736  1.00 96.68           H  
ATOM   2956  N   VAL A 180      -0.086  -7.011   5.675  1.00 96.81           N  
ATOM   2957  H   VAL A 180      -0.529  -7.217   6.559  1.00 96.81           H  
ATOM   2958  CA  VAL A 180       0.583  -5.708   5.491  1.00 96.81           C  
ATOM   2959  HA  VAL A 180       0.472  -5.411   4.448  1.00 96.81           H  
ATOM   2960  C   VAL A 180       2.083  -5.831   5.760  1.00 96.81           C  
ATOM   2961  CB  VAL A 180      -0.066  -4.599   6.343  1.00 96.81           C  
ATOM   2962  HB  VAL A 180       0.036  -4.860   7.397  1.00 96.81           H  
ATOM   2963  O   VAL A 180       2.882  -5.388   4.931  1.00 96.81           O  
ATOM   2964  CG1 VAL A 180       0.610  -3.239   6.163  1.00 96.81           C  
ATOM   2965 HG11 VAL A 180       0.572  -2.936   5.117  1.00 96.81           H  
ATOM   2966 HG12 VAL A 180       0.098  -2.493   6.771  1.00 96.81           H  
ATOM   2967 HG13 VAL A 180       1.648  -3.290   6.493  1.00 96.81           H  
ATOM   2968  CG2 VAL A 180      -1.552  -4.424   5.991  1.00 96.81           C  
ATOM   2969 HG21 VAL A 180      -1.663  -4.163   4.939  1.00 96.81           H  
ATOM   2970 HG22 VAL A 180      -2.099  -5.346   6.188  1.00 96.81           H  
ATOM   2971 HG23 VAL A 180      -1.985  -3.634   6.605  1.00 96.81           H  
ATOM   2972  N   LEU A 181       2.472  -6.466   6.868  1.00 95.99           N  
ATOM   2973  H   LEU A 181       1.747  -6.831   7.469  1.00 95.99           H  
ATOM   2974  CA  LEU A 181       3.857  -6.636   7.332  1.00 95.99           C  
ATOM   2975  HA  LEU A 181       3.804  -7.113   8.311  1.00 95.99           H  
ATOM   2976  C   LEU A 181       4.579  -5.299   7.571  1.00 95.99           C  
ATOM   2977  CB  LEU A 181       4.640  -7.596   6.419  1.00 95.99           C  
ATOM   2978  HB2 LEU A 181       5.585  -7.815   6.915  1.00 95.99           H  
ATOM   2979  HB3 LEU A 181       4.869  -7.088   5.482  1.00 95.99           H  
ATOM   2980  O   LEU A 181       5.638  -5.009   7.005  1.00 95.99           O  
ATOM   2981  CG  LEU A 181       3.951  -8.926   6.079  1.00 95.99           C  
ATOM   2982  HG  LEU A 181       3.119  -8.742   5.398  1.00 95.99           H  
ATOM   2983  CD1 LEU A 181       4.969  -9.817   5.381  1.00 95.99           C  
ATOM   2984 HD11 LEU A 181       4.487 -10.738   5.052  1.00 95.99           H  
ATOM   2985 HD12 LEU A 181       5.762 -10.090   6.078  1.00 95.99           H  
ATOM   2986 HD13 LEU A 181       5.413  -9.297   4.532  1.00 95.99           H  
ATOM   2987  CD2 LEU A 181       3.441  -9.672   7.303  1.00 95.99           C  
ATOM   2988 HD21 LEU A 181       2.649  -9.102   7.789  1.00 95.99           H  
ATOM   2989 HD22 LEU A 181       3.030 -10.638   7.009  1.00 95.99           H  
ATOM   2990 HD23 LEU A 181       4.248  -9.839   8.017  1.00 95.99           H  
ATOM   2991  N   ALA A 182       3.964  -4.444   8.387  1.00 97.11           N  
ATOM   2992  H   ALA A 182       3.114  -4.761   8.831  1.00 97.11           H  
ATOM   2993  CA  ALA A 182       4.509  -3.152   8.796  1.00 97.11           C  
ATOM   2994  HA  ALA A 182       5.524  -3.056   8.411  1.00 97.11           H  
ATOM   2995  C   ALA A 182       4.631  -3.070  10.327  1.00 97.11           C  
ATOM   2996  CB  ALA A 182       3.674  -2.029   8.162  1.00 97.11           C  
ATOM   2997  HB1 ALA A 182       3.667  -2.144   7.078  1.00 97.11           H  
ATOM   2998  HB2 ALA A 182       2.651  -2.072   8.537  1.00 97.11           H  
ATOM   2999  HB3 ALA A 182       4.109  -1.062   8.412  1.00 97.11           H  
ATOM   3000  O   ALA A 182       4.050  -2.185  10.951  1.00 97.11           O  
ATOM   3001  N   ASP A 183       5.383  -3.995  10.931  1.00 97.83           N  
ATOM   3002  H   ASP A 183       5.726  -4.767  10.378  1.00 97.83           H  
ATOM   3003  CA  ASP A 183       5.423  -4.195  12.391  1.00 97.83           C  
ATOM   3004  HA  ASP A 183       4.432  -4.504  12.725  1.00 97.83           H  
ATOM   3005  C   ASP A 183       5.795  -2.934  13.174  1.00 97.83           C  
ATOM   3006  CB  ASP A 183       6.405  -5.323  12.740  1.00 97.83           C  
ATOM   3007  HB2 ASP A 183       7.407  -5.033  12.424  1.00 97.83           H  
ATOM   3008  HB3 ASP A 183       6.413  -5.462  13.821  1.00 97.83           H  
ATOM   3009  O   ASP A 183       5.141  -2.608  14.158  1.00 97.83           O  
ATOM   3010  CG  ASP A 183       6.022  -6.648  12.082  1.00 97.83           C  
ATOM   3011  OD1 ASP A 183       4.804  -6.869  11.898  1.00 97.83           O  
ATOM   3012  OD2 ASP A 183       6.960  -7.363  11.680  1.00 97.83           O  
ATOM   3013  N   ALA A 184       6.778  -2.160  12.704  1.00 97.96           N  
ATOM   3014  H   ALA A 184       7.302  -2.489  11.906  1.00 97.96           H  
ATOM   3015  CA  ALA A 184       7.152  -0.895  13.342  1.00 97.96           C  
ATOM   3016  HA  ALA A 184       7.422  -1.096  14.379  1.00 97.96           H  
ATOM   3017  C   ALA A 184       5.991   0.120  13.357  1.00 97.96           C  
ATOM   3018  CB  ALA A 184       8.379  -0.330  12.616  1.00 97.96           C  
ATOM   3019  HB1 ALA A 184       9.199  -1.046  12.666  1.00 97.96           H  
ATOM   3020  HB2 ALA A 184       8.692   0.595  13.101  1.00 97.96           H  
ATOM   3021  HB3 ALA A 184       8.138  -0.120  11.574  1.00 97.96           H  
ATOM   3022  O   ALA A 184       5.754   0.788  14.365  1.00 97.96           O  
ATOM   3023  N   ASN A 185       5.237   0.209  12.257  1.00 98.13           N  
ATOM   3024  H   ASN A 185       5.435  -0.413  11.486  1.00 98.13           H  
ATOM   3025  CA  ASN A 185       4.056   1.065  12.166  1.00 98.13           C  
ATOM   3026  HA  ASN A 185       4.320   2.071  12.490  1.00 98.13           H  
ATOM   3027  C   ASN A 185       2.953   0.557  13.098  1.00 98.13           C  
ATOM   3028  CB  ASN A 185       3.524   1.122  10.723  1.00 98.13           C  
ATOM   3029  HB2 ASN A 185       2.582   1.669  10.743  1.00 98.13           H  
ATOM   3030  HB3 ASN A 185       3.301   0.119  10.358  1.00 98.13           H  
ATOM   3031  O   ASN A 185       2.348   1.358  13.806  1.00 98.13           O  
ATOM   3032  CG  ASN A 185       4.450   1.798   9.731  1.00 98.13           C  
ATOM   3033  ND2 ASN A 185       3.893   2.638   8.895  1.00 98.13           N  
ATOM   3034 HD21 ASN A 185       2.918   2.878   9.004  1.00 98.13           H  
ATOM   3035 HD22 ASN A 185       4.505   3.281   8.414  1.00 98.13           H  
ATOM   3036  OD1 ASN A 185       5.647   1.568   9.673  1.00 98.13           O  
ATOM   3037  N   LEU A 186       2.710  -0.757  13.116  1.00 98.40           N  
ATOM   3038  H   LEU A 186       3.268  -1.359  12.527  1.00 98.40           H  
ATOM   3039  CA  LEU A 186       1.693  -1.368  13.965  1.00 98.40           C  
ATOM   3040  HA  LEU A 186       0.746  -0.868  13.759  1.00 98.40           H  
ATOM   3041  C   LEU A 186       2.002  -1.160  15.452  1.00 98.40           C  
ATOM   3042  CB  LEU A 186       1.558  -2.856  13.608  1.00 98.40           C  
ATOM   3043  HB2 LEU A 186       1.285  -2.945  12.557  1.00 98.40           H  
ATOM   3044  HB3 LEU A 186       2.524  -3.341  13.750  1.00 98.40           H  
ATOM   3045  O   LEU A 186       1.124  -0.728  16.190  1.00 98.40           O  
ATOM   3046  CG  LEU A 186       0.514  -3.593  14.468  1.00 98.40           C  
ATOM   3047  HG  LEU A 186       0.802  -3.541  15.518  1.00 98.40           H  
ATOM   3048  CD1 LEU A 186      -0.894  -3.011  14.318  1.00 98.40           C  
ATOM   3049 HD11 LEU A 186      -1.575  -3.550  14.976  1.00 98.40           H  
ATOM   3050 HD12 LEU A 186      -1.240  -3.092  13.287  1.00 98.40           H  
ATOM   3051 HD13 LEU A 186      -0.915  -1.968  14.634  1.00 98.40           H  
ATOM   3052  CD2 LEU A 186       0.487  -5.064  14.068  1.00 98.40           C  
ATOM   3053 HD21 LEU A 186      -0.276  -5.587  14.645  1.00 98.40           H  
ATOM   3054 HD22 LEU A 186       0.262  -5.169  13.007  1.00 98.40           H  
ATOM   3055 HD23 LEU A 186       1.460  -5.514  14.267  1.00 98.40           H  
ATOM   3056  N   SER A 187       3.242  -1.381  15.888  1.00 98.32           N  
ATOM   3057  H   SER A 187       3.915  -1.807  15.266  1.00 98.32           H  
ATOM   3058  CA  SER A 187       3.660  -1.126  17.273  1.00 98.32           C  
ATOM   3059  HA  SER A 187       3.078  -1.758  17.944  1.00 98.32           H  
ATOM   3060  C   SER A 187       3.423   0.330  17.680  1.00 98.32           C  
ATOM   3061  CB  SER A 187       5.140  -1.477  17.447  1.00 98.32           C  
ATOM   3062  HB2 SER A 187       5.738  -0.920  16.726  1.00 98.32           H  
ATOM   3063  HB3 SER A 187       5.458  -1.217  18.456  1.00 98.32           H  
ATOM   3064  O   SER A 187       2.915   0.593  18.771  1.00 98.32           O  
ATOM   3065  OG  SER A 187       5.316  -2.864  17.246  1.00 98.32           O  
ATOM   3066  HG  SER A 187       6.252  -3.075  17.259  1.00 98.32           H  
ATOM   3067  N   LYS A 188       3.714   1.282  16.781  1.00 98.35           N  
ATOM   3068  H   LYS A 188       4.125   0.998  15.903  1.00 98.35           H  
ATOM   3069  CA  LYS A 188       3.443   2.707  17.010  1.00 98.35           C  
ATOM   3070  HA  LYS A 188       3.874   2.982  17.973  1.00 98.35           H  
ATOM   3071  C   LYS A 188       1.942   2.992  17.123  1.00 98.35           C  
ATOM   3072  CB  LYS A 188       4.125   3.536  15.910  1.00 98.35           C  
ATOM   3073  HB2 LYS A 188       5.165   3.219  15.829  1.00 98.35           H  
ATOM   3074  HB3 LYS A 188       3.635   3.358  14.953  1.00 98.35           H  
ATOM   3075  O   LYS A 188       1.536   3.709  18.029  1.00 98.35           O  
ATOM   3076  CG  LYS A 188       4.096   5.037  16.230  1.00 98.35           C  
ATOM   3077  HG2 LYS A 188       4.530   5.198  17.216  1.00 98.35           H  
ATOM   3078  HG3 LYS A 188       3.062   5.382  16.241  1.00 98.35           H  
ATOM   3079  CD  LYS A 188       4.882   5.853  15.194  1.00 98.35           C  
ATOM   3080  HD2 LYS A 188       4.428   5.722  14.212  1.00 98.35           H  
ATOM   3081  HD3 LYS A 188       5.916   5.507  15.164  1.00 98.35           H  
ATOM   3082  CE  LYS A 188       4.842   7.327  15.613  1.00 98.35           C  
ATOM   3083  HE2 LYS A 188       3.799   7.595  15.780  1.00 98.35           H  
ATOM   3084  HE3 LYS A 188       5.356   7.423  16.569  1.00 98.35           H  
ATOM   3085  NZ  LYS A 188       5.447   8.250  14.614  1.00 98.35           N  
ATOM   3086  HZ1 LYS A 188       6.378   7.957  14.355  1.00 98.35           H  
ATOM   3087  HZ2 LYS A 188       5.502   9.180  15.003  1.00 98.35           H  
ATOM   3088  HZ3 LYS A 188       4.871   8.343  13.789  1.00 98.35           H  
ATOM   3089  N   VAL A 189       1.121   2.408  16.248  1.00 98.54           N  
ATOM   3090  H   VAL A 189       1.534   1.825  15.533  1.00 98.54           H  
ATOM   3091  CA  VAL A 189      -0.348   2.513  16.299  1.00 98.54           C  
ATOM   3092  HA  VAL A 189      -0.635   3.564  16.246  1.00 98.54           H  
ATOM   3093  C   VAL A 189      -0.896   1.979  17.622  1.00 98.54           C  
ATOM   3094  CB  VAL A 189      -0.983   1.778  15.100  1.00 98.54           C  
ATOM   3095  HB  VAL A 189      -0.506   0.805  14.979  1.00 98.54           H  
ATOM   3096  O   VAL A 189      -1.662   2.675  18.281  1.00 98.54           O  
ATOM   3097  CG1 VAL A 189      -2.486   1.536  15.252  1.00 98.54           C  
ATOM   3098 HG11 VAL A 189      -2.875   1.038  14.364  1.00 98.54           H  
ATOM   3099 HG12 VAL A 189      -2.674   0.878  16.100  1.00 98.54           H  
ATOM   3100 HG13 VAL A 189      -3.012   2.479  15.399  1.00 98.54           H  
ATOM   3101  CG2 VAL A 189      -0.772   2.574  13.809  1.00 98.54           C  
ATOM   3102 HG21 VAL A 189      -1.305   3.523  13.871  1.00 98.54           H  
ATOM   3103 HG22 VAL A 189      -1.149   2.001  12.962  1.00 98.54           H  
ATOM   3104 HG23 VAL A 189       0.290   2.765  13.652  1.00 98.54           H  
ATOM   3105  N   LEU A 190      -0.483   0.780  18.042  1.00 98.50           N  
ATOM   3106  H   LEU A 190       0.152   0.257  17.456  1.00 98.50           H  
ATOM   3107  CA  LEU A 190      -0.968   0.157  19.278  1.00 98.50           C  
ATOM   3108  HA  LEU A 190      -2.057   0.126  19.257  1.00 98.50           H  
ATOM   3109  C   LEU A 190      -0.588   0.979  20.517  1.00 98.50           C  
ATOM   3110  CB  LEU A 190      -0.417  -1.278  19.378  1.00 98.50           C  
ATOM   3111  HB2 LEU A 190      -0.662  -1.672  20.365  1.00 98.50           H  
ATOM   3112  HB3 LEU A 190       0.669  -1.237  19.299  1.00 98.50           H  
ATOM   3113  O   LEU A 190      -1.425   1.192  21.392  1.00 98.50           O  
ATOM   3114  CG  LEU A 190      -0.956  -2.259  18.319  1.00 98.50           C  
ATOM   3115  HG  LEU A 190      -0.771  -1.868  17.318  1.00 98.50           H  
ATOM   3116  CD1 LEU A 190      -0.238  -3.604  18.448  1.00 98.50           C  
ATOM   3117 HD11 LEU A 190       0.834  -3.456  18.313  1.00 98.50           H  
ATOM   3118 HD12 LEU A 190      -0.599  -4.284  17.676  1.00 98.50           H  
ATOM   3119 HD13 LEU A 190      -0.425  -4.033  19.432  1.00 98.50           H  
ATOM   3120  CD2 LEU A 190      -2.458  -2.503  18.451  1.00 98.50           C  
ATOM   3121 HD21 LEU A 190      -3.004  -1.577  18.269  1.00 98.50           H  
ATOM   3122 HD22 LEU A 190      -2.784  -3.235  17.711  1.00 98.50           H  
ATOM   3123 HD23 LEU A 190      -2.698  -2.868  19.449  1.00 98.50           H  
ATOM   3124  N   SER A 191       0.646   1.490  20.573  1.00 98.35           N  
ATOM   3125  H   SER A 191       1.297   1.264  19.835  1.00 98.35           H  
ATOM   3126  CA  SER A 191       1.085   2.374  21.660  1.00 98.35           C  
ATOM   3127  HA  SER A 191       0.904   1.872  22.610  1.00 98.35           H  
ATOM   3128  C   SER A 191       0.305   3.689  21.683  1.00 98.35           C  
ATOM   3129  CB  SER A 191       2.586   2.643  21.539  1.00 98.35           C  
ATOM   3130  HB2 SER A 191       3.129   1.709  21.689  1.00 98.35           H  
ATOM   3131  HB3 SER A 191       2.811   3.022  20.542  1.00 98.35           H  
ATOM   3132  O   SER A 191      -0.131   4.108  22.752  1.00 98.35           O  
ATOM   3133  OG  SER A 191       3.014   3.593  22.496  1.00 98.35           O  
ATOM   3134  HG  SER A 191       2.404   3.607  23.237  1.00 98.35           H  
ATOM   3135  N   LEU A 192       0.094   4.324  20.525  1.00 98.43           N  
ATOM   3136  H   LEU A 192       0.480   3.935  19.677  1.00 98.43           H  
ATOM   3137  CA  LEU A 192      -0.673   5.568  20.437  1.00 98.43           C  
ATOM   3138  HA  LEU A 192      -0.248   6.295  21.130  1.00 98.43           H  
ATOM   3139  C   LEU A 192      -2.123   5.368  20.861  1.00 98.43           C  
ATOM   3140  CB  LEU A 192      -0.619   6.122  19.007  1.00 98.43           C  
ATOM   3141  HB2 LEU A 192      -0.819   5.305  18.315  1.00 98.43           H  
ATOM   3142  HB3 LEU A 192      -1.411   6.861  18.884  1.00 98.43           H  
ATOM   3143  O   LEU A 192      -2.628   6.182  21.625  1.00 98.43           O  
ATOM   3144  CG  LEU A 192       0.718   6.787  18.649  1.00 98.43           C  
ATOM   3145  HG  LEU A 192       1.548   6.132  18.913  1.00 98.43           H  
ATOM   3146  CD1 LEU A 192       0.752   7.025  17.140  1.00 98.43           C  
ATOM   3147 HD11 LEU A 192       0.658   6.067  16.630  1.00 98.43           H  
ATOM   3148 HD12 LEU A 192       1.698   7.491  16.864  1.00 98.43           H  
ATOM   3149 HD13 LEU A 192      -0.075   7.673  16.850  1.00 98.43           H  
ATOM   3150  CD2 LEU A 192       0.910   8.123  19.367  1.00 98.43           C  
ATOM   3151 HD21 LEU A 192       0.960   7.971  20.446  1.00 98.43           H  
ATOM   3152 HD22 LEU A 192       0.081   8.795  19.142  1.00 98.43           H  
ATOM   3153 HD23 LEU A 192       1.842   8.590  19.048  1.00 98.43           H  
ATOM   3154  N   TYR A 193      -2.763   4.285  20.416  1.00 98.24           N  
ATOM   3155  H   TYR A 193      -2.284   3.653  19.791  1.00 98.24           H  
ATOM   3156  CA  TYR A 193      -4.130   3.974  20.815  1.00 98.24           C  
ATOM   3157  HA  TYR A 193      -4.769   4.819  20.556  1.00 98.24           H  
ATOM   3158  C   TYR A 193      -4.240   3.791  22.330  1.00 98.24           C  
ATOM   3159  CB  TYR A 193      -4.625   2.735  20.062  1.00 98.24           C  
ATOM   3160  HB2 TYR A 193      -4.646   2.944  18.992  1.00 98.24           H  
ATOM   3161  HB3 TYR A 193      -3.921   1.919  20.225  1.00 98.24           H  
ATOM   3162  O   TYR A 193      -5.072   4.437  22.955  1.00 98.24           O  
ATOM   3163  CG  TYR A 193      -6.010   2.292  20.485  1.00 98.24           C  
ATOM   3164  CD1 TYR A 193      -6.211   0.975  20.934  1.00 98.24           C  
ATOM   3165  HD1 TYR A 193      -5.386   0.279  20.965  1.00 98.24           H  
ATOM   3166  CD2 TYR A 193      -7.086   3.205  20.480  1.00 98.24           C  
ATOM   3167  HD2 TYR A 193      -6.935   4.231  20.180  1.00 98.24           H  
ATOM   3168  CE1 TYR A 193      -7.489   0.564  21.352  1.00 98.24           C  
ATOM   3169  HE1 TYR A 193      -7.659  -0.449  21.685  1.00 98.24           H  
ATOM   3170  CE2 TYR A 193      -8.361   2.798  20.915  1.00 98.24           C  
ATOM   3171  HE2 TYR A 193      -9.183   3.498  20.962  1.00 98.24           H  
ATOM   3172  OH  TYR A 193      -9.787   1.073  21.777  1.00 98.24           O  
ATOM   3173  HH  TYR A 193      -9.749   0.207  22.190  1.00 98.24           H  
ATOM   3174  CZ  TYR A 193      -8.567   1.471  21.343  1.00 98.24           C  
ATOM   3175  N   ASN A 194      -3.347   3.002  22.938  1.00 97.60           N  
ATOM   3176  H   ASN A 194      -2.677   2.501  22.372  1.00 97.60           H  
ATOM   3177  CA  ASN A 194      -3.344   2.792  24.388  1.00 97.60           C  
ATOM   3178  HA  ASN A 194      -4.325   2.424  24.687  1.00 97.60           H  
ATOM   3179  C   ASN A 194      -3.131   4.086  25.191  1.00 97.60           C  
ATOM   3180  CB  ASN A 194      -2.294   1.727  24.737  1.00 97.60           C  
ATOM   3181  HB2 ASN A 194      -1.350   1.972  24.249  1.00 97.60           H  
ATOM   3182  HB3 ASN A 194      -2.130   1.734  25.814  1.00 97.60           H  
ATOM   3183  O   ASN A 194      -3.740   4.236  26.245  1.00 97.60           O  
ATOM   3184  CG  ASN A 194      -2.727   0.323  24.354  1.00 97.60           C  
ATOM   3185  ND2 ASN A 194      -1.788  -0.585  24.231  1.00 97.60           N  
ATOM   3186 HD21 ASN A 194      -2.097  -1.526  24.031  1.00 97.60           H  
ATOM   3187 HD22 ASN A 194      -0.823  -0.337  24.395  1.00 97.60           H  
ATOM   3188  OD1 ASN A 194      -3.901   0.005  24.200  1.00 97.60           O  
ATOM   3189  N   ASN A 195      -2.327   5.023  24.682  1.00 97.72           N  
ATOM   3190  H   ASN A 195      -1.834   4.813  23.825  1.00 97.72           H  
ATOM   3191  CA  ASN A 195      -2.048   6.306  25.336  1.00 97.72           C  
ATOM   3192  HA  ASN A 195      -1.982   6.147  26.413  1.00 97.72           H  
ATOM   3193  C   ASN A 195      -3.140   7.376  25.134  1.00 97.72           C  
ATOM   3194  CB  ASN A 195      -0.687   6.823  24.835  1.00 97.72           C  
ATOM   3195  HB2 ASN A 195      -0.540   7.839  25.202  1.00 97.72           H  
ATOM   3196  HB3 ASN A 195      -0.696   6.855  23.745  1.00 97.72           H  
ATOM   3197  O   ASN A 195      -3.017   8.448  25.712  1.00 97.72           O  
ATOM   3198  CG  ASN A 195       0.504   6.006  25.303  1.00 97.72           C  
ATOM   3199  ND2 ASN A 195       1.664   6.258  24.742  1.00 97.72           N  
ATOM   3200 HD21 ASN A 195       2.454   5.781  25.153  1.00 97.72           H  
ATOM   3201 HD22 ASN A 195       1.745   7.007  24.070  1.00 97.72           H  
ATOM   3202  OD1 ASN A 195       0.448   5.154  26.170  1.00 97.72           O  
ATOM   3203  N   HIS A 196      -4.153   7.123  24.297  1.00 97.28           N  
ATOM   3204  H   HIS A 196      -4.179   6.227  23.831  1.00 97.28           H  
ATOM   3205  CA  HIS A 196      -5.217   8.086  23.969  1.00 97.28           C  
ATOM   3206  HA  HIS A 196      -5.164   8.923  24.665  1.00 97.28           H  
ATOM   3207  C   HIS A 196      -6.628   7.495  24.152  1.00 97.28           C  
ATOM   3208  CB  HIS A 196      -5.012   8.640  22.546  1.00 97.28           C  
ATOM   3209  HB2 HIS A 196      -4.998   7.807  21.842  1.00 97.28           H  
ATOM   3210  HB3 HIS A 196      -5.856   9.278  22.284  1.00 97.28           H  
ATOM   3211  O   HIS A 196      -7.595   8.007  23.585  1.00 97.28           O  
ATOM   3212  CG  HIS A 196      -3.760   9.456  22.362  1.00 97.28           C  
ATOM   3213  CD2 HIS A 196      -3.655  10.819  22.327  1.00 97.28           C  
ATOM   3214  HD2 HIS A 196      -4.472  11.517  22.431  1.00 97.28           H  
ATOM   3215  ND1 HIS A 196      -2.505   8.949  22.150  1.00 97.28           N  
ATOM   3216  HD1 HIS A 196      -2.304   7.960  22.100  1.00 97.28           H  
ATOM   3217  CE1 HIS A 196      -1.654   9.978  22.017  1.00 97.28           C  
ATOM   3218  HE1 HIS A 196      -0.590   9.889  21.851  1.00 97.28           H  
ATOM   3219  NE2 HIS A 196      -2.311  11.143  22.098  1.00 97.28           N  
ATOM   3220  N   ARG A 197      -6.765   6.409  24.928  1.00 95.53           N  
ATOM   3221  H   ARG A 197      -5.935   6.057  25.382  1.00 95.53           H  
ATOM   3222  CA  ARG A 197      -8.063   5.756  25.206  1.00 95.53           C  
ATOM   3223  HA  ARG A 197      -8.546   5.496  24.265  1.00 95.53           H  
ATOM   3224  C   ARG A 197      -9.052   6.674  25.936  1.00 95.53           C  
ATOM   3225  CB  ARG A 197      -7.847   4.482  26.042  1.00 95.53           C  
ATOM   3226  HB2 ARG A 197      -8.814   4.152  26.421  1.00 95.53           H  
ATOM   3227  HB3 ARG A 197      -7.213   4.717  26.897  1.00 95.53           H  
ATOM   3228  O   ARG A 197     -10.257   6.465  25.844  1.00 95.53           O  
ATOM   3229  CG  ARG A 197      -7.233   3.317  25.254  1.00 95.53           C  
ATOM   3230  HG2 ARG A 197      -7.870   3.076  24.403  1.00 95.53           H  
ATOM   3231  HG3 ARG A 197      -6.244   3.609  24.900  1.00 95.53           H  
ATOM   3232  CD  ARG A 197      -7.084   2.086  26.158  1.00 95.53           C  
ATOM   3233  HD2 ARG A 197      -6.347   2.313  26.928  1.00 95.53           H  
ATOM   3234  HD3 ARG A 197      -8.035   1.900  26.657  1.00 95.53           H  
ATOM   3235  NE  ARG A 197      -6.644   0.890  25.410  1.00 95.53           N  
ATOM   3236  HE  ARG A 197      -5.715   0.896  25.015  1.00 95.53           H  
ATOM   3237  NH1 ARG A 197      -8.579  -0.357  25.575  1.00 95.53           N  
ATOM   3238 HH11 ARG A 197      -9.017   0.356  26.142  1.00 95.53           H  
ATOM   3239 HH12 ARG A 197      -9.201  -0.951  25.045  1.00 95.53           H  
ATOM   3240  NH2 ARG A 197      -6.908  -1.062  24.302  1.00 95.53           N  
ATOM   3241 HH21 ARG A 197      -7.624  -1.620  23.858  1.00 95.53           H  
ATOM   3242 HH22 ARG A 197      -5.990  -0.934  23.901  1.00 95.53           H  
ATOM   3243  CZ  ARG A 197      -7.376  -0.169  25.117  1.00 95.53           C  
ATOM   3244  N   ASP A 198      -8.544   7.666  26.661  1.00 95.12           N  
ATOM   3245  H   ASP A 198      -7.543   7.799  26.662  1.00 95.12           H  
ATOM   3246  CA  ASP A 198      -9.290   8.660  27.437  1.00 95.12           C  
ATOM   3247  HA  ASP A 198     -10.172   8.183  27.862  1.00 95.12           H  
ATOM   3248  C   ASP A 198      -9.789   9.856  26.605  1.00 95.12           C  
ATOM   3249  CB  ASP A 198      -8.396   9.131  28.599  1.00 95.12           C  
ATOM   3250  HB2 ASP A 198      -8.975   9.795  29.241  1.00 95.12           H  
ATOM   3251  HB3 ASP A 198      -8.104   8.267  29.195  1.00 95.12           H  
ATOM   3252  O   ASP A 198     -10.590  10.652  27.099  1.00 95.12           O  
ATOM   3253  CG  ASP A 198      -7.128   9.856  28.119  1.00 95.12           C  
ATOM   3254  OD1 ASP A 198      -6.417   9.268  27.267  1.00 95.12           O  
ATOM   3255  OD2 ASP A 198      -6.885  10.985  28.594  1.00 95.12           O  
ATOM   3256  N   LYS A 199      -9.361   9.986  25.340  1.00 96.36           N  
ATOM   3257  H   LYS A 199      -8.719   9.292  24.985  1.00 96.36           H  
ATOM   3258  CA  LYS A 199      -9.845  11.039  24.435  1.00 96.36           C  
ATOM   3259  HA  LYS A 199      -9.756  11.993  24.955  1.00 96.36           H  
ATOM   3260  C   LYS A 199     -11.331  10.888  24.122  1.00 96.36           C  
ATOM   3261  CB  LYS A 199      -9.013  11.074  23.140  1.00 96.36           C  
ATOM   3262  HB2 LYS A 199      -9.482  11.764  22.438  1.00 96.36           H  
ATOM   3263  HB3 LYS A 199      -9.021  10.086  22.680  1.00 96.36           H  
ATOM   3264  O   LYS A 199     -11.904   9.802  24.212  1.00 96.36           O  
ATOM   3265  CG  LYS A 199      -7.557  11.529  23.329  1.00 96.36           C  
ATOM   3266  HG2 LYS A 199      -7.010  10.787  23.911  1.00 96.36           H  
ATOM   3267  HG3 LYS A 199      -7.096  11.599  22.344  1.00 96.36           H  
ATOM   3268  CD  LYS A 199      -7.465  12.890  24.036  1.00 96.36           C  
ATOM   3269  HD2 LYS A 199      -7.587  12.723  25.107  1.00 96.36           H  
ATOM   3270  HD3 LYS A 199      -8.275  13.538  23.702  1.00 96.36           H  
ATOM   3271  CE  LYS A 199      -6.126  13.596  23.810  1.00 96.36           C  
ATOM   3272  HE2 LYS A 199      -5.921  14.223  24.678  1.00 96.36           H  
ATOM   3273  HE3 LYS A 199      -5.333  12.851  23.739  1.00 96.36           H  
ATOM   3274  NZ  LYS A 199      -6.193  14.441  22.592  1.00 96.36           N  
ATOM   3275  HZ1 LYS A 199      -5.329  14.912  22.363  1.00 96.36           H  
ATOM   3276  HZ2 LYS A 199      -6.439  13.891  21.781  1.00 96.36           H  
ATOM   3277  HZ3 LYS A 199      -6.970  15.085  22.616  1.00 96.36           H  
ATOM   3278  N   ASP A 200     -11.964  11.977  23.693  1.00 96.51           N  
ATOM   3279  H   ASP A 200     -11.446  12.830  23.537  1.00 96.51           H  
ATOM   3280  CA  ASP A 200     -13.379  11.938  23.342  1.00 96.51           C  
ATOM   3281  HA  ASP A 200     -13.905  11.540  24.210  1.00 96.51           H  
ATOM   3282  C   ASP A 200     -13.653  10.980  22.166  1.00 96.51           C  
ATOM   3283  CB  ASP A 200     -13.927  13.350  23.104  1.00 96.51           C  
ATOM   3284  HB2 ASP A 200     -13.583  14.011  23.900  1.00 96.51           H  
ATOM   3285  HB3 ASP A 200     -15.014  13.310  23.160  1.00 96.51           H  
ATOM   3286  O   ASP A 200     -12.826  10.775  21.273  1.00 96.51           O  
ATOM   3287  CG  ASP A 200     -13.533  13.919  21.744  1.00 96.51           C  
ATOM   3288  OD1 ASP A 200     -14.200  13.537  20.753  1.00 96.51           O  
ATOM   3289  OD2 ASP A 200     -12.623  14.764  21.698  1.00 96.51           O  
ATOM   3290  N   ILE A 201     -14.844  10.377  22.162  1.00 97.72           N  
ATOM   3291  H   ILE A 201     -15.463  10.550  22.942  1.00 97.72           H  
ATOM   3292  CA  ILE A 201     -15.215   9.329  21.203  1.00 97.72           C  
ATOM   3293  HA  ILE A 201     -14.474   8.536  21.309  1.00 97.72           H  
ATOM   3294  C   ILE A 201     -15.166   9.800  19.741  1.00 97.72           C  
ATOM   3295  CB  ILE A 201     -16.603   8.766  21.587  1.00 97.72           C  
ATOM   3296  HB  ILE A 201     -16.558   8.489  22.640  1.00 97.72           H  
ATOM   3297  O   ILE A 201     -14.881   9.012  18.835  1.00 97.72           O  
ATOM   3298  CG1 ILE A 201     -17.004   7.500  20.809  1.00 97.72           C  
ATOM   3299 HG12 ILE A 201     -17.908   7.097  21.266  1.00 97.72           H  
ATOM   3300 HG13 ILE A 201     -17.231   7.762  19.776  1.00 97.72           H  
ATOM   3301  CG2 ILE A 201     -17.734   9.803  21.428  1.00 97.72           C  
ATOM   3302 HG21 ILE A 201     -17.881  10.061  20.379  1.00 97.72           H  
ATOM   3303 HG22 ILE A 201     -17.512  10.706  21.997  1.00 97.72           H  
ATOM   3304 HG23 ILE A 201     -18.665   9.387  21.814  1.00 97.72           H  
ATOM   3305  CD1 ILE A 201     -15.949   6.394  20.825  1.00 97.72           C  
ATOM   3306 HD11 ILE A 201     -16.376   5.492  20.385  1.00 97.72           H  
ATOM   3307 HD12 ILE A 201     -15.642   6.182  21.850  1.00 97.72           H  
ATOM   3308 HD13 ILE A 201     -15.085   6.694  20.234  1.00 97.72           H  
ATOM   3309  N   LYS A 202     -15.402  11.094  19.497  1.00 97.88           N  
ATOM   3310  H   LYS A 202     -15.414  11.722  20.287  1.00 97.88           H  
ATOM   3311  CA  LYS A 202     -15.332  11.680  18.160  1.00 97.88           C  
ATOM   3312  HA  LYS A 202     -15.814  11.000  17.458  1.00 97.88           H  
ATOM   3313  C   LYS A 202     -13.876  11.791  17.705  1.00 97.88           C  
ATOM   3314  CB  LYS A 202     -16.100  13.013  18.163  1.00 97.88           C  
ATOM   3315  HB2 LYS A 202     -15.733  13.653  18.966  1.00 97.88           H  
ATOM   3316  HB3 LYS A 202     -17.155  12.814  18.352  1.00 97.88           H  
ATOM   3317  O   LYS A 202     -13.592  11.466  16.550  1.00 97.88           O  
ATOM   3318  CG  LYS A 202     -15.965  13.781  16.849  1.00 97.88           C  
ATOM   3319  HG2 LYS A 202     -14.910  13.887  16.600  1.00 97.88           H  
ATOM   3320  HG3 LYS A 202     -16.471  13.227  16.059  1.00 97.88           H  
ATOM   3321  CD  LYS A 202     -16.550  15.189  16.973  1.00 97.88           C  
ATOM   3322  HD2 LYS A 202     -16.076  15.682  17.821  1.00 97.88           H  
ATOM   3323  HD3 LYS A 202     -17.626  15.136  17.139  1.00 97.88           H  
ATOM   3324  CE  LYS A 202     -16.236  15.955  15.685  1.00 97.88           C  
ATOM   3325  HE2 LYS A 202     -15.194  15.765  15.426  1.00 97.88           H  
ATOM   3326  HE3 LYS A 202     -16.854  15.560  14.879  1.00 97.88           H  
ATOM   3327  NZ  LYS A 202     -16.444  17.413  15.863  1.00 97.88           N  
ATOM   3328  HZ1 LYS A 202     -15.852  17.749  16.609  1.00 97.88           H  
ATOM   3329  HZ2 LYS A 202     -16.193  17.912  15.021  1.00 97.88           H  
ATOM   3330  HZ3 LYS A 202     -17.405  17.616  16.098  1.00 97.88           H  
ATOM   3331  N   GLU A 203     -12.961  12.224  18.566  1.00 97.82           N  
ATOM   3332  H   GLU A 203     -13.269  12.532  19.477  1.00 97.82           H  
ATOM   3333  CA  GLU A 203     -11.519  12.259  18.287  1.00 97.82           C  
ATOM   3334  HA  GLU A 203     -11.349  12.847  17.385  1.00 97.82           H  
ATOM   3335  C   GLU A 203     -10.961  10.850  18.026  1.00 97.82           C  
ATOM   3336  CB  GLU A 203     -10.779  12.964  19.442  1.00 97.82           C  
ATOM   3337  HB2 GLU A 203     -11.270  13.917  19.637  1.00 97.82           H  
ATOM   3338  HB3 GLU A 203     -10.821  12.347  20.340  1.00 97.82           H  
ATOM   3339  O   GLU A 203     -10.277  10.632  17.017  1.00 97.82           O  
ATOM   3340  CG  GLU A 203      -9.313  13.246  19.077  1.00 97.82           C  
ATOM   3341  HG2 GLU A 203      -8.852  12.313  18.751  1.00 97.82           H  
ATOM   3342  HG3 GLU A 203      -9.291  13.935  18.233  1.00 97.82           H  
ATOM   3343  CD  GLU A 203      -8.465  13.824  20.227  1.00 97.82           C  
ATOM   3344  OE1 GLU A 203      -7.259  13.492  20.281  1.00 97.82           O  
ATOM   3345  OE2 GLU A 203      -8.953  14.589  21.083  1.00 97.82           O  
ATOM   3346  N   GLN A 204     -11.325   9.871  18.863  1.00 98.23           N  
ATOM   3347  H   GLN A 204     -11.858  10.121  19.684  1.00 98.23           H  
ATOM   3348  CA  GLN A 204     -10.929   8.471  18.676  1.00 98.23           C  
ATOM   3349  HA  GLN A 204      -9.841   8.417  18.659  1.00 98.23           H  
ATOM   3350  C   GLN A 204     -11.428   7.922  17.329  1.00 98.23           C  
ATOM   3351  CB  GLN A 204     -11.432   7.603  19.842  1.00 98.23           C  
ATOM   3352  HB2 GLN A 204     -12.512   7.713  19.948  1.00 98.23           H  
ATOM   3353  HB3 GLN A 204     -11.217   6.563  19.598  1.00 98.23           H  
ATOM   3354  O   GLN A 204     -10.635   7.418  16.530  1.00 98.23           O  
ATOM   3355  CG  GLN A 204     -10.755   7.934  21.183  1.00 98.23           C  
ATOM   3356  HG2 GLN A 204     -11.077   8.915  21.533  1.00 98.23           H  
ATOM   3357  HG3 GLN A 204      -9.673   7.962  21.050  1.00 98.23           H  
ATOM   3358  CD  GLN A 204     -11.054   6.884  22.248  1.00 98.23           C  
ATOM   3359  NE2 GLN A 204     -11.794   7.196  23.284  1.00 98.23           N  
ATOM   3360 HE21 GLN A 204     -11.980   8.167  23.490  1.00 98.23           H  
ATOM   3361 HE22 GLN A 204     -11.724   6.555  24.061  1.00 98.23           H  
ATOM   3362  OE1 GLN A 204     -10.613   5.751  22.152  1.00 98.23           O  
ATOM   3363  N   ALA A 205     -12.716   8.083  17.011  1.00 98.33           N  
ATOM   3364  H   ALA A 205     -13.337   8.491  17.694  1.00 98.33           H  
ATOM   3365  CA  ALA A 205     -13.283   7.584  15.757  1.00 98.33           C  
ATOM   3366  HA  ALA A 205     -13.084   6.515  15.693  1.00 98.33           H  
ATOM   3367  C   ALA A 205     -12.663   8.241  14.510  1.00 98.33           C  
ATOM   3368  CB  ALA A 205     -14.798   7.782  15.798  1.00 98.33           C  
ATOM   3369  HB1 ALA A 205     -15.198   7.221  16.642  1.00 98.33           H  
ATOM   3370  HB2 ALA A 205     -15.245   7.410  14.876  1.00 98.33           H  
ATOM   3371  HB3 ALA A 205     -15.033   8.839  15.925  1.00 98.33           H  
ATOM   3372  O   ALA A 205     -12.378   7.548  13.532  1.00 98.33           O  
ATOM   3373  N   ASN A 206     -12.402   9.553  14.534  1.00 98.06           N  
ATOM   3374  H   ASN A 206     -12.630  10.076  15.368  1.00 98.06           H  
ATOM   3375  CA  ASN A 206     -11.721  10.235  13.426  1.00 98.06           C  
ATOM   3376  HA  ASN A 206     -12.237   9.997  12.496  1.00 98.06           H  
ATOM   3377  C   ASN A 206     -10.278   9.737  13.244  1.00 98.06           C  
ATOM   3378  CB  ASN A 206     -11.780  11.756  13.635  1.00 98.06           C  
ATOM   3379  HB2 ASN A 206     -11.057  12.236  12.975  1.00 98.06           H  
ATOM   3380  HB3 ASN A 206     -11.515  12.003  14.663  1.00 98.06           H  
ATOM   3381  O   ASN A 206      -9.835   9.536  12.110  1.00 98.06           O  
ATOM   3382  CG  ASN A 206     -13.144  12.317  13.281  1.00 98.06           C  
ATOM   3383  ND2 ASN A 206     -13.816  12.972  14.192  1.00 98.06           N  
ATOM   3384 HD21 ASN A 206     -14.778  13.157  13.946  1.00 98.06           H  
ATOM   3385 HD22 ASN A 206     -13.527  12.833  15.150  1.00 98.06           H  
ATOM   3386  OD1 ASN A 206     -13.658  12.145  12.190  1.00 98.06           O  
ATOM   3387  N   SER A 207      -9.573   9.450  14.340  1.00 98.25           N  
ATOM   3388  H   SER A 207      -9.969   9.653  15.247  1.00 98.25           H  
ATOM   3389  CA  SER A 207      -8.242   8.836  14.283  1.00 98.25           C  
ATOM   3390  HA  SER A 207      -7.601   9.458  13.659  1.00 98.25           H  
ATOM   3391  C   SER A 207      -8.288   7.446  13.639  1.00 98.25           C  
ATOM   3392  CB  SER A 207      -7.618   8.782  15.681  1.00 98.25           C  
ATOM   3393  HB2 SER A 207      -8.270   8.259  16.381  1.00 98.25           H  
ATOM   3394  HB3 SER A 207      -6.662   8.261  15.631  1.00 98.25           H  
ATOM   3395  O   SER A 207      -7.475   7.151  12.762  1.00 98.25           O  
ATOM   3396  OG  SER A 207      -7.394  10.104  16.122  1.00 98.25           O  
ATOM   3397  HG  SER A 207      -8.157  10.386  16.632  1.00 98.25           H  
ATOM   3398  N   PHE A 208      -9.273   6.611  13.983  1.00 98.19           N  
ATOM   3399  H   PHE A 208      -9.909   6.894  14.715  1.00 98.19           H  
ATOM   3400  CA  PHE A 208      -9.469   5.297  13.352  1.00 98.19           C  
ATOM   3401  HA  PHE A 208      -8.541   4.731  13.424  1.00 98.19           H  
ATOM   3402  C   PHE A 208      -9.804   5.394  11.859  1.00 98.19           C  
ATOM   3403  CB  PHE A 208     -10.555   4.511  14.096  1.00 98.19           C  
ATOM   3404  HB2 PHE A 208     -11.325   5.191  14.463  1.00 98.19           H  
ATOM   3405  HB3 PHE A 208     -11.040   3.836  13.390  1.00 98.19           H  
ATOM   3406  O   PHE A 208      -9.290   4.603  11.070  1.00 98.19           O  
ATOM   3407  CG  PHE A 208     -10.029   3.685  15.251  1.00 98.19           C  
ATOM   3408  CD1 PHE A 208     -10.118   2.283  15.207  1.00 98.19           C  
ATOM   3409  HD1 PHE A 208     -10.546   1.799  14.341  1.00 98.19           H  
ATOM   3410  CD2 PHE A 208      -9.462   4.306  16.379  1.00 98.19           C  
ATOM   3411  HD2 PHE A 208      -9.373   5.381  16.431  1.00 98.19           H  
ATOM   3412  CE1 PHE A 208      -9.677   1.510  16.295  1.00 98.19           C  
ATOM   3413  HE1 PHE A 208      -9.773   0.435  16.280  1.00 98.19           H  
ATOM   3414  CE2 PHE A 208      -9.028   3.537  17.468  1.00 98.19           C  
ATOM   3415  HE2 PHE A 208      -8.637   4.023  18.350  1.00 98.19           H  
ATOM   3416  CZ  PHE A 208      -9.145   2.138  17.432  1.00 98.19           C  
ATOM   3417  HZ  PHE A 208      -8.846   1.549  18.287  1.00 98.19           H  
ATOM   3418  N   ILE A 209     -10.598   6.383  11.437  1.00 97.99           N  
ATOM   3419  H   ILE A 209     -11.026   6.985  12.126  1.00 97.99           H  
ATOM   3420  CA  ILE A 209     -10.878   6.609  10.010  1.00 97.99           C  
ATOM   3421  HA  ILE A 209     -11.318   5.698   9.603  1.00 97.99           H  
ATOM   3422  C   ILE A 209      -9.576   6.859   9.233  1.00 97.99           C  
ATOM   3423  CB  ILE A 209     -11.912   7.742   9.825  1.00 97.99           C  
ATOM   3424  HB  ILE A 209     -11.607   8.599  10.424  1.00 97.99           H  
ATOM   3425  O   ILE A 209      -9.378   6.289   8.159  1.00 97.99           O  
ATOM   3426  CG1 ILE A 209     -13.297   7.253  10.308  1.00 97.99           C  
ATOM   3427 HG12 ILE A 209     -13.689   6.519   9.604  1.00 97.99           H  
ATOM   3428 HG13 ILE A 209     -13.200   6.753  11.271  1.00 97.99           H  
ATOM   3429  CG2 ILE A 209     -12.000   8.191   8.352  1.00 97.99           C  
ATOM   3430 HG21 ILE A 209     -12.239   7.340   7.713  1.00 97.99           H  
ATOM   3431 HG22 ILE A 209     -11.055   8.627   8.029  1.00 97.99           H  
ATOM   3432 HG23 ILE A 209     -12.763   8.960   8.231  1.00 97.99           H  
ATOM   3433  CD1 ILE A 209     -14.324   8.378  10.479  1.00 97.99           C  
ATOM   3434 HD11 ILE A 209     -15.237   7.960  10.904  1.00 97.99           H  
ATOM   3435 HD12 ILE A 209     -14.569   8.831   9.518  1.00 97.99           H  
ATOM   3436 HD13 ILE A 209     -13.933   9.139  11.154  1.00 97.99           H  
ATOM   3437  N   HIS A 210      -8.655   7.656   9.778  1.00 97.97           N  
ATOM   3438  H   HIS A 210      -8.865   8.118  10.652  1.00 97.97           H  
ATOM   3439  CA  HIS A 210      -7.347   7.879   9.155  1.00 97.97           C  
ATOM   3440  HA  HIS A 210      -7.502   8.095   8.098  1.00 97.97           H  
ATOM   3441  C   HIS A 210      -6.431   6.645   9.206  1.00 97.97           C  
ATOM   3442  CB  HIS A 210      -6.682   9.099   9.800  1.00 97.97           C  
ATOM   3443  HB2 HIS A 210      -5.677   9.201   9.392  1.00 97.97           H  
ATOM   3444  HB3 HIS A 210      -6.599   8.940  10.875  1.00 97.97           H  
ATOM   3445  O   HIS A 210      -5.659   6.421   8.264  1.00 97.97           O  
ATOM   3446  CG  HIS A 210      -7.416  10.390   9.543  1.00 97.97           C  
ATOM   3447  CD2 HIS A 210      -7.569  11.432  10.418  1.00 97.97           C  
ATOM   3448  HD2 HIS A 210      -7.201  11.467  11.433  1.00 97.97           H  
ATOM   3449  ND1 HIS A 210      -8.043  10.750   8.371  1.00 97.97           N  
ATOM   3450  HD1 HIS A 210      -8.156  10.168   7.553  1.00 97.97           H  
ATOM   3451  CE1 HIS A 210      -8.562  11.976   8.537  1.00 97.97           C  
ATOM   3452  HE1 HIS A 210      -9.134  12.516   7.796  1.00 97.97           H  
ATOM   3453  NE2 HIS A 210      -8.280  12.443   9.761  1.00 97.97           N  
ATOM   3454  N   LEU A 211      -6.548   5.814  10.248  1.00 98.23           N  
ATOM   3455  H   LEU A 211      -7.180   6.077  10.991  1.00 98.23           H  
ATOM   3456  CA  LEU A 211      -5.779   4.578  10.410  1.00 98.23           C  
ATOM   3457  HA  LEU A 211      -4.722   4.847  10.392  1.00 98.23           H  
ATOM   3458  C   LEU A 211      -6.005   3.570   9.274  1.00 98.23           C  
ATOM   3459  CB  LEU A 211      -6.100   3.953  11.779  1.00 98.23           C  
ATOM   3460  HB2 LEU A 211      -5.862   4.680  12.556  1.00 98.23           H  
ATOM   3461  HB3 LEU A 211      -7.168   3.742  11.831  1.00 98.23           H  
ATOM   3462  O   LEU A 211      -5.064   2.859   8.922  1.00 98.23           O  
ATOM   3463  CG  LEU A 211      -5.373   2.634  12.089  1.00 98.23           C  
ATOM   3464  HG  LEU A 211      -5.675   1.878  11.363  1.00 98.23           H  
ATOM   3465  CD1 LEU A 211      -3.853   2.768  12.042  1.00 98.23           C  
ATOM   3466 HD11 LEU A 211      -3.528   3.068  11.046  1.00 98.23           H  
ATOM   3467 HD12 LEU A 211      -3.530   3.507  12.776  1.00 98.23           H  
ATOM   3468 HD13 LEU A 211      -3.407   1.799  12.266  1.00 98.23           H  
ATOM   3469  CD2 LEU A 211      -5.763   2.137  13.479  1.00 98.23           C  
ATOM   3470 HD21 LEU A 211      -5.343   1.146  13.648  1.00 98.23           H  
ATOM   3471 HD22 LEU A 211      -6.848   2.077  13.566  1.00 98.23           H  
ATOM   3472 HD23 LEU A 211      -5.386   2.816  14.244  1.00 98.23           H  
ATOM   3473  N   PHE A 212      -7.181   3.533   8.634  1.00 97.81           N  
ATOM   3474  H   PHE A 212      -7.944   4.094   8.982  1.00 97.81           H  
ATOM   3475  CA  PHE A 212      -7.427   2.617   7.504  1.00 97.81           C  
ATOM   3476  HA  PHE A 212      -7.225   1.605   7.854  1.00 97.81           H  
ATOM   3477  C   PHE A 212      -6.488   2.836   6.311  1.00 97.81           C  
ATOM   3478  CB  PHE A 212      -8.892   2.667   7.057  1.00 97.81           C  
ATOM   3479  HB2 PHE A 212      -9.148   3.690   6.783  1.00 97.81           H  
ATOM   3480  HB3 PHE A 212      -9.015   2.044   6.171  1.00 97.81           H  
ATOM   3481  O   PHE A 212      -6.310   1.928   5.502  1.00 97.81           O  
ATOM   3482  CG  PHE A 212      -9.838   2.154   8.116  1.00 97.81           C  
ATOM   3483  CD1 PHE A 212      -9.750   0.821   8.563  1.00 97.81           C  
ATOM   3484  HD1 PHE A 212      -9.060   0.134   8.097  1.00 97.81           H  
ATOM   3485  CD2 PHE A 212     -10.749   3.037   8.712  1.00 97.81           C  
ATOM   3486  HD2 PHE A 212     -10.817   4.054   8.356  1.00 97.81           H  
ATOM   3487  CE1 PHE A 212     -10.518   0.401   9.660  1.00 97.81           C  
ATOM   3488  HE1 PHE A 212     -10.418  -0.605  10.041  1.00 97.81           H  
ATOM   3489  CE2 PHE A 212     -11.512   2.621   9.810  1.00 97.81           C  
ATOM   3490  HE2 PHE A 212     -12.154   3.331  10.310  1.00 97.81           H  
ATOM   3491  CZ  PHE A 212     -11.365   1.319  10.307  1.00 97.81           C  
ATOM   3492  HZ  PHE A 212     -11.890   1.040  11.209  1.00 97.81           H  
ATOM   3493  N   THR A 213      -5.774   3.965   6.243  1.00 97.76           N  
ATOM   3494  H   THR A 213      -5.963   4.685   6.925  1.00 97.76           H  
ATOM   3495  CA  THR A 213      -4.655   4.158   5.302  1.00 97.76           C  
ATOM   3496  HA  THR A 213      -5.048   4.128   4.286  1.00 97.76           H  
ATOM   3497  C   THR A 213      -3.585   3.056   5.435  1.00 97.76           C  
ATOM   3498  CB  THR A 213      -3.997   5.527   5.532  1.00 97.76           C  
ATOM   3499  HB  THR A 213      -3.474   5.515   6.488  1.00 97.76           H  
ATOM   3500  O   THR A 213      -2.990   2.620   4.439  1.00 97.76           O  
ATOM   3501  CG2 THR A 213      -3.010   5.876   4.420  1.00 97.76           C  
ATOM   3502 HG21 THR A 213      -2.144   5.215   4.462  1.00 97.76           H  
ATOM   3503 HG22 THR A 213      -2.667   6.904   4.540  1.00 97.76           H  
ATOM   3504 HG23 THR A 213      -3.500   5.780   3.451  1.00 97.76           H  
ATOM   3505  OG1 THR A 213      -4.956   6.559   5.566  1.00 97.76           O  
ATOM   3506  HG1 THR A 213      -5.271   6.623   6.470  1.00 97.76           H  
ATOM   3507  N   LEU A 214      -3.365   2.536   6.651  1.00 97.90           N  
ATOM   3508  H   LEU A 214      -3.912   2.888   7.424  1.00 97.90           H  
ATOM   3509  CA  LEU A 214      -2.461   1.414   6.923  1.00 97.90           C  
ATOM   3510  HA  LEU A 214      -1.470   1.679   6.556  1.00 97.90           H  
ATOM   3511  C   LEU A 214      -2.906   0.128   6.211  1.00 97.90           C  
ATOM   3512  CB  LEU A 214      -2.392   1.186   8.446  1.00 97.90           C  
ATOM   3513  HB2 LEU A 214      -3.392   0.940   8.802  1.00 97.90           H  
ATOM   3514  HB3 LEU A 214      -2.088   2.115   8.930  1.00 97.90           H  
ATOM   3515  O   LEU A 214      -2.060  -0.593   5.678  1.00 97.90           O  
ATOM   3516  CG  LEU A 214      -1.448   0.052   8.893  1.00 97.90           C  
ATOM   3517  HG  LEU A 214      -1.758  -0.887   8.434  1.00 97.90           H  
ATOM   3518  CD1 LEU A 214       0.012   0.327   8.520  1.00 97.90           C  
ATOM   3519 HD11 LEU A 214       0.325   1.285   8.934  1.00 97.90           H  
ATOM   3520 HD12 LEU A 214       0.122   0.334   7.436  1.00 97.90           H  
ATOM   3521 HD13 LEU A 214       0.642  -0.466   8.923  1.00 97.90           H  
ATOM   3522  CD2 LEU A 214      -1.530  -0.121  10.409  1.00 97.90           C  
ATOM   3523 HD21 LEU A 214      -2.558  -0.342  10.696  1.00 97.90           H  
ATOM   3524 HD22 LEU A 214      -1.212   0.794  10.909  1.00 97.90           H  
ATOM   3525 HD23 LEU A 214      -0.898  -0.950  10.725  1.00 97.90           H  
ATOM   3526  N   THR A 215      -4.212  -0.134   6.142  1.00 97.39           N  
ATOM   3527  H   THR A 215      -4.856   0.522   6.559  1.00 97.39           H  
ATOM   3528  CA  THR A 215      -4.799  -1.388   5.636  1.00 97.39           C  
ATOM   3529  HA  THR A 215      -4.015  -2.140   5.551  1.00 97.39           H  
ATOM   3530  C   THR A 215      -5.427  -1.280   4.245  1.00 97.39           C  
ATOM   3531  CB  THR A 215      -5.834  -1.939   6.626  1.00 97.39           C  
ATOM   3532  HB  THR A 215      -6.276  -2.848   6.218  1.00 97.39           H  
ATOM   3533  O   THR A 215      -5.819  -2.303   3.694  1.00 97.39           O  
ATOM   3534  CG2 THR A 215      -5.200  -2.267   7.979  1.00 97.39           C  
ATOM   3535 HG21 THR A 215      -4.899  -1.352   8.488  1.00 97.39           H  
ATOM   3536 HG22 THR A 215      -5.930  -2.789   8.597  1.00 97.39           H  
ATOM   3537 HG23 THR A 215      -4.330  -2.908   7.841  1.00 97.39           H  
ATOM   3538  OG1 THR A 215      -6.839  -0.979   6.862  1.00 97.39           O  
ATOM   3539  HG1 THR A 215      -7.463  -0.991   6.132  1.00 97.39           H  
ATOM   3540  N   ALA A 216      -5.495  -0.080   3.663  1.00 97.01           N  
ATOM   3541  H   ALA A 216      -5.364   0.732   4.249  1.00 97.01           H  
ATOM   3542  CA  ALA A 216      -6.026   0.158   2.319  1.00 97.01           C  
ATOM   3543  HA  ALA A 216      -7.056  -0.197   2.278  1.00 97.01           H  
ATOM   3544  C   ALA A 216      -5.223  -0.577   1.231  1.00 97.01           C  
ATOM   3545  CB  ALA A 216      -6.032   1.672   2.069  1.00 97.01           C  
ATOM   3546  HB1 ALA A 216      -6.442   1.874   1.080  1.00 97.01           H  
ATOM   3547  HB2 ALA A 216      -6.662   2.166   2.809  1.00 97.01           H  
ATOM   3548  HB3 ALA A 216      -5.019   2.071   2.125  1.00 97.01           H  
ATOM   3549  O   ALA A 216      -3.999  -0.713   1.350  1.00 97.01           O  
ATOM   3550  N   LEU A 217      -5.883  -1.006   0.156  1.00 96.39           N  
ATOM   3551  H   LEU A 217      -6.876  -0.835   0.095  1.00 96.39           H  
ATOM   3552  CA  LEU A 217      -5.212  -1.585  -1.011  1.00 96.39           C  
ATOM   3553  HA  LEU A 217      -4.514  -2.341  -0.653  1.00 96.39           H  
ATOM   3554  C   LEU A 217      -4.388  -0.526  -1.763  1.00 96.39           C  
ATOM   3555  CB  LEU A 217      -6.265  -2.317  -1.865  1.00 96.39           C  
ATOM   3556  HB2 LEU A 217      -7.125  -1.669  -2.033  1.00 96.39           H  
ATOM   3557  HB3 LEU A 217      -6.596  -3.156  -1.253  1.00 96.39           H  
ATOM   3558  O   LEU A 217      -4.703   0.662  -1.769  1.00 96.39           O  
ATOM   3559  CG  LEU A 217      -5.801  -2.906  -3.210  1.00 96.39           C  
ATOM   3560  HG  LEU A 217      -4.760  -3.218  -3.133  1.00 96.39           H  
ATOM   3561  CD1 LEU A 217      -6.627  -4.145  -3.556  1.00 96.39           C  
ATOM   3562 HD11 LEU A 217      -7.683  -3.880  -3.616  1.00 96.39           H  
ATOM   3563 HD12 LEU A 217      -6.500  -4.906  -2.786  1.00 96.39           H  
ATOM   3564 HD13 LEU A 217      -6.305  -4.557  -4.512  1.00 96.39           H  
ATOM   3565  CD2 LEU A 217      -5.950  -1.913  -4.367  1.00 96.39           C  
ATOM   3566 HD21 LEU A 217      -5.617  -2.372  -5.298  1.00 96.39           H  
ATOM   3567 HD22 LEU A 217      -6.998  -1.633  -4.472  1.00 96.39           H  
ATOM   3568 HD23 LEU A 217      -5.369  -1.008  -4.190  1.00 96.39           H  
ATOM   3569  N   GLY A 218      -3.309  -0.963  -2.412  1.00 96.24           N  
ATOM   3570  H   GLY A 218      -3.117  -1.955  -2.405  1.00 96.24           H  
ATOM   3571  CA  GLY A 218      -2.476  -0.120  -3.263  1.00 96.24           C  
ATOM   3572  HA2 GLY A 218      -3.089   0.676  -3.684  1.00 96.24           H  
ATOM   3573  HA3 GLY A 218      -2.104  -0.715  -4.097  1.00 96.24           H  
ATOM   3574  C   GLY A 218      -1.277   0.500  -2.547  1.00 96.24           C  
ATOM   3575  O   GLY A 218      -0.627  -0.121  -1.693  1.00 96.24           O  
ATOM   3576  N   ALA A 219      -0.916   1.707  -2.985  1.00 95.91           N  
ATOM   3577  H   ALA A 219      -1.506   2.157  -3.670  1.00 95.91           H  
ATOM   3578  CA  ALA A 219       0.298   2.392  -2.567  1.00 95.91           C  
ATOM   3579  HA  ALA A 219       1.137   1.723  -2.759  1.00 95.91           H  
ATOM   3580  C   ALA A 219       0.248   2.756  -1.073  1.00 95.91           C  
ATOM   3581  CB  ALA A 219       0.507   3.640  -3.431  1.00 95.91           C  
ATOM   3582  HB1 ALA A 219       1.475   4.087  -3.202  1.00 95.91           H  
ATOM   3583  HB2 ALA A 219       0.466   3.379  -4.489  1.00 95.91           H  
ATOM   3584  HB3 ALA A 219      -0.278   4.366  -3.222  1.00 95.91           H  
ATOM   3585  O   ALA A 219      -0.682   3.432  -0.636  1.00 95.91           O  
ATOM   3586  N   PRO A 220       1.265   2.382  -0.279  1.00 96.62           N  
ATOM   3587  CA  PRO A 220       1.386   2.862   1.090  1.00 96.62           C  
ATOM   3588  HA  PRO A 220       0.511   2.532   1.651  1.00 96.62           H  
ATOM   3589  C   PRO A 220       1.481   4.392   1.133  1.00 96.62           C  
ATOM   3590  CB  PRO A 220       2.637   2.179   1.648  1.00 96.62           C  
ATOM   3591  HB2 PRO A 220       2.547   1.964   2.713  1.00 96.62           H  
ATOM   3592  HB3 PRO A 220       3.524   2.776   1.439  1.00 96.62           H  
ATOM   3593  O   PRO A 220       2.254   5.000   0.382  1.00 96.62           O  
ATOM   3594  CG  PRO A 220       2.713   0.907   0.812  1.00 96.62           C  
ATOM   3595  HG2 PRO A 220       1.970   0.202   1.184  1.00 96.62           H  
ATOM   3596  HG3 PRO A 220       3.713   0.474   0.788  1.00 96.62           H  
ATOM   3597  CD  PRO A 220       2.286   1.390  -0.562  1.00 96.62           C  
ATOM   3598  HD2 PRO A 220       3.125   1.856  -1.079  1.00 96.62           H  
ATOM   3599  HD3 PRO A 220       1.894   0.552  -1.139  1.00 96.62           H  
ATOM   3600  N   ALA A 221       0.736   5.004   2.049  1.00 97.48           N  
ATOM   3601  H   ALA A 221       0.114   4.455   2.624  1.00 97.48           H  
ATOM   3602  CA  ALA A 221       0.731   6.441   2.293  1.00 97.48           C  
ATOM   3603  HA  ALA A 221       1.543   6.909   1.736  1.00 97.48           H  
ATOM   3604  C   ALA A 221       0.970   6.729   3.780  1.00 97.48           C  
ATOM   3605  CB  ALA A 221      -0.581   7.036   1.775  1.00 97.48           C  
ATOM   3606  HB1 ALA A 221      -0.609   8.108   1.970  1.00 97.48           H  
ATOM   3607  HB2 ALA A 221      -1.429   6.566   2.274  1.00 97.48           H  
ATOM   3608  HB3 ALA A 221      -0.668   6.866   0.702  1.00 97.48           H  
ATOM   3609  O   ALA A 221       0.657   5.902   4.638  1.00 97.48           O  
ATOM   3610  N   ALA A 222       1.590   7.875   4.064  1.00 97.98           N  
ATOM   3611  H   ALA A 222       1.749   8.541   3.322  1.00 97.98           H  
ATOM   3612  CA  ALA A 222       1.694   8.370   5.427  1.00 97.98           C  
ATOM   3613  HA  ALA A 222       2.031   7.560   6.074  1.00 97.98           H  
ATOM   3614  C   ALA A 222       0.307   8.823   5.899  1.00 97.98           C  
ATOM   3615  CB  ALA A 222       2.725   9.503   5.485  1.00 97.98           C  
ATOM   3616  HB1 ALA A 222       2.830   9.846   6.514  1.00 97.98           H  
ATOM   3617  HB2 ALA A 222       3.694   9.144   5.136  1.00 97.98           H  
ATOM   3618  HB3 ALA A 222       2.401  10.338   4.864  1.00 97.98           H  
ATOM   3619  O   ALA A 222      -0.493   9.309   5.098  1.00 97.98           O  
ATOM   3620  N   PHE A 223       0.031   8.676   7.187  1.00 98.07           N  
ATOM   3621  H   PHE A 223       0.734   8.288   7.800  1.00 98.07           H  
ATOM   3622  CA  PHE A 223      -1.251   9.052   7.777  1.00 98.07           C  
ATOM   3623  HA  PHE A 223      -1.706   9.836   7.172  1.00 98.07           H  
ATOM   3624  C   PHE A 223      -1.051   9.624   9.175  1.00 98.07           C  
ATOM   3625  CB  PHE A 223      -2.210   7.852   7.775  1.00 98.07           C  
ATOM   3626  HB2 PHE A 223      -3.174   8.167   8.173  1.00 98.07           H  
ATOM   3627  HB3 PHE A 223      -2.377   7.559   6.739  1.00 98.07           H  
ATOM   3628  O   PHE A 223      -0.023   9.397   9.816  1.00 98.07           O  
ATOM   3629  CG  PHE A 223      -1.729   6.641   8.553  1.00 98.07           C  
ATOM   3630  CD1 PHE A 223      -0.861   5.710   7.950  1.00 98.07           C  
ATOM   3631  HD1 PHE A 223      -0.543   5.856   6.929  1.00 98.07           H  
ATOM   3632  CD2 PHE A 223      -2.153   6.439   9.880  1.00 98.07           C  
ATOM   3633  HD2 PHE A 223      -2.837   7.134  10.345  1.00 98.07           H  
ATOM   3634  CE1 PHE A 223      -0.405   4.594   8.673  1.00 98.07           C  
ATOM   3635  HE1 PHE A 223       0.260   3.885   8.202  1.00 98.07           H  
ATOM   3636  CE2 PHE A 223      -1.698   5.322  10.601  1.00 98.07           C  
ATOM   3637  HE2 PHE A 223      -2.035   5.166  11.615  1.00 98.07           H  
ATOM   3638  CZ  PHE A 223      -0.822   4.402  10.002  1.00 98.07           C  
ATOM   3639  HZ  PHE A 223      -0.485   3.542  10.563  1.00 98.07           H  
ATOM   3640  N   LYS A 224      -2.040  10.383   9.645  1.00 97.84           N  
ATOM   3641  H   LYS A 224      -2.880  10.468   9.091  1.00 97.84           H  
ATOM   3642  CA  LYS A 224      -2.112  10.817  11.039  1.00 97.84           C  
ATOM   3643  HA  LYS A 224      -1.113  10.851  11.474  1.00 97.84           H  
ATOM   3644  C   LYS A 224      -2.914   9.804  11.842  1.00 97.84           C  
ATOM   3645  CB  LYS A 224      -2.727  12.216  11.146  1.00 97.84           C  
ATOM   3646  HB2 LYS A 224      -3.688  12.239  10.632  1.00 97.84           H  
ATOM   3647  HB3 LYS A 224      -2.902  12.426  12.201  1.00 97.84           H  
ATOM   3648  O   LYS A 224      -3.941   9.326  11.369  1.00 97.84           O  
ATOM   3649  CG  LYS A 224      -1.801  13.301  10.576  1.00 97.84           C  
ATOM   3650  HG2 LYS A 224      -1.714  13.190   9.495  1.00 97.84           H  
ATOM   3651  HG3 LYS A 224      -0.814  13.204  11.029  1.00 97.84           H  
ATOM   3652  CD  LYS A 224      -2.375  14.682  10.913  1.00 97.84           C  
ATOM   3653  HD2 LYS A 224      -3.345  14.798  10.429  1.00 97.84           H  
ATOM   3654  HD3 LYS A 224      -2.515  14.743  11.993  1.00 97.84           H  
ATOM   3655  CE  LYS A 224      -1.429  15.800  10.468  1.00 97.84           C  
ATOM   3656  HE2 LYS A 224      -0.438  15.587  10.867  1.00 97.84           H  
ATOM   3657  HE3 LYS A 224      -1.368  15.801   9.379  1.00 97.84           H  
ATOM   3658  NZ  LYS A 224      -1.906  17.113  10.971  1.00 97.84           N  
ATOM   3659  HZ1 LYS A 224      -2.835  17.316  10.629  1.00 97.84           H  
ATOM   3660  HZ2 LYS A 224      -1.281  17.861  10.705  1.00 97.84           H  
ATOM   3661  HZ3 LYS A 224      -1.957  17.095  11.980  1.00 97.84           H  
ATOM   3662  N   PHE A 225      -2.449   9.492  13.041  1.00 98.11           N  
ATOM   3663  H   PHE A 225      -1.586   9.915  13.352  1.00 98.11           H  
ATOM   3664  CA  PHE A 225      -3.196   8.725  14.026  1.00 98.11           C  
ATOM   3665  HA  PHE A 225      -4.249   8.703  13.746  1.00 98.11           H  
ATOM   3666  C   PHE A 225      -3.073   9.457  15.358  1.00 98.11           C  
ATOM   3667  CB  PHE A 225      -2.662   7.288  14.069  1.00 98.11           C  
ATOM   3668  HB2 PHE A 225      -2.628   6.902  13.050  1.00 98.11           H  
ATOM   3669  HB3 PHE A 225      -1.644   7.291  14.458  1.00 98.11           H  
ATOM   3670  O   PHE A 225      -1.962   9.576  15.886  1.00 98.11           O  
ATOM   3671  CG  PHE A 225      -3.528   6.353  14.883  1.00 98.11           C  
ATOM   3672  CD1 PHE A 225      -3.008   5.672  15.996  1.00 98.11           C  
ATOM   3673  HD1 PHE A 225      -1.979   5.817  16.291  1.00 98.11           H  
ATOM   3674  CD2 PHE A 225      -4.874   6.171  14.522  1.00 98.11           C  
ATOM   3675  HD2 PHE A 225      -5.270   6.688  13.661  1.00 98.11           H  
ATOM   3676  CE1 PHE A 225      -3.834   4.811  16.738  1.00 98.11           C  
ATOM   3677  HE1 PHE A 225      -3.438   4.298  17.602  1.00 98.11           H  
ATOM   3678  CE2 PHE A 225      -5.704   5.322  15.272  1.00 98.11           C  
ATOM   3679  HE2 PHE A 225      -6.741   5.189  15.000  1.00 98.11           H  
ATOM   3680  CZ  PHE A 225      -5.182   4.633  16.377  1.00 98.11           C  
ATOM   3681  HZ  PHE A 225      -5.818   3.979  16.955  1.00 98.11           H  
ATOM   3682  N   PHE A 226      -4.186  10.030  15.824  1.00 96.86           N  
ATOM   3683  H   PHE A 226      -5.075   9.845  15.381  1.00 96.86           H  
ATOM   3684  CA  PHE A 226      -4.178  11.129  16.793  1.00 96.86           C  
ATOM   3685  HA  PHE A 226      -5.179  11.558  16.837  1.00 96.86           H  
ATOM   3686  C   PHE A 226      -3.250  12.262  16.311  1.00 96.86           C  
ATOM   3687  CB  PHE A 226      -3.873  10.567  18.195  1.00 96.86           C  
ATOM   3688  HB2 PHE A 226      -2.857  10.174  18.234  1.00 96.86           H  
ATOM   3689  HB3 PHE A 226      -3.932  11.378  18.921  1.00 96.86           H  
ATOM   3690  O   PHE A 226      -3.186  12.554  15.111  1.00 96.86           O  
ATOM   3691  CG  PHE A 226      -4.842   9.488  18.630  1.00 96.86           C  
ATOM   3692  CD1 PHE A 226      -6.070   9.859  19.206  1.00 96.86           C  
ATOM   3693  HD1 PHE A 226      -6.309  10.901  19.356  1.00 96.86           H  
ATOM   3694  CD2 PHE A 226      -4.533   8.125  18.453  1.00 96.86           C  
ATOM   3695  HD2 PHE A 226      -3.590   7.838  18.012  1.00 96.86           H  
ATOM   3696  CE1 PHE A 226      -6.983   8.872  19.613  1.00 96.86           C  
ATOM   3697  HE1 PHE A 226      -7.908   9.166  20.087  1.00 96.86           H  
ATOM   3698  CE2 PHE A 226      -5.449   7.139  18.861  1.00 96.86           C  
ATOM   3699  HE2 PHE A 226      -5.210   6.093  18.741  1.00 96.86           H  
ATOM   3700  CZ  PHE A 226      -6.673   7.512  19.444  1.00 96.86           C  
ATOM   3701  HZ  PHE A 226      -7.368   6.759  19.786  1.00 96.86           H  
ATOM   3702  N   ASP A 227      -2.473  12.862  17.209  1.00 94.06           N  
ATOM   3703  H   ASP A 227      -2.636  12.663  18.185  1.00 94.06           H  
ATOM   3704  CA  ASP A 227      -1.572  13.978  16.895  1.00 94.06           C  
ATOM   3705  HA  ASP A 227      -2.056  14.599  16.142  1.00 94.06           H  
ATOM   3706  C   ASP A 227      -0.230  13.540  16.283  1.00 94.06           C  
ATOM   3707  CB  ASP A 227      -1.403  14.841  18.150  1.00 94.06           C  
ATOM   3708  HB2 ASP A 227      -0.992  14.231  18.955  1.00 94.06           H  
ATOM   3709  HB3 ASP A 227      -0.708  15.653  17.942  1.00 94.06           H  
ATOM   3710  O   ASP A 227       0.697  14.337  16.132  1.00 94.06           O  
ATOM   3711  CG  ASP A 227      -2.741  15.452  18.575  1.00 94.06           C  
ATOM   3712  OD1 ASP A 227      -3.453  15.936  17.665  1.00 94.06           O  
ATOM   3713  OD2 ASP A 227      -3.029  15.417  19.790  1.00 94.06           O  
ATOM   3714  N   THR A 228      -0.101  12.266  15.902  1.00 97.90           N  
ATOM   3715  H   THR A 228      -0.906  11.663  15.988  1.00 97.90           H  
ATOM   3716  CA  THR A 228       1.161  11.703  15.418  1.00 97.90           C  
ATOM   3717  HA  THR A 228       1.940  12.462  15.491  1.00 97.90           H  
ATOM   3718  C   THR A 228       1.080  11.263  13.961  1.00 97.90           C  
ATOM   3719  CB  THR A 228       1.605  10.553  16.321  1.00 97.90           C  
ATOM   3720  HB  THR A 228       0.858   9.760  16.315  1.00 97.90           H  
ATOM   3721  O   THR A 228       0.268  10.422  13.580  1.00 97.90           O  
ATOM   3722  CG2 THR A 228       2.964  10.002  15.902  1.00 97.90           C  
ATOM   3723 HG21 THR A 228       2.847   9.427  14.983  1.00 97.90           H  
ATOM   3724 HG22 THR A 228       3.334   9.361  16.702  1.00 97.90           H  
ATOM   3725 HG23 THR A 228       3.665  10.823  15.752  1.00 97.90           H  
ATOM   3726  OG1 THR A 228       1.798  11.009  17.635  1.00 97.90           O  
ATOM   3727  HG1 THR A 228       0.996  11.454  17.918  1.00 97.90           H  
ATOM   3728  N   THR A 229       2.002  11.764  13.135  1.00 98.17           N  
ATOM   3729  H   THR A 229       2.591  12.514  13.470  1.00 98.17           H  
ATOM   3730  CA  THR A 229       2.208  11.254  11.773  1.00 98.17           C  
ATOM   3731  HA  THR A 229       1.230  11.070  11.330  1.00 98.17           H  
ATOM   3732  C   THR A 229       2.973   9.926  11.810  1.00 98.17           C  
ATOM   3733  CB  THR A 229       2.915  12.281  10.876  1.00 98.17           C  
ATOM   3734  HB  THR A 229       3.913  12.477  11.269  1.00 98.17           H  
ATOM   3735  O   THR A 229       4.018   9.786  12.464  1.00 98.17           O  
ATOM   3736  CG2 THR A 229       3.024  11.819   9.422  1.00 98.17           C  
ATOM   3737 HG21 THR A 229       2.036  11.561   9.040  1.00 98.17           H  
ATOM   3738 HG22 THR A 229       3.449  12.616   8.812  1.00 98.17           H  
ATOM   3739 HG23 THR A 229       3.675  10.948   9.351  1.00 98.17           H  
ATOM   3740  OG1 THR A 229       2.186  13.489  10.856  1.00 98.17           O  
ATOM   3741  HG1 THR A 229       2.774  14.172  10.527  1.00 98.17           H  
ATOM   3742  N   ILE A 230       2.465   8.935  11.085  1.00 98.18           N  
ATOM   3743  H   ILE A 230       1.587   9.094  10.614  1.00 98.18           H  
ATOM   3744  CA  ILE A 230       3.106   7.640  10.857  1.00 98.18           C  
ATOM   3745  HA  ILE A 230       4.025   7.579  11.440  1.00 98.18           H  
ATOM   3746  C   ILE A 230       3.483   7.569   9.378  1.00 98.18           C  
ATOM   3747  CB  ILE A 230       2.188   6.483  11.311  1.00 98.18           C  
ATOM   3748  HB  ILE A 230       1.296   6.477  10.685  1.00 98.18           H  
ATOM   3749  O   ILE A 230       2.619   7.640   8.504  1.00 98.18           O  
ATOM   3750  CG1 ILE A 230       1.746   6.701  12.780  1.00 98.18           C  
ATOM   3751 HG12 ILE A 230       2.615   6.920  13.400  1.00 98.18           H  
ATOM   3752 HG13 ILE A 230       1.084   7.566  12.819  1.00 98.18           H  
ATOM   3753  CG2 ILE A 230       2.919   5.139  11.123  1.00 98.18           C  
ATOM   3754 HG21 ILE A 230       3.235   5.031  10.085  1.00 98.18           H  
ATOM   3755 HG22 ILE A 230       2.246   4.313  11.349  1.00 98.18           H  
ATOM   3756 HG23 ILE A 230       3.792   5.082  11.773  1.00 98.18           H  
ATOM   3757  CD1 ILE A 230       0.982   5.532  13.404  1.00 98.18           C  
ATOM   3758 HD11 ILE A 230       0.180   5.216  12.737  1.00 98.18           H  
ATOM   3759 HD12 ILE A 230       1.659   4.700  13.597  1.00 98.18           H  
ATOM   3760 HD13 ILE A 230       0.543   5.852  14.350  1.00 98.18           H  
ATOM   3761  N   ASP A 231       4.784   7.465   9.097  1.00 97.80           N  
ATOM   3762  H   ASP A 231       5.456   7.402   9.848  1.00 97.80           H  
ATOM   3763  CA  ASP A 231       5.282   7.367   7.724  1.00 97.80           C  
ATOM   3764  HA  ASP A 231       4.760   8.122   7.136  1.00 97.80           H  
ATOM   3765  C   ASP A 231       4.954   5.999   7.107  1.00 97.80           C  
ATOM   3766  CB  ASP A 231       6.785   7.695   7.654  1.00 97.80           C  
ATOM   3767  HB2 ASP A 231       7.349   6.881   8.109  1.00 97.80           H  
ATOM   3768  HB3 ASP A 231       6.973   8.602   8.229  1.00 97.80           H  
ATOM   3769  O   ASP A 231       4.753   4.999   7.800  1.00 97.80           O  
ATOM   3770  CG  ASP A 231       7.285   7.931   6.215  1.00 97.80           C  
ATOM   3771  OD1 ASP A 231       6.440   8.174   5.317  1.00 97.80           O  
ATOM   3772  OD2 ASP A 231       8.509   7.837   5.995  1.00 97.80           O  
ATOM   3773  N   ARG A 232       4.897   5.941   5.782  1.00 96.19           N  
ATOM   3774  H   ARG A 232       5.211   6.767   5.291  1.00 96.19           H  
ATOM   3775  CA  ARG A 232       4.557   4.733   5.033  1.00 96.19           C  
ATOM   3776  HA  ARG A 232       3.668   4.306   5.496  1.00 96.19           H  
ATOM   3777  C   ARG A 232       5.661   3.675   5.083  1.00 96.19           C  
ATOM   3778  CB  ARG A 232       4.206   5.106   3.593  1.00 96.19           C  
ATOM   3779  HB2 ARG A 232       3.925   4.195   3.064  1.00 96.19           H  
ATOM   3780  HB3 ARG A 232       3.339   5.766   3.616  1.00 96.19           H  
ATOM   3781  O   ARG A 232       6.830   3.955   4.828  1.00 96.19           O  
ATOM   3782  CG  ARG A 232       5.331   5.814   2.823  1.00 96.19           C  
ATOM   3783  HG2 ARG A 232       6.218   5.184   2.757  1.00 96.19           H  
ATOM   3784  HG3 ARG A 232       5.586   6.753   3.315  1.00 96.19           H  
ATOM   3785  CD  ARG A 232       4.840   6.109   1.414  1.00 96.19           C  
ATOM   3786  HD2 ARG A 232       3.896   6.650   1.481  1.00 96.19           H  
ATOM   3787  HD3 ARG A 232       4.673   5.159   0.906  1.00 96.19           H  
ATOM   3788  NE  ARG A 232       5.801   6.915   0.649  1.00 96.19           N  
ATOM   3789  HE  ARG A 232       6.514   7.392   1.183  1.00 96.19           H  
ATOM   3790  NH1 ARG A 232       4.589   6.849  -1.292  1.00 96.19           N  
ATOM   3791 HH11 ARG A 232       4.476   7.045  -2.276  1.00 96.19           H  
ATOM   3792 HH12 ARG A 232       3.877   6.315  -0.816  1.00 96.19           H  
ATOM   3793  NH2 ARG A 232       6.539   7.929  -1.257  1.00 96.19           N  
ATOM   3794 HH21 ARG A 232       7.348   8.283  -0.766  1.00 96.19           H  
ATOM   3795 HH22 ARG A 232       6.353   8.203  -2.211  1.00 96.19           H  
ATOM   3796  CZ  ARG A 232       5.645   7.225  -0.625  1.00 96.19           C  
ATOM   3797  N   LYS A 233       5.274   2.408   5.244  1.00 96.41           N  
ATOM   3798  H   LYS A 233       4.307   2.230   5.475  1.00 96.41           H  
ATOM   3799  CA  LYS A 233       6.151   1.270   4.938  1.00 96.41           C  
ATOM   3800  HA  LYS A 233       7.153   1.504   5.299  1.00 96.41           H  
ATOM   3801  C   LYS A 233       6.205   1.068   3.423  1.00 96.41           C  
ATOM   3802  CB  LYS A 233       5.642   0.016   5.671  1.00 96.41           C  
ATOM   3803  HB2 LYS A 233       5.633   0.210   6.744  1.00 96.41           H  
ATOM   3804  HB3 LYS A 233       4.617  -0.184   5.362  1.00 96.41           H  
ATOM   3805  O   LYS A 233       5.188   0.758   2.815  1.00 96.41           O  
ATOM   3806  CG  LYS A 233       6.475  -1.250   5.402  1.00 96.41           C  
ATOM   3807  HG2 LYS A 233       5.976  -2.089   5.887  1.00 96.41           H  
ATOM   3808  HG3 LYS A 233       6.501  -1.457   4.332  1.00 96.41           H  
ATOM   3809  CD  LYS A 233       7.909  -1.159   5.943  1.00 96.41           C  
ATOM   3810  HD2 LYS A 233       7.873  -0.951   7.013  1.00 96.41           H  
ATOM   3811  HD3 LYS A 233       8.449  -0.361   5.435  1.00 96.41           H  
ATOM   3812  CE  LYS A 233       8.622  -2.493   5.696  1.00 96.41           C  
ATOM   3813  HE2 LYS A 233       8.655  -2.675   4.622  1.00 96.41           H  
ATOM   3814  HE3 LYS A 233       8.030  -3.289   6.146  1.00 96.41           H  
ATOM   3815  NZ  LYS A 233       9.995  -2.499   6.263  1.00 96.41           N  
ATOM   3816  HZ1 LYS A 233       9.962  -2.339   7.259  1.00 96.41           H  
ATOM   3817  HZ2 LYS A 233      10.568  -1.789   5.830  1.00 96.41           H  
ATOM   3818  HZ3 LYS A 233      10.424  -3.401   6.114  1.00 96.41           H  
ATOM   3819  N   ARG A 234       7.378   1.229   2.806  1.00 95.40           N  
ATOM   3820  H   ARG A 234       8.171   1.512   3.363  1.00 95.40           H  
ATOM   3821  CA  ARG A 234       7.580   0.902   1.382  1.00 95.40           C  
ATOM   3822  HA  ARG A 234       6.634   1.034   0.857  1.00 95.40           H  
ATOM   3823  C   ARG A 234       7.977  -0.565   1.203  1.00 95.40           C  
ATOM   3824  CB  ARG A 234       8.611   1.833   0.728  1.00 95.40           C  
ATOM   3825  HB2 ARG A 234       9.586   1.678   1.190  1.00 95.40           H  
ATOM   3826  HB3 ARG A 234       8.683   1.559  -0.325  1.00 95.40           H  
ATOM   3827  O   ARG A 234       8.721  -1.104   2.023  1.00 95.40           O  
ATOM   3828  CG  ARG A 234       8.237   3.319   0.816  1.00 95.40           C  
ATOM   3829  HG2 ARG A 234       8.352   3.662   1.844  1.00 95.40           H  
ATOM   3830  HG3 ARG A 234       7.203   3.462   0.500  1.00 95.40           H  
ATOM   3831  CD  ARG A 234       9.162   4.121  -0.106  1.00 95.40           C  
ATOM   3832  HD2 ARG A 234      10.194   3.830   0.090  1.00 95.40           H  
ATOM   3833  HD3 ARG A 234       8.918   3.865  -1.137  1.00 95.40           H  
ATOM   3834  NE  ARG A 234       9.030   5.575   0.105  1.00 95.40           N  
ATOM   3835  HE  ARG A 234       8.662   5.859   1.001  1.00 95.40           H  
ATOM   3836  NH1 ARG A 234      10.077   6.228  -1.833  1.00 95.40           N  
ATOM   3837 HH11 ARG A 234      10.473   6.942  -2.428  1.00 95.40           H  
ATOM   3838 HH12 ARG A 234      10.080   5.267  -2.142  1.00 95.40           H  
ATOM   3839  NH2 ARG A 234       9.457   7.769  -0.340  1.00 95.40           N  
ATOM   3840 HH21 ARG A 234       9.322   7.978   0.639  1.00 95.40           H  
ATOM   3841 HH22 ARG A 234       9.969   8.443  -0.890  1.00 95.40           H  
ATOM   3842  CZ  ARG A 234       9.515   6.511  -0.691  1.00 95.40           C  
ATOM   3843  N   TYR A 235       7.534  -1.172   0.104  1.00 96.06           N  
ATOM   3844  H   TYR A 235       6.920  -0.665  -0.517  1.00 96.06           H  
ATOM   3845  CA  TYR A 235       7.862  -2.551  -0.274  1.00 96.06           C  
ATOM   3846  HA  TYR A 235       8.415  -3.030   0.534  1.00 96.06           H  
ATOM   3847  C   TYR A 235       8.764  -2.546  -1.511  1.00 96.06           C  
ATOM   3848  CB  TYR A 235       6.579  -3.365  -0.480  1.00 96.06           C  
ATOM   3849  HB2 TYR A 235       6.846  -4.410  -0.639  1.00 96.06           H  
ATOM   3850  HB3 TYR A 235       6.078  -3.015  -1.383  1.00 96.06           H  
ATOM   3851  O   TYR A 235       8.321  -2.762  -2.633  1.00 96.06           O  
ATOM   3852  CG  TYR A 235       5.600  -3.280   0.668  1.00 96.06           C  
ATOM   3853  CD1 TYR A 235       5.810  -4.040   1.835  1.00 96.06           C  
ATOM   3854  HD1 TYR A 235       6.657  -4.707   1.899  1.00 96.06           H  
ATOM   3855  CD2 TYR A 235       4.488  -2.426   0.567  1.00 96.06           C  
ATOM   3856  HD2 TYR A 235       4.323  -1.860  -0.338  1.00 96.06           H  
ATOM   3857  CE1 TYR A 235       4.911  -3.935   2.914  1.00 96.06           C  
ATOM   3858  HE1 TYR A 235       5.070  -4.511   3.814  1.00 96.06           H  
ATOM   3859  CE2 TYR A 235       3.582  -2.338   1.635  1.00 96.06           C  
ATOM   3860  HE2 TYR A 235       2.694  -1.727   1.567  1.00 96.06           H  
ATOM   3861  OH  TYR A 235       2.872  -3.010   3.794  1.00 96.06           O  
ATOM   3862  HH  TYR A 235       3.015  -3.708   4.438  1.00 96.06           H  
ATOM   3863  CZ  TYR A 235       3.793  -3.081   2.807  1.00 96.06           C  
ATOM   3864  N   THR A 236      10.044  -2.235  -1.310  1.00 94.26           N  
ATOM   3865  H   THR A 236      10.359  -2.026  -0.374  1.00 94.26           H  
ATOM   3866  CA  THR A 236      11.020  -2.030  -2.398  1.00 94.26           C  
ATOM   3867  HA  THR A 236      10.482  -1.712  -3.291  1.00 94.26           H  
ATOM   3868  C   THR A 236      11.792  -3.294  -2.791  1.00 94.26           C  
ATOM   3869  CB  THR A 236      12.004  -0.911  -2.037  1.00 94.26           C  
ATOM   3870  HB  THR A 236      12.749  -0.799  -2.825  1.00 94.26           H  
ATOM   3871  O   THR A 236      12.751  -3.228  -3.552  1.00 94.26           O  
ATOM   3872  CG2 THR A 236      11.302   0.432  -1.843  1.00 94.26           C  
ATOM   3873 HG21 THR A 236      10.731   0.677  -2.739  1.00 94.26           H  
ATOM   3874 HG22 THR A 236      12.052   1.206  -1.676  1.00 94.26           H  
ATOM   3875 HG23 THR A 236      10.633   0.386  -0.984  1.00 94.26           H  
ATOM   3876  OG1 THR A 236      12.643  -1.226  -0.818  1.00 94.26           O  
ATOM   3877  HG1 THR A 236      13.466  -1.666  -1.044  1.00 94.26           H  
ATOM   3878  N   SER A 237      11.429  -4.451  -2.232  1.00 92.81           N  
ATOM   3879  H   SER A 237      10.583  -4.462  -1.680  1.00 92.81           H  
ATOM   3880  CA  SER A 237      12.025  -5.743  -2.574  1.00 92.81           C  
ATOM   3881  HA  SER A 237      12.898  -5.602  -3.211  1.00 92.81           H  
ATOM   3882  C   SER A 237      11.003  -6.576  -3.328  1.00 92.81           C  
ATOM   3883  CB  SER A 237      12.488  -6.478  -1.314  1.00 92.81           C  
ATOM   3884  HB2 SER A 237      13.288  -5.910  -0.839  1.00 92.81           H  
ATOM   3885  HB3 SER A 237      11.654  -6.565  -0.618  1.00 92.81           H  
ATOM   3886  O   SER A 237       9.977  -6.939  -2.763  1.00 92.81           O  
ATOM   3887  OG  SER A 237      12.960  -7.774  -1.641  1.00 92.81           O  
ATOM   3888  HG  SER A 237      12.417  -8.399  -1.155  1.00 92.81           H  
ATOM   3889  N   ILE A 238      11.312  -6.922  -4.576  1.00 93.58           N  
ATOM   3890  H   ILE A 238      12.136  -6.521  -5.003  1.00 93.58           H  
ATOM   3891  CA  ILE A 238      10.470  -7.797  -5.402  1.00 93.58           C  
ATOM   3892  HA  ILE A 238       9.432  -7.639  -5.108  1.00 93.58           H  
ATOM   3893  C   ILE A 238      10.724  -9.287  -5.171  1.00 93.58           C  
ATOM   3894  CB  ILE A 238      10.562  -7.419  -6.892  1.00 93.58           C  
ATOM   3895  HB  ILE A 238       9.898  -8.089  -7.438  1.00 93.58           H  
ATOM   3896  O   ILE A 238      10.048 -10.117  -5.764  1.00 93.58           O  
ATOM   3897  CG1 ILE A 238      11.975  -7.511  -7.519  1.00 93.58           C  
ATOM   3898 HG12 ILE A 238      12.709  -6.999  -6.896  1.00 93.58           H  
ATOM   3899 HG13 ILE A 238      11.948  -7.001  -8.481  1.00 93.58           H  
ATOM   3900  CG2 ILE A 238      10.003  -5.999  -7.080  1.00 93.58           C  
ATOM   3901 HG21 ILE A 238      10.690  -5.254  -6.679  1.00 93.58           H  
ATOM   3902 HG22 ILE A 238       9.036  -5.906  -6.586  1.00 93.58           H  
ATOM   3903 HG23 ILE A 238       9.847  -5.810  -8.142  1.00 93.58           H  
ATOM   3904  CD1 ILE A 238      12.456  -8.931  -7.824  1.00 93.58           C  
ATOM   3905 HD11 ILE A 238      12.730  -9.453  -6.906  1.00 93.58           H  
ATOM   3906 HD12 ILE A 238      13.335  -8.886  -8.468  1.00 93.58           H  
ATOM   3907 HD13 ILE A 238      11.666  -9.478  -8.338  1.00 93.58           H  
ATOM   3908  N   LYS A 239      11.686  -9.647  -4.310  1.00 93.69           N  
ATOM   3909  H   LYS A 239      12.193  -8.913  -3.835  1.00 93.69           H  
ATOM   3910  CA  LYS A 239      12.072 -11.049  -4.087  1.00 93.69           C  
ATOM   3911  HA  LYS A 239      12.470 -11.468  -5.011  1.00 93.69           H  
ATOM   3912  C   LYS A 239      10.881 -11.933  -3.720  1.00 93.69           C  
ATOM   3913  CB  LYS A 239      13.130 -11.152  -2.983  1.00 93.69           C  
ATOM   3914  HB2 LYS A 239      12.755 -10.678  -2.076  1.00 93.69           H  
ATOM   3915  HB3 LYS A 239      13.291 -12.209  -2.770  1.00 93.69           H  
ATOM   3916  O   LYS A 239      10.807 -13.056  -4.189  1.00 93.69           O  
ATOM   3917  CG  LYS A 239      14.474 -10.529  -3.379  1.00 93.69           C  
ATOM   3918  HG2 LYS A 239      14.355  -9.459  -3.548  1.00 93.69           H  
ATOM   3919  HG3 LYS A 239      14.835 -10.999  -4.294  1.00 93.69           H  
ATOM   3920  CD  LYS A 239      15.485 -10.762  -2.250  1.00 93.69           C  
ATOM   3921  HD2 LYS A 239      15.576 -11.835  -2.078  1.00 93.69           H  
ATOM   3922  HD3 LYS A 239      15.119 -10.287  -1.340  1.00 93.69           H  
ATOM   3923  CE  LYS A 239      16.854 -10.187  -2.620  1.00 93.69           C  
ATOM   3924  HE2 LYS A 239      17.168 -10.632  -3.564  1.00 93.69           H  
ATOM   3925  HE3 LYS A 239      16.752  -9.112  -2.771  1.00 93.69           H  
ATOM   3926  NZ  LYS A 239      17.851 -10.475  -1.559  1.00 93.69           N  
ATOM   3927  HZ1 LYS A 239      18.757 -10.105  -1.807  1.00 93.69           H  
ATOM   3928  HZ2 LYS A 239      17.559 -10.072  -0.680  1.00 93.69           H  
ATOM   3929  HZ3 LYS A 239      17.938 -11.473  -1.431  1.00 93.69           H  
ATOM   3930  N   GLU A 240       9.947 -11.403  -2.929  1.00 93.10           N  
ATOM   3931  H   GLU A 240      10.039 -10.441  -2.636  1.00 93.10           H  
ATOM   3932  CA  GLU A 240       8.784 -12.161  -2.463  1.00 93.10           C  
ATOM   3933  HA  GLU A 240       9.136 -13.108  -2.052  1.00 93.10           H  
ATOM   3934  C   GLU A 240       7.809 -12.544  -3.583  1.00 93.10           C  
ATOM   3935  CB  GLU A 240       8.083 -11.404  -1.317  1.00 93.10           C  
ATOM   3936  HB2 GLU A 240       7.340 -12.072  -0.881  1.00 93.10           H  
ATOM   3937  HB3 GLU A 240       8.825 -11.201  -0.545  1.00 93.10           H  
ATOM   3938  O   GLU A 240       7.107 -13.536  -3.445  1.00 93.10           O  
ATOM   3939  CG  GLU A 240       7.396 -10.070  -1.693  1.00 93.10           C  
ATOM   3940  HG2 GLU A 240       8.157  -9.377  -2.050  1.00 93.10           H  
ATOM   3941  HG3 GLU A 240       6.688 -10.245  -2.504  1.00 93.10           H  
ATOM   3942  CD  GLU A 240       6.639  -9.426  -0.507  1.00 93.10           C  
ATOM   3943  OE1 GLU A 240       5.956  -8.386  -0.679  1.00 93.10           O  
ATOM   3944  OE2 GLU A 240       6.721  -9.938   0.632  1.00 93.10           O  
ATOM   3945  N   VAL A 241       7.774 -11.802  -4.697  1.00 95.11           N  
ATOM   3946  H   VAL A 241       8.435 -11.047  -4.812  1.00 95.11           H  
ATOM   3947  CA  VAL A 241       6.862 -12.112  -5.810  1.00 95.11           C  
ATOM   3948  HA  VAL A 241       6.034 -12.699  -5.413  1.00 95.11           H  
ATOM   3949  C   VAL A 241       7.488 -12.986  -6.890  1.00 95.11           C  
ATOM   3950  CB  VAL A 241       6.221 -10.864  -6.438  1.00 95.11           C  
ATOM   3951  HB  VAL A 241       5.566 -11.194  -7.244  1.00 95.11           H  
ATOM   3952  O   VAL A 241       6.766 -13.472  -7.753  1.00 95.11           O  
ATOM   3953  CG1 VAL A 241       5.346 -10.132  -5.418  1.00 95.11           C  
ATOM   3954 HG11 VAL A 241       5.957  -9.741  -4.605  1.00 95.11           H  
ATOM   3955 HG12 VAL A 241       4.615 -10.829  -5.007  1.00 95.11           H  
ATOM   3956 HG13 VAL A 241       4.815  -9.317  -5.911  1.00 95.11           H  
ATOM   3957  CG2 VAL A 241       7.225  -9.879  -7.044  1.00 95.11           C  
ATOM   3958 HG21 VAL A 241       7.745  -9.339  -6.253  1.00 95.11           H  
ATOM   3959 HG22 VAL A 241       6.686  -9.168  -7.670  1.00 95.11           H  
ATOM   3960 HG23 VAL A 241       7.944 -10.407  -7.670  1.00 95.11           H  
ATOM   3961  N   LEU A 242       8.809 -13.197  -6.870  1.00 93.97           N  
ATOM   3962  H   LEU A 242       9.352 -12.840  -6.097  1.00 93.97           H  
ATOM   3963  CA  LEU A 242       9.466 -14.012  -7.893  1.00 93.97           C  
ATOM   3964  HA  LEU A 242       9.181 -13.636  -8.876  1.00 93.97           H  
ATOM   3965  C   LEU A 242       8.969 -15.458  -7.844  1.00 93.97           C  
ATOM   3966  CB  LEU A 242      10.995 -13.942  -7.743  1.00 93.97           C  
ATOM   3967  HB2 LEU A 242      11.258 -14.219  -6.722  1.00 93.97           H  
ATOM   3968  HB3 LEU A 242      11.438 -14.686  -8.405  1.00 93.97           H  
ATOM   3969  O   LEU A 242       8.710 -16.036  -8.893  1.00 93.97           O  
ATOM   3970  CG  LEU A 242      11.610 -12.572  -8.073  1.00 93.97           C  
ATOM   3971  HG  LEU A 242      11.204 -11.817  -7.399  1.00 93.97           H  
ATOM   3972  CD1 LEU A 242      13.121 -12.639  -7.855  1.00 93.97           C  
ATOM   3973 HD11 LEU A 242      13.549 -13.407  -8.499  1.00 93.97           H  
ATOM   3974 HD12 LEU A 242      13.329 -12.901  -6.817  1.00 93.97           H  
ATOM   3975 HD13 LEU A 242      13.583 -11.680  -8.091  1.00 93.97           H  
ATOM   3976  CD2 LEU A 242      11.346 -12.137  -9.518  1.00 93.97           C  
ATOM   3977 HD21 LEU A 242      11.621 -12.939 -10.203  1.00 93.97           H  
ATOM   3978 HD22 LEU A 242      10.292 -11.894  -9.648  1.00 93.97           H  
ATOM   3979 HD23 LEU A 242      11.939 -11.255  -9.764  1.00 93.97           H  
ATOM   3980  N   ASP A 243       8.787 -16.018  -6.651  1.00 91.76           N  
ATOM   3981  H   ASP A 243       9.029 -15.488  -5.826  1.00 91.76           H  
ATOM   3982  CA  ASP A 243       8.313 -17.395  -6.450  1.00 91.76           C  
ATOM   3983  HA  ASP A 243       8.391 -17.940  -7.391  1.00 91.76           H  
ATOM   3984  C   ASP A 243       6.823 -17.466  -6.072  1.00 91.76           C  
ATOM   3985  CB  ASP A 243       9.244 -18.106  -5.455  1.00 91.76           C  
ATOM   3986  HB2 ASP A 243       9.162 -17.621  -4.482  1.00 91.76           H  
ATOM   3987  HB3 ASP A 243       8.935 -19.146  -5.350  1.00 91.76           H  
ATOM   3988  O   ASP A 243       6.328 -18.510  -5.656  1.00 91.76           O  
ATOM   3989  CG  ASP A 243      10.702 -18.076  -5.931  1.00 91.76           C  
ATOM   3990  OD1 ASP A 243      10.932 -18.275  -7.155  1.00 91.76           O  
ATOM   3991  OD2 ASP A 243      11.582 -17.778  -5.095  1.00 91.76           O  
ATOM   3992  N   ALA A 244       6.102 -16.352  -6.222  1.00 94.88           N  
ATOM   3993  H   ALA A 244       6.543 -15.562  -6.672  1.00 94.88           H  
ATOM   3994  CA  ALA A 244       4.676 -16.258  -5.941  1.00 94.88           C  
ATOM   3995  HA  ALA A 244       4.440 -16.903  -5.095  1.00 94.88           H  
ATOM   3996  C   ALA A 244       3.820 -16.718  -7.130  1.00 94.88           C  
ATOM   3997  CB  ALA A 244       4.365 -14.815  -5.536  1.00 94.88           C  
ATOM   3998  HB1 ALA A 244       4.963 -14.551  -4.664  1.00 94.88           H  
ATOM   3999  HB2 ALA A 244       3.310 -14.710  -5.284  1.00 94.88           H  
ATOM   4000  HB3 ALA A 244       4.595 -14.146  -6.365  1.00 94.88           H  
ATOM   4001  O   ALA A 244       4.290 -16.825  -8.265  1.00 94.88           O  
ATOM   4002  N   THR A 245       2.528 -16.926  -6.879  1.00 95.46           N  
ATOM   4003  H   THR A 245       2.174 -16.734  -5.953  1.00 95.46           H  
ATOM   4004  CA  THR A 245       1.568 -17.257  -7.938  1.00 95.46           C  
ATOM   4005  HA  THR A 245       2.060 -17.887  -8.679  1.00 95.46           H  
ATOM   4006  C   THR A 245       1.097 -15.976  -8.621  1.00 95.46           C  
ATOM   4007  CB  THR A 245       0.385 -18.059  -7.381  1.00 95.46           C  
ATOM   4008  HB  THR A 245      -0.155 -17.465  -6.643  1.00 95.46           H  
ATOM   4009  O   THR A 245       0.537 -15.094  -7.969  1.00 95.46           O  
ATOM   4010  CG2 THR A 245      -0.579 -18.509  -8.477  1.00 95.46           C  
ATOM   4011 HG21 THR A 245      -1.026 -17.646  -8.971  1.00 95.46           H  
ATOM   4012 HG22 THR A 245      -0.051 -19.115  -9.214  1.00 95.46           H  
ATOM   4013 HG23 THR A 245      -1.375 -19.105  -8.032  1.00 95.46           H  
ATOM   4014  OG1 THR A 245       0.873 -19.231  -6.771  1.00 95.46           O  
ATOM   4015  HG1 THR A 245       1.262 -18.986  -5.928  1.00 95.46           H  
ATOM   4016  N   LEU A 246       1.308 -15.859  -9.934  1.00 94.21           N  
ATOM   4017  H   LEU A 246       1.771 -16.615 -10.418  1.00 94.21           H  
ATOM   4018  CA  LEU A 246       0.733 -14.777 -10.735  1.00 94.21           C  
ATOM   4019  HA  LEU A 246       0.872 -13.837 -10.201  1.00 94.21           H  
ATOM   4020  C   LEU A 246      -0.768 -15.024 -10.913  1.00 94.21           C  
ATOM   4021  CB  LEU A 246       1.462 -14.685 -12.089  1.00 94.21           C  
ATOM   4022  HB2 LEU A 246       1.385 -15.653 -12.584  1.00 94.21           H  
ATOM   4023  HB3 LEU A 246       2.517 -14.482 -11.907  1.00 94.21           H  
ATOM   4024  O   LEU A 246      -1.175 -16.031 -11.485  1.00 94.21           O  
ATOM   4025  CG  LEU A 246       0.897 -13.612 -13.043  1.00 94.21           C  
ATOM   4026  HG  LEU A 246      -0.164 -13.789 -13.220  1.00 94.21           H  
ATOM   4027  CD1 LEU A 246       1.074 -12.194 -12.496  1.00 94.21           C  
ATOM   4028 HD11 LEU A 246       0.474 -12.069 -11.594  1.00 94.21           H  
ATOM   4029 HD12 LEU A 246       0.730 -11.473 -13.238  1.00 94.21           H  
ATOM   4030 HD13 LEU A 246       2.123 -12.014 -12.261  1.00 94.21           H  
ATOM   4031  CD2 LEU A 246       1.620 -13.693 -14.387  1.00 94.21           C  
ATOM   4032 HD21 LEU A 246       1.244 -12.924 -15.061  1.00 94.21           H  
ATOM   4033 HD22 LEU A 246       2.695 -13.578 -14.246  1.00 94.21           H  
ATOM   4034 HD23 LEU A 246       1.424 -14.667 -14.836  1.00 94.21           H  
ATOM   4035  N   ILE A 247      -1.587 -14.083 -10.453  1.00 92.14           N  
ATOM   4036  H   ILE A 247      -1.186 -13.265 -10.018  1.00 92.14           H  
ATOM   4037  CA  ILE A 247      -3.034 -14.115 -10.640  1.00 92.14           C  
ATOM   4038  HA  ILE A 247      -3.348 -15.141 -10.832  1.00 92.14           H  
ATOM   4039  C   ILE A 247      -3.374 -13.280 -11.869  1.00 92.14           C  
ATOM   4040  CB  ILE A 247      -3.773 -13.633  -9.375  1.00 92.14           C  
ATOM   4041  HB  ILE A 247      -3.516 -12.587  -9.213  1.00 92.14           H  
ATOM   4042  O   ILE A 247      -3.243 -12.052 -11.868  1.00 92.14           O  
ATOM   4043  CG1 ILE A 247      -3.357 -14.398  -8.096  1.00 92.14           C  
ATOM   4044 HG12 ILE A 247      -2.297 -14.232  -7.907  1.00 92.14           H  
ATOM   4045 HG13 ILE A 247      -3.899 -13.976  -7.250  1.00 92.14           H  
ATOM   4046  CG2 ILE A 247      -5.297 -13.717  -9.584  1.00 92.14           C  
ATOM   4047 HG21 ILE A 247      -5.612 -13.020 -10.361  1.00 92.14           H  
ATOM   4048 HG22 ILE A 247      -5.816 -13.462  -8.660  1.00 92.14           H  
ATOM   4049 HG23 ILE A 247      -5.585 -14.724  -9.887  1.00 92.14           H  
ATOM   4050  CD1 ILE A 247      -3.613 -15.911  -8.122  1.00 92.14           C  
ATOM   4051 HD11 ILE A 247      -3.265 -16.350  -7.187  1.00 92.14           H  
ATOM   4052 HD12 ILE A 247      -4.679 -16.117  -8.222  1.00 92.14           H  
ATOM   4053 HD13 ILE A 247      -3.073 -16.377  -8.946  1.00 92.14           H  
ATOM   4054  N   HIS A 248      -3.842 -13.951 -12.917  1.00 84.14           N  
ATOM   4055  H   HIS A 248      -3.906 -14.957 -12.866  1.00 84.14           H  
ATOM   4056  CA  HIS A 248      -4.385 -13.288 -14.093  1.00 84.14           C  
ATOM   4057  HA  HIS A 248      -3.718 -12.476 -14.383  1.00 84.14           H  
ATOM   4058  C   HIS A 248      -5.743 -12.680 -13.737  1.00 84.14           C  
ATOM   4059  CB  HIS A 248      -4.444 -14.276 -15.263  1.00 84.14           C  
ATOM   4060  HB2 HIS A 248      -4.972 -15.180 -14.961  1.00 84.14           H  
ATOM   4061  HB3 HIS A 248      -5.001 -13.823 -16.083  1.00 84.14           H  
ATOM   4062  O   HIS A 248      -6.758 -13.365 -13.674  1.00 84.14           O  
ATOM   4063  CG  HIS A 248      -3.066 -14.633 -15.761  1.00 84.14           C  
ATOM   4064  CD2 HIS A 248      -2.302 -15.708 -15.386  1.00 84.14           C  
ATOM   4065  HD2 HIS A 248      -2.586 -16.479 -14.685  1.00 84.14           H  
ATOM   4066  ND1 HIS A 248      -2.317 -13.894 -16.649  1.00 84.14           N  
ATOM   4067  HD1 HIS A 248      -2.636 -13.079 -17.152  1.00 84.14           H  
ATOM   4068  CE1 HIS A 248      -1.136 -14.512 -16.811  1.00 84.14           C  
ATOM   4069  HE1 HIS A 248      -0.346 -14.186 -17.472  1.00 84.14           H  
ATOM   4070  NE2 HIS A 248      -1.076 -15.615 -16.055  1.00 84.14           N  
ATOM   4071  N   GLN A 249      -5.752 -11.379 -13.450  1.00 70.50           N  
ATOM   4072  H   GLN A 249      -4.877 -10.876 -13.451  1.00 70.50           H  
ATOM   4073  CA  GLN A 249      -6.996 -10.631 -13.320  1.00 70.50           C  
ATOM   4074  HA  GLN A 249      -7.700 -11.197 -12.709  1.00 70.50           H  
ATOM   4075  C   GLN A 249      -7.593 -10.460 -14.714  1.00 70.50           C  
ATOM   4076  CB  GLN A 249      -6.743  -9.271 -12.655  1.00 70.50           C  
ATOM   4077  HB2 GLN A 249      -7.672  -8.701 -12.664  1.00 70.50           H  
ATOM   4078  HB3 GLN A 249      -5.996  -8.721 -13.227  1.00 70.50           H  
ATOM   4079  O   GLN A 249      -6.905  -9.979 -15.619  1.00 70.50           O  
ATOM   4080  CG  GLN A 249      -6.271  -9.421 -11.202  1.00 70.50           C  
ATOM   4081  HG2 GLN A 249      -5.320  -9.952 -11.170  1.00 70.50           H  
ATOM   4082  HG3 GLN A 249      -7.009 -10.005 -10.652  1.00 70.50           H  
ATOM   4083  CD  GLN A 249      -6.088  -8.072 -10.514  1.00 70.50           C  
ATOM   4084  NE2 GLN A 249      -6.318  -7.989  -9.225  1.00 70.50           N  
ATOM   4085 HE21 GLN A 249      -6.244  -7.058  -8.839  1.00 70.50           H  
ATOM   4086 HE22 GLN A 249      -6.687  -8.785  -8.724  1.00 70.50           H  
ATOM   4087  OE1 GLN A 249      -5.730  -7.065 -11.095  1.00 70.50           O  
ATOM   4088  N   SER A 250      -8.858 -10.837 -14.897  1.00 64.19           N  
ATOM   4089  H   SER A 250      -9.390 -11.255 -14.147  1.00 64.19           H  
ATOM   4090  CA  SER A 250      -9.545 -10.493 -16.136  1.00 64.19           C  
ATOM   4091  HA  SER A 250      -8.961 -10.884 -16.970  1.00 64.19           H  
ATOM   4092  C   SER A 250      -9.634  -8.975 -16.270  1.00 64.19           C  
ATOM   4093  CB  SER A 250     -10.932 -11.119 -16.222  1.00 64.19           C  
ATOM   4094  HB2 SER A 250     -10.890 -12.159 -15.897  1.00 64.19           H  
ATOM   4095  HB3 SER A 250     -11.288 -11.088 -17.252  1.00 64.19           H  
ATOM   4096  O   SER A 250      -9.655  -8.227 -15.286  1.00 64.19           O  
ATOM   4097  OG  SER A 250     -11.810 -10.381 -15.412  1.00 64.19           O  
ATOM   4098  HG  SER A 250     -12.355 -11.054 -14.997  1.00 64.19           H  
ATOM   4099  N   ILE A 251      -9.739  -8.517 -17.513  1.00 56.61           N  
ATOM   4100  H   ILE A 251      -9.728  -9.187 -18.269  1.00 56.61           H  
ATOM   4101  CA  ILE A 251      -9.950  -7.100 -17.827  1.00 56.61           C  
ATOM   4102  HA  ILE A 251      -9.148  -6.516 -17.377  1.00 56.61           H  
ATOM   4103  C   ILE A 251     -11.273  -6.604 -17.212  1.00 56.61           C  
ATOM   4104  CB  ILE A 251      -9.905  -6.916 -19.362  1.00 56.61           C  
ATOM   4105  HB  ILE A 251     -10.673  -7.551 -19.803  1.00 56.61           H  
ATOM   4106  O   ILE A 251     -11.406  -5.423 -16.899  1.00 56.61           O  
ATOM   4107  CG1 ILE A 251      -8.526  -7.353 -19.920  1.00 56.61           C  
ATOM   4108 HG12 ILE A 251      -8.270  -8.346 -19.550  1.00 56.61           H  
ATOM   4109 HG13 ILE A 251      -7.758  -6.662 -19.571  1.00 56.61           H  
ATOM   4110  CG2 ILE A 251     -10.203  -5.459 -19.763  1.00 56.61           C  
ATOM   4111 HG21 ILE A 251     -11.211  -5.180 -19.459  1.00 56.61           H  
ATOM   4112 HG22 ILE A 251      -9.489  -4.785 -19.288  1.00 56.61           H  
ATOM   4113 HG23 ILE A 251     -10.156  -5.339 -20.846  1.00 56.61           H  
ATOM   4114  CD1 ILE A 251      -8.466  -7.438 -21.450  1.00 56.61           C  
ATOM   4115 HD11 ILE A 251      -7.515  -7.881 -21.746  1.00 56.61           H  
ATOM   4116 HD12 ILE A 251      -8.536  -6.446 -21.897  1.00 56.61           H  
ATOM   4117 HD13 ILE A 251      -9.276  -8.066 -21.820  1.00 56.61           H  
ATOM   4118  N   THR A 252     -12.238  -7.506 -17.006  1.00 66.67           N  
ATOM   4119  H   THR A 252     -12.043  -8.478 -17.198  1.00 66.67           H  
ATOM   4120  CA  THR A 252     -13.558  -7.206 -16.437  1.00 66.67           C  
ATOM   4121  HA  THR A 252     -13.842  -6.193 -16.723  1.00 66.67           H  
ATOM   4122  C   THR A 252     -13.583  -7.245 -14.905  1.00 66.67           C  
ATOM   4123  CB  THR A 252     -14.620  -8.162 -17.008  1.00 66.67           C  
ATOM   4124  HB  THR A 252     -15.597  -7.883 -16.616  1.00 66.67           H  
ATOM   4125  O   THR A 252     -14.583  -6.851 -14.308  1.00 66.67           O  
ATOM   4126  CG2 THR A 252     -14.681  -8.131 -18.536  1.00 66.67           C  
ATOM   4127 HG21 THR A 252     -15.521  -8.738 -18.875  1.00 66.67           H  
ATOM   4128 HG22 THR A 252     -13.763  -8.528 -18.969  1.00 66.67           H  
ATOM   4129 HG23 THR A 252     -14.829  -7.106 -18.877  1.00 66.67           H  
ATOM   4130  OG1 THR A 252     -14.338  -9.485 -16.624  1.00 66.67           O  
ATOM   4131  HG1 THR A 252     -14.385 -10.056 -17.394  1.00 66.67           H  
ATOM   4132  N   GLY A 253     -12.513  -7.709 -14.247  1.00 56.57           N  
ATOM   4133  H   GLY A 253     -11.728  -8.039 -14.789  1.00 56.57           H  
ATOM   4134  CA  GLY A 253     -12.477  -7.936 -12.797  1.00 56.57           C  
ATOM   4135  HA2 GLY A 253     -11.438  -8.063 -12.492  1.00 56.57           H  
ATOM   4136  HA3 GLY A 253     -12.887  -7.063 -12.289  1.00 56.57           H  
ATOM   4137  C   GLY A 253     -13.264  -9.168 -12.328  1.00 56.57           C  
ATOM   4138  O   GLY A 253     -13.282  -9.457 -11.132  1.00 56.57           O  
ATOM   4139  N   LEU A 254     -13.889  -9.909 -13.247  1.00 54.29           N  
ATOM   4140  H   LEU A 254     -13.810  -9.622 -14.212  1.00 54.29           H  
ATOM   4141  CA  LEU A 254     -14.556 -11.183 -12.981  1.00 54.29           C  
ATOM   4142  HA  LEU A 254     -14.915 -11.195 -11.951  1.00 54.29           H  
ATOM   4143  C   LEU A 254     -13.551 -12.329 -13.136  1.00 54.29           C  
ATOM   4144  CB  LEU A 254     -15.760 -11.337 -13.929  1.00 54.29           C  
ATOM   4145  HB2 LEU A 254     -16.212 -12.316 -13.767  1.00 54.29           H  
ATOM   4146  HB3 LEU A 254     -15.396 -11.313 -14.956  1.00 54.29           H  
ATOM   4147  O   LEU A 254     -12.782 -12.343 -14.089  1.00 54.29           O  
ATOM   4148  CG  LEU A 254     -16.843 -10.253 -13.752  1.00 54.29           C  
ATOM   4149  HG  LEU A 254     -16.394  -9.261 -13.802  1.00 54.29           H  
ATOM   4150  CD1 LEU A 254     -17.878 -10.351 -14.871  1.00 54.29           C  
ATOM   4151 HD11 LEU A 254     -18.363 -11.327 -14.851  1.00 54.29           H  
ATOM   4152 HD12 LEU A 254     -18.628  -9.568 -14.753  1.00 54.29           H  
ATOM   4153 HD13 LEU A 254     -17.384 -10.219 -15.833  1.00 54.29           H  
ATOM   4154  CD2 LEU A 254     -17.566 -10.404 -12.410  1.00 54.29           C  
ATOM   4155 HD21 LEU A 254     -17.991 -11.404 -12.325  1.00 54.29           H  
ATOM   4156 HD22 LEU A 254     -18.365  -9.666 -12.340  1.00 54.29           H  
ATOM   4157 HD23 LEU A 254     -16.869 -10.230 -11.590  1.00 54.29           H  
ATOM   4158  N   TYR A 255     -13.521 -13.276 -12.203  1.00 47.87           N  
ATOM   4159  H   TYR A 255     -14.208 -13.252 -11.463  1.00 47.87           H  
ATOM   4160  CA  TYR A 255     -12.670 -14.465 -12.319  1.00 47.87           C  
ATOM   4161  HA  TYR A 255     -11.628 -14.155 -12.394  1.00 47.87           H  
ATOM   4162  C   TYR A 255     -13.060 -15.223 -13.600  1.00 47.87           C  
ATOM   4163  CB  TYR A 255     -12.855 -15.316 -11.047  1.00 47.87           C  
ATOM   4164  HB2 TYR A 255     -13.690 -16.003 -11.181  1.00 47.87           H  
ATOM   4165  HB3 TYR A 255     -13.131 -14.660 -10.222  1.00 47.87           H  
ATOM   4166  O   TYR A 255     -14.189 -15.696 -13.697  1.00 47.87           O  
ATOM   4167  CG  TYR A 255     -11.638 -16.098 -10.594  1.00 47.87           C  
ATOM   4168  CD1 TYR A 255     -11.456 -17.435 -10.997  1.00 47.87           C  
ATOM   4169  HD1 TYR A 255     -12.145 -17.893 -11.692  1.00 47.87           H  
ATOM   4170  CD2 TYR A 255     -10.712 -15.497  -9.717  1.00 47.87           C  
ATOM   4171  HD2 TYR A 255     -10.852 -14.468  -9.419  1.00 47.87           H  
ATOM   4172  CE1 TYR A 255     -10.365 -18.177 -10.504  1.00 47.87           C  
ATOM   4173  HE1 TYR A 255     -10.214 -19.199 -10.819  1.00 47.87           H  
ATOM   4174  CE2 TYR A 255      -9.614 -16.232  -9.229  1.00 47.87           C  
ATOM   4175  HE2 TYR A 255      -8.902 -15.772  -8.561  1.00 47.87           H  
ATOM   4176  OH  TYR A 255      -8.399 -18.303  -9.138  1.00 47.87           O  
ATOM   4177  HH  TYR A 255      -7.811 -17.792  -8.577  1.00 47.87           H  
ATOM   4178  CZ  TYR A 255      -9.445 -17.580  -9.617  1.00 47.87           C  
ATOM   4179  N   GLU A 256     -12.175 -15.288 -14.595  1.00 43.12           N  
ATOM   4180  H   GLU A 256     -11.253 -14.892 -14.476  1.00 43.12           H  
ATOM   4181  CA  GLU A 256     -12.384 -16.150 -15.762  1.00 43.12           C  
ATOM   4182  HA  GLU A 256     -13.452 -16.279 -15.938  1.00 43.12           H  
ATOM   4183  C   GLU A 256     -11.817 -17.530 -15.412  1.00 43.12           C  
ATOM   4184  CB  GLU A 256     -11.797 -15.529 -17.047  1.00 43.12           C  
ATOM   4185  HB2 GLU A 256     -10.780 -15.185 -16.859  1.00 43.12           H  
ATOM   4186  HB3 GLU A 256     -11.775 -16.298 -17.819  1.00 43.12           H  
ATOM   4187  O   GLU A 256     -10.639 -17.649 -15.072  1.00 43.12           O  
ATOM   4188  CG  GLU A 256     -12.668 -14.355 -17.545  1.00 43.12           C  
ATOM   4189  HG2 GLU A 256     -12.694 -13.589 -16.770  1.00 43.12           H  
ATOM   4190  HG3 GLU A 256     -13.687 -14.716 -17.682  1.00 43.12           H  
ATOM   4191  CD  GLU A 256     -12.200 -13.708 -18.864  1.00 43.12           C  
ATOM   4192  OE1 GLU A 256     -12.716 -12.602 -19.165  1.00 43.12           O  
ATOM   4193  OE2 GLU A 256     -11.307 -14.260 -19.542  1.00 43.12           O  
ATOM   4194  N   THR A 257     -12.700 -18.531 -15.382  1.00 40.36           N  
ATOM   4195  H   THR A 257     -13.647 -18.338 -15.677  1.00 40.36           H  
ATOM   4196  CA  THR A 257     -12.390 -19.955 -15.172  1.00 40.36           C  
ATOM   4197  HA  THR A 257     -11.603 -20.062 -14.426  1.00 40.36           H  
ATOM   4198  C   THR A 257     -11.878 -20.608 -16.439  1.00 40.36           C  
ATOM   4199  CB  THR A 257     -13.628 -20.738 -14.737  1.00 40.36           C  
ATOM   4200  HB  THR A 257     -13.400 -21.804 -14.754  1.00 40.36           H  
ATOM   4201  O   THR A 257     -12.502 -20.339 -17.492  1.00 40.36           O  
ATOM   4202  CG2 THR A 257     -14.099 -20.362 -13.334  1.00 40.36           C  
ATOM   4203 HG21 THR A 257     -13.296 -20.546 -12.620  1.00 40.36           H  
ATOM   4204 HG22 THR A 257     -14.963 -20.972 -13.071  1.00 40.36           H  
ATOM   4205 HG23 THR A 257     -14.377 -19.308 -13.305  1.00 40.36           H  
ATOM   4206  OG1 THR A 257     -14.657 -20.469 -15.661  1.00 40.36           O  
ATOM   4207  HG1 THR A 257     -14.197 -20.461 -16.504  1.00 40.36           H  
ATOM   4208  OXT THR A 257     -10.969 -21.448 -16.295  1.00 40.36           O  
TER    4209      THR A 257                                                       
END   
