# Supplementary material for: Computational design of novel Cas9 PAM-interacting domains using evolution-based modelling and structural quality assessment
Source: PLoS Comput Biol. 2023 Nov 17;19(11):e1011621. doi: 10.1371/journal.pcbi.1011621 (PMC10729993; doi:10.1371/journal.pcbi.1011621)
Supplement: S1 File — This file contains the experimentally tested sequences in a zip format. It includes Fasta files, AlphaFold Prediction with PDB file, pLDDT, and more. (ZIP) [file pcbi.1011621.s001.zip › pdb/dgfx_35_relaxed_rank_1_model_3.pdb]

ATOM      1  N   THR A   1      13.621  16.257  -8.972  1.00 40.94           N  
ATOM      2  H   THR A   1      13.179  15.372  -9.179  1.00 40.94           H  
ATOM      3  H2  THR A   1      13.192  16.668  -8.156  1.00 40.94           H  
ATOM      4  H3  THR A   1      13.496  16.900  -9.741  1.00 40.94           H  
ATOM      5  CA  THR A   1      15.059  16.087  -8.680  1.00 40.94           C  
ATOM      6  HA  THR A   1      15.598  15.754  -9.567  1.00 40.94           H  
ATOM      7  C   THR A   1      15.219  15.022  -7.604  1.00 40.94           C  
ATOM      8  CB  THR A   1      15.646  17.430  -8.225  1.00 40.94           C  
ATOM      9  HB  THR A   1      16.595  17.278  -7.710  1.00 40.94           H  
ATOM     10  O   THR A   1      15.158  15.323  -6.423  1.00 40.94           O  
ATOM     11  CG2 THR A   1      15.845  18.375  -9.408  1.00 40.94           C  
ATOM     12 HG21 THR A   1      16.303  19.299  -9.056  1.00 40.94           H  
ATOM     13 HG22 THR A   1      14.896  18.618  -9.885  1.00 40.94           H  
ATOM     14 HG23 THR A   1      16.515  17.921 -10.138  1.00 40.94           H  
ATOM     15  OG1 THR A   1      14.715  18.061  -7.380  1.00 40.94           O  
ATOM     16  HG1 THR A   1      15.191  18.685  -6.828  1.00 40.94           H  
ATOM     17  N   GLY A   2      15.305  13.747  -7.990  1.00 58.19           N  
ATOM     18  H   GLY A   2      15.436  13.528  -8.967  1.00 58.19           H  
ATOM     19  CA  GLY A   2      15.672  12.666  -7.064  1.00 58.19           C  
ATOM     20  HA2 GLY A   2      15.124  11.756  -7.310  1.00 58.19           H  
ATOM     21  HA3 GLY A   2      15.451  12.936  -6.032  1.00 58.19           H  
ATOM     22  C   GLY A   2      17.164  12.380  -7.208  1.00 58.19           C  
ATOM     23  O   GLY A   2      17.670  12.469  -8.326  1.00 58.19           O  
ATOM     24  N   GLY A   3      17.864  12.081  -6.112  1.00 76.09           N  
ATOM     25  H   GLY A   3      17.400  12.036  -5.217  1.00 76.09           H  
ATOM     26  CA  GLY A   3      19.267  11.658  -6.181  1.00 76.09           C  
ATOM     27  HA2 GLY A   3      19.867  12.463  -6.606  1.00 76.09           H  
ATOM     28  HA3 GLY A   3      19.646  11.442  -5.182  1.00 76.09           H  
ATOM     29  C   GLY A   3      19.436  10.404  -7.045  1.00 76.09           C  
ATOM     30  O   GLY A   3      18.493   9.633  -7.233  1.00 76.09           O  
ATOM     31  N   PHE A   4      20.638  10.187  -7.577  1.00 83.40           N  
ATOM     32  H   PHE A   4      21.370  10.864  -7.416  1.00 83.40           H  
ATOM     33  CA  PHE A   4      20.983   8.940  -8.278  1.00 83.40           C  
ATOM     34  HA  PHE A   4      20.173   8.675  -8.957  1.00 83.40           H  
ATOM     35  C   PHE A   4      21.159   7.766  -7.306  1.00 83.40           C  
ATOM     36  CB  PHE A   4      22.261   9.168  -9.094  1.00 83.40           C  
ATOM     37  HB2 PHE A   4      23.066   9.472  -8.425  1.00 83.40           H  
ATOM     38  HB3 PHE A   4      22.556   8.225  -9.554  1.00 83.40           H  
ATOM     39  O   PHE A   4      21.025   6.598  -7.680  1.00 83.40           O  
ATOM     40  CG  PHE A   4      22.095  10.196 -10.196  1.00 83.40           C  
ATOM     41  CD1 PHE A   4      21.183   9.941 -11.230  1.00 83.40           C  
ATOM     42  HD1 PHE A   4      20.652   9.001 -11.226  1.00 83.40           H  
ATOM     43  CD2 PHE A   4      22.829  11.395 -10.198  1.00 83.40           C  
ATOM     44  HD2 PHE A   4      23.542  11.598  -9.413  1.00 83.40           H  
ATOM     45  CE1 PHE A   4      20.979  10.878 -12.258  1.00 83.40           C  
ATOM     46  HE1 PHE A   4      20.281  10.672 -13.056  1.00 83.40           H  
ATOM     47  CE2 PHE A   4      22.639  12.331 -11.232  1.00 83.40           C  
ATOM     48  HE2 PHE A   4      23.210  13.247 -11.238  1.00 83.40           H  
ATOM     49  CZ  PHE A   4      21.712  12.076 -12.258  1.00 83.40           C  
ATOM     50  HZ  PHE A   4      21.573  12.795 -13.052  1.00 83.40           H  
ATOM     51  N   SER A   5      21.432   8.090  -6.046  1.00 86.04           N  
ATOM     52  H   SER A   5      21.525   9.070  -5.820  1.00 86.04           H  
ATOM     53  CA  SER A   5      21.722   7.171  -4.959  1.00 86.04           C  
ATOM     54  HA  SER A   5      21.324   6.184  -5.193  1.00 86.04           H  
ATOM     55  C   SER A   5      21.079   7.637  -3.663  1.00 86.04           C  
ATOM     56  CB  SER A   5      23.238   7.053  -4.781  1.00 86.04           C  
ATOM     57  HB2 SER A   5      23.469   6.508  -3.866  1.00 86.04           H  
ATOM     58  HB3 SER A   5      23.614   6.484  -5.631  1.00 86.04           H  
ATOM     59  O   SER A   5      20.660   8.784  -3.519  1.00 86.04           O  
ATOM     60  OG  SER A   5      23.915   8.298  -4.784  1.00 86.04           O  
ATOM     61  HG  SER A   5      23.500   8.964  -4.231  1.00 86.04           H  
ATOM     62  N   LYS A   6      21.015   6.738  -2.687  1.00 84.42           N  
ATOM     63  H   LYS A   6      21.358   5.807  -2.877  1.00 84.42           H  
ATOM     64  CA  LYS A   6      20.800   7.139  -1.301  1.00 84.42           C  
ATOM     65  HA  LYS A   6      19.955   7.823  -1.235  1.00 84.42           H  
ATOM     66  C   LYS A   6      22.054   7.853  -0.801  1.00 84.42           C  
ATOM     67  CB  LYS A   6      20.530   5.905  -0.458  1.00 84.42           C  
ATOM     68  HB2 LYS A   6      21.348   5.207  -0.637  1.00 84.42           H  
ATOM     69  HB3 LYS A   6      20.538   6.191   0.594  1.00 84.42           H  
ATOM     70  O   LYS A   6      23.104   7.233  -0.667  1.00 84.42           O  
ATOM     71  CG  LYS A   6      19.204   5.208  -0.783  1.00 84.42           C  
ATOM     72  HG2 LYS A   6      19.179   4.902  -1.829  1.00 84.42           H  
ATOM     73  HG3 LYS A   6      18.359   5.858  -0.556  1.00 84.42           H  
ATOM     74  CD  LYS A   6      19.197   3.982   0.116  1.00 84.42           C  
ATOM     75  HD2 LYS A   6      20.136   3.458  -0.063  1.00 84.42           H  
ATOM     76  HD3 LYS A   6      19.183   4.295   1.160  1.00 84.42           H  
ATOM     77  CE  LYS A   6      18.070   2.995  -0.125  1.00 84.42           C  
ATOM     78  HE2 LYS A   6      17.150   3.382   0.314  1.00 84.42           H  
ATOM     79  HE3 LYS A   6      17.938   2.853  -1.198  1.00 84.42           H  
ATOM     80  NZ  LYS A   6      18.499   1.734   0.513  1.00 84.42           N  
ATOM     81  HZ1 LYS A   6      18.890   1.927   1.425  1.00 84.42           H  
ATOM     82  HZ2 LYS A   6      17.767   1.040   0.559  1.00 84.42           H  
ATOM     83  HZ3 LYS A   6      19.290   1.375  -0.003  1.00 84.42           H  
ATOM     84  N   GLU A   7      21.916   9.137  -0.494  1.00 84.98           N  
ATOM     85  H   GLU A   7      21.050   9.583  -0.761  1.00 84.98           H  
ATOM     86  CA  GLU A   7      23.028  10.028  -0.124  1.00 84.98           C  
ATOM     87  HA  GLU A   7      23.825   9.922  -0.859  1.00 84.98           H  
ATOM     88  C   GLU A   7      23.669   9.714   1.241  1.00 84.98           C  
ATOM     89  CB  GLU A   7      22.528  11.483  -0.170  1.00 84.98           C  
ATOM     90  HB2 GLU A   7      21.704  11.597   0.534  1.00 84.98           H  
ATOM     91  HB3 GLU A   7      23.330  12.149   0.150  1.00 84.98           H  
ATOM     92  O   GLU A   7      24.670  10.319   1.624  1.00 84.98           O  
ATOM     93  CG  GLU A   7      22.050  11.921  -1.567  1.00 84.98           C  
ATOM     94  HG2 GLU A   7      21.754  12.969  -1.517  1.00 84.98           H  
ATOM     95  HG3 GLU A   7      21.162  11.347  -1.833  1.00 84.98           H  
ATOM     96  CD  GLU A   7      23.132  11.751  -2.645  1.00 84.98           C  
ATOM     97  OE1 GLU A   7      22.780  11.289  -3.757  1.00 84.98           O  
ATOM     98  OE2 GLU A   7      24.306  12.040  -2.330  1.00 84.98           O  
ATOM     99  N   SER A   8      23.130   8.749   1.993  1.00 88.97           N  
ATOM    100  H   SER A   8      22.326   8.253   1.636  1.00 88.97           H  
ATOM    101  CA  SER A   8      23.771   8.246   3.206  1.00 88.97           C  
ATOM    102  HA  SER A   8      23.929   9.082   3.886  1.00 88.97           H  
ATOM    103  C   SER A   8      25.129   7.624   2.874  1.00 88.97           C  
ATOM    104  CB  SER A   8      22.885   7.213   3.905  1.00 88.97           C  
ATOM    105  HB2 SER A   8      22.721   6.363   3.243  1.00 88.97           H  
ATOM    106  HB3 SER A   8      23.381   6.863   4.810  1.00 88.97           H  
ATOM    107  O   SER A   8      25.219   6.665   2.106  1.00 88.97           O  
ATOM    108  OG  SER A   8      21.636   7.790   4.243  1.00 88.97           O  
ATOM    109  HG  SER A   8      21.788   8.556   4.802  1.00 88.97           H  
ATOM    110  N   ILE A   9      26.185   8.159   3.487  1.00 87.33           N  
ATOM    111  H   ILE A   9      26.043   8.976   4.064  1.00 87.33           H  
ATOM    112  CA  ILE A   9      27.542   7.630   3.357  1.00 87.33           C  
ATOM    113  HA  ILE A   9      27.670   7.257   2.340  1.00 87.33           H  
ATOM    114  C   ILE A   9      27.694   6.459   4.321  1.00 87.33           C  
ATOM    115  CB  ILE A   9      28.607   8.722   3.593  1.00 87.33           C  
ATOM    116  HB  ILE A   9      28.480   9.122   4.599  1.00 87.33           H  
ATOM    117  O   ILE A   9      27.603   6.627   5.537  1.00 87.33           O  
ATOM    118  CG1 ILE A   9      28.425   9.873   2.576  1.00 87.33           C  
ATOM    119 HG12 ILE A   9      28.597   9.499   1.566  1.00 87.33           H  
ATOM    120 HG13 ILE A   9      27.400  10.242   2.621  1.00 87.33           H  
ATOM    121  CG2 ILE A   9      30.022   8.114   3.482  1.00 87.33           C  
ATOM    122 HG21 ILE A   9      30.156   7.327   4.224  1.00 87.33           H  
ATOM    123 HG22 ILE A   9      30.168   7.686   2.490  1.00 87.33           H  
ATOM    124 HG23 ILE A   9      30.781   8.871   3.678  1.00 87.33           H  
ATOM    125  CD1 ILE A   9      29.336  11.080   2.827  1.00 87.33           C  
ATOM    126 HD11 ILE A   9      30.380  10.820   2.650  1.00 87.33           H  
ATOM    127 HD12 ILE A   9      29.212  11.433   3.851  1.00 87.33           H  
ATOM    128 HD13 ILE A   9      29.061  11.882   2.142  1.00 87.33           H  
ATOM    129  N   LEU A  10      27.954   5.280   3.770  1.00 89.86           N  
ATOM    130  H   LEU A  10      28.042   5.231   2.765  1.00 89.86           H  
ATOM    131  CA  LEU A  10      28.244   4.081   4.539  1.00 89.86           C  
ATOM    132  HA  LEU A  10      27.888   4.232   5.558  1.00 89.86           H  
ATOM    133  C   LEU A  10      29.757   3.840   4.618  1.00 89.86           C  
ATOM    134  CB  LEU A  10      27.490   2.885   3.942  1.00 89.86           C  
ATOM    135  HB2 LEU A  10      27.785   1.980   4.474  1.00 89.86           H  
ATOM    136  HB3 LEU A  10      27.802   2.782   2.903  1.00 89.86           H  
ATOM    137  O   LEU A  10      30.497   4.194   3.689  1.00 89.86           O  
ATOM    138  CG  LEU A  10      25.955   3.001   3.974  1.00 89.86           C  
ATOM    139  HG  LEU A  10      25.645   3.777   3.275  1.00 89.86           H  
ATOM    140  CD1 LEU A  10      25.351   1.663   3.542  1.00 89.86           C  
ATOM    141 HD11 LEU A  10      24.267   1.752   3.470  1.00 89.86           H  
ATOM    142 HD12 LEU A  10      25.596   0.888   4.268  1.00 89.86           H  
ATOM    143 HD13 LEU A  10      25.744   1.370   2.568  1.00 89.86           H  
ATOM    144  CD2 LEU A  10      25.394   3.333   5.359  1.00 89.86           C  
ATOM    145 HD21 LEU A  10      25.684   4.344   5.647  1.00 89.86           H  
ATOM    146 HD22 LEU A  10      24.305   3.296   5.329  1.00 89.86           H  
ATOM    147 HD23 LEU A  10      25.760   2.619   6.097  1.00 89.86           H  
ATOM    148  N   PRO A  11      30.239   3.239   5.721  1.00 90.91           N  
ATOM    149  CA  PRO A  11      31.644   2.886   5.862  1.00 90.91           C  
ATOM    150  HA  PRO A  11      32.260   3.776   5.738  1.00 90.91           H  
ATOM    151  C   PRO A  11      32.067   1.847   4.816  1.00 90.91           C  
ATOM    152  CB  PRO A  11      31.787   2.364   7.296  1.00 90.91           C  
ATOM    153  HB2 PRO A  11      31.983   3.200   7.968  1.00 90.91           H  
ATOM    154  HB3 PRO A  11      32.568   1.610   7.393  1.00 90.91           H  
ATOM    155  O   PRO A  11      31.244   1.203   4.164  1.00 90.91           O  
ATOM    156  CG  PRO A  11      30.405   1.786   7.597  1.00 90.91           C  
ATOM    157  HG2 PRO A  11      30.199   1.759   8.666  1.00 90.91           H  
ATOM    158  HG3 PRO A  11      30.320   0.791   7.161  1.00 90.91           H  
ATOM    159  CD  PRO A  11      29.476   2.750   6.865  1.00 90.91           C  
ATOM    160  HD2 PRO A  11      29.227   3.588   7.516  1.00 90.91           H  
ATOM    161  HD3 PRO A  11      28.568   2.228   6.563  1.00 90.91           H  
ATOM    162  N   LYS A  12      33.383   1.675   4.669  1.00 90.08           N  
ATOM    163  H   LYS A  12      34.000   2.224   5.251  1.00 90.08           H  
ATOM    164  CA  LYS A  12      33.967   0.656   3.791  1.00 90.08           C  
ATOM    165  HA  LYS A  12      33.662   0.873   2.767  1.00 90.08           H  
ATOM    166  C   LYS A  12      33.424  -0.738   4.123  1.00 90.08           C  
ATOM    167  CB  LYS A  12      35.500   0.730   3.858  1.00 90.08           C  
ATOM    168  HB2 LYS A  12      35.904   0.155   3.025  1.00 90.08           H  
ATOM    169  HB3 LYS A  12      35.813   1.765   3.725  1.00 90.08           H  
ATOM    170  O   LYS A  12      33.265  -1.086   5.292  1.00 90.08           O  
ATOM    171  CG  LYS A  12      36.096   0.186   5.168  1.00 90.08           C  
ATOM    172  HG2 LYS A  12      35.833  -0.866   5.281  1.00 90.08           H  
ATOM    173  HG3 LYS A  12      35.695   0.747   6.012  1.00 90.08           H  
ATOM    174  CD  LYS A  12      37.622   0.287   5.170  1.00 90.08           C  
ATOM    175  HD2 LYS A  12      37.913   1.334   5.089  1.00 90.08           H  
ATOM    176  HD3 LYS A  12      38.018  -0.264   4.317  1.00 90.08           H  
ATOM    177  CE  LYS A  12      38.165  -0.303   6.476  1.00 90.08           C  
ATOM    178  HE2 LYS A  12      37.736   0.250   7.312  1.00 90.08           H  
ATOM    179  HE3 LYS A  12      37.828  -1.337   6.555  1.00 90.08           H  
ATOM    180  NZ  LYS A  12      39.646  -0.242   6.526  1.00 90.08           N  
ATOM    181  HZ1 LYS A  12      39.988  -0.625   7.396  1.00 90.08           H  
ATOM    182  HZ2 LYS A  12      40.044  -0.773   5.765  1.00 90.08           H  
ATOM    183  HZ3 LYS A  12      39.962   0.714   6.448  1.00 90.08           H  
ATOM    184  N   GLY A  13      33.188  -1.547   3.099  1.00 84.68           N  
ATOM    185  H   GLY A  13      33.312  -1.202   2.158  1.00 84.68           H  
ATOM    186  CA  GLY A  13      32.729  -2.921   3.267  1.00 84.68           C  
ATOM    187  HA2 GLY A  13      33.415  -3.448   3.930  1.00 84.68           H  
ATOM    188  HA3 GLY A  13      31.739  -2.920   3.723  1.00 84.68           H  
ATOM    189  C   GLY A  13      32.660  -3.666   1.943  1.00 84.68           C  
ATOM    190  O   GLY A  13      32.698  -3.060   0.876  1.00 84.68           O  
ATOM    191  N   ASN A  14      32.511  -4.988   2.011  1.00 83.70           N  
ATOM    192  H   ASN A  14      32.493  -5.420   2.924  1.00 83.70           H  
ATOM    193  CA  ASN A  14      32.451  -5.872   0.840  1.00 83.70           C  
ATOM    194  HA  ASN A  14      33.177  -5.514   0.109  1.00 83.70           H  
ATOM    195  C   ASN A  14      31.093  -5.833   0.112  1.00 83.70           C  
ATOM    196  CB  ASN A  14      32.867  -7.294   1.265  1.00 83.70           C  
ATOM    197  HB2 ASN A  14      32.275  -7.612   2.123  1.00 83.70           H  
ATOM    198  HB3 ASN A  14      32.673  -7.992   0.449  1.00 83.70           H  
ATOM    199  O   ASN A  14      30.666  -6.829  -0.461  1.00 83.70           O  
ATOM    200  CG  ASN A  14      34.343  -7.416   1.585  1.00 83.70           C  
ATOM    201  ND2 ASN A  14      34.738  -8.475   2.248  1.00 83.70           N  
ATOM    202 HD21 ASN A  14      34.085  -9.203   2.502  1.00 83.70           H  
ATOM    203 HD22 ASN A  14      35.730  -8.549   2.421  1.00 83.70           H  
ATOM    204  OD1 ASN A  14      35.157  -6.579   1.239  1.00 83.70           O  
ATOM    205  N   SER A  15      30.389  -4.702   0.154  1.00 84.05           N  
ATOM    206  H   SER A  15      30.857  -3.873   0.491  1.00 84.05           H  
ATOM    207  CA  SER A  15      29.109  -4.536  -0.528  1.00 84.05           C  
ATOM    208  HA  SER A  15      28.598  -5.497  -0.593  1.00 84.05           H  
ATOM    209  C   SER A  15      29.341  -4.008  -1.937  1.00 84.05           C  
ATOM    210  CB  SER A  15      28.214  -3.592   0.270  1.00 84.05           C  
ATOM    211  HB2 SER A  15      28.751  -2.659   0.441  1.00 84.05           H  
ATOM    212  HB3 SER A  15      27.984  -4.042   1.236  1.00 84.05           H  
ATOM    213  O   SER A  15      29.794  -2.879  -2.110  1.00 84.05           O  
ATOM    214  OG  SER A  15      27.010  -3.333  -0.428  1.00 84.05           O  
ATOM    215  HG  SER A  15      26.661  -2.499  -0.107  1.00 84.05           H  
ATOM    216  N   ASP A  16      28.951  -4.790  -2.941  1.00 81.33           N  
ATOM    217  H   ASP A  16      28.710  -5.752  -2.749  1.00 81.33           H  
ATOM    218  CA  ASP A  16      28.963  -4.358  -4.345  1.00 81.33           C  
ATOM    219  HA  ASP A  16      29.921  -3.884  -4.557  1.00 81.33           H  
ATOM    220  C   ASP A  16      27.874  -3.309  -4.654  1.00 81.33           C  
ATOM    221  CB  ASP A  16      28.839  -5.585  -5.263  1.00 81.33           C  
ATOM    222  HB2 ASP A  16      27.876  -6.062  -5.083  1.00 81.33           H  
ATOM    223  HB3 ASP A  16      28.859  -5.254  -6.301  1.00 81.33           H  
ATOM    224  O   ASP A  16      27.805  -2.790  -5.763  1.00 81.33           O  
ATOM    225  CG  ASP A  16      29.967  -6.609  -5.065  1.00 81.33           C  
ATOM    226  OD1 ASP A  16      31.143  -6.208  -4.854  1.00 81.33           O  
ATOM    227  OD2 ASP A  16      29.644  -7.813  -5.083  1.00 81.33           O  
ATOM    228  N   LYS A  17      27.016  -2.973  -3.676  1.00 83.47           N  
ATOM    229  H   LYS A  17      27.144  -3.415  -2.777  1.00 83.47           H  
ATOM    230  CA  LYS A  17      25.998  -1.918  -3.811  1.00 83.47           C  
ATOM    231  HA  LYS A  17      25.643  -1.902  -4.841  1.00 83.47           H  
ATOM    232  C   LYS A  17      26.545  -0.516  -3.548  1.00 83.47           C  
ATOM    233  CB  LYS A  17      24.807  -2.181  -2.879  1.00 83.47           C  
ATOM    234  HB2 LYS A  17      25.141  -2.145  -1.842  1.00 83.47           H  
ATOM    235  HB3 LYS A  17      24.079  -1.382  -3.020  1.00 83.47           H  
ATOM    236  O   LYS A  17      25.895   0.449  -3.946  1.00 83.47           O  
ATOM    237  CG  LYS A  17      24.121  -3.523  -3.158  1.00 83.47           C  
ATOM    238  HG2 LYS A  17      24.823  -4.339  -2.989  1.00 83.47           H  
ATOM    239  HG3 LYS A  17      23.791  -3.547  -4.197  1.00 83.47           H  
ATOM    240  CD  LYS A  17      22.915  -3.704  -2.233  1.00 83.47           C  
ATOM    241  HD2 LYS A  17      23.254  -3.686  -1.198  1.00 83.47           H  
ATOM    242  HD3 LYS A  17      22.211  -2.888  -2.396  1.00 83.47           H  
ATOM    243  CE  LYS A  17      22.246  -5.045  -2.545  1.00 83.47           C  
ATOM    244  HE2 LYS A  17      21.934  -5.041  -3.589  1.00 83.47           H  
ATOM    245  HE3 LYS A  17      22.987  -5.835  -2.426  1.00 83.47           H  
ATOM    246  NZ  LYS A  17      21.084  -5.293  -1.659  1.00 83.47           N  
ATOM    247  HZ1 LYS A  17      20.663  -6.184  -1.882  1.00 83.47           H  
ATOM    248  HZ2 LYS A  17      20.392  -4.567  -1.782  1.00 83.47           H  
ATOM    249  HZ3 LYS A  17      21.380  -5.306  -0.694  1.00 83.47           H  
ATOM    250  N   LEU A  18      27.689  -0.409  -2.864  1.00 88.15           N  
ATOM    251  H   LEU A  18      28.224  -1.248  -2.685  1.00 88.15           H  
ATOM    252  CA  LEU A  18      28.273   0.880  -2.509  1.00 88.15           C  
ATOM    253  HA  LEU A  18      27.501   1.483  -2.031  1.00 88.15           H  
ATOM    254  C   LEU A  18      28.732   1.619  -3.761  1.00 88.15           C  
ATOM    255  CB  LEU A  18      29.462   0.711  -1.550  1.00 88.15           C  
ATOM    256  HB2 LEU A  18      29.972   1.672  -1.476  1.00 88.15           H  
ATOM    257  HB3 LEU A  18      30.151  -0.012  -1.986  1.00 88.15           H  
ATOM    258  O   LEU A  18      29.439   1.065  -4.600  1.00 88.15           O  
ATOM    259  CG  LEU A  18      29.108   0.271  -0.128  1.00 88.15           C  
ATOM    260  HG  LEU A  18      28.523  -0.648  -0.171  1.00 88.15           H  
ATOM    261  CD1 LEU A  18      30.397   0.010   0.659  1.00 88.15           C  
ATOM    262 HD11 LEU A  18      30.156  -0.307   1.674  1.00 88.15           H  
ATOM    263 HD12 LEU A  18      30.972  -0.774   0.168  1.00 88.15           H  
ATOM    264 HD13 LEU A  18      30.997   0.919   0.706  1.00 88.15           H  
ATOM    265  CD2 LEU A  18      28.299   1.324   0.624  1.00 88.15           C  
ATOM    266 HD21 LEU A  18      27.339   1.485   0.133  1.00 88.15           H  
ATOM    267 HD22 LEU A  18      28.107   0.964   1.635  1.00 88.15           H  
ATOM    268 HD23 LEU A  18      28.843   2.267   0.665  1.00 88.15           H  
ATOM    269  N   ILE A  19      28.388   2.899  -3.845  1.00 88.68           N  
ATOM    270  H   ILE A  19      27.792   3.279  -3.123  1.00 88.68           H  
ATOM    271  CA  ILE A  19      28.771   3.751  -4.971  1.00 88.68           C  
ATOM    272  HA  ILE A  19      29.100   3.120  -5.796  1.00 88.68           H  
ATOM    273  C   ILE A  19      29.942   4.632  -4.558  1.00 88.68           C  
ATOM    274  CB  ILE A  19      27.576   4.565  -5.487  1.00 88.68           C  
ATOM    275  HB  ILE A  19      27.233   5.208  -4.676  1.00 88.68           H  
ATOM    276  O   ILE A  19      29.932   5.265  -3.499  1.00 88.68           O  
ATOM    277  CG1 ILE A  19      26.424   3.629  -5.900  1.00 88.68           C  
ATOM    278 HG12 ILE A  19      26.272   2.839  -5.165  1.00 88.68           H  
ATOM    279 HG13 ILE A  19      26.664   3.152  -6.850  1.00 88.68           H  
ATOM    280  CG2 ILE A  19      27.995   5.460  -6.672  1.00 88.68           C  
ATOM    281 HG21 ILE A  19      28.757   6.176  -6.365  1.00 88.68           H  
ATOM    282 HG22 ILE A  19      27.151   6.045  -7.036  1.00 88.68           H  
ATOM    283 HG23 ILE A  19      28.378   4.852  -7.491  1.00 88.68           H  
ATOM    284  CD1 ILE A  19      25.100   4.375  -6.003  1.00 88.68           C  
ATOM    285 HD11 ILE A  19      24.369   3.707  -6.459  1.00 88.68           H  
ATOM    286 HD12 ILE A  19      25.186   5.261  -6.631  1.00 88.68           H  
ATOM    287 HD13 ILE A  19      24.768   4.654  -5.003  1.00 88.68           H  
ATOM    288  N   ALA A  20      30.958   4.687  -5.414  1.00 89.30           N  
ATOM    289  H   ALA A  20      30.894   4.164  -6.276  1.00 89.30           H  
ATOM    290  CA  ALA A  20      32.133   5.515  -5.199  1.00 89.30           C  
ATOM    291  HA  ALA A  20      32.611   5.216  -4.267  1.00 89.30           H  
ATOM    292  C   ALA A  20      31.750   6.994  -5.092  1.00 89.30           C  
ATOM    293  CB  ALA A  20      33.114   5.269  -6.347  1.00 89.30           C  
ATOM    294  HB1 ALA A  20      34.020   5.852  -6.183  1.00 89.30           H  
ATOM    295  HB2 ALA A  20      32.667   5.574  -7.294  1.00 89.30           H  
ATOM    296  HB3 ALA A  20      33.379   4.213  -6.398  1.00 89.30           H  
ATOM    297  O   ALA A  20      31.072   7.540  -5.957  1.00 89.30           O  
ATOM    298  N   ARG A  21      32.238   7.665  -4.043  1.00 86.98           N  
ATOM    299  H   ARG A  21      32.739   7.138  -3.343  1.00 86.98           H  
ATOM    300  CA  ARG A  21      32.022   9.112  -3.854  1.00 86.98           C  
ATOM    301  HA  ARG A  21      30.968   9.337  -4.015  1.00 86.98           H  
ATOM    302  C   ARG A  21      32.781   9.966  -4.870  1.00 86.98           C  
ATOM    303  CB  ARG A  21      32.414   9.523  -2.429  1.00 86.98           C  
ATOM    304  HB2 ARG A  21      33.437   9.206  -2.227  1.00 86.98           H  
ATOM    305  HB3 ARG A  21      32.369  10.609  -2.354  1.00 86.98           H  
ATOM    306  O   ARG A  21      32.421  11.113  -5.102  1.00 86.98           O  
ATOM    307  CG  ARG A  21      31.462   8.930  -1.382  1.00 86.98           C  
ATOM    308  HG2 ARG A  21      31.482   7.841  -1.430  1.00 86.98           H  
ATOM    309  HG3 ARG A  21      30.447   9.263  -1.599  1.00 86.98           H  
ATOM    310  CD  ARG A  21      31.827   9.385   0.035  1.00 86.98           C  
ATOM    311  HD2 ARG A  21      31.001   9.118   0.694  1.00 86.98           H  
ATOM    312  HD3 ARG A  21      31.928  10.470   0.036  1.00 86.98           H  
ATOM    313  NE  ARG A  21      33.064   8.745   0.536  1.00 86.98           N  
ATOM    314  HE  ARG A  21      33.355   7.890   0.084  1.00 86.98           H  
ATOM    315  NH1 ARG A  21      33.395  10.137   2.330  1.00 86.98           N  
ATOM    316 HH11 ARG A  21      32.572  10.656   2.060  1.00 86.98           H  
ATOM    317 HH12 ARG A  21      33.886  10.369   3.181  1.00 86.98           H  
ATOM    318  NH2 ARG A  21      34.759   8.402   2.024  1.00 86.98           N  
ATOM    319 HH21 ARG A  21      34.869   7.452   1.703  1.00 86.98           H  
ATOM    320 HH22 ARG A  21      35.230   8.653   2.882  1.00 86.98           H  
ATOM    321  CZ  ARG A  21      33.737   9.099   1.616  1.00 86.98           C  
ATOM    322  N   LYS A  22      33.869   9.426  -5.421  1.00 84.75           N  
ATOM    323  H   LYS A  22      34.047   8.451  -5.227  1.00 84.75           H  
ATOM    324  CA  LYS A  22      34.734  10.071  -6.410  1.00 84.75           C  
ATOM    325  HA  LYS A  22      34.173  10.846  -6.931  1.00 84.75           H  
ATOM    326  C   LYS A  22      35.172   9.043  -7.440  1.00 84.75           C  
ATOM    327  CB  LYS A  22      35.969  10.695  -5.737  1.00 84.75           C  
ATOM    328  HB2 LYS A  22      36.501   9.928  -5.174  1.00 84.75           H  
ATOM    329  HB3 LYS A  22      36.635  11.066  -6.516  1.00 84.75           H  
ATOM    330  O   LYS A  22      35.330   7.865  -7.114  1.00 84.75           O  
ATOM    331  CG  LYS A  22      35.615  11.860  -4.800  1.00 84.75           C  
ATOM    332  HG2 LYS A  22      35.041  11.487  -3.952  1.00 84.75           H  
ATOM    333  HG3 LYS A  22      35.012  12.586  -5.345  1.00 84.75           H  
ATOM    334  CD  LYS A  22      36.881  12.548  -4.281  1.00 84.75           C  
ATOM    335  HD2 LYS A  22      37.473  11.831  -3.712  1.00 84.75           H  
ATOM    336  HD3 LYS A  22      37.466  12.903  -5.129  1.00 84.75           H  
ATOM    337  CE  LYS A  22      36.497  13.733  -3.387  1.00 84.75           C  
ATOM    338  HE2 LYS A  22      35.830  14.385  -3.950  1.00 84.75           H  
ATOM    339  HE3 LYS A  22      35.944  13.355  -2.528  1.00 84.75           H  
ATOM    340  NZ  LYS A  22      37.693  14.493  -2.942  1.00 84.75           N  
ATOM    341  HZ1 LYS A  22      37.421  15.273  -2.362  1.00 84.75           H  
ATOM    342  HZ2 LYS A  22      38.192  14.859  -3.740  1.00 84.75           H  
ATOM    343  HZ3 LYS A  22      38.318  13.899  -2.417  1.00 84.75           H  
ATOM    344  N   THR A  23      35.429   9.499  -8.659  1.00 83.56           N  
ATOM    345  H   THR A  23      35.215  10.456  -8.899  1.00 83.56           H  
ATOM    346  CA  THR A  23      36.056   8.677  -9.696  1.00 83.56           C  
ATOM    347  HA  THR A  23      35.366   7.875  -9.959  1.00 83.56           H  
ATOM    348  C   THR A  23      37.351   8.068  -9.148  1.00 83.56           C  
ATOM    349  CB  THR A  23      36.332   9.513 -10.958  1.00 83.56           C  
ATOM    350  HB  THR A  23      37.239  10.102 -10.821  1.00 83.56           H  
ATOM    351  O   THR A  23      38.128   8.757  -8.486  1.00 83.56           O  
ATOM    352  CG2 THR A  23      36.466   8.637 -12.200  1.00 83.56           C  
ATOM    353 HG21 THR A  23      36.757   9.250 -13.054  1.00 83.56           H  
ATOM    354 HG22 THR A  23      35.518   8.146 -12.417  1.00 83.56           H  
ATOM    355 HG23 THR A  23      37.229   7.874 -12.045  1.00 83.56           H  
ATOM    356  OG1 THR A  23      35.248  10.384 -11.198  1.00 83.56           O  
ATOM    357  HG1 THR A  23      35.342  10.736 -12.086  1.00 83.56           H  
ATOM    358  N   TYR A  24      37.563   6.772  -9.393  1.00 84.89           N  
ATOM    359  H   TYR A  24      36.877   6.286  -9.953  1.00 84.89           H  
ATOM    360  CA  TYR A  24      38.723   5.984  -8.939  1.00 84.89           C  
ATOM    361  HA  TYR A  24      38.626   5.009  -9.416  1.00 84.89           H  
ATOM    362  C   TYR A  24      38.810   5.678  -7.433  1.00 84.89           C  
ATOM    363  CB  TYR A  24      40.035   6.589  -9.468  1.00 84.89           C  
ATOM    364  HB2 TYR A  24      40.327   7.426  -8.834  1.00 84.89           H  
ATOM    365  HB3 TYR A  24      40.824   5.842  -9.388  1.00 84.89           H  
ATOM    366  O   TYR A  24      39.778   5.058  -6.994  1.00 84.89           O  
ATOM    367  CG  TYR A  24      39.965   7.058 -10.906  1.00 84.89           C  
ATOM    368  CD1 TYR A  24      39.912   6.107 -11.941  1.00 84.89           C  
ATOM    369  HD1 TYR A  24      39.953   5.052 -11.714  1.00 84.89           H  
ATOM    370  CD2 TYR A  24      39.922   8.435 -11.206  1.00 84.89           C  
ATOM    371  HD2 TYR A  24      39.969   9.162 -10.409  1.00 84.89           H  
ATOM    372  CE1 TYR A  24      39.817   6.531 -13.278  1.00 84.89           C  
ATOM    373  HE1 TYR A  24      39.784   5.813 -14.084  1.00 84.89           H  
ATOM    374  CE2 TYR A  24      39.831   8.863 -12.545  1.00 84.89           C  
ATOM    375  HE2 TYR A  24      39.813   9.917 -12.780  1.00 84.89           H  
ATOM    376  OH  TYR A  24      39.688   8.299 -14.878  1.00 84.89           O  
ATOM    377  HH  TYR A  24      39.735   9.252 -14.985  1.00 84.89           H  
ATOM    378  CZ  TYR A  24      39.779   7.906 -13.583  1.00 84.89           C  
ATOM    379  N   TRP A  25      37.819   6.062  -6.622  1.00 88.61           N  
ATOM    380  H   TRP A  25      37.035   6.575  -6.998  1.00 88.61           H  
ATOM    381  CA  TRP A  25      37.771   5.649  -5.217  1.00 88.61           C  
ATOM    382  HA  TRP A  25      38.784   5.499  -4.843  1.00 88.61           H  
ATOM    383  C   TRP A  25      37.035   4.325  -5.080  1.00 88.61           C  
ATOM    384  CB  TRP A  25      37.137   6.733  -4.345  1.00 88.61           C  
ATOM    385  HB2 TRP A  25      36.232   7.112  -4.820  1.00 88.61           H  
ATOM    386  HB3 TRP A  25      36.837   6.271  -3.405  1.00 88.61           H  
ATOM    387  O   TRP A  25      35.821   4.270  -5.232  1.00 88.61           O  
ATOM    388  CG  TRP A  25      38.036   7.877  -4.003  1.00 88.61           C  
ATOM    389  CD1 TRP A  25      39.067   8.345  -4.745  1.00 88.61           C  
ATOM    390  HD1 TRP A  25      39.371   7.956  -5.706  1.00 88.61           H  
ATOM    391  CD2 TRP A  25      38.009   8.697  -2.800  1.00 88.61           C  
ATOM    392  CE2 TRP A  25      39.081   9.637  -2.871  1.00 88.61           C  
ATOM    393  CE3 TRP A  25      37.188   8.735  -1.652  1.00 88.61           C  
ATOM    394  HE3 TRP A  25      36.380   8.023  -1.566  1.00 88.61           H  
ATOM    395  NE1 TRP A  25      39.694   9.374  -4.076  1.00 88.61           N  
ATOM    396  HE1 TRP A  25      40.529   9.822  -4.424  1.00 88.61           H  
ATOM    397  CH2 TRP A  25      38.497  10.576  -0.719  1.00 88.61           C  
ATOM    398  HH2 TRP A  25      38.696  11.261   0.092  1.00 88.61           H  
ATOM    399  CZ2 TRP A  25      39.332  10.564  -1.850  1.00 88.61           C  
ATOM    400  HZ2 TRP A  25      40.179  11.231  -1.920  1.00 88.61           H  
ATOM    401  CZ3 TRP A  25      37.426   9.668  -0.624  1.00 88.61           C  
ATOM    402  HZ3 TRP A  25      36.801   9.669   0.256  1.00 88.61           H  
ATOM    403  N   ASP A  26      37.768   3.269  -4.741  1.00 88.72           N  
ATOM    404  H   ASP A  26      38.773   3.361  -4.712  1.00 88.72           H  
ATOM    405  CA  ASP A  26      37.177   1.966  -4.446  1.00 88.72           C  
ATOM    406  HA  ASP A  26      36.573   1.658  -5.300  1.00 88.72           H  
ATOM    407  C   ASP A  26      36.302   2.044  -3.173  1.00 88.72           C  
ATOM    408  CB  ASP A  26      38.296   0.927  -4.316  1.00 88.72           C  
ATOM    409  HB2 ASP A  26      38.974   1.234  -3.520  1.00 88.72           H  
ATOM    410  HB3 ASP A  26      38.861   0.903  -5.248  1.00 88.72           H  
ATOM    411  O   ASP A  26      36.835   2.260  -2.072  1.00 88.72           O  
ATOM    412  CG  ASP A  26      37.789  -0.486  -4.013  1.00 88.72           C  
ATOM    413  OD1 ASP A  26      36.556  -0.684  -3.919  1.00 88.72           O  
ATOM    414  OD2 ASP A  26      38.671  -1.346  -3.795  1.00 88.72           O  
ATOM    415  N   PRO A  27      34.974   1.845  -3.270  1.00 89.53           N  
ATOM    416  CA  PRO A  27      34.083   1.889  -2.114  1.00 89.53           C  
ATOM    417  HA  PRO A  27      34.156   2.876  -1.658  1.00 89.53           H  
ATOM    418  C   PRO A  27      34.414   0.822  -1.065  1.00 89.53           C  
ATOM    419  CB  PRO A  27      32.670   1.684  -2.663  1.00 89.53           C  
ATOM    420  HB2 PRO A  27      31.967   2.368  -2.189  1.00 89.53           H  
ATOM    421  HB3 PRO A  27      32.359   0.648  -2.527  1.00 89.53           H  
ATOM    422  O   PRO A  27      34.175   1.032   0.127  1.00 89.53           O  
ATOM    423  CG  PRO A  27      32.791   1.975  -4.152  1.00 89.53           C  
ATOM    424  HG2 PRO A  27      32.065   1.421  -4.746  1.00 89.53           H  
ATOM    425  HG3 PRO A  27      32.687   3.049  -4.307  1.00 89.53           H  
ATOM    426  CD  PRO A  27      34.217   1.573  -4.482  1.00 89.53           C  
ATOM    427  HD2 PRO A  27      34.562   2.149  -5.340  1.00 89.53           H  
ATOM    428  HD3 PRO A  27      34.259   0.506  -4.703  1.00 89.53           H  
ATOM    429  N   LYS A  28      35.033  -0.297  -1.468  1.00 91.04           N  
ATOM    430  H   LYS A  28      35.269  -0.399  -2.445  1.00 91.04           H  
ATOM    431  CA  LYS A  28      35.486  -1.345  -0.542  1.00 91.04           C  
ATOM    432  HA  LYS A  28      34.661  -1.608   0.121  1.00 91.04           H  
ATOM    433  C   LYS A  28      36.627  -0.869   0.356  1.00 91.04           C  
ATOM    434  CB  LYS A  28      35.898  -2.611  -1.316  1.00 91.04           C  
ATOM    435  HB2 LYS A  28      36.729  -2.389  -1.986  1.00 91.04           H  
ATOM    436  HB3 LYS A  28      36.231  -3.363  -0.601  1.00 91.04           H  
ATOM    437  O   LYS A  28      36.808  -1.402   1.448  1.00 91.04           O  
ATOM    438  CG  LYS A  28      34.724  -3.191  -2.119  1.00 91.04           C  
ATOM    439  HG2 LYS A  28      33.882  -3.341  -1.444  1.00 91.04           H  
ATOM    440  HG3 LYS A  28      34.424  -2.475  -2.885  1.00 91.04           H  
ATOM    441  CD  LYS A  28      35.047  -4.528  -2.803  1.00 91.04           C  
ATOM    442  HD2 LYS A  28      35.834  -4.380  -3.543  1.00 91.04           H  
ATOM    443  HD3 LYS A  28      35.362  -5.259  -2.059  1.00 91.04           H  
ATOM    444  CE  LYS A  28      33.745  -4.981  -3.482  1.00 91.04           C  
ATOM    445  HE2 LYS A  28      32.963  -5.053  -2.726  1.00 91.04           H  
ATOM    446  HE3 LYS A  28      33.430  -4.203  -4.176  1.00 91.04           H  
ATOM    447  NZ  LYS A  28      33.821  -6.269  -4.212  1.00 91.04           N  
ATOM    448  HZ1 LYS A  28      34.054  -7.042  -3.606  1.00 91.04           H  
ATOM    449  HZ2 LYS A  28      32.894  -6.448  -4.571  1.00 91.04           H  
ATOM    450  HZ3 LYS A  28      34.443  -6.215  -5.006  1.00 91.04           H  
ATOM    451  N   LYS A  29      37.369   0.163  -0.061  1.00 91.22           N  
ATOM    452  H   LYS A  29      37.156   0.536  -0.975  1.00 91.22           H  
ATOM    453  CA  LYS A  29      38.446   0.788   0.725  1.00 91.22           C  
ATOM    454  HA  LYS A  29      38.788   0.086   1.486  1.00 91.22           H  
ATOM    455  C   LYS A  29      37.984   2.032   1.477  1.00 91.22           C  
ATOM    456  CB  LYS A  29      39.635   1.116  -0.189  1.00 91.22           C  
ATOM    457  HB2 LYS A  29      39.298   1.743  -1.015  1.00 91.22           H  
ATOM    458  HB3 LYS A  29      40.377   1.672   0.383  1.00 91.22           H  
ATOM    459  O   LYS A  29      38.388   2.222   2.623  1.00 91.22           O  
ATOM    460  CG  LYS A  29      40.289  -0.155  -0.745  1.00 91.22           C  
ATOM    461  HG2 LYS A  29      39.562  -0.706  -1.343  1.00 91.22           H  
ATOM    462  HG3 LYS A  29      40.614  -0.787   0.081  1.00 91.22           H  
ATOM    463  CD  LYS A  29      41.497   0.189  -1.622  1.00 91.22           C  
ATOM    464  HD2 LYS A  29      41.182   0.870  -2.412  1.00 91.22           H  
ATOM    465  HD3 LYS A  29      42.264   0.669  -1.014  1.00 91.22           H  
ATOM    466  CE  LYS A  29      42.043  -1.098  -2.246  1.00 91.22           C  
ATOM    467  HE2 LYS A  29      42.321  -1.788  -1.448  1.00 91.22           H  
ATOM    468  HE3 LYS A  29      41.239  -1.560  -2.818  1.00 91.22           H  
ATOM    469  NZ  LYS A  29      43.204  -0.830  -3.129  1.00 91.22           N  
ATOM    470  HZ1 LYS A  29      43.539  -1.692  -3.535  1.00 91.22           H  
ATOM    471  HZ2 LYS A  29      43.958  -0.392  -2.618  1.00 91.22           H  
ATOM    472  HZ3 LYS A  29      42.924  -0.224  -3.887  1.00 91.22           H  
ATOM    473  N   TYR A  30      37.136   2.856   0.862  1.00 91.88           N  
ATOM    474  H   TYR A  30      36.891   2.634  -0.093  1.00 91.88           H  
ATOM    475  CA  TYR A  30      36.823   4.206   1.355  1.00 91.88           C  
ATOM    476  HA  TYR A  30      37.427   4.409   2.239  1.00 91.88           H  
ATOM    477  C   TYR A  30      35.372   4.417   1.791  1.00 91.88           C  
ATOM    478  CB  TYR A  30      37.226   5.227   0.286  1.00 91.88           C  
ATOM    479  HB2 TYR A  30      36.998   6.233   0.640  1.00 91.88           H  
ATOM    480  HB3 TYR A  30      36.638   5.053  -0.615  1.00 91.88           H  
ATOM    481  O   TYR A  30      35.011   5.536   2.175  1.00 91.88           O  
ATOM    482  CG  TYR A  30      38.700   5.180  -0.048  1.00 91.88           C  
ATOM    483  CD1 TYR A  30      39.643   5.658   0.883  1.00 91.88           C  
ATOM    484  HD1 TYR A  30      39.313   6.077   1.822  1.00 91.88           H  
ATOM    485  CD2 TYR A  30      39.128   4.633  -1.272  1.00 91.88           C  
ATOM    486  HD2 TYR A  30      38.404   4.266  -1.985  1.00 91.88           H  
ATOM    487  CE1 TYR A  30      41.018   5.593   0.590  1.00 91.88           C  
ATOM    488  HE1 TYR A  30      41.742   5.964   1.300  1.00 91.88           H  
ATOM    489  CE2 TYR A  30      40.501   4.562  -1.566  1.00 91.88           C  
ATOM    490  HE2 TYR A  30      40.844   4.154  -2.505  1.00 91.88           H  
ATOM    491  OH  TYR A  30      42.770   4.965  -0.930  1.00 91.88           O  
ATOM    492  HH  TYR A  30      43.319   5.381  -0.261  1.00 91.88           H  
ATOM    493  CZ  TYR A  30      41.447   5.043  -0.637  1.00 91.88           C  
ATOM    494  N   GLY A  31      34.538   3.382   1.719  1.00 89.67           N  
ATOM    495  H   GLY A  31      34.865   2.515   1.319  1.00 89.67           H  
ATOM    496  CA  GLY A  31      33.095   3.544   1.831  1.00 89.67           C  
ATOM    497  HA2 GLY A  31      32.854   4.104   2.735  1.00 89.67           H  
ATOM    498  HA3 GLY A  31      32.612   2.569   1.893  1.00 89.67           H  
ATOM    499  C   GLY A  31      32.514   4.281   0.629  1.00 89.67           C  
ATOM    500  O   GLY A  31      33.224   4.723  -0.281  1.00 89.67           O  
ATOM    501  N   GLY A  32      31.199   4.428   0.629  1.00 91.84           N  
ATOM    502  H   GLY A  32      30.669   4.149   1.442  1.00 91.84           H  
ATOM    503  CA  GLY A  32      30.468   4.945  -0.517  1.00 91.84           C  
ATOM    504  HA2 GLY A  32      31.007   5.778  -0.970  1.00 91.84           H  
ATOM    505  HA3 GLY A  32      30.377   4.155  -1.262  1.00 91.84           H  
ATOM    506  C   GLY A  32      29.072   5.407  -0.151  1.00 91.84           C  
ATOM    507  O   GLY A  32      28.656   5.295   1.002  1.00 91.84           O  
ATOM    508  N   PHE A  33      28.347   5.913  -1.140  1.00 91.42           N  
ATOM    509  H   PHE A  33      28.741   5.929  -2.070  1.00 91.42           H  
ATOM    510  CA  PHE A  33      26.902   6.073  -1.007  1.00 91.42           C  
ATOM    511  HA  PHE A  33      26.686   6.618  -0.088  1.00 91.42           H  
ATOM    512  C   PHE A  33      26.250   4.689  -0.903  1.00 91.42           C  
ATOM    513  CB  PHE A  33      26.355   6.887  -2.182  1.00 91.42           C  
ATOM    514  HB2 PHE A  33      26.478   6.320  -3.105  1.00 91.42           H  
ATOM    515  HB3 PHE A  33      25.284   7.029  -2.042  1.00 91.42           H  
ATOM    516  O   PHE A  33      26.715   3.753  -1.556  1.00 91.42           O  
ATOM    517  CG  PHE A  33      26.993   8.251  -2.335  1.00 91.42           C  
ATOM    518  CD1 PHE A  33      26.749   9.233  -1.358  1.00 91.42           C  
ATOM    519  HD1 PHE A  33      26.113   9.015  -0.513  1.00 91.42           H  
ATOM    520  CD2 PHE A  33      27.790   8.559  -3.456  1.00 91.42           C  
ATOM    521  HD2 PHE A  33      27.960   7.818  -4.223  1.00 91.42           H  
ATOM    522  CE1 PHE A  33      27.278  10.525  -1.510  1.00 91.42           C  
ATOM    523  HE1 PHE A  33      27.019  11.295  -0.798  1.00 91.42           H  
ATOM    524  CE2 PHE A  33      28.315   9.855  -3.609  1.00 91.42           C  
ATOM    525  HE2 PHE A  33      28.868  10.111  -4.500  1.00 91.42           H  
ATOM    526  CZ  PHE A  33      28.056  10.838  -2.637  1.00 91.42           C  
ATOM    527  HZ  PHE A  33      28.407  11.849  -2.782  1.00 91.42           H  
ATOM    528  N   ASP A  34      25.210   4.562  -0.071  1.00 87.96           N  
ATOM    529  H   ASP A  34      24.927   5.385   0.440  1.00 87.96           H  
ATOM    530  CA  ASP A  34      24.587   3.283   0.319  1.00 87.96           C  
ATOM    531  HA  ASP A  34      25.301   2.722   0.922  1.00 87.96           H  
ATOM    532  C   ASP A  34      24.260   2.398  -0.892  1.00 87.96           C  
ATOM    533  CB  ASP A  34      23.340   3.587   1.195  1.00 87.96           C  
ATOM    534  HB2 ASP A  34      23.679   3.964   2.160  1.00 87.96           H  
ATOM    535  HB3 ASP A  34      22.794   4.406   0.728  1.00 87.96           H  
ATOM    536  O   ASP A  34      24.771   1.283  -1.024  1.00 87.96           O  
ATOM    537  CG  ASP A  34      22.328   2.444   1.452  1.00 87.96           C  
ATOM    538  OD1 ASP A  34      22.469   1.325   0.915  1.00 87.96           O  
ATOM    539  OD2 ASP A  34      21.275   2.706   2.078  1.00 87.96           O  
ATOM    540  N   SER A  35      23.382   2.893  -1.760  1.00 85.92           N  
ATOM    541  H   SER A  35      23.040   3.833  -1.622  1.00 85.92           H  
ATOM    542  CA  SER A  35      22.893   2.131  -2.901  1.00 85.92           C  
ATOM    543  HA  SER A  35      23.753   1.620  -3.335  1.00 85.92           H  
ATOM    544  C   SER A  35      22.297   3.035  -3.979  1.00 85.92           C  
ATOM    545  CB  SER A  35      21.877   1.056  -2.463  1.00 85.92           C  
ATOM    546  HB2 SER A  35      21.248   0.784  -3.311  1.00 85.92           H  
ATOM    547  HB3 SER A  35      22.438   0.171  -2.166  1.00 85.92           H  
ATOM    548  O   SER A  35      21.791   4.122  -3.668  1.00 85.92           O  
ATOM    549  OG  SER A  35      21.049   1.422  -1.367  1.00 85.92           O  
ATOM    550  HG  SER A  35      21.630   1.404  -0.603  1.00 85.92           H  
ATOM    551  N   PRO A  36      22.327   2.596  -5.249  1.00 88.81           N  
ATOM    552  CA  PRO A  36      21.657   3.298  -6.334  1.00 88.81           C  
ATOM    553  HA  PRO A  36      22.023   4.322  -6.408  1.00 88.81           H  
ATOM    554  C   PRO A  36      20.143   3.313  -6.128  1.00 88.81           C  
ATOM    555  CB  PRO A  36      22.020   2.533  -7.604  1.00 88.81           C  
ATOM    556  HB2 PRO A  36      22.907   2.963  -8.069  1.00 88.81           H  
ATOM    557  HB3 PRO A  36      21.192   2.534  -8.313  1.00 88.81           H  
ATOM    558  O   PRO A  36      19.557   2.364  -5.602  1.00 88.81           O  
ATOM    559  CG  PRO A  36      22.353   1.126  -7.118  1.00 88.81           C  
ATOM    560  HG2 PRO A  36      23.058   0.624  -7.781  1.00 88.81           H  
ATOM    561  HG3 PRO A  36      21.435   0.546  -7.019  1.00 88.81           H  
ATOM    562  CD  PRO A  36      22.947   1.367  -5.737  1.00 88.81           C  
ATOM    563  HD2 PRO A  36      24.025   1.505  -5.816  1.00 88.81           H  
ATOM    564  HD3 PRO A  36      22.732   0.514  -5.092  1.00 88.81           H  
ATOM    565  N   ILE A  37      19.493   4.375  -6.597  1.00 89.44           N  
ATOM    566  H   ILE A  37      20.022   5.110  -7.046  1.00 89.44           H  
ATOM    567  CA  ILE A  37      18.034   4.445  -6.647  1.00 89.44           C  
ATOM    568  HA  ILE A  37      17.635   3.903  -5.790  1.00 89.44           H  
ATOM    569  C   ILE A  37      17.546   3.712  -7.902  1.00 89.44           C  
ATOM    570  CB  ILE A  37      17.557   5.909  -6.512  1.00 89.44           C  
ATOM    571  HB  ILE A  37      18.138   6.539  -7.185  1.00 89.44           H  
ATOM    572  O   ILE A  37      18.044   3.930  -9.007  1.00 89.44           O  
ATOM    573  CG1 ILE A  37      17.796   6.357  -5.048  1.00 89.44           C  
ATOM    574 HG12 ILE A  37      18.800   6.070  -4.734  1.00 89.44           H  
ATOM    575 HG13 ILE A  37      17.095   5.826  -4.404  1.00 89.44           H  
ATOM    576  CG2 ILE A  37      16.062   6.042  -6.865  1.00 89.44           C  
ATOM    577 HG21 ILE A  37      15.889   5.754  -7.902  1.00 89.44           H  
ATOM    578 HG22 ILE A  37      15.455   5.414  -6.213  1.00 89.44           H  
ATOM    579 HG23 ILE A  37      15.743   7.080  -6.768  1.00 89.44           H  
ATOM    580  CD1 ILE A  37      17.658   7.857  -4.774  1.00 89.44           C  
ATOM    581 HD11 ILE A  37      18.533   8.371  -5.172  1.00 89.44           H  
ATOM    582 HD12 ILE A  37      16.746   8.267  -5.207  1.00 89.44           H  
ATOM    583 HD13 ILE A  37      17.641   8.020  -3.696  1.00 89.44           H  
ATOM    584  N   VAL A  38      16.565   2.824  -7.721  1.00 90.31           N  
ATOM    585  H   VAL A  38      16.216   2.688  -6.784  1.00 90.31           H  
ATOM    586  CA  VAL A  38      15.871   2.132  -8.817  1.00 90.31           C  
ATOM    587  HA  VAL A  38      16.603   1.792  -9.549  1.00 90.31           H  
ATOM    588  C   VAL A  38      14.927   3.115  -9.507  1.00 90.31           C  
ATOM    589  CB  VAL A  38      15.149   0.866  -8.322  1.00 90.31           C  
ATOM    590  HB  VAL A  38      14.440   1.135  -7.539  1.00 90.31           H  
ATOM    591  O   VAL A  38      14.088   3.726  -8.847  1.00 90.31           O  
ATOM    592  CG1 VAL A  38      14.392   0.162  -9.453  1.00 90.31           C  
ATOM    593 HG11 VAL A  38      15.070  -0.070 -10.275  1.00 90.31           H  
ATOM    594 HG12 VAL A  38      13.945  -0.764  -9.090  1.00 90.31           H  
ATOM    595 HG13 VAL A  38      13.589   0.798  -9.826  1.00 90.31           H  
ATOM    596  CG2 VAL A  38      16.160  -0.140  -7.750  1.00 90.31           C  
ATOM    597 HG21 VAL A  38      16.879  -0.424  -8.518  1.00 90.31           H  
ATOM    598 HG22 VAL A  38      16.696   0.294  -6.905  1.00 90.31           H  
ATOM    599 HG23 VAL A  38      15.638  -1.032  -7.404  1.00 90.31           H  
ATOM    600  N   ALA A  39      15.071   3.270 -10.823  1.00 91.00           N  
ATOM    601  H   ALA A  39      15.728   2.677 -11.310  1.00 91.00           H  
ATOM    602  CA  ALA A  39      14.215   4.117 -11.647  1.00 91.00           C  
ATOM    603  HA  ALA A  39      14.004   5.044 -11.115  1.00 91.00           H  
ATOM    604  C   ALA A  39      12.875   3.426 -11.940  1.00 91.00           C  
ATOM    605  CB  ALA A  39      14.969   4.452 -12.943  1.00 91.00           C  
ATOM    606  HB1 ALA A  39      15.923   4.925 -12.709  1.00 91.00           H  
ATOM    607  HB2 ALA A  39      14.370   5.132 -13.549  1.00 91.00           H  
ATOM    608  HB3 ALA A  39      15.162   3.547 -13.518  1.00 91.00           H  
ATOM    609  O   ALA A  39      11.810   3.994 -11.704  1.00 91.00           O  
ATOM    610  N   TYR A  40      12.939   2.187 -12.422  1.00 93.16           N  
ATOM    611  H   TYR A  40      13.850   1.782 -12.586  1.00 93.16           H  
ATOM    612  CA  TYR A  40      11.790   1.339 -12.729  1.00 93.16           C  
ATOM    613  HA  TYR A  40      11.019   1.487 -11.974  1.00 93.16           H  
ATOM    614  C   TYR A  40      12.200  -0.134 -12.685  1.00 93.16           C  
ATOM    615  CB  TYR A  40      11.198   1.729 -14.093  1.00 93.16           C  
ATOM    616  HB2 TYR A  40      10.413   1.026 -14.369  1.00 93.16           H  
ATOM    617  HB3 TYR A  40      10.714   2.700 -13.985  1.00 93.16           H  
ATOM    618  O   TYR A  40      13.373  -0.459 -12.487  1.00 93.16           O  
ATOM    619  CG  TYR A  40      12.184   1.806 -15.239  1.00 93.16           C  
ATOM    620  CD1 TYR A  40      12.644   3.066 -15.665  1.00 93.16           C  
ATOM    621  HD1 TYR A  40      12.309   3.962 -15.163  1.00 93.16           H  
ATOM    622  CD2 TYR A  40      12.595   0.638 -15.911  1.00 93.16           C  
ATOM    623  HD2 TYR A  40      12.224  -0.329 -15.605  1.00 93.16           H  
ATOM    624  CE1 TYR A  40      13.488   3.166 -16.784  1.00 93.16           C  
ATOM    625  HE1 TYR A  40      13.799   4.130 -17.159  1.00 93.16           H  
ATOM    626  CE2 TYR A  40      13.460   0.735 -17.019  1.00 93.16           C  
ATOM    627  HE2 TYR A  40      13.764  -0.147 -17.564  1.00 93.16           H  
ATOM    628  OH  TYR A  40      14.654   2.115 -18.577  1.00 93.16           O  
ATOM    629  HH  TYR A  40      14.678   3.014 -18.913  1.00 93.16           H  
ATOM    630  CZ  TYR A  40      13.889   2.002 -17.466  1.00 93.16           C  
ATOM    631  N   SER A  41      11.228  -1.032 -12.823  1.00 95.58           N  
ATOM    632  H   SER A  41      10.317  -0.720 -13.126  1.00 95.58           H  
ATOM    633  CA  SER A  41      11.497  -2.468 -12.927  1.00 95.58           C  
ATOM    634  HA  SER A  41      12.544  -2.664 -12.697  1.00 95.58           H  
ATOM    635  C   SER A  41      11.255  -2.938 -14.354  1.00 95.58           C  
ATOM    636  CB  SER A  41      10.662  -3.258 -11.918  1.00 95.58           C  
ATOM    637  HB2 SER A  41       9.609  -3.186 -12.189  1.00 95.58           H  
ATOM    638  HB3 SER A  41      10.967  -4.304 -11.926  1.00 95.58           H  
ATOM    639  O   SER A  41      10.545  -2.286 -15.114  1.00 95.58           O  
ATOM    640  OG  SER A  41      10.860  -2.706 -10.626  1.00 95.58           O  
ATOM    641  HG  SER A  41      10.596  -1.786 -10.709  1.00 95.58           H  
ATOM    642  N   VAL A  42      11.845  -4.061 -14.727  1.00 94.82           N  
ATOM    643  H   VAL A  42      12.498  -4.508 -14.099  1.00 94.82           H  
ATOM    644  CA  VAL A  42      11.605  -4.716 -16.010  1.00 94.82           C  
ATOM    645  HA  VAL A  42      10.722  -4.267 -16.466  1.00 94.82           H  
ATOM    646  C   VAL A  42      11.278  -6.178 -15.754  1.00 94.82           C  
ATOM    647  CB  VAL A  42      12.772  -4.518 -17.000  1.00 94.82           C  
ATOM    648  HB  VAL A  42      12.506  -4.995 -17.944  1.00 94.82           H  
ATOM    649  O   VAL A  42      11.948  -6.819 -14.946  1.00 94.82           O  
ATOM    650  CG1 VAL A  42      12.997  -3.026 -17.265  1.00 94.82           C  
ATOM    651 HG11 VAL A  42      13.254  -2.503 -16.344  1.00 94.82           H  
ATOM    652 HG12 VAL A  42      12.095  -2.583 -17.686  1.00 94.82           H  
ATOM    653 HG13 VAL A  42      13.817  -2.896 -17.972  1.00 94.82           H  
ATOM    654  CG2 VAL A  42      14.113  -5.091 -16.536  1.00 94.82           C  
ATOM    655 HG21 VAL A  42      14.431  -4.621 -15.605  1.00 94.82           H  
ATOM    656 HG22 VAL A  42      14.013  -6.167 -16.397  1.00 94.82           H  
ATOM    657 HG23 VAL A  42      14.870  -4.919 -17.302  1.00 94.82           H  
ATOM    658  N   LEU A  43      10.230  -6.693 -16.392  1.00 94.35           N  
ATOM    659  H   LEU A  43       9.746  -6.112 -17.061  1.00 94.35           H  
ATOM    660  CA  LEU A  43       9.970  -8.128 -16.424  1.00 94.35           C  
ATOM    661  HA  LEU A  43      10.243  -8.565 -15.463  1.00 94.35           H  
ATOM    662  C   LEU A  43      10.856  -8.738 -17.501  1.00 94.35           C  
ATOM    663  CB  LEU A  43       8.481  -8.396 -16.692  1.00 94.35           C  
ATOM    664  HB2 LEU A  43       7.883  -7.871 -15.948  1.00 94.35           H  
ATOM    665  HB3 LEU A  43       8.238  -7.998 -17.677  1.00 94.35           H  
ATOM    666  O   LEU A  43      10.805  -8.300 -18.650  1.00 94.35           O  
ATOM    667  CG  LEU A  43       8.098  -9.887 -16.676  1.00 94.35           C  
ATOM    668  HG  LEU A  43       8.737 -10.445 -17.360  1.00 94.35           H  
ATOM    669  CD1 LEU A  43       8.224 -10.490 -15.276  1.00 94.35           C  
ATOM    670 HD11 LEU A  43       7.845 -11.511 -15.291  1.00 94.35           H  
ATOM    671 HD12 LEU A  43       9.270 -10.516 -14.968  1.00 94.35           H  
ATOM    672 HD13 LEU A  43       7.639  -9.909 -14.563  1.00 94.35           H  
ATOM    673  CD2 LEU A  43       6.651 -10.047 -17.138  1.00 94.35           C  
ATOM    674 HD21 LEU A  43       6.564  -9.717 -18.173  1.00 94.35           H  
ATOM    675 HD22 LEU A  43       5.979  -9.465 -16.508  1.00 94.35           H  
ATOM    676 HD23 LEU A  43       6.360 -11.097 -17.095  1.00 94.35           H  
ATOM    677  N   VAL A  44      11.658  -9.724 -17.113  1.00 92.73           N  
ATOM    678  H   VAL A  44      11.657  -9.994 -16.140  1.00 92.73           H  
ATOM    679  CA  VAL A  44      12.577 -10.433 -18.001  1.00 92.73           C  
ATOM    680  HA  VAL A  44      12.496 -10.027 -19.009  1.00 92.73           H  
ATOM    681  C   VAL A  44      12.176 -11.898 -18.044  1.00 92.73           C  
ATOM    682  CB  VAL A  44      14.040 -10.277 -17.542  1.00 92.73           C  
ATOM    683  HB  VAL A  44      14.172 -10.759 -16.573  1.00 92.73           H  
ATOM    684  O   VAL A  44      12.144 -12.564 -17.007  1.00 92.73           O  
ATOM    685  CG1 VAL A  44      15.004 -10.924 -18.543  1.00 92.73           C  
ATOM    686 HG11 VAL A  44      14.820 -11.997 -18.595  1.00 92.73           H  
ATOM    687 HG12 VAL A  44      16.034 -10.771 -18.222  1.00 92.73           H  
ATOM    688 HG13 VAL A  44      14.864 -10.493 -19.534  1.00 92.73           H  
ATOM    689  CG2 VAL A  44      14.430  -8.801 -17.394  1.00 92.73           C  
ATOM    690 HG21 VAL A  44      13.850  -8.364 -16.581  1.00 92.73           H  
ATOM    691 HG22 VAL A  44      14.231  -8.265 -18.322  1.00 92.73           H  
ATOM    692 HG23 VAL A  44      15.487  -8.722 -17.140  1.00 92.73           H  
ATOM    693  N   VAL A  45      11.901 -12.393 -19.249  1.00 91.34           N  
ATOM    694  H   VAL A  45      11.882 -11.756 -20.033  1.00 91.34           H  
ATOM    695  CA  VAL A  45      11.797 -13.824 -19.556  1.00 91.34           C  
ATOM    696  HA  VAL A  45      11.776 -14.398 -18.630  1.00 91.34           H  
ATOM    697  C   VAL A  45      13.041 -14.206 -20.349  1.00 91.34           C  
ATOM    698  CB  VAL A  45      10.511 -14.144 -20.340  1.00 91.34           C  
ATOM    699  HB  VAL A  45      10.534 -13.646 -21.309  1.00 91.34           H  
ATOM    700  O   VAL A  45      13.219 -13.702 -21.451  1.00 91.34           O  
ATOM    701  CG1 VAL A  45      10.381 -15.657 -20.558  1.00 91.34           C  
ATOM    702 HG11 VAL A  45      10.394 -16.186 -19.605  1.00 91.34           H  
ATOM    703 HG12 VAL A  45       9.451 -15.876 -21.082  1.00 91.34           H  
ATOM    704 HG13 VAL A  45      11.201 -16.018 -21.178  1.00 91.34           H  
ATOM    705  CG2 VAL A  45       9.263 -13.664 -19.585  1.00 91.34           C  
ATOM    706 HG21 VAL A  45       8.368 -13.936 -20.144  1.00 91.34           H  
ATOM    707 HG22 VAL A  45       9.279 -12.578 -19.485  1.00 91.34           H  
ATOM    708 HG23 VAL A  45       9.226 -14.122 -18.597  1.00 91.34           H  
ATOM    709  N   ALA A  46      13.926 -15.017 -19.766  1.00 91.51           N  
ATOM    710  H   ALA A  46      13.692 -15.413 -18.866  1.00 91.51           H  
ATOM    711  CA  ALA A  46      15.219 -15.375 -20.361  1.00 91.51           C  
ATOM    712  HA  ALA A  46      15.097 -15.524 -21.434  1.00 91.51           H  
ATOM    713  C   ALA A  46      15.789 -16.667 -19.750  1.00 91.51           C  
ATOM    714  CB  ALA A  46      16.187 -14.203 -20.132  1.00 91.51           C  
ATOM    715  HB1 ALA A  46      16.282 -14.012 -19.063  1.00 91.51           H  
ATOM    716  HB2 ALA A  46      17.166 -14.429 -20.555  1.00 91.51           H  
ATOM    717  HB3 ALA A  46      15.805 -13.310 -20.627  1.00 91.51           H  
ATOM    718  O   ALA A  46      15.229 -17.221 -18.805  1.00 91.51           O  
ATOM    719  N   LYS A  47      16.951 -17.128 -20.228  1.00 90.19           N  
ATOM    720  H   LYS A  47      17.359 -16.637 -21.011  1.00 90.19           H  
ATOM    721  CA  LYS A  47      17.752 -18.180 -19.580  1.00 90.19           C  
ATOM    722  HA  LYS A  47      17.118 -18.706 -18.866  1.00 90.19           H  
ATOM    723  C   LYS A  47      18.913 -17.580 -18.805  1.00 90.19           C  
ATOM    724  CB  LYS A  47      18.273 -19.199 -20.601  1.00 90.19           C  
ATOM    725  HB2 LYS A  47      19.011 -19.841 -20.120  1.00 90.19           H  
ATOM    726  HB3 LYS A  47      18.746 -18.673 -21.430  1.00 90.19           H  
ATOM    727  O   LYS A  47      19.650 -16.756 -19.326  1.00 90.19           O  
ATOM    728  CG  LYS A  47      17.134 -20.072 -21.122  1.00 90.19           C  
ATOM    729  HG2 LYS A  47      16.717 -20.654 -20.300  1.00 90.19           H  
ATOM    730  HG3 LYS A  47      16.365 -19.404 -21.509  1.00 90.19           H  
ATOM    731  CD  LYS A  47      17.573 -21.018 -22.246  1.00 90.19           C  
ATOM    732  HD2 LYS A  47      18.329 -21.710 -21.875  1.00 90.19           H  
ATOM    733  HD3 LYS A  47      17.984 -20.425 -23.064  1.00 90.19           H  
ATOM    734  CE  LYS A  47      16.343 -21.790 -22.734  1.00 90.19           C  
ATOM    735  HE2 LYS A  47      15.937 -22.381 -21.913  1.00 90.19           H  
ATOM    736  HE3 LYS A  47      15.576 -21.062 -22.997  1.00 90.19           H  
ATOM    737  NZ  LYS A  47      16.623 -22.629 -23.920  1.00 90.19           N  
ATOM    738  HZ1 LYS A  47      15.764 -23.065 -24.225  1.00 90.19           H  
ATOM    739  HZ2 LYS A  47      16.949 -22.044 -24.676  1.00 90.19           H  
ATOM    740  HZ3 LYS A  47      17.310 -23.340 -23.714  1.00 90.19           H  
ATOM    741  N   VAL A  48      19.150 -18.068 -17.597  1.00 90.43           N  
ATOM    742  H   VAL A  48      18.493 -18.734 -17.215  1.00 90.43           H  
ATOM    743  CA  VAL A  48      20.336 -17.711 -16.803  1.00 90.43           C  
ATOM    744  HA  VAL A  48      21.036 -17.157 -17.429  1.00 90.43           H  
ATOM    745  C   VAL A  48      21.062 -18.965 -16.349  1.00 90.43           C  
ATOM    746  CB  VAL A  48      19.999 -16.795 -15.614  1.00 90.43           C  
ATOM    747  HB  VAL A  48      20.901 -16.651 -15.019  1.00 90.43           H  
ATOM    748  O   VAL A  48      20.446 -20.003 -16.088  1.00 90.43           O  
ATOM    749  CG1 VAL A  48      19.522 -15.421 -16.085  1.00 90.43           C  
ATOM    750 HG11 VAL A  48      18.622 -15.509 -16.693  1.00 90.43           H  
ATOM    751 HG12 VAL A  48      20.309 -14.947 -16.672  1.00 90.43           H  
ATOM    752 HG13 VAL A  48      19.310 -14.782 -15.228  1.00 90.43           H  
ATOM    753  CG2 VAL A  48      18.922 -17.396 -14.712  1.00 90.43           C  
ATOM    754 HG21 VAL A  48      18.018 -17.558 -15.300  1.00 90.43           H  
ATOM    755 HG22 VAL A  48      19.258 -18.352 -14.311  1.00 90.43           H  
ATOM    756 HG23 VAL A  48      18.705 -16.695 -13.906  1.00 90.43           H  
ATOM    757  N   GLU A  49      22.383 -18.881 -16.260  1.00 89.71           N  
ATOM    758  H   GLU A  49      22.841 -18.003 -16.460  1.00 89.71           H  
ATOM    759  CA  GLU A  49      23.189 -19.954 -15.686  1.00 89.71           C  
ATOM    760  HA  GLU A  49      22.863 -20.905 -16.105  1.00 89.71           H  
ATOM    761  C   GLU A  49      22.954 -19.994 -14.170  1.00 89.71           C  
ATOM    762  CB  GLU A  49      24.670 -19.782 -16.051  1.00 89.71           C  
ATOM    763  HB2 GLU A  49      25.222 -20.594 -15.579  1.00 89.71           H  
ATOM    764  HB3 GLU A  49      25.032 -18.824 -15.678  1.00 89.71           H  
ATOM    765  O   GLU A  49      23.169 -19.012 -13.458  1.00 89.71           O  
ATOM    766  CG  GLU A  49      24.895 -19.875 -17.568  1.00 89.71           C  
ATOM    767  HG2 GLU A  49      24.481 -20.819 -17.922  1.00 89.71           H  
ATOM    768  HG3 GLU A  49      24.347 -19.069 -18.057  1.00 89.71           H  
ATOM    769  CD  GLU A  49      26.366 -19.780 -17.997  1.00 89.71           C  
ATOM    770  OE1 GLU A  49      26.585 -19.919 -19.227  1.00 89.71           O  
ATOM    771  OE2 GLU A  49      27.243 -19.523 -17.148  1.00 89.71           O  
ATOM    772  N   LYS A  50      22.431 -21.120 -13.665  1.00 82.43           N  
ATOM    773  H   LYS A  50      22.208 -21.863 -14.311  1.00 82.43           H  
ATOM    774  CA  LYS A  50      22.138 -21.304 -12.235  1.00 82.43           C  
ATOM    775  HA  LYS A  50      22.661 -20.518 -11.691  1.00 82.43           H  
ATOM    776  C   LYS A  50      22.711 -22.623 -11.712  1.00 82.43           C  
ATOM    777  CB  LYS A  50      20.621 -21.140 -11.954  1.00 82.43           C  
ATOM    778  HB2 LYS A  50      20.365 -21.696 -11.052  1.00 82.43           H  
ATOM    779  HB3 LYS A  50      20.051 -21.555 -12.785  1.00 82.43           H  
ATOM    780  O   LYS A  50      22.559 -23.689 -12.313  1.00 82.43           O  
ATOM    781  CG  LYS A  50      20.211 -19.665 -11.729  1.00 82.43           C  
ATOM    782  HG2 LYS A  50      20.499 -19.086 -12.606  1.00 82.43           H  
ATOM    783  HG3 LYS A  50      20.780 -19.282 -10.882  1.00 82.43           H  
ATOM    784  CD  LYS A  50      18.705 -19.431 -11.444  1.00 82.43           C  
ATOM    785  HD2 LYS A  50      18.131 -19.747 -12.315  1.00 82.43           H  
ATOM    786  HD3 LYS A  50      18.400 -20.016 -10.577  1.00 82.43           H  
ATOM    787  CE  LYS A  50      18.449 -17.928 -11.176  1.00 82.43           C  
ATOM    788  HE2 LYS A  50      18.998 -17.630 -10.283  1.00 82.43           H  
ATOM    789  HE3 LYS A  50      18.886 -17.368 -12.003  1.00 82.43           H  
ATOM    790  NZ  LYS A  50      17.014 -17.527 -11.041  1.00 82.43           N  
ATOM    791  HZ1 LYS A  50      16.473 -17.814 -11.844  1.00 82.43           H  
ATOM    792  HZ2 LYS A  50      16.579 -17.866 -10.195  1.00 82.43           H  
ATOM    793  HZ3 LYS A  50      16.921 -16.521 -11.048  1.00 82.43           H  
ATOM    794  N   GLY A  51      23.276 -22.561 -10.505  1.00 80.58           N  
ATOM    795  H   GLY A  51      23.445 -21.636 -10.136  1.00 80.58           H  
ATOM    796  CA  GLY A  51      23.807 -23.707  -9.760  1.00 80.58           C  
ATOM    797  HA2 GLY A  51      23.193 -24.585  -9.957  1.00 80.58           H  
ATOM    798  HA3 GLY A  51      23.748 -23.485  -8.694  1.00 80.58           H  
ATOM    799  C   GLY A  51      25.262 -24.051 -10.094  1.00 80.58           C  
ATOM    800  O   GLY A  51      25.870 -23.464 -10.980  1.00 80.58           O  
ATOM    801  N   LYS A  52      25.825 -25.041  -9.384  1.00 81.58           N  
ATOM    802  H   LYS A  52      25.275 -25.474  -8.656  1.00 81.58           H  
ATOM    803  CA  LYS A  52      27.250 -25.418  -9.502  1.00 81.58           C  
ATOM    804  HA  LYS A  52      27.869 -24.558  -9.246  1.00 81.58           H  
ATOM    805  C   LYS A  52      27.674 -25.804 -10.924  1.00 81.58           C  
ATOM    806  CB  LYS A  52      27.585 -26.580  -8.551  1.00 81.58           C  
ATOM    807  HB2 LYS A  52      28.599 -26.912  -8.771  1.00 81.58           H  
ATOM    808  HB3 LYS A  52      26.911 -27.415  -8.742  1.00 81.58           H  
ATOM    809  O   LYS A  52      28.797 -25.532 -11.315  1.00 81.58           O  
ATOM    810  CG  LYS A  52      27.523 -26.197  -7.064  1.00 81.58           C  
ATOM    811  HG2 LYS A  52      28.151 -25.322  -6.894  1.00 81.58           H  
ATOM    812  HG3 LYS A  52      26.496 -25.957  -6.789  1.00 81.58           H  
ATOM    813  CD  LYS A  52      28.030 -27.357  -6.192  1.00 81.58           C  
ATOM    814  HD2 LYS A  52      27.403 -28.233  -6.357  1.00 81.58           H  
ATOM    815  HD3 LYS A  52      29.052 -27.597  -6.485  1.00 81.58           H  
ATOM    816  CE  LYS A  52      28.007 -26.980  -4.704  1.00 81.58           C  
ATOM    817  HE2 LYS A  52      28.593 -26.071  -4.570  1.00 81.58           H  
ATOM    818  HE3 LYS A  52      26.980 -26.759  -4.413  1.00 81.58           H  
ATOM    819  NZ  LYS A  52      28.560 -28.065  -3.850  1.00 81.58           N  
ATOM    820  HZ1 LYS A  52      28.027 -28.917  -3.949  1.00 81.58           H  
ATOM    821  HZ2 LYS A  52      29.519 -28.262  -4.099  1.00 81.58           H  
ATOM    822  HZ3 LYS A  52      28.546 -27.797  -2.876  1.00 81.58           H  
ATOM    823  N   ALA A  53      26.776 -26.436 -11.678  1.00 84.08           N  
ATOM    824  H   ALA A  53      25.860 -26.600 -11.285  1.00 84.08           H  
ATOM    825  CA  ALA A  53      27.034 -26.882 -13.045  1.00 84.08           C  
ATOM    826  HA  ALA A  53      28.092 -27.124 -13.140  1.00 84.08           H  
ATOM    827  C   ALA A  53      26.746 -25.808 -14.114  1.00 84.08           C  
ATOM    828  CB  ALA A  53      26.236 -28.175 -13.278  1.00 84.08           C  
ATOM    829  HB1 ALA A  53      25.168 -27.976 -13.192  1.00 84.08           H  
ATOM    830  HB2 ALA A  53      26.454 -28.559 -14.274  1.00 84.08           H  
ATOM    831  HB3 ALA A  53      26.531 -28.926 -12.545  1.00 84.08           H  
ATOM    832  O   ALA A  53      26.770 -26.141 -15.292  1.00 84.08           O  
ATOM    833  N   GLN A  54      26.402 -24.572 -13.717  1.00 83.96           N  
ATOM    834  H   GLN A  54      26.452 -24.342 -12.734  1.00 83.96           H  
ATOM    835  CA  GLN A  54      26.082 -23.455 -14.621  1.00 83.96           C  
ATOM    836  HA  GLN A  54      25.557 -22.709 -14.025  1.00 83.96           H  
ATOM    837  C   GLN A  54      25.087 -23.823 -15.735  1.00 83.96           C  
ATOM    838  CB  GLN A  54      27.374 -22.800 -15.150  1.00 83.96           C  
ATOM    839  HB2 GLN A  54      27.116 -21.997 -15.840  1.00 83.96           H  
ATOM    840  HB3 GLN A  54      27.942 -23.543 -15.710  1.00 83.96           H  
ATOM    841  O   GLN A  54      25.194 -23.397 -16.881  1.00 83.96           O  
ATOM    842  CG  GLN A  54      28.281 -22.209 -14.057  1.00 83.96           C  
ATOM    843  HG2 GLN A  54      29.194 -21.855 -14.536  1.00 83.96           H  
ATOM    844  HG3 GLN A  54      28.562 -22.985 -13.346  1.00 83.96           H  
ATOM    845  CD  GLN A  54      27.675 -21.032 -13.293  1.00 83.96           C  
ATOM    846  NE2 GLN A  54      28.388 -20.470 -12.345  1.00 83.96           N  
ATOM    847 HE21 GLN A  54      27.981 -19.623 -11.975  1.00 83.96           H  
ATOM    848 HE22 GLN A  54      29.364 -20.707 -12.242  1.00 83.96           H  
ATOM    849  OE1 GLN A  54      26.547 -20.614 -13.468  1.00 83.96           O  
ATOM    850  N   LYS A  55      24.088 -24.653 -15.408  1.00 86.23           N  
ATOM    851  H   LYS A  55      23.984 -24.905 -14.435  1.00 86.23           H  
ATOM    852  CA  LYS A  55      23.073 -25.055 -16.385  1.00 86.23           C  
ATOM    853  HA  LYS A  55      23.583 -25.287 -17.320  1.00 86.23           H  
ATOM    854  C   LYS A  55      22.145 -23.877 -16.660  1.00 86.23           C  
ATOM    855  CB  LYS A  55      22.298 -26.300 -15.931  1.00 86.23           C  
ATOM    856  HB2 LYS A  55      21.471 -26.458 -16.623  1.00 86.23           H  
ATOM    857  HB3 LYS A  55      21.888 -26.133 -14.935  1.00 86.23           H  
ATOM    858  O   LYS A  55      21.654 -23.250 -15.719  1.00 86.23           O  
ATOM    859  CG  LYS A  55      23.185 -27.555 -15.931  1.00 86.23           C  
ATOM    860  HG2 LYS A  55      23.966 -27.446 -15.178  1.00 86.23           H  
ATOM    861  HG3 LYS A  55      23.657 -27.657 -16.909  1.00 86.23           H  
ATOM    862  CD  LYS A  55      22.365 -28.821 -15.641  1.00 86.23           C  
ATOM    863  HD2 LYS A  55      21.593 -28.920 -16.404  1.00 86.23           H  
ATOM    864  HD3 LYS A  55      21.894 -28.730 -14.662  1.00 86.23           H  
ATOM    865  CE  LYS A  55      23.278 -30.055 -15.670  1.00 86.23           C  
ATOM    866  HE2 LYS A  55      23.823 -30.052 -16.614  1.00 86.23           H  
ATOM    867  HE3 LYS A  55      24.015 -29.967 -14.872  1.00 86.23           H  
ATOM    868  NZ  LYS A  55      22.518 -31.326 -15.538  1.00 86.23           N  
ATOM    869  HZ1 LYS A  55      23.147 -32.115 -15.587  1.00 86.23           H  
ATOM    870  HZ2 LYS A  55      21.860 -31.424 -16.298  1.00 86.23           H  
ATOM    871  HZ3 LYS A  55      22.016 -31.373 -14.663  1.00 86.23           H  
ATOM    872  N   LEU A  56      21.874 -23.629 -17.939  1.00 88.23           N  
ATOM    873  H   LEU A  56      22.362 -24.158 -18.647  1.00 88.23           H  
ATOM    874  CA  LEU A  56      20.893 -22.639 -18.368  1.00 88.23           C  
ATOM    875  HA  LEU A  56      21.117 -21.691 -17.878  1.00 88.23           H  
ATOM    876  C   LEU A  56      19.495 -23.064 -17.923  1.00 88.23           C  
ATOM    877  CB  LEU A  56      20.952 -22.457 -19.896  1.00 88.23           C  
ATOM    878  HB2 LEU A  56      20.887 -23.438 -20.366  1.00 88.23           H  
ATOM    879  HB3 LEU A  56      20.083 -21.881 -20.214  1.00 88.23           H  
ATOM    880  O   LEU A  56      19.025 -24.145 -18.278  1.00 88.23           O  
ATOM    881  CG  LEU A  56      22.218 -21.739 -20.390  1.00 88.23           C  
ATOM    882  HG  LEU A  56      23.098 -22.250 -20.000  1.00 88.23           H  
ATOM    883  CD1 LEU A  56      22.270 -21.781 -21.917  1.00 88.23           C  
ATOM    884 HD11 LEU A  56      21.415 -21.253 -22.340  1.00 88.23           H  
ATOM    885 HD12 LEU A  56      23.190 -21.312 -22.268  1.00 88.23           H  
ATOM    886 HD13 LEU A  56      22.261 -22.815 -22.260  1.00 88.23           H  
ATOM    887  CD2 LEU A  56      22.255 -20.274 -19.951  1.00 88.23           C  
ATOM    888 HD21 LEU A  56      23.228 -19.853 -20.205  1.00 88.23           H  
ATOM    889 HD22 LEU A  56      22.153 -20.183 -18.870  1.00 88.23           H  
ATOM    890 HD23 LEU A  56      21.463 -19.700 -20.432  1.00 88.23           H  
ATOM    891  N   LYS A  57      18.840 -22.206 -17.145  1.00 89.88           N  
ATOM    892  H   LYS A  57      19.316 -21.361 -16.862  1.00 89.88           H  
ATOM    893  CA  LYS A  57      17.455 -22.380 -16.708  1.00 89.88           C  
ATOM    894  HA  LYS A  57      17.020 -23.253 -17.193  1.00 89.88           H  
ATOM    895  C   LYS A  57      16.636 -21.171 -17.117  1.00 89.88           C  
ATOM    896  CB  LYS A  57      17.386 -22.564 -15.188  1.00 89.88           C  
ATOM    897  HB2 LYS A  57      16.336 -22.566 -14.896  1.00 89.88           H  
ATOM    898  HB3 LYS A  57      17.876 -21.724 -14.698  1.00 89.88           H  
ATOM    899  O   LYS A  57      17.084 -20.044 -16.910  1.00 89.88           O  
ATOM    900  CG  LYS A  57      18.033 -23.877 -14.731  1.00 89.88           C  
ATOM    901  HG2 LYS A  57      19.112 -23.830 -14.882  1.00 89.88           H  
ATOM    902  HG3 LYS A  57      17.626 -24.703 -15.314  1.00 89.88           H  
ATOM    903  CD  LYS A  57      17.731 -24.109 -13.249  1.00 89.88           C  
ATOM    904  HD2 LYS A  57      16.650 -24.133 -13.113  1.00 89.88           H  
ATOM    905  HD3 LYS A  57      18.148 -23.290 -12.663  1.00 89.88           H  
ATOM    906  CE  LYS A  57      18.336 -25.438 -12.796  1.00 89.88           C  
ATOM    907  HE2 LYS A  57      18.017 -26.212 -13.493  1.00 89.88           H  
ATOM    908  HE3 LYS A  57      19.422 -25.359 -12.849  1.00 89.88           H  
ATOM    909  NZ  LYS A  57      17.893 -25.775 -11.421  1.00 89.88           N  
ATOM    910  HZ1 LYS A  57      18.271 -26.663 -11.126  1.00 89.88           H  
ATOM    911  HZ2 LYS A  57      16.885 -25.838 -11.394  1.00 89.88           H  
ATOM    912  HZ3 LYS A  57      18.180 -25.056 -10.771  1.00 89.88           H  
ATOM    913  N   SER A  58      15.445 -21.424 -17.644  1.00 89.81           N  
ATOM    914  H   SER A  58      15.169 -22.373 -17.856  1.00 89.81           H  
ATOM    915  CA  SER A  58      14.456 -20.388 -17.919  1.00 89.81           C  
ATOM    916  HA  SER A  58      14.899 -19.644 -18.581  1.00 89.81           H  
ATOM    917  C   SER A  58      14.042 -19.716 -16.612  1.00 89.81           C  
ATOM    918  CB  SER A  58      13.240 -20.977 -18.638  1.00 89.81           C  
ATOM    919  HB2 SER A  58      12.598 -20.174 -19.001  1.00 89.81           H  
ATOM    920  HB3 SER A  58      12.674 -21.600 -17.945  1.00 89.81           H  
ATOM    921  O   SER A  58      13.827 -20.381 -15.592  1.00 89.81           O  
ATOM    922  OG  SER A  58      13.678 -21.772 -19.724  1.00 89.81           O  
ATOM    923  HG  SER A  58      13.733 -21.194 -20.488  1.00 89.81           H  
ATOM    924  N   VAL A  59      13.977 -18.393 -16.634  1.00 90.13           N  
ATOM    925  H   VAL A  59      14.194 -17.918 -17.499  1.00 90.13           H  
ATOM    926  CA  VAL A  59      13.566 -17.549 -15.521  1.00 90.13           C  
ATOM    927  HA  VAL A  59      13.038 -18.164 -14.791  1.00 90.13           H  
ATOM    928  C   VAL A  59      12.588 -16.502 -16.017  1.00 90.13           C  
ATOM    929  CB  VAL A  59      14.752 -16.878 -14.802  1.00 90.13           C  
ATOM    930  HB  VAL A  59      14.346 -16.227 -14.028  1.00 90.13           H  
ATOM    931  O   VAL A  59      12.724 -15.974 -17.118  1.00 90.13           O  
ATOM    932  CG1 VAL A  59      15.601 -17.940 -14.094  1.00 90.13           C  
ATOM    933 HG11 VAL A  59      16.411 -17.428 -13.574  1.00 90.13           H  
ATOM    934 HG12 VAL A  59      16.018 -18.631 -14.827  1.00 90.13           H  
ATOM    935 HG13 VAL A  59      14.977 -18.493 -13.393  1.00 90.13           H  
ATOM    936  CG2 VAL A  59      15.654 -16.022 -15.701  1.00 90.13           C  
ATOM    937 HG21 VAL A  59      16.142 -16.641 -16.454  1.00 90.13           H  
ATOM    938 HG22 VAL A  59      16.409 -15.519 -15.097  1.00 90.13           H  
ATOM    939 HG23 VAL A  59      15.066 -15.254 -16.203  1.00 90.13           H  
ATOM    940  N   THR A  60      11.623 -16.198 -15.161  1.00 91.81           N  
ATOM    941  H   THR A  60      11.562 -16.714 -14.295  1.00 91.81           H  
ATOM    942  CA  THR A  60      10.724 -15.058 -15.289  1.00 91.81           C  
ATOM    943  HA  THR A  60      11.009 -14.441 -16.141  1.00 91.81           H  
ATOM    944  C   THR A  60      10.890 -14.264 -14.009  1.00 91.81           C  
ATOM    945  CB  THR A  60       9.277 -15.520 -15.487  1.00 91.81           C  
ATOM    946  HB  THR A  60       8.957 -16.096 -14.619  1.00 91.81           H  
ATOM    947  O   THR A  60      10.515 -14.738 -12.938  1.00 91.81           O  
ATOM    948  CG2 THR A  60       8.318 -14.349 -15.682  1.00 91.81           C  
ATOM    949 HG21 THR A  60       7.347 -14.721 -16.011  1.00 91.81           H  
ATOM    950 HG22 THR A  60       8.709 -13.646 -16.418  1.00 91.81           H  
ATOM    951 HG23 THR A  60       8.181 -13.835 -14.731  1.00 91.81           H  
ATOM    952  OG1 THR A  60       9.195 -16.353 -16.619  1.00 91.81           O  
ATOM    953  HG1 THR A  60       9.425 -15.833 -17.393  1.00 91.81           H  
ATOM    954  N   GLU A  61      11.539 -13.109 -14.083  1.00 92.58           N  
ATOM    955  H   GLU A  61      11.850 -12.769 -14.982  1.00 92.58           H  
ATOM    956  CA  GLU A  61      11.847 -12.319 -12.893  1.00 92.58           C  
ATOM    957  HA  GLU A  61      11.063 -12.511 -12.160  1.00 92.58           H  
ATOM    958  C   GLU A  61      11.784 -10.820 -13.161  1.00 92.58           C  
ATOM    959  CB  GLU A  61      13.170 -12.770 -12.234  1.00 92.58           C  
ATOM    960  HB2 GLU A  61      13.037 -13.805 -11.918  1.00 92.58           H  
ATOM    961  HB3 GLU A  61      13.329 -12.179 -11.332  1.00 92.58           H  
ATOM    962  O   GLU A  61      11.889 -10.349 -14.294  1.00 92.58           O  
ATOM    963  CG  GLU A  61      14.439 -12.688 -13.100  1.00 92.58           C  
ATOM    964  HG2 GLU A  61      14.272 -13.231 -14.030  1.00 92.58           H  
ATOM    965  HG3 GLU A  61      14.626 -11.642 -13.347  1.00 92.58           H  
ATOM    966  CD  GLU A  61      15.672 -13.297 -12.392  1.00 92.58           C  
ATOM    967  OE1 GLU A  61      16.758 -12.694 -12.474  1.00 92.58           O  
ATOM    968  OE2 GLU A  61      15.579 -14.399 -11.782  1.00 92.58           O  
ATOM    969  N   LEU A  62      11.572 -10.067 -12.085  1.00 95.14           N  
ATOM    970  H   LEU A  62      11.542 -10.516 -11.182  1.00 95.14           H  
ATOM    971  CA  LEU A  62      11.609  -8.616 -12.117  1.00 95.14           C  
ATOM    972  HA  LEU A  62      11.350  -8.272 -13.118  1.00 95.14           H  
ATOM    973  C   LEU A  62      13.025  -8.152 -11.802  1.00 95.14           C  
ATOM    974  CB  LEU A  62      10.591  -8.041 -11.127  1.00 95.14           C  
ATOM    975  HB2 LEU A  62      10.805  -8.451 -10.140  1.00 95.14           H  
ATOM    976  HB3 LEU A  62      10.722  -6.959 -11.080  1.00 95.14           H  
ATOM    977  O   LEU A  62      13.576  -8.472 -10.749  1.00 95.14           O  
ATOM    978  CG  LEU A  62       9.134  -8.346 -11.510  1.00 95.14           C  
ATOM    979  HG  LEU A  62       9.010  -9.409 -11.717  1.00 95.14           H  
ATOM    980  CD1 LEU A  62       8.243  -7.977 -10.338  1.00 95.14           C  
ATOM    981 HD11 LEU A  62       7.221  -8.301 -10.534  1.00 95.14           H  
ATOM    982 HD12 LEU A  62       8.270  -6.896 -10.203  1.00 95.14           H  
ATOM    983 HD13 LEU A  62       8.624  -8.476  -9.447  1.00 95.14           H  
ATOM    984  CD2 LEU A  62       8.673  -7.531 -12.714  1.00 95.14           C  
ATOM    985 HD21 LEU A  62       9.231  -7.834 -13.600  1.00 95.14           H  
ATOM    986 HD22 LEU A  62       7.616  -7.720 -12.900  1.00 95.14           H  
ATOM    987 HD23 LEU A  62       8.828  -6.466 -12.536  1.00 95.14           H  
ATOM    988  N   LEU A  63      13.586  -7.341 -12.688  1.00 94.63           N  
ATOM    989  H   LEU A  63      13.088  -7.173 -13.550  1.00 94.63           H  
ATOM    990  CA  LEU A  63      14.881  -6.706 -12.509  1.00 94.63           C  
ATOM    991  HA  LEU A  63      15.368  -7.130 -11.631  1.00 94.63           H  
ATOM    992  C   LEU A  63      14.686  -5.207 -12.277  1.00 94.63           C  
ATOM    993  CB  LEU A  63      15.750  -7.031 -13.731  1.00 94.63           C  
ATOM    994  HB2 LEU A  63      15.867  -8.112 -13.805  1.00 94.63           H  
ATOM    995  HB3 LEU A  63      15.223  -6.698 -14.625  1.00 94.63           H  
ATOM    996  O   LEU A  63      14.013  -4.530 -13.046  1.00 94.63           O  
ATOM    997  CG  LEU A  63      17.139  -6.374 -13.711  1.00 94.63           C  
ATOM    998  HG  LEU A  63      17.039  -5.298 -13.570  1.00 94.63           H  
ATOM    999  CD1 LEU A  63      18.018  -6.941 -12.593  1.00 94.63           C  
ATOM   1000 HD11 LEU A  63      18.069  -8.026 -12.683  1.00 94.63           H  
ATOM   1001 HD12 LEU A  63      17.597  -6.686 -11.620  1.00 94.63           H  
ATOM   1002 HD13 LEU A  63      19.021  -6.520 -12.659  1.00 94.63           H  
ATOM   1003  CD2 LEU A  63      17.839  -6.604 -15.046  1.00 94.63           C  
ATOM   1004 HD21 LEU A  63      17.941  -7.673 -15.237  1.00 94.63           H  
ATOM   1005 HD22 LEU A  63      18.821  -6.131 -15.046  1.00 94.63           H  
ATOM   1006 HD23 LEU A  63      17.240  -6.165 -15.844  1.00 94.63           H  
ATOM   1007  N   GLY A  64      15.286  -4.666 -11.220  1.00 95.02           N  
ATOM   1008  H   GLY A  64      15.852  -5.262 -10.632  1.00 95.02           H  
ATOM   1009  CA  GLY A  64      15.333  -3.220 -11.012  1.00 95.02           C  
ATOM   1010  HA2 GLY A  64      14.358  -2.780 -11.222  1.00 95.02           H  
ATOM   1011  HA3 GLY A  64      15.594  -3.003  -9.977  1.00 95.02           H  
ATOM   1012  C   GLY A  64      16.387  -2.586 -11.916  1.00 95.02           C  
ATOM   1013  O   GLY A  64      17.551  -2.979 -11.852  1.00 95.02           O  
ATOM   1014  N   ILE A  65      15.994  -1.594 -12.712  1.00 94.64           N  
ATOM   1015  H   ILE A  65      15.020  -1.329 -12.715  1.00 94.64           H  
ATOM   1016  CA  ILE A  65      16.916  -0.751 -13.477  1.00 94.64           C  
ATOM   1017  HA  ILE A  65      17.867  -1.268 -13.601  1.00 94.64           H  
ATOM   1018  C   ILE A  65      17.177   0.508 -12.665  1.00 94.64           C  
ATOM   1019  CB  ILE A  65      16.362  -0.440 -14.884  1.00 94.64           C  
ATOM   1020  HB  ILE A  65      15.423   0.102 -14.771  1.00 94.64           H  
ATOM   1021  O   ILE A  65      16.259   1.267 -12.345  1.00 94.64           O  
ATOM   1022  CG1 ILE A  65      16.057  -1.727 -15.684  1.00 94.64           C  
ATOM   1023 HG12 ILE A  65      15.690  -1.446 -16.671  1.00 94.64           H  
ATOM   1024 HG13 ILE A  65      15.254  -2.269 -15.184  1.00 94.64           H  
ATOM   1025  CG2 ILE A  65      17.330   0.464 -15.669  1.00 94.64           C  
ATOM   1026 HG21 ILE A  65      16.956   0.605 -16.683  1.00 94.64           H  
ATOM   1027 HG22 ILE A  65      18.324   0.019 -15.719  1.00 94.64           H  
ATOM   1028 HG23 ILE A  65      17.402   1.444 -15.197  1.00 94.64           H  
ATOM   1029  CD1 ILE A  65      17.237  -2.693 -15.870  1.00 94.64           C  
ATOM   1030 HD11 ILE A  65      18.063  -2.193 -16.377  1.00 94.64           H  
ATOM   1031 HD12 ILE A  65      17.574  -3.079 -14.908  1.00 94.64           H  
ATOM   1032 HD13 ILE A  65      16.915  -3.534 -16.485  1.00 94.64           H  
ATOM   1033  N   THR A  66      18.429   0.721 -12.279  1.00 92.76           N  
ATOM   1034  H   THR A  66      19.143   0.059 -12.549  1.00 92.76           H  
ATOM   1035  CA  THR A  66      18.817   1.911 -11.518  1.00 92.76           C  
ATOM   1036  HA  THR A  66      18.063   2.103 -10.755  1.00 92.76           H  
ATOM   1037  C   THR A  66      18.863   3.155 -12.393  1.00 92.76           C  
ATOM   1038  CB  THR A  66      20.136   1.710 -10.783  1.00 92.76           C  
ATOM   1039  HB  THR A  66      20.340   2.614 -10.209  1.00 92.76           H  
ATOM   1040  O   THR A  66      18.999   3.061 -13.611  1.00 92.76           O  
ATOM   1041  CG2 THR A  66      20.111   0.502  -9.843  1.00 92.76           C  
ATOM   1042 HG21 THR A  66      21.115   0.325  -9.458  1.00 92.76           H  
ATOM   1043 HG22 THR A  66      19.793  -0.399 -10.367  1.00 92.76           H  
ATOM   1044 HG23 THR A  66      19.429   0.695  -9.015  1.00 92.76           H  
ATOM   1045  OG1 THR A  66      21.178   1.535 -11.695  1.00 92.76           O  
ATOM   1046  HG1 THR A  66      21.080   0.644 -12.038  1.00 92.76           H  
ATOM   1047  N   ILE A  67      18.789   4.347 -11.792  1.00 90.47           N  
ATOM   1048  H   ILE A  67      18.630   4.388 -10.795  1.00 90.47           H  
ATOM   1049  CA  ILE A  67      18.901   5.595 -12.564  1.00 90.47           C  
ATOM   1050  HA  ILE A  67      18.127   5.582 -13.332  1.00 90.47           H  
ATOM   1051  C   ILE A  67      20.249   5.657 -13.310  1.00 90.47           C  
ATOM   1052  CB  ILE A  67      18.672   6.847 -11.683  1.00 90.47           C  
ATOM   1053  HB  ILE A  67      19.476   6.911 -10.950  1.00 90.47           H  
ATOM   1054  O   ILE A  67      20.296   6.140 -14.437  1.00 90.47           O  
ATOM   1055  CG1 ILE A  67      17.315   6.813 -10.939  1.00 90.47           C  
ATOM   1056 HG12 ILE A  67      17.188   5.854 -10.437  1.00 90.47           H  
ATOM   1057 HG13 ILE A  67      16.502   6.920 -11.657  1.00 90.47           H  
ATOM   1058  CG2 ILE A  67      18.692   8.097 -12.586  1.00 90.47           C  
ATOM   1059 HG21 ILE A  67      18.511   9.004 -12.010  1.00 90.47           H  
ATOM   1060 HG22 ILE A  67      19.656   8.207 -13.083  1.00 90.47           H  
ATOM   1061 HG23 ILE A  67      17.923   8.015 -13.354  1.00 90.47           H  
ATOM   1062  CD1 ILE A  67      17.168   7.901  -9.868  1.00 90.47           C  
ATOM   1063 HD11 ILE A  67      17.997   7.834  -9.163  1.00 90.47           H  
ATOM   1064 HD12 ILE A  67      17.147   8.896 -10.313  1.00 90.47           H  
ATOM   1065 HD13 ILE A  67      16.232   7.751  -9.330  1.00 90.47           H  
ATOM   1066  N   MET A  68      21.323   5.109 -12.728  1.00 88.36           N  
ATOM   1067  H   MET A  68      21.209   4.674 -11.824  1.00 88.36           H  
ATOM   1068  CA  MET A  68      22.640   5.035 -13.376  1.00 88.36           C  
ATOM   1069  HA  MET A  68      22.886   6.011 -13.795  1.00 88.36           H  
ATOM   1070  C   MET A  68      22.699   4.030 -14.538  1.00 88.36           C  
ATOM   1071  CB  MET A  68      23.710   4.668 -12.342  1.00 88.36           C  
ATOM   1072  HB2 MET A  68      23.446   3.725 -11.864  1.00 88.36           H  
ATOM   1073  HB3 MET A  68      24.657   4.533 -12.864  1.00 88.36           H  
ATOM   1074  O   MET A  68      23.446   4.238 -15.487  1.00 88.36           O  
ATOM   1075  CG  MET A  68      23.906   5.755 -11.279  1.00 88.36           C  
ATOM   1076  HG2 MET A  68      23.051   5.768 -10.603  1.00 88.36           H  
ATOM   1077  HG3 MET A  68      23.961   6.721 -11.780  1.00 88.36           H  
ATOM   1078  SD  MET A  68      25.430   5.550 -10.319  1.00 88.36           S  
ATOM   1079  CE  MET A  68      25.012   4.080  -9.366  1.00 88.36           C  
ATOM   1080  HE1 MET A  68      25.896   3.744  -8.824  1.00 88.36           H  
ATOM   1081  HE2 MET A  68      24.232   4.368  -8.661  1.00 88.36           H  
ATOM   1082  HE3 MET A  68      24.667   3.278 -10.019  1.00 88.36           H  
ATOM   1083  N   GLU A  69      21.917   2.952 -14.481  1.00 93.38           N  
ATOM   1084  H   GLU A  69      21.339   2.812 -13.665  1.00 93.38           H  
ATOM   1085  CA  GLU A  69      21.833   1.941 -15.548  1.00 93.38           C  
ATOM   1086  HA  GLU A  69      22.802   1.820 -16.031  1.00 93.38           H  
ATOM   1087  C   GLU A  69      20.827   2.309 -16.641  1.00 93.38           C  
ATOM   1088  CB  GLU A  69      21.411   0.607 -14.935  1.00 93.38           C  
ATOM   1089  HB2 GLU A  69      21.144  -0.090 -15.731  1.00 93.38           H  
ATOM   1090  HB3 GLU A  69      20.513   0.789 -14.345  1.00 93.38           H  
ATOM   1091  O   GLU A  69      20.859   1.738 -17.726  1.00 93.38           O  
ATOM   1092  CG  GLU A  69      22.511  -0.037 -14.076  1.00 93.38           C  
ATOM   1093  HG2 GLU A  69      23.288  -0.424 -14.735  1.00 93.38           H  
ATOM   1094  HG3 GLU A  69      22.970   0.710 -13.427  1.00 93.38           H  
ATOM   1095  CD  GLU A  69      21.942  -1.166 -13.209  1.00 93.38           C  
ATOM   1096  OE1 GLU A  69      22.616  -2.202 -13.024  1.00 93.38           O  
ATOM   1097  OE2 GLU A  69      20.793  -1.024 -12.732  1.00 93.38           O  
ATOM   1098  N   ARG A  70      19.930   3.259 -16.370  1.00 93.25           N  
ATOM   1099  H   ARG A  70      19.926   3.632 -15.431  1.00 93.25           H  
ATOM   1100  CA  ARG A  70      18.826   3.618 -17.261  1.00 93.25           C  
ATOM   1101  HA  ARG A  70      18.142   2.773 -17.330  1.00 93.25           H  
ATOM   1102  C   ARG A  70      19.295   3.901 -18.687  1.00 93.25           C  
ATOM   1103  CB  ARG A  70      18.089   4.815 -16.653  1.00 93.25           C  
ATOM   1104  HB2 ARG A  70      18.766   5.667 -16.582  1.00 93.25           H  
ATOM   1105  HB3 ARG A  70      17.739   4.554 -15.654  1.00 93.25           H  
ATOM   1106  O   ARG A  70      18.766   3.313 -19.621  1.00 93.25           O  
ATOM   1107  CG  ARG A  70      16.893   5.191 -17.521  1.00 93.25           C  
ATOM   1108  HG2 ARG A  70      16.219   4.337 -17.581  1.00 93.25           H  
ATOM   1109  HG3 ARG A  70      17.230   5.451 -18.524  1.00 93.25           H  
ATOM   1110  CD  ARG A  70      16.147   6.390 -16.950  1.00 93.25           C  
ATOM   1111  HD2 ARG A  70      16.842   7.223 -16.842  1.00 93.25           H  
ATOM   1112  HD3 ARG A  70      15.729   6.124 -15.980  1.00 93.25           H  
ATOM   1113  NE  ARG A  70      15.079   6.750 -17.881  1.00 93.25           N  
ATOM   1114  HE  ARG A  70      14.992   6.152 -18.690  1.00 93.25           H  
ATOM   1115  NH1 ARG A  70      14.222   8.585 -16.813  1.00 93.25           N  
ATOM   1116 HH11 ARG A  70      13.571   9.357 -16.817  1.00 93.25           H  
ATOM   1117 HH12 ARG A  70      14.926   8.469 -16.099  1.00 93.25           H  
ATOM   1118  NH2 ARG A  70      13.380   7.895 -18.783  1.00 93.25           N  
ATOM   1119 HH21 ARG A  70      13.462   7.247 -19.553  1.00 93.25           H  
ATOM   1120 HH22 ARG A  70      12.711   8.651 -18.820  1.00 93.25           H  
ATOM   1121  CZ  ARG A  70      14.232   7.747 -17.815  1.00 93.25           C  
ATOM   1122  N   SER A  71      20.302   4.757 -18.856  1.00 94.06           N  
ATOM   1123  H   SER A  71      20.668   5.238 -18.047  1.00 94.06           H  
ATOM   1124  CA  SER A  71      20.776   5.155 -20.186  1.00 94.06           C  
ATOM   1125  HA  SER A  71      19.929   5.524 -20.764  1.00 94.06           H  
ATOM   1126  C   SER A  71      21.400   3.996 -20.968  1.00 94.06           C  
ATOM   1127  CB  SER A  71      21.808   6.280 -20.074  1.00 94.06           C  
ATOM   1128  HB2 SER A  71      22.707   5.904 -19.585  1.00 94.06           H  
ATOM   1129  HB3 SER A  71      22.065   6.626 -21.075  1.00 94.06           H  
ATOM   1130  O   SER A  71      21.259   3.936 -22.187  1.00 94.06           O  
ATOM   1131  OG  SER A  71      21.289   7.360 -19.322  1.00 94.06           O  
ATOM   1132  HG  SER A  71      21.879   8.113 -19.407  1.00 94.06           H  
ATOM   1133  N   SER A  72      22.102   3.076 -20.296  1.00 94.42           N  
ATOM   1134  H   SER A  72      22.094   3.081 -19.286  1.00 94.42           H  
ATOM   1135  CA  SER A  72      22.702   1.915 -20.963  1.00 94.42           C  
ATOM   1136  HA  SER A  72      23.123   2.240 -21.915  1.00 94.42           H  
ATOM   1137  C   SER A  72      21.655   0.855 -21.294  1.00 94.42           C  
ATOM   1138  CB  SER A  72      23.851   1.324 -20.141  1.00 94.42           C  
ATOM   1139  HB2 SER A  72      24.212   0.420 -20.632  1.00 94.42           H  
ATOM   1140  HB3 SER A  72      24.665   2.048 -20.106  1.00 94.42           H  
ATOM   1141  O   SER A  72      21.688   0.309 -22.396  1.00 94.42           O  
ATOM   1142  OG  SER A  72      23.460   1.018 -18.821  1.00 94.42           O  
ATOM   1143  HG  SER A  72      24.203   0.625 -18.356  1.00 94.42           H  
ATOM   1144  N   PHE A  73      20.701   0.624 -20.390  1.00 94.68           N  
ATOM   1145  H   PHE A  73      20.766   1.078 -19.491  1.00 94.68           H  
ATOM   1146  CA  PHE A  73      19.563  -0.253 -20.636  1.00 94.68           C  
ATOM   1147  HA  PHE A  73      19.933  -1.234 -20.933  1.00 94.68           H  
ATOM   1148  C   PHE A  73      18.696   0.261 -21.794  1.00 94.68           C  
ATOM   1149  CB  PHE A  73      18.755  -0.420 -19.343  1.00 94.68           C  
ATOM   1150  HB2 PHE A  73      18.479   0.562 -18.960  1.00 94.68           H  
ATOM   1151  HB3 PHE A  73      19.380  -0.905 -18.593  1.00 94.68           H  
ATOM   1152  O   PHE A  73      18.465  -0.479 -22.739  1.00 94.68           O  
ATOM   1153  CG  PHE A  73      17.499  -1.241 -19.546  1.00 94.68           C  
ATOM   1154  CD1 PHE A  73      16.264  -0.597 -19.734  1.00 94.68           C  
ATOM   1155  HD1 PHE A  73      16.209   0.481 -19.704  1.00 94.68           H  
ATOM   1156  CD2 PHE A  73      17.572  -2.642 -19.635  1.00 94.68           C  
ATOM   1157  HD2 PHE A  73      18.525  -3.140 -19.533  1.00 94.68           H  
ATOM   1158  CE1 PHE A  73      15.111  -1.348 -20.009  1.00 94.68           C  
ATOM   1159  HE1 PHE A  73      14.171  -0.842 -20.174  1.00 94.68           H  
ATOM   1160  CE2 PHE A  73      16.418  -3.399 -19.898  1.00 94.68           C  
ATOM   1161  HE2 PHE A  73      16.482  -4.474 -19.983  1.00 94.68           H  
ATOM   1162  CZ  PHE A  73      15.189  -2.748 -20.099  1.00 94.68           C  
ATOM   1163  HZ  PHE A  73      14.303  -3.321 -20.325  1.00 94.68           H  
ATOM   1164  N   GLU A  74      18.276   1.529 -21.786  1.00 93.34           N  
ATOM   1165  H   GLU A  74      18.488   2.106 -20.984  1.00 93.34           H  
ATOM   1166  CA  GLU A  74      17.404   2.097 -22.831  1.00 93.34           C  
ATOM   1167  HA  GLU A  74      16.533   1.454 -22.952  1.00 93.34           H  
ATOM   1168  C   GLU A  74      18.083   2.156 -24.206  1.00 93.34           C  
ATOM   1169  CB  GLU A  74      16.913   3.499 -22.412  1.00 93.34           C  
ATOM   1170  HB2 GLU A  74      16.438   3.983 -23.265  1.00 93.34           H  
ATOM   1171  HB3 GLU A  74      17.766   4.102 -22.100  1.00 93.34           H  
ATOM   1172  O   GLU A  74      17.411   2.027 -25.227  1.00 93.34           O  
ATOM   1173  CG  GLU A  74      15.884   3.404 -21.274  1.00 93.34           C  
ATOM   1174  HG2 GLU A  74      16.319   2.815 -20.467  1.00 93.34           H  
ATOM   1175  HG3 GLU A  74      15.013   2.861 -21.641  1.00 93.34           H  
ATOM   1176  CD  GLU A  74      15.418   4.746 -20.680  1.00 93.34           C  
ATOM   1177  OE1 GLU A  74      14.647   4.700 -19.687  1.00 93.34           O  
ATOM   1178  OE2 GLU A  74      15.852   5.837 -21.103  1.00 93.34           O  
ATOM   1179  N   LYS A  75      19.416   2.296 -24.256  1.00 95.15           N  
ATOM   1180  H   LYS A  75      19.908   2.428 -23.384  1.00 95.15           H  
ATOM   1181  CA  LYS A  75      20.175   2.274 -25.515  1.00 95.15           C  
ATOM   1182  HA  LYS A  75      19.703   2.970 -26.208  1.00 95.15           H  
ATOM   1183  C   LYS A  75      20.134   0.904 -26.198  1.00 95.15           C  
ATOM   1184  CB  LYS A  75      21.617   2.730 -25.244  1.00 95.15           C  
ATOM   1185  HB2 LYS A  75      21.588   3.723 -24.796  1.00 95.15           H  
ATOM   1186  HB3 LYS A  75      22.088   2.043 -24.540  1.00 95.15           H  
ATOM   1187  O   LYS A  75      20.039   0.841 -27.421  1.00 95.15           O  
ATOM   1188  CG  LYS A  75      22.455   2.797 -26.530  1.00 95.15           C  
ATOM   1189  HG2 LYS A  75      21.973   3.474 -27.235  1.00 95.15           H  
ATOM   1190  HG3 LYS A  75      22.521   1.806 -26.979  1.00 95.15           H  
ATOM   1191  CD  LYS A  75      23.876   3.290 -26.243  1.00 95.15           C  
ATOM   1192  HD2 LYS A  75      24.358   2.603 -25.547  1.00 95.15           H  
ATOM   1193  HD3 LYS A  75      23.828   4.283 -25.798  1.00 95.15           H  
ATOM   1194  CE  LYS A  75      24.660   3.341 -27.559  1.00 95.15           C  
ATOM   1195  HE2 LYS A  75      24.647   2.347 -28.007  1.00 95.15           H  
ATOM   1196  HE3 LYS A  75      24.142   4.015 -28.242  1.00 95.15           H  
ATOM   1197  NZ  LYS A  75      26.057   3.794 -27.351  1.00 95.15           N  
ATOM   1198  HZ1 LYS A  75      26.544   3.161 -26.732  1.00 95.15           H  
ATOM   1199  HZ2 LYS A  75      26.549   3.822 -28.232  1.00 95.15           H  
ATOM   1200  HZ3 LYS A  75      26.068   4.720 -26.949  1.00 95.15           H  
ATOM   1201  N   ASN A  76      20.286  -0.178 -25.435  1.00 93.09           N  
ATOM   1202  H   ASN A  76      20.332  -0.048 -24.434  1.00 93.09           H  
ATOM   1203  CA  ASN A  76      20.205  -1.546 -25.946  1.00 93.09           C  
ATOM   1204  HA  ASN A  76      19.419  -1.591 -26.700  1.00 93.09           H  
ATOM   1205  C   ASN A  76      19.841  -2.519 -24.804  1.00 93.09           C  
ATOM   1206  CB  ASN A  76      21.528  -1.917 -26.647  1.00 93.09           C  
ATOM   1207  HB2 ASN A  76      21.774  -1.144 -27.375  1.00 93.09           H  
ATOM   1208  HB3 ASN A  76      22.335  -1.973 -25.916  1.00 93.09           H  
ATOM   1209  O   ASN A  76      20.745  -3.061 -24.155  1.00 93.09           O  
ATOM   1210  CG  ASN A  76      21.442  -3.242 -27.387  1.00 93.09           C  
ATOM   1211  ND2 ASN A  76      22.289  -3.451 -28.368  1.00 93.09           N  
ATOM   1212 HD21 ASN A  76      22.951  -2.739 -28.641  1.00 93.09           H  
ATOM   1213 HD22 ASN A  76      22.220  -4.344 -28.834  1.00 93.09           H  
ATOM   1214  OD1 ASN A  76      20.634  -4.112 -27.103  1.00 93.09           O  
ATOM   1215  N   PRO A  77      18.536  -2.767 -24.570  1.00 91.98           N  
ATOM   1216  CA  PRO A  77      18.073  -3.603 -23.461  1.00 91.98           C  
ATOM   1217  HA  PRO A  77      18.346  -3.128 -22.519  1.00 91.98           H  
ATOM   1218  C   PRO A  77      18.650  -5.017 -23.498  1.00 91.98           C  
ATOM   1219  CB  PRO A  77      16.546  -3.632 -23.597  1.00 91.98           C  
ATOM   1220  HB2 PRO A  77      16.241  -4.437 -24.266  1.00 91.98           H  
ATOM   1221  HB3 PRO A  77      16.054  -3.740 -22.631  1.00 91.98           H  
ATOM   1222  O   PRO A  77      18.978  -5.591 -22.465  1.00 91.98           O  
ATOM   1223  CG  PRO A  77      16.220  -2.294 -24.253  1.00 91.98           C  
ATOM   1224  HG2 PRO A  77      16.199  -1.508 -23.498  1.00 91.98           H  
ATOM   1225  HG3 PRO A  77      15.275  -2.328 -24.794  1.00 91.98           H  
ATOM   1226  CD  PRO A  77      17.404  -2.089 -25.196  1.00 91.98           C  
ATOM   1227  HD2 PRO A  77      17.589  -1.022 -25.321  1.00 91.98           H  
ATOM   1228  HD3 PRO A  77      17.192  -2.551 -26.161  1.00 91.98           H  
ATOM   1229  N   VAL A  78      18.820  -5.560 -24.702  1.00 90.55           N  
ATOM   1230  H   VAL A  78      18.609  -4.991 -25.509  1.00 90.55           H  
ATOM   1231  CA  VAL A  78      19.310  -6.921 -24.929  1.00 90.55           C  
ATOM   1232  HA  VAL A  78      18.742  -7.620 -24.315  1.00 90.55           H  
ATOM   1233  C   VAL A  78      20.768  -7.028 -24.518  1.00 90.55           C  
ATOM   1234  CB  VAL A  78      19.138  -7.304 -26.403  1.00 90.55           C  
ATOM   1235  HB  VAL A  78      19.668  -6.577 -27.018  1.00 90.55           H  
ATOM   1236  O   VAL A  78      21.090  -7.836 -23.656  1.00 90.55           O  
ATOM   1237  CG1 VAL A  78      19.733  -8.689 -26.699  1.00 90.55           C  
ATOM   1238 HG11 VAL A  78      19.772  -8.862 -27.774  1.00 90.55           H  
ATOM   1239 HG12 VAL A  78      20.770  -8.754 -26.370  1.00 90.55           H  
ATOM   1240 HG13 VAL A  78      19.174  -9.474 -26.190  1.00 90.55           H  
ATOM   1241  CG2 VAL A  78      17.649  -7.248 -26.789  1.00 90.55           C  
ATOM   1242 HG21 VAL A  78      17.189  -6.315 -26.462  1.00 90.55           H  
ATOM   1243 HG22 VAL A  78      17.104  -8.072 -26.328  1.00 90.55           H  
ATOM   1244 HG23 VAL A  78      17.552  -7.262 -27.874  1.00 90.55           H  
ATOM   1245  N   ALA A  79      21.638  -6.181 -25.075  1.00 92.39           N  
ATOM   1246  H   ALA A  79      21.304  -5.515 -25.757  1.00 92.39           H  
ATOM   1247  CA  ALA A  79      23.064  -6.216 -24.756  1.00 92.39           C  
ATOM   1248  HA  ALA A  79      23.449  -7.210 -24.982  1.00 92.39           H  
ATOM   1249  C   ALA A  79      23.316  -5.941 -23.264  1.00 92.39           C  
ATOM   1250  CB  ALA A  79      23.787  -5.194 -25.636  1.00 92.39           C  
ATOM   1251  HB1 ALA A  79      24.857  -5.240 -25.434  1.00 92.39           H  
ATOM   1252  HB2 ALA A  79      23.423  -4.190 -25.420  1.00 92.39           H  
ATOM   1253  HB3 ALA A  79      23.619  -5.433 -26.686  1.00 92.39           H  
ATOM   1254  O   ALA A  79      24.215  -6.525 -22.661  1.00 92.39           O  
ATOM   1255  N   PHE A  80      22.502  -5.078 -22.646  1.00 93.75           N  
ATOM   1256  H   PHE A  80      21.791  -4.609 -23.190  1.00 93.75           H  
ATOM   1257  CA  PHE A  80      22.553  -4.837 -21.207  1.00 93.75           C  
ATOM   1258  HA  PHE A  80      23.566  -4.540 -20.935  1.00 93.75           H  
ATOM   1259  C   PHE A  80      22.217  -6.097 -20.393  1.00 93.75           C  
ATOM   1260  CB  PHE A  80      21.599  -3.687 -20.865  1.00 93.75           C  
ATOM   1261  HB2 PHE A  80      21.898  -2.800 -21.424  1.00 93.75           H  
ATOM   1262  HB3 PHE A  80      20.589  -3.945 -21.183  1.00 93.75           H  
ATOM   1263  O   PHE A  80      22.914  -6.414 -19.428  1.00 93.75           O  
ATOM   1264  CG  PHE A  80      21.573  -3.354 -19.389  1.00 93.75           C  
ATOM   1265  CD1 PHE A  80      20.713  -4.054 -18.521  1.00 93.75           C  
ATOM   1266  HD1 PHE A  80      20.068  -4.827 -18.910  1.00 93.75           H  
ATOM   1267  CD2 PHE A  80      22.416  -2.352 -18.880  1.00 93.75           C  
ATOM   1268  HD2 PHE A  80      23.074  -1.812 -19.544  1.00 93.75           H  
ATOM   1269  CE1 PHE A  80      20.670  -3.730 -17.156  1.00 93.75           C  
ATOM   1270  HE1 PHE A  80      19.972  -4.241 -16.510  1.00 93.75           H  
ATOM   1271  CE2 PHE A  80      22.389  -2.042 -17.510  1.00 93.75           C  
ATOM   1272  HE2 PHE A  80      23.021  -1.257 -17.122  1.00 93.75           H  
ATOM   1273  CZ  PHE A  80      21.510  -2.723 -16.652  1.00 93.75           C  
ATOM   1274  HZ  PHE A  80      21.467  -2.454 -15.607  1.00 93.75           H  
ATOM   1275  N   LEU A  81      21.159  -6.820 -20.768  1.00 92.63           N  
ATOM   1276  H   LEU A  81      20.632  -6.527 -21.578  1.00 92.63           H  
ATOM   1277  CA  LEU A  81      20.752  -8.056 -20.097  1.00 92.63           C  
ATOM   1278  HA  LEU A  81      20.756  -7.887 -19.020  1.00 92.63           H  
ATOM   1279  C   LEU A  81      21.753  -9.196 -20.347  1.00 92.63           C  
ATOM   1280  CB  LEU A  81      19.324  -8.417 -20.539  1.00 92.63           C  
ATOM   1281  HB2 LEU A  81      19.096  -9.435 -20.222  1.00 92.63           H  
ATOM   1282  HB3 LEU A  81      19.283  -8.403 -21.628  1.00 92.63           H  
ATOM   1283  O   LEU A  81      22.125  -9.890 -19.403  1.00 92.63           O  
ATOM   1284  CG  LEU A  81      18.215  -7.508 -19.978  1.00 92.63           C  
ATOM   1285  HG  LEU A  81      18.406  -6.467 -20.239  1.00 92.63           H  
ATOM   1286  CD1 LEU A  81      16.879  -7.934 -20.580  1.00 92.63           C  
ATOM   1287 HD11 LEU A  81      16.638  -8.954 -20.278  1.00 92.63           H  
ATOM   1288 HD12 LEU A  81      16.955  -7.899 -21.666  1.00 92.63           H  
ATOM   1289 HD13 LEU A  81      16.087  -7.260 -20.255  1.00 92.63           H  
ATOM   1290  CD2 LEU A  81      18.090  -7.584 -18.455  1.00 92.63           C  
ATOM   1291 HD21 LEU A  81      17.955  -8.621 -18.147  1.00 92.63           H  
ATOM   1292 HD22 LEU A  81      18.982  -7.175 -17.982  1.00 92.63           H  
ATOM   1293 HD23 LEU A  81      17.226  -7.001 -18.135  1.00 92.63           H  
ATOM   1294  N   GLU A  82      22.283  -9.335 -21.560  1.00 91.98           N  
ATOM   1295  H   GLU A  82      21.916  -8.776 -22.317  1.00 91.98           H  
ATOM   1296  CA  GLU A  82      23.354 -10.293 -21.873  1.00 91.98           C  
ATOM   1297  HA  GLU A  82      23.026 -11.306 -21.641  1.00 91.98           H  
ATOM   1298  C   GLU A  82      24.604 -10.042 -21.025  1.00 91.98           C  
ATOM   1299  CB  GLU A  82      23.700 -10.229 -23.365  1.00 91.98           C  
ATOM   1300  HB2 GLU A  82      23.848  -9.187 -23.647  1.00 91.98           H  
ATOM   1301  HB3 GLU A  82      24.632 -10.769 -23.532  1.00 91.98           H  
ATOM   1302  O   GLU A  82      25.149 -10.977 -20.437  1.00 91.98           O  
ATOM   1303  CG  GLU A  82      22.611 -10.867 -24.242  1.00 91.98           C  
ATOM   1304  HG2 GLU A  82      21.651 -10.394 -24.037  1.00 91.98           H  
ATOM   1305  HG3 GLU A  82      22.528 -11.920 -23.972  1.00 91.98           H  
ATOM   1306  CD  GLU A  82      22.910 -10.757 -25.745  1.00 91.98           C  
ATOM   1307  OE1 GLU A  82      22.234 -11.479 -26.513  1.00 91.98           O  
ATOM   1308  OE2 GLU A  82      23.784  -9.944 -26.129  1.00 91.98           O  
ATOM   1309  N   ALA A  83      25.002  -8.776 -20.859  1.00 92.41           N  
ATOM   1310  H   ALA A  83      24.543  -8.053 -21.395  1.00 92.41           H  
ATOM   1311  CA  ALA A  83      26.101  -8.395 -19.974  1.00 92.41           C  
ATOM   1312  HA  ALA A  83      26.985  -8.965 -20.262  1.00 92.41           H  
ATOM   1313  C   ALA A  83      25.821  -8.712 -18.491  1.00 92.41           C  
ATOM   1314  CB  ALA A  83      26.397  -6.906 -20.180  1.00 92.41           C  
ATOM   1315  HB1 ALA A  83      27.249  -6.616 -19.566  1.00 92.41           H  
ATOM   1316  HB2 ALA A  83      26.633  -6.721 -21.228  1.00 92.41           H  
ATOM   1317  HB3 ALA A  83      25.530  -6.308 -19.898  1.00 92.41           H  
ATOM   1318  O   ALA A  83      26.756  -8.937 -17.722  1.00 92.41           O  
ATOM   1319  N   LYS A  84      24.545  -8.770 -18.083  1.00 90.61           N  
ATOM   1320  H   LYS A  84      23.833  -8.561 -18.769  1.00 90.61           H  
ATOM   1321  CA  LYS A  84      24.117  -9.243 -16.755  1.00 90.61           C  
ATOM   1322  HA  LYS A  84      24.911  -9.016 -16.043  1.00 90.61           H  
ATOM   1323  C   LYS A  84      23.961 -10.768 -16.656  1.00 90.61           C  
ATOM   1324  CB  LYS A  84      22.844  -8.503 -16.304  1.00 90.61           C  
ATOM   1325  HB2 LYS A  84      22.114  -8.477 -17.112  1.00 90.61           H  
ATOM   1326  HB3 LYS A  84      22.409  -9.047 -15.466  1.00 90.61           H  
ATOM   1327  O   LYS A  84      23.629 -11.261 -15.580  1.00 90.61           O  
ATOM   1328  CG  LYS A  84      23.141  -7.074 -15.831  1.00 90.61           C  
ATOM   1329  HG2 LYS A  84      24.011  -7.097 -15.175  1.00 90.61           H  
ATOM   1330  HG3 LYS A  84      23.368  -6.441 -16.689  1.00 90.61           H  
ATOM   1331  CD  LYS A  84      21.958  -6.487 -15.046  1.00 90.61           C  
ATOM   1332  HD2 LYS A  84      21.114  -6.344 -15.721  1.00 90.61           H  
ATOM   1333  HD3 LYS A  84      21.676  -7.175 -14.248  1.00 90.61           H  
ATOM   1334  CE  LYS A  84      22.393  -5.149 -14.437  1.00 90.61           C  
ATOM   1335  HE2 LYS A  84      22.607  -4.453 -15.248  1.00 90.61           H  
ATOM   1336  HE3 LYS A  84      23.329  -5.301 -13.899  1.00 90.61           H  
ATOM   1337  NZ  LYS A  84      21.394  -4.559 -13.511  1.00 90.61           N  
ATOM   1338  HZ1 LYS A  84      20.528  -4.331 -13.980  1.00 90.61           H  
ATOM   1339  HZ2 LYS A  84      21.221  -5.146 -12.707  1.00 90.61           H  
ATOM   1340  HZ3 LYS A  84      21.762  -3.683 -13.171  1.00 90.61           H  
ATOM   1341  N   GLY A  85      24.220 -11.516 -17.730  1.00 91.58           N  
ATOM   1342  H   GLY A  85      24.494 -11.047 -18.581  1.00 91.58           H  
ATOM   1343  CA  GLY A  85      24.172 -12.981 -17.756  1.00 91.58           C  
ATOM   1344  HA2 GLY A  85      24.936 -13.331 -18.451  1.00 91.58           H  
ATOM   1345  HA3 GLY A  85      24.405 -13.374 -16.767  1.00 91.58           H  
ATOM   1346  C   GLY A  85      22.835 -13.581 -18.202  1.00 91.58           C  
ATOM   1347  O   GLY A  85      22.664 -14.799 -18.118  1.00 91.58           O  
ATOM   1348  N   TYR A  86      21.896 -12.764 -18.684  1.00 91.09           N  
ATOM   1349  H   TYR A  86      22.110 -11.782 -18.787  1.00 91.09           H  
ATOM   1350  CA  TYR A  86      20.647 -13.246 -19.271  1.00 91.09           C  
ATOM   1351  HA  TYR A  86      20.315 -14.139 -18.742  1.00 91.09           H  
ATOM   1352  C   TYR A  86      20.873 -13.613 -20.737  1.00 91.09           C  
ATOM   1353  CB  TYR A  86      19.544 -12.194 -19.142  1.00 91.09           C  
ATOM   1354  HB2 TYR A  86      18.645 -12.566 -19.632  1.00 91.09           H  
ATOM   1355  HB3 TYR A  86      19.867 -11.310 -19.692  1.00 91.09           H  
ATOM   1356  O   TYR A  86      21.235 -12.772 -21.553  1.00 91.09           O  
ATOM   1357  CG  TYR A  86      19.194 -11.797 -17.721  1.00 91.09           C  
ATOM   1358  CD1 TYR A  86      18.188 -12.483 -17.015  1.00 91.09           C  
ATOM   1359  HD1 TYR A  86      17.662 -13.306 -17.477  1.00 91.09           H  
ATOM   1360  CD2 TYR A  86      19.867 -10.726 -17.107  1.00 91.09           C  
ATOM   1361  HD2 TYR A  86      20.636 -10.193 -17.647  1.00 91.09           H  
ATOM   1362  CE1 TYR A  86      17.857 -12.094 -15.702  1.00 91.09           C  
ATOM   1363  HE1 TYR A  86      17.085 -12.602 -15.143  1.00 91.09           H  
ATOM   1364  CE2 TYR A  86      19.552 -10.339 -15.796  1.00 91.09           C  
ATOM   1365  HE2 TYR A  86      20.074  -9.516 -15.333  1.00 91.09           H  
ATOM   1366  OH  TYR A  86      18.235 -10.614 -13.842  1.00 91.09           O  
ATOM   1367  HH  TYR A  86      18.867  -9.981 -13.495  1.00 91.09           H  
ATOM   1368  CZ  TYR A  86      18.541 -11.022 -15.095  1.00 91.09           C  
ATOM   1369  N   LYS A  87      20.648 -14.878 -21.081  1.00 87.12           N  
ATOM   1370  H   LYS A  87      20.324 -15.509 -20.362  1.00 87.12           H  
ATOM   1371  CA  LYS A  87      20.714 -15.385 -22.451  1.00 87.12           C  
ATOM   1372  HA  LYS A  87      21.276 -14.676 -23.058  1.00 87.12           H  
ATOM   1373  C   LYS A  87      19.310 -15.474 -23.033  1.00 87.12           C  
ATOM   1374  CB  LYS A  87      21.437 -16.737 -22.510  1.00 87.12           C  
ATOM   1375  HB2 LYS A  87      21.523 -17.031 -23.556  1.00 87.12           H  
ATOM   1376  HB3 LYS A  87      20.849 -17.490 -21.986  1.00 87.12           H  
ATOM   1377  O   LYS A  87      18.410 -16.021 -22.396  1.00 87.12           O  
ATOM   1378  CG  LYS A  87      22.838 -16.670 -21.884  1.00 87.12           C  
ATOM   1379  HG2 LYS A  87      22.733 -16.643 -20.799  1.00 87.12           H  
ATOM   1380  HG3 LYS A  87      23.344 -15.761 -22.208  1.00 87.12           H  
ATOM   1381  CD  LYS A  87      23.695 -17.877 -22.284  1.00 87.12           C  
ATOM   1382  HD2 LYS A  87      23.110 -18.791 -22.176  1.00 87.12           H  
ATOM   1383  HD3 LYS A  87      23.996 -17.774 -23.326  1.00 87.12           H  
ATOM   1384  CE  LYS A  87      24.935 -17.920 -21.381  1.00 87.12           C  
ATOM   1385  HE2 LYS A  87      24.600 -17.927 -20.344  1.00 87.12           H  
ATOM   1386  HE3 LYS A  87      25.515 -17.009 -21.523  1.00 87.12           H  
ATOM   1387  NZ  LYS A  87      25.785 -19.111 -21.615  1.00 87.12           N  
ATOM   1388  HZ1 LYS A  87      25.240 -19.962 -21.645  1.00 87.12           H  
ATOM   1389  HZ2 LYS A  87      26.380 -19.248 -20.810  1.00 87.12           H  
ATOM   1390  HZ3 LYS A  87      26.366 -19.016 -22.435  1.00 87.12           H  
ATOM   1391  N   ARG A  88      19.165 -14.974 -24.255  1.00 72.35           N  
ATOM   1392  H   ARG A  88      19.963 -14.513 -24.668  1.00 72.35           H  
ATOM   1393  CA  ARG A  88      17.907 -14.918 -24.997  1.00 72.35           C  
ATOM   1394  HA  ARG A  88      17.206 -14.309 -24.427  1.00 72.35           H  
ATOM   1395  C   ARG A  88      17.242 -16.289 -25.174  1.00 72.35           C  
ATOM   1396  CB  ARG A  88      18.198 -14.193 -26.324  1.00 72.35           C  
ATOM   1397  HB2 ARG A  88      19.079 -14.636 -26.789  1.00 72.35           H  
ATOM   1398  HB3 ARG A  88      18.433 -13.155 -26.087  1.00 72.35           H  
ATOM   1399  O   ARG A  88      17.895 -17.272 -25.529  1.00 72.35           O  
ATOM   1400  CG  ARG A  88      17.060 -14.236 -27.355  1.00 72.35           C  
ATOM   1401  HG2 ARG A  88      16.088 -14.028 -26.907  1.00 72.35           H  
ATOM   1402  HG3 ARG A  88      17.002 -15.248 -27.754  1.00 72.35           H  
ATOM   1403  CD  ARG A  88      17.261 -13.284 -28.531  1.00 72.35           C  
ATOM   1404  HD2 ARG A  88      16.429 -13.443 -29.217  1.00 72.35           H  
ATOM   1405  HD3 ARG A  88      18.188 -13.557 -29.037  1.00 72.35           H  
ATOM   1406  NE  ARG A  88      17.311 -11.864 -28.150  1.00 72.35           N  
ATOM   1407  HE  ARG A  88      17.192 -11.662 -27.168  1.00 72.35           H  
ATOM   1408  NH1 ARG A  88      17.367 -11.081 -30.309  1.00 72.35           N  
ATOM   1409 HH11 ARG A  88      17.423 -10.313 -30.963  1.00 72.35           H  
ATOM   1410 HH12 ARG A  88      17.200 -12.025 -30.626  1.00 72.35           H  
ATOM   1411  NH2 ARG A  88      17.562  -9.653 -28.647  1.00 72.35           N  
ATOM   1412 HH21 ARG A  88      17.669  -8.915 -29.328  1.00 72.35           H  
ATOM   1413 HH22 ARG A  88      17.656  -9.470 -27.659  1.00 72.35           H  
ATOM   1414  CZ  ARG A  88      17.417 -10.879 -29.022  1.00 72.35           C  
ATOM   1415  N   GLU A  89      15.933 -16.334 -24.973  1.00 63.62           N  
ATOM   1416  H   GLU A  89      15.503 -15.478 -24.653  1.00 63.62           H  
ATOM   1417  CA  GLU A  89      15.006 -17.317 -25.526  1.00 63.62           C  
ATOM   1418  HA  GLU A  89      15.566 -18.196 -25.845  1.00 63.62           H  
ATOM   1419  C   GLU A  89      14.307 -16.742 -26.772  1.00 63.62           C  
ATOM   1420  CB  GLU A  89      13.969 -17.759 -24.472  1.00 63.62           C  
ATOM   1421  HB2 GLU A  89      13.267 -18.436 -24.959  1.00 63.62           H  
ATOM   1422  HB3 GLU A  89      13.418 -16.891 -24.110  1.00 63.62           H  
ATOM   1423  O   GLU A  89      14.158 -15.536 -26.936  1.00 63.62           O  
ATOM   1424  CG  GLU A  89      14.610 -18.496 -23.286  1.00 63.62           C  
ATOM   1425  HG2 GLU A  89      15.146 -17.775 -22.668  1.00 63.62           H  
ATOM   1426  HG3 GLU A  89      15.342 -19.196 -23.690  1.00 63.62           H  
ATOM   1427  CD  GLU A  89      13.611 -19.276 -22.408  1.00 63.62           C  
ATOM   1428  OE1 GLU A  89      14.061 -20.244 -21.742  1.00 63.62           O  
ATOM   1429  OE2 GLU A  89      12.404 -18.977 -22.421  1.00 63.62           O  
ATOM   1430  N   GLU A  90      13.827 -17.600 -27.674  1.00 59.84           N  
ATOM   1431  H   GLU A  90      13.966 -18.592 -27.543  1.00 59.84           H  
ATOM   1432  CA  GLU A  90      13.104 -17.174 -28.891  1.00 59.84           C  
ATOM   1433  HA  GLU A  90      13.763 -16.574 -29.519  1.00 59.84           H  
ATOM   1434  C   GLU A  90      11.858 -16.313 -28.601  1.00 59.84           C  
ATOM   1435  CB  GLU A  90      12.671 -18.421 -29.673  1.00 59.84           C  
ATOM   1436  HB2 GLU A  90      12.121 -19.075 -28.997  1.00 59.84           H  
ATOM   1437  HB3 GLU A  90      12.003 -18.119 -30.480  1.00 59.84           H  
ATOM   1438  O   GLU A  90      11.391 -15.588 -29.476  1.00 59.84           O  
ATOM   1439  CG  GLU A  90      13.856 -19.178 -30.292  1.00 59.84           C  
ATOM   1440  HG2 GLU A  90      14.556 -19.451 -29.502  1.00 59.84           H  
ATOM   1441  HG3 GLU A  90      14.372 -18.511 -30.983  1.00 59.84           H  
ATOM   1442  CD  GLU A  90      13.422 -20.456 -31.026  1.00 59.84           C  
ATOM   1443  OE1 GLU A  90      14.250 -20.963 -31.814  1.00 59.84           O  
ATOM   1444  OE2 GLU A  90      12.305 -20.949 -30.748  1.00 59.84           O  
ATOM   1445  N   LYS A  91      11.334 -16.375 -27.369  1.00 54.99           N  
ATOM   1446  H   LYS A  91      11.842 -16.933 -26.698  1.00 54.99           H  
ATOM   1447  CA  LYS A  91      10.195 -15.592 -26.871  1.00 54.99           C  
ATOM   1448  HA  LYS A  91       9.812 -14.979 -27.686  1.00 54.99           H  
ATOM   1449  C   LYS A  91      10.602 -14.590 -25.786  1.00 54.99           C  
ATOM   1450  CB  LYS A  91       9.067 -16.523 -26.399  1.00 54.99           C  
ATOM   1451  HB2 LYS A  91       9.443 -17.173 -25.609  1.00 54.99           H  
ATOM   1452  HB3 LYS A  91       8.263 -15.914 -25.988  1.00 54.99           H  
ATOM   1453  O   LYS A  91       9.850 -14.383 -24.836  1.00 54.99           O  
ATOM   1454  CG  LYS A  91       8.477 -17.368 -27.532  1.00 54.99           C  
ATOM   1455  HG2 LYS A  91       8.148 -16.712 -28.338  1.00 54.99           H  
ATOM   1456  HG3 LYS A  91       9.231 -18.057 -27.913  1.00 54.99           H  
ATOM   1457  CD  LYS A  91       7.282 -18.162 -26.998  1.00 54.99           C  
ATOM   1458  HD2 LYS A  91       6.539 -17.467 -26.606  1.00 54.99           H  
ATOM   1459  HD3 LYS A  91       7.619 -18.818 -26.195  1.00 54.99           H  
ATOM   1460  CE  LYS A  91       6.666 -18.992 -28.125  1.00 54.99           C  
ATOM   1461  HE2 LYS A  91       7.427 -19.671 -28.510  1.00 54.99           H  
ATOM   1462  HE3 LYS A  91       6.383 -18.320 -28.935  1.00 54.99           H  
ATOM   1463  NZ  LYS A  91       5.486 -19.749 -27.644  1.00 54.99           N  
ATOM   1464  HZ1 LYS A  91       5.089 -20.292 -28.397  1.00 54.99           H  
ATOM   1465  HZ2 LYS A  91       5.755 -20.374 -26.897  1.00 54.99           H  
ATOM   1466  HZ3 LYS A  91       4.783 -19.112 -27.297  1.00 54.99           H  
ATOM   1467  N   ASP A  92      11.789 -13.998 -25.903  1.00 59.98           N  
ATOM   1468  H   ASP A  92      12.422 -14.304 -26.629  1.00 59.98           H  
ATOM   1469  CA  ASP A  92      12.237 -12.935 -25.002  1.00 59.98           C  
ATOM   1470  HA  ASP A  92      12.364 -13.344 -24.000  1.00 59.98           H  
ATOM   1471  C   ASP A  92      11.205 -11.807 -24.939  1.00 59.98           C  
ATOM   1472  CB  ASP A  92      13.571 -12.338 -25.469  1.00 59.98           C  
ATOM   1473  HB2 ASP A  92      13.618 -11.299 -25.146  1.00 59.98           H  
ATOM   1474  HB3 ASP A  92      13.615 -12.343 -26.558  1.00 59.98           H  
ATOM   1475  O   ASP A  92      10.996 -11.060 -25.898  1.00 59.98           O  
ATOM   1476  CG  ASP A  92      14.809 -13.018 -24.908  1.00 59.98           C  
ATOM   1477  OD1 ASP A  92      14.702 -14.046 -24.208  1.00 59.98           O  
ATOM   1478  OD2 ASP A  92      15.899 -12.473 -25.204  1.00 59.98           O  
ATOM   1479  N   MET A  93      10.584 -11.668 -23.773  1.00 73.83           N  
ATOM   1480  H   MET A  93      10.780 -12.344 -23.049  1.00 73.83           H  
ATOM   1481  CA  MET A  93       9.720 -10.546 -23.459  1.00 73.83           C  
ATOM   1482  HA  MET A  93       9.567  -9.949 -24.358  1.00 73.83           H  
ATOM   1483  C   MET A  93      10.438  -9.688 -22.423  1.00 73.83           C  
ATOM   1484  CB  MET A  93       8.344 -11.052 -23.009  1.00 73.83           C  
ATOM   1485  HB2 MET A  93       8.040 -11.881 -23.648  1.00 73.83           H  
ATOM   1486  HB3 MET A  93       8.395 -11.411 -21.981  1.00 73.83           H  
ATOM   1487  O   MET A  93      10.674 -10.122 -21.294  1.00 73.83           O  
ATOM   1488  CG  MET A  93       7.285  -9.953 -23.127  1.00 73.83           C  
ATOM   1489  HG2 MET A  93       7.596  -9.090 -22.539  1.00 73.83           H  
ATOM   1490  HG3 MET A  93       7.211  -9.651 -24.172  1.00 73.83           H  
ATOM   1491  SD  MET A  93       5.649 -10.493 -22.569  1.00 73.83           S  
ATOM   1492  CE  MET A  93       4.632  -9.070 -23.053  1.00 73.83           C  
ATOM   1493  HE1 MET A  93       3.653  -9.146 -22.581  1.00 73.83           H  
ATOM   1494  HE2 MET A  93       4.507  -9.073 -24.136  1.00 73.83           H  
ATOM   1495  HE3 MET A  93       5.107  -8.133 -22.763  1.00 73.83           H  
ATOM   1496  N   ILE A  94      10.802  -8.473 -22.832  1.00 86.73           N  
ATOM   1497  H   ILE A  94      10.617  -8.222 -23.792  1.00 86.73           H  
ATOM   1498  CA  ILE A  94      11.270  -7.418 -21.934  1.00 86.73           C  
ATOM   1499  HA  ILE A  94      11.488  -7.841 -20.953  1.00 86.73           H  
ATOM   1500  C   ILE A  94      10.115  -6.432 -21.803  1.00 86.73           C  
ATOM   1501  CB  ILE A  94      12.559  -6.738 -22.449  1.00 86.73           C  
ATOM   1502  HB  ILE A  94      12.338  -6.252 -23.399  1.00 86.73           H  
ATOM   1503  O   ILE A  94       9.836  -5.679 -22.735  1.00 86.73           O  
ATOM   1504  CG1 ILE A  94      13.694  -7.761 -22.685  1.00 86.73           C  
ATOM   1505 HG12 ILE A  94      14.019  -8.179 -21.732  1.00 86.73           H  
ATOM   1506 HG13 ILE A  94      13.325  -8.582 -23.300  1.00 86.73           H  
ATOM   1507  CG2 ILE A  94      13.005  -5.663 -21.436  1.00 86.73           C  
ATOM   1508 HG21 ILE A  94      12.219  -4.920 -21.297  1.00 86.73           H  
ATOM   1509 HG22 ILE A  94      13.887  -5.141 -21.808  1.00 86.73           H  
ATOM   1510 HG23 ILE A  94      13.236  -6.127 -20.477  1.00 86.73           H  
ATOM   1511  CD1 ILE A  94      14.901  -7.166 -23.424  1.00 86.73           C  
ATOM   1512 HD11 ILE A  94      15.414  -6.434 -22.800  1.00 86.73           H  
ATOM   1513 HD12 ILE A  94      14.574  -6.691 -24.348  1.00 86.73           H  
ATOM   1514 HD13 ILE A  94      15.600  -7.965 -23.671  1.00 86.73           H  
ATOM   1515  N   ILE A  95       9.438  -6.433 -20.656  1.00 91.25           N  
ATOM   1516  H   ILE A  95       9.720  -7.081 -19.935  1.00 91.25           H  
ATOM   1517  CA  ILE A  95       8.384  -5.451 -20.371  1.00 91.25           C  
ATOM   1518  HA  ILE A  95       8.103  -4.947 -21.296  1.00 91.25           H  
ATOM   1519  C   ILE A  95       8.946  -4.413 -19.414  1.00 91.25           C  
ATOM   1520  CB  ILE A  95       7.097  -6.078 -19.799  1.00 91.25           C  
ATOM   1521  HB  ILE A  95       7.283  -6.373 -18.767  1.00 91.25           H  
ATOM   1522  O   ILE A  95       9.337  -4.750 -18.297  1.00 91.25           O  
ATOM   1523  CG1 ILE A  95       6.670  -7.332 -20.582  1.00 91.25           C  
ATOM   1524 HG12 ILE A  95       7.435  -8.099 -20.463  1.00 91.25           H  
ATOM   1525 HG13 ILE A  95       6.582  -7.085 -21.641  1.00 91.25           H  
ATOM   1526  CG2 ILE A  95       5.979  -5.017 -19.779  1.00 91.25           C  
ATOM   1527 HG21 ILE A  95       5.690  -4.752 -20.796  1.00 91.25           H  
ATOM   1528 HG22 ILE A  95       6.300  -4.117 -19.254  1.00 91.25           H  
ATOM   1529 HG23 ILE A  95       5.103  -5.394 -19.251  1.00 91.25           H  
ATOM   1530  CD1 ILE A  95       5.351  -7.920 -20.064  1.00 91.25           C  
ATOM   1531 HD11 ILE A  95       4.505  -7.366 -20.470  1.00 91.25           H  
ATOM   1532 HD12 ILE A  95       5.321  -7.871 -18.976  1.00 91.25           H  
ATOM   1533 HD13 ILE A  95       5.266  -8.969 -20.348  1.00 91.25           H  
ATOM   1534  N   ILE A  96       8.960  -3.146 -19.824  1.00 92.55           N  
ATOM   1535  H   ILE A  96       8.594  -2.930 -20.740  1.00 92.55           H  
ATOM   1536  CA  ILE A  96       9.278  -2.042 -18.917  1.00 92.55           C  
ATOM   1537  HA  ILE A  96      10.094  -2.357 -18.267  1.00 92.55           H  
ATOM   1538  C   ILE A  96       8.064  -1.782 -18.029  1.00 92.55           C  
ATOM   1539  CB  ILE A  96       9.747  -0.785 -19.679  1.00 92.55           C  
ATOM   1540  HB  ILE A  96       8.964  -0.485 -20.376  1.00 92.55           H  
ATOM   1541  O   ILE A  96       6.963  -1.550 -18.518  1.00 92.55           O  
ATOM   1542  CG1 ILE A  96      11.033  -1.108 -20.478  1.00 92.55           C  
ATOM   1543 HG12 ILE A  96      10.842  -1.948 -21.147  1.00 92.55           H  
ATOM   1544 HG13 ILE A  96      11.825  -1.402 -19.790  1.00 92.55           H  
ATOM   1545  CG2 ILE A  96       9.989   0.374 -18.691  1.00 92.55           C  
ATOM   1546 HG21 ILE A  96      10.753   0.096 -17.964  1.00 92.55           H  
ATOM   1547 HG22 ILE A  96      10.313   1.267 -19.225  1.00 92.55           H  
ATOM   1548 HG23 ILE A  96       9.068   0.633 -18.169  1.00 92.55           H  
ATOM   1549  CD1 ILE A  96      11.544   0.046 -21.349  1.00 92.55           C  
ATOM   1550 HD11 ILE A  96      12.352  -0.315 -21.984  1.00 92.55           H  
ATOM   1551 HD12 ILE A  96      11.932   0.853 -20.727  1.00 92.55           H  
ATOM   1552 HD13 ILE A  96      10.739   0.421 -21.982  1.00 92.55           H  
ATOM   1553  N   LEU A  97       8.281  -1.806 -16.716  1.00 93.87           N  
ATOM   1554  H   LEU A  97       9.215  -2.008 -16.388  1.00 93.87           H  
ATOM   1555  CA  LEU A  97       7.256  -1.625 -15.698  1.00 93.87           C  
ATOM   1556  HA  LEU A  97       6.280  -1.493 -16.163  1.00 93.87           H  
ATOM   1557  C   LEU A  97       7.581  -0.372 -14.878  1.00 93.87           C  
ATOM   1558  CB  LEU A  97       7.177  -2.886 -14.826  1.00 93.87           C  
ATOM   1559  HB2 LEU A  97       8.156  -3.072 -14.385  1.00 93.87           H  
ATOM   1560  HB3 LEU A  97       6.473  -2.701 -14.014  1.00 93.87           H  
ATOM   1561  O   LEU A  97       8.410  -0.425 -13.954  1.00 93.87           O  
ATOM   1562  CG  LEU A  97       6.728  -4.143 -15.590  1.00 93.87           C  
ATOM   1563  HG  LEU A  97       7.326  -4.279 -16.491  1.00 93.87           H  
ATOM   1564  CD1 LEU A  97       6.955  -5.354 -14.693  1.00 93.87           C  
ATOM   1565 HD11 LEU A  97       6.532  -6.242 -15.164  1.00 93.87           H  
ATOM   1566 HD12 LEU A  97       8.027  -5.501 -14.564  1.00 93.87           H  
ATOM   1567 HD13 LEU A  97       6.480  -5.201 -13.724  1.00 93.87           H  
ATOM   1568  CD2 LEU A  97       5.252  -4.083 -15.979  1.00 93.87           C  
ATOM   1569 HD21 LEU A  97       4.954  -5.026 -16.438  1.00 93.87           H  
ATOM   1570 HD22 LEU A  97       4.632  -3.894 -15.103  1.00 93.87           H  
ATOM   1571 HD23 LEU A  97       5.092  -3.291 -16.711  1.00 93.87           H  
ATOM   1572  N   PRO A  98       6.944   0.772 -15.193  1.00 91.75           N  
ATOM   1573  CA  PRO A  98       7.034   1.972 -14.378  1.00 91.75           C  
ATOM   1574  HA  PRO A  98       8.047   2.366 -14.458  1.00 91.75           H  
ATOM   1575  C   PRO A  98       6.701   1.695 -12.910  1.00 91.75           C  
ATOM   1576  CB  PRO A  98       6.050   2.972 -14.993  1.00 91.75           C  
ATOM   1577  HB2 PRO A  98       6.409   3.998 -14.910  1.00 91.75           H  
ATOM   1578  HB3 PRO A  98       5.071   2.873 -14.524  1.00 91.75           H  
ATOM   1579  O   PRO A  98       5.986   0.746 -12.565  1.00 91.75           O  
ATOM   1580  CG  PRO A  98       5.952   2.524 -16.449  1.00 91.75           C  
ATOM   1581  HG2 PRO A  98       5.006   2.818 -16.904  1.00 91.75           H  
ATOM   1582  HG3 PRO A  98       6.793   2.925 -17.015  1.00 91.75           H  
ATOM   1583  CD  PRO A  98       6.081   1.009 -16.344  1.00 91.75           C  
ATOM   1584  HD2 PRO A  98       6.515   0.612 -17.261  1.00 91.75           H  
ATOM   1585  HD3 PRO A  98       5.100   0.565 -16.170  1.00 91.75           H  
ATOM   1586  N   LYS A  99       7.206   2.552 -12.021  1.00 90.38           N  
ATOM   1587  H   LYS A  99       7.736   3.341 -12.361  1.00 90.38           H  
ATOM   1588  CA  LYS A  99       6.902   2.451 -10.594  1.00 90.38           C  
ATOM   1589  HA  LYS A  99       7.249   1.476 -10.251  1.00 90.38           H  
ATOM   1590  C   LYS A  99       5.389   2.518 -10.370  1.00 90.38           C  
ATOM   1591  CB  LYS A  99       7.643   3.551  -9.830  1.00 90.38           C  
ATOM   1592  HB2 LYS A  99       8.681   3.571 -10.162  1.00 90.38           H  
ATOM   1593  HB3 LYS A  99       7.188   4.519 -10.040  1.00 90.38           H  
ATOM   1594  O   LYS A  99       4.725   3.393 -10.912  1.00 90.38           O  
ATOM   1595  CG  LYS A  99       7.613   3.269  -8.326  1.00 90.38           C  
ATOM   1596  HG2 LYS A  99       6.586   3.293  -7.959  1.00 90.38           H  
ATOM   1597  HG3 LYS A  99       8.029   2.278  -8.148  1.00 90.38           H  
ATOM   1598  CD  LYS A  99       8.442   4.307  -7.573  1.00 90.38           C  
ATOM   1599  HD2 LYS A  99       9.445   4.342  -7.999  1.00 90.38           H  
ATOM   1600  HD3 LYS A  99       7.968   5.284  -7.669  1.00 90.38           H  
ATOM   1601  CE  LYS A  99       8.523   3.894  -6.105  1.00 90.38           C  
ATOM   1602  HE2 LYS A  99       8.963   2.898  -6.054  1.00 90.38           H  
ATOM   1603  HE3 LYS A  99       7.511   3.826  -5.705  1.00 90.38           H  
ATOM   1604  NZ  LYS A  99       9.329   4.859  -5.327  1.00 90.38           N  
ATOM   1605  HZ1 LYS A  99      10.268   4.895  -5.698  1.00 90.38           H  
ATOM   1606  HZ2 LYS A  99       9.363   4.574  -4.359  1.00 90.38           H  
ATOM   1607  HZ3 LYS A  99       8.914   5.778  -5.385  1.00 90.38           H  
ATOM   1608  N   TYR A 100       4.890   1.611  -9.538  1.00 93.29           N  
ATOM   1609  H   TYR A 100       5.524   0.905  -9.192  1.00 93.29           H  
ATOM   1610  CA  TYR A 100       3.472   1.406  -9.245  1.00 93.29           C  
ATOM   1611  HA  TYR A 100       3.440   0.600  -8.511  1.00 93.29           H  
ATOM   1612  C   TYR A 100       2.638   0.875 -10.419  1.00 93.29           C  
ATOM   1613  CB  TYR A 100       2.853   2.638  -8.565  1.00 93.29           C  
ATOM   1614  HB2 TYR A 100       1.884   2.361  -8.149  1.00 93.29           H  
ATOM   1615  HB3 TYR A 100       2.665   3.399  -9.321  1.00 93.29           H  
ATOM   1616  O   TYR A 100       1.425   1.044 -10.413  1.00 93.29           O  
ATOM   1617  CG  TYR A 100       3.676   3.235  -7.442  1.00 93.29           C  
ATOM   1618  CD1 TYR A 100       4.061   2.438  -6.347  1.00 93.29           C  
ATOM   1619  HD1 TYR A 100       3.769   1.399  -6.306  1.00 93.29           H  
ATOM   1620  CD2 TYR A 100       4.028   4.597  -7.483  1.00 93.29           C  
ATOM   1621  HD2 TYR A 100       3.720   5.199  -8.325  1.00 93.29           H  
ATOM   1622  CE1 TYR A 100       4.799   3.004  -5.292  1.00 93.29           C  
ATOM   1623  HE1 TYR A 100       5.071   2.403  -4.437  1.00 93.29           H  
ATOM   1624  CE2 TYR A 100       4.739   5.175  -6.415  1.00 93.29           C  
ATOM   1625  HE2 TYR A 100       4.971   6.229  -6.442  1.00 93.29           H  
ATOM   1626  OH  TYR A 100       5.807   4.936  -4.284  1.00 93.29           O  
ATOM   1627  HH  TYR A 100       5.664   5.885  -4.279  1.00 93.29           H  
ATOM   1628  CZ  TYR A 100       5.117   4.377  -5.315  1.00 93.29           C  
ATOM   1629  N   SER A 101       3.254   0.172 -11.378  1.00 94.59           N  
ATOM   1630  H   SER A 101       4.263   0.133 -11.392  1.00 94.59           H  
ATOM   1631  CA  SER A 101       2.503  -0.639 -12.351  1.00 94.59           C  
ATOM   1632  HA  SER A 101       1.954   0.025 -13.019  1.00 94.59           H  
ATOM   1633  C   SER A 101       1.503  -1.545 -11.626  1.00 94.59           C  
ATOM   1634  CB  SER A 101       3.434  -1.511 -13.195  1.00 94.59           C  
ATOM   1635  HB2 SER A 101       2.835  -2.155 -13.839  1.00 94.59           H  
ATOM   1636  HB3 SER A 101       4.044  -2.139 -12.545  1.00 94.59           H  
ATOM   1637  O   SER A 101       1.866  -2.199 -10.639  1.00 94.59           O  
ATOM   1638  OG  SER A 101       4.269  -0.710 -14.003  1.00 94.59           O  
ATOM   1639  HG  SER A 101       4.830  -0.167 -13.444  1.00 94.59           H  
ATOM   1640  N   LEU A 102       0.251  -1.547 -12.088  1.00 95.62           N  
ATOM   1641  H   LEU A 102       0.032  -1.012 -12.916  1.00 95.62           H  
ATOM   1642  CA  LEU A 102      -0.850  -2.250 -11.441  1.00 95.62           C  
ATOM   1643  HA  LEU A 102      -0.644  -2.301 -10.372  1.00 95.62           H  
ATOM   1644  C   LEU A 102      -0.969  -3.675 -11.978  1.00 95.62           C  
ATOM   1645  CB  LEU A 102      -2.157  -1.464 -11.645  1.00 95.62           C  
ATOM   1646  HB2 LEU A 102      -2.028  -0.442 -11.288  1.00 95.62           H  
ATOM   1647  HB3 LEU A 102      -2.363  -1.419 -12.715  1.00 95.62           H  
ATOM   1648  O   LEU A 102      -1.068  -3.892 -13.179  1.00 95.62           O  
ATOM   1649  CG  LEU A 102      -3.358  -2.111 -10.927  1.00 95.62           C  
ATOM   1650  HG  LEU A 102      -3.419  -3.169 -11.181  1.00 95.62           H  
ATOM   1651  CD1 LEU A 102      -3.232  -1.968  -9.408  1.00 95.62           C  
ATOM   1652 HD11 LEU A 102      -2.469  -2.648  -9.028  1.00 95.62           H  
ATOM   1653 HD12 LEU A 102      -2.973  -0.939  -9.161  1.00 95.62           H  
ATOM   1654 HD13 LEU A 102      -4.192  -2.188  -8.941  1.00 95.62           H  
ATOM   1655  CD2 LEU A 102      -4.689  -1.484 -11.330  1.00 95.62           C  
ATOM   1656 HD21 LEU A 102      -4.683  -1.235 -12.391  1.00 95.62           H  
ATOM   1657 HD22 LEU A 102      -5.491  -2.201 -11.151  1.00 95.62           H  
ATOM   1658 HD23 LEU A 102      -4.869  -0.590 -10.734  1.00 95.62           H  
ATOM   1659  N   PHE A 103      -1.045  -4.632 -11.067  1.00 96.36           N  
ATOM   1660  H   PHE A 103      -0.915  -4.386 -10.096  1.00 96.36           H  
ATOM   1661  CA  PHE A 103      -1.287  -6.033 -11.371  1.00 96.36           C  
ATOM   1662  HA  PHE A 103      -1.364  -6.178 -12.449  1.00 96.36           H  
ATOM   1663  C   PHE A 103      -2.595  -6.483 -10.733  1.00 96.36           C  
ATOM   1664  CB  PHE A 103      -0.099  -6.847 -10.868  1.00 96.36           C  
ATOM   1665  HB2 PHE A 103       0.093  -6.600  -9.824  1.00 96.36           H  
ATOM   1666  HB3 PHE A 103      -0.368  -7.903 -10.903  1.00 96.36           H  
ATOM   1667  O   PHE A 103      -2.809  -6.236  -9.544  1.00 96.36           O  
ATOM   1668  CG  PHE A 103       1.159  -6.622 -11.681  1.00 96.36           C  
ATOM   1669  CD1 PHE A 103       1.430  -7.429 -12.801  1.00 96.36           C  
ATOM   1670  HD1 PHE A 103       0.742  -8.203 -13.107  1.00 96.36           H  
ATOM   1671  CD2 PHE A 103       2.049  -5.586 -11.336  1.00 96.36           C  
ATOM   1672  HD2 PHE A 103       1.824  -4.936 -10.504  1.00 96.36           H  
ATOM   1673  CE1 PHE A 103       2.608  -7.241 -13.540  1.00 96.36           C  
ATOM   1674  HE1 PHE A 103       2.815  -7.881 -14.385  1.00 96.36           H  
ATOM   1675  CE2 PHE A 103       3.210  -5.373 -12.102  1.00 96.36           C  
ATOM   1676  HE2 PHE A 103       3.874  -4.554 -11.870  1.00 96.36           H  
ATOM   1677  CZ  PHE A 103       3.497  -6.214 -13.190  1.00 96.36           C  
ATOM   1678  HZ  PHE A 103       4.385  -6.059 -13.785  1.00 96.36           H  
ATOM   1679  N   GLU A 104      -3.446  -7.154 -11.503  1.00 96.90           N  
ATOM   1680  H   GLU A 104      -3.188  -7.321 -12.465  1.00 96.90           H  
ATOM   1681  CA  GLU A 104      -4.658  -7.815 -11.025  1.00 96.90           C  
ATOM   1682  HA  GLU A 104      -4.888  -7.439 -10.028  1.00 96.90           H  
ATOM   1683  C   GLU A 104      -4.426  -9.324 -10.903  1.00 96.90           C  
ATOM   1684  CB  GLU A 104      -5.857  -7.459 -11.913  1.00 96.90           C  
ATOM   1685  HB2 GLU A 104      -5.716  -7.861 -12.916  1.00 96.90           H  
ATOM   1686  HB3 GLU A 104      -5.921  -6.373 -11.973  1.00 96.90           H  
ATOM   1687  O   GLU A 104      -4.030  -9.998 -11.854  1.00 96.90           O  
ATOM   1688  CG  GLU A 104      -7.162  -7.998 -11.312  1.00 96.90           C  
ATOM   1689  HG2 GLU A 104      -7.183  -9.083 -11.412  1.00 96.90           H  
ATOM   1690  HG3 GLU A 104      -7.187  -7.759 -10.249  1.00 96.90           H  
ATOM   1691  CD  GLU A 104      -8.397  -7.379 -11.975  1.00 96.90           C  
ATOM   1692  OE1 GLU A 104      -9.155  -8.123 -12.625  1.00 96.90           O  
ATOM   1693  OE2 GLU A 104      -8.618  -6.157 -11.748  1.00 96.90           O  
ATOM   1694  N   LEU A 105      -4.643  -9.821  -9.690  1.00 95.75           N  
ATOM   1695  H   LEU A 105      -5.043  -9.192  -9.008  1.00 95.75           H  
ATOM   1696  CA  LEU A 105      -4.542 -11.205  -9.256  1.00 95.75           C  
ATOM   1697  HA  LEU A 105      -4.038 -11.797 -10.020  1.00 95.75           H  
ATOM   1698  C   LEU A 105      -5.957 -11.789  -9.075  1.00 95.75           C  
ATOM   1699  CB  LEU A 105      -3.717 -11.275  -7.948  1.00 95.75           C  
ATOM   1700  HB2 LEU A 105      -4.269 -10.794  -7.140  1.00 95.75           H  
ATOM   1701  HB3 LEU A 105      -3.627 -12.331  -7.691  1.00 95.75           H  
ATOM   1702  O   LEU A 105      -6.962 -11.178  -9.444  1.00 95.75           O  
ATOM   1703  CG  LEU A 105      -2.288 -10.706  -8.007  1.00 95.75           C  
ATOM   1704  HG  LEU A 105      -1.872 -10.855  -9.003  1.00 95.75           H  
ATOM   1705  CD1 LEU A 105      -2.222  -9.217  -7.645  1.00 95.75           C  
ATOM   1706 HD11 LEU A 105      -2.681  -9.057  -6.670  1.00 95.75           H  
ATOM   1707 HD12 LEU A 105      -2.758  -8.629  -8.391  1.00 95.75           H  
ATOM   1708 HD13 LEU A 105      -1.184  -8.888  -7.632  1.00 95.75           H  
ATOM   1709  CD2 LEU A 105      -1.392 -11.423  -7.001  1.00 95.75           C  
ATOM   1710 HD21 LEU A 105      -1.744 -11.249  -5.984  1.00 95.75           H  
ATOM   1711 HD22 LEU A 105      -1.395 -12.493  -7.209  1.00 95.75           H  
ATOM   1712 HD23 LEU A 105      -0.370 -11.059  -7.110  1.00 95.75           H  
ATOM   1713  N   GLU A 106      -6.057 -12.975  -8.480  1.00 92.78           N  
ATOM   1714  H   GLU A 106      -5.220 -13.438  -8.156  1.00 92.78           H  
ATOM   1715  CA  GLU A 106      -7.332 -13.636  -8.220  1.00 92.78           C  
ATOM   1716  HA  GLU A 106      -7.804 -13.789  -9.191  1.00 92.78           H  
ATOM   1717  C   GLU A 106      -8.306 -12.782  -7.383  1.00 92.78           C  
ATOM   1718  CB  GLU A 106      -7.106 -15.032  -7.611  1.00 92.78           C  
ATOM   1719  HB2 GLU A 106      -6.443 -15.604  -8.261  1.00 92.78           H  
ATOM   1720  HB3 GLU A 106      -8.068 -15.545  -7.615  1.00 92.78           H  
ATOM   1721  O   GLU A 106      -7.913 -11.967  -6.546  1.00 92.78           O  
ATOM   1722  CG  GLU A 106      -6.570 -15.080  -6.168  1.00 92.78           C  
ATOM   1723  HG2 GLU A 106      -6.639 -16.112  -5.825  1.00 92.78           H  
ATOM   1724  HG3 GLU A 106      -7.226 -14.491  -5.527  1.00 92.78           H  
ATOM   1725  CD  GLU A 106      -5.119 -14.614  -5.986  1.00 92.78           C  
ATOM   1726  OE1 GLU A 106      -4.773 -14.261  -4.837  1.00 92.78           O  
ATOM   1727  OE2 GLU A 106      -4.340 -14.562  -6.960  1.00 92.78           O  
ATOM   1728  N   ASN A 107      -9.612 -12.982  -7.591  1.00 89.65           N  
ATOM   1729  H   ASN A 107      -9.878 -13.687  -8.265  1.00 89.65           H  
ATOM   1730  CA  ASN A 107     -10.695 -12.331  -6.836  1.00 89.65           C  
ATOM   1731  HA  ASN A 107     -11.628 -12.634  -7.310  1.00 89.65           H  
ATOM   1732  C   ASN A 107     -10.698 -10.785  -6.889  1.00 89.65           C  
ATOM   1733  CB  ASN A 107     -10.718 -12.892  -5.400  1.00 89.65           C  
ATOM   1734  HB2 ASN A 107      -9.826 -12.562  -4.867  1.00 89.65           H  
ATOM   1735  HB3 ASN A 107     -11.591 -12.509  -4.871  1.00 89.65           H  
ATOM   1736  O   ASN A 107     -11.231 -10.128  -5.986  1.00 89.65           O  
ATOM   1737  CG  ASN A 107     -10.794 -14.405  -5.375  1.00 89.65           C  
ATOM   1738  ND2 ASN A 107     -10.026 -15.055  -4.533  1.00 89.65           N  
ATOM   1739 HD21 ASN A 107     -10.072 -16.063  -4.576  1.00 89.65           H  
ATOM   1740 HD22 ASN A 107      -9.332 -14.565  -3.985  1.00 89.65           H  
ATOM   1741  OD1 ASN A 107     -11.539 -15.020  -6.116  1.00 89.65           O  
ATOM   1742  N   GLY A 108     -10.094 -10.193  -7.928  1.00 92.27           N  
ATOM   1743  H   GLY A 108      -9.632 -10.775  -8.610  1.00 92.27           H  
ATOM   1744  CA  GLY A 108      -9.943  -8.740  -8.070  1.00 92.27           C  
ATOM   1745  HA2 GLY A 108     -10.907  -8.254  -7.917  1.00 92.27           H  
ATOM   1746  HA3 GLY A 108      -9.603  -8.525  -9.083  1.00 92.27           H  
ATOM   1747  C   GLY A 108      -8.927  -8.135  -7.095  1.00 92.27           C  
ATOM   1748  O   GLY A 108      -8.908  -6.916  -6.887  1.00 92.27           O  
ATOM   1749  N   ARG A 109      -8.094  -8.969  -6.457  1.00 96.08           N  
ATOM   1750  H   ARG A 109      -8.142  -9.951  -6.687  1.00 96.08           H  
ATOM   1751  CA  ARG A 109      -6.972  -8.525  -5.629  1.00 96.08           C  
ATOM   1752  HA  ARG A 109      -7.335  -7.800  -4.900  1.00 96.08           H  
ATOM   1753  C   ARG A 109      -5.948  -7.843  -6.520  1.00 96.08           C  
ATOM   1754  CB  ARG A 109      -6.390  -9.738  -4.892  1.00 96.08           C  
ATOM   1755  HB2 ARG A 109      -6.031 -10.468  -5.617  1.00 96.08           H  
ATOM   1756  HB3 ARG A 109      -7.194 -10.199  -4.318  1.00 96.08           H  
ATOM   1757  O   ARG A 109      -5.586  -8.353  -7.569  1.00 96.08           O  
ATOM   1758  CG  ARG A 109      -5.240  -9.381  -3.943  1.00 96.08           C  
ATOM   1759  HG2 ARG A 109      -4.338  -9.151  -4.510  1.00 96.08           H  
ATOM   1760  HG3 ARG A 109      -5.519  -8.502  -3.362  1.00 96.08           H  
ATOM   1761  CD  ARG A 109      -4.974 -10.548  -2.979  1.00 96.08           C  
ATOM   1762  HD2 ARG A 109      -5.922 -10.902  -2.575  1.00 96.08           H  
ATOM   1763  HD3 ARG A 109      -4.395 -10.173  -2.135  1.00 96.08           H  
ATOM   1764  NE  ARG A 109      -4.289 -11.693  -3.617  1.00 96.08           N  
ATOM   1765  HE  ARG A 109      -4.828 -12.354  -4.158  1.00 96.08           H  
ATOM   1766  NH1 ARG A 109      -2.229 -11.388  -2.697  1.00 96.08           N  
ATOM   1767 HH11 ARG A 109      -2.570 -10.517  -2.318  1.00 96.08           H  
ATOM   1768 HH12 ARG A 109      -1.252 -11.594  -2.848  1.00 96.08           H  
ATOM   1769  NH2 ARG A 109      -2.528 -13.085  -4.045  1.00 96.08           N  
ATOM   1770 HH21 ARG A 109      -1.530 -13.239  -4.029  1.00 96.08           H  
ATOM   1771 HH22 ARG A 109      -3.160 -13.678  -4.564  1.00 96.08           H  
ATOM   1772  CZ  ARG A 109      -3.038 -12.062  -3.447  1.00 96.08           C  
ATOM   1773  N   ARG A 110      -5.472  -6.676  -6.111  1.00 97.03           N  
ATOM   1774  H   ARG A 110      -5.810  -6.309  -5.233  1.00 97.03           H  
ATOM   1775  CA  ARG A 110      -4.585  -5.833  -6.905  1.00 97.03           C  
ATOM   1776  HA  ARG A 110      -4.259  -6.400  -7.777  1.00 97.03           H  
ATOM   1777  C   ARG A 110      -3.336  -5.463  -6.128  1.00 97.03           C  
ATOM   1778  CB  ARG A 110      -5.340  -4.596  -7.401  1.00 97.03           C  
ATOM   1779  HB2 ARG A 110      -4.607  -3.879  -7.770  1.00 97.03           H  
ATOM   1780  HB3 ARG A 110      -5.876  -4.142  -6.568  1.00 97.03           H  
ATOM   1781  O   ARG A 110      -3.386  -5.177  -4.926  1.00 97.03           O  
ATOM   1782  CG  ARG A 110      -6.323  -4.919  -8.536  1.00 97.03           C  
ATOM   1783  HG2 ARG A 110      -6.995  -5.722  -8.231  1.00 97.03           H  
ATOM   1784  HG3 ARG A 110      -5.766  -5.244  -9.414  1.00 97.03           H  
ATOM   1785  CD  ARG A 110      -7.155  -3.684  -8.889  1.00 97.03           C  
ATOM   1786  HD2 ARG A 110      -7.699  -3.364  -8.001  1.00 97.03           H  
ATOM   1787  HD3 ARG A 110      -6.487  -2.882  -9.201  1.00 97.03           H  
ATOM   1788  NE  ARG A 110      -8.109  -3.983  -9.967  1.00 97.03           N  
ATOM   1789  HE  ARG A 110      -8.071  -4.889 -10.413  1.00 97.03           H  
ATOM   1790  NH1 ARG A 110      -9.209  -1.965 -10.053  1.00 97.03           N  
ATOM   1791 HH11 ARG A 110      -9.921  -1.392 -10.482  1.00 97.03           H  
ATOM   1792 HH12 ARG A 110      -8.576  -1.595  -9.359  1.00 97.03           H  
ATOM   1793  NH2 ARG A 110      -9.798  -3.672 -11.399  1.00 97.03           N  
ATOM   1794 HH21 ARG A 110     -10.507  -3.133 -11.876  1.00 97.03           H  
ATOM   1795 HH22 ARG A 110      -9.579  -4.606 -11.713  1.00 97.03           H  
ATOM   1796  CZ  ARG A 110      -9.036  -3.195 -10.463  1.00 97.03           C  
ATOM   1797  N   ARG A 111      -2.206  -5.420  -6.827  1.00 96.98           N  
ATOM   1798  H   ARG A 111      -2.259  -5.661  -7.806  1.00 96.98           H  
ATOM   1799  CA  ARG A 111      -0.906  -5.026  -6.279  1.00 96.98           C  
ATOM   1800  HA  ARG A 111      -1.055  -4.566  -5.302  1.00 96.98           H  
ATOM   1801  C   ARG A 111      -0.240  -3.983  -7.160  1.00 96.98           C  
ATOM   1802  CB  ARG A 111      -0.005  -6.257  -6.115  1.00 96.98           C  
ATOM   1803  HB2 ARG A 111       0.061  -6.772  -7.073  1.00 96.98           H  
ATOM   1804  HB3 ARG A 111       1.000  -5.931  -5.849  1.00 96.98           H  
ATOM   1805  O   ARG A 111      -0.268  -4.085  -8.379  1.00 96.98           O  
ATOM   1806  CG  ARG A 111      -0.491  -7.254  -5.054  1.00 96.98           C  
ATOM   1807  HG2 ARG A 111       0.146  -8.135  -5.135  1.00 96.98           H  
ATOM   1808  HG3 ARG A 111      -1.513  -7.568  -5.266  1.00 96.98           H  
ATOM   1809  CD  ARG A 111      -0.422  -6.698  -3.624  1.00 96.98           C  
ATOM   1810  HD2 ARG A 111       0.541  -6.207  -3.481  1.00 96.98           H  
ATOM   1811  HD3 ARG A 111      -1.218  -5.964  -3.500  1.00 96.98           H  
ATOM   1812  NE  ARG A 111      -0.552  -7.779  -2.631  1.00 96.98           N  
ATOM   1813  HE  ARG A 111      -0.166  -8.666  -2.924  1.00 96.98           H  
ATOM   1814  NH1 ARG A 111      -1.379  -6.554  -0.872  1.00 96.98           N  
ATOM   1815 HH11 ARG A 111      -1.837  -6.580   0.028  1.00 96.98           H  
ATOM   1816 HH12 ARG A 111      -1.312  -5.726  -1.447  1.00 96.98           H  
ATOM   1817  NH2 ARG A 111      -1.214  -8.755  -0.674  1.00 96.98           N  
ATOM   1818 HH21 ARG A 111      -1.647  -8.692   0.236  1.00 96.98           H  
ATOM   1819 HH22 ARG A 111      -0.855  -9.635  -1.015  1.00 96.98           H  
ATOM   1820  CZ  ARG A 111      -1.041  -7.691  -1.406  1.00 96.98           C  
ATOM   1821  N   LEU A 112       0.381  -2.997  -6.524  1.00 96.77           N  
ATOM   1822  H   LEU A 112       0.367  -3.012  -5.514  1.00 96.77           H  
ATOM   1823  CA  LEU A 112       1.224  -2.004  -7.187  1.00 96.77           C  
ATOM   1824  HA  LEU A 112       0.967  -1.939  -8.245  1.00 96.77           H  
ATOM   1825  C   LEU A 112       2.682  -2.442  -7.068  1.00 96.77           C  
ATOM   1826  CB  LEU A 112       1.014  -0.625  -6.541  1.00 96.77           C  
ATOM   1827  HB2 LEU A 112       1.251  -0.716  -5.482  1.00 96.77           H  
ATOM   1828  HB3 LEU A 112       1.713   0.086  -6.982  1.00 96.77           H  
ATOM   1829  O   LEU A 112       3.156  -2.705  -5.959  1.00 96.77           O  
ATOM   1830  CG  LEU A 112      -0.407  -0.055  -6.660  1.00 96.77           C  
ATOM   1831  HG  LEU A 112      -1.132  -0.814  -6.367  1.00 96.77           H  
ATOM   1832  CD1 LEU A 112      -0.551   1.131  -5.710  1.00 96.77           C  
ATOM   1833 HD11 LEU A 112      -1.567   1.519  -5.785  1.00 96.77           H  
ATOM   1834 HD12 LEU A 112       0.153   1.919  -5.976  1.00 96.77           H  
ATOM   1835 HD13 LEU A 112      -0.377   0.812  -4.682  1.00 96.77           H  
ATOM   1836  CD2 LEU A 112      -0.728   0.419  -8.072  1.00 96.77           C  
ATOM   1837 HD21 LEU A 112      -0.079   1.247  -8.357  1.00 96.77           H  
ATOM   1838 HD22 LEU A 112      -1.759   0.772  -8.119  1.00 96.77           H  
ATOM   1839 HD23 LEU A 112      -0.601  -0.390  -8.791  1.00 96.77           H  
ATOM   1840  N   LEU A 113       3.410  -2.487  -8.180  1.00 96.37           N  
ATOM   1841  H   LEU A 113       2.949  -2.332  -9.065  1.00 96.37           H  
ATOM   1842  CA  LEU A 113       4.831  -2.826  -8.176  1.00 96.37           C  
ATOM   1843  HA  LEU A 113       4.986  -3.609  -7.435  1.00 96.37           H  
ATOM   1844  C   LEU A 113       5.680  -1.615  -7.766  1.00 96.37           C  
ATOM   1845  CB  LEU A 113       5.208  -3.392  -9.553  1.00 96.37           C  
ATOM   1846  HB2 LEU A 113       5.020  -2.633 -10.312  1.00 96.37           H  
ATOM   1847  HB3 LEU A 113       4.566  -4.249  -9.757  1.00 96.37           H  
ATOM   1848  O   LEU A 113       5.997  -0.754  -8.585  1.00 96.37           O  
ATOM   1849  CG  LEU A 113       6.675  -3.843  -9.647  1.00 96.37           C  
ATOM   1850  HG  LEU A 113       7.338  -3.019  -9.382  1.00 96.37           H  
ATOM   1851  CD1 LEU A 113       6.955  -5.018  -8.714  1.00 96.37           C  
ATOM   1852 HD11 LEU A 113       6.309  -5.862  -8.957  1.00 96.37           H  
ATOM   1853 HD12 LEU A 113       8.000  -5.313  -8.815  1.00 96.37           H  
ATOM   1854 HD13 LEU A 113       6.810  -4.727  -7.674  1.00 96.37           H  
ATOM   1855  CD2 LEU A 113       6.999  -4.270 -11.074  1.00 96.37           C  
ATOM   1856 HD21 LEU A 113       8.044  -4.573 -11.140  1.00 96.37           H  
ATOM   1857 HD22 LEU A 113       6.366  -5.109 -11.362  1.00 96.37           H  
ATOM   1858 HD23 LEU A 113       6.828  -3.436 -11.755  1.00 96.37           H  
ATOM   1859  N   ALA A 114       6.062  -1.527  -6.491  1.00 94.33           N  
ATOM   1860  H   ALA A 114       5.829  -2.281  -5.862  1.00 94.33           H  
ATOM   1861  CA  ALA A 114       6.875  -0.417  -5.989  1.00 94.33           C  
ATOM   1862  HA  ALA A 114       6.513   0.511  -6.432  1.00 94.33           H  
ATOM   1863  C   ALA A 114       8.358  -0.556  -6.368  1.00 94.33           C  
ATOM   1864  CB  ALA A 114       6.688  -0.324  -4.474  1.00 94.33           C  
ATOM   1865  HB1 ALA A 114       7.028  -1.241  -3.992  1.00 94.33           H  
ATOM   1866  HB2 ALA A 114       5.630  -0.171  -4.263  1.00 94.33           H  
ATOM   1867  HB3 ALA A 114       7.259   0.518  -4.084  1.00 94.33           H  
ATOM   1868  O   ALA A 114       9.040   0.448  -6.590  1.00 94.33           O  
ATOM   1869  N   SER A 115       8.854  -1.793  -6.431  1.00 93.62           N  
ATOM   1870  H   SER A 115       8.237  -2.557  -6.198  1.00 93.62           H  
ATOM   1871  CA  SER A 115      10.168  -2.161  -6.964  1.00 93.62           C  
ATOM   1872  HA  SER A 115      10.363  -1.589  -7.870  1.00 93.62           H  
ATOM   1873  C   SER A 115      10.187  -3.650  -7.309  1.00 93.62           C  
ATOM   1874  CB  SER A 115      11.268  -1.868  -5.933  1.00 93.62           C  
ATOM   1875  HB2 SER A 115      12.238  -1.938  -6.426  1.00 93.62           H  
ATOM   1876  HB3 SER A 115      11.156  -0.854  -5.549  1.00 93.62           H  
ATOM   1877  O   SER A 115       9.315  -4.390  -6.863  1.00 93.62           O  
ATOM   1878  OG  SER A 115      11.244  -2.792  -4.860  1.00 93.62           O  
ATOM   1879  HG  SER A 115      10.426  -2.677  -4.370  1.00 93.62           H  
ATOM   1880  N   ALA A 116      11.227  -4.118  -7.998  1.00 94.80           N  
ATOM   1881  H   ALA A 116      11.837  -3.458  -8.460  1.00 94.80           H  
ATOM   1882  CA  ALA A 116      11.433  -5.535  -8.301  1.00 94.80           C  
ATOM   1883  HA  ALA A 116      10.675  -5.852  -9.017  1.00 94.80           H  
ATOM   1884  C   ALA A 116      11.333  -6.486  -7.086  1.00 94.80           C  
ATOM   1885  CB  ALA A 116      12.810  -5.647  -8.959  1.00 94.80           C  
ATOM   1886  HB1 ALA A 116      12.803  -5.123  -9.914  1.00 94.80           H  
ATOM   1887  HB2 ALA A 116      13.580  -5.228  -8.310  1.00 94.80           H  
ATOM   1888  HB3 ALA A 116      13.038  -6.699  -9.131  1.00 94.80           H  
ATOM   1889  O   ALA A 116      11.048  -7.668  -7.266  1.00 94.80           O  
ATOM   1890  N   GLY A 117      11.533  -5.984  -5.859  1.00 94.70           N  
ATOM   1891  H   GLY A 117      11.698  -4.990  -5.780  1.00 94.70           H  
ATOM   1892  CA  GLY A 117      11.423  -6.753  -4.616  1.00 94.70           C  
ATOM   1893  HA2 GLY A 117      11.208  -7.798  -4.841  1.00 94.70           H  
ATOM   1894  HA3 GLY A 117      12.380  -6.717  -4.095  1.00 94.70           H  
ATOM   1895  C   GLY A 117      10.343  -6.270  -3.644  1.00 94.70           C  
ATOM   1896  O   GLY A 117      10.369  -6.671  -2.483  1.00 94.70           O  
ATOM   1897  N   GLU A 118       9.427  -5.385  -4.049  1.00 96.24           N  
ATOM   1898  H   GLU A 118       9.393  -5.115  -5.022  1.00 96.24           H  
ATOM   1899  CA  GLU A 118       8.377  -4.893  -3.150  1.00 96.24           C  
ATOM   1900  HA  GLU A 118       8.149  -5.684  -2.436  1.00 96.24           H  
ATOM   1901  C   GLU A 118       7.073  -4.568  -3.886  1.00 96.24           C  
ATOM   1902  CB  GLU A 118       8.889  -3.686  -2.340  1.00 96.24           C  
ATOM   1903  HB2 GLU A 118       9.838  -3.959  -1.880  1.00 96.24           H  
ATOM   1904  HB3 GLU A 118       9.060  -2.843  -3.009  1.00 96.24           H  
ATOM   1905  O   GLU A 118       7.044  -3.765  -4.822  1.00 96.24           O  
ATOM   1906  CG  GLU A 118       7.915  -3.269  -1.223  1.00 96.24           C  
ATOM   1907  HG2 GLU A 118       7.582  -4.166  -0.701  1.00 96.24           H  
ATOM   1908  HG3 GLU A 118       7.041  -2.795  -1.670  1.00 96.24           H  
ATOM   1909  CD  GLU A 118       8.545  -2.304  -0.201  1.00 96.24           C  
ATOM   1910  OE1 GLU A 118       8.145  -2.364   0.989  1.00 96.24           O  
ATOM   1911  OE2 GLU A 118       9.418  -1.498  -0.595  1.00 96.24           O  
ATOM   1912  N   LEU A 119       5.984  -5.158  -3.395  1.00 97.38           N  
ATOM   1913  H   LEU A 119       6.103  -5.800  -2.624  1.00 97.38           H  
ATOM   1914  CA  LEU A 119       4.612  -4.853  -3.780  1.00 97.38           C  
ATOM   1915  HA  LEU A 119       4.621  -4.305  -4.722  1.00 97.38           H  
ATOM   1916  C   LEU A 119       3.933  -3.956  -2.740  1.00 97.38           C  
ATOM   1917  CB  LEU A 119       3.806  -6.150  -3.983  1.00 97.38           C  
ATOM   1918  HB2 LEU A 119       2.785  -5.884  -4.258  1.00 97.38           H  
ATOM   1919  HB3 LEU A 119       3.764  -6.687  -3.035  1.00 97.38           H  
ATOM   1920  O   LEU A 119       4.293  -3.915  -1.561  1.00 97.38           O  
ATOM   1921  CG  LEU A 119       4.357  -7.111  -5.044  1.00 97.38           C  
ATOM   1922  HG  LEU A 119       5.362  -7.416  -4.755  1.00 97.38           H  
ATOM   1923  CD1 LEU A 119       3.494  -8.362  -5.102  1.00 97.38           C  
ATOM   1924 HD11 LEU A 119       3.495  -8.861  -4.132  1.00 97.38           H  
ATOM   1925 HD12 LEU A 119       3.886  -9.058  -5.844  1.00 97.38           H  
ATOM   1926 HD13 LEU A 119       2.467  -8.108  -5.366  1.00 97.38           H  
ATOM   1927  CD2 LEU A 119       4.384  -6.473  -6.434  1.00 97.38           C  
ATOM   1928 HD21 LEU A 119       4.717  -7.205  -7.169  1.00 97.38           H  
ATOM   1929 HD22 LEU A 119       5.087  -5.640  -6.439  1.00 97.38           H  
ATOM   1930 HD23 LEU A 119       3.391  -6.117  -6.711  1.00 97.38           H  
ATOM   1931  N   GLN A 120       2.892  -3.263  -3.181  1.00 96.92           N  
ATOM   1932  H   GLN A 120       2.699  -3.295  -4.172  1.00 96.92           H  
ATOM   1933  CA  GLN A 120       2.014  -2.447  -2.349  1.00 96.92           C  
ATOM   1934  HA  GLN A 120       2.196  -2.667  -1.297  1.00 96.92           H  
ATOM   1935  C   GLN A 120       0.544  -2.782  -2.619  1.00 96.92           C  
ATOM   1936  CB  GLN A 120       2.335  -0.970  -2.592  1.00 96.92           C  
ATOM   1937  HB2 GLN A 120       1.560  -0.357  -2.131  1.00 96.92           H  
ATOM   1938  HB3 GLN A 120       2.343  -0.763  -3.662  1.00 96.92           H  
ATOM   1939  O   GLN A 120       0.215  -3.421  -3.619  1.00 96.92           O  
ATOM   1940  CG  GLN A 120       3.701  -0.585  -2.011  1.00 96.92           C  
ATOM   1941  HG2 GLN A 120       4.485  -1.142  -2.525  1.00 96.92           H  
ATOM   1942  HG3 GLN A 120       3.739  -0.857  -0.956  1.00 96.92           H  
ATOM   1943  CD  GLN A 120       3.998   0.903  -2.141  1.00 96.92           C  
ATOM   1944  NE2 GLN A 120       5.201   1.327  -1.822  1.00 96.92           N  
ATOM   1945 HE21 GLN A 120       5.912   0.676  -1.522  1.00 96.92           H  
ATOM   1946 HE22 GLN A 120       5.353   2.322  -1.910  1.00 96.92           H  
ATOM   1947  OE1 GLN A 120       3.168   1.720  -2.500  1.00 96.92           O  
ATOM   1948  N   LYS A 121      -0.354  -2.381  -1.711  1.00 97.10           N  
ATOM   1949  H   LYS A 121      -0.052  -1.744  -0.988  1.00 97.10           H  
ATOM   1950  CA  LYS A 121      -1.801  -2.610  -1.859  1.00 97.10           C  
ATOM   1951  HA  LYS A 121      -1.997  -3.667  -2.044  1.00 97.10           H  
ATOM   1952  C   LYS A 121      -2.318  -1.827  -3.071  1.00 97.10           C  
ATOM   1953  CB  LYS A 121      -2.534  -2.170  -0.577  1.00 97.10           C  
ATOM   1954  HB2 LYS A 121      -2.290  -1.128  -0.372  1.00 97.10           H  
ATOM   1955  HB3 LYS A 121      -3.608  -2.227  -0.752  1.00 97.10           H  
ATOM   1956  O   LYS A 121      -2.075  -0.629  -3.144  1.00 97.10           O  
ATOM   1957  CG  LYS A 121      -2.196  -3.029   0.657  1.00 97.10           C  
ATOM   1958  HG2 LYS A 121      -1.117  -3.067   0.807  1.00 97.10           H  
ATOM   1959  HG3 LYS A 121      -2.557  -4.042   0.481  1.00 97.10           H  
ATOM   1960  CD  LYS A 121      -2.863  -2.481   1.933  1.00 97.10           C  
ATOM   1961  HD2 LYS A 121      -3.890  -2.198   1.702  1.00 97.10           H  
ATOM   1962  HD3 LYS A 121      -2.892  -3.265   2.690  1.00 97.10           H  
ATOM   1963  CE  LYS A 121      -2.106  -1.270   2.510  1.00 97.10           C  
ATOM   1964  HE2 LYS A 121      -1.881  -0.579   1.697  1.00 97.10           H  
ATOM   1965  HE3 LYS A 121      -1.163  -1.605   2.941  1.00 97.10           H  
ATOM   1966  NZ  LYS A 121      -2.910  -0.546   3.527  1.00 97.10           N  
ATOM   1967  HZ1 LYS A 121      -2.422   0.222   3.964  1.00 97.10           H  
ATOM   1968  HZ2 LYS A 121      -3.321  -1.150   4.225  1.00 97.10           H  
ATOM   1969  HZ3 LYS A 121      -3.667  -0.088   3.040  1.00 97.10           H  
ATOM   1970  N   GLY A 122      -3.016  -2.485  -3.995  1.00 96.05           N  
ATOM   1971  H   GLY A 122      -3.120  -3.487  -3.919  1.00 96.05           H  
ATOM   1972  CA  GLY A 122      -3.641  -1.853  -5.166  1.00 96.05           C  
ATOM   1973  HA2 GLY A 122      -3.384  -2.425  -6.057  1.00 96.05           H  
ATOM   1974  HA3 GLY A 122      -3.262  -0.840  -5.298  1.00 96.05           H  
ATOM   1975  C   GLY A 122      -5.169  -1.763  -5.089  1.00 96.05           C  
ATOM   1976  O   GLY A 122      -5.799  -1.332  -6.048  1.00 96.05           O  
ATOM   1977  N   ASN A 123      -5.772  -2.189  -3.976  1.00 95.88           N  
ATOM   1978  H   ASN A 123      -5.195  -2.518  -3.215  1.00 95.88           H  
ATOM   1979  CA  ASN A 123      -7.203  -2.050  -3.711  1.00 95.88           C  
ATOM   1980  HA  ASN A 123      -7.719  -1.765  -4.628  1.00 95.88           H  
ATOM   1981  C   ASN A 123      -7.450  -0.952  -2.677  1.00 95.88           C  
ATOM   1982  CB  ASN A 123      -7.787  -3.380  -3.213  1.00 95.88           C  
ATOM   1983  HB2 ASN A 123      -8.849  -3.255  -3.006  1.00 95.88           H  
ATOM   1984  HB3 ASN A 123      -7.291  -3.656  -2.282  1.00 95.88           H  
ATOM   1985  O   ASN A 123      -6.630  -0.739  -1.783  1.00 95.88           O  
ATOM   1986  CG  ASN A 123      -7.614  -4.517  -4.192  1.00 95.88           C  
ATOM   1987  ND2 ASN A 123      -8.506  -4.671  -5.144  1.00 95.88           N  
ATOM   1988 HD21 ASN A 123      -9.289  -4.038  -5.232  1.00 95.88           H  
ATOM   1989 HD22 ASN A 123      -8.431  -5.469  -5.759  1.00 95.88           H  
ATOM   1990  OD1 ASN A 123      -6.673  -5.278  -4.087  1.00 95.88           O  
ATOM   1991  N   GLU A 124      -8.624  -0.336  -2.758  1.00 91.16           N  
ATOM   1992  H   GLU A 124      -9.259  -0.569  -3.509  1.00 91.16           H  
ATOM   1993  CA  GLU A 124      -9.128   0.626  -1.785  1.00 91.16           C  
ATOM   1994  HA  GLU A 124      -8.398   0.754  -0.986  1.00 91.16           H  
ATOM   1995  C   GLU A 124     -10.426   0.101  -1.162  1.00 91.16           C  
ATOM   1996  CB  GLU A 124      -9.299   1.981  -2.480  1.00 91.16           C  
ATOM   1997  HB2 GLU A 124      -8.348   2.239  -2.944  1.00 91.16           H  
ATOM   1998  HB3 GLU A 124     -10.058   1.897  -3.257  1.00 91.16           H  
ATOM   1999  O   GLU A 124     -11.245  -0.531  -1.837  1.00 91.16           O  
ATOM   2000  CG  GLU A 124      -9.684   3.096  -1.499  1.00 91.16           C  
ATOM   2001  HG2 GLU A 124      -9.025   3.034  -0.633  1.00 91.16           H  
ATOM   2002  HG3 GLU A 124     -10.707   2.935  -1.159  1.00 91.16           H  
ATOM   2003  CD  GLU A 124      -9.565   4.492  -2.127  1.00 91.16           C  
ATOM   2004  OE1 GLU A 124      -9.443   5.451  -1.334  1.00 91.16           O  
ATOM   2005  OE2 GLU A 124      -9.551   4.580  -3.375  1.00 91.16           O  
ATOM   2006  N   LEU A 125     -10.598   0.324   0.142  1.00 95.68           N  
ATOM   2007  H   LEU A 125      -9.916   0.887   0.630  1.00 95.68           H  
ATOM   2008  CA  LEU A 125     -11.835  -0.007   0.839  1.00 95.68           C  
ATOM   2009  HA  LEU A 125     -12.196  -0.971   0.480  1.00 95.68           H  
ATOM   2010  C   LEU A 125     -12.887   1.062   0.532  1.00 95.68           C  
ATOM   2011  CB  LEU A 125     -11.561  -0.118   2.350  1.00 95.68           C  
ATOM   2012  HB2 LEU A 125     -10.845  -0.922   2.519  1.00 95.68           H  
ATOM   2013  HB3 LEU A 125     -11.113   0.818   2.683  1.00 95.68           H  
ATOM   2014  O   LEU A 125     -12.745   2.207   0.950  1.00 95.68           O  
ATOM   2015  CG  LEU A 125     -12.827  -0.383   3.193  1.00 95.68           C  
ATOM   2016  HG  LEU A 125     -13.629   0.296   2.902  1.00 95.68           H  
ATOM   2017  CD1 LEU A 125     -13.322  -1.820   3.035  1.00 95.68           C  
ATOM   2018 HD11 LEU A 125     -12.555  -2.514   3.379  1.00 95.68           H  
ATOM   2019 HD12 LEU A 125     -13.564  -2.025   1.992  1.00 95.68           H  
ATOM   2020 HD13 LEU A 125     -14.223  -1.966   3.632  1.00 95.68           H  
ATOM   2021  CD2 LEU A 125     -12.530  -0.139   4.669  1.00 95.68           C  
ATOM   2022 HD21 LEU A 125     -13.418  -0.351   5.264  1.00 95.68           H  
ATOM   2023 HD22 LEU A 125     -11.713  -0.782   4.997  1.00 95.68           H  
ATOM   2024 HD23 LEU A 125     -12.251   0.904   4.817  1.00 95.68           H  
ATOM   2025  N   ALA A 126     -13.977   0.665  -0.118  1.00 94.17           N  
ATOM   2026  H   ALA A 126     -14.014  -0.278  -0.476  1.00 94.17           H  
ATOM   2027  CA  ALA A 126     -15.153   1.508  -0.290  1.00 94.17           C  
ATOM   2028  HA  ALA A 126     -14.881   2.554  -0.145  1.00 94.17           H  
ATOM   2029  C   ALA A 126     -16.213   1.136   0.753  1.00 94.17           C  
ATOM   2030  CB  ALA A 126     -15.657   1.370  -1.729  1.00 94.17           C  
ATOM   2031  HB1 ALA A 126     -16.539   1.995  -1.869  1.00 94.17           H  
ATOM   2032  HB2 ALA A 126     -15.919   0.333  -1.939  1.00 94.17           H  
ATOM   2033  HB3 ALA A 126     -14.881   1.693  -2.423  1.00 94.17           H  
ATOM   2034  O   ALA A 126     -16.770   0.036   0.720  1.00 94.17           O  
ATOM   2035  N   LEU A 127     -16.492   2.052   1.681  1.00 96.12           N  
ATOM   2036  H   LEU A 127     -16.019   2.943   1.640  1.00 96.12           H  
ATOM   2037  CA  LEU A 127     -17.578   1.883   2.641  1.00 96.12           C  
ATOM   2038  HA  LEU A 127     -17.709   0.816   2.821  1.00 96.12           H  
ATOM   2039  C   LEU A 127     -18.893   2.443   2.084  1.00 96.12           C  
ATOM   2040  CB  LEU A 127     -17.234   2.548   3.981  1.00 96.12           C  
ATOM   2041  HB2 LEU A 127     -18.140   2.577   4.586  1.00 96.12           H  
ATOM   2042  HB3 LEU A 127     -16.927   3.577   3.795  1.00 96.12           H  
ATOM   2043  O   LEU A 127     -18.898   3.549   1.543  1.00 96.12           O  
ATOM   2044  CG  LEU A 127     -16.139   1.833   4.788  1.00 96.12           C  
ATOM   2045  HG  LEU A 127     -15.198   1.851   4.239  1.00 96.12           H  
ATOM   2046  CD1 LEU A 127     -15.960   2.579   6.103  1.00 96.12           C  
ATOM   2047 HD11 LEU A 127     -16.909   2.655   6.634  1.00 96.12           H  
ATOM   2048 HD12 LEU A 127     -15.259   2.018   6.722  1.00 96.12           H  
ATOM   2049 HD13 LEU A 127     -15.562   3.576   5.912  1.00 96.12           H  
ATOM   2050  CD2 LEU A 127     -16.493   0.381   5.130  1.00 96.12           C  
ATOM   2051 HD21 LEU A 127     -15.759  -0.033   5.821  1.00 96.12           H  
ATOM   2052 HD22 LEU A 127     -16.479  -0.234   4.230  1.00 96.12           H  
ATOM   2053 HD23 LEU A 127     -17.479   0.330   5.593  1.00 96.12           H  
ATOM   2054  N   PRO A 128     -20.024   1.738   2.273  1.00 97.68           N  
ATOM   2055  CA  PRO A 128     -21.349   2.300   2.045  1.00 97.68           C  
ATOM   2056  HA  PRO A 128     -21.498   2.405   0.970  1.00 97.68           H  
ATOM   2057  C   PRO A 128     -21.550   3.658   2.730  1.00 97.68           C  
ATOM   2058  CB  PRO A 128     -22.323   1.256   2.598  1.00 97.68           C  
ATOM   2059  HB2 PRO A 128     -23.276   1.270   2.068  1.00 97.68           H  
ATOM   2060  HB3 PRO A 128     -22.477   1.414   3.665  1.00 97.68           H  
ATOM   2061  O   PRO A 128     -21.169   3.840   3.889  1.00 97.68           O  
ATOM   2062  CG  PRO A 128     -21.582  -0.064   2.394  1.00 97.68           C  
ATOM   2063  HG2 PRO A 128     -21.888  -0.817   3.120  1.00 97.68           H  
ATOM   2064  HG3 PRO A 128     -21.756  -0.424   1.380  1.00 97.68           H  
ATOM   2065  CD  PRO A 128     -20.108   0.309   2.550  1.00 97.68           C  
ATOM   2066  HD2 PRO A 128     -19.747   0.083   3.554  1.00 97.68           H  
ATOM   2067  HD3 PRO A 128     -19.514  -0.253   1.830  1.00 97.68           H  
ATOM   2068  N   THR A 129     -22.231   4.585   2.049  1.00 97.60           N  
ATOM   2069  H   THR A 129     -22.433   4.414   1.074  1.00 97.60           H  
ATOM   2070  CA  THR A 129     -22.452   5.967   2.515  1.00 97.60           C  
ATOM   2071  HA  THR A 129     -21.497   6.491   2.505  1.00 97.60           H  
ATOM   2072  C   THR A 129     -23.006   6.035   3.937  1.00 97.60           C  
ATOM   2073  CB  THR A 129     -23.411   6.704   1.565  1.00 97.60           C  
ATOM   2074  HB  THR A 129     -24.405   6.262   1.637  1.00 97.60           H  
ATOM   2075  O   THR A 129     -22.539   6.843   4.731  1.00 97.60           O  
ATOM   2076  CG2 THR A 129     -23.511   8.200   1.853  1.00 97.60           C  
ATOM   2077 HG21 THR A 129     -24.155   8.677   1.114  1.00 97.60           H  
ATOM   2078 HG22 THR A 129     -23.940   8.367   2.841  1.00 97.60           H  
ATOM   2079 HG23 THR A 129     -22.521   8.653   1.815  1.00 97.60           H  
ATOM   2080  OG1 THR A 129     -22.948   6.553   0.245  1.00 97.60           O  
ATOM   2081  HG1 THR A 129     -23.420   7.174  -0.314  1.00 97.60           H  
ATOM   2082  N   LYS A 130     -23.930   5.137   4.307  1.00 97.74           N  
ATOM   2083  H   LYS A 130     -24.256   4.485   3.608  1.00 97.74           H  
ATOM   2084  CA  LYS A 130     -24.504   5.072   5.663  1.00 97.74           C  
ATOM   2085  HA  LYS A 130     -25.001   6.022   5.863  1.00 97.74           H  
ATOM   2086  C   LYS A 130     -23.447   4.921   6.766  1.00 97.74           C  
ATOM   2087  CB  LYS A 130     -25.568   3.958   5.737  1.00 97.74           C  
ATOM   2088  HB2 LYS A 130     -26.328   4.144   4.978  1.00 97.74           H  
ATOM   2089  HB3 LYS A 130     -26.053   4.019   6.711  1.00 97.74           H  
ATOM   2090  O   LYS A 130     -23.568   5.544   7.817  1.00 97.74           O  
ATOM   2091  CG  LYS A 130     -25.012   2.532   5.551  1.00 97.74           C  
ATOM   2092  HG2 LYS A 130     -24.256   2.340   6.313  1.00 97.74           H  
ATOM   2093  HG3 LYS A 130     -24.554   2.439   4.567  1.00 97.74           H  
ATOM   2094  CD  LYS A 130     -26.100   1.460   5.706  1.00 97.74           C  
ATOM   2095  HD2 LYS A 130     -26.826   1.534   4.896  1.00 97.74           H  
ATOM   2096  HD3 LYS A 130     -26.608   1.621   6.657  1.00 97.74           H  
ATOM   2097  CE  LYS A 130     -25.443   0.075   5.708  1.00 97.74           C  
ATOM   2098  HE2 LYS A 130     -25.176  -0.208   4.690  1.00 97.74           H  
ATOM   2099  HE3 LYS A 130     -24.517   0.157   6.279  1.00 97.74           H  
ATOM   2100  NZ  LYS A 130     -26.290  -0.968   6.340  1.00 97.74           N  
ATOM   2101  HZ1 LYS A 130     -25.757  -1.818   6.458  1.00 97.74           H  
ATOM   2102  HZ2 LYS A 130     -26.567  -0.683   7.268  1.00 97.74           H  
ATOM   2103  HZ3 LYS A 130     -27.121  -1.168   5.802  1.00 97.74           H  
ATOM   2104  N   TYR A 131     -22.394   4.142   6.515  1.00 98.16           N  
ATOM   2105  H   TYR A 131     -22.296   3.746   5.592  1.00 98.16           H  
ATOM   2106  CA  TYR A 131     -21.313   3.913   7.472  1.00 98.16           C  
ATOM   2107  HA  TYR A 131     -21.732   3.785   8.470  1.00 98.16           H  
ATOM   2108  C   TYR A 131     -20.369   5.110   7.543  1.00 98.16           C  
ATOM   2109  CB  TYR A 131     -20.550   2.641   7.085  1.00 98.16           C  
ATOM   2110  HB2 TYR A 131     -20.152   2.766   6.078  1.00 98.16           H  
ATOM   2111  HB3 TYR A 131     -19.692   2.545   7.750  1.00 98.16           H  
ATOM   2112  O   TYR A 131     -19.947   5.492   8.632  1.00 98.16           O  
ATOM   2113  CG  TYR A 131     -21.352   1.351   7.148  1.00 98.16           C  
ATOM   2114  CD1 TYR A 131     -22.228   1.086   8.218  1.00 98.16           C  
ATOM   2115  HD1 TYR A 131     -22.343   1.797   9.023  1.00 98.16           H  
ATOM   2116  CD2 TYR A 131     -21.191   0.383   6.142  1.00 98.16           C  
ATOM   2117  HD2 TYR A 131     -20.487   0.571   5.345  1.00 98.16           H  
ATOM   2118  CE1 TYR A 131     -22.925  -0.134   8.282  1.00 98.16           C  
ATOM   2119  HE1 TYR A 131     -23.563  -0.358   9.125  1.00 98.16           H  
ATOM   2120  CE2 TYR A 131     -21.922  -0.822   6.180  1.00 98.16           C  
ATOM   2121  HE2 TYR A 131     -21.804  -1.562   5.402  1.00 98.16           H  
ATOM   2122  OH  TYR A 131     -23.518  -2.237   7.318  1.00 98.16           O  
ATOM   2123  HH  TYR A 131     -23.776  -2.458   8.216  1.00 98.16           H  
ATOM   2124  CZ  TYR A 131     -22.778  -1.096   7.268  1.00 98.16           C  
ATOM   2125  N   VAL A 132     -20.094   5.746   6.401  1.00 97.10           N  
ATOM   2126  H   VAL A 132     -20.484   5.381   5.544  1.00 97.10           H  
ATOM   2127  CA  VAL A 132     -19.315   6.991   6.343  1.00 97.10           C  
ATOM   2128  HA  VAL A 132     -18.356   6.826   6.833  1.00 97.10           H  
ATOM   2129  C   VAL A 132     -20.032   8.106   7.113  1.00 97.10           C  
ATOM   2130  CB  VAL A 132     -19.046   7.403   4.881  1.00 97.10           C  
ATOM   2131  HB  VAL A 132     -19.994   7.579   4.372  1.00 97.10           H  
ATOM   2132  O   VAL A 132     -19.425   8.748   7.970  1.00 97.10           O  
ATOM   2133  CG1 VAL A 132     -18.216   8.690   4.811  1.00 97.10           C  
ATOM   2134 HG11 VAL A 132     -17.993   8.928   3.771  1.00 97.10           H  
ATOM   2135 HG12 VAL A 132     -17.280   8.564   5.355  1.00 97.10           H  
ATOM   2136 HG13 VAL A 132     -18.771   9.526   5.236  1.00 97.10           H  
ATOM   2137  CG2 VAL A 132     -18.287   6.305   4.124  1.00 97.10           C  
ATOM   2138 HG21 VAL A 132     -18.083   6.631   3.104  1.00 97.10           H  
ATOM   2139 HG22 VAL A 132     -17.344   6.084   4.624  1.00 97.10           H  
ATOM   2140 HG23 VAL A 132     -18.885   5.395   4.065  1.00 97.10           H  
ATOM   2141  N   THR A 133     -21.334   8.293   6.875  1.00 96.48           N  
ATOM   2142  H   THR A 133     -21.766   7.778   6.120  1.00 96.48           H  
ATOM   2143  CA  THR A 133     -22.172   9.265   7.592  1.00 96.48           C  
ATOM   2144  HA  THR A 133     -21.749  10.261   7.455  1.00 96.48           H  
ATOM   2145  C   THR A 133     -22.203   8.976   9.088  1.00 96.48           C  
ATOM   2146  CB  THR A 133     -23.604   9.265   7.036  1.00 96.48           C  
ATOM   2147  HB  THR A 133     -24.040   8.272   7.147  1.00 96.48           H  
ATOM   2148  O   THR A 133     -21.990   9.884   9.890  1.00 96.48           O  
ATOM   2149  CG2 THR A 133     -24.513  10.291   7.714  1.00 96.48           C  
ATOM   2150 HG21 THR A 133     -24.056  11.280   7.687  1.00 96.48           H  
ATOM   2151 HG22 THR A 133     -25.479  10.319   7.210  1.00 96.48           H  
ATOM   2152 HG23 THR A 133     -24.686  10.007   8.752  1.00 96.48           H  
ATOM   2153  OG1 THR A 133     -23.578   9.601   5.671  1.00 96.48           O  
ATOM   2154  HG1 THR A 133     -24.034  10.440   5.567  1.00 96.48           H  
ATOM   2155  N   PHE A 134     -22.412   7.717   9.479  1.00 97.95           N  
ATOM   2156  H   PHE A 134     -22.606   7.009   8.785  1.00 97.95           H  
ATOM   2157  CA  PHE A 134     -22.396   7.318  10.882  1.00 97.95           C  
ATOM   2158  HA  PHE A 134     -23.154   7.887  11.421  1.00 97.95           H  
ATOM   2159  C   PHE A 134     -21.060   7.632  11.561  1.00 97.95           C  
ATOM   2160  CB  PHE A 134     -22.746   5.835  10.990  1.00 97.95           C  
ATOM   2161  HB2 PHE A 134     -22.146   5.268  10.278  1.00 97.95           H  
ATOM   2162  HB3 PHE A 134     -23.795   5.709  10.722  1.00 97.95           H  
ATOM   2163  O   PHE A 134     -21.064   8.282  12.603  1.00 97.95           O  
ATOM   2164  CG  PHE A 134     -22.512   5.272  12.374  1.00 97.95           C  
ATOM   2165  CD1 PHE A 134     -21.308   4.601  12.657  1.00 97.95           C  
ATOM   2166  HD1 PHE A 134     -20.572   4.450  11.881  1.00 97.95           H  
ATOM   2167  CD2 PHE A 134     -23.465   5.463  13.390  1.00 97.95           C  
ATOM   2168  HD2 PHE A 134     -24.395   5.969  13.179  1.00 97.95           H  
ATOM   2169  CE1 PHE A 134     -21.056   4.133  13.954  1.00 97.95           C  
ATOM   2170  HE1 PHE A 134     -20.129   3.617  14.158  1.00 97.95           H  
ATOM   2171  CE2 PHE A 134     -23.214   4.981  14.686  1.00 97.95           C  
ATOM   2172  HE2 PHE A 134     -23.959   5.094  15.459  1.00 97.95           H  
ATOM   2173  CZ  PHE A 134     -22.007   4.321  14.971  1.00 97.95           C  
ATOM   2174  HZ  PHE A 134     -21.823   3.946  15.967  1.00 97.95           H  
ATOM   2175  N   LEU A 135     -19.923   7.251  10.965  1.00 97.45           N  
ATOM   2176  H   LEU A 135     -19.977   6.731  10.101  1.00 97.45           H  
ATOM   2177  CA  LEU A 135     -18.602   7.549  11.527  1.00 97.45           C  
ATOM   2178  HA  LEU A 135     -18.540   7.119  12.527  1.00 97.45           H  
ATOM   2179  C   LEU A 135     -18.389   9.057  11.690  1.00 97.45           C  
ATOM   2180  CB  LEU A 135     -17.500   6.950  10.637  1.00 97.45           C  
ATOM   2181  HB2 LEU A 135     -16.552   7.418  10.903  1.00 97.45           H  
ATOM   2182  HB3 LEU A 135     -17.713   7.204   9.599  1.00 97.45           H  
ATOM   2183  O   LEU A 135     -17.977   9.504  12.760  1.00 97.45           O  
ATOM   2184  CG  LEU A 135     -17.330   5.428  10.762  1.00 97.45           C  
ATOM   2185  HG  LEU A 135     -18.290   4.937  10.602  1.00 97.45           H  
ATOM   2186  CD1 LEU A 135     -16.344   4.959   9.691  1.00 97.45           C  
ATOM   2187 HD11 LEU A 135     -16.125   3.899   9.816  1.00 97.45           H  
ATOM   2188 HD12 LEU A 135     -16.781   5.115   8.704  1.00 97.45           H  
ATOM   2189 HD13 LEU A 135     -15.414   5.522   9.768  1.00 97.45           H  
ATOM   2190  CD2 LEU A 135     -16.790   5.012  12.135  1.00 97.45           C  
ATOM   2191 HD21 LEU A 135     -15.847   5.520  12.340  1.00 97.45           H  
ATOM   2192 HD22 LEU A 135     -17.512   5.253  12.915  1.00 97.45           H  
ATOM   2193 HD23 LEU A 135     -16.626   3.935  12.154  1.00 97.45           H  
ATOM   2194  N   TYR A 136     -18.733   9.847  10.670  1.00 95.29           N  
ATOM   2195  H   TYR A 136     -19.073   9.415   9.822  1.00 95.29           H  
ATOM   2196  CA  TYR A 136     -18.630  11.305  10.719  1.00 95.29           C  
ATOM   2197  HA  TYR A 136     -17.585  11.576  10.868  1.00 95.29           H  
ATOM   2198  C   TYR A 136     -19.431  11.912  11.884  1.00 95.29           C  
ATOM   2199  CB  TYR A 136     -19.098  11.872   9.373  1.00 95.29           C  
ATOM   2200  HB2 TYR A 136     -20.078  11.463   9.129  1.00 95.29           H  
ATOM   2201  HB3 TYR A 136     -18.410  11.546   8.593  1.00 95.29           H  
ATOM   2202  O   TYR A 136     -18.920  12.770  12.613  1.00 95.29           O  
ATOM   2203  CG  TYR A 136     -19.190  13.383   9.353  1.00 95.29           C  
ATOM   2204  CD1 TYR A 136     -20.425  14.012   9.601  1.00 95.29           C  
ATOM   2205  HD1 TYR A 136     -21.303  13.411   9.788  1.00 95.29           H  
ATOM   2206  CD2 TYR A 136     -18.042  14.155   9.097  1.00 95.29           C  
ATOM   2207  HD2 TYR A 136     -17.104  13.663   8.887  1.00 95.29           H  
ATOM   2208  CE1 TYR A 136     -20.520  15.414   9.593  1.00 95.29           C  
ATOM   2209  HE1 TYR A 136     -21.475  15.885   9.773  1.00 95.29           H  
ATOM   2210  CE2 TYR A 136     -18.134  15.560   9.075  1.00 95.29           C  
ATOM   2211  HE2 TYR A 136     -17.272  16.156   8.814  1.00 95.29           H  
ATOM   2212  OH  TYR A 136     -19.473  17.544   9.308  1.00 95.29           O  
ATOM   2213  HH  TYR A 136     -20.396  17.804   9.257  1.00 95.29           H  
ATOM   2214  CZ  TYR A 136     -19.372  16.189   9.327  1.00 95.29           C  
ATOM   2215  N   LEU A 137     -20.673  11.460  12.086  1.00 95.05           N  
ATOM   2216  H   LEU A 137     -21.029  10.748  11.465  1.00 95.05           H  
ATOM   2217  CA  LEU A 137     -21.536  11.933  13.172  1.00 95.05           C  
ATOM   2218  HA  LEU A 137     -21.487  13.022  13.209  1.00 95.05           H  
ATOM   2219  C   LEU A 137     -21.054  11.441  14.544  1.00 95.05           C  
ATOM   2220  CB  LEU A 137     -22.990  11.508  12.896  1.00 95.05           C  
ATOM   2221  HB2 LEU A 137     -23.593  11.747  13.772  1.00 95.05           H  
ATOM   2222  HB3 LEU A 137     -23.016  10.426  12.769  1.00 95.05           H  
ATOM   2223  O   LEU A 137     -20.990  12.235  15.484  1.00 95.05           O  
ATOM   2224  CG  LEU A 137     -23.645  12.164  11.663  1.00 95.05           C  
ATOM   2225  HG  LEU A 137     -23.059  11.946  10.770  1.00 95.05           H  
ATOM   2226  CD1 LEU A 137     -25.050  11.600  11.474  1.00 95.05           C  
ATOM   2227 HD11 LEU A 137     -25.662  11.796  12.354  1.00 95.05           H  
ATOM   2228 HD12 LEU A 137     -24.991  10.524  11.312  1.00 95.05           H  
ATOM   2229 HD13 LEU A 137     -25.524  12.053  10.603  1.00 95.05           H  
ATOM   2230  CD2 LEU A 137     -23.767  13.685  11.773  1.00 95.05           C  
ATOM   2231 HD21 LEU A 137     -24.412  13.936  12.615  1.00 95.05           H  
ATOM   2232 HD22 LEU A 137     -24.225  14.074  10.863  1.00 95.05           H  
ATOM   2233 HD23 LEU A 137     -22.785  14.144  11.890  1.00 95.05           H  
ATOM   2234  N   ALA A 138     -20.645  10.174  14.649  1.00 96.09           N  
ATOM   2235  H   ALA A 138     -20.729   9.583  13.834  1.00 96.09           H  
ATOM   2236  CA  ALA A 138     -20.168   9.542  15.877  1.00 96.09           C  
ATOM   2237  HA  ALA A 138     -20.939   9.630  16.642  1.00 96.09           H  
ATOM   2238  C   ALA A 138     -18.893  10.204  16.426  1.00 96.09           C  
ATOM   2239  CB  ALA A 138     -19.942   8.053  15.587  1.00 96.09           C  
ATOM   2240  HB1 ALA A 138     -19.246   7.932  14.758  1.00 96.09           H  
ATOM   2241  HB2 ALA A 138     -20.888   7.578  15.328  1.00 96.09           H  
ATOM   2242  HB3 ALA A 138     -19.527   7.563  16.467  1.00 96.09           H  
ATOM   2243  O   ALA A 138     -18.811  10.507  17.617  1.00 96.09           O  
ATOM   2244  N   GLN A 139     -17.919  10.527  15.566  1.00 93.98           N  
ATOM   2245  H   GLN A 139     -18.014  10.242  14.602  1.00 93.98           H  
ATOM   2246  CA  GLN A 139     -16.709  11.256  15.979  1.00 93.98           C  
ATOM   2247  HA  GLN A 139     -16.181  10.684  16.742  1.00 93.98           H  
ATOM   2248  C   GLN A 139     -17.017  12.642  16.555  1.00 93.98           C  
ATOM   2249  CB  GLN A 139     -15.795  11.456  14.772  1.00 93.98           C  
ATOM   2250  HB2 GLN A 139     -15.006  12.153  15.055  1.00 93.98           H  
ATOM   2251  HB3 GLN A 139     -16.356  11.895  13.947  1.00 93.98           H  
ATOM   2252  O   GLN A 139     -16.288  13.169  17.402  1.00 93.98           O  
ATOM   2253  CG  GLN A 139     -15.129  10.163  14.308  1.00 93.98           C  
ATOM   2254  HG2 GLN A 139     -14.691   9.645  15.161  1.00 93.98           H  
ATOM   2255  HG3 GLN A 139     -15.844   9.483  13.845  1.00 93.98           H  
ATOM   2256  CD  GLN A 139     -14.050  10.506  13.303  1.00 93.98           C  
ATOM   2257  NE2 GLN A 139     -12.803  10.388  13.693  1.00 93.98           N  
ATOM   2258 HE21 GLN A 139     -12.615  10.211  14.669  1.00 93.98           H  
ATOM   2259 HE22 GLN A 139     -12.086  10.638  13.026  1.00 93.98           H  
ATOM   2260  OE1 GLN A 139     -14.299  10.969  12.201  1.00 93.98           O  
ATOM   2261  N   ARG A 140     -18.109  13.246  16.085  1.00 91.05           N  
ATOM   2262  H   ARG A 140     -18.669  12.734  15.419  1.00 91.05           H  
ATOM   2263  CA  ARG A 140     -18.525  14.604  16.426  1.00 91.05           C  
ATOM   2264  HA  ARG A 140     -17.703  15.114  16.929  1.00 91.05           H  
ATOM   2265  C   ARG A 140     -19.674  14.623  17.423  1.00 91.05           C  
ATOM   2266  CB  ARG A 140     -18.832  15.378  15.134  1.00 91.05           C  
ATOM   2267  HB2 ARG A 140     -19.608  14.854  14.575  1.00 91.05           H  
ATOM   2268  HB3 ARG A 140     -19.196  16.376  15.379  1.00 91.05           H  
ATOM   2269  O   ARG A 140     -20.216  15.699  17.638  1.00 91.05           O  
ATOM   2270  CG  ARG A 140     -17.572  15.517  14.267  1.00 91.05           C  
ATOM   2271  HG2 ARG A 140     -16.803  16.043  14.833  1.00 91.05           H  
ATOM   2272  HG3 ARG A 140     -17.197  14.529  13.999  1.00 91.05           H  
ATOM   2273  CD  ARG A 140     -17.866  16.284  12.979  1.00 91.05           C  
ATOM   2274  HD2 ARG A 140     -18.219  17.282  13.239  1.00 91.05           H  
ATOM   2275  HD3 ARG A 140     -18.647  15.759  12.429  1.00 91.05           H  
ATOM   2276  NE  ARG A 140     -16.656  16.365  12.142  1.00 91.05           N  
ATOM   2277  HE  ARG A 140     -16.000  15.603  12.238  1.00 91.05           H  
ATOM   2278  NH1 ARG A 140     -17.202  18.244  10.942  1.00 91.05           N  
ATOM   2279 HH11 ARG A 140     -17.005  18.863  10.169  1.00 91.05           H  
ATOM   2280 HH12 ARG A 140     -18.157  18.147  11.257  1.00 91.05           H  
ATOM   2281  NH2 ARG A 140     -15.254  17.237  10.574  1.00 91.05           N  
ATOM   2282 HH21 ARG A 140     -14.596  16.491  10.746  1.00 91.05           H  
ATOM   2283 HH22 ARG A 140     -15.036  17.947   9.889  1.00 91.05           H  
ATOM   2284  CZ  ARG A 140     -16.377  17.281  11.233  1.00 91.05           C  
ATOM   2285  N   ILE A 141     -20.034  13.497  18.051  1.00 89.14           N  
ATOM   2286  H   ILE A 141     -19.575  12.638  17.783  1.00 89.14           H  
ATOM   2287  CA  ILE A 141     -21.233  13.375  18.901  1.00 89.14           C  
ATOM   2288  HA  ILE A 141     -22.102  13.553  18.268  1.00 89.14           H  
ATOM   2289  C   ILE A 141     -21.312  14.408  20.033  1.00 89.14           C  
ATOM   2290  CB  ILE A 141     -21.404  11.936  19.428  1.00 89.14           C  
ATOM   2291  HB  ILE A 141     -21.290  11.261  18.579  1.00 89.14           H  
ATOM   2292  O   ILE A 141     -22.406  14.752  20.418  1.00 89.14           O  
ATOM   2293  CG1 ILE A 141     -22.830  11.734  19.991  1.00 89.14           C  
ATOM   2294 HG12 ILE A 141     -23.556  12.082  19.256  1.00 89.14           H  
ATOM   2295 HG13 ILE A 141     -22.955  12.321  20.901  1.00 89.14           H  
ATOM   2296  CG2 ILE A 141     -20.325  11.591  20.467  1.00 89.14           C  
ATOM   2297 HG21 ILE A 141     -20.501  12.139  21.393  1.00 89.14           H  
ATOM   2298 HG22 ILE A 141     -20.367  10.524  20.687  1.00 89.14           H  
ATOM   2299 HG23 ILE A 141     -19.336  11.820  20.072  1.00 89.14           H  
ATOM   2300  CD1 ILE A 141     -23.172  10.282  20.332  1.00 89.14           C  
ATOM   2301 HD11 ILE A 141     -23.009   9.651  19.459  1.00 89.14           H  
ATOM   2302 HD12 ILE A 141     -22.555   9.928  21.158  1.00 89.14           H  
ATOM   2303 HD13 ILE A 141     -24.220  10.217  20.627  1.00 89.14           H  
ATOM   2304  N   ASN A 142     -20.192  14.977  20.489  1.00 82.96           N  
ATOM   2305  H   ASN A 142     -19.319  14.652  20.099  1.00 82.96           H  
ATOM   2306  CA  ASN A 142     -20.168  16.032  21.516  1.00 82.96           C  
ATOM   2307  HA  ASN A 142     -21.188  16.233  21.844  1.00 82.96           H  
ATOM   2308  C   ASN A 142     -19.627  17.372  20.971  1.00 82.96           C  
ATOM   2309  CB  ASN A 142     -19.375  15.535  22.744  1.00 82.96           C  
ATOM   2310  HB2 ASN A 142     -19.415  16.298  23.521  1.00 82.96           H  
ATOM   2311  HB3 ASN A 142     -18.333  15.388  22.462  1.00 82.96           H  
ATOM   2312  O   ASN A 142     -18.955  18.109  21.691  1.00 82.96           O  
ATOM   2313  CG  ASN A 142     -19.907  14.250  23.355  1.00 82.96           C  
ATOM   2314  ND2 ASN A 142     -19.083  13.518  24.067  1.00 82.96           N  
ATOM   2315 HD21 ASN A 142     -19.536  12.727  24.501  1.00 82.96           H  
ATOM   2316 HD22 ASN A 142     -18.237  13.916  24.446  1.00 82.96           H  
ATOM   2317  OD1 ASN A 142     -21.041  13.858  23.196  1.00 82.96           O  
ATOM   2318  N   ALA A 143     -19.775  17.643  19.671  1.00 76.79           N  
ATOM   2319  H   ALA A 143     -20.337  17.022  19.107  1.00 76.79           H  
ATOM   2320  CA  ALA A 143     -19.293  18.878  19.058  1.00 76.79           C  
ATOM   2321  HA  ALA A 143     -18.260  19.036  19.368  1.00 76.79           H  
ATOM   2322  C   ALA A 143     -20.121  20.078  19.544  1.00 76.79           C  
ATOM   2323  CB  ALA A 143     -19.307  18.746  17.530  1.00 76.79           C  
ATOM   2324  HB1 ALA A 143     -20.323  18.547  17.189  1.00 76.79           H  
ATOM   2325  HB2 ALA A 143     -18.649  17.932  17.225  1.00 76.79           H  
ATOM   2326  HB3 ALA A 143     -18.961  19.678  17.083  1.00 76.79           H  
ATOM   2327  O   ALA A 143     -21.323  20.150  19.312  1.00 76.79           O  
ATOM   2328  N   LEU A 144     -19.457  21.025  20.204  1.00 72.23           N  
ATOM   2329  H   LEU A 144     -18.472  20.887  20.377  1.00 72.23           H  
ATOM   2330  CA  LEU A 144     -20.075  22.243  20.728  1.00 72.23           C  
ATOM   2331  HA  LEU A 144     -20.987  21.967  21.258  1.00 72.23           H  
ATOM   2332  C   LEU A 144     -20.472  23.211  19.598  1.00 72.23           C  
ATOM   2333  CB  LEU A 144     -19.095  22.905  21.719  1.00 72.23           C  
ATOM   2334  HB2 LEU A 144     -18.175  23.133  21.181  1.00 72.23           H  
ATOM   2335  HB3 LEU A 144     -19.517  23.851  22.057  1.00 72.23           H  
ATOM   2336  O   LEU A 144     -19.879  23.204  18.518  1.00 72.23           O  
ATOM   2337  CG  LEU A 144     -18.749  22.053  22.958  1.00 72.23           C  
ATOM   2338  HG  LEU A 144     -18.428  21.060  22.646  1.00 72.23           H  
ATOM   2339  CD1 LEU A 144     -17.592  22.697  23.722  1.00 72.23           C  
ATOM   2340 HD11 LEU A 144     -17.876  23.692  24.064  1.00 72.23           H  
ATOM   2341 HD12 LEU A 144     -17.337  22.084  24.587  1.00 72.23           H  
ATOM   2342 HD13 LEU A 144     -16.716  22.774  23.077  1.00 72.23           H  
ATOM   2343  CD2 LEU A 144     -19.939  21.916  23.909  1.00 72.23           C  
ATOM   2344 HD21 LEU A 144     -20.290  22.898  24.224  1.00 72.23           H  
ATOM   2345 HD22 LEU A 144     -19.641  21.347  24.790  1.00 72.23           H  
ATOM   2346 HD23 LEU A 144     -20.751  21.377  23.420  1.00 72.23           H  
ATOM   2347  N   GLY A 145     -21.442  24.089  19.873  1.00 75.46           N  
ATOM   2348  H   GLY A 145     -21.890  24.035  20.777  1.00 75.46           H  
ATOM   2349  CA  GLY A 145     -21.788  25.219  18.999  1.00 75.46           C  
ATOM   2350  HA2 GLY A 145     -20.890  25.576  18.496  1.00 75.46           H  
ATOM   2351  HA3 GLY A 145     -22.166  26.032  19.620  1.00 75.46           H  
ATOM   2352  C   GLY A 145     -22.845  24.934  17.927  1.00 75.46           C  
ATOM   2353  O   GLY A 145     -22.963  25.703  16.973  1.00 75.46           O  
ATOM   2354  N   LYS A 146     -23.610  23.843  18.052  1.00 74.64           N  
ATOM   2355  H   LYS A 146     -23.476  23.255  18.862  1.00 74.64           H  
ATOM   2356  CA  LYS A 146     -24.771  23.559  17.195  1.00 74.64           C  
ATOM   2357  HA  LYS A 146     -24.755  24.262  16.363  1.00 74.64           H  
ATOM   2358  C   LYS A 146     -26.089  23.818  17.937  1.00 74.64           C  
ATOM   2359  CB  LYS A 146     -24.690  22.126  16.637  1.00 74.64           C  
ATOM   2360  HB2 LYS A 146     -24.603  21.426  17.468  1.00 74.64           H  
ATOM   2361  HB3 LYS A 146     -25.616  21.892  16.112  1.00 74.64           H  
ATOM   2362  O   LYS A 146     -26.123  23.659  19.156  1.00 74.64           O  
ATOM   2363  CG  LYS A 146     -23.507  21.905  15.676  1.00 74.64           C  
ATOM   2364  HG2 LYS A 146     -23.505  20.857  15.375  1.00 74.64           H  
ATOM   2365  HG3 LYS A 146     -22.570  22.110  16.192  1.00 74.64           H  
ATOM   2366  CD  LYS A 146     -23.603  22.781  14.417  1.00 74.64           C  
ATOM   2367  HD2 LYS A 146     -24.560  22.597  13.929  1.00 74.64           H  
ATOM   2368  HD3 LYS A 146     -23.542  23.831  14.702  1.00 74.64           H  
ATOM   2369  CE  LYS A 146     -22.460  22.484  13.446  1.00 74.64           C  
ATOM   2370  HE2 LYS A 146     -21.518  22.633  13.975  1.00 74.64           H  
ATOM   2371  HE3 LYS A 146     -22.523  21.439  13.142  1.00 74.64           H  
ATOM   2372  NZ  LYS A 146     -22.537  23.381  12.265  1.00 74.64           N  
ATOM   2373  HZ1 LYS A 146     -21.776  23.212  11.623  1.00 74.64           H  
ATOM   2374  HZ2 LYS A 146     -23.413  23.251  11.780  1.00 74.64           H  
ATOM   2375  HZ3 LYS A 146     -22.493  24.344  12.565  1.00 74.64           H  
ATOM   2376  N   PRO A 147     -27.163  24.218  17.223  1.00 81.86           N  
ATOM   2377  CA  PRO A 147     -28.502  24.305  17.798  1.00 81.86           C  
ATOM   2378  HA  PRO A 147     -28.514  25.154  18.482  1.00 81.86           H  
ATOM   2379  C   PRO A 147     -28.895  22.997  18.511  1.00 81.86           C  
ATOM   2380  CB  PRO A 147     -29.446  24.595  16.625  1.00 81.86           C  
ATOM   2381  HB2 PRO A 147     -29.811  23.664  16.192  1.00 81.86           H  
ATOM   2382  HB3 PRO A 147     -30.282  25.225  16.927  1.00 81.86           H  
ATOM   2383  O   PRO A 147     -28.608  21.927  17.963  1.00 81.86           O  
ATOM   2384  CG  PRO A 147     -28.544  25.298  15.614  1.00 81.86           C  
ATOM   2385  HG2 PRO A 147     -28.467  26.355  15.868  1.00 81.86           H  
ATOM   2386  HG3 PRO A 147     -28.907  25.175  14.593  1.00 81.86           H  
ATOM   2387  CD  PRO A 147     -27.192  24.619  15.824  1.00 81.86           C  
ATOM   2388  HD2 PRO A 147     -26.395  25.325  15.590  1.00 81.86           H  
ATOM   2389  HD3 PRO A 147     -27.111  23.730  15.198  1.00 81.86           H  
ATOM   2390  N   PRO A 148     -29.568  23.054  19.679  1.00 80.18           N  
ATOM   2391  CA  PRO A 148     -29.915  21.865  20.466  1.00 80.18           C  
ATOM   2392  HA  PRO A 148     -28.997  21.423  20.851  1.00 80.18           H  
ATOM   2393  C   PRO A 148     -30.683  20.791  19.686  1.00 80.18           C  
ATOM   2394  CB  PRO A 148     -30.754  22.386  21.638  1.00 80.18           C  
ATOM   2395  HB2 PRO A 148     -31.808  22.423  21.364  1.00 80.18           H  
ATOM   2396  HB3 PRO A 148     -30.616  21.778  22.532  1.00 80.18           H  
ATOM   2397  O   PRO A 148     -30.431  19.606  19.867  1.00 80.18           O  
ATOM   2398  CG  PRO A 148     -30.239  23.808  21.838  1.00 80.18           C  
ATOM   2399  HG2 PRO A 148     -29.323  23.783  22.429  1.00 80.18           H  
ATOM   2400  HG3 PRO A 148     -30.984  24.448  22.310  1.00 80.18           H  
ATOM   2401  CD  PRO A 148     -29.919  24.263  20.417  1.00 80.18           C  
ATOM   2402  HD2 PRO A 148     -30.799  24.721  19.967  1.00 80.18           H  
ATOM   2403  HD3 PRO A 148     -29.094  24.975  20.452  1.00 80.18           H  
ATOM   2404  N   GLU A 149     -31.578  21.195  18.782  1.00 81.88           N  
ATOM   2405  H   GLU A 149     -31.781  22.182  18.705  1.00 81.88           H  
ATOM   2406  CA  GLU A 149     -32.366  20.277  17.952  1.00 81.88           C  
ATOM   2407  HA  GLU A 149     -32.920  19.591  18.594  1.00 81.88           H  
ATOM   2408  C   GLU A 149     -31.489  19.429  17.016  1.00 81.88           C  
ATOM   2409  CB  GLU A 149     -33.368  21.120  17.157  1.00 81.88           C  
ATOM   2410  HB2 GLU A 149     -33.946  21.722  17.858  1.00 81.88           H  
ATOM   2411  HB3 GLU A 149     -32.817  21.788  16.495  1.00 81.88           H  
ATOM   2412  O   GLU A 149     -31.643  18.211  16.946  1.00 81.88           O  
ATOM   2413  CG  GLU A 149     -34.333  20.261  16.332  1.00 81.88           C  
ATOM   2414  HG2 GLU A 149     -33.759  19.649  15.636  1.00 81.88           H  
ATOM   2415  HG3 GLU A 149     -34.870  19.594  17.007  1.00 81.88           H  
ATOM   2416  CD  GLU A 149     -35.338  21.098  15.530  1.00 81.88           C  
ATOM   2417  OE1 GLU A 149     -36.191  20.461  14.877  1.00 81.88           O  
ATOM   2418  OE2 GLU A 149     -35.217  22.345  15.544  1.00 81.88           O  
ATOM   2419  N   ILE A 150     -30.512  20.053  16.348  1.00 83.69           N  
ATOM   2420  H   ILE A 150     -30.389  21.042  16.515  1.00 83.69           H  
ATOM   2421  CA  ILE A 150     -29.560  19.357  15.466  1.00 83.69           C  
ATOM   2422  HA  ILE A 150     -30.120  18.751  14.755  1.00 83.69           H  
ATOM   2423  C   ILE A 150     -28.685  18.404  16.284  1.00 83.69           C  
ATOM   2424  CB  ILE A 150     -28.699  20.382  14.686  1.00 83.69           C  
ATOM   2425  HB  ILE A 150     -28.218  21.048  15.402  1.00 83.69           H  
ATOM   2426  O   ILE A 150     -28.350  17.309  15.828  1.00 83.69           O  
ATOM   2427  CG1 ILE A 150     -29.608  21.230  13.766  1.00 83.69           C  
ATOM   2428 HG12 ILE A 150     -30.147  20.568  13.088  1.00 83.69           H  
ATOM   2429 HG13 ILE A 150     -30.346  21.750  14.376  1.00 83.69           H  
ATOM   2430  CG2 ILE A 150     -27.587  19.686  13.871  1.00 83.69           C  
ATOM   2431 HG21 ILE A 150     -28.035  18.986  13.166  1.00 83.69           H  
ATOM   2432 HG22 ILE A 150     -26.987  20.418  13.330  1.00 83.69           H  
ATOM   2433 HG23 ILE A 150     -26.914  19.140  14.533  1.00 83.69           H  
ATOM   2434  CD1 ILE A 150     -28.883  22.293  12.931  1.00 83.69           C  
ATOM   2435 HD11 ILE A 150     -28.286  21.824  12.149  1.00 83.69           H  
ATOM   2436 HD12 ILE A 150     -29.623  22.937  12.456  1.00 83.69           H  
ATOM   2437 HD13 ILE A 150     -28.243  22.902  13.570  1.00 83.69           H  
ATOM   2438  N   GLU A 151     -28.314  18.816  17.497  1.00 85.49           N  
ATOM   2439  H   GLU A 151     -28.641  19.712  17.828  1.00 85.49           H  
ATOM   2440  CA  GLU A 151     -27.522  17.984  18.393  1.00 85.49           C  
ATOM   2441  HA  GLU A 151     -26.672  17.613  17.820  1.00 85.49           H  
ATOM   2442  C   GLU A 151     -28.307  16.748  18.856  1.00 85.49           C  
ATOM   2443  CB  GLU A 151     -27.000  18.850  19.553  1.00 85.49           C  
ATOM   2444  HB2 GLU A 151     -27.823  19.110  20.219  1.00 85.49           H  
ATOM   2445  HB3 GLU A 151     -26.593  19.776  19.148  1.00 85.49           H  
ATOM   2446  O   GLU A 151     -27.780  15.638  18.788  1.00 85.49           O  
ATOM   2447  CG  GLU A 151     -25.901  18.168  20.374  1.00 85.49           C  
ATOM   2448  HG2 GLU A 151     -25.503  18.885  21.092  1.00 85.49           H  
ATOM   2449  HG3 GLU A 151     -26.349  17.351  20.940  1.00 85.49           H  
ATOM   2450  CD  GLU A 151     -24.752  17.625  19.508  1.00 85.49           C  
ATOM   2451  OE1 GLU A 151     -24.282  16.510  19.791  1.00 85.49           O  
ATOM   2452  OE2 GLU A 151     -24.343  18.223  18.481  1.00 85.49           O  
ATOM   2453  N   HIS A 152     -29.585  16.914  19.212  1.00 87.29           N  
ATOM   2454  H   HIS A 152     -29.959  17.852  19.247  1.00 87.29           H  
ATOM   2455  CA  HIS A 152     -30.475  15.809  19.570  1.00 87.29           C  
ATOM   2456  HA  HIS A 152     -30.029  15.260  20.399  1.00 87.29           H  
ATOM   2457  C   HIS A 152     -30.656  14.820  18.411  1.00 87.29           C  
ATOM   2458  CB  HIS A 152     -31.829  16.360  20.035  1.00 87.29           C  
ATOM   2459  HB2 HIS A 152     -31.665  17.063  20.852  1.00 87.29           H  
ATOM   2460  HB3 HIS A 152     -32.310  16.900  19.219  1.00 87.29           H  
ATOM   2461  O   HIS A 152     -30.426  13.627  18.593  1.00 87.29           O  
ATOM   2462  CG  HIS A 152     -32.760  15.273  20.515  1.00 87.29           C  
ATOM   2463  CD2 HIS A 152     -32.918  14.858  21.810  1.00 87.29           C  
ATOM   2464  HD2 HIS A 152     -32.415  15.268  22.673  1.00 87.29           H  
ATOM   2465  ND1 HIS A 152     -33.560  14.461  19.736  1.00 87.29           N  
ATOM   2466  HD1 HIS A 152     -33.623  14.430  18.728  1.00 87.29           H  
ATOM   2467  CE1 HIS A 152     -34.175  13.581  20.540  1.00 87.29           C  
ATOM   2468  HE1 HIS A 152     -34.829  12.792  20.199  1.00 87.29           H  
ATOM   2469  NE2 HIS A 152     -33.820  13.791  21.820  1.00 87.29           N  
ATOM   2470  N   GLN A 153     -30.988  15.296  17.204  1.00 89.15           N  
ATOM   2471  H   GLN A 153     -31.168  16.286  17.111  1.00 89.15           H  
ATOM   2472  CA  GLN A 153     -31.161  14.434  16.023  1.00 89.15           C  
ATOM   2473  HA  GLN A 153     -31.968  13.724  16.204  1.00 89.15           H  
ATOM   2474  C   GLN A 153     -29.894  13.626  15.707  1.00 89.15           C  
ATOM   2475  CB  GLN A 153     -31.511  15.298  14.803  1.00 89.15           C  
ATOM   2476  HB2 GLN A 153     -31.437  14.682  13.907  1.00 89.15           H  
ATOM   2477  HB3 GLN A 153     -30.785  16.107  14.721  1.00 89.15           H  
ATOM   2478  O   GLN A 153     -29.952  12.442  15.374  1.00 89.15           O  
ATOM   2479  CG  GLN A 153     -32.927  15.892  14.852  1.00 89.15           C  
ATOM   2480  HG2 GLN A 153     -33.658  15.084  14.832  1.00 89.15           H  
ATOM   2481  HG3 GLN A 153     -33.068  16.448  15.779  1.00 89.15           H  
ATOM   2482  CD  GLN A 153     -33.203  16.830  13.677  1.00 89.15           C  
ATOM   2483  NE2 GLN A 153     -34.299  17.555  13.699  1.00 89.15           N  
ATOM   2484 HE21 GLN A 153     -34.441  18.217  12.949  1.00 89.15           H  
ATOM   2485 HE22 GLN A 153     -34.918  17.562  14.498  1.00 89.15           H  
ATOM   2486  OE1 GLN A 153     -32.438  16.938  12.727  1.00 89.15           O  
ATOM   2487  N   LYS A 154     -28.722  14.252  15.843  1.00 90.18           N  
ATOM   2488  H   LYS A 154     -28.739  15.227  16.105  1.00 90.18           H  
ATOM   2489  CA  LYS A 154     -27.431  13.588  15.655  1.00 90.18           C  
ATOM   2490  HA  LYS A 154     -27.441  13.073  14.694  1.00 90.18           H  
ATOM   2491  C   LYS A 154     -27.170  12.517  16.714  1.00 90.18           C  
ATOM   2492  CB  LYS A 154     -26.358  14.675  15.631  1.00 90.18           C  
ATOM   2493  HB2 LYS A 154     -26.479  15.247  14.711  1.00 90.18           H  
ATOM   2494  HB3 LYS A 154     -26.506  15.351  16.473  1.00 90.18           H  
ATOM   2495  O   LYS A 154     -26.717  11.428  16.363  1.00 90.18           O  
ATOM   2496  CG  LYS A 154     -24.935  14.121  15.712  1.00 90.18           C  
ATOM   2497  HG2 LYS A 154     -24.810  13.299  15.007  1.00 90.18           H  
ATOM   2498  HG3 LYS A 154     -24.753  13.754  16.722  1.00 90.18           H  
ATOM   2499  CD  LYS A 154     -23.953  15.243  15.370  1.00 90.18           C  
ATOM   2500  HD2 LYS A 154     -23.660  15.146  14.324  1.00 90.18           H  
ATOM   2501  HD3 LYS A 154     -24.419  16.221  15.492  1.00 90.18           H  
ATOM   2502  CE  LYS A 154     -22.709  15.177  16.230  1.00 90.18           C  
ATOM   2503  HE2 LYS A 154     -22.461  14.136  16.436  1.00 90.18           H  
ATOM   2504  HE3 LYS A 154     -21.886  15.615  15.666  1.00 90.18           H  
ATOM   2505  NZ  LYS A 154     -22.898  15.961  17.481  1.00 90.18           N  
ATOM   2506  HZ1 LYS A 154     -23.494  15.541  18.179  1.00 90.18           H  
ATOM   2507  HZ2 LYS A 154     -23.358  16.854  17.379  1.00 90.18           H  
ATOM   2508  HZ3 LYS A 154     -22.025  16.142  17.955  1.00 90.18           H  
ATOM   2509  N   GLN A 155     -27.423  12.817  17.987  1.00 92.15           N  
ATOM   2510  H   GLN A 155     -27.795  13.730  18.207  1.00 92.15           H  
ATOM   2511  CA  GLN A 155     -27.265  11.852  19.077  1.00 92.15           C  
ATOM   2512  HA  GLN A 155     -26.254  11.445  19.059  1.00 92.15           H  
ATOM   2513  C   GLN A 155     -28.223  10.673  18.918  1.00 92.15           C  
ATOM   2514  CB  GLN A 155     -27.496  12.543  20.425  1.00 92.15           C  
ATOM   2515  HB2 GLN A 155     -28.410  13.136  20.384  1.00 92.15           H  
ATOM   2516  HB3 GLN A 155     -27.612  11.783  21.198  1.00 92.15           H  
ATOM   2517  O   GLN A 155     -27.796   9.526  19.025  1.00 92.15           O  
ATOM   2518  CG  GLN A 155     -26.313  13.440  20.803  1.00 92.15           C  
ATOM   2519  HG2 GLN A 155     -26.127  14.174  20.019  1.00 92.15           H  
ATOM   2520  HG3 GLN A 155     -25.419  12.824  20.904  1.00 92.15           H  
ATOM   2521  CD  GLN A 155     -26.523  14.180  22.116  1.00 92.15           C  
ATOM   2522  NE2 GLN A 155     -25.575  15.003  22.501  1.00 92.15           N  
ATOM   2523 HE21 GLN A 155     -24.834  15.239  21.857  1.00 92.15           H  
ATOM   2524 HE22 GLN A 155     -25.742  15.496  23.366  1.00 92.15           H  
ATOM   2525  OE1 GLN A 155     -27.501  14.020  22.828  1.00 92.15           O  
ATOM   2526  N   GLU A 156     -29.485  10.945  18.591  1.00 93.56           N  
ATOM   2527  H   GLU A 156     -29.778  11.911  18.550  1.00 93.56           H  
ATOM   2528  CA  GLU A 156     -30.497   9.931  18.318  1.00 93.56           C  
ATOM   2529  HA  GLU A 156     -30.628   9.312  19.206  1.00 93.56           H  
ATOM   2530  C   GLU A 156     -30.066   9.009  17.172  1.00 93.56           C  
ATOM   2531  CB  GLU A 156     -31.827  10.637  18.029  1.00 93.56           C  
ATOM   2532  HB2 GLU A 156     -32.069  11.278  18.877  1.00 93.56           H  
ATOM   2533  HB3 GLU A 156     -31.728  11.253  17.135  1.00 93.56           H  
ATOM   2534  O   GLU A 156     -30.024   7.790  17.351  1.00 93.56           O  
ATOM   2535  CG  GLU A 156     -32.958   9.625  17.832  1.00 93.56           C  
ATOM   2536  HG2 GLU A 156     -32.718   9.007  16.967  1.00 93.56           H  
ATOM   2537  HG3 GLU A 156     -33.009   8.978  18.708  1.00 93.56           H  
ATOM   2538  CD  GLU A 156     -34.328  10.274  17.600  1.00 93.56           C  
ATOM   2539  OE1 GLU A 156     -35.270   9.480  17.371  1.00 93.56           O  
ATOM   2540  OE2 GLU A 156     -34.422  11.524  17.646  1.00 93.56           O  
ATOM   2541  N   PHE A 157     -29.636   9.574  16.037  1.00 95.95           N  
ATOM   2542  H   PHE A 157     -29.730  10.575  15.933  1.00 95.95           H  
ATOM   2543  CA  PHE A 157     -29.147   8.790  14.904  1.00 95.95           C  
ATOM   2544  HA  PHE A 157     -29.955   8.141  14.565  1.00 95.95           H  
ATOM   2545  C   PHE A 157     -27.964   7.894  15.289  1.00 95.95           C  
ATOM   2546  CB  PHE A 157     -28.750   9.722  13.751  1.00 95.95           C  
ATOM   2547  HB2 PHE A 157     -29.618  10.317  13.466  1.00 95.95           H  
ATOM   2548  HB3 PHE A 157     -27.978  10.412  14.092  1.00 95.95           H  
ATOM   2549  O   PHE A 157     -27.947   6.712  14.946  1.00 95.95           O  
ATOM   2550  CG  PHE A 157     -28.245   8.972  12.531  1.00 95.95           C  
ATOM   2551  CD1 PHE A 157     -26.874   8.676  12.388  1.00 95.95           C  
ATOM   2552  HD1 PHE A 157     -26.172   9.004  13.140  1.00 95.95           H  
ATOM   2553  CD2 PHE A 157     -29.158   8.518  11.563  1.00 95.95           C  
ATOM   2554  HD2 PHE A 157     -30.212   8.724  11.678  1.00 95.95           H  
ATOM   2555  CE1 PHE A 157     -26.423   7.934  11.281  1.00 95.95           C  
ATOM   2556  HE1 PHE A 157     -25.375   7.694  11.180  1.00 95.95           H  
ATOM   2557  CE2 PHE A 157     -28.706   7.779  10.455  1.00 95.95           C  
ATOM   2558  HE2 PHE A 157     -29.417   7.421   9.725  1.00 95.95           H  
ATOM   2559  CZ  PHE A 157     -27.339   7.487  10.314  1.00 95.95           C  
ATOM   2560  HZ  PHE A 157     -26.996   6.905   9.471  1.00 95.95           H  
ATOM   2561  N   VAL A 158     -26.967   8.430  16.002  1.00 96.68           N  
ATOM   2562  H   VAL A 158     -27.044   9.396  16.286  1.00 96.68           H  
ATOM   2563  CA  VAL A 158     -25.791   7.647  16.409  1.00 96.68           C  
ATOM   2564  HA  VAL A 158     -25.390   7.149  15.525  1.00 96.68           H  
ATOM   2565  C   VAL A 158     -26.185   6.536  17.386  1.00 96.68           C  
ATOM   2566  CB  VAL A 158     -24.684   8.550  16.984  1.00 96.68           C  
ATOM   2567  HB  VAL A 158     -25.093   9.179  17.775  1.00 96.68           H  
ATOM   2568  O   VAL A 158     -25.752   5.399  17.206  1.00 96.68           O  
ATOM   2569  CG1 VAL A 158     -23.528   7.719  17.550  1.00 96.68           C  
ATOM   2570 HG11 VAL A 158     -23.236   6.952  16.833  1.00 96.68           H  
ATOM   2571 HG12 VAL A 158     -22.662   8.350  17.750  1.00 96.68           H  
ATOM   2572 HG13 VAL A 158     -23.839   7.246  18.482  1.00 96.68           H  
ATOM   2573  CG2 VAL A 158     -24.082   9.447  15.891  1.00 96.68           C  
ATOM   2574 HG21 VAL A 158     -23.376  10.147  16.339  1.00 96.68           H  
ATOM   2575 HG22 VAL A 158     -24.867  10.020  15.397  1.00 96.68           H  
ATOM   2576 HG23 VAL A 158     -23.573   8.837  15.145  1.00 96.68           H  
ATOM   2577  N   ASN A 159     -27.036   6.829  18.370  1.00 95.42           N  
ATOM   2578  H   ASN A 159     -27.375   7.777  18.450  1.00 95.42           H  
ATOM   2579  CA  ASN A 159     -27.482   5.859  19.371  1.00 95.42           C  
ATOM   2580  HA  ASN A 159     -26.607   5.395  19.828  1.00 95.42           H  
ATOM   2581  C   ASN A 159     -28.313   4.722  18.753  1.00 95.42           C  
ATOM   2582  CB  ASN A 159     -28.260   6.602  20.469  1.00 95.42           C  
ATOM   2583  HB2 ASN A 159     -29.036   7.216  20.012  1.00 95.42           H  
ATOM   2584  HB3 ASN A 159     -28.742   5.873  21.120  1.00 95.42           H  
ATOM   2585  O   ASN A 159     -28.137   3.564  19.126  1.00 95.42           O  
ATOM   2586  CG  ASN A 159     -27.375   7.474  21.347  1.00 95.42           C  
ATOM   2587  ND2 ASN A 159     -27.954   8.431  22.034  1.00 95.42           N  
ATOM   2588 HD21 ASN A 159     -27.353   9.011  22.602  1.00 95.42           H  
ATOM   2589 HD22 ASN A 159     -28.939   8.620  21.913  1.00 95.42           H  
ATOM   2590  OD1 ASN A 159     -26.171   7.296  21.458  1.00 95.42           O  
ATOM   2591  N   GLN A 160     -29.160   5.020  17.763  1.00 97.21           N  
ATOM   2592  H   GLN A 160     -29.306   5.991  17.526  1.00 97.21           H  
ATOM   2593  CA  GLN A 160     -29.926   4.005  17.026  1.00 97.21           C  
ATOM   2594  HA  GLN A 160     -30.452   3.367  17.736  1.00 97.21           H  
ATOM   2595  C   GLN A 160     -29.030   3.084  16.175  1.00 97.21           C  
ATOM   2596  CB  GLN A 160     -30.963   4.712  16.139  1.00 97.21           C  
ATOM   2597  HB2 GLN A 160     -30.470   5.507  15.580  1.00 97.21           H  
ATOM   2598  HB3 GLN A 160     -31.365   3.995  15.423  1.00 97.21           H  
ATOM   2599  O   GLN A 160     -29.369   1.924  15.940  1.00 97.21           O  
ATOM   2600  CG  GLN A 160     -32.139   5.296  16.944  1.00 97.21           C  
ATOM   2601  HG2 GLN A 160     -31.764   5.931  17.747  1.00 97.21           H  
ATOM   2602  HG3 GLN A 160     -32.700   4.480  17.399  1.00 97.21           H  
ATOM   2603  CD  GLN A 160     -33.094   6.125  16.086  1.00 97.21           C  
ATOM   2604  NE2 GLN A 160     -34.128   6.685  16.677  1.00 97.21           N  
ATOM   2605 HE21 GLN A 160     -34.645   7.385  16.164  1.00 97.21           H  
ATOM   2606 HE22 GLN A 160     -34.242   6.666  17.681  1.00 97.21           H  
ATOM   2607  OE1 GLN A 160     -32.919   6.283  14.886  1.00 97.21           O  
ATOM   2608  N   HIS A 161     -27.864   3.567  15.736  1.00 97.92           N  
ATOM   2609  H   HIS A 161     -27.641   4.527  15.960  1.00 97.92           H  
ATOM   2610  CA  HIS A 161     -27.004   2.872  14.774  1.00 97.92           C  
ATOM   2611  HA  HIS A 161     -27.498   1.949  14.470  1.00 97.92           H  
ATOM   2612  C   HIS A 161     -25.649   2.424  15.340  1.00 97.92           C  
ATOM   2613  CB  HIS A 161     -26.870   3.712  13.500  1.00 97.92           C  
ATOM   2614  HB2 HIS A 161     -26.210   3.201  12.800  1.00 97.92           H  
ATOM   2615  HB3 HIS A 161     -26.422   4.674  13.749  1.00 97.92           H  
ATOM   2616  O   HIS A 161     -24.740   2.125  14.571  1.00 97.92           O  
ATOM   2617  CG  HIS A 161     -28.185   3.944  12.805  1.00 97.92           C  
ATOM   2618  CD2 HIS A 161     -28.812   3.104  11.927  1.00 97.92           C  
ATOM   2619  HD2 HIS A 161     -28.457   2.132  11.617  1.00 97.92           H  
ATOM   2620  ND1 HIS A 161     -28.999   5.036  12.969  1.00 97.92           N  
ATOM   2621  HD1 HIS A 161     -28.831   5.796  13.612  1.00 97.92           H  
ATOM   2622  CE1 HIS A 161     -30.090   4.868  12.207  1.00 97.92           C  
ATOM   2623  HE1 HIS A 161     -30.926   5.550  12.162  1.00 97.92           H  
ATOM   2624  NE2 HIS A 161     -30.003   3.715  11.521  1.00 97.92           N  
ATOM   2625  N   VAL A 162     -25.486   2.309  16.663  1.00 97.21           N  
ATOM   2626  H   VAL A 162     -26.232   2.641  17.258  1.00 97.21           H  
ATOM   2627  CA  VAL A 162     -24.215   1.877  17.294  1.00 97.21           C  
ATOM   2628  HA  VAL A 162     -23.457   2.632  17.085  1.00 97.21           H  
ATOM   2629  C   VAL A 162     -23.687   0.552  16.723  1.00 97.21           C  
ATOM   2630  CB  VAL A 162     -24.377   1.772  18.825  1.00 97.21           C  
ATOM   2631  HB  VAL A 162     -25.218   1.117  19.052  1.00 97.21           H  
ATOM   2632  O   VAL A 162     -22.477   0.385  16.564  1.00 97.21           O  
ATOM   2633  CG1 VAL A 162     -23.132   1.220  19.529  1.00 97.21           C  
ATOM   2634 HG11 VAL A 162     -22.262   1.827  19.279  1.00 97.21           H  
ATOM   2635 HG12 VAL A 162     -22.949   0.185  19.239  1.00 97.21           H  
ATOM   2636 HG13 VAL A 162     -23.279   1.238  20.609  1.00 97.21           H  
ATOM   2637  CG2 VAL A 162     -24.651   3.155  19.420  1.00 97.21           C  
ATOM   2638 HG21 VAL A 162     -24.731   3.093  20.505  1.00 97.21           H  
ATOM   2639 HG22 VAL A 162     -25.598   3.536  19.035  1.00 97.21           H  
ATOM   2640 HG23 VAL A 162     -23.858   3.850  19.145  1.00 97.21           H  
ATOM   2641  N   HIS A 163     -24.582  -0.367  16.343  1.00 97.42           N  
ATOM   2642  H   HIS A 163     -25.561  -0.145  16.453  1.00 97.42           H  
ATOM   2643  CA  HIS A 163     -24.231  -1.646  15.716  1.00 97.42           C  
ATOM   2644  HA  HIS A 163     -23.604  -2.201  16.413  1.00 97.42           H  
ATOM   2645  C   HIS A 163     -23.417  -1.493  14.417  1.00 97.42           C  
ATOM   2646  CB  HIS A 163     -25.509  -2.465  15.481  1.00 97.42           C  
ATOM   2647  HB2 HIS A 163     -25.224  -3.457  15.130  1.00 97.42           H  
ATOM   2648  HB3 HIS A 163     -26.033  -2.592  16.429  1.00 97.42           H  
ATOM   2649  O   HIS A 163     -22.622  -2.375  14.099  1.00 97.42           O  
ATOM   2650  CG  HIS A 163     -26.459  -1.859  14.476  1.00 97.42           C  
ATOM   2651  CD2 HIS A 163     -26.535  -2.173  13.143  1.00 97.42           C  
ATOM   2652  HD2 HIS A 163     -25.919  -2.889  12.619  1.00 97.42           H  
ATOM   2653  ND1 HIS A 163     -27.429  -0.907  14.725  1.00 97.42           N  
ATOM   2654  HD1 HIS A 163     -27.731  -0.554  15.622  1.00 97.42           H  
ATOM   2655  CE1 HIS A 163     -28.067  -0.654  13.572  1.00 97.42           C  
ATOM   2656  HE1 HIS A 163     -28.906   0.018  13.464  1.00 97.42           H  
ATOM   2657  NE2 HIS A 163     -27.556  -1.399  12.582  1.00 97.42           N  
ATOM   2658  N   TYR A 164     -23.508  -0.351  13.721  1.00 98.52           N  
ATOM   2659  H   TYR A 164     -24.144   0.368  14.036  1.00 98.52           H  
ATOM   2660  CA  TYR A 164     -22.687  -0.060  12.543  1.00 98.52           C  
ATOM   2661  HA  TYR A 164     -22.869  -0.828  11.792  1.00 98.52           H  
ATOM   2662  C   TYR A 164     -21.186  -0.098  12.832  1.00 98.52           C  
ATOM   2663  CB  TYR A 164     -23.057   1.310  11.951  1.00 98.52           C  
ATOM   2664  HB2 TYR A 164     -22.258   1.597  11.267  1.00 98.52           H  
ATOM   2665  HB3 TYR A 164     -23.056   2.058  12.744  1.00 98.52           H  
ATOM   2666  O   TYR A 164     -20.412  -0.374  11.921  1.00 98.52           O  
ATOM   2667  CG  TYR A 164     -24.358   1.402  11.168  1.00 98.52           C  
ATOM   2668  CD1 TYR A 164     -25.211   0.293  10.994  1.00 98.52           C  
ATOM   2669  HD1 TYR A 164     -24.994  -0.665  11.443  1.00 98.52           H  
ATOM   2670  CD2 TYR A 164     -24.691   2.624  10.554  1.00 98.52           C  
ATOM   2671  HD2 TYR A 164     -24.044   3.477  10.696  1.00 98.52           H  
ATOM   2672  CE1 TYR A 164     -26.370   0.403  10.210  1.00 98.52           C  
ATOM   2673  HE1 TYR A 164     -27.032  -0.445  10.112  1.00 98.52           H  
ATOM   2674  CE2 TYR A 164     -25.871   2.752   9.795  1.00 98.52           C  
ATOM   2675  HE2 TYR A 164     -26.137   3.707   9.365  1.00 98.52           H  
ATOM   2676  OH  TYR A 164     -27.858   1.730   8.900  1.00 98.52           O  
ATOM   2677  HH  TYR A 164     -28.197   2.628   8.889  1.00 98.52           H  
ATOM   2678  CZ  TYR A 164     -26.712   1.633   9.622  1.00 98.52           C  
ATOM   2679  N   LEU A 165     -20.743   0.120  14.076  1.00 98.07           N  
ATOM   2680  H   LEU A 165     -21.416   0.318  14.802  1.00 98.07           H  
ATOM   2681  CA  LEU A 165     -19.334  -0.066  14.437  1.00 98.07           C  
ATOM   2682  HA  LEU A 165     -18.718   0.584  13.815  1.00 98.07           H  
ATOM   2683  C   LEU A 165     -18.872  -1.507  14.170  1.00 98.07           C  
ATOM   2684  CB  LEU A 165     -19.123   0.290  15.917  1.00 98.07           C  
ATOM   2685  HB2 LEU A 165     -18.100   0.032  16.190  1.00 98.07           H  
ATOM   2686  HB3 LEU A 165     -19.795  -0.325  16.515  1.00 98.07           H  
ATOM   2687  O   LEU A 165     -17.805  -1.703  13.590  1.00 98.07           O  
ATOM   2688  CG  LEU A 165     -19.348   1.768  16.267  1.00 98.07           C  
ATOM   2689  HG  LEU A 165     -20.294   2.110  15.849  1.00 98.07           H  
ATOM   2690  CD1 LEU A 165     -19.413   1.921  17.780  1.00 98.07           C  
ATOM   2691 HD11 LEU A 165     -19.569   2.966  18.048  1.00 98.07           H  
ATOM   2692 HD12 LEU A 165     -18.482   1.564  18.221  1.00 98.07           H  
ATOM   2693 HD13 LEU A 165     -20.241   1.329  18.171  1.00 98.07           H  
ATOM   2694  CD2 LEU A 165     -18.202   2.653  15.767  1.00 98.07           C  
ATOM   2695 HD21 LEU A 165     -18.118   2.578  14.683  1.00 98.07           H  
ATOM   2696 HD22 LEU A 165     -18.402   3.691  16.033  1.00 98.07           H  
ATOM   2697 HD23 LEU A 165     -17.264   2.344  16.227  1.00 98.07           H  
ATOM   2698  N   LYS A 166     -19.689  -2.503  14.542  1.00 97.74           N  
ATOM   2699  H   LYS A 166     -20.604  -2.259  14.894  1.00 97.74           H  
ATOM   2700  CA  LYS A 166     -19.395  -3.924  14.307  1.00 97.74           C  
ATOM   2701  HA  LYS A 166     -18.378  -4.138  14.634  1.00 97.74           H  
ATOM   2702  C   LYS A 166     -19.454  -4.262  12.826  1.00 97.74           C  
ATOM   2703  CB  LYS A 166     -20.365  -4.829  15.077  1.00 97.74           C  
ATOM   2704  HB2 LYS A 166     -20.170  -5.862  14.788  1.00 97.74           H  
ATOM   2705  HB3 LYS A 166     -21.395  -4.591  14.808  1.00 97.74           H  
ATOM   2706  O   LYS A 166     -18.545  -4.918  12.326  1.00 97.74           O  
ATOM   2707  CG  LYS A 166     -20.182  -4.704  16.589  1.00 97.74           C  
ATOM   2708  HG2 LYS A 166     -19.134  -4.875  16.835  1.00 97.74           H  
ATOM   2709  HG3 LYS A 166     -20.462  -3.700  16.909  1.00 97.74           H  
ATOM   2710  CD  LYS A 166     -21.047  -5.734  17.323  1.00 97.74           C  
ATOM   2711  HD2 LYS A 166     -20.764  -6.739  17.010  1.00 97.74           H  
ATOM   2712  HD3 LYS A 166     -22.102  -5.560  17.113  1.00 97.74           H  
ATOM   2713  CE  LYS A 166     -20.761  -5.549  18.807  1.00 97.74           C  
ATOM   2714  HE2 LYS A 166     -19.681  -5.574  18.956  1.00 97.74           H  
ATOM   2715  HE3 LYS A 166     -21.090  -4.560  19.124  1.00 97.74           H  
ATOM   2716  NZ  LYS A 166     -21.362  -6.578  19.683  1.00 97.74           N  
ATOM   2717  HZ1 LYS A 166     -21.029  -7.503  19.450  1.00 97.74           H  
ATOM   2718  HZ2 LYS A 166     -20.978  -6.374  20.594  1.00 97.74           H  
ATOM   2719  HZ3 LYS A 166     -22.369  -6.520  19.730  1.00 97.74           H  
ATOM   2720  N   ASP A 167     -20.462  -3.753  12.119  1.00 98.24           N  
ATOM   2721  H   ASP A 167     -21.235  -3.331  12.614  1.00 98.24           H  
ATOM   2722  CA  ASP A 167     -20.572  -3.929  10.670  1.00 98.24           C  
ATOM   2723  HA  ASP A 167     -20.692  -4.987  10.438  1.00 98.24           H  
ATOM   2724  C   ASP A 167     -19.323  -3.407   9.952  1.00 98.24           C  
ATOM   2725  CB  ASP A 167     -21.770  -3.159  10.105  1.00 98.24           C  
ATOM   2726  HB2 ASP A 167     -21.681  -2.107  10.375  1.00 98.24           H  
ATOM   2727  HB3 ASP A 167     -21.704  -3.219   9.019  1.00 98.24           H  
ATOM   2728  O   ASP A 167     -18.776  -4.080   9.085  1.00 98.24           O  
ATOM   2729  CG  ASP A 167     -23.155  -3.656  10.503  1.00 98.24           C  
ATOM   2730  OD1 ASP A 167     -23.259  -4.647  11.255  1.00 98.24           O  
ATOM   2731  OD2 ASP A 167     -24.101  -3.002   9.997  1.00 98.24           O  
ATOM   2732  N   ILE A 168     -18.829  -2.222  10.327  1.00 98.43           N  
ATOM   2733  H   ILE A 168     -19.333  -1.697  11.028  1.00 98.43           H  
ATOM   2734  CA  ILE A 168     -17.634  -1.627   9.717  1.00 98.43           C  
ATOM   2735  HA  ILE A 168     -17.777  -1.606   8.636  1.00 98.43           H  
ATOM   2736  C   ILE A 168     -16.394  -2.488   9.984  1.00 98.43           C  
ATOM   2737  CB  ILE A 168     -17.445  -0.174  10.201  1.00 98.43           C  
ATOM   2738  HB  ILE A 168     -17.475  -0.163  11.291  1.00 98.43           H  
ATOM   2739  O   ILE A 168     -15.602  -2.714   9.068  1.00 98.43           O  
ATOM   2740  CG1 ILE A 168     -18.573   0.725   9.650  1.00 98.43           C  
ATOM   2741 HG12 ILE A 168     -19.525   0.194   9.650  1.00 98.43           H  
ATOM   2742 HG13 ILE A 168     -18.351   0.973   8.612  1.00 98.43           H  
ATOM   2743  CG2 ILE A 168     -16.086   0.386   9.736  1.00 98.43           C  
ATOM   2744 HG21 ILE A 168     -16.020   1.455   9.940  1.00 98.43           H  
ATOM   2745 HG22 ILE A 168     -15.273  -0.108  10.267  1.00 98.43           H  
ATOM   2746 HG23 ILE A 168     -15.963   0.227   8.664  1.00 98.43           H  
ATOM   2747  CD1 ILE A 168     -18.754   2.014  10.462  1.00 98.43           C  
ATOM   2748 HD11 ILE A 168     -17.863   2.635  10.376  1.00 98.43           H  
ATOM   2749 HD12 ILE A 168     -19.613   2.569  10.086  1.00 98.43           H  
ATOM   2750 HD13 ILE A 168     -18.923   1.779  11.513  1.00 98.43           H  
ATOM   2751  N   ILE A 169     -16.229  -3.008  11.205  1.00 98.30           N  
ATOM   2752  H   ILE A 169     -16.916  -2.798  11.915  1.00 98.30           H  
ATOM   2753  CA  ILE A 169     -15.147  -3.951  11.524  1.00 98.30           C  
ATOM   2754  HA  ILE A 169     -14.196  -3.493  11.253  1.00 98.30           H  
ATOM   2755  C   ILE A 169     -15.259  -5.224  10.679  1.00 98.30           C  
ATOM   2756  CB  ILE A 169     -15.132  -4.264  13.037  1.00 98.30           C  
ATOM   2757  HB  ILE A 169     -16.145  -4.523  13.344  1.00 98.30           H  
ATOM   2758  O   ILE A 169     -14.247  -5.698  10.160  1.00 98.30           O  
ATOM   2759  CG1 ILE A 169     -14.700  -3.037  13.867  1.00 98.30           C  
ATOM   2760 HG12 ILE A 169     -15.356  -2.195  13.645  1.00 98.30           H  
ATOM   2761 HG13 ILE A 169     -14.840  -3.287  14.919  1.00 98.30           H  
ATOM   2762  CG2 ILE A 169     -14.237  -5.470  13.380  1.00 98.30           C  
ATOM   2763 HG21 ILE A 169     -14.687  -6.390  13.005  1.00 98.30           H  
ATOM   2764 HG22 ILE A 169     -13.248  -5.352  12.936  1.00 98.30           H  
ATOM   2765 HG23 ILE A 169     -14.143  -5.565  14.461  1.00 98.30           H  
ATOM   2766  CD1 ILE A 169     -13.253  -2.560  13.681  1.00 98.30           C  
ATOM   2767 HD11 ILE A 169     -12.550  -3.358  13.922  1.00 98.30           H  
ATOM   2768 HD12 ILE A 169     -13.066  -1.727  14.359  1.00 98.30           H  
ATOM   2769 HD13 ILE A 169     -13.091  -2.221  12.658  1.00 98.30           H  
ATOM   2770  N   GLN A 170     -16.471  -5.742  10.476  1.00 98.23           N  
ATOM   2771  H   GLN A 170     -17.263  -5.329  10.947  1.00 98.23           H  
ATOM   2772  CA  GLN A 170     -16.707  -6.899   9.617  1.00 98.23           C  
ATOM   2773  HA  GLN A 170     -16.044  -7.696   9.952  1.00 98.23           H  
ATOM   2774  C   GLN A 170     -16.352  -6.597   8.150  1.00 98.23           C  
ATOM   2775  CB  GLN A 170     -18.158  -7.371   9.805  1.00 98.23           C  
ATOM   2776  HB2 GLN A 170     -18.348  -7.518  10.868  1.00 98.23           H  
ATOM   2777  HB3 GLN A 170     -18.847  -6.609   9.441  1.00 98.23           H  
ATOM   2778  O   GLN A 170     -15.604  -7.358   7.539  1.00 98.23           O  
ATOM   2779  CG  GLN A 170     -18.454  -8.684   9.072  1.00 98.23           C  
ATOM   2780  HG2 GLN A 170     -19.478  -8.990   9.286  1.00 98.23           H  
ATOM   2781  HG3 GLN A 170     -18.377  -8.519   7.997  1.00 98.23           H  
ATOM   2782  CD  GLN A 170     -17.519  -9.815   9.482  1.00 98.23           C  
ATOM   2783  NE2 GLN A 170     -16.920 -10.492   8.534  1.00 98.23           N  
ATOM   2784 HE21 GLN A 170     -17.052 -10.255   7.561  1.00 98.23           H  
ATOM   2785 HE22 GLN A 170     -16.333 -11.276   8.780  1.00 98.23           H  
ATOM   2786  OE1 GLN A 170     -17.278 -10.089  10.649  1.00 98.23           O  
ATOM   2787  N   TYR A 171     -16.754  -5.437   7.620  1.00 98.00           N  
ATOM   2788  H   TYR A 171     -17.383  -4.866   8.166  1.00 98.00           H  
ATOM   2789  CA  TYR A 171     -16.357  -4.965   6.285  1.00 98.00           C  
ATOM   2790  HA  TYR A 171     -16.726  -5.670   5.540  1.00 98.00           H  
ATOM   2791  C   TYR A 171     -14.832  -4.892   6.121  1.00 98.00           C  
ATOM   2792  CB  TYR A 171     -16.974  -3.580   6.014  1.00 98.00           C  
ATOM   2793  HB2 TYR A 171     -17.182  -3.071   6.955  1.00 98.00           H  
ATOM   2794  HB3 TYR A 171     -16.250  -2.963   5.483  1.00 98.00           H  
ATOM   2795  O   TYR A 171     -14.289  -5.314   5.097  1.00 98.00           O  
ATOM   2796  CG  TYR A 171     -18.238  -3.616   5.182  1.00 98.00           C  
ATOM   2797  CD1 TYR A 171     -18.159  -3.455   3.785  1.00 98.00           C  
ATOM   2798  HD1 TYR A 171     -17.198  -3.310   3.315  1.00 98.00           H  
ATOM   2799  CD2 TYR A 171     -19.489  -3.820   5.792  1.00 98.00           C  
ATOM   2800  HD2 TYR A 171     -19.559  -3.965   6.860  1.00 98.00           H  
ATOM   2801  CE1 TYR A 171     -19.328  -3.494   3.001  1.00 98.00           C  
ATOM   2802  HE1 TYR A 171     -19.263  -3.371   1.930  1.00 98.00           H  
ATOM   2803  CE2 TYR A 171     -20.659  -3.866   5.015  1.00 98.00           C  
ATOM   2804  HE2 TYR A 171     -21.616  -4.044   5.483  1.00 98.00           H  
ATOM   2805  OH  TYR A 171     -21.716  -3.719   2.872  1.00 98.00           O  
ATOM   2806  HH  TYR A 171     -21.523  -3.727   1.931  1.00 98.00           H  
ATOM   2807  CZ  TYR A 171     -20.581  -3.698   3.619  1.00 98.00           C  
ATOM   2808  N   ILE A 172     -14.124  -4.378   7.131  1.00 98.19           N  
ATOM   2809  H   ILE A 172     -14.633  -4.022   7.928  1.00 98.19           H  
ATOM   2810  CA  ILE A 172     -12.655  -4.318   7.146  1.00 98.19           C  
ATOM   2811  HA  ILE A 172     -12.316  -3.858   6.217  1.00 98.19           H  
ATOM   2812  C   ILE A 172     -12.053  -5.729   7.190  1.00 98.19           C  
ATOM   2813  CB  ILE A 172     -12.173  -3.440   8.325  1.00 98.19           C  
ATOM   2814  HB  ILE A 172     -12.682  -3.770   9.231  1.00 98.19           H  
ATOM   2815  O   ILE A 172     -11.076  -5.997   6.487  1.00 98.19           O  
ATOM   2816  CG1 ILE A 172     -12.537  -1.959   8.069  1.00 98.19           C  
ATOM   2817 HG12 ILE A 172     -11.900  -1.558   7.281  1.00 98.19           H  
ATOM   2818 HG13 ILE A 172     -13.569  -1.885   7.725  1.00 98.19           H  
ATOM   2819  CG2 ILE A 172     -10.655  -3.587   8.557  1.00 98.19           C  
ATOM   2820 HG21 ILE A 172     -10.115  -3.402   7.629  1.00 98.19           H  
ATOM   2821 HG22 ILE A 172     -10.312  -2.888   9.320  1.00 98.19           H  
ATOM   2822 HG23 ILE A 172     -10.424  -4.592   8.911  1.00 98.19           H  
ATOM   2823  CD1 ILE A 172     -12.405  -1.074   9.314  1.00 98.19           C  
ATOM   2824 HD11 ILE A 172     -12.911  -1.540  10.160  1.00 98.19           H  
ATOM   2825 HD12 ILE A 172     -11.354  -0.910   9.551  1.00 98.19           H  
ATOM   2826 HD13 ILE A 172     -12.868  -0.106   9.123  1.00 98.19           H  
ATOM   2827  N   SER A 173     -12.632  -6.634   7.981  1.00 98.35           N  
ATOM   2828  H   SER A 173     -13.428  -6.338   8.529  1.00 98.35           H  
ATOM   2829  CA  SER A 173     -12.206  -8.033   8.099  1.00 98.35           C  
ATOM   2830  HA  SER A 173     -11.157  -8.055   8.397  1.00 98.35           H  
ATOM   2831  C   SER A 173     -12.318  -8.773   6.768  1.00 98.35           C  
ATOM   2832  CB  SER A 173     -13.043  -8.723   9.182  1.00 98.35           C  
ATOM   2833  HB2 SER A 173     -14.083  -8.782   8.861  1.00 98.35           H  
ATOM   2834  HB3 SER A 173     -13.002  -8.124  10.092  1.00 98.35           H  
ATOM   2835  O   SER A 173     -11.342  -9.367   6.304  1.00 98.35           O  
ATOM   2836  OG  SER A 173     -12.587 -10.031   9.481  1.00 98.35           O  
ATOM   2837  HG  SER A 173     -13.172 -10.343  10.176  1.00 98.35           H  
ATOM   2838  N   ASP A 174     -13.463  -8.658   6.097  1.00 97.68           N  
ATOM   2839  H   ASP A 174     -14.237  -8.185   6.541  1.00 97.68           H  
ATOM   2840  CA  ASP A 174     -13.714  -9.314   4.813  1.00 97.68           C  
ATOM   2841  HA  ASP A 174     -13.458 -10.370   4.898  1.00 97.68           H  
ATOM   2842  C   ASP A 174     -12.844  -8.728   3.698  1.00 97.68           C  
ATOM   2843  CB  ASP A 174     -15.208  -9.209   4.474  1.00 97.68           C  
ATOM   2844  HB2 ASP A 174     -15.505  -8.161   4.467  1.00 97.68           H  
ATOM   2845  HB3 ASP A 174     -15.372  -9.619   3.477  1.00 97.68           H  
ATOM   2846  O   ASP A 174     -12.260  -9.463   2.897  1.00 97.68           O  
ATOM   2847  CG  ASP A 174     -16.074  -9.990   5.468  1.00 97.68           C  
ATOM   2848  OD1 ASP A 174     -15.576 -10.997   6.025  1.00 97.68           O  
ATOM   2849  OD2 ASP A 174     -17.228  -9.577   5.704  1.00 97.68           O  
ATOM   2850  N   PHE A 175     -12.665  -7.403   3.677  1.00 97.47           N  
ATOM   2851  H   PHE A 175     -13.175  -6.838   4.341  1.00 97.47           H  
ATOM   2852  CA  PHE A 175     -11.725  -6.755   2.764  1.00 97.47           C  
ATOM   2853  HA  PHE A 175     -11.990  -7.023   1.742  1.00 97.47           H  
ATOM   2854  C   PHE A 175     -10.288  -7.234   3.005  1.00 97.47           C  
ATOM   2855  CB  PHE A 175     -11.843  -5.236   2.920  1.00 97.47           C  
ATOM   2856  HB2 PHE A 175     -11.582  -4.957   3.940  1.00 97.47           H  
ATOM   2857  HB3 PHE A 175     -12.883  -4.951   2.761  1.00 97.47           H  
ATOM   2858  O   PHE A 175      -9.572  -7.570   2.060  1.00 97.47           O  
ATOM   2859  CG  PHE A 175     -10.980  -4.454   1.951  1.00 97.47           C  
ATOM   2860  CD1 PHE A 175      -9.719  -3.975   2.349  1.00 97.47           C  
ATOM   2861  HD1 PHE A 175      -9.365  -4.173   3.350  1.00 97.47           H  
ATOM   2862  CD2 PHE A 175     -11.450  -4.189   0.652  1.00 97.47           C  
ATOM   2863  HD2 PHE A 175     -12.429  -4.534   0.352  1.00 97.47           H  
ATOM   2864  CE1 PHE A 175      -8.933  -3.228   1.453  1.00 97.47           C  
ATOM   2865  HE1 PHE A 175      -7.973  -2.836   1.757  1.00 97.47           H  
ATOM   2866  CE2 PHE A 175     -10.665  -3.443  -0.244  1.00 97.47           C  
ATOM   2867  HE2 PHE A 175     -11.039  -3.205  -1.229  1.00 97.47           H  
ATOM   2868  CZ  PHE A 175      -9.408  -2.961   0.159  1.00 97.47           C  
ATOM   2869  HZ  PHE A 175      -8.814  -2.362  -0.516  1.00 97.47           H  
ATOM   2870  N   SER A 176      -9.870  -7.330   4.268  1.00 97.57           N  
ATOM   2871  H   SER A 176     -10.505  -7.056   5.004  1.00 97.57           H  
ATOM   2872  CA  SER A 176      -8.532  -7.786   4.633  1.00 97.57           C  
ATOM   2873  HA  SER A 176      -7.815  -7.117   4.157  1.00 97.57           H  
ATOM   2874  C   SER A 176      -8.249  -9.207   4.152  1.00 97.57           C  
ATOM   2875  CB  SER A 176      -8.344  -7.694   6.143  1.00 97.57           C  
ATOM   2876  HB2 SER A 176      -9.084  -8.314   6.648  1.00 97.57           H  
ATOM   2877  HB3 SER A 176      -8.494  -6.658   6.448  1.00 97.57           H  
ATOM   2878  O   SER A 176      -7.239  -9.434   3.481  1.00 97.57           O  
ATOM   2879  OG  SER A 176      -7.041  -8.123   6.491  1.00 97.57           O  
ATOM   2880  HG  SER A 176      -7.120  -8.847   7.115  1.00 97.57           H  
ATOM   2881  N   LYS A 177      -9.168 -10.138   4.433  1.00 97.29           N  
ATOM   2882  H   LYS A 177      -9.976  -9.859   4.971  1.00 97.29           H  
ATOM   2883  CA  LYS A 177      -9.070 -11.547   4.022  1.00 97.29           C  
ATOM   2884  HA  LYS A 177      -8.129 -11.975   4.366  1.00 97.29           H  
ATOM   2885  C   LYS A 177      -9.096 -11.722   2.508  1.00 97.29           C  
ATOM   2886  CB  LYS A 177     -10.236 -12.334   4.629  1.00 97.29           C  
ATOM   2887  HB2 LYS A 177     -10.271 -13.325   4.177  1.00 97.29           H  
ATOM   2888  HB3 LYS A 177     -11.170 -11.821   4.400  1.00 97.29           H  
ATOM   2889  O   LYS A 177      -8.482 -12.646   1.994  1.00 97.29           O  
ATOM   2890  CG  LYS A 177     -10.095 -12.505   6.145  1.00 97.29           C  
ATOM   2891  HG2 LYS A 177      -9.234 -13.137   6.364  1.00 97.29           H  
ATOM   2892  HG3 LYS A 177      -9.949 -11.533   6.616  1.00 97.29           H  
ATOM   2893  CD  LYS A 177     -11.367 -13.146   6.703  1.00 97.29           C  
ATOM   2894  HD2 LYS A 177     -11.502 -14.129   6.254  1.00 97.29           H  
ATOM   2895  HD3 LYS A 177     -12.218 -12.515   6.447  1.00 97.29           H  
ATOM   2896  CE  LYS A 177     -11.278 -13.275   8.223  1.00 97.29           C  
ATOM   2897  HE2 LYS A 177     -11.067 -12.290   8.639  1.00 97.29           H  
ATOM   2898  HE3 LYS A 177     -10.451 -13.938   8.477  1.00 97.29           H  
ATOM   2899  NZ  LYS A 177     -12.555 -13.787   8.773  1.00 97.29           N  
ATOM   2900  HZ1 LYS A 177     -13.305 -13.161   8.517  1.00 97.29           H  
ATOM   2901  HZ2 LYS A 177     -12.512 -13.851   9.780  1.00 97.29           H  
ATOM   2902  HZ3 LYS A 177     -12.764 -14.699   8.392  1.00 97.29           H  
ATOM   2903  N   ARG A 178      -9.798 -10.844   1.786  1.00 96.32           N  
ATOM   2904  H   ARG A 178     -10.365 -10.174   2.284  1.00 96.32           H  
ATOM   2905  CA  ARG A 178      -9.910 -10.935   0.327  1.00 96.32           C  
ATOM   2906  HA  ARG A 178      -9.944 -11.989   0.052  1.00 96.32           H  
ATOM   2907  C   ARG A 178      -8.698 -10.362  -0.402  1.00 96.32           C  
ATOM   2908  CB  ARG A 178     -11.225 -10.284  -0.110  1.00 96.32           C  
ATOM   2909  HB2 ARG A 178     -12.037 -10.724   0.468  1.00 96.32           H  
ATOM   2910  HB3 ARG A 178     -11.186  -9.216   0.104  1.00 96.32           H  
ATOM   2911  O   ARG A 178      -8.247 -10.966  -1.368  1.00 96.32           O  
ATOM   2912  CG  ARG A 178     -11.512 -10.513  -1.603  1.00 96.32           C  
ATOM   2913  HG2 ARG A 178     -10.783  -9.987  -2.219  1.00 96.32           H  
ATOM   2914  HG3 ARG A 178     -11.432 -11.578  -1.822  1.00 96.32           H  
ATOM   2915  CD  ARG A 178     -12.922 -10.052  -1.984  1.00 96.32           C  
ATOM   2916  HD2 ARG A 178     -13.642 -10.656  -1.431  1.00 96.32           H  
ATOM   2917  HD3 ARG A 178     -13.073 -10.258  -3.043  1.00 96.32           H  
ATOM   2918  NE  ARG A 178     -13.158  -8.626  -1.669  1.00 96.32           N  
ATOM   2919  HE  ARG A 178     -13.164  -8.392  -0.687  1.00 96.32           H  
ATOM   2920  NH1 ARG A 178     -13.494  -7.854  -3.812  1.00 96.32           N  
ATOM   2921 HH11 ARG A 178     -13.184  -8.741  -4.183  1.00 96.32           H  
ATOM   2922 HH12 ARG A 178     -13.740  -7.114  -4.453  1.00 96.32           H  
ATOM   2923  NH2 ARG A 178     -13.767  -6.473  -2.081  1.00 96.32           N  
ATOM   2924 HH21 ARG A 178     -14.039  -5.753  -2.734  1.00 96.32           H  
ATOM   2925 HH22 ARG A 178     -13.834  -6.309  -1.086  1.00 96.32           H  
ATOM   2926  CZ  ARG A 178     -13.469  -7.664  -2.521  1.00 96.32           C  
ATOM   2927  N   VAL A 179      -8.198  -9.190   0.007  1.00 96.32           N  
ATOM   2928  H   VAL A 179      -8.645  -8.734   0.790  1.00 96.32           H  
ATOM   2929  CA  VAL A 179      -7.210  -8.448  -0.804  1.00 96.32           C  
ATOM   2930  HA  VAL A 179      -6.848  -9.116  -1.586  1.00 96.32           H  
ATOM   2931  C   VAL A 179      -5.940  -8.006  -0.077  1.00 96.32           C  
ATOM   2932  CB  VAL A 179      -7.847  -7.260  -1.550  1.00 96.32           C  
ATOM   2933  HB  VAL A 179      -7.069  -6.842  -2.189  1.00 96.32           H  
ATOM   2934  O   VAL A 179      -4.904  -7.836  -0.723  1.00 96.32           O  
ATOM   2935  CG1 VAL A 179      -9.012  -7.685  -2.452  1.00 96.32           C  
ATOM   2936 HG11 VAL A 179      -9.884  -7.931  -1.846  1.00 96.32           H  
ATOM   2937 HG12 VAL A 179      -8.726  -8.553  -3.046  1.00 96.32           H  
ATOM   2938 HG13 VAL A 179      -9.269  -6.870  -3.128  1.00 96.32           H  
ATOM   2939  CG2 VAL A 179      -8.356  -6.140  -0.641  1.00 96.32           C  
ATOM   2940 HG21 VAL A 179      -8.686  -5.305  -1.260  1.00 96.32           H  
ATOM   2941 HG22 VAL A 179      -7.568  -5.787   0.025  1.00 96.32           H  
ATOM   2942 HG23 VAL A 179      -9.213  -6.478  -0.060  1.00 96.32           H  
ATOM   2943  N   ILE A 180      -5.966  -7.829   1.248  1.00 96.56           N  
ATOM   2944  H   ILE A 180      -6.808  -8.065   1.753  1.00 96.56           H  
ATOM   2945  CA  ILE A 180      -4.777  -7.391   1.999  1.00 96.56           C  
ATOM   2946  HA  ILE A 180      -4.210  -6.699   1.376  1.00 96.56           H  
ATOM   2947  C   ILE A 180      -3.861  -8.588   2.269  1.00 96.56           C  
ATOM   2948  CB  ILE A 180      -5.164  -6.626   3.285  1.00 96.56           C  
ATOM   2949  HB  ILE A 180      -5.742  -7.294   3.923  1.00 96.56           H  
ATOM   2950  O   ILE A 180      -2.683  -8.539   1.905  1.00 96.56           O  
ATOM   2951  CG1 ILE A 180      -6.014  -5.386   2.919  1.00 96.56           C  
ATOM   2952 HG12 ILE A 180      -6.929  -5.711   2.424  1.00 96.56           H  
ATOM   2953 HG13 ILE A 180      -5.461  -4.756   2.223  1.00 96.56           H  
ATOM   2954  CG2 ILE A 180      -3.924  -6.204   4.092  1.00 96.56           C  
ATOM   2955 HG21 ILE A 180      -4.228  -5.815   5.065  1.00 96.56           H  
ATOM   2956 HG22 ILE A 180      -3.372  -5.437   3.550  1.00 96.56           H  
ATOM   2957 HG23 ILE A 180      -3.277  -7.060   4.280  1.00 96.56           H  
ATOM   2958  CD1 ILE A 180      -6.431  -4.533   4.120  1.00 96.56           C  
ATOM   2959 HD11 ILE A 180      -6.912  -5.151   4.879  1.00 96.56           H  
ATOM   2960 HD12 ILE A 180      -7.136  -3.775   3.780  1.00 96.56           H  
ATOM   2961 HD13 ILE A 180      -5.563  -4.036   4.555  1.00 96.56           H  
ATOM   2962  N   LEU A 181      -4.419  -9.667   2.828  1.00 95.57           N  
ATOM   2963  H   LEU A 181      -5.411  -9.629   3.013  1.00 95.57           H  
ATOM   2964  CA  LEU A 181      -3.721 -10.890   3.249  1.00 95.57           C  
ATOM   2965  HA  LEU A 181      -4.468 -11.533   3.714  1.00 95.57           H  
ATOM   2966  C   LEU A 181      -2.671 -10.633   4.343  1.00 95.57           C  
ATOM   2967  CB  LEU A 181      -3.170 -11.670   2.042  1.00 95.57           C  
ATOM   2968  HB2 LEU A 181      -2.843 -12.644   2.407  1.00 95.57           H  
ATOM   2969  HB3 LEU A 181      -2.291 -11.154   1.656  1.00 95.57           H  
ATOM   2970  O   LEU A 181      -1.472 -10.887   4.191  1.00 95.57           O  
ATOM   2971  CG  LEU A 181      -4.146 -11.890   0.875  1.00 95.57           C  
ATOM   2972  HG  LEU A 181      -4.332 -10.941   0.372  1.00 95.57           H  
ATOM   2973  CD1 LEU A 181      -3.497 -12.848  -0.116  1.00 95.57           C  
ATOM   2974 HD11 LEU A 181      -4.124 -12.941  -1.003  1.00 95.57           H  
ATOM   2975 HD12 LEU A 181      -3.400 -13.837   0.333  1.00 95.57           H  
ATOM   2976 HD13 LEU A 181      -2.502 -12.497  -0.390  1.00 95.57           H  
ATOM   2977  CD2 LEU A 181      -5.474 -12.497   1.307  1.00 95.57           C  
ATOM   2978 HD21 LEU A 181      -5.312 -13.431   1.846  1.00 95.57           H  
ATOM   2979 HD22 LEU A 181      -6.015 -11.805   1.952  1.00 95.57           H  
ATOM   2980 HD23 LEU A 181      -6.095 -12.698   0.434  1.00 95.57           H  
ATOM   2981  N   ALA A 182      -3.133 -10.075   5.461  1.00 97.07           N  
ATOM   2982  H   ALA A 182      -4.131  -9.933   5.528  1.00 97.07           H  
ATOM   2983  CA  ALA A 182      -2.325  -9.801   6.644  1.00 97.07           C  
ATOM   2984  HA  ALA A 182      -1.359 -10.296   6.542  1.00 97.07           H  
ATOM   2985  C   ALA A 182      -2.987 -10.401   7.895  1.00 97.07           C  
ATOM   2986  CB  ALA A 182      -2.070  -8.289   6.730  1.00 97.07           C  
ATOM   2987  HB1 ALA A 182      -1.598  -7.942   5.811  1.00 97.07           H  
ATOM   2988  HB2 ALA A 182      -3.018  -7.767   6.863  1.00 97.07           H  
ATOM   2989  HB3 ALA A 182      -1.415  -8.076   7.575  1.00 97.07           H  
ATOM   2990  O   ALA A 182      -3.385  -9.671   8.798  1.00 97.07           O  
ATOM   2991  N   ASP A 183      -3.116 -11.728   7.936  1.00 97.88           N  
ATOM   2992  H   ASP A 183      -2.900 -12.258   7.104  1.00 97.88           H  
ATOM   2993  CA  ASP A 183      -3.935 -12.437   8.934  1.00 97.88           C  
ATOM   2994  HA  ASP A 183      -4.968 -12.106   8.828  1.00 97.88           H  
ATOM   2995  C   ASP A 183      -3.522 -12.140  10.378  1.00 97.88           C  
ATOM   2996  CB  ASP A 183      -3.909 -13.945   8.650  1.00 97.88           C  
ATOM   2997  HB2 ASP A 183      -2.886 -14.308   8.749  1.00 97.88           H  
ATOM   2998  HB3 ASP A 183      -4.529 -14.456   9.387  1.00 97.88           H  
ATOM   2999  O   ASP A 183      -4.356 -11.734  11.177  1.00 97.88           O  
ATOM   3000  CG  ASP A 183      -4.436 -14.274   7.251  1.00 97.88           C  
ATOM   3001  OD1 ASP A 183      -5.268 -13.486   6.741  1.00 97.88           O  
ATOM   3002  OD2 ASP A 183      -3.903 -15.230   6.654  1.00 97.88           O  
ATOM   3003  N   SER A 184      -2.222 -12.185  10.688  1.00 97.93           N  
ATOM   3004  H   SER A 184      -1.597 -12.598  10.010  1.00 97.93           H  
ATOM   3005  CA  SER A 184      -1.715 -11.832  12.026  1.00 97.93           C  
ATOM   3006  HA  SER A 184      -2.169 -12.503  12.754  1.00 97.93           H  
ATOM   3007  C   SER A 184      -2.065 -10.392  12.439  1.00 97.93           C  
ATOM   3008  CB  SER A 184      -0.198 -12.034  12.051  1.00 97.93           C  
ATOM   3009  HB2 SER A 184       0.259 -11.449  11.253  1.00 97.93           H  
ATOM   3010  HB3 SER A 184       0.022 -13.089  11.885  1.00 97.93           H  
ATOM   3011  O   SER A 184      -2.386 -10.128  13.599  1.00 97.93           O  
ATOM   3012  OG  SER A 184       0.356 -11.633  13.284  1.00 97.93           O  
ATOM   3013  HG  SER A 184      -0.143 -12.062  13.983  1.00 97.93           H  
ATOM   3014  N   ASN A 185      -2.050  -9.444  11.494  1.00 98.14           N  
ATOM   3015  H   ASN A 185      -1.887  -9.723  10.537  1.00 98.14           H  
ATOM   3016  CA  ASN A 185      -2.488  -8.077  11.762  1.00 98.14           C  
ATOM   3017  HA  ASN A 185      -1.992  -7.710  12.661  1.00 98.14           H  
ATOM   3018  C   ASN A 185      -3.995  -8.027  12.020  1.00 98.14           C  
ATOM   3019  CB  ASN A 185      -2.151  -7.156  10.582  1.00 98.14           C  
ATOM   3020  HB2 ASN A 185      -2.686  -6.218  10.733  1.00 98.14           H  
ATOM   3021  HB3 ASN A 185      -2.520  -7.578   9.647  1.00 98.14           H  
ATOM   3022  O   ASN A 185      -4.425  -7.338  12.942  1.00 98.14           O  
ATOM   3023  CG  ASN A 185      -0.678  -6.858  10.426  1.00 98.14           C  
ATOM   3024  ND2 ASN A 185      -0.360  -5.591  10.431  1.00 98.14           N  
ATOM   3025 HD21 ASN A 185       0.615  -5.332  10.482  1.00 98.14           H  
ATOM   3026 HD22 ASN A 185      -1.065  -4.899  10.642  1.00 98.14           H  
ATOM   3027  OD1 ASN A 185       0.171  -7.717  10.253  1.00 98.14           O  
ATOM   3028  N   LEU A 186      -4.782  -8.736  11.207  1.00 98.50           N  
ATOM   3029  H   LEU A 186      -4.347  -9.318  10.504  1.00 98.50           H  
ATOM   3030  CA  LEU A 186      -6.233  -8.783  11.327  1.00 98.50           C  
ATOM   3031  HA  LEU A 186      -6.602  -7.757  11.315  1.00 98.50           H  
ATOM   3032  C   LEU A 186      -6.666  -9.406  12.660  1.00 98.50           C  
ATOM   3033  CB  LEU A 186      -6.817  -9.532  10.118  1.00 98.50           C  
ATOM   3034  HB2 LEU A 186      -6.536  -9.002   9.208  1.00 98.50           H  
ATOM   3035  HB3 LEU A 186      -6.383 -10.531  10.077  1.00 98.50           H  
ATOM   3036  O   LEU A 186      -7.503  -8.830  13.344  1.00 98.50           O  
ATOM   3037  CG  LEU A 186      -8.348  -9.677  10.173  1.00 98.50           C  
ATOM   3038  HG  LEU A 186      -8.631 -10.228  11.069  1.00 98.50           H  
ATOM   3039  CD1 LEU A 186      -9.062  -8.323  10.186  1.00 98.50           C  
ATOM   3040 HD11 LEU A 186     -10.136  -8.492  10.259  1.00 98.50           H  
ATOM   3041 HD12 LEU A 186      -8.833  -7.757   9.284  1.00 98.50           H  
ATOM   3042 HD13 LEU A 186      -8.773  -7.749  11.066  1.00 98.50           H  
ATOM   3043  CD2 LEU A 186      -8.832 -10.477   8.966  1.00 98.50           C  
ATOM   3044 HD21 LEU A 186      -8.530  -9.997   8.036  1.00 98.50           H  
ATOM   3045 HD22 LEU A 186      -9.920 -10.546   8.992  1.00 98.50           H  
ATOM   3046 HD23 LEU A 186      -8.408 -11.481   9.002  1.00 98.50           H  
ATOM   3047  N   GLU A 187      -6.067 -10.523  13.068  1.00 98.36           N  
ATOM   3048  H   GLU A 187      -5.413 -10.974  12.445  1.00 98.36           H  
ATOM   3049  CA  GLU A 187      -6.302 -11.153  14.374  1.00 98.36           C  
ATOM   3050  HA  GLU A 187      -7.336 -11.487  14.451  1.00 98.36           H  
ATOM   3051  C   GLU A 187      -6.035 -10.174  15.520  1.00 98.36           C  
ATOM   3052  CB  GLU A 187      -5.370 -12.361  14.526  1.00 98.36           C  
ATOM   3053  HB2 GLU A 187      -4.360 -12.050  14.257  1.00 98.36           H  
ATOM   3054  HB3 GLU A 187      -5.369 -12.677  15.569  1.00 98.36           H  
ATOM   3055  O   GLU A 187      -6.873  -9.998  16.409  1.00 98.36           O  
ATOM   3056  CG  GLU A 187      -5.795 -13.554  13.660  1.00 98.36           C  
ATOM   3057  HG2 GLU A 187      -5.968 -13.218  12.637  1.00 98.36           H  
ATOM   3058  HG3 GLU A 187      -6.739 -13.940  14.044  1.00 98.36           H  
ATOM   3059  CD  GLU A 187      -4.744 -14.675  13.648  1.00 98.36           C  
ATOM   3060  OE1 GLU A 187      -4.987 -15.664  12.924  1.00 98.36           O  
ATOM   3061  OE2 GLU A 187      -3.699 -14.530  14.327  1.00 98.36           O  
ATOM   3062  N   LYS A 188      -4.903  -9.460  15.458  1.00 98.44           N  
ATOM   3063  H   LYS A 188      -4.249  -9.682  14.720  1.00 98.44           H  
ATOM   3064  CA  LYS A 188      -4.558  -8.422  16.433  1.00 98.44           C  
ATOM   3065  HA  LYS A 188      -4.564  -8.882  17.421  1.00 98.44           H  
ATOM   3066  C   LYS A 188      -5.610  -7.311  16.453  1.00 98.44           C  
ATOM   3067  CB  LYS A 188      -3.141  -7.909  16.141  1.00 98.44           C  
ATOM   3068  HB2 LYS A 188      -2.495  -8.771  15.974  1.00 98.44           H  
ATOM   3069  HB3 LYS A 188      -3.145  -7.302  15.236  1.00 98.44           H  
ATOM   3070  O   LYS A 188      -6.098  -6.977  17.525  1.00 98.44           O  
ATOM   3071  CG  LYS A 188      -2.559  -7.099  17.308  1.00 98.44           C  
ATOM   3072  HG2 LYS A 188      -2.589  -7.708  18.211  1.00 98.44           H  
ATOM   3073  HG3 LYS A 188      -3.151  -6.198  17.471  1.00 98.44           H  
ATOM   3074  CD  LYS A 188      -1.101  -6.716  17.007  1.00 98.44           C  
ATOM   3075  HD2 LYS A 188      -0.547  -7.612  16.727  1.00 98.44           H  
ATOM   3076  HD3 LYS A 188      -1.074  -6.017  16.171  1.00 98.44           H  
ATOM   3077  CE  LYS A 188      -0.445  -6.098  18.244  1.00 98.44           C  
ATOM   3078  HE2 LYS A 188      -1.090  -5.303  18.619  1.00 98.44           H  
ATOM   3079  HE3 LYS A 188      -0.387  -6.868  19.014  1.00 98.44           H  
ATOM   3080  NZ  LYS A 188       0.908  -5.559  17.956  1.00 98.44           N  
ATOM   3081  HZ1 LYS A 188       1.472  -6.214  17.433  1.00 98.44           H  
ATOM   3082  HZ2 LYS A 188       1.396  -5.326  18.809  1.00 98.44           H  
ATOM   3083  HZ3 LYS A 188       0.842  -4.699  17.430  1.00 98.44           H  
ATOM   3084  N   ILE A 189      -6.028  -6.803  15.292  1.00 98.46           N  
ATOM   3085  H   ILE A 189      -5.608  -7.166  14.449  1.00 98.46           H  
ATOM   3086  CA  ILE A 189      -7.084  -5.783  15.169  1.00 98.46           C  
ATOM   3087  HA  ILE A 189      -6.778  -4.894  15.722  1.00 98.46           H  
ATOM   3088  C   ILE A 189      -8.399  -6.260  15.801  1.00 98.46           C  
ATOM   3089  CB  ILE A 189      -7.274  -5.391  13.684  1.00 98.46           C  
ATOM   3090  HB  ILE A 189      -7.337  -6.306  13.094  1.00 98.46           H  
ATOM   3091  O   ILE A 189      -8.974  -5.535  16.611  1.00 98.46           O  
ATOM   3092  CG1 ILE A 189      -6.067  -4.564  13.182  1.00 98.46           C  
ATOM   3093 HG12 ILE A 189      -5.145  -4.931  13.632  1.00 98.46           H  
ATOM   3094 HG13 ILE A 189      -6.184  -3.526  13.492  1.00 98.46           H  
ATOM   3095  CG2 ILE A 189      -8.575  -4.597  13.451  1.00 98.46           C  
ATOM   3096 HG21 ILE A 189      -8.672  -4.326  12.400  1.00 98.46           H  
ATOM   3097 HG22 ILE A 189      -8.583  -3.693  14.061  1.00 98.46           H  
ATOM   3098 HG23 ILE A 189      -9.449  -5.201  13.698  1.00 98.46           H  
ATOM   3099  CD1 ILE A 189      -5.891  -4.625  11.657  1.00 98.46           C  
ATOM   3100 HD11 ILE A 189      -5.622  -5.636  11.353  1.00 98.46           H  
ATOM   3101 HD12 ILE A 189      -5.091  -3.949  11.354  1.00 98.46           H  
ATOM   3102 HD13 ILE A 189      -6.810  -4.351  11.139  1.00 98.46           H  
ATOM   3103  N   LEU A 190      -8.861  -7.467  15.467  1.00 98.50           N  
ATOM   3104  H   LEU A 190      -8.332  -8.019  14.807  1.00 98.50           H  
ATOM   3105  CA  LEU A 190     -10.119  -8.016  15.978  1.00 98.50           C  
ATOM   3106  HA  LEU A 190     -10.921  -7.302  15.793  1.00 98.50           H  
ATOM   3107  C   LEU A 190     -10.069  -8.208  17.500  1.00 98.50           C  
ATOM   3108  CB  LEU A 190     -10.441  -9.336  15.250  1.00 98.50           C  
ATOM   3109  HB2 LEU A 190     -11.291  -9.805  15.746  1.00 98.50           H  
ATOM   3110  HB3 LEU A 190      -9.588 -10.005  15.354  1.00 98.50           H  
ATOM   3111  O   LEU A 190     -10.987  -7.784  18.198  1.00 98.50           O  
ATOM   3112  CG  LEU A 190     -10.777  -9.186  13.752  1.00 98.50           C  
ATOM   3113  HG  LEU A 190      -9.961  -8.679  13.235  1.00 98.50           H  
ATOM   3114  CD1 LEU A 190     -10.963 -10.566  13.119  1.00 98.50           C  
ATOM   3115 HD11 LEU A 190     -10.064 -11.161  13.277  1.00 98.50           H  
ATOM   3116 HD12 LEU A 190     -11.124 -10.455  12.047  1.00 98.50           H  
ATOM   3117 HD13 LEU A 190     -11.817 -11.071  13.569  1.00 98.50           H  
ATOM   3118  CD2 LEU A 190     -12.049  -8.374  13.508  1.00 98.50           C  
ATOM   3119 HD21 LEU A 190     -12.886  -8.815  14.049  1.00 98.50           H  
ATOM   3120 HD22 LEU A 190     -12.280  -8.355  12.442  1.00 98.50           H  
ATOM   3121 HD23 LEU A 190     -11.908  -7.346  13.842  1.00 98.50           H  
ATOM   3122  N   SER A 191      -8.971  -8.757  18.033  1.00 98.29           N  
ATOM   3123  H   SER A 191      -8.262  -9.117  17.411  1.00 98.29           H  
ATOM   3124  CA  SER A 191      -8.782  -8.889  19.485  1.00 98.29           C  
ATOM   3125  HA  SER A 191      -9.629  -9.443  19.889  1.00 98.29           H  
ATOM   3126  C   SER A 191      -8.752  -7.532  20.198  1.00 98.29           C  
ATOM   3127  CB  SER A 191      -7.513  -9.693  19.796  1.00 98.29           C  
ATOM   3128  HB2 SER A 191      -7.523 -10.623  19.229  1.00 98.29           H  
ATOM   3129  HB3 SER A 191      -7.506  -9.937  20.858  1.00 98.29           H  
ATOM   3130  O   SER A 191      -9.403  -7.359  21.228  1.00 98.29           O  
ATOM   3131  OG  SER A 191      -6.331  -8.975  19.495  1.00 98.29           O  
ATOM   3132  HG  SER A 191      -6.399  -8.595  18.616  1.00 98.29           H  
ATOM   3133  N   THR A 192      -8.058  -6.536  19.633  1.00 98.30           N  
ATOM   3134  H   THR A 192      -7.507  -6.733  18.810  1.00 98.30           H  
ATOM   3135  CA  THR A 192      -7.979  -5.188  20.202  1.00 98.30           C  
ATOM   3136  HA  THR A 192      -7.662  -5.270  21.242  1.00 98.30           H  
ATOM   3137  C   THR A 192      -9.348  -4.512  20.195  1.00 98.30           C  
ATOM   3138  CB  THR A 192      -6.953  -4.324  19.450  1.00 98.30           C  
ATOM   3139  HB  THR A 192      -7.208  -4.299  18.391  1.00 98.30           H  
ATOM   3140  O   THR A 192      -9.693  -3.865  21.182  1.00 98.30           O  
ATOM   3141  CG2 THR A 192      -6.881  -2.896  19.985  1.00 98.30           C  
ATOM   3142 HG21 THR A 192      -6.669  -2.899  21.054  1.00 98.30           H  
ATOM   3143 HG22 THR A 192      -7.836  -2.401  19.814  1.00 98.30           H  
ATOM   3144 HG23 THR A 192      -6.107  -2.341  19.455  1.00 98.30           H  
ATOM   3145  OG1 THR A 192      -5.644  -4.823  19.594  1.00 98.30           O  
ATOM   3146  HG1 THR A 192      -5.265  -4.436  20.386  1.00 98.30           H  
ATOM   3147  N   TYR A 193     -10.134  -4.668  19.127  1.00 98.25           N  
ATOM   3148  H   TYR A 193      -9.803  -5.224  18.351  1.00 98.25           H  
ATOM   3149  CA  TYR A 193     -11.492  -4.131  19.062  1.00 98.25           C  
ATOM   3150  HA  TYR A 193     -11.457  -3.062  19.271  1.00 98.25           H  
ATOM   3151  C   TYR A 193     -12.396  -4.763  20.127  1.00 98.25           C  
ATOM   3152  CB  TYR A 193     -12.066  -4.322  17.653  1.00 98.25           C  
ATOM   3153  HB2 TYR A 193     -11.423  -3.818  16.931  1.00 98.25           H  
ATOM   3154  HB3 TYR A 193     -12.069  -5.383  17.405  1.00 98.25           H  
ATOM   3155  O   TYR A 193     -12.983  -4.030  20.918  1.00 98.25           O  
ATOM   3156  CG  TYR A 193     -13.470  -3.773  17.514  1.00 98.25           C  
ATOM   3157  CD1 TYR A 193     -14.572  -4.647  17.563  1.00 98.25           C  
ATOM   3158  HD1 TYR A 193     -14.426  -5.709  17.699  1.00 98.25           H  
ATOM   3159  CD2 TYR A 193     -13.676  -2.383  17.388  1.00 98.25           C  
ATOM   3160  HD2 TYR A 193     -12.831  -1.711  17.378  1.00 98.25           H  
ATOM   3161  CE1 TYR A 193     -15.879  -4.137  17.468  1.00 98.25           C  
ATOM   3162  HE1 TYR A 193     -16.728  -4.802  17.525  1.00 98.25           H  
ATOM   3163  CE2 TYR A 193     -14.985  -1.869  17.297  1.00 98.25           C  
ATOM   3164  HE2 TYR A 193     -15.146  -0.805  17.203  1.00 98.25           H  
ATOM   3165  OH  TYR A 193     -17.355  -2.270  17.245  1.00 98.25           O  
ATOM   3166  HH  TYR A 193     -17.371  -1.310  17.249  1.00 98.25           H  
ATOM   3167  CZ  TYR A 193     -16.089  -2.751  17.333  1.00 98.25           C  
ATOM   3168  N   ASN A 194     -12.424  -6.098  20.223  1.00 97.68           N  
ATOM   3169  H   ASN A 194     -11.935  -6.643  19.527  1.00 97.68           H  
ATOM   3170  CA  ASN A 194     -13.243  -6.816  21.206  1.00 97.68           C  
ATOM   3171  HA  ASN A 194     -14.292  -6.562  21.053  1.00 97.68           H  
ATOM   3172  C   ASN A 194     -12.893  -6.416  22.652  1.00 97.68           C  
ATOM   3173  CB  ASN A 194     -13.066  -8.330  20.992  1.00 97.68           C  
ATOM   3174  HB2 ASN A 194     -12.006  -8.582  21.032  1.00 97.68           H  
ATOM   3175  HB3 ASN A 194     -13.573  -8.858  21.800  1.00 97.68           H  
ATOM   3176  O   ASN A 194     -13.778  -6.163  23.463  1.00 97.68           O  
ATOM   3177  CG  ASN A 194     -13.648  -8.843  19.684  1.00 97.68           C  
ATOM   3178  ND2 ASN A 194     -13.349 -10.070  19.329  1.00 97.68           N  
ATOM   3179 HD21 ASN A 194     -12.788 -10.654  19.933  1.00 97.68           H  
ATOM   3180 HD22 ASN A 194     -13.781 -10.393  18.475  1.00 97.68           H  
ATOM   3181  OD1 ASN A 194     -14.369  -8.177  18.962  1.00 97.68           O  
ATOM   3182  N   ASN A 195     -11.602  -6.258  22.965  1.00 97.89           N  
ATOM   3183  H   ASN A 195     -10.910  -6.527  22.280  1.00 97.89           H  
ATOM   3184  CA  ASN A 195     -11.149  -5.823  24.293  1.00 97.89           C  
ATOM   3185  HA  ASN A 195     -11.629  -6.446  25.048  1.00 97.89           H  
ATOM   3186  C   ASN A 195     -11.518  -4.366  24.633  1.00 97.89           C  
ATOM   3187  CB  ASN A 195      -9.626  -6.021  24.379  1.00 97.89           C  
ATOM   3188  HB2 ASN A 195      -9.150  -5.545  23.522  1.00 97.89           H  
ATOM   3189  HB3 ASN A 195      -9.257  -5.546  25.288  1.00 97.89           H  
ATOM   3190  O   ASN A 195     -11.424  -3.963  25.791  1.00 97.89           O  
ATOM   3191  CG  ASN A 195      -9.207  -7.478  24.438  1.00 97.89           C  
ATOM   3192  ND2 ASN A 195      -7.944  -7.759  24.217  1.00 97.89           N  
ATOM   3193 HD21 ASN A 195      -7.288  -7.033  23.967  1.00 97.89           H  
ATOM   3194 HD22 ASN A 195      -7.709  -8.740  24.261  1.00 97.89           H  
ATOM   3195  OD1 ASN A 195      -9.975  -8.383  24.710  1.00 97.89           O  
ATOM   3196  N   ASN A 196     -11.897  -3.558  23.642  1.00 97.76           N  
ATOM   3197  H   ASN A 196     -12.003  -3.954  22.719  1.00 97.76           H  
ATOM   3198  CA  ASN A 196     -12.240  -2.145  23.808  1.00 97.76           C  
ATOM   3199  HA  ASN A 196     -12.129  -1.866  24.855  1.00 97.76           H  
ATOM   3200  C   ASN A 196     -13.711  -1.847  23.470  1.00 97.76           C  
ATOM   3201  CB  ASN A 196     -11.260  -1.285  22.987  1.00 97.76           C  
ATOM   3202  HB2 ASN A 196     -11.194  -1.672  21.970  1.00 97.76           H  
ATOM   3203  HB3 ASN A 196     -11.641  -0.265  22.923  1.00 97.76           H  
ATOM   3204  O   ASN A 196     -14.090  -0.679  23.469  1.00 97.76           O  
ATOM   3205  CG  ASN A 196      -9.876  -1.217  23.602  1.00 97.76           C  
ATOM   3206  ND2 ASN A 196      -9.009  -2.146  23.287  1.00 97.76           N  
ATOM   3207 HD21 ASN A 196      -8.131  -2.159  23.786  1.00 97.76           H  
ATOM   3208 HD22 ASN A 196      -9.300  -2.870  22.646  1.00 97.76           H  
ATOM   3209  OD1 ASN A 196      -9.538  -0.308  24.351  1.00 97.76           O  
ATOM   3210  N   GLU A 197     -14.541  -2.864  23.213  1.00 94.98           N  
ATOM   3211  H   GLU A 197     -14.168  -3.803  23.212  1.00 94.98           H  
ATOM   3212  CA  GLU A 197     -15.916  -2.707  22.712  1.00 94.98           C  
ATOM   3213  HA  GLU A 197     -15.880  -2.197  21.749  1.00 94.98           H  
ATOM   3214  C   GLU A 197     -16.809  -1.868  23.643  1.00 94.98           C  
ATOM   3215  CB  GLU A 197     -16.512  -4.107  22.491  1.00 94.98           C  
ATOM   3216  HB2 GLU A 197     -15.788  -4.716  21.950  1.00 94.98           H  
ATOM   3217  HB3 GLU A 197     -16.708  -4.570  23.458  1.00 94.98           H  
ATOM   3218  O   GLU A 197     -17.685  -1.146  23.180  1.00 94.98           O  
ATOM   3219  CG  GLU A 197     -17.807  -4.056  21.669  1.00 94.98           C  
ATOM   3220  HG2 GLU A 197     -18.508  -3.367  22.140  1.00 94.98           H  
ATOM   3221  HG3 GLU A 197     -17.580  -3.674  20.674  1.00 94.98           H  
ATOM   3222  CD  GLU A 197     -18.494  -5.420  21.540  1.00 94.98           C  
ATOM   3223  OE1 GLU A 197     -19.736  -5.424  21.385  1.00 94.98           O  
ATOM   3224  OE2 GLU A 197     -17.819  -6.467  21.502  1.00 94.98           O  
ATOM   3225  N   ASN A 198     -16.535  -1.892  24.951  1.00 95.32           N  
ATOM   3226  H   ASN A 198     -15.809  -2.525  25.254  1.00 95.32           H  
ATOM   3227  CA  ASN A 198     -17.293  -1.150  25.964  1.00 95.32           C  
ATOM   3228  HA  ASN A 198     -18.348  -1.186  25.692  1.00 95.32           H  
ATOM   3229  C   ASN A 198     -16.929   0.348  26.060  1.00 95.32           C  
ATOM   3230  CB  ASN A 198     -17.118  -1.861  27.318  1.00 95.32           C  
ATOM   3231  HB2 ASN A 198     -16.060  -1.877  27.582  1.00 95.32           H  
ATOM   3232  HB3 ASN A 198     -17.654  -1.307  28.088  1.00 95.32           H  
ATOM   3233  O   ASN A 198     -17.463   1.053  26.917  1.00 95.32           O  
ATOM   3234  CG  ASN A 198     -17.668  -3.276  27.321  1.00 95.32           C  
ATOM   3235  ND2 ASN A 198     -17.053  -4.176  28.051  1.00 95.32           N  
ATOM   3236 HD21 ASN A 198     -17.444  -5.106  28.004  1.00 95.32           H  
ATOM   3237 HD22 ASN A 198     -16.239  -3.941  28.600  1.00 95.32           H  
ATOM   3238  OD1 ASN A 198     -18.649  -3.599  26.680  1.00 95.32           O  
ATOM   3239  N   LYS A 199     -15.992   0.847  25.240  1.00 96.52           N  
ATOM   3240  H   LYS A 199     -15.617   0.236  24.529  1.00 96.52           H  
ATOM   3241  CA  LYS A 199     -15.632   2.276  25.207  1.00 96.52           C  
ATOM   3242  HA  LYS A 199     -15.524   2.624  26.235  1.00 96.52           H  
ATOM   3243  C   LYS A 199     -16.750   3.127  24.602  1.00 96.52           C  
ATOM   3244  CB  LYS A 199     -14.297   2.489  24.474  1.00 96.52           C  
ATOM   3245  HB2 LYS A 199     -14.170   3.553  24.273  1.00 96.52           H  
ATOM   3246  HB3 LYS A 199     -14.302   1.961  23.521  1.00 96.52           H  
ATOM   3247  O   LYS A 199     -17.672   2.626  23.963  1.00 96.52           O  
ATOM   3248  CG  LYS A 199     -13.117   2.030  25.340  1.00 96.52           C  
ATOM   3249  HG2 LYS A 199     -13.153   0.949  25.477  1.00 96.52           H  
ATOM   3250  HG3 LYS A 199     -13.200   2.508  26.317  1.00 96.52           H  
ATOM   3251  CD  LYS A 199     -11.773   2.424  24.718  1.00 96.52           C  
ATOM   3252  HD2 LYS A 199     -11.786   3.484  24.461  1.00 96.52           H  
ATOM   3253  HD3 LYS A 199     -11.606   1.833  23.818  1.00 96.52           H  
ATOM   3254  CE  LYS A 199     -10.661   2.172  25.743  1.00 96.52           C  
ATOM   3255  HE2 LYS A 199     -10.819   2.847  26.584  1.00 96.52           H  
ATOM   3256  HE3 LYS A 199     -10.748   1.148  26.106  1.00 96.52           H  
ATOM   3257  NZ  LYS A 199      -9.309   2.378  25.171  1.00 96.52           N  
ATOM   3258  HZ1 LYS A 199      -9.110   1.600  24.560  1.00 96.52           H  
ATOM   3259  HZ2 LYS A 199      -9.252   3.261  24.684  1.00 96.52           H  
ATOM   3260  HZ3 LYS A 199      -8.603   2.367  25.893  1.00 96.52           H  
ATOM   3261  N   SER A 200     -16.659   4.447  24.779  1.00 96.33           N  
ATOM   3262  H   SER A 200     -15.851   4.829  25.250  1.00 96.33           H  
ATOM   3263  CA  SER A 200     -17.658   5.356  24.214  1.00 96.33           C  
ATOM   3264  HA  SER A 200     -18.631   5.045  24.596  1.00 96.33           H  
ATOM   3265  C   SER A 200     -17.706   5.267  22.683  1.00 96.33           C  
ATOM   3266  CB  SER A 200     -17.419   6.796  24.678  1.00 96.33           C  
ATOM   3267  HB2 SER A 200     -18.279   7.403  24.394  1.00 96.33           H  
ATOM   3268  HB3 SER A 200     -17.323   6.821  25.763  1.00 96.33           H  
ATOM   3269  O   SER A 200     -16.686   5.071  22.017  1.00 96.33           O  
ATOM   3270  OG  SER A 200     -16.260   7.348  24.086  1.00 96.33           O  
ATOM   3271  HG  SER A 200     -15.511   7.042  24.602  1.00 96.33           H  
ATOM   3272  N   VAL A 201     -18.888   5.490  22.097  1.00 96.17           N  
ATOM   3273  H   VAL A 201     -19.704   5.554  22.688  1.00 96.17           H  
ATOM   3274  CA  VAL A 201     -19.090   5.465  20.634  1.00 96.17           C  
ATOM   3275  HA  VAL A 201     -18.896   4.455  20.273  1.00 96.17           H  
ATOM   3276  C   VAL A 201     -18.119   6.404  19.909  1.00 96.17           C  
ATOM   3277  CB  VAL A 201     -20.548   5.831  20.293  1.00 96.17           C  
ATOM   3278  HB  VAL A 201     -20.783   6.802  20.730  1.00 96.17           H  
ATOM   3279  O   VAL A 201     -17.583   6.060  18.855  1.00 96.17           O  
ATOM   3280  CG1 VAL A 201     -20.779   5.919  18.781  1.00 96.17           C  
ATOM   3281 HG11 VAL A 201     -21.847   5.891  18.567  1.00 96.17           H  
ATOM   3282 HG12 VAL A 201     -20.305   5.082  18.270  1.00 96.17           H  
ATOM   3283 HG13 VAL A 201     -20.373   6.858  18.405  1.00 96.17           H  
ATOM   3284  CG2 VAL A 201     -21.523   4.799  20.870  1.00 96.17           C  
ATOM   3285 HG21 VAL A 201     -22.548   5.105  20.663  1.00 96.17           H  
ATOM   3286 HG22 VAL A 201     -21.416   4.721  21.952  1.00 96.17           H  
ATOM   3287 HG23 VAL A 201     -21.342   3.820  20.425  1.00 96.17           H  
ATOM   3288  N   LYS A 202     -17.824   7.566  20.506  1.00 95.95           N  
ATOM   3289  H   LYS A 202     -18.263   7.749  21.397  1.00 95.95           H  
ATOM   3290  CA  LYS A 202     -16.848   8.530  19.985  1.00 95.95           C  
ATOM   3291  HA  LYS A 202     -17.132   8.791  18.966  1.00 95.95           H  
ATOM   3292  C   LYS A 202     -15.433   7.945  19.923  1.00 95.95           C  
ATOM   3293  CB  LYS A 202     -16.890   9.792  20.858  1.00 95.95           C  
ATOM   3294  HB2 LYS A 202     -17.920  10.141  20.923  1.00 95.95           H  
ATOM   3295  HB3 LYS A 202     -16.548   9.547  21.864  1.00 95.95           H  
ATOM   3296  O   LYS A 202     -14.743   8.124  18.922  1.00 95.95           O  
ATOM   3297  CG  LYS A 202     -16.015  10.912  20.279  1.00 95.95           C  
ATOM   3298  HG2 LYS A 202     -14.977  10.580  20.237  1.00 95.95           H  
ATOM   3299  HG3 LYS A 202     -16.353  11.144  19.269  1.00 95.95           H  
ATOM   3300  CD  LYS A 202     -16.089  12.174  21.144  1.00 95.95           C  
ATOM   3301  HD2 LYS A 202     -15.783  11.926  22.160  1.00 95.95           H  
ATOM   3302  HD3 LYS A 202     -17.116  12.540  21.158  1.00 95.95           H  
ATOM   3303  CE  LYS A 202     -15.158  13.244  20.564  1.00 95.95           C  
ATOM   3304  HE2 LYS A 202     -14.153  12.827  20.501  1.00 95.95           H  
ATOM   3305  HE3 LYS A 202     -15.486  13.475  19.551  1.00 95.95           H  
ATOM   3306  NZ  LYS A 202     -15.148  14.471  21.399  1.00 95.95           N  
ATOM   3307  HZ1 LYS A 202     -14.528  15.163  21.002  1.00 95.95           H  
ATOM   3308  HZ2 LYS A 202     -14.830  14.258  22.334  1.00 95.95           H  
ATOM   3309  HZ3 LYS A 202     -16.075  14.868  21.456  1.00 95.95           H  
ATOM   3310  N   GLU A 203     -14.988   7.264  20.978  1.00 96.85           N  
ATOM   3311  H   GLU A 203     -15.619   7.093  21.748  1.00 96.85           H  
ATOM   3312  CA  GLU A 203     -13.663   6.633  21.033  1.00 96.85           C  
ATOM   3313  HA  GLU A 203     -12.894   7.357  20.764  1.00 96.85           H  
ATOM   3314  C   GLU A 203     -13.540   5.459  20.060  1.00 96.85           C  
ATOM   3315  CB  GLU A 203     -13.378   6.124  22.447  1.00 96.85           C  
ATOM   3316  HB2 GLU A 203     -12.517   5.457  22.416  1.00 96.85           H  
ATOM   3317  HB3 GLU A 203     -14.234   5.548  22.797  1.00 96.85           H  
ATOM   3318  O   GLU A 203     -12.516   5.330  19.383  1.00 96.85           O  
ATOM   3319  CG  GLU A 203     -13.068   7.247  23.436  1.00 96.85           C  
ATOM   3320  HG2 GLU A 203     -13.828   8.027  23.379  1.00 96.85           H  
ATOM   3321  HG3 GLU A 203     -12.108   7.696  23.184  1.00 96.85           H  
ATOM   3322  CD  GLU A 203     -13.033   6.639  24.835  1.00 96.85           C  
ATOM   3323  OE1 GLU A 203     -11.922   6.262  25.267  1.00 96.85           O  
ATOM   3324  OE2 GLU A 203     -14.144   6.475  25.397  1.00 96.85           O  
ATOM   3325  N   LEU A 204     -14.589   4.637  19.953  1.00 97.76           N  
ATOM   3326  H   LEU A 204     -15.373   4.781  20.573  1.00 97.76           H  
ATOM   3327  CA  LEU A 204     -14.661   3.542  18.987  1.00 97.76           C  
ATOM   3328  HA  LEU A 204     -13.807   2.880  19.131  1.00 97.76           H  
ATOM   3329  C   LEU A 204     -14.578   4.081  17.553  1.00 97.76           C  
ATOM   3330  CB  LEU A 204     -15.960   2.742  19.206  1.00 97.76           C  
ATOM   3331  HB2 LEU A 204     -16.805   3.429  19.149  1.00 97.76           H  
ATOM   3332  HB3 LEU A 204     -16.064   2.022  18.395  1.00 97.76           H  
ATOM   3333  O   LEU A 204     -13.737   3.632  16.777  1.00 97.76           O  
ATOM   3334  CG  LEU A 204     -16.038   1.979  20.543  1.00 97.76           C  
ATOM   3335  HG  LEU A 204     -15.866   2.666  21.371  1.00 97.76           H  
ATOM   3336  CD1 LEU A 204     -17.417   1.355  20.721  1.00 97.76           C  
ATOM   3337 HD11 LEU A 204     -17.569   0.533  20.022  1.00 97.76           H  
ATOM   3338 HD12 LEU A 204     -18.195   2.110  20.604  1.00 97.76           H  
ATOM   3339 HD13 LEU A 204     -17.500   0.961  21.734  1.00 97.76           H  
ATOM   3340  CD2 LEU A 204     -15.005   0.859  20.615  1.00 97.76           C  
ATOM   3341 HD21 LEU A 204     -14.023   1.287  20.818  1.00 97.76           H  
ATOM   3342 HD22 LEU A 204     -15.257   0.200  21.446  1.00 97.76           H  
ATOM   3343 HD23 LEU A 204     -14.998   0.270  19.697  1.00 97.76           H  
ATOM   3344  N   ALA A 205     -15.380   5.099  17.221  1.00 97.44           N  
ATOM   3345  H   ALA A 205     -16.062   5.415  17.896  1.00 97.44           H  
ATOM   3346  CA  ALA A 205     -15.375   5.729  15.902  1.00 97.44           C  
ATOM   3347  HA  ALA A 205     -15.577   4.963  15.153  1.00 97.44           H  
ATOM   3348  C   ALA A 205     -14.011   6.353  15.564  1.00 97.44           C  
ATOM   3349  CB  ALA A 205     -16.501   6.767  15.843  1.00 97.44           C  
ATOM   3350  HB1 ALA A 205     -16.339   7.546  16.588  1.00 97.44           H  
ATOM   3351  HB2 ALA A 205     -17.455   6.278  16.038  1.00 97.44           H  
ATOM   3352  HB3 ALA A 205     -16.534   7.217  14.851  1.00 97.44           H  
ATOM   3353  O   ALA A 205     -13.479   6.111  14.483  1.00 97.44           O  
ATOM   3354  N   ASN A 206     -13.401   7.097  16.496  1.00 96.82           N  
ATOM   3355  H   ASN A 206     -13.886   7.270  17.365  1.00 96.82           H  
ATOM   3356  CA  ASN A 206     -12.059   7.658  16.307  1.00 96.82           C  
ATOM   3357  HA  ASN A 206     -12.057   8.294  15.421  1.00 96.82           H  
ATOM   3358  C   ASN A 206     -11.013   6.568  16.051  1.00 96.82           C  
ATOM   3359  CB  ASN A 206     -11.676   8.489  17.543  1.00 96.82           C  
ATOM   3360  HB2 ASN A 206     -10.600   8.666  17.535  1.00 96.82           H  
ATOM   3361  HB3 ASN A 206     -11.920   7.932  18.447  1.00 96.82           H  
ATOM   3362  O   ASN A 206     -10.185   6.703  15.151  1.00 96.82           O  
ATOM   3363  CG  ASN A 206     -12.346   9.846  17.585  1.00 96.82           C  
ATOM   3364  ND2 ASN A 206     -12.461  10.438  18.748  1.00 96.82           N  
ATOM   3365 HD21 ASN A 206     -12.159   9.958  19.584  1.00 96.82           H  
ATOM   3366 HD22 ASN A 206     -12.905  11.345  18.733  1.00 96.82           H  
ATOM   3367  OD1 ASN A 206     -12.731  10.423  16.580  1.00 96.82           O  
ATOM   3368  N   SER A 207     -11.073   5.469  16.800  1.00 97.62           N  
ATOM   3369  H   SER A 207     -11.776   5.404  17.522  1.00 97.62           H  
ATOM   3370  CA  SER A 207     -10.140   4.354  16.627  1.00 97.62           C  
ATOM   3371  HA  SER A 207      -9.124   4.748  16.643  1.00 97.62           H  
ATOM   3372  C   SER A 207     -10.328   3.657  15.276  1.00 97.62           C  
ATOM   3373  CB  SER A 207     -10.265   3.371  17.790  1.00 97.62           C  
ATOM   3374  HB2 SER A 207      -9.543   2.565  17.663  1.00 97.62           H  
ATOM   3375  HB3 SER A 207     -11.270   2.951  17.825  1.00 97.62           H  
ATOM   3376  O   SER A 207      -9.338   3.340  14.619  1.00 97.62           O  
ATOM   3377  OG  SER A 207      -9.988   4.066  18.992  1.00 97.62           O  
ATOM   3378  HG  SER A 207     -10.804   4.489  19.268  1.00 97.62           H  
ATOM   3379  N   ILE A 208     -11.570   3.483  14.806  1.00 97.65           N  
ATOM   3380  H   ILE A 208     -12.348   3.746  15.394  1.00 97.65           H  
ATOM   3381  CA  ILE A 208     -11.862   2.942  13.466  1.00 97.65           C  
ATOM   3382  HA  ILE A 208     -11.340   1.991  13.359  1.00 97.65           H  
ATOM   3383  C   ILE A 208     -11.325   3.856  12.355  1.00 97.65           C  
ATOM   3384  CB  ILE A 208     -13.375   2.661  13.306  1.00 97.65           C  
ATOM   3385  HB  ILE A 208     -13.930   3.537  13.643  1.00 97.65           H  
ATOM   3386  O   ILE A 208     -10.786   3.355  11.372  1.00 97.65           O  
ATOM   3387  CG1 ILE A 208     -13.771   1.449  14.181  1.00 97.65           C  
ATOM   3388 HG12 ILE A 208     -13.263   0.558  13.813  1.00 97.65           H  
ATOM   3389 HG13 ILE A 208     -13.440   1.617  15.206  1.00 97.65           H  
ATOM   3390  CG2 ILE A 208     -13.759   2.392  11.838  1.00 97.65           C  
ATOM   3391 HG21 ILE A 208     -13.200   1.542  11.447  1.00 97.65           H  
ATOM   3392 HG22 ILE A 208     -14.827   2.188  11.760  1.00 97.65           H  
ATOM   3393 HG23 ILE A 208     -13.563   3.266  11.216  1.00 97.65           H  
ATOM   3394  CD1 ILE A 208     -15.280   1.179  14.219  1.00 97.65           C  
ATOM   3395 HD11 ILE A 208     -15.616   0.740  13.280  1.00 97.65           H  
ATOM   3396 HD12 ILE A 208     -15.809   2.116  14.396  1.00 97.65           H  
ATOM   3397 HD13 ILE A 208     -15.504   0.478  15.023  1.00 97.65           H  
ATOM   3398  N   ILE A 209     -11.384   5.185  12.505  1.00 96.42           N  
ATOM   3399  H   ILE A 209     -11.872   5.571  13.300  1.00 96.42           H  
ATOM   3400  CA  ILE A 209     -10.766   6.083  11.514  1.00 96.42           C  
ATOM   3401  HA  ILE A 209     -11.172   5.836  10.534  1.00 96.42           H  
ATOM   3402  C   ILE A 209      -9.258   5.835  11.403  1.00 96.42           C  
ATOM   3403  CB  ILE A 209     -11.076   7.567  11.811  1.00 96.42           C  
ATOM   3404  HB  ILE A 209     -10.782   7.790  12.837  1.00 96.42           H  
ATOM   3405  O   ILE A 209      -8.733   5.734  10.294  1.00 96.42           O  
ATOM   3406  CG1 ILE A 209     -12.570   7.921  11.661  1.00 96.42           C  
ATOM   3407 HG12 ILE A 209     -12.656   9.004  11.581  1.00 96.42           H  
ATOM   3408 HG13 ILE A 209     -13.113   7.606  12.553  1.00 96.42           H  
ATOM   3409  CG2 ILE A 209     -10.265   8.504  10.895  1.00 96.42           C  
ATOM   3410 HG21 ILE A 209     -10.550   9.543  11.064  1.00 96.42           H  
ATOM   3411 HG22 ILE A 209      -9.199   8.422  11.108  1.00 96.42           H  
ATOM   3412 HG23 ILE A 209     -10.438   8.253   9.849  1.00 96.42           H  
ATOM   3413  CD1 ILE A 209     -13.290   7.361  10.440  1.00 96.42           C  
ATOM   3414 HD11 ILE A 209     -13.405   6.284  10.562  1.00 96.42           H  
ATOM   3415 HD12 ILE A 209     -12.728   7.586   9.533  1.00 96.42           H  
ATOM   3416 HD13 ILE A 209     -14.278   7.815  10.366  1.00 96.42           H  
ATOM   3417  N   HIS A 210      -8.554   5.676  12.527  1.00 96.53           N  
ATOM   3418  H   HIS A 210      -9.023   5.778  13.416  1.00 96.53           H  
ATOM   3419  CA  HIS A 210      -7.129   5.332  12.499  1.00 96.53           C  
ATOM   3420  HA  HIS A 210      -6.614   6.062  11.875  1.00 96.53           H  
ATOM   3421  C   HIS A 210      -6.870   3.955  11.865  1.00 96.53           C  
ATOM   3422  CB  HIS A 210      -6.546   5.415  13.914  1.00 96.53           C  
ATOM   3423  HB2 HIS A 210      -7.125   4.788  14.592  1.00 96.53           H  
ATOM   3424  HB3 HIS A 210      -5.526   5.029  13.894  1.00 96.53           H  
ATOM   3425  O   HIS A 210      -5.867   3.782  11.162  1.00 96.53           O  
ATOM   3426  CG  HIS A 210      -6.495   6.824  14.443  1.00 96.53           C  
ATOM   3427  CD2 HIS A 210      -7.180   7.330  15.515  1.00 96.53           C  
ATOM   3428  HD2 HIS A 210      -7.861   6.781  16.149  1.00 96.53           H  
ATOM   3429  ND1 HIS A 210      -5.735   7.850  13.930  1.00 96.53           N  
ATOM   3430  HD1 HIS A 210      -5.132   7.797  13.121  1.00 96.53           H  
ATOM   3431  CE1 HIS A 210      -5.961   8.947  14.671  1.00 96.53           C  
ATOM   3432  HE1 HIS A 210      -5.511   9.915  14.503  1.00 96.53           H  
ATOM   3433  NE2 HIS A 210      -6.834   8.679  15.653  1.00 96.53           N  
ATOM   3434  N   LEU A 211      -7.793   3.003  12.047  1.00 97.63           N  
ATOM   3435  H   LEU A 211      -8.587   3.220  12.633  1.00 97.63           H  
ATOM   3436  CA  LEU A 211      -7.737   1.672  11.444  1.00 97.63           C  
ATOM   3437  HA  LEU A 211      -6.781   1.230  11.725  1.00 97.63           H  
ATOM   3438  C   LEU A 211      -7.767   1.701   9.909  1.00 97.63           C  
ATOM   3439  CB  LEU A 211      -8.863   0.799  12.030  1.00 97.63           C  
ATOM   3440  HB2 LEU A 211      -8.747   0.770  13.114  1.00 97.63           H  
ATOM   3441  HB3 LEU A 211      -9.826   1.258  11.806  1.00 97.63           H  
ATOM   3442  O   LEU A 211      -7.195   0.804   9.298  1.00 97.63           O  
ATOM   3443  CG  LEU A 211      -8.944  -0.640  11.501  1.00 97.63           C  
ATOM   3444  HG  LEU A 211      -9.128  -0.625  10.426  1.00 97.63           H  
ATOM   3445  CD1 LEU A 211      -7.666  -1.424  11.772  1.00 97.63           C  
ATOM   3446 HD11 LEU A 211      -6.826  -0.964  11.251  1.00 97.63           H  
ATOM   3447 HD12 LEU A 211      -7.469  -1.465  12.843  1.00 97.63           H  
ATOM   3448 HD13 LEU A 211      -7.796  -2.432  11.378  1.00 97.63           H  
ATOM   3449  CD2 LEU A 211     -10.109  -1.370  12.169  1.00 97.63           C  
ATOM   3450 HD21 LEU A 211     -11.033  -0.811  12.014  1.00 97.63           H  
ATOM   3451 HD22 LEU A 211      -9.928  -1.468  13.240  1.00 97.63           H  
ATOM   3452 HD23 LEU A 211     -10.226  -2.363  11.736  1.00 97.63           H  
ATOM   3453  N   PHE A 212      -8.308   2.735   9.254  1.00 97.09           N  
ATOM   3454  H   PHE A 212      -8.802   3.447   9.773  1.00 97.09           H  
ATOM   3455  CA  PHE A 212      -8.254   2.830   7.786  1.00 97.09           C  
ATOM   3456  HA  PHE A 212      -8.642   1.895   7.383  1.00 97.09           H  
ATOM   3457  C   PHE A 212      -6.831   2.935   7.214  1.00 97.09           C  
ATOM   3458  CB  PHE A 212      -9.143   3.971   7.280  1.00 97.09           C  
ATOM   3459  HB2 PHE A 212      -9.011   4.060   6.202  1.00 97.09           H  
ATOM   3460  HB3 PHE A 212      -8.807   4.905   7.729  1.00 97.09           H  
ATOM   3461  O   PHE A 212      -6.619   2.658   6.034  1.00 97.09           O  
ATOM   3462  CG  PHE A 212     -10.626   3.782   7.536  1.00 97.09           C  
ATOM   3463  CD1 PHE A 212     -11.245   2.536   7.306  1.00 97.09           C  
ATOM   3464  HD1 PHE A 212     -10.680   1.692   6.937  1.00 97.09           H  
ATOM   3465  CD2 PHE A 212     -11.404   4.875   7.960  1.00 97.09           C  
ATOM   3466  HD2 PHE A 212     -10.945   5.842   8.102  1.00 97.09           H  
ATOM   3467  CE1 PHE A 212     -12.614   2.368   7.563  1.00 97.09           C  
ATOM   3468  HE1 PHE A 212     -13.079   1.406   7.406  1.00 97.09           H  
ATOM   3469  CE2 PHE A 212     -12.780   4.711   8.183  1.00 97.09           C  
ATOM   3470  HE2 PHE A 212     -13.390   5.556   8.469  1.00 97.09           H  
ATOM   3471  CZ  PHE A 212     -13.375   3.454   8.025  1.00 97.09           C  
ATOM   3472  HZ  PHE A 212     -14.425   3.332   8.248  1.00 97.09           H  
ATOM   3473  N   THR A 213      -5.818   3.200   8.047  1.00 96.93           N  
ATOM   3474  H   THR A 213      -6.040   3.437   9.003  1.00 96.93           H  
ATOM   3475  CA  THR A 213      -4.402   3.034   7.665  1.00 96.93           C  
ATOM   3476  HA  THR A 213      -4.197   3.676   6.808  1.00 96.93           H  
ATOM   3477  C   THR A 213      -4.077   1.586   7.262  1.00 96.93           C  
ATOM   3478  CB  THR A 213      -3.474   3.445   8.819  1.00 96.93           C  
ATOM   3479  HB  THR A 213      -3.525   2.696   9.609  1.00 96.93           H  
ATOM   3480  O   THR A 213      -3.239   1.335   6.393  1.00 96.93           O  
ATOM   3481  CG2 THR A 213      -2.025   3.580   8.349  1.00 96.93           C  
ATOM   3482 HG21 THR A 213      -1.431   4.077   9.117  1.00 96.93           H  
ATOM   3483 HG22 THR A 213      -1.601   2.594   8.161  1.00 96.93           H  
ATOM   3484 HG23 THR A 213      -1.983   4.179   7.439  1.00 96.93           H  
ATOM   3485  OG1 THR A 213      -3.857   4.685   9.367  1.00 96.93           O  
ATOM   3486  HG1 THR A 213      -4.546   4.506  10.011  1.00 96.93           H  
ATOM   3487  N   PHE A 214      -4.769   0.605   7.848  1.00 97.56           N  
ATOM   3488  H   PHE A 214      -5.478   0.852   8.524  1.00 97.56           H  
ATOM   3489  CA  PHE A 214      -4.646  -0.806   7.492  1.00 97.56           C  
ATOM   3490  HA  PHE A 214      -3.595  -1.089   7.537  1.00 97.56           H  
ATOM   3491  C   PHE A 214      -5.162  -1.093   6.081  1.00 97.56           C  
ATOM   3492  CB  PHE A 214      -5.438  -1.638   8.502  1.00 97.56           C  
ATOM   3493  HB2 PHE A 214      -6.490  -1.361   8.433  1.00 97.56           H  
ATOM   3494  HB3 PHE A 214      -5.098  -1.397   9.510  1.00 97.56           H  
ATOM   3495  O   PHE A 214      -4.522  -1.837   5.335  1.00 97.56           O  
ATOM   3496  CG  PHE A 214      -5.344  -3.133   8.311  1.00 97.56           C  
ATOM   3497  CD1 PHE A 214      -6.524  -3.889   8.201  1.00 97.56           C  
ATOM   3498  HD1 PHE A 214      -7.491  -3.411   8.257  1.00 97.56           H  
ATOM   3499  CD2 PHE A 214      -4.090  -3.772   8.265  1.00 97.56           C  
ATOM   3500  HD2 PHE A 214      -3.182  -3.196   8.365  1.00 97.56           H  
ATOM   3501  CE1 PHE A 214      -6.447  -5.281   8.060  1.00 97.56           C  
ATOM   3502  HE1 PHE A 214      -7.355  -5.866   8.031  1.00 97.56           H  
ATOM   3503  CE2 PHE A 214      -4.018  -5.164   8.094  1.00 97.56           C  
ATOM   3504  HE2 PHE A 214      -3.058  -5.658   8.057  1.00 97.56           H  
ATOM   3505  CZ  PHE A 214      -5.198  -5.920   7.996  1.00 97.56           C  
ATOM   3506  HZ  PHE A 214      -5.146  -6.994   7.895  1.00 97.56           H  
ATOM   3507  N   THR A 215      -6.269  -0.462   5.686  1.00 96.75           N  
ATOM   3508  H   THR A 215      -6.723   0.165   6.334  1.00 96.75           H  
ATOM   3509  CA  THR A 215      -6.978  -0.722   4.423  1.00 96.75           C  
ATOM   3510  HA  THR A 215      -6.682  -1.704   4.055  1.00 96.75           H  
ATOM   3511  C   THR A 215      -6.640   0.251   3.297  1.00 96.75           C  
ATOM   3512  CB  THR A 215      -8.495  -0.762   4.645  1.00 96.75           C  
ATOM   3513  HB  THR A 215      -8.993  -0.984   3.701  1.00 96.75           H  
ATOM   3514  O   THR A 215      -7.097   0.049   2.178  1.00 96.75           O  
ATOM   3515  CG2 THR A 215      -8.885  -1.827   5.670  1.00 96.75           C  
ATOM   3516 HG21 THR A 215      -8.420  -2.782   5.424  1.00 96.75           H  
ATOM   3517 HG22 THR A 215      -8.577  -1.523   6.671  1.00 96.75           H  
ATOM   3518 HG23 THR A 215      -9.967  -1.961   5.662  1.00 96.75           H  
ATOM   3519  OG1 THR A 215      -8.941   0.477   5.145  1.00 96.75           O  
ATOM   3520  HG1 THR A 215      -9.114   1.063   4.405  1.00 96.75           H  
ATOM   3521  N   SER A 216      -5.828   1.276   3.567  1.00 95.77           N  
ATOM   3522  H   SER A 216      -5.608   1.465   4.534  1.00 95.77           H  
ATOM   3523  CA  SER A 216      -5.415   2.281   2.581  1.00 95.77           C  
ATOM   3524  HA  SER A 216      -6.305   2.814   2.247  1.00 95.77           H  
ATOM   3525  C   SER A 216      -4.738   1.674   1.346  1.00 95.77           C  
ATOM   3526  CB  SER A 216      -4.473   3.297   3.236  1.00 95.77           C  
ATOM   3527  HB2 SER A 216      -4.987   3.781   4.067  1.00 95.77           H  
ATOM   3528  HB3 SER A 216      -4.201   4.056   2.503  1.00 95.77           H  
ATOM   3529  O   SER A 216      -4.032   0.667   1.440  1.00 95.77           O  
ATOM   3530  OG  SER A 216      -3.295   2.663   3.714  1.00 95.77           O  
ATOM   3531  HG  SER A 216      -2.695   3.355   4.003  1.00 95.77           H  
ATOM   3532  N   LEU A 217      -4.904   2.300   0.185  1.00 95.28           N  
ATOM   3533  H   LEU A 217      -5.507   3.109   0.136  1.00 95.28           H  
ATOM   3534  CA  LEU A 217      -4.132   1.956  -1.006  1.00 95.28           C  
ATOM   3535  HA  LEU A 217      -4.168   0.874  -1.134  1.00 95.28           H  
ATOM   3536  C   LEU A 217      -2.655   2.359  -0.826  1.00 95.28           C  
ATOM   3537  CB  LEU A 217      -4.836   2.583  -2.222  1.00 95.28           C  
ATOM   3538  HB2 LEU A 217      -4.933   3.659  -2.078  1.00 95.28           H  
ATOM   3539  HB3 LEU A 217      -5.845   2.172  -2.249  1.00 95.28           H  
ATOM   3540  O   LEU A 217      -2.335   3.338  -0.151  1.00 95.28           O  
ATOM   3541  CG  LEU A 217      -4.160   2.306  -3.579  1.00 95.28           C  
ATOM   3542  HG  LEU A 217      -3.612   1.365  -3.532  1.00 95.28           H  
ATOM   3543  CD1 LEU A 217      -5.206   2.174  -4.683  1.00 95.28           C  
ATOM   3544 HD11 LEU A 217      -4.720   1.986  -5.641  1.00 95.28           H  
ATOM   3545 HD12 LEU A 217      -5.794   3.089  -4.753  1.00 95.28           H  
ATOM   3546 HD13 LEU A 217      -5.876   1.342  -4.464  1.00 95.28           H  
ATOM   3547  CD2 LEU A 217      -3.201   3.436  -3.969  1.00 95.28           C  
ATOM   3548 HD21 LEU A 217      -2.772   3.239  -4.952  1.00 95.28           H  
ATOM   3549 HD22 LEU A 217      -3.747   4.378  -4.020  1.00 95.28           H  
ATOM   3550 HD23 LEU A 217      -2.393   3.536  -3.244  1.00 95.28           H  
ATOM   3551  N   GLY A 218      -1.741   1.599  -1.431  1.00 95.82           N  
ATOM   3552  H   GLY A 218      -2.063   0.835  -2.007  1.00 95.82           H  
ATOM   3553  CA  GLY A 218      -0.310   1.892  -1.443  1.00 95.82           C  
ATOM   3554  HA2 GLY A 218      -0.169   2.971  -1.386  1.00 95.82           H  
ATOM   3555  HA3 GLY A 218       0.111   1.565  -2.393  1.00 95.82           H  
ATOM   3556  C   GLY A 218       0.484   1.228  -0.316  1.00 95.82           C  
ATOM   3557  O   GLY A 218       0.231   0.079   0.079  1.00 95.82           O  
ATOM   3558  N   ALA A 219       1.524   1.930   0.136  1.00 95.55           N  
ATOM   3559  H   ALA A 219       1.670   2.853  -0.247  1.00 95.55           H  
ATOM   3560  CA  ALA A 219       2.509   1.419   1.079  1.00 95.55           C  
ATOM   3561  HA  ALA A 219       2.921   0.502   0.658  1.00 95.55           H  
ATOM   3562  C   ALA A 219       1.883   1.138   2.458  1.00 95.55           C  
ATOM   3563  CB  ALA A 219       3.670   2.412   1.197  1.00 95.55           C  
ATOM   3564  HB1 ALA A 219       4.464   1.977   1.805  1.00 95.55           H  
ATOM   3565  HB2 ALA A 219       3.322   3.330   1.670  1.00 95.55           H  
ATOM   3566  HB3 ALA A 219       4.063   2.656   0.210  1.00 95.55           H  
ATOM   3567  O   ALA A 219       1.297   2.036   3.064  1.00 95.55           O  
ATOM   3568  N   PRO A 220       2.042  -0.078   3.005  1.00 96.17           N  
ATOM   3569  CA  PRO A 220       1.631  -0.376   4.371  1.00 96.17           C  
ATOM   3570  HA  PRO A 220       0.562  -0.183   4.460  1.00 96.17           H  
ATOM   3571  C   PRO A 220       2.393   0.485   5.388  1.00 96.17           C  
ATOM   3572  CB  PRO A 220       1.888  -1.878   4.550  1.00 96.17           C  
ATOM   3573  HB2 PRO A 220       1.154  -2.346   5.205  1.00 96.17           H  
ATOM   3574  HB3 PRO A 220       2.903  -2.055   4.908  1.00 96.17           H  
ATOM   3575  O   PRO A 220       3.627   0.541   5.371  1.00 96.17           O  
ATOM   3576  CG  PRO A 220       1.795  -2.398   3.118  1.00 96.17           C  
ATOM   3577  HG2 PRO A 220       2.325  -3.337   2.957  1.00 96.17           H  
ATOM   3578  HG3 PRO A 220       0.748  -2.481   2.829  1.00 96.17           H  
ATOM   3579  CD  PRO A 220       2.454  -1.289   2.322  1.00 96.17           C  
ATOM   3580  HD2 PRO A 220       2.101  -1.326   1.292  1.00 96.17           H  
ATOM   3581  HD3 PRO A 220       3.539  -1.387   2.362  1.00 96.17           H  
ATOM   3582  N   ALA A 221       1.660   1.112   6.306  1.00 96.76           N  
ATOM   3583  H   ALA A 221       0.654   1.030   6.269  1.00 96.76           H  
ATOM   3584  CA  ALA A 221       2.204   1.916   7.395  1.00 96.76           C  
ATOM   3585  HA  ALA A 221       3.292   1.926   7.334  1.00 96.76           H  
ATOM   3586  C   ALA A 221       1.823   1.309   8.750  1.00 96.76           C  
ATOM   3587  CB  ALA A 221       1.724   3.362   7.239  1.00 96.76           C  
ATOM   3588  HB1 ALA A 221       0.635   3.399   7.275  1.00 96.76           H  
ATOM   3589  HB2 ALA A 221       2.061   3.763   6.283  1.00 96.76           H  
ATOM   3590  HB3 ALA A 221       2.123   3.977   8.045  1.00 96.76           H  
ATOM   3591  O   ALA A 221       0.778   0.670   8.877  1.00 96.76           O  
ATOM   3592  N   ALA A 222       2.695   1.481   9.745  1.00 97.50           N  
ATOM   3593  H   ALA A 222       3.476   2.104   9.602  1.00 97.50           H  
ATOM   3594  CA  ALA A 222       2.352   1.158  11.123  1.00 97.50           C  
ATOM   3595  HA  ALA A 222       1.832   0.201  11.139  1.00 97.50           H  
ATOM   3596  C   ALA A 222       1.404   2.234  11.663  1.00 97.50           C  
ATOM   3597  CB  ALA A 222       3.628   1.034  11.964  1.00 97.50           C  
ATOM   3598  HB1 ALA A 222       3.363   0.745  12.981  1.00 97.50           H  
ATOM   3599  HB2 ALA A 222       4.280   0.268  11.544  1.00 97.50           H  
ATOM   3600  HB3 ALA A 222       4.153   1.988  11.993  1.00 97.50           H  
ATOM   3601  O   ALA A 222       1.519   3.403  11.294  1.00 97.50           O  
ATOM   3602  N   PHE A 223       0.475   1.846  12.528  1.00 97.68           N  
ATOM   3603  H   PHE A 223       0.432   0.875  12.802  1.00 97.68           H  
ATOM   3604  CA  PHE A 223      -0.503   2.767  13.100  1.00 97.68           C  
ATOM   3605  HA  PHE A 223      -0.046   3.753  13.186  1.00 97.68           H  
ATOM   3606  C   PHE A 223      -0.907   2.334  14.505  1.00 97.68           C  
ATOM   3607  CB  PHE A 223      -1.720   2.896  12.171  1.00 97.68           C  
ATOM   3608  HB2 PHE A 223      -2.376   3.678  12.552  1.00 97.68           H  
ATOM   3609  HB3 PHE A 223      -1.372   3.224  11.191  1.00 97.68           H  
ATOM   3610  O   PHE A 223      -0.697   1.191  14.914  1.00 97.68           O  
ATOM   3611  CG  PHE A 223      -2.523   1.623  11.998  1.00 97.68           C  
ATOM   3612  CD1 PHE A 223      -2.086   0.630  11.101  1.00 97.68           C  
ATOM   3613  HD1 PHE A 223      -1.189   0.783  10.519  1.00 97.68           H  
ATOM   3614  CD2 PHE A 223      -3.704   1.426  12.738  1.00 97.68           C  
ATOM   3615  HD2 PHE A 223      -4.065   2.194  13.406  1.00 97.68           H  
ATOM   3616  CE1 PHE A 223      -2.800  -0.573  10.975  1.00 97.68           C  
ATOM   3617  HE1 PHE A 223      -2.449  -1.341  10.303  1.00 97.68           H  
ATOM   3618  CE2 PHE A 223      -4.419   0.225  12.607  1.00 97.68           C  
ATOM   3619  HE2 PHE A 223      -5.332   0.072  13.163  1.00 97.68           H  
ATOM   3620  CZ  PHE A 223      -3.957  -0.780  11.745  1.00 97.68           C  
ATOM   3621  HZ  PHE A 223      -4.502  -1.709  11.670  1.00 97.68           H  
ATOM   3622  N   LYS A 224      -1.492   3.270  15.252  1.00 97.77           N  
ATOM   3623  H   LYS A 224      -1.683   4.167  14.829  1.00 97.77           H  
ATOM   3624  CA  LYS A 224      -2.054   3.011  16.574  1.00 97.77           C  
ATOM   3625  HA  LYS A 224      -1.578   2.125  16.994  1.00 97.77           H  
ATOM   3626  C   LYS A 224      -3.549   2.719  16.433  1.00 97.77           C  
ATOM   3627  CB  LYS A 224      -1.756   4.205  17.497  1.00 97.77           C  
ATOM   3628  HB2 LYS A 224      -2.478   5.000  17.308  1.00 97.77           H  
ATOM   3629  HB3 LYS A 224      -0.757   4.589  17.289  1.00 97.77           H  
ATOM   3630  O   LYS A 224      -4.270   3.504  15.822  1.00 97.77           O  
ATOM   3631  CG  LYS A 224      -1.806   3.787  18.969  1.00 97.77           C  
ATOM   3632  HG2 LYS A 224      -0.960   3.130  19.173  1.00 97.77           H  
ATOM   3633  HG3 LYS A 224      -2.720   3.219  19.140  1.00 97.77           H  
ATOM   3634  CD  LYS A 224      -1.761   4.990  19.931  1.00 97.77           C  
ATOM   3635  HD2 LYS A 224      -0.892   5.613  19.720  1.00 97.77           H  
ATOM   3636  HD3 LYS A 224      -2.670   5.575  19.793  1.00 97.77           H  
ATOM   3637  CE  LYS A 224      -1.679   4.463  21.372  1.00 97.77           C  
ATOM   3638  HE2 LYS A 224      -0.637   4.378  21.680  1.00 97.77           H  
ATOM   3639  HE3 LYS A 224      -2.087   3.453  21.340  1.00 97.77           H  
ATOM   3640  NZ  LYS A 224      -2.464   5.253  22.357  1.00 97.77           N  
ATOM   3641  HZ1 LYS A 224      -2.613   4.743  23.216  1.00 97.77           H  
ATOM   3642  HZ2 LYS A 224      -3.414   5.355  22.030  1.00 97.77           H  
ATOM   3643  HZ3 LYS A 224      -2.061   6.154  22.573  1.00 97.77           H  
ATOM   3644  N   PHE A 225      -4.008   1.614  17.005  1.00 97.88           N  
ATOM   3645  H   PHE A 225      -3.344   1.007  17.464  1.00 97.88           H  
ATOM   3646  CA  PHE A 225      -5.418   1.263  17.135  1.00 97.88           C  
ATOM   3647  HA  PHE A 225      -6.033   2.066  16.728  1.00 97.88           H  
ATOM   3648  C   PHE A 225      -5.727   1.122  18.625  1.00 97.88           C  
ATOM   3649  CB  PHE A 225      -5.698  -0.018  16.340  1.00 97.88           C  
ATOM   3650  HB2 PHE A 225      -5.326   0.124  15.325  1.00 97.88           H  
ATOM   3651  HB3 PHE A 225      -5.132  -0.839  16.779  1.00 97.88           H  
ATOM   3652  O   PHE A 225      -5.229   0.207  19.282  1.00 97.88           O  
ATOM   3653  CG  PHE A 225      -7.163  -0.399  16.249  1.00 97.88           C  
ATOM   3654  CD1 PHE A 225      -7.578  -1.696  16.600  1.00 97.88           C  
ATOM   3655  HD1 PHE A 225      -6.859  -2.423  16.949  1.00 97.88           H  
ATOM   3656  CD2 PHE A 225      -8.113   0.530  15.781  1.00 97.88           C  
ATOM   3657  HD2 PHE A 225      -7.804   1.519  15.478  1.00 97.88           H  
ATOM   3658  CE1 PHE A 225      -8.931  -2.059  16.486  1.00 97.88           C  
ATOM   3659  HE1 PHE A 225      -9.243  -3.059  16.750  1.00 97.88           H  
ATOM   3660  CE2 PHE A 225      -9.467   0.165  15.671  1.00 97.88           C  
ATOM   3661  HE2 PHE A 225     -10.193   0.870  15.294  1.00 97.88           H  
ATOM   3662  CZ  PHE A 225      -9.874  -1.133  16.013  1.00 97.88           C  
ATOM   3663  HZ  PHE A 225     -10.909  -1.423  15.905  1.00 97.88           H  
ATOM   3664  N   PHE A 226      -6.470   2.083  19.178  1.00 96.80           N  
ATOM   3665  H   PHE A 226      -6.885   2.781  18.578  1.00 96.80           H  
ATOM   3666  CA  PHE A 226      -6.550   2.315  20.625  1.00 96.80           C  
ATOM   3667  HA  PHE A 226      -7.072   3.259  20.779  1.00 96.80           H  
ATOM   3668  C   PHE A 226      -5.154   2.499  21.246  1.00 96.80           C  
ATOM   3669  CB  PHE A 226      -7.398   1.226  21.306  1.00 96.80           C  
ATOM   3670  HB2 PHE A 226      -6.910   0.255  21.219  1.00 96.80           H  
ATOM   3671  HB3 PHE A 226      -7.472   1.454  22.369  1.00 96.80           H  
ATOM   3672  O   PHE A 226      -4.438   3.432  20.885  1.00 96.80           O  
ATOM   3673  CG  PHE A 226      -8.796   1.103  20.759  1.00 96.80           C  
ATOM   3674  CD1 PHE A 226      -9.828   1.888  21.299  1.00 96.80           C  
ATOM   3675  HD1 PHE A 226      -9.618   2.609  22.075  1.00 96.80           H  
ATOM   3676  CD2 PHE A 226      -9.070   0.196  19.721  1.00 96.80           C  
ATOM   3677  HD2 PHE A 226      -8.272  -0.381  19.277  1.00 96.80           H  
ATOM   3678  CE1 PHE A 226     -11.139   1.749  20.816  1.00 96.80           C  
ATOM   3679  HE1 PHE A 226     -11.935   2.354  21.225  1.00 96.80           H  
ATOM   3680  CE2 PHE A 226     -10.383   0.039  19.257  1.00 96.80           C  
ATOM   3681  HE2 PHE A 226     -10.604  -0.684  18.486  1.00 96.80           H  
ATOM   3682  CZ  PHE A 226     -11.416   0.817  19.800  1.00 96.80           C  
ATOM   3683  HZ  PHE A 226     -12.421   0.692  19.428  1.00 96.80           H  
ATOM   3684  N   ASP A 227      -4.754   1.605  22.151  1.00 95.45           N  
ATOM   3685  H   ASP A 227      -5.424   0.909  22.447  1.00 95.45           H  
ATOM   3686  CA  ASP A 227      -3.441   1.584  22.804  1.00 95.45           C  
ATOM   3687  HA  ASP A 227      -2.939   2.530  22.605  1.00 95.45           H  
ATOM   3688  C   ASP A 227      -2.498   0.524  22.228  1.00 95.45           C  
ATOM   3689  CB  ASP A 227      -3.623   1.541  24.323  1.00 95.45           C  
ATOM   3690  HB2 ASP A 227      -4.210   0.665  24.599  1.00 95.45           H  
ATOM   3691  HB3 ASP A 227      -2.650   1.484  24.811  1.00 95.45           H  
ATOM   3692  O   ASP A 227      -1.399   0.310  22.729  1.00 95.45           O  
ATOM   3693  CG  ASP A 227      -4.324   2.828  24.765  1.00 95.45           C  
ATOM   3694  OD1 ASP A 227      -3.823   3.911  24.355  1.00 95.45           O  
ATOM   3695  OD2 ASP A 227      -5.403   2.714  25.386  1.00 95.45           O  
ATOM   3696  N   THR A 228      -2.901  -0.114  21.128  1.00 97.81           N  
ATOM   3697  H   THR A 228      -3.778   0.157  20.706  1.00 97.81           H  
ATOM   3698  CA  THR A 228      -2.128  -1.160  20.462  1.00 97.81           C  
ATOM   3699  HA  THR A 228      -1.346  -1.515  21.133  1.00 97.81           H  
ATOM   3700  C   THR A 228      -1.473  -0.625  19.192  1.00 97.81           C  
ATOM   3701  CB  THR A 228      -3.037  -2.352  20.148  1.00 97.81           C  
ATOM   3702  HB  THR A 228      -3.792  -2.058  19.418  1.00 97.81           H  
ATOM   3703  O   THR A 228      -2.138  -0.047  18.334  1.00 97.81           O  
ATOM   3704  CG2 THR A 228      -2.248  -3.540  19.614  1.00 97.81           C  
ATOM   3705 HG21 THR A 228      -2.933  -4.369  19.439  1.00 97.81           H  
ATOM   3706 HG22 THR A 228      -1.495  -3.841  20.343  1.00 97.81           H  
ATOM   3707 HG23 THR A 228      -1.775  -3.274  18.669  1.00 97.81           H  
ATOM   3708  OG1 THR A 228      -3.667  -2.798  21.326  1.00 97.81           O  
ATOM   3709  HG1 THR A 228      -3.880  -2.018  21.844  1.00 97.81           H  
ATOM   3710  N   ILE A 229      -0.167  -0.849  19.030  1.00 97.87           N  
ATOM   3711  H   ILE A 229       0.346  -1.294  19.778  1.00 97.87           H  
ATOM   3712  CA  ILE A 229       0.531  -0.587  17.764  1.00 97.87           C  
ATOM   3713  HA  ILE A 229       0.078   0.281  17.286  1.00 97.87           H  
ATOM   3714  C   ILE A 229       0.330  -1.786  16.834  1.00 97.87           C  
ATOM   3715  CB  ILE A 229       2.022  -0.252  17.991  1.00 97.87           C  
ATOM   3716  HB  ILE A 229       2.488  -1.079  18.527  1.00 97.87           H  
ATOM   3717  O   ILE A 229       0.610  -2.930  17.205  1.00 97.87           O  
ATOM   3718  CG1 ILE A 229       2.144   1.032  18.847  1.00 97.87           C  
ATOM   3719 HG12 ILE A 229       1.722   1.874  18.299  1.00 97.87           H  
ATOM   3720 HG13 ILE A 229       1.572   0.911  19.767  1.00 97.87           H  
ATOM   3721  CG2 ILE A 229       2.748  -0.076  16.641  1.00 97.87           C  
ATOM   3722 HG21 ILE A 229       3.804   0.140  16.802  1.00 97.87           H  
ATOM   3723 HG22 ILE A 229       2.712  -0.996  16.057  1.00 97.87           H  
ATOM   3724 HG23 ILE A 229       2.297   0.734  16.069  1.00 97.87           H  
ATOM   3725  CD1 ILE A 229       3.579   1.380  19.263  1.00 97.87           C  
ATOM   3726 HD11 ILE A 229       4.044   0.523  19.752  1.00 97.87           H  
ATOM   3727 HD12 ILE A 229       4.171   1.673  18.396  1.00 97.87           H  
ATOM   3728 HD13 ILE A 229       3.557   2.216  19.961  1.00 97.87           H  
ATOM   3729  N   ILE A 230      -0.147  -1.526  15.621  1.00 98.09           N  
ATOM   3730  H   ILE A 230      -0.362  -0.566  15.390  1.00 98.09           H  
ATOM   3731  CA  ILE A 230      -0.239  -2.503  14.539  1.00 98.09           C  
ATOM   3732  HA  ILE A 230      -0.106  -3.509  14.937  1.00 98.09           H  
ATOM   3733  C   ILE A 230       0.903  -2.221  13.562  1.00 98.09           C  
ATOM   3734  CB  ILE A 230      -1.626  -2.444  13.861  1.00 98.09           C  
ATOM   3735  HB  ILE A 230      -1.711  -1.475  13.370  1.00 98.09           H  
ATOM   3736  O   ILE A 230       0.928  -1.179  12.905  1.00 98.09           O  
ATOM   3737  CG1 ILE A 230      -2.816  -2.547  14.844  1.00 98.09           C  
ATOM   3738 HG12 ILE A 230      -3.743  -2.488  14.274  1.00 98.09           H  
ATOM   3739 HG13 ILE A 230      -2.804  -1.685  15.511  1.00 98.09           H  
ATOM   3740  CG2 ILE A 230      -1.724  -3.535  12.778  1.00 98.09           C  
ATOM   3741 HG21 ILE A 230      -1.510  -4.517  13.200  1.00 98.09           H  
ATOM   3742 HG22 ILE A 230      -1.011  -3.317  11.984  1.00 98.09           H  
ATOM   3743 HG23 ILE A 230      -2.727  -3.540  12.352  1.00 98.09           H  
ATOM   3744  CD1 ILE A 230      -2.863  -3.818  15.700  1.00 98.09           C  
ATOM   3745 HD11 ILE A 230      -1.977  -3.874  16.332  1.00 98.09           H  
ATOM   3746 HD12 ILE A 230      -3.746  -3.787  16.339  1.00 98.09           H  
ATOM   3747 HD13 ILE A 230      -2.927  -4.702  15.066  1.00 98.09           H  
ATOM   3748  N   ASP A 231       1.863  -3.142  13.480  1.00 97.47           N  
ATOM   3749  H   ASP A 231       1.831  -3.948  14.088  1.00 97.47           H  
ATOM   3750  CA  ASP A 231       3.014  -3.016  12.586  1.00 97.47           C  
ATOM   3751  HA  ASP A 231       3.448  -2.025  12.722  1.00 97.47           H  
ATOM   3752  C   ASP A 231       2.619  -3.160  11.117  1.00 97.47           C  
ATOM   3753  CB  ASP A 231       4.083  -4.056  12.942  1.00 97.47           C  
ATOM   3754  HB2 ASP A 231       3.639  -5.052  12.941  1.00 97.47           H  
ATOM   3755  HB3 ASP A 231       4.871  -4.035  12.189  1.00 97.47           H  
ATOM   3756  O   ASP A 231       1.640  -3.818  10.768  1.00 97.47           O  
ATOM   3757  CG  ASP A 231       4.707  -3.750  14.298  1.00 97.47           C  
ATOM   3758  OD1 ASP A 231       5.229  -2.621  14.424  1.00 97.47           O  
ATOM   3759  OD2 ASP A 231       4.616  -4.630  15.180  1.00 97.47           O  
ATOM   3760  N   ARG A 232       3.412  -2.591  10.209  1.00 95.76           N  
ATOM   3761  H   ARG A 232       4.225  -2.092  10.541  1.00 95.76           H  
ATOM   3762  CA  ARG A 232       3.167  -2.744   8.770  1.00 95.76           C  
ATOM   3763  HA  ARG A 232       2.102  -2.571   8.609  1.00 95.76           H  
ATOM   3764  C   ARG A 232       3.473  -4.168   8.284  1.00 95.76           C  
ATOM   3765  CB  ARG A 232       3.922  -1.671   7.975  1.00 95.76           C  
ATOM   3766  HB2 ARG A 232       3.645  -1.766   6.925  1.00 95.76           H  
ATOM   3767  HB3 ARG A 232       3.599  -0.689   8.320  1.00 95.76           H  
ATOM   3768  O   ARG A 232       4.584  -4.668   8.462  1.00 95.76           O  
ATOM   3769  CG  ARG A 232       5.450  -1.752   8.084  1.00 95.76           C  
ATOM   3770  HG2 ARG A 232       5.752  -1.628   9.124  1.00 95.76           H  
ATOM   3771  HG3 ARG A 232       5.807  -2.713   7.716  1.00 95.76           H  
ATOM   3772  CD  ARG A 232       6.097  -0.666   7.233  1.00 95.76           C  
ATOM   3773  HD2 ARG A 232       5.749   0.309   7.575  1.00 95.76           H  
ATOM   3774  HD3 ARG A 232       5.792  -0.803   6.196  1.00 95.76           H  
ATOM   3775  NE  ARG A 232       7.565  -0.739   7.339  1.00 95.76           N  
ATOM   3776  HE  ARG A 232       7.936  -1.360   8.044  1.00 95.76           H  
ATOM   3777  NH1 ARG A 232       8.015   0.895   5.801  1.00 95.76           N  
ATOM   3778 HH11 ARG A 232       7.024   0.989   5.631  1.00 95.76           H  
ATOM   3779 HH12 ARG A 232       8.665   1.461   5.274  1.00 95.76           H  
ATOM   3780  NH2 ARG A 232       9.701  -0.116   6.867  1.00 95.76           N  
ATOM   3781 HH21 ARG A 232      10.039  -0.695   7.622  1.00 95.76           H  
ATOM   3782 HH22 ARG A 232      10.334   0.512   6.392  1.00 95.76           H  
ATOM   3783  CZ  ARG A 232       8.418   0.010   6.669  1.00 95.76           C  
ATOM   3784  N   LYS A 233       2.544  -4.787   7.551  1.00 96.07           N  
ATOM   3785  H   LYS A 233       1.628  -4.366   7.491  1.00 96.07           H  
ATOM   3786  CA  LYS A 233       2.819  -5.994   6.751  1.00 96.07           C  
ATOM   3787  HA  LYS A 233       3.487  -6.643   7.317  1.00 96.07           H  
ATOM   3788  C   LYS A 233       3.505  -5.587   5.448  1.00 96.07           C  
ATOM   3789  CB  LYS A 233       1.506  -6.754   6.489  1.00 96.07           C  
ATOM   3790  HB2 LYS A 233       0.798  -6.082   6.006  1.00 96.07           H  
ATOM   3791  HB3 LYS A 233       1.073  -7.058   7.442  1.00 96.07           H  
ATOM   3792  O   LYS A 233       2.885  -4.940   4.617  1.00 96.07           O  
ATOM   3793  CG  LYS A 233       1.663  -7.997   5.592  1.00 96.07           C  
ATOM   3794  HG2 LYS A 233       2.111  -7.717   4.639  1.00 96.07           H  
ATOM   3795  HG3 LYS A 233       0.667  -8.384   5.379  1.00 96.07           H  
ATOM   3796  CD  LYS A 233       2.487  -9.122   6.236  1.00 96.07           C  
ATOM   3797  HD2 LYS A 233       3.516  -8.795   6.383  1.00 96.07           H  
ATOM   3798  HD3 LYS A 233       2.044  -9.376   7.199  1.00 96.07           H  
ATOM   3799  CE  LYS A 233       2.460 -10.347   5.314  1.00 96.07           C  
ATOM   3800  HE2 LYS A 233       1.420 -10.583   5.087  1.00 96.07           H  
ATOM   3801  HE3 LYS A 233       2.946 -10.089   4.373  1.00 96.07           H  
ATOM   3802  NZ  LYS A 233       3.114 -11.529   5.930  1.00 96.07           N  
ATOM   3803  HZ1 LYS A 233       4.093 -11.357   6.113  1.00 96.07           H  
ATOM   3804  HZ2 LYS A 233       2.651 -11.773   6.794  1.00 96.07           H  
ATOM   3805  HZ3 LYS A 233       3.030 -12.326   5.316  1.00 96.07           H  
ATOM   3806  N   ARG A 234       4.773  -5.957   5.254  1.00 95.65           N  
ATOM   3807  H   ARG A 234       5.220  -6.499   5.980  1.00 95.65           H  
ATOM   3808  CA  ARG A 234       5.484  -5.735   3.980  1.00 95.65           C  
ATOM   3809  HA  ARG A 234       5.094  -4.833   3.510  1.00 95.65           H  
ATOM   3810  C   ARG A 234       5.222  -6.879   2.998  1.00 95.65           C  
ATOM   3811  CB  ARG A 234       6.990  -5.537   4.208  1.00 95.65           C  
ATOM   3812  HB2 ARG A 234       7.398  -6.405   4.726  1.00 95.65           H  
ATOM   3813  HB3 ARG A 234       7.469  -5.458   3.232  1.00 95.65           H  
ATOM   3814  O   ARG A 234       5.192  -8.038   3.412  1.00 95.65           O  
ATOM   3815  CG  ARG A 234       7.306  -4.256   4.993  1.00 95.65           C  
ATOM   3816  HG2 ARG A 234       6.902  -4.322   6.004  1.00 95.65           H  
ATOM   3817  HG3 ARG A 234       6.837  -3.412   4.487  1.00 95.65           H  
ATOM   3818  CD  ARG A 234       8.817  -4.000   5.052  1.00 95.65           C  
ATOM   3819  HD2 ARG A 234       9.220  -4.057   4.040  1.00 95.65           H  
ATOM   3820  HD3 ARG A 234       8.976  -2.987   5.422  1.00 95.65           H  
ATOM   3821  NE  ARG A 234       9.517  -4.955   5.939  1.00 95.65           N  
ATOM   3822  HE  ARG A 234       8.945  -5.630   6.426  1.00 95.65           H  
ATOM   3823  NH1 ARG A 234      11.650  -4.211   5.541  1.00 95.65           N  
ATOM   3824 HH11 ARG A 234      11.292  -3.631   4.795  1.00 95.65           H  
ATOM   3825 HH12 ARG A 234      12.646  -4.301   5.681  1.00 95.65           H  
ATOM   3826  NH2 ARG A 234      11.318  -5.868   7.000  1.00 95.65           N  
ATOM   3827 HH21 ARG A 234      12.315  -5.914   7.160  1.00 95.65           H  
ATOM   3828 HH22 ARG A 234      10.716  -6.514   7.491  1.00 95.65           H  
ATOM   3829  CZ  ARG A 234      10.821  -5.009   6.155  1.00 95.65           C  
ATOM   3830  N   TYR A 235       5.107  -6.555   1.712  1.00 96.35           N  
ATOM   3831  H   TYR A 235       5.143  -5.580   1.450  1.00 96.35           H  
ATOM   3832  CA  TYR A 235       4.944  -7.524   0.622  1.00 96.35           C  
ATOM   3833  HA  TYR A 235       4.756  -8.514   1.038  1.00 96.35           H  
ATOM   3834  C   TYR A 235       6.239  -7.603  -0.190  1.00 96.35           C  
ATOM   3835  CB  TYR A 235       3.725  -7.163  -0.238  1.00 96.35           C  
ATOM   3836  HB2 TYR A 235       3.562  -7.957  -0.967  1.00 96.35           H  
ATOM   3837  HB3 TYR A 235       3.943  -6.249  -0.790  1.00 96.35           H  
ATOM   3838  O   TYR A 235       6.355  -7.043  -1.275  1.00 96.35           O  
ATOM   3839  CG  TYR A 235       2.450  -6.952   0.547  1.00 96.35           C  
ATOM   3840  CD1 TYR A 235       1.701  -8.057   0.992  1.00 96.35           C  
ATOM   3841  HD1 TYR A 235       2.010  -9.060   0.735  1.00 96.35           H  
ATOM   3842  CD2 TYR A 235       2.032  -5.642   0.847  1.00 96.35           C  
ATOM   3843  HD2 TYR A 235       2.602  -4.800   0.483  1.00 96.35           H  
ATOM   3844  CE1 TYR A 235       0.549  -7.855   1.775  1.00 96.35           C  
ATOM   3845  HE1 TYR A 235      -0.030  -8.690   2.140  1.00 96.35           H  
ATOM   3846  CE2 TYR A 235       0.869  -5.439   1.608  1.00 96.35           C  
ATOM   3847  HE2 TYR A 235       0.528  -4.437   1.824  1.00 96.35           H  
ATOM   3848  OH  TYR A 235      -0.964  -6.331   2.841  1.00 96.35           O  
ATOM   3849  HH  TYR A 235      -1.102  -5.405   3.051  1.00 96.35           H  
ATOM   3850  CZ  TYR A 235       0.139  -6.543   2.086  1.00 96.35           C  
ATOM   3851  N   THR A 236       7.255  -8.255   0.375  1.00 95.22           N  
ATOM   3852  H   THR A 236       7.125  -8.681   1.281  1.00 95.22           H  
ATOM   3853  CA  THR A 236       8.611  -8.317  -0.207  1.00 95.22           C  
ATOM   3854  HA  THR A 236       8.805  -7.387  -0.742  1.00 95.22           H  
ATOM   3855  C   THR A 236       8.801  -9.443  -1.226  1.00 95.22           C  
ATOM   3856  CB  THR A 236       9.669  -8.443   0.895  1.00 95.22           C  
ATOM   3857  HB  THR A 236      10.660  -8.536   0.451  1.00 95.22           H  
ATOM   3858  O   THR A 236       9.893  -9.617  -1.755  1.00 95.22           O  
ATOM   3859  CG2 THR A 236       9.669  -7.234   1.832  1.00 95.22           C  
ATOM   3860 HG21 THR A 236       8.738  -7.203   2.398  1.00 95.22           H  
ATOM   3861 HG22 THR A 236      10.509  -7.318   2.522  1.00 95.22           H  
ATOM   3862 HG23 THR A 236       9.775  -6.321   1.247  1.00 95.22           H  
ATOM   3863  OG1 THR A 236       9.395  -9.576   1.693  1.00 95.22           O  
ATOM   3864  HG1 THR A 236       9.779 -10.332   1.242  1.00 95.22           H  
ATOM   3865  N   SER A 237       7.768 -10.252  -1.470  1.00 94.01           N  
ATOM   3866  H   SER A 237       6.875 -10.012  -1.064  1.00 94.01           H  
ATOM   3867  CA  SER A 237       7.764 -11.258  -2.531  1.00 94.01           C  
ATOM   3868  HA  SER A 237       8.780 -11.449  -2.876  1.00 94.01           H  
ATOM   3869  C   SER A 237       6.943 -10.724  -3.694  1.00 94.01           C  
ATOM   3870  CB  SER A 237       7.191 -12.583  -2.028  1.00 94.01           C  
ATOM   3871  HB2 SER A 237       7.778 -12.932  -1.178  1.00 94.01           H  
ATOM   3872  HB3 SER A 237       6.158 -12.439  -1.712  1.00 94.01           H  
ATOM   3873  O   SER A 237       5.746 -10.492  -3.548  1.00 94.01           O  
ATOM   3874  OG  SER A 237       7.239 -13.553  -3.058  1.00 94.01           O  
ATOM   3875  HG  SER A 237       6.802 -14.344  -2.734  1.00 94.01           H  
ATOM   3876  N   THR A 238       7.585 -10.535  -4.842  1.00 95.62           N  
ATOM   3877  H   THR A 238       8.586 -10.668  -4.881  1.00 95.62           H  
ATOM   3878  CA  THR A 238       6.945 -10.102  -6.092  1.00 95.62           C  
ATOM   3879  HA  THR A 238       6.032  -9.554  -5.858  1.00 95.62           H  
ATOM   3880  C   THR A 238       6.527 -11.274  -6.981  1.00 95.62           C  
ATOM   3881  CB  THR A 238       7.869  -9.153  -6.860  1.00 95.62           C  
ATOM   3882  HB  THR A 238       7.444  -8.979  -7.848  1.00 95.62           H  
ATOM   3883  O   THR A 238       6.005 -11.076  -8.070  1.00 95.62           O  
ATOM   3884  CG2 THR A 238       8.023  -7.807  -6.157  1.00 95.62           C  
ATOM   3885 HG21 THR A 238       8.463  -7.936  -5.168  1.00 95.62           H  
ATOM   3886 HG22 THR A 238       7.049  -7.325  -6.072  1.00 95.62           H  
ATOM   3887 HG23 THR A 238       8.643  -7.146  -6.763  1.00 95.62           H  
ATOM   3888  OG1 THR A 238       9.156  -9.725  -6.956  1.00 95.62           O  
ATOM   3889  HG1 THR A 238       9.770  -9.038  -7.225  1.00 95.62           H  
ATOM   3890  N   THR A 239       6.715 -12.510  -6.517  1.00 94.45           N  
ATOM   3891  H   THR A 239       7.138 -12.613  -5.606  1.00 94.45           H  
ATOM   3892  CA  THR A 239       6.383 -13.720  -7.288  1.00 94.45           C  
ATOM   3893  HA  THR A 239       6.946 -13.704  -8.221  1.00 94.45           H  
ATOM   3894  C   THR A 239       4.906 -13.801  -7.673  1.00 94.45           C  
ATOM   3895  CB  THR A 239       6.768 -14.991  -6.521  1.00 94.45           C  
ATOM   3896  HB  THR A 239       6.408 -15.862  -7.068  1.00 94.45           H  
ATOM   3897  O   THR A 239       4.594 -14.271  -8.762  1.00 94.45           O  
ATOM   3898  CG2 THR A 239       8.281 -15.110  -6.343  1.00 94.45           C  
ATOM   3899 HG21 THR A 239       8.511 -16.044  -5.832  1.00 94.45           H  
ATOM   3900 HG22 THR A 239       8.673 -14.274  -5.764  1.00 94.45           H  
ATOM   3901 HG23 THR A 239       8.760 -15.123  -7.323  1.00 94.45           H  
ATOM   3902  OG1 THR A 239       6.207 -14.985  -5.228  1.00 94.45           O  
ATOM   3903  HG1 THR A 239       6.715 -14.371  -4.692  1.00 94.45           H  
ATOM   3904  N   GLU A 240       4.004 -13.286  -6.828  1.00 93.88           N  
ATOM   3905  H   GLU A 240       4.322 -12.925  -5.941  1.00 93.88           H  
ATOM   3906  CA  GLU A 240       2.559 -13.334  -7.081  1.00 93.88           C  
ATOM   3907  HA  GLU A 240       2.293 -14.369  -7.296  1.00 93.88           H  
ATOM   3908  C   GLU A 240       2.123 -12.538  -8.319  1.00 93.88           C  
ATOM   3909  CB  GLU A 240       1.767 -12.923  -5.821  1.00 93.88           C  
ATOM   3910  HB2 GLU A 240       2.064 -13.583  -5.006  1.00 93.88           H  
ATOM   3911  HB3 GLU A 240       0.712 -13.112  -6.021  1.00 93.88           H  
ATOM   3912  O   GLU A 240       1.098 -12.862  -8.911  1.00 93.88           O  
ATOM   3913  CG  GLU A 240       1.927 -11.462  -5.343  1.00 93.88           C  
ATOM   3914  HG2 GLU A 240       2.962 -11.315  -5.036  1.00 93.88           H  
ATOM   3915  HG3 GLU A 240       1.728 -10.786  -6.175  1.00 93.88           H  
ATOM   3916  CD  GLU A 240       0.990 -11.096  -4.163  1.00 93.88           C  
ATOM   3917  OE1 GLU A 240       0.966  -9.923  -3.714  1.00 93.88           O  
ATOM   3918  OE2 GLU A 240       0.254 -11.969  -3.648  1.00 93.88           O  
ATOM   3919  N   VAL A 241       2.902 -11.539  -8.752  1.00 95.35           N  
ATOM   3920  H   VAL A 241       3.782 -11.363  -8.288  1.00 95.35           H  
ATOM   3921  CA  VAL A 241       2.560 -10.743  -9.942  1.00 95.35           C  
ATOM   3922  HA  VAL A 241       1.479 -10.802 -10.068  1.00 95.35           H  
ATOM   3923  C   VAL A 241       3.134 -11.296 -11.249  1.00 95.35           C  
ATOM   3924  CB  VAL A 241       2.879  -9.246  -9.782  1.00 95.35           C  
ATOM   3925  HB  VAL A 241       2.547  -8.741 -10.689  1.00 95.35           H  
ATOM   3926  O   VAL A 241       2.821 -10.784 -12.315  1.00 95.35           O  
ATOM   3927  CG1 VAL A 241       2.102  -8.632  -8.610  1.00 95.35           C  
ATOM   3928 HG11 VAL A 241       1.037  -8.815  -8.750  1.00 95.35           H  
ATOM   3929 HG12 VAL A 241       2.274  -7.556  -8.582  1.00 95.35           H  
ATOM   3930 HG13 VAL A 241       2.417  -9.080  -7.668  1.00 95.35           H  
ATOM   3931  CG2 VAL A 241       4.365  -8.928  -9.603  1.00 95.35           C  
ATOM   3932 HG21 VAL A 241       4.966  -9.506 -10.305  1.00 95.35           H  
ATOM   3933 HG22 VAL A 241       4.671  -9.143  -8.579  1.00 95.35           H  
ATOM   3934 HG23 VAL A 241       4.526  -7.868  -9.801  1.00 95.35           H  
ATOM   3935  N   LEU A 242       3.972 -12.337 -11.202  1.00 93.64           N  
ATOM   3936  H   LEU A 242       4.173 -12.766 -10.310  1.00 93.64           H  
ATOM   3937  CA  LEU A 242       4.602 -12.884 -12.414  1.00 93.64           C  
ATOM   3938  HA  LEU A 242       4.988 -12.062 -13.016  1.00 93.64           H  
ATOM   3939  C   LEU A 242       3.612 -13.636 -13.314  1.00 93.64           C  
ATOM   3940  CB  LEU A 242       5.764 -13.809 -12.024  1.00 93.64           C  
ATOM   3941  HB2 LEU A 242       5.365 -14.633 -11.432  1.00 93.64           H  
ATOM   3942  HB3 LEU A 242       6.182 -14.233 -12.938  1.00 93.64           H  
ATOM   3943  O   LEU A 242       3.807 -13.681 -14.523  1.00 93.64           O  
ATOM   3944  CG  LEU A 242       6.899 -13.134 -11.237  1.00 93.64           C  
ATOM   3945  HG  LEU A 242       6.503 -12.711 -10.314  1.00 93.64           H  
ATOM   3946  CD1 LEU A 242       7.935 -14.194 -10.868  1.00 93.64           C  
ATOM   3947 HD11 LEU A 242       8.308 -14.670 -11.775  1.00 93.64           H  
ATOM   3948 HD12 LEU A 242       7.471 -14.956 -10.242  1.00 93.64           H  
ATOM   3949 HD13 LEU A 242       8.767 -13.738 -10.330  1.00 93.64           H  
ATOM   3950  CD2 LEU A 242       7.598 -12.022 -12.019  1.00 93.64           C  
ATOM   3951 HD21 LEU A 242       7.985 -12.414 -12.960  1.00 93.64           H  
ATOM   3952 HD22 LEU A 242       8.425 -11.630 -11.427  1.00 93.64           H  
ATOM   3953 HD23 LEU A 242       6.899 -11.211 -12.222  1.00 93.64           H  
ATOM   3954  N   ASN A 243       2.557 -14.203 -12.724  1.00 91.19           N  
ATOM   3955  H   ASN A 243       2.464 -14.083 -11.726  1.00 91.19           H  
ATOM   3956  CA  ASN A 243       1.495 -14.932 -13.429  1.00 91.19           C  
ATOM   3957  HA  ASN A 243       1.778 -15.063 -14.473  1.00 91.19           H  
ATOM   3958  C   ASN A 243       0.164 -14.163 -13.436  1.00 91.19           C  
ATOM   3959  CB  ASN A 243       1.334 -16.322 -12.789  1.00 91.19           C  
ATOM   3960  HB2 ASN A 243       1.099 -16.201 -11.732  1.00 91.19           H  
ATOM   3961  HB3 ASN A 243       0.502 -16.843 -13.262  1.00 91.19           H  
ATOM   3962  O   ASN A 243      -0.890 -14.758 -13.650  1.00 91.19           O  
ATOM   3963  CG  ASN A 243       2.549 -17.211 -12.945  1.00 91.19           C  
ATOM   3964  ND2 ASN A 243       2.790 -18.081 -11.992  1.00 91.19           N  
ATOM   3965 HD21 ASN A 243       2.170 -18.148 -11.198  1.00 91.19           H  
ATOM   3966 HD22 ASN A 243       3.590 -18.678 -12.144  1.00 91.19           H  
ATOM   3967  OD1 ASN A 243       3.290 -17.174 -13.909  1.00 91.19           O  
ATOM   3968  N   SER A 244       0.188 -12.870 -13.118  1.00 94.19           N  
ATOM   3969  H   SER A 244       1.076 -12.391 -13.058  1.00 94.19           H  
ATOM   3970  CA  SER A 244      -1.016 -12.056 -12.988  1.00 94.19           C  
ATOM   3971  HA  SER A 244      -1.885 -12.707 -12.895  1.00 94.19           H  
ATOM   3972  C   SER A 244      -1.247 -11.187 -14.226  1.00 94.19           C  
ATOM   3973  CB  SER A 244      -0.936 -11.256 -11.692  1.00 94.19           C  
ATOM   3974  HB2 SER A 244      -1.926 -10.885 -11.427  1.00 94.19           H  
ATOM   3975  HB3 SER A 244      -0.592 -11.903 -10.884  1.00 94.19           H  
ATOM   3976  O   SER A 244      -0.440 -11.167 -15.157  1.00 94.19           O  
ATOM   3977  OG  SER A 244      -0.061 -10.169 -11.837  1.00 94.19           O  
ATOM   3978  HG  SER A 244      -0.194  -9.575 -11.095  1.00 94.19           H  
ATOM   3979  N   THR A 245      -2.369 -10.467 -14.255  1.00 95.10           N  
ATOM   3980  H   THR A 245      -2.969 -10.453 -13.443  1.00 95.10           H  
ATOM   3981  CA  THR A 245      -2.696  -9.582 -15.378  1.00 95.10           C  
ATOM   3982  HA  THR A 245      -2.249  -9.979 -16.289  1.00 95.10           H  
ATOM   3983  C   THR A 245      -2.120  -8.194 -15.123  1.00 95.10           C  
ATOM   3984  CB  THR A 245      -4.210  -9.528 -15.614  1.00 95.10           C  
ATOM   3985  HB  THR A 245      -4.707  -9.090 -14.748  1.00 95.10           H  
ATOM   3986  O   THR A 245      -2.481  -7.543 -14.141  1.00 95.10           O  
ATOM   3987  CG2 THR A 245      -4.570  -8.730 -16.865  1.00 95.10           C  
ATOM   3988 HG21 THR A 245      -5.652  -8.746 -17.002  1.00 95.10           H  
ATOM   3989 HG22 THR A 245      -4.093  -9.171 -17.740  1.00 95.10           H  
ATOM   3990 HG23 THR A 245      -4.249  -7.693 -16.762  1.00 95.10           H  
ATOM   3991  OG1 THR A 245      -4.694 -10.836 -15.818  1.00 95.10           O  
ATOM   3992  HG1 THR A 245      -4.696 -11.280 -14.967  1.00 95.10           H  
ATOM   3993  N   LEU A 246      -1.239  -7.718 -16.006  1.00 93.86           N  
ATOM   3994  H   LEU A 246      -0.970  -8.303 -16.784  1.00 93.86           H  
ATOM   3995  CA  LEU A 246      -0.798  -6.323 -16.006  1.00 93.86           C  
ATOM   3996  HA  LEU A 246      -0.527  -6.043 -14.988  1.00 93.86           H  
ATOM   3997  C   LEU A 246      -1.955  -5.432 -16.471  1.00 93.86           C  
ATOM   3998  CB  LEU A 246       0.444  -6.167 -16.905  1.00 93.86           C  
ATOM   3999  HB2 LEU A 246       1.241  -6.799 -16.514  1.00 93.86           H  
ATOM   4000  HB3 LEU A 246       0.190  -6.522 -17.903  1.00 93.86           H  
ATOM   4001  O   LEU A 246      -2.447  -5.571 -17.588  1.00 93.86           O  
ATOM   4002  CG  LEU A 246       0.965  -4.719 -17.030  1.00 93.86           C  
ATOM   4003  HG  LEU A 246       0.176  -4.069 -17.407  1.00 93.86           H  
ATOM   4004  CD1 LEU A 246       1.467  -4.161 -15.696  1.00 93.86           C  
ATOM   4005 HD11 LEU A 246       0.638  -4.081 -14.993  1.00 93.86           H  
ATOM   4006 HD12 LEU A 246       2.232  -4.817 -15.282  1.00 93.86           H  
ATOM   4007 HD13 LEU A 246       1.880  -3.164 -15.852  1.00 93.86           H  
ATOM   4008  CD2 LEU A 246       2.130  -4.680 -18.018  1.00 93.86           C  
ATOM   4009 HD21 LEU A 246       2.511  -3.662 -18.104  1.00 93.86           H  
ATOM   4010 HD22 LEU A 246       2.926  -5.349 -17.692  1.00 93.86           H  
ATOM   4011 HD23 LEU A 246       1.775  -4.995 -18.999  1.00 93.86           H  
ATOM   4012  N   ILE A 247      -2.374  -4.504 -15.616  1.00 91.83           N  
ATOM   4013  H   ILE A 247      -1.899  -4.418 -14.729  1.00 91.83           H  
ATOM   4014  CA  ILE A 247      -3.395  -3.514 -15.941  1.00 91.83           C  
ATOM   4015  HA  ILE A 247      -3.992  -3.874 -16.779  1.00 91.83           H  
ATOM   4016  C   ILE A 247      -2.690  -2.236 -16.378  1.00 91.83           C  
ATOM   4017  CB  ILE A 247      -4.352  -3.281 -14.755  1.00 91.83           C  
ATOM   4018  HB  ILE A 247      -3.771  -2.865 -13.932  1.00 91.83           H  
ATOM   4019  O   ILE A 247      -2.056  -1.546 -15.574  1.00 91.83           O  
ATOM   4020  CG1 ILE A 247      -5.001  -4.581 -14.227  1.00 91.83           C  
ATOM   4021 HG12 ILE A 247      -5.626  -4.332 -13.370  1.00 91.83           H  
ATOM   4022 HG13 ILE A 247      -4.220  -5.251 -13.866  1.00 91.83           H  
ATOM   4023  CG2 ILE A 247      -5.435  -2.253 -15.136  1.00 91.83           C  
ATOM   4024 HG21 ILE A 247      -6.160  -2.157 -14.327  1.00 91.83           H  
ATOM   4025 HG22 ILE A 247      -4.985  -1.277 -15.316  1.00 91.83           H  
ATOM   4026 HG23 ILE A 247      -5.957  -2.566 -16.040  1.00 91.83           H  
ATOM   4027  CD1 ILE A 247      -5.863  -5.345 -15.242  1.00 91.83           C  
ATOM   4028 HD11 ILE A 247      -6.709  -4.735 -15.560  1.00 91.83           H  
ATOM   4029 HD12 ILE A 247      -6.247  -6.253 -14.777  1.00 91.83           H  
ATOM   4030 HD13 ILE A 247      -5.269  -5.626 -16.112  1.00 91.83           H  
ATOM   4031  N   HIS A 248      -2.837  -1.900 -17.655  1.00 82.91           N  
ATOM   4032  H   HIS A 248      -3.336  -2.525 -18.271  1.00 82.91           H  
ATOM   4033  CA  HIS A 248      -2.402  -0.616 -18.184  1.00 82.91           C  
ATOM   4034  HA  HIS A 248      -1.408  -0.391 -17.799  1.00 82.91           H  
ATOM   4035  C   HIS A 248      -3.354   0.476 -17.687  1.00 82.91           C  
ATOM   4036  CB  HIS A 248      -2.295  -0.698 -19.712  1.00 82.91           C  
ATOM   4037  HB2 HIS A 248      -2.122   0.302 -20.109  1.00 82.91           H  
ATOM   4038  HB3 HIS A 248      -3.230  -1.067 -20.133  1.00 82.91           H  
ATOM   4039  O   HIS A 248      -4.399   0.741 -18.274  1.00 82.91           O  
ATOM   4040  CG  HIS A 248      -1.154  -1.586 -20.145  1.00 82.91           C  
ATOM   4041  CD2 HIS A 248      -1.218  -2.914 -20.478  1.00 82.91           C  
ATOM   4042  HD2 HIS A 248      -2.110  -3.523 -20.498  1.00 82.91           H  
ATOM   4043  ND1 HIS A 248       0.166  -1.210 -20.234  1.00 82.91           N  
ATOM   4044  HD1 HIS A 248       0.518  -0.268 -20.136  1.00 82.91           H  
ATOM   4045  CE1 HIS A 248       0.879  -2.281 -20.616  1.00 82.91           C  
ATOM   4046  HE1 HIS A 248       1.942  -2.287 -20.805  1.00 82.91           H  
ATOM   4047  NE2 HIS A 248       0.081  -3.347 -20.766  1.00 82.91           N  
ATOM   4048  N   GLN A 249      -3.014   1.085 -16.552  1.00 68.18           N  
ATOM   4049  H   GLN A 249      -2.187   0.770 -16.065  1.00 68.18           H  
ATOM   4050  CA  GLN A 249      -3.679   2.302 -16.104  1.00 68.18           C  
ATOM   4051  HA  GLN A 249      -4.751   2.220 -16.278  1.00 68.18           H  
ATOM   4052  C   GLN A 249      -3.138   3.462 -16.930  1.00 68.18           C  
ATOM   4053  CB  GLN A 249      -3.440   2.546 -14.608  1.00 68.18           C  
ATOM   4054  HB2 GLN A 249      -3.904   3.495 -14.339  1.00 68.18           H  
ATOM   4055  HB3 GLN A 249      -2.371   2.618 -14.412  1.00 68.18           H  
ATOM   4056  O   GLN A 249      -1.932   3.718 -16.911  1.00 68.18           O  
ATOM   4057  CG  GLN A 249      -4.041   1.440 -13.734  1.00 68.18           C  
ATOM   4058  HG2 GLN A 249      -5.075   1.271 -14.035  1.00 68.18           H  
ATOM   4059  HG3 GLN A 249      -3.485   0.513 -13.872  1.00 68.18           H  
ATOM   4060  CD  GLN A 249      -4.000   1.823 -12.261  1.00 68.18           C  
ATOM   4061  NE2 GLN A 249      -5.105   1.738 -11.557  1.00 68.18           N  
ATOM   4062 HE21 GLN A 249      -5.973   1.495 -12.012  1.00 68.18           H  
ATOM   4063 HE22 GLN A 249      -5.044   2.100 -10.617  1.00 68.18           H  
ATOM   4064  OE1 GLN A 249      -2.995   2.224 -11.702  1.00 68.18           O  
ATOM   4065  N   SER A 250      -4.006   4.183 -17.637  1.00 58.04           N  
ATOM   4066  H   SER A 250      -4.986   3.941 -17.666  1.00 58.04           H  
ATOM   4067  CA  SER A 250      -3.569   5.459 -18.187  1.00 58.04           C  
ATOM   4068  HA  SER A 250      -2.650   5.290 -18.748  1.00 58.04           H  
ATOM   4069  C   SER A 250      -3.270   6.425 -17.045  1.00 58.04           C  
ATOM   4070  CB  SER A 250      -4.576   6.055 -19.159  1.00 58.04           C  
ATOM   4071  HB2 SER A 250      -4.978   5.265 -19.793  1.00 58.04           H  
ATOM   4072  HB3 SER A 250      -4.077   6.786 -19.796  1.00 58.04           H  
ATOM   4073  O   SER A 250      -3.874   6.377 -15.968  1.00 58.04           O  
ATOM   4074  OG  SER A 250      -5.601   6.693 -18.441  1.00 58.04           O  
ATOM   4075  HG  SER A 250      -6.385   6.462 -18.944  1.00 58.04           H  
ATOM   4076  N   ILE A 251      -2.358   7.355 -17.308  1.00 52.30           N  
ATOM   4077  H   ILE A 251      -1.897   7.321 -18.205  1.00 52.30           H  
ATOM   4078  CA  ILE A 251      -2.023   8.444 -16.384  1.00 52.30           C  
ATOM   4079  HA  ILE A 251      -1.680   8.013 -15.443  1.00 52.30           H  
ATOM   4080  C   ILE A 251      -3.269   9.297 -16.065  1.00 52.30           C  
ATOM   4081  CB  ILE A 251      -0.871   9.272 -17.006  1.00 52.30           C  
ATOM   4082  HB  ILE A 251      -1.196   9.620 -17.986  1.00 52.30           H  
ATOM   4083  O   ILE A 251      -3.332   9.934 -15.017  1.00 52.30           O  
ATOM   4084  CG1 ILE A 251       0.390   8.388 -17.192  1.00 52.30           C  
ATOM   4085 HG12 ILE A 251       0.126   7.464 -17.708  1.00 52.30           H  
ATOM   4086 HG13 ILE A 251       0.790   8.116 -16.216  1.00 52.30           H  
ATOM   4087  CG2 ILE A 251      -0.527  10.507 -16.154  1.00 52.30           C  
ATOM   4088 HG21 ILE A 251      -1.379  11.186 -16.108  1.00 52.30           H  
ATOM   4089 HG22 ILE A 251      -0.259  10.203 -15.142  1.00 52.30           H  
ATOM   4090 HG23 ILE A 251       0.297  11.066 -16.598  1.00 52.30           H  
ATOM   4091  CD1 ILE A 251       1.501   9.040 -18.025  1.00 52.30           C  
ATOM   4092 HD11 ILE A 251       1.098   9.387 -18.977  1.00 52.30           H  
ATOM   4093 HD12 ILE A 251       1.948   9.877 -17.488  1.00 52.30           H  
ATOM   4094 HD13 ILE A 251       2.280   8.303 -18.222  1.00 52.30           H  
ATOM   4095  N   THR A 252      -4.276   9.287 -16.945  1.00 62.48           N  
ATOM   4096  H   THR A 252      -4.217   8.662 -17.736  1.00 62.48           H  
ATOM   4097  CA  THR A 252      -5.520  10.057 -16.808  1.00 62.48           C  
ATOM   4098  HA  THR A 252      -5.328  10.928 -16.181  1.00 62.48           H  
ATOM   4099  C   THR A 252      -6.655   9.283 -16.127  1.00 62.48           C  
ATOM   4100  CB  THR A 252      -5.986  10.575 -18.179  1.00 62.48           C  
ATOM   4101  HB  THR A 252      -6.870  11.197 -18.037  1.00 62.48           H  
ATOM   4102  O   THR A 252      -7.692   9.871 -15.835  1.00 62.48           O  
ATOM   4103  CG2 THR A 252      -4.918  11.404 -18.896  1.00 62.48           C  
ATOM   4104 HG21 THR A 252      -4.588  12.214 -18.246  1.00 62.48           H  
ATOM   4105 HG22 THR A 252      -5.344  11.834 -19.803  1.00 62.48           H  
ATOM   4106 HG23 THR A 252      -4.061  10.785 -19.165  1.00 62.48           H  
ATOM   4107  OG1 THR A 252      -6.318   9.497 -19.019  1.00 62.48           O  
ATOM   4108  HG1 THR A 252      -5.733   9.500 -19.779  1.00 62.48           H  
ATOM   4109  N   GLY A 253      -6.493   7.979 -15.866  1.00 53.94           N  
ATOM   4110  H   GLY A 253      -5.622   7.544 -16.134  1.00 53.94           H  
ATOM   4111  CA  GLY A 253      -7.561   7.106 -15.362  1.00 53.94           C  
ATOM   4112  HA2 GLY A 253      -7.107   6.194 -14.974  1.00 53.94           H  
ATOM   4113  HA3 GLY A 253      -8.079   7.609 -14.545  1.00 53.94           H  
ATOM   4114  C   GLY A 253      -8.611   6.703 -16.410  1.00 53.94           C  
ATOM   4115  O   GLY A 253      -9.537   5.963 -16.087  1.00 53.94           O  
ATOM   4116  N   LEU A 254      -8.469   7.147 -17.662  1.00 47.17           N  
ATOM   4117  H   LEU A 254      -7.684   7.752 -17.857  1.00 47.17           H  
ATOM   4118  CA  LEU A 254      -9.285   6.714 -18.799  1.00 47.17           C  
ATOM   4119  HA  LEU A 254     -10.274   6.414 -18.454  1.00 47.17           H  
ATOM   4120  C   LEU A 254      -8.621   5.501 -19.459  1.00 47.17           C  
ATOM   4121  CB  LEU A 254      -9.428   7.892 -19.784  1.00 47.17           C  
ATOM   4122  HB2 LEU A 254      -9.974   7.551 -20.664  1.00 47.17           H  
ATOM   4123  HB3 LEU A 254      -8.433   8.188 -20.116  1.00 47.17           H  
ATOM   4124  O   LEU A 254      -7.450   5.588 -19.803  1.00 47.17           O  
ATOM   4125  CG  LEU A 254     -10.146   9.124 -19.198  1.00 47.17           C  
ATOM   4126  HG  LEU A 254      -9.693   9.408 -18.248  1.00 47.17           H  
ATOM   4127  CD1 LEU A 254     -10.014  10.312 -20.150  1.00 47.17           C  
ATOM   4128 HD11 LEU A 254     -10.462  10.069 -21.114  1.00 47.17           H  
ATOM   4129 HD12 LEU A 254     -10.509  11.186 -19.726  1.00 47.17           H  
ATOM   4130 HD13 LEU A 254      -8.959  10.542 -20.295  1.00 47.17           H  
ATOM   4131  CD2 LEU A 254     -11.634   8.843 -18.975  1.00 47.17           C  
ATOM   4132 HD21 LEU A 254     -12.100   8.532 -19.911  1.00 47.17           H  
ATOM   4133 HD22 LEU A 254     -11.757   8.059 -18.228  1.00 47.17           H  
ATOM   4134 HD23 LEU A 254     -12.126   9.744 -18.609  1.00 47.17           H  
ATOM   4135  N   TYR A 255      -9.314   4.372 -19.618  1.00 43.25           N  
ATOM   4136  H   TYR A 255     -10.284   4.351 -19.340  1.00 43.25           H  
ATOM   4137  CA  TYR A 255      -8.779   3.226 -20.369  1.00 43.25           C  
ATOM   4138  HA  TYR A 255      -7.940   2.786 -19.830  1.00 43.25           H  
ATOM   4139  C   TYR A 255      -8.273   3.696 -21.743  1.00 43.25           C  
ATOM   4140  CB  TYR A 255      -9.871   2.156 -20.554  1.00 43.25           C  
ATOM   4141  HB2 TYR A 255     -10.842   2.635 -20.680  1.00 43.25           H  
ATOM   4142  HB3 TYR A 255      -9.672   1.624 -21.485  1.00 43.25           H  
ATOM   4143  O   TYR A 255      -9.058   4.218 -22.530  1.00 43.25           O  
ATOM   4144  CG  TYR A 255      -9.955   1.116 -19.452  1.00 43.25           C  
ATOM   4145  CD1 TYR A 255      -9.292  -0.116 -19.617  1.00 43.25           C  
ATOM   4146  HD1 TYR A 255      -8.711  -0.300 -20.509  1.00 43.25           H  
ATOM   4147  CD2 TYR A 255     -10.712   1.355 -18.288  1.00 43.25           C  
ATOM   4148  HD2 TYR A 255     -11.223   2.298 -18.166  1.00 43.25           H  
ATOM   4149  CE1 TYR A 255      -9.388  -1.112 -18.627  1.00 43.25           C  
ATOM   4150  HE1 TYR A 255      -8.884  -2.059 -18.753  1.00 43.25           H  
ATOM   4151  CE2 TYR A 255     -10.816   0.359 -17.296  1.00 43.25           C  
ATOM   4152  HE2 TYR A 255     -11.404   0.545 -16.410  1.00 43.25           H  
ATOM   4153  OH  TYR A 255     -10.264  -1.844 -16.518  1.00 43.25           O  
ATOM   4154  HH  TYR A 255     -10.895  -1.592 -15.840  1.00 43.25           H  
ATOM   4155  CZ  TYR A 255     -10.155  -0.878 -17.469  1.00 43.25           C  
ATOM   4156  N   GLU A 256      -6.982   3.520 -22.026  1.00 42.08           N  
ATOM   4157  H   GLU A 256      -6.378   3.078 -21.348  1.00 42.08           H  
ATOM   4158  CA  GLU A 256      -6.505   3.555 -23.408  1.00 42.08           C  
ATOM   4159  HA  GLU A 256      -7.078   4.282 -23.983  1.00 42.08           H  
ATOM   4160  C   GLU A 256      -6.797   2.169 -23.993  1.00 42.08           C  
ATOM   4161  CB  GLU A 256      -5.025   3.977 -23.496  1.00 42.08           C  
ATOM   4162  HB2 GLU A 256      -4.435   3.406 -22.779  1.00 42.08           H  
ATOM   4163  HB3 GLU A 256      -4.666   3.760 -24.503  1.00 42.08           H  
ATOM   4164  O   GLU A 256      -6.263   1.164 -23.520  1.00 42.08           O  
ATOM   4165  CG  GLU A 256      -4.862   5.488 -23.230  1.00 42.08           C  
ATOM   4166  HG2 GLU A 256      -5.497   6.031 -23.930  1.00 42.08           H  
ATOM   4167  HG3 GLU A 256      -5.221   5.704 -22.224  1.00 42.08           H  
ATOM   4168  CD  GLU A 256      -3.422   6.019 -23.363  1.00 42.08           C  
ATOM   4169  OE1 GLU A 256      -3.225   7.209 -23.013  1.00 42.08           O  
ATOM   4170  OE2 GLU A 256      -2.511   5.251 -23.746  1.00 42.08           O  
ATOM   4171  N   THR A 257      -7.752   2.127 -24.924  1.00 38.99           N  
ATOM   4172  H   THR A 257      -8.163   3.001 -25.219  1.00 38.99           H  
ATOM   4173  CA  THR A 257      -8.073   0.967 -25.768  1.00 38.99           C  
ATOM   4174  HA  THR A 257      -8.049   0.050 -25.177  1.00 38.99           H  
ATOM   4175  C   THR A 257      -7.051   0.804 -26.875  1.00 38.99           C  
ATOM   4176  CB  THR A 257      -9.438   1.122 -26.435  1.00 38.99           C  
ATOM   4177  HB  THR A 257      -9.567   0.333 -27.175  1.00 38.99           H  
ATOM   4178  O   THR A 257      -6.740   1.848 -27.495  1.00 38.99           O  
ATOM   4179  CG2 THR A 257     -10.592   1.046 -25.437  1.00 38.99           C  
ATOM   4180 HG21 THR A 257     -10.563   0.086 -24.923  1.00 38.99           H  
ATOM   4181 HG22 THR A 257     -10.505   1.851 -24.707  1.00 38.99           H  
ATOM   4182 HG23 THR A 257     -11.537   1.143 -25.972  1.00 38.99           H  
ATOM   4183  OG1 THR A 257      -9.459   2.374 -27.081  1.00 38.99           O  
ATOM   4184  HG1 THR A 257      -8.572   2.445 -27.441  1.00 38.99           H  
ATOM   4185  OXT THR A 257      -6.707  -0.364 -27.140  1.00 38.99           O  
TER    4186      THR A 257                                                       
END   
