# Supplementary material for: Computational design of novel Cas9 PAM-interacting domains using evolution-based modelling and structural quality assessment
Source: PLoS Comput Biol. 2023 Nov 17;19(11):e1011621. doi: 10.1371/journal.pcbi.1011621 (PMC10729993; doi:10.1371/journal.pcbi.1011621)
Supplement: S1 File — This file contains the experimentally tested sequences in a zip format. It includes Fasta files, AlphaFold Prediction with PDB file, pLDDT, and more. (ZIP) [file pcbi.1011621.s001.zip › pdb/dgfx_18_relaxed_rank_1_model_3.pdb]

ATOM      1  N   THR A   1      -4.670   6.679 -23.603  1.00 41.66           N  
ATOM      2  H   THR A   1      -4.476   5.951 -22.930  1.00 41.66           H  
ATOM      3  H2  THR A   1      -5.058   7.481 -23.128  1.00 41.66           H  
ATOM      4  H3  THR A   1      -5.356   6.367 -24.276  1.00 41.66           H  
ATOM      5  CA  THR A   1      -3.442   7.125 -24.293  1.00 41.66           C  
ATOM      6  HA  THR A   1      -3.016   6.319 -24.891  1.00 41.66           H  
ATOM      7  C   THR A   1      -2.422   7.535 -23.240  1.00 41.66           C  
ATOM      8  CB  THR A   1      -3.781   8.299 -25.220  1.00 41.66           C  
ATOM      9  HB  THR A   1      -2.878   8.847 -25.487  1.00 41.66           H  
ATOM     10  O   THR A   1      -2.513   8.623 -22.702  1.00 41.66           O  
ATOM     11  CG2 THR A   1      -4.493   7.810 -26.480  1.00 41.66           C  
ATOM     12 HG21 THR A   1      -5.501   7.462 -26.254  1.00 41.66           H  
ATOM     13 HG22 THR A   1      -4.564   8.634 -27.190  1.00 41.66           H  
ATOM     14 HG23 THR A   1      -3.923   7.007 -26.948  1.00 41.66           H  
ATOM     15  OG1 THR A   1      -4.703   9.131 -24.559  1.00 41.66           O  
ATOM     16  HG1 THR A   1      -4.563  10.036 -24.849  1.00 41.66           H  
ATOM     17  N   GLY A   2      -1.523   6.635 -22.832  1.00 56.44           N  
ATOM     18  H   GLY A   2      -1.416   5.763 -23.330  1.00 56.44           H  
ATOM     19  CA  GLY A   2      -0.435   6.985 -21.906  1.00 56.44           C  
ATOM     20  HA2 GLY A   2      -0.736   7.790 -21.236  1.00 56.44           H  
ATOM     21  HA3 GLY A   2      -0.163   6.120 -21.301  1.00 56.44           H  
ATOM     22  C   GLY A   2       0.793   7.419 -22.703  1.00 56.44           C  
ATOM     23  O   GLY A   2       1.121   6.754 -23.684  1.00 56.44           O  
ATOM     24  N   GLY A   3       1.443   8.520 -22.320  1.00 72.98           N  
ATOM     25  H   GLY A   3       1.097   9.060 -21.540  1.00 72.98           H  
ATOM     26  CA  GLY A   3       2.679   8.967 -22.964  1.00 72.98           C  
ATOM     27  HA2 GLY A   3       2.467   9.227 -24.001  1.00 72.98           H  
ATOM     28  HA3 GLY A   3       3.057   9.856 -22.459  1.00 72.98           H  
ATOM     29  C   GLY A   3       3.767   7.887 -22.925  1.00 72.98           C  
ATOM     30  O   GLY A   3       3.874   7.135 -21.954  1.00 72.98           O  
ATOM     31  N   PHE A   4       4.583   7.803 -23.982  1.00 80.72           N  
ATOM     32  H   PHE A   4       4.422   8.427 -24.761  1.00 80.72           H  
ATOM     33  CA  PHE A   4       5.687   6.835 -24.090  1.00 80.72           C  
ATOM     34  HA  PHE A   4       5.287   5.827 -23.985  1.00 80.72           H  
ATOM     35  C   PHE A   4       6.757   7.014 -23.005  1.00 80.72           C  
ATOM     36  CB  PHE A   4       6.345   6.969 -25.470  1.00 80.72           C  
ATOM     37  HB2 PHE A   4       6.670   7.999 -25.616  1.00 80.72           H  
ATOM     38  HB3 PHE A   4       7.239   6.346 -25.493  1.00 80.72           H  
ATOM     39  O   PHE A   4       7.459   6.063 -22.661  1.00 80.72           O  
ATOM     40  CG  PHE A   4       5.456   6.547 -26.621  1.00 80.72           C  
ATOM     41  CD1 PHE A   4       5.253   5.180 -26.876  1.00 80.72           C  
ATOM     42  HD1 PHE A   4       5.756   4.443 -26.268  1.00 80.72           H  
ATOM     43  CD2 PHE A   4       4.842   7.509 -27.444  1.00 80.72           C  
ATOM     44  HD2 PHE A   4       5.009   8.562 -27.270  1.00 80.72           H  
ATOM     45  CE1 PHE A   4       4.417   4.772 -27.931  1.00 80.72           C  
ATOM     46  HE1 PHE A   4       4.270   3.723 -28.139  1.00 80.72           H  
ATOM     47  CE2 PHE A   4       4.011   7.102 -28.503  1.00 80.72           C  
ATOM     48  HE2 PHE A   4       3.542   7.841 -29.136  1.00 80.72           H  
ATOM     49  CZ  PHE A   4       3.792   5.734 -28.742  1.00 80.72           C  
ATOM     50  HZ  PHE A   4       3.159   5.425 -29.560  1.00 80.72           H  
ATOM     51  N   SER A   5       6.857   8.220 -22.458  1.00 82.35           N  
ATOM     52  H   SER A   5       6.239   8.948 -22.788  1.00 82.35           H  
ATOM     53  CA  SER A   5       7.776   8.624 -21.402  1.00 82.35           C  
ATOM     54  HA  SER A   5       8.105   7.749 -20.842  1.00 82.35           H  
ATOM     55  C   SER A   5       7.068   9.556 -20.427  1.00 82.35           C  
ATOM     56  CB  SER A   5       9.001   9.311 -22.019  1.00 82.35           C  
ATOM     57  HB2 SER A   5       9.656   9.686 -21.233  1.00 82.35           H  
ATOM     58  HB3 SER A   5       9.550   8.575 -22.606  1.00 82.35           H  
ATOM     59  O   SER A   5       6.039  10.149 -20.760  1.00 82.35           O  
ATOM     60  OG  SER A   5       8.619  10.373 -22.876  1.00 82.35           O  
ATOM     61  HG  SER A   5       8.452  11.161 -22.354  1.00 82.35           H  
ATOM     62  N   LYS A   6       7.640   9.723 -19.234  1.00 80.13           N  
ATOM     63  H   LYS A   6       8.483   9.206 -19.031  1.00 80.13           H  
ATOM     64  CA  LYS A   6       7.231  10.804 -18.334  1.00 80.13           C  
ATOM     65  HA  LYS A   6       6.163  10.714 -18.137  1.00 80.13           H  
ATOM     66  C   LYS A   6       7.475  12.146 -19.021  1.00 80.13           C  
ATOM     67  CB  LYS A   6       7.999  10.736 -17.015  1.00 80.13           C  
ATOM     68  HB2 LYS A   6       7.701  11.589 -16.405  1.00 80.13           H  
ATOM     69  HB3 LYS A   6       9.066  10.819 -17.219  1.00 80.13           H  
ATOM     70  O   LYS A   6       8.553  12.374 -19.566  1.00 80.13           O  
ATOM     71  CG  LYS A   6       7.731   9.444 -16.231  1.00 80.13           C  
ATOM     72  HG2 LYS A   6       8.162   8.597 -16.764  1.00 80.13           H  
ATOM     73  HG3 LYS A   6       6.660   9.291 -16.102  1.00 80.13           H  
ATOM     74  CD  LYS A   6       8.401   9.595 -14.867  1.00 80.13           C  
ATOM     75  HD2 LYS A   6       9.400   9.999 -15.030  1.00 80.13           H  
ATOM     76  HD3 LYS A   6       7.843  10.308 -14.260  1.00 80.13           H  
ATOM     77  CE  LYS A   6       8.524   8.267 -14.127  1.00 80.13           C  
ATOM     78  HE2 LYS A   6       8.844   7.512 -14.845  1.00 80.13           H  
ATOM     79  HE3 LYS A   6       7.559   7.980 -13.708  1.00 80.13           H  
ATOM     80  NZ  LYS A   6       9.561   8.413 -13.080  1.00 80.13           N  
ATOM     81  HZ1 LYS A   6       9.295   9.106 -12.395  1.00 80.13           H  
ATOM     82  HZ2 LYS A   6      10.402   8.759 -13.519  1.00 80.13           H  
ATOM     83  HZ3 LYS A   6       9.776   7.531 -12.638  1.00 80.13           H  
ATOM     84  N   GLU A   7       6.481  13.026 -18.987  1.00 78.96           N  
ATOM     85  H   GLU A   7       5.597  12.747 -18.586  1.00 78.96           H  
ATOM     86  CA  GLU A   7       6.505  14.290 -19.738  1.00 78.96           C  
ATOM     87  HA  GLU A   7       6.852  14.090 -20.752  1.00 78.96           H  
ATOM     88  C   GLU A   7       7.471  15.333 -19.160  1.00 78.96           C  
ATOM     89  CB  GLU A   7       5.085  14.859 -19.836  1.00 78.96           C  
ATOM     90  HB2 GLU A   7       4.680  14.989 -18.832  1.00 78.96           H  
ATOM     91  HB3 GLU A   7       5.131  15.830 -20.328  1.00 78.96           H  
ATOM     92  O   GLU A   7       7.776  16.324 -19.820  1.00 78.96           O  
ATOM     93  CG  GLU A   7       4.169  13.937 -20.656  1.00 78.96           C  
ATOM     94  HG2 GLU A   7       4.077  12.979 -20.144  1.00 78.96           H  
ATOM     95  HG3 GLU A   7       4.637  13.757 -21.624  1.00 78.96           H  
ATOM     96  CD  GLU A   7       2.764  14.514 -20.876  1.00 78.96           C  
ATOM     97  OE1 GLU A   7       2.030  13.891 -21.677  1.00 78.96           O  
ATOM     98  OE2 GLU A   7       2.434  15.535 -20.236  1.00 78.96           O  
ATOM     99  N   SER A   8       8.004  15.102 -17.956  1.00 82.87           N  
ATOM    100  H   SER A   8       7.708  14.284 -17.443  1.00 82.87           H  
ATOM    101  CA  SER A   8       9.047  15.938 -17.369  1.00 82.87           C  
ATOM    102  HA  SER A   8       8.664  16.955 -17.278  1.00 82.87           H  
ATOM    103  C   SER A   8      10.289  15.961 -18.265  1.00 82.87           C  
ATOM    104  CB  SER A   8       9.413  15.439 -15.968  1.00 82.87           C  
ATOM    105  HB2 SER A   8       9.863  14.449 -16.042  1.00 82.87           H  
ATOM    106  HB3 SER A   8      10.133  16.119 -15.514  1.00 82.87           H  
ATOM    107  O   SER A   8      10.967  14.945 -18.448  1.00 82.87           O  
ATOM    108  OG  SER A   8       8.253  15.359 -15.157  1.00 82.87           O  
ATOM    109  HG  SER A   8       7.896  16.241 -15.033  1.00 82.87           H  
ATOM    110  N   ILE A   9      10.586  17.141 -18.812  1.00 82.63           N  
ATOM    111  H   ILE A   9       9.951  17.911 -18.656  1.00 82.63           H  
ATOM    112  CA  ILE A   9      11.799  17.399 -19.586  1.00 82.63           C  
ATOM    113  HA  ILE A   9      12.064  16.496 -20.136  1.00 82.63           H  
ATOM    114  C   ILE A   9      12.919  17.713 -18.602  1.00 82.63           C  
ATOM    115  CB  ILE A   9      11.595  18.538 -20.609  1.00 82.63           C  
ATOM    116  HB  ILE A   9      11.308  19.441 -20.070  1.00 82.63           H  
ATOM    117  O   ILE A   9      12.841  18.683 -17.849  1.00 82.63           O  
ATOM    118  CG1 ILE A   9      10.471  18.179 -21.608  1.00 82.63           C  
ATOM    119 HG12 ILE A   9       9.586  17.850 -21.063  1.00 82.63           H  
ATOM    120 HG13 ILE A   9      10.795  17.353 -22.241  1.00 82.63           H  
ATOM    121  CG2 ILE A   9      12.915  18.812 -21.362  1.00 82.63           C  
ATOM    122 HG21 ILE A   9      13.257  17.906 -21.862  1.00 82.63           H  
ATOM    123 HG22 ILE A   9      12.788  19.615 -22.089  1.00 82.63           H  
ATOM    124 HG23 ILE A   9      13.688  19.135 -20.665  1.00 82.63           H  
ATOM    125  CD1 ILE A   9      10.027  19.351 -22.491  1.00 82.63           C  
ATOM    126 HD11 ILE A   9      10.837  19.671 -23.146  1.00 82.63           H  
ATOM    127 HD12 ILE A   9       9.714  20.187 -21.865  1.00 82.63           H  
ATOM    128 HD13 ILE A   9       9.184  19.036 -23.106  1.00 82.63           H  
ATOM    129  N   LEU A  10      13.964  16.897 -18.630  1.00 86.69           N  
ATOM    130  H   LEU A  10      13.972  16.144 -19.303  1.00 86.69           H  
ATOM    131  CA  LEU A  10      15.182  17.142 -17.878  1.00 86.69           C  
ATOM    132  HA  LEU A  10      14.935  17.767 -17.020  1.00 86.69           H  
ATOM    133  C   LEU A  10      16.190  17.913 -18.741  1.00 86.69           C  
ATOM    134  CB  LEU A  10      15.748  15.815 -17.363  1.00 86.69           C  
ATOM    135  HB2 LEU A  10      16.712  16.004 -16.889  1.00 86.69           H  
ATOM    136  HB3 LEU A  10      15.916  15.172 -18.227  1.00 86.69           H  
ATOM    137  O   LEU A  10      16.232  17.719 -19.965  1.00 86.69           O  
ATOM    138  CG  LEU A  10      14.843  15.066 -16.369  1.00 86.69           C  
ATOM    139  HG  LEU A  10      13.939  14.735 -16.882  1.00 86.69           H  
ATOM    140  CD1 LEU A  10      15.593  13.842 -15.852  1.00 86.69           C  
ATOM    141 HD11 LEU A  10      14.956  13.279 -15.169  1.00 86.69           H  
ATOM    142 HD12 LEU A  10      16.495  14.146 -15.320  1.00 86.69           H  
ATOM    143 HD13 LEU A  10      15.866  13.190 -16.682  1.00 86.69           H  
ATOM    144  CD2 LEU A  10      14.444  15.915 -15.158  1.00 86.69           C  
ATOM    145 HD21 LEU A  10      15.331  16.326 -14.677  1.00 86.69           H  
ATOM    146 HD22 LEU A  10      13.784  16.724 -15.470  1.00 86.69           H  
ATOM    147 HD23 LEU A  10      13.901  15.297 -14.444  1.00 86.69           H  
ATOM    148  N   PRO A  11      17.003  18.788 -18.122  1.00 86.92           N  
ATOM    149  CA  PRO A  11      18.031  19.537 -18.831  1.00 86.92           C  
ATOM    150  HA  PRO A  11      17.574  20.125 -19.626  1.00 86.92           H  
ATOM    151  C   PRO A  11      19.074  18.602 -19.454  1.00 86.92           C  
ATOM    152  CB  PRO A  11      18.640  20.484 -17.790  1.00 86.92           C  
ATOM    153  HB2 PRO A  11      19.697  20.681 -17.972  1.00 86.92           H  
ATOM    154  HB3 PRO A  11      18.079  21.418 -17.777  1.00 86.92           H  
ATOM    155  O   PRO A  11      19.207  17.435 -19.080  1.00 86.92           O  
ATOM    156  CG  PRO A  11      18.424  19.743 -16.472  1.00 86.92           C  
ATOM    157  HG2 PRO A  11      18.398  20.424 -15.621  1.00 86.92           H  
ATOM    158  HG3 PRO A  11      19.204  18.992 -16.342  1.00 86.92           H  
ATOM    159  CD  PRO A  11      17.081  19.053 -16.690  1.00 86.92           C  
ATOM    160  HD2 PRO A  11      16.271  19.723 -16.402  1.00 86.92           H  
ATOM    161  HD3 PRO A  11      17.039  18.137 -16.100  1.00 86.92           H  
ATOM    162  N   HIS A  12      19.821  19.130 -20.423  1.00 85.69           N  
ATOM    163  H   HIS A  12      19.720  20.112 -20.637  1.00 85.69           H  
ATOM    164  CA  HIS A  12      20.916  18.401 -21.050  1.00 85.69           C  
ATOM    165  HA  HIS A  12      20.518  17.479 -21.474  1.00 85.69           H  
ATOM    166  C   HIS A  12      21.978  17.999 -20.015  1.00 85.69           C  
ATOM    167  CB  HIS A  12      21.500  19.232 -22.200  1.00 85.69           C  
ATOM    168  HB2 HIS A  12      22.156  18.591 -22.789  1.00 85.69           H  
ATOM    169  HB3 HIS A  12      20.696  19.567 -22.856  1.00 85.69           H  
ATOM    170  O   HIS A  12      22.229  18.701 -19.036  1.00 85.69           O  
ATOM    171  CG  HIS A  12      22.280  20.439 -21.755  1.00 85.69           C  
ATOM    172  CD2 HIS A  12      21.835  21.732 -21.716  1.00 85.69           C  
ATOM    173  HD2 HIS A  12      20.860  22.080 -22.023  1.00 85.69           H  
ATOM    174  ND1 HIS A  12      23.572  20.441 -21.282  1.00 85.69           N  
ATOM    175  HD1 HIS A  12      24.176  19.636 -21.193  1.00 85.69           H  
ATOM    176  CE1 HIS A  12      23.885  21.699 -20.935  1.00 85.69           C  
ATOM    177  HE1 HIS A  12      24.830  22.014 -20.517  1.00 85.69           H  
ATOM    178  NE2 HIS A  12      22.857  22.523 -21.188  1.00 85.69           N  
ATOM    179  N   GLY A  13      22.627  16.863 -20.240  1.00 80.73           N  
ATOM    180  H   GLY A  13      22.380  16.303 -21.043  1.00 80.73           H  
ATOM    181  CA  GLY A  13      23.690  16.376 -19.371  1.00 80.73           C  
ATOM    182  HA2 GLY A  13      24.488  17.117 -19.328  1.00 80.73           H  
ATOM    183  HA3 GLY A  13      23.298  16.232 -18.364  1.00 80.73           H  
ATOM    184  C   GLY A  13      24.264  15.062 -19.874  1.00 80.73           C  
ATOM    185  O   GLY A  13      23.731  14.452 -20.798  1.00 80.73           O  
ATOM    186  N   ASN A  14      25.327  14.586 -19.228  1.00 78.57           N  
ATOM    187  H   ASN A  14      25.723  15.146 -18.486  1.00 78.57           H  
ATOM    188  CA  ASN A  14      26.009  13.335 -19.585  1.00 78.57           C  
ATOM    189  HA  ASN A  14      26.087  13.295 -20.672  1.00 78.57           H  
ATOM    190  C   ASN A  14      25.220  12.066 -19.195  1.00 78.57           C  
ATOM    191  CB  ASN A  14      27.439  13.363 -19.007  1.00 78.57           C  
ATOM    192  HB2 ASN A  14      27.898  12.380 -19.112  1.00 78.57           H  
ATOM    193  HB3 ASN A  14      27.404  13.605 -17.945  1.00 78.57           H  
ATOM    194  O   ASN A  14      25.805  11.010 -18.977  1.00 78.57           O  
ATOM    195  CG  ASN A  14      28.351  14.339 -19.726  1.00 78.57           C  
ATOM    196  ND2 ASN A  14      29.450  14.716 -19.119  1.00 78.57           N  
ATOM    197 HD21 ASN A  14      29.695  14.359 -18.207  1.00 78.57           H  
ATOM    198 HD22 ASN A  14      30.039  15.360 -19.628  1.00 78.57           H  
ATOM    199  OD1 ASN A  14      28.101  14.762 -20.840  1.00 78.57           O  
ATOM    200  N   SER A  15      23.894  12.158 -19.083  1.00 78.84           N  
ATOM    201  H   SER A  15      23.458  12.995 -19.442  1.00 78.84           H  
ATOM    202  CA  SER A  15      23.030  11.029 -18.757  1.00 78.84           C  
ATOM    203  HA  SER A  15      23.572  10.328 -18.121  1.00 78.84           H  
ATOM    204  C   SER A  15      22.601  10.309 -20.030  1.00 78.84           C  
ATOM    205  CB  SER A  15      21.810  11.513 -17.975  1.00 78.84           C  
ATOM    206  HB2 SER A  15      21.261  12.237 -18.577  1.00 78.84           H  
ATOM    207  HB3 SER A  15      22.137  11.999 -17.056  1.00 78.84           H  
ATOM    208  O   SER A  15      21.816  10.836 -20.814  1.00 78.84           O  
ATOM    209  OG  SER A  15      20.967  10.421 -17.656  1.00 78.84           O  
ATOM    210  HG  SER A  15      20.117  10.787 -17.400  1.00 78.84           H  
ATOM    211  N   ASP A  16      23.040   9.062 -20.187  1.00 76.50           N  
ATOM    212  H   ASP A  16      23.783   8.729 -19.588  1.00 76.50           H  
ATOM    213  CA  ASP A  16      22.565   8.169 -21.254  1.00 76.50           C  
ATOM    214  HA  ASP A  16      22.551   8.724 -22.192  1.00 76.50           H  
ATOM    215  C   ASP A  16      21.124   7.665 -21.012  1.00 76.50           C  
ATOM    216  CB  ASP A  16      23.543   6.994 -21.419  1.00 76.50           C  
ATOM    217  HB2 ASP A  16      23.573   6.432 -20.485  1.00 76.50           H  
ATOM    218  HB3 ASP A  16      23.171   6.330 -22.198  1.00 76.50           H  
ATOM    219  O   ASP A  16      20.590   6.893 -21.804  1.00 76.50           O  
ATOM    220  CG  ASP A  16      24.967   7.417 -21.806  1.00 76.50           C  
ATOM    221  OD1 ASP A  16      25.139   8.388 -22.585  1.00 76.50           O  
ATOM    222  OD2 ASP A  16      25.910   6.770 -21.311  1.00 76.50           O  
ATOM    223  N   LYS A  17      20.481   8.076 -19.906  1.00 79.21           N  
ATOM    224  H   LYS A  17      20.959   8.736 -19.310  1.00 79.21           H  
ATOM    225  CA  LYS A  17      19.107   7.672 -19.557  1.00 79.21           C  
ATOM    226  HA  LYS A  17      18.927   6.667 -19.940  1.00 79.21           H  
ATOM    227  C   LYS A  17      18.033   8.548 -20.201  1.00 79.21           C  
ATOM    228  CB  LYS A  17      18.913   7.662 -18.034  1.00 79.21           C  
ATOM    229  HB2 LYS A  17      17.893   7.342 -17.822  1.00 79.21           H  
ATOM    230  HB3 LYS A  17      19.028   8.674 -17.647  1.00 79.21           H  
ATOM    231  O   LYS A  17      16.874   8.147 -20.225  1.00 79.21           O  
ATOM    232  CG  LYS A  17      19.881   6.717 -17.310  1.00 79.21           C  
ATOM    233  HG2 LYS A  17      19.754   5.706 -17.695  1.00 79.21           H  
ATOM    234  HG3 LYS A  17      20.909   7.038 -17.476  1.00 79.21           H  
ATOM    235  CD  LYS A  17      19.590   6.733 -15.806  1.00 79.21           C  
ATOM    236  HD2 LYS A  17      19.727   7.748 -15.431  1.00 79.21           H  
ATOM    237  HD3 LYS A  17      18.558   6.427 -15.637  1.00 79.21           H  
ATOM    238  CE  LYS A  17      20.541   5.778 -15.081  1.00 79.21           C  
ATOM    239  HE2 LYS A  17      21.565   6.072 -15.309  1.00 79.21           H  
ATOM    240  HE3 LYS A  17      20.387   4.772 -15.471  1.00 79.21           H  
ATOM    241  NZ  LYS A  17      20.310   5.810 -13.616  1.00 79.21           N  
ATOM    242  HZ1 LYS A  17      19.359   5.543 -13.405  1.00 79.21           H  
ATOM    243  HZ2 LYS A  17      20.943   5.183 -13.142  1.00 79.21           H  
ATOM    244  HZ3 LYS A  17      20.459   6.745 -13.264  1.00 79.21           H  
ATOM    245  N   LEU A  18      18.407   9.737 -20.677  1.00 85.65           N  
ATOM    246  H   LEU A  18      19.393   9.952 -20.714  1.00 85.65           H  
ATOM    247  CA  LEU A  18      17.463  10.688 -21.253  1.00 85.65           C  
ATOM    248  HA  LEU A  18      16.613  10.791 -20.578  1.00 85.65           H  
ATOM    249  C   LEU A  18      16.923  10.179 -22.588  1.00 85.65           C  
ATOM    250  CB  LEU A  18      18.139  12.054 -21.440  1.00 85.65           C  
ATOM    251  HB2 LEU A  18      19.043  11.905 -22.030  1.00 85.65           H  
ATOM    252  HB3 LEU A  18      17.458  12.691 -22.005  1.00 85.65           H  
ATOM    253  O   LEU A  18      17.682   9.767 -23.465  1.00 85.65           O  
ATOM    254  CG  LEU A  18      18.518  12.795 -20.153  1.00 85.65           C  
ATOM    255  HG  LEU A  18      19.226  12.193 -19.584  1.00 85.65           H  
ATOM    256  CD1 LEU A  18      19.180  14.126 -20.514  1.00 85.65           C  
ATOM    257 HD11 LEU A  18      19.470  14.656 -19.607  1.00 85.65           H  
ATOM    258 HD12 LEU A  18      18.487  14.751 -21.077  1.00 85.65           H  
ATOM    259 HD13 LEU A  18      20.071  13.945 -21.115  1.00 85.65           H  
ATOM    260  CD2 LEU A  18      17.302  13.080 -19.277  1.00 85.65           C  
ATOM    261 HD21 LEU A  18      16.866  12.151 -18.909  1.00 85.65           H  
ATOM    262 HD22 LEU A  18      16.551  13.628 -19.844  1.00 85.65           H  
ATOM    263 HD23 LEU A  18      17.616  13.671 -18.416  1.00 85.65           H  
ATOM    264  N   ILE A  19      15.609  10.273 -22.768  1.00 86.33           N  
ATOM    265  H   ILE A  19      15.041  10.608 -22.003  1.00 86.33           H  
ATOM    266  CA  ILE A  19      14.966   9.908 -24.032  1.00 86.33           C  
ATOM    267  HA  ILE A  19      15.562   9.121 -24.494  1.00 86.33           H  
ATOM    268  C   ILE A  19      14.927  11.140 -24.945  1.00 86.33           C  
ATOM    269  CB  ILE A  19      13.571   9.308 -23.797  1.00 86.33           C  
ATOM    270  HB  ILE A  19      12.977  10.044 -23.257  1.00 86.33           H  
ATOM    271  O   ILE A  19      14.438  12.193 -24.518  1.00 86.33           O  
ATOM    272  CG1 ILE A  19      13.685   8.037 -22.934  1.00 86.33           C  
ATOM    273 HG12 ILE A  19      14.161   7.246 -23.514  1.00 86.33           H  
ATOM    274 HG13 ILE A  19      14.300   8.225 -22.054  1.00 86.33           H  
ATOM    275  CG2 ILE A  19      12.868   8.991 -25.133  1.00 86.33           C  
ATOM    276 HG21 ILE A  19      13.428   8.238 -25.687  1.00 86.33           H  
ATOM    277 HG22 ILE A  19      12.771   9.890 -25.743  1.00 86.33           H  
ATOM    278 HG23 ILE A  19      11.855   8.628 -24.961  1.00 86.33           H  
ATOM    279  CD1 ILE A  19      12.334   7.545 -22.428  1.00 86.33           C  
ATOM    280 HD11 ILE A  19      12.519   6.614 -21.891  1.00 86.33           H  
ATOM    281 HD12 ILE A  19      11.650   7.324 -23.247  1.00 86.33           H  
ATOM    282 HD13 ILE A  19      11.893   8.283 -21.758  1.00 86.33           H  
ATOM    283  N   PRO A  20      15.389  11.032 -26.205  1.00 87.17           N  
ATOM    284  CA  PRO A  20      15.267  12.097 -27.193  1.00 87.17           C  
ATOM    285  HA  PRO A  20      15.946  12.908 -26.931  1.00 87.17           H  
ATOM    286  C   PRO A  20      13.844  12.640 -27.305  1.00 87.17           C  
ATOM    287  CB  PRO A  20      15.710  11.474 -28.518  1.00 87.17           C  
ATOM    288  HB2 PRO A  20      14.864  10.996 -29.014  1.00 87.17           H  
ATOM    289  HB3 PRO A  20      16.159  12.209 -29.186  1.00 87.17           H  
ATOM    290  O   PRO A  20      12.886  11.891 -27.484  1.00 87.17           O  
ATOM    291  CG  PRO A  20      16.698  10.394 -28.092  1.00 87.17           C  
ATOM    292  HG2 PRO A  20      16.766   9.594 -28.829  1.00 87.17           H  
ATOM    293  HG3 PRO A  20      17.680  10.836 -27.920  1.00 87.17           H  
ATOM    294  CD  PRO A  20      16.107   9.899 -26.774  1.00 87.17           C  
ATOM    295  HD2 PRO A  20      15.409   9.085 -26.967  1.00 87.17           H  
ATOM    296  HD3 PRO A  20      16.910   9.563 -26.117  1.00 87.17           H  
ATOM    297  N   ARG A  21      13.710  13.970 -27.275  1.00 84.57           N  
ATOM    298  H   ARG A  21      14.531  14.517 -27.059  1.00 84.57           H  
ATOM    299  CA  ARG A  21      12.418  14.646 -27.487  1.00 84.57           C  
ATOM    300  HA  ARG A  21      11.672  14.187 -26.837  1.00 84.57           H  
ATOM    301  C   ARG A  21      11.897  14.480 -28.915  1.00 84.57           C  
ATOM    302  CB  ARG A  21      12.542  16.135 -27.142  1.00 84.57           C  
ATOM    303  HB2 ARG A  21      11.612  16.636 -27.413  1.00 84.57           H  
ATOM    304  HB3 ARG A  21      13.351  16.572 -27.728  1.00 84.57           H  
ATOM    305  O   ARG A  21      10.693  14.539 -29.144  1.00 84.57           O  
ATOM    306  CG  ARG A  21      12.808  16.363 -25.647  1.00 84.57           C  
ATOM    307  HG2 ARG A  21      11.942  16.051 -25.063  1.00 84.57           H  
ATOM    308  HG3 ARG A  21      13.666  15.764 -25.341  1.00 84.57           H  
ATOM    309  CD  ARG A  21      13.138  17.828 -25.349  1.00 84.57           C  
ATOM    310  HD2 ARG A  21      13.383  17.915 -24.290  1.00 84.57           H  
ATOM    311  HD3 ARG A  21      14.022  18.107 -25.922  1.00 84.57           H  
ATOM    312  NE  ARG A  21      12.011  18.728 -25.667  1.00 84.57           N  
ATOM    313  HE  ARG A  21      11.101  18.298 -25.746  1.00 84.57           H  
ATOM    314  NH1 ARG A  21      13.192  20.694 -25.573  1.00 84.57           N  
ATOM    315 HH11 ARG A  21      14.019  20.180 -25.306  1.00 84.57           H  
ATOM    316 HH12 ARG A  21      13.221  21.704 -25.575  1.00 84.57           H  
ATOM    317  NH2 ARG A  21      10.998  20.738 -26.003  1.00 84.57           N  
ATOM    318 HH21 ARG A  21      10.099  20.279 -26.041  1.00 84.57           H  
ATOM    319 HH22 ARG A  21      11.040  21.747 -25.993  1.00 84.57           H  
ATOM    320  CZ  ARG A  21      12.074  20.045 -25.751  1.00 84.57           C  
ATOM    321  N   LYS A  22      12.814  14.329 -29.873  1.00 82.06           N  
ATOM    322  H   LYS A  22      13.775  14.243 -29.572  1.00 82.06           H  
ATOM    323  CA  LYS A  22      12.557  14.141 -31.304  1.00 82.06           C  
ATOM    324  HA  LYS A  22      11.568  13.701 -31.437  1.00 82.06           H  
ATOM    325  C   LYS A  22      13.583  13.171 -31.879  1.00 82.06           C  
ATOM    326  CB  LYS A  22      12.628  15.485 -32.052  1.00 82.06           C  
ATOM    327  HB2 LYS A  22      12.567  15.288 -33.123  1.00 82.06           H  
ATOM    328  HB3 LYS A  22      13.589  15.958 -31.851  1.00 82.06           H  
ATOM    329  O   LYS A  22      14.714  13.100 -31.398  1.00 82.06           O  
ATOM    330  CG  LYS A  22      11.497  16.450 -31.668  1.00 82.06           C  
ATOM    331  HG2 LYS A  22      11.597  16.735 -30.621  1.00 82.06           H  
ATOM    332  HG3 LYS A  22      10.538  15.950 -31.812  1.00 82.06           H  
ATOM    333  CD  LYS A  22      11.538  17.717 -32.530  1.00 82.06           C  
ATOM    334  HD2 LYS A  22      11.465  17.436 -33.581  1.00 82.06           H  
ATOM    335  HD3 LYS A  22      12.484  18.232 -32.363  1.00 82.06           H  
ATOM    336  CE  LYS A  22      10.370  18.639 -32.161  1.00 82.06           C  
ATOM    337  HE2 LYS A  22       9.441  18.079 -32.269  1.00 82.06           H  
ATOM    338  HE3 LYS A  22      10.468  18.921 -31.113  1.00 82.06           H  
ATOM    339  NZ  LYS A  22      10.335  19.851 -33.020  1.00 82.06           N  
ATOM    340  HZ1 LYS A  22       9.559  20.446 -32.767  1.00 82.06           H  
ATOM    341  HZ2 LYS A  22      10.224  19.593 -33.990  1.00 82.06           H  
ATOM    342  HZ3 LYS A  22      11.190  20.380 -32.926  1.00 82.06           H  
ATOM    343  N   THR A  23      13.206  12.460 -32.935  1.00 82.90           N  
ATOM    344  H   THR A  23      12.250  12.507 -33.256  1.00 82.90           H  
ATOM    345  CA  THR A  23      14.127  11.598 -33.684  1.00 82.90           C  
ATOM    346  HA  THR A  23      14.461  10.796 -33.025  1.00 82.90           H  
ATOM    347  C   THR A  23      15.345  12.402 -34.151  1.00 82.90           C  
ATOM    348  CB  THR A  23      13.409  10.968 -34.885  1.00 82.90           C  
ATOM    349  HB  THR A  23      13.168  11.739 -35.617  1.00 82.90           H  
ATOM    350  O   THR A  23      15.197  13.485 -34.713  1.00 82.90           O  
ATOM    351  CG2 THR A  23      14.239   9.873 -35.551  1.00 82.90           C  
ATOM    352 HG21 THR A  23      15.152  10.297 -35.970  1.00 82.90           H  
ATOM    353 HG22 THR A  23      14.495   9.101 -34.826  1.00 82.90           H  
ATOM    354 HG23 THR A  23      13.669   9.425 -36.365  1.00 82.90           H  
ATOM    355  OG1 THR A  23      12.213  10.369 -34.442  1.00 82.90           O  
ATOM    356  HG1 THR A  23      11.817   9.914 -35.189  1.00 82.90           H  
ATOM    357  N   GLY A  24      16.549  11.889 -33.890  1.00 84.88           N  
ATOM    358  H   GLY A  24      16.602  11.011 -33.394  1.00 84.88           H  
ATOM    359  CA  GLY A  24      17.816  12.532 -34.262  1.00 84.88           C  
ATOM    360  HA2 GLY A  24      18.597  11.772 -34.304  1.00 84.88           H  
ATOM    361  HA3 GLY A  24      17.718  12.966 -35.257  1.00 84.88           H  
ATOM    362  C   GLY A  24      18.301  13.640 -33.318  1.00 84.88           C  
ATOM    363  O   GLY A  24      19.390  14.167 -33.527  1.00 84.88           O  
ATOM    364  N   TRP A  25      17.542  13.997 -32.277  1.00 86.84           N  
ATOM    365  H   TRP A  25      16.660  13.532 -32.117  1.00 86.84           H  
ATOM    366  CA  TRP A  25      17.997  14.972 -31.284  1.00 86.84           C  
ATOM    367  HA  TRP A  25      18.649  15.701 -31.765  1.00 86.84           H  
ATOM    368  C   TRP A  25      18.806  14.285 -30.191  1.00 86.84           C  
ATOM    369  CB  TRP A  25      16.819  15.750 -30.694  1.00 86.84           C  
ATOM    370  HB2 TRP A  25      17.163  16.224 -29.774  1.00 86.84           H  
ATOM    371  HB3 TRP A  25      16.019  15.063 -30.417  1.00 86.84           H  
ATOM    372  O   TRP A  25      18.286  13.439 -29.471  1.00 86.84           O  
ATOM    373  CG  TRP A  25      16.269  16.834 -31.566  1.00 86.84           C  
ATOM    374  CD1 TRP A  25      16.176  16.817 -32.917  1.00 86.84           C  
ATOM    375  HD1 TRP A  25      16.479  15.998 -33.553  1.00 86.84           H  
ATOM    376  CD2 TRP A  25      15.771  18.141 -31.152  1.00 86.84           C  
ATOM    377  CE2 TRP A  25      15.411  18.877 -32.320  1.00 86.84           C  
ATOM    378  CE3 TRP A  25      15.607  18.783 -29.906  1.00 86.84           C  
ATOM    379  HE3 TRP A  25      15.902  18.265 -29.005  1.00 86.84           H  
ATOM    380  NE1 TRP A  25      15.681  18.024 -33.366  1.00 86.84           N  
ATOM    381  HE1 TRP A  25      15.623  18.259 -34.346  1.00 86.84           H  
ATOM    382  CH2 TRP A  25      14.773  20.802 -31.001  1.00 86.84           C  
ATOM    383  HH2 TRP A  25      14.439  21.827 -30.935  1.00 86.84           H  
ATOM    384  CZ2 TRP A  25      14.918  20.188 -32.257  1.00 86.84           C  
ATOM    385  HZ2 TRP A  25      14.703  20.732 -33.165  1.00 86.84           H  
ATOM    386  CZ3 TRP A  25      15.113  20.099 -29.831  1.00 86.84           C  
ATOM    387  HZ3 TRP A  25      15.035  20.588 -28.871  1.00 86.84           H  
ATOM    388  N   ASP A  26      20.065  14.685 -30.048  1.00 87.38           N  
ATOM    389  H   ASP A  26      20.445  15.347 -30.709  1.00 87.38           H  
ATOM    390  CA  ASP A  26      20.943  14.197 -28.987  1.00 87.38           C  
ATOM    391  HA  ASP A  26      20.893  13.109 -28.964  1.00 87.38           H  
ATOM    392  C   ASP A  26      20.519  14.777 -27.619  1.00 87.38           C  
ATOM    393  CB  ASP A  26      22.391  14.555 -29.342  1.00 87.38           C  
ATOM    394  HB2 ASP A  26      22.482  15.638 -29.426  1.00 87.38           H  
ATOM    395  HB3 ASP A  26      22.630  14.122 -30.313  1.00 87.38           H  
ATOM    396  O   ASP A  26      20.619  15.996 -27.414  1.00 87.38           O  
ATOM    397  CG  ASP A  26      23.414  14.050 -28.320  1.00 87.38           C  
ATOM    398  OD1 ASP A  26      23.009  13.402 -27.327  1.00 87.38           O  
ATOM    399  OD2 ASP A  26      24.603  14.376 -28.528  1.00 87.38           O  
ATOM    400  N   PRO A  27      20.074  13.947 -26.656  1.00 88.07           N  
ATOM    401  CA  PRO A  27      19.694  14.417 -25.327  1.00 88.07           C  
ATOM    402  HA  PRO A  27      18.885  15.137 -25.439  1.00 88.07           H  
ATOM    403  C   PRO A  27      20.844  15.075 -24.561  1.00 88.07           C  
ATOM    404  CB  PRO A  27      19.188  13.185 -24.576  1.00 88.07           C  
ATOM    405  HB2 PRO A  27      18.316  13.433 -23.971  1.00 88.07           H  
ATOM    406  HB3 PRO A  27      19.985  12.768 -23.960  1.00 88.07           H  
ATOM    407  O   PRO A  27      20.601  15.929 -23.706  1.00 88.07           O  
ATOM    408  CG  PRO A  27      18.838  12.191 -25.674  1.00 88.07           C  
ATOM    409  HG2 PRO A  27      17.834  12.407 -26.039  1.00 88.07           H  
ATOM    410  HG3 PRO A  27      18.922  11.158 -25.336  1.00 88.07           H  
ATOM    411  CD  PRO A  27      19.855  12.513 -26.758  1.00 88.07           C  
ATOM    412  HD2 PRO A  27      19.465  12.212 -27.730  1.00 88.07           H  
ATOM    413  HD3 PRO A  27      20.790  11.991 -26.554  1.00 88.07           H  
ATOM    414  N   LYS A  28      22.102  14.749 -24.890  1.00 89.38           N  
ATOM    415  H   LYS A  28      22.257  14.079 -25.631  1.00 89.38           H  
ATOM    416  CA  LYS A  28      23.279  15.395 -24.292  1.00 89.38           C  
ATOM    417  HA  LYS A  28      23.175  15.384 -23.207  1.00 89.38           H  
ATOM    418  C   LYS A  28      23.412  16.861 -24.695  1.00 89.38           C  
ATOM    419  CB  LYS A  28      24.562  14.633 -24.659  1.00 89.38           C  
ATOM    420  HB2 LYS A  28      25.414  15.159 -24.227  1.00 89.38           H  
ATOM    421  HB3 LYS A  28      24.691  14.609 -25.741  1.00 89.38           H  
ATOM    422  O   LYS A  28      24.046  17.624 -23.973  1.00 89.38           O  
ATOM    423  CG  LYS A  28      24.540  13.207 -24.103  1.00 89.38           C  
ATOM    424  HG2 LYS A  28      23.732  12.648 -24.573  1.00 89.38           H  
ATOM    425  HG3 LYS A  28      24.350  13.253 -23.030  1.00 89.38           H  
ATOM    426  CD  LYS A  28      25.857  12.461 -24.340  1.00 89.38           C  
ATOM    427  HD2 LYS A  28      26.019  12.334 -25.410  1.00 89.38           H  
ATOM    428  HD3 LYS A  28      26.686  13.008 -23.891  1.00 89.38           H  
ATOM    429  CE  LYS A  28      25.676  11.105 -23.654  1.00 89.38           C  
ATOM    430  HE2 LYS A  28      25.473  11.266 -22.595  1.00 89.38           H  
ATOM    431  HE3 LYS A  28      24.787  10.627 -24.063  1.00 89.38           H  
ATOM    432  NZ  LYS A  28      26.816  10.174 -23.793  1.00 89.38           N  
ATOM    433  HZ1 LYS A  28      26.511   9.323 -23.343  1.00 89.38           H  
ATOM    434  HZ2 LYS A  28      26.999   9.955 -24.762  1.00 89.38           H  
ATOM    435  HZ3 LYS A  28      27.640  10.505 -23.312  1.00 89.38           H  
ATOM    436  N   LYS A  29      22.797  17.265 -25.814  1.00 88.79           N  
ATOM    437  H   LYS A  29      22.306  16.559 -26.344  1.00 88.79           H  
ATOM    438  CA  LYS A  29      22.768  18.654 -26.298  1.00 88.79           C  
ATOM    439  HA  LYS A  29      23.569  19.222 -25.824  1.00 88.79           H  
ATOM    440  C   LYS A  29      21.477  19.383 -25.935  1.00 88.79           C  
ATOM    441  CB  LYS A  29      22.984  18.682 -27.817  1.00 88.79           C  
ATOM    442  HB2 LYS A  29      22.227  18.069 -28.306  1.00 88.79           H  
ATOM    443  HB3 LYS A  29      22.870  19.709 -28.165  1.00 88.79           H  
ATOM    444  O   LYS A  29      21.520  20.568 -25.629  1.00 88.79           O  
ATOM    445  CG  LYS A  29      24.379  18.180 -28.211  1.00 88.79           C  
ATOM    446  HG2 LYS A  29      24.485  17.133 -27.927  1.00 88.79           H  
ATOM    447  HG3 LYS A  29      25.134  18.767 -27.687  1.00 88.79           H  
ATOM    448  CD  LYS A  29      24.591  18.315 -29.721  1.00 88.79           C  
ATOM    449  HD2 LYS A  29      23.820  17.749 -30.243  1.00 88.79           H  
ATOM    450  HD3 LYS A  29      24.524  19.366 -30.002  1.00 88.79           H  
ATOM    451  CE  LYS A  29      25.972  17.761 -30.081  1.00 88.79           C  
ATOM    452  HE2 LYS A  29      26.006  16.716 -29.775  1.00 88.79           H  
ATOM    453  HE3 LYS A  29      26.724  18.300 -29.505  1.00 88.79           H  
ATOM    454  NZ  LYS A  29      26.246  17.883 -31.533  1.00 88.79           N  
ATOM    455  HZ1 LYS A  29      27.160  17.508 -31.745  1.00 88.79           H  
ATOM    456  HZ2 LYS A  29      26.214  18.850 -31.822  1.00 88.79           H  
ATOM    457  HZ3 LYS A  29      25.561  17.357 -32.057  1.00 88.79           H  
ATOM    458  N   TYR A  30      20.337  18.694 -25.973  1.00 90.19           N  
ATOM    459  H   TYR A  30      20.384  17.735 -26.288  1.00 90.19           H  
ATOM    460  CA  TYR A  30      19.015  19.338 -25.900  1.00 90.19           C  
ATOM    461  HA  TYR A  30      19.146  20.418 -25.833  1.00 90.19           H  
ATOM    462  C   TYR A  30      18.177  18.954 -24.677  1.00 90.19           C  
ATOM    463  CB  TYR A  30      18.255  19.051 -27.199  1.00 90.19           C  
ATOM    464  HB2 TYR A  30      18.075  17.979 -27.273  1.00 90.19           H  
ATOM    465  HB3 TYR A  30      17.285  19.547 -27.161  1.00 90.19           H  
ATOM    466  O   TYR A  30      17.036  19.408 -24.549  1.00 90.19           O  
ATOM    467  CG  TYR A  30      18.977  19.534 -28.439  1.00 90.19           C  
ATOM    468  CD1 TYR A  30      19.112  20.916 -28.675  1.00 90.19           C  
ATOM    469  HD1 TYR A  30      18.700  21.627 -27.974  1.00 90.19           H  
ATOM    470  CD2 TYR A  30      19.538  18.606 -29.336  1.00 90.19           C  
ATOM    471  HD2 TYR A  30      19.448  17.547 -29.144  1.00 90.19           H  
ATOM    472  CE1 TYR A  30      19.802  21.374 -29.812  1.00 90.19           C  
ATOM    473  HE1 TYR A  30      19.913  22.434 -29.985  1.00 90.19           H  
ATOM    474  CE2 TYR A  30      20.228  19.060 -30.475  1.00 90.19           C  
ATOM    475  HE2 TYR A  30      20.659  18.359 -31.175  1.00 90.19           H  
ATOM    476  OH  TYR A  30      21.040  20.874 -31.809  1.00 90.19           O  
ATOM    477  HH  TYR A  30      21.041  21.831 -31.873  1.00 90.19           H  
ATOM    478  CZ  TYR A  30      20.361  20.443 -30.714  1.00 90.19           C  
ATOM    479  N   GLY A  31      18.710  18.106 -23.799  1.00 88.09           N  
ATOM    480  H   GLY A  31      19.629  17.724 -23.977  1.00 88.09           H  
ATOM    481  CA  GLY A  31      17.915  17.460 -22.767  1.00 88.09           C  
ATOM    482  HA2 GLY A  31      17.333  18.207 -22.227  1.00 88.09           H  
ATOM    483  HA3 GLY A  31      18.565  16.951 -22.056  1.00 88.09           H  
ATOM    484  C   GLY A  31      16.963  16.427 -23.360  1.00 88.09           C  
ATOM    485  O   GLY A  31      16.903  16.194 -24.572  1.00 88.09           O  
ATOM    486  N   GLY A  32      16.198  15.788 -22.490  1.00 89.57           N  
ATOM    487  H   GLY A  32      16.209  16.074 -21.521  1.00 89.57           H  
ATOM    488  CA  GLY A  32      15.324  14.691 -22.878  1.00 89.57           C  
ATOM    489  HA2 GLY A  32      14.853  14.906 -23.837  1.00 89.57           H  
ATOM    490  HA3 GLY A  32      15.909  13.779 -23.000  1.00 89.57           H  
ATOM    491  C   GLY A  32      14.235  14.434 -21.859  1.00 89.57           C  
ATOM    492  O   GLY A  32      14.192  15.064 -20.803  1.00 89.57           O  
ATOM    493  N   PHE A  33      13.345  13.505 -22.182  1.00 88.74           N  
ATOM    494  H   PHE A  33      13.471  12.989 -23.041  1.00 88.74           H  
ATOM    495  CA  PHE A  33      12.387  13.010 -21.202  1.00 88.74           C  
ATOM    496  HA  PHE A  33      11.945  13.860 -20.683  1.00 88.74           H  
ATOM    497  C   PHE A  33      13.103  12.151 -20.154  1.00 88.74           C  
ATOM    498  CB  PHE A  33      11.258  12.250 -21.897  1.00 88.74           C  
ATOM    499  HB2 PHE A  33      11.656  11.357 -22.380  1.00 88.74           H  
ATOM    500  HB3 PHE A  33      10.559  11.910 -21.133  1.00 88.74           H  
ATOM    501  O   PHE A  33      14.057  11.441 -20.485  1.00 88.74           O  
ATOM    502  CG  PHE A  33      10.488  13.069 -22.911  1.00 88.74           C  
ATOM    503  CD1 PHE A  33       9.659  14.112 -22.461  1.00 88.74           C  
ATOM    504  HD1 PHE A  33       9.592  14.334 -21.406  1.00 88.74           H  
ATOM    505  CD2 PHE A  33      10.558  12.770 -24.286  1.00 88.74           C  
ATOM    506  HD2 PHE A  33      11.178  11.958 -24.636  1.00 88.74           H  
ATOM    507  CE1 PHE A  33       8.896  14.852 -23.378  1.00 88.74           C  
ATOM    508  HE1 PHE A  33       8.246  15.637 -23.020  1.00 88.74           H  
ATOM    509  CE2 PHE A  33       9.775  13.497 -25.201  1.00 88.74           C  
ATOM    510  HE2 PHE A  33       9.781  13.227 -26.247  1.00 88.74           H  
ATOM    511  CZ  PHE A  33       8.950  14.542 -24.748  1.00 88.74           C  
ATOM    512  HZ  PHE A  33       8.331  15.083 -25.448  1.00 88.74           H  
ATOM    513  N   ASP A  34      12.630  12.223 -18.907  1.00 83.88           N  
ATOM    514  H   ASP A  34      11.892  12.889 -18.727  1.00 83.88           H  
ATOM    515  CA  ASP A  34      13.239  11.564 -17.742  1.00 83.88           C  
ATOM    516  HA  ASP A  34      14.246  11.954 -17.591  1.00 83.88           H  
ATOM    517  C   ASP A  34      13.376  10.045 -17.910  1.00 83.88           C  
ATOM    518  CB  ASP A  34      12.394  11.895 -16.493  1.00 83.88           C  
ATOM    519  HB2 ASP A  34      11.342  11.728 -16.726  1.00 83.88           H  
ATOM    520  HB3 ASP A  34      12.511  12.950 -16.246  1.00 83.88           H  
ATOM    521  O   ASP A  34      14.467   9.483 -17.823  1.00 83.88           O  
ATOM    522  CG  ASP A  34      12.763  11.044 -15.268  1.00 83.88           C  
ATOM    523  OD1 ASP A  34      13.965  10.925 -14.965  1.00 83.88           O  
ATOM    524  OD2 ASP A  34      11.834  10.431 -14.680  1.00 83.88           O  
ATOM    525  N   SER A  35      12.253   9.365 -18.133  1.00 82.83           N  
ATOM    526  H   SER A  35      11.386   9.875 -18.232  1.00 82.83           H  
ATOM    527  CA  SER A  35      12.210   7.907 -18.148  1.00 82.83           C  
ATOM    528  HA  SER A  35      13.142   7.558 -18.592  1.00 82.83           H  
ATOM    529  C   SER A  35      11.057   7.381 -19.001  1.00 82.83           C  
ATOM    530  CB  SER A  35      12.147   7.361 -16.711  1.00 82.83           C  
ATOM    531  HB2 SER A  35      11.940   6.291 -16.738  1.00 82.83           H  
ATOM    532  HB3 SER A  35      13.121   7.506 -16.244  1.00 82.83           H  
ATOM    533  O   SER A  35      10.018   8.044 -19.119  1.00 82.83           O  
ATOM    534  OG  SER A  35      11.168   8.001 -15.904  1.00 82.83           O  
ATOM    535  HG  SER A  35      11.528   8.854 -15.650  1.00 82.83           H  
ATOM    536  N   PRO A  36      11.216   6.197 -19.620  1.00 86.94           N  
ATOM    537  CA  PRO A  36      10.155   5.590 -20.406  1.00 86.94           C  
ATOM    538  HA  PRO A  36       9.753   6.310 -21.119  1.00 86.94           H  
ATOM    539  C   PRO A  36       9.033   5.103 -19.486  1.00 86.94           C  
ATOM    540  CB  PRO A  36      10.808   4.444 -21.176  1.00 86.94           C  
ATOM    541  HB2 PRO A  36      11.193   4.805 -22.129  1.00 86.94           H  
ATOM    542  HB3 PRO A  36      10.108   3.626 -21.348  1.00 86.94           H  
ATOM    543  O   PRO A  36       9.271   4.638 -18.369  1.00 86.94           O  
ATOM    544  CG  PRO A  36      11.968   4.027 -20.269  1.00 86.94           C  
ATOM    545  HG2 PRO A  36      11.612   3.313 -19.527  1.00 86.94           H  
ATOM    546  HG3 PRO A  36      12.795   3.604 -20.840  1.00 86.94           H  
ATOM    547  CD  PRO A  36      12.378   5.314 -19.556  1.00 86.94           C  
ATOM    548  HD2 PRO A  36      12.644   5.089 -18.523  1.00 86.94           H  
ATOM    549  HD3 PRO A  36      13.230   5.769 -20.061  1.00 86.94           H  
ATOM    550  N   THR A  37       7.800   5.161 -19.973  1.00 87.53           N  
ATOM    551  H   THR A  37       7.656   5.544 -20.896  1.00 87.53           H  
ATOM    552  CA  THR A  37       6.644   4.620 -19.261  1.00 87.53           C  
ATOM    553  HA  THR A  37       6.728   4.883 -18.207  1.00 87.53           H  
ATOM    554  C   THR A  37       6.639   3.100 -19.400  1.00 87.53           C  
ATOM    555  CB  THR A  37       5.341   5.230 -19.787  1.00 87.53           C  
ATOM    556  HB  THR A  37       5.221   4.964 -20.837  1.00 87.53           H  
ATOM    557  O   THR A  37       6.685   2.564 -20.511  1.00 87.53           O  
ATOM    558  CG2 THR A  37       4.116   4.771 -18.995  1.00 87.53           C  
ATOM    559 HG21 THR A  37       3.232   5.287 -19.369  1.00 87.53           H  
ATOM    560 HG22 THR A  37       3.968   3.698 -19.118  1.00 87.53           H  
ATOM    561 HG23 THR A  37       4.246   5.004 -17.938  1.00 87.53           H  
ATOM    562  OG1 THR A  37       5.398   6.631 -19.674  1.00 87.53           O  
ATOM    563  HG1 THR A  37       4.822   6.982 -20.357  1.00 87.53           H  
ATOM    564  N   VAL A  38       6.572   2.388 -18.273  1.00 88.40           N  
ATOM    565  H   VAL A  38       6.566   2.883 -17.393  1.00 88.40           H  
ATOM    566  CA  VAL A  38       6.400   0.929 -18.251  1.00 88.40           C  
ATOM    567  HA  VAL A  38       7.051   0.482 -19.003  1.00 88.40           H  
ATOM    568  C   VAL A  38       4.954   0.591 -18.614  1.00 88.40           C  
ATOM    569  CB  VAL A  38       6.830   0.323 -16.903  1.00 88.40           C  
ATOM    570  HB  VAL A  38       6.256   0.781 -16.098  1.00 88.40           H  
ATOM    571  O   VAL A  38       4.026   1.084 -17.977  1.00 88.40           O  
ATOM    572  CG1 VAL A  38       6.611  -1.194 -16.865  1.00 88.40           C  
ATOM    573 HG11 VAL A  38       5.547  -1.424 -16.921  1.00 88.40           H  
ATOM    574 HG12 VAL A  38       7.124  -1.671 -17.701  1.00 88.40           H  
ATOM    575 HG13 VAL A  38       6.995  -1.603 -15.931  1.00 88.40           H  
ATOM    576  CG2 VAL A  38       8.324   0.577 -16.656  1.00 88.40           C  
ATOM    577 HG21 VAL A  38       8.620   0.145 -15.700  1.00 88.40           H  
ATOM    578 HG22 VAL A  38       8.920   0.128 -17.450  1.00 88.40           H  
ATOM    579 HG23 VAL A  38       8.529   1.648 -16.622  1.00 88.40           H  
ATOM    580  N   ALA A  39       4.760  -0.240 -19.638  1.00 88.97           N  
ATOM    581  H   ALA A  39       5.566  -0.663 -20.076  1.00 88.97           H  
ATOM    582  CA  ALA A  39       3.445  -0.704 -20.070  1.00 88.97           C  
ATOM    583  HA  ALA A  39       2.740   0.126 -20.034  1.00 88.97           H  
ATOM    584  C   ALA A  39       2.916  -1.812 -19.148  1.00 88.97           C  
ATOM    585  CB  ALA A  39       3.556  -1.198 -21.521  1.00 88.97           C  
ATOM    586  HB1 ALA A  39       2.567  -1.469 -21.890  1.00 88.97           H  
ATOM    587  HB2 ALA A  39       4.208  -2.070 -21.576  1.00 88.97           H  
ATOM    588  HB3 ALA A  39       3.975  -0.413 -22.151  1.00 88.97           H  
ATOM    589  O   ALA A  39       1.786  -1.752 -18.673  1.00 88.97           O  
ATOM    590  N   TYR A  40       3.748  -2.821 -18.895  1.00 90.91           N  
ATOM    591  H   TYR A  40       4.667  -2.798 -19.314  1.00 90.91           H  
ATOM    592  CA  TYR A  40       3.474  -3.933 -17.988  1.00 90.91           C  
ATOM    593  HA  TYR A  40       2.961  -3.554 -17.104  1.00 90.91           H  
ATOM    594  C   TYR A  40       4.789  -4.563 -17.531  1.00 90.91           C  
ATOM    595  CB  TYR A  40       2.562  -4.970 -18.663  1.00 90.91           C  
ATOM    596  HB2 TYR A  40       2.396  -5.802 -17.979  1.00 90.91           H  
ATOM    597  HB3 TYR A  40       1.586  -4.513 -18.824  1.00 90.91           H  
ATOM    598  O   TYR A  40       5.864  -4.204 -18.013  1.00 90.91           O  
ATOM    599  CG  TYR A  40       3.057  -5.523 -19.987  1.00 90.91           C  
ATOM    600  CD1 TYR A  40       2.605  -4.943 -21.188  1.00 90.91           C  
ATOM    601  HD1 TYR A  40       1.941  -4.092 -21.154  1.00 90.91           H  
ATOM    602  CD2 TYR A  40       3.910  -6.644 -20.025  1.00 90.91           C  
ATOM    603  HD2 TYR A  40       4.254  -7.095 -19.106  1.00 90.91           H  
ATOM    604  CE1 TYR A  40       2.965  -5.506 -22.426  1.00 90.91           C  
ATOM    605  HE1 TYR A  40       2.570  -5.101 -23.346  1.00 90.91           H  
ATOM    606  CE2 TYR A  40       4.289  -7.198 -21.264  1.00 90.91           C  
ATOM    607  HE2 TYR A  40       4.932  -8.065 -21.304  1.00 90.91           H  
ATOM    608  OH  TYR A  40       4.043  -7.247 -23.656  1.00 90.91           O  
ATOM    609  HH  TYR A  40       3.526  -6.847 -24.359  1.00 90.91           H  
ATOM    610  CZ  TYR A  40       3.794  -6.645 -22.465  1.00 90.91           C  
ATOM    611  N   SER A  41       4.711  -5.494 -16.584  1.00 95.40           N  
ATOM    612  H   SER A  41       3.804  -5.842 -16.309  1.00 95.40           H  
ATOM    613  CA  SER A  41       5.879  -6.245 -16.121  1.00 95.40           C  
ATOM    614  HA  SER A  41       6.782  -5.847 -16.583  1.00 95.40           H  
ATOM    615  C   SER A  41       5.769  -7.706 -16.537  1.00 95.40           C  
ATOM    616  CB  SER A  41       6.049  -6.096 -14.610  1.00 95.40           C  
ATOM    617  HB2 SER A  41       6.964  -6.593 -14.288  1.00 95.40           H  
ATOM    618  HB3 SER A  41       5.193  -6.550 -14.112  1.00 95.40           H  
ATOM    619  O   SER A  41       4.677  -8.223 -16.771  1.00 95.40           O  
ATOM    620  OG  SER A  41       6.111  -4.718 -14.282  1.00 95.40           O  
ATOM    621  HG  SER A  41       5.303  -4.326 -14.623  1.00 95.40           H  
ATOM    622  N   VAL A  42       6.903  -8.382 -16.638  1.00 96.06           N  
ATOM    623  H   VAL A  42       7.777  -7.890 -16.518  1.00 96.06           H  
ATOM    624  CA  VAL A  42       6.968  -9.824 -16.864  1.00 96.06           C  
ATOM    625  HA  VAL A  42       5.973 -10.247 -16.724  1.00 96.06           H  
ATOM    626  C   VAL A  42       7.861 -10.457 -15.809  1.00 96.06           C  
ATOM    627  CB  VAL A  42       7.407 -10.167 -18.302  1.00 96.06           C  
ATOM    628  HB  VAL A  42       7.392 -11.252 -18.407  1.00 96.06           H  
ATOM    629  O   VAL A  42       8.898  -9.896 -15.465  1.00 96.06           O  
ATOM    630  CG1 VAL A  42       6.433  -9.574 -19.327  1.00 96.06           C  
ATOM    631 HG11 VAL A  42       5.403  -9.752 -19.018  1.00 96.06           H  
ATOM    632 HG12 VAL A  42       6.598 -10.036 -20.300  1.00 96.06           H  
ATOM    633 HG13 VAL A  42       6.583  -8.497 -19.409  1.00 96.06           H  
ATOM    634  CG2 VAL A  42       8.803  -9.659 -18.677  1.00 96.06           C  
ATOM    635 HG21 VAL A  42       9.049  -9.963 -19.695  1.00 96.06           H  
ATOM    636 HG22 VAL A  42       9.545 -10.087 -18.003  1.00 96.06           H  
ATOM    637 HG23 VAL A  42       8.848  -8.572 -18.610  1.00 96.06           H  
ATOM    638  N   LEU A  43       7.461 -11.608 -15.273  1.00 96.69           N  
ATOM    639  H   LEU A  43       6.602 -12.019 -15.611  1.00 96.69           H  
ATOM    640  CA  LEU A  43       8.351 -12.445 -14.474  1.00 96.69           C  
ATOM    641  HA  LEU A  43       9.011 -11.809 -13.884  1.00 96.69           H  
ATOM    642  C   LEU A  43       9.197 -13.278 -15.433  1.00 96.69           C  
ATOM    643  CB  LEU A  43       7.531 -13.321 -13.515  1.00 96.69           C  
ATOM    644  HB2 LEU A  43       6.947 -12.675 -12.859  1.00 96.69           H  
ATOM    645  HB3 LEU A  43       6.841 -13.919 -14.111  1.00 96.69           H  
ATOM    646  O   LEU A  43       8.645 -14.014 -16.252  1.00 96.69           O  
ATOM    647  CG  LEU A  43       8.372 -14.276 -12.648  1.00 96.69           C  
ATOM    648  HG  LEU A  43       9.046 -14.859 -13.275  1.00 96.69           H  
ATOM    649  CD1 LEU A  43       9.192 -13.519 -11.605  1.00 96.69           C  
ATOM    650 HD11 LEU A  43       9.930 -12.888 -12.100  1.00 96.69           H  
ATOM    651 HD12 LEU A  43       8.538 -12.899 -10.992  1.00 96.69           H  
ATOM    652 HD13 LEU A  43       9.721 -14.226 -10.966  1.00 96.69           H  
ATOM    653  CD2 LEU A  43       7.456 -15.249 -11.910  1.00 96.69           C  
ATOM    654 HD21 LEU A  43       8.045 -15.909 -11.273  1.00 96.69           H  
ATOM    655 HD22 LEU A  43       6.737 -14.704 -11.300  1.00 96.69           H  
ATOM    656 HD23 LEU A  43       6.922 -15.860 -12.638  1.00 96.69           H  
ATOM    657  N   VAL A  44      10.516 -13.168 -15.312  1.00 96.29           N  
ATOM    658  H   VAL A  44      10.883 -12.524 -14.625  1.00 96.29           H  
ATOM    659  CA  VAL A  44      11.490 -13.914 -16.109  1.00 96.29           C  
ATOM    660  HA  VAL A  44      10.964 -14.492 -16.870  1.00 96.29           H  
ATOM    661  C   VAL A  44      12.235 -14.882 -15.202  1.00 96.29           C  
ATOM    662  CB  VAL A  44      12.462 -12.972 -16.846  1.00 96.29           C  
ATOM    663  HB  VAL A  44      13.028 -12.390 -16.118  1.00 96.29           H  
ATOM    664  O   VAL A  44      12.773 -14.478 -14.167  1.00 96.29           O  
ATOM    665  CG1 VAL A  44      13.448 -13.751 -17.725  1.00 96.29           C  
ATOM    666 HG11 VAL A  44      12.906 -14.370 -18.439  1.00 96.29           H  
ATOM    667 HG12 VAL A  44      14.092 -13.057 -18.264  1.00 96.29           H  
ATOM    668 HG13 VAL A  44      14.086 -14.383 -17.106  1.00 96.29           H  
ATOM    669  CG2 VAL A  44      11.692 -12.003 -17.751  1.00 96.29           C  
ATOM    670 HG21 VAL A  44      11.099 -11.335 -17.127  1.00 96.29           H  
ATOM    671 HG22 VAL A  44      12.393 -11.398 -18.326  1.00 96.29           H  
ATOM    672 HG23 VAL A  44      11.043 -12.555 -18.432  1.00 96.29           H  
ATOM    673  N   VAL A  45      12.281 -16.153 -15.602  1.00 95.24           N  
ATOM    674  H   VAL A  45      11.780 -16.399 -16.444  1.00 95.24           H  
ATOM    675  CA  VAL A  45      13.206 -17.148 -15.046  1.00 95.24           C  
ATOM    676  HA  VAL A  45      13.805 -16.655 -14.281  1.00 95.24           H  
ATOM    677  C   VAL A  45      14.136 -17.607 -16.158  1.00 95.24           C  
ATOM    678  CB  VAL A  45      12.505 -18.336 -14.364  1.00 95.24           C  
ATOM    679  HB  VAL A  45      12.035 -18.973 -15.114  1.00 95.24           H  
ATOM    680  O   VAL A  45      13.682 -18.227 -17.119  1.00 95.24           O  
ATOM    681  CG1 VAL A  45      13.517 -19.198 -13.601  1.00 95.24           C  
ATOM    682 HG11 VAL A  45      14.021 -18.601 -12.841  1.00 95.24           H  
ATOM    683 HG12 VAL A  45      13.007 -20.036 -13.126  1.00 95.24           H  
ATOM    684 HG13 VAL A  45      14.261 -19.599 -14.290  1.00 95.24           H  
ATOM    685  CG2 VAL A  45      11.430 -17.874 -13.374  1.00 95.24           C  
ATOM    686 HG21 VAL A  45      11.882 -17.186 -12.659  1.00 95.24           H  
ATOM    687 HG22 VAL A  45      10.626 -17.366 -13.907  1.00 95.24           H  
ATOM    688 HG23 VAL A  45      11.010 -18.733 -12.851  1.00 95.24           H  
ATOM    689  N   ALA A  46      15.414 -17.254 -16.049  1.00 95.22           N  
ATOM    690  H   ALA A  46      15.717 -16.777 -15.212  1.00 95.22           H  
ATOM    691  CA  ALA A  46      16.424 -17.503 -17.076  1.00 95.22           C  
ATOM    692  HA  ALA A  46      16.273 -18.493 -17.508  1.00 95.22           H  
ATOM    693  C   ALA A  46      17.838 -17.443 -16.493  1.00 95.22           C  
ATOM    694  CB  ALA A  46      16.267 -16.449 -18.176  1.00 95.22           C  
ATOM    695  HB1 ALA A  46      15.289 -16.564 -18.644  1.00 95.22           H  
ATOM    696  HB2 ALA A  46      16.341 -15.450 -17.745  1.00 95.22           H  
ATOM    697  HB3 ALA A  46      17.039 -16.575 -18.935  1.00 95.22           H  
ATOM    698  O   ALA A  46      18.042 -16.909 -15.401  1.00 95.22           O  
ATOM    699  N   ASP A  47      18.819 -17.951 -17.235  1.00 93.52           N  
ATOM    700  H   ASP A  47      18.603 -18.326 -18.147  1.00 93.52           H  
ATOM    701  CA  ASP A  47      20.229 -17.793 -16.888  1.00 93.52           C  
ATOM    702  HA  ASP A  47      20.316 -17.767 -15.801  1.00 93.52           H  
ATOM    703  C   ASP A  47      20.767 -16.449 -17.394  1.00 93.52           C  
ATOM    704  CB  ASP A  47      21.054 -18.999 -17.378  1.00 93.52           C  
ATOM    705  HB2 ASP A  47      20.776 -19.239 -18.404  1.00 93.52           H  
ATOM    706  HB3 ASP A  47      22.108 -18.719 -17.370  1.00 93.52           H  
ATOM    707  O   ASP A  47      20.385 -15.959 -18.457  1.00 93.52           O  
ATOM    708  CG  ASP A  47      20.898 -20.251 -16.495  1.00 93.52           C  
ATOM    709  OD1 ASP A  47      20.184 -20.192 -15.471  1.00 93.52           O  
ATOM    710  OD2 ASP A  47      21.567 -21.273 -16.770  1.00 93.52           O  
ATOM    711  N   VAL A  48      21.660 -15.846 -16.612  1.00 92.95           N  
ATOM    712  H   VAL A  48      21.858 -16.264 -15.714  1.00 92.95           H  
ATOM    713  CA  VAL A  48      22.405 -14.631 -16.967  1.00 92.95           C  
ATOM    714  HA  VAL A  48      22.389 -14.505 -18.050  1.00 92.95           H  
ATOM    715  C   VAL A  48      23.863 -14.779 -16.543  1.00 92.95           C  
ATOM    716  CB  VAL A  48      21.793 -13.361 -16.337  1.00 92.95           C  
ATOM    717  HB  VAL A  48      22.442 -12.517 -16.570  1.00 92.95           H  
ATOM    718  O   VAL A  48      24.162 -15.431 -15.536  1.00 92.95           O  
ATOM    719  CG1 VAL A  48      20.404 -13.047 -16.896  1.00 92.95           C  
ATOM    720 HG11 VAL A  48      20.479 -12.910 -17.975  1.00 92.95           H  
ATOM    721 HG12 VAL A  48      20.017 -12.124 -16.463  1.00 92.95           H  
ATOM    722 HG13 VAL A  48      19.713 -13.863 -16.686  1.00 92.95           H  
ATOM    723  CG2 VAL A  48      21.662 -13.452 -14.813  1.00 92.95           C  
ATOM    724 HG21 VAL A  48      21.262 -12.511 -14.436  1.00 92.95           H  
ATOM    725 HG22 VAL A  48      22.633 -13.659 -14.363  1.00 92.95           H  
ATOM    726 HG23 VAL A  48      20.978 -14.265 -14.569  1.00 92.95           H  
ATOM    727  N   GLU A  49      24.780 -14.143 -17.270  1.00 91.68           N  
ATOM    728  H   GLU A  49      24.497 -13.649 -18.104  1.00 91.68           H  
ATOM    729  CA  GLU A  49      26.170 -14.020 -16.826  1.00 91.68           C  
ATOM    730  HA  GLU A  49      26.517 -14.990 -16.471  1.00 91.68           H  
ATOM    731  C   GLU A  49      26.248 -13.008 -15.672  1.00 91.68           C  
ATOM    732  CB  GLU A  49      27.108 -13.574 -17.962  1.00 91.68           C  
ATOM    733  HB2 GLU A  49      26.792 -12.595 -18.321  1.00 91.68           H  
ATOM    734  HB3 GLU A  49      28.106 -13.473 -17.536  1.00 91.68           H  
ATOM    735  O   GLU A  49      25.886 -11.840 -15.826  1.00 91.68           O  
ATOM    736  CG  GLU A  49      27.188 -14.535 -19.156  1.00 91.68           C  
ATOM    737  HG2 GLU A  49      27.305 -15.553 -18.786  1.00 91.68           H  
ATOM    738  HG3 GLU A  49      26.257 -14.452 -19.717  1.00 91.68           H  
ATOM    739  CD  GLU A  49      28.339 -14.189 -20.117  1.00 91.68           C  
ATOM    740  OE1 GLU A  49      28.812 -15.098 -20.825  1.00 91.68           O  
ATOM    741  OE2 GLU A  49      28.809 -13.019 -20.128  1.00 91.68           O  
ATOM    742  N   LYS A  50      26.739 -13.428 -14.498  1.00 86.03           N  
ATOM    743  H   LYS A  50      26.953 -14.410 -14.399  1.00 86.03           H  
ATOM    744  CA  LYS A  50      26.960 -12.525 -13.355  1.00 86.03           C  
ATOM    745  HA  LYS A  50      26.826 -11.505 -13.715  1.00 86.03           H  
ATOM    746  C   LYS A  50      28.396 -12.564 -12.836  1.00 86.03           C  
ATOM    747  CB  LYS A  50      25.907 -12.763 -12.249  1.00 86.03           C  
ATOM    748  HB2 LYS A  50      26.305 -12.416 -11.295  1.00 86.03           H  
ATOM    749  HB3 LYS A  50      25.687 -13.828 -12.167  1.00 86.03           H  
ATOM    750  O   LYS A  50      29.040 -13.610 -12.749  1.00 86.03           O  
ATOM    751  CG  LYS A  50      24.620 -11.974 -12.549  1.00 86.03           C  
ATOM    752  HG2 LYS A  50      24.890 -10.926 -12.684  1.00 86.03           H  
ATOM    753  HG3 LYS A  50      24.201 -12.331 -13.490  1.00 86.03           H  
ATOM    754  CD  LYS A  50      23.542 -12.048 -11.452  1.00 86.03           C  
ATOM    755  HD2 LYS A  50      23.961 -11.717 -10.501  1.00 86.03           H  
ATOM    756  HD3 LYS A  50      23.182 -13.073 -11.373  1.00 86.03           H  
ATOM    757  CE  LYS A  50      22.392 -11.114 -11.878  1.00 86.03           C  
ATOM    758  HE2 LYS A  50      22.069 -11.418 -12.873  1.00 86.03           H  
ATOM    759  HE3 LYS A  50      22.784 -10.102 -11.980  1.00 86.03           H  
ATOM    760  NZ  LYS A  50      21.215 -11.110 -10.969  1.00 86.03           N  
ATOM    761  HZ1 LYS A  50      20.493 -10.530 -11.373  1.00 86.03           H  
ATOM    762  HZ2 LYS A  50      21.435 -10.745 -10.053  1.00 86.03           H  
ATOM    763  HZ3 LYS A  50      20.803 -12.031 -10.918  1.00 86.03           H  
ATOM    764  N   GLY A  51      28.865 -11.391 -12.407  1.00 84.89           N  
ATOM    765  H   GLY A  51      28.296 -10.577 -12.590  1.00 84.89           H  
ATOM    766  CA  GLY A  51      30.186 -11.187 -11.810  1.00 84.89           C  
ATOM    767  HA2 GLY A  51      30.393 -11.997 -11.111  1.00 84.89           H  
ATOM    768  HA3 GLY A  51      30.179 -10.251 -11.251  1.00 84.89           H  
ATOM    769  C   GLY A  51      31.330 -11.128 -12.828  1.00 84.89           C  
ATOM    770  O   GLY A  51      31.142 -11.352 -14.019  1.00 84.89           O  
ATOM    771  N   LYS A  52      32.545 -10.841 -12.340  1.00 84.63           N  
ATOM    772  H   LYS A  52      32.630 -10.650 -11.352  1.00 84.63           H  
ATOM    773  CA  LYS A  52      33.747 -10.696 -13.187  1.00 84.63           C  
ATOM    774  HA  LYS A  52      33.571  -9.918 -13.930  1.00 84.63           H  
ATOM    775  C   LYS A  52      34.074 -11.958 -13.993  1.00 84.63           C  
ATOM    776  CB  LYS A  52      34.967 -10.306 -12.334  1.00 84.63           C  
ATOM    777  HB2 LYS A  52      35.101 -11.031 -11.532  1.00 84.63           H  
ATOM    778  HB3 LYS A  52      35.848 -10.348 -12.975  1.00 84.63           H  
ATOM    779  O   LYS A  52      34.537 -11.858 -15.118  1.00 84.63           O  
ATOM    780  CG  LYS A  52      34.876  -8.891 -11.742  1.00 84.63           C  
ATOM    781  HG2 LYS A  52      34.674  -8.181 -12.543  1.00 84.63           H  
ATOM    782  HG3 LYS A  52      34.064  -8.847 -11.016  1.00 84.63           H  
ATOM    783  CD  LYS A  52      36.198  -8.509 -11.056  1.00 84.63           C  
ATOM    784  HD2 LYS A  52      36.396  -9.207 -10.242  1.00 84.63           H  
ATOM    785  HD3 LYS A  52      37.006  -8.582 -11.785  1.00 84.63           H  
ATOM    786  CE  LYS A  52      36.144  -7.077 -10.507  1.00 84.63           C  
ATOM    787  HE2 LYS A  52      35.882  -6.403 -11.323  1.00 84.63           H  
ATOM    788  HE3 LYS A  52      35.354  -7.016  -9.759  1.00 84.63           H  
ATOM    789  NZ  LYS A  52      37.444  -6.663  -9.913  1.00 84.63           N  
ATOM    790  HZ1 LYS A  52      38.180  -6.694 -10.603  1.00 84.63           H  
ATOM    791  HZ2 LYS A  52      37.394  -5.715  -9.566  1.00 84.63           H  
ATOM    792  HZ3 LYS A  52      37.705  -7.264  -9.145  1.00 84.63           H  
ATOM    793  N   ALA A  53      33.807 -13.131 -13.419  1.00 87.38           N  
ATOM    794  H   ALA A  53      33.420 -13.125 -12.486  1.00 87.38           H  
ATOM    795  CA  ALA A  53      34.043 -14.423 -14.058  1.00 87.38           C  
ATOM    796  HA  ALA A  53      34.942 -14.350 -14.670  1.00 87.38           H  
ATOM    797  C   ALA A  53      32.914 -14.862 -15.013  1.00 87.38           C  
ATOM    798  CB  ALA A  53      34.312 -15.456 -12.953  1.00 87.38           C  
ATOM    799  HB1 ALA A  53      35.169 -15.143 -12.357  1.00 87.38           H  
ATOM    800  HB2 ALA A  53      33.436 -15.556 -12.312  1.00 87.38           H  
ATOM    801  HB3 ALA A  53      34.541 -16.421 -13.405  1.00 87.38           H  
ATOM    802  O   ALA A  53      32.955 -15.998 -15.474  1.00 87.38           O  
ATOM    803  N   LYS A  54      31.897 -14.014 -15.262  1.00 86.48           N  
ATOM    804  H   LYS A  54      31.940 -13.082 -14.874  1.00 86.48           H  
ATOM    805  CA  LYS A  54      30.770 -14.298 -16.173  1.00 86.48           C  
ATOM    806  HA  LYS A  54      29.985 -13.562 -15.998  1.00 86.48           H  
ATOM    807  C   LYS A  54      30.109 -15.660 -15.916  1.00 86.48           C  
ATOM    808  CB  LYS A  54      31.240 -14.133 -17.629  1.00 86.48           C  
ATOM    809  HB2 LYS A  54      30.488 -14.531 -18.310  1.00 86.48           H  
ATOM    810  HB3 LYS A  54      32.154 -14.709 -17.778  1.00 86.48           H  
ATOM    811  O   LYS A  54      29.722 -16.375 -16.832  1.00 86.48           O  
ATOM    812  CG  LYS A  54      31.471 -12.667 -18.015  1.00 86.48           C  
ATOM    813  HG2 LYS A  54      32.023 -12.142 -17.235  1.00 86.48           H  
ATOM    814  HG3 LYS A  54      30.501 -12.186 -18.142  1.00 86.48           H  
ATOM    815  CD  LYS A  54      32.273 -12.603 -19.321  1.00 86.48           C  
ATOM    816  HD2 LYS A  54      32.041 -13.463 -19.948  1.00 86.48           H  
ATOM    817  HD3 LYS A  54      33.332 -12.658 -19.068  1.00 86.48           H  
ATOM    818  CE  LYS A  54      32.013 -11.316 -20.104  1.00 86.48           C  
ATOM    819  HE2 LYS A  54      31.772 -10.513 -19.408  1.00 86.48           H  
ATOM    820  HE3 LYS A  54      32.916 -11.050 -20.655  1.00 86.48           H  
ATOM    821  NZ  LYS A  54      30.904 -11.542 -21.060  1.00 86.48           N  
ATOM    822  HZ1 LYS A  54      31.130 -12.251 -21.744  1.00 86.48           H  
ATOM    823  HZ2 LYS A  54      30.581 -10.704 -21.522  1.00 86.48           H  
ATOM    824  HZ3 LYS A  54      30.110 -11.957 -20.594  1.00 86.48           H  
ATOM    825  N   LYS A  55      29.983 -16.047 -14.642  1.00 88.92           N  
ATOM    826  H   LYS A  55      30.185 -15.368 -13.922  1.00 88.92           H  
ATOM    827  CA  LYS A  55      29.381 -17.338 -14.291  1.00 88.92           C  
ATOM    828  HA  LYS A  55      29.806 -18.096 -14.949  1.00 88.92           H  
ATOM    829  C   LYS A  55      27.883 -17.293 -14.572  1.00 88.92           C  
ATOM    830  CB  LYS A  55      29.672 -17.734 -12.838  1.00 88.92           C  
ATOM    831  HB2 LYS A  55      29.384 -16.921 -12.172  1.00 88.92           H  
ATOM    832  HB3 LYS A  55      29.069 -18.609 -12.595  1.00 88.92           H  
ATOM    833  O   LYS A  55      27.214 -16.332 -14.185  1.00 88.92           O  
ATOM    834  CG  LYS A  55      31.153 -18.084 -12.630  1.00 88.92           C  
ATOM    835  HG2 LYS A  55      31.758 -17.190 -12.779  1.00 88.92           H  
ATOM    836  HG3 LYS A  55      31.451 -18.837 -13.360  1.00 88.92           H  
ATOM    837  CD  LYS A  55      31.392 -18.631 -11.216  1.00 88.92           C  
ATOM    838  HD2 LYS A  55      31.113 -17.871 -10.486  1.00 88.92           H  
ATOM    839  HD3 LYS A  55      30.772 -19.516 -11.068  1.00 88.92           H  
ATOM    840  CE  LYS A  55      32.870 -19.003 -11.038  1.00 88.92           C  
ATOM    841  HE2 LYS A  55      33.472 -18.101 -11.147  1.00 88.92           H  
ATOM    842  HE3 LYS A  55      33.154 -19.682 -11.841  1.00 88.92           H  
ATOM    843  NZ  LYS A  55      33.128 -19.644  -9.721  1.00 88.92           N  
ATOM    844  HZ1 LYS A  55      34.103 -19.895  -9.640  1.00 88.92           H  
ATOM    845  HZ2 LYS A  55      32.891 -19.025  -8.959  1.00 88.92           H  
ATOM    846  HZ3 LYS A  55      32.590 -20.494  -9.630  1.00 88.92           H  
ATOM    847  N   LEU A  56      27.377 -18.355 -15.192  1.00 90.76           N  
ATOM    848  H   LEU A  56      28.012 -19.065 -15.527  1.00 90.76           H  
ATOM    849  CA  LEU A  56      25.951 -18.551 -15.428  1.00 90.76           C  
ATOM    850  HA  LEU A  56      25.547 -17.675 -15.936  1.00 90.76           H  
ATOM    851  C   LEU A  56      25.217 -18.705 -14.097  1.00 90.76           C  
ATOM    852  CB  LEU A  56      25.728 -19.796 -16.308  1.00 90.76           C  
ATOM    853  HB2 LEU A  56      26.112 -20.670 -15.781  1.00 90.76           H  
ATOM    854  HB3 LEU A  56      24.655 -19.938 -16.439  1.00 90.76           H  
ATOM    855  O   LEU A  56      25.580 -19.549 -13.273  1.00 90.76           O  
ATOM    856  CG  LEU A  56      26.388 -19.735 -17.694  1.00 90.76           C  
ATOM    857  HG  LEU A  56      27.466 -19.614 -17.588  1.00 90.76           H  
ATOM    858  CD1 LEU A  56      26.112 -21.024 -18.467  1.00 90.76           C  
ATOM    859 HD11 LEU A  56      25.038 -21.164 -18.597  1.00 90.76           H  
ATOM    860 HD12 LEU A  56      26.527 -21.876 -17.929  1.00 90.76           H  
ATOM    861 HD13 LEU A  56      26.580 -20.969 -19.449  1.00 90.76           H  
ATOM    862  CD2 LEU A  56      25.827 -18.595 -18.511  1.00 90.76           C  
ATOM    863 HD21 LEU A  56      24.754 -18.755 -18.620  1.00 90.76           H  
ATOM    864 HD22 LEU A  56      26.036 -17.632 -18.046  1.00 90.76           H  
ATOM    865 HD23 LEU A  56      26.295 -18.596 -19.495  1.00 90.76           H  
ATOM    866  N   LYS A  57      24.181 -17.895 -13.889  1.00 92.36           N  
ATOM    867  H   LYS A  57      23.997 -17.174 -14.572  1.00 92.36           H  
ATOM    868  CA  LYS A  57      23.291 -18.003 -12.734  1.00 92.36           C  
ATOM    869  HA  LYS A  57      23.401 -18.998 -12.300  1.00 92.36           H  
ATOM    870  C   LYS A  57      21.843 -17.850 -13.168  1.00 92.36           C  
ATOM    871  CB  LYS A  57      23.693 -16.956 -11.682  1.00 92.36           C  
ATOM    872  HB2 LYS A  57      23.605 -15.957 -12.110  1.00 92.36           H  
ATOM    873  HB3 LYS A  57      24.733 -17.124 -11.403  1.00 92.36           H  
ATOM    874  O   LYS A  57      21.499 -16.849 -13.792  1.00 92.36           O  
ATOM    875  CG  LYS A  57      22.808 -17.060 -10.431  1.00 92.36           C  
ATOM    876  HG2 LYS A  57      21.785 -16.794 -10.697  1.00 92.36           H  
ATOM    877  HG3 LYS A  57      22.823 -18.089 -10.072  1.00 92.36           H  
ATOM    878  CD  LYS A  57      23.265 -16.130  -9.304  1.00 92.36           C  
ATOM    879  HD2 LYS A  57      23.232 -15.097  -9.649  1.00 92.36           H  
ATOM    880  HD3 LYS A  57      24.283 -16.393  -9.017  1.00 92.36           H  
ATOM    881  CE  LYS A  57      22.312 -16.332  -8.118  1.00 92.36           C  
ATOM    882  HE2 LYS A  57      22.294 -17.395  -7.878  1.00 92.36           H  
ATOM    883  HE3 LYS A  57      21.304 -16.062  -8.431  1.00 92.36           H  
ATOM    884  NZ  LYS A  57      22.721 -15.553  -6.922  1.00 92.36           N  
ATOM    885  HZ1 LYS A  57      23.645 -15.836  -6.626  1.00 92.36           H  
ATOM    886  HZ2 LYS A  57      22.086 -15.747  -6.162  1.00 92.36           H  
ATOM    887  HZ3 LYS A  57      22.715 -14.561  -7.111  1.00 92.36           H  
ATOM    888  N   THR A  58      20.998 -18.774 -12.725  1.00 93.08           N  
ATOM    889  H   THR A  58      21.352 -19.643 -12.353  1.00 93.08           H  
ATOM    890  CA  THR A  58      19.549 -18.648 -12.872  1.00 93.08           C  
ATOM    891  HA  THR A  58      19.329 -18.420 -13.915  1.00 93.08           H  
ATOM    892  C   THR A  58      19.036 -17.508 -12.004  1.00 93.08           C  
ATOM    893  CB  THR A  58      18.825 -19.954 -12.527  1.00 93.08           C  
ATOM    894  HB  THR A  58      18.835 -20.098 -11.447  1.00 93.08           H  
ATOM    895  O   THR A  58      19.273 -17.459 -10.791  1.00 93.08           O  
ATOM    896  CG2 THR A  58      17.380 -19.950 -13.019  1.00 93.08           C  
ATOM    897 HG21 THR A  58      16.815 -19.158 -12.527  1.00 93.08           H  
ATOM    898 HG22 THR A  58      17.356 -19.796 -14.098  1.00 93.08           H  
ATOM    899 HG23 THR A  58      16.917 -20.909 -12.784  1.00 93.08           H  
ATOM    900  OG1 THR A  58      19.488 -21.044 -13.117  1.00 93.08           O  
ATOM    901  HG1 THR A  58      19.678 -20.802 -14.026  1.00 93.08           H  
ATOM    902  N   VAL A  59      18.344 -16.566 -12.630  1.00 93.59           N  
ATOM    903  H   VAL A  59      18.208 -16.667 -13.626  1.00 93.59           H  
ATOM    904  CA  VAL A  59      17.636 -15.473 -11.972  1.00 93.59           C  
ATOM    905  HA  VAL A  59      17.875 -15.492 -10.908  1.00 93.59           H  
ATOM    906  C   VAL A  59      16.137 -15.685 -12.082  1.00 93.59           C  
ATOM    907  CB  VAL A  59      18.054 -14.090 -12.504  1.00 93.59           C  
ATOM    908  HB  VAL A  59      17.443 -13.340 -12.001  1.00 93.59           H  
ATOM    909  O   VAL A  59      15.649 -16.320 -13.010  1.00 93.59           O  
ATOM    910  CG1 VAL A  59      19.514 -13.815 -12.122  1.00 93.59           C  
ATOM    911 HG11 VAL A  59      19.799 -12.850 -12.543  1.00 93.59           H  
ATOM    912 HG12 VAL A  59      20.158 -14.595 -12.527  1.00 93.59           H  
ATOM    913 HG13 VAL A  59      19.604 -13.805 -11.035  1.00 93.59           H  
ATOM    914  CG2 VAL A  59      17.866 -13.908 -14.012  1.00 93.59           C  
ATOM    915 HG21 VAL A  59      18.543 -14.559 -14.564  1.00 93.59           H  
ATOM    916 HG22 VAL A  59      18.073 -12.874 -14.286  1.00 93.59           H  
ATOM    917 HG23 VAL A  59      16.839 -14.135 -14.298  1.00 93.59           H  
ATOM    918  N   LYS A  60      15.421 -15.142 -11.101  1.00 94.89           N  
ATOM    919  H   LYS A  60      15.922 -14.642 -10.381  1.00 94.89           H  
ATOM    920  CA  LYS A  60      13.967 -15.030 -11.062  1.00 94.89           C  
ATOM    921  HA  LYS A  60      13.543 -15.265 -12.038  1.00 94.89           H  
ATOM    922  C   LYS A  60      13.672 -13.579 -10.726  1.00 94.89           C  
ATOM    923  CB  LYS A  60      13.428 -16.021 -10.023  1.00 94.89           C  
ATOM    924  HB2 LYS A  60      13.700 -17.026 -10.343  1.00 94.89           H  
ATOM    925  HB3 LYS A  60      13.899 -15.831  -9.059  1.00 94.89           H  
ATOM    926  O   LYS A  60      13.941 -13.158  -9.604  1.00 94.89           O  
ATOM    927  CG  LYS A  60      11.905 -15.948  -9.854  1.00 94.89           C  
ATOM    928  HG2 LYS A  60      11.417 -16.090 -10.819  1.00 94.89           H  
ATOM    929  HG3 LYS A  60      11.620 -14.975  -9.455  1.00 94.89           H  
ATOM    930  CD  LYS A  60      11.457 -17.043  -8.882  1.00 94.89           C  
ATOM    931  HD2 LYS A  60      11.859 -16.822  -7.893  1.00 94.89           H  
ATOM    932  HD3 LYS A  60      11.840 -18.008  -9.214  1.00 94.89           H  
ATOM    933  CE  LYS A  60       9.936 -17.114  -8.811  1.00 94.89           C  
ATOM    934  HE2 LYS A  60       9.561 -16.110  -8.616  1.00 94.89           H  
ATOM    935  HE3 LYS A  60       9.534 -17.434  -9.773  1.00 94.89           H  
ATOM    936  NZ  LYS A  60       9.490 -18.031  -7.728  1.00 94.89           N  
ATOM    937  HZ1 LYS A  60       9.984 -17.839  -6.868  1.00 94.89           H  
ATOM    938  HZ2 LYS A  60       9.581 -19.008  -7.966  1.00 94.89           H  
ATOM    939  HZ3 LYS A  60       8.529 -17.811  -7.507  1.00 94.89           H  
ATOM    940  N   GLU A  61      13.225 -12.800 -11.700  1.00 95.49           N  
ATOM    941  H   GLU A  61      13.054 -13.197 -12.613  1.00 95.49           H  
ATOM    942  CA  GLU A  61      13.100 -11.351 -11.541  1.00 95.49           C  
ATOM    943  HA  GLU A  61      12.832 -11.146 -10.505  1.00 95.49           H  
ATOM    944  C   GLU A  61      11.979 -10.758 -12.389  1.00 95.49           C  
ATOM    945  CB  GLU A  61      14.450 -10.656 -11.797  1.00 95.49           C  
ATOM    946  HB2 GLU A  61      15.163 -11.067 -11.083  1.00 95.49           H  
ATOM    947  HB3 GLU A  61      14.346  -9.592 -11.584  1.00 95.49           H  
ATOM    948  O   GLU A  61      11.531 -11.345 -13.373  1.00 95.49           O  
ATOM    949  CG  GLU A  61      15.007 -10.824 -13.219  1.00 95.49           C  
ATOM    950  HG2 GLU A  61      15.006 -11.881 -13.484  1.00 95.49           H  
ATOM    951  HG3 GLU A  61      14.355 -10.298 -13.917  1.00 95.49           H  
ATOM    952  CD  GLU A  61      16.447 -10.297 -13.358  1.00 95.49           C  
ATOM    953  OE1 GLU A  61      16.849 -10.049 -14.511  1.00 95.49           O  
ATOM    954  OE2 GLU A  61      17.187 -10.207 -12.343  1.00 95.49           O  
ATOM    955  N   LEU A  62      11.509  -9.588 -11.969  1.00 96.41           N  
ATOM    956  H   LEU A  62      11.976  -9.121 -11.205  1.00 96.41           H  
ATOM    957  CA  LEU A  62      10.505  -8.826 -12.693  1.00 96.41           C  
ATOM    958  HA  LEU A  62       9.905  -9.507 -13.297  1.00 96.41           H  
ATOM    959  C   LEU A  62      11.198  -7.847 -13.632  1.00 96.41           C  
ATOM    960  CB  LEU A  62       9.582  -8.118 -11.695  1.00 96.41           C  
ATOM    961  HB2 LEU A  62      10.197  -7.589 -10.968  1.00 96.41           H  
ATOM    962  HB3 LEU A  62       8.979  -7.382 -12.227  1.00 96.41           H  
ATOM    963  O   LEU A  62      12.045  -7.062 -13.210  1.00 96.41           O  
ATOM    964  CG  LEU A  62       8.647  -9.106 -10.979  1.00 96.41           C  
ATOM    965  HG  LEU A  62       9.182 -10.023 -10.732  1.00 96.41           H  
ATOM    966  CD1 LEU A  62       8.159  -8.493  -9.680  1.00 96.41           C  
ATOM    967 HD11 LEU A  62       7.740  -7.502  -9.852  1.00 96.41           H  
ATOM    968 HD12 LEU A  62       9.027  -8.429  -9.023  1.00 96.41           H  
ATOM    969 HD13 LEU A  62       7.418  -9.140  -9.209  1.00 96.41           H  
ATOM    970  CD2 LEU A  62       7.444  -9.463 -11.840  1.00 96.41           C  
ATOM    971 HD21 LEU A  62       7.774  -9.931 -12.767  1.00 96.41           H  
ATOM    972 HD22 LEU A  62       6.816 -10.169 -11.295  1.00 96.41           H  
ATOM    973 HD23 LEU A  62       6.867  -8.568 -12.068  1.00 96.41           H  
ATOM    974  N   VAL A  63      10.795  -7.872 -14.897  1.00 95.69           N  
ATOM    975  H   VAL A  63      10.126  -8.581 -15.162  1.00 95.69           H  
ATOM    976  CA  VAL A  63      11.297  -6.985 -15.946  1.00 95.69           C  
ATOM    977  HA  VAL A  63      12.090  -6.358 -15.539  1.00 95.69           H  
ATOM    978  C   VAL A  63      10.157  -6.091 -16.404  1.00 95.69           C  
ATOM    979  CB  VAL A  63      11.901  -7.789 -17.110  1.00 95.69           C  
ATOM    980  HB  VAL A  63      11.125  -8.401 -17.569  1.00 95.69           H  
ATOM    981  O   VAL A  63       9.092  -6.571 -16.791  1.00 95.69           O  
ATOM    982  CG1 VAL A  63      12.482  -6.858 -18.182  1.00 95.69           C  
ATOM    983 HG11 VAL A  63      13.256  -6.224 -17.749  1.00 95.69           H  
ATOM    984 HG12 VAL A  63      11.700  -6.235 -18.615  1.00 95.69           H  
ATOM    985 HG13 VAL A  63      12.921  -7.456 -18.981  1.00 95.69           H  
ATOM    986  CG2 VAL A  63      13.020  -8.714 -16.621  1.00 95.69           C  
ATOM    987 HG21 VAL A  63      13.794  -8.140 -16.111  1.00 95.69           H  
ATOM    988 HG22 VAL A  63      12.626  -9.465 -15.936  1.00 95.69           H  
ATOM    989 HG23 VAL A  63      13.466  -9.236 -17.467  1.00 95.69           H  
ATOM    990  N   GLY A  64      10.363  -4.777 -16.347  1.00 95.12           N  
ATOM    991  H   GLY A  64      11.270  -4.446 -16.049  1.00 95.12           H  
ATOM    992  CA  GLY A  64       9.410  -3.806 -16.874  1.00 95.12           C  
ATOM    993  HA2 GLY A  64       8.392  -4.100 -16.618  1.00 95.12           H  
ATOM    994  HA3 GLY A  64       9.606  -2.824 -16.443  1.00 95.12           H  
ATOM    995  C   GLY A  64       9.552  -3.703 -18.387  1.00 95.12           C  
ATOM    996  O   GLY A  64      10.631  -3.384 -18.876  1.00 95.12           O  
ATOM    997  N   ILE A  65       8.469  -3.945 -19.122  1.00 94.60           N  
ATOM    998  H   ILE A  65       7.607  -4.187 -18.654  1.00 94.60           H  
ATOM    999  CA  ILE A  65       8.414  -3.734 -20.568  1.00 94.60           C  
ATOM   1000  HA  ILE A  65       9.421  -3.780 -20.982  1.00 94.60           H  
ATOM   1001  C   ILE A  65       7.872  -2.334 -20.811  1.00 94.60           C  
ATOM   1002  CB  ILE A  65       7.567  -4.822 -21.260  1.00 94.60           C  
ATOM   1003  HB  ILE A  65       6.541  -4.742 -20.903  1.00 94.60           H  
ATOM   1004  O   ILE A  65       6.725  -2.030 -20.473  1.00 94.60           O  
ATOM   1005  CG1 ILE A  65       8.056  -6.251 -20.926  1.00 94.60           C  
ATOM   1006 HG12 ILE A  65       7.887  -6.443 -19.867  1.00 94.60           H  
ATOM   1007 HG13 ILE A  65       7.447  -6.966 -21.479  1.00 94.60           H  
ATOM   1008  CG2 ILE A  65       7.549  -4.600 -22.784  1.00 94.60           C  
ATOM   1009 HG21 ILE A  65       7.001  -5.410 -23.265  1.00 94.60           H  
ATOM   1010 HG22 ILE A  65       7.049  -3.660 -23.021  1.00 94.60           H  
ATOM   1011 HG23 ILE A  65       8.564  -4.569 -23.180  1.00 94.60           H  
ATOM   1012  CD1 ILE A  65       9.535  -6.535 -21.233  1.00 94.60           C  
ATOM   1013 HD11 ILE A  65       9.754  -7.575 -20.995  1.00 94.60           H  
ATOM   1014 HD12 ILE A  65      10.181  -5.900 -20.628  1.00 94.60           H  
ATOM   1015 HD13 ILE A  65       9.745  -6.369 -22.289  1.00 94.60           H  
ATOM   1016  N   THR A  66       8.698  -1.457 -21.370  1.00 91.81           N  
ATOM   1017  H   THR A  66       9.638  -1.742 -21.606  1.00 91.81           H  
ATOM   1018  CA  THR A  66       8.280  -0.085 -21.676  1.00 91.81           C  
ATOM   1019  HA  THR A  66       7.745   0.316 -20.815  1.00 91.81           H  
ATOM   1020  C   THR A  66       7.310  -0.042 -22.852  1.00 91.81           C  
ATOM   1021  CB  THR A  66       9.473   0.839 -21.912  1.00 91.81           C  
ATOM   1022  HB  THR A  66       9.097   1.848 -22.078  1.00 91.81           H  
ATOM   1023  O   THR A  66       7.282  -0.950 -23.684  1.00 91.81           O  
ATOM   1024  CG2 THR A  66      10.446   0.852 -20.734  1.00 91.81           C  
ATOM   1025 HG21 THR A  66      10.765  -0.156 -20.470  1.00 91.81           H  
ATOM   1026 HG22 THR A  66       9.970   1.316 -19.870  1.00 91.81           H  
ATOM   1027 HG23 THR A  66      11.334   1.421 -21.009  1.00 91.81           H  
ATOM   1028  OG1 THR A  66      10.174   0.442 -23.055  1.00 91.81           O  
ATOM   1029  HG1 THR A  66      10.768  -0.258 -22.773  1.00 91.81           H  
ATOM   1030  N   ILE A  67       6.516   1.027 -22.965  1.00 89.38           N  
ATOM   1031  H   ILE A  67       6.535   1.726 -22.236  1.00 89.38           H  
ATOM   1032  CA  ILE A  67       5.623   1.213 -24.123  1.00 89.38           C  
ATOM   1033  HA  ILE A  67       4.943   0.363 -24.169  1.00 89.38           H  
ATOM   1034  C   ILE A  67       6.436   1.200 -25.432  1.00 89.38           C  
ATOM   1035  CB  ILE A  67       4.773   2.501 -23.979  1.00 89.38           C  
ATOM   1036  HB  ILE A  67       5.447   3.357 -23.937  1.00 89.38           H  
ATOM   1037  O   ILE A  67       5.993   0.616 -26.418  1.00 89.38           O  
ATOM   1038  CG1 ILE A  67       3.907   2.479 -22.696  1.00 89.38           C  
ATOM   1039 HG12 ILE A  67       4.545   2.328 -21.824  1.00 89.38           H  
ATOM   1040 HG13 ILE A  67       3.206   1.646 -22.744  1.00 89.38           H  
ATOM   1041  CG2 ILE A  67       3.834   2.663 -25.189  1.00 89.38           C  
ATOM   1042 HG21 ILE A  67       3.361   3.645 -25.174  1.00 89.38           H  
ATOM   1043 HG22 ILE A  67       4.377   2.580 -26.131  1.00 89.38           H  
ATOM   1044 HG23 ILE A  67       3.063   1.893 -25.174  1.00 89.38           H  
ATOM   1045  CD1 ILE A  67       3.106   3.764 -22.457  1.00 89.38           C  
ATOM   1046 HD11 ILE A  67       2.295   3.852 -23.179  1.00 89.38           H  
ATOM   1047 HD12 ILE A  67       3.764   4.629 -22.546  1.00 89.38           H  
ATOM   1048 HD13 ILE A  67       2.674   3.741 -21.457  1.00 89.38           H  
ATOM   1049  N   MET A  68       7.649   1.768 -25.424  1.00 87.70           N  
ATOM   1050  H   MET A  68       7.975   2.184 -24.564  1.00 87.70           H  
ATOM   1051  CA  MET A  68       8.557   1.776 -26.580  1.00 87.70           C  
ATOM   1052  HA  MET A  68       8.016   2.141 -27.454  1.00 87.70           H  
ATOM   1053  C   MET A  68       9.100   0.383 -26.936  1.00 87.70           C  
ATOM   1054  CB  MET A  68       9.735   2.720 -26.302  1.00 87.70           C  
ATOM   1055  HB2 MET A  68      10.433   2.648 -27.136  1.00 87.70           H  
ATOM   1056  HB3 MET A  68      10.252   2.403 -25.396  1.00 87.70           H  
ATOM   1057  O   MET A  68       9.314   0.082 -28.107  1.00 87.70           O  
ATOM   1058  CG  MET A  68       9.301   4.183 -26.148  1.00 87.70           C  
ATOM   1059  HG2 MET A  68       8.623   4.262 -25.298  1.00 87.70           H  
ATOM   1060  HG3 MET A  68       8.761   4.491 -27.043  1.00 87.70           H  
ATOM   1061  SD  MET A  68      10.667   5.345 -25.870  1.00 87.70           S  
ATOM   1062  CE  MET A  68      11.526   5.258 -27.466  1.00 87.70           C  
ATOM   1063  HE1 MET A  68      10.828   5.479 -28.273  1.00 87.70           H  
ATOM   1064  HE2 MET A  68      12.331   5.993 -27.479  1.00 87.70           H  
ATOM   1065  HE3 MET A  68      11.953   4.265 -27.609  1.00 87.70           H  
ATOM   1066  N   GLU A  69       9.315  -0.483 -25.945  1.00 93.21           N  
ATOM   1067  H   GLU A  69       9.170  -0.176 -24.993  1.00 93.21           H  
ATOM   1068  CA  GLU A  69       9.836  -1.842 -26.149  1.00 93.21           C  
ATOM   1069  HA  GLU A  69      10.514  -1.849 -27.003  1.00 93.21           H  
ATOM   1070  C   GLU A  69       8.742  -2.870 -26.444  1.00 93.21           C  
ATOM   1071  CB  GLU A  69      10.622  -2.269 -24.909  1.00 93.21           C  
ATOM   1072  HB2 GLU A  69       9.990  -2.101 -24.037  1.00 93.21           H  
ATOM   1073  HB3 GLU A  69      10.835  -3.337 -24.963  1.00 93.21           H  
ATOM   1074  O   GLU A  69       9.040  -3.932 -26.992  1.00 93.21           O  
ATOM   1075  CG  GLU A  69      11.956  -1.509 -24.790  1.00 93.21           C  
ATOM   1076  HG2 GLU A  69      11.803  -0.445 -24.974  1.00 93.21           H  
ATOM   1077  HG3 GLU A  69      12.635  -1.876 -25.559  1.00 93.21           H  
ATOM   1078  CD  GLU A  69      12.589  -1.678 -23.405  1.00 93.21           C  
ATOM   1079  OE1 GLU A  69      13.838  -1.794 -23.332  1.00 93.21           O  
ATOM   1080  OE2 GLU A  69      11.814  -1.680 -22.422  1.00 93.21           O  
ATOM   1081  N   ARG A  70       7.482  -2.556 -26.120  1.00 93.29           N  
ATOM   1082  H   ARG A  70       7.349  -1.685 -25.628  1.00 93.29           H  
ATOM   1083  CA  ARG A  70       6.341  -3.474 -26.197  1.00 93.29           C  
ATOM   1084  HA  ARG A  70       6.467  -4.245 -25.437  1.00 93.29           H  
ATOM   1085  C   ARG A  70       6.247  -4.207 -27.532  1.00 93.29           C  
ATOM   1086  CB  ARG A  70       5.058  -2.688 -25.894  1.00 93.29           C  
ATOM   1087  HB2 ARG A  70       4.932  -1.891 -26.626  1.00 93.29           H  
ATOM   1088  HB3 ARG A  70       5.136  -2.244 -24.901  1.00 93.29           H  
ATOM   1089  O   ARG A  70       6.150  -5.427 -27.532  1.00 93.29           O  
ATOM   1090  CG  ARG A  70       3.837  -3.610 -25.936  1.00 93.29           C  
ATOM   1091  HG2 ARG A  70       3.965  -4.407 -25.204  1.00 93.29           H  
ATOM   1092  HG3 ARG A  70       3.742  -4.052 -26.928  1.00 93.29           H  
ATOM   1093  CD  ARG A  70       2.547  -2.850 -25.644  1.00 93.29           C  
ATOM   1094  HD2 ARG A  70       2.464  -2.015 -26.339  1.00 93.29           H  
ATOM   1095  HD3 ARG A  70       2.574  -2.475 -24.621  1.00 93.29           H  
ATOM   1096  NE  ARG A  70       1.406  -3.755 -25.822  1.00 93.29           N  
ATOM   1097  HE  ARG A  70       1.631  -4.719 -26.025  1.00 93.29           H  
ATOM   1098  NH1 ARG A  70      -0.293  -2.246 -25.517  1.00 93.29           N  
ATOM   1099 HH11 ARG A  70      -1.284  -2.050 -25.512  1.00 93.29           H  
ATOM   1100 HH12 ARG A  70       0.395  -1.526 -25.351  1.00 93.29           H  
ATOM   1101  NH2 ARG A  70      -0.744  -4.382 -26.037  1.00 93.29           N  
ATOM   1102 HH21 ARG A  70      -0.384  -5.284 -26.314  1.00 93.29           H  
ATOM   1103 HH22 ARG A  70      -1.737  -4.198 -26.061  1.00 93.29           H  
ATOM   1104  CZ  ARG A  70       0.128  -3.452 -25.789  1.00 93.29           C  
ATOM   1105  N   SER A  71       6.305  -3.491 -28.656  1.00 94.44           N  
ATOM   1106  H   SER A  71       6.410  -2.489 -28.574  1.00 94.44           H  
ATOM   1107  CA  SER A  71       6.186  -4.110 -29.986  1.00 94.44           C  
ATOM   1108  HA  SER A  71       5.255  -4.675 -30.025  1.00 94.44           H  
ATOM   1109  C   SER A  71       7.328  -5.093 -30.269  1.00 94.44           C  
ATOM   1110  CB  SER A  71       6.136  -3.019 -31.060  1.00 94.44           C  
ATOM   1111  HB2 SER A  71       5.258  -2.393 -30.899  1.00 94.44           H  
ATOM   1112  HB3 SER A  71       7.028  -2.397 -30.989  1.00 94.44           H  
ATOM   1113  O   SER A  71       7.094  -6.187 -30.781  1.00 94.44           O  
ATOM   1114  OG  SER A  71       6.075  -3.584 -32.352  1.00 94.44           O  
ATOM   1115  HG  SER A  71       5.280  -4.116 -32.432  1.00 94.44           H  
ATOM   1116  N   ARG A  72       8.561  -4.748 -29.873  1.00 95.30           N  
ATOM   1117  H   ARG A  72       8.669  -3.890 -29.350  1.00 95.30           H  
ATOM   1118  CA  ARG A  72       9.729  -5.620 -30.045  1.00 95.30           C  
ATOM   1119  HA  ARG A  72       9.734  -5.994 -31.069  1.00 95.30           H  
ATOM   1120  C   ARG A  72       9.640  -6.851 -29.145  1.00 95.30           C  
ATOM   1121  CB  ARG A  72      11.013  -4.815 -29.796  1.00 95.30           C  
ATOM   1122  HB2 ARG A  72      10.996  -3.918 -30.415  1.00 95.30           H  
ATOM   1123  HB3 ARG A  72      11.057  -4.512 -28.749  1.00 95.30           H  
ATOM   1124  O   ARG A  72       9.899  -7.955 -29.614  1.00 95.30           O  
ATOM   1125  CG  ARG A  72      12.267  -5.631 -30.143  1.00 95.30           C  
ATOM   1126  HG2 ARG A  72      12.295  -6.540 -29.542  1.00 95.30           H  
ATOM   1127  HG3 ARG A  72      12.238  -5.910 -31.196  1.00 95.30           H  
ATOM   1128  CD  ARG A  72      13.534  -4.815 -29.870  1.00 95.30           C  
ATOM   1129  HD2 ARG A  72      13.512  -4.465 -28.838  1.00 95.30           H  
ATOM   1130  HD3 ARG A  72      13.548  -3.952 -30.535  1.00 95.30           H  
ATOM   1131  NE  ARG A  72      14.747  -5.627 -30.082  1.00 95.30           N  
ATOM   1132  HE  ARG A  72      14.615  -6.595 -30.337  1.00 95.30           H  
ATOM   1133  NH1 ARG A  72      16.296  -4.007 -29.575  1.00 95.30           N  
ATOM   1134 HH11 ARG A  72      17.262  -3.742 -29.445  1.00 95.30           H  
ATOM   1135 HH12 ARG A  72      15.551  -3.341 -29.427  1.00 95.30           H  
ATOM   1136  NH2 ARG A  72      16.980  -6.064 -30.097  1.00 95.30           N  
ATOM   1137 HH21 ARG A  72      17.928  -5.790 -29.882  1.00 95.30           H  
ATOM   1138 HH22 ARG A  72      16.797  -7.042 -30.267  1.00 95.30           H  
ATOM   1139  CZ  ARG A  72      15.997  -5.230 -29.918  1.00 95.30           C  
ATOM   1140  N   PHE A  73       9.256  -6.657 -27.885  1.00 96.07           N  
ATOM   1141  H   PHE A  73       9.069  -5.713 -27.577  1.00 96.07           H  
ATOM   1142  CA  PHE A  73       9.067  -7.745 -26.933  1.00 96.07           C  
ATOM   1143  HA  PHE A  73       9.981  -8.338 -26.884  1.00 96.07           H  
ATOM   1144  C   PHE A  73       7.945  -8.692 -27.370  1.00 96.07           C  
ATOM   1145  CB  PHE A  73       8.793  -7.164 -25.541  1.00 96.07           C  
ATOM   1146  HB2 PHE A  73       9.654  -6.576 -25.226  1.00 96.07           H  
ATOM   1147  HB3 PHE A  73       7.936  -6.492 -25.594  1.00 96.07           H  
ATOM   1148  O   PHE A  73       8.131  -9.898 -27.353  1.00 96.07           O  
ATOM   1149  CG  PHE A  73       8.525  -8.234 -24.503  1.00 96.07           C  
ATOM   1150  CD1 PHE A  73       7.211  -8.512 -24.087  1.00 96.07           C  
ATOM   1151  HD1 PHE A  73       6.388  -7.943 -24.494  1.00 96.07           H  
ATOM   1152  CD2 PHE A  73       9.590  -8.993 -23.991  1.00 96.07           C  
ATOM   1153  HD2 PHE A  73      10.595  -8.816 -24.344  1.00 96.07           H  
ATOM   1154  CE1 PHE A  73       6.972  -9.527 -23.145  1.00 96.07           C  
ATOM   1155  HE1 PHE A  73       5.963  -9.726 -22.813  1.00 96.07           H  
ATOM   1156  CE2 PHE A  73       9.357 -10.000 -23.042  1.00 96.07           C  
ATOM   1157  HE2 PHE A  73      10.183 -10.578 -22.654  1.00 96.07           H  
ATOM   1158  CZ  PHE A  73       8.046 -10.265 -22.619  1.00 96.07           C  
ATOM   1159  HZ  PHE A  73       7.870 -11.040 -21.887  1.00 96.07           H  
ATOM   1160  N   GLU A  74       6.796  -8.175 -27.810  1.00 94.77           N  
ATOM   1161  H   GLU A  74       6.673  -7.172 -27.793  1.00 94.77           H  
ATOM   1162  CA  GLU A  74       5.657  -9.002 -28.232  1.00 94.77           C  
ATOM   1163  HA  GLU A  74       5.492  -9.774 -27.480  1.00 94.77           H  
ATOM   1164  C   GLU A  74       5.917  -9.757 -29.539  1.00 94.77           C  
ATOM   1165  CB  GLU A  74       4.384  -8.141 -28.330  1.00 94.77           C  
ATOM   1166  HB2 GLU A  74       3.603  -8.707 -28.838  1.00 94.77           H  
ATOM   1167  HB3 GLU A  74       4.595  -7.240 -28.905  1.00 94.77           H  
ATOM   1168  O   GLU A  74       5.403 -10.862 -29.695  1.00 94.77           O  
ATOM   1169  CG  GLU A  74       3.878  -7.775 -26.925  1.00 94.77           C  
ATOM   1170  HG2 GLU A  74       4.696  -7.337 -26.354  1.00 94.77           H  
ATOM   1171  HG3 GLU A  74       3.589  -8.695 -26.417  1.00 94.77           H  
ATOM   1172  CD  GLU A  74       2.692  -6.798 -26.881  1.00 94.77           C  
ATOM   1173  OE1 GLU A  74       2.280  -6.471 -25.740  1.00 94.77           O  
ATOM   1174  OE2 GLU A  74       2.192  -6.326 -27.920  1.00 94.77           O  
ATOM   1175  N   LYS A  75       6.742  -9.209 -30.445  1.00 96.79           N  
ATOM   1176  H   LYS A  75       7.080  -8.273 -30.273  1.00 96.79           H  
ATOM   1177  CA  LYS A  75       7.142  -9.890 -31.685  1.00 96.79           C  
ATOM   1178  HA  LYS A  75       6.242 -10.239 -32.189  1.00 96.79           H  
ATOM   1179  C   LYS A  75       7.985 -11.138 -31.414  1.00 96.79           C  
ATOM   1180  CB  LYS A  75       7.877  -8.896 -32.599  1.00 96.79           C  
ATOM   1181  HB2 LYS A  75       7.226  -8.041 -32.780  1.00 96.79           H  
ATOM   1182  HB3 LYS A  75       8.782  -8.545 -32.103  1.00 96.79           H  
ATOM   1183  O   LYS A  75       7.740 -12.172 -32.026  1.00 96.79           O  
ATOM   1184  CG  LYS A  75       8.248  -9.529 -33.949  1.00 96.79           C  
ATOM   1185  HG2 LYS A  75       7.342  -9.894 -34.432  1.00 96.79           H  
ATOM   1186  HG3 LYS A  75       8.923 -10.370 -33.788  1.00 96.79           H  
ATOM   1187  CD  LYS A  75       8.943  -8.524 -34.875  1.00 96.79           C  
ATOM   1188  HD2 LYS A  75       9.855  -8.167 -34.396  1.00 96.79           H  
ATOM   1189  HD3 LYS A  75       8.275  -7.683 -35.059  1.00 96.79           H  
ATOM   1190  CE  LYS A  75       9.284  -9.225 -36.196  1.00 96.79           C  
ATOM   1191  HE2 LYS A  75       9.916 -10.085 -35.978  1.00 96.79           H  
ATOM   1192  HE3 LYS A  75       8.360  -9.603 -36.634  1.00 96.79           H  
ATOM   1193  NZ  LYS A  75       9.968  -8.318 -37.152  1.00 96.79           N  
ATOM   1194  HZ1 LYS A  75       9.381  -7.526 -37.373  1.00 96.79           H  
ATOM   1195  HZ2 LYS A  75      10.842  -7.989 -36.765  1.00 96.79           H  
ATOM   1196  HZ3 LYS A  75      10.170  -8.811 -38.009  1.00 96.79           H  
ATOM   1197  N   ASN A  76       8.988 -11.035 -30.541  1.00 95.47           N  
ATOM   1198  H   ASN A  76       9.132 -10.149 -30.079  1.00 95.47           H  
ATOM   1199  CA  ASN A  76       9.784 -12.181 -30.103  1.00 95.47           C  
ATOM   1200  HA  ASN A  76       9.135 -13.056 -30.069  1.00 95.47           H  
ATOM   1201  C   ASN A  76      10.351 -11.939 -28.688  1.00 95.47           C  
ATOM   1202  CB  ASN A  76      10.880 -12.501 -31.140  1.00 95.47           C  
ATOM   1203  HB2 ASN A  76      10.435 -12.551 -32.133  1.00 95.47           H  
ATOM   1204  HB3 ASN A  76      11.650 -11.729 -31.143  1.00 95.47           H  
ATOM   1205  O   ASN A  76      11.411 -11.317 -28.549  1.00 95.47           O  
ATOM   1206  CG  ASN A  76      11.521 -13.851 -30.856  1.00 95.47           C  
ATOM   1207  ND2 ASN A  76      12.105 -14.481 -31.839  1.00 95.47           N  
ATOM   1208 HD21 ASN A  76      12.657 -15.274 -31.544  1.00 95.47           H  
ATOM   1209 HD22 ASN A  76      12.532 -13.922 -32.563  1.00 95.47           H  
ATOM   1210  OD1 ASN A  76      11.506 -14.358 -29.742  1.00 95.47           O  
ATOM   1211  N   PRO A  77       9.670 -12.431 -27.633  1.00 95.10           N  
ATOM   1212  CA  PRO A  77      10.094 -12.218 -26.251  1.00 95.10           C  
ATOM   1213  HA  PRO A  77      10.087 -11.148 -26.040  1.00 95.10           H  
ATOM   1214  C   PRO A  77      11.485 -12.779 -25.946  1.00 95.10           C  
ATOM   1215  CB  PRO A  77       9.031 -12.913 -25.395  1.00 95.10           C  
ATOM   1216  HB2 PRO A  77       8.872 -12.395 -24.449  1.00 95.10           H  
ATOM   1217  HB3 PRO A  77       9.318 -13.950 -25.219  1.00 95.10           H  
ATOM   1218  O   PRO A  77      12.229 -12.185 -25.169  1.00 95.10           O  
ATOM   1219  CG  PRO A  77       7.775 -12.898 -26.259  1.00 95.10           C  
ATOM   1220  HG2 PRO A  77       7.109 -13.725 -26.016  1.00 95.10           H  
ATOM   1221  HG3 PRO A  77       7.256 -11.946 -26.144  1.00 95.10           H  
ATOM   1222  CD  PRO A  77       8.339 -13.030 -27.672  1.00 95.10           C  
ATOM   1223  HD2 PRO A  77       8.425 -14.083 -27.940  1.00 95.10           H  
ATOM   1224  HD3 PRO A  77       7.685 -12.514 -28.376  1.00 95.10           H  
ATOM   1225  N   ILE A  78      11.844 -13.906 -26.567  1.00 94.37           N  
ATOM   1226  H   ILE A  78      11.233 -14.275 -27.282  1.00 94.37           H  
ATOM   1227  CA  ILE A  78      13.118 -14.595 -26.340  1.00 94.37           C  
ATOM   1228  HA  ILE A  78      13.302 -14.652 -25.267  1.00 94.37           H  
ATOM   1229  C   ILE A  78      14.271 -13.782 -26.928  1.00 94.37           C  
ATOM   1230  CB  ILE A  78      13.060 -16.029 -26.909  1.00 94.37           C  
ATOM   1231  HB  ILE A  78      12.848 -15.959 -27.976  1.00 94.37           H  
ATOM   1232  O   ILE A  78      15.203 -13.461 -26.199  1.00 94.37           O  
ATOM   1233  CG1 ILE A  78      11.925 -16.871 -26.277  1.00 94.37           C  
ATOM   1234 HG12 ILE A  78      11.883 -17.832 -26.789  1.00 94.37           H  
ATOM   1235 HG13 ILE A  78      10.968 -16.379 -26.451  1.00 94.37           H  
ATOM   1236  CG2 ILE A  78      14.413 -16.747 -26.767  1.00 94.37           C  
ATOM   1237 HG21 ILE A  78      14.322 -17.779 -27.106  1.00 94.37           H  
ATOM   1238 HG22 ILE A  78      14.756 -16.735 -25.733  1.00 94.37           H  
ATOM   1239 HG23 ILE A  78      15.166 -16.256 -27.384  1.00 94.37           H  
ATOM   1240  CD1 ILE A  78      12.067 -17.140 -24.774  1.00 94.37           C  
ATOM   1241 HD11 ILE A  78      12.948 -17.758 -24.605  1.00 94.37           H  
ATOM   1242 HD12 ILE A  78      12.156 -16.207 -24.218  1.00 94.37           H  
ATOM   1243 HD13 ILE A  78      11.189 -17.680 -24.419  1.00 94.37           H  
ATOM   1244  N   ASP A  79      14.175 -13.365 -28.196  1.00 94.73           N  
ATOM   1245  H   ASP A  79      13.406 -13.698 -28.759  1.00 94.73           H  
ATOM   1246  CA  ASP A  79      15.201 -12.522 -28.834  1.00 94.73           C  
ATOM   1247  HA  ASP A  79      16.163 -13.032 -28.811  1.00 94.73           H  
ATOM   1248  C   ASP A  79      15.352 -11.172 -28.111  1.00 94.73           C  
ATOM   1249  CB  ASP A  79      14.830 -12.207 -30.294  1.00 94.73           C  
ATOM   1250  HB2 ASP A  79      13.854 -11.721 -30.304  1.00 94.73           H  
ATOM   1251  HB3 ASP A  79      15.551 -11.484 -30.674  1.00 94.73           H  
ATOM   1252  O   ASP A  79      16.454 -10.634 -27.980  1.00 94.73           O  
ATOM   1253  CG  ASP A  79      14.800 -13.377 -31.281  1.00 94.73           C  
ATOM   1254  OD1 ASP A  79      15.067 -14.539 -30.901  1.00 94.73           O  
ATOM   1255  OD2 ASP A  79      14.404 -13.109 -32.436  1.00 94.73           O  
ATOM   1256  N   PHE A  80      14.242 -10.599 -27.629  1.00 95.58           N  
ATOM   1257  H   PHE A  80      13.355 -11.058 -27.783  1.00 95.58           H  
ATOM   1258  CA  PHE A  80      14.288  -9.369 -26.843  1.00 95.58           C  
ATOM   1259  HA  PHE A  80      14.800  -8.604 -27.427  1.00 95.58           H  
ATOM   1260  C   PHE A  80      15.091  -9.563 -25.554  1.00 95.58           C  
ATOM   1261  CB  PHE A  80      12.871  -8.873 -26.535  1.00 95.58           C  
ATOM   1262  HB2 PHE A  80      12.360  -8.657 -27.473  1.00 95.58           H  
ATOM   1263  HB3 PHE A  80      12.312  -9.663 -26.032  1.00 95.58           H  
ATOM   1264  O   PHE A  80      15.979  -8.759 -25.270  1.00 95.58           O  
ATOM   1265  CG  PHE A  80      12.860  -7.632 -25.660  1.00 95.58           C  
ATOM   1266  CD1 PHE A  80      12.876  -7.747 -24.256  1.00 95.58           C  
ATOM   1267  HD1 PHE A  80      12.888  -8.722 -23.792  1.00 95.58           H  
ATOM   1268  CD2 PHE A  80      12.873  -6.356 -26.250  1.00 95.58           C  
ATOM   1269  HD2 PHE A  80      12.878  -6.265 -27.326  1.00 95.58           H  
ATOM   1270  CE1 PHE A  80      12.858  -6.597 -23.449  1.00 95.58           C  
ATOM   1271  HE1 PHE A  80      12.842  -6.692 -22.373  1.00 95.58           H  
ATOM   1272  CE2 PHE A  80      12.876  -5.204 -25.444  1.00 95.58           C  
ATOM   1273  HE2 PHE A  80      12.881  -4.225 -25.900  1.00 95.58           H  
ATOM   1274  CZ  PHE A  80      12.853  -5.324 -24.044  1.00 95.58           C  
ATOM   1275  HZ  PHE A  80      12.825  -4.442 -23.421  1.00 95.58           H  
ATOM   1276  N   LEU A  81      14.802 -10.617 -24.788  1.00 95.12           N  
ATOM   1277  H   LEU A  81      14.096 -11.268 -25.100  1.00 95.12           H  
ATOM   1278  CA  LEU A  81      15.516 -10.914 -23.547  1.00 95.12           C  
ATOM   1279  HA  LEU A  81      15.543 -10.012 -22.935  1.00 95.12           H  
ATOM   1280  C   LEU A  81      16.983 -11.279 -23.823  1.00 95.12           C  
ATOM   1281  CB  LEU A  81      14.760 -12.017 -22.784  1.00 95.12           C  
ATOM   1282  HB2 LEU A  81      14.594 -12.854 -23.463  1.00 95.12           H  
ATOM   1283  HB3 LEU A  81      15.383 -12.382 -21.967  1.00 95.12           H  
ATOM   1284  O   LEU A  81      17.878 -10.786 -23.143  1.00 95.12           O  
ATOM   1285  CG  LEU A  81      13.411 -11.571 -22.188  1.00 95.12           C  
ATOM   1286  HG  LEU A  81      12.780 -11.142 -22.966  1.00 95.12           H  
ATOM   1287  CD1 LEU A  81      12.704 -12.788 -21.600  1.00 95.12           C  
ATOM   1288 HD11 LEU A  81      12.554 -13.516 -22.397  1.00 95.12           H  
ATOM   1289 HD12 LEU A  81      13.315 -13.231 -20.813  1.00 95.12           H  
ATOM   1290 HD13 LEU A  81      11.737 -12.498 -21.190  1.00 95.12           H  
ATOM   1291  CD2 LEU A  81      13.540 -10.531 -21.073  1.00 95.12           C  
ATOM   1292 HD21 LEU A  81      14.018  -9.626 -21.446  1.00 95.12           H  
ATOM   1293 HD22 LEU A  81      14.129 -10.942 -20.253  1.00 95.12           H  
ATOM   1294 HD23 LEU A  81      12.550 -10.269 -20.699  1.00 95.12           H  
ATOM   1295  N   GLU A  82      17.277 -12.026 -24.877  1.00 93.42           N  
ATOM   1296  H   GLU A  82      16.536 -12.452 -25.414  1.00 93.42           H  
ATOM   1297  CA  GLU A  82      18.664 -12.308 -25.255  1.00 93.42           C  
ATOM   1298  HA  GLU A  82      19.162 -12.792 -24.416  1.00 93.42           H  
ATOM   1299  C   GLU A  82      19.456 -11.028 -25.543  1.00 93.42           C  
ATOM   1300  CB  GLU A  82      18.657 -13.274 -26.432  1.00 93.42           C  
ATOM   1301  HB2 GLU A  82      18.246 -12.759 -27.301  1.00 93.42           H  
ATOM   1302  HB3 GLU A  82      18.005 -14.114 -26.192  1.00 93.42           H  
ATOM   1303  O   GLU A  82      20.559 -10.841 -25.030  1.00 93.42           O  
ATOM   1304  CG  GLU A  82      20.047 -13.827 -26.760  1.00 93.42           C  
ATOM   1305  HG2 GLU A  82      20.718 -13.011 -27.026  1.00 93.42           H  
ATOM   1306  HG3 GLU A  82      20.448 -14.353 -25.893  1.00 93.42           H  
ATOM   1307  CD  GLU A  82      19.900 -14.777 -27.944  1.00 93.42           C  
ATOM   1308  OE1 GLU A  82      20.047 -16.004 -27.779  1.00 93.42           O  
ATOM   1309  OE2 GLU A  82      19.443 -14.304 -29.007  1.00 93.42           O  
ATOM   1310  N   SER A  83      18.839 -10.053 -26.222  1.00 93.56           N  
ATOM   1311  H   SER A  83      17.951 -10.268 -26.652  1.00 93.56           H  
ATOM   1312  CA  SER A  83      19.451  -8.732 -26.427  1.00 93.56           C  
ATOM   1313  HA  SER A  83      20.443  -8.903 -26.845  1.00 93.56           H  
ATOM   1314  C   SER A  83      19.659  -7.921 -25.137  1.00 93.56           C  
ATOM   1315  CB  SER A  83      18.653  -7.932 -27.460  1.00 93.56           C  
ATOM   1316  HB2 SER A  83      18.375  -8.592 -28.282  1.00 93.56           H  
ATOM   1317  HB3 SER A  83      19.298  -7.148 -27.857  1.00 93.56           H  
ATOM   1318  O   SER A  83      20.405  -6.942 -25.137  1.00 93.56           O  
ATOM   1319  OG  SER A  83      17.489  -7.318 -26.932  1.00 93.56           O  
ATOM   1320  HG  SER A  83      17.047  -7.945 -26.355  1.00 93.56           H  
ATOM   1321  N   LYS A  84      19.011  -8.318 -24.033  1.00 91.90           N  
ATOM   1322  H   LYS A  84      18.446  -9.151 -24.113  1.00 91.90           H  
ATOM   1323  CA  LYS A  84      19.198  -7.768 -22.680  1.00 91.90           C  
ATOM   1324  HA  LYS A  84      19.656  -6.783 -22.759  1.00 91.90           H  
ATOM   1325  C   LYS A  84      20.184  -8.592 -21.833  1.00 91.90           C  
ATOM   1326  CB  LYS A  84      17.832  -7.625 -21.977  1.00 91.90           C  
ATOM   1327  HB2 LYS A  84      17.357  -8.605 -21.930  1.00 91.90           H  
ATOM   1328  HB3 LYS A  84      17.988  -7.298 -20.949  1.00 91.90           H  
ATOM   1329  O   LYS A  84      20.411  -8.235 -20.681  1.00 91.90           O  
ATOM   1330  CG  LYS A  84      16.852  -6.651 -22.650  1.00 91.90           C  
ATOM   1331  HG2 LYS A  84      15.875  -6.797 -22.189  1.00 91.90           H  
ATOM   1332  HG3 LYS A  84      16.760  -6.884 -23.711  1.00 91.90           H  
ATOM   1333  CD  LYS A  84      17.250  -5.176 -22.493  1.00 91.90           C  
ATOM   1334  HD2 LYS A  84      18.173  -4.981 -23.037  1.00 91.90           H  
ATOM   1335  HD3 LYS A  84      17.392  -4.955 -21.435  1.00 91.90           H  
ATOM   1336  CE  LYS A  84      16.110  -4.319 -23.058  1.00 91.90           C  
ATOM   1337  HE2 LYS A  84      16.034  -4.494 -24.131  1.00 91.90           H  
ATOM   1338  HE3 LYS A  84      15.175  -4.660 -22.613  1.00 91.90           H  
ATOM   1339  NZ  LYS A  84      16.270  -2.871 -22.779  1.00 91.90           N  
ATOM   1340  HZ1 LYS A  84      17.053  -2.471 -23.277  1.00 91.90           H  
ATOM   1341  HZ2 LYS A  84      15.428  -2.392 -23.064  1.00 91.90           H  
ATOM   1342  HZ3 LYS A  84      16.349  -2.700 -21.787  1.00 91.90           H  
ATOM   1343  N   GLY A  85      20.787  -9.647 -22.391  1.00 92.37           N  
ATOM   1344  H   GLY A  85      20.555  -9.884 -23.345  1.00 92.37           H  
ATOM   1345  CA  GLY A  85      21.795 -10.487 -21.733  1.00 92.37           C  
ATOM   1346  HA2 GLY A  85      22.321  -9.909 -20.974  1.00 92.37           H  
ATOM   1347  HA3 GLY A  85      22.518 -10.800 -22.486  1.00 92.37           H  
ATOM   1348  C   GLY A  85      21.258 -11.761 -21.071  1.00 92.37           C  
ATOM   1349  O   GLY A  85      22.004 -12.413 -20.340  1.00 92.37           O  
ATOM   1350  N   TYR A  86      19.989 -12.117 -21.299  1.00 93.48           N  
ATOM   1351  H   TYR A  86      19.435 -11.563 -21.936  1.00 93.48           H  
ATOM   1352  CA  TYR A  86      19.453 -13.416 -20.883  1.00 93.48           C  
ATOM   1353  HA  TYR A  86      19.858 -13.666 -19.902  1.00 93.48           H  
ATOM   1354  C   TYR A  86      19.902 -14.520 -21.844  1.00 93.48           C  
ATOM   1355  CB  TYR A  86      17.927 -13.374 -20.748  1.00 93.48           C  
ATOM   1356  HB2 TYR A  86      17.502 -13.134 -21.723  1.00 93.48           H  
ATOM   1357  HB3 TYR A  86      17.576 -14.371 -20.482  1.00 93.48           H  
ATOM   1358  O   TYR A  86      20.018 -14.312 -23.045  1.00 93.48           O  
ATOM   1359  CG  TYR A  86      17.415 -12.395 -19.703  1.00 93.48           C  
ATOM   1360  CD1 TYR A  86      17.374 -12.755 -18.342  1.00 93.48           C  
ATOM   1361  HD1 TYR A  86      17.728 -13.728 -18.037  1.00 93.48           H  
ATOM   1362  CD2 TYR A  86      16.989 -11.109 -20.079  1.00 93.48           C  
ATOM   1363  HD2 TYR A  86      16.991 -10.810 -21.116  1.00 93.48           H  
ATOM   1364  CE1 TYR A  86      16.920 -11.829 -17.378  1.00 93.48           C  
ATOM   1365  HE1 TYR A  86      16.903 -12.086 -16.329  1.00 93.48           H  
ATOM   1366  CE2 TYR A  86      16.542 -10.182 -19.134  1.00 93.48           C  
ATOM   1367  HE2 TYR A  86      16.230  -9.192 -19.429  1.00 93.48           H  
ATOM   1368  OH  TYR A  86      16.109  -9.595 -16.896  1.00 93.48           O  
ATOM   1369  HH  TYR A  86      16.357  -9.819 -15.996  1.00 93.48           H  
ATOM   1370  CZ  TYR A  86      16.512 -10.537 -17.780  1.00 93.48           C  
ATOM   1371  N   ILE A  87      20.159 -15.705 -21.312  1.00 88.57           N  
ATOM   1372  H   ILE A  87      20.055 -15.819 -20.314  1.00 88.57           H  
ATOM   1373  CA  ILE A  87      20.848 -16.777 -22.035  1.00 88.57           C  
ATOM   1374  HA  ILE A  87      21.337 -16.375 -22.922  1.00 88.57           H  
ATOM   1375  C   ILE A  87      19.814 -17.794 -22.498  1.00 88.57           C  
ATOM   1376  CB  ILE A  87      21.949 -17.333 -21.118  1.00 88.57           C  
ATOM   1377  HB  ILE A  87      21.493 -17.619 -20.170  1.00 88.57           H  
ATOM   1378  O   ILE A  87      19.100 -18.381 -21.682  1.00 88.57           O  
ATOM   1379  CG1 ILE A  87      22.948 -16.179 -20.879  1.00 88.57           C  
ATOM   1380 HG12 ILE A  87      23.401 -15.877 -21.823  1.00 88.57           H  
ATOM   1381 HG13 ILE A  87      22.442 -15.311 -20.456  1.00 88.57           H  
ATOM   1382  CG2 ILE A  87      22.671 -18.565 -21.670  1.00 88.57           C  
ATOM   1383 HG21 ILE A  87      23.298 -18.273 -22.512  1.00 88.57           H  
ATOM   1384 HG22 ILE A  87      21.954 -19.323 -21.987  1.00 88.57           H  
ATOM   1385 HG23 ILE A  87      23.306 -19.007 -20.902  1.00 88.57           H  
ATOM   1386  CD1 ILE A  87      24.041 -16.537 -19.903  1.00 88.57           C  
ATOM   1387 HD11 ILE A  87      24.544 -15.619 -19.599  1.00 88.57           H  
ATOM   1388 HD12 ILE A  87      23.594 -16.988 -19.017  1.00 88.57           H  
ATOM   1389 HD13 ILE A  87      24.754 -17.193 -20.402  1.00 88.57           H  
ATOM   1390  N   ARG A  88      19.699 -17.961 -23.818  1.00 80.97           N  
ATOM   1391  H   ARG A  88      20.386 -17.506 -24.403  1.00 80.97           H  
ATOM   1392  CA  ARG A  88      18.655 -18.760 -24.479  1.00 80.97           C  
ATOM   1393  HA  ARG A  88      17.690 -18.533 -24.025  1.00 80.97           H  
ATOM   1394  C   ARG A  88      18.879 -20.261 -24.329  1.00 80.97           C  
ATOM   1395  CB  ARG A  88      18.642 -18.360 -25.963  1.00 80.97           C  
ATOM   1396  HB2 ARG A  88      19.616 -18.594 -26.392  1.00 80.97           H  
ATOM   1397  HB3 ARG A  88      18.493 -17.283 -26.030  1.00 80.97           H  
ATOM   1398  O   ARG A  88      17.913 -21.023 -24.322  1.00 80.97           O  
ATOM   1399  CG  ARG A  88      17.550 -19.062 -26.791  1.00 80.97           C  
ATOM   1400  HG2 ARG A  88      17.545 -20.134 -26.594  1.00 80.97           H  
ATOM   1401  HG3 ARG A  88      16.576 -18.656 -26.520  1.00 80.97           H  
ATOM   1402  CD  ARG A  88      17.783 -18.907 -28.297  1.00 80.97           C  
ATOM   1403  HD2 ARG A  88      18.735 -19.374 -28.548  1.00 80.97           H  
ATOM   1404  HD3 ARG A  88      16.992 -19.439 -28.827  1.00 80.97           H  
ATOM   1405  NE  ARG A  88      17.836 -17.499 -28.708  1.00 80.97           N  
ATOM   1406  HE  ARG A  88      18.593 -16.951 -28.325  1.00 80.97           H  
ATOM   1407  NH1 ARG A  88      16.201 -17.452 -30.344  1.00 80.97           N  
ATOM   1408 HH11 ARG A  88      15.669 -16.836 -30.941  1.00 80.97           H  
ATOM   1409 HH12 ARG A  88      16.103 -18.457 -30.330  1.00 80.97           H  
ATOM   1410  NH2 ARG A  88      17.215 -15.608 -29.762  1.00 80.97           N  
ATOM   1411 HH21 ARG A  88      18.035 -15.137 -29.406  1.00 80.97           H  
ATOM   1412 HH22 ARG A  88      16.554 -15.107 -30.338  1.00 80.97           H  
ATOM   1413  CZ  ARG A  88      17.092 -16.875 -29.593  1.00 80.97           C  
ATOM   1414  N   GLU A  89      20.135 -20.686 -24.210  1.00 75.46           N  
ATOM   1415  H   GLU A  89      20.857 -19.980 -24.242  1.00 75.46           H  
ATOM   1416  CA  GLU A  89      20.588 -22.083 -24.214  1.00 75.46           C  
ATOM   1417  HA  GLU A  89      20.322 -22.538 -25.168  1.00 75.46           H  
ATOM   1418  C   GLU A  89      19.925 -22.926 -23.115  1.00 75.46           C  
ATOM   1419  CB  GLU A  89      22.122 -22.144 -24.055  1.00 75.46           C  
ATOM   1420  HB2 GLU A  89      22.394 -23.193 -23.937  1.00 75.46           H  
ATOM   1421  HB3 GLU A  89      22.424 -21.634 -23.140  1.00 75.46           H  
ATOM   1422  O   GLU A  89      19.902 -24.155 -23.191  1.00 75.46           O  
ATOM   1423  CG  GLU A  89      22.929 -21.610 -25.255  1.00 75.46           C  
ATOM   1424  HG2 GLU A  89      22.481 -21.993 -26.172  1.00 75.46           H  
ATOM   1425  HG3 GLU A  89      23.932 -22.033 -25.184  1.00 75.46           H  
ATOM   1426  CD  GLU A  89      23.064 -20.079 -25.344  1.00 75.46           C  
ATOM   1427  OE1 GLU A  89      23.736 -19.619 -26.286  1.00 75.46           O  
ATOM   1428  OE2 GLU A  89      22.484 -19.375 -24.490  1.00 75.46           O  
ATOM   1429  N   ARG A  90      19.339 -22.274 -22.105  1.00 70.88           N  
ATOM   1430  H   ARG A  90      19.361 -21.265 -22.142  1.00 70.88           H  
ATOM   1431  CA  ARG A  90      18.472 -22.886 -21.101  1.00 70.88           C  
ATOM   1432  HA  ARG A  90      18.293 -23.926 -21.373  1.00 70.88           H  
ATOM   1433  C   ARG A  90      17.127 -22.165 -21.101  1.00 70.88           C  
ATOM   1434  CB  ARG A  90      19.185 -22.846 -19.748  1.00 70.88           C  
ATOM   1435  HB2 ARG A  90      19.537 -21.832 -19.559  1.00 70.88           H  
ATOM   1436  HB3 ARG A  90      18.488 -23.123 -18.957  1.00 70.88           H  
ATOM   1437  O   ARG A  90      17.070 -20.942 -21.079  1.00 70.88           O  
ATOM   1438  CG  ARG A  90      20.368 -23.829 -19.744  1.00 70.88           C  
ATOM   1439  HG2 ARG A  90      20.984 -23.709 -20.635  1.00 70.88           H  
ATOM   1440  HG3 ARG A  90      19.991 -24.851 -19.702  1.00 70.88           H  
ATOM   1441  CD  ARG A  90      21.234 -23.540 -18.532  1.00 70.88           C  
ATOM   1442  HD2 ARG A  90      21.686 -22.562 -18.700  1.00 70.88           H  
ATOM   1443  HD3 ARG A  90      20.600 -23.498 -17.647  1.00 70.88           H  
ATOM   1444  NE  ARG A  90      22.311 -24.524 -18.344  1.00 70.88           N  
ATOM   1445  HE  ARG A  90      22.508 -25.147 -19.114  1.00 70.88           H  
ATOM   1446  NH1 ARG A  90      22.886 -23.756 -16.265  1.00 70.88           N  
ATOM   1447 HH11 ARG A  90      22.279 -22.963 -16.419  1.00 70.88           H  
ATOM   1448 HH12 ARG A  90      23.456 -23.772 -15.431  1.00 70.88           H  
ATOM   1449  NH2 ARG A  90      24.008 -25.477 -17.166  1.00 70.88           N  
ATOM   1450 HH21 ARG A  90      24.162 -26.118 -17.931  1.00 70.88           H  
ATOM   1451 HH22 ARG A  90      24.578 -25.520 -16.334  1.00 70.88           H  
ATOM   1452  CZ  ARG A  90      23.060 -24.584 -17.259  1.00 70.88           C  
ATOM   1453  N   LYS A  91      16.043 -22.947 -21.150  1.00 84.23           N  
ATOM   1454  H   LYS A  91      16.223 -23.940 -21.187  1.00 84.23           H  
ATOM   1455  CA  LYS A  91      14.642 -22.501 -21.246  1.00 84.23           C  
ATOM   1456  HA  LYS A  91      14.413 -22.311 -22.295  1.00 84.23           H  
ATOM   1457  C   LYS A  91      14.375 -21.208 -20.458  1.00 84.23           C  
ATOM   1458  CB  LYS A  91      13.756 -23.651 -20.733  1.00 84.23           C  
ATOM   1459  HB2 LYS A  91      14.030 -23.872 -19.702  1.00 84.23           H  
ATOM   1460  HB3 LYS A  91      13.961 -24.537 -21.334  1.00 84.23           H  
ATOM   1461  O   LYS A  91      14.438 -21.210 -19.232  1.00 84.23           O  
ATOM   1462  CG  LYS A  91      12.247 -23.361 -20.790  1.00 84.23           C  
ATOM   1463  HG2 LYS A  91      12.012 -22.492 -20.176  1.00 84.23           H  
ATOM   1464  HG3 LYS A  91      11.957 -23.156 -21.821  1.00 84.23           H  
ATOM   1465  CD  LYS A  91      11.460 -24.570 -20.263  1.00 84.23           C  
ATOM   1466  HD2 LYS A  91      11.690 -25.439 -20.880  1.00 84.23           H  
ATOM   1467  HD3 LYS A  91      11.764 -24.772 -19.236  1.00 84.23           H  
ATOM   1468  CE  LYS A  91       9.952 -24.294 -20.308  1.00 84.23           C  
ATOM   1469  HE2 LYS A  91       9.676 -24.049 -21.333  1.00 84.23           H  
ATOM   1470  HE3 LYS A  91       9.742 -23.420 -19.691  1.00 84.23           H  
ATOM   1471  NZ  LYS A  91       9.167 -25.463 -19.833  1.00 84.23           N  
ATOM   1472  HZ1 LYS A  91       9.409 -25.694 -18.880  1.00 84.23           H  
ATOM   1473  HZ2 LYS A  91       9.347 -26.270 -20.413  1.00 84.23           H  
ATOM   1474  HZ3 LYS A  91       8.177 -25.266 -19.872  1.00 84.23           H  
ATOM   1475  N   ILE A  92      13.986 -20.148 -21.167  1.00 89.76           N  
ATOM   1476  H   ILE A  92      14.034 -20.204 -22.175  1.00 89.76           H  
ATOM   1477  CA  ILE A  92      13.478 -18.910 -20.570  1.00 89.76           C  
ATOM   1478  HA  ILE A  92      13.997 -18.731 -19.628  1.00 89.76           H  
ATOM   1479  C   ILE A  92      11.985 -19.095 -20.284  1.00 89.76           C  
ATOM   1480  CB  ILE A  92      13.743 -17.702 -21.495  1.00 89.76           C  
ATOM   1481  HB  ILE A  92      13.222 -17.896 -22.433  1.00 89.76           H  
ATOM   1482  O   ILE A  92      11.191 -19.322 -21.200  1.00 89.76           O  
ATOM   1483  CG1 ILE A  92      15.252 -17.559 -21.811  1.00 89.76           C  
ATOM   1484 HG12 ILE A  92      15.586 -18.441 -22.358  1.00 89.76           H  
ATOM   1485 HG13 ILE A  92      15.817 -17.519 -20.879  1.00 89.76           H  
ATOM   1486  CG2 ILE A  92      13.166 -16.400 -20.909  1.00 89.76           C  
ATOM   1487 HG21 ILE A  92      13.749 -16.072 -20.048  1.00 89.76           H  
ATOM   1488 HG22 ILE A  92      13.187 -15.621 -21.671  1.00 89.76           H  
ATOM   1489 HG23 ILE A  92      12.130 -16.534 -20.599  1.00 89.76           H  
ATOM   1490  CD1 ILE A  92      15.621 -16.333 -22.656  1.00 89.76           C  
ATOM   1491 HD11 ILE A  92      15.511 -15.421 -22.069  1.00 89.76           H  
ATOM   1492 HD12 ILE A  92      14.980 -16.277 -23.536  1.00 89.76           H  
ATOM   1493 HD13 ILE A  92      16.661 -16.412 -22.973  1.00 89.76           H  
ATOM   1494  N   LEU A  93      11.590 -18.988 -19.017  1.00 94.10           N  
ATOM   1495  H   LEU A  93      12.295 -18.794 -18.321  1.00 94.10           H  
ATOM   1496  CA  LEU A  93      10.184 -18.906 -18.627  1.00 94.10           C  
ATOM   1497  HA  LEU A  93       9.574 -19.367 -19.403  1.00 94.10           H  
ATOM   1498  C   LEU A  93       9.781 -17.438 -18.500  1.00 94.10           C  
ATOM   1499  CB  LEU A  93       9.961 -19.675 -17.319  1.00 94.10           C  
ATOM   1500  HB2 LEU A  93      10.577 -19.196 -16.558  1.00 94.10           H  
ATOM   1501  HB3 LEU A  93      10.303 -20.703 -17.440  1.00 94.10           H  
ATOM   1502  O   LEU A  93      10.461 -16.663 -17.830  1.00 94.10           O  
ATOM   1503  CG  LEU A  93       8.507 -19.675 -16.812  1.00 94.10           C  
ATOM   1504  HG  LEU A  93       8.131 -18.653 -16.759  1.00 94.10           H  
ATOM   1505  CD1 LEU A  93       7.589 -20.496 -17.719  1.00 94.10           C  
ATOM   1506 HD11 LEU A  93       7.950 -21.522 -17.791  1.00 94.10           H  
ATOM   1507 HD12 LEU A  93       6.581 -20.501 -17.304  1.00 94.10           H  
ATOM   1508 HD13 LEU A  93       7.540 -20.051 -18.712  1.00 94.10           H  
ATOM   1509  CD2 LEU A  93       8.456 -20.265 -15.404  1.00 94.10           C  
ATOM   1510 HD21 LEU A  93       7.430 -20.250 -15.036  1.00 94.10           H  
ATOM   1511 HD22 LEU A  93       8.821 -21.292 -15.411  1.00 94.10           H  
ATOM   1512 HD23 LEU A  93       9.073 -19.667 -14.733  1.00 94.10           H  
ATOM   1513  N   ILE A  94       8.655 -17.079 -19.114  1.00 94.88           N  
ATOM   1514  H   ILE A  94       8.139 -17.776 -19.631  1.00 94.88           H  
ATOM   1515  CA  ILE A  94       8.109 -15.722 -19.098  1.00 94.88           C  
ATOM   1516  HA  ILE A  94       8.661 -15.116 -18.380  1.00 94.88           H  
ATOM   1517  C   ILE A  94       6.649 -15.799 -18.665  1.00 94.88           C  
ATOM   1518  CB  ILE A  94       8.234 -15.048 -20.482  1.00 94.88           C  
ATOM   1519  HB  ILE A  94       7.579 -15.574 -21.176  1.00 94.88           H  
ATOM   1520  O   ILE A  94       5.853 -16.479 -19.309  1.00 94.88           O  
ATOM   1521  CG1 ILE A  94       9.674 -15.134 -21.037  1.00 94.88           C  
ATOM   1522 HG12 ILE A  94      10.362 -14.609 -20.375  1.00 94.88           H  
ATOM   1523 HG13 ILE A  94       9.970 -16.182 -21.086  1.00 94.88           H  
ATOM   1524  CG2 ILE A  94       7.770 -13.583 -20.397  1.00 94.88           C  
ATOM   1525 HG21 ILE A  94       7.736 -13.160 -21.401  1.00 94.88           H  
ATOM   1526 HG22 ILE A  94       8.460 -13.011 -19.776  1.00 94.88           H  
ATOM   1527 HG23 ILE A  94       6.765 -13.515 -19.978  1.00 94.88           H  
ATOM   1528  CD1 ILE A  94       9.817 -14.595 -22.461  1.00 94.88           C  
ATOM   1529 HD11 ILE A  94       9.041 -15.023 -23.096  1.00 94.88           H  
ATOM   1530 HD12 ILE A  94       9.744 -13.507 -22.464  1.00 94.88           H  
ATOM   1531 HD13 ILE A  94      10.790 -14.883 -22.859  1.00 94.88           H  
ATOM   1532  N   ILE A  95       6.285 -15.067 -17.615  1.00 94.03           N  
ATOM   1533  H   ILE A  95       7.005 -14.572 -17.110  1.00 94.03           H  
ATOM   1534  CA  ILE A  95       4.888 -14.881 -17.207  1.00 94.03           C  
ATOM   1535  HA  ILE A  95       4.236 -15.436 -17.881  1.00 94.03           H  
ATOM   1536  C   ILE A  95       4.553 -13.400 -17.347  1.00 94.03           C  
ATOM   1537  CB  ILE A  95       4.624 -15.423 -15.784  1.00 94.03           C  
ATOM   1538  HB  ILE A  95       5.198 -14.830 -15.072  1.00 94.03           H  
ATOM   1539  O   ILE A  95       5.186 -12.555 -16.712  1.00 94.03           O  
ATOM   1540  CG1 ILE A  95       5.086 -16.897 -15.670  1.00 94.03           C  
ATOM   1541 HG12 ILE A  95       6.161 -16.946 -15.843  1.00 94.03           H  
ATOM   1542 HG13 ILE A  95       4.594 -17.492 -16.438  1.00 94.03           H  
ATOM   1543  CG2 ILE A  95       3.136 -15.258 -15.427  1.00 94.03           C  
ATOM   1544 HG21 ILE A  95       2.516 -15.863 -16.089  1.00 94.03           H  
ATOM   1545 HG22 ILE A  95       2.827 -14.216 -15.501  1.00 94.03           H  
ATOM   1546 HG23 ILE A  95       2.954 -15.570 -14.398  1.00 94.03           H  
ATOM   1547  CD1 ILE A  95       4.827 -17.548 -14.307  1.00 94.03           C  
ATOM   1548 HD11 ILE A  95       3.763 -17.750 -14.184  1.00 94.03           H  
ATOM   1549 HD12 ILE A  95       5.162 -16.892 -13.503  1.00 94.03           H  
ATOM   1550 HD13 ILE A  95       5.366 -18.493 -14.249  1.00 94.03           H  
ATOM   1551  N   LYS A  96       3.574 -13.069 -18.196  1.00 92.66           N  
ATOM   1552  H   LYS A  96       3.051 -13.814 -18.633  1.00 92.66           H  
ATOM   1553  CA  LYS A  96       3.086 -11.692 -18.329  1.00 92.66           C  
ATOM   1554  HA  LYS A  96       3.943 -11.018 -18.328  1.00 92.66           H  
ATOM   1555  C   LYS A  96       2.246 -11.325 -17.113  1.00 92.66           C  
ATOM   1556  CB  LYS A  96       2.294 -11.483 -19.629  1.00 92.66           C  
ATOM   1557  HB2 LYS A  96       1.506 -12.234 -19.698  1.00 92.66           H  
ATOM   1558  HB3 LYS A  96       1.821 -10.502 -19.584  1.00 92.66           H  
ATOM   1559  O   LYS A  96       1.337 -12.063 -16.751  1.00 92.66           O  
ATOM   1560  CG  LYS A  96       3.175 -11.538 -20.887  1.00 92.66           C  
ATOM   1561  HG2 LYS A  96       4.000 -10.833 -20.783  1.00 92.66           H  
ATOM   1562  HG3 LYS A  96       3.581 -12.543 -21.004  1.00 92.66           H  
ATOM   1563  CD  LYS A  96       2.355 -11.167 -22.132  1.00 92.66           C  
ATOM   1564  HD2 LYS A  96       1.962 -10.158 -22.008  1.00 92.66           H  
ATOM   1565  HD3 LYS A  96       1.520 -11.861 -22.229  1.00 92.66           H  
ATOM   1566  CE  LYS A  96       3.220 -11.224 -23.398  1.00 92.66           C  
ATOM   1567  HE2 LYS A  96       4.079 -10.566 -23.263  1.00 92.66           H  
ATOM   1568  HE3 LYS A  96       3.592 -12.241 -23.520  1.00 92.66           H  
ATOM   1569  NZ  LYS A  96       2.461 -10.809 -24.607  1.00 92.66           N  
ATOM   1570  HZ1 LYS A  96       2.167  -9.846 -24.529  1.00 92.66           H  
ATOM   1571  HZ2 LYS A  96       1.644 -11.388 -24.738  1.00 92.66           H  
ATOM   1572  HZ3 LYS A  96       3.037 -10.885 -25.434  1.00 92.66           H  
ATOM   1573  N   LEU A  97       2.543 -10.176 -16.515  1.00 93.10           N  
ATOM   1574  H   LEU A  97       3.314  -9.622 -16.861  1.00 93.10           H  
ATOM   1575  CA  LEU A  97       1.874  -9.681 -15.320  1.00 93.10           C  
ATOM   1576  HA  LEU A  97       1.073 -10.358 -15.023  1.00 93.10           H  
ATOM   1577  C   LEU A  97       1.264  -8.310 -15.627  1.00 93.10           C  
ATOM   1578  CB  LEU A  97       2.874  -9.643 -14.156  1.00 93.10           C  
ATOM   1579  HB2 LEU A  97       2.385  -9.186 -13.295  1.00 93.10           H  
ATOM   1580  HB3 LEU A  97       3.720  -9.015 -14.436  1.00 93.10           H  
ATOM   1581  O   LEU A  97       1.986  -7.304 -15.685  1.00 93.10           O  
ATOM   1582  CG  LEU A  97       3.386 -11.036 -13.748  1.00 93.10           C  
ATOM   1583  HG  LEU A  97       3.720 -11.590 -14.625  1.00 93.10           H  
ATOM   1584  CD1 LEU A  97       4.586 -10.874 -12.829  1.00 93.10           C  
ATOM   1585 HD11 LEU A  97       4.893 -11.851 -12.456  1.00 93.10           H  
ATOM   1586 HD12 LEU A  97       5.405 -10.431 -13.396  1.00 93.10           H  
ATOM   1587 HD13 LEU A  97       4.329 -10.234 -11.985  1.00 93.10           H  
ATOM   1588  CD2 LEU A  97       2.321 -11.859 -13.027  1.00 93.10           C  
ATOM   1589 HD21 LEU A  97       2.746 -12.804 -12.690  1.00 93.10           H  
ATOM   1590 HD22 LEU A  97       1.931 -11.312 -12.168  1.00 93.10           H  
ATOM   1591 HD23 LEU A  97       1.497 -12.084 -13.704  1.00 93.10           H  
ATOM   1592  N   PRO A  98      -0.060  -8.248 -15.853  1.00 88.14           N  
ATOM   1593  CA  PRO A  98      -0.781  -6.987 -15.933  1.00 88.14           C  
ATOM   1594  HA  PRO A  98      -0.467  -6.464 -16.836  1.00 88.14           H  
ATOM   1595  C   PRO A  98      -0.517  -6.109 -14.707  1.00 88.14           C  
ATOM   1596  CB  PRO A  98      -2.263  -7.359 -16.048  1.00 88.14           C  
ATOM   1597  HB2 PRO A  98      -2.809  -6.659 -16.680  1.00 88.14           H  
ATOM   1598  HB3 PRO A  98      -2.716  -7.407 -15.057  1.00 88.14           H  
ATOM   1599  O   PRO A  98      -0.197  -6.596 -13.615  1.00 88.14           O  
ATOM   1600  CG  PRO A  98      -2.234  -8.762 -16.652  1.00 88.14           C  
ATOM   1601  HG2 PRO A  98      -3.126  -9.334 -16.395  1.00 88.14           H  
ATOM   1602  HG3 PRO A  98      -2.115  -8.695 -17.733  1.00 88.14           H  
ATOM   1603  CD  PRO A  98      -0.977  -9.367 -16.035  1.00 88.14           C  
ATOM   1604  HD2 PRO A  98      -0.563 -10.124 -16.701  1.00 88.14           H  
ATOM   1605  HD3 PRO A  98      -1.220  -9.811 -15.069  1.00 88.14           H  
ATOM   1606  N   LYS A  99      -0.673  -4.794 -14.877  1.00 87.89           N  
ATOM   1607  H   LYS A  99      -1.005  -4.458 -15.770  1.00 87.89           H  
ATOM   1608  CA  LYS A  99      -0.586  -3.859 -13.755  1.00 87.89           C  
ATOM   1609  HA  LYS A  99       0.407  -3.954 -13.315  1.00 87.89           H  
ATOM   1610  C   LYS A  99      -1.615  -4.248 -12.690  1.00 87.89           C  
ATOM   1611  CB  LYS A  99      -0.788  -2.423 -14.250  1.00 87.89           C  
ATOM   1612  HB2 LYS A  99      -1.843  -2.254 -14.468  1.00 87.89           H  
ATOM   1613  HB3 LYS A  99      -0.213  -2.275 -15.164  1.00 87.89           H  
ATOM   1614  O   LYS A  99      -2.753  -4.557 -13.023  1.00 87.89           O  
ATOM   1615  CG  LYS A  99      -0.300  -1.415 -13.203  1.00 87.89           C  
ATOM   1616  HG2 LYS A  99      -0.834  -1.560 -12.264  1.00 87.89           H  
ATOM   1617  HG3 LYS A  99       0.764  -1.577 -13.030  1.00 87.89           H  
ATOM   1618  CD  LYS A  99      -0.522   0.018 -13.686  1.00 87.89           C  
ATOM   1619  HD2 LYS A  99      -1.594   0.205 -13.752  1.00 87.89           H  
ATOM   1620  HD3 LYS A  99      -0.067   0.151 -14.668  1.00 87.89           H  
ATOM   1621  CE  LYS A  99       0.123   0.981 -12.687  1.00 87.89           C  
ATOM   1622  HE2 LYS A  99       1.203   0.835 -12.714  1.00 87.89           H  
ATOM   1623  HE3 LYS A  99      -0.220   0.719 -11.686  1.00 87.89           H  
ATOM   1624  NZ  LYS A  99      -0.228   2.388 -12.989  1.00 87.89           N  
ATOM   1625  HZ1 LYS A  99       0.261   3.011 -12.363  1.00 87.89           H  
ATOM   1626  HZ2 LYS A  99      -1.218   2.523 -12.842  1.00 87.89           H  
ATOM   1627  HZ3 LYS A  99       0.006   2.621 -13.944  1.00 87.89           H  
ATOM   1628  N   TYR A 100      -1.189  -4.219 -11.434  1.00 91.10           N  
ATOM   1629  H   TYR A 100      -0.223  -3.970 -11.275  1.00 91.10           H  
ATOM   1630  CA  TYR A 100      -1.956  -4.639 -10.262  1.00 91.10           C  
ATOM   1631  HA  TYR A 100      -1.300  -4.469  -9.409  1.00 91.10           H  
ATOM   1632  C   TYR A 100      -2.274  -6.138 -10.196  1.00 91.10           C  
ATOM   1633  CB  TYR A 100      -3.179  -3.732 -10.052  1.00 91.10           C  
ATOM   1634  HB2 TYR A 100      -3.947  -3.995 -10.780  1.00 91.10           H  
ATOM   1635  HB3 TYR A 100      -3.600  -3.926  -9.065  1.00 91.10           H  
ATOM   1636  O   TYR A 100      -3.198  -6.529  -9.493  1.00 91.10           O  
ATOM   1637  CG  TYR A 100      -2.879  -2.250 -10.142  1.00 91.10           C  
ATOM   1638  CD1 TYR A 100      -1.942  -1.672  -9.265  1.00 91.10           C  
ATOM   1639  HD1 TYR A 100      -1.449  -2.282  -8.522  1.00 91.10           H  
ATOM   1640  CD2 TYR A 100      -3.545  -1.450 -11.090  1.00 91.10           C  
ATOM   1641  HD2 TYR A 100      -4.276  -1.898 -11.747  1.00 91.10           H  
ATOM   1642  CE1 TYR A 100      -1.682  -0.293  -9.319  1.00 91.10           C  
ATOM   1643  HE1 TYR A 100      -0.985   0.146  -8.621  1.00 91.10           H  
ATOM   1644  CE2 TYR A 100      -3.282  -0.069 -11.155  1.00 91.10           C  
ATOM   1645  HE2 TYR A 100      -3.821   0.554 -11.853  1.00 91.10           H  
ATOM   1646  OH  TYR A 100      -2.096   1.842 -10.314  1.00 91.10           O  
ATOM   1647  HH  TYR A 100      -1.746   2.130  -9.468  1.00 91.10           H  
ATOM   1648  CZ  TYR A 100      -2.360   0.510 -10.259  1.00 91.10           C  
ATOM   1649  N   SER A 101      -1.471  -6.991 -10.847  1.00 92.96           N  
ATOM   1650  H   SER A 101      -0.776  -6.624 -11.482  1.00 92.96           H  
ATOM   1651  CA  SER A 101      -1.487  -8.436 -10.567  1.00 92.96           C  
ATOM   1652  HA  SER A 101      -2.438  -8.852 -10.900  1.00 92.96           H  
ATOM   1653  C   SER A 101      -1.337  -8.686  -9.062  1.00 92.96           C  
ATOM   1654  CB  SER A 101      -0.353  -9.166 -11.291  1.00 92.96           C  
ATOM   1655  HB2 SER A 101      -0.361 -10.215 -10.995  1.00 92.96           H  
ATOM   1656  HB3 SER A 101       0.606  -8.732 -11.007  1.00 92.96           H  
ATOM   1657  O   SER A 101      -0.457  -8.093  -8.426  1.00 92.96           O  
ATOM   1658  OG  SER A 101      -0.504  -9.089 -12.693  1.00 92.96           O  
ATOM   1659  HG  SER A 101      -0.466  -8.168 -12.961  1.00 92.96           H  
ATOM   1660  N   LEU A 102      -2.201  -9.537  -8.508  1.00 94.52           N  
ATOM   1661  H   LEU A 102      -2.878 -10.000  -9.098  1.00 94.52           H  
ATOM   1662  CA  LEU A 102      -2.302  -9.790  -7.075  1.00 94.52           C  
ATOM   1663  HA  LEU A 102      -1.965  -8.900  -6.543  1.00 94.52           H  
ATOM   1664  C   LEU A 102      -1.414 -10.965  -6.662  1.00 94.52           C  
ATOM   1665  CB  LEU A 102      -3.780 -10.033  -6.722  1.00 94.52           C  
ATOM   1666  HB2 LEU A 102      -4.124 -10.911  -7.268  1.00 94.52           H  
ATOM   1667  HB3 LEU A 102      -4.372  -9.183  -7.062  1.00 94.52           H  
ATOM   1668  O   LEU A 102      -1.492 -12.049  -7.232  1.00 94.52           O  
ATOM   1669  CG  LEU A 102      -4.045 -10.251  -5.221  1.00 94.52           C  
ATOM   1670  HG  LEU A 102      -3.437 -11.076  -4.849  1.00 94.52           H  
ATOM   1671  CD1 LEU A 102      -3.744  -8.994  -4.405  1.00 94.52           C  
ATOM   1672 HD11 LEU A 102      -4.155  -9.116  -3.403  1.00 94.52           H  
ATOM   1673 HD12 LEU A 102      -4.238  -8.136  -4.862  1.00 94.52           H  
ATOM   1674 HD13 LEU A 102      -2.669  -8.826  -4.348  1.00 94.52           H  
ATOM   1675  CD2 LEU A 102      -5.511 -10.602  -4.996  1.00 94.52           C  
ATOM   1676 HD21 LEU A 102      -6.139  -9.746  -5.244  1.00 94.52           H  
ATOM   1677 HD22 LEU A 102      -5.801 -11.435  -5.636  1.00 94.52           H  
ATOM   1678 HD23 LEU A 102      -5.680 -10.886  -3.957  1.00 94.52           H  
ATOM   1679  N   PHE A 103      -0.607 -10.755  -5.631  1.00 95.84           N  
ATOM   1680  H   PHE A 103      -0.571  -9.827  -5.234  1.00 95.84           H  
ATOM   1681  CA  PHE A 103       0.234 -11.775  -5.019  1.00 95.84           C  
ATOM   1682  HA  PHE A 103       0.116 -12.721  -5.547  1.00 95.84           H  
ATOM   1683  C   PHE A 103      -0.180 -11.977  -3.570  1.00 95.84           C  
ATOM   1684  CB  PHE A 103       1.702 -11.356  -5.114  1.00 95.84           C  
ATOM   1685  HB2 PHE A 103       2.303 -12.054  -4.531  1.00 95.84           H  
ATOM   1686  HB3 PHE A 103       1.820 -10.368  -4.669  1.00 95.84           H  
ATOM   1687  O   PHE A 103      -0.309 -10.997  -2.833  1.00 95.84           O  
ATOM   1688  CG  PHE A 103       2.225 -11.330  -6.533  1.00 95.84           C  
ATOM   1689  CD1 PHE A 103       2.860 -12.467  -7.064  1.00 95.84           C  
ATOM   1690  HD1 PHE A 103       2.979 -13.356  -6.462  1.00 95.84           H  
ATOM   1691  CD2 PHE A 103       2.043 -10.188  -7.336  1.00 95.84           C  
ATOM   1692  HD2 PHE A 103       1.516  -9.331  -6.946  1.00 95.84           H  
ATOM   1693  CE1 PHE A 103       3.339 -12.455  -8.384  1.00 95.84           C  
ATOM   1694  HE1 PHE A 103       3.825 -13.333  -8.783  1.00 95.84           H  
ATOM   1695  CE2 PHE A 103       2.489 -10.194  -8.669  1.00 95.84           C  
ATOM   1696  HE2 PHE A 103       2.282  -9.353  -9.315  1.00 95.84           H  
ATOM   1697  CZ  PHE A 103       3.152 -11.318  -9.186  1.00 95.84           C  
ATOM   1698  HZ  PHE A 103       3.483 -11.332 -10.214  1.00 95.84           H  
ATOM   1699  N   GLU A 104      -0.345 -13.230  -3.160  1.00 96.35           N  
ATOM   1700  H   GLU A 104      -0.222 -13.977  -3.829  1.00 96.35           H  
ATOM   1701  CA  GLU A 104      -0.537 -13.621  -1.766  1.00 96.35           C  
ATOM   1702  HA  GLU A 104      -0.760 -12.730  -1.178  1.00 96.35           H  
ATOM   1703  C   GLU A 104       0.747 -14.228  -1.202  1.00 96.35           C  
ATOM   1704  CB  GLU A 104      -1.758 -14.527  -1.632  1.00 96.35           C  
ATOM   1705  HB2 GLU A 104      -1.633 -15.425  -2.236  1.00 96.35           H  
ATOM   1706  HB3 GLU A 104      -2.596 -13.939  -2.008  1.00 96.35           H  
ATOM   1707  O   GLU A 104       1.324 -15.169  -1.751  1.00 96.35           O  
ATOM   1708  CG  GLU A 104      -2.064 -14.904  -0.179  1.00 96.35           C  
ATOM   1709  HG2 GLU A 104      -2.092 -13.996   0.423  1.00 96.35           H  
ATOM   1710  HG3 GLU A 104      -1.265 -15.540   0.202  1.00 96.35           H  
ATOM   1711  CD  GLU A 104      -3.414 -15.623  -0.058  1.00 96.35           C  
ATOM   1712  OE1 GLU A 104      -3.418 -16.773   0.425  1.00 96.35           O  
ATOM   1713  OE2 GLU A 104      -4.439 -14.981  -0.407  1.00 96.35           O  
ATOM   1714  N   LEU A 105       1.204 -13.610  -0.122  1.00 95.47           N  
ATOM   1715  H   LEU A 105       0.607 -12.902   0.279  1.00 95.47           H  
ATOM   1716  CA  LEU A 105       2.375 -13.939   0.668  1.00 95.47           C  
ATOM   1717  HA  LEU A 105       3.025 -14.610   0.108  1.00 95.47           H  
ATOM   1718  C   LEU A 105       1.932 -14.673   1.945  1.00 95.47           C  
ATOM   1719  CB  LEU A 105       3.149 -12.639   0.989  1.00 95.47           C  
ATOM   1720  HB2 LEU A 105       2.543 -11.997   1.627  1.00 95.47           H  
ATOM   1721  HB3 LEU A 105       4.029 -12.925   1.566  1.00 95.47           H  
ATOM   1722  O   LEU A 105       0.757 -15.002   2.127  1.00 95.47           O  
ATOM   1723  CG  LEU A 105       3.643 -11.842  -0.231  1.00 95.47           C  
ATOM   1724  HG  LEU A 105       3.866 -12.528  -1.048  1.00 95.47           H  
ATOM   1725  CD1 LEU A 105       2.636 -10.793  -0.711  1.00 95.47           C  
ATOM   1726 HD11 LEU A 105       1.743 -11.283  -1.099  1.00 95.47           H  
ATOM   1727 HD12 LEU A 105       2.352 -10.151   0.123  1.00 95.47           H  
ATOM   1728 HD13 LEU A 105       3.074 -10.201  -1.516  1.00 95.47           H  
ATOM   1729  CD2 LEU A 105       4.920 -11.078   0.106  1.00 95.47           C  
ATOM   1730 HD21 LEU A 105       4.717 -10.315   0.857  1.00 95.47           H  
ATOM   1731 HD22 LEU A 105       5.671 -11.773   0.484  1.00 95.47           H  
ATOM   1732 HD23 LEU A 105       5.305 -10.615  -0.802  1.00 95.47           H  
ATOM   1733  N   GLU A 106       2.869 -14.911   2.859  1.00 90.96           N  
ATOM   1734  H   GLU A 106       3.812 -14.590   2.695  1.00 90.96           H  
ATOM   1735  CA  GLU A 106       2.584 -15.518   4.155  1.00 90.96           C  
ATOM   1736  HA  GLU A 106       2.202 -16.519   3.955  1.00 90.96           H  
ATOM   1737  C   GLU A 106       1.488 -14.772   4.942  1.00 90.96           C  
ATOM   1738  CB  GLU A 106       3.882 -15.689   4.968  1.00 90.96           C  
ATOM   1739  HB2 GLU A 106       3.641 -16.306   5.833  1.00 90.96           H  
ATOM   1740  HB3 GLU A 106       4.604 -16.249   4.374  1.00 90.96           H  
ATOM   1741  O   GLU A 106       1.304 -13.558   4.817  1.00 90.96           O  
ATOM   1742  CG  GLU A 106       4.546 -14.404   5.495  1.00 90.96           C  
ATOM   1743  HG2 GLU A 106       5.335 -14.701   6.186  1.00 90.96           H  
ATOM   1744  HG3 GLU A 106       3.816 -13.839   6.074  1.00 90.96           H  
ATOM   1745  CD  GLU A 106       5.172 -13.495   4.427  1.00 90.96           C  
ATOM   1746  OE1 GLU A 106       5.360 -12.297   4.731  1.00 90.96           O  
ATOM   1747  OE2 GLU A 106       5.450 -13.938   3.292  1.00 90.96           O  
ATOM   1748  N   ASN A 107       0.749 -15.513   5.773  1.00 87.70           N  
ATOM   1749  H   ASN A 107       0.984 -16.490   5.873  1.00 87.70           H  
ATOM   1750  CA  ASN A 107      -0.312 -14.995   6.650  1.00 87.70           C  
ATOM   1751  HA  ASN A 107      -0.780 -15.862   7.117  1.00 87.70           H  
ATOM   1752  C   ASN A 107      -1.459 -14.260   5.919  1.00 87.70           C  
ATOM   1753  CB  ASN A 107       0.329 -14.169   7.783  1.00 87.70           C  
ATOM   1754  HB2 ASN A 107       0.743 -13.250   7.369  1.00 87.70           H  
ATOM   1755  HB3 ASN A 107      -0.435 -13.897   8.512  1.00 87.70           H  
ATOM   1756  O   ASN A 107      -2.116 -13.393   6.502  1.00 87.70           O  
ATOM   1757  CG  ASN A 107       1.419 -14.925   8.518  1.00 87.70           C  
ATOM   1758  ND2 ASN A 107       2.463 -14.254   8.942  1.00 87.70           N  
ATOM   1759 HD21 ASN A 107       3.163 -14.788   9.437  1.00 87.70           H  
ATOM   1760 HD22 ASN A 107       2.551 -13.263   8.763  1.00 87.70           H  
ATOM   1761  OD1 ASN A 107       1.356 -16.126   8.709  1.00 87.70           O  
ATOM   1762  N   GLY A 108      -1.692 -14.571   4.637  1.00 91.68           N  
ATOM   1763  H   GLY A 108      -1.093 -15.249   4.188  1.00 91.68           H  
ATOM   1764  CA  GLY A 108      -2.721 -13.924   3.813  1.00 91.68           C  
ATOM   1765  HA2 GLY A 108      -3.673 -13.937   4.344  1.00 91.68           H  
ATOM   1766  HA3 GLY A 108      -2.835 -14.493   2.890  1.00 91.68           H  
ATOM   1767  C   GLY A 108      -2.387 -12.475   3.440  1.00 91.68           C  
ATOM   1768  O   GLY A 108      -3.263 -11.713   3.010  1.00 91.68           O  
ATOM   1769  N   ARG A 109      -1.130 -12.052   3.623  1.00 94.99           N  
ATOM   1770  H   ARG A 109      -0.454 -12.723   3.961  1.00 94.99           H  
ATOM   1771  CA  ARG A 109      -0.647 -10.725   3.233  1.00 94.99           C  
ATOM   1772  HA  ARG A 109      -1.336  -9.979   3.628  1.00 94.99           H  
ATOM   1773  C   ARG A 109      -0.635 -10.626   1.713  1.00 94.99           C  
ATOM   1774  CB  ARG A 109       0.735 -10.510   3.859  1.00 94.99           C  
ATOM   1775  HB2 ARG A 109       1.425 -11.266   3.484  1.00 94.99           H  
ATOM   1776  HB3 ARG A 109       0.638 -10.653   4.936  1.00 94.99           H  
ATOM   1777  O   ARG A 109      -0.094 -11.480   1.030  1.00 94.99           O  
ATOM   1778  CG  ARG A 109       1.327  -9.119   3.601  1.00 94.99           C  
ATOM   1779  HG2 ARG A 109       0.570  -8.365   3.820  1.00 94.99           H  
ATOM   1780  HG3 ARG A 109       1.632  -9.024   2.559  1.00 94.99           H  
ATOM   1781  CD  ARG A 109       2.530  -8.883   4.527  1.00 94.99           C  
ATOM   1782  HD2 ARG A 109       2.235  -9.106   5.552  1.00 94.99           H  
ATOM   1783  HD3 ARG A 109       2.784  -7.823   4.495  1.00 94.99           H  
ATOM   1784  NE  ARG A 109       3.704  -9.718   4.182  1.00 94.99           N  
ATOM   1785  HE  ARG A 109       3.658 -10.713   4.349  1.00 94.99           H  
ATOM   1786  NH1 ARG A 109       5.151  -8.049   3.615  1.00 94.99           N  
ATOM   1787 HH11 ARG A 109       4.475  -7.386   3.968  1.00 94.99           H  
ATOM   1788 HH12 ARG A 109       5.887  -7.846   2.954  1.00 94.99           H  
ATOM   1789  NH2 ARG A 109       5.788 -10.110   3.318  1.00 94.99           N  
ATOM   1790 HH21 ARG A 109       5.723 -11.076   3.604  1.00 94.99           H  
ATOM   1791 HH22 ARG A 109       6.585  -9.758   2.808  1.00 94.99           H  
ATOM   1792  CZ  ARG A 109       4.869  -9.305   3.728  1.00 94.99           C  
ATOM   1793  N   LYS A 110      -1.215  -9.564   1.170  1.00 95.79           N  
ATOM   1794  H   LYS A 110      -1.644  -8.900   1.799  1.00 95.79           H  
ATOM   1795  CA  LYS A 110      -1.416  -9.367  -0.263  1.00 95.79           C  
ATOM   1796  HA  LYS A 110      -0.983 -10.222  -0.783  1.00 95.79           H  
ATOM   1797  C   LYS A 110      -0.686  -8.130  -0.771  1.00 95.79           C  
ATOM   1798  CB  LYS A 110      -2.917  -9.355  -0.591  1.00 95.79           C  
ATOM   1799  HB2 LYS A 110      -3.046  -8.979  -1.606  1.00 95.79           H  
ATOM   1800  HB3 LYS A 110      -3.434  -8.679   0.090  1.00 95.79           H  
ATOM   1801  O   LYS A 110      -0.624  -7.084  -0.103  1.00 95.79           O  
ATOM   1802  CG  LYS A 110      -3.535 -10.759  -0.493  1.00 95.79           C  
ATOM   1803  HG2 LYS A 110      -3.308 -11.185   0.484  1.00 95.79           H  
ATOM   1804  HG3 LYS A 110      -3.087 -11.397  -1.255  1.00 95.79           H  
ATOM   1805  CD  LYS A 110      -5.060 -10.753  -0.677  1.00 95.79           C  
ATOM   1806  HD2 LYS A 110      -5.309 -10.406  -1.680  1.00 95.79           H  
ATOM   1807  HD3 LYS A 110      -5.514 -10.091   0.060  1.00 95.79           H  
ATOM   1808  CE  LYS A 110      -5.570 -12.186  -0.470  1.00 95.79           C  
ATOM   1809  HE2 LYS A 110      -5.053 -12.849  -1.163  1.00 95.79           H  
ATOM   1810  HE3 LYS A 110      -5.289 -12.528   0.526  1.00 95.79           H  
ATOM   1811  NZ  LYS A 110      -7.034 -12.325  -0.659  1.00 95.79           N  
ATOM   1812  HZ1 LYS A 110      -7.262 -13.302  -0.545  1.00 95.79           H  
ATOM   1813  HZ2 LYS A 110      -7.302 -12.057  -1.595  1.00 95.79           H  
ATOM   1814  HZ3 LYS A 110      -7.552 -11.790   0.024  1.00 95.79           H  
ATOM   1815  N   ARG A 111      -0.146  -8.237  -1.984  1.00 95.92           N  
ATOM   1816  H   ARG A 111      -0.224  -9.135  -2.439  1.00 95.92           H  
ATOM   1817  CA  ARG A 111       0.545  -7.159  -2.700  1.00 95.92           C  
ATOM   1818  HA  ARG A 111       0.300  -6.205  -2.235  1.00 95.92           H  
ATOM   1819  C   ARG A 111       0.068  -7.076  -4.142  1.00 95.92           C  
ATOM   1820  CB  ARG A 111       2.067  -7.374  -2.648  1.00 95.92           C  
ATOM   1821  HB2 ARG A 111       2.552  -6.636  -3.287  1.00 95.92           H  
ATOM   1822  HB3 ARG A 111       2.291  -8.362  -3.052  1.00 95.92           H  
ATOM   1823  O   ARG A 111      -0.090  -8.091  -4.807  1.00 95.92           O  
ATOM   1824  CG  ARG A 111       2.666  -7.276  -1.238  1.00 95.92           C  
ATOM   1825  HG2 ARG A 111       2.161  -7.975  -0.571  1.00 95.92           H  
ATOM   1826  HG3 ARG A 111       3.715  -7.567  -1.294  1.00 95.92           H  
ATOM   1827  CD  ARG A 111       2.566  -5.868  -0.645  1.00 95.92           C  
ATOM   1828  HD2 ARG A 111       1.521  -5.563  -0.584  1.00 95.92           H  
ATOM   1829  HD3 ARG A 111       3.085  -5.175  -1.306  1.00 95.92           H  
ATOM   1830  NE  ARG A 111       3.205  -5.821   0.679  1.00 95.92           N  
ATOM   1831  HE  ARG A 111       4.193  -6.026   0.662  1.00 95.92           H  
ATOM   1832  NH1 ARG A 111       1.336  -5.444   1.984  1.00 95.92           N  
ATOM   1833 HH11 ARG A 111       0.984  -5.399   2.930  1.00 95.92           H  
ATOM   1834 HH12 ARG A 111       0.747  -5.778   1.235  1.00 95.92           H  
ATOM   1835  NH2 ARG A 111       3.329  -5.513   2.931  1.00 95.92           N  
ATOM   1836 HH21 ARG A 111       4.334  -5.526   2.832  1.00 95.92           H  
ATOM   1837 HH22 ARG A 111       2.863  -5.319   3.806  1.00 95.92           H  
ATOM   1838  CZ  ARG A 111       2.623  -5.583   1.842  1.00 95.92           C  
ATOM   1839  N   LEU A 112      -0.127  -5.854  -4.620  1.00 95.22           N  
ATOM   1840  H   LEU A 112       0.058  -5.076  -4.003  1.00 95.22           H  
ATOM   1841  CA  LEU A 112      -0.444  -5.551  -6.013  1.00 95.22           C  
ATOM   1842  HA  LEU A 112      -0.830  -6.440  -6.512  1.00 95.22           H  
ATOM   1843  C   LEU A 112       0.833  -5.110  -6.725  1.00 95.22           C  
ATOM   1844  CB  LEU A 112      -1.510  -4.446  -6.070  1.00 95.22           C  
ATOM   1845  HB2 LEU A 112      -1.666  -4.156  -7.109  1.00 95.22           H  
ATOM   1846  HB3 LEU A 112      -1.123  -3.580  -5.533  1.00 95.22           H  
ATOM   1847  O   LEU A 112       1.548  -4.237  -6.232  1.00 95.22           O  
ATOM   1848  CG  LEU A 112      -2.870  -4.820  -5.460  1.00 95.22           C  
ATOM   1849  HG  LEU A 112      -2.723  -5.268  -4.477  1.00 95.22           H  
ATOM   1850  CD1 LEU A 112      -3.708  -3.556  -5.286  1.00 95.22           C  
ATOM   1851 HD11 LEU A 112      -3.864  -3.068  -6.248  1.00 95.22           H  
ATOM   1852 HD12 LEU A 112      -3.216  -2.868  -4.600  1.00 95.22           H  
ATOM   1853 HD13 LEU A 112      -4.677  -3.827  -4.868  1.00 95.22           H  
ATOM   1854  CD2 LEU A 112      -3.643  -5.796  -6.339  1.00 95.22           C  
ATOM   1855 HD21 LEU A 112      -3.871  -5.343  -7.304  1.00 95.22           H  
ATOM   1856 HD22 LEU A 112      -3.072  -6.710  -6.502  1.00 95.22           H  
ATOM   1857 HD23 LEU A 112      -4.587  -6.053  -5.861  1.00 95.22           H  
ATOM   1858  N   LEU A 113       1.120  -5.674  -7.894  1.00 94.97           N  
ATOM   1859  H   LEU A 113       0.544  -6.441  -8.210  1.00 94.97           H  
ATOM   1860  CA  LEU A 113       2.286  -5.289  -8.687  1.00 94.97           C  
ATOM   1861  HA  LEU A 113       3.128  -5.140  -8.011  1.00 94.97           H  
ATOM   1862  C   LEU A 113       2.040  -3.975  -9.437  1.00 94.97           C  
ATOM   1863  CB  LEU A 113       2.626  -6.450  -9.625  1.00 94.97           C  
ATOM   1864  HB2 LEU A 113       1.773  -6.639 -10.275  1.00 94.97           H  
ATOM   1865  HB3 LEU A 113       2.794  -7.332  -9.006  1.00 94.97           H  
ATOM   1866  O   LEU A 113       1.403  -3.963 -10.489  1.00 94.97           O  
ATOM   1867  CG  LEU A 113       3.877  -6.216 -10.486  1.00 94.97           C  
ATOM   1868  HG  LEU A 113       3.806  -5.268 -11.019  1.00 94.97           H  
ATOM   1869  CD1 LEU A 113       5.149  -6.224  -9.643  1.00 94.97           C  
ATOM   1870 HD11 LEU A 113       6.013  -6.111 -10.299  1.00 94.97           H  
ATOM   1871 HD12 LEU A 113       5.146  -5.383  -8.950  1.00 94.97           H  
ATOM   1872 HD13 LEU A 113       5.232  -7.157  -9.087  1.00 94.97           H  
ATOM   1873  CD2 LEU A 113       3.982  -7.336 -11.510  1.00 94.97           C  
ATOM   1874 HD21 LEU A 113       3.971  -8.297 -10.995  1.00 94.97           H  
ATOM   1875 HD22 LEU A 113       4.912  -7.239 -12.072  1.00 94.97           H  
ATOM   1876 HD23 LEU A 113       3.138  -7.278 -12.197  1.00 94.97           H  
ATOM   1877  N   ALA A 114       2.559  -2.859  -8.925  1.00 92.85           N  
ATOM   1878  H   ALA A 114       3.118  -2.918  -8.086  1.00 92.85           H  
ATOM   1879  CA  ALA A 114       2.437  -1.563  -9.593  1.00 92.85           C  
ATOM   1880  HA  ALA A 114       1.440  -1.482 -10.026  1.00 92.85           H  
ATOM   1881  C   ALA A 114       3.446  -1.410 -10.743  1.00 92.85           C  
ATOM   1882  CB  ALA A 114       2.585  -0.456  -8.547  1.00 92.85           C  
ATOM   1883  HB1 ALA A 114       3.554  -0.521  -8.053  1.00 92.85           H  
ATOM   1884  HB2 ALA A 114       1.791  -0.561  -7.808  1.00 92.85           H  
ATOM   1885  HB3 ALA A 114       2.497   0.519  -9.026  1.00 92.85           H  
ATOM   1886  O   ALA A 114       3.112  -0.848 -11.789  1.00 92.85           O  
ATOM   1887  N   SER A 115       4.666  -1.922 -10.558  1.00 92.35           N  
ATOM   1888  H   SER A 115       4.871  -2.342  -9.663  1.00 92.35           H  
ATOM   1889  CA  SER A 115       5.717  -2.005 -11.577  1.00 92.35           C  
ATOM   1890  HA  SER A 115       5.267  -2.270 -12.533  1.00 92.35           H  
ATOM   1891  C   SER A 115       6.743  -3.081 -11.208  1.00 92.35           C  
ATOM   1892  CB  SER A 115       6.421  -0.648 -11.720  1.00 92.35           C  
ATOM   1893  HB2 SER A 115       5.684   0.146 -11.837  1.00 92.35           H  
ATOM   1894  HB3 SER A 115       7.045  -0.668 -12.614  1.00 92.35           H  
ATOM   1895  O   SER A 115       6.731  -3.601 -10.096  1.00 92.35           O  
ATOM   1896  OG  SER A 115       7.247  -0.377 -10.606  1.00 92.35           O  
ATOM   1897  HG  SER A 115       6.715   0.031  -9.919  1.00 92.35           H  
ATOM   1898  N   ALA A 116       7.693  -3.370 -12.099  1.00 94.56           N  
ATOM   1899  H   ALA A 116       7.620  -2.990 -13.032  1.00 94.56           H  
ATOM   1900  CA  ALA A 116       8.776  -4.318 -11.834  1.00 94.56           C  
ATOM   1901  HA  ALA A 116       8.335  -5.300 -11.664  1.00 94.56           H  
ATOM   1902  C   ALA A 116       9.624  -3.984 -10.587  1.00 94.56           C  
ATOM   1903  CB  ALA A 116       9.644  -4.380 -13.092  1.00 94.56           C  
ATOM   1904  HB1 ALA A 116      10.047  -3.394 -13.324  1.00 94.56           H  
ATOM   1905  HB2 ALA A 116       9.044  -4.741 -13.927  1.00 94.56           H  
ATOM   1906  HB3 ALA A 116      10.473  -5.068 -12.927  1.00 94.56           H  
ATOM   1907  O   ALA A 116      10.278  -4.871 -10.035  1.00 94.56           O  
ATOM   1908  N   SER A 117       9.586  -2.732 -10.118  1.00 93.77           N  
ATOM   1909  H   SER A 117       9.030  -2.052 -10.616  1.00 93.77           H  
ATOM   1910  CA  SER A 117      10.311  -2.244  -8.941  1.00 93.77           C  
ATOM   1911  HA  SER A 117      10.906  -3.056  -8.522  1.00 93.77           H  
ATOM   1912  C   SER A 117       9.411  -1.745  -7.806  1.00 93.77           C  
ATOM   1913  CB  SER A 117      11.284  -1.142  -9.371  1.00 93.77           C  
ATOM   1914  HB2 SER A 117      11.834  -0.773  -8.505  1.00 93.77           H  
ATOM   1915  HB3 SER A 117      11.998  -1.558 -10.081  1.00 93.77           H  
ATOM   1916  O   SER A 117       9.928  -1.242  -6.814  1.00 93.77           O  
ATOM   1917  OG  SER A 117      10.593  -0.071  -9.989  1.00 93.77           O  
ATOM   1918  HG  SER A 117      10.033   0.355  -9.335  1.00 93.77           H  
ATOM   1919  N   GLU A 118       8.085  -1.842  -7.923  1.00 95.03           N  
ATOM   1920  H   GLU A 118       7.684  -2.322  -8.716  1.00 95.03           H  
ATOM   1921  CA  GLU A 118       7.173  -1.305  -6.909  1.00 95.03           C  
ATOM   1922  HA  GLU A 118       7.696  -1.270  -5.953  1.00 95.03           H  
ATOM   1923  C   GLU A 118       5.933  -2.176  -6.710  1.00 95.03           C  
ATOM   1924  CB  GLU A 118       6.790   0.139  -7.265  1.00 95.03           C  
ATOM   1925  HB2 GLU A 118       6.185   0.135  -8.171  1.00 95.03           H  
ATOM   1926  HB3 GLU A 118       7.701   0.705  -7.454  1.00 95.03           H  
ATOM   1927  O   GLU A 118       5.243  -2.555  -7.662  1.00 95.03           O  
ATOM   1928  CG  GLU A 118       6.011   0.830  -6.133  1.00 95.03           C  
ATOM   1929  HG2 GLU A 118       5.054   0.325  -6.000  1.00 95.03           H  
ATOM   1930  HG3 GLU A 118       6.582   0.734  -5.209  1.00 95.03           H  
ATOM   1931  CD  GLU A 118       5.743   2.315  -6.414  1.00 95.03           C  
ATOM   1932  OE1 GLU A 118       5.503   3.052  -5.430  1.00 95.03           O  
ATOM   1933  OE2 GLU A 118       5.755   2.701  -7.606  1.00 95.03           O  
ATOM   1934  N   LEU A 119       5.629  -2.435  -5.441  1.00 95.85           N  
ATOM   1935  H   LEU A 119       6.229  -2.049  -4.726  1.00 95.85           H  
ATOM   1936  CA  LEU A 119       4.399  -3.066  -4.987  1.00 95.85           C  
ATOM   1937  HA  LEU A 119       3.857  -3.456  -5.849  1.00 95.85           H  
ATOM   1938  C   LEU A 119       3.488  -2.044  -4.299  1.00 95.85           C  
ATOM   1939  CB  LEU A 119       4.716  -4.242  -4.044  1.00 95.85           C  
ATOM   1940  HB2 LEU A 119       3.777  -4.712  -3.749  1.00 95.85           H  
ATOM   1941  HB3 LEU A 119       5.184  -3.852  -3.141  1.00 95.85           H  
ATOM   1942  O   LEU A 119       3.924  -1.012  -3.789  1.00 95.85           O  
ATOM   1943  CG  LEU A 119       5.648  -5.319  -4.612  1.00 95.85           C  
ATOM   1944  HG  LEU A 119       6.585  -4.858  -4.925  1.00 95.85           H  
ATOM   1945  CD1 LEU A 119       5.979  -6.325  -3.518  1.00 95.85           C  
ATOM   1946 HD11 LEU A 119       5.065  -6.782  -3.136  1.00 95.85           H  
ATOM   1947 HD12 LEU A 119       6.484  -5.822  -2.695  1.00 95.85           H  
ATOM   1948 HD13 LEU A 119       6.640  -7.101  -3.905  1.00 95.85           H  
ATOM   1949  CD2 LEU A 119       5.011  -6.043  -5.797  1.00 95.85           C  
ATOM   1950 HD21 LEU A 119       4.055  -6.479  -5.508  1.00 95.85           H  
ATOM   1951 HD22 LEU A 119       5.677  -6.829  -6.151  1.00 95.85           H  
ATOM   1952 HD23 LEU A 119       4.858  -5.334  -6.611  1.00 95.85           H  
ATOM   1953  N   GLN A 120       2.206  -2.375  -4.231  1.00 95.17           N  
ATOM   1954  H   GLN A 120       1.916  -3.211  -4.719  1.00 95.17           H  
ATOM   1955  CA  GLN A 120       1.198  -1.674  -3.442  1.00 95.17           C  
ATOM   1956  HA  GLN A 120       1.675  -0.909  -2.830  1.00 95.17           H  
ATOM   1957  C   GLN A 120       0.516  -2.644  -2.478  1.00 95.17           C  
ATOM   1958  CB  GLN A 120       0.202  -0.982  -4.379  1.00 95.17           C  
ATOM   1959  HB2 GLN A 120      -0.662  -0.649  -3.804  1.00 95.17           H  
ATOM   1960  HB3 GLN A 120      -0.135  -1.678  -5.147  1.00 95.17           H  
ATOM   1961  O   GLN A 120       0.538  -3.860  -2.683  1.00 95.17           O  
ATOM   1962  CG  GLN A 120       0.856   0.232  -5.051  1.00 95.17           C  
ATOM   1963  HG2 GLN A 120       1.195   0.923  -4.279  1.00 95.17           H  
ATOM   1964  HG3 GLN A 120       1.732  -0.085  -5.617  1.00 95.17           H  
ATOM   1965  CD  GLN A 120      -0.082   0.987  -5.982  1.00 95.17           C  
ATOM   1966  NE2 GLN A 120       0.415   1.987  -6.674  1.00 95.17           N  
ATOM   1967 HE21 GLN A 120      -0.253   2.569  -7.160  1.00 95.17           H  
ATOM   1968 HE22 GLN A 120       1.386   2.243  -6.565  1.00 95.17           H  
ATOM   1969  OE1 GLN A 120      -1.266   0.727  -6.100  1.00 95.17           O  
ATOM   1970  N   LYS A 121      -0.086  -2.126  -1.402  1.00 94.83           N  
ATOM   1971  H   LYS A 121      -0.164  -1.121  -1.330  1.00 94.83           H  
ATOM   1972  CA  LYS A 121      -0.810  -2.967  -0.441  1.00 94.83           C  
ATOM   1973  HA  LYS A 121      -0.166  -3.802  -0.163  1.00 94.83           H  
ATOM   1974  C   LYS A 121      -2.070  -3.531  -1.099  1.00 94.83           C  
ATOM   1975  CB  LYS A 121      -1.147  -2.160   0.818  1.00 94.83           C  
ATOM   1976  HB2 LYS A 121      -0.240  -1.688   1.195  1.00 94.83           H  
ATOM   1977  HB3 LYS A 121      -1.868  -1.383   0.563  1.00 94.83           H  
ATOM   1978  O   LYS A 121      -2.842  -2.757  -1.654  1.00 94.83           O  
ATOM   1979  CG  LYS A 121      -1.717  -3.081   1.909  1.00 94.83           C  
ATOM   1980  HG2 LYS A 121      -2.623  -3.572   1.554  1.00 94.83           H  
ATOM   1981  HG3 LYS A 121      -0.983  -3.854   2.135  1.00 94.83           H  
ATOM   1982  CD  LYS A 121      -2.026  -2.331   3.206  1.00 94.83           C  
ATOM   1983  HD2 LYS A 121      -1.131  -1.795   3.521  1.00 94.83           H  
ATOM   1984  HD3 LYS A 121      -2.289  -3.047   3.984  1.00 94.83           H  
ATOM   1985  CE  LYS A 121      -3.158  -1.328   3.051  1.00 94.83           C  
ATOM   1986  HE2 LYS A 121      -2.904  -0.631   2.253  1.00 94.83           H  
ATOM   1987  HE3 LYS A 121      -3.243  -0.747   3.970  1.00 94.83           H  
ATOM   1988  NZ  LYS A 121      -4.449  -1.971   2.764  1.00 94.83           N  
ATOM   1989  HZ1 LYS A 121      -4.752  -2.594   3.499  1.00 94.83           H  
ATOM   1990  HZ2 LYS A 121      -4.512  -2.476   1.891  1.00 94.83           H  
ATOM   1991  HZ3 LYS A 121      -5.176  -1.271   2.746  1.00 94.83           H  
ATOM   1992  N   GLY A 122      -2.270  -4.848  -1.005  1.00 94.04           N  
ATOM   1993  H   GLY A 122      -1.565  -5.420  -0.563  1.00 94.04           H  
ATOM   1994  CA  GLY A 122      -3.403  -5.552  -1.618  1.00 94.04           C  
ATOM   1995  HA2 GLY A 122      -3.024  -6.415  -2.166  1.00 94.04           H  
ATOM   1996  HA3 GLY A 122      -3.902  -4.902  -2.336  1.00 94.04           H  
ATOM   1997  C   GLY A 122      -4.476  -6.060  -0.649  1.00 94.04           C  
ATOM   1998  O   GLY A 122      -5.481  -6.583  -1.104  1.00 94.04           O  
ATOM   1999  N   ASN A 123      -4.290  -5.953   0.669  1.00 94.35           N  
ATOM   2000  H   ASN A 123      -3.412  -5.591   1.014  1.00 94.35           H  
ATOM   2001  CA  ASN A 123      -5.361  -6.241   1.635  1.00 94.35           C  
ATOM   2002  HA  ASN A 123      -6.009  -7.029   1.250  1.00 94.35           H  
ATOM   2003  C   ASN A 123      -6.219  -4.999   1.868  1.00 94.35           C  
ATOM   2004  CB  ASN A 123      -4.764  -6.691   2.970  1.00 94.35           C  
ATOM   2005  HB2 ASN A 123      -5.564  -6.919   3.675  1.00 94.35           H  
ATOM   2006  HB3 ASN A 123      -4.190  -5.853   3.365  1.00 94.35           H  
ATOM   2007  O   ASN A 123      -5.731  -3.891   1.678  1.00 94.35           O  
ATOM   2008  CG  ASN A 123      -3.866  -7.895   2.840  1.00 94.35           C  
ATOM   2009  ND2 ASN A 123      -4.393  -9.085   3.006  1.00 94.35           N  
ATOM   2010 HD21 ASN A 123      -5.361  -9.184   3.277  1.00 94.35           H  
ATOM   2011 HD22 ASN A 123      -3.815  -9.911   2.944  1.00 94.35           H  
ATOM   2012  OD1 ASN A 123      -2.689  -7.749   2.561  1.00 94.35           O  
ATOM   2013  N   GLU A 124      -7.417  -5.167   2.407  1.00 90.38           N  
ATOM   2014  H   GLU A 124      -7.782  -6.099   2.546  1.00 90.38           H  
ATOM   2015  CA  GLU A 124      -8.240  -4.095   2.974  1.00 90.38           C  
ATOM   2016  HA  GLU A 124      -7.686  -3.157   2.998  1.00 90.38           H  
ATOM   2017  C   GLU A 124      -8.587  -4.450   4.417  1.00 90.38           C  
ATOM   2018  CB  GLU A 124      -9.496  -3.872   2.124  1.00 90.38           C  
ATOM   2019  HB2 GLU A 124      -9.989  -4.828   1.944  1.00 90.38           H  
ATOM   2020  HB3 GLU A 124     -10.176  -3.210   2.659  1.00 90.38           H  
ATOM   2021  O   GLU A 124      -8.622  -5.630   4.775  1.00 90.38           O  
ATOM   2022  CG  GLU A 124      -9.098  -3.211   0.799  1.00 90.38           C  
ATOM   2023  HG2 GLU A 124      -8.593  -2.275   1.038  1.00 90.38           H  
ATOM   2024  HG3 GLU A 124      -8.391  -3.853   0.273  1.00 90.38           H  
ATOM   2025  CD  GLU A 124     -10.274  -2.919  -0.134  1.00 90.38           C  
ATOM   2026  OE1 GLU A 124     -10.050  -2.076  -1.033  1.00 90.38           O  
ATOM   2027  OE2 GLU A 124     -11.338  -3.547   0.040  1.00 90.38           O  
ATOM   2028  N   LEU A 125      -8.775  -3.431   5.255  1.00 94.75           N  
ATOM   2029  H   LEU A 125      -8.822  -2.492   4.888  1.00 94.75           H  
ATOM   2030  CA  LEU A 125      -9.276  -3.636   6.606  1.00 94.75           C  
ATOM   2031  HA  LEU A 125      -8.920  -4.600   6.970  1.00 94.75           H  
ATOM   2032  C   LEU A 125     -10.805  -3.671   6.551  1.00 94.75           C  
ATOM   2033  CB  LEU A 125      -8.739  -2.536   7.538  1.00 94.75           C  
ATOM   2034  HB2 LEU A 125      -7.650  -2.592   7.562  1.00 94.75           H  
ATOM   2035  HB3 LEU A 125      -9.030  -1.567   7.132  1.00 94.75           H  
ATOM   2036  O   LEU A 125     -11.424  -2.700   6.126  1.00 94.75           O  
ATOM   2037  CG  LEU A 125      -9.276  -2.649   8.976  1.00 94.75           C  
ATOM   2038  HG  LEU A 125     -10.366  -2.669   8.963  1.00 94.75           H  
ATOM   2039  CD1 LEU A 125      -8.756  -3.906   9.670  1.00 94.75           C  
ATOM   2040 HD11 LEU A 125      -9.008  -4.803   9.104  1.00 94.75           H  
ATOM   2041 HD12 LEU A 125      -9.249  -4.001  10.638  1.00 94.75           H  
ATOM   2042 HD13 LEU A 125      -7.678  -3.846   9.818  1.00 94.75           H  
ATOM   2043  CD2 LEU A 125      -8.837  -1.443   9.800  1.00 94.75           C  
ATOM   2044 HD21 LEU A 125      -9.102  -0.520   9.283  1.00 94.75           H  
ATOM   2045 HD22 LEU A 125      -7.762  -1.475   9.974  1.00 94.75           H  
ATOM   2046 HD23 LEU A 125      -9.341  -1.463  10.766  1.00 94.75           H  
ATOM   2047  N   ALA A 126     -11.398  -4.772   7.002  1.00 92.78           N  
ATOM   2048  H   ALA A 126     -10.828  -5.528   7.354  1.00 92.78           H  
ATOM   2049  CA  ALA A 126     -12.835  -4.874   7.206  1.00 92.78           C  
ATOM   2050  HA  ALA A 126     -13.349  -4.132   6.594  1.00 92.78           H  
ATOM   2051  C   ALA A 126     -13.146  -4.592   8.676  1.00 92.78           C  
ATOM   2052  CB  ALA A 126     -13.315  -6.256   6.757  1.00 92.78           C  
ATOM   2053  HB1 ALA A 126     -12.828  -7.032   7.347  1.00 92.78           H  
ATOM   2054  HB2 ALA A 126     -13.084  -6.403   5.702  1.00 92.78           H  
ATOM   2055  HB3 ALA A 126     -14.394  -6.331   6.895  1.00 92.78           H  
ATOM   2056  O   ALA A 126     -12.605  -5.254   9.562  1.00 92.78           O  
ATOM   2057  N   LEU A 127     -14.007  -3.609   8.924  1.00 94.98           N  
ATOM   2058  H   LEU A 127     -14.443  -3.127   8.150  1.00 94.98           H  
ATOM   2059  CA  LEU A 127     -14.410  -3.229  10.269  1.00 94.98           C  
ATOM   2060  HA  LEU A 127     -13.680  -3.637  10.968  1.00 94.98           H  
ATOM   2061  C   LEU A 127     -15.801  -3.809  10.585  1.00 94.98           C  
ATOM   2062  CB  LEU A 127     -14.364  -1.697  10.382  1.00 94.98           C  
ATOM   2063  HB2 LEU A 127     -15.194  -1.283   9.811  1.00 94.98           H  
ATOM   2064  HB3 LEU A 127     -13.435  -1.326   9.950  1.00 94.98           H  
ATOM   2065  O   LEU A 127     -16.709  -3.660   9.766  1.00 94.98           O  
ATOM   2066  CG  LEU A 127     -14.454  -1.211  11.834  1.00 94.98           C  
ATOM   2067  HG  LEU A 127     -15.272  -1.744  12.318  1.00 94.98           H  
ATOM   2068  CD1 LEU A 127     -13.167  -1.473  12.620  1.00 94.98           C  
ATOM   2069 HD11 LEU A 127     -12.911  -2.532  12.623  1.00 94.98           H  
ATOM   2070 HD12 LEU A 127     -12.340  -0.906  12.192  1.00 94.98           H  
ATOM   2071 HD13 LEU A 127     -13.304  -1.167  13.657  1.00 94.98           H  
ATOM   2072  CD2 LEU A 127     -14.746   0.289  11.848  1.00 94.98           C  
ATOM   2073 HD21 LEU A 127     -14.645   0.690  12.856  1.00 94.98           H  
ATOM   2074 HD22 LEU A 127     -14.047   0.810  11.193  1.00 94.98           H  
ATOM   2075 HD23 LEU A 127     -15.761   0.470  11.494  1.00 94.98           H  
ATOM   2076  N   PRO A 128     -16.004  -4.443  11.754  1.00 96.96           N  
ATOM   2077  CA  PRO A 128     -17.331  -4.867  12.193  1.00 96.96           C  
ATOM   2078  HA  PRO A 128     -17.664  -5.661  11.525  1.00 96.96           H  
ATOM   2079  C   PRO A 128     -18.371  -3.736  12.187  1.00 96.96           C  
ATOM   2080  CB  PRO A 128     -17.130  -5.455  13.592  1.00 96.96           C  
ATOM   2081  HB2 PRO A 128     -17.852  -6.242  13.809  1.00 96.96           H  
ATOM   2082  HB3 PRO A 128     -17.190  -4.669  14.345  1.00 96.96           H  
ATOM   2083  O   PRO A 128     -18.083  -2.588  12.531  1.00 96.96           O  
ATOM   2084  CG  PRO A 128     -15.703  -5.999  13.528  1.00 96.96           C  
ATOM   2085  HG2 PRO A 128     -15.714  -6.982  13.055  1.00 96.96           H  
ATOM   2086  HG3 PRO A 128     -15.242  -6.065  14.513  1.00 96.96           H  
ATOM   2087  CD  PRO A 128     -14.974  -5.013  12.616  1.00 96.96           C  
ATOM   2088  HD2 PRO A 128     -14.227  -5.548  12.029  1.00 96.96           H  
ATOM   2089  HD3 PRO A 128     -14.480  -4.236  13.199  1.00 96.96           H  
ATOM   2090  N   THR A 129     -19.618  -4.075  11.845  1.00 97.18           N  
ATOM   2091  H   THR A 129     -19.787  -5.021  11.535  1.00 97.18           H  
ATOM   2092  CA  THR A 129     -20.711  -3.107  11.637  1.00 97.18           C  
ATOM   2093  HA  THR A 129     -20.434  -2.448  10.814  1.00 97.18           H  
ATOM   2094  C   THR A 129     -20.989  -2.222  12.856  1.00 97.18           C  
ATOM   2095  CB  THR A 129     -21.998  -3.856  11.254  1.00 97.18           C  
ATOM   2096  HB  THR A 129     -22.330  -4.450  12.106  1.00 97.18           H  
ATOM   2097  O   THR A 129     -21.340  -1.054  12.692  1.00 97.18           O  
ATOM   2098  CG2 THR A 129     -23.139  -2.940  10.818  1.00 97.18           C  
ATOM   2099 HG21 THR A 129     -23.972  -3.543  10.456  1.00 97.18           H  
ATOM   2100 HG22 THR A 129     -23.488  -2.347  11.664  1.00 97.18           H  
ATOM   2101 HG23 THR A 129     -22.804  -2.272  10.025  1.00 97.18           H  
ATOM   2102  OG1 THR A 129     -21.736  -4.733  10.182  1.00 97.18           O  
ATOM   2103  HG1 THR A 129     -21.535  -4.209   9.403  1.00 97.18           H  
ATOM   2104  N   GLN A 130     -20.804  -2.737  14.077  1.00 97.72           N  
ATOM   2105  H   GLN A 130     -20.497  -3.695  14.162  1.00 97.72           H  
ATOM   2106  CA  GLN A 130     -21.011  -1.962  15.306  1.00 97.72           C  
ATOM   2107  HA  GLN A 130     -22.029  -1.571  15.290  1.00 97.72           H  
ATOM   2108  C   GLN A 130     -20.071  -0.752  15.399  1.00 97.72           C  
ATOM   2109  CB  GLN A 130     -20.892  -2.887  16.528  1.00 97.72           C  
ATOM   2110  HB2 GLN A 130     -21.547  -3.743  16.361  1.00 97.72           H  
ATOM   2111  HB3 GLN A 130     -21.261  -2.355  17.405  1.00 97.72           H  
ATOM   2112  O   GLN A 130     -20.511   0.348  15.733  1.00 97.72           O  
ATOM   2113  CG  GLN A 130     -19.462  -3.382  16.832  1.00 97.72           C  
ATOM   2114  HG2 GLN A 130     -18.992  -3.765  15.926  1.00 97.72           H  
ATOM   2115  HG3 GLN A 130     -18.868  -2.548  17.205  1.00 97.72           H  
ATOM   2116  CD  GLN A 130     -19.432  -4.492  17.876  1.00 97.72           C  
ATOM   2117  NE2 GLN A 130     -18.363  -4.617  18.630  1.00 97.72           N  
ATOM   2118 HE21 GLN A 130     -17.594  -3.964  18.593  1.00 97.72           H  
ATOM   2119 HE22 GLN A 130     -18.371  -5.340  19.335  1.00 97.72           H  
ATOM   2120  OE1 GLN A 130     -20.350  -5.289  17.985  1.00 97.72           O  
ATOM   2121  N   TYR A 131     -18.808  -0.927  15.005  1.00 98.21           N  
ATOM   2122  H   TYR A 131     -18.508  -1.843  14.705  1.00 98.21           H  
ATOM   2123  CA  TYR A 131     -17.812   0.139  15.002  1.00 98.21           C  
ATOM   2124  HA  TYR A 131     -17.855   0.681  15.946  1.00 98.21           H  
ATOM   2125  C   TYR A 131     -18.056   1.129  13.867  1.00 98.21           C  
ATOM   2126  CB  TYR A 131     -16.426  -0.471  14.853  1.00 98.21           C  
ATOM   2127  HB2 TYR A 131     -16.393  -0.946  13.873  1.00 98.21           H  
ATOM   2128  HB3 TYR A 131     -15.689   0.332  14.867  1.00 98.21           H  
ATOM   2129  O   TYR A 131     -17.891   2.328  14.060  1.00 98.21           O  
ATOM   2130  CG  TYR A 131     -16.040  -1.489  15.898  1.00 98.21           C  
ATOM   2131  CD1 TYR A 131     -16.156  -1.186  17.265  1.00 98.21           C  
ATOM   2132  HD1 TYR A 131     -16.510  -0.218  17.589  1.00 98.21           H  
ATOM   2133  CD2 TYR A 131     -15.536  -2.735  15.496  1.00 98.21           C  
ATOM   2134  HD2 TYR A 131     -15.431  -2.947  14.442  1.00 98.21           H  
ATOM   2135  CE1 TYR A 131     -15.775  -2.133  18.231  1.00 98.21           C  
ATOM   2136  HE1 TYR A 131     -15.841  -1.896  19.282  1.00 98.21           H  
ATOM   2137  CE2 TYR A 131     -15.152  -3.686  16.458  1.00 98.21           C  
ATOM   2138  HE2 TYR A 131     -14.734  -4.642  16.180  1.00 98.21           H  
ATOM   2139  OH  TYR A 131     -14.913  -4.325  18.733  1.00 98.21           O  
ATOM   2140  HH  TYR A 131     -14.852  -3.950  19.614  1.00 98.21           H  
ATOM   2141  CZ  TYR A 131     -15.266  -3.385  17.827  1.00 98.21           C  
ATOM   2142  N   MET A 132     -18.519   0.658  12.702  1.00 97.41           N  
ATOM   2143  H   MET A 132     -18.604  -0.342  12.588  1.00 97.41           H  
ATOM   2144  CA  MET A 132     -18.934   1.552  11.614  1.00 97.41           C  
ATOM   2145  HA  MET A 132     -18.097   2.194  11.341  1.00 97.41           H  
ATOM   2146  C   MET A 132     -20.089   2.462  12.053  1.00 97.41           C  
ATOM   2147  CB  MET A 132     -19.371   0.753  10.382  1.00 97.41           C  
ATOM   2148  HB2 MET A 132     -20.164   0.058  10.658  1.00 97.41           H  
ATOM   2149  HB3 MET A 132     -19.777   1.457   9.655  1.00 97.41           H  
ATOM   2150  O   MET A 132     -20.034   3.671  11.838  1.00 97.41           O  
ATOM   2151  CG  MET A 132     -18.239  -0.030   9.714  1.00 97.41           C  
ATOM   2152  HG2 MET A 132     -17.491   0.669   9.340  1.00 97.41           H  
ATOM   2153  HG3 MET A 132     -17.765  -0.674  10.455  1.00 97.41           H  
ATOM   2154  SD  MET A 132     -18.802  -1.084   8.348  1.00 97.41           S  
ATOM   2155  CE  MET A 132     -19.500   0.141   7.206  1.00 97.41           C  
ATOM   2156  HE1 MET A 132     -19.773  -0.352   6.273  1.00 97.41           H  
ATOM   2157  HE2 MET A 132     -18.759   0.913   6.998  1.00 97.41           H  
ATOM   2158  HE3 MET A 132     -20.391   0.595   7.641  1.00 97.41           H  
ATOM   2159  N   LYS A 133     -21.117   1.897  12.705  1.00 97.62           N  
ATOM   2160  H   LYS A 133     -21.099   0.896  12.839  1.00 97.62           H  
ATOM   2161  CA  LYS A 133     -22.243   2.666  13.258  1.00 97.62           C  
ATOM   2162  HA  LYS A 133     -22.700   3.245  12.455  1.00 97.62           H  
ATOM   2163  C   LYS A 133     -21.762   3.674  14.302  1.00 97.62           C  
ATOM   2164  CB  LYS A 133     -23.286   1.703  13.850  1.00 97.62           C  
ATOM   2165  HB2 LYS A 133     -22.819   1.113  14.638  1.00 97.62           H  
ATOM   2166  HB3 LYS A 133     -23.626   1.023  13.069  1.00 97.62           H  
ATOM   2167  O   LYS A 133     -22.186   4.826  14.266  1.00 97.62           O  
ATOM   2168  CG  LYS A 133     -24.499   2.450  14.433  1.00 97.62           C  
ATOM   2169  HG2 LYS A 133     -25.016   2.982  13.634  1.00 97.62           H  
ATOM   2170  HG3 LYS A 133     -24.165   3.172  15.178  1.00 97.62           H  
ATOM   2171  CD  LYS A 133     -25.469   1.485  15.121  1.00 97.62           C  
ATOM   2172  HD2 LYS A 133     -24.925   0.930  15.886  1.00 97.62           H  
ATOM   2173  HD3 LYS A 133     -25.875   0.786  14.389  1.00 97.62           H  
ATOM   2174  CE  LYS A 133     -26.601   2.283  15.777  1.00 97.62           C  
ATOM   2175  HE2 LYS A 133     -26.154   3.068  16.387  1.00 97.62           H  
ATOM   2176  HE3 LYS A 133     -27.195   2.761  14.997  1.00 97.62           H  
ATOM   2177  NZ  LYS A 133     -27.453   1.420  16.632  1.00 97.62           N  
ATOM   2178  HZ1 LYS A 133     -26.894   1.026  17.376  1.00 97.62           H  
ATOM   2179  HZ2 LYS A 133     -28.186   1.962  17.066  1.00 97.62           H  
ATOM   2180  HZ3 LYS A 133     -27.863   0.666  16.100  1.00 97.62           H  
ATOM   2181  N   PHE A 134     -20.891   3.244  15.211  1.00 98.46           N  
ATOM   2182  H   PHE A 134     -20.616   2.272  15.201  1.00 98.46           H  
ATOM   2183  CA  PHE A 134     -20.307   4.109  16.230  1.00 98.46           C  
ATOM   2184  HA  PHE A 134     -21.104   4.560  16.823  1.00 98.46           H  
ATOM   2185  C   PHE A 134     -19.524   5.273  15.619  1.00 98.46           C  
ATOM   2186  CB  PHE A 134     -19.442   3.263  17.162  1.00 98.46           C  
ATOM   2187  HB2 PHE A 134     -20.090   2.602  17.738  1.00 98.46           H  
ATOM   2188  HB3 PHE A 134     -18.772   2.641  16.568  1.00 98.46           H  
ATOM   2189  O   PHE A 134     -19.845   6.416  15.918  1.00 98.46           O  
ATOM   2190  CG  PHE A 134     -18.609   4.091  18.113  1.00 98.46           C  
ATOM   2191  CD1 PHE A 134     -17.240   4.292  17.852  1.00 98.46           C  
ATOM   2192  HD1 PHE A 134     -16.771   3.842  16.990  1.00 98.46           H  
ATOM   2193  CD2 PHE A 134     -19.206   4.677  19.244  1.00 98.46           C  
ATOM   2194  HD2 PHE A 134     -20.252   4.516  19.460  1.00 98.46           H  
ATOM   2195  CE1 PHE A 134     -16.467   5.067  18.731  1.00 98.46           C  
ATOM   2196  HE1 PHE A 134     -15.409   5.195  18.559  1.00 98.46           H  
ATOM   2197  CE2 PHE A 134     -18.429   5.455  20.117  1.00 98.46           C  
ATOM   2198  HE2 PHE A 134     -18.868   5.877  21.009  1.00 98.46           H  
ATOM   2199  CZ  PHE A 134     -17.062   5.645  19.863  1.00 98.46           C  
ATOM   2200  HZ  PHE A 134     -16.459   6.209  20.559  1.00 98.46           H  
ATOM   2201  N   LEU A 135     -18.581   5.012  14.708  1.00 98.07           N  
ATOM   2202  H   LEU A 135     -18.361   4.048  14.502  1.00 98.07           H  
ATOM   2203  CA  LEU A 135     -17.795   6.058  14.046  1.00 98.07           C  
ATOM   2204  HA  LEU A 135     -17.284   6.652  14.803  1.00 98.07           H  
ATOM   2205  C   LEU A 135     -18.672   7.029  13.254  1.00 98.07           C  
ATOM   2206  CB  LEU A 135     -16.769   5.422  13.096  1.00 98.07           C  
ATOM   2207  HB2 LEU A 135     -16.385   6.201  12.438  1.00 98.07           H  
ATOM   2208  HB3 LEU A 135     -17.280   4.688  12.473  1.00 98.07           H  
ATOM   2209  O   LEU A 135     -18.426   8.233  13.283  1.00 98.07           O  
ATOM   2210  CG  LEU A 135     -15.569   4.754  13.782  1.00 98.07           C  
ATOM   2211  HG  LEU A 135     -15.915   3.989  14.476  1.00 98.07           H  
ATOM   2212  CD1 LEU A 135     -14.721   4.096  12.692  1.00 98.07           C  
ATOM   2213 HD11 LEU A 135     -15.295   3.301  12.216  1.00 98.07           H  
ATOM   2214 HD12 LEU A 135     -14.442   4.839  11.946  1.00 98.07           H  
ATOM   2215 HD13 LEU A 135     -13.818   3.666  13.126  1.00 98.07           H  
ATOM   2216  CD2 LEU A 135     -14.702   5.758  14.546  1.00 98.07           C  
ATOM   2217 HD21 LEU A 135     -13.827   5.252  14.954  1.00 98.07           H  
ATOM   2218 HD22 LEU A 135     -15.259   6.176  15.385  1.00 98.07           H  
ATOM   2219 HD23 LEU A 135     -14.377   6.564  13.887  1.00 98.07           H  
ATOM   2220  N   TYR A 136     -19.709   6.532  12.576  1.00 97.77           N  
ATOM   2221  H   TYR A 136     -19.838   5.530  12.545  1.00 97.77           H  
ATOM   2222  CA  TYR A 136     -20.664   7.388  11.875  1.00 97.77           C  
ATOM   2223  HA  TYR A 136     -20.124   8.000  11.152  1.00 97.77           H  
ATOM   2224  C   TYR A 136     -21.374   8.349  12.838  1.00 97.77           C  
ATOM   2225  CB  TYR A 136     -21.675   6.527  11.112  1.00 97.77           C  
ATOM   2226  HB2 TYR A 136     -22.144   5.821  11.799  1.00 97.77           H  
ATOM   2227  HB3 TYR A 136     -21.147   5.948  10.354  1.00 97.77           H  
ATOM   2228  O   TYR A 136     -21.401   9.550  12.592  1.00 97.77           O  
ATOM   2229  CG  TYR A 136     -22.754   7.352  10.442  1.00 97.77           C  
ATOM   2230  CD1 TYR A 136     -23.986   7.566  11.093  1.00 97.77           C  
ATOM   2231  HD1 TYR A 136     -24.165   7.118  12.059  1.00 97.77           H  
ATOM   2232  CD2 TYR A 136     -22.495   7.969   9.203  1.00 97.77           C  
ATOM   2233  HD2 TYR A 136     -21.538   7.836   8.721  1.00 97.77           H  
ATOM   2234  CE1 TYR A 136     -24.959   8.398  10.508  1.00 97.77           C  
ATOM   2235  HE1 TYR A 136     -25.892   8.583  11.018  1.00 97.77           H  
ATOM   2236  CE2 TYR A 136     -23.472   8.789   8.608  1.00 97.77           C  
ATOM   2237  HE2 TYR A 136     -23.276   9.288   7.670  1.00 97.77           H  
ATOM   2238  OH  TYR A 136     -25.636   9.808   8.685  1.00 97.77           O  
ATOM   2239  HH  TYR A 136     -26.348  10.023   9.292  1.00 97.77           H  
ATOM   2240  CZ  TYR A 136     -24.701   9.009   9.260  1.00 97.77           C  
ATOM   2241  N   LEU A 137     -21.913   7.847  13.954  1.00 98.19           N  
ATOM   2242  H   LEU A 137     -21.812   6.859  14.142  1.00 98.19           H  
ATOM   2243  CA  LEU A 137     -22.601   8.692  14.935  1.00 98.19           C  
ATOM   2244  HA  LEU A 137     -23.303   9.342  14.413  1.00 98.19           H  
ATOM   2245  C   LEU A 137     -21.632   9.632  15.664  1.00 98.19           C  
ATOM   2246  CB  LEU A 137     -23.368   7.807  15.932  1.00 98.19           C  
ATOM   2247  HB2 LEU A 137     -22.666   7.106  16.383  1.00 98.19           H  
ATOM   2248  HB3 LEU A 137     -23.758   8.447  16.724  1.00 98.19           H  
ATOM   2249  O   LEU A 137     -21.951  10.800  15.858  1.00 98.19           O  
ATOM   2250  CG  LEU A 137     -24.544   7.019  15.328  1.00 98.19           C  
ATOM   2251  HG  LEU A 137     -24.197   6.400  14.501  1.00 98.19           H  
ATOM   2252  CD1 LEU A 137     -25.146   6.101  16.393  1.00 98.19           C  
ATOM   2253 HD11 LEU A 137     -24.384   5.390  16.714  1.00 98.19           H  
ATOM   2254 HD12 LEU A 137     -25.995   5.556  15.982  1.00 98.19           H  
ATOM   2255 HD13 LEU A 137     -25.466   6.690  17.253  1.00 98.19           H  
ATOM   2256  CD2 LEU A 137     -25.658   7.928  14.804  1.00 98.19           C  
ATOM   2257 HD21 LEU A 137     -25.990   8.589  15.605  1.00 98.19           H  
ATOM   2258 HD22 LEU A 137     -25.285   8.533  13.978  1.00 98.19           H  
ATOM   2259 HD23 LEU A 137     -26.494   7.326  14.447  1.00 98.19           H  
ATOM   2260  N   ALA A 138     -20.444   9.152  16.027  1.00 97.89           N  
ATOM   2261  H   ALA A 138     -20.244   8.176  15.860  1.00 97.89           H  
ATOM   2262  CA  ALA A 138     -19.436   9.937  16.728  1.00 97.89           C  
ATOM   2263  HA  ALA A 138     -19.903  10.407  17.594  1.00 97.89           H  
ATOM   2264  C   ALA A 138     -18.865  11.070  15.854  1.00 97.89           C  
ATOM   2265  CB  ALA A 138     -18.351   8.979  17.229  1.00 97.89           C  
ATOM   2266  HB1 ALA A 138     -17.634   9.537  17.831  1.00 97.89           H  
ATOM   2267  HB2 ALA A 138     -17.838   8.514  16.387  1.00 97.89           H  
ATOM   2268  HB3 ALA A 138     -18.796   8.202  17.851  1.00 97.89           H  
ATOM   2269  O   ALA A 138     -18.662  12.171  16.349  1.00 97.89           O  
ATOM   2270  N   SER A 139     -18.672  10.846  14.549  1.00 97.72           N  
ATOM   2271  H   SER A 139     -18.849   9.918  14.191  1.00 97.72           H  
ATOM   2272  CA  SER A 139     -18.221  11.887  13.600  1.00 97.72           C  
ATOM   2273  HA  SER A 139     -17.386  12.426  14.048  1.00 97.72           H  
ATOM   2274  C   SER A 139     -19.276  12.945  13.271  1.00 97.72           C  
ATOM   2275  CB  SER A 139     -17.715  11.272  12.294  1.00 97.72           C  
ATOM   2276  HB2 SER A 139     -16.815  10.697  12.512  1.00 97.72           H  
ATOM   2277  HB3 SER A 139     -17.456  12.065  11.592  1.00 97.72           H  
ATOM   2278  O   SER A 139     -18.942  13.966  12.684  1.00 97.72           O  
ATOM   2279  OG  SER A 139     -18.685  10.422  11.709  1.00 97.72           O  
ATOM   2280  HG  SER A 139     -18.676   9.612  12.224  1.00 97.72           H  
ATOM   2281  N   HIS A 140     -20.530  12.724  13.666  1.00 97.45           N  
ATOM   2282  H   HIS A 140     -20.738  11.853  14.132  1.00 97.45           H  
ATOM   2283  CA  HIS A 140     -21.627  13.683  13.518  1.00 97.45           C  
ATOM   2284  HA  HIS A 140     -21.252  14.600  13.064  1.00 97.45           H  
ATOM   2285  C   HIS A 140     -22.200  14.081  14.882  1.00 97.45           C  
ATOM   2286  CB  HIS A 140     -22.707  13.109  12.588  1.00 97.45           C  
ATOM   2287  HB2 HIS A 140     -23.096  12.185  13.018  1.00 97.45           H  
ATOM   2288  HB3 HIS A 140     -23.530  13.820  12.516  1.00 97.45           H  
ATOM   2289  O   HIS A 140     -23.352  14.492  14.960  1.00 97.45           O  
ATOM   2290  CG  HIS A 140     -22.219  12.831  11.193  1.00 97.45           C  
ATOM   2291  CD2 HIS A 140     -22.427  13.602  10.081  1.00 97.45           C  
ATOM   2292  HD2 HIS A 140     -22.973  14.533  10.054  1.00 97.45           H  
ATOM   2293  ND1 HIS A 140     -21.458  11.757  10.804  1.00 97.45           N  
ATOM   2294  HD1 HIS A 140     -21.092  11.043  11.417  1.00 97.45           H  
ATOM   2295  CE1 HIS A 140     -21.201  11.879   9.495  1.00 97.45           C  
ATOM   2296  HE1 HIS A 140     -20.588  11.199   8.924  1.00 97.45           H  
ATOM   2297  NE2 HIS A 140     -21.797  12.974   8.996  1.00 97.45           N  
ATOM   2298  N   TYR A 141     -21.438  13.923  15.970  1.00 96.77           N  
ATOM   2299  H   TYR A 141     -20.490  13.596  15.847  1.00 96.77           H  
ATOM   2300  CA  TYR A 141     -21.959  14.014  17.337  1.00 96.77           C  
ATOM   2301  HA  TYR A 141     -22.697  13.225  17.474  1.00 96.77           H  
ATOM   2302  C   TYR A 141     -22.665  15.349  17.634  1.00 96.77           C  
ATOM   2303  CB  TYR A 141     -20.803  13.759  18.310  1.00 96.77           C  
ATOM   2304  HB2 TYR A 141     -20.334  12.810  18.052  1.00 96.77           H  
ATOM   2305  HB3 TYR A 141     -20.054  14.544  18.197  1.00 96.77           H  
ATOM   2306  O   TYR A 141     -23.714  15.350  18.278  1.00 96.77           O  
ATOM   2307  CG  TYR A 141     -21.216  13.674  19.761  1.00 96.77           C  
ATOM   2308  CD1 TYR A 141     -21.187  14.828  20.565  1.00 96.77           C  
ATOM   2309  HD1 TYR A 141     -20.895  15.781  20.148  1.00 96.77           H  
ATOM   2310  CD2 TYR A 141     -21.638  12.442  20.302  1.00 96.77           C  
ATOM   2311  HD2 TYR A 141     -21.676  11.565  19.674  1.00 96.77           H  
ATOM   2312  CE1 TYR A 141     -21.589  14.753  21.908  1.00 96.77           C  
ATOM   2313  HE1 TYR A 141     -21.599  15.636  22.531  1.00 96.77           H  
ATOM   2314  CE2 TYR A 141     -22.002  12.358  21.662  1.00 96.77           C  
ATOM   2315  HE2 TYR A 141     -22.312  11.422  22.104  1.00 96.77           H  
ATOM   2316  OH  TYR A 141     -22.314  13.478  23.775  1.00 96.77           O  
ATOM   2317  HH  TYR A 141     -21.831  12.796  24.248  1.00 96.77           H  
ATOM   2318  CZ  TYR A 141     -21.984  13.521  22.463  1.00 96.77           C  
ATOM   2319  N   ASN A 142     -22.147  16.467  17.111  1.00 94.39           N  
ATOM   2320  H   ASN A 142     -21.282  16.412  16.592  1.00 94.39           H  
ATOM   2321  CA  ASN A 142     -22.752  17.795  17.282  1.00 94.39           C  
ATOM   2322  HA  ASN A 142     -23.275  17.820  18.238  1.00 94.39           H  
ATOM   2323  C   ASN A 142     -23.793  18.153  16.200  1.00 94.39           C  
ATOM   2324  CB  ASN A 142     -21.635  18.847  17.333  1.00 94.39           C  
ATOM   2325  HB2 ASN A 142     -21.147  18.898  16.359  1.00 94.39           H  
ATOM   2326  HB3 ASN A 142     -22.073  19.824  17.535  1.00 94.39           H  
ATOM   2327  O   ASN A 142     -24.343  19.250  16.217  1.00 94.39           O  
ATOM   2328  CG  ASN A 142     -20.601  18.582  18.411  1.00 94.39           C  
ATOM   2329  ND2 ASN A 142     -19.345  18.530  18.054  1.00 94.39           N  
ATOM   2330 HD21 ASN A 142     -19.174  18.352  17.074  1.00 94.39           H  
ATOM   2331 HD22 ASN A 142     -18.674  18.300  18.773  1.00 94.39           H  
ATOM   2332  OD1 ASN A 142     -20.896  18.405  19.580  1.00 94.39           O  
ATOM   2333  N   SER A 143     -24.037  17.265  15.232  1.00 94.71           N  
ATOM   2334  H   SER A 143     -23.585  16.364  15.293  1.00 94.71           H  
ATOM   2335  CA  SER A 143     -24.925  17.478  14.076  1.00 94.71           C  
ATOM   2336  HA  SER A 143     -25.630  18.271  14.327  1.00 94.71           H  
ATOM   2337  C   SER A 143     -25.783  16.243  13.771  1.00 94.71           C  
ATOM   2338  CB  SER A 143     -24.123  17.949  12.857  1.00 94.71           C  
ATOM   2339  HB2 SER A 143     -23.683  18.922  13.076  1.00 94.71           H  
ATOM   2340  HB3 SER A 143     -24.795  18.063  12.006  1.00 94.71           H  
ATOM   2341  O   SER A 143     -26.052  15.896  12.618  1.00 94.71           O  
ATOM   2342  OG  SER A 143     -23.087  17.043  12.517  1.00 94.71           O  
ATOM   2343  HG  SER A 143     -22.331  17.220  13.082  1.00 94.71           H  
ATOM   2344  N   LEU A 144     -26.206  15.541  14.824  1.00 93.63           N  
ATOM   2345  H   LEU A 144     -25.984  15.888  15.746  1.00 93.63           H  
ATOM   2346  CA  LEU A 144     -27.081  14.384  14.700  1.00 93.63           C  
ATOM   2347  HA  LEU A 144     -26.642  13.706  13.968  1.00 93.63           H  
ATOM   2348  C   LEU A 144     -28.452  14.823  14.178  1.00 93.63           C  
ATOM   2349  CB  LEU A 144     -27.202  13.668  16.055  1.00 93.63           C  
ATOM   2350  HB2 LEU A 144     -27.978  12.905  15.991  1.00 93.63           H  
ATOM   2351  HB3 LEU A 144     -27.522  14.401  16.796  1.00 93.63           H  
ATOM   2352  O   LEU A 144     -29.010  15.810  14.625  1.00 93.63           O  
ATOM   2353  CG  LEU A 144     -25.894  13.010  16.527  1.00 93.63           C  
ATOM   2354  HG  LEU A 144     -25.082  13.737  16.493  1.00 93.63           H  
ATOM   2355  CD1 LEU A 144     -26.041  12.580  17.977  1.00 93.63           C  
ATOM   2356 HD11 LEU A 144     -25.137  12.073  18.316  1.00 93.63           H  
ATOM   2357 HD12 LEU A 144     -26.165  13.487  18.568  1.00 93.63           H  
ATOM   2358 HD13 LEU A 144     -26.916  11.944  18.112  1.00 93.63           H  
ATOM   2359  CD2 LEU A 144     -25.519  11.784  15.688  1.00 93.63           C  
ATOM   2360 HD21 LEU A 144     -26.328  11.054  15.705  1.00 93.63           H  
ATOM   2361 HD22 LEU A 144     -24.612  11.341  16.098  1.00 93.63           H  
ATOM   2362 HD23 LEU A 144     -25.300  12.097  14.667  1.00 93.63           H  
ATOM   2363  N   ASN A 145     -29.004  14.052  13.242  1.00 90.66           N  
ATOM   2364  H   ASN A 145     -28.429  13.329  12.834  1.00 90.66           H  
ATOM   2365  CA  ASN A 145     -30.344  14.300  12.708  1.00 90.66           C  
ATOM   2366  HA  ASN A 145     -30.581  15.360  12.803  1.00 90.66           H  
ATOM   2367  C   ASN A 145     -31.400  13.506  13.493  1.00 90.66           C  
ATOM   2368  CB  ASN A 145     -30.363  13.915  11.215  1.00 90.66           C  
ATOM   2369  HB2 ASN A 145     -31.375  14.047  10.832  1.00 90.66           H  
ATOM   2370  HB3 ASN A 145     -30.087  12.866  11.106  1.00 90.66           H  
ATOM   2371  O   ASN A 145     -31.217  12.298  13.695  1.00 90.66           O  
ATOM   2372  CG  ASN A 145     -29.447  14.774  10.361  1.00 90.66           C  
ATOM   2373  ND2 ASN A 145     -28.751  14.200   9.406  1.00 90.66           N  
ATOM   2374 HD21 ASN A 145     -28.774  13.204   9.243  1.00 90.66           H  
ATOM   2375 HD22 ASN A 145     -28.115  14.829   8.937  1.00 90.66           H  
ATOM   2376  OD1 ASN A 145     -29.367  15.974  10.498  1.00 90.66           O  
ATOM   2377  N   GLY A 146     -32.546  14.097  13.820  1.00 92.26           N  
ATOM   2378  H   GLY A 146     -32.565  15.103  13.906  1.00 92.26           H  
ATOM   2379  CA  GLY A 146     -33.694  13.369  14.366  1.00 92.26           C  
ATOM   2380  HA2 GLY A 146     -33.340  12.667  15.121  1.00 92.26           H  
ATOM   2381  HA3 GLY A 146     -34.193  12.816  13.570  1.00 92.26           H  
ATOM   2382  C   GLY A 146     -34.714  14.280  15.038  1.00 92.26           C  
ATOM   2383  O   GLY A 146     -34.672  15.492  14.887  1.00 92.26           O  
ATOM   2384  N   SER A 147     -35.660  13.681  15.762  1.00 94.70           N  
ATOM   2385  H   SER A 147     -35.636  12.676  15.855  1.00 94.70           H  
ATOM   2386  CA  SER A 147     -36.288  14.386  16.881  1.00 94.70           C  
ATOM   2387  HA  SER A 147     -36.526  15.408  16.587  1.00 94.70           H  
ATOM   2388  C   SER A 147     -35.307  14.442  18.054  1.00 94.70           C  
ATOM   2389  CB  SER A 147     -37.582  13.684  17.311  1.00 94.70           C  
ATOM   2390  HB2 SER A 147     -38.013  14.222  18.155  1.00 94.70           H  
ATOM   2391  HB3 SER A 147     -38.295  13.705  16.487  1.00 94.70           H  
ATOM   2392  O   SER A 147     -34.401  13.610  18.126  1.00 94.70           O  
ATOM   2393  OG  SER A 147     -37.341  12.338  17.689  1.00 94.70           O  
ATOM   2394  HG  SER A 147     -37.948  12.109  18.396  1.00 94.70           H  
ATOM   2395  N   GLU A 148     -35.540  15.345  19.005  1.00 93.11           N  
ATOM   2396  H   GLU A 148     -36.245  16.051  18.853  1.00 93.11           H  
ATOM   2397  CA  GLU A 148     -34.744  15.479  20.237  1.00 93.11           C  
ATOM   2398  HA  GLU A 148     -33.762  15.883  19.993  1.00 93.11           H  
ATOM   2399  C   GLU A 148     -34.528  14.123  20.940  1.00 93.11           C  
ATOM   2400  CB  GLU A 148     -35.481  16.492  21.125  1.00 93.11           C  
ATOM   2401  HB2 GLU A 148     -36.450  16.075  21.399  1.00 93.11           H  
ATOM   2402  HB3 GLU A 148     -35.654  17.387  20.527  1.00 93.11           H  
ATOM   2403  O   GLU A 148     -33.396  13.704  21.151  1.00 93.11           O  
ATOM   2404  CG  GLU A 148     -34.733  16.911  22.399  1.00 93.11           C  
ATOM   2405  HG2 GLU A 148     -34.638  16.044  23.053  1.00 93.11           H  
ATOM   2406  HG3 GLU A 148     -33.734  17.246  22.119  1.00 93.11           H  
ATOM   2407  CD  GLU A 148     -35.467  18.046  23.144  1.00 93.11           C  
ATOM   2408  OE1 GLU A 148     -34.843  18.682  24.021  1.00 93.11           O  
ATOM   2409  OE2 GLU A 148     -36.650  18.308  22.809  1.00 93.11           O  
ATOM   2410  N   GLU A 149     -35.594  13.338  21.144  1.00 94.54           N  
ATOM   2411  H   GLU A 149     -36.505  13.759  21.028  1.00 94.54           H  
ATOM   2412  CA  GLU A 149     -35.510  11.989  21.734  1.00 94.54           C  
ATOM   2413  HA  GLU A 149     -35.108  12.073  22.743  1.00 94.54           H  
ATOM   2414  C   GLU A 149     -34.606  11.022  20.932  1.00 94.54           C  
ATOM   2415  CB  GLU A 149     -36.938  11.413  21.795  1.00 94.54           C  
ATOM   2416  HB2 GLU A 149     -37.262  11.199  20.776  1.00 94.54           H  
ATOM   2417  HB3 GLU A 149     -37.611  12.160  22.215  1.00 94.54           H  
ATOM   2418  O   GLU A 149     -33.927  10.154  21.489  1.00 94.54           O  
ATOM   2419  CG  GLU A 149     -37.046  10.135  22.645  1.00 94.54           C  
ATOM   2420  HG2 GLU A 149     -36.978  10.402  23.699  1.00 94.54           H  
ATOM   2421  HG3 GLU A 149     -36.210   9.474  22.418  1.00 94.54           H  
ATOM   2422  CD  GLU A 149     -38.335   9.337  22.398  1.00 94.54           C  
ATOM   2423  OE1 GLU A 149     -38.287   8.108  22.665  1.00 94.54           O  
ATOM   2424  OE2 GLU A 149     -39.309   9.878  21.836  1.00 94.54           O  
ATOM   2425  N   ILE A 150     -34.602  11.125  19.597  1.00 96.14           N  
ATOM   2426  H   ILE A 150     -35.041  11.943  19.199  1.00 96.14           H  
ATOM   2427  CA  ILE A 150     -33.759  10.289  18.729  1.00 96.14           C  
ATOM   2428  HA  ILE A 150     -33.792   9.264  19.098  1.00 96.14           H  
ATOM   2429  C   ILE A 150     -32.297  10.737  18.809  1.00 96.14           C  
ATOM   2430  CB  ILE A 150     -34.291  10.300  17.274  1.00 96.14           C  
ATOM   2431  HB  ILE A 150     -34.472  11.333  16.979  1.00 96.14           H  
ATOM   2432  O   ILE A 150     -31.402   9.887  18.789  1.00 96.14           O  
ATOM   2433  CG1 ILE A 150     -35.625   9.526  17.194  1.00 96.14           C  
ATOM   2434 HG12 ILE A 150     -36.303   9.902  17.960  1.00 96.14           H  
ATOM   2435 HG13 ILE A 150     -35.447   8.471  17.406  1.00 96.14           H  
ATOM   2436  CG2 ILE A 150     -33.271   9.705  16.280  1.00 96.14           C  
ATOM   2437 HG21 ILE A 150     -32.379  10.330  16.261  1.00 96.14           H  
ATOM   2438 HG22 ILE A 150     -33.680   9.700  15.269  1.00 96.14           H  
ATOM   2439 HG23 ILE A 150     -33.010   8.691  16.585  1.00 96.14           H  
ATOM   2440  CD1 ILE A 150     -36.340   9.648  15.841  1.00 96.14           C  
ATOM   2441 HD11 ILE A 150     -37.343   9.231  15.929  1.00 96.14           H  
ATOM   2442 HD12 ILE A 150     -36.420  10.697  15.553  1.00 96.14           H  
ATOM   2443 HD13 ILE A 150     -35.805   9.095  15.069  1.00 96.14           H  
ATOM   2444  N   GLU A 151     -32.047  12.042  18.871  1.00 96.24           N  
ATOM   2445  H   GLU A 151     -32.825  12.684  18.921  1.00 96.24           H  
ATOM   2446  CA  GLU A 151     -30.711  12.615  19.033  1.00 96.24           C  
ATOM   2447  HA  GLU A 151     -30.046  12.207  18.271  1.00 96.24           H  
ATOM   2448  C   GLU A 151     -30.113  12.223  20.385  1.00 96.24           C  
ATOM   2449  CB  GLU A 151     -30.757  14.136  18.840  1.00 96.24           C  
ATOM   2450  HB2 GLU A 151     -29.795  14.556  19.137  1.00 96.24           H  
ATOM   2451  HB3 GLU A 151     -31.539  14.565  19.467  1.00 96.24           H  
ATOM   2452  O   GLU A 151     -29.017  11.663  20.406  1.00 96.24           O  
ATOM   2453  CG  GLU A 151     -31.018  14.485  17.367  1.00 96.24           C  
ATOM   2454  HG2 GLU A 151     -30.179  14.127  16.770  1.00 96.24           H  
ATOM   2455  HG3 GLU A 151     -31.903  13.950  17.024  1.00 96.24           H  
ATOM   2456  CD  GLU A 151     -31.220  15.987  17.121  1.00 96.24           C  
ATOM   2457  OE1 GLU A 151     -31.805  16.286  16.054  1.00 96.24           O  
ATOM   2458  OE2 GLU A 151     -30.802  16.793  17.980  1.00 96.24           O  
ATOM   2459  N   GLU A 152     -30.869  12.355  21.479  1.00 95.50           N  
ATOM   2460  H   GLU A 152     -31.740  12.859  21.401  1.00 95.50           H  
ATOM   2461  CA  GLU A 152     -30.463  11.914  22.821  1.00 95.50           C  
ATOM   2462  HA  GLU A 152     -29.595  12.486  23.148  1.00 95.50           H  
ATOM   2463  C   GLU A 152     -30.097  10.425  22.849  1.00 95.50           C  
ATOM   2464  CB  GLU A 152     -31.609  12.139  23.814  1.00 95.50           C  
ATOM   2465  HB2 GLU A 152     -32.524  11.722  23.395  1.00 95.50           H  
ATOM   2466  HB3 GLU A 152     -31.372  11.593  24.728  1.00 95.50           H  
ATOM   2467  O   GLU A 152     -29.049  10.039  23.368  1.00 95.50           O  
ATOM   2468  CG  GLU A 152     -31.834  13.610  24.190  1.00 95.50           C  
ATOM   2469  HG2 GLU A 152     -30.905  14.000  24.607  1.00 95.50           H  
ATOM   2470  HG3 GLU A 152     -32.072  14.187  23.297  1.00 95.50           H  
ATOM   2471  CD  GLU A 152     -32.961  13.765  25.226  1.00 95.50           C  
ATOM   2472  OE1 GLU A 152     -33.086  14.876  25.779  1.00 95.50           O  
ATOM   2473  OE2 GLU A 152     -33.662  12.759  25.504  1.00 95.50           O  
ATOM   2474  N   LYS A 153     -30.910   9.561  22.223  1.00 97.32           N  
ATOM   2475  H   LYS A 153     -31.778   9.930  21.862  1.00 97.32           H  
ATOM   2476  CA  LYS A 153     -30.615   8.120  22.113  1.00 97.32           C  
ATOM   2477  HA  LYS A 153     -30.455   7.720  23.114  1.00 97.32           H  
ATOM   2478  C   LYS A 153     -29.328   7.843  21.334  1.00 97.32           C  
ATOM   2479  CB  LYS A 153     -31.801   7.401  21.455  1.00 97.32           C  
ATOM   2480  HB2 LYS A 153     -32.151   7.986  20.605  1.00 97.32           H  
ATOM   2481  HB3 LYS A 153     -31.476   6.425  21.093  1.00 97.32           H  
ATOM   2482  O   LYS A 153     -28.587   6.919  21.675  1.00 97.32           O  
ATOM   2483  CG  LYS A 153     -32.947   7.184  22.449  1.00 97.32           C  
ATOM   2484  HG2 LYS A 153     -32.631   6.449  23.190  1.00 97.32           H  
ATOM   2485  HG3 LYS A 153     -33.175   8.116  22.967  1.00 97.32           H  
ATOM   2486  CD  LYS A 153     -34.210   6.684  21.739  1.00 97.32           C  
ATOM   2487  HD2 LYS A 153     -33.989   5.778  21.174  1.00 97.32           H  
ATOM   2488  HD3 LYS A 153     -34.563   7.464  21.064  1.00 97.32           H  
ATOM   2489  CE  LYS A 153     -35.279   6.396  22.797  1.00 97.32           C  
ATOM   2490  HE2 LYS A 153     -34.962   5.542  23.395  1.00 97.32           H  
ATOM   2491  HE3 LYS A 153     -35.341   7.260  23.459  1.00 97.32           H  
ATOM   2492  NZ  LYS A 153     -36.617   6.155  22.211  1.00 97.32           N  
ATOM   2493  HZ1 LYS A 153     -37.277   5.871  22.922  1.00 97.32           H  
ATOM   2494  HZ2 LYS A 153     -37.040   7.039  21.968  1.00 97.32           H  
ATOM   2495  HZ3 LYS A 153     -36.626   5.533  21.415  1.00 97.32           H  
ATOM   2496  N   LYS A 154     -29.057   8.610  20.273  1.00 97.72           N  
ATOM   2497  H   LYS A 154     -29.687   9.379  20.090  1.00 97.72           H  
ATOM   2498  CA  LYS A 154     -27.827   8.489  19.472  1.00 97.72           C  
ATOM   2499  HA  LYS A 154     -27.637   7.439  19.251  1.00 97.72           H  
ATOM   2500  C   LYS A 154     -26.606   8.984  20.246  1.00 97.72           C  
ATOM   2501  CB  LYS A 154     -27.978   9.268  18.162  1.00 97.72           C  
ATOM   2502  HB2 LYS A 154     -26.994   9.403  17.712  1.00 97.72           H  
ATOM   2503  HB3 LYS A 154     -28.388  10.253  18.385  1.00 97.72           H  
ATOM   2504  O   LYS A 154     -25.582   8.307  20.210  1.00 97.72           O  
ATOM   2505  CG  LYS A 154     -28.885   8.565  17.148  1.00 97.72           C  
ATOM   2506  HG2 LYS A 154     -29.826   8.273  17.615  1.00 97.72           H  
ATOM   2507  HG3 LYS A 154     -28.386   7.671  16.775  1.00 97.72           H  
ATOM   2508  CD  LYS A 154     -29.162   9.528  15.991  1.00 97.72           C  
ATOM   2509  HD2 LYS A 154     -29.634  10.429  16.381  1.00 97.72           H  
ATOM   2510  HD3 LYS A 154     -28.220   9.800  15.514  1.00 97.72           H  
ATOM   2511  CE  LYS A 154     -30.086   8.875  14.968  1.00 97.72           C  
ATOM   2512  HE2 LYS A 154     -31.023   8.630  15.468  1.00 97.72           H  
ATOM   2513  HE3 LYS A 154     -29.627   7.952  14.615  1.00 97.72           H  
ATOM   2514  NZ  LYS A 154     -30.336   9.796  13.839  1.00 97.72           N  
ATOM   2515  HZ1 LYS A 154     -30.735  10.662  14.171  1.00 97.72           H  
ATOM   2516  HZ2 LYS A 154     -30.994   9.422  13.171  1.00 97.72           H  
ATOM   2517  HZ3 LYS A 154     -29.478  10.067  13.380  1.00 97.72           H  
ATOM   2518  N   GLN A 155     -26.719  10.100  20.963  1.00 97.21           N  
ATOM   2519  H   GLN A 155     -27.587  10.616  20.927  1.00 97.21           H  
ATOM   2520  CA  GLN A 155     -25.659  10.614  21.833  1.00 97.21           C  
ATOM   2521  HA  GLN A 155     -24.745  10.740  21.253  1.00 97.21           H  
ATOM   2522  C   GLN A 155     -25.358   9.626  22.955  1.00 97.21           C  
ATOM   2523  CB  GLN A 155     -26.054  11.973  22.423  1.00 97.21           C  
ATOM   2524  HB2 GLN A 155     -25.341  12.242  23.202  1.00 97.21           H  
ATOM   2525  HB3 GLN A 155     -27.045  11.902  22.872  1.00 97.21           H  
ATOM   2526  O   GLN A 155     -24.207   9.231  23.112  1.00 97.21           O  
ATOM   2527  CG  GLN A 155     -26.039  13.073  21.356  1.00 97.21           C  
ATOM   2528  HG2 GLN A 155     -25.039  13.147  20.927  1.00 97.21           H  
ATOM   2529  HG3 GLN A 155     -26.747  12.808  20.571  1.00 97.21           H  
ATOM   2530  CD  GLN A 155     -26.452  14.437  21.888  1.00 97.21           C  
ATOM   2531  NE2 GLN A 155     -26.132  15.503  21.186  1.00 97.21           N  
ATOM   2532 HE21 GLN A 155     -25.589  15.437  20.337  1.00 97.21           H  
ATOM   2533 HE22 GLN A 155     -26.479  16.381  21.544  1.00 97.21           H  
ATOM   2534  OE1 GLN A 155     -27.074  14.567  22.926  1.00 97.21           O  
ATOM   2535  N   LEU A 156     -26.387   9.130  23.650  1.00 97.60           N  
ATOM   2536  H   LEU A 156     -27.301   9.532  23.502  1.00 97.60           H  
ATOM   2537  CA  LEU A 156     -26.242   8.123  24.700  1.00 97.60           C  
ATOM   2538  HA  LEU A 156     -25.622   8.551  25.488  1.00 97.60           H  
ATOM   2539  C   LEU A 156     -25.541   6.860  24.186  1.00 97.60           C  
ATOM   2540  CB  LEU A 156     -27.633   7.795  25.271  1.00 97.60           C  
ATOM   2541  HB2 LEU A 156     -28.094   8.718  25.623  1.00 97.60           H  
ATOM   2542  HB3 LEU A 156     -28.255   7.396  24.470  1.00 97.60           H  
ATOM   2543  O   LEU A 156     -24.664   6.328  24.862  1.00 97.60           O  
ATOM   2544  CG  LEU A 156     -27.606   6.781  26.430  1.00 97.60           C  
ATOM   2545  HG  LEU A 156     -27.133   5.857  26.100  1.00 97.60           H  
ATOM   2546  CD1 LEU A 156     -26.852   7.321  27.648  1.00 97.60           C  
ATOM   2547 HD11 LEU A 156     -26.945   6.626  28.482  1.00 97.60           H  
ATOM   2548 HD12 LEU A 156     -27.262   8.288  27.940  1.00 97.60           H  
ATOM   2549 HD13 LEU A 156     -25.794   7.436  27.412  1.00 97.60           H  
ATOM   2550  CD2 LEU A 156     -29.035   6.443  26.855  1.00 97.60           C  
ATOM   2551 HD21 LEU A 156     -29.541   7.344  27.200  1.00 97.60           H  
ATOM   2552 HD22 LEU A 156     -29.580   6.028  26.007  1.00 97.60           H  
ATOM   2553 HD23 LEU A 156     -29.017   5.707  27.659  1.00 97.60           H  
ATOM   2554  N   PHE A 157     -25.878   6.401  22.975  1.00 98.25           N  
ATOM   2555  H   PHE A 157     -26.633   6.853  22.480  1.00 98.25           H  
ATOM   2556  CA  PHE A 157     -25.176   5.283  22.348  1.00 98.25           C  
ATOM   2557  HA  PHE A 157     -25.250   4.419  23.009  1.00 98.25           H  
ATOM   2558  C   PHE A 157     -23.681   5.579  22.168  1.00 98.25           C  
ATOM   2559  CB  PHE A 157     -25.833   4.929  21.005  1.00 98.25           C  
ATOM   2560  HB2 PHE A 157     -26.859   4.612  21.193  1.00 98.25           H  
ATOM   2561  HB3 PHE A 157     -25.877   5.819  20.378  1.00 98.25           H  
ATOM   2562  O   PHE A 157     -22.859   4.730  22.496  1.00 98.25           O  
ATOM   2563  CG  PHE A 157     -25.108   3.836  20.239  1.00 98.25           C  
ATOM   2564  CD1 PHE A 157     -24.112   4.168  19.299  1.00 98.25           C  
ATOM   2565  HD1 PHE A 157     -23.867   5.205  19.120  1.00 98.25           H  
ATOM   2566  CD2 PHE A 157     -25.379   2.484  20.515  1.00 98.25           C  
ATOM   2567  HD2 PHE A 157     -26.101   2.225  21.276  1.00 98.25           H  
ATOM   2568  CE1 PHE A 157     -23.395   3.154  18.640  1.00 98.25           C  
ATOM   2569  HE1 PHE A 157     -22.598   3.412  17.959  1.00 98.25           H  
ATOM   2570  CE2 PHE A 157     -24.657   1.469  19.860  1.00 98.25           C  
ATOM   2571  HE2 PHE A 157     -24.809   0.436  20.135  1.00 98.25           H  
ATOM   2572  CZ  PHE A 157     -23.663   1.804  18.924  1.00 98.25           C  
ATOM   2573  HZ  PHE A 157     -23.062   1.029  18.472  1.00 98.25           H  
ATOM   2574  N   VAL A 158     -23.311   6.761  21.671  1.00 97.98           N  
ATOM   2575  H   VAL A 158     -24.019   7.454  21.478  1.00 97.98           H  
ATOM   2576  CA  VAL A 158     -21.896   7.129  21.501  1.00 97.98           C  
ATOM   2577  HA  VAL A 158     -21.393   6.335  20.949  1.00 97.98           H  
ATOM   2578  C   VAL A 158     -21.187   7.230  22.856  1.00 97.98           C  
ATOM   2579  CB  VAL A 158     -21.763   8.428  20.689  1.00 97.98           C  
ATOM   2580  HB  VAL A 158     -22.355   9.217  21.153  1.00 97.98           H  
ATOM   2581  O   VAL A 158     -20.103   6.677  23.016  1.00 97.98           O  
ATOM   2582  CG1 VAL A 158     -20.309   8.893  20.595  1.00 97.98           C  
ATOM   2583 HG11 VAL A 158     -19.963   9.243  21.568  1.00 97.98           H  
ATOM   2584 HG12 VAL A 158     -19.670   8.078  20.255  1.00 97.98           H  
ATOM   2585 HG13 VAL A 158     -20.241   9.713  19.880  1.00 97.98           H  
ATOM   2586  CG2 VAL A 158     -22.251   8.227  19.248  1.00 97.98           C  
ATOM   2587 HG21 VAL A 158     -22.206   9.175  18.711  1.00 97.98           H  
ATOM   2588 HG22 VAL A 158     -23.285   7.881  19.241  1.00 97.98           H  
ATOM   2589 HG23 VAL A 158     -21.623   7.496  18.740  1.00 97.98           H  
ATOM   2590  N   GLU A 159     -21.815   7.857  23.850  1.00 96.95           N  
ATOM   2591  H   GLU A 159     -22.704   8.295  23.652  1.00 96.95           H  
ATOM   2592  CA  GLU A 159     -21.279   7.996  25.210  1.00 96.95           C  
ATOM   2593  HA  GLU A 159     -20.331   8.532  25.172  1.00 96.95           H  
ATOM   2594  C   GLU A 159     -20.989   6.643  25.871  1.00 96.95           C  
ATOM   2595  CB  GLU A 159     -22.279   8.790  26.072  1.00 96.95           C  
ATOM   2596  HB2 GLU A 159     -21.999   8.695  27.121  1.00 96.95           H  
ATOM   2597  HB3 GLU A 159     -23.273   8.357  25.966  1.00 96.95           H  
ATOM   2598  O   GLU A 159     -19.905   6.431  26.414  1.00 96.95           O  
ATOM   2599  CG  GLU A 159     -22.348  10.282  25.715  1.00 96.95           C  
ATOM   2600  HG2 GLU A 159     -22.660  10.396  24.676  1.00 96.95           H  
ATOM   2601  HG3 GLU A 159     -23.099  10.757  26.346  1.00 96.95           H  
ATOM   2602  CD  GLU A 159     -21.008  10.987  25.910  1.00 96.95           C  
ATOM   2603  OE1 GLU A 159     -20.731  11.952  25.174  1.00 96.95           O  
ATOM   2604  OE2 GLU A 159     -20.195  10.536  26.749  1.00 96.95           O  
ATOM   2605  N   GLN A 160     -21.924   5.694  25.769  1.00 98.03           N  
ATOM   2606  H   GLN A 160     -22.790   5.933  25.308  1.00 98.03           H  
ATOM   2607  CA  GLN A 160     -21.787   4.350  26.343  1.00 98.03           C  
ATOM   2608  HA  GLN A 160     -21.503   4.440  27.391  1.00 98.03           H  
ATOM   2609  C   GLN A 160     -20.700   3.503  25.664  1.00 98.03           C  
ATOM   2610  CB  GLN A 160     -23.143   3.634  26.255  1.00 98.03           C  
ATOM   2611  HB2 GLN A 160     -23.004   2.572  26.459  1.00 98.03           H  
ATOM   2612  HB3 GLN A 160     -23.541   3.737  25.245  1.00 98.03           H  
ATOM   2613  O   GLN A 160     -20.181   2.569  26.273  1.00 98.03           O  
ATOM   2614  CG  GLN A 160     -24.148   4.188  27.275  1.00 98.03           C  
ATOM   2615  HG2 GLN A 160     -24.250   5.267  27.160  1.00 98.03           H  
ATOM   2616  HG3 GLN A 160     -23.768   3.996  28.278  1.00 98.03           H  
ATOM   2617  CD  GLN A 160     -25.534   3.566  27.142  1.00 98.03           C  
ATOM   2618  NE2 GLN A 160     -26.376   3.722  28.140  1.00 98.03           N  
ATOM   2619 HE21 GLN A 160     -27.296   3.326  28.010  1.00 98.03           H  
ATOM   2620 HE22 GLN A 160     -26.106   4.255  28.954  1.00 98.03           H  
ATOM   2621  OE1 GLN A 160     -25.903   2.939  26.160  1.00 98.03           O  
ATOM   2622  N   HIS A 161     -20.336   3.825  24.421  1.00 98.04           N  
ATOM   2623  H   HIS A 161     -20.773   4.626  23.988  1.00 98.04           H  
ATOM   2624  CA  HIS A 161     -19.413   3.027  23.612  1.00 98.04           C  
ATOM   2625  HA  HIS A 161     -19.111   2.153  24.188  1.00 98.04           H  
ATOM   2626  C   HIS A 161     -18.100   3.755  23.293  1.00 98.04           C  
ATOM   2627  CB  HIS A 161     -20.127   2.478  22.369  1.00 98.04           C  
ATOM   2628  HB2 HIS A 161     -20.462   3.312  21.751  1.00 98.04           H  
ATOM   2629  HB3 HIS A 161     -19.421   1.888  21.785  1.00 98.04           H  
ATOM   2630  O   HIS A 161     -17.410   3.370  22.358  1.00 98.04           O  
ATOM   2631  CG  HIS A 161     -21.308   1.597  22.694  1.00 98.04           C  
ATOM   2632  CD2 HIS A 161     -21.314   0.243  22.897  1.00 98.04           C  
ATOM   2633  HD2 HIS A 161     -20.452  -0.406  22.857  1.00 98.04           H  
ATOM   2634  ND1 HIS A 161     -22.594   2.031  22.879  1.00 98.04           N  
ATOM   2635  HD1 HIS A 161     -22.878   3.000  22.842  1.00 98.04           H  
ATOM   2636  CE1 HIS A 161     -23.361   0.980  23.195  1.00 98.04           C  
ATOM   2637  HE1 HIS A 161     -24.411   1.032  23.443  1.00 98.04           H  
ATOM   2638  NE2 HIS A 161     -22.630  -0.144  23.194  1.00 98.04           N  
ATOM   2639  N   LYS A 162     -17.699   4.772  24.071  1.00 95.93           N  
ATOM   2640  H   LYS A 162     -18.340   5.109  24.774  1.00 95.93           H  
ATOM   2641  CA  LYS A 162     -16.420   5.491  23.870  1.00 95.93           C  
ATOM   2642  HA  LYS A 162     -16.456   6.007  22.911  1.00 95.93           H  
ATOM   2643  C   LYS A 162     -15.190   4.575  23.788  1.00 95.93           C  
ATOM   2644  CB  LYS A 162     -16.231   6.529  24.985  1.00 95.93           C  
ATOM   2645  HB2 LYS A 162     -16.517   6.099  25.945  1.00 95.93           H  
ATOM   2646  HB3 LYS A 162     -15.178   6.809  25.036  1.00 95.93           H  
ATOM   2647  O   LYS A 162     -14.301   4.841  22.987  1.00 95.93           O  
ATOM   2648  CG  LYS A 162     -17.045   7.798  24.710  1.00 95.93           C  
ATOM   2649  HG2 LYS A 162     -16.667   8.261  23.799  1.00 95.93           H  
ATOM   2650  HG3 LYS A 162     -18.095   7.544  24.565  1.00 95.93           H  
ATOM   2651  CD  LYS A 162     -16.929   8.788  25.874  1.00 95.93           C  
ATOM   2652  HD2 LYS A 162     -15.887   8.892  26.178  1.00 95.93           H  
ATOM   2653  HD3 LYS A 162     -17.519   8.418  26.712  1.00 95.93           H  
ATOM   2654  CE  LYS A 162     -17.458  10.145  25.413  1.00 95.93           C  
ATOM   2655  HE2 LYS A 162     -18.418   9.994  24.918  1.00 95.93           H  
ATOM   2656  HE3 LYS A 162     -16.763  10.561  24.685  1.00 95.93           H  
ATOM   2657  NZ  LYS A 162     -17.659  11.092  26.531  1.00 95.93           N  
ATOM   2658  HZ1 LYS A 162     -18.496  10.797  27.013  1.00 95.93           H  
ATOM   2659  HZ2 LYS A 162     -17.934  11.997  26.177  1.00 95.93           H  
ATOM   2660  HZ3 LYS A 162     -16.876  11.145  27.167  1.00 95.93           H  
ATOM   2661  N   HIS A 163     -15.180   3.472  24.539  1.00 95.84           N  
ATOM   2662  H   HIS A 163     -15.963   3.314  25.157  1.00 95.84           H  
ATOM   2663  CA  HIS A 163     -14.123   2.450  24.496  1.00 95.84           C  
ATOM   2664  HA  HIS A 163     -13.173   2.915  24.757  1.00 95.84           H  
ATOM   2665  C   HIS A 163     -13.936   1.810  23.105  1.00 95.84           C  
ATOM   2666  CB  HIS A 163     -14.431   1.372  25.548  1.00 95.84           C  
ATOM   2667  HB2 HIS A 163     -14.516   1.842  26.528  1.00 95.84           H  
ATOM   2668  HB3 HIS A 163     -13.587   0.684  25.590  1.00 95.84           H  
ATOM   2669  O   HIS A 163     -12.878   1.260  22.814  1.00 95.84           O  
ATOM   2670  CG  HIS A 163     -15.686   0.575  25.271  1.00 95.84           C  
ATOM   2671  CD2 HIS A 163     -15.750  -0.661  24.683  1.00 95.84           C  
ATOM   2672  HD2 HIS A 163     -14.908  -1.240  24.334  1.00 95.84           H  
ATOM   2673  ND1 HIS A 163     -16.981   0.940  25.581  1.00 95.84           N  
ATOM   2674  HD1 HIS A 163     -17.271   1.726  26.146  1.00 95.84           H  
ATOM   2675  CE1 HIS A 163     -17.799  -0.044  25.178  1.00 95.84           C  
ATOM   2676  HE1 HIS A 163     -18.869  -0.057  25.323  1.00 95.84           H  
ATOM   2677  NE2 HIS A 163     -17.099  -1.039  24.625  1.00 95.84           N  
ATOM   2678  N   TYR A 164     -14.919   1.919  22.202  1.00 98.07           N  
ATOM   2679  H   TYR A 164     -15.784   2.374  22.456  1.00 98.07           H  
ATOM   2680  CA  TYR A 164     -14.768   1.460  20.821  1.00 98.07           C  
ATOM   2681  HA  TYR A 164     -14.474   0.410  20.830  1.00 98.07           H  
ATOM   2682  C   TYR A 164     -13.660   2.195  20.068  1.00 98.07           C  
ATOM   2683  CB  TYR A 164     -16.090   1.595  20.052  1.00 98.07           C  
ATOM   2684  HB2 TYR A 164     -16.495   2.596  20.199  1.00 98.07           H  
ATOM   2685  HB3 TYR A 164     -15.861   1.512  18.990  1.00 98.07           H  
ATOM   2686  O   TYR A 164     -13.128   1.626  19.120  1.00 98.07           O  
ATOM   2687  CG  TYR A 164     -17.169   0.564  20.342  1.00 98.07           C  
ATOM   2688  CD1 TYR A 164     -17.005  -0.437  21.320  1.00 98.07           C  
ATOM   2689  HD1 TYR A 164     -16.117  -0.497  21.932  1.00 98.07           H  
ATOM   2690  CD2 TYR A 164     -18.335   0.572  19.554  1.00 98.07           C  
ATOM   2691  HD2 TYR A 164     -18.459   1.345  18.810  1.00 98.07           H  
ATOM   2692  CE1 TYR A 164     -17.985  -1.425  21.499  1.00 98.07           C  
ATOM   2693  HE1 TYR A 164     -17.820  -2.192  22.241  1.00 98.07           H  
ATOM   2694  CE2 TYR A 164     -19.325  -0.413  19.730  1.00 98.07           C  
ATOM   2695  HE2 TYR A 164     -20.228  -0.407  19.137  1.00 98.07           H  
ATOM   2696  OH  TYR A 164     -20.087  -2.379  20.868  1.00 98.07           O  
ATOM   2697  HH  TYR A 164     -19.828  -2.971  21.578  1.00 98.07           H  
ATOM   2698  CZ  TYR A 164     -19.144  -1.419  20.702  1.00 98.07           C  
ATOM   2699  N   PHE A 165     -13.276   3.417  20.455  1.00 96.55           N  
ATOM   2700  H   PHE A 165     -13.700   3.842  21.267  1.00 96.55           H  
ATOM   2701  CA  PHE A 165     -12.099   4.054  19.860  1.00 96.55           C  
ATOM   2702  HA  PHE A 165     -12.235   4.099  18.780  1.00 96.55           H  
ATOM   2703  C   PHE A 165     -10.826   3.226  20.093  1.00 96.55           C  
ATOM   2704  CB  PHE A 165     -11.935   5.482  20.393  1.00 96.55           C  
ATOM   2705  HB2 PHE A 165     -10.976   5.862  20.040  1.00 96.55           H  
ATOM   2706  HB3 PHE A 165     -11.900   5.460  21.483  1.00 96.55           H  
ATOM   2707  O   PHE A 165     -10.079   2.993  19.140  1.00 96.55           O  
ATOM   2708  CG  PHE A 165     -12.982   6.470  19.923  1.00 96.55           C  
ATOM   2709  CD1 PHE A 165     -13.151   6.701  18.547  1.00 96.55           C  
ATOM   2710  HD1 PHE A 165     -12.573   6.134  17.831  1.00 96.55           H  
ATOM   2711  CD2 PHE A 165     -13.750   7.199  20.849  1.00 96.55           C  
ATOM   2712  HD2 PHE A 165     -13.606   7.040  21.907  1.00 96.55           H  
ATOM   2713  CE1 PHE A 165     -14.083   7.650  18.099  1.00 96.55           C  
ATOM   2714  HE1 PHE A 165     -14.239   7.789  17.040  1.00 96.55           H  
ATOM   2715  CE2 PHE A 165     -14.667   8.167  20.401  1.00 96.55           C  
ATOM   2716  HE2 PHE A 165     -15.237   8.740  21.117  1.00 96.55           H  
ATOM   2717  CZ  PHE A 165     -14.828   8.398  19.025  1.00 96.55           C  
ATOM   2718  HZ  PHE A 165     -15.526   9.149  18.686  1.00 96.55           H  
ATOM   2719  N   ASP A 166     -10.640   2.709  21.310  1.00 96.28           N  
ATOM   2720  H   ASP A 166     -11.307   2.913  22.040  1.00 96.28           H  
ATOM   2721  CA  ASP A 166      -9.483   1.888  21.680  1.00 96.28           C  
ATOM   2722  HA  ASP A 166      -8.573   2.410  21.383  1.00 96.28           H  
ATOM   2723  C   ASP A 166      -9.511   0.534  20.958  1.00 96.28           C  
ATOM   2724  CB  ASP A 166      -9.442   1.691  23.206  1.00 96.28           C  
ATOM   2725  HB2 ASP A 166     -10.297   1.089  23.515  1.00 96.28           H  
ATOM   2726  HB3 ASP A 166      -8.536   1.142  23.462  1.00 96.28           H  
ATOM   2727  O   ASP A 166      -8.511   0.114  20.375  1.00 96.28           O  
ATOM   2728  CG  ASP A 166      -9.446   3.015  23.973  1.00 96.28           C  
ATOM   2729  OD1 ASP A 166      -8.709   3.932  23.542  1.00 96.28           O  
ATOM   2730  OD2 ASP A 166     -10.229   3.127  24.941  1.00 96.28           O  
ATOM   2731  N   GLU A 167     -10.680  -0.114  20.897  1.00 97.95           N  
ATOM   2732  H   GLU A 167     -11.448   0.255  21.439  1.00 97.95           H  
ATOM   2733  CA  GLU A 167     -10.852  -1.386  20.179  1.00 97.95           C  
ATOM   2734  HA  GLU A 167     -10.139  -2.113  20.565  1.00 97.95           H  
ATOM   2735  C   GLU A 167     -10.590  -1.237  18.668  1.00 97.95           C  
ATOM   2736  CB  GLU A 167     -12.274  -1.932  20.391  1.00 97.95           C  
ATOM   2737  HB2 GLU A 167     -12.379  -2.825  19.774  1.00 97.95           H  
ATOM   2738  HB3 GLU A 167     -12.997  -1.193  20.046  1.00 97.95           H  
ATOM   2739  O   GLU A 167      -9.945  -2.083  18.043  1.00 97.95           O  
ATOM   2740  CG  GLU A 167     -12.588  -2.309  21.849  1.00 97.95           C  
ATOM   2741  HG2 GLU A 167     -11.825  -3.005  22.199  1.00 97.95           H  
ATOM   2742  HG3 GLU A 167     -12.537  -1.412  22.465  1.00 97.95           H  
ATOM   2743  CD  GLU A 167     -13.975  -2.958  22.017  1.00 97.95           C  
ATOM   2744  OE1 GLU A 167     -14.353  -3.249  23.171  1.00 97.95           O  
ATOM   2745  OE2 GLU A 167     -14.682  -3.173  21.002  1.00 97.95           O  
ATOM   2746  N   ILE A 168     -11.048  -0.137  18.056  1.00 97.98           N  
ATOM   2747  H   ILE A 168     -11.563   0.531  18.611  1.00 97.98           H  
ATOM   2748  CA  ILE A 168     -10.776   0.160  16.642  1.00 97.98           C  
ATOM   2749  HA  ILE A 168     -11.065  -0.706  16.047  1.00 97.98           H  
ATOM   2750  C   ILE A 168      -9.275   0.377  16.421  1.00 97.98           C  
ATOM   2751  CB  ILE A 168     -11.604   1.377  16.168  1.00 97.98           C  
ATOM   2752  HB  ILE A 168     -11.448   2.193  16.873  1.00 97.98           H  
ATOM   2753  O   ILE A 168      -8.723  -0.117  15.431  1.00 97.98           O  
ATOM   2754  CG1 ILE A 168     -13.110   1.029  16.122  1.00 97.98           C  
ATOM   2755 HG12 ILE A 168     -13.383   0.416  16.981  1.00 97.98           H  
ATOM   2756 HG13 ILE A 168     -13.320   0.434  15.233  1.00 97.98           H  
ATOM   2757  CG2 ILE A 168     -11.156   1.852  14.769  1.00 97.98           C  
ATOM   2758 HG21 ILE A 168     -11.170   1.016  14.069  1.00 97.98           H  
ATOM   2759 HG22 ILE A 168     -10.147   2.262  14.821  1.00 97.98           H  
ATOM   2760 HG23 ILE A 168     -11.810   2.644  14.406  1.00 97.98           H  
ATOM   2761  CD1 ILE A 168     -14.007   2.274  16.121  1.00 97.98           C  
ATOM   2762 HD11 ILE A 168     -15.043   1.983  16.292  1.00 97.98           H  
ATOM   2763 HD12 ILE A 168     -13.933   2.782  15.160  1.00 97.98           H  
ATOM   2764 HD13 ILE A 168     -13.708   2.960  16.914  1.00 97.98           H  
ATOM   2765  N   LEU A 169      -8.599   1.088  17.328  1.00 97.24           N  
ATOM   2766  H   LEU A 169      -9.090   1.456  18.130  1.00 97.24           H  
ATOM   2767  CA  LEU A 169      -7.155   1.290  17.247  1.00 97.24           C  
ATOM   2768  HA  LEU A 169      -6.934   1.695  16.259  1.00 97.24           H  
ATOM   2769  C   LEU A 169      -6.391  -0.032  17.391  1.00 97.24           C  
ATOM   2770  CB  LEU A 169      -6.723   2.308  18.310  1.00 97.24           C  
ATOM   2771  HB2 LEU A 169      -7.324   3.211  18.205  1.00 97.24           H  
ATOM   2772  HB3 LEU A 169      -6.923   1.892  19.298  1.00 97.24           H  
ATOM   2773  O   LEU A 169      -5.427  -0.253  16.656  1.00 97.24           O  
ATOM   2774  CG  LEU A 169      -5.232   2.682  18.224  1.00 97.24           C  
ATOM   2775  HG  LEU A 169      -4.609   1.791  18.302  1.00 97.24           H  
ATOM   2776  CD1 LEU A 169      -4.894   3.418  16.920  1.00 97.24           C  
ATOM   2777 HD11 LEU A 169      -3.864   3.771  16.958  1.00 97.24           H  
ATOM   2778 HD12 LEU A 169      -5.559   4.274  16.803  1.00 97.24           H  
ATOM   2779 HD13 LEU A 169      -5.004   2.743  16.072  1.00 97.24           H  
ATOM   2780  CD2 LEU A 169      -4.898   3.597  19.387  1.00 97.24           C  
ATOM   2781 HD21 LEU A 169      -5.068   3.080  20.331  1.00 97.24           H  
ATOM   2782 HD22 LEU A 169      -5.564   4.459  19.344  1.00 97.24           H  
ATOM   2783 HD23 LEU A 169      -3.862   3.931  19.352  1.00 97.24           H  
ATOM   2784  N   GLU A 170      -6.837  -0.935  18.263  1.00 97.66           N  
ATOM   2785  H   GLU A 170      -7.589  -0.673  18.884  1.00 97.66           H  
ATOM   2786  CA  GLU A 170      -6.261  -2.273  18.414  1.00 97.66           C  
ATOM   2787  HA  GLU A 170      -5.198  -2.162  18.627  1.00 97.66           H  
ATOM   2788  C   GLU A 170      -6.396  -3.100  17.124  1.00 97.66           C  
ATOM   2789  CB  GLU A 170      -6.902  -2.985  19.614  1.00 97.66           C  
ATOM   2790  HB2 GLU A 170      -7.956  -3.175  19.412  1.00 97.66           H  
ATOM   2791  HB3 GLU A 170      -6.816  -2.342  20.490  1.00 97.66           H  
ATOM   2792  O   GLU A 170      -5.416  -3.689  16.656  1.00 97.66           O  
ATOM   2793  CG  GLU A 170      -6.181  -4.311  19.897  1.00 97.66           C  
ATOM   2794  HG2 GLU A 170      -5.117  -4.105  20.019  1.00 97.66           H  
ATOM   2795  HG3 GLU A 170      -6.293  -4.969  19.035  1.00 97.66           H  
ATOM   2796  CD  GLU A 170      -6.695  -5.050  21.140  1.00 97.66           C  
ATOM   2797  OE1 GLU A 170      -6.007  -6.026  21.521  1.00 97.66           O  
ATOM   2798  OE2 GLU A 170      -7.752  -4.664  21.679  1.00 97.66           O  
ATOM   2799  N   ILE A 171      -7.566  -3.060  16.477  1.00 97.82           N  
ATOM   2800  H   ILE A 171      -8.336  -2.598  16.939  1.00 97.82           H  
ATOM   2801  CA  ILE A 171      -7.792  -3.695  15.169  1.00 97.82           C  
ATOM   2802  HA  ILE A 171      -7.578  -4.760  15.261  1.00 97.82           H  
ATOM   2803  C   ILE A 171      -6.828  -3.130  14.110  1.00 97.82           C  
ATOM   2804  CB  ILE A 171      -9.277  -3.524  14.761  1.00 97.82           C  
ATOM   2805  HB  ILE A 171      -9.556  -2.479  14.896  1.00 97.82           H  
ATOM   2806  O   ILE A 171      -6.232  -3.882  13.329  1.00 97.82           O  
ATOM   2807  CG1 ILE A 171     -10.196  -4.391  15.649  1.00 97.82           C  
ATOM   2808 HG12 ILE A 171      -9.922  -4.259  16.696  1.00 97.82           H  
ATOM   2809 HG13 ILE A 171     -10.050  -5.443  15.407  1.00 97.82           H  
ATOM   2810  CG2 ILE A 171      -9.492  -3.879  13.280  1.00 97.82           C  
ATOM   2811 HG21 ILE A 171     -10.546  -3.806  13.016  1.00 97.82           H  
ATOM   2812 HG22 ILE A 171      -9.135  -4.891  13.085  1.00 97.82           H  
ATOM   2813 HG23 ILE A 171      -8.952  -3.165  12.659  1.00 97.82           H  
ATOM   2814  CD1 ILE A 171     -11.687  -4.048  15.517  1.00 97.82           C  
ATOM   2815 HD11 ILE A 171     -12.068  -4.325  14.534  1.00 97.82           H  
ATOM   2816 HD12 ILE A 171     -11.842  -2.983  15.687  1.00 97.82           H  
ATOM   2817 HD13 ILE A 171     -12.243  -4.604  16.272  1.00 97.82           H  
ATOM   2818  N   ILE A 172      -6.642  -1.806  14.074  1.00 97.39           N  
ATOM   2819  H   ILE A 172      -7.157  -1.243  14.735  1.00 97.39           H  
ATOM   2820  CA  ILE A 172      -5.707  -1.147  13.146  1.00 97.39           C  
ATOM   2821  HA  ILE A 172      -5.908  -1.517  12.141  1.00 97.39           H  
ATOM   2822  C   ILE A 172      -4.252  -1.525  13.471  1.00 97.39           C  
ATOM   2823  CB  ILE A 172      -5.941   0.385  13.148  1.00 97.39           C  
ATOM   2824  HB  ILE A 172      -5.938   0.737  14.179  1.00 97.39           H  
ATOM   2825  O   ILE A 172      -3.458  -1.742  12.551  1.00 97.39           O  
ATOM   2826  CG1 ILE A 172      -7.314   0.711  12.512  1.00 97.39           C  
ATOM   2827 HG12 ILE A 172      -7.276   0.511  11.441  1.00 97.39           H  
ATOM   2828 HG13 ILE A 172      -8.079   0.061  12.938  1.00 97.39           H  
ATOM   2829  CG2 ILE A 172      -4.824   1.124  12.381  1.00 97.39           C  
ATOM   2830 HG21 ILE A 172      -5.033   2.193  12.348  1.00 97.39           H  
ATOM   2831 HG22 ILE A 172      -4.744   0.736  11.366  1.00 97.39           H  
ATOM   2832 HG23 ILE A 172      -3.871   1.003  12.897  1.00 97.39           H  
ATOM   2833  CD1 ILE A 172      -7.780   2.156  12.726  1.00 97.39           C  
ATOM   2834 HD11 ILE A 172      -7.171   2.846  12.142  1.00 97.39           H  
ATOM   2835 HD12 ILE A 172      -8.814   2.253  12.396  1.00 97.39           H  
ATOM   2836 HD13 ILE A 172      -7.724   2.414  13.784  1.00 97.39           H  
ATOM   2837  N   ASN A 173      -3.901  -1.641  14.753  1.00 97.42           N  
ATOM   2838  H   ASN A 173      -4.603  -1.429  15.449  1.00 97.42           H  
ATOM   2839  CA  ASN A 173      -2.580  -2.039  15.238  1.00 97.42           C  
ATOM   2840  HA  ASN A 173      -1.833  -1.378  14.797  1.00 97.42           H  
ATOM   2841  C   ASN A 173      -2.225  -3.472  14.810  1.00 97.42           C  
ATOM   2842  CB  ASN A 173      -2.563  -1.850  16.764  1.00 97.42           C  
ATOM   2843  HB2 ASN A 173      -3.345  -2.469  17.204  1.00 97.42           H  
ATOM   2844  HB3 ASN A 173      -2.802  -0.813  17.000  1.00 97.42           H  
ATOM   2845  O   ASN A 173      -1.170  -3.667  14.197  1.00 97.42           O  
ATOM   2846  CG  ASN A 173      -1.254  -2.183  17.458  1.00 97.42           C  
ATOM   2847  ND2 ASN A 173      -1.323  -2.692  18.665  1.00 97.42           N  
ATOM   2848 HD21 ASN A 173      -2.245  -2.846  19.048  1.00 97.42           H  
ATOM   2849 HD22 ASN A 173      -0.573  -2.456  19.300  1.00 97.42           H  
ATOM   2850  OD1 ASN A 173      -0.154  -1.964  16.981  1.00 97.42           O  
ATOM   2851  N   ASP A 174      -3.111  -4.453  15.036  1.00 96.82           N  
ATOM   2852  H   ASP A 174      -3.958  -4.236  15.542  1.00 96.82           H  
ATOM   2853  CA  ASP A 174      -2.929  -5.832  14.545  1.00 96.82           C  
ATOM   2854  HA  ASP A 174      -2.031  -6.261  14.990  1.00 96.82           H  
ATOM   2855  C   ASP A 174      -2.754  -5.852  13.024  1.00 96.82           C  
ATOM   2856  CB  ASP A 174      -4.121  -6.739  14.909  1.00 96.82           C  
ATOM   2857  HB2 ASP A 174      -4.176  -6.845  15.993  1.00 96.82           H  
ATOM   2858  HB3 ASP A 174      -5.049  -6.288  14.557  1.00 96.82           H  
ATOM   2859  O   ASP A 174      -1.779  -6.396  12.493  1.00 96.82           O  
ATOM   2860  CG  ASP A 174      -3.939  -8.126  14.257  1.00 96.82           C  
ATOM   2861  OD1 ASP A 174      -3.046  -8.861  14.730  1.00 96.82           O  
ATOM   2862  OD2 ASP A 174      -4.562  -8.411  13.193  1.00 96.82           O  
ATOM   2863  N   PHE A 175      -3.666  -5.189  12.307  1.00 96.31           N  
ATOM   2864  H   PHE A 175      -4.447  -4.773  12.793  1.00 96.31           H  
ATOM   2865  CA  PHE A 175      -3.628  -5.155  10.852  1.00 96.31           C  
ATOM   2866  HA  PHE A 175      -3.684  -6.180  10.487  1.00 96.31           H  
ATOM   2867  C   PHE A 175      -2.320  -4.543  10.336  1.00 96.31           C  
ATOM   2868  CB  PHE A 175      -4.844  -4.382  10.339  1.00 96.31           C  
ATOM   2869  HB2 PHE A 175      -5.739  -4.806  10.795  1.00 96.31           H  
ATOM   2870  HB3 PHE A 175      -4.778  -3.341  10.656  1.00 96.31           H  
ATOM   2871  O   PHE A 175      -1.704  -5.065   9.401  1.00 96.31           O  
ATOM   2872  CG  PHE A 175      -4.991  -4.443   8.833  1.00 96.31           C  
ATOM   2873  CD1 PHE A 175      -4.342  -3.501   8.014  1.00 96.31           C  
ATOM   2874  HD1 PHE A 175      -3.739  -2.729   8.469  1.00 96.31           H  
ATOM   2875  CD2 PHE A 175      -5.777  -5.453   8.251  1.00 96.31           C  
ATOM   2876  HD2 PHE A 175      -6.286  -6.166   8.882  1.00 96.31           H  
ATOM   2877  CE1 PHE A 175      -4.489  -3.559   6.617  1.00 96.31           C  
ATOM   2878  HE1 PHE A 175      -4.005  -2.817   6.000  1.00 96.31           H  
ATOM   2879  CE2 PHE A 175      -5.931  -5.509   6.856  1.00 96.31           C  
ATOM   2880  HE2 PHE A 175      -6.576  -6.256   6.418  1.00 96.31           H  
ATOM   2881  CZ  PHE A 175      -5.292  -4.560   6.039  1.00 96.31           C  
ATOM   2882  HZ  PHE A 175      -5.455  -4.586   4.972  1.00 96.31           H  
ATOM   2883  N   SER A 176      -1.856  -3.455  10.954  1.00 96.35           N  
ATOM   2884  H   SER A 176      -2.395  -3.080  11.722  1.00 96.35           H  
ATOM   2885  CA  SER A 176      -0.596  -2.806  10.599  1.00 96.35           C  
ATOM   2886  HA  SER A 176      -0.640  -2.534   9.545  1.00 96.35           H  
ATOM   2887  C   SER A 176       0.594  -3.748  10.794  1.00 96.35           C  
ATOM   2888  CB  SER A 176      -0.411  -1.521  11.405  1.00 96.35           C  
ATOM   2889  HB2 SER A 176      -1.296  -0.892  11.300  1.00 96.35           H  
ATOM   2890  HB3 SER A 176      -0.275  -1.764  12.458  1.00 96.35           H  
ATOM   2891  O   SER A 176       1.372  -3.940   9.853  1.00 96.35           O  
ATOM   2892  OG  SER A 176       0.717  -0.818  10.915  1.00 96.35           O  
ATOM   2893  HG  SER A 176       0.956  -0.173  11.585  1.00 96.35           H  
ATOM   2894  N   LYS A 177       0.692  -4.408  11.956  1.00 96.08           N  
ATOM   2895  H   LYS A 177      -0.013  -4.237  12.659  1.00 96.08           H  
ATOM   2896  CA  LYS A 177       1.777  -5.348  12.295  1.00 96.08           C  
ATOM   2897  HA  LYS A 177       2.744  -4.867  12.146  1.00 96.08           H  
ATOM   2898  C   LYS A 177       1.785  -6.609  11.441  1.00 96.08           C  
ATOM   2899  CB  LYS A 177       1.652  -5.760  13.766  1.00 96.08           C  
ATOM   2900  HB2 LYS A 177       0.623  -6.047  13.980  1.00 96.08           H  
ATOM   2901  HB3 LYS A 177       2.294  -6.620  13.953  1.00 96.08           H  
ATOM   2902  O   LYS A 177       2.850  -7.145  11.164  1.00 96.08           O  
ATOM   2903  CG  LYS A 177       2.086  -4.629  14.700  1.00 96.08           C  
ATOM   2904  HG2 LYS A 177       3.142  -4.412  14.540  1.00 96.08           H  
ATOM   2905  HG3 LYS A 177       1.501  -3.734  14.487  1.00 96.08           H  
ATOM   2906  CD  LYS A 177       1.857  -5.038  16.155  1.00 96.08           C  
ATOM   2907  HD2 LYS A 177       0.790  -5.197  16.307  1.00 96.08           H  
ATOM   2908  HD3 LYS A 177       2.397  -5.960  16.370  1.00 96.08           H  
ATOM   2909  CE  LYS A 177       2.348  -3.922  17.078  1.00 96.08           C  
ATOM   2910  HE2 LYS A 177       1.920  -2.981  16.734  1.00 96.08           H  
ATOM   2911  HE3 LYS A 177       3.433  -3.846  17.003  1.00 96.08           H  
ATOM   2912  NZ  LYS A 177       1.929  -4.169  18.476  1.00 96.08           N  
ATOM   2913  HZ1 LYS A 177       0.920  -4.173  18.516  1.00 96.08           H  
ATOM   2914  HZ2 LYS A 177       2.261  -3.428  19.077  1.00 96.08           H  
ATOM   2915  HZ3 LYS A 177       2.274  -5.057  18.812  1.00 96.08           H  
ATOM   2916  N   ARG A 178       0.621  -7.085  11.000  1.00 95.10           N  
ATOM   2917  H   ARG A 178      -0.216  -6.678  11.393  1.00 95.10           H  
ATOM   2918  CA  ARG A 178       0.507  -8.309  10.194  1.00 95.10           C  
ATOM   2919  HA  ARG A 178       1.308  -8.992  10.479  1.00 95.10           H  
ATOM   2920  C   ARG A 178       0.667  -8.061   8.696  1.00 95.10           C  
ATOM   2921  CB  ARG A 178      -0.828  -8.962  10.562  1.00 95.10           C  
ATOM   2922  HB2 ARG A 178      -1.638  -8.272  10.327  1.00 95.10           H  
ATOM   2923  HB3 ARG A 178      -0.833  -9.132  11.639  1.00 95.10           H  
ATOM   2924  O   ARG A 178       1.217  -8.896   7.983  1.00 95.10           O  
ATOM   2925  CG  ARG A 178      -1.075 -10.301   9.851  1.00 95.10           C  
ATOM   2926  HG2 ARG A 178      -0.172 -10.910   9.889  1.00 95.10           H  
ATOM   2927  HG3 ARG A 178      -1.334 -10.119   8.808  1.00 95.10           H  
ATOM   2928  CD  ARG A 178      -2.211 -11.073  10.535  1.00 95.10           C  
ATOM   2929  HD2 ARG A 178      -2.451 -11.964   9.954  1.00 95.10           H  
ATOM   2930  HD3 ARG A 178      -1.859 -11.404  11.513  1.00 95.10           H  
ATOM   2931  NE  ARG A 178      -3.408 -10.239  10.742  1.00 95.10           N  
ATOM   2932  HE  ARG A 178      -3.487  -9.779  11.638  1.00 95.10           H  
ATOM   2933  NH1 ARG A 178      -4.496 -10.634   8.752  1.00 95.10           N  
ATOM   2934 HH11 ARG A 178      -5.332 -10.529   8.196  1.00 95.10           H  
ATOM   2935 HH12 ARG A 178      -3.781 -11.303   8.505  1.00 95.10           H  
ATOM   2936  NH2 ARG A 178      -5.360  -9.245  10.316  1.00 95.10           N  
ATOM   2937 HH21 ARG A 178      -5.273  -8.876  11.252  1.00 95.10           H  
ATOM   2938 HH22 ARG A 178      -6.234  -9.139   9.821  1.00 95.10           H  
ATOM   2939  CZ  ARG A 178      -4.416 -10.047   9.922  1.00 95.10           C  
ATOM   2940  N   VAL A 179       0.180  -6.924   8.195  1.00 94.89           N  
ATOM   2941  H   VAL A 179      -0.293  -6.311   8.843  1.00 94.89           H  
ATOM   2942  CA  VAL A 179       0.016  -6.690   6.750  1.00 94.89           C  
ATOM   2943  HA  VAL A 179       0.306  -7.586   6.201  1.00 94.89           H  
ATOM   2944  C   VAL A 179       0.884  -5.549   6.217  1.00 94.89           C  
ATOM   2945  CB  VAL A 179      -1.469  -6.429   6.440  1.00 94.89           C  
ATOM   2946  HB  VAL A 179      -1.821  -5.570   7.012  1.00 94.89           H  
ATOM   2947  O   VAL A 179       1.459  -5.655   5.121  1.00 94.89           O  
ATOM   2948  CG1 VAL A 179      -1.666  -6.079   4.970  1.00 94.89           C  
ATOM   2949 HG11 VAL A 179      -2.738  -5.976   4.805  1.00 94.89           H  
ATOM   2950 HG12 VAL A 179      -1.198  -5.123   4.732  1.00 94.89           H  
ATOM   2951 HG13 VAL A 179      -1.249  -6.869   4.346  1.00 94.89           H  
ATOM   2952  CG2 VAL A 179      -2.349  -7.643   6.775  1.00 94.89           C  
ATOM   2953 HG21 VAL A 179      -3.387  -7.434   6.517  1.00 94.89           H  
ATOM   2954 HG22 VAL A 179      -2.312  -7.844   7.846  1.00 94.89           H  
ATOM   2955 HG23 VAL A 179      -2.007  -8.523   6.230  1.00 94.89           H  
ATOM   2956  N   ILE A 180       0.950  -4.430   6.939  1.00 95.31           N  
ATOM   2957  H   ILE A 180       0.539  -4.429   7.861  1.00 95.31           H  
ATOM   2958  CA  ILE A 180       1.613  -3.203   6.471  1.00 95.31           C  
ATOM   2959  HA  ILE A 180       1.505  -3.145   5.388  1.00 95.31           H  
ATOM   2960  C   ILE A 180       3.116  -3.280   6.767  1.00 95.31           C  
ATOM   2961  CB  ILE A 180       0.938  -1.945   7.072  1.00 95.31           C  
ATOM   2962  HB  ILE A 180       1.093  -1.941   8.151  1.00 95.31           H  
ATOM   2963  O   ILE A 180       3.944  -3.065   5.876  1.00 95.31           O  
ATOM   2964  CG1 ILE A 180      -0.584  -1.963   6.784  1.00 95.31           C  
ATOM   2965 HG12 ILE A 180      -0.740  -2.065   5.710  1.00 95.31           H  
ATOM   2966 HG13 ILE A 180      -1.035  -2.828   7.270  1.00 95.31           H  
ATOM   2967  CG2 ILE A 180       1.584  -0.669   6.499  1.00 95.31           C  
ATOM   2968 HG21 ILE A 180       1.328  -0.552   5.446  1.00 95.31           H  
ATOM   2969 HG22 ILE A 180       2.668  -0.710   6.605  1.00 95.31           H  
ATOM   2970 HG23 ILE A 180       1.236   0.200   7.058  1.00 95.31           H  
ATOM   2971  CD1 ILE A 180      -1.350  -0.730   7.268  1.00 95.31           C  
ATOM   2972 HD11 ILE A 180      -2.418  -0.891   7.115  1.00 95.31           H  
ATOM   2973 HD12 ILE A 180      -1.163  -0.563   8.329  1.00 95.31           H  
ATOM   2974 HD13 ILE A 180      -1.045   0.147   6.698  1.00 95.31           H  
ATOM   2975  N   LEU A 181       3.476  -3.694   7.983  1.00 93.68           N  
ATOM   2976  H   LEU A 181       2.738  -3.887   8.646  1.00 93.68           H  
ATOM   2977  CA  LEU A 181       4.847  -3.808   8.488  1.00 93.68           C  
ATOM   2978  HA  LEU A 181       4.775  -4.140   9.523  1.00 93.68           H  
ATOM   2979  C   LEU A 181       5.557  -2.439   8.533  1.00 93.68           C  
ATOM   2980  CB  LEU A 181       5.633  -4.897   7.716  1.00 93.68           C  
ATOM   2981  HB2 LEU A 181       5.962  -4.485   6.762  1.00 93.68           H  
ATOM   2982  HB3 LEU A 181       6.524  -5.133   8.299  1.00 93.68           H  
ATOM   2983  O   LEU A 181       6.622  -2.264   7.937  1.00 93.68           O  
ATOM   2984  CG  LEU A 181       4.910  -6.208   7.370  1.00 93.68           C  
ATOM   2985  HG  LEU A 181       4.086  -6.006   6.686  1.00 93.68           H  
ATOM   2986  CD1 LEU A 181       5.881  -7.149   6.663  1.00 93.68           C  
ATOM   2987 HD11 LEU A 181       6.276  -6.689   5.757  1.00 93.68           H  
ATOM   2988 HD12 LEU A 181       6.707  -7.390   7.333  1.00 93.68           H  
ATOM   2989 HD13 LEU A 181       5.372  -8.081   6.417  1.00 93.68           H  
ATOM   2990  CD2 LEU A 181       4.370  -6.897   8.603  1.00 93.68           C  
ATOM   2991 HD21 LEU A 181       3.936  -7.864   8.349  1.00 93.68           H  
ATOM   2992 HD22 LEU A 181       3.585  -6.275   9.033  1.00 93.68           H  
ATOM   2993 HD23 LEU A 181       5.154  -7.042   9.346  1.00 93.68           H  
ATOM   2994  N   ALA A 182       4.923  -1.430   9.131  1.00 94.42           N  
ATOM   2995  H   ALA A 182       4.092  -1.646   9.662  1.00 94.42           H  
ATOM   2996  CA  ALA A 182       5.422  -0.051   9.192  1.00 94.42           C  
ATOM   2997  HA  ALA A 182       6.424  -0.010   8.764  1.00 94.42           H  
ATOM   2998  C   ALA A 182       5.570   0.432  10.643  1.00 94.42           C  
ATOM   2999  CB  ALA A 182       4.518   0.851   8.341  1.00 94.42           C  
ATOM   3000  HB1 ALA A 182       3.521   0.893   8.780  1.00 94.42           H  
ATOM   3001  HB2 ALA A 182       4.449   0.449   7.330  1.00 94.42           H  
ATOM   3002  HB3 ALA A 182       4.933   1.858   8.306  1.00 94.42           H  
ATOM   3003  O   ALA A 182       4.958   1.425  11.029  1.00 94.42           O  
ATOM   3004  N   ASP A 183       6.375  -0.284  11.430  1.00 95.80           N  
ATOM   3005  H   ASP A 183       6.751  -1.149  11.070  1.00 95.80           H  
ATOM   3006  CA  ASP A 183       6.420  -0.158  12.894  1.00 95.80           C  
ATOM   3007  HA  ASP A 183       5.443  -0.437  13.290  1.00 95.80           H  
ATOM   3008  C   ASP A 183       6.701   1.270  13.373  1.00 95.80           C  
ATOM   3009  CB  ASP A 183       7.441  -1.157  13.466  1.00 95.80           C  
ATOM   3010  HB2 ASP A 183       7.428  -1.089  14.554  1.00 95.80           H  
ATOM   3011  HB3 ASP A 183       8.436  -0.882  13.117  1.00 95.80           H  
ATOM   3012  O   ASP A 183       5.957   1.784  14.197  1.00 95.80           O  
ATOM   3013  CG  ASP A 183       7.142  -2.606  13.058  1.00 95.80           C  
ATOM   3014  OD1 ASP A 183       5.964  -2.900  12.742  1.00 95.80           O  
ATOM   3015  OD2 ASP A 183       8.113  -3.380  12.926  1.00 95.80           O  
ATOM   3016  N   ALA A 184       7.660   1.978  12.768  1.00 95.53           N  
ATOM   3017  H   ALA A 184       8.276   1.495  12.129  1.00 95.53           H  
ATOM   3018  CA  ALA A 184       7.959   3.368  13.132  1.00 95.53           C  
ATOM   3019  HA  ALA A 184       8.245   3.396  14.184  1.00 95.53           H  
ATOM   3020  C   ALA A 184       6.755   4.319  12.957  1.00 95.53           C  
ATOM   3021  CB  ALA A 184       9.148   3.837  12.284  1.00 95.53           C  
ATOM   3022  HB1 ALA A 184      10.008   3.193  12.468  1.00 95.53           H  
ATOM   3023  HB2 ALA A 184       8.890   3.816  11.225  1.00 95.53           H  
ATOM   3024  HB3 ALA A 184       9.409   4.857  12.567  1.00 95.53           H  
ATOM   3025  O   ALA A 184       6.519   5.200  13.783  1.00 95.53           O  
ATOM   3026  N   ASN A 185       5.966   4.134  11.894  1.00 95.60           N  
ATOM   3027  H   ASN A 185       6.124   3.319  11.319  1.00 95.60           H  
ATOM   3028  CA  ASN A 185       4.776   4.954  11.657  1.00 95.60           C  
ATOM   3029  HA  ASN A 185       5.009   5.993  11.887  1.00 95.60           H  
ATOM   3030  C   ASN A 185       3.634   4.546  12.588  1.00 95.60           C  
ATOM   3031  CB  ASN A 185       4.359   4.860  10.180  1.00 95.60           C  
ATOM   3032  HB2 ASN A 185       3.403   5.368  10.049  1.00 95.60           H  
ATOM   3033  HB3 ASN A 185       4.231   3.814   9.901  1.00 95.60           H  
ATOM   3034  O   ASN A 185       2.872   5.403  13.024  1.00 95.60           O  
ATOM   3035  CG  ASN A 185       5.366   5.507   9.249  1.00 95.60           C  
ATOM   3036  ND2 ASN A 185       5.236   5.329   7.964  1.00 95.60           N  
ATOM   3037 HD21 ASN A 185       4.312   5.166   7.588  1.00 95.60           H  
ATOM   3038 HD22 ASN A 185       5.870   5.902   7.425  1.00 95.60           H  
ATOM   3039  OD1 ASN A 185       6.295   6.189   9.632  1.00 95.60           O  
ATOM   3040  N   LEU A 186       3.531   3.256  12.910  1.00 96.80           N  
ATOM   3041  H   LEU A 186       4.221   2.611  12.551  1.00 96.80           H  
ATOM   3042  CA  LEU A 186       2.559   2.751  13.870  1.00 96.80           C  
ATOM   3043  HA  LEU A 186       1.574   3.119  13.582  1.00 96.80           H  
ATOM   3044  C   LEU A 186       2.844   3.275  15.281  1.00 96.80           C  
ATOM   3045  CB  LEU A 186       2.564   1.219  13.802  1.00 96.80           C  
ATOM   3046  HB2 LEU A 186       3.556   0.856  14.073  1.00 96.80           H  
ATOM   3047  HB3 LEU A 186       2.366   0.924  12.771  1.00 96.80           H  
ATOM   3048  O   LEU A 186       1.938   3.785  15.922  1.00 96.80           O  
ATOM   3049  CG  LEU A 186       1.543   0.536  14.726  1.00 96.80           C  
ATOM   3050  HG  LEU A 186       1.761   0.775  15.766  1.00 96.80           H  
ATOM   3051  CD1 LEU A 186       0.101   0.953  14.423  1.00 96.80           C  
ATOM   3052 HD11 LEU A 186      -0.030   2.019  14.606  1.00 96.80           H  
ATOM   3053 HD12 LEU A 186      -0.567   0.436  15.113  1.00 96.80           H  
ATOM   3054 HD13 LEU A 186      -0.173   0.713  13.396  1.00 96.80           H  
ATOM   3055  CD2 LEU A 186       1.697  -0.972  14.527  1.00 96.80           C  
ATOM   3056 HD21 LEU A 186       0.786  -1.486  14.832  1.00 96.80           H  
ATOM   3057 HD22 LEU A 186       1.893  -1.221  13.484  1.00 96.80           H  
ATOM   3058 HD23 LEU A 186       2.529  -1.325  15.136  1.00 96.80           H  
ATOM   3059  N   GLU A 187       4.097   3.243  15.735  1.00 96.09           N  
ATOM   3060  H   GLU A 187       4.802   2.774  15.185  1.00 96.09           H  
ATOM   3061  CA  GLU A 187       4.510   3.834  17.014  1.00 96.09           C  
ATOM   3062  HA  GLU A 187       3.997   3.339  17.839  1.00 96.09           H  
ATOM   3063  C   GLU A 187       4.180   5.326  17.089  1.00 96.09           C  
ATOM   3064  CB  GLU A 187       6.024   3.681  17.190  1.00 96.09           C  
ATOM   3065  HB2 GLU A 187       6.522   4.012  16.279  1.00 96.09           H  
ATOM   3066  HB3 GLU A 187       6.338   4.331  18.007  1.00 96.09           H  
ATOM   3067  O   GLU A 187       3.731   5.812  18.125  1.00 96.09           O  
ATOM   3068  CG  GLU A 187       6.466   2.252  17.524  1.00 96.09           C  
ATOM   3069  HG2 GLU A 187       6.050   1.977  18.494  1.00 96.09           H  
ATOM   3070  HG3 GLU A 187       6.067   1.561  16.781  1.00 96.09           H  
ATOM   3071  CD  GLU A 187       7.998   2.133  17.574  1.00 96.09           C  
ATOM   3072  OE1 GLU A 187       8.487   0.987  17.483  1.00 96.09           O  
ATOM   3073  OE2 GLU A 187       8.672   3.184  17.715  1.00 96.09           O  
ATOM   3074  N   LYS A 188       4.375   6.054  15.983  1.00 95.61           N  
ATOM   3075  H   LYS A 188       4.801   5.598  15.189  1.00 95.61           H  
ATOM   3076  CA  LYS A 188       4.007   7.468  15.882  1.00 95.61           C  
ATOM   3077  HA  LYS A 188       4.486   8.009  16.699  1.00 95.61           H  
ATOM   3078  C   LYS A 188       2.499   7.683  16.058  1.00 95.61           C  
ATOM   3079  CB  LYS A 188       4.526   8.013  14.545  1.00 95.61           C  
ATOM   3080  HB2 LYS A 188       3.991   7.550  13.716  1.00 95.61           H  
ATOM   3081  HB3 LYS A 188       5.588   7.784  14.451  1.00 95.61           H  
ATOM   3082  O   LYS A 188       2.102   8.591  16.779  1.00 95.61           O  
ATOM   3083  CG  LYS A 188       4.339   9.525  14.478  1.00 95.61           C  
ATOM   3084  HG2 LYS A 188       3.280   9.764  14.570  1.00 95.61           H  
ATOM   3085  HG3 LYS A 188       4.873   9.976  15.315  1.00 95.61           H  
ATOM   3086  CD  LYS A 188       4.860  10.113  13.165  1.00 95.61           C  
ATOM   3087  HD2 LYS A 188       4.274   9.742  12.324  1.00 95.61           H  
ATOM   3088  HD3 LYS A 188       5.918   9.888  13.034  1.00 95.61           H  
ATOM   3089  CE  LYS A 188       4.647  11.604  13.362  1.00 95.61           C  
ATOM   3090  HE2 LYS A 188       5.254  11.942  14.202  1.00 95.61           H  
ATOM   3091  HE3 LYS A 188       3.615  11.759  13.676  1.00 95.61           H  
ATOM   3092  NZ  LYS A 188       4.924  12.459  12.193  1.00 95.61           N  
ATOM   3093  HZ1 LYS A 188       4.682  13.383  12.522  1.00 95.61           H  
ATOM   3094  HZ2 LYS A 188       4.331  12.241  11.405  1.00 95.61           H  
ATOM   3095  HZ3 LYS A 188       5.902  12.448  11.939  1.00 95.61           H  
ATOM   3096  N   ILE A 189       1.676   6.846  15.424  1.00 96.46           N  
ATOM   3097  H   ILE A 189       2.092   6.118  14.861  1.00 96.46           H  
ATOM   3098  CA  ILE A 189       0.210   6.882  15.542  1.00 96.46           C  
ATOM   3099  HA  ILE A 189      -0.145   7.887  15.314  1.00 96.46           H  
ATOM   3100  C   ILE A 189      -0.232   6.577  16.974  1.00 96.46           C  
ATOM   3101  CB  ILE A 189      -0.420   5.898  14.532  1.00 96.46           C  
ATOM   3102  HB  ILE A 189       0.123   4.954  14.591  1.00 96.46           H  
ATOM   3103  O   ILE A 189      -1.024   7.331  17.526  1.00 96.46           O  
ATOM   3104  CG1 ILE A 189      -0.280   6.459  13.099  1.00 96.46           C  
ATOM   3105 HG12 ILE A 189      -1.071   7.187  12.920  1.00 96.46           H  
ATOM   3106 HG13 ILE A 189       0.674   6.972  12.980  1.00 96.46           H  
ATOM   3107  CG2 ILE A 189      -1.904   5.595  14.829  1.00 96.46           C  
ATOM   3108 HG21 ILE A 189      -2.501   6.502  14.749  1.00 96.46           H  
ATOM   3109 HG22 ILE A 189      -2.030   5.181  15.829  1.00 96.46           H  
ATOM   3110 HG23 ILE A 189      -2.296   4.849  14.137  1.00 96.46           H  
ATOM   3111  CD1 ILE A 189      -0.353   5.359  12.038  1.00 96.46           C  
ATOM   3112 HD11 ILE A 189      -1.162   4.666  12.272  1.00 96.46           H  
ATOM   3113 HD12 ILE A 189      -0.524   5.803  11.057  1.00 96.46           H  
ATOM   3114 HD13 ILE A 189       0.579   4.794  12.018  1.00 96.46           H  
ATOM   3115  N   LEU A 190       0.293   5.508  17.581  1.00 95.95           N  
ATOM   3116  H   LEU A 190       0.940   4.927  17.068  1.00 95.95           H  
ATOM   3117  CA  LEU A 190      -0.080   5.109  18.941  1.00 95.95           C  
ATOM   3118  HA  LEU A 190      -1.161   4.981  18.995  1.00 95.95           H  
ATOM   3119  C   LEU A 190       0.257   6.217  19.950  1.00 95.95           C  
ATOM   3120  CB  LEU A 190       0.599   3.773  19.298  1.00 95.95           C  
ATOM   3121  HB2 LEU A 190       1.677   3.889  19.179  1.00 95.95           H  
ATOM   3122  HB3 LEU A 190       0.403   3.566  20.350  1.00 95.95           H  
ATOM   3123  O   LEU A 190      -0.611   6.640  20.699  1.00 95.95           O  
ATOM   3124  CG  LEU A 190       0.129   2.560  18.469  1.00 95.95           C  
ATOM   3125  HG  LEU A 190       0.277   2.754  17.407  1.00 95.95           H  
ATOM   3126  CD1 LEU A 190       0.954   1.325  18.839  1.00 95.95           C  
ATOM   3127 HD11 LEU A 190       0.642   0.480  18.225  1.00 95.95           H  
ATOM   3128 HD12 LEU A 190       2.010   1.527  18.660  1.00 95.95           H  
ATOM   3129 HD13 LEU A 190       0.802   1.090  19.892  1.00 95.95           H  
ATOM   3130  CD2 LEU A 190      -1.349   2.230  18.668  1.00 95.95           C  
ATOM   3131 HD21 LEU A 190      -1.566   2.106  19.729  1.00 95.95           H  
ATOM   3132 HD22 LEU A 190      -1.961   3.043  18.278  1.00 95.95           H  
ATOM   3133 HD23 LEU A 190      -1.611   1.318  18.133  1.00 95.95           H  
ATOM   3134  N   LYS A 191       1.461   6.802  19.867  1.00 94.94           N  
ATOM   3135  H   LYS A 191       2.132   6.421  19.215  1.00 94.94           H  
ATOM   3136  CA  LYS A 191       1.844   7.955  20.703  1.00 94.94           C  
ATOM   3137  HA  LYS A 191       1.728   7.683  21.752  1.00 94.94           H  
ATOM   3138  C   LYS A 191       0.948   9.176  20.488  1.00 94.94           C  
ATOM   3139  CB  LYS A 191       3.297   8.348  20.415  1.00 94.94           C  
ATOM   3140  HB2 LYS A 191       3.438   8.429  19.337  1.00 94.94           H  
ATOM   3141  HB3 LYS A 191       3.495   9.322  20.861  1.00 94.94           H  
ATOM   3142  O   LYS A 191       0.654   9.891  21.440  1.00 94.94           O  
ATOM   3143  CG  LYS A 191       4.291   7.343  21.002  1.00 94.94           C  
ATOM   3144  HG2 LYS A 191       4.236   7.378  22.090  1.00 94.94           H  
ATOM   3145  HG3 LYS A 191       4.042   6.334  20.673  1.00 94.94           H  
ATOM   3146  CD  LYS A 191       5.712   7.687  20.546  1.00 94.94           C  
ATOM   3147  HD2 LYS A 191       5.747   7.651  19.457  1.00 94.94           H  
ATOM   3148  HD3 LYS A 191       5.975   8.688  20.890  1.00 94.94           H  
ATOM   3149  CE  LYS A 191       6.678   6.657  21.132  1.00 94.94           C  
ATOM   3150  HE2 LYS A 191       6.684   6.763  22.216  1.00 94.94           H  
ATOM   3151  HE3 LYS A 191       6.294   5.663  20.901  1.00 94.94           H  
ATOM   3152  NZ  LYS A 191       8.044   6.808  20.577  1.00 94.94           N  
ATOM   3153  HZ1 LYS A 191       8.656   6.114  20.982  1.00 94.94           H  
ATOM   3154  HZ2 LYS A 191       8.024   6.640  19.581  1.00 94.94           H  
ATOM   3155  HZ3 LYS A 191       8.404   7.733  20.762  1.00 94.94           H  
ATOM   3156  N   ALA A 192       0.557   9.456  19.244  1.00 94.01           N  
ATOM   3157  H   ALA A 192       0.846   8.850  18.489  1.00 94.01           H  
ATOM   3158  CA  ALA A 192      -0.333  10.575  18.945  1.00 94.01           C  
ATOM   3159  HA  ALA A 192       0.072  11.480  19.397  1.00 94.01           H  
ATOM   3160  C   ALA A 192      -1.732  10.364  19.544  1.00 94.01           C  
ATOM   3161  CB  ALA A 192      -0.388  10.782  17.427  1.00 94.01           C  
ATOM   3162  HB1 ALA A 192       0.615  10.974  17.046  1.00 94.01           H  
ATOM   3163  HB2 ALA A 192      -0.797   9.896  16.943  1.00 94.01           H  
ATOM   3164  HB3 ALA A 192      -1.023  11.638  17.201  1.00 94.01           H  
ATOM   3165  O   ALA A 192      -2.333  11.324  20.010  1.00 94.01           O  
ATOM   3166  N   TYR A 193      -2.217   9.120  19.562  1.00 94.34           N  
ATOM   3167  H   TYR A 193      -1.656   8.373  19.178  1.00 94.34           H  
ATOM   3168  CA  TYR A 193      -3.490   8.756  20.176  1.00 94.34           C  
ATOM   3169  HA  TYR A 193      -4.256   9.456  19.845  1.00 94.34           H  
ATOM   3170  C   TYR A 193      -3.445   8.840  21.710  1.00 94.34           C  
ATOM   3171  CB  TYR A 193      -3.875   7.356  19.693  1.00 94.34           C  
ATOM   3172  HB2 TYR A 193      -3.117   6.640  20.011  1.00 94.34           H  
ATOM   3173  HB3 TYR A 193      -3.895   7.348  18.603  1.00 94.34           H  
ATOM   3174  O   TYR A 193      -4.313   9.478  22.300  1.00 94.34           O  
ATOM   3175  CG  TYR A 193      -5.219   6.901  20.205  1.00 94.34           C  
ATOM   3176  CD1 TYR A 193      -5.294   6.112  21.371  1.00 94.34           C  
ATOM   3177  HD1 TYR A 193      -4.401   5.859  21.923  1.00 94.34           H  
ATOM   3178  CD2 TYR A 193      -6.392   7.261  19.513  1.00 94.34           C  
ATOM   3179  HD2 TYR A 193      -6.337   7.892  18.639  1.00 94.34           H  
ATOM   3180  CE1 TYR A 193      -6.542   5.651  21.826  1.00 94.34           C  
ATOM   3181  HE1 TYR A 193      -6.608   5.053  22.723  1.00 94.34           H  
ATOM   3182  CE2 TYR A 193      -7.641   6.806  19.975  1.00 94.34           C  
ATOM   3183  HE2 TYR A 193      -8.559   7.064  19.468  1.00 94.34           H  
ATOM   3184  OH  TYR A 193      -8.928   5.578  21.560  1.00 94.34           O  
ATOM   3185  HH  TYR A 193      -8.837   5.026  22.340  1.00 94.34           H  
ATOM   3186  CZ  TYR A 193      -7.716   6.000  21.129  1.00 94.34           C  
ATOM   3187  N   ASP A 194      -2.402   8.291  22.343  1.00 90.87           N  
ATOM   3188  H   ASP A 194      -1.776   7.701  21.814  1.00 90.87           H  
ATOM   3189  CA  ASP A 194      -2.248   8.284  23.809  1.00 90.87           C  
ATOM   3190  HA  ASP A 194      -3.093   7.761  24.257  1.00 90.87           H  
ATOM   3191  C   ASP A 194      -2.206   9.704  24.406  1.00 90.87           C  
ATOM   3192  CB  ASP A 194      -0.950   7.547  24.195  1.00 90.87           C  
ATOM   3193  HB2 ASP A 194      -0.794   7.667  25.267  1.00 90.87           H  
ATOM   3194  HB3 ASP A 194      -0.113   8.026  23.687  1.00 90.87           H  
ATOM   3195  O   ASP A 194      -2.720   9.953  25.492  1.00 90.87           O  
ATOM   3196  CG  ASP A 194      -0.925   6.043  23.890  1.00 90.87           C  
ATOM   3197  OD1 ASP A 194      -2.006   5.440  23.716  1.00 90.87           O  
ATOM   3198  OD2 ASP A 194       0.207   5.501  23.828  1.00 90.87           O  
ATOM   3199  N   ASN A 195      -1.627  10.668  23.684  1.00 86.87           N  
ATOM   3200  H   ASN A 195      -1.223  10.405  22.796  1.00 86.87           H  
ATOM   3201  CA  ASN A 195      -1.541  12.065  24.126  1.00 86.87           C  
ATOM   3202  HA  ASN A 195      -1.289  12.076  25.187  1.00 86.87           H  
ATOM   3203  C   ASN A 195      -2.865  12.849  23.996  1.00 86.87           C  
ATOM   3204  CB  ASN A 195      -0.414  12.757  23.341  1.00 86.87           C  
ATOM   3205  HB2 ASN A 195      -0.575  12.594  22.276  1.00 86.87           H  
ATOM   3206  HB3 ASN A 195      -0.452  13.830  23.527  1.00 86.87           H  
ATOM   3207  O   ASN A 195      -2.895  14.035  24.326  1.00 86.87           O  
ATOM   3208  CG  ASN A 195       0.976  12.295  23.734  1.00 86.87           C  
ATOM   3209  ND2 ASN A 195       1.886  12.244  22.792  1.00 86.87           N  
ATOM   3210 HD21 ASN A 195       1.565  12.268  21.835  1.00 86.87           H  
ATOM   3211 HD22 ASN A 195       2.760  11.830  23.083  1.00 86.87           H  
ATOM   3212  OD1 ASN A 195       1.303  12.023  24.874  1.00 86.87           O  
ATOM   3213  N   PHE A 196      -3.932  12.238  23.471  1.00 76.94           N  
ATOM   3214  H   PHE A 196      -3.862  11.255  23.251  1.00 76.94           H  
ATOM   3215  CA  PHE A 196      -5.145  12.940  23.032  1.00 76.94           C  
ATOM   3216  HA  PHE A 196      -4.964  14.009  23.143  1.00 76.94           H  
ATOM   3217  C   PHE A 196      -6.386  12.684  23.905  1.00 76.94           C  
ATOM   3218  CB  PHE A 196      -5.365  12.687  21.530  1.00 76.94           C  
ATOM   3219  HB2 PHE A 196      -4.552  12.080  21.130  1.00 76.94           H  
ATOM   3220  HB3 PHE A 196      -6.276  12.108  21.381  1.00 76.94           H  
ATOM   3221  O   PHE A 196      -7.508  13.030  23.519  1.00 76.94           O  
ATOM   3222  CG  PHE A 196      -5.425  13.964  20.717  1.00 76.94           C  
ATOM   3223  CD1 PHE A 196      -6.655  14.428  20.227  1.00 76.94           C  
ATOM   3224  HD1 PHE A 196      -7.554  13.862  20.424  1.00 76.94           H  
ATOM   3225  CD2 PHE A 196      -4.252  14.695  20.450  1.00 76.94           C  
ATOM   3226  HD2 PHE A 196      -3.303  14.330  20.816  1.00 76.94           H  
ATOM   3227  CE1 PHE A 196      -6.720  15.626  19.491  1.00 76.94           C  
ATOM   3228  HE1 PHE A 196      -7.669  15.965  19.102  1.00 76.94           H  
ATOM   3229  CE2 PHE A 196      -4.311  15.887  19.703  1.00 76.94           C  
ATOM   3230  HE2 PHE A 196      -3.406  16.434  19.484  1.00 76.94           H  
ATOM   3231  CZ  PHE A 196      -5.547  16.352  19.222  1.00 76.94           C  
ATOM   3232  HZ  PHE A 196      -5.588  17.247  18.619  1.00 76.94           H  
ATOM   3233  N   GLU A 197      -6.189  12.121  25.101  1.00 68.33           N  
ATOM   3234  H   GLU A 197      -5.249  11.836  25.338  1.00 68.33           H  
ATOM   3235  CA  GLU A 197      -7.217  11.975  26.134  1.00 68.33           C  
ATOM   3236  HA  GLU A 197      -7.969  11.279  25.764  1.00 68.33           H  
ATOM   3237  C   GLU A 197      -7.882  13.348  26.405  1.00 68.33           C  
ATOM   3238  CB  GLU A 197      -6.554  11.352  27.386  1.00 68.33           C  
ATOM   3239  HB2 GLU A 197      -5.983  12.120  27.908  1.00 68.33           H  
ATOM   3240  HB3 GLU A 197      -5.860  10.580  27.053  1.00 68.33           H  
ATOM   3241  O   GLU A 197      -7.194  14.345  26.626  1.00 68.33           O  
ATOM   3242  CG  GLU A 197      -7.543  10.689  28.363  1.00 68.33           C  
ATOM   3243  HG2 GLU A 197      -8.211  11.458  28.749  1.00 68.33           H  
ATOM   3244  HG3 GLU A 197      -8.148   9.974  27.805  1.00 68.33           H  
ATOM   3245  CD  GLU A 197      -6.860   9.965  29.546  1.00 68.33           C  
ATOM   3246  OE1 GLU A 197      -7.593   9.276  30.292  1.00 68.33           O  
ATOM   3247  OE2 GLU A 197      -5.638  10.150  29.747  1.00 68.33           O  
ATOM   3248  N   ASN A 198      -9.222  13.413  26.396  1.00 77.06           N  
ATOM   3249  H   ASN A 198      -9.704  12.539  26.244  1.00 77.06           H  
ATOM   3250  CA  ASN A 198     -10.069  14.603  26.673  1.00 77.06           C  
ATOM   3251  HA  ASN A 198     -11.027  14.183  26.980  1.00 77.06           H  
ATOM   3252  C   ASN A 198     -10.443  15.534  25.504  1.00 77.06           C  
ATOM   3253  CB  ASN A 198      -9.579  15.402  27.895  1.00 77.06           C  
ATOM   3254  HB2 ASN A 198     -10.369  16.077  28.226  1.00 77.06           H  
ATOM   3255  HB3 ASN A 198      -8.719  16.015  27.626  1.00 77.06           H  
ATOM   3256  O   ASN A 198     -10.918  16.651  25.727  1.00 77.06           O  
ATOM   3257  CG  ASN A 198      -9.236  14.505  29.058  1.00 77.06           C  
ATOM   3258  ND2 ASN A 198      -7.985  14.428  29.439  1.00 77.06           N  
ATOM   3259 HD21 ASN A 198      -7.289  14.737  28.776  1.00 77.06           H  
ATOM   3260 HD22 ASN A 198      -7.775  13.696  30.103  1.00 77.06           H  
ATOM   3261  OD1 ASN A 198     -10.096  13.842  29.604  1.00 77.06           O  
ATOM   3262  N   LYS A 199     -10.295  15.096  24.257  1.00 84.42           N  
ATOM   3263  H   LYS A 199      -9.843  14.205  24.112  1.00 84.42           H  
ATOM   3264  CA  LYS A 199     -10.750  15.868  23.090  1.00 84.42           C  
ATOM   3265  HA  LYS A 199     -10.687  16.924  23.352  1.00 84.42           H  
ATOM   3266  C   LYS A 199     -12.221  15.614  22.738  1.00 84.42           C  
ATOM   3267  CB  LYS A 199      -9.767  15.603  21.954  1.00 84.42           C  
ATOM   3268  HB2 LYS A 199      -9.520  14.541  21.924  1.00 84.42           H  
ATOM   3269  HB3 LYS A 199     -10.195  15.873  20.989  1.00 84.42           H  
ATOM   3270  O   LYS A 199     -12.766  14.574  23.112  1.00 84.42           O  
ATOM   3271  CG  LYS A 199      -8.499  16.423  22.259  1.00 84.42           C  
ATOM   3272  HG2 LYS A 199      -7.620  15.897  21.888  1.00 84.42           H  
ATOM   3273  HG3 LYS A 199      -8.332  16.530  23.331  1.00 84.42           H  
ATOM   3274  CD  LYS A 199      -8.590  17.809  21.629  1.00 84.42           C  
ATOM   3275  HD2 LYS A 199      -9.065  17.707  20.654  1.00 84.42           H  
ATOM   3276  HD3 LYS A 199      -9.203  18.468  22.245  1.00 84.42           H  
ATOM   3277  CE  LYS A 199      -7.200  18.404  21.432  1.00 84.42           C  
ATOM   3278  HE2 LYS A 199      -6.510  17.594  21.195  1.00 84.42           H  
ATOM   3279  HE3 LYS A 199      -6.864  18.886  22.350  1.00 84.42           H  
ATOM   3280  NZ  LYS A 199      -7.256  19.348  20.296  1.00 84.42           N  
ATOM   3281  HZ1 LYS A 199      -6.337  19.662  20.020  1.00 84.42           H  
ATOM   3282  HZ2 LYS A 199      -7.882  20.119  20.479  1.00 84.42           H  
ATOM   3283  HZ3 LYS A 199      -7.659  18.872  19.501  1.00 84.42           H  
ATOM   3284  N   PRO A 200     -12.892  16.552  22.035  1.00 93.64           N  
ATOM   3285  CA  PRO A 200     -14.279  16.370  21.620  1.00 93.64           C  
ATOM   3286  HA  PRO A 200     -14.903  16.340  22.513  1.00 93.64           H  
ATOM   3287  C   PRO A 200     -14.459  15.076  20.819  1.00 93.64           C  
ATOM   3288  CB  PRO A 200     -14.639  17.606  20.788  1.00 93.64           C  
ATOM   3289  HB2 PRO A 200     -14.448  17.420  19.732  1.00 93.64           H  
ATOM   3290  HB3 PRO A 200     -15.676  17.907  20.939  1.00 93.64           H  
ATOM   3291  O   PRO A 200     -13.646  14.754  19.953  1.00 93.64           O  
ATOM   3292  CG  PRO A 200     -13.664  18.670  21.289  1.00 93.64           C  
ATOM   3293  HG2 PRO A 200     -14.050  19.122  22.202  1.00 93.64           H  
ATOM   3294  HG3 PRO A 200     -13.469  19.430  20.533  1.00 93.64           H  
ATOM   3295  CD  PRO A 200     -12.411  17.859  21.608  1.00 93.64           C  
ATOM   3296  HD2 PRO A 200     -11.840  18.365  22.387  1.00 93.64           H  
ATOM   3297  HD3 PRO A 200     -11.807  17.742  20.709  1.00 93.64           H  
ATOM   3298  N   ILE A 201     -15.553  14.360  21.076  1.00 95.10           N  
ATOM   3299  H   ILE A 201     -16.163  14.683  21.814  1.00 95.10           H  
ATOM   3300  CA  ILE A 201     -15.864  13.058  20.457  1.00 95.10           C  
ATOM   3301  HA  ILE A 201     -15.126  12.322  20.777  1.00 95.10           H  
ATOM   3302  C   ILE A 201     -15.809  13.123  18.928  1.00 95.10           C  
ATOM   3303  CB  ILE A 201     -17.262  12.616  20.930  1.00 95.10           C  
ATOM   3304  HB  ILE A 201     -17.946  13.452  20.782  1.00 95.10           H  
ATOM   3305  O   ILE A 201     -15.270  12.224  18.287  1.00 95.10           O  
ATOM   3306  CG1 ILE A 201     -17.210  12.277  22.433  1.00 95.10           C  
ATOM   3307 HG12 ILE A 201     -16.643  11.360  22.589  1.00 95.10           H  
ATOM   3308 HG13 ILE A 201     -16.709  13.079  22.975  1.00 95.10           H  
ATOM   3309  CG2 ILE A 201     -17.818  11.425  20.138  1.00 95.10           C  
ATOM   3310 HG21 ILE A 201     -18.815  11.196  20.514  1.00 95.10           H  
ATOM   3311 HG22 ILE A 201     -17.169  10.556  20.245  1.00 95.10           H  
ATOM   3312 HG23 ILE A 201     -17.928  11.676  19.083  1.00 95.10           H  
ATOM   3313  CD1 ILE A 201     -18.600  12.133  23.045  1.00 95.10           C  
ATOM   3314 HD11 ILE A 201     -19.249  12.936  22.693  1.00 95.10           H  
ATOM   3315 HD12 ILE A 201     -18.507  12.231  24.126  1.00 95.10           H  
ATOM   3316 HD13 ILE A 201     -19.039  11.166  22.800  1.00 95.10           H  
ATOM   3317  N   GLU A 202     -16.334  14.205  18.354  1.00 96.23           N  
ATOM   3318  H   GLU A 202     -16.792  14.886  18.941  1.00 96.23           H  
ATOM   3319  CA  GLU A 202     -16.335  14.427  16.909  1.00 96.23           C  
ATOM   3320  HA  GLU A 202     -16.770  13.558  16.417  1.00 96.23           H  
ATOM   3321  C   GLU A 202     -14.917  14.583  16.338  1.00 96.23           C  
ATOM   3322  CB  GLU A 202     -17.219  15.647  16.619  1.00 96.23           C  
ATOM   3323  HB2 GLU A 202     -18.180  15.494  17.111  1.00 96.23           H  
ATOM   3324  HB3 GLU A 202     -16.755  16.544  17.031  1.00 96.23           H  
ATOM   3325  O   GLU A 202     -14.602  14.013  15.293  1.00 96.23           O  
ATOM   3326  CG  GLU A 202     -17.451  15.832  15.117  1.00 96.23           C  
ATOM   3327  HG2 GLU A 202     -16.493  16.041  14.641  1.00 96.23           H  
ATOM   3328  HG3 GLU A 202     -17.838  14.893  14.721  1.00 96.23           H  
ATOM   3329  CD  GLU A 202     -18.430  16.968  14.790  1.00 96.23           C  
ATOM   3330  OE1 GLU A 202     -18.288  17.562  13.703  1.00 96.23           O  
ATOM   3331  OE2 GLU A 202     -19.303  17.264  15.641  1.00 96.23           O  
ATOM   3332  N   GLU A 203     -14.027  15.290  17.043  1.00 95.24           N  
ATOM   3333  H   GLU A 203     -14.296  15.619  17.959  1.00 95.24           H  
ATOM   3334  CA  GLU A 203     -12.620  15.444  16.647  1.00 95.24           C  
ATOM   3335  HA  GLU A 203     -12.583  15.795  15.616  1.00 95.24           H  
ATOM   3336  C   GLU A 203     -11.890  14.094  16.700  1.00 95.24           C  
ATOM   3337  CB  GLU A 203     -11.940  16.503  17.542  1.00 95.24           C  
ATOM   3338  HB2 GLU A 203     -11.924  16.147  18.572  1.00 95.24           H  
ATOM   3339  HB3 GLU A 203     -12.543  17.411  17.507  1.00 95.24           H  
ATOM   3340  O   GLU A 203     -11.176  13.738  15.758  1.00 95.24           O  
ATOM   3341  CG  GLU A 203     -10.495  16.859  17.126  1.00 95.24           C  
ATOM   3342  HG2 GLU A 203     -10.506  17.222  16.098  1.00 95.24           H  
ATOM   3343  HG3 GLU A 203      -9.889  15.953  17.156  1.00 95.24           H  
ATOM   3344  CD  GLU A 203      -9.838  17.926  18.036  1.00 95.24           C  
ATOM   3345  OE1 GLU A 203      -8.587  18.036  18.068  1.00 95.24           O  
ATOM   3346  OE2 GLU A 203     -10.556  18.644  18.763  1.00 95.24           O  
ATOM   3347  N   LEU A 204     -12.111  13.309  17.759  1.00 95.35           N  
ATOM   3348  H   LEU A 204     -12.713  13.657  18.491  1.00 95.35           H  
ATOM   3349  CA  LEU A 204     -11.530  11.973  17.909  1.00 95.35           C  
ATOM   3350  HA  LEU A 204     -10.448  12.063  17.817  1.00 95.35           H  
ATOM   3351  C   LEU A 204     -12.011  11.022  16.800  1.00 95.35           C  
ATOM   3352  CB  LEU A 204     -11.866  11.459  19.323  1.00 95.35           C  
ATOM   3353  HB2 LEU A 204     -11.512  12.193  20.046  1.00 95.35           H  
ATOM   3354  HB3 LEU A 204     -12.949  11.389  19.427  1.00 95.35           H  
ATOM   3355  O   LEU A 204     -11.199  10.371  16.139  1.00 95.35           O  
ATOM   3356  CG  LEU A 204     -11.257  10.091  19.682  1.00 95.35           C  
ATOM   3357  HG  LEU A 204     -11.691   9.321  19.043  1.00 95.35           H  
ATOM   3358  CD1 LEU A 204      -9.741  10.076  19.515  1.00 95.35           C  
ATOM   3359 HD11 LEU A 204      -9.502  10.050  18.452  1.00 95.35           H  
ATOM   3360 HD12 LEU A 204      -9.297  10.949  19.992  1.00 95.35           H  
ATOM   3361 HD13 LEU A 204      -9.329   9.181  19.982  1.00 95.35           H  
ATOM   3362  CD2 LEU A 204     -11.574   9.757  21.137  1.00 95.35           C  
ATOM   3363 HD21 LEU A 204     -12.649   9.819  21.309  1.00 95.35           H  
ATOM   3364 HD22 LEU A 204     -11.065  10.455  21.801  1.00 95.35           H  
ATOM   3365 HD23 LEU A 204     -11.235   8.746  21.363  1.00 95.35           H  
ATOM   3366  N   ALA A 205     -13.318  11.004  16.524  1.00 96.84           N  
ATOM   3367  H   ALA A 205     -13.935  11.566  17.093  1.00 96.84           H  
ATOM   3368  CA  ALA A 205     -13.904  10.180  15.472  1.00 96.84           C  
ATOM   3369  HA  ALA A 205     -13.621   9.141  15.646  1.00 96.84           H  
ATOM   3370  C   ALA A 205     -13.378  10.533  14.081  1.00 96.84           C  
ATOM   3371  CB  ALA A 205     -15.427  10.305  15.539  1.00 96.84           C  
ATOM   3372  HB1 ALA A 205     -15.771  10.012  16.532  1.00 96.84           H  
ATOM   3373  HB2 ALA A 205     -15.723  11.338  15.358  1.00 96.84           H  
ATOM   3374  HB3 ALA A 205     -15.885   9.658  14.792  1.00 96.84           H  
ATOM   3375  O   ALA A 205     -12.989   9.637  13.332  1.00 96.84           O  
ATOM   3376  N   ASN A 206     -13.299  11.822  13.745  1.00 96.78           N  
ATOM   3377  H   ASN A 206     -13.650  12.514  14.392  1.00 96.78           H  
ATOM   3378  CA  ASN A 206     -12.773  12.266  12.456  1.00 96.78           C  
ATOM   3379  HA  ASN A 206     -13.320  11.760  11.660  1.00 96.78           H  
ATOM   3380  C   ASN A 206     -11.297  11.882  12.267  1.00 96.78           C  
ATOM   3381  CB  ASN A 206     -13.013  13.780  12.331  1.00 96.78           C  
ATOM   3382  HB2 ASN A 206     -12.412  14.177  11.513  1.00 96.78           H  
ATOM   3383  HB3 ASN A 206     -12.717  14.283  13.252  1.00 96.78           H  
ATOM   3384  O   ASN A 206     -10.893  11.489  11.171  1.00 96.78           O  
ATOM   3385  CG  ASN A 206     -14.466  14.092  12.009  1.00 96.78           C  
ATOM   3386  ND2 ASN A 206     -15.011  15.164  12.528  1.00 96.78           N  
ATOM   3387 HD21 ASN A 206     -15.995  15.301  12.345  1.00 96.78           H  
ATOM   3388 HD22 ASN A 206     -14.568  15.638  13.302  1.00 96.78           H  
ATOM   3389  OD1 ASN A 206     -15.113  13.380  11.262  1.00 96.78           O  
ATOM   3390  N   ASN A 207     -10.493  11.911  13.332  1.00 96.29           N  
ATOM   3391  H   ASN A 207     -10.862  12.237  14.214  1.00 96.29           H  
ATOM   3392  CA  ASN A 207      -9.102  11.464  13.264  1.00 96.29           C  
ATOM   3393  HA  ASN A 207      -8.648  11.895  12.372  1.00 96.29           H  
ATOM   3394  C   ASN A 207      -8.972   9.945  13.092  1.00 96.29           C  
ATOM   3395  CB  ASN A 207      -8.336  11.997  14.476  1.00 96.29           C  
ATOM   3396  HB2 ASN A 207      -8.933  11.910  15.384  1.00 96.29           H  
ATOM   3397  HB3 ASN A 207      -7.418  11.426  14.617  1.00 96.29           H  
ATOM   3398  O   ASN A 207      -8.170   9.500  12.269  1.00 96.29           O  
ATOM   3399  CG  ASN A 207      -7.937  13.435  14.230  1.00 96.29           C  
ATOM   3400  ND2 ASN A 207      -8.611  14.392  14.818  1.00 96.29           N  
ATOM   3401 HD21 ASN A 207      -8.317  15.347  14.673  1.00 96.29           H  
ATOM   3402 HD22 ASN A 207      -9.417  14.163  15.383  1.00 96.29           H  
ATOM   3403  OD1 ASN A 207      -7.060  13.709  13.426  1.00 96.29           O  
ATOM   3404  N   ILE A 208      -9.794   9.142  13.774  1.00 96.46           N  
ATOM   3405  H   ILE A 208     -10.407   9.551  14.465  1.00 96.46           H  
ATOM   3406  CA  ILE A 208      -9.844   7.688  13.548  1.00 96.46           C  
ATOM   3407  HA  ILE A 208      -8.828   7.298  13.605  1.00 96.46           H  
ATOM   3408  C   ILE A 208     -10.337   7.363  12.129  1.00 96.46           C  
ATOM   3409  CB  ILE A 208     -10.688   7.000  14.644  1.00 96.46           C  
ATOM   3410  HB  ILE A 208     -11.655   7.500  14.695  1.00 96.46           H  
ATOM   3411  O   ILE A 208      -9.776   6.487  11.473  1.00 96.46           O  
ATOM   3412  CG1 ILE A 208     -10.026   7.123  16.037  1.00 96.46           C  
ATOM   3413 HG12 ILE A 208     -10.726   6.757  16.789  1.00 96.46           H  
ATOM   3414 HG13 ILE A 208      -9.841   8.173  16.263  1.00 96.46           H  
ATOM   3415  CG2 ILE A 208     -10.951   5.519  14.313  1.00 96.46           C  
ATOM   3416 HG21 ILE A 208     -10.020   5.014  14.054  1.00 96.46           H  
ATOM   3417 HG22 ILE A 208     -11.646   5.437  13.478  1.00 96.46           H  
ATOM   3418 HG23 ILE A 208     -11.392   5.023  15.178  1.00 96.46           H  
ATOM   3419  CD1 ILE A 208      -8.706   6.359  16.219  1.00 96.46           C  
ATOM   3420 HD11 ILE A 208      -7.960   6.692  15.497  1.00 96.46           H  
ATOM   3421 HD12 ILE A 208      -8.319   6.548  17.220  1.00 96.46           H  
ATOM   3422 HD13 ILE A 208      -8.865   5.286  16.113  1.00 96.46           H  
ATOM   3423  N   ILE A 209     -11.315   8.105  11.598  1.00 96.87           N  
ATOM   3424  H   ILE A 209     -11.770   8.791  12.183  1.00 96.87           H  
ATOM   3425  CA  ILE A 209     -11.754   7.965  10.200  1.00 96.87           C  
ATOM   3426  HA  ILE A 209     -12.067   6.932  10.050  1.00 96.87           H  
ATOM   3427  C   ILE A 209     -10.588   8.246   9.238  1.00 96.87           C  
ATOM   3428  CB  ILE A 209     -13.000   8.828   9.914  1.00 96.87           C  
ATOM   3429  HB  ILE A 209     -12.830   9.835  10.298  1.00 96.87           H  
ATOM   3430  O   ILE A 209     -10.313   7.447   8.340  1.00 96.87           O  
ATOM   3431  CG1 ILE A 209     -14.218   8.203  10.634  1.00 96.87           C  
ATOM   3432 HG12 ILE A 209     -13.957   7.966  11.666  1.00 96.87           H  
ATOM   3433 HG13 ILE A 209     -14.493   7.268  10.146  1.00 96.87           H  
ATOM   3434  CG2 ILE A 209     -13.278   8.923   8.401  1.00 96.87           C  
ATOM   3435 HG21 ILE A 209     -14.184   9.502   8.218  1.00 96.87           H  
ATOM   3436 HG22 ILE A 209     -12.466   9.445   7.896  1.00 96.87           H  
ATOM   3437 HG23 ILE A 209     -13.393   7.927   7.973  1.00 96.87           H  
ATOM   3438  CD1 ILE A 209     -15.441   9.123  10.672  1.00 96.87           C  
ATOM   3439 HD11 ILE A 209     -15.864   9.249   9.676  1.00 96.87           H  
ATOM   3440 HD12 ILE A 209     -15.157  10.095  11.073  1.00 96.87           H  
ATOM   3441 HD13 ILE A 209     -16.201   8.679  11.316  1.00 96.87           H  
ATOM   3442  N   ASN A 210      -9.838   9.329   9.461  1.00 96.45           N  
ATOM   3443  H   ASN A 210     -10.130   9.974  10.181  1.00 96.45           H  
ATOM   3444  CA  ASN A 210      -8.655   9.655   8.661  1.00 96.45           C  
ATOM   3445  HA  ASN A 210      -8.948   9.688   7.612  1.00 96.45           H  
ATOM   3446  C   ASN A 210      -7.554   8.585   8.774  1.00 96.45           C  
ATOM   3447  CB  ASN A 210      -8.138  11.044   9.073  1.00 96.45           C  
ATOM   3448  HB2 ASN A 210      -7.149  11.204   8.644  1.00 96.45           H  
ATOM   3449  HB3 ASN A 210      -8.045  11.096  10.157  1.00 96.45           H  
ATOM   3450  O   ASN A 210      -6.855   8.324   7.788  1.00 96.45           O  
ATOM   3451  CG  ASN A 210      -9.028  12.174   8.587  1.00 96.45           C  
ATOM   3452  ND2 ASN A 210      -8.937  13.330   9.199  1.00 96.45           N  
ATOM   3453 HD21 ASN A 210      -9.611  14.028   8.918  1.00 96.45           H  
ATOM   3454 HD22 ASN A 210      -8.381  13.418  10.038  1.00 96.45           H  
ATOM   3455  OD1 ASN A 210      -9.768  12.056   7.625  1.00 96.45           O  
ATOM   3456  N   LEU A 211      -7.428   7.913   9.925  1.00 96.67           N  
ATOM   3457  H   LEU A 211      -8.005   8.199  10.703  1.00 96.67           H  
ATOM   3458  CA  LEU A 211      -6.460   6.837  10.149  1.00 96.67           C  
ATOM   3459  HA  LEU A 211      -5.476   7.241   9.910  1.00 96.67           H  
ATOM   3460  C   LEU A 211      -6.681   5.622   9.238  1.00 96.67           C  
ATOM   3461  CB  LEU A 211      -6.474   6.433  11.634  1.00 96.67           C  
ATOM   3462  HB2 LEU A 211      -6.318   7.328  12.238  1.00 96.67           H  
ATOM   3463  HB3 LEU A 211      -7.454   6.028  11.885  1.00 96.67           H  
ATOM   3464  O   LEU A 211      -5.703   4.974   8.862  1.00 96.67           O  
ATOM   3465  CG  LEU A 211      -5.434   5.374  12.033  1.00 96.67           C  
ATOM   3466  HG  LEU A 211      -5.633   4.453  11.484  1.00 96.67           H  
ATOM   3467  CD1 LEU A 211      -4.001   5.808  11.731  1.00 96.67           C  
ATOM   3468 HD11 LEU A 211      -3.861   5.942  10.658  1.00 96.67           H  
ATOM   3469 HD12 LEU A 211      -3.328   5.021  12.071  1.00 96.67           H  
ATOM   3470 HD13 LEU A 211      -3.777   6.734  12.259  1.00 96.67           H  
ATOM   3471  CD2 LEU A 211      -5.542   5.064  13.525  1.00 96.67           C  
ATOM   3472 HD21 LEU A 211      -4.870   4.249  13.792  1.00 96.67           H  
ATOM   3473 HD22 LEU A 211      -6.562   4.770  13.774  1.00 96.67           H  
ATOM   3474 HD23 LEU A 211      -5.280   5.943  14.114  1.00 96.67           H  
ATOM   3475  N   PHE A 212      -7.909   5.346   8.780  1.00 96.00           N  
ATOM   3476  H   PHE A 212      -8.690   5.888   9.120  1.00 96.00           H  
ATOM   3477  CA  PHE A 212      -8.151   4.289   7.781  1.00 96.00           C  
ATOM   3478  HA  PHE A 212      -7.753   3.355   8.179  1.00 96.00           H  
ATOM   3479  C   PHE A 212      -7.417   4.539   6.455  1.00 96.00           C  
ATOM   3480  CB  PHE A 212      -9.648   4.080   7.530  1.00 96.00           C  
ATOM   3481  HB2 PHE A 212      -9.770   3.415   6.674  1.00 96.00           H  
ATOM   3482  HB3 PHE A 212     -10.110   5.031   7.265  1.00 96.00           H  
ATOM   3483  O   PHE A 212      -7.204   3.606   5.676  1.00 96.00           O  
ATOM   3484  CG  PHE A 212     -10.376   3.455   8.699  1.00 96.00           C  
ATOM   3485  CD1 PHE A 212     -10.307   2.071   8.939  1.00 96.00           C  
ATOM   3486  HD1 PHE A 212      -9.764   1.437   8.255  1.00 96.00           H  
ATOM   3487  CD2 PHE A 212     -11.111   4.269   9.567  1.00 96.00           C  
ATOM   3488  HD2 PHE A 212     -11.139   5.332   9.381  1.00 96.00           H  
ATOM   3489  CE1 PHE A 212     -10.957   1.519  10.061  1.00 96.00           C  
ATOM   3490  HE1 PHE A 212     -10.914   0.458  10.260  1.00 96.00           H  
ATOM   3491  CE2 PHE A 212     -11.754   3.726  10.688  1.00 96.00           C  
ATOM   3492  HE2 PHE A 212     -12.270   4.380  11.375  1.00 96.00           H  
ATOM   3493  CZ  PHE A 212     -11.670   2.349  10.942  1.00 96.00           C  
ATOM   3494  HZ  PHE A 212     -12.138   1.936  11.824  1.00 96.00           H  
ATOM   3495  N   THR A 213      -6.910   5.754   6.216  1.00 95.35           N  
ATOM   3496  H   THR A 213      -7.117   6.501   6.863  1.00 95.35           H  
ATOM   3497  CA  THR A 213      -5.974   6.008   5.115  1.00 95.35           C  
ATOM   3498  HA  THR A 213      -6.491   5.781   4.183  1.00 95.35           H  
ATOM   3499  C   THR A 213      -4.751   5.092   5.212  1.00 95.35           C  
ATOM   3500  CB  THR A 213      -5.540   7.480   5.056  1.00 95.35           C  
ATOM   3501  HB  THR A 213      -4.936   7.730   5.928  1.00 95.35           H  
ATOM   3502  O   THR A 213      -4.340   4.543   4.190  1.00 95.35           O  
ATOM   3503  CG2 THR A 213      -4.757   7.798   3.780  1.00 95.35           C  
ATOM   3504 HG21 THR A 213      -5.166   7.245   2.935  1.00 95.35           H  
ATOM   3505 HG22 THR A 213      -4.830   8.863   3.563  1.00 95.35           H  
ATOM   3506 HG23 THR A 213      -3.705   7.553   3.927  1.00 95.35           H  
ATOM   3507  OG1 THR A 213      -6.670   8.309   5.035  1.00 95.35           O  
ATOM   3508  HG1 THR A 213      -6.911   8.473   5.950  1.00 95.35           H  
ATOM   3509  N   LEU A 214      -4.224   4.812   6.414  1.00 95.49           N  
ATOM   3510  H   LEU A 214      -4.670   5.210   7.228  1.00 95.49           H  
ATOM   3511  CA  LEU A 214      -3.130   3.858   6.647  1.00 95.49           C  
ATOM   3512  HA  LEU A 214      -2.227   4.240   6.170  1.00 95.49           H  
ATOM   3513  C   LEU A 214      -3.443   2.471   6.067  1.00 95.49           C  
ATOM   3514  CB  LEU A 214      -2.900   3.738   8.169  1.00 95.49           C  
ATOM   3515  HB2 LEU A 214      -2.756   4.732   8.593  1.00 95.49           H  
ATOM   3516  HB3 LEU A 214      -3.802   3.323   8.619  1.00 95.49           H  
ATOM   3517  O   LEU A 214      -2.600   1.862   5.397  1.00 95.49           O  
ATOM   3518  CG  LEU A 214      -1.720   2.840   8.581  1.00 95.49           C  
ATOM   3519  HG  LEU A 214      -1.794   1.881   8.067  1.00 95.49           H  
ATOM   3520  CD1 LEU A 214      -0.370   3.471   8.234  1.00 95.49           C  
ATOM   3521 HD11 LEU A 214      -0.285   3.606   7.155  1.00 95.49           H  
ATOM   3522 HD12 LEU A 214      -0.278   4.435   8.733  1.00 95.49           H  
ATOM   3523 HD13 LEU A 214       0.434   2.819   8.575  1.00 95.49           H  
ATOM   3524  CD2 LEU A 214      -1.784   2.558  10.077  1.00 95.49           C  
ATOM   3525 HD21 LEU A 214      -2.666   1.957  10.301  1.00 95.49           H  
ATOM   3526 HD22 LEU A 214      -0.899   2.014  10.409  1.00 95.49           H  
ATOM   3527 HD23 LEU A 214      -1.869   3.498  10.622  1.00 95.49           H  
ATOM   3528  N   THR A 215      -4.663   1.988   6.302  1.00 94.56           N  
ATOM   3529  H   THR A 215      -5.322   2.575   6.793  1.00 94.56           H  
ATOM   3530  CA  THR A 215      -5.112   0.632   5.969  1.00 94.56           C  
ATOM   3531  HA  THR A 215      -4.230  -0.005   5.904  1.00 94.56           H  
ATOM   3532  C   THR A 215      -5.815   0.538   4.613  1.00 94.56           C  
ATOM   3533  CB  THR A 215      -5.990   0.042   7.081  1.00 94.56           C  
ATOM   3534  HB  THR A 215      -6.216  -0.997   6.840  1.00 94.56           H  
ATOM   3535  O   THR A 215      -6.134  -0.568   4.179  1.00 94.56           O  
ATOM   3536  CG2 THR A 215      -5.319   0.094   8.455  1.00 94.56           C  
ATOM   3537 HG21 THR A 215      -5.885  -0.507   9.166  1.00 94.56           H  
ATOM   3538 HG22 THR A 215      -4.307  -0.308   8.398  1.00 94.56           H  
ATOM   3539 HG23 THR A 215      -5.275   1.119   8.824  1.00 94.56           H  
ATOM   3540  OG1 THR A 215      -7.182   0.771   7.165  1.00 94.56           O  
ATOM   3541  HG1 THR A 215      -7.643   0.503   7.963  1.00 94.56           H  
ATOM   3542  N   SER A 216      -5.971   1.644   3.881  1.00 93.40           N  
ATOM   3543  H   SER A 216      -5.839   2.525   4.357  1.00 93.40           H  
ATOM   3544  CA  SER A 216      -6.533   1.675   2.520  1.00 93.40           C  
ATOM   3545  HA  SER A 216      -7.524   1.222   2.559  1.00 93.40           H  
ATOM   3546  C   SER A 216      -5.693   0.889   1.502  1.00 93.40           C  
ATOM   3547  CB  SER A 216      -6.713   3.122   2.048  1.00 93.40           C  
ATOM   3548  HB2 SER A 216      -7.226   3.123   1.086  1.00 93.40           H  
ATOM   3549  HB3 SER A 216      -7.321   3.672   2.767  1.00 93.40           H  
ATOM   3550  O   SER A 216      -4.473   0.753   1.650  1.00 93.40           O  
ATOM   3551  OG  SER A 216      -5.459   3.756   1.898  1.00 93.40           O  
ATOM   3552  HG  SER A 216      -5.168   4.054   2.764  1.00 93.40           H  
ATOM   3553  N   LEU A 217      -6.324   0.322   0.473  1.00 91.92           N  
ATOM   3554  H   LEU A 217      -7.323   0.448   0.389  1.00 91.92           H  
ATOM   3555  CA  LEU A 217      -5.650  -0.360  -0.639  1.00 91.92           C  
ATOM   3556  HA  LEU A 217      -4.879  -1.014  -0.233  1.00 91.92           H  
ATOM   3557  C   LEU A 217      -4.945   0.643  -1.575  1.00 91.92           C  
ATOM   3558  CB  LEU A 217      -6.694  -1.261  -1.330  1.00 91.92           C  
ATOM   3559  HB2 LEU A 217      -7.044  -1.957  -0.568  1.00 91.92           H  
ATOM   3560  HB3 LEU A 217      -7.557  -0.665  -1.628  1.00 91.92           H  
ATOM   3561  O   LEU A 217      -5.301   1.817  -1.643  1.00 91.92           O  
ATOM   3562  CG  LEU A 217      -6.215  -2.093  -2.537  1.00 91.92           C  
ATOM   3563  HG  LEU A 217      -5.139  -2.252  -2.467  1.00 91.92           H  
ATOM   3564  CD1 LEU A 217      -6.884  -3.466  -2.546  1.00 91.92           C  
ATOM   3565 HD11 LEU A 217      -6.625  -4.017  -1.642  1.00 91.92           H  
ATOM   3566 HD12 LEU A 217      -7.966  -3.343  -2.573  1.00 91.92           H  
ATOM   3567 HD13 LEU A 217      -6.573  -4.043  -3.416  1.00 91.92           H  
ATOM   3568  CD2 LEU A 217      -6.522  -1.393  -3.863  1.00 91.92           C  
ATOM   3569 HD21 LEU A 217      -6.142  -1.980  -4.698  1.00 91.92           H  
ATOM   3570 HD22 LEU A 217      -7.602  -1.296  -3.972  1.00 91.92           H  
ATOM   3571 HD23 LEU A 217      -6.082  -0.396  -3.891  1.00 91.92           H  
ATOM   3572  N   GLY A 218      -3.913   0.190  -2.292  1.00 88.31           N  
ATOM   3573  H   GLY A 218      -3.651  -0.780  -2.192  1.00 88.31           H  
ATOM   3574  CA  GLY A 218      -3.320   0.955  -3.394  1.00 88.31           C  
ATOM   3575  HA2 GLY A 218      -3.012   0.260  -4.175  1.00 88.31           H  
ATOM   3576  HA3 GLY A 218      -4.084   1.598  -3.830  1.00 88.31           H  
ATOM   3577  C   GLY A 218      -2.107   1.816  -3.028  1.00 88.31           C  
ATOM   3578  O   GLY A 218      -1.271   1.433  -2.203  1.00 88.31           O  
ATOM   3579  N   ALA A 219      -1.967   2.947  -3.728  1.00 88.47           N  
ATOM   3580  H   ALA A 219      -2.722   3.218  -4.341  1.00 88.47           H  
ATOM   3581  CA  ALA A 219      -0.762   3.773  -3.722  1.00 88.47           C  
ATOM   3582  HA  ALA A 219       0.080   3.103  -3.897  1.00 88.47           H  
ATOM   3583  C   ALA A 219      -0.551   4.503  -2.382  1.00 88.47           C  
ATOM   3584  CB  ALA A 219      -0.822   4.771  -4.886  1.00 88.47           C  
ATOM   3585  HB1 ALA A 219      -0.988   4.246  -5.826  1.00 88.47           H  
ATOM   3586  HB2 ALA A 219      -1.638   5.475  -4.723  1.00 88.47           H  
ATOM   3587  HB3 ALA A 219       0.113   5.328  -4.945  1.00 88.47           H  
ATOM   3588  O   ALA A 219      -1.524   4.958  -1.780  1.00 88.47           O  
ATOM   3589  N   PRO A 220       0.703   4.652  -1.922  1.00 91.51           N  
ATOM   3590  CA  PRO A 220       1.014   5.360  -0.688  1.00 91.51           C  
ATOM   3591  HA  PRO A 220       0.385   4.989   0.121  1.00 91.51           H  
ATOM   3592  C   PRO A 220       0.796   6.871  -0.847  1.00 91.51           C  
ATOM   3593  CB  PRO A 220       2.476   5.014  -0.392  1.00 91.51           C  
ATOM   3594  HB2 PRO A 220       2.989   5.819   0.134  1.00 91.51           H  
ATOM   3595  HB3 PRO A 220       2.519   4.093   0.189  1.00 91.51           H  
ATOM   3596  O   PRO A 220       1.345   7.493  -1.756  1.00 91.51           O  
ATOM   3597  CG  PRO A 220       3.071   4.770  -1.783  1.00 91.51           C  
ATOM   3598  HG2 PRO A 220       3.368   5.717  -2.233  1.00 91.51           H  
ATOM   3599  HG3 PRO A 220       3.907   4.071  -1.762  1.00 91.51           H  
ATOM   3600  CD  PRO A 220       1.915   4.168  -2.565  1.00 91.51           C  
ATOM   3601  HD2 PRO A 220       1.953   3.081  -2.495  1.00 91.51           H  
ATOM   3602  HD3 PRO A 220       1.971   4.483  -3.607  1.00 91.51           H  
ATOM   3603  N   ALA A 221       0.050   7.463   0.081  1.00 92.29           N  
ATOM   3604  H   ALA A 221      -0.361   6.894   0.808  1.00 92.29           H  
ATOM   3605  CA  ALA A 221      -0.121   8.905   0.229  1.00 92.29           C  
ATOM   3606  HA  ALA A 221       0.646   9.427  -0.343  1.00 92.29           H  
ATOM   3607  C   ALA A 221       0.046   9.279   1.706  1.00 92.29           C  
ATOM   3608  CB  ALA A 221      -1.492   9.316  -0.317  1.00 92.29           C  
ATOM   3609  HB1 ALA A 221      -2.284   8.817   0.241  1.00 92.29           H  
ATOM   3610  HB2 ALA A 221      -1.621  10.393  -0.214  1.00 92.29           H  
ATOM   3611  HB3 ALA A 221      -1.569   9.049  -1.371  1.00 92.29           H  
ATOM   3612  O   ALA A 221      -0.347   8.503   2.581  1.00 92.29           O  
ATOM   3613  N   ALA A 222       0.659  10.430   1.973  1.00 95.17           N  
ATOM   3614  H   ALA A 222       0.913  11.050   1.217  1.00 95.17           H  
ATOM   3615  CA  ALA A 222       0.725  10.971   3.323  1.00 95.17           C  
ATOM   3616  HA  ALA A 222       1.088  10.194   3.996  1.00 95.17           H  
ATOM   3617  C   ALA A 222      -0.675  11.396   3.780  1.00 95.17           C  
ATOM   3618  CB  ALA A 222       1.711  12.141   3.359  1.00 95.17           C  
ATOM   3619  HB1 ALA A 222       1.841  12.475   4.388  1.00 95.17           H  
ATOM   3620  HB2 ALA A 222       1.334  12.970   2.759  1.00 95.17           H  
ATOM   3621  HB3 ALA A 222       2.679  11.826   2.971  1.00 95.17           H  
ATOM   3622  O   ALA A 222      -1.485  11.845   2.967  1.00 95.17           O  
ATOM   3623  N   PHE A 223      -0.949  11.266   5.071  1.00 95.74           N  
ATOM   3624  H   PHE A 223      -0.245  10.888   5.688  1.00 95.74           H  
ATOM   3625  CA  PHE A 223      -2.202  11.705   5.676  1.00 95.74           C  
ATOM   3626  HA  PHE A 223      -2.652  12.469   5.042  1.00 95.74           H  
ATOM   3627  C   PHE A 223      -1.936  12.356   7.032  1.00 95.74           C  
ATOM   3628  CB  PHE A 223      -3.192  10.534   5.757  1.00 95.74           C  
ATOM   3629  HB2 PHE A 223      -4.171  10.923   6.036  1.00 95.74           H  
ATOM   3630  HB3 PHE A 223      -3.293  10.103   4.761  1.00 95.74           H  
ATOM   3631  O   PHE A 223      -0.842  12.239   7.591  1.00 95.74           O  
ATOM   3632  CG  PHE A 223      -2.811   9.433   6.728  1.00 95.74           C  
ATOM   3633  CD1 PHE A 223      -1.840   8.477   6.373  1.00 95.74           C  
ATOM   3634  HD1 PHE A 223      -1.360   8.534   5.407  1.00 95.74           H  
ATOM   3635  CD2 PHE A 223      -3.423   9.368   7.994  1.00 95.74           C  
ATOM   3636  HD2 PHE A 223      -4.185  10.081   8.273  1.00 95.74           H  
ATOM   3637  CE1 PHE A 223      -1.463   7.478   7.289  1.00 95.74           C  
ATOM   3638  HE1 PHE A 223      -0.690   6.769   7.033  1.00 95.74           H  
ATOM   3639  CE2 PHE A 223      -3.043   8.374   8.909  1.00 95.74           C  
ATOM   3640  HE2 PHE A 223      -3.501   8.342   9.886  1.00 95.74           H  
ATOM   3641  CZ  PHE A 223      -2.060   7.434   8.560  1.00 95.74           C  
ATOM   3642  HZ  PHE A 223      -1.755   6.692   9.284  1.00 95.74           H  
ATOM   3643  N   LYS A 224      -2.935  13.080   7.533  1.00 95.44           N  
ATOM   3644  H   LYS A 224      -3.823  13.074   7.051  1.00 95.44           H  
ATOM   3645  CA  LYS A 224      -2.911  13.680   8.863  1.00 95.44           C  
ATOM   3646  HA  LYS A 224      -1.880  13.772   9.205  1.00 95.44           H  
ATOM   3647  C   LYS A 224      -3.601  12.760   9.861  1.00 95.44           C  
ATOM   3648  CB  LYS A 224      -3.559  15.073   8.832  1.00 95.44           C  
ATOM   3649  HB2 LYS A 224      -4.514  15.014   8.311  1.00 95.44           H  
ATOM   3650  HB3 LYS A 224      -3.769  15.389   9.854  1.00 95.44           H  
ATOM   3651  O   LYS A 224      -4.672  12.233   9.569  1.00 95.44           O  
ATOM   3652  CG  LYS A 224      -2.684  16.148   8.162  1.00 95.44           C  
ATOM   3653  HG2 LYS A 224      -3.260  17.072   8.121  1.00 95.44           H  
ATOM   3654  HG3 LYS A 224      -2.427  15.851   7.145  1.00 95.44           H  
ATOM   3655  CD  LYS A 224      -1.408  16.392   8.978  1.00 95.44           C  
ATOM   3656  HD2 LYS A 224      -1.675  16.443  10.033  1.00 95.44           H  
ATOM   3657  HD3 LYS A 224      -0.719  15.559   8.837  1.00 95.44           H  
ATOM   3658  CE  LYS A 224      -0.700  17.690   8.595  1.00 95.44           C  
ATOM   3659  HE2 LYS A 224      -1.423  18.504   8.650  1.00 95.44           H  
ATOM   3660  HE3 LYS A 224      -0.325  17.613   7.574  1.00 95.44           H  
ATOM   3661  NZ  LYS A 224       0.409  17.934   9.551  1.00 95.44           N  
ATOM   3662  HZ1 LYS A 224       0.083  17.862  10.504  1.00 95.44           H  
ATOM   3663  HZ2 LYS A 224       0.827  18.846   9.435  1.00 95.44           H  
ATOM   3664  HZ3 LYS A 224       1.113  17.218   9.441  1.00 95.44           H  
ATOM   3665  N   PHE A 225      -2.981  12.589  11.018  1.00 95.04           N  
ATOM   3666  H   PHE A 225      -2.099  13.060  11.163  1.00 95.04           H  
ATOM   3667  CA  PHE A 225      -3.572  11.951  12.183  1.00 95.04           C  
ATOM   3668  HA  PHE A 225      -4.652  11.875  12.059  1.00 95.04           H  
ATOM   3669  C   PHE A 225      -3.289  12.857  13.375  1.00 95.04           C  
ATOM   3670  CB  PHE A 225      -2.994  10.544  12.352  1.00 95.04           C  
ATOM   3671  HB2 PHE A 225      -1.920  10.607  12.526  1.00 95.04           H  
ATOM   3672  HB3 PHE A 225      -3.149   9.989  11.427  1.00 95.04           H  
ATOM   3673  O   PHE A 225      -2.151  12.940  13.835  1.00 95.04           O  
ATOM   3674  CG  PHE A 225      -3.652   9.778  13.478  1.00 95.04           C  
ATOM   3675  CD1 PHE A 225      -2.931   9.452  14.641  1.00 95.04           C  
ATOM   3676  HD1 PHE A 225      -1.901   9.759  14.748  1.00 95.04           H  
ATOM   3677  CD2 PHE A 225      -5.010   9.425  13.377  1.00 95.04           C  
ATOM   3678  HD2 PHE A 225      -5.579   9.696  12.500  1.00 95.04           H  
ATOM   3679  CE1 PHE A 225      -3.561   8.750  15.683  1.00 95.04           C  
ATOM   3680  HE1 PHE A 225      -3.018   8.515  16.587  1.00 95.04           H  
ATOM   3681  CE2 PHE A 225      -5.639   8.729  14.423  1.00 95.04           C  
ATOM   3682  HE2 PHE A 225      -6.685   8.472  14.353  1.00 95.04           H  
ATOM   3683  CZ  PHE A 225      -4.908   8.371  15.566  1.00 95.04           C  
ATOM   3684  HZ  PHE A 225      -5.389   7.834  16.370  1.00 95.04           H  
ATOM   3685  N   PHE A 226      -4.305  13.608  13.789  1.00 93.08           N  
ATOM   3686  H   PHE A 226      -5.225  13.458  13.399  1.00 93.08           H  
ATOM   3687  CA  PHE A 226      -4.164  14.780  14.647  1.00 93.08           C  
ATOM   3688  HA  PHE A 226      -5.118  15.307  14.655  1.00 93.08           H  
ATOM   3689  C   PHE A 226      -3.139  15.770  14.064  1.00 93.08           C  
ATOM   3690  CB  PHE A 226      -3.894  14.321  16.091  1.00 93.08           C  
ATOM   3691  HB2 PHE A 226      -3.894  15.194  16.744  1.00 93.08           H  
ATOM   3692  HB3 PHE A 226      -2.907  13.863  16.159  1.00 93.08           H  
ATOM   3693  O   PHE A 226      -3.156  16.058  12.861  1.00 93.08           O  
ATOM   3694  CG  PHE A 226      -4.927  13.351  16.620  1.00 93.08           C  
ATOM   3695  CD1 PHE A 226      -6.203  13.824  16.966  1.00 93.08           C  
ATOM   3696  HD1 PHE A 226      -6.444  14.869  16.843  1.00 93.08           H  
ATOM   3697  CD2 PHE A 226      -4.615  11.991  16.789  1.00 93.08           C  
ATOM   3698  HD2 PHE A 226      -3.629  11.625  16.543  1.00 93.08           H  
ATOM   3699  CE1 PHE A 226      -7.159  12.949  17.509  1.00 93.08           C  
ATOM   3700  HE1 PHE A 226      -8.127  13.323  17.807  1.00 93.08           H  
ATOM   3701  CE2 PHE A 226      -5.566  11.120  17.346  1.00 93.08           C  
ATOM   3702  HE2 PHE A 226      -5.304  10.092  17.549  1.00 93.08           H  
ATOM   3703  CZ  PHE A 226      -6.832  11.599  17.710  1.00 93.08           C  
ATOM   3704  HZ  PHE A 226      -7.537  10.929  18.179  1.00 93.08           H  
ATOM   3705  N   ASP A 227      -2.222  16.265  14.892  1.00 91.02           N  
ATOM   3706  H   ASP A 227      -2.294  16.046  15.876  1.00 91.02           H  
ATOM   3707  CA  ASP A 227      -1.181  17.212  14.486  1.00 91.02           C  
ATOM   3708  HA  ASP A 227      -1.640  17.972  13.853  1.00 91.02           H  
ATOM   3709  C   ASP A 227      -0.064  16.556  13.653  1.00 91.02           C  
ATOM   3710  CB  ASP A 227      -0.654  17.915  15.744  1.00 91.02           C  
ATOM   3711  HB2 ASP A 227       0.143  18.602  15.461  1.00 91.02           H  
ATOM   3712  HB3 ASP A 227      -0.242  17.172  16.428  1.00 91.02           H  
ATOM   3713  O   ASP A 227       0.748  17.233  13.009  1.00 91.02           O  
ATOM   3714  CG  ASP A 227      -1.767  18.712  16.435  1.00 91.02           C  
ATOM   3715  OD1 ASP A 227      -2.501  19.418  15.707  1.00 91.02           O  
ATOM   3716  OD2 ASP A 227      -1.886  18.596  17.673  1.00 91.02           O  
ATOM   3717  N   GLU A 228      -0.053  15.224  13.571  1.00 93.48           N  
ATOM   3718  H   GLU A 228      -0.791  14.711  14.032  1.00 93.48           H  
ATOM   3719  CA  GLU A 228       1.008  14.469  12.929  1.00 93.48           C  
ATOM   3720  HA  GLU A 228       1.912  15.075  12.988  1.00 93.48           H  
ATOM   3721  C   GLU A 228       0.751  14.205  11.444  1.00 93.48           C  
ATOM   3722  CB  GLU A 228       1.264  13.162  13.694  1.00 93.48           C  
ATOM   3723  HB2 GLU A 228       0.337  12.595  13.781  1.00 93.48           H  
ATOM   3724  HB3 GLU A 228       1.950  12.548  13.109  1.00 93.48           H  
ATOM   3725  O   GLU A 228      -0.315  13.756  11.025  1.00 93.48           O  
ATOM   3726  CG  GLU A 228       1.844  13.391  15.101  1.00 93.48           C  
ATOM   3727  HG2 GLU A 228       1.964  12.415  15.572  1.00 93.48           H  
ATOM   3728  HG3 GLU A 228       1.135  13.966  15.697  1.00 93.48           H  
ATOM   3729  CD  GLU A 228       3.213  14.094  15.093  1.00 93.48           C  
ATOM   3730  OE1 GLU A 228       3.695  14.460  16.179  1.00 93.48           O  
ATOM   3731  OE2 GLU A 228       3.839  14.174  13.998  1.00 93.48           O  
ATOM   3732  N   THR A 229       1.779  14.423  10.617  1.00 95.65           N  
ATOM   3733  H   THR A 229       2.620  14.818  11.011  1.00 95.65           H  
ATOM   3734  CA  THR A 229       1.810  13.887   9.246  1.00 95.65           C  
ATOM   3735  HA  THR A 229       0.792  13.816   8.864  1.00 95.65           H  
ATOM   3736  C   THR A 229       2.410  12.484   9.268  1.00 95.65           C  
ATOM   3737  CB  THR A 229       2.606  14.774   8.279  1.00 95.65           C  
ATOM   3738  HB  THR A 229       3.662  14.748   8.550  1.00 95.65           H  
ATOM   3739  O   THR A 229       3.527  12.299   9.763  1.00 95.65           O  
ATOM   3740  CG2 THR A 229       2.447  14.330   6.825  1.00 95.65           C  
ATOM   3741 HG21 THR A 229       1.394  14.338   6.546  1.00 95.65           H  
ATOM   3742 HG22 THR A 229       3.002  15.000   6.168  1.00 95.65           H  
ATOM   3743 HG23 THR A 229       2.843  13.323   6.690  1.00 95.65           H  
ATOM   3744  OG1 THR A 229       2.170  16.116   8.311  1.00 95.65           O  
ATOM   3745  HG1 THR A 229       2.755  16.581   7.709  1.00 95.65           H  
ATOM   3746  N   VAL A 230       1.696  11.505   8.717  1.00 96.21           N  
ATOM   3747  H   VAL A 230       0.776  11.724   8.362  1.00 96.21           H  
ATOM   3748  CA  VAL A 230       2.140  10.110   8.623  1.00 96.21           C  
ATOM   3749  HA  VAL A 230       3.128  10.016   9.075  1.00 96.21           H  
ATOM   3750  C   VAL A 230       2.255   9.707   7.157  1.00 96.21           C  
ATOM   3751  CB  VAL A 230       1.197   9.164   9.391  1.00 96.21           C  
ATOM   3752  HB  VAL A 230       0.210   9.186   8.929  1.00 96.21           H  
ATOM   3753  O   VAL A 230       1.283   9.748   6.401  1.00 96.21           O  
ATOM   3754  CG1 VAL A 230       1.736   7.726   9.357  1.00 96.21           C  
ATOM   3755 HG11 VAL A 230       2.740   7.696   9.780  1.00 96.21           H  
ATOM   3756 HG12 VAL A 230       1.756   7.351   8.333  1.00 96.21           H  
ATOM   3757 HG13 VAL A 230       1.084   7.080   9.945  1.00 96.21           H  
ATOM   3758  CG2 VAL A 230       1.052   9.573  10.863  1.00 96.21           C  
ATOM   3759 HG21 VAL A 230       2.023   9.581  11.358  1.00 96.21           H  
ATOM   3760 HG22 VAL A 230       0.598  10.561  10.940  1.00 96.21           H  
ATOM   3761 HG23 VAL A 230       0.393   8.873  11.377  1.00 96.21           H  
ATOM   3762  N   ASP A 231       3.447   9.276   6.750  1.00 95.17           N  
ATOM   3763  H   ASP A 231       4.228   9.307   7.390  1.00 95.17           H  
ATOM   3764  CA  ASP A 231       3.674   8.727   5.416  1.00 95.17           C  
ATOM   3765  HA  ASP A 231       3.099   9.305   4.692  1.00 95.17           H  
ATOM   3766  C   ASP A 231       3.206   7.271   5.342  1.00 95.17           C  
ATOM   3767  CB  ASP A 231       5.154   8.837   5.032  1.00 95.17           C  
ATOM   3768  HB2 ASP A 231       5.771   8.441   5.839  1.00 95.17           H  
ATOM   3769  HB3 ASP A 231       5.332   8.230   4.144  1.00 95.17           H  
ATOM   3770  O   ASP A 231       3.578   6.429   6.160  1.00 95.17           O  
ATOM   3771  CG  ASP A 231       5.558  10.274   4.708  1.00 95.17           C  
ATOM   3772  OD1 ASP A 231       4.849  10.882   3.875  1.00 95.17           O  
ATOM   3773  OD2 ASP A 231       6.595  10.715   5.241  1.00 95.17           O  
ATOM   3774  N   ARG A 232       2.424   6.908   4.323  1.00 94.67           N  
ATOM   3775  H   ARG A 232       2.082   7.620   3.694  1.00 94.67           H  
ATOM   3776  CA  ARG A 232       2.126   5.489   4.079  1.00 94.67           C  
ATOM   3777  HA  ARG A 232       1.902   5.032   5.043  1.00 94.67           H  
ATOM   3778  C   ARG A 232       3.346   4.768   3.525  1.00 94.67           C  
ATOM   3779  CB  ARG A 232       0.900   5.322   3.185  1.00 94.67           C  
ATOM   3780  HB2 ARG A 232       0.958   6.019   2.348  1.00 94.67           H  
ATOM   3781  HB3 ARG A 232       0.866   4.303   2.799  1.00 94.67           H  
ATOM   3782  O   ARG A 232       4.018   5.255   2.613  1.00 94.67           O  
ATOM   3783  CG  ARG A 232      -0.360   5.583   4.015  1.00 94.67           C  
ATOM   3784  HG2 ARG A 232      -0.440   4.842   4.811  1.00 94.67           H  
ATOM   3785  HG3 ARG A 232      -0.295   6.571   4.471  1.00 94.67           H  
ATOM   3786  CD  ARG A 232      -1.615   5.538   3.155  1.00 94.67           C  
ATOM   3787  HD2 ARG A 232      -1.505   6.261   2.346  1.00 94.67           H  
ATOM   3788  HD3 ARG A 232      -2.438   5.875   3.785  1.00 94.67           H  
ATOM   3789  NE  ARG A 232      -1.915   4.186   2.633  1.00 94.67           N  
ATOM   3790  HE  ARG A 232      -1.858   3.415   3.283  1.00 94.67           H  
ATOM   3791  NH1 ARG A 232      -2.819   4.892   0.660  1.00 94.67           N  
ATOM   3792 HH11 ARG A 232      -3.050   4.705  -0.305  1.00 94.67           H  
ATOM   3793 HH12 ARG A 232      -2.908   5.829   1.025  1.00 94.67           H  
ATOM   3794  NH2 ARG A 232      -2.680   2.723   1.044  1.00 94.67           N  
ATOM   3795 HH21 ARG A 232      -3.242   2.651   0.208  1.00 94.67           H  
ATOM   3796 HH22 ARG A 232      -2.890   2.017   1.735  1.00 94.67           H  
ATOM   3797  CZ  ARG A 232      -2.465   3.933   1.459  1.00 94.67           C  
ATOM   3798  N   LYS A 233       3.601   3.565   4.047  1.00 94.72           N  
ATOM   3799  H   LYS A 233       3.015   3.252   4.808  1.00 94.72           H  
ATOM   3800  CA  LYS A 233       4.737   2.736   3.637  1.00 94.72           C  
ATOM   3801  HA  LYS A 233       5.646   3.284   3.883  1.00 94.72           H  
ATOM   3802  C   LYS A 233       4.725   2.484   2.129  1.00 94.72           C  
ATOM   3803  CB  LYS A 233       4.735   1.425   4.428  1.00 94.72           C  
ATOM   3804  HB2 LYS A 233       3.812   0.878   4.238  1.00 94.72           H  
ATOM   3805  HB3 LYS A 233       4.790   1.673   5.488  1.00 94.72           H  
ATOM   3806  O   LYS A 233       3.748   1.974   1.580  1.00 94.72           O  
ATOM   3807  CG  LYS A 233       5.938   0.547   4.054  1.00 94.72           C  
ATOM   3808  HG2 LYS A 233       5.849   0.219   3.018  1.00 94.72           H  
ATOM   3809  HG3 LYS A 233       6.860   1.116   4.173  1.00 94.72           H  
ATOM   3810  CD  LYS A 233       5.986  -0.681   4.953  1.00 94.72           C  
ATOM   3811  HD2 LYS A 233       6.137  -0.370   5.987  1.00 94.72           H  
ATOM   3812  HD3 LYS A 233       5.031  -1.198   4.862  1.00 94.72           H  
ATOM   3813  CE  LYS A 233       7.124  -1.606   4.527  1.00 94.72           C  
ATOM   3814  HE2 LYS A 233       8.065  -1.060   4.591  1.00 94.72           H  
ATOM   3815  HE3 LYS A 233       6.963  -1.903   3.490  1.00 94.72           H  
ATOM   3816  NZ  LYS A 233       7.165  -2.792   5.403  1.00 94.72           N  
ATOM   3817  HZ1 LYS A 233       6.251  -3.219   5.456  1.00 94.72           H  
ATOM   3818  HZ2 LYS A 233       7.873  -3.464   5.142  1.00 94.72           H  
ATOM   3819  HZ3 LYS A 233       7.339  -2.507   6.356  1.00 94.72           H  
ATOM   3820  N   ARG A 234       5.849   2.793   1.481  1.00 94.31           N  
ATOM   3821  H   ARG A 234       6.596   3.211   2.018  1.00 94.31           H  
ATOM   3822  CA  ARG A 234       6.113   2.444   0.081  1.00 94.31           C  
ATOM   3823  HA  ARG A 234       5.160   2.339  -0.437  1.00 94.31           H  
ATOM   3824  C   ARG A 234       6.834   1.101   0.006  1.00 94.31           C  
ATOM   3825  CB  ARG A 234       6.923   3.544  -0.626  1.00 94.31           C  
ATOM   3826  HB2 ARG A 234       7.952   3.527  -0.268  1.00 94.31           H  
ATOM   3827  HB3 ARG A 234       6.935   3.305  -1.689  1.00 94.31           H  
ATOM   3828  O   ARG A 234       7.767   0.861   0.767  1.00 94.31           O  
ATOM   3829  CG  ARG A 234       6.364   4.963  -0.427  1.00 94.31           C  
ATOM   3830  HG2 ARG A 234       6.762   5.377   0.499  1.00 94.31           H  
ATOM   3831  HG3 ARG A 234       5.279   4.935  -0.330  1.00 94.31           H  
ATOM   3832  CD  ARG A 234       6.760   5.867  -1.598  1.00 94.31           C  
ATOM   3833  HD2 ARG A 234       6.441   5.397  -2.529  1.00 94.31           H  
ATOM   3834  HD3 ARG A 234       7.845   5.968  -1.607  1.00 94.31           H  
ATOM   3835  NE  ARG A 234       6.134   7.197  -1.499  1.00 94.31           N  
ATOM   3836  HE  ARG A 234       5.477   7.341  -0.746  1.00 94.31           H  
ATOM   3837  NH1 ARG A 234       7.216   8.155  -3.282  1.00 94.31           N  
ATOM   3838 HH11 ARG A 234       7.674   7.273  -3.461  1.00 94.31           H  
ATOM   3839 HH12 ARG A 234       7.371   8.955  -3.880  1.00 94.31           H  
ATOM   3840  NH2 ARG A 234       5.723   9.346  -2.126  1.00 94.31           N  
ATOM   3841 HH21 ARG A 234       5.909  10.148  -2.712  1.00 94.31           H  
ATOM   3842 HH22 ARG A 234       5.072   9.444  -1.361  1.00 94.31           H  
ATOM   3843  CZ  ARG A 234       6.359   8.223  -2.300  1.00 94.31           C  
ATOM   3844  N   TYR A 235       6.441   0.246  -0.934  1.00 94.88           N  
ATOM   3845  H   TYR A 235       5.681   0.507  -1.546  1.00 94.88           H  
ATOM   3846  CA  TYR A 235       7.049  -1.072  -1.130  1.00 94.88           C  
ATOM   3847  HA  TYR A 235       7.704  -1.304  -0.290  1.00 94.88           H  
ATOM   3848  C   TYR A 235       7.915  -1.058  -2.394  1.00 94.88           C  
ATOM   3849  CB  TYR A 235       5.965  -2.154  -1.153  1.00 94.88           C  
ATOM   3850  HB2 TYR A 235       5.365  -2.009  -2.052  1.00 94.88           H  
ATOM   3851  HB3 TYR A 235       6.441  -3.133  -1.219  1.00 94.88           H  
ATOM   3852  O   TYR A 235       7.519  -1.531  -3.455  1.00 94.88           O  
ATOM   3853  CG  TYR A 235       5.025  -2.141   0.034  1.00 94.88           C  
ATOM   3854  CD1 TYR A 235       5.370  -2.810   1.223  1.00 94.88           C  
ATOM   3855  HD1 TYR A 235       6.293  -3.368   1.276  1.00 94.88           H  
ATOM   3856  CD2 TYR A 235       3.812  -1.433  -0.058  1.00 94.88           C  
ATOM   3857  HD2 TYR A 235       3.560  -0.915  -0.971  1.00 94.88           H  
ATOM   3858  CE1 TYR A 235       4.500  -2.753   2.329  1.00 94.88           C  
ATOM   3859  HE1 TYR A 235       4.746  -3.238   3.263  1.00 94.88           H  
ATOM   3860  CE2 TYR A 235       2.938  -1.384   1.041  1.00 94.88           C  
ATOM   3861  HE2 TYR A 235       2.022  -0.815   0.975  1.00 94.88           H  
ATOM   3862  OH  TYR A 235       2.429  -2.026   3.287  1.00 94.88           O  
ATOM   3863  HH  TYR A 235       1.711  -1.406   3.144  1.00 94.88           H  
ATOM   3864  CZ  TYR A 235       3.279  -2.054   2.232  1.00 94.88           C  
ATOM   3865  N   THR A 236       9.115  -0.489  -2.282  1.00 93.57           N  
ATOM   3866  H   THR A 236       9.388  -0.106  -1.389  1.00 93.57           H  
ATOM   3867  CA  THR A 236      10.060  -0.273  -3.399  1.00 93.57           C  
ATOM   3868  HA  THR A 236       9.491  -0.055  -4.303  1.00 93.57           H  
ATOM   3869  C   THR A 236      10.926  -1.496  -3.731  1.00 93.57           C  
ATOM   3870  CB  THR A 236      10.951   0.941  -3.102  1.00 93.57           C  
ATOM   3871  HB  THR A 236      11.705   1.050  -3.881  1.00 93.57           H  
ATOM   3872  O   THR A 236      11.914  -1.398  -4.456  1.00 93.57           O  
ATOM   3873  CG2 THR A 236      10.142   2.236  -3.018  1.00 93.57           C  
ATOM   3874 HG21 THR A 236       9.448   2.201  -2.178  1.00 93.57           H  
ATOM   3875 HG22 THR A 236       9.579   2.375  -3.941  1.00 93.57           H  
ATOM   3876 HG23 THR A 236      10.818   3.081  -2.888  1.00 93.57           H  
ATOM   3877  OG1 THR A 236      11.576   0.762  -1.850  1.00 93.57           O  
ATOM   3878  HG1 THR A 236      12.207   1.477  -1.734  1.00 93.57           H  
ATOM   3879  N   SER A 237      10.581  -2.664  -3.186  1.00 94.08           N  
ATOM   3880  H   SER A 237       9.719  -2.691  -2.659  1.00 94.08           H  
ATOM   3881  CA  SER A 237      11.227  -3.941  -3.478  1.00 94.08           C  
ATOM   3882  HA  SER A 237      11.916  -3.827  -4.315  1.00 94.08           H  
ATOM   3883  C   SER A 237      10.163  -4.958  -3.852  1.00 94.08           C  
ATOM   3884  CB  SER A 237      12.023  -4.428  -2.266  1.00 94.08           C  
ATOM   3885  HB2 SER A 237      11.364  -4.448  -1.398  1.00 94.08           H  
ATOM   3886  HB3 SER A 237      12.840  -3.734  -2.068  1.00 94.08           H  
ATOM   3887  O   SER A 237       9.267  -5.248  -3.064  1.00 94.08           O  
ATOM   3888  OG  SER A 237      12.544  -5.733  -2.480  1.00 94.08           O  
ATOM   3889  HG  SER A 237      12.538  -6.162  -1.621  1.00 94.08           H  
ATOM   3890  N   THR A 238      10.298  -5.548  -5.035  1.00 95.65           N  
ATOM   3891  H   THR A 238      11.011  -5.222  -5.673  1.00 95.65           H  
ATOM   3892  CA  THR A 238       9.416  -6.614  -5.524  1.00 95.65           C  
ATOM   3893  HA  THR A 238       8.439  -6.511  -5.051  1.00 95.65           H  
ATOM   3894  C   THR A 238       9.922  -8.014  -5.174  1.00 95.65           C  
ATOM   3895  CB  THR A 238       9.204  -6.479  -7.030  1.00 95.65           C  
ATOM   3896  HB  THR A 238       8.604  -7.325  -7.365  1.00 95.65           H  
ATOM   3897  O   THR A 238       9.329  -9.012  -5.570  1.00 95.65           O  
ATOM   3898  CG2 THR A 238       8.460  -5.203  -7.396  1.00 95.65           C  
ATOM   3899 HG21 THR A 238       8.252  -5.193  -8.466  1.00 95.65           H  
ATOM   3900 HG22 THR A 238       9.049  -4.330  -7.117  1.00 95.65           H  
ATOM   3901 HG23 THR A 238       7.498  -5.170  -6.883  1.00 95.65           H  
ATOM   3902  OG1 THR A 238      10.459  -6.443  -7.680  1.00 95.65           O  
ATOM   3903  HG1 THR A 238      10.329  -6.034  -8.539  1.00 95.65           H  
ATOM   3904  N   LYS A 239      11.011  -8.122  -4.399  1.00 95.11           N  
ATOM   3905  H   LYS A 239      11.444  -7.268  -4.079  1.00 95.11           H  
ATOM   3906  CA  LYS A 239      11.603  -9.418  -4.035  1.00 95.11           C  
ATOM   3907  HA  LYS A 239      11.848  -9.959  -4.948  1.00 95.11           H  
ATOM   3908  C   LYS A 239      10.633 -10.317  -3.267  1.00 95.11           C  
ATOM   3909  CB  LYS A 239      12.878  -9.217  -3.209  1.00 95.11           C  
ATOM   3910  HB2 LYS A 239      12.649  -8.600  -2.340  1.00 95.11           H  
ATOM   3911  HB3 LYS A 239      13.213 -10.192  -2.853  1.00 95.11           H  
ATOM   3912  O   LYS A 239      10.668 -11.526  -3.463  1.00 95.11           O  
ATOM   3913  CG  LYS A 239      14.016  -8.580  -4.017  1.00 95.11           C  
ATOM   3914  HG2 LYS A 239      13.709  -7.599  -4.379  1.00 95.11           H  
ATOM   3915  HG3 LYS A 239      14.255  -9.216  -4.870  1.00 95.11           H  
ATOM   3916  CD  LYS A 239      15.252  -8.429  -3.125  1.00 95.11           C  
ATOM   3917  HD2 LYS A 239      15.561  -9.411  -2.767  1.00 95.11           H  
ATOM   3918  HD3 LYS A 239      14.992  -7.805  -2.270  1.00 95.11           H  
ATOM   3919  CE  LYS A 239      16.399  -7.777  -3.902  1.00 95.11           C  
ATOM   3920  HE2 LYS A 239      16.671  -8.426  -4.734  1.00 95.11           H  
ATOM   3921  HE3 LYS A 239      16.041  -6.835  -4.315  1.00 95.11           H  
ATOM   3922  NZ  LYS A 239      17.569  -7.536  -3.020  1.00 95.11           N  
ATOM   3923  HZ1 LYS A 239      18.320  -7.096  -3.533  1.00 95.11           H  
ATOM   3924  HZ2 LYS A 239      17.901  -8.402  -2.620  1.00 95.11           H  
ATOM   3925  HZ3 LYS A 239      17.309  -6.921  -2.262  1.00 95.11           H  
ATOM   3926  N   GLU A 240       9.778  -9.732  -2.424  1.00 94.36           N  
ATOM   3927  H   GLU A 240       9.773  -8.725  -2.348  1.00 94.36           H  
ATOM   3928  CA  GLU A 240       8.851 -10.496  -1.578  1.00 94.36           C  
ATOM   3929  HA  GLU A 240       9.425 -11.255  -1.047  1.00 94.36           H  
ATOM   3930  C   GLU A 240       7.810 -11.278  -2.392  1.00 94.36           C  
ATOM   3931  CB  GLU A 240       8.215  -9.595  -0.493  1.00 94.36           C  
ATOM   3932  HB2 GLU A 240       7.644 -10.242   0.174  1.00 94.36           H  
ATOM   3933  HB3 GLU A 240       9.022  -9.158   0.095  1.00 94.36           H  
ATOM   3934  O   GLU A 240       7.435 -12.377  -2.001  1.00 94.36           O  
ATOM   3935  CG  GLU A 240       7.298  -8.450  -0.978  1.00 94.36           C  
ATOM   3936  HG2 GLU A 240       7.903  -7.753  -1.559  1.00 94.36           H  
ATOM   3937  HG3 GLU A 240       6.536  -8.859  -1.641  1.00 94.36           H  
ATOM   3938  CD  GLU A 240       6.594  -7.679   0.171  1.00 94.36           C  
ATOM   3939  OE1 GLU A 240       5.864  -6.695  -0.104  1.00 94.36           O  
ATOM   3940  OE2 GLU A 240       6.764  -8.030   1.365  1.00 94.36           O  
ATOM   3941  N   VAL A 241       7.410 -10.781  -3.568  1.00 95.98           N  
ATOM   3942  H   VAL A 241       7.791  -9.903  -3.891  1.00 95.98           H  
ATOM   3943  CA  VAL A 241       6.404 -11.461  -4.400  1.00 95.98           C  
ATOM   3944  HA  VAL A 241       5.717 -11.979  -3.731  1.00 95.98           H  
ATOM   3945  C   VAL A 241       6.982 -12.540  -5.307  1.00 95.98           C  
ATOM   3946  CB  VAL A 241       5.545 -10.486  -5.218  1.00 95.98           C  
ATOM   3947  HB  VAL A 241       4.840 -11.073  -5.807  1.00 95.98           H  
ATOM   3948  O   VAL A 241       6.229 -13.300  -5.906  1.00 95.98           O  
ATOM   3949  CG1 VAL A 241       4.727  -9.592  -4.286  1.00 95.98           C  
ATOM   3950 HG11 VAL A 241       5.384  -9.013  -3.636  1.00 95.98           H  
ATOM   3951 HG12 VAL A 241       4.098  -8.924  -4.874  1.00 95.98           H  
ATOM   3952 HG13 VAL A 241       4.088 -10.217  -3.663  1.00 95.98           H  
ATOM   3953  CG2 VAL A 241       6.342  -9.618  -6.194  1.00 95.98           C  
ATOM   3954 HG21 VAL A 241       5.649  -9.144  -6.889  1.00 95.98           H  
ATOM   3955 HG22 VAL A 241       6.879  -8.843  -5.647  1.00 95.98           H  
ATOM   3956 HG23 VAL A 241       7.041 -10.227  -6.767  1.00 95.98           H  
ATOM   3957  N   LEU A 242       8.311 -12.651  -5.422  1.00 95.31           N  
ATOM   3958  H   LEU A 242       8.901 -12.040  -4.875  1.00 95.31           H  
ATOM   3959  CA  LEU A 242       8.911 -13.622  -6.336  1.00 95.31           C  
ATOM   3960  HA  LEU A 242       8.484 -13.469  -7.327  1.00 95.31           H  
ATOM   3961  C   LEU A 242       8.550 -15.054  -5.939  1.00 95.31           C  
ATOM   3962  CB  LEU A 242      10.435 -13.433  -6.408  1.00 95.31           C  
ATOM   3963  HB2 LEU A 242      10.855 -14.238  -7.011  1.00 95.31           H  
ATOM   3964  HB3 LEU A 242      10.842 -13.523  -5.401  1.00 95.31           H  
ATOM   3965  O   LEU A 242       8.312 -15.869  -6.818  1.00 95.31           O  
ATOM   3966  CG  LEU A 242      10.880 -12.089  -7.011  1.00 95.31           C  
ATOM   3967  HG  LEU A 242      10.452 -11.270  -6.433  1.00 95.31           H  
ATOM   3968  CD1 LEU A 242      12.402 -11.994  -6.915  1.00 95.31           C  
ATOM   3969 HD11 LEU A 242      12.698 -11.993  -5.866  1.00 95.31           H  
ATOM   3970 HD12 LEU A 242      12.858 -12.853  -7.407  1.00 95.31           H  
ATOM   3971 HD13 LEU A 242      12.749 -11.075  -7.389  1.00 95.31           H  
ATOM   3972  CD2 LEU A 242      10.469 -11.920  -8.476  1.00 95.31           C  
ATOM   3973 HD21 LEU A 242       9.382 -11.909  -8.564  1.00 95.31           H  
ATOM   3974 HD22 LEU A 242      10.881 -12.727  -9.081  1.00 95.31           H  
ATOM   3975 HD23 LEU A 242      10.840 -10.966  -8.849  1.00 95.31           H  
ATOM   3976  N   ASN A 243       8.468 -15.367  -4.648  1.00 93.03           N  
ATOM   3977  H   ASN A 243       8.587 -14.628  -3.969  1.00 93.03           H  
ATOM   3978  CA  ASN A 243       8.092 -16.700  -4.160  1.00 93.03           C  
ATOM   3979  HA  ASN A 243       8.128 -17.415  -4.982  1.00 93.03           H  
ATOM   3980  C   ASN A 243       6.642 -16.779  -3.661  1.00 93.03           C  
ATOM   3981  CB  ASN A 243       9.124 -17.152  -3.118  1.00 93.03           C  
ATOM   3982  HB2 ASN A 243       8.830 -18.119  -2.709  1.00 93.03           H  
ATOM   3983  HB3 ASN A 243       9.140 -16.434  -2.298  1.00 93.03           H  
ATOM   3984  O   ASN A 243       6.277 -17.763  -3.029  1.00 93.03           O  
ATOM   3985  CG  ASN A 243      10.512 -17.303  -3.708  1.00 93.03           C  
ATOM   3986  ND2 ASN A 243      11.527 -17.070  -2.909  1.00 93.03           N  
ATOM   3987 HD21 ASN A 243      12.453 -17.234  -3.276  1.00 93.03           H  
ATOM   3988 HD22 ASN A 243      11.352 -16.861  -1.936  1.00 93.03           H  
ATOM   3989  OD1 ASN A 243      10.706 -17.618  -4.881  1.00 93.03           O  
ATOM   3990  N   ALA A 244       5.841 -15.752  -3.941  1.00 95.38           N  
ATOM   3991  H   ALA A 244       6.174 -15.022  -4.554  1.00 95.38           H  
ATOM   3992  CA  ALA A 244       4.442 -15.680  -3.551  1.00 95.38           C  
ATOM   3993  HA  ALA A 244       4.316 -16.132  -2.567  1.00 95.38           H  
ATOM   3994  C   ALA A 244       3.536 -16.437  -4.533  1.00 95.38           C  
ATOM   3995  CB  ALA A 244       4.080 -14.197  -3.448  1.00 95.38           C  
ATOM   3996  HB1 ALA A 244       3.052 -14.076  -3.106  1.00 95.38           H  
ATOM   3997  HB2 ALA A 244       4.172 -13.724  -4.426  1.00 95.38           H  
ATOM   3998  HB3 ALA A 244       4.750 -13.716  -2.736  1.00 95.38           H  
ATOM   3999  O   ALA A 244       3.936 -16.768  -5.655  1.00 95.38           O  
ATOM   4000  N   THR A 245       2.289 -16.656  -4.125  1.00 95.46           N  
ATOM   4001  H   THR A 245       2.014 -16.344  -3.205  1.00 95.46           H  
ATOM   4002  CA  THR A 245       1.248 -17.215  -4.989  1.00 95.46           C  
ATOM   4003  HA  THR A 245       1.692 -17.961  -5.648  1.00 95.46           H  
ATOM   4004  C   THR A 245       0.643 -16.098  -5.833  1.00 95.46           C  
ATOM   4005  CB  THR A 245       0.175 -17.922  -4.151  1.00 95.46           C  
ATOM   4006  HB  THR A 245      -0.284 -17.211  -3.465  1.00 95.46           H  
ATOM   4007  O   THR A 245       0.124 -15.121  -5.293  1.00 95.46           O  
ATOM   4008  CG2 THR A 245      -0.906 -18.578  -5.010  1.00 95.46           C  
ATOM   4009 HG21 THR A 245      -1.464 -17.820  -5.559  1.00 95.46           H  
ATOM   4010 HG22 THR A 245      -1.604 -19.116  -4.368  1.00 95.46           H  
ATOM   4011 HG23 THR A 245      -0.454 -19.278  -5.713  1.00 95.46           H  
ATOM   4012  OG1 THR A 245       0.784 -18.956  -3.413  1.00 95.46           O  
ATOM   4013  HG1 THR A 245       0.193 -19.175  -2.689  1.00 95.46           H  
ATOM   4014  N   LEU A 246       0.700 -16.230  -7.160  1.00 94.04           N  
ATOM   4015  H   LEU A 246       1.123 -17.064  -7.543  1.00 94.04           H  
ATOM   4016  CA  LEU A 246      -0.027 -15.347  -8.074  1.00 94.04           C  
ATOM   4017  HA  LEU A 246       0.104 -14.316  -7.747  1.00 94.04           H  
ATOM   4018  C   LEU A 246      -1.518 -15.696  -8.013  1.00 94.04           C  
ATOM   4019  CB  LEU A 246       0.543 -15.494  -9.498  1.00 94.04           C  
ATOM   4020  HB2 LEU A 246       1.596 -15.213  -9.484  1.00 94.04           H  
ATOM   4021  HB3 LEU A 246       0.476 -16.544  -9.785  1.00 94.04           H  
ATOM   4022  O   LEU A 246      -1.906 -16.815  -8.344  1.00 94.04           O  
ATOM   4023  CG  LEU A 246      -0.187 -14.659 -10.571  1.00 94.04           C  
ATOM   4024  HG  LEU A 246      -1.246 -14.917 -10.588  1.00 94.04           H  
ATOM   4025  CD1 LEU A 246      -0.047 -13.154 -10.336  1.00 94.04           C  
ATOM   4026 HD11 LEU A 246       1.006 -12.876 -10.281  1.00 94.04           H  
ATOM   4027 HD12 LEU A 246      -0.532 -12.614 -11.148  1.00 94.04           H  
ATOM   4028 HD13 LEU A 246      -0.543 -12.879  -9.405  1.00 94.04           H  
ATOM   4029  CD2 LEU A 246       0.404 -14.967 -11.948  1.00 94.04           C  
ATOM   4030 HD21 LEU A 246       0.266 -16.026 -12.165  1.00 94.04           H  
ATOM   4031 HD22 LEU A 246      -0.124 -14.392 -12.709  1.00 94.04           H  
ATOM   4032 HD23 LEU A 246       1.467 -14.725 -11.968  1.00 94.04           H  
ATOM   4033  N   ILE A 247      -2.346 -14.737  -7.608  1.00 91.26           N  
ATOM   4034  H   ILE A 247      -1.966 -13.828  -7.382  1.00 91.26           H  
ATOM   4035  CA  ILE A 247      -3.799 -14.884  -7.610  1.00 91.26           C  
ATOM   4036  HA  ILE A 247      -4.045 -15.945  -7.564  1.00 91.26           H  
ATOM   4037  C   ILE A 247      -4.335 -14.333  -8.926  1.00 91.26           C  
ATOM   4038  CB  ILE A 247      -4.456 -14.224  -6.381  1.00 91.26           C  
ATOM   4039  HB  ILE A 247      -4.217 -13.160  -6.380  1.00 91.26           H  
ATOM   4040  O   ILE A 247      -4.252 -13.135  -9.207  1.00 91.26           O  
ATOM   4041  CG1 ILE A 247      -3.906 -14.862  -5.087  1.00 91.26           C  
ATOM   4042 HG12 ILE A 247      -2.833 -14.687  -5.018  1.00 91.26           H  
ATOM   4043 HG13 ILE A 247      -4.069 -15.939  -5.129  1.00 91.26           H  
ATOM   4044  CG2 ILE A 247      -5.989 -14.394  -6.460  1.00 91.26           C  
ATOM   4045 HG21 ILE A 247      -6.486 -13.810  -5.686  1.00 91.26           H  
ATOM   4046 HG22 ILE A 247      -6.261 -15.444  -6.349  1.00 91.26           H  
ATOM   4047 HG23 ILE A 247      -6.379 -14.030  -7.410  1.00 91.26           H  
ATOM   4048  CD1 ILE A 247      -4.546 -14.334  -3.799  1.00 91.26           C  
ATOM   4049 HD11 ILE A 247      -4.194 -14.951  -2.973  1.00 91.26           H  
ATOM   4050 HD12 ILE A 247      -5.631 -14.442  -3.813  1.00 91.26           H  
ATOM   4051 HD13 ILE A 247      -4.277 -13.290  -3.642  1.00 91.26           H  
ATOM   4052  N   HIS A 248      -4.942 -15.217  -9.710  1.00 81.68           N  
ATOM   4053  H   HIS A 248      -4.954 -16.186  -9.426  1.00 81.68           H  
ATOM   4054  CA  HIS A 248      -5.750 -14.842 -10.860  1.00 81.68           C  
ATOM   4055  HA  HIS A 248      -5.289 -13.996 -11.370  1.00 81.68           H  
ATOM   4056  C   HIS A 248      -7.127 -14.394 -10.368  1.00 81.68           C  
ATOM   4057  CB  HIS A 248      -5.799 -16.013 -11.847  1.00 81.68           C  
ATOM   4058  HB2 HIS A 248      -6.167 -16.907 -11.344  1.00 81.68           H  
ATOM   4059  HB3 HIS A 248      -6.498 -15.773 -12.649  1.00 81.68           H  
ATOM   4060  O   HIS A 248      -8.067 -15.179 -10.305  1.00 81.68           O  
ATOM   4061  CG  HIS A 248      -4.450 -16.296 -12.455  1.00 81.68           C  
ATOM   4062  CD2 HIS A 248      -3.521 -17.207 -12.026  1.00 81.68           C  
ATOM   4063  HD2 HIS A 248      -3.628 -17.876 -11.185  1.00 81.68           H  
ATOM   4064  ND1 HIS A 248      -3.910 -15.644 -13.537  1.00 81.68           N  
ATOM   4065  HD1 HIS A 248      -4.392 -14.968 -14.112  1.00 81.68           H  
ATOM   4066  CE1 HIS A 248      -2.689 -16.154 -13.762  1.00 81.68           C  
ATOM   4067  HE1 HIS A 248      -2.033 -15.860 -14.568  1.00 81.68           H  
ATOM   4068  NE2 HIS A 248      -2.401 -17.105 -12.862  1.00 81.68           N  
ATOM   4069  N   GLN A 249      -7.226 -13.134  -9.948  1.00 68.05           N  
ATOM   4070  H   GLN A 249      -6.404 -12.549  -9.967  1.00 68.05           H  
ATOM   4071  CA  GLN A 249      -8.508 -12.518  -9.627  1.00 68.05           C  
ATOM   4072  HA  GLN A 249      -9.227 -13.298  -9.376  1.00 68.05           H  
ATOM   4073  C   GLN A 249      -9.009 -11.788 -10.872  1.00 68.05           C  
ATOM   4074  CB  GLN A 249      -8.357 -11.610  -8.395  1.00 68.05           C  
ATOM   4075  HB2 GLN A 249      -7.764 -12.133  -7.645  1.00 68.05           H  
ATOM   4076  HB3 GLN A 249      -7.834 -10.694  -8.671  1.00 68.05           H  
ATOM   4077  O   GLN A 249      -8.266 -10.996 -11.459  1.00 68.05           O  
ATOM   4078  CG  GLN A 249      -9.718 -11.269  -7.771  1.00 68.05           C  
ATOM   4079  HG2 GLN A 249     -10.269 -12.190  -7.581  1.00 68.05           H  
ATOM   4080  HG3 GLN A 249     -10.292 -10.667  -8.476  1.00 68.05           H  
ATOM   4081  CD  GLN A 249      -9.610 -10.497  -6.458  1.00 68.05           C  
ATOM   4082  NE2 GLN A 249     -10.712 -10.248  -5.785  1.00 68.05           N  
ATOM   4083 HE21 GLN A 249     -10.617  -9.684  -4.953  1.00 68.05           H  
ATOM   4084 HE22 GLN A 249     -11.601 -10.613  -6.094  1.00 68.05           H  
ATOM   4085  OE1 GLN A 249      -8.548 -10.117  -5.992  1.00 68.05           O  
ATOM   4086  N   SER A 250     -10.252 -12.039 -11.289  1.00 57.44           N  
ATOM   4087  H   SER A 250     -10.827 -12.723 -10.817  1.00 57.44           H  
ATOM   4088  CA  SER A 250     -10.857 -11.199 -12.323  1.00 57.44           C  
ATOM   4089  HA  SER A 250     -10.205 -11.216 -13.197  1.00 57.44           H  
ATOM   4090  C   SER A 250     -10.954  -9.757 -11.820  1.00 57.44           C  
ATOM   4091  CB  SER A 250     -12.226 -11.720 -12.768  1.00 57.44           C  
ATOM   4092  HB2 SER A 250     -12.165 -12.790 -12.962  1.00 57.44           H  
ATOM   4093  HB3 SER A 250     -12.519 -11.218 -13.691  1.00 57.44           H  
ATOM   4094  O   SER A 250     -11.024  -9.500 -10.615  1.00 57.44           O  
ATOM   4095  OG  SER A 250     -13.194 -11.456 -11.775  1.00 57.44           O  
ATOM   4096  HG  SER A 250     -13.295 -12.296 -11.320  1.00 57.44           H  
ATOM   4097  N   ILE A 251     -11.025  -8.799 -12.745  1.00 53.16           N  
ATOM   4098  H   ILE A 251     -10.951  -9.069 -13.715  1.00 53.16           H  
ATOM   4099  CA  ILE A 251     -11.262  -7.382 -12.413  1.00 53.16           C  
ATOM   4100  HA  ILE A 251     -10.447  -7.032 -11.779  1.00 53.16           H  
ATOM   4101  C   ILE A 251     -12.566  -7.221 -11.603  1.00 53.16           C  
ATOM   4102  CB  ILE A 251     -11.279  -6.542 -13.715  1.00 53.16           C  
ATOM   4103  HB  ILE A 251     -12.074  -6.927 -14.354  1.00 53.16           H  
ATOM   4104  O   ILE A 251     -12.697  -6.292 -10.814  1.00 53.16           O  
ATOM   4105  CG1 ILE A 251      -9.933  -6.674 -14.472  1.00 53.16           C  
ATOM   4106 HG12 ILE A 251      -9.143  -6.198 -13.892  1.00 53.16           H  
ATOM   4107 HG13 ILE A 251      -9.672  -7.726 -14.586  1.00 53.16           H  
ATOM   4108  CG2 ILE A 251     -11.575  -5.058 -13.425  1.00 53.16           C  
ATOM   4109 HG21 ILE A 251     -11.572  -4.472 -14.344  1.00 53.16           H  
ATOM   4110 HG22 ILE A 251     -10.834  -4.655 -12.734  1.00 53.16           H  
ATOM   4111 HG23 ILE A 251     -12.565  -4.944 -12.983  1.00 53.16           H  
ATOM   4112  CD1 ILE A 251      -9.946  -6.079 -15.887  1.00 53.16           C  
ATOM   4113 HD11 ILE A 251      -9.017  -6.341 -16.392  1.00 53.16           H  
ATOM   4114 HD12 ILE A 251     -10.783  -6.486 -16.454  1.00 53.16           H  
ATOM   4115 HD13 ILE A 251     -10.022  -4.992 -15.849  1.00 53.16           H  
ATOM   4116  N   THR A 252     -13.510  -8.154 -11.764  1.00 62.08           N  
ATOM   4117  H   THR A 252     -13.308  -8.923 -12.387  1.00 62.08           H  
ATOM   4118  CA  THR A 252     -14.797  -8.176 -11.051  1.00 62.08           C  
ATOM   4119  HA  THR A 252     -15.114  -7.147 -10.884  1.00 62.08           H  
ATOM   4120  C   THR A 252     -14.739  -8.827  -9.665  1.00 62.08           C  
ATOM   4121  CB  THR A 252     -15.886  -8.855 -11.897  1.00 62.08           C  
ATOM   4122  HB  THR A 252     -16.844  -8.711 -11.397  1.00 62.08           H  
ATOM   4123  O   THR A 252     -15.733  -8.823  -8.949  1.00 62.08           O  
ATOM   4124  CG2 THR A 252     -15.998  -8.257 -13.301  1.00 62.08           C  
ATOM   4125 HG21 THR A 252     -16.134  -7.178 -13.232  1.00 62.08           H  
ATOM   4126 HG22 THR A 252     -15.108  -8.480 -13.890  1.00 62.08           H  
ATOM   4127 HG23 THR A 252     -16.864  -8.690 -13.800  1.00 62.08           H  
ATOM   4128  OG1 THR A 252     -15.674 -10.243 -12.033  1.00 62.08           O  
ATOM   4129  HG1 THR A 252     -14.751 -10.449 -12.201  1.00 62.08           H  
ATOM   4130  N   GLY A 253     -13.604  -9.412  -9.271  1.00 53.89           N  
ATOM   4131  H   GLY A 253     -12.798  -9.367  -9.879  1.00 53.89           H  
ATOM   4132  CA  GLY A 253     -13.471 -10.155  -8.018  1.00 53.89           C  
ATOM   4133  HA2 GLY A 253     -13.964  -9.601  -7.219  1.00 53.89           H  
ATOM   4134  HA3 GLY A 253     -12.408 -10.230  -7.785  1.00 53.89           H  
ATOM   4135  C   GLY A 253     -14.053 -11.573  -8.042  1.00 53.89           C  
ATOM   4136  O   GLY A 253     -13.875 -12.303  -7.071  1.00 53.89           O  
ATOM   4137  N   LEU A 254     -14.691 -11.987  -9.140  1.00 47.74           N  
ATOM   4138  H   LEU A 254     -14.830 -11.322  -9.886  1.00 47.74           H  
ATOM   4139  CA  LEU A 254     -15.152 -13.358  -9.359  1.00 47.74           C  
ATOM   4140  HA  LEU A 254     -15.532 -13.756  -8.418  1.00 47.74           H  
ATOM   4141  C   LEU A 254     -13.975 -14.248  -9.794  1.00 47.74           C  
ATOM   4142  CB  LEU A 254     -16.301 -13.343 -10.390  1.00 47.74           C  
ATOM   4143  HB2 LEU A 254     -16.606 -14.370 -10.594  1.00 47.74           H  
ATOM   4144  HB3 LEU A 254     -15.922 -12.924 -11.322  1.00 47.74           H  
ATOM   4145  O   LEU A 254     -13.143 -13.818 -10.598  1.00 47.74           O  
ATOM   4146  CG  LEU A 254     -17.538 -12.532  -9.945  1.00 47.74           C  
ATOM   4147  HG  LEU A 254     -17.237 -11.528  -9.647  1.00 47.74           H  
ATOM   4148  CD1 LEU A 254     -18.530 -12.393 -11.099  1.00 47.74           C  
ATOM   4149 HD11 LEU A 254     -18.868 -13.377 -11.424  1.00 47.74           H  
ATOM   4150 HD12 LEU A 254     -18.043 -11.889 -11.934  1.00 47.74           H  
ATOM   4151 HD13 LEU A 254     -19.386 -11.797 -10.783  1.00 47.74           H  
ATOM   4152  CD2 LEU A 254     -18.263 -13.196  -8.770  1.00 47.74           C  
ATOM   4153 HD21 LEU A 254     -17.618 -13.207  -7.891  1.00 47.74           H  
ATOM   4154 HD22 LEU A 254     -18.546 -14.216  -9.031  1.00 47.74           H  
ATOM   4155 HD23 LEU A 254     -19.159 -12.626  -8.525  1.00 47.74           H  
ATOM   4156  N   TYR A 255     -13.886 -15.469  -9.265  1.00 45.31           N  
ATOM   4157  H   TYR A 255     -14.610 -15.780  -8.633  1.00 45.31           H  
ATOM   4158  CA  TYR A 255     -12.973 -16.482  -9.800  1.00 45.31           C  
ATOM   4159  HA  TYR A 255     -11.958 -16.089  -9.837  1.00 45.31           H  
ATOM   4160  C   TYR A 255     -13.417 -16.811 -11.229  1.00 45.31           C  
ATOM   4161  CB  TYR A 255     -12.985 -17.745  -8.917  1.00 45.31           C  
ATOM   4162  HB2 TYR A 255     -14.006 -17.961  -8.603  1.00 45.31           H  
ATOM   4163  HB3 TYR A 255     -12.662 -18.588  -9.527  1.00 45.31           H  
ATOM   4164  O   TYR A 255     -14.546 -17.249 -11.433  1.00 45.31           O  
ATOM   4165  CG  TYR A 255     -12.079 -17.685  -7.698  1.00 45.31           C  
ATOM   4166  CD1 TYR A 255     -10.768 -18.196  -7.782  1.00 45.31           C  
ATOM   4167  HD1 TYR A 255     -10.418 -18.614  -8.714  1.00 45.31           H  
ATOM   4168  CD2 TYR A 255     -12.541 -17.143  -6.482  1.00 45.31           C  
ATOM   4169  HD2 TYR A 255     -13.547 -16.757  -6.412  1.00 45.31           H  
ATOM   4170  CE1 TYR A 255      -9.919 -18.168  -6.659  1.00 45.31           C  
ATOM   4171  HE1 TYR A 255      -8.917 -18.564  -6.734  1.00 45.31           H  
ATOM   4172  CE2 TYR A 255     -11.693 -17.107  -5.357  1.00 45.31           C  
ATOM   4173  HE2 TYR A 255     -12.040 -16.693  -4.422  1.00 45.31           H  
ATOM   4174  OH  TYR A 255      -9.568 -17.588  -4.355  1.00 45.31           O  
ATOM   4175  HH  TYR A 255      -8.729 -18.020  -4.528  1.00 45.31           H  
ATOM   4176  CZ  TYR A 255     -10.382 -17.621  -5.443  1.00 45.31           C  
ATOM   4177  N   GLU A 256     -12.549 -16.586 -12.213  1.00 42.13           N  
ATOM   4178  H   GLU A 256     -11.631 -16.225 -11.995  1.00 42.13           H  
ATOM   4179  CA  GLU A 256     -12.729 -17.197 -13.529  1.00 42.13           C  
ATOM   4180  HA  GLU A 256     -13.785 -17.199 -13.800  1.00 42.13           H  
ATOM   4181  C   GLU A 256     -12.282 -18.659 -13.405  1.00 42.13           C  
ATOM   4182  CB  GLU A 256     -11.973 -16.408 -14.617  1.00 42.13           C  
ATOM   4183  HB2 GLU A 256     -11.895 -17.029 -15.509  1.00 42.13           H  
ATOM   4184  HB3 GLU A 256     -10.969 -16.170 -14.265  1.00 42.13           H  
ATOM   4185  O   GLU A 256     -11.122 -18.931 -13.090  1.00 42.13           O  
ATOM   4186  CG  GLU A 256     -12.719 -15.110 -14.986  1.00 42.13           C  
ATOM   4187  HG2 GLU A 256     -13.694 -15.377 -15.395  1.00 42.13           H  
ATOM   4188  HG3 GLU A 256     -12.895 -14.540 -14.075  1.00 42.13           H  
ATOM   4189  CD  GLU A 256     -11.981 -14.216 -16.002  1.00 42.13           C  
ATOM   4190  OE1 GLU A 256     -12.354 -13.020 -16.085  1.00 42.13           O  
ATOM   4191  OE2 GLU A 256     -11.026 -14.687 -16.661  1.00 42.13           O  
ATOM   4192  N   THR A 257     -13.238 -19.580 -13.545  1.00 40.83           N  
ATOM   4193  H   THR A 257     -14.176 -19.269 -13.752  1.00 40.83           H  
ATOM   4194  CA  THR A 257     -13.008 -21.027 -13.684  1.00 40.83           C  
ATOM   4195  HA  THR A 257     -12.178 -21.337 -13.049  1.00 40.83           H  
ATOM   4196  C   THR A 257     -12.628 -21.386 -15.107  1.00 40.83           C  
ATOM   4197  CB  THR A 257     -14.254 -21.837 -13.333  1.00 40.83           C  
ATOM   4198  HB  THR A 257     -14.087 -22.880 -13.602  1.00 40.83           H  
ATOM   4199  O   THR A 257     -13.318 -20.860 -16.014  1.00 40.83           O  
ATOM   4200  CG2 THR A 257     -14.600 -21.764 -11.848  1.00 40.83           C  
ATOM   4201 HG21 THR A 257     -13.759 -22.132 -11.261  1.00 40.83           H  
ATOM   4202 HG22 THR A 257     -15.477 -22.381 -11.654  1.00 40.83           H  
ATOM   4203 HG23 THR A 257     -14.813 -20.733 -11.565  1.00 40.83           H  
ATOM   4204  OG1 THR A 257     -15.327 -21.332 -14.092  1.00 40.83           O  
ATOM   4205  HG1 THR A 257     -14.922 -21.143 -14.942  1.00 40.83           H  
ATOM   4206  OXT THR A 257     -11.742 -22.250 -15.244  1.00 40.83           O  
TER    4207      THR A 257                                                       
END   
