# Supplementary material for: Computational design of novel Cas9 PAM-interacting domains using evolution-based modelling and structural quality assessment
Source: PLoS Comput Biol. 2023 Nov 17;19(11):e1011621. doi: 10.1371/journal.pcbi.1011621 (PMC10729993; doi:10.1371/journal.pcbi.1011621)
Supplement: S1 File — This file contains the experimentally tested sequences in a zip format. It includes Fasta files, AlphaFold Prediction with PDB file, pLDDT, and more. (ZIP) [file pcbi.1011621.s001.zip › pdb/dg_21_relaxed_rank_1_model_3.pdb]

ATOM      1  N   THR A   1      32.949  -0.366  -0.934  1.00 46.20           N  
ATOM      2  H   THR A   1      32.243   0.355  -0.889  1.00 46.20           H  
ATOM      3  H2  THR A   1      33.287  -0.555  -0.001  1.00 46.20           H  
ATOM      4  H3  THR A   1      33.735  -0.071  -1.495  1.00 46.20           H  
ATOM      5  CA  THR A   1      32.391  -1.631  -1.455  1.00 46.20           C  
ATOM      6  HA  THR A   1      32.043  -1.507  -2.481  1.00 46.20           H  
ATOM      7  C   THR A   1      31.205  -2.000  -0.585  1.00 46.20           C  
ATOM      8  CB  THR A   1      33.465  -2.725  -1.426  1.00 46.20           C  
ATOM      9  HB  THR A   1      33.005  -3.713  -1.395  1.00 46.20           H  
ATOM     10  O   THR A   1      31.365  -2.064   0.623  1.00 46.20           O  
ATOM     11  CG2 THR A   1      34.374  -2.611  -2.648  1.00 46.20           C  
ATOM     12 HG21 THR A   1      35.111  -3.413  -2.624  1.00 46.20           H  
ATOM     13 HG22 THR A   1      34.897  -1.655  -2.662  1.00 46.20           H  
ATOM     14 HG23 THR A   1      33.786  -2.720  -3.560  1.00 46.20           H  
ATOM     15  OG1 THR A   1      34.293  -2.523  -0.306  1.00 46.20           O  
ATOM     16  HG1 THR A   1      34.715  -3.359  -0.094  1.00 46.20           H  
ATOM     17  N   GLY A   2      29.995  -2.076  -1.147  1.00 59.45           N  
ATOM     18  H   GLY A   2      29.903  -2.080  -2.152  1.00 59.45           H  
ATOM     19  CA  GLY A   2      28.794  -2.440  -0.379  1.00 59.45           C  
ATOM     20  HA2 GLY A   2      27.898  -2.128  -0.915  1.00 59.45           H  
ATOM     21  HA3 GLY A   2      28.805  -1.940   0.590  1.00 59.45           H  
ATOM     22  C   GLY A   2      28.716  -3.950  -0.154  1.00 59.45           C  
ATOM     23  O   GLY A   2      29.252  -4.708  -0.960  1.00 59.45           O  
ATOM     24  N   ALA A   3      28.060  -4.385   0.922  1.00 77.14           N  
ATOM     25  H   ALA A   3      27.656  -3.725   1.572  1.00 77.14           H  
ATOM     26  CA  ALA A   3      27.865  -5.805   1.197  1.00 77.14           C  
ATOM     27  HA  ALA A   3      28.838  -6.295   1.180  1.00 77.14           H  
ATOM     28  C   ALA A   3      26.973  -6.457   0.121  1.00 77.14           C  
ATOM     29  CB  ALA A   3      27.285  -5.966   2.609  1.00 77.14           C  
ATOM     30  HB1 ALA A   3      26.297  -5.508   2.668  1.00 77.14           H  
ATOM     31  HB2 ALA A   3      27.941  -5.500   3.344  1.00 77.14           H  
ATOM     32  HB3 ALA A   3      27.193  -7.025   2.852  1.00 77.14           H  
ATOM     33  O   ALA A   3      25.867  -5.986  -0.161  1.00 77.14           O  
ATOM     34  N   PHE A   4      27.443  -7.561  -0.471  1.00 82.93           N  
ATOM     35  H   PHE A   4      28.381  -7.861  -0.246  1.00 82.93           H  
ATOM     36  CA  PHE A   4      26.700  -8.343  -1.472  1.00 82.93           C  
ATOM     37  HA  PHE A   4      26.338  -7.670  -2.249  1.00 82.93           H  
ATOM     38  C   PHE A   4      25.477  -9.067  -0.893  1.00 82.93           C  
ATOM     39  CB  PHE A   4      27.651  -9.363  -2.112  1.00 82.93           C  
ATOM     40  HB2 PHE A   4      28.124  -9.960  -1.332  1.00 82.93           H  
ATOM     41  HB3 PHE A   4      27.068 -10.048  -2.728  1.00 82.93           H  
ATOM     42  O   PHE A   4      24.572  -9.457  -1.635  1.00 82.93           O  
ATOM     43  CG  PHE A   4      28.710  -8.738  -2.994  1.00 82.93           C  
ATOM     44  CD1 PHE A   4      28.344  -8.225  -4.250  1.00 82.93           C  
ATOM     45  HD1 PHE A   4      27.325  -8.337  -4.590  1.00 82.93           H  
ATOM     46  CD2 PHE A   4      30.054  -8.681  -2.582  1.00 82.93           C  
ATOM     47  HD2 PHE A   4      30.355  -9.105  -1.636  1.00 82.93           H  
ATOM     48  CE1 PHE A   4      29.302  -7.621  -5.081  1.00 82.93           C  
ATOM     49  HE1 PHE A   4      29.020  -7.252  -6.056  1.00 82.93           H  
ATOM     50  CE2 PHE A   4      31.019  -8.094  -3.420  1.00 82.93           C  
ATOM     51  HE2 PHE A   4      32.055  -8.076  -3.116  1.00 82.93           H  
ATOM     52  CZ  PHE A   4      30.643  -7.557  -4.664  1.00 82.93           C  
ATOM     53  HZ  PHE A   4      31.391  -7.129  -5.316  1.00 82.93           H  
ATOM     54  N   SER A   5      25.435  -9.224   0.427  1.00 83.68           N  
ATOM     55  H   SER A   5      26.210  -8.880   0.976  1.00 83.68           H  
ATOM     56  CA  SER A   5      24.381  -9.889   1.183  1.00 83.68           C  
ATOM     57  HA  SER A   5      23.509 -10.031   0.545  1.00 83.68           H  
ATOM     58  C   SER A   5      23.945  -9.036   2.376  1.00 83.68           C  
ATOM     59  CB  SER A   5      24.872 -11.270   1.632  1.00 83.68           C  
ATOM     60  HB2 SER A   5      24.089 -11.762   2.210  1.00 83.68           H  
ATOM     61  HB3 SER A   5      25.099 -11.877   0.756  1.00 83.68           H  
ATOM     62  O   SER A   5      24.679  -8.176   2.866  1.00 83.68           O  
ATOM     63  OG  SER A   5      26.039 -11.126   2.417  1.00 83.68           O  
ATOM     64  HG  SER A   5      26.334 -11.979   2.744  1.00 83.68           H  
ATOM     65  N   LYS A   6      22.721  -9.270   2.852  1.00 80.38           N  
ATOM     66  H   LYS A   6      22.173  -9.991   2.404  1.00 80.38           H  
ATOM     67  CA  LYS A   6      22.199  -8.645   4.069  1.00 80.38           C  
ATOM     68  HA  LYS A   6      22.378  -7.571   4.021  1.00 80.38           H  
ATOM     69  C   LYS A   6      22.936  -9.204   5.282  1.00 80.38           C  
ATOM     70  CB  LYS A   6      20.696  -8.915   4.194  1.00 80.38           C  
ATOM     71  HB2 LYS A   6      20.535  -9.992   4.145  1.00 80.38           H  
ATOM     72  HB3 LYS A   6      20.355  -8.555   5.165  1.00 80.38           H  
ATOM     73  O   LYS A   6      22.840 -10.398   5.559  1.00 80.38           O  
ATOM     74  CG  LYS A   6      19.867  -8.241   3.095  1.00 80.38           C  
ATOM     75  HG2 LYS A   6      20.182  -8.604   2.117  1.00 80.38           H  
ATOM     76  HG3 LYS A   6      20.010  -7.161   3.141  1.00 80.38           H  
ATOM     77  CD  LYS A   6      18.388  -8.576   3.306  1.00 80.38           C  
ATOM     78  HD2 LYS A   6      18.066  -8.188   4.273  1.00 80.38           H  
ATOM     79  HD3 LYS A   6      18.264  -9.659   3.298  1.00 80.38           H  
ATOM     80  CE  LYS A   6      17.547  -7.956   2.189  1.00 80.38           C  
ATOM     81  HE2 LYS A   6      17.711  -6.878   2.186  1.00 80.38           H  
ATOM     82  HE3 LYS A   6      17.898  -8.350   1.235  1.00 80.38           H  
ATOM     83  NZ  LYS A   6      16.109  -8.264   2.382  1.00 80.38           N  
ATOM     84  HZ1 LYS A   6      15.974  -9.264   2.395  1.00 80.38           H  
ATOM     85  HZ2 LYS A   6      15.559  -7.868   1.634  1.00 80.38           H  
ATOM     86  HZ3 LYS A   6      15.789  -7.887   3.263  1.00 80.38           H  
ATOM     87  N   GLU A   7      23.583  -8.335   6.050  1.00 77.14           N  
ATOM     88  H   GLU A   7      23.693  -7.394   5.699  1.00 77.14           H  
ATOM     89  CA  GLU A   7      24.433  -8.715   7.190  1.00 77.14           C  
ATOM     90  HA  GLU A   7      25.187  -9.421   6.843  1.00 77.14           H  
ATOM     91  C   GLU A   7      23.684  -9.392   8.350  1.00 77.14           C  
ATOM     92  CB  GLU A   7      25.157  -7.473   7.719  1.00 77.14           C  
ATOM     93  HB2 GLU A   7      24.415  -6.728   8.007  1.00 77.14           H  
ATOM     94  HB3 GLU A   7      25.729  -7.757   8.602  1.00 77.14           H  
ATOM     95  O   GLU A   7      24.310  -9.966   9.243  1.00 77.14           O  
ATOM     96  CG  GLU A   7      26.124  -6.870   6.690  1.00 77.14           C  
ATOM     97  HG2 GLU A   7      26.827  -7.644   6.379  1.00 77.14           H  
ATOM     98  HG3 GLU A   7      25.560  -6.550   5.814  1.00 77.14           H  
ATOM     99  CD  GLU A   7      26.903  -5.669   7.246  1.00 77.14           C  
ATOM    100  OE1 GLU A   7      27.771  -5.168   6.500  1.00 77.14           O  
ATOM    101  OE2 GLU A   7      26.612  -5.255   8.392  1.00 77.14           O  
ATOM    102  N   SER A   8      22.346  -9.370   8.348  1.00 78.59           N  
ATOM    103  H   SER A   8      21.878  -8.863   7.611  1.00 78.59           H  
ATOM    104  CA  SER A   8      21.535 -10.126   9.301  1.00 78.59           C  
ATOM    105  HA  SER A   8      21.783  -9.786  10.306  1.00 78.59           H  
ATOM    106  C   SER A   8      21.846 -11.620   9.199  1.00 78.59           C  
ATOM    107  CB  SER A   8      20.041  -9.883   9.080  1.00 78.59           C  
ATOM    108  HB2 SER A   8      19.752 -10.258   8.098  1.00 78.59           H  
ATOM    109  HB3 SER A   8      19.468 -10.414   9.841  1.00 78.59           H  
ATOM    110  O   SER A   8      21.455 -12.303   8.246  1.00 78.59           O  
ATOM    111  OG  SER A   8      19.751  -8.501   9.145  1.00 78.59           O  
ATOM    112  HG  SER A   8      19.994  -8.160  10.009  1.00 78.59           H  
ATOM    113  N   ARG A   9      22.555 -12.108  10.219  1.00 75.45           N  
ATOM    114  H   ARG A   9      22.901 -11.433  10.886  1.00 75.45           H  
ATOM    115  CA  ARG A   9      22.926 -13.508  10.404  1.00 75.45           C  
ATOM    116  HA  ARG A   9      23.173 -13.949   9.438  1.00 75.45           H  
ATOM    117  C   ARG A   9      21.743 -14.262  10.980  1.00 75.45           C  
ATOM    118  CB  ARG A   9      24.137 -13.608  11.342  1.00 75.45           C  
ATOM    119  HB2 ARG A   9      23.914 -13.080  12.269  1.00 75.45           H  
ATOM    120  HB3 ARG A   9      24.310 -14.656  11.585  1.00 75.45           H  
ATOM    121  O   ARG A   9      21.332 -13.994  12.108  1.00 75.45           O  
ATOM    122  CG  ARG A   9      25.405 -13.022  10.705  1.00 75.45           C  
ATOM    123  HG2 ARG A   9      25.246 -11.975  10.445  1.00 75.45           H  
ATOM    124  HG3 ARG A   9      25.625 -13.570   9.789  1.00 75.45           H  
ATOM    125  CD  ARG A   9      26.620 -13.107  11.635  1.00 75.45           C  
ATOM    126  HD2 ARG A   9      26.756 -14.139  11.957  1.00 75.45           H  
ATOM    127  HD3 ARG A   9      27.492 -12.810  11.052  1.00 75.45           H  
ATOM    128  NE  ARG A   9      26.482 -12.228  12.815  1.00 75.45           N  
ATOM    129  HE  ARG A   9      25.540 -11.995  13.098  1.00 75.45           H  
ATOM    130  NH1 ARG A   9      28.720 -11.854  13.193  1.00 75.45           N  
ATOM    131 HH11 ARG A   9      28.952 -12.404  12.378  1.00 75.45           H  
ATOM    132 HH12 ARG A   9      29.454 -11.382  13.700  1.00 75.45           H  
ATOM    133  NH2 ARG A   9      27.207 -10.894  14.515  1.00 75.45           N  
ATOM    134 HH21 ARG A   9      26.253 -10.677  14.765  1.00 75.45           H  
ATOM    135 HH22 ARG A   9      27.964 -10.443  15.008  1.00 75.45           H  
ATOM    136  CZ  ARG A   9      27.466 -11.667  13.498  1.00 75.45           C  
ATOM    137  N   LEU A  10      21.233 -15.215  10.218  1.00 78.07           N  
ATOM    138  H   LEU A  10      21.645 -15.397   9.314  1.00 78.07           H  
ATOM    139  CA  LEU A  10      20.249 -16.158  10.719  1.00 78.07           C  
ATOM    140  HA  LEU A  10      19.772 -15.752  11.612  1.00 78.07           H  
ATOM    141  C   LEU A  10      20.975 -17.426  11.164  1.00 78.07           C  
ATOM    142  CB  LEU A  10      19.149 -16.371   9.670  1.00 78.07           C  
ATOM    143  HB2 LEU A  10      18.452 -17.125  10.036  1.00 78.07           H  
ATOM    144  HB3 LEU A  10      19.615 -16.756   8.763  1.00 78.07           H  
ATOM    145  O   LEU A  10      21.986 -17.817  10.568  1.00 78.07           O  
ATOM    146  CG  LEU A  10      18.370 -15.080   9.332  1.00 78.07           C  
ATOM    147  HG  LEU A  10      19.059 -14.333   8.939  1.00 78.07           H  
ATOM    148  CD1 LEU A  10      17.324 -15.357   8.254  1.00 78.07           C  
ATOM    149 HD11 LEU A  10      17.813 -15.730   7.354  1.00 78.07           H  
ATOM    150 HD12 LEU A  10      16.619 -16.110   8.607  1.00 78.07           H  
ATOM    151 HD13 LEU A  10      16.781 -14.443   8.011  1.00 78.07           H  
ATOM    152  CD2 LEU A  10      17.651 -14.483  10.546  1.00 78.07           C  
ATOM    153 HD21 LEU A  10      18.375 -14.118  11.275  1.00 78.07           H  
ATOM    154 HD22 LEU A  10      17.013 -15.237  11.007  1.00 78.07           H  
ATOM    155 HD23 LEU A  10      17.034 -13.640  10.233  1.00 78.07           H  
ATOM    156  N   LYS A  11      20.488 -18.007  12.264  1.00 75.46           N  
ATOM    157  H   LYS A  11      19.618 -17.648  12.631  1.00 75.46           H  
ATOM    158  CA  LYS A  11      20.881 -19.355  12.685  1.00 75.46           C  
ATOM    159  HA  LYS A  11      21.968 -19.435  12.711  1.00 75.46           H  
ATOM    160  C   LYS A  11      20.414 -20.360  11.632  1.00 75.46           C  
ATOM    161  CB  LYS A  11      20.318 -19.676  14.078  1.00 75.46           C  
ATOM    162  HB2 LYS A  11      20.511 -20.725  14.302  1.00 75.46           H  
ATOM    163  HB3 LYS A  11      19.239 -19.525  14.081  1.00 75.46           H  
ATOM    164  O   LYS A  11      19.667 -19.989  10.726  1.00 75.46           O  
ATOM    165  CG  LYS A  11      20.978 -18.813  15.164  1.00 75.46           C  
ATOM    166  HG2 LYS A  11      22.060 -18.937  15.111  1.00 75.46           H  
ATOM    167  HG3 LYS A  11      20.732 -17.764  15.003  1.00 75.46           H  
ATOM    168  CD  LYS A  11      20.490 -19.243  16.551  1.00 75.46           C  
ATOM    169  HD2 LYS A  11      20.720 -20.299  16.690  1.00 75.46           H  
ATOM    170  HD3 LYS A  11      19.410 -19.110  16.605  1.00 75.46           H  
ATOM    171  CE  LYS A  11      21.175 -18.418  17.645  1.00 75.46           C  
ATOM    172  HE2 LYS A  11      20.928 -17.366  17.497  1.00 75.46           H  
ATOM    173  HE3 LYS A  11      22.253 -18.536  17.540  1.00 75.46           H  
ATOM    174  NZ  LYS A  11      20.740 -18.870  18.990  1.00 75.46           N  
ATOM    175  HZ1 LYS A  11      20.965 -19.847  19.110  1.00 75.46           H  
ATOM    176  HZ2 LYS A  11      19.739 -18.775  19.088  1.00 75.46           H  
ATOM    177  HZ3 LYS A  11      21.197 -18.343  19.720  1.00 75.46           H  
ATOM    178  N   ASP A  12      20.914 -21.582  11.738  1.00 65.16           N  
ATOM    179  H   ASP A  12      21.303 -21.869  12.625  1.00 65.16           H  
ATOM    180  CA  ASP A  12      20.479 -22.689  10.903  1.00 65.16           C  
ATOM    181  HA  ASP A  12      20.853 -22.528   9.892  1.00 65.16           H  
ATOM    182  C   ASP A  12      18.948 -22.742  10.855  1.00 65.16           C  
ATOM    183  CB  ASP A  12      21.087 -24.009  11.407  1.00 65.16           C  
ATOM    184  HB2 ASP A  12      22.174 -23.920  11.394  1.00 65.16           H  
ATOM    185  HB3 ASP A  12      20.809 -24.793  10.702  1.00 65.16           H  
ATOM    186  O   ASP A  12      18.240 -22.941  11.837  1.00 65.16           O  
ATOM    187  CG  ASP A  12      20.642 -24.430  12.817  1.00 65.16           C  
ATOM    188  OD1 ASP A  12      20.439 -23.525  13.664  1.00 65.16           O  
ATOM    189  OD2 ASP A  12      20.602 -25.650  13.078  1.00 65.16           O  
ATOM    190  N   ASP A  13      18.426 -22.487   9.672  1.00 62.36           N  
ATOM    191  H   ASP A  13      19.051 -22.290   8.903  1.00 62.36           H  
ATOM    192  CA  ASP A  13      17.070 -22.839   9.326  1.00 62.36           C  
ATOM    193  HA  ASP A  13      16.612 -23.420  10.127  1.00 62.36           H  
ATOM    194  C   ASP A  13      17.235 -23.732   8.107  1.00 62.36           C  
ATOM    195  CB  ASP A  13      16.224 -21.574   9.095  1.00 62.36           C  
ATOM    196  HB2 ASP A  13      16.634 -21.020   8.251  1.00 62.36           H  
ATOM    197  HB3 ASP A  13      16.288 -20.942   9.981  1.00 62.36           H  
ATOM    198  O   ASP A  13      18.011 -23.406   7.205  1.00 62.36           O  
ATOM    199  CG  ASP A  13      14.744 -21.875   8.825  1.00 62.36           C  
ATOM    200  OD1 ASP A  13      14.353 -23.063   8.902  1.00 62.36           O  
ATOM    201  OD2 ASP A  13      14.026 -20.922   8.447  1.00 62.36           O  
ATOM    202  N   ASN A  14      16.494 -24.836   8.040  1.00 61.58           N  
ATOM    203  H   ASN A  14      15.797 -24.950   8.761  1.00 61.58           H  
ATOM    204  CA  ASN A  14      16.471 -25.734   6.878  1.00 61.58           C  
ATOM    205  HA  ASN A  14      17.493 -26.053   6.677  1.00 61.58           H  
ATOM    206  C   ASN A  14      15.988 -25.027   5.588  1.00 61.58           C  
ATOM    207  CB  ASN A  14      15.611 -26.965   7.226  1.00 61.58           C  
ATOM    208  HB2 ASN A  14      14.734 -26.651   7.791  1.00 61.58           H  
ATOM    209  HB3 ASN A  14      15.263 -27.440   6.309  1.00 61.58           H  
ATOM    210  O   ASN A  14      15.774 -25.659   4.550  1.00 61.58           O  
ATOM    211  CG  ASN A  14      16.372 -28.033   7.990  1.00 61.58           C  
ATOM    212  ND2 ASN A  14      15.715 -28.747   8.872  1.00 61.58           N  
ATOM    213 HD21 ASN A  14      16.279 -29.391   9.408  1.00 61.58           H  
ATOM    214 HD22 ASN A  14      14.767 -28.507   9.127  1.00 61.58           H  
ATOM    215  OD1 ASN A  14      17.541 -28.289   7.765  1.00 61.58           O  
ATOM    216  N   SER A  15      15.798 -23.709   5.627  1.00 62.66           N  
ATOM    217  H   SER A  15      16.011 -23.253   6.502  1.00 62.66           H  
ATOM    218  CA  SER A  15      15.535 -22.873   4.477  1.00 62.66           C  
ATOM    219  HA  SER A  15      14.683 -23.316   3.961  1.00 62.66           H  
ATOM    220  C   SER A  15      16.732 -22.869   3.513  1.00 62.66           C  
ATOM    221  CB  SER A  15      15.094 -21.470   4.933  1.00 62.66           C  
ATOM    222  HB2 SER A  15      14.566 -21.538   5.885  1.00 62.66           H  
ATOM    223  HB3 SER A  15      14.395 -21.077   4.195  1.00 62.66           H  
ATOM    224  O   SER A  15      17.825 -22.391   3.810  1.00 62.66           O  
ATOM    225  OG  SER A  15      16.157 -20.546   5.043  1.00 62.66           O  
ATOM    226  HG  SER A  15      16.783 -20.895   5.681  1.00 62.66           H  
ATOM    227  N   LYS A  16      16.484 -23.295   2.270  1.00 63.32           N  
ATOM    228  H   LYS A  16      15.608 -23.777   2.125  1.00 63.32           H  
ATOM    229  CA  LYS A  16      17.402 -23.149   1.119  1.00 63.32           C  
ATOM    230  HA  LYS A  16      18.372 -23.561   1.395  1.00 63.32           H  
ATOM    231  C   LYS A  16      17.671 -21.683   0.718  1.00 63.32           C  
ATOM    232  CB  LYS A  16      16.846 -23.930  -0.088  1.00 63.32           C  
ATOM    233  HB2 LYS A  16      17.505 -23.767  -0.940  1.00 63.32           H  
ATOM    234  HB3 LYS A  16      15.862 -23.537  -0.344  1.00 63.32           H  
ATOM    235  O   LYS A  16      18.119 -21.423  -0.392  1.00 63.32           O  
ATOM    236  CG  LYS A  16      16.751 -25.446   0.128  1.00 63.32           C  
ATOM    237  HG2 LYS A  16      17.734 -25.834   0.394  1.00 63.32           H  
ATOM    238  HG3 LYS A  16      16.050 -25.665   0.934  1.00 63.32           H  
ATOM    239  CD  LYS A  16      16.269 -26.115  -1.167  1.00 63.32           C  
ATOM    240  HD2 LYS A  16      16.955 -25.859  -1.974  1.00 63.32           H  
ATOM    241  HD3 LYS A  16      15.274 -25.744  -1.414  1.00 63.32           H  
ATOM    242  CE  LYS A  16      16.227 -27.637  -1.002  1.00 63.32           C  
ATOM    243  HE2 LYS A  16      17.220 -27.977  -0.707  1.00 63.32           H  
ATOM    244  HE3 LYS A  16      15.539 -27.884  -0.193  1.00 63.32           H  
ATOM    245  NZ  LYS A  16      15.811 -28.310  -2.260  1.00 63.32           N  
ATOM    246  HZ1 LYS A  16      16.460 -28.093  -3.003  1.00 63.32           H  
ATOM    247  HZ2 LYS A  16      14.888 -28.011  -2.540  1.00 63.32           H  
ATOM    248  HZ3 LYS A  16      15.803 -29.312  -2.137  1.00 63.32           H  
ATOM    249  N   LYS A  17      17.299 -20.715   1.559  1.00 73.50           N  
ATOM    250  H   LYS A  17      17.080 -20.997   2.504  1.00 73.50           H  
ATOM    251  CA  LYS A  17      17.321 -19.278   1.254  1.00 73.50           C  
ATOM    252  HA  LYS A  17      17.383 -19.133   0.175  1.00 73.50           H  
ATOM    253  C   LYS A  17      18.546 -18.566   1.822  1.00 73.50           C  
ATOM    254  CB  LYS A  17      16.036 -18.618   1.771  1.00 73.50           C  
ATOM    255  HB2 LYS A  17      16.111 -17.543   1.608  1.00 73.50           H  
ATOM    256  HB3 LYS A  17      15.948 -18.792   2.843  1.00 73.50           H  
ATOM    257  O   LYS A  17      18.804 -17.431   1.430  1.00 73.50           O  
ATOM    258  CG  LYS A  17      14.777 -19.131   1.059  1.00 73.50           C  
ATOM    259  HG2 LYS A  17      14.644 -20.194   1.260  1.00 73.50           H  
ATOM    260  HG3 LYS A  17      14.883 -18.981  -0.016  1.00 73.50           H  
ATOM    261  CD  LYS A  17      13.549 -18.364   1.562  1.00 73.50           C  
ATOM    262  HD2 LYS A  17      13.451 -18.523   2.636  1.00 73.50           H  
ATOM    263  HD3 LYS A  17      13.689 -17.300   1.371  1.00 73.50           H  
ATOM    264  CE  LYS A  17      12.285 -18.855   0.848  1.00 73.50           C  
ATOM    265  HE2 LYS A  17      12.401 -18.683  -0.222  1.00 73.50           H  
ATOM    266  HE3 LYS A  17      12.194 -19.929   1.008  1.00 73.50           H  
ATOM    267  NZ  LYS A  17      11.077 -18.159   1.358  1.00 73.50           N  
ATOM    268  HZ1 LYS A  17      10.249 -18.495   0.889  1.00 73.50           H  
ATOM    269  HZ2 LYS A  17      11.155 -17.163   1.209  1.00 73.50           H  
ATOM    270  HZ3 LYS A  17      10.973 -18.326   2.348  1.00 73.50           H  
ATOM    271  N   LEU A  18      19.260 -19.201   2.752  1.00 83.34           N  
ATOM    272  H   LEU A  18      19.020 -20.152   2.992  1.00 83.34           H  
ATOM    273  CA  LEU A  18      20.454 -18.625   3.356  1.00 83.34           C  
ATOM    274  HA  LEU A  18      20.248 -17.585   3.608  1.00 83.34           H  
ATOM    275  C   LEU A  18      21.606 -18.623   2.354  1.00 83.34           C  
ATOM    276  CB  LEU A  18      20.820 -19.387   4.642  1.00 83.34           C  
ATOM    277  HB2 LEU A  18      20.996 -20.431   4.386  1.00 83.34           H  
ATOM    278  HB3 LEU A  18      21.751 -18.977   5.033  1.00 83.34           H  
ATOM    279  O   LEU A  18      21.835 -19.607   1.656  1.00 83.34           O  
ATOM    280  CG  LEU A  18      19.752 -19.328   5.749  1.00 83.34           C  
ATOM    281  HG  LEU A  18      18.838 -19.803   5.392  1.00 83.34           H  
ATOM    282  CD1 LEU A  18      20.232 -20.088   6.985  1.00 83.34           C  
ATOM    283 HD11 LEU A  18      19.450 -20.097   7.744  1.00 83.34           H  
ATOM    284 HD12 LEU A  18      21.125 -19.622   7.400  1.00 83.34           H  
ATOM    285 HD13 LEU A  18      20.454 -21.121   6.718  1.00 83.34           H  
ATOM    286  CD2 LEU A  18      19.426 -17.893   6.168  1.00 83.34           C  
ATOM    287 HD21 LEU A  18      18.962 -17.355   5.341  1.00 83.34           H  
ATOM    288 HD22 LEU A  18      18.710 -17.929   6.990  1.00 83.34           H  
ATOM    289 HD23 LEU A  18      20.333 -17.379   6.486  1.00 83.34           H  
ATOM    290  N   ILE A  19      22.342 -17.515   2.312  1.00 83.73           N  
ATOM    291  H   ILE A  19      22.087 -16.747   2.916  1.00 83.73           H  
ATOM    292  CA  ILE A  19      23.587 -17.427   1.548  1.00 83.73           C  
ATOM    293  HA  ILE A  19      23.524 -18.122   0.711  1.00 83.73           H  
ATOM    294  C   ILE A  19      24.736 -17.828   2.481  1.00 83.73           C  
ATOM    295  CB  ILE A  19      23.782 -16.029   0.936  1.00 83.73           C  
ATOM    296  HB  ILE A  19      23.819 -15.301   1.746  1.00 83.73           H  
ATOM    297  O   ILE A  19      24.817 -17.266   3.584  1.00 83.73           O  
ATOM    298  CG1 ILE A  19      22.600 -15.684   0.009  1.00 83.73           C  
ATOM    299 HG12 ILE A  19      22.624 -16.331  -0.868  1.00 83.73           H  
ATOM    300 HG13 ILE A  19      21.652 -15.844   0.521  1.00 83.73           H  
ATOM    301  CG2 ILE A  19      25.103 -15.948   0.145  1.00 83.73           C  
ATOM    302 HG21 ILE A  19      25.070 -16.606  -0.723  1.00 83.73           H  
ATOM    303 HG22 ILE A  19      25.314 -14.931  -0.184  1.00 83.73           H  
ATOM    304 HG23 ILE A  19      25.949 -16.244   0.765  1.00 83.73           H  
ATOM    305  CD1 ILE A  19      22.628 -14.227  -0.437  1.00 83.73           C  
ATOM    306 HD11 ILE A  19      22.528 -13.581   0.434  1.00 83.73           H  
ATOM    307 HD12 ILE A  19      21.811 -14.074  -1.142  1.00 83.73           H  
ATOM    308 HD13 ILE A  19      23.559 -13.980  -0.948  1.00 83.73           H  
ATOM    309  N   PRO A  20      25.609 -18.769   2.073  1.00 84.73           N  
ATOM    310  CA  PRO A  20      26.822 -19.111   2.807  1.00 84.73           C  
ATOM    311  HA  PRO A  20      26.553 -19.636   3.724  1.00 84.73           H  
ATOM    312  C   PRO A  20      27.648 -17.869   3.142  1.00 84.73           C  
ATOM    313  CB  PRO A  20      27.612 -20.056   1.900  1.00 84.73           C  
ATOM    314  HB2 PRO A  20      28.317 -19.488   1.293  1.00 84.73           H  
ATOM    315  HB3 PRO A  20      28.141 -20.820   2.469  1.00 84.73           H  
ATOM    316  O   PRO A  20      27.661 -16.890   2.396  1.00 84.73           O  
ATOM    317  CG  PRO A  20      26.561 -20.662   0.979  1.00 84.73           C  
ATOM    318  HG2 PRO A  20      26.986 -20.946   0.017  1.00 84.73           H  
ATOM    319  HG3 PRO A  20      26.102 -21.525   1.461  1.00 84.73           H  
ATOM    320  CD  PRO A  20      25.540 -19.538   0.838  1.00 84.73           C  
ATOM    321  HD2 PRO A  20      24.551 -19.968   0.685  1.00 84.73           H  
ATOM    322  HD3 PRO A  20      25.816 -18.901  -0.003  1.00 84.73           H  
ATOM    323  N   ARG A  21      28.324 -17.884   4.291  1.00 82.95           N  
ATOM    324  H   ARG A  21      28.333 -18.740   4.827  1.00 82.95           H  
ATOM    325  CA  ARG A  21      29.241 -16.788   4.653  1.00 82.95           C  
ATOM    326  HA  ARG A  21      28.821 -15.843   4.308  1.00 82.95           H  
ATOM    327  C   ARG A  21      30.586 -16.894   3.946  1.00 82.95           C  
ATOM    328  CB  ARG A  21      29.451 -16.721   6.164  1.00 82.95           C  
ATOM    329  HB2 ARG A  21      30.165 -15.926   6.381  1.00 82.95           H  
ATOM    330  HB3 ARG A  21      29.870 -17.664   6.514  1.00 82.95           H  
ATOM    331  O   ARG A  21      31.265 -15.884   3.813  1.00 82.95           O  
ATOM    332  CG  ARG A  21      28.142 -16.426   6.897  1.00 82.95           C  
ATOM    333  HG2 ARG A  21      27.460 -17.267   6.771  1.00 82.95           H  
ATOM    334  HG3 ARG A  21      27.682 -15.524   6.494  1.00 82.95           H  
ATOM    335  CD  ARG A  21      28.433 -16.233   8.383  1.00 82.95           C  
ATOM    336  HD2 ARG A  21      29.018 -15.323   8.516  1.00 82.95           H  
ATOM    337  HD3 ARG A  21      29.024 -17.085   8.717  1.00 82.95           H  
ATOM    338  NE  ARG A  21      27.176 -16.149   9.148  1.00 82.95           N  
ATOM    339  HE  ARG A  21      26.357 -15.886   8.619  1.00 82.95           H  
ATOM    340  NH1 ARG A  21      27.975 -17.018  11.115  1.00 82.95           N  
ATOM    341 HH11 ARG A  21      27.787 -17.604  11.915  1.00 82.95           H  
ATOM    342 HH12 ARG A  21      28.900 -17.025  10.709  1.00 82.95           H  
ATOM    343  NH2 ARG A  21      25.778 -16.767  10.825  1.00 82.95           N  
ATOM    344 HH21 ARG A  21      25.652 -17.426  11.580  1.00 82.95           H  
ATOM    345 HH22 ARG A  21      25.001 -16.686  10.185  1.00 82.95           H  
ATOM    346  CZ  ARG A  21      26.985 -16.637  10.357  1.00 82.95           C  
ATOM    347  N   ASP A  22      30.921 -18.108   3.540  1.00 82.05           N  
ATOM    348  H   ASP A  22      30.245 -18.853   3.623  1.00 82.05           H  
ATOM    349  CA  ASP A  22      32.123 -18.498   2.825  1.00 82.05           C  
ATOM    350  HA  ASP A  22      32.504 -17.657   2.247  1.00 82.05           H  
ATOM    351  C   ASP A  22      31.735 -19.634   1.868  1.00 82.05           C  
ATOM    352  CB  ASP A  22      33.179 -18.955   3.842  1.00 82.05           C  
ATOM    353  HB2 ASP A  22      33.072 -20.025   4.021  1.00 82.05           H  
ATOM    354  HB3 ASP A  22      33.022 -18.437   4.788  1.00 82.05           H  
ATOM    355  O   ASP A  22      30.738 -20.321   2.127  1.00 82.05           O  
ATOM    356  CG  ASP A  22      34.598 -18.662   3.366  1.00 82.05           C  
ATOM    357  OD1 ASP A  22      34.819 -18.729   2.140  1.00 82.05           O  
ATOM    358  OD2 ASP A  22      35.430 -18.344   4.248  1.00 82.05           O  
ATOM    359  N   ASP A  23      32.489 -19.828   0.790  1.00 80.44           N  
ATOM    360  H   ASP A  23      33.355 -19.313   0.717  1.00 80.44           H  
ATOM    361  CA  ASP A  23      32.118 -20.734  -0.310  1.00 80.44           C  
ATOM    362  HA  ASP A  23      31.161 -20.414  -0.720  1.00 80.44           H  
ATOM    363  C   ASP A  23      31.925 -22.186   0.172  1.00 80.44           C  
ATOM    364  CB  ASP A  23      33.174 -20.646  -1.430  1.00 80.44           C  
ATOM    365  HB2 ASP A  23      34.167 -20.776  -0.999  1.00 80.44           H  
ATOM    366  HB3 ASP A  23      33.005 -21.468  -2.127  1.00 80.44           H  
ATOM    367  O   ASP A  23      31.033 -22.892  -0.302  1.00 80.44           O  
ATOM    368  CG  ASP A  23      33.126 -19.337  -2.238  1.00 80.44           C  
ATOM    369  OD1 ASP A  23      32.055 -18.682  -2.260  1.00 80.44           O  
ATOM    370  OD2 ASP A  23      34.149 -19.010  -2.884  1.00 80.44           O  
ATOM    371  N   ASP A  24      32.686 -22.591   1.193  1.00 82.25           N  
ATOM    372  H   ASP A  24      33.420 -21.959   1.478  1.00 82.25           H  
ATOM    373  CA  ASP A  24      32.682 -23.950   1.748  1.00 82.25           C  
ATOM    374  HA  ASP A  24      32.300 -24.634   0.990  1.00 82.25           H  
ATOM    375  C   ASP A  24      31.789 -24.122   2.992  1.00 82.25           C  
ATOM    376  CB  ASP A  24      34.130 -24.357   2.052  1.00 82.25           C  
ATOM    377  HB2 ASP A  24      34.134 -25.337   2.531  1.00 82.25           H  
ATOM    378  HB3 ASP A  24      34.560 -23.642   2.753  1.00 82.25           H  
ATOM    379  O   ASP A  24      31.735 -25.200   3.594  1.00 82.25           O  
ATOM    380  CG  ASP A  24      35.007 -24.451   0.799  1.00 82.25           C  
ATOM    381  OD1 ASP A  24      34.507 -24.953  -0.232  1.00 82.25           O  
ATOM    382  OD2 ASP A  24      36.199 -24.092   0.919  1.00 82.25           O  
ATOM    383  N   TRP A  25      31.093 -23.072   3.440  1.00 83.21           N  
ATOM    384  H   TRP A  25      31.099 -22.225   2.890  1.00 83.21           H  
ATOM    385  CA  TRP A  25      30.303 -23.140   4.672  1.00 83.21           C  
ATOM    386  HA  TRP A  25      30.775 -23.856   5.345  1.00 83.21           H  
ATOM    387  C   TRP A  25      28.887 -23.646   4.410  1.00 83.21           C  
ATOM    388  CB  TRP A  25      30.306 -21.802   5.413  1.00 83.21           C  
ATOM    389  HB2 TRP A  25      29.485 -21.811   6.130  1.00 83.21           H  
ATOM    390  HB3 TRP A  25      30.112 -20.996   4.704  1.00 83.21           H  
ATOM    391  O   TRP A  25      28.040 -22.947   3.851  1.00 83.21           O  
ATOM    392  CG  TRP A  25      31.554 -21.486   6.180  1.00 83.21           C  
ATOM    393  CD1 TRP A  25      32.803 -21.931   5.904  1.00 83.21           C  
ATOM    394  HD1 TRP A  25      33.069 -22.569   5.073  1.00 83.21           H  
ATOM    395  CD2 TRP A  25      31.698 -20.615   7.341  1.00 83.21           C  
ATOM    396  CE2 TRP A  25      33.079 -20.554   7.694  1.00 83.21           C  
ATOM    397  CE3 TRP A  25      30.798 -19.855   8.122  1.00 83.21           C  
ATOM    398  HE3 TRP A  25      29.747 -19.900   7.877  1.00 83.21           H  
ATOM    399  NE1 TRP A  25      33.707 -21.370   6.779  1.00 83.21           N  
ATOM    400  HE1 TRP A  25      34.705 -21.449   6.651  1.00 83.21           H  
ATOM    401  CH2 TRP A  25      32.629 -19.020   9.509  1.00 83.21           C  
ATOM    402  HH2 TRP A  25      32.985 -18.412  10.328  1.00 83.21           H  
ATOM    403  CZ2 TRP A  25      33.548 -19.766   8.753  1.00 83.21           C  
ATOM    404  HZ2 TRP A  25      34.606 -19.732   8.966  1.00 83.21           H  
ATOM    405  CZ3 TRP A  25      31.257 -19.071   9.199  1.00 83.21           C  
ATOM    406  HZ3 TRP A  25      30.553 -18.513   9.799  1.00 83.21           H  
ATOM    407  N   ASP A  26      28.585 -24.840   4.921  1.00 82.22           N  
ATOM    408  H   ASP A  26      29.337 -25.416   5.271  1.00 82.22           H  
ATOM    409  CA  ASP A  26      27.223 -25.366   4.906  1.00 82.22           C  
ATOM    410  HA  ASP A  26      26.861 -25.318   3.878  1.00 82.22           H  
ATOM    411  C   ASP A  26      26.302 -24.510   5.787  1.00 82.22           C  
ATOM    412  CB  ASP A  26      27.201 -26.840   5.328  1.00 82.22           C  
ATOM    413  HB2 ASP A  26      27.458 -26.920   6.384  1.00 82.22           H  
ATOM    414  HB3 ASP A  26      27.954 -27.380   4.753  1.00 82.22           H  
ATOM    415  O   ASP A  26      26.437 -24.448   7.014  1.00 82.22           O  
ATOM    416  CG  ASP A  26      25.840 -27.509   5.088  1.00 82.22           C  
ATOM    417  OD1 ASP A  26      24.816 -26.826   4.856  1.00 82.22           O  
ATOM    418  OD2 ASP A  26      25.776 -28.755   5.116  1.00 82.22           O  
ATOM    419  N   THR A  27      25.320 -23.871   5.155  1.00 84.37           N  
ATOM    420  H   THR A  27      25.287 -23.956   4.149  1.00 84.37           H  
ATOM    421  CA  THR A  27      24.330 -23.028   5.838  1.00 84.37           C  
ATOM    422  HA  THR A  27      24.877 -22.277   6.408  1.00 84.37           H  
ATOM    423  C   THR A  27      23.471 -23.791   6.845  1.00 84.37           C  
ATOM    424  CB  THR A  27      23.413 -22.305   4.848  1.00 84.37           C  
ATOM    425  HB  THR A  27      22.645 -21.772   5.408  1.00 84.37           H  
ATOM    426  O   THR A  27      22.935 -23.177   7.766  1.00 84.37           O  
ATOM    427  CG2 THR A  27      24.175 -21.293   3.998  1.00 84.37           C  
ATOM    428 HG21 THR A  27      23.503 -20.848   3.264  1.00 84.37           H  
ATOM    429 HG22 THR A  27      25.006 -21.774   3.482  1.00 84.37           H  
ATOM    430 HG23 THR A  27      24.566 -20.506   4.642  1.00 84.37           H  
ATOM    431  OG1 THR A  27      22.786 -23.213   3.971  1.00 84.37           O  
ATOM    432  HG1 THR A  27      23.411 -23.423   3.273  1.00 84.37           H  
ATOM    433  N   ARG A  28      23.385 -25.123   6.737  1.00 82.42           N  
ATOM    434  H   ARG A  28      23.862 -25.567   5.964  1.00 82.42           H  
ATOM    435  CA  ARG A  28      22.713 -25.985   7.722  1.00 82.42           C  
ATOM    436  HA  ARG A  28      21.748 -25.555   7.989  1.00 82.42           H  
ATOM    437  C   ARG A  28      23.494 -26.121   9.028  1.00 82.42           C  
ATOM    438  CB  ARG A  28      22.497 -27.381   7.125  1.00 82.42           C  
ATOM    439  HB2 ARG A  28      23.470 -27.817   6.898  1.00 82.42           H  
ATOM    440  HB3 ARG A  28      22.016 -28.012   7.871  1.00 82.42           H  
ATOM    441  O   ARG A  28      22.902 -26.457  10.041  1.00 82.42           O  
ATOM    442  CG  ARG A  28      21.617 -27.359   5.867  1.00 82.42           C  
ATOM    443  HG2 ARG A  28      22.009 -26.657   5.131  1.00 82.42           H  
ATOM    444  HG3 ARG A  28      20.610 -27.046   6.144  1.00 82.42           H  
ATOM    445  CD  ARG A  28      21.551 -28.748   5.226  1.00 82.42           C  
ATOM    446  HD2 ARG A  28      21.226 -29.466   5.980  1.00 82.42           H  
ATOM    447  HD3 ARG A  28      20.814 -28.717   4.424  1.00 82.42           H  
ATOM    448  NE  ARG A  28      22.857 -29.152   4.673  1.00 82.42           N  
ATOM    449  HE  ARG A  28      23.632 -28.518   4.806  1.00 82.42           H  
ATOM    450  NH1 ARG A  28      22.244 -31.201   3.850  1.00 82.42           N  
ATOM    451 HH11 ARG A  28      21.322 -31.043   4.231  1.00 82.42           H  
ATOM    452 HH12 ARG A  28      22.517 -32.077   3.426  1.00 82.42           H  
ATOM    453  NH2 ARG A  28      24.358 -30.515   3.668  1.00 82.42           N  
ATOM    454 HH21 ARG A  28      24.655 -31.381   3.241  1.00 82.42           H  
ATOM    455 HH22 ARG A  28      25.050 -29.871   4.022  1.00 82.42           H  
ATOM    456  CZ  ARG A  28      23.148 -30.282   4.063  1.00 82.42           C  
ATOM    457  N   ILE A  29      24.807 -25.887   9.006  1.00 84.26           N  
ATOM    458  H   ILE A  29      25.218 -25.617   8.124  1.00 84.26           H  
ATOM    459  CA  ILE A  29      25.685 -25.989  10.182  1.00 84.26           C  
ATOM    460  HA  ILE A  29      25.176 -26.539  10.974  1.00 84.26           H  
ATOM    461  C   ILE A  29      25.988 -24.595  10.734  1.00 84.26           C  
ATOM    462  CB  ILE A  29      26.978 -26.759   9.816  1.00 84.26           C  
ATOM    463  HB  ILE A  29      27.481 -26.224   9.011  1.00 84.26           H  
ATOM    464  O   ILE A  29      25.932 -24.364  11.940  1.00 84.26           O  
ATOM    465  CG1 ILE A  29      26.639 -28.184   9.314  1.00 84.26           C  
ATOM    466 HG12 ILE A  29      25.958 -28.122   8.466  1.00 84.26           H  
ATOM    467 HG13 ILE A  29      26.138 -28.740  10.107  1.00 84.26           H  
ATOM    468  CG2 ILE A  29      27.940 -26.828  11.020  1.00 84.26           C  
ATOM    469 HG21 ILE A  29      27.499 -27.422  11.820  1.00 84.26           H  
ATOM    470 HG22 ILE A  29      28.166 -25.830  11.397  1.00 84.26           H  
ATOM    471 HG23 ILE A  29      28.889 -27.269  10.717  1.00 84.26           H  
ATOM    472  CD1 ILE A  29      27.858 -28.988   8.844  1.00 84.26           C  
ATOM    473 HD11 ILE A  29      28.511 -29.230   9.683  1.00 84.26           H  
ATOM    474 HD12 ILE A  29      27.523 -29.922   8.393  1.00 84.26           H  
ATOM    475 HD13 ILE A  29      28.418 -28.419   8.102  1.00 84.26           H  
ATOM    476  N   TYR A  30      26.305 -23.647   9.852  1.00 86.33           N  
ATOM    477  H   TYR A  30      26.371 -23.909   8.879  1.00 86.33           H  
ATOM    478  CA  TYR A  30      26.814 -22.330  10.247  1.00 86.33           C  
ATOM    479  HA  TYR A  30      27.113 -22.368  11.294  1.00 86.33           H  
ATOM    480  C   TYR A  30      25.776 -21.204  10.150  1.00 86.33           C  
ATOM    481  CB  TYR A  30      28.079 -22.046   9.432  1.00 86.33           C  
ATOM    482  HB2 TYR A  30      27.828 -22.017   8.372  1.00 86.33           H  
ATOM    483  HB3 TYR A  30      28.465 -21.064   9.706  1.00 86.33           H  
ATOM    484  O   TYR A  30      26.063 -20.047  10.499  1.00 86.33           O  
ATOM    485  CG  TYR A  30      29.173 -23.069   9.674  1.00 86.33           C  
ATOM    486  CD1 TYR A  30      29.856 -23.077  10.906  1.00 86.33           C  
ATOM    487  HD1 TYR A  30      29.613 -22.345  11.662  1.00 86.33           H  
ATOM    488  CD2 TYR A  30      29.478 -24.034   8.694  1.00 86.33           C  
ATOM    489  HD2 TYR A  30      28.949 -24.038   7.752  1.00 86.33           H  
ATOM    490  CE1 TYR A  30      30.850 -24.041  11.158  1.00 86.33           C  
ATOM    491  HE1 TYR A  30      31.375 -24.048  12.102  1.00 86.33           H  
ATOM    492  CE2 TYR A  30      30.471 -25.000   8.944  1.00 86.33           C  
ATOM    493  HE2 TYR A  30      30.720 -25.738   8.196  1.00 86.33           H  
ATOM    494  OH  TYR A  30      32.118 -25.937  10.413  1.00 86.33           O  
ATOM    495  HH  TYR A  30      32.545 -25.814  11.264  1.00 86.33           H  
ATOM    496  CZ  TYR A  30      31.161 -25.004  10.173  1.00 86.33           C  
ATOM    497  N   GLY A  31      24.568 -21.521   9.679  1.00 84.02           N  
ATOM    498  H   GLY A  31      24.382 -22.481   9.426  1.00 84.02           H  
ATOM    499  CA  GLY A  31      23.614 -20.516   9.235  1.00 84.02           C  
ATOM    500  HA2 GLY A  31      23.406 -19.835  10.060  1.00 84.02           H  
ATOM    501  HA3 GLY A  31      22.677 -20.991   8.944  1.00 84.02           H  
ATOM    502  C   GLY A  31      24.166 -19.725   8.049  1.00 84.02           C  
ATOM    503  O   GLY A  31      25.116 -20.123   7.374  1.00 84.02           O  
ATOM    504  N   GLY A  32      23.600 -18.551   7.804  1.00 86.10           N  
ATOM    505  H   GLY A  32      22.831 -18.244   8.382  1.00 86.10           H  
ATOM    506  CA  GLY A  32      24.015 -17.738   6.668  1.00 86.10           C  
ATOM    507  HA2 GLY A  32      25.102 -17.665   6.639  1.00 86.10           H  
ATOM    508  HA3 GLY A  32      23.701 -18.226   5.745  1.00 86.10           H  
ATOM    509  C   GLY A  32      23.441 -16.337   6.700  1.00 86.10           C  
ATOM    510  O   GLY A  32      22.822 -15.912   7.683  1.00 86.10           O  
ATOM    511  N   PHE A  33      23.686 -15.602   5.625  1.00 87.15           N  
ATOM    512  H   PHE A  33      24.189 -16.027   4.859  1.00 87.15           H  
ATOM    513  CA  PHE A  33      23.062 -14.307   5.407  1.00 87.15           C  
ATOM    514  HA  PHE A  33      23.050 -13.757   6.348  1.00 87.15           H  
ATOM    515  C   PHE A  33      21.616 -14.491   4.951  1.00 87.15           C  
ATOM    516  CB  PHE A  33      23.878 -13.500   4.401  1.00 87.15           C  
ATOM    517  HB2 PHE A  33      23.908 -14.038   3.453  1.00 87.15           H  
ATOM    518  HB3 PHE A  33      23.370 -12.553   4.222  1.00 87.15           H  
ATOM    519  O   PHE A  33      21.316 -15.369   4.142  1.00 87.15           O  
ATOM    520  CG  PHE A  33      25.292 -13.203   4.854  1.00 87.15           C  
ATOM    521  CD1 PHE A  33      25.502 -12.384   5.979  1.00 87.15           C  
ATOM    522  HD1 PHE A  33      24.660 -11.977   6.519  1.00 87.15           H  
ATOM    523  CD2 PHE A  33      26.395 -13.717   4.144  1.00 87.15           C  
ATOM    524  HD2 PHE A  33      26.253 -14.368   3.294  1.00 87.15           H  
ATOM    525  CE1 PHE A  33      26.808 -12.064   6.387  1.00 87.15           C  
ATOM    526  HE1 PHE A  33      26.969 -11.411   7.232  1.00 87.15           H  
ATOM    527  CE2 PHE A  33      27.699 -13.368   4.534  1.00 87.15           C  
ATOM    528  HE2 PHE A  33      28.546 -13.722   3.965  1.00 87.15           H  
ATOM    529  CZ  PHE A  33      27.907 -12.550   5.657  1.00 87.15           C  
ATOM    530  HZ  PHE A  33      28.913 -12.277   5.939  1.00 87.15           H  
ATOM    531  N   SER A  34      20.724 -13.634   5.455  1.00 83.47           N  
ATOM    532  H   SER A  34      21.054 -12.995   6.165  1.00 83.47           H  
ATOM    533  CA  SER A  34      19.272 -13.715   5.207  1.00 83.47           C  
ATOM    534  HA  SER A  34      18.930 -14.702   5.518  1.00 83.47           H  
ATOM    535  C   SER A  34      18.850 -13.549   3.740  1.00 83.47           C  
ATOM    536  CB  SER A  34      18.548 -12.669   6.059  1.00 83.47           C  
ATOM    537  HB2 SER A  34      18.768 -12.847   7.112  1.00 83.47           H  
ATOM    538  HB3 SER A  34      17.472 -12.764   5.910  1.00 83.47           H  
ATOM    539  O   SER A  34      17.704 -13.827   3.389  1.00 83.47           O  
ATOM    540  OG  SER A  34      18.958 -11.356   5.715  1.00 83.47           O  
ATOM    541  HG  SER A  34      19.866 -11.247   6.006  1.00 83.47           H  
ATOM    542  N   GLY A  35      19.749 -13.069   2.884  1.00 81.50           N  
ATOM    543  H   GLY A  35      20.675 -12.856   3.229  1.00 81.50           H  
ATOM    544  CA  GLY A  35      19.514 -12.951   1.456  1.00 81.50           C  
ATOM    545  HA2 GLY A  35      19.645 -13.935   1.004  1.00 81.50           H  
ATOM    546  HA3 GLY A  35      18.491 -12.624   1.273  1.00 81.50           H  
ATOM    547  C   GLY A  35      20.468 -11.968   0.785  1.00 81.50           C  
ATOM    548  O   GLY A  35      21.251 -11.290   1.458  1.00 81.50           O  
ATOM    549  N   PRO A  36      20.416 -11.891  -0.550  1.00 86.82           N  
ATOM    550  CA  PRO A  36      21.307 -11.042  -1.320  1.00 86.82           C  
ATOM    551  HA  PRO A  36      22.334 -11.149  -0.972  1.00 86.82           H  
ATOM    552  C   PRO A  36      20.887  -9.573  -1.217  1.00 86.82           C  
ATOM    553  CB  PRO A  36      21.208 -11.577  -2.747  1.00 86.82           C  
ATOM    554  HB2 PRO A  36      21.896 -12.413  -2.876  1.00 86.82           H  
ATOM    555  HB3 PRO A  36      21.403 -10.799  -3.485  1.00 86.82           H  
ATOM    556  O   PRO A  36      19.712  -9.248  -1.014  1.00 86.82           O  
ATOM    557  CG  PRO A  36      19.778 -12.111  -2.831  1.00 86.82           C  
ATOM    558  HG2 PRO A  36      19.685 -12.912  -3.565  1.00 86.82           H  
ATOM    559  HG3 PRO A  36      19.094 -11.295  -3.062  1.00 86.82           H  
ATOM    560  CD  PRO A  36      19.501 -12.621  -1.420  1.00 86.82           C  
ATOM    561  HD2 PRO A  36      18.464 -12.423  -1.151  1.00 86.82           H  
ATOM    562  HD3 PRO A  36      19.697 -13.692  -1.367  1.00 86.82           H  
ATOM    563  N   THR A  37      21.847  -8.677  -1.415  1.00 87.87           N  
ATOM    564  H   THR A  37      22.795  -9.000  -1.542  1.00 87.87           H  
ATOM    565  CA  THR A  37      21.586  -7.255  -1.637  1.00 87.87           C  
ATOM    566  HA  THR A  37      20.768  -6.938  -0.989  1.00 87.87           H  
ATOM    567  C   THR A  37      21.180  -7.050  -3.093  1.00 87.87           C  
ATOM    568  CB  THR A  37      22.812  -6.412  -1.276  1.00 87.87           C  
ATOM    569  HB  THR A  37      23.653  -6.727  -1.893  1.00 87.87           H  
ATOM    570  O   THR A  37      21.854  -7.520  -4.014  1.00 87.87           O  
ATOM    571  CG2 THR A  37      22.564  -4.913  -1.446  1.00 87.87           C  
ATOM    572 HG21 THR A  37      21.702  -4.605  -0.854  1.00 87.87           H  
ATOM    573 HG22 THR A  37      22.392  -4.674  -2.495  1.00 87.87           H  
ATOM    574 HG23 THR A  37      23.443  -4.364  -1.108  1.00 87.87           H  
ATOM    575  OG1 THR A  37      23.133  -6.622   0.077  1.00 87.87           O  
ATOM    576  HG1 THR A  37      24.047  -6.350   0.188  1.00 87.87           H  
ATOM    577  N   VAL A  38      20.063  -6.358  -3.313  1.00 88.09           N  
ATOM    578  H   VAL A  38      19.584  -5.950  -2.523  1.00 88.09           H  
ATOM    579  CA  VAL A  38      19.562  -6.037  -4.656  1.00 88.09           C  
ATOM    580  HA  VAL A  38      19.893  -6.807  -5.353  1.00 88.09           H  
ATOM    581  C   VAL A  38      20.172  -4.724  -5.133  1.00 88.09           C  
ATOM    582  CB  VAL A  38      18.028  -6.053  -4.711  1.00 88.09           C  
ATOM    583  HB  VAL A  38      17.634  -5.369  -3.959  1.00 88.09           H  
ATOM    584  O   VAL A  38      20.145  -3.735  -4.407  1.00 88.09           O  
ATOM    585  CG1 VAL A  38      17.525  -5.628  -6.095  1.00 88.09           C  
ATOM    586 HG11 VAL A  38      17.814  -4.598  -6.307  1.00 88.09           H  
ATOM    587 HG12 VAL A  38      17.936  -6.284  -6.861  1.00 88.09           H  
ATOM    588 HG13 VAL A  38      16.438  -5.674  -6.162  1.00 88.09           H  
ATOM    589  CG2 VAL A  38      17.537  -7.481  -4.412  1.00 88.09           C  
ATOM    590 HG21 VAL A  38      17.836  -7.786  -3.409  1.00 88.09           H  
ATOM    591 HG22 VAL A  38      17.962  -8.176  -5.136  1.00 88.09           H  
ATOM    592 HG23 VAL A  38      16.451  -7.544  -4.478  1.00 88.09           H  
ATOM    593  N   ALA A  39      20.720  -4.728  -6.348  1.00 86.48           N  
ATOM    594  H   ALA A  39      20.638  -5.563  -6.911  1.00 86.48           H  
ATOM    595  CA  ALA A  39      21.333  -3.568  -6.984  1.00 86.48           C  
ATOM    596  HA  ALA A  39      21.915  -3.017  -6.246  1.00 86.48           H  
ATOM    597  C   ALA A  39      20.268  -2.624  -7.562  1.00 86.48           C  
ATOM    598  CB  ALA A  39      22.275  -4.086  -8.081  1.00 86.48           C  
ATOM    599  HB1 ALA A  39      22.891  -3.268  -8.455  1.00 86.48           H  
ATOM    600  HB2 ALA A  39      22.914  -4.873  -7.681  1.00 86.48           H  
ATOM    601  HB3 ALA A  39      21.705  -4.508  -8.908  1.00 86.48           H  
ATOM    602  O   ALA A  39      20.260  -1.426  -7.292  1.00 86.48           O  
ATOM    603  N   TYR A  40      19.352  -3.180  -8.352  1.00 85.88           N  
ATOM    604  H   TYR A  40      19.416  -4.173  -8.525  1.00 85.88           H  
ATOM    605  CA  TYR A  40      18.198  -2.495  -8.930  1.00 85.88           C  
ATOM    606  HA  TYR A  40      17.768  -1.826  -8.185  1.00 85.88           H  
ATOM    607  C   TYR A  40      17.137  -3.528  -9.313  1.00 85.88           C  
ATOM    608  CB  TYR A  40      18.629  -1.661 -10.147  1.00 85.88           C  
ATOM    609  HB2 TYR A  40      19.327  -0.894  -9.813  1.00 85.88           H  
ATOM    610  HB3 TYR A  40      17.762  -1.136 -10.548  1.00 85.88           H  
ATOM    611  O   TYR A  40      17.344  -4.729  -9.145  1.00 85.88           O  
ATOM    612  CG  TYR A  40      19.277  -2.456 -11.261  1.00 85.88           C  
ATOM    613  CD1 TYR A  40      20.679  -2.574 -11.305  1.00 85.88           C  
ATOM    614  HD1 TYR A  40      21.290  -2.121 -10.539  1.00 85.88           H  
ATOM    615  CD2 TYR A  40      18.484  -3.057 -12.258  1.00 85.88           C  
ATOM    616  HD2 TYR A  40      17.408  -2.974 -12.228  1.00 85.88           H  
ATOM    617  CE1 TYR A  40      21.283  -3.260 -12.371  1.00 85.88           C  
ATOM    618  HE1 TYR A  40      22.356  -3.342 -12.457  1.00 85.88           H  
ATOM    619  CE2 TYR A  40      19.094  -3.762 -13.308  1.00 85.88           C  
ATOM    620  HE2 TYR A  40      18.512  -4.231 -14.088  1.00 85.88           H  
ATOM    621  OH  TYR A  40      21.058  -4.391 -14.459  1.00 85.88           O  
ATOM    622  HH  TYR A  40      22.005  -4.261 -14.549  1.00 85.88           H  
ATOM    623  CZ  TYR A  40      20.493  -3.839 -13.372  1.00 85.88           C  
ATOM    624  N   SER A  41      15.993  -3.069  -9.816  1.00 89.84           N  
ATOM    625  H   SER A  41      15.898  -2.092 -10.050  1.00 89.84           H  
ATOM    626  CA  SER A  41      14.924  -3.971 -10.250  1.00 89.84           C  
ATOM    627  HA  SER A  41      15.227  -5.003 -10.073  1.00 89.84           H  
ATOM    628  C   SER A  41      14.686  -3.836 -11.747  1.00 89.84           C  
ATOM    629  CB  SER A  41      13.647  -3.756  -9.438  1.00 89.84           C  
ATOM    630  HB2 SER A  41      13.107  -2.894  -9.831  1.00 89.84           H  
ATOM    631  HB3 SER A  41      13.012  -4.639  -9.512  1.00 89.84           H  
ATOM    632  O   SER A  41      14.940  -2.790 -12.340  1.00 89.84           O  
ATOM    633  OG  SER A  41      13.981  -3.512  -8.087  1.00 89.84           O  
ATOM    634  HG  SER A  41      14.634  -2.809  -8.080  1.00 89.84           H  
ATOM    635  N   ILE A  42      14.207  -4.897 -12.373  1.00 88.02           N  
ATOM    636  H   ILE A  42      14.031  -5.729 -11.829  1.00 88.02           H  
ATOM    637  CA  ILE A  42      13.802  -4.928 -13.773  1.00 88.02           C  
ATOM    638  HA  ILE A  42      13.913  -3.932 -14.202  1.00 88.02           H  
ATOM    639  C   ILE A  42      12.325  -5.278 -13.861  1.00 88.02           C  
ATOM    640  CB  ILE A  42      14.674  -5.890 -14.604  1.00 88.02           C  
ATOM    641  HB  ILE A  42      14.278  -5.881 -15.619  1.00 88.02           H  
ATOM    642  O   ILE A  42      11.782  -5.946 -12.981  1.00 88.02           O  
ATOM    643  CG1 ILE A  42      14.602  -7.343 -14.095  1.00 88.02           C  
ATOM    644 HG12 ILE A  42      13.556  -7.649 -14.117  1.00 88.02           H  
ATOM    645 HG13 ILE A  42      14.966  -7.396 -13.069  1.00 88.02           H  
ATOM    646  CG2 ILE A  42      16.111  -5.357 -14.657  1.00 88.02           C  
ATOM    647 HG21 ILE A  42      16.565  -5.417 -13.667  1.00 88.02           H  
ATOM    648 HG22 ILE A  42      16.704  -5.945 -15.356  1.00 88.02           H  
ATOM    649 HG23 ILE A  42      16.105  -4.320 -14.994  1.00 88.02           H  
ATOM    650  CD1 ILE A  42      15.380  -8.364 -14.928  1.00 88.02           C  
ATOM    651 HD11 ILE A  42      16.452  -8.189 -14.834  1.00 88.02           H  
ATOM    652 HD12 ILE A  42      15.163  -9.367 -14.562  1.00 88.02           H  
ATOM    653 HD13 ILE A  42      15.083  -8.299 -15.975  1.00 88.02           H  
ATOM    654  N   ILE A  43      11.685  -4.825 -14.932  1.00 85.87           N  
ATOM    655  H   ILE A  43      12.198  -4.269 -15.601  1.00 85.87           H  
ATOM    656  CA  ILE A  43      10.324  -5.230 -15.270  1.00 85.87           C  
ATOM    657  HA  ILE A  43       9.895  -5.783 -14.435  1.00 85.87           H  
ATOM    658  C   ILE A  43      10.392  -6.162 -16.466  1.00 85.87           C  
ATOM    659  CB  ILE A  43       9.409  -4.024 -15.525  1.00 85.87           C  
ATOM    660  HB  ILE A  43       9.784  -3.464 -16.382  1.00 85.87           H  
ATOM    661  O   ILE A  43      10.940  -5.796 -17.508  1.00 85.87           O  
ATOM    662  CG1 ILE A  43       9.419  -3.112 -14.286  1.00 85.87           C  
ATOM    663 HG12 ILE A  43       9.070  -3.668 -13.416  1.00 85.87           H  
ATOM    664 HG13 ILE A  43      10.438  -2.777 -14.090  1.00 85.87           H  
ATOM    665  CG2 ILE A  43       7.982  -4.515 -15.826  1.00 85.87           C  
ATOM    666 HG21 ILE A  43       7.588  -5.047 -14.960  1.00 85.87           H  
ATOM    667 HG22 ILE A  43       7.977  -5.190 -16.681  1.00 85.87           H  
ATOM    668 HG23 ILE A  43       7.329  -3.675 -16.062  1.00 85.87           H  
ATOM    669  CD1 ILE A  43       8.572  -1.859 -14.450  1.00 85.87           C  
ATOM    670 HD11 ILE A  43       8.831  -1.342 -15.374  1.00 85.87           H  
ATOM    671 HD12 ILE A  43       8.794  -1.215 -13.599  1.00 85.87           H  
ATOM    672 HD13 ILE A  43       7.510  -2.105 -14.439  1.00 85.87           H  
ATOM    673  N   VAL A  44       9.813  -7.343 -16.298  1.00 86.50           N  
ATOM    674  H   VAL A  44       9.390  -7.546 -15.404  1.00 86.50           H  
ATOM    675  CA  VAL A  44       9.757  -8.394 -17.312  1.00 86.50           C  
ATOM    676  HA  VAL A  44      10.265  -8.061 -18.217  1.00 86.50           H  
ATOM    677  C   VAL A  44       8.296  -8.662 -17.651  1.00 86.50           C  
ATOM    678  CB  VAL A  44      10.470  -9.662 -16.805  1.00 86.50           C  
ATOM    679  HB  VAL A  44       9.957 -10.032 -15.917  1.00 86.50           H  
ATOM    680  O   VAL A  44       7.469  -8.758 -16.745  1.00 86.50           O  
ATOM    681  CG1 VAL A  44      10.471 -10.768 -17.859  1.00 86.50           C  
ATOM    682 HG11 VAL A  44       9.448 -11.071 -18.078  1.00 86.50           H  
ATOM    683 HG12 VAL A  44      10.957 -10.430 -18.774  1.00 86.50           H  
ATOM    684 HG13 VAL A  44      10.977 -11.650 -17.466  1.00 86.50           H  
ATOM    685  CG2 VAL A  44      11.930  -9.366 -16.430  1.00 86.50           C  
ATOM    686 HG21 VAL A  44      12.448  -8.919 -17.278  1.00 86.50           H  
ATOM    687 HG22 VAL A  44      12.432 -10.291 -16.146  1.00 86.50           H  
ATOM    688 HG23 VAL A  44      11.968  -8.685 -15.580  1.00 86.50           H  
ATOM    689  N   ILE A  45       7.967  -8.777 -18.935  1.00 83.40           N  
ATOM    690  H   ILE A  45       8.690  -8.664 -19.631  1.00 83.40           H  
ATOM    691  CA  ILE A  45       6.692  -9.373 -19.354  1.00 83.40           C  
ATOM    692  HA  ILE A  45       5.913  -9.087 -18.648  1.00 83.40           H  
ATOM    693  C   ILE A  45       6.858 -10.883 -19.306  1.00 83.40           C  
ATOM    694  CB  ILE A  45       6.245  -8.911 -20.760  1.00 83.40           C  
ATOM    695  HB  ILE A  45       6.985  -9.229 -21.494  1.00 83.40           H  
ATOM    696  O   ILE A  45       7.820 -11.389 -19.876  1.00 83.40           O  
ATOM    697  CG1 ILE A  45       6.158  -7.376 -20.777  1.00 83.40           C  
ATOM    698 HG12 ILE A  45       5.508  -7.052 -19.965  1.00 83.40           H  
ATOM    699 HG13 ILE A  45       7.168  -6.997 -20.617  1.00 83.40           H  
ATOM    700  CG2 ILE A  45       4.889  -9.545 -21.122  1.00 83.40           C  
ATOM    701 HG21 ILE A  45       4.965 -10.633 -21.140  1.00 83.40           H  
ATOM    702 HG22 ILE A  45       4.128  -9.247 -20.401  1.00 83.40           H  
ATOM    703 HG23 ILE A  45       4.580  -9.237 -22.121  1.00 83.40           H  
ATOM    704  CD1 ILE A  45       5.662  -6.738 -22.076  1.00 83.40           C  
ATOM    705 HD11 ILE A  45       5.802  -5.658 -22.026  1.00 83.40           H  
ATOM    706 HD12 ILE A  45       4.601  -6.944 -22.221  1.00 83.40           H  
ATOM    707 HD13 ILE A  45       6.228  -7.128 -22.922  1.00 83.40           H  
ATOM    708  N   ILE A  46       5.935 -11.572 -18.639  1.00 81.72           N  
ATOM    709  H   ILE A  46       5.207 -11.057 -18.165  1.00 81.72           H  
ATOM    710  CA  ILE A  46       5.811 -13.031 -18.679  1.00 81.72           C  
ATOM    711  HA  ILE A  46       6.485 -13.415 -19.444  1.00 81.72           H  
ATOM    712  C   ILE A  46       4.397 -13.422 -19.107  1.00 81.72           C  
ATOM    713  CB  ILE A  46       6.230 -13.693 -17.350  1.00 81.72           C  
ATOM    714  HB  ILE A  46       6.091 -14.768 -17.463  1.00 81.72           H  
ATOM    715  O   ILE A  46       3.428 -12.706 -18.836  1.00 81.72           O  
ATOM    716  CG1 ILE A  46       5.364 -13.233 -16.166  1.00 81.72           C  
ATOM    717 HG12 ILE A  46       4.315 -13.307 -16.455  1.00 81.72           H  
ATOM    718 HG13 ILE A  46       5.583 -12.190 -15.938  1.00 81.72           H  
ATOM    719  CG2 ILE A  46       7.721 -13.436 -17.081  1.00 81.72           C  
ATOM    720 HG21 ILE A  46       8.062 -14.079 -16.269  1.00 81.72           H  
ATOM    721 HG22 ILE A  46       8.306 -13.672 -17.969  1.00 81.72           H  
ATOM    722 HG23 ILE A  46       7.886 -12.394 -16.807  1.00 81.72           H  
ATOM    723  CD1 ILE A  46       5.548 -14.085 -14.907  1.00 81.72           C  
ATOM    724 HD11 ILE A  46       5.425 -15.140 -15.152  1.00 81.72           H  
ATOM    725 HD12 ILE A  46       4.792 -13.812 -14.171  1.00 81.72           H  
ATOM    726 HD13 ILE A  46       6.539 -13.924 -14.483  1.00 81.72           H  
ATOM    727  N   LYS A  47       4.268 -14.573 -19.771  1.00 79.40           N  
ATOM    728  H   LYS A  47       5.106 -15.115 -19.927  1.00 79.40           H  
ATOM    729  CA  LYS A  47       2.973 -15.162 -20.138  1.00 79.40           C  
ATOM    730  HA  LYS A  47       2.203 -14.390 -20.123  1.00 79.40           H  
ATOM    731  C   LYS A  47       2.575 -16.207 -19.110  1.00 79.40           C  
ATOM    732  CB  LYS A  47       3.026 -15.757 -21.551  1.00 79.40           C  
ATOM    733  HB2 LYS A  47       2.154 -16.394 -21.700  1.00 79.40           H  
ATOM    734  HB3 LYS A  47       3.920 -16.369 -21.670  1.00 79.40           H  
ATOM    735  O   LYS A  47       3.117 -17.302 -19.113  1.00 79.40           O  
ATOM    736  CG  LYS A  47       3.001 -14.637 -22.590  1.00 79.40           C  
ATOM    737  HG2 LYS A  47       2.101 -14.042 -22.439  1.00 79.40           H  
ATOM    738  HG3 LYS A  47       3.871 -13.996 -22.446  1.00 79.40           H  
ATOM    739  CD  LYS A  47       2.993 -15.176 -24.023  1.00 79.40           C  
ATOM    740  HD2 LYS A  47       2.082 -15.750 -24.196  1.00 79.40           H  
ATOM    741  HD3 LYS A  47       3.862 -15.815 -24.181  1.00 79.40           H  
ATOM    742  CE  LYS A  47       3.034 -13.956 -24.951  1.00 79.40           C  
ATOM    743  HE2 LYS A  47       3.857 -13.306 -24.657  1.00 79.40           H  
ATOM    744  HE3 LYS A  47       2.130 -13.366 -24.799  1.00 79.40           H  
ATOM    745  NZ  LYS A  47       3.166 -14.309 -26.381  1.00 79.40           N  
ATOM    746  HZ1 LYS A  47       3.161 -13.443 -26.900  1.00 79.40           H  
ATOM    747  HZ2 LYS A  47       2.386 -14.875 -26.684  1.00 79.40           H  
ATOM    748  HZ3 LYS A  47       4.042 -14.783 -26.551  1.00 79.40           H  
ATOM    749  N   VAL A  48       1.608 -15.875 -18.262  1.00 77.09           N  
ATOM    750  H   VAL A  48       1.180 -14.966 -18.358  1.00 77.09           H  
ATOM    751  CA  VAL A  48       1.096 -16.788 -17.234  1.00 77.09           C  
ATOM    752  HA  VAL A  48       1.786 -17.625 -17.127  1.00 77.09           H  
ATOM    753  C   VAL A  48      -0.247 -17.344 -17.681  1.00 77.09           C  
ATOM    754  CB  VAL A  48       1.008 -16.102 -15.859  1.00 77.09           C  
ATOM    755  HB  VAL A  48       0.285 -15.288 -15.905  1.00 77.09           H  
ATOM    756  O   VAL A  48      -1.100 -16.609 -18.182  1.00 77.09           O  
ATOM    757  CG1 VAL A  48       0.582 -17.082 -14.758  1.00 77.09           C  
ATOM    758 HG11 VAL A  48       1.275 -17.923 -14.721  1.00 77.09           H  
ATOM    759 HG12 VAL A  48      -0.426 -17.451 -14.949  1.00 77.09           H  
ATOM    760 HG13 VAL A  48       0.583 -16.576 -13.793  1.00 77.09           H  
ATOM    761  CG2 VAL A  48       2.366 -15.525 -15.447  1.00 77.09           C  
ATOM    762 HG21 VAL A  48       2.686 -14.776 -16.172  1.00 77.09           H  
ATOM    763 HG22 VAL A  48       3.116 -16.316 -15.412  1.00 77.09           H  
ATOM    764 HG23 VAL A  48       2.297 -15.052 -14.468  1.00 77.09           H  
ATOM    765  N   GLU A  49      -0.460 -18.643 -17.495  1.00 77.44           N  
ATOM    766  H   GLU A  49       0.277 -19.221 -17.117  1.00 77.44           H  
ATOM    767  CA  GLU A  49      -1.757 -19.258 -17.756  1.00 77.44           C  
ATOM    768  HA  GLU A  49      -2.071 -18.977 -18.761  1.00 77.44           H  
ATOM    769  C   GLU A  49      -2.809 -18.739 -16.763  1.00 77.44           C  
ATOM    770  CB  GLU A  49      -1.632 -20.784 -17.725  1.00 77.44           C  
ATOM    771  HB2 GLU A  49      -1.467 -21.108 -16.697  1.00 77.44           H  
ATOM    772  HB3 GLU A  49      -0.777 -21.081 -18.332  1.00 77.44           H  
ATOM    773  O   GLU A  49      -2.690 -18.867 -15.540  1.00 77.44           O  
ATOM    774  CG  GLU A  49      -2.893 -21.450 -18.297  1.00 77.44           C  
ATOM    775  HG2 GLU A  49      -3.028 -21.112 -19.325  1.00 77.44           H  
ATOM    776  HG3 GLU A  49      -3.759 -21.121 -17.723  1.00 77.44           H  
ATOM    777  CD  GLU A  49      -2.834 -22.984 -18.261  1.00 77.44           C  
ATOM    778  OE1 GLU A  49      -3.745 -23.589 -18.868  1.00 77.44           O  
ATOM    779  OE2 GLU A  49      -1.942 -23.532 -17.577  1.00 77.44           O  
ATOM    780  N   ASN A  50      -3.872 -18.138 -17.290  1.00 72.77           N  
ATOM    781  H   ASN A  50      -3.918 -18.018 -18.292  1.00 72.77           H  
ATOM    782  CA  ASN A  50      -5.025 -17.749 -16.499  1.00 72.77           C  
ATOM    783  HA  ASN A  50      -4.681 -17.263 -15.586  1.00 72.77           H  
ATOM    784  C   ASN A  50      -5.816 -19.006 -16.121  1.00 72.77           C  
ATOM    785  CB  ASN A  50      -5.847 -16.739 -17.315  1.00 72.77           C  
ATOM    786  HB2 ASN A  50      -5.204 -15.897 -17.570  1.00 72.77           H  
ATOM    787  HB3 ASN A  50      -6.169 -17.211 -18.243  1.00 72.77           H  
ATOM    788  O   ASN A  50      -6.476 -19.593 -16.970  1.00 72.77           O  
ATOM    789  CG  ASN A  50      -7.075 -16.228 -16.586  1.00 72.77           C  
ATOM    790  ND2 ASN A  50      -7.492 -15.017 -16.872  1.00 72.77           N  
ATOM    791 HD21 ASN A  50      -8.307 -14.695 -16.371  1.00 72.77           H  
ATOM    792 HD22 ASN A  50      -6.998 -14.465 -17.559  1.00 72.77           H  
ATOM    793  OD1 ASN A  50      -7.680 -16.882 -15.752  1.00 72.77           O  
ATOM    794  N   LYS A  51      -5.816 -19.383 -14.839  1.00 70.54           N  
ATOM    795  H   LYS A  51      -5.171 -18.906 -14.225  1.00 70.54           H  
ATOM    796  CA  LYS A  51      -6.510 -20.588 -14.344  1.00 70.54           C  
ATOM    797  HA  LYS A  51      -6.100 -21.459 -14.856  1.00 70.54           H  
ATOM    798  C   LYS A  51      -8.019 -20.633 -14.622  1.00 70.54           C  
ATOM    799  CB  LYS A  51      -6.281 -20.739 -12.833  1.00 70.54           C  
ATOM    800  HB2 LYS A  51      -6.620 -19.839 -12.320  1.00 70.54           H  
ATOM    801  HB3 LYS A  51      -6.879 -21.578 -12.479  1.00 70.54           H  
ATOM    802  O   LYS A  51      -8.598 -21.709 -14.555  1.00 70.54           O  
ATOM    803  CG  LYS A  51      -4.813 -21.013 -12.483  1.00 70.54           C  
ATOM    804  HG2 LYS A  51      -4.460 -21.861 -13.070  1.00 70.54           H  
ATOM    805  HG3 LYS A  51      -4.206 -20.140 -12.721  1.00 70.54           H  
ATOM    806  CD  LYS A  51      -4.678 -21.343 -10.993  1.00 70.54           C  
ATOM    807  HD2 LYS A  51      -5.001 -20.486 -10.400  1.00 70.54           H  
ATOM    808  HD3 LYS A  51      -5.307 -22.202 -10.761  1.00 70.54           H  
ATOM    809  CE  LYS A  51      -3.217 -21.677 -10.683  1.00 70.54           C  
ATOM    810  HE2 LYS A  51      -2.897 -22.469 -11.360  1.00 70.54           H  
ATOM    811  HE3 LYS A  51      -2.604 -20.801 -10.897  1.00 70.54           H  
ATOM    812  NZ  LYS A  51      -3.041 -22.109  -9.274  1.00 70.54           N  
ATOM    813  HZ1 LYS A  51      -2.072 -22.336  -9.107  1.00 70.54           H  
ATOM    814  HZ2 LYS A  51      -3.325 -21.376  -8.640  1.00 70.54           H  
ATOM    815  HZ3 LYS A  51      -3.594 -22.936  -9.098  1.00 70.54           H  
ATOM    816  N   VAL A  52      -8.665 -19.491 -14.875  1.00 75.32           N  
ATOM    817  H   VAL A  52      -8.119 -18.645 -14.953  1.00 75.32           H  
ATOM    818  CA  VAL A  52     -10.111 -19.417 -15.143  1.00 75.32           C  
ATOM    819  HA  VAL A  52     -10.612 -20.238 -14.629  1.00 75.32           H  
ATOM    820  C   VAL A  52     -10.409 -19.587 -16.630  1.00 75.32           C  
ATOM    821  CB  VAL A  52     -10.710 -18.096 -14.616  1.00 75.32           C  
ATOM    822  HB  VAL A  52     -10.246 -17.258 -15.135  1.00 75.32           H  
ATOM    823  O   VAL A  52     -11.359 -20.273 -16.990  1.00 75.32           O  
ATOM    824  CG1 VAL A  52     -12.225 -18.016 -14.844  1.00 75.32           C  
ATOM    825 HG11 VAL A  52     -12.621 -17.097 -14.411  1.00 75.32           H  
ATOM    826 HG12 VAL A  52     -12.450 -18.011 -15.911  1.00 75.32           H  
ATOM    827 HG13 VAL A  52     -12.718 -18.871 -14.383  1.00 75.32           H  
ATOM    828  CG2 VAL A  52     -10.458 -17.931 -13.110  1.00 75.32           C  
ATOM    829 HG21 VAL A  52      -9.388 -17.870 -12.911  1.00 75.32           H  
ATOM    830 HG22 VAL A  52     -10.924 -17.013 -12.753  1.00 75.32           H  
ATOM    831 HG23 VAL A  52     -10.877 -18.780 -12.569  1.00 75.32           H  
ATOM    832  N   SER A  53      -9.618 -18.958 -17.504  1.00 75.81           N  
ATOM    833  H   SER A  53      -8.820 -18.446 -17.157  1.00 75.81           H  
ATOM    834  CA  SER A  53      -9.848 -19.000 -18.956  1.00 75.81           C  
ATOM    835  HA  SER A  53     -10.868 -19.337 -19.139  1.00 75.81           H  
ATOM    836  C   SER A  53      -8.952 -19.985 -19.707  1.00 75.81           C  
ATOM    837  CB  SER A  53      -9.743 -17.595 -19.552  1.00 75.81           C  
ATOM    838  HB2 SER A  53     -10.015 -17.633 -20.607  1.00 75.81           H  
ATOM    839  HB3 SER A  53     -10.444 -16.938 -19.035  1.00 75.81           H  
ATOM    840  O   SER A  53      -9.166 -20.181 -20.901  1.00 75.81           O  
ATOM    841  OG  SER A  53      -8.434 -17.073 -19.427  1.00 75.81           O  
ATOM    842  HG  SER A  53      -8.442 -16.158 -19.717  1.00 75.81           H  
ATOM    843  N   TYR A  54      -7.950 -20.566 -19.040  1.00 72.35           N  
ATOM    844  H   TYR A  54      -7.850 -20.355 -18.058  1.00 72.35           H  
ATOM    845  CA  TYR A  54      -6.875 -21.389 -19.614  1.00 72.35           C  
ATOM    846  HA  TYR A  54      -6.121 -21.517 -18.837  1.00 72.35           H  
ATOM    847  C   TYR A  54      -6.139 -20.707 -20.780  1.00 72.35           C  
ATOM    848  CB  TYR A  54      -7.398 -22.794 -19.930  1.00 72.35           C  
ATOM    849  HB2 TYR A  54      -6.574 -23.397 -20.310  1.00 72.35           H  
ATOM    850  HB3 TYR A  54      -8.149 -22.734 -20.718  1.00 72.35           H  
ATOM    851  O   TYR A  54      -5.563 -21.349 -21.653  1.00 72.35           O  
ATOM    852  CG  TYR A  54      -7.987 -23.501 -18.725  1.00 72.35           C  
ATOM    853  CD1 TYR A  54      -7.142 -24.231 -17.868  1.00 72.35           C  
ATOM    854  HD1 TYR A  54      -6.084 -24.279 -18.076  1.00 72.35           H  
ATOM    855  CD2 TYR A  54      -9.369 -23.427 -18.458  1.00 72.35           C  
ATOM    856  HD2 TYR A  54     -10.014 -22.856 -19.109  1.00 72.35           H  
ATOM    857  CE1 TYR A  54      -7.679 -24.912 -16.759  1.00 72.35           C  
ATOM    858  HE1 TYR A  54      -7.024 -25.484 -16.119  1.00 72.35           H  
ATOM    859  CE2 TYR A  54      -9.909 -24.100 -17.346  1.00 72.35           C  
ATOM    860  HE2 TYR A  54     -10.966 -24.050 -17.131  1.00 72.35           H  
ATOM    861  OH  TYR A  54      -9.591 -25.534 -15.450  1.00 72.35           O  
ATOM    862  HH  TYR A  54      -8.905 -26.007 -14.975  1.00 72.35           H  
ATOM    863  CZ  TYR A  54      -9.066 -24.852 -16.502  1.00 72.35           C  
ATOM    864  N   ARG A  55      -6.181 -19.368 -20.827  1.00 75.21           N  
ATOM    865  H   ARG A  55      -6.651 -18.903 -20.064  1.00 75.21           H  
ATOM    866  CA  ARG A  55      -5.475 -18.552 -21.821  1.00 75.21           C  
ATOM    867  HA  ARG A  55      -5.128 -19.202 -22.625  1.00 75.21           H  
ATOM    868  C   ARG A  55      -4.243 -17.929 -21.191  1.00 75.21           C  
ATOM    869  CB  ARG A  55      -6.396 -17.481 -22.423  1.00 75.21           C  
ATOM    870  HB2 ARG A  55      -6.808 -16.867 -21.622  1.00 75.21           H  
ATOM    871  HB3 ARG A  55      -5.802 -16.837 -23.073  1.00 75.21           H  
ATOM    872  O   ARG A  55      -4.285 -17.499 -20.040  1.00 75.21           O  
ATOM    873  CG  ARG A  55      -7.536 -18.090 -23.249  1.00 75.21           C  
ATOM    874  HG2 ARG A  55      -8.158 -18.715 -22.608  1.00 75.21           H  
ATOM    875  HG3 ARG A  55      -7.118 -18.709 -24.043  1.00 75.21           H  
ATOM    876  CD  ARG A  55      -8.407 -16.991 -23.864  1.00 75.21           C  
ATOM    877  HD2 ARG A  55      -7.794 -16.402 -24.546  1.00 75.21           H  
ATOM    878  HD3 ARG A  55      -8.770 -16.347 -23.063  1.00 75.21           H  
ATOM    879  NE  ARG A  55      -9.556 -17.566 -24.588  1.00 75.21           N  
ATOM    880  HE  ARG A  55      -9.657 -18.569 -24.531  1.00 75.21           H  
ATOM    881  NH1 ARG A  55     -10.424 -15.599 -25.393  1.00 75.21           N  
ATOM    882 HH11 ARG A  55     -11.117 -15.106 -25.938  1.00 75.21           H  
ATOM    883 HH12 ARG A  55      -9.657 -15.098 -24.967  1.00 75.21           H  
ATOM    884  NH2 ARG A  55     -11.436 -17.530 -25.871  1.00 75.21           N  
ATOM    885 HH21 ARG A  55     -11.495 -18.536 -25.803  1.00 75.21           H  
ATOM    886 HH22 ARG A  55     -12.126 -17.024 -26.407  1.00 75.21           H  
ATOM    887  CZ  ARG A  55     -10.463 -16.898 -25.278  1.00 75.21           C  
ATOM    888  N   LEU A  56      -3.171 -17.813 -21.969  1.00 75.04           N  
ATOM    889  H   LEU A  56      -3.197 -18.205 -22.899  1.00 75.04           H  
ATOM    890  CA  LEU A  56      -1.995 -17.051 -21.564  1.00 75.04           C  
ATOM    891  HA  LEU A  56      -1.670 -17.396 -20.583  1.00 75.04           H  
ATOM    892  C   LEU A  56      -2.358 -15.567 -21.438  1.00 75.04           C  
ATOM    893  CB  LEU A  56      -0.851 -17.269 -22.567  1.00 75.04           C  
ATOM    894  HB2 LEU A  56      -1.198 -16.978 -23.558  1.00 75.04           H  
ATOM    895  HB3 LEU A  56      -0.029 -16.605 -22.298  1.00 75.04           H  
ATOM    896  O   LEU A  56      -2.906 -14.969 -22.366  1.00 75.04           O  
ATOM    897  CG  LEU A  56      -0.319 -18.714 -22.628  1.00 75.04           C  
ATOM    898  HG  LEU A  56      -1.134 -19.387 -22.895  1.00 75.04           H  
ATOM    899  CD1 LEU A  56       0.752 -18.812 -23.714  1.00 75.04           C  
ATOM    900 HD11 LEU A  56       0.345 -18.499 -24.675  1.00 75.04           H  
ATOM    901 HD12 LEU A  56       1.612 -18.195 -23.452  1.00 75.04           H  
ATOM    902 HD13 LEU A  56       1.086 -19.846 -23.797  1.00 75.04           H  
ATOM    903  CD2 LEU A  56       0.287 -19.172 -21.301  1.00 75.04           C  
ATOM    904 HD21 LEU A  56      -0.484 -19.254 -20.535  1.00 75.04           H  
ATOM    905 HD22 LEU A  56       1.064 -18.483 -20.969  1.00 75.04           H  
ATOM    906 HD23 LEU A  56       0.734 -20.158 -21.423  1.00 75.04           H  
ATOM    907  N   LYS A  57      -2.049 -14.981 -20.285  1.00 77.90           N  
ATOM    908  H   LYS A  57      -1.631 -15.556 -19.567  1.00 77.90           H  
ATOM    909  CA  LYS A  57      -2.145 -13.549 -20.010  1.00 77.90           C  
ATOM    910  HA  LYS A  57      -2.621 -13.047 -20.852  1.00 77.90           H  
ATOM    911  C   LYS A  57      -0.737 -12.995 -19.856  1.00 77.90           C  
ATOM    912  CB  LYS A  57      -2.997 -13.330 -18.751  1.00 77.90           C  
ATOM    913  HB2 LYS A  57      -3.973 -13.791 -18.904  1.00 77.90           H  
ATOM    914  HB3 LYS A  57      -2.513 -13.820 -17.906  1.00 77.90           H  
ATOM    915  O   LYS A  57       0.069 -13.547 -19.109  1.00 77.90           O  
ATOM    916  CG  LYS A  57      -3.189 -11.840 -18.432  1.00 77.90           C  
ATOM    917  HG2 LYS A  57      -3.695 -11.353 -19.266  1.00 77.90           H  
ATOM    918  HG3 LYS A  57      -2.218 -11.368 -18.281  1.00 77.90           H  
ATOM    919  CD  LYS A  57      -4.016 -11.657 -17.156  1.00 77.90           C  
ATOM    920  HD2 LYS A  57      -3.496 -12.132 -16.324  1.00 77.90           H  
ATOM    921  HD3 LYS A  57      -4.991 -12.126 -17.285  1.00 77.90           H  
ATOM    922  CE  LYS A  57      -4.200 -10.167 -16.846  1.00 77.90           C  
ATOM    923  HE2 LYS A  57      -3.216  -9.711 -16.732  1.00 77.90           H  
ATOM    924  HE3 LYS A  57      -4.698  -9.680 -17.685  1.00 77.90           H  
ATOM    925  NZ  LYS A  57      -4.983  -9.978 -15.603  1.00 77.90           N  
ATOM    926  HZ1 LYS A  57      -5.059  -9.007 -15.336  1.00 77.90           H  
ATOM    927  HZ2 LYS A  57      -4.463 -10.306 -14.802  1.00 77.90           H  
ATOM    928  HZ3 LYS A  57      -5.905 -10.391 -15.613  1.00 77.90           H  
ATOM    929  N   GLU A  58      -0.457 -11.897 -20.543  1.00 79.50           N  
ATOM    930  H   GLU A  58      -1.159 -11.485 -21.141  1.00 79.50           H  
ATOM    931  CA  GLU A  58       0.771 -11.141 -20.322  1.00 79.50           C  
ATOM    932  HA  GLU A  58       1.603 -11.835 -20.206  1.00 79.50           H  
ATOM    933  C   GLU A  58       0.652 -10.340 -19.030  1.00 79.50           C  
ATOM    934  CB  GLU A  58       1.084 -10.243 -21.522  1.00 79.50           C  
ATOM    935  HB2 GLU A  58       0.191  -9.689 -21.812  1.00 79.50           H  
ATOM    936  HB3 GLU A  58       1.869  -9.540 -21.245  1.00 79.50           H  
ATOM    937  O   GLU A  58      -0.302  -9.585 -18.825  1.00 79.50           O  
ATOM    938  CG  GLU A  58       1.576 -11.112 -22.688  1.00 79.50           C  
ATOM    939  HG2 GLU A  58       2.459 -11.659 -22.357  1.00 79.50           H  
ATOM    940  HG3 GLU A  58       0.807 -11.843 -22.938  1.00 79.50           H  
ATOM    941  CD  GLU A  58       1.936 -10.331 -23.953  1.00 79.50           C  
ATOM    942  OE1 GLU A  58       2.311 -11.032 -24.927  1.00 79.50           O  
ATOM    943  OE2 GLU A  58       1.813  -9.087 -23.943  1.00 79.50           O  
ATOM    944  N   VAL A  59       1.621 -10.525 -18.141  1.00 79.78           N  
ATOM    945  H   VAL A  59       2.349 -11.194 -18.349  1.00 79.78           H  
ATOM    946  CA  VAL A  59       1.718  -9.785 -16.888  1.00 79.78           C  
ATOM    947  HA  VAL A  59       1.033  -8.938 -16.930  1.00 79.78           H  
ATOM    948  C   VAL A  59       3.118  -9.212 -16.743  1.00 79.78           C  
ATOM    949  CB  VAL A  59       1.304 -10.634 -15.674  1.00 79.78           C  
ATOM    950  HB  VAL A  59       1.381  -9.981 -14.805  1.00 79.78           H  
ATOM    951  O   VAL A  59       4.105  -9.852 -17.107  1.00 79.78           O  
ATOM    952  CG1 VAL A  59      -0.155 -11.095 -15.761  1.00 79.78           C  
ATOM    953 HG11 VAL A  59      -0.452 -11.558 -14.820  1.00 79.78           H  
ATOM    954 HG12 VAL A  59      -0.273 -11.817 -16.569  1.00 79.78           H  
ATOM    955 HG13 VAL A  59      -0.800 -10.237 -15.949  1.00 79.78           H  
ATOM    956  CG2 VAL A  59       2.182 -11.862 -15.438  1.00 79.78           C  
ATOM    957 HG21 VAL A  59       2.138 -12.515 -16.310  1.00 79.78           H  
ATOM    958 HG22 VAL A  59       1.833 -12.409 -14.562  1.00 79.78           H  
ATOM    959 HG23 VAL A  59       3.213 -11.554 -15.263  1.00 79.78           H  
ATOM    960  N   LYS A  60       3.214  -7.989 -16.214  1.00 84.48           N  
ATOM    961  H   LYS A  60       2.374  -7.516 -15.914  1.00 84.48           H  
ATOM    962  CA  LYS A  60       4.502  -7.365 -15.910  1.00 84.48           C  
ATOM    963  HA  LYS A  60       5.256  -7.754 -16.595  1.00 84.48           H  
ATOM    964  C   LYS A  60       4.902  -7.757 -14.496  1.00 84.48           C  
ATOM    965  CB  LYS A  60       4.447  -5.841 -16.087  1.00 84.48           C  
ATOM    966  HB2 LYS A  60       5.450  -5.444 -15.929  1.00 84.48           H  
ATOM    967  HB3 LYS A  60       3.800  -5.407 -15.325  1.00 84.48           H  
ATOM    968  O   LYS A  60       4.131  -7.537 -13.566  1.00 84.48           O  
ATOM    969  CG  LYS A  60       3.962  -5.417 -17.480  1.00 84.48           C  
ATOM    970  HG2 LYS A  60       4.622  -5.848 -18.233  1.00 84.48           H  
ATOM    971  HG3 LYS A  60       2.953  -5.793 -17.646  1.00 84.48           H  
ATOM    972  CD  LYS A  60       3.939  -3.891 -17.632  1.00 84.48           C  
ATOM    973  HD2 LYS A  60       4.942  -3.493 -17.482  1.00 84.48           H  
ATOM    974  HD3 LYS A  60       3.266  -3.467 -16.886  1.00 84.48           H  
ATOM    975  CE  LYS A  60       3.438  -3.541 -19.039  1.00 84.48           C  
ATOM    976  HE2 LYS A  60       2.455  -3.993 -19.174  1.00 84.48           H  
ATOM    977  HE3 LYS A  60       4.106  -3.993 -19.772  1.00 84.48           H  
ATOM    978  NZ  LYS A  60       3.349  -2.076 -19.261  1.00 84.48           N  
ATOM    979  HZ1 LYS A  60       4.255  -1.635 -19.189  1.00 84.48           H  
ATOM    980  HZ2 LYS A  60       2.742  -1.624 -18.592  1.00 84.48           H  
ATOM    981  HZ3 LYS A  60       2.965  -1.877 -20.174  1.00 84.48           H  
ATOM    982  N   VAL A  61       6.091  -8.315 -14.322  1.00 85.62           N  
ATOM    983  H   VAL A  61       6.651  -8.503 -15.141  1.00 85.62           H  
ATOM    984  CA  VAL A  61       6.621  -8.723 -13.017  1.00 85.62           C  
ATOM    985  HA  VAL A  61       5.882  -8.506 -12.246  1.00 85.62           H  
ATOM    986  C   VAL A  61       7.862  -7.916 -12.694  1.00 85.62           C  
ATOM    987  CB  VAL A  61       6.896 -10.235 -12.962  1.00 85.62           C  
ATOM    988  HB  VAL A  61       7.596 -10.515 -13.750  1.00 85.62           H  
ATOM    989  O   VAL A  61       8.729  -7.725 -13.549  1.00 85.62           O  
ATOM    990  CG1 VAL A  61       7.471 -10.673 -11.607  1.00 85.62           C  
ATOM    991 HG11 VAL A  61       8.465 -10.248 -11.464  1.00 85.62           H  
ATOM    992 HG12 VAL A  61       6.815 -10.352 -10.798  1.00 85.62           H  
ATOM    993 HG13 VAL A  61       7.570 -11.758 -11.584  1.00 85.62           H  
ATOM    994  CG2 VAL A  61       5.581 -10.989 -13.165  1.00 85.62           C  
ATOM    995 HG21 VAL A  61       4.837 -10.635 -12.452  1.00 85.62           H  
ATOM    996 HG22 VAL A  61       5.742 -12.057 -13.018  1.00 85.62           H  
ATOM    997 HG23 VAL A  61       5.209 -10.824 -14.176  1.00 85.62           H  
ATOM    998  N   VAL A  62       7.949  -7.454 -11.447  1.00 87.37           N  
ATOM    999  H   VAL A  62       7.185  -7.634 -10.812  1.00 87.37           H  
ATOM   1000  CA  VAL A  62       9.160  -6.819 -10.930  1.00 87.37           C  
ATOM   1001  HA  VAL A  62       9.656  -6.323 -11.765  1.00 87.37           H  
ATOM   1002  C   VAL A  62      10.108  -7.873 -10.373  1.00 87.37           C  
ATOM   1003  CB  VAL A  62       8.870  -5.738  -9.879  1.00 87.37           C  
ATOM   1004  HB  VAL A  62       8.506  -6.193  -8.958  1.00 87.37           H  
ATOM   1005  O   VAL A  62       9.742  -8.660  -9.498  1.00 87.37           O  
ATOM   1006  CG1 VAL A  62      10.171  -4.981  -9.595  1.00 87.37           C  
ATOM   1007 HG11 VAL A  62      10.864  -5.618  -9.045  1.00 87.37           H  
ATOM   1008 HG12 VAL A  62      10.635  -4.660 -10.527  1.00 87.37           H  
ATOM   1009 HG13 VAL A  62       9.966  -4.096  -8.993  1.00 87.37           H  
ATOM   1010  CG2 VAL A  62       7.828  -4.730 -10.372  1.00 87.37           C  
ATOM   1011 HG21 VAL A  62       6.866  -5.226 -10.502  1.00 87.37           H  
ATOM   1012 HG22 VAL A  62       7.703  -3.938  -9.634  1.00 87.37           H  
ATOM   1013 HG23 VAL A  62       8.142  -4.297 -11.322  1.00 87.37           H  
ATOM   1014  N   VAL A  63      11.343  -7.858 -10.862  1.00 88.15           N  
ATOM   1015  H   VAL A  63      11.550  -7.188 -11.589  1.00 88.15           H  
ATOM   1016  CA  VAL A  63      12.418  -8.768 -10.463  1.00 88.15           C  
ATOM   1017  HA  VAL A  63      12.072  -9.431  -9.670  1.00 88.15           H  
ATOM   1018  C   VAL A  63      13.594  -7.951  -9.941  1.00 88.15           C  
ATOM   1019  CB  VAL A  63      12.848  -9.629 -11.660  1.00 88.15           C  
ATOM   1020  HB  VAL A  63      13.168  -8.963 -12.461  1.00 88.15           H  
ATOM   1021  O   VAL A  63      14.048  -7.024 -10.605  1.00 88.15           O  
ATOM   1022  CG1 VAL A  63      14.023 -10.551 -11.332  1.00 88.15           C  
ATOM   1023 HG11 VAL A  63      14.368 -10.991 -12.267  1.00 88.15           H  
ATOM   1024 HG12 VAL A  63      14.866  -9.999 -10.917  1.00 88.15           H  
ATOM   1025 HG13 VAL A  63      13.720 -11.336 -10.639  1.00 88.15           H  
ATOM   1026  CG2 VAL A  63      11.696 -10.484 -12.200  1.00 88.15           C  
ATOM   1027 HG21 VAL A  63      10.904  -9.845 -12.591  1.00 88.15           H  
ATOM   1028 HG22 VAL A  63      11.295 -11.120 -11.411  1.00 88.15           H  
ATOM   1029 HG23 VAL A  63      12.063 -11.106 -13.016  1.00 88.15           H  
ATOM   1030  N   GLY A  64      14.126  -8.306  -8.775  1.00 89.39           N  
ATOM   1031  H   GLY A  64      13.732  -9.095  -8.282  1.00 89.39           H  
ATOM   1032  CA  GLY A  64      15.344  -7.695  -8.246  1.00 89.39           C  
ATOM   1033  HA2 GLY A  64      15.375  -7.829  -7.165  1.00 89.39           H  
ATOM   1034  HA3 GLY A  64      15.344  -6.624  -8.451  1.00 89.39           H  
ATOM   1035  C   GLY A  64      16.601  -8.334  -8.840  1.00 89.39           C  
ATOM   1036  O   GLY A  64      16.808  -9.534  -8.677  1.00 89.39           O  
ATOM   1037  N   VAL A  65      17.471  -7.535  -9.458  1.00 89.95           N  
ATOM   1038  H   VAL A  65      17.260  -6.548  -9.517  1.00 89.95           H  
ATOM   1039  CA  VAL A  65      18.810  -7.962  -9.889  1.00 89.95           C  
ATOM   1040  HA  VAL A  65      18.776  -9.018 -10.158  1.00 89.95           H  
ATOM   1041  C   VAL A  65      19.770  -7.786  -8.717  1.00 89.95           C  
ATOM   1042  CB  VAL A  65      19.291  -7.188 -11.132  1.00 89.95           C  
ATOM   1043  HB  VAL A  65      19.338  -6.123 -10.902  1.00 89.95           H  
ATOM   1044  O   VAL A  65      19.985  -6.675  -8.228  1.00 89.95           O  
ATOM   1045  CG1 VAL A  65      20.682  -7.658 -11.577  1.00 89.95           C  
ATOM   1046 HG11 VAL A  65      20.982  -7.117 -12.474  1.00 89.95           H  
ATOM   1047 HG12 VAL A  65      20.669  -8.724 -11.804  1.00 89.95           H  
ATOM   1048 HG13 VAL A  65      21.424  -7.463 -10.803  1.00 89.95           H  
ATOM   1049  CG2 VAL A  65      18.326  -7.393 -12.306  1.00 89.95           C  
ATOM   1050 HG21 VAL A  65      17.338  -7.008 -12.057  1.00 89.95           H  
ATOM   1051 HG22 VAL A  65      18.697  -6.864 -13.184  1.00 89.95           H  
ATOM   1052 HG23 VAL A  65      18.249  -8.454 -12.546  1.00 89.95           H  
ATOM   1053  N   THR A  66      20.329  -8.886  -8.220  1.00 90.18           N  
ATOM   1054  H   THR A  66      20.159  -9.767  -8.683  1.00 90.18           H  
ATOM   1055  CA  THR A  66      21.239  -8.860  -7.066  1.00 90.18           C  
ATOM   1056  HA  THR A  66      20.815  -8.201  -6.309  1.00 90.18           H  
ATOM   1057  C   THR A  66      22.601  -8.288  -7.441  1.00 90.18           C  
ATOM   1058  CB  THR A  66      21.386 -10.232  -6.401  1.00 90.18           C  
ATOM   1059  HB  THR A  66      21.952 -10.108  -5.478  1.00 90.18           H  
ATOM   1060  O   THR A  66      23.010  -8.362  -8.595  1.00 90.18           O  
ATOM   1061  CG2 THR A  66      20.036 -10.870  -6.072  1.00 90.18           C  
ATOM   1062 HG21 THR A  66      19.444 -11.016  -6.976  1.00 90.18           H  
ATOM   1063 HG22 THR A  66      19.486 -10.227  -5.386  1.00 90.18           H  
ATOM   1064 HG23 THR A  66      20.196 -11.844  -5.609  1.00 90.18           H  
ATOM   1065  OG1 THR A  66      22.089 -11.124  -7.224  1.00 90.18           O  
ATOM   1066  HG1 THR A  66      21.867 -12.020  -6.962  1.00 90.18           H  
ATOM   1067  N   LEU A  67      23.346  -7.755  -6.468  1.00 88.04           N  
ATOM   1068  H   LEU A  67      22.962  -7.673  -5.538  1.00 88.04           H  
ATOM   1069  CA  LEU A  67      24.727  -7.321  -6.713  1.00 88.04           C  
ATOM   1070  HA  LEU A  67      24.728  -6.585  -7.516  1.00 88.04           H  
ATOM   1071  C   LEU A  67      25.615  -8.479  -7.202  1.00 88.04           C  
ATOM   1072  CB  LEU A  67      25.323  -6.693  -5.440  1.00 88.04           C  
ATOM   1073  HB2 LEU A  67      26.400  -6.604  -5.586  1.00 88.04           H  
ATOM   1074  HB3 LEU A  67      25.146  -7.368  -4.603  1.00 88.04           H  
ATOM   1075  O   LEU A  67      26.492  -8.254  -8.026  1.00 88.04           O  
ATOM   1076  CG  LEU A  67      24.812  -5.291  -5.076  1.00 88.04           C  
ATOM   1077  HG  LEU A  67      23.723  -5.297  -5.019  1.00 88.04           H  
ATOM   1078  CD1 LEU A  67      25.389  -4.883  -3.719  1.00 88.04           C  
ATOM   1079 HD11 LEU A  67      26.476  -4.821  -3.773  1.00 88.04           H  
ATOM   1080 HD12 LEU A  67      25.129  -5.620  -2.959  1.00 88.04           H  
ATOM   1081 HD13 LEU A  67      24.987  -3.914  -3.422  1.00 88.04           H  
ATOM   1082  CD2 LEU A  67      25.275  -4.228  -6.077  1.00 88.04           C  
ATOM   1083 HD21 LEU A  67      24.986  -4.488  -7.096  1.00 88.04           H  
ATOM   1084 HD22 LEU A  67      24.831  -3.266  -5.820  1.00 88.04           H  
ATOM   1085 HD23 LEU A  67      26.361  -4.139  -6.053  1.00 88.04           H  
ATOM   1086  N   MET A  68      25.361  -9.711  -6.745  1.00 86.44           N  
ATOM   1087  H   MET A  68      24.612  -9.830  -6.078  1.00 86.44           H  
ATOM   1088  CA  MET A  68      26.087 -10.905  -7.205  1.00 86.44           C  
ATOM   1089  HA  MET A  68      27.158 -10.706  -7.180  1.00 86.44           H  
ATOM   1090  C   MET A  68      25.739 -11.291  -8.649  1.00 86.44           C  
ATOM   1091  CB  MET A  68      25.791 -12.094  -6.283  1.00 86.44           C  
ATOM   1092  HB2 MET A  68      26.283 -12.978  -6.687  1.00 86.44           H  
ATOM   1093  HB3 MET A  68      24.716 -12.277  -6.265  1.00 86.44           H  
ATOM   1094  O   MET A  68      26.598 -11.771  -9.377  1.00 86.44           O  
ATOM   1095  CG  MET A  68      26.304 -11.874  -4.857  1.00 86.44           C  
ATOM   1096  HG2 MET A  68      27.362 -11.617  -4.909  1.00 86.44           H  
ATOM   1097  HG3 MET A  68      25.770 -11.040  -4.401  1.00 86.44           H  
ATOM   1098  SD  MET A  68      26.141 -13.326  -3.786  1.00 86.44           S  
ATOM   1099  CE  MET A  68      24.353 -13.390  -3.564  1.00 86.44           C  
ATOM   1100  HE1 MET A  68      24.099 -14.309  -3.037  1.00 86.44           H  
ATOM   1101  HE2 MET A  68      23.852 -13.394  -4.532  1.00 86.44           H  
ATOM   1102  HE3 MET A  68      24.047 -12.522  -2.979  1.00 86.44           H  
ATOM   1103  N   ALA A  69      24.494 -11.064  -9.077  1.00 89.82           N  
ATOM   1104  H   ALA A  69      23.820 -10.666  -8.439  1.00 89.82           H  
ATOM   1105  CA  ALA A  69      24.043 -11.336 -10.441  1.00 89.82           C  
ATOM   1106  HA  ALA A  69      24.632 -12.153 -10.857  1.00 89.82           H  
ATOM   1107  C   ALA A  69      24.215 -10.142 -11.391  1.00 89.82           C  
ATOM   1108  CB  ALA A  69      22.585 -11.788 -10.386  1.00 89.82           C  
ATOM   1109  HB1 ALA A  69      21.960 -10.987  -9.990  1.00 89.82           H  
ATOM   1110  HB2 ALA A  69      22.490 -12.682  -9.770  1.00 89.82           H  
ATOM   1111  HB3 ALA A  69      22.268 -12.012 -11.405  1.00 89.82           H  
ATOM   1112  O   ALA A  69      23.880 -10.244 -12.566  1.00 89.82           O  
ATOM   1113  N   TYR A  70      24.706  -9.003 -10.897  1.00 91.00           N  
ATOM   1114  H   TYR A  70      24.912  -8.959  -9.909  1.00 91.00           H  
ATOM   1115  CA  TYR A  70      24.808  -7.775 -11.677  1.00 91.00           C  
ATOM   1116  HA  TYR A  70      23.811  -7.474 -12.001  1.00 91.00           H  
ATOM   1117  C   TYR A  70      25.650  -7.983 -12.939  1.00 91.00           C  
ATOM   1118  CB  TYR A  70      25.391  -6.667 -10.790  1.00 91.00           C  
ATOM   1119  HB2 TYR A  70      26.326  -7.016 -10.353  1.00 91.00           H  
ATOM   1120  HB3 TYR A  70      24.698  -6.468  -9.973  1.00 91.00           H  
ATOM   1121  O   TYR A  70      25.189  -7.680 -14.033  1.00 91.00           O  
ATOM   1122  CG  TYR A  70      25.669  -5.374 -11.530  1.00 91.00           C  
ATOM   1123  CD1 TYR A  70      26.923  -5.169 -12.140  1.00 91.00           C  
ATOM   1124  HD1 TYR A  70      27.690  -5.925 -12.069  1.00 91.00           H  
ATOM   1125  CD2 TYR A  70      24.671  -4.388 -11.630  1.00 91.00           C  
ATOM   1126  HD2 TYR A  70      23.715  -4.551 -11.155  1.00 91.00           H  
ATOM   1127  CE1 TYR A  70      27.167  -4.002 -12.888  1.00 91.00           C  
ATOM   1128  HE1 TYR A  70      28.115  -3.871 -13.389  1.00 91.00           H  
ATOM   1129  CE2 TYR A  70      24.929  -3.202 -12.349  1.00 91.00           C  
ATOM   1130  HE2 TYR A  70      24.198  -2.412 -12.436  1.00 91.00           H  
ATOM   1131  OH  TYR A  70      26.377  -1.890 -13.722  1.00 91.00           O  
ATOM   1132  HH  TYR A  70      27.194  -1.951 -14.222  1.00 91.00           H  
ATOM   1133  CZ  TYR A  70      26.161  -3.021 -13.002  1.00 91.00           C  
ATOM   1134  N   ALA A  71      26.856  -8.543 -12.801  1.00 91.31           N  
ATOM   1135  H   ALA A  71      27.158  -8.833 -11.882  1.00 91.31           H  
ATOM   1136  CA  ALA A  71      27.772  -8.709 -13.928  1.00 91.31           C  
ATOM   1137  HA  ALA A  71      27.917  -7.740 -14.407  1.00 91.31           H  
ATOM   1138  C   ALA A  71      27.208  -9.654 -15.001  1.00 91.31           C  
ATOM   1139  CB  ALA A  71      29.125  -9.189 -13.391  1.00 91.31           C  
ATOM   1140  HB1 ALA A  71      29.823  -9.299 -14.221  1.00 91.31           H  
ATOM   1141  HB2 ALA A  71      29.528  -8.461 -12.686  1.00 91.31           H  
ATOM   1142  HB3 ALA A  71      29.015 -10.153 -12.896  1.00 91.31           H  
ATOM   1143  O   ALA A  71      27.220  -9.311 -16.180  1.00 91.31           O  
ATOM   1144  N   SER A  72      26.649 -10.798 -14.591  1.00 90.02           N  
ATOM   1145  H   SER A  72      26.592 -11.003 -13.604  1.00 90.02           H  
ATOM   1146  CA  SER A  72      26.061 -11.768 -15.522  1.00 90.02           C  
ATOM   1147  HA  SER A  72      26.776 -11.960 -16.323  1.00 90.02           H  
ATOM   1148  C   SER A  72      24.784 -11.251 -16.182  1.00 90.02           C  
ATOM   1149  CB  SER A  72      25.790 -13.094 -14.808  1.00 90.02           C  
ATOM   1150  HB2 SER A  72      26.743 -13.530 -14.509  1.00 90.02           H  
ATOM   1151  HB3 SER A  72      25.302 -13.777 -15.502  1.00 90.02           H  
ATOM   1152  O   SER A  72      24.540 -11.529 -17.355  1.00 90.02           O  
ATOM   1153  OG  SER A  72      24.978 -12.924 -13.657  1.00 90.02           O  
ATOM   1154  HG  SER A  72      24.842 -13.792 -13.270  1.00 90.02           H  
ATOM   1155  N   PHE A  73      23.983 -10.458 -15.464  1.00 91.32           N  
ATOM   1156  H   PHE A  73      24.187 -10.311 -14.486  1.00 91.32           H  
ATOM   1157  CA  PHE A  73      22.837  -9.780 -16.054  1.00 91.32           C  
ATOM   1158  HA  PHE A  73      22.236 -10.515 -16.590  1.00 91.32           H  
ATOM   1159  C   PHE A  73      23.265  -8.733 -17.090  1.00 91.32           C  
ATOM   1160  CB  PHE A  73      21.960  -9.154 -14.962  1.00 91.32           C  
ATOM   1161  HB2 PHE A  73      21.521  -9.947 -14.355  1.00 91.32           H  
ATOM   1162  HB3 PHE A  73      22.577  -8.534 -14.313  1.00 91.32           H  
ATOM   1163  O   PHE A  73      22.663  -8.685 -18.154  1.00 91.32           O  
ATOM   1164  CG  PHE A  73      20.859  -8.296 -15.551  1.00 91.32           C  
ATOM   1165  CD1 PHE A  73      21.116  -6.953 -15.849  1.00 91.32           C  
ATOM   1166  HD1 PHE A  73      22.079  -6.525 -15.613  1.00 91.32           H  
ATOM   1167  CD2 PHE A  73      19.646  -8.865 -15.964  1.00 91.32           C  
ATOM   1168  HD2 PHE A  73      19.492  -9.925 -15.823  1.00 91.32           H  
ATOM   1169  CE1 PHE A  73      20.168  -6.199 -16.554  1.00 91.32           C  
ATOM   1170  HE1 PHE A  73      20.447  -5.208 -16.882  1.00 91.32           H  
ATOM   1171  CE2 PHE A  73      18.667  -8.094 -16.614  1.00 91.32           C  
ATOM   1172  HE2 PHE A  73      17.749  -8.558 -16.943  1.00 91.32           H  
ATOM   1173  CZ  PHE A  73      18.925  -6.746 -16.902  1.00 91.32           C  
ATOM   1174  HZ  PHE A  73      18.204  -6.162 -17.453  1.00 91.32           H  
ATOM   1175  N   GLU A  74      24.268  -7.890 -16.810  1.00 91.81           N  
ATOM   1176  H   GLU A  74      24.739  -7.961 -15.919  1.00 91.81           H  
ATOM   1177  CA  GLU A  74      24.725  -6.881 -17.782  1.00 91.81           C  
ATOM   1178  HA  GLU A  74      23.870  -6.298 -18.122  1.00 91.81           H  
ATOM   1179  C   GLU A  74      25.328  -7.525 -19.042  1.00 91.81           C  
ATOM   1180  CB  GLU A  74      25.756  -5.919 -17.162  1.00 91.81           C  
ATOM   1181  HB2 GLU A  74      26.159  -5.290 -17.956  1.00 91.81           H  
ATOM   1182  HB3 GLU A  74      26.583  -6.506 -16.764  1.00 91.81           H  
ATOM   1183  O   GLU A  74      25.167  -6.982 -20.132  1.00 91.81           O  
ATOM   1184  CG  GLU A  74      25.251  -4.987 -16.047  1.00 91.81           C  
ATOM   1185  HG2 GLU A  74      26.095  -4.386 -15.708  1.00 91.81           H  
ATOM   1186  HG3 GLU A  74      24.922  -5.585 -15.197  1.00 91.81           H  
ATOM   1187  CD  GLU A  74      24.108  -4.036 -16.424  1.00 91.81           C  
ATOM   1188  OE1 GLU A  74      23.312  -3.671 -15.522  1.00 91.81           O  
ATOM   1189  OE2 GLU A  74      23.952  -3.598 -17.586  1.00 91.81           O  
ATOM   1190  N   GLU A  75      25.987  -8.680 -18.908  1.00 93.52           N  
ATOM   1191  H   GLU A  75      26.144  -9.042 -17.978  1.00 93.52           H  
ATOM   1192  CA  GLU A  75      26.539  -9.438 -20.036  1.00 93.52           C  
ATOM   1193  HA  GLU A  75      27.109  -8.760 -20.673  1.00 93.52           H  
ATOM   1194  C   GLU A  75      25.443 -10.065 -20.910  1.00 93.52           C  
ATOM   1195  CB  GLU A  75      27.496 -10.507 -19.485  1.00 93.52           C  
ATOM   1196  HB2 GLU A  75      28.236 -10.013 -18.855  1.00 93.52           H  
ATOM   1197  HB3 GLU A  75      26.930 -11.207 -18.871  1.00 93.52           H  
ATOM   1198  O   GLU A  75      25.501  -9.980 -22.137  1.00 93.52           O  
ATOM   1199  CG  GLU A  75      28.232 -11.278 -20.592  1.00 93.52           C  
ATOM   1200  HG2 GLU A  75      27.500 -11.793 -21.214  1.00 93.52           H  
ATOM   1201  HG3 GLU A  75      28.765 -10.561 -21.217  1.00 93.52           H  
ATOM   1202  CD  GLU A  75      29.228 -12.317 -20.050  1.00 93.52           C  
ATOM   1203  OE1 GLU A  75      29.958 -12.891 -20.889  1.00 93.52           O  
ATOM   1204  OE2 GLU A  75      29.251 -12.549 -18.818  1.00 93.52           O  
ATOM   1205  N   ASN A  76      24.425 -10.678 -20.293  1.00 90.41           N  
ATOM   1206  H   ASN A  76      24.439 -10.731 -19.285  1.00 90.41           H  
ATOM   1207  CA  ASN A  76      23.329 -11.320 -21.016  1.00 90.41           C  
ATOM   1208  HA  ASN A  76      23.226 -10.841 -21.990  1.00 90.41           H  
ATOM   1209  C   ASN A  76      21.977 -11.162 -20.286  1.00 90.41           C  
ATOM   1210  CB  ASN A  76      23.712 -12.787 -21.274  1.00 90.41           C  
ATOM   1211  HB2 ASN A  76      23.797 -13.312 -20.323  1.00 90.41           H  
ATOM   1212  HB3 ASN A  76      24.680 -12.820 -21.773  1.00 90.41           H  
ATOM   1213  O   ASN A  76      21.517 -12.096 -19.614  1.00 90.41           O  
ATOM   1214  CG  ASN A  76      22.705 -13.504 -22.153  1.00 90.41           C  
ATOM   1215  ND2 ASN A  76      22.890 -14.785 -22.361  1.00 90.41           N  
ATOM   1216 HD21 ASN A  76      23.711 -15.237 -21.985  1.00 90.41           H  
ATOM   1217 HD22 ASN A  76      22.239 -15.247 -22.980  1.00 90.41           H  
ATOM   1218  OD1 ASN A  76      21.735 -12.948 -22.651  1.00 90.41           O  
ATOM   1219  N   PRO A  77      21.286 -10.015 -20.462  1.00 88.67           N  
ATOM   1220  CA  PRO A  77      20.000  -9.764 -19.812  1.00 88.67           C  
ATOM   1221  HA  PRO A  77      20.152  -9.759 -18.733  1.00 88.67           H  
ATOM   1222  C   PRO A  77      18.933 -10.801 -20.172  1.00 88.67           C  
ATOM   1223  CB  PRO A  77      19.575  -8.367 -20.277  1.00 88.67           C  
ATOM   1224  HB2 PRO A  77      19.035  -7.834 -19.494  1.00 88.67           H  
ATOM   1225  HB3 PRO A  77      18.962  -8.436 -21.175  1.00 88.67           H  
ATOM   1226  O   PRO A  77      18.146 -11.207 -19.317  1.00 88.67           O  
ATOM   1227  CG  PRO A  77      20.887  -7.669 -20.626  1.00 88.67           C  
ATOM   1228  HG2 PRO A  77      21.323  -7.232 -19.728  1.00 88.67           H  
ATOM   1229  HG3 PRO A  77      20.746  -6.902 -21.388  1.00 88.67           H  
ATOM   1230  CD  PRO A  77      21.763  -8.812 -21.138  1.00 88.67           C  
ATOM   1231  HD2 PRO A  77      21.637  -8.925 -22.214  1.00 88.67           H  
ATOM   1232  HD3 PRO A  77      22.807  -8.603 -20.904  1.00 88.67           H  
ATOM   1233  N   VAL A  78      18.915 -11.247 -21.433  1.00 86.11           N  
ATOM   1234  H   VAL A  78      19.644 -10.932 -22.057  1.00 86.11           H  
ATOM   1235  CA  VAL A  78      17.946 -12.230 -21.936  1.00 86.11           C  
ATOM   1236  HA  VAL A  78      16.942 -11.909 -21.658  1.00 86.11           H  
ATOM   1237  C   VAL A  78      18.180 -13.583 -21.273  1.00 86.11           C  
ATOM   1238  CB  VAL A  78      18.005 -12.340 -23.472  1.00 86.11           C  
ATOM   1239  HB  VAL A  78      19.013 -12.626 -23.774  1.00 86.11           H  
ATOM   1240  O   VAL A  78      17.250 -14.136 -20.694  1.00 86.11           O  
ATOM   1241  CG1 VAL A  78      17.019 -13.384 -24.007  1.00 86.11           C  
ATOM   1242 HG11 VAL A  78      17.046 -13.401 -25.097  1.00 86.11           H  
ATOM   1243 HG12 VAL A  78      17.288 -14.381 -23.659  1.00 86.11           H  
ATOM   1244 HG13 VAL A  78      16.005 -13.157 -23.679  1.00 86.11           H  
ATOM   1245  CG2 VAL A  78      17.664 -10.992 -24.125  1.00 86.11           C  
ATOM   1246 HG21 VAL A  78      17.687 -11.097 -25.210  1.00 86.11           H  
ATOM   1247 HG22 VAL A  78      18.395 -10.235 -23.842  1.00 86.11           H  
ATOM   1248 HG23 VAL A  78      16.668 -10.671 -23.820  1.00 86.11           H  
ATOM   1249  N   GLY A  79      19.425 -14.068 -21.259  1.00 87.29           N  
ATOM   1250  H   GLY A  79      20.149 -13.550 -21.736  1.00 87.29           H  
ATOM   1251  CA  GLY A  79      19.789 -15.332 -20.616  1.00 87.29           C  
ATOM   1252  HA2 GLY A  79      20.853 -15.515 -20.767  1.00 87.29           H  
ATOM   1253  HA3 GLY A  79      19.231 -16.146 -21.078  1.00 87.29           H  
ATOM   1254  C   GLY A  79      19.524 -15.338 -19.108  1.00 87.29           C  
ATOM   1255  O   GLY A  79      19.055 -16.337 -18.564  1.00 87.29           O  
ATOM   1256  N   TYR A  80      19.748 -14.209 -18.427  1.00 87.93           N  
ATOM   1257  H   TYR A  80      20.176 -13.429 -18.904  1.00 87.93           H  
ATOM   1258  CA  TYR A  80      19.404 -14.071 -17.010  1.00 87.93           C  
ATOM   1259  HA  TYR A  80      19.900 -14.864 -16.451  1.00 87.93           H  
ATOM   1260  C   TYR A  80      17.895 -14.214 -16.766  1.00 87.93           C  
ATOM   1261  CB  TYR A  80      19.902 -12.723 -16.485  1.00 87.93           C  
ATOM   1262  HB2 TYR A  80      20.984 -12.672 -16.609  1.00 87.93           H  
ATOM   1263  HB3 TYR A  80      19.468 -11.920 -17.082  1.00 87.93           H  
ATOM   1264  O   TYR A  80      17.472 -14.974 -15.896  1.00 87.93           O  
ATOM   1265  CG  TYR A  80      19.561 -12.504 -15.023  1.00 87.93           C  
ATOM   1266  CD1 TYR A  80      18.404 -11.786 -14.654  1.00 87.93           C  
ATOM   1267  HD1 TYR A  80      17.750 -11.391 -15.416  1.00 87.93           H  
ATOM   1268  CD2 TYR A  80      20.386 -13.060 -14.031  1.00 87.93           C  
ATOM   1269  HD2 TYR A  80      21.255 -13.635 -14.318  1.00 87.93           H  
ATOM   1270  CE1 TYR A  80      18.127 -11.545 -13.296  1.00 87.93           C  
ATOM   1271  HE1 TYR A  80      17.269 -10.957 -13.006  1.00 87.93           H  
ATOM   1272  CE2 TYR A  80      20.061 -12.897 -12.673  1.00 87.93           C  
ATOM   1273  HE2 TYR A  80      20.665 -13.381 -11.920  1.00 87.93           H  
ATOM   1274  OH  TYR A  80      18.668 -11.919 -10.988  1.00 87.93           O  
ATOM   1275  HH  TYR A  80      19.264 -12.435 -10.439  1.00 87.93           H  
ATOM   1276  CZ  TYR A  80      18.950 -12.112 -12.303  1.00 87.93           C  
ATOM   1277  N   ILE A  81      17.071 -13.513 -17.550  1.00 86.34           N  
ATOM   1278  H   ILE A  81      17.472 -12.930 -18.271  1.00 86.34           H  
ATOM   1279  CA  ILE A  81      15.607 -13.607 -17.453  1.00 86.34           C  
ATOM   1280  HA  ILE A  81      15.312 -13.437 -16.418  1.00 86.34           H  
ATOM   1281  C   ILE A  81      15.141 -15.020 -17.828  1.00 86.34           C  
ATOM   1282  CB  ILE A  81      14.958 -12.519 -18.336  1.00 86.34           C  
ATOM   1283  HB  ILE A  81      15.341 -12.620 -19.352  1.00 86.34           H  
ATOM   1284  O   ILE A  81      14.247 -15.575 -17.190  1.00 86.34           O  
ATOM   1285  CG1 ILE A  81      15.297 -11.113 -17.795  1.00 86.34           C  
ATOM   1286 HG12 ILE A  81      16.357 -11.048 -17.547  1.00 86.34           H  
ATOM   1287 HG13 ILE A  81      14.744 -10.929 -16.874  1.00 86.34           H  
ATOM   1288  CG2 ILE A  81      13.431 -12.668 -18.367  1.00 86.34           C  
ATOM   1289 HG21 ILE A  81      13.035 -12.572 -17.356  1.00 86.34           H  
ATOM   1290 HG22 ILE A  81      13.145 -13.640 -18.769  1.00 86.34           H  
ATOM   1291 HG23 ILE A  81      12.987 -11.906 -19.008  1.00 86.34           H  
ATOM   1292  CD1 ILE A  81      14.996  -9.998 -18.798  1.00 86.34           C  
ATOM   1293 HD11 ILE A  81      15.489 -10.208 -19.747  1.00 86.34           H  
ATOM   1294 HD12 ILE A  81      15.386  -9.062 -18.399  1.00 86.34           H  
ATOM   1295 HD13 ILE A  81      13.923  -9.893 -18.959  1.00 86.34           H  
ATOM   1296  N   GLU A  82      15.775 -15.642 -18.819  1.00 83.55           N  
ATOM   1297  H   GLU A  82      16.478 -15.136 -19.339  1.00 83.55           H  
ATOM   1298  CA  GLU A  82      15.483 -17.010 -19.230  1.00 83.55           C  
ATOM   1299  HA  GLU A  82      14.417 -17.053 -19.450  1.00 83.55           H  
ATOM   1300  C   GLU A  82      15.754 -18.048 -18.147  1.00 83.55           C  
ATOM   1301  CB  GLU A  82      16.260 -17.384 -20.493  1.00 83.55           C  
ATOM   1302  HB2 GLU A  82      16.304 -18.470 -20.572  1.00 83.55           H  
ATOM   1303  HB3 GLU A  82      17.278 -17.001 -20.421  1.00 83.55           H  
ATOM   1304  O   GLU A  82      15.012 -19.023 -18.076  1.00 83.55           O  
ATOM   1305  CG  GLU A  82      15.575 -16.853 -21.753  1.00 83.55           C  
ATOM   1306  HG2 GLU A  82      15.418 -15.778 -21.669  1.00 83.55           H  
ATOM   1307  HG3 GLU A  82      14.603 -17.342 -21.822  1.00 83.55           H  
ATOM   1308  CD  GLU A  82      16.353 -17.168 -23.035  1.00 83.55           C  
ATOM   1309  OE1 GLU A  82      15.786 -16.879 -24.109  1.00 83.55           O  
ATOM   1310  OE2 GLU A  82      17.456 -17.752 -22.942  1.00 83.55           O  
ATOM   1311  N   ALA A  83      16.766 -17.832 -17.307  1.00 85.24           N  
ATOM   1312  H   ALA A  83      17.382 -17.054 -17.495  1.00 85.24           H  
ATOM   1313  CA  ALA A  83      17.077 -18.688 -16.167  1.00 85.24           C  
ATOM   1314  HA  ALA A  83      16.989 -19.730 -16.471  1.00 85.24           H  
ATOM   1315  C   ALA A  83      16.120 -18.490 -14.976  1.00 85.24           C  
ATOM   1316  CB  ALA A  83      18.534 -18.424 -15.768  1.00 85.24           C  
ATOM   1317  HB1 ALA A  83      18.749 -18.905 -14.814  1.00 85.24           H  
ATOM   1318  HB2 ALA A  83      19.200 -18.830 -16.530  1.00 85.24           H  
ATOM   1319  HB3 ALA A  83      18.713 -17.353 -15.673  1.00 85.24           H  
ATOM   1320  O   ALA A  83      15.946 -19.413 -14.181  1.00 85.24           O  
ATOM   1321  N   LEU A  84      15.505 -17.310 -14.838  1.00 83.37           N  
ATOM   1322  H   LEU A  84      15.722 -16.583 -15.505  1.00 83.37           H  
ATOM   1323  CA  LEU A  84      14.558 -17.020 -13.755  1.00 83.37           C  
ATOM   1324  HA  LEU A  84      14.906 -17.492 -12.836  1.00 83.37           H  
ATOM   1325  C   LEU A  84      13.152 -17.574 -14.004  1.00 83.37           C  
ATOM   1326  CB  LEU A  84      14.465 -15.502 -13.555  1.00 83.37           C  
ATOM   1327  HB2 LEU A  84      13.588 -15.296 -12.941  1.00 83.37           H  
ATOM   1328  HB3 LEU A  84      14.301 -15.028 -14.522  1.00 83.37           H  
ATOM   1329  O   LEU A  84      12.456 -17.925 -13.052  1.00 83.37           O  
ATOM   1330  CG  LEU A  84      15.684 -14.861 -12.878  1.00 83.37           C  
ATOM   1331  HG  LEU A  84      16.587 -15.028 -13.464  1.00 83.37           H  
ATOM   1332  CD1 LEU A  84      15.404 -13.367 -12.791  1.00 83.37           C  
ATOM   1333 HD11 LEU A  84      14.423 -13.212 -12.341  1.00 83.37           H  
ATOM   1334 HD12 LEU A  84      15.424 -12.936 -13.792  1.00 83.37           H  
ATOM   1335 HD13 LEU A  84      16.159 -12.885 -12.170  1.00 83.37           H  
ATOM   1336  CD2 LEU A  84      15.911 -15.372 -11.452  1.00 83.37           C  
ATOM   1337 HD21 LEU A  84      16.200 -16.422 -11.479  1.00 83.37           H  
ATOM   1338 HD22 LEU A  84      15.001 -15.257 -10.864  1.00 83.37           H  
ATOM   1339 HD23 LEU A  84      16.722 -14.810 -10.989  1.00 83.37           H  
ATOM   1340  N   PHE A  85      12.736 -17.617 -15.266  1.00 78.83           N  
ATOM   1341  H   PHE A  85      13.385 -17.316 -15.979  1.00 78.83           H  
ATOM   1342  CA  PHE A  85      11.384 -17.976 -15.687  1.00 78.83           C  
ATOM   1343  HA  PHE A  85      10.761 -18.176 -14.815  1.00 78.83           H  
ATOM   1344  C   PHE A  85      11.401 -19.242 -16.536  1.00 78.83           C  
ATOM   1345  CB  PHE A  85      10.775 -16.787 -16.437  1.00 78.83           C  
ATOM   1346  HB2 PHE A  85       9.825 -17.071 -16.889  1.00 78.83           H  
ATOM   1347  HB3 PHE A  85      11.438 -16.508 -17.256  1.00 78.83           H  
ATOM   1348  O   PHE A  85      12.349 -19.499 -17.278  1.00 78.83           O  
ATOM   1349  CG  PHE A  85      10.547 -15.588 -15.543  1.00 78.83           C  
ATOM   1350  CD1 PHE A  85       9.508 -15.589 -14.594  1.00 78.83           C  
ATOM   1351  HD1 PHE A  85       8.845 -16.439 -14.523  1.00 78.83           H  
ATOM   1352  CD2 PHE A  85      11.398 -14.474 -15.645  1.00 78.83           C  
ATOM   1353  HD2 PHE A  85      12.200 -14.479 -16.368  1.00 78.83           H  
ATOM   1354  CE1 PHE A  85       9.319 -14.471 -13.760  1.00 78.83           C  
ATOM   1355  HE1 PHE A  85       8.511 -14.474 -13.044  1.00 78.83           H  
ATOM   1356  CE2 PHE A  85      11.206 -13.355 -14.819  1.00 78.83           C  
ATOM   1357  HE2 PHE A  85      11.858 -12.499 -14.915  1.00 78.83           H  
ATOM   1358  CZ  PHE A  85      10.162 -13.351 -13.878  1.00 78.83           C  
ATOM   1359  HZ  PHE A  85       9.997 -12.488 -13.250  1.00 78.83           H  
ATOM   1360  N   THR A  86      10.332 -20.027 -16.487  1.00 70.87           N  
ATOM   1361  H   THR A  86       9.498 -19.641 -16.068  1.00 70.87           H  
ATOM   1362  CA  THR A  86      10.222 -21.230 -17.325  1.00 70.87           C  
ATOM   1363  HA  THR A  86      11.110 -21.838 -17.153  1.00 70.87           H  
ATOM   1364  C   THR A  86      10.211 -20.861 -18.815  1.00 70.87           C  
ATOM   1365  CB  THR A  86       9.008 -22.076 -16.932  1.00 70.87           C  
ATOM   1366  HB  THR A  86       8.950 -22.932 -17.604  1.00 70.87           H  
ATOM   1367  O   THR A  86       9.976 -19.711 -19.185  1.00 70.87           O  
ATOM   1368  CG2 THR A  86       9.125 -22.609 -15.502  1.00 70.87           C  
ATOM   1369 HG21 THR A  86       8.271 -23.254 -15.294  1.00 70.87           H  
ATOM   1370 HG22 THR A  86      10.043 -23.185 -15.393  1.00 70.87           H  
ATOM   1371 HG23 THR A  86       9.125 -21.783 -14.790  1.00 70.87           H  
ATOM   1372  OG1 THR A  86       7.817 -21.341 -17.052  1.00 70.87           O  
ATOM   1373  HG1 THR A  86       7.927 -20.446 -16.722  1.00 70.87           H  
ATOM   1374  N   LYS A  87      10.565 -21.792 -19.712  1.00 60.47           N  
ATOM   1375  H   LYS A  87      10.714 -22.739 -19.395  1.00 60.47           H  
ATOM   1376  CA  LYS A  87      10.696 -21.496 -21.157  1.00 60.47           C  
ATOM   1377  HA  LYS A  87      11.375 -20.655 -21.297  1.00 60.47           H  
ATOM   1378  C   LYS A  87       9.388 -21.033 -21.815  1.00 60.47           C  
ATOM   1379  CB  LYS A  87      11.264 -22.706 -21.916  1.00 60.47           C  
ATOM   1380  HB2 LYS A  87      11.068 -22.564 -22.979  1.00 60.47           H  
ATOM   1381  HB3 LYS A  87      10.752 -23.615 -21.602  1.00 60.47           H  
ATOM   1382  O   LYS A  87       9.458 -20.312 -22.803  1.00 60.47           O  
ATOM   1383  CG  LYS A  87      12.782 -22.853 -21.730  1.00 60.47           C  
ATOM   1384  HG2 LYS A  87      13.002 -23.097 -20.691  1.00 60.47           H  
ATOM   1385  HG3 LYS A  87      13.266 -21.910 -21.984  1.00 60.47           H  
ATOM   1386  CD  LYS A  87      13.327 -23.956 -22.648  1.00 60.47           C  
ATOM   1387  HD2 LYS A  87      12.878 -24.909 -22.369  1.00 60.47           H  
ATOM   1388  HD3 LYS A  87      13.057 -23.723 -23.678  1.00 60.47           H  
ATOM   1389  CE  LYS A  87      14.853 -24.039 -22.529  1.00 60.47           C  
ATOM   1390  HE2 LYS A  87      15.111 -24.287 -21.500  1.00 60.47           H  
ATOM   1391  HE3 LYS A  87      15.269 -23.055 -22.747  1.00 60.47           H  
ATOM   1392  NZ  LYS A  87      15.415 -25.046 -23.464  1.00 60.47           N  
ATOM   1393  HZ1 LYS A  87      16.421 -25.076 -23.378  1.00 60.47           H  
ATOM   1394  HZ2 LYS A  87      15.037 -25.962 -23.268  1.00 60.47           H  
ATOM   1395  HZ3 LYS A  87      15.187 -24.795 -24.415  1.00 60.47           H  
ATOM   1396  N   ASP A  88       8.240 -21.406 -21.255  1.00 61.25           N  
ATOM   1397  H   ASP A  88       8.265 -22.028 -20.460  1.00 61.25           H  
ATOM   1398  CA  ASP A  88       6.917 -21.138 -21.837  1.00 61.25           C  
ATOM   1399  HA  ASP A  88       6.996 -21.218 -22.921  1.00 61.25           H  
ATOM   1400  C   ASP A  88       6.383 -19.723 -21.544  1.00 61.25           C  
ATOM   1401  CB  ASP A  88       5.950 -22.236 -21.371  1.00 61.25           C  
ATOM   1402  HB2 ASP A  88       4.976 -22.077 -21.832  1.00 61.25           H  
ATOM   1403  HB3 ASP A  88       5.832 -22.173 -20.289  1.00 61.25           H  
ATOM   1404  O   ASP A  88       5.382 -19.283 -22.114  1.00 61.25           O  
ATOM   1405  CG  ASP A  88       6.462 -23.628 -21.761  1.00 61.25           C  
ATOM   1406  OD1 ASP A  88       6.826 -23.804 -22.946  1.00 61.25           O  
ATOM   1407  OD2 ASP A  88       6.568 -24.483 -20.855  1.00 61.25           O  
ATOM   1408  N   GLU A  89       7.075 -18.963 -20.697  1.00 65.20           N  
ATOM   1409  H   GLU A  89       7.897 -19.359 -20.263  1.00 65.20           H  
ATOM   1410  CA  GLU A  89       6.782 -17.559 -20.437  1.00 65.20           C  
ATOM   1411  HA  GLU A  89       5.709 -17.386 -20.519  1.00 65.20           H  
ATOM   1412  C   GLU A  89       7.511 -16.721 -21.496  1.00 65.20           C  
ATOM   1413  CB  GLU A  89       7.218 -17.233 -18.993  1.00 65.20           C  
ATOM   1414  HB2 GLU A  89       7.199 -16.153 -18.848  1.00 65.20           H  
ATOM   1415  HB3 GLU A  89       8.241 -17.579 -18.842  1.00 65.20           H  
ATOM   1416  O   GLU A  89       8.735 -16.705 -21.504  1.00 65.20           O  
ATOM   1417  CG  GLU A  89       6.274 -17.904 -17.974  1.00 65.20           C  
ATOM   1418  HG2 GLU A  89       6.046 -18.921 -18.293  1.00 65.20           H  
ATOM   1419  HG3 GLU A  89       5.343 -17.338 -17.975  1.00 65.20           H  
ATOM   1420  CD  GLU A  89       6.807 -17.978 -16.535  1.00 65.20           C  
ATOM   1421  OE1 GLU A  89       6.043 -17.627 -15.610  1.00 65.20           O  
ATOM   1422  OE2 GLU A  89       7.950 -18.455 -16.336  1.00 65.20           O  
ATOM   1423  N   ALA A  90       6.809 -16.047 -22.419  1.00 56.32           N  
ATOM   1424  H   ALA A  90       5.804 -16.149 -22.436  1.00 56.32           H  
ATOM   1425  CA  ALA A  90       7.463 -15.110 -23.346  1.00 56.32           C  
ATOM   1426  HA  ALA A  90       8.257 -15.644 -23.869  1.00 56.32           H  
ATOM   1427  C   ALA A  90       8.093 -13.958 -22.555  1.00 56.32           C  
ATOM   1428  CB  ALA A  90       6.468 -14.578 -24.380  1.00 56.32           C  
ATOM   1429  HB1 ALA A  90       5.704 -13.988 -23.873  1.00 56.32           H  
ATOM   1430  HB2 ALA A  90       6.993 -13.934 -25.086  1.00 56.32           H  
ATOM   1431  HB3 ALA A  90       6.025 -15.413 -24.922  1.00 56.32           H  
ATOM   1432  O   ALA A  90       7.438 -13.446 -21.653  1.00 56.32           O  
ATOM   1433  N   LYS A  91       9.336 -13.584 -22.890  1.00 65.75           N  
ATOM   1434  H   LYS A  91       9.764 -14.034 -23.686  1.00 65.75           H  
ATOM   1435  CA  LYS A  91      10.229 -12.795 -22.028  1.00 65.75           C  
ATOM   1436  HA  LYS A  91       9.688 -12.500 -21.129  1.00 65.75           H  
ATOM   1437  C   LYS A  91      10.671 -11.540 -22.753  1.00 65.75           C  
ATOM   1438  CB  LYS A  91      11.465 -13.623 -21.592  1.00 65.75           C  
ATOM   1439  HB2 LYS A  91      12.161 -13.726 -22.424  1.00 65.75           H  
ATOM   1440  HB3 LYS A  91      11.971 -13.098 -20.782  1.00 65.75           H  
ATOM   1441  O   LYS A  91      11.495 -11.606 -23.659  1.00 65.75           O  
ATOM   1442  CG  LYS A  91      11.071 -15.025 -21.134  1.00 65.75           C  
ATOM   1443  HG2 LYS A  91      10.288 -14.944 -20.380  1.00 65.75           H  
ATOM   1444  HG3 LYS A  91      10.697 -15.526 -22.026  1.00 65.75           H  
ATOM   1445  CD  LYS A  91      12.181 -15.932 -20.609  1.00 65.75           C  
ATOM   1446  HD2 LYS A  91      12.581 -15.544 -19.672  1.00 65.75           H  
ATOM   1447  HD3 LYS A  91      12.963 -15.997 -21.366  1.00 65.75           H  
ATOM   1448  CE  LYS A  91      11.526 -17.301 -20.376  1.00 65.75           C  
ATOM   1449  HE2 LYS A  91      10.707 -17.175 -19.667  1.00 65.75           H  
ATOM   1450  HE3 LYS A  91      11.063 -17.625 -21.309  1.00 65.75           H  
ATOM   1451  NZ  LYS A  91      12.443 -18.354 -19.882  1.00 65.75           N  
ATOM   1452  HZ1 LYS A  91      12.836 -18.135 -18.977  1.00 65.75           H  
ATOM   1453  HZ2 LYS A  91      11.890 -19.177 -19.693  1.00 65.75           H  
ATOM   1454  HZ3 LYS A  91      13.183 -18.559 -20.538  1.00 65.75           H  
ATOM   1455  N   GLU A  92      10.164 -10.394 -22.332  1.00 67.67           N  
ATOM   1456  H   GLU A  92       9.449 -10.409 -21.618  1.00 67.67           H  
ATOM   1457  CA  GLU A  92      10.713  -9.115 -22.771  1.00 67.67           C  
ATOM   1458  HA  GLU A  92      11.609  -9.291 -23.366  1.00 67.67           H  
ATOM   1459  C   GLU A  92      11.133  -8.305 -21.552  1.00 67.67           C  
ATOM   1460  CB  GLU A  92       9.735  -8.376 -23.692  1.00 67.67           C  
ATOM   1461  HB2 GLU A  92       8.883  -8.020 -23.112  1.00 67.67           H  
ATOM   1462  HB3 GLU A  92       9.382  -9.072 -24.452  1.00 67.67           H  
ATOM   1463  O   GLU A  92      10.328  -8.035 -20.653  1.00 67.67           O  
ATOM   1464  CG  GLU A  92      10.436  -7.193 -24.383  1.00 67.67           C  
ATOM   1465  HG2 GLU A  92      10.794  -6.507 -23.616  1.00 67.67           H  
ATOM   1466  HG3 GLU A  92      11.303  -7.569 -24.927  1.00 67.67           H  
ATOM   1467  CD  GLU A  92       9.527  -6.425 -25.353  1.00 67.67           C  
ATOM   1468  OE1 GLU A  92       9.939  -5.315 -25.760  1.00 67.67           O  
ATOM   1469  OE2 GLU A  92       8.426  -6.930 -25.667  1.00 67.67           O  
ATOM   1470  N   LEU A  93      12.414  -7.932 -21.514  1.00 68.91           N  
ATOM   1471  H   LEU A  93      13.004  -8.172 -22.298  1.00 68.91           H  
ATOM   1472  CA  LEU A  93      12.889  -6.908 -20.598  1.00 68.91           C  
ATOM   1473  HA  LEU A  93      12.533  -7.137 -19.594  1.00 68.91           H  
ATOM   1474  C   LEU A  93      12.312  -5.570 -21.053  1.00 68.91           C  
ATOM   1475  CB  LEU A  93      14.427  -6.858 -20.605  1.00 68.91           C  
ATOM   1476  HB2 LEU A  93      14.765  -6.706 -21.630  1.00 68.91           H  
ATOM   1477  HB3 LEU A  93      14.823  -7.818 -20.272  1.00 68.91           H  
ATOM   1478  O   LEU A  93      12.740  -5.023 -22.063  1.00 68.91           O  
ATOM   1479  CG  LEU A  93      15.006  -5.727 -19.732  1.00 68.91           C  
ATOM   1480  HG  LEU A  93      14.639  -4.760 -20.078  1.00 68.91           H  
ATOM   1481  CD1 LEU A  93      14.650  -5.871 -18.253  1.00 68.91           C  
ATOM   1482 HD11 LEU A  93      15.116  -5.064 -17.687  1.00 68.91           H  
ATOM   1483 HD12 LEU A  93      13.570  -5.810 -18.116  1.00 68.91           H  
ATOM   1484 HD13 LEU A  93      15.007  -6.830 -17.877  1.00 68.91           H  
ATOM   1485  CD2 LEU A  93      16.527  -5.707 -19.847  1.00 68.91           C  
ATOM   1486 HD21 LEU A  93      16.809  -5.561 -20.890  1.00 68.91           H  
ATOM   1487 HD22 LEU A  93      16.935  -6.658 -19.502  1.00 68.91           H  
ATOM   1488 HD23 LEU A  93      16.940  -4.891 -19.254  1.00 68.91           H  
ATOM   1489  N   ILE A  94      11.401  -5.007 -20.268  1.00 72.27           N  
ATOM   1490  H   ILE A  94      11.058  -5.527 -19.473  1.00 72.27           H  
ATOM   1491  CA  ILE A  94      10.827  -3.699 -20.586  1.00 72.27           C  
ATOM   1492  HA  ILE A  94      10.658  -3.639 -21.661  1.00 72.27           H  
ATOM   1493  C   ILE A  94      11.814  -2.598 -20.202  1.00 72.27           C  
ATOM   1494  CB  ILE A  94       9.478  -3.492 -19.865  1.00 72.27           C  
ATOM   1495  HB  ILE A  94       9.668  -3.427 -18.794  1.00 72.27           H  
ATOM   1496  O   ILE A  94      12.056  -1.657 -20.957  1.00 72.27           O  
ATOM   1497  CG1 ILE A  94       8.513  -4.673 -20.092  1.00 72.27           C  
ATOM   1498 HG12 ILE A  94       8.953  -5.577 -19.671  1.00 72.27           H  
ATOM   1499 HG13 ILE A  94       8.358  -4.832 -21.159  1.00 72.27           H  
ATOM   1500  CG2 ILE A  94       8.841  -2.162 -20.317  1.00 72.27           C  
ATOM   1501 HG21 ILE A  94       8.631  -2.208 -21.385  1.00 72.27           H  
ATOM   1502 HG22 ILE A  94       7.913  -1.965 -19.779  1.00 72.27           H  
ATOM   1503 HG23 ILE A  94       9.513  -1.324 -20.132  1.00 72.27           H  
ATOM   1504  CD1 ILE A  94       7.160  -4.458 -19.403  1.00 72.27           C  
ATOM   1505 HD11 ILE A  94       6.759  -5.413 -19.065  1.00 72.27           H  
ATOM   1506 HD12 ILE A  94       7.280  -3.831 -18.519  1.00 72.27           H  
ATOM   1507 HD13 ILE A  94       6.463  -3.981 -20.091  1.00 72.27           H  
ATOM   1508  N   LYS A  95      12.323  -2.653 -18.962  1.00 80.47           N  
ATOM   1509  H   LYS A  95      12.108  -3.462 -18.398  1.00 80.47           H  
ATOM   1510  CA  LYS A  95      13.076  -1.537 -18.377  1.00 80.47           C  
ATOM   1511  HA  LYS A  95      13.814  -1.225 -19.116  1.00 80.47           H  
ATOM   1512  C   LYS A  95      13.792  -1.915 -17.085  1.00 80.47           C  
ATOM   1513  CB  LYS A  95      12.091  -0.377 -18.108  1.00 80.47           C  
ATOM   1514  HB2 LYS A  95      11.623  -0.508 -17.132  1.00 80.47           H  
ATOM   1515  HB3 LYS A  95      11.292  -0.386 -18.849  1.00 80.47           H  
ATOM   1516  O   LYS A  95      13.287  -2.716 -16.298  1.00 80.47           O  
ATOM   1517  CG  LYS A  95      12.760   0.999 -18.186  1.00 80.47           C  
ATOM   1518  HG2 LYS A  95      13.307   1.082 -19.125  1.00 80.47           H  
ATOM   1519  HG3 LYS A  95      13.459   1.123 -17.358  1.00 80.47           H  
ATOM   1520  CD  LYS A  95      11.699   2.104 -18.133  1.00 80.47           C  
ATOM   1521  HD2 LYS A  95      11.109   1.999 -17.222  1.00 80.47           H  
ATOM   1522  HD3 LYS A  95      11.040   1.996 -18.995  1.00 80.47           H  
ATOM   1523  CE  LYS A  95      12.350   3.490 -18.160  1.00 80.47           C  
ATOM   1524  HE2 LYS A  95      12.931   3.621 -17.247  1.00 80.47           H  
ATOM   1525  HE3 LYS A  95      13.033   3.532 -19.009  1.00 80.47           H  
ATOM   1526  NZ  LYS A  95      11.324   4.559 -18.284  1.00 80.47           N  
ATOM   1527  HZ1 LYS A  95      10.705   4.560 -17.487  1.00 80.47           H  
ATOM   1528  HZ2 LYS A  95      10.755   4.419 -19.107  1.00 80.47           H  
ATOM   1529  HZ3 LYS A  95      11.746   5.474 -18.344  1.00 80.47           H  
ATOM   1530  N   LYS A  96      14.910  -1.233 -16.816  1.00 85.30           N  
ATOM   1531  H   LYS A  96      15.240  -0.600 -17.530  1.00 85.30           H  
ATOM   1532  CA  LYS A  96      15.497  -1.110 -15.471  1.00 85.30           C  
ATOM   1533  HA  LYS A  96      15.374  -2.052 -14.936  1.00 85.30           H  
ATOM   1534  C   LYS A  96      14.751  -0.025 -14.688  1.00 85.30           C  
ATOM   1535  CB  LYS A  96      17.002  -0.785 -15.546  1.00 85.30           C  
ATOM   1536  HB2 LYS A  96      17.385  -0.713 -14.528  1.00 85.30           H  
ATOM   1537  HB3 LYS A  96      17.133   0.185 -16.026  1.00 85.30           H  
ATOM   1538  O   LYS A  96      14.589   1.092 -15.179  1.00 85.30           O  
ATOM   1539  CG  LYS A  96      17.833  -1.832 -16.306  1.00 85.30           C  
ATOM   1540  HG2 LYS A  96      17.499  -1.875 -17.343  1.00 85.30           H  
ATOM   1541  HG3 LYS A  96      17.681  -2.811 -15.851  1.00 85.30           H  
ATOM   1542  CD  LYS A  96      19.335  -1.495 -16.282  1.00 85.30           C  
ATOM   1543  HD2 LYS A  96      19.693  -1.508 -15.253  1.00 85.30           H  
ATOM   1544  HD3 LYS A  96      19.500  -0.506 -16.710  1.00 85.30           H  
ATOM   1545  CE  LYS A  96      20.107  -2.540 -17.100  1.00 85.30           C  
ATOM   1546  HE2 LYS A  96      19.852  -3.514 -16.682  1.00 85.30           H  
ATOM   1547  HE3 LYS A  96      19.763  -2.513 -18.134  1.00 85.30           H  
ATOM   1548  NZ  LYS A  96      21.584  -2.360 -17.059  1.00 85.30           N  
ATOM   1549  HZ1 LYS A  96      22.094  -3.014 -17.635  1.00 85.30           H  
ATOM   1550  HZ2 LYS A  96      21.919  -1.443 -17.318  1.00 85.30           H  
ATOM   1551  HZ3 LYS A  96      21.991  -2.626 -16.174  1.00 85.30           H  
ATOM   1552  N   VAL A  97      14.332  -0.329 -13.467  1.00 85.64           N  
ATOM   1553  H   VAL A  97      14.540  -1.250 -13.109  1.00 85.64           H  
ATOM   1554  CA  VAL A  97      13.626   0.589 -12.567  1.00 85.64           C  
ATOM   1555  HA  VAL A  97      13.668   1.592 -12.991  1.00 85.64           H  
ATOM   1556  C   VAL A  97      14.325   0.675 -11.214  1.00 85.64           C  
ATOM   1557  CB  VAL A  97      12.132   0.240 -12.425  1.00 85.64           C  
ATOM   1558  HB  VAL A  97      11.689   0.939 -11.716  1.00 85.64           H  
ATOM   1559  O   VAL A  97      15.021  -0.243 -10.772  1.00 85.64           O  
ATOM   1560  CG1 VAL A  97      11.410   0.422 -13.764  1.00 85.64           C  
ATOM   1561 HG11 VAL A  97      11.694  -0.367 -14.461  1.00 85.64           H  
ATOM   1562 HG12 VAL A  97      10.333   0.391 -13.599  1.00 85.64           H  
ATOM   1563 HG13 VAL A  97      11.661   1.392 -14.193  1.00 85.64           H  
ATOM   1564  CG2 VAL A  97      11.886  -1.176 -11.903  1.00 85.64           C  
ATOM   1565 HG21 VAL A  97      10.816  -1.346 -11.789  1.00 85.64           H  
ATOM   1566 HG22 VAL A  97      12.292  -1.920 -12.589  1.00 85.64           H  
ATOM   1567 HG23 VAL A  97      12.362  -1.281 -10.928  1.00 85.64           H  
ATOM   1568  N   ARG A  98      14.170   1.825 -10.560  1.00 81.30           N  
ATOM   1569  H   ARG A  98      13.493   2.485 -10.916  1.00 81.30           H  
ATOM   1570  CA  ARG A  98      14.771   2.099  -9.251  1.00 81.30           C  
ATOM   1571  HA  ARG A  98      15.483   1.310  -9.008  1.00 81.30           H  
ATOM   1572  C   ARG A  98      13.704   2.069  -8.166  1.00 81.30           C  
ATOM   1573  CB  ARG A  98      15.529   3.435  -9.259  1.00 81.30           C  
ATOM   1574  HB2 ARG A  98      14.818   4.248  -9.409  1.00 81.30           H  
ATOM   1575  HB3 ARG A  98      16.003   3.576  -8.288  1.00 81.30           H  
ATOM   1576  O   ARG A  98      12.515   2.205  -8.450  1.00 81.30           O  
ATOM   1577  CG  ARG A  98      16.608   3.499 -10.350  1.00 81.30           C  
ATOM   1578  HG2 ARG A  98      16.118   3.490 -11.324  1.00 81.30           H  
ATOM   1579  HG3 ARG A  98      17.268   2.635 -10.280  1.00 81.30           H  
ATOM   1580  CD  ARG A  98      17.435   4.784 -10.213  1.00 81.30           C  
ATOM   1581  HD2 ARG A  98      18.230   4.609  -9.488  1.00 81.30           H  
ATOM   1582  HD3 ARG A  98      16.794   5.581  -9.836  1.00 81.30           H  
ATOM   1583  NE  ARG A  98      17.980   5.209 -11.517  1.00 81.30           N  
ATOM   1584  HE  ARG A  98      17.461   4.915 -12.332  1.00 81.30           H  
ATOM   1585  NH1 ARG A  98      19.779   6.420 -10.755  1.00 81.30           N  
ATOM   1586 HH11 ARG A  98      20.569   7.022 -10.933  1.00 81.30           H  
ATOM   1587 HH12 ARG A  98      19.548   6.158  -9.807  1.00 81.30           H  
ATOM   1588  NH2 ARG A  98      19.323   6.371 -12.937  1.00 81.30           N  
ATOM   1589 HH21 ARG A  98      18.768   6.062 -13.722  1.00 81.30           H  
ATOM   1590 HH22 ARG A  98      20.126   6.962 -13.095  1.00 81.30           H  
ATOM   1591  CZ  ARG A  98      19.021   5.994 -11.726  1.00 81.30           C  
ATOM   1592  N   PHE A  99      14.148   1.931  -6.925  1.00 83.89           N  
ATOM   1593  H   PHE A  99      15.143   1.844  -6.774  1.00 83.89           H  
ATOM   1594  CA  PHE A  99      13.306   2.170  -5.758  1.00 83.89           C  
ATOM   1595  HA  PHE A  99      12.561   1.377  -5.687  1.00 83.89           H  
ATOM   1596  C   PHE A  99      12.560   3.514  -5.884  1.00 83.89           C  
ATOM   1597  CB  PHE A  99      14.214   2.105  -4.525  1.00 83.89           C  
ATOM   1598  HB2 PHE A  99      15.085   2.737  -4.701  1.00 83.89           H  
ATOM   1599  HB3 PHE A  99      14.570   1.081  -4.411  1.00 83.89           H  
ATOM   1600  O   PHE A  99      13.115   4.477  -6.411  1.00 83.89           O  
ATOM   1601  CG  PHE A  99      13.569   2.524  -3.224  1.00 83.89           C  
ATOM   1602  CD1 PHE A  99      14.086   3.623  -2.514  1.00 83.89           C  
ATOM   1603  HD1 PHE A  99      14.942   4.162  -2.893  1.00 83.89           H  
ATOM   1604  CD2 PHE A  99      12.455   1.832  -2.719  1.00 83.89           C  
ATOM   1605  HD2 PHE A  99      12.029   1.002  -3.263  1.00 83.89           H  
ATOM   1606  CE1 PHE A  99      13.522   4.005  -1.287  1.00 83.89           C  
ATOM   1607  HE1 PHE A  99      13.963   4.815  -0.726  1.00 83.89           H  
ATOM   1608  CE2 PHE A  99      11.853   2.277  -1.527  1.00 83.89           C  
ATOM   1609  HE2 PHE A  99      10.939   1.842  -1.151  1.00 83.89           H  
ATOM   1610  CZ  PHE A  99      12.391   3.339  -0.799  1.00 83.89           C  
ATOM   1611  HZ  PHE A  99      11.927   3.649   0.126  1.00 83.89           H  
ATOM   1612  N   GLN A 100      11.303   3.534  -5.436  1.00 85.10           N  
ATOM   1613  H   GLN A 100      10.951   2.684  -5.019  1.00 85.10           H  
ATOM   1614  CA  GLN A 100      10.316   4.619  -5.548  1.00 85.10           C  
ATOM   1615  HA  GLN A 100       9.421   4.262  -5.038  1.00 85.10           H  
ATOM   1616  C   GLN A 100       9.827   4.946  -6.965  1.00 85.10           C  
ATOM   1617  CB  GLN A 100      10.762   5.872  -4.782  1.00 85.10           C  
ATOM   1618  HB2 GLN A 100       9.983   6.630  -4.859  1.00 85.10           H  
ATOM   1619  HB3 GLN A 100      11.671   6.277  -5.227  1.00 85.10           H  
ATOM   1620  O   GLN A 100       9.144   5.944  -7.165  1.00 85.10           O  
ATOM   1621  CG  GLN A 100      10.997   5.590  -3.296  1.00 85.10           C  
ATOM   1622  HG2 GLN A 100      11.757   4.816  -3.195  1.00 85.10           H  
ATOM   1623  HG3 GLN A 100      10.073   5.235  -2.841  1.00 85.10           H  
ATOM   1624  CD  GLN A 100      11.459   6.830  -2.546  1.00 85.10           C  
ATOM   1625  NE2 GLN A 100      12.111   6.676  -1.420  1.00 85.10           N  
ATOM   1626 HE21 GLN A 100      12.243   5.747  -1.045  1.00 85.10           H  
ATOM   1627 HE22 GLN A 100      12.312   7.533  -0.926  1.00 85.10           H  
ATOM   1628  OE1 GLN A 100      11.245   7.963  -2.925  1.00 85.10           O  
ATOM   1629  N   THR A 101      10.104   4.092  -7.954  1.00 87.99           N  
ATOM   1630  H   THR A 101      10.685   3.290  -7.757  1.00 87.99           H  
ATOM   1631  CA  THR A 101       9.458   4.222  -9.269  1.00 87.99           C  
ATOM   1632  HA  THR A 101       9.705   5.196  -9.691  1.00 87.99           H  
ATOM   1633  C   THR A 101       7.938   4.129  -9.130  1.00 87.99           C  
ATOM   1634  CB  THR A 101       9.939   3.138 -10.236  1.00 87.99           C  
ATOM   1635  HB  THR A 101       9.807   2.160  -9.773  1.00 87.99           H  
ATOM   1636  O   THR A 101       7.442   3.182  -8.516  1.00 87.99           O  
ATOM   1637  CG2 THR A 101       9.175   3.150 -11.552  1.00 87.99           C  
ATOM   1638 HG21 THR A 101       8.145   2.830 -11.395  1.00 87.99           H  
ATOM   1639 HG22 THR A 101       9.631   2.439 -12.241  1.00 87.99           H  
ATOM   1640 HG23 THR A 101       9.162   4.160 -11.963  1.00 87.99           H  
ATOM   1641  OG1 THR A 101      11.310   3.321 -10.522  1.00 87.99           O  
ATOM   1642  HG1 THR A 101      11.749   3.097  -9.698  1.00 87.99           H  
ATOM   1643  N   LEU A 102       7.224   5.073  -9.743  1.00 89.99           N  
ATOM   1644  H   LEU A 102       7.712   5.809 -10.232  1.00 89.99           H  
ATOM   1645  CA  LEU A 102       5.767   5.128  -9.781  1.00 89.99           C  
ATOM   1646  HA  LEU A 102       5.367   4.615  -8.907  1.00 89.99           H  
ATOM   1647  C   LEU A 102       5.202   4.408 -11.013  1.00 89.99           C  
ATOM   1648  CB  LEU A 102       5.324   6.603  -9.745  1.00 89.99           C  
ATOM   1649  HB2 LEU A 102       5.869   7.135 -10.524  1.00 89.99           H  
ATOM   1650  HB3 LEU A 102       4.260   6.658  -9.973  1.00 89.99           H  
ATOM   1651  O   LEU A 102       5.760   4.468 -12.114  1.00 89.99           O  
ATOM   1652  CG  LEU A 102       5.575   7.347  -8.423  1.00 89.99           C  
ATOM   1653  HG  LEU A 102       6.628   7.275  -8.153  1.00 89.99           H  
ATOM   1654  CD1 LEU A 102       5.207   8.821  -8.585  1.00 89.99           C  
ATOM   1655 HD11 LEU A 102       4.158   8.931  -8.860  1.00 89.99           H  
ATOM   1656 HD12 LEU A 102       5.818   9.277  -9.364  1.00 89.99           H  
ATOM   1657 HD13 LEU A 102       5.390   9.356  -7.654  1.00 89.99           H  
ATOM   1658  CD2 LEU A 102       4.724   6.774  -7.297  1.00 89.99           C  
ATOM   1659 HD21 LEU A 102       3.670   6.870  -7.555  1.00 89.99           H  
ATOM   1660 HD22 LEU A 102       4.924   7.320  -6.375  1.00 89.99           H  
ATOM   1661 HD23 LEU A 102       4.973   5.723  -7.151  1.00 89.99           H  
ATOM   1662  N   PHE A 103       4.063   3.755 -10.814  1.00 89.31           N  
ATOM   1663  H   PHE A 103       3.684   3.725  -9.878  1.00 89.31           H  
ATOM   1664  CA  PHE A 103       3.288   3.088 -11.850  1.00 89.31           C  
ATOM   1665  HA  PHE A 103       3.719   3.304 -12.827  1.00 89.31           H  
ATOM   1666  C   PHE A 103       1.857   3.598 -11.826  1.00 89.31           C  
ATOM   1667  CB  PHE A 103       3.306   1.574 -11.629  1.00 89.31           C  
ATOM   1668  HB2 PHE A 103       2.744   1.096 -12.432  1.00 89.31           H  
ATOM   1669  HB3 PHE A 103       2.796   1.348 -10.693  1.00 89.31           H  
ATOM   1670  O   PHE A 103       1.191   3.492 -10.794  1.00 89.31           O  
ATOM   1671  CG  PHE A 103       4.696   0.993 -11.590  1.00 89.31           C  
ATOM   1672  CD1 PHE A 103       5.416   0.843 -12.785  1.00 89.31           C  
ATOM   1673  HD1 PHE A 103       4.968   1.146 -13.720  1.00 89.31           H  
ATOM   1674  CD2 PHE A 103       5.288   0.657 -10.362  1.00 89.31           C  
ATOM   1675  HD2 PHE A 103       4.745   0.806  -9.440  1.00 89.31           H  
ATOM   1676  CE1 PHE A 103       6.733   0.365 -12.749  1.00 89.31           C  
ATOM   1677  HE1 PHE A 103       7.292   0.323 -13.673  1.00 89.31           H  
ATOM   1678  CE2 PHE A 103       6.584   0.127 -10.335  1.00 89.31           C  
ATOM   1679  HE2 PHE A 103       6.999  -0.173  -9.384  1.00 89.31           H  
ATOM   1680  CZ  PHE A 103       7.317  -0.014 -11.525  1.00 89.31           C  
ATOM   1681  HZ  PHE A 103       8.328  -0.394 -11.491  1.00 89.31           H  
ATOM   1682  N   ASP A 104       1.398   4.095 -12.971  1.00 88.87           N  
ATOM   1683  H   ASP A 104       1.999   4.088 -13.783  1.00 88.87           H  
ATOM   1684  CA  ASP A 104      -0.013   4.374 -13.209  1.00 88.87           C  
ATOM   1685  HA  ASP A 104      -0.470   4.717 -12.280  1.00 88.87           H  
ATOM   1686  C   ASP A 104      -0.689   3.084 -13.662  1.00 88.87           C  
ATOM   1687  CB  ASP A 104      -0.194   5.470 -14.270  1.00 88.87           C  
ATOM   1688  HB2 ASP A 104       0.013   5.056 -15.257  1.00 88.87           H  
ATOM   1689  HB3 ASP A 104       0.529   6.269 -14.106  1.00 88.87           H  
ATOM   1690  O   ASP A 104      -0.302   2.484 -14.666  1.00 88.87           O  
ATOM   1691  CG  ASP A 104      -1.605   6.078 -14.262  1.00 88.87           C  
ATOM   1692  OD1 ASP A 104      -2.404   5.741 -13.359  1.00 88.87           O  
ATOM   1693  OD2 ASP A 104      -1.872   6.905 -15.158  1.00 88.87           O  
ATOM   1694  N   LEU A 105      -1.664   2.625 -12.897  1.00 86.89           N  
ATOM   1695  H   LEU A 105      -1.978   3.239 -12.159  1.00 86.89           H  
ATOM   1696  CA  LEU A 105      -2.551   1.529 -13.251  1.00 86.89           C  
ATOM   1697  HA  LEU A 105      -2.078   0.895 -14.001  1.00 86.89           H  
ATOM   1698  C   LEU A 105      -3.827   2.114 -13.865  1.00 86.89           C  
ATOM   1699  CB  LEU A 105      -2.879   0.684 -12.003  1.00 86.89           C  
ATOM   1700  HB2 LEU A 105      -3.464  -0.184 -12.308  1.00 86.89           H  
ATOM   1701  HB3 LEU A 105      -3.516   1.294 -11.362  1.00 86.89           H  
ATOM   1702  O   LEU A 105      -4.096   3.311 -13.822  1.00 86.89           O  
ATOM   1703  CG  LEU A 105      -1.698   0.213 -11.145  1.00 86.89           C  
ATOM   1704  HG  LEU A 105      -1.000   1.029 -10.955  1.00 86.89           H  
ATOM   1705  CD1 LEU A 105      -2.199  -0.316  -9.801  1.00 86.89           C  
ATOM   1706 HD11 LEU A 105      -2.613   0.520  -9.237  1.00 86.89           H  
ATOM   1707 HD12 LEU A 105      -1.366  -0.744  -9.244  1.00 86.89           H  
ATOM   1708 HD13 LEU A 105      -2.965  -1.076  -9.959  1.00 86.89           H  
ATOM   1709  CD2 LEU A 105      -0.969  -0.924 -11.839  1.00 86.89           C  
ATOM   1710 HD21 LEU A 105      -1.584  -1.824 -11.855  1.00 86.89           H  
ATOM   1711 HD22 LEU A 105      -0.033  -1.111 -11.312  1.00 86.89           H  
ATOM   1712 HD23 LEU A 105      -0.774  -0.632 -12.871  1.00 86.89           H  
ATOM   1713  N   GLU A 106      -4.687   1.252 -14.394  1.00 82.07           N  
ATOM   1714  H   GLU A 106      -4.425   0.280 -14.472  1.00 82.07           H  
ATOM   1715  CA  GLU A 106      -5.967   1.695 -14.944  1.00 82.07           C  
ATOM   1716  HA  GLU A 106      -5.762   2.308 -15.821  1.00 82.07           H  
ATOM   1717  C   GLU A 106      -6.793   2.540 -13.953  1.00 82.07           C  
ATOM   1718  CB  GLU A 106      -6.795   0.486 -15.378  1.00 82.07           C  
ATOM   1719  HB2 GLU A 106      -7.773   0.837 -15.706  1.00 82.07           H  
ATOM   1720  HB3 GLU A 106      -6.930  -0.172 -14.520  1.00 82.07           H  
ATOM   1721  O   GLU A 106      -6.884   2.235 -12.760  1.00 82.07           O  
ATOM   1722  CG  GLU A 106      -6.146  -0.293 -16.530  1.00 82.07           C  
ATOM   1723  HG2 GLU A 106      -6.038   0.371 -17.387  1.00 82.07           H  
ATOM   1724  HG3 GLU A 106      -5.154  -0.627 -16.225  1.00 82.07           H  
ATOM   1725  CD  GLU A 106      -6.974  -1.519 -16.933  1.00 82.07           C  
ATOM   1726  OE1 GLU A 106      -6.532  -2.227 -17.864  1.00 82.07           O  
ATOM   1727  OE2 GLU A 106      -8.017  -1.786 -16.293  1.00 82.07           O  
ATOM   1728  N   ASN A 107      -7.477   3.557 -14.488  1.00 80.98           N  
ATOM   1729  H   ASN A 107      -7.350   3.727 -15.476  1.00 80.98           H  
ATOM   1730  CA  ASN A 107      -8.377   4.465 -13.765  1.00 80.98           C  
ATOM   1731  HA  ASN A 107      -8.779   5.142 -14.520  1.00 80.98           H  
ATOM   1732  C   ASN A 107      -7.695   5.400 -12.744  1.00 80.98           C  
ATOM   1733  CB  ASN A 107      -9.586   3.691 -13.200  1.00 80.98           C  
ATOM   1734  HB2 ASN A 107      -9.266   3.071 -12.362  1.00 80.98           H  
ATOM   1735  HB3 ASN A 107     -10.323   4.400 -12.822  1.00 80.98           H  
ATOM   1736  O   ASN A 107      -8.350   5.860 -11.804  1.00 80.98           O  
ATOM   1737  CG  ASN A 107     -10.262   2.837 -14.252  1.00 80.98           C  
ATOM   1738  ND2 ASN A 107     -10.297   1.538 -14.073  1.00 80.98           N  
ATOM   1739 HD21 ASN A 107     -10.624   0.999 -14.862  1.00 80.98           H  
ATOM   1740 HD22 ASN A 107      -9.732   1.131 -13.341  1.00 80.98           H  
ATOM   1741  OD1 ASN A 107     -10.740   3.327 -15.258  1.00 80.98           O  
ATOM   1742  N   GLY A 108      -6.410   5.719 -12.941  1.00 83.00           N  
ATOM   1743  H   GLY A 108      -5.891   5.260 -13.676  1.00 83.00           H  
ATOM   1744  CA  GLY A 108      -5.659   6.665 -12.106  1.00 83.00           C  
ATOM   1745  HA2 GLY A 108      -4.735   6.922 -12.624  1.00 83.00           H  
ATOM   1746  HA3 GLY A 108      -6.240   7.574 -11.952  1.00 83.00           H  
ATOM   1747  C   GLY A 108      -5.272   6.092 -10.745  1.00 83.00           C  
ATOM   1748  O   GLY A 108      -5.137   6.832  -9.770  1.00 83.00           O  
ATOM   1749  N   ARG A 109      -5.177   4.764 -10.654  1.00 88.26           N  
ATOM   1750  H   ARG A 109      -5.203   4.260 -11.528  1.00 88.26           H  
ATOM   1751  CA  ARG A 109      -4.706   4.042  -9.472  1.00 88.26           C  
ATOM   1752  HA  ARG A 109      -5.009   4.546  -8.554  1.00 88.26           H  
ATOM   1753  C   ARG A 109      -3.185   3.998  -9.532  1.00 88.26           C  
ATOM   1754  CB  ARG A 109      -5.272   2.622  -9.516  1.00 88.26           C  
ATOM   1755  HB2 ARG A 109      -5.084   2.215 -10.509  1.00 88.26           H  
ATOM   1756  HB3 ARG A 109      -4.755   2.023  -8.766  1.00 88.26           H  
ATOM   1757  O   ARG A 109      -2.657   3.462 -10.494  1.00 88.26           O  
ATOM   1758  CG  ARG A 109      -6.777   2.518  -9.297  1.00 88.26           C  
ATOM   1759  HG2 ARG A 109      -7.305   3.198  -9.966  1.00 88.26           H  
ATOM   1760  HG3 ARG A 109      -7.009   2.770  -8.262  1.00 88.26           H  
ATOM   1761  CD  ARG A 109      -7.232   1.086  -9.573  1.00 88.26           C  
ATOM   1762  HD2 ARG A 109      -7.043   0.861 -10.623  1.00 88.26           H  
ATOM   1763  HD3 ARG A 109      -6.659   0.399  -8.951  1.00 88.26           H  
ATOM   1764  NE  ARG A 109      -8.658   0.917  -9.270  1.00 88.26           N  
ATOM   1765  HE  ARG A 109      -9.134   1.725  -8.894  1.00 88.26           H  
ATOM   1766  NH1 ARG A 109      -8.904  -1.151 -10.207  1.00 88.26           N  
ATOM   1767 HH11 ARG A 109      -7.974  -1.048 -10.587  1.00 88.26           H  
ATOM   1768 HH12 ARG A 109      -9.497  -1.916 -10.497  1.00 88.26           H  
ATOM   1769  NH2 ARG A 109     -10.642  -0.188  -9.178  1.00 88.26           N  
ATOM   1770 HH21 ARG A 109     -11.229  -0.978  -9.406  1.00 88.26           H  
ATOM   1771 HH22 ARG A 109     -11.019   0.517  -8.561  1.00 88.26           H  
ATOM   1772  CZ  ARG A 109      -9.396  -0.135  -9.548  1.00 88.26           C  
ATOM   1773  N   CYS A 110      -2.475   4.455  -8.507  1.00 89.57           N  
ATOM   1774  H   CYS A 110      -2.962   4.859  -7.720  1.00 89.57           H  
ATOM   1775  CA  CYS A 110      -1.009   4.476  -8.548  1.00 89.57           C  
ATOM   1776  HA  CYS A 110      -0.688   4.079  -9.511  1.00 89.57           H  
ATOM   1777  C   CYS A 110      -0.382   3.571  -7.485  1.00 89.57           C  
ATOM   1778  CB  CYS A 110      -0.454   5.907  -8.511  1.00 89.57           C  
ATOM   1779  HB2 CYS A 110       0.626   5.863  -8.650  1.00 89.57           H  
ATOM   1780  HB3 CYS A 110      -0.665   6.381  -7.552  1.00 89.57           H  
ATOM   1781  O   CYS A 110      -0.770   3.578  -6.315  1.00 89.57           O  
ATOM   1782  SG  CYS A 110      -1.164   6.900  -9.854  1.00 89.57           S  
ATOM   1783  HG  CYS A 110      -0.257   7.880  -9.881  1.00 89.57           H  
ATOM   1784  N   VAL A 111       0.648   2.827  -7.884  1.00 90.81           N  
ATOM   1785  H   VAL A 111       0.942   2.918  -8.846  1.00 90.81           H  
ATOM   1786  CA  VAL A 111       1.501   2.044  -6.977  1.00 90.81           C  
ATOM   1787  HA  VAL A 111       1.251   2.306  -5.949  1.00 90.81           H  
ATOM   1788  C   VAL A 111       2.962   2.428  -7.164  1.00 90.81           C  
ATOM   1789  CB  VAL A 111       1.291   0.522  -7.113  1.00 90.81           C  
ATOM   1790  HB  VAL A 111       1.985   0.018  -6.441  1.00 90.81           H  
ATOM   1791  O   VAL A 111       3.358   2.908  -8.223  1.00 90.81           O  
ATOM   1792  CG1 VAL A 111      -0.124   0.126  -6.679  1.00 90.81           C  
ATOM   1793 HG11 VAL A 111      -0.242  -0.956  -6.737  1.00 90.81           H  
ATOM   1794 HG12 VAL A 111      -0.289   0.447  -5.650  1.00 90.81           H  
ATOM   1795 HG13 VAL A 111      -0.863   0.610  -7.318  1.00 90.81           H  
ATOM   1796  CG2 VAL A 111       1.561  -0.013  -8.523  1.00 90.81           C  
ATOM   1797 HG21 VAL A 111       1.354  -1.083  -8.561  1.00 90.81           H  
ATOM   1798 HG22 VAL A 111       2.610   0.143  -8.777  1.00 90.81           H  
ATOM   1799 HG23 VAL A 111       0.931   0.498  -9.251  1.00 90.81           H  
ATOM   1800  N   MET A 112       3.775   2.219  -6.135  1.00 91.35           N  
ATOM   1801  H   MET A 112       3.385   1.822  -5.292  1.00 91.35           H  
ATOM   1802  CA  MET A 112       5.207   2.499  -6.168  1.00 91.35           C  
ATOM   1803  HA  MET A 112       5.469   2.845  -7.168  1.00 91.35           H  
ATOM   1804  C   MET A 112       6.026   1.247  -5.900  1.00 91.35           C  
ATOM   1805  CB  MET A 112       5.588   3.627  -5.202  1.00 91.35           C  
ATOM   1806  HB2 MET A 112       6.633   3.884  -5.375  1.00 91.35           H  
ATOM   1807  HB3 MET A 112       4.987   4.511  -5.415  1.00 91.35           H  
ATOM   1808  O   MET A 112       5.629   0.383  -5.116  1.00 91.35           O  
ATOM   1809  CG  MET A 112       5.408   3.298  -3.721  1.00 91.35           C  
ATOM   1810  HG2 MET A 112       5.914   2.364  -3.478  1.00 91.35           H  
ATOM   1811  HG3 MET A 112       4.344   3.192  -3.507  1.00 91.35           H  
ATOM   1812  SD  MET A 112       6.098   4.601  -2.676  1.00 91.35           S  
ATOM   1813  CE  MET A 112       5.517   4.027  -1.070  1.00 91.35           C  
ATOM   1814  HE1 MET A 112       5.912   3.032  -0.866  1.00 91.35           H  
ATOM   1815  HE2 MET A 112       5.850   4.718  -0.294  1.00 91.35           H  
ATOM   1816  HE3 MET A 112       4.428   4.001  -1.081  1.00 91.35           H  
ATOM   1817  N   LEU A 113       7.208   1.176  -6.505  1.00 90.17           N  
ATOM   1818  H   LEU A 113       7.443   1.904  -7.164  1.00 90.17           H  
ATOM   1819  CA  LEU A 113       8.207   0.171  -6.178  1.00 90.17           C  
ATOM   1820  HA  LEU A 113       7.692  -0.783  -6.063  1.00 90.17           H  
ATOM   1821  C   LEU A 113       8.885   0.515  -4.847  1.00 90.17           C  
ATOM   1822  CB  LEU A 113       9.217   0.069  -7.332  1.00 90.17           C  
ATOM   1823  HB2 LEU A 113       9.760   1.010  -7.422  1.00 90.17           H  
ATOM   1824  HB3 LEU A 113       8.691  -0.100  -8.271  1.00 90.17           H  
ATOM   1825  O   LEU A 113       9.845   1.282  -4.812  1.00 90.17           O  
ATOM   1826  CG  LEU A 113      10.215  -1.074  -7.136  1.00 90.17           C  
ATOM   1827  HG  LEU A 113      10.826  -0.858  -6.259  1.00 90.17           H  
ATOM   1828  CD1 LEU A 113       9.510  -2.425  -6.978  1.00 90.17           C  
ATOM   1829 HD11 LEU A 113       8.778  -2.570  -7.773  1.00 90.17           H  
ATOM   1830 HD12 LEU A 113      10.250  -3.225  -6.999  1.00 90.17           H  
ATOM   1831 HD13 LEU A 113       9.013  -2.483  -6.010  1.00 90.17           H  
ATOM   1832  CD2 LEU A 113      11.138  -1.153  -8.344  1.00 90.17           C  
ATOM   1833 HD21 LEU A 113      11.899  -1.908  -8.145  1.00 90.17           H  
ATOM   1834 HD22 LEU A 113      10.565  -1.437  -9.227  1.00 90.17           H  
ATOM   1835 HD23 LEU A 113      11.620  -0.191  -8.511  1.00 90.17           H  
ATOM   1836  N   ALA A 114       8.406  -0.052  -3.747  1.00 87.36           N  
ATOM   1837  H   ALA A 114       7.644  -0.710  -3.833  1.00 87.36           H  
ATOM   1838  CA  ALA A 114       8.909   0.256  -2.410  1.00 87.36           C  
ATOM   1839  HA  ALA A 114       9.268   1.285  -2.401  1.00 87.36           H  
ATOM   1840  C   ALA A 114      10.059  -0.645  -1.940  1.00 87.36           C  
ATOM   1841  CB  ALA A 114       7.750   0.173  -1.448  1.00 87.36           C  
ATOM   1842  HB1 ALA A 114       8.107   0.384  -0.440  1.00 87.36           H  
ATOM   1843  HB2 ALA A 114       7.013   0.929  -1.720  1.00 87.36           H  
ATOM   1844  HB3 ALA A 114       7.320  -0.828  -1.492  1.00 87.36           H  
ATOM   1845  O   ALA A 114      10.678  -0.404  -0.907  1.00 87.36           O  
ATOM   1846  N   SER A 115      10.378  -1.699  -2.674  1.00 82.09           N  
ATOM   1847  H   SER A 115       9.826  -1.905  -3.494  1.00 82.09           H  
ATOM   1848  CA  SER A 115      11.624  -2.433  -2.469  1.00 82.09           C  
ATOM   1849  HA  SER A 115      12.400  -1.732  -2.161  1.00 82.09           H  
ATOM   1850  C   SER A 115      12.074  -3.052  -3.785  1.00 82.09           C  
ATOM   1851  CB  SER A 115      11.454  -3.465  -1.345  1.00 82.09           C  
ATOM   1852  HB2 SER A 115      12.440  -3.752  -0.979  1.00 82.09           H  
ATOM   1853  HB3 SER A 115      10.903  -3.022  -0.515  1.00 82.09           H  
ATOM   1854  O   SER A 115      11.540  -2.727  -4.833  1.00 82.09           O  
ATOM   1855  OG  SER A 115      10.790  -4.628  -1.793  1.00 82.09           O  
ATOM   1856  HG  SER A 115       9.988  -4.707  -1.271  1.00 82.09           H  
ATOM   1857  N   ALA A 116      13.045  -3.957  -3.750  1.00 82.19           N  
ATOM   1858  H   ALA A 116      13.442  -4.202  -2.854  1.00 82.19           H  
ATOM   1859  CA  ALA A 116      13.481  -4.707  -4.924  1.00 82.19           C  
ATOM   1860  HA  ALA A 116      14.003  -4.046  -5.617  1.00 82.19           H  
ATOM   1861  C   ALA A 116      12.353  -5.419  -5.695  1.00 82.19           C  
ATOM   1862  CB  ALA A 116      14.438  -5.766  -4.396  1.00 82.19           C  
ATOM   1863  HB1 ALA A 116      15.335  -5.288  -4.002  1.00 82.19           H  
ATOM   1864  HB2 ALA A 116      14.683  -6.447  -5.211  1.00 82.19           H  
ATOM   1865  HB3 ALA A 116      13.960  -6.350  -3.609  1.00 82.19           H  
ATOM   1866  O   ALA A 116      12.459  -5.648  -6.894  1.00 82.19           O  
ATOM   1867  N   ILE A 117      11.315  -5.859  -4.982  1.00 82.80           N  
ATOM   1868  H   ILE A 117      11.293  -5.641  -3.996  1.00 82.80           H  
ATOM   1869  CA  ILE A 117      10.258  -6.716  -5.539  1.00 82.80           C  
ATOM   1870  HA  ILE A 117      10.196  -6.554  -6.615  1.00 82.80           H  
ATOM   1871  C   ILE A 117       8.868  -6.380  -4.992  1.00 82.80           C  
ATOM   1872  CB  ILE A 117      10.586  -8.210  -5.299  1.00 82.80           C  
ATOM   1873  HB  ILE A 117       9.760  -8.793  -5.707  1.00 82.80           H  
ATOM   1874  O   ILE A 117       7.884  -6.980  -5.412  1.00 82.80           O  
ATOM   1875  CG1 ILE A 117      10.697  -8.533  -3.789  1.00 82.80           C  
ATOM   1876 HG12 ILE A 117      11.554  -8.013  -3.360  1.00 82.80           H  
ATOM   1877 HG13 ILE A 117       9.799  -8.183  -3.280  1.00 82.80           H  
ATOM   1878  CG2 ILE A 117      11.850  -8.637  -6.068  1.00 82.80           C  
ATOM   1879 HG21 ILE A 117      11.932  -9.724  -6.082  1.00 82.80           H  
ATOM   1880 HG22 ILE A 117      11.769  -8.294  -7.100  1.00 82.80           H  
ATOM   1881 HG23 ILE A 117      12.745  -8.210  -5.615  1.00 82.80           H  
ATOM   1882  CD1 ILE A 117      10.833 -10.030  -3.487  1.00 82.80           C  
ATOM   1883 HD11 ILE A 117      10.801 -10.183  -2.408  1.00 82.80           H  
ATOM   1884 HD12 ILE A 117      10.011 -10.578  -3.947  1.00 82.80           H  
ATOM   1885 HD13 ILE A 117      11.783 -10.410  -3.864  1.00 82.80           H  
ATOM   1886  N   GLU A 118       8.766  -5.466  -4.025  1.00 88.17           N  
ATOM   1887  H   GLU A 118       9.580  -4.926  -3.767  1.00 88.17           H  
ATOM   1888  CA  GLU A 118       7.505  -5.159  -3.353  1.00 88.17           C  
ATOM   1889  HA  GLU A 118       6.790  -5.956  -3.555  1.00 88.17           H  
ATOM   1890  C   GLU A 118       6.919  -3.859  -3.888  1.00 88.17           C  
ATOM   1891  CB  GLU A 118       7.702  -5.126  -1.834  1.00 88.17           C  
ATOM   1892  HB2 GLU A 118       8.299  -4.253  -1.571  1.00 88.17           H  
ATOM   1893  HB3 GLU A 118       8.244  -6.027  -1.547  1.00 88.17           H  
ATOM   1894  O   GLU A 118       7.551  -2.801  -3.833  1.00 88.17           O  
ATOM   1895  CG  GLU A 118       6.392  -5.072  -1.031  1.00 88.17           C  
ATOM   1896  HG2 GLU A 118       5.934  -4.092  -1.167  1.00 88.17           H  
ATOM   1897  HG3 GLU A 118       5.711  -5.832  -1.415  1.00 88.17           H  
ATOM   1898  CD  GLU A 118       6.637  -5.315   0.470  1.00 88.17           C  
ATOM   1899  OE1 GLU A 118       5.718  -5.809   1.170  1.00 88.17           O  
ATOM   1900  OE2 GLU A 118       7.769  -5.050   0.934  1.00 88.17           O  
ATOM   1901  N   LEU A 119       5.686  -3.958  -4.374  1.00 90.40           N  
ATOM   1902  H   LEU A 119       5.233  -4.860  -4.370  1.00 90.40           H  
ATOM   1903  CA  LEU A 119       4.864  -2.799  -4.669  1.00 90.40           C  
ATOM   1904  HA  LEU A 119       5.507  -1.987  -5.008  1.00 90.40           H  
ATOM   1905  C   LEU A 119       4.147  -2.344  -3.405  1.00 90.40           C  
ATOM   1906  CB  LEU A 119       3.856  -3.120  -5.772  1.00 90.40           C  
ATOM   1907  HB2 LEU A 119       3.220  -2.250  -5.940  1.00 90.40           H  
ATOM   1908  HB3 LEU A 119       3.229  -3.938  -5.420  1.00 90.40           H  
ATOM   1909  O   LEU A 119       3.793  -3.143  -2.535  1.00 90.40           O  
ATOM   1910  CG  LEU A 119       4.495  -3.530  -7.103  1.00 90.40           C  
ATOM   1911  HG  LEU A 119       5.152  -4.384  -6.941  1.00 90.40           H  
ATOM   1912  CD1 LEU A 119       3.379  -3.972  -8.039  1.00 90.40           C  
ATOM   1913 HD11 LEU A 119       3.773  -4.755  -8.688  1.00 90.40           H  
ATOM   1914 HD12 LEU A 119       2.994  -3.126  -8.608  1.00 90.40           H  
ATOM   1915 HD13 LEU A 119       2.548  -4.414  -7.489  1.00 90.40           H  
ATOM   1916  CD2 LEU A 119       5.298  -2.397  -7.750  1.00 90.40           C  
ATOM   1917 HD21 LEU A 119       6.173  -2.169  -7.142  1.00 90.40           H  
ATOM   1918 HD22 LEU A 119       4.679  -1.504  -7.846  1.00 90.40           H  
ATOM   1919 HD23 LEU A 119       5.633  -2.709  -8.739  1.00 90.40           H  
ATOM   1920  N   GLN A 120       3.903  -1.050  -3.326  1.00 91.30           N  
ATOM   1921  H   GLN A 120       4.248  -0.451  -4.062  1.00 91.30           H  
ATOM   1922  CA  GLN A 120       3.137  -0.429  -2.261  1.00 91.30           C  
ATOM   1923  HA  GLN A 120       2.506  -1.172  -1.772  1.00 91.30           H  
ATOM   1924  C   GLN A 120       2.209   0.627  -2.840  1.00 91.30           C  
ATOM   1925  CB  GLN A 120       4.099   0.158  -1.227  1.00 91.30           C  
ATOM   1926  HB2 GLN A 120       3.552   0.859  -0.597  1.00 91.30           H  
ATOM   1927  HB3 GLN A 120       4.876   0.720  -1.744  1.00 91.30           H  
ATOM   1928  O   GLN A 120       2.349   1.042  -3.990  1.00 91.30           O  
ATOM   1929  CG  GLN A 120       4.712  -0.945  -0.346  1.00 91.30           C  
ATOM   1930  HG2 GLN A 120       3.914  -1.477   0.173  1.00 91.30           H  
ATOM   1931  HG3 GLN A 120       5.240  -1.663  -0.973  1.00 91.30           H  
ATOM   1932  CD  GLN A 120       5.699  -0.431   0.692  1.00 91.30           C  
ATOM   1933  NE2 GLN A 120       6.475  -1.302   1.298  1.00 91.30           N  
ATOM   1934 HE21 GLN A 120       7.163  -0.920   1.932  1.00 91.30           H  
ATOM   1935 HE22 GLN A 120       6.434  -2.287   1.079  1.00 91.30           H  
ATOM   1936  OE1 GLN A 120       5.827   0.752   0.960  1.00 91.30           O  
ATOM   1937  N   ASN A 121       1.247   1.052  -2.034  1.00 90.93           N  
ATOM   1938  H   ASN A 121       1.258   0.771  -1.064  1.00 90.93           H  
ATOM   1939  CA  ASN A 121       0.335   2.111  -2.416  1.00 90.93           C  
ATOM   1940  HA  ASN A 121      -0.173   1.847  -3.343  1.00 90.93           H  
ATOM   1941  C   ASN A 121       1.113   3.423  -2.629  1.00 90.93           C  
ATOM   1942  CB  ASN A 121      -0.684   2.211  -1.282  1.00 90.93           C  
ATOM   1943  HB2 ASN A 121      -1.171   1.249  -1.117  1.00 90.93           H  
ATOM   1944  HB3 ASN A 121      -0.172   2.496  -0.363  1.00 90.93           H  
ATOM   1945  O   ASN A 121       1.914   3.790  -1.772  1.00 90.93           O  
ATOM   1946  CG  ASN A 121      -1.750   3.229  -1.574  1.00 90.93           C  
ATOM   1947  ND2 ASN A 121      -2.361   3.717  -0.534  1.00 90.93           N  
ATOM   1948 HD21 ASN A 121      -2.729   4.644  -0.697  1.00 90.93           H  
ATOM   1949 HD22 ASN A 121      -1.989   3.531   0.386  1.00 90.93           H  
ATOM   1950  OD1 ASN A 121      -2.005   3.594  -2.710  1.00 90.93           O  
ATOM   1951  N   ALA A 122       0.898   4.121  -3.746  1.00 91.73           N  
ATOM   1952  H   ALA A 122       0.211   3.795  -4.411  1.00 91.73           H  
ATOM   1953  CA  ALA A 122       1.519   5.428  -3.994  1.00 91.73           C  
ATOM   1954  HA  ALA A 122       2.380   5.556  -3.338  1.00 91.73           H  
ATOM   1955  C   ALA A 122       0.577   6.606  -3.707  1.00 91.73           C  
ATOM   1956  CB  ALA A 122       2.034   5.475  -5.430  1.00 91.73           C  
ATOM   1957  HB1 ALA A 122       1.202   5.415  -6.132  1.00 91.73           H  
ATOM   1958  HB2 ALA A 122       2.552   6.422  -5.583  1.00 91.73           H  
ATOM   1959  HB3 ALA A 122       2.731   4.655  -5.604  1.00 91.73           H  
ATOM   1960  O   ALA A 122       0.969   7.759  -3.860  1.00 91.73           O  
ATOM   1961  N   GLN A 123      -0.670   6.326  -3.327  1.00 90.13           N  
ATOM   1962  H   GLN A 123      -0.940   5.361  -3.204  1.00 90.13           H  
ATOM   1963  CA  GLN A 123      -1.706   7.330  -3.102  1.00 90.13           C  
ATOM   1964  HA  GLN A 123      -1.314   8.322  -3.326  1.00 90.13           H  
ATOM   1965  C   GLN A 123      -2.128   7.337  -1.637  1.00 90.13           C  
ATOM   1966  CB  GLN A 123      -2.891   7.063  -4.043  1.00 90.13           C  
ATOM   1967  HB2 GLN A 123      -3.271   6.056  -3.870  1.00 90.13           H  
ATOM   1968  HB3 GLN A 123      -3.688   7.778  -3.841  1.00 90.13           H  
ATOM   1969  O   GLN A 123      -1.936   6.362  -0.917  1.00 90.13           O  
ATOM   1970  CG  GLN A 123      -2.451   7.207  -5.506  1.00 90.13           C  
ATOM   1971  HG2 GLN A 123      -2.099   8.224  -5.677  1.00 90.13           H  
ATOM   1972  HG3 GLN A 123      -1.626   6.521  -5.700  1.00 90.13           H  
ATOM   1973  CD  GLN A 123      -3.548   6.866  -6.501  1.00 90.13           C  
ATOM   1974  NE2 GLN A 123      -3.818   7.727  -7.454  1.00 90.13           N  
ATOM   1975 HE21 GLN A 123      -4.409   7.397  -8.203  1.00 90.13           H  
ATOM   1976 HE22 GLN A 123      -3.257   8.558  -7.579  1.00 90.13           H  
ATOM   1977  OE1 GLN A 123      -4.126   5.794  -6.483  1.00 90.13           O  
ATOM   1978  N   GLU A 124      -2.734   8.429  -1.189  1.00 91.73           N  
ATOM   1979  H   GLU A 124      -2.897   9.206  -1.813  1.00 91.73           H  
ATOM   1980  CA  GLU A 124      -3.261   8.533   0.167  1.00 91.73           C  
ATOM   1981  HA  GLU A 124      -3.255   7.545   0.628  1.00 91.73           H  
ATOM   1982  C   GLU A 124      -4.713   8.998   0.138  1.00 91.73           C  
ATOM   1983  CB  GLU A 124      -2.351   9.425   1.020  1.00 91.73           C  
ATOM   1984  HB2 GLU A 124      -2.377  10.448   0.647  1.00 91.73           H  
ATOM   1985  HB3 GLU A 124      -1.334   9.043   0.931  1.00 91.73           H  
ATOM   1986  O   GLU A 124      -5.105   9.849  -0.666  1.00 91.73           O  
ATOM   1987  CG  GLU A 124      -2.754   9.398   2.502  1.00 91.73           C  
ATOM   1988  HG2 GLU A 124      -3.027   8.378   2.772  1.00 91.73           H  
ATOM   1989  HG3 GLU A 124      -3.632  10.028   2.644  1.00 91.73           H  
ATOM   1990  CD  GLU A 124      -1.625   9.867   3.430  1.00 91.73           C  
ATOM   1991  OE1 GLU A 124      -1.562   9.337   4.566  1.00 91.73           O  
ATOM   1992  OE2 GLU A 124      -0.815  10.720   3.010  1.00 91.73           O  
ATOM   1993  N   LEU A 125      -5.531   8.420   1.015  1.00 92.95           N  
ATOM   1994  H   LEU A 125      -5.153   7.732   1.651  1.00 92.95           H  
ATOM   1995  CA  LEU A 125      -6.917   8.834   1.161  1.00 92.95           C  
ATOM   1996  HA  LEU A 125      -7.316   9.041   0.168  1.00 92.95           H  
ATOM   1997  C   LEU A 125      -6.974  10.123   1.977  1.00 92.95           C  
ATOM   1998  CB  LEU A 125      -7.732   7.678   1.747  1.00 92.95           C  
ATOM   1999  HB2 LEU A 125      -7.564   6.825   1.089  1.00 92.95           H  
ATOM   2000  HB3 LEU A 125      -7.364   7.425   2.741  1.00 92.95           H  
ATOM   2001  O   LEU A 125      -6.707  10.135   3.178  1.00 92.95           O  
ATOM   2002  CG  LEU A 125      -9.246   7.932   1.796  1.00 92.95           C  
ATOM   2003  HG  LEU A 125      -9.557   8.455   0.891  1.00 92.95           H  
ATOM   2004  CD1 LEU A 125      -9.971   6.592   1.839  1.00 92.95           C  
ATOM   2005 HD11 LEU A 125     -11.044   6.760   1.747  1.00 92.95           H  
ATOM   2006 HD12 LEU A 125      -9.753   6.070   2.771  1.00 92.95           H  
ATOM   2007 HD13 LEU A 125      -9.661   5.966   1.002  1.00 92.95           H  
ATOM   2008  CD2 LEU A 125      -9.696   8.738   3.014  1.00 92.95           C  
ATOM   2009 HD21 LEU A 125      -9.387   9.778   2.911  1.00 92.95           H  
ATOM   2010 HD22 LEU A 125     -10.783   8.709   3.085  1.00 92.95           H  
ATOM   2011 HD23 LEU A 125      -9.260   8.316   3.920  1.00 92.95           H  
ATOM   2012  N   VAL A 126      -7.383  11.211   1.329  1.00 91.98           N  
ATOM   2013  H   VAL A 126      -7.507  11.147   0.328  1.00 91.98           H  
ATOM   2014  CA  VAL A 126      -7.525  12.518   1.974  1.00 91.98           C  
ATOM   2015  HA  VAL A 126      -6.988  12.498   2.923  1.00 91.98           H  
ATOM   2016  C   VAL A 126      -8.992  12.795   2.272  1.00 91.98           C  
ATOM   2017  CB  VAL A 126      -6.876  13.634   1.141  1.00 91.98           C  
ATOM   2018  HB  VAL A 126      -7.386  13.721   0.181  1.00 91.98           H  
ATOM   2019  O   VAL A 126      -9.808  13.008   1.374  1.00 91.98           O  
ATOM   2020  CG1 VAL A 126      -6.967  14.979   1.877  1.00 91.98           C  
ATOM   2021 HG11 VAL A 126      -6.468  15.748   1.288  1.00 91.98           H  
ATOM   2022 HG12 VAL A 126      -8.009  15.271   2.007  1.00 91.98           H  
ATOM   2023 HG13 VAL A 126      -6.483  14.906   2.850  1.00 91.98           H  
ATOM   2024  CG2 VAL A 126      -5.393  13.336   0.886  1.00 91.98           C  
ATOM   2025 HG21 VAL A 126      -4.866  13.185   1.828  1.00 91.98           H  
ATOM   2026 HG22 VAL A 126      -4.931  14.161   0.344  1.00 91.98           H  
ATOM   2027 HG23 VAL A 126      -5.284  12.437   0.278  1.00 91.98           H  
ATOM   2028  N   LEU A 127      -9.334  12.830   3.559  1.00 92.58           N  
ATOM   2029  H   LEU A 127      -8.621  12.627   4.246  1.00 92.58           H  
ATOM   2030  CA  LEU A 127     -10.662  13.237   4.006  1.00 92.58           C  
ATOM   2031  HA  LEU A 127     -11.380  12.867   3.274  1.00 92.58           H  
ATOM   2032  C   LEU A 127     -10.775  14.772   4.078  1.00 92.58           C  
ATOM   2033  CB  LEU A 127     -10.992  12.593   5.362  1.00 92.58           C  
ATOM   2034  HB2 LEU A 127     -10.175  12.815   6.047  1.00 92.58           H  
ATOM   2035  HB3 LEU A 127     -11.899  13.052   5.755  1.00 92.58           H  
ATOM   2036  O   LEU A 127      -9.863  15.439   4.574  1.00 92.58           O  
ATOM   2037  CG  LEU A 127     -11.193  11.068   5.329  1.00 92.58           C  
ATOM   2038  HG  LEU A 127     -10.290  10.592   4.947  1.00 92.58           H  
ATOM   2039  CD1 LEU A 127     -11.427  10.569   6.755  1.00 92.58           C  
ATOM   2040 HD11 LEU A 127     -11.569   9.488   6.742  1.00 92.58           H  
ATOM   2041 HD12 LEU A 127     -10.554  10.790   7.368  1.00 92.58           H  
ATOM   2042 HD13 LEU A 127     -12.310  11.041   7.186  1.00 92.58           H  
ATOM   2043  CD2 LEU A 127     -12.396  10.659   4.474  1.00 92.58           C  
ATOM   2044 HD21 LEU A 127     -12.561   9.585   4.570  1.00 92.58           H  
ATOM   2045 HD22 LEU A 127     -13.295  11.183   4.797  1.00 92.58           H  
ATOM   2046 HD23 LEU A 127     -12.201  10.866   3.422  1.00 92.58           H  
ATOM   2047  N   PRO A 128     -11.922  15.356   3.681  1.00 93.70           N  
ATOM   2048  CA  PRO A 128     -12.223  16.762   3.928  1.00 93.70           C  
ATOM   2049  HA  PRO A 128     -11.559  17.365   3.309  1.00 93.70           H  
ATOM   2050  C   PRO A 128     -12.063  17.156   5.403  1.00 93.70           C  
ATOM   2051  CB  PRO A 128     -13.669  16.951   3.463  1.00 93.70           C  
ATOM   2052  HB2 PRO A 128     -14.351  16.731   4.284  1.00 93.70           H  
ATOM   2053  HB3 PRO A 128     -13.843  17.954   3.074  1.00 93.70           H  
ATOM   2054  O   PRO A 128     -12.430  16.408   6.310  1.00 93.70           O  
ATOM   2055  CG  PRO A 128     -13.844  15.885   2.384  1.00 93.70           C  
ATOM   2056  HG2 PRO A 128     -13.453  16.256   1.437  1.00 93.70           H  
ATOM   2057  HG3 PRO A 128     -14.885  15.580   2.278  1.00 93.70           H  
ATOM   2058  CD  PRO A 128     -12.968  14.739   2.882  1.00 93.70           C  
ATOM   2059  HD2 PRO A 128     -13.545  14.057   3.507  1.00 93.70           H  
ATOM   2060  HD3 PRO A 128     -12.550  14.202   2.030  1.00 93.70           H  
ATOM   2061  N   ASN A 129     -11.599  18.383   5.658  1.00 94.68           N  
ATOM   2062  H   ASN A 129     -11.276  18.927   4.870  1.00 94.68           H  
ATOM   2063  CA  ASN A 129     -11.249  18.849   7.007  1.00 94.68           C  
ATOM   2064  HA  ASN A 129     -10.407  18.252   7.359  1.00 94.68           H  
ATOM   2065  C   ASN A 129     -12.384  18.684   8.039  1.00 94.68           C  
ATOM   2066  CB  ASN A 129     -10.809  20.320   6.900  1.00 94.68           C  
ATOM   2067  HB2 ASN A 129     -11.667  20.954   6.674  1.00 94.68           H  
ATOM   2068  HB3 ASN A 129     -10.085  20.428   6.093  1.00 94.68           H  
ATOM   2069  O   ASN A 129     -12.139  18.292   9.178  1.00 94.68           O  
ATOM   2070  CG  ASN A 129     -10.169  20.812   8.184  1.00 94.68           C  
ATOM   2071  ND2 ASN A 129      -8.871  20.681   8.315  1.00 94.68           N  
ATOM   2072 HD21 ASN A 129      -8.428  20.982   9.171  1.00 94.68           H  
ATOM   2073 HD22 ASN A 129      -8.323  20.279   7.568  1.00 94.68           H  
ATOM   2074  OD1 ASN A 129     -10.820  21.308   9.087  1.00 94.68           O  
ATOM   2075  N   HIS A 130     -13.636  18.933   7.644  1.00 91.83           N  
ATOM   2076  H   HIS A 130     -13.794  19.199   6.683  1.00 91.83           H  
ATOM   2077  CA  HIS A 130     -14.791  18.790   8.535  1.00 91.83           C  
ATOM   2078  HA  HIS A 130     -14.581  19.344   9.450  1.00 91.83           H  
ATOM   2079  C   HIS A 130     -15.058  17.330   8.950  1.00 91.83           C  
ATOM   2080  CB  HIS A 130     -16.022  19.429   7.877  1.00 91.83           C  
ATOM   2081  HB2 HIS A 130     -15.785  20.451   7.582  1.00 91.83           H  
ATOM   2082  HB3 HIS A 130     -16.819  19.482   8.619  1.00 91.83           H  
ATOM   2083  O   HIS A 130     -15.506  17.090  10.071  1.00 91.83           O  
ATOM   2084  CG  HIS A 130     -16.543  18.679   6.676  1.00 91.83           C  
ATOM   2085  CD2 HIS A 130     -17.552  17.753   6.681  1.00 91.83           C  
ATOM   2086  HD2 HIS A 130     -18.111  17.426   7.545  1.00 91.83           H  
ATOM   2087  ND1 HIS A 130     -16.122  18.810   5.369  1.00 91.83           N  
ATOM   2088  HD1 HIS A 130     -15.506  19.520   5.000  1.00 91.83           H  
ATOM   2089  CE1 HIS A 130     -16.859  17.978   4.612  1.00 91.83           C  
ATOM   2090  HE1 HIS A 130     -16.797  17.891   3.538  1.00 91.83           H  
ATOM   2091  NE2 HIS A 130     -17.740  17.313   5.371  1.00 91.83           N  
ATOM   2092  N   LEU A 131     -14.739  16.360   8.086  1.00 93.09           N  
ATOM   2093  H   LEU A 131     -14.304  16.620   7.212  1.00 93.09           H  
ATOM   2094  CA  LEU A 131     -14.845  14.927   8.367  1.00 93.09           C  
ATOM   2095  HA  LEU A 131     -15.775  14.723   8.897  1.00 93.09           H  
ATOM   2096  C   LEU A 131     -13.723  14.456   9.294  1.00 93.09           C  
ATOM   2097  CB  LEU A 131     -14.836  14.150   7.038  1.00 93.09           C  
ATOM   2098  HB2 LEU A 131     -14.708  13.091   7.259  1.00 93.09           H  
ATOM   2099  HB3 LEU A 131     -13.957  14.428   6.457  1.00 93.09           H  
ATOM   2100  O   LEU A 131     -13.991  13.765  10.274  1.00 93.09           O  
ATOM   2101  CG  LEU A 131     -16.078  14.345   6.147  1.00 93.09           C  
ATOM   2102  HG  LEU A 131     -15.996  15.325   5.676  1.00 93.09           H  
ATOM   2103  CD1 LEU A 131     -16.112  13.290   5.046  1.00 93.09           C  
ATOM   2104 HD11 LEU A 131     -15.162  13.258   4.511  1.00 93.09           H  
ATOM   2105 HD12 LEU A 131     -16.300  12.306   5.475  1.00 93.09           H  
ATOM   2106 HD13 LEU A 131     -16.912  13.519   4.342  1.00 93.09           H  
ATOM   2107  CD2 LEU A 131     -17.416  14.262   6.887  1.00 93.09           C  
ATOM   2108 HD21 LEU A 131     -17.521  13.293   7.376  1.00 93.09           H  
ATOM   2109 HD22 LEU A 131     -17.500  15.061   7.623  1.00 93.09           H  
ATOM   2110 HD23 LEU A 131     -18.224  14.382   6.166  1.00 93.09           H  
ATOM   2111  N   VAL A 132     -12.490  14.918   9.059  1.00 92.93           N  
ATOM   2112  H   VAL A 132     -12.332  15.442   8.211  1.00 92.93           H  
ATOM   2113  CA  VAL A 132     -11.354  14.669   9.966  1.00 92.93           C  
ATOM   2114  HA  VAL A 132     -11.206  13.593  10.059  1.00 92.93           H  
ATOM   2115  C   VAL A 132     -11.647  15.216  11.363  1.00 92.93           C  
ATOM   2116  CB  VAL A 132     -10.056  15.296   9.422  1.00 92.93           C  
ATOM   2117  HB  VAL A 132     -10.200  16.368   9.291  1.00 92.93           H  
ATOM   2118  O   VAL A 132     -11.437  14.525  12.358  1.00 92.93           O  
ATOM   2119  CG1 VAL A 132      -8.874  15.082  10.378  1.00 92.93           C  
ATOM   2120 HG11 VAL A 132      -9.034  15.610  11.318  1.00 92.93           H  
ATOM   2121 HG12 VAL A 132      -7.960  15.465   9.925  1.00 92.93           H  
ATOM   2122 HG13 VAL A 132      -8.746  14.018  10.578  1.00 92.93           H  
ATOM   2123  CG2 VAL A 132      -9.680  14.690   8.069  1.00 92.93           C  
ATOM   2124 HG21 VAL A 132      -9.532  13.615   8.171  1.00 92.93           H  
ATOM   2125 HG22 VAL A 132      -8.757  15.137   7.700  1.00 92.93           H  
ATOM   2126 HG23 VAL A 132     -10.460  14.880   7.332  1.00 92.93           H  
ATOM   2127  N   ARG A 133     -12.186  16.441  11.455  1.00 90.76           N  
ATOM   2128  H   ARG A 133     -12.302  16.972  10.604  1.00 90.76           H  
ATOM   2129  CA  ARG A 133     -12.615  17.018  12.736  1.00 90.76           C  
ATOM   2130  HA  ARG A 133     -11.771  17.016  13.427  1.00 90.76           H  
ATOM   2131  C   ARG A 133     -13.684  16.159  13.392  1.00 90.76           C  
ATOM   2132  CB  ARG A 133     -13.124  18.453  12.566  1.00 90.76           C  
ATOM   2133  HB2 ARG A 133     -13.831  18.493  11.738  1.00 90.76           H  
ATOM   2134  HB3 ARG A 133     -13.649  18.744  13.476  1.00 90.76           H  
ATOM   2135  O   ARG A 133     -13.538  15.853  14.567  1.00 90.76           O  
ATOM   2136  CG  ARG A 133     -11.992  19.457  12.330  1.00 90.76           C  
ATOM   2137  HG2 ARG A 133     -11.471  19.216  11.404  1.00 90.76           H  
ATOM   2138  HG3 ARG A 133     -11.279  19.414  13.154  1.00 90.76           H  
ATOM   2139  CD  ARG A 133     -12.579  20.871  12.245  1.00 90.76           C  
ATOM   2140  HD2 ARG A 133     -12.867  21.197  13.244  1.00 90.76           H  
ATOM   2141  HD3 ARG A 133     -13.464  20.846  11.609  1.00 90.76           H  
ATOM   2142  NE  ARG A 133     -11.613  21.808  11.658  1.00 90.76           N  
ATOM   2143  HE  ARG A 133     -10.906  21.395  11.067  1.00 90.76           H  
ATOM   2144  NH1 ARG A 133     -12.775  23.762  11.967  1.00 90.76           N  
ATOM   2145 HH11 ARG A 133     -12.844  24.762  11.843  1.00 90.76           H  
ATOM   2146 HH12 ARG A 133     -13.482  23.257  12.482  1.00 90.76           H  
ATOM   2147  NH2 ARG A 133     -10.833  23.785  10.870  1.00 90.76           N  
ATOM   2148 HH21 ARG A 133     -10.911  24.785  10.755  1.00 90.76           H  
ATOM   2149 HH22 ARG A 133     -10.119  23.273  10.373  1.00 90.76           H  
ATOM   2150  CZ  ARG A 133     -11.743  23.111  11.510  1.00 90.76           C  
ATOM   2151  N   ALA A 134     -14.725  15.757  12.659  1.00 90.07           N  
ATOM   2152  H   ALA A 134     -14.775  16.025  11.687  1.00 90.07           H  
ATOM   2153  CA  ALA A 134     -15.781  14.908  13.205  1.00 90.07           C  
ATOM   2154  HA  ALA A 134     -16.254  15.442  14.029  1.00 90.07           H  
ATOM   2155  C   ALA A 134     -15.218  13.602  13.793  1.00 90.07           C  
ATOM   2156  CB  ALA A 134     -16.838  14.656  12.124  1.00 90.07           C  
ATOM   2157  HB1 ALA A 134     -16.394  14.126  11.280  1.00 90.07           H  
ATOM   2158  HB2 ALA A 134     -17.641  14.045  12.536  1.00 90.07           H  
ATOM   2159  HB3 ALA A 134     -17.244  15.604  11.772  1.00 90.07           H  
ATOM   2160  O   ALA A 134     -15.547  13.275  14.928  1.00 90.07           O  
ATOM   2161  N   LEU A 135     -14.304  12.936  13.080  1.00 91.78           N  
ATOM   2162  H   LEU A 135     -14.096  13.258  12.146  1.00 91.78           H  
ATOM   2163  CA  LEU A 135     -13.631  11.718  13.540  1.00 91.78           C  
ATOM   2164  HA  LEU A 135     -14.401  10.995  13.809  1.00 91.78           H  
ATOM   2165  C   LEU A 135     -12.756  11.954  14.786  1.00 91.78           C  
ATOM   2166  CB  LEU A 135     -12.795  11.188  12.358  1.00 91.78           C  
ATOM   2167  HB2 LEU A 135     -13.390  11.249  11.447  1.00 91.78           H  
ATOM   2168  HB3 LEU A 135     -11.932  11.840  12.222  1.00 91.78           H  
ATOM   2169  O   LEU A 135     -12.745  11.157  15.721  1.00 91.78           O  
ATOM   2170  CG  LEU A 135     -12.298   9.741  12.505  1.00 91.78           C  
ATOM   2171  HG  LEU A 135     -11.715   9.653  13.422  1.00 91.78           H  
ATOM   2172  CD1 LEU A 135     -13.452   8.738  12.536  1.00 91.78           C  
ATOM   2173 HD11 LEU A 135     -14.103   8.931  13.388  1.00 91.78           H  
ATOM   2174 HD12 LEU A 135     -14.031   8.797  11.615  1.00 91.78           H  
ATOM   2175 HD13 LEU A 135     -13.051   7.729  12.637  1.00 91.78           H  
ATOM   2176  CD2 LEU A 135     -11.405   9.408  11.309  1.00 91.78           C  
ATOM   2177 HD21 LEU A 135     -10.507  10.027  11.329  1.00 91.78           H  
ATOM   2178 HD22 LEU A 135     -11.107   8.360  11.336  1.00 91.78           H  
ATOM   2179 HD23 LEU A 135     -11.941   9.581  10.376  1.00 91.78           H  
ATOM   2180  N   ASN A 136     -12.038  13.080  14.835  1.00 89.50           N  
ATOM   2181  H   ASN A 136     -12.046  13.683  14.025  1.00 89.50           H  
ATOM   2182  CA  ASN A 136     -11.227  13.457  15.995  1.00 89.50           C  
ATOM   2183  HA  ASN A 136     -10.579  12.618  16.250  1.00 89.50           H  
ATOM   2184  C   ASN A 136     -12.098  13.764  17.224  1.00 89.50           C  
ATOM   2185  CB  ASN A 136     -10.366  14.675  15.620  1.00 89.50           C  
ATOM   2186  HB2 ASN A 136      -9.993  14.548  14.603  1.00 89.50           H  
ATOM   2187  HB3 ASN A 136     -10.969  15.582  15.642  1.00 89.50           H  
ATOM   2188  O   ASN A 136     -11.773  13.356  18.341  1.00 89.50           O  
ATOM   2189  CG  ASN A 136      -9.179  14.852  16.548  1.00 89.50           C  
ATOM   2190  ND2 ASN A 136      -8.004  14.500  16.080  1.00 89.50           N  
ATOM   2191 HD21 ASN A 136      -7.191  14.541  16.678  1.00 89.50           H  
ATOM   2192 HD22 ASN A 136      -7.950  14.094  15.156  1.00 89.50           H  
ATOM   2193  OD1 ASN A 136      -9.256  15.308  17.679  1.00 89.50           O  
ATOM   2194  N   TYR A 137     -13.216  14.466  17.014  1.00 86.65           N  
ATOM   2195  H   TYR A 137     -13.419  14.775  16.074  1.00 86.65           H  
ATOM   2196  CA  TYR A 137     -14.168  14.795  18.068  1.00 86.65           C  
ATOM   2197  HA  TYR A 137     -13.620  15.287  18.872  1.00 86.65           H  
ATOM   2198  C   TYR A 137     -14.793  13.534  18.661  1.00 86.65           C  
ATOM   2199  CB  TYR A 137     -15.252  15.764  17.564  1.00 86.65           C  
ATOM   2200  HB2 TYR A 137     -16.118  15.673  18.221  1.00 86.65           H  
ATOM   2201  HB3 TYR A 137     -15.576  15.471  16.565  1.00 86.65           H  
ATOM   2202  O   TYR A 137     -14.842  13.415  19.884  1.00 86.65           O  
ATOM   2203  CG  TYR A 137     -14.841  17.227  17.579  1.00 86.65           C  
ATOM   2204  CD1 TYR A 137     -14.601  17.866  18.809  1.00 86.65           C  
ATOM   2205  HD1 TYR A 137     -14.771  17.326  19.729  1.00 86.65           H  
ATOM   2206  CD2 TYR A 137     -14.743  17.970  16.388  1.00 86.65           C  
ATOM   2207  HD2 TYR A 137     -15.013  17.511  15.448  1.00 86.65           H  
ATOM   2208  CE1 TYR A 137     -14.184  19.209  18.853  1.00 86.65           C  
ATOM   2209  HE1 TYR A 137     -14.005  19.685  19.806  1.00 86.65           H  
ATOM   2210  CE2 TYR A 137     -14.322  19.313  16.419  1.00 86.65           C  
ATOM   2211  HE2 TYR A 137     -14.238  19.890  15.511  1.00 86.65           H  
ATOM   2212  OH  TYR A 137     -13.632  21.229  17.670  1.00 86.65           O  
ATOM   2213  HH  TYR A 137     -13.518  21.553  18.567  1.00 86.65           H  
ATOM   2214  CZ  TYR A 137     -14.029  19.931  17.651  1.00 86.65           C  
ATOM   2215  N   THR A 138     -15.208  12.568  17.834  1.00 87.67           N  
ATOM   2216  H   THR A 138     -15.145  12.691  16.834  1.00 87.67           H  
ATOM   2217  CA  THR A 138     -15.780  11.312  18.340  1.00 87.67           C  
ATOM   2218  HA  THR A 138     -16.627  11.564  18.978  1.00 87.67           H  
ATOM   2219  C   THR A 138     -14.793  10.553  19.220  1.00 87.67           C  
ATOM   2220  CB  THR A 138     -16.321  10.414  17.220  1.00 87.67           C  
ATOM   2221  HB  THR A 138     -16.597   9.444  17.633  1.00 87.67           H  
ATOM   2222  O   THR A 138     -15.166  10.140  20.312  1.00 87.67           O  
ATOM   2223  CG2 THR A 138     -17.558  11.045  16.589  1.00 87.67           C  
ATOM   2224 HG21 THR A 138     -17.321  12.018  16.159  1.00 87.67           H  
ATOM   2225 HG22 THR A 138     -17.941  10.392  15.805  1.00 87.67           H  
ATOM   2226 HG23 THR A 138     -18.328  11.172  17.350  1.00 87.67           H  
ATOM   2227  OG1 THR A 138     -15.384  10.229  16.191  1.00 87.67           O  
ATOM   2228  HG1 THR A 138     -14.749   9.566  16.474  1.00 87.67           H  
ATOM   2229  N   GLN A 139     -13.520  10.472  18.823  1.00 83.61           N  
ATOM   2230  H   GLN A 139     -13.273  10.841  17.915  1.00 83.61           H  
ATOM   2231  CA  GLN A 139     -12.478   9.815  19.620  1.00 83.61           C  
ATOM   2232  HA  GLN A 139     -12.776   8.791  19.845  1.00 83.61           H  
ATOM   2233  C   GLN A 139     -12.192  10.504  20.954  1.00 83.61           C  
ATOM   2234  CB  GLN A 139     -11.175   9.812  18.823  1.00 83.61           C  
ATOM   2235  HB2 GLN A 139     -10.349   9.551  19.484  1.00 83.61           H  
ATOM   2236  HB3 GLN A 139     -10.982  10.809  18.426  1.00 83.61           H  
ATOM   2237  O   GLN A 139     -12.102   9.860  21.994  1.00 83.61           O  
ATOM   2238  CG  GLN A 139     -11.198   8.820  17.675  1.00 83.61           C  
ATOM   2239  HG2 GLN A 139     -10.255   8.984  17.153  1.00 83.61           H  
ATOM   2240  HG3 GLN A 139     -12.034   9.011  17.003  1.00 83.61           H  
ATOM   2241  CD  GLN A 139     -11.227   7.383  18.168  1.00 83.61           C  
ATOM   2242  NE2 GLN A 139     -12.266   6.632  17.916  1.00 83.61           N  
ATOM   2243 HE21 GLN A 139     -12.237   5.714  18.336  1.00 83.61           H  
ATOM   2244 HE22 GLN A 139     -13.093   6.961  17.439  1.00 83.61           H  
ATOM   2245  OE1 GLN A 139     -10.304   6.932  18.814  1.00 83.61           O  
ATOM   2246  N   LYS A 140     -12.003  11.828  20.938  1.00 83.22           N  
ATOM   2247  H   LYS A 140     -12.070  12.306  20.051  1.00 83.22           H  
ATOM   2248  CA  LYS A 140     -11.521  12.549  22.124  1.00 83.22           C  
ATOM   2249  HA  LYS A 140     -10.848  11.897  22.681  1.00 83.22           H  
ATOM   2250  C   LYS A 140     -12.624  12.923  23.104  1.00 83.22           C  
ATOM   2251  CB  LYS A 140     -10.755  13.804  21.703  1.00 83.22           C  
ATOM   2252  HB2 LYS A 140     -11.361  14.388  21.012  1.00 83.22           H  
ATOM   2253  HB3 LYS A 140     -10.566  14.408  22.591  1.00 83.22           H  
ATOM   2254  O   LYS A 140     -12.345  13.009  24.299  1.00 83.22           O  
ATOM   2255  CG  LYS A 140      -9.414  13.470  21.045  1.00 83.22           C  
ATOM   2256  HG2 LYS A 140      -8.832  12.820  21.698  1.00 83.22           H  
ATOM   2257  HG3 LYS A 140      -9.586  12.966  20.093  1.00 83.22           H  
ATOM   2258  CD  LYS A 140      -8.649  14.773  20.810  1.00 83.22           C  
ATOM   2259  HD2 LYS A 140      -9.273  15.442  20.218  1.00 83.22           H  
ATOM   2260  HD3 LYS A 140      -8.430  15.247  21.766  1.00 83.22           H  
ATOM   2261  CE  LYS A 140      -7.343  14.484  20.069  1.00 83.22           C  
ATOM   2262  HE2 LYS A 140      -6.674  13.927  20.725  1.00 83.22           H  
ATOM   2263  HE3 LYS A 140      -7.577  13.856  19.209  1.00 83.22           H  
ATOM   2264  NZ  LYS A 140      -6.718  15.746  19.613  1.00 83.22           N  
ATOM   2265  HZ1 LYS A 140      -7.348  16.193  18.963  1.00 83.22           H  
ATOM   2266  HZ2 LYS A 140      -6.555  16.368  20.392  1.00 83.22           H  
ATOM   2267  HZ3 LYS A 140      -5.838  15.564  19.151  1.00 83.22           H  
ATOM   2268  N   PHE A 141     -13.823  13.221  22.605  1.00 75.17           N  
ATOM   2269  H   PHE A 141     -13.974  13.113  21.612  1.00 75.17           H  
ATOM   2270  CA  PHE A 141     -14.878  13.842  23.403  1.00 75.17           C  
ATOM   2271  HA  PHE A 141     -14.446  14.232  24.325  1.00 75.17           H  
ATOM   2272  C   PHE A 141     -15.934  12.834  23.853  1.00 75.17           C  
ATOM   2273  CB  PHE A 141     -15.477  15.053  22.673  1.00 75.17           C  
ATOM   2274  HB2 PHE A 141     -16.375  15.356  23.212  1.00 75.17           H  
ATOM   2275  HB3 PHE A 141     -15.801  14.778  21.669  1.00 75.17           H  
ATOM   2276  O   PHE A 141     -16.254  12.815  25.036  1.00 75.17           O  
ATOM   2277  CG  PHE A 141     -14.547  16.254  22.606  1.00 75.17           C  
ATOM   2278  CD1 PHE A 141     -14.709  17.310  23.521  1.00 75.17           C  
ATOM   2279  HD1 PHE A 141     -15.487  17.264  24.269  1.00 75.17           H  
ATOM   2280  CD2 PHE A 141     -13.517  16.322  21.649  1.00 75.17           C  
ATOM   2281  HD2 PHE A 141     -13.380  15.502  20.960  1.00 75.17           H  
ATOM   2282  CE1 PHE A 141     -13.867  18.434  23.463  1.00 75.17           C  
ATOM   2283  HE1 PHE A 141     -14.007  19.243  24.165  1.00 75.17           H  
ATOM   2284  CE2 PHE A 141     -12.683  17.455  21.577  1.00 75.17           C  
ATOM   2285  HE2 PHE A 141     -11.912  17.510  20.822  1.00 75.17           H  
ATOM   2286  CZ  PHE A 141     -12.861  18.514  22.484  1.00 75.17           C  
ATOM   2287  HZ  PHE A 141     -12.226  19.386  22.437  1.00 75.17           H  
ATOM   2288  N   VAL A 142     -16.420  11.938  22.983  1.00 70.38           N  
ATOM   2289  H   VAL A 142     -16.068  11.925  22.037  1.00 70.38           H  
ATOM   2290  CA  VAL A 142     -17.492  10.984  23.355  1.00 70.38           C  
ATOM   2291  HA  VAL A 142     -18.352  11.554  23.707  1.00 70.38           H  
ATOM   2292  C   VAL A 142     -17.065  10.079  24.518  1.00 70.38           C  
ATOM   2293  CB  VAL A 142     -17.950  10.147  22.141  1.00 70.38           C  
ATOM   2294  HB  VAL A 142     -17.100   9.585  21.753  1.00 70.38           H  
ATOM   2295  O   VAL A 142     -17.860   9.827  25.423  1.00 70.38           O  
ATOM   2296  CG1 VAL A 142     -19.053   9.142  22.491  1.00 70.38           C  
ATOM   2297 HG11 VAL A 142     -18.696   8.412  23.217  1.00 70.38           H  
ATOM   2298 HG12 VAL A 142     -19.358   8.596  21.598  1.00 70.38           H  
ATOM   2299 HG13 VAL A 142     -19.921   9.664  22.894  1.00 70.38           H  
ATOM   2300  CG2 VAL A 142     -18.513  11.056  21.038  1.00 70.38           C  
ATOM   2301 HG21 VAL A 142     -19.423  11.541  21.392  1.00 70.38           H  
ATOM   2302 HG22 VAL A 142     -17.790  11.824  20.763  1.00 70.38           H  
ATOM   2303 HG23 VAL A 142     -18.748  10.458  20.157  1.00 70.38           H  
ATOM   2304  N   ALA A 143     -15.793   9.669  24.554  1.00 70.94           N  
ATOM   2305  H   ALA A 143     -15.198   9.879  23.765  1.00 70.94           H  
ATOM   2306  CA  ALA A 143     -15.238   8.839  25.624  1.00 70.94           C  
ATOM   2307  HA  ALA A 143     -15.856   7.948  25.729  1.00 70.94           H  
ATOM   2308  C   ALA A 143     -15.200   9.533  27.003  1.00 70.94           C  
ATOM   2309  CB  ALA A 143     -13.834   8.400  25.189  1.00 70.94           C  
ATOM   2310  HB1 ALA A 143     -13.409   7.735  25.941  1.00 70.94           H  
ATOM   2311  HB2 ALA A 143     -13.184   9.267  25.070  1.00 70.94           H  
ATOM   2312  HB3 ALA A 143     -13.886   7.862  24.242  1.00 70.94           H  
ATOM   2313  O   ALA A 143     -15.227   8.855  28.028  1.00 70.94           O  
ATOM   2314  N   LYS A 144     -15.148  10.872  27.046  1.00 78.57           N  
ATOM   2315  H   LYS A 144     -15.233  11.377  26.175  1.00 78.57           H  
ATOM   2316  CA  LYS A 144     -14.959  11.650  28.285  1.00 78.57           C  
ATOM   2317  HA  LYS A 144     -14.478  11.018  29.031  1.00 78.57           H  
ATOM   2318  C   LYS A 144     -16.258  12.113  28.945  1.00 78.57           C  
ATOM   2319  CB  LYS A 144     -14.044  12.851  28.009  1.00 78.57           C  
ATOM   2320  HB2 LYS A 144     -14.455  13.445  27.192  1.00 78.57           H  
ATOM   2321  HB3 LYS A 144     -14.010  13.476  28.901  1.00 78.57           H  
ATOM   2322  O   LYS A 144     -16.219  12.548  30.091  1.00 78.57           O  
ATOM   2323  CG  LYS A 144     -12.616  12.411  27.668  1.00 78.57           C  
ATOM   2324  HG2 LYS A 144     -12.237  11.771  28.465  1.00 78.57           H  
ATOM   2325  HG3 LYS A 144     -12.614  11.850  26.734  1.00 78.57           H  
ATOM   2326  CD  LYS A 144     -11.709  13.636  27.535  1.00 78.57           C  
ATOM   2327  HD2 LYS A 144     -12.105  14.296  26.763  1.00 78.57           H  
ATOM   2328  HD3 LYS A 144     -11.688  14.166  28.488  1.00 78.57           H  
ATOM   2329  CE  LYS A 144     -10.300  13.181  27.157  1.00 78.57           C  
ATOM   2330  HE2 LYS A 144     -10.348  12.717  26.171  1.00 78.57           H  
ATOM   2331  HE3 LYS A 144      -9.977  12.421  27.869  1.00 78.57           H  
ATOM   2332  NZ  LYS A 144      -9.357  14.323  27.158  1.00 78.57           N  
ATOM   2333  HZ1 LYS A 144      -8.430  14.010  26.908  1.00 78.57           H  
ATOM   2334  HZ2 LYS A 144      -9.321  14.733  28.080  1.00 78.57           H  
ATOM   2335  HZ3 LYS A 144      -9.670  15.025  26.503  1.00 78.57           H  
ATOM   2336  N   HIS A 145     -17.387  12.034  28.245  1.00 68.48           N  
ATOM   2337  H   HIS A 145     -17.348  11.648  27.312  1.00 68.48           H  
ATOM   2338  CA  HIS A 145     -18.666  12.548  28.733  1.00 68.48           C  
ATOM   2339  HA  HIS A 145     -18.464  13.305  29.491  1.00 68.48           H  
ATOM   2340  C   HIS A 145     -19.520  11.476  29.425  1.00 68.48           C  
ATOM   2341  CB  HIS A 145     -19.397  13.273  27.595  1.00 68.48           C  
ATOM   2342  HB2 HIS A 145     -19.365  12.672  26.686  1.00 68.48           H  
ATOM   2343  HB3 HIS A 145     -20.443  13.402  27.873  1.00 68.48           H  
ATOM   2344  O   HIS A 145     -19.457  10.278  29.104  1.00 68.48           O  
ATOM   2345  CG  HIS A 145     -18.818  14.644  27.332  1.00 68.48           C  
ATOM   2346  CD2 HIS A 145     -18.082  15.048  26.254  1.00 68.48           C  
ATOM   2347  HD2 HIS A 145     -17.844  14.442  25.393  1.00 68.48           H  
ATOM   2348  ND1 HIS A 145     -18.985  15.753  28.123  1.00 68.48           N  
ATOM   2349  HD1 HIS A 145     -19.675  15.845  28.855  1.00 68.48           H  
ATOM   2350  CE1 HIS A 145     -18.364  16.791  27.548  1.00 68.48           C  
ATOM   2351  HE1 HIS A 145     -18.394  17.804  27.920  1.00 68.48           H  
ATOM   2352  NE2 HIS A 145     -17.773  16.405  26.403  1.00 68.48           N  
ATOM   2353  N   GLY A 146     -20.337  11.940  30.379  1.00 69.33           N  
ATOM   2354  H   GLY A 146     -20.341  12.937  30.542  1.00 69.33           H  
ATOM   2355  CA  GLY A 146     -21.328  11.135  31.092  1.00 69.33           C  
ATOM   2356  HA2 GLY A 146     -21.771  11.732  31.889  1.00 69.33           H  
ATOM   2357  HA3 GLY A 146     -20.832  10.275  31.543  1.00 69.33           H  
ATOM   2358  C   GLY A 146     -22.452  10.630  30.179  1.00 69.33           C  
ATOM   2359  O   GLY A 146     -22.558  11.024  29.018  1.00 69.33           O  
ATOM   2360  N   SER A 147     -23.309   9.750  30.700  1.00 72.39           N  
ATOM   2361  H   SER A 147     -23.240   9.522  31.681  1.00 72.39           H  
ATOM   2362  CA  SER A 147     -24.319   9.020  29.911  1.00 72.39           C  
ATOM   2363  HA  SER A 147     -23.801   8.409  29.172  1.00 72.39           H  
ATOM   2364  C   SER A 147     -25.296   9.920  29.137  1.00 72.39           C  
ATOM   2365  CB  SER A 147     -25.106   8.077  30.830  1.00 72.39           C  
ATOM   2366  HB2 SER A 147     -24.435   7.313  31.222  1.00 72.39           H  
ATOM   2367  HB3 SER A 147     -25.898   7.591  30.260  1.00 72.39           H  
ATOM   2368  O   SER A 147     -25.567   9.651  27.967  1.00 72.39           O  
ATOM   2369  OG  SER A 147     -25.666   8.805  31.909  1.00 72.39           O  
ATOM   2370  HG  SER A 147     -26.209   8.214  32.436  1.00 72.39           H  
ATOM   2371  N   LEU A 148     -25.797  10.996  29.756  1.00 68.41           N  
ATOM   2372  H   LEU A 148     -25.569  11.112  30.733  1.00 68.41           H  
ATOM   2373  CA  LEU A 148     -26.759  11.924  29.140  1.00 68.41           C  
ATOM   2374  HA  LEU A 148     -27.603  11.354  28.754  1.00 68.41           H  
ATOM   2375  C   LEU A 148     -26.160  12.676  27.942  1.00 68.41           C  
ATOM   2376  CB  LEU A 148     -27.260  12.918  30.207  1.00 68.41           C  
ATOM   2377  HB2 LEU A 148     -26.406  13.263  30.790  1.00 68.41           H  
ATOM   2378  HB3 LEU A 148     -27.684  13.792  29.712  1.00 68.41           H  
ATOM   2379  O   LEU A 148     -26.714  12.651  26.843  1.00 68.41           O  
ATOM   2380  CG  LEU A 148     -28.326  12.335  31.152  1.00 68.41           C  
ATOM   2381  HG  LEU A 148     -28.034  11.331  31.459  1.00 68.41           H  
ATOM   2382  CD1 LEU A 148     -28.449  13.204  32.403  1.00 68.41           C  
ATOM   2383 HD11 LEU A 148     -27.497  13.229  32.933  1.00 68.41           H  
ATOM   2384 HD12 LEU A 148     -28.734  14.220  32.129  1.00 68.41           H  
ATOM   2385 HD13 LEU A 148     -29.206  12.788  33.068  1.00 68.41           H  
ATOM   2386  CD2 LEU A 148     -29.698  12.278  30.474  1.00 68.41           C  
ATOM   2387 HD21 LEU A 148     -30.014  13.277  30.176  1.00 68.41           H  
ATOM   2388 HD22 LEU A 148     -29.660  11.634  29.596  1.00 68.41           H  
ATOM   2389 HD23 LEU A 148     -30.431  11.868  31.170  1.00 68.41           H  
ATOM   2390  N   GLU A 149     -25.004  13.309  28.138  1.00 75.76           N  
ATOM   2391  H   GLU A 149     -24.594  13.296  29.061  1.00 75.76           H  
ATOM   2392  CA  GLU A 149     -24.289  14.031  27.080  1.00 75.76           C  
ATOM   2393  HA  GLU A 149     -24.948  14.771  26.625  1.00 75.76           H  
ATOM   2394  C   GLU A 149     -23.829  13.077  25.974  1.00 75.76           C  
ATOM   2395  CB  GLU A 149     -23.082  14.748  27.688  1.00 75.76           C  
ATOM   2396  HB2 GLU A 149     -22.453  15.137  26.888  1.00 75.76           H  
ATOM   2397  HB3 GLU A 149     -22.517  14.015  28.264  1.00 75.76           H  
ATOM   2398  O   GLU A 149     -23.928  13.403  24.789  1.00 75.76           O  
ATOM   2399  CG  GLU A 149     -23.495  15.910  28.604  1.00 75.76           C  
ATOM   2400  HG2 GLU A 149     -24.037  16.646  28.010  1.00 75.76           H  
ATOM   2401  HG3 GLU A 149     -24.166  15.537  29.378  1.00 75.76           H  
ATOM   2402  CD  GLU A 149     -22.286  16.569  29.282  1.00 75.76           C  
ATOM   2403  OE1 GLU A 149     -22.381  17.766  29.612  1.00 75.76           O  
ATOM   2404  OE2 GLU A 149     -21.272  15.863  29.487  1.00 75.76           O  
ATOM   2405  N   ARG A 150     -23.416  11.857  26.343  1.00 76.80           N  
ATOM   2406  H   ARG A 150     -23.340  11.660  27.331  1.00 76.80           H  
ATOM   2407  CA  ARG A 150     -23.064  10.800  25.393  1.00 76.80           C  
ATOM   2408  HA  ARG A 150     -22.247  11.164  24.769  1.00 76.80           H  
ATOM   2409  C   ARG A 150     -24.223  10.494  24.448  1.00 76.80           C  
ATOM   2410  CB  ARG A 150     -22.579   9.564  26.161  1.00 76.80           C  
ATOM   2411  HB2 ARG A 150     -23.407   9.120  26.714  1.00 76.80           H  
ATOM   2412  HB3 ARG A 150     -21.816   9.887  26.869  1.00 76.80           H  
ATOM   2413  O   ARG A 150     -23.991  10.448  23.250  1.00 76.80           O  
ATOM   2414  CG  ARG A 150     -21.961   8.503  25.240  1.00 76.80           C  
ATOM   2415  HG2 ARG A 150     -22.702   8.164  24.517  1.00 76.80           H  
ATOM   2416  HG3 ARG A 150     -21.122   8.942  24.698  1.00 76.80           H  
ATOM   2417  CD  ARG A 150     -21.460   7.287  26.027  1.00 76.80           C  
ATOM   2418  HD2 ARG A 150     -21.054   6.570  25.313  1.00 76.80           H  
ATOM   2419  HD3 ARG A 150     -22.304   6.826  26.540  1.00 76.80           H  
ATOM   2420  NE  ARG A 150     -20.416   7.653  27.004  1.00 76.80           N  
ATOM   2421  HE  ARG A 150     -20.193   8.634  27.096  1.00 76.80           H  
ATOM   2422  NH1 ARG A 150     -19.844   5.536  27.685  1.00 76.80           N  
ATOM   2423 HH11 ARG A 150     -20.490   5.153  27.009  1.00 76.80           H  
ATOM   2424 HH12 ARG A 150     -19.266   4.928  28.248  1.00 76.80           H  
ATOM   2425  NH2 ARG A 150     -18.822   7.328  28.567  1.00 76.80           N  
ATOM   2426 HH21 ARG A 150     -18.156   6.740  29.048  1.00 76.80           H  
ATOM   2427 HH22 ARG A 150     -18.773   8.330  28.683  1.00 76.80           H  
ATOM   2428  CZ  ARG A 150     -19.699   6.833  27.745  1.00 76.80           C  
ATOM   2429  N   GLY A 151     -25.461  10.379  24.935  1.00 80.97           N  
ATOM   2430  H   GLY A 151     -25.588  10.444  25.935  1.00 80.97           H  
ATOM   2431  CA  GLY A 151     -26.632  10.132  24.082  1.00 80.97           C  
ATOM   2432  HA2 GLY A 151     -27.515  10.068  24.717  1.00 80.97           H  
ATOM   2433  HA3 GLY A 151     -26.507   9.181  23.565  1.00 80.97           H  
ATOM   2434  C   GLY A 151     -26.879  11.226  23.032  1.00 80.97           C  
ATOM   2435  O   GLY A 151     -27.161  10.925  21.869  1.00 80.97           O  
ATOM   2436  N   HIS A 152     -26.723  12.501  23.405  1.00 82.20           N  
ATOM   2437  H   HIS A 152     -26.470  12.696  24.363  1.00 82.20           H  
ATOM   2438  CA  HIS A 152     -26.827  13.612  22.453  1.00 82.20           C  
ATOM   2439  HA  HIS A 152     -27.765  13.518  21.907  1.00 82.20           H  
ATOM   2440  C   HIS A 152     -25.695  13.585  21.415  1.00 82.20           C  
ATOM   2441  CB  HIS A 152     -26.845  14.948  23.210  1.00 82.20           C  
ATOM   2442  HB2 HIS A 152     -25.948  15.030  23.824  1.00 82.20           H  
ATOM   2443  HB3 HIS A 152     -27.710  14.974  23.873  1.00 82.20           H  
ATOM   2444  O   HIS A 152     -25.950  13.712  20.215  1.00 82.20           O  
ATOM   2445  CG  HIS A 152     -26.906  16.133  22.278  1.00 82.20           C  
ATOM   2446  CD2 HIS A 152     -25.857  16.924  21.890  1.00 82.20           C  
ATOM   2447  HD2 HIS A 152     -24.834  16.827  22.221  1.00 82.20           H  
ATOM   2448  ND1 HIS A 152     -28.020  16.580  21.604  1.00 82.20           N  
ATOM   2449  HD1 HIS A 152     -28.963  16.237  21.721  1.00 82.20           H  
ATOM   2450  CE1 HIS A 152     -27.650  17.617  20.833  1.00 82.20           C  
ATOM   2451  HE1 HIS A 152     -28.313  18.194  20.205  1.00 82.20           H  
ATOM   2452  NE2 HIS A 152     -26.339  17.858  20.966  1.00 82.20           N  
ATOM   2453  N   LEU A 153     -24.453  13.378  21.862  1.00 82.92           N  
ATOM   2454  H   LEU A 153     -24.312  13.271  22.856  1.00 82.92           H  
ATOM   2455  CA  LEU A 153     -23.284  13.302  20.984  1.00 82.92           C  
ATOM   2456  HA  LEU A 153     -23.250  14.199  20.366  1.00 82.92           H  
ATOM   2457  C   LEU A 153     -23.378  12.108  20.020  1.00 82.92           C  
ATOM   2458  CB  LEU A 153     -22.008  13.227  21.843  1.00 82.92           C  
ATOM   2459  HB2 LEU A 153     -21.162  13.032  21.184  1.00 82.92           H  
ATOM   2460  HB3 LEU A 153     -22.102  12.380  22.522  1.00 82.92           H  
ATOM   2461  O   LEU A 153     -23.134  12.261  18.827  1.00 82.92           O  
ATOM   2462  CG  LEU A 153     -21.698  14.494  22.665  1.00 82.92           C  
ATOM   2463  HG  LEU A 153     -22.578  14.805  23.227  1.00 82.92           H  
ATOM   2464  CD1 LEU A 153     -20.562  14.199  23.647  1.00 82.92           C  
ATOM   2465 HD11 LEU A 153     -19.663  13.888  23.114  1.00 82.92           H  
ATOM   2466 HD12 LEU A 153     -20.871  13.411  24.333  1.00 82.92           H  
ATOM   2467 HD13 LEU A 153     -20.346  15.091  24.235  1.00 82.92           H  
ATOM   2468  CD2 LEU A 153     -21.265  15.665  21.783  1.00 82.92           C  
ATOM   2469 HD21 LEU A 153     -22.040  15.902  21.054  1.00 82.92           H  
ATOM   2470 HD22 LEU A 153     -21.109  16.542  22.411  1.00 82.92           H  
ATOM   2471 HD23 LEU A 153     -20.329  15.420  21.281  1.00 82.92           H  
ATOM   2472  N   GLU A 154     -23.803  10.943  20.505  1.00 85.44           N  
ATOM   2473  H   GLU A 154     -23.957  10.873  21.501  1.00 85.44           H  
ATOM   2474  CA  GLU A 154     -24.071   9.746  19.701  1.00 85.44           C  
ATOM   2475  HA  GLU A 154     -23.146   9.375  19.259  1.00 85.44           H  
ATOM   2476  C   GLU A 154     -25.040  10.053  18.552  1.00 85.44           C  
ATOM   2477  CB  GLU A 154     -24.662   8.657  20.615  1.00 85.44           C  
ATOM   2478  HB2 GLU A 154     -25.205   7.927  20.015  1.00 85.44           H  
ATOM   2479  HB3 GLU A 154     -25.396   9.114  21.278  1.00 85.44           H  
ATOM   2480  O   GLU A 154     -24.782   9.703  17.399  1.00 85.44           O  
ATOM   2481  CG  GLU A 154     -23.606   7.937  21.477  1.00 85.44           C  
ATOM   2482  HG2 GLU A 154     -24.121   7.413  22.282  1.00 85.44           H  
ATOM   2483  HG3 GLU A 154     -22.933   8.669  21.924  1.00 85.44           H  
ATOM   2484  CD  GLU A 154     -22.763   6.927  20.696  1.00 85.44           C  
ATOM   2485  OE1 GLU A 154     -21.656   6.578  21.162  1.00 85.44           O  
ATOM   2486  OE2 GLU A 154     -23.203   6.502  19.605  1.00 85.44           O  
ATOM   2487  N   ARG A 155     -26.130  10.780  18.826  1.00 84.82           N  
ATOM   2488  H   ARG A 155     -26.293  11.048  19.786  1.00 84.82           H  
ATOM   2489  CA  ARG A 155     -27.079  11.193  17.785  1.00 84.82           C  
ATOM   2490  HA  ARG A 155     -27.333  10.316  17.190  1.00 84.82           H  
ATOM   2491  C   ARG A 155     -26.465  12.196  16.806  1.00 84.82           C  
ATOM   2492  CB  ARG A 155     -28.355  11.727  18.445  1.00 84.82           C  
ATOM   2493  HB2 ARG A 155     -28.718  10.988  19.159  1.00 84.82           H  
ATOM   2494  HB3 ARG A 155     -28.133  12.648  18.984  1.00 84.82           H  
ATOM   2495  O   ARG A 155     -26.643  12.040  15.603  1.00 84.82           O  
ATOM   2496  CG  ARG A 155     -29.450  11.991  17.403  1.00 84.82           C  
ATOM   2497  HG2 ARG A 155     -29.649  11.077  16.843  1.00 84.82           H  
ATOM   2498  HG3 ARG A 155     -29.122  12.767  16.712  1.00 84.82           H  
ATOM   2499  CD  ARG A 155     -30.736  12.453  18.091  1.00 84.82           C  
ATOM   2500  HD2 ARG A 155     -31.085  11.660  18.752  1.00 84.82           H  
ATOM   2501  HD3 ARG A 155     -30.511  13.338  18.686  1.00 84.82           H  
ATOM   2502  NE  ARG A 155     -31.782  12.775  17.104  1.00 84.82           N  
ATOM   2503  HE  ARG A 155     -31.555  12.606  16.134  1.00 84.82           H  
ATOM   2504  NH1 ARG A 155     -33.365  13.534  18.583  1.00 84.82           N  
ATOM   2505 HH11 ARG A 155     -34.290  13.900  18.761  1.00 84.82           H  
ATOM   2506 HH12 ARG A 155     -32.748  13.306  19.350  1.00 84.82           H  
ATOM   2507  NH2 ARG A 155     -33.807  13.535  16.396  1.00 84.82           N  
ATOM   2508 HH21 ARG A 155     -33.550  13.335  15.439  1.00 84.82           H  
ATOM   2509 HH22 ARG A 155     -34.719  13.921  16.591  1.00 84.82           H  
ATOM   2510  CZ  ARG A 155     -32.975  13.278  17.364  1.00 84.82           C  
ATOM   2511  N   LEU A 156     -25.736  13.195  17.302  1.00 86.60           N  
ATOM   2512  H   LEU A 156     -25.636  13.251  18.305  1.00 86.60           H  
ATOM   2513  CA  LEU A 156     -25.128  14.247  16.479  1.00 86.60           C  
ATOM   2514  HA  LEU A 156     -25.914  14.717  15.889  1.00 86.60           H  
ATOM   2515  C   LEU A 156     -24.074  13.707  15.497  1.00 86.60           C  
ATOM   2516  CB  LEU A 156     -24.509  15.289  17.430  1.00 86.60           C  
ATOM   2517  HB2 LEU A 156     -25.286  15.665  18.096  1.00 86.60           H  
ATOM   2518  HB3 LEU A 156     -23.759  14.791  18.045  1.00 86.60           H  
ATOM   2519  O   LEU A 156     -23.939  14.215  14.382  1.00 86.60           O  
ATOM   2520  CG  LEU A 156     -23.836  16.484  16.727  1.00 86.60           C  
ATOM   2521  HG  LEU A 156     -23.049  16.129  16.062  1.00 86.60           H  
ATOM   2522  CD1 LEU A 156     -24.833  17.315  15.916  1.00 86.60           C  
ATOM   2523 HD11 LEU A 156     -25.230  16.721  15.093  1.00 86.60           H  
ATOM   2524 HD12 LEU A 156     -24.336  18.193  15.505  1.00 86.60           H  
ATOM   2525 HD13 LEU A 156     -25.653  17.637  16.558  1.00 86.60           H  
ATOM   2526  CD2 LEU A 156     -23.180  17.389  17.768  1.00 86.60           C  
ATOM   2527 HD21 LEU A 156     -23.935  17.769  18.457  1.00 86.60           H  
ATOM   2528 HD22 LEU A 156     -22.685  18.228  17.278  1.00 86.60           H  
ATOM   2529 HD23 LEU A 156     -22.441  16.821  18.334  1.00 86.60           H  
ATOM   2530  N   TYR A 157     -23.304  12.701  15.913  1.00 89.40           N  
ATOM   2531  H   TYR A 157     -23.424  12.375  16.862  1.00 89.40           H  
ATOM   2532  CA  TYR A 157     -22.190  12.168  15.130  1.00 89.40           C  
ATOM   2533  HA  TYR A 157     -21.899  12.912  14.389  1.00 89.40           H  
ATOM   2534  C   TYR A 157     -22.535  10.914  14.322  1.00 89.40           C  
ATOM   2535  CB  TYR A 157     -20.977  11.960  16.041  1.00 89.40           C  
ATOM   2536  HB2 TYR A 157     -21.296  11.421  16.933  1.00 89.40           H  
ATOM   2537  HB3 TYR A 157     -20.246  11.343  15.519  1.00 89.40           H  
ATOM   2538  O   TYR A 157     -21.763  10.572  13.428  1.00 89.40           O  
ATOM   2539  CG  TYR A 157     -20.295  13.255  16.445  1.00 89.40           C  
ATOM   2540  CD1 TYR A 157     -19.474  13.933  15.523  1.00 89.40           C  
ATOM   2541  HD1 TYR A 157     -19.295  13.496  14.552  1.00 89.40           H  
ATOM   2542  CD2 TYR A 157     -20.466  13.778  17.741  1.00 89.40           C  
ATOM   2543  HD2 TYR A 157     -21.052  13.238  18.470  1.00 89.40           H  
ATOM   2544  CE1 TYR A 157     -18.861  15.148  15.886  1.00 89.40           C  
ATOM   2545  HE1 TYR A 157     -18.202  15.663  15.203  1.00 89.40           H  
ATOM   2546  CE2 TYR A 157     -19.870  14.997  18.103  1.00 89.40           C  
ATOM   2547  HE2 TYR A 157     -20.024  15.401  19.093  1.00 89.40           H  
ATOM   2548  OH  TYR A 157     -18.499  16.872  17.506  1.00 89.40           O  
ATOM   2549  HH  TYR A 157     -18.686  17.113  18.417  1.00 89.40           H  
ATOM   2550  CZ  TYR A 157     -19.071  15.687  17.172  1.00 89.40           C  
ATOM   2551  N   ARG A 158     -23.684  10.262  14.558  1.00 89.76           N  
ATOM   2552  H   ARG A 158     -24.256  10.572  15.330  1.00 89.76           H  
ATOM   2553  CA  ARG A 158     -24.120   9.071  13.805  1.00 89.76           C  
ATOM   2554  HA  ARG A 158     -23.425   8.258  14.016  1.00 89.76           H  
ATOM   2555  C   ARG A 158     -24.075   9.286  12.292  1.00 89.76           C  
ATOM   2556  CB  ARG A 158     -25.523   8.660  14.281  1.00 89.76           C  
ATOM   2557  HB2 ARG A 158     -26.210   9.496  14.154  1.00 89.76           H  
ATOM   2558  HB3 ARG A 158     -25.465   8.421  15.343  1.00 89.76           H  
ATOM   2559  O   ARG A 158     -23.386   8.541  11.598  1.00 89.76           O  
ATOM   2560  CG  ARG A 158     -26.080   7.438  13.529  1.00 89.76           C  
ATOM   2561  HG2 ARG A 158     -25.378   6.607  13.602  1.00 89.76           H  
ATOM   2562  HG3 ARG A 158     -26.214   7.689  12.477  1.00 89.76           H  
ATOM   2563  CD  ARG A 158     -27.442   7.003  14.086  1.00 89.76           C  
ATOM   2564  HD2 ARG A 158     -27.856   6.230  13.438  1.00 89.76           H  
ATOM   2565  HD3 ARG A 158     -28.122   7.854  14.045  1.00 89.76           H  
ATOM   2566  NE  ARG A 158     -27.340   6.518  15.481  1.00 89.76           N  
ATOM   2567  HE  ARG A 158     -27.311   7.227  16.200  1.00 89.76           H  
ATOM   2568  NH1 ARG A 158     -27.263   4.246  15.081  1.00 89.76           N  
ATOM   2569 HH11 ARG A 158     -27.410   4.387  14.092  1.00 89.76           H  
ATOM   2570 HH12 ARG A 158     -27.294   3.307  15.451  1.00 89.76           H  
ATOM   2571  NH2 ARG A 158     -27.126   4.987  17.159  1.00 89.76           N  
ATOM   2572 HH21 ARG A 158     -27.033   4.022  17.442  1.00 89.76           H  
ATOM   2573 HH22 ARG A 158     -27.006   5.715  17.849  1.00 89.76           H  
ATOM   2574  CZ  ARG A 158     -27.251   5.263  15.893  1.00 89.76           C  
ATOM   2575  N   ASP A 159     -24.734  10.335  11.808  1.00 90.28           N  
ATOM   2576  H   ASP A 159     -25.362  10.830  12.425  1.00 90.28           H  
ATOM   2577  CA  ASP A 159     -24.819  10.625  10.370  1.00 90.28           C  
ATOM   2578  HA  ASP A 159     -25.136   9.726   9.841  1.00 90.28           H  
ATOM   2579  C   ASP A 159     -23.463  11.052   9.798  1.00 90.28           C  
ATOM   2580  CB  ASP A 159     -25.870  11.718  10.125  1.00 90.28           C  
ATOM   2581  HB2 ASP A 159     -25.562  12.626  10.643  1.00 90.28           H  
ATOM   2582  HB3 ASP A 159     -25.907  11.935   9.057  1.00 90.28           H  
ATOM   2583  O   ASP A 159     -23.123  10.735   8.659  1.00 90.28           O  
ATOM   2584  CG  ASP A 159     -27.277  11.322  10.588  1.00 90.28           C  
ATOM   2585  OD1 ASP A 159     -27.535  10.102  10.705  1.00 90.28           O  
ATOM   2586  OD2 ASP A 159     -28.053  12.253  10.888  1.00 90.28           O  
ATOM   2587  N   ARG A 160     -22.633  11.719  10.611  1.00 91.79           N  
ATOM   2588  H   ARG A 160     -22.947  11.879  11.557  1.00 91.79           H  
ATOM   2589  CA  ARG A 160     -21.279  12.120  10.209  1.00 91.79           C  
ATOM   2590  HA  ARG A 160     -21.334  12.580   9.222  1.00 91.79           H  
ATOM   2591  C   ARG A 160     -20.361  10.916  10.045  1.00 91.79           C  
ATOM   2592  CB  ARG A 160     -20.677  13.124  11.197  1.00 91.79           C  
ATOM   2593  HB2 ARG A 160     -19.653  13.334  10.889  1.00 91.79           H  
ATOM   2594  HB3 ARG A 160     -20.651  12.688  12.196  1.00 91.79           H  
ATOM   2595  O   ARG A 160     -19.642  10.860   9.058  1.00 91.79           O  
ATOM   2596  CG  ARG A 160     -21.460  14.440  11.230  1.00 91.79           C  
ATOM   2597  HG2 ARG A 160     -22.464  14.262  11.615  1.00 91.79           H  
ATOM   2598  HG3 ARG A 160     -21.528  14.852  10.223  1.00 91.79           H  
ATOM   2599  CD  ARG A 160     -20.740  15.437  12.141  1.00 91.79           C  
ATOM   2600  HD2 ARG A 160     -19.743  15.617  11.739  1.00 91.79           H  
ATOM   2601  HD3 ARG A 160     -20.654  14.999  13.135  1.00 91.79           H  
ATOM   2602  NE  ARG A 160     -21.479  16.705  12.236  1.00 91.79           N  
ATOM   2603  HE  ARG A 160     -22.433  16.691  11.905  1.00 91.79           H  
ATOM   2604  NH1 ARG A 160     -19.867  17.900  13.347  1.00 91.79           N  
ATOM   2605 HH11 ARG A 160     -19.309  17.059  13.391  1.00 91.79           H  
ATOM   2606 HH12 ARG A 160     -19.594  18.727  13.857  1.00 91.79           H  
ATOM   2607  NH2 ARG A 160     -21.817  18.869  12.849  1.00 91.79           N  
ATOM   2608 HH21 ARG A 160     -21.508  19.714  13.308  1.00 91.79           H  
ATOM   2609 HH22 ARG A 160     -22.751  18.822  12.469  1.00 91.79           H  
ATOM   2610  CZ  ARG A 160     -21.052  17.816  12.805  1.00 91.79           C  
ATOM   2611  N   ILE A 161     -20.396   9.955  10.968  1.00 93.29           N  
ATOM   2612  H   ILE A 161     -21.020  10.072  11.753  1.00 93.29           H  
ATOM   2613  CA  ILE A 161     -19.621   8.711  10.865  1.00 93.29           C  
ATOM   2614  HA  ILE A 161     -18.567   8.953  10.726  1.00 93.29           H  
ATOM   2615  C   ILE A 161     -20.030   7.922   9.621  1.00 93.29           C  
ATOM   2616  CB  ILE A 161     -19.778   7.881  12.157  1.00 93.29           C  
ATOM   2617  HB  ILE A 161     -20.837   7.846  12.412  1.00 93.29           H  
ATOM   2618  O   ILE A 161     -19.158   7.479   8.875  1.00 93.29           O  
ATOM   2619  CG1 ILE A 161     -19.036   8.500  13.362  1.00 93.29           C  
ATOM   2620 HG12 ILE A 161     -19.520   9.434  13.648  1.00 93.29           H  
ATOM   2621 HG13 ILE A 161     -19.134   7.807  14.197  1.00 93.29           H  
ATOM   2622  CG2 ILE A 161     -19.322   6.423  11.997  1.00 93.29           C  
ATOM   2623 HG21 ILE A 161     -19.395   5.914  12.958  1.00 93.29           H  
ATOM   2624 HG22 ILE A 161     -18.291   6.375  11.649  1.00 93.29           H  
ATOM   2625 HG23 ILE A 161     -19.963   5.894  11.291  1.00 93.29           H  
ATOM   2626  CD1 ILE A 161     -17.540   8.786  13.177  1.00 93.29           C  
ATOM   2627 HD11 ILE A 161     -17.104   9.064  14.136  1.00 93.29           H  
ATOM   2628 HD12 ILE A 161     -17.017   7.905  12.804  1.00 93.29           H  
ATOM   2629 HD13 ILE A 161     -17.401   9.624  12.494  1.00 93.29           H  
ATOM   2630  N   LYS A 162     -21.335   7.810   9.347  1.00 94.08           N  
ATOM   2631  H   LYS A 162     -22.009   8.179  10.003  1.00 94.08           H  
ATOM   2632  CA  LYS A 162     -21.820   7.176   8.115  1.00 94.08           C  
ATOM   2633  HA  LYS A 162     -21.396   6.173   8.064  1.00 94.08           H  
ATOM   2634  C   LYS A 162     -21.330   7.914   6.866  1.00 94.08           C  
ATOM   2635  CB  LYS A 162     -23.351   7.071   8.163  1.00 94.08           C  
ATOM   2636  HB2 LYS A 162     -23.779   8.071   8.241  1.00 94.08           H  
ATOM   2637  HB3 LYS A 162     -23.638   6.515   9.055  1.00 94.08           H  
ATOM   2638  O   LYS A 162     -20.845   7.277   5.941  1.00 94.08           O  
ATOM   2639  CG  LYS A 162     -23.965   6.378   6.935  1.00 94.08           C  
ATOM   2640  HG2 LYS A 162     -25.043   6.326   7.084  1.00 94.08           H  
ATOM   2641  HG3 LYS A 162     -23.778   6.976   6.043  1.00 94.08           H  
ATOM   2642  CD  LYS A 162     -23.427   4.954   6.722  1.00 94.08           C  
ATOM   2643  HD2 LYS A 162     -22.383   4.988   6.412  1.00 94.08           H  
ATOM   2644  HD3 LYS A 162     -23.495   4.417   7.669  1.00 94.08           H  
ATOM   2645  CE  LYS A 162     -24.232   4.171   5.679  1.00 94.08           C  
ATOM   2646  HE2 LYS A 162     -23.927   3.125   5.713  1.00 94.08           H  
ATOM   2647  HE3 LYS A 162     -25.289   4.223   5.938  1.00 94.08           H  
ATOM   2648  NZ  LYS A 162     -24.016   4.693   4.311  1.00 94.08           N  
ATOM   2649  HZ1 LYS A 162     -23.070   4.540   3.990  1.00 94.08           H  
ATOM   2650  HZ2 LYS A 162     -24.614   4.272   3.616  1.00 94.08           H  
ATOM   2651  HZ3 LYS A 162     -24.049   5.700   4.238  1.00 94.08           H  
ATOM   2652  N   HIS A 163     -21.365   9.247   6.865  1.00 94.61           N  
ATOM   2653  H   HIS A 163     -21.844   9.719   7.618  1.00 94.61           H  
ATOM   2654  CA  HIS A 163     -20.849  10.040   5.748  1.00 94.61           C  
ATOM   2655  HA  HIS A 163     -21.338   9.690   4.839  1.00 94.61           H  
ATOM   2656  C   HIS A 163     -19.332   9.863   5.543  1.00 94.61           C  
ATOM   2657  CB  HIS A 163     -21.232  11.510   5.967  1.00 94.61           C  
ATOM   2658  HB2 HIS A 163     -20.772  11.862   6.891  1.00 94.61           H  
ATOM   2659  HB3 HIS A 163     -22.313  11.573   6.085  1.00 94.61           H  
ATOM   2660  O   HIS A 163     -18.876   9.800   4.403  1.00 94.61           O  
ATOM   2661  CG  HIS A 163     -20.833  12.449   4.852  1.00 94.61           C  
ATOM   2662  CD2 HIS A 163     -20.617  12.145   3.531  1.00 94.61           C  
ATOM   2663  HD2 HIS A 163     -20.694  11.165   3.084  1.00 94.61           H  
ATOM   2664  ND1 HIS A 163     -20.644  13.804   4.984  1.00 94.61           N  
ATOM   2665  HD1 HIS A 163     -20.768  14.339   5.832  1.00 94.61           H  
ATOM   2666  CE1 HIS A 163     -20.307  14.301   3.784  1.00 94.61           C  
ATOM   2667  HE1 HIS A 163     -20.097  15.342   3.583  1.00 94.61           H  
ATOM   2668  NE2 HIS A 163     -20.265  13.327   2.862  1.00 94.61           N  
ATOM   2669  N   ILE A 164     -18.540   9.740   6.617  1.00 95.73           N  
ATOM   2670  H   ILE A 164     -18.958   9.819   7.533  1.00 95.73           H  
ATOM   2671  CA  ILE A 164     -17.104   9.421   6.513  1.00 95.73           C  
ATOM   2672  HA  ILE A 164     -16.626  10.156   5.865  1.00 95.73           H  
ATOM   2673  C   ILE A 164     -16.913   8.063   5.843  1.00 95.73           C  
ATOM   2674  CB  ILE A 164     -16.403   9.447   7.891  1.00 95.73           C  
ATOM   2675  HB  ILE A 164     -16.921   8.768   8.568  1.00 95.73           H  
ATOM   2676  O   ILE A 164     -16.115   7.955   4.915  1.00 95.73           O  
ATOM   2677  CG1 ILE A 164     -16.431  10.866   8.479  1.00 95.73           C  
ATOM   2678 HG12 ILE A 164     -17.419  11.308   8.356  1.00 95.73           H  
ATOM   2679 HG13 ILE A 164     -15.730  11.477   7.910  1.00 95.73           H  
ATOM   2680  CG2 ILE A 164     -14.931   8.999   7.765  1.00 95.73           C  
ATOM   2681 HG21 ILE A 164     -14.399   9.639   7.061  1.00 95.73           H  
ATOM   2682 HG22 ILE A 164     -14.428   9.025   8.732  1.00 95.73           H  
ATOM   2683 HG23 ILE A 164     -14.869   7.972   7.403  1.00 95.73           H  
ATOM   2684  CD1 ILE A 164     -16.066  10.943   9.959  1.00 95.73           C  
ATOM   2685 HD11 ILE A 164     -16.207  11.964  10.316  1.00 95.73           H  
ATOM   2686 HD12 ILE A 164     -15.024  10.658  10.106  1.00 95.73           H  
ATOM   2687 HD13 ILE A 164     -16.711  10.272  10.526  1.00 95.73           H  
ATOM   2688  N   TRP A 165     -17.655   7.051   6.290  1.00 95.91           N  
ATOM   2689  H   TRP A 165     -18.295   7.212   7.055  1.00 95.91           H  
ATOM   2690  CA  TRP A 165     -17.617   5.719   5.698  1.00 95.91           C  
ATOM   2691  HA  TRP A 165     -16.610   5.312   5.788  1.00 95.91           H  
ATOM   2692  C   TRP A 165     -17.955   5.738   4.205  1.00 95.91           C  
ATOM   2693  CB  TRP A 165     -18.578   4.814   6.462  1.00 95.91           C  
ATOM   2694  HB2 TRP A 165     -18.195   4.671   7.473  1.00 95.91           H  
ATOM   2695  HB3 TRP A 165     -19.558   5.283   6.543  1.00 95.91           H  
ATOM   2696  O   TRP A 165     -17.191   5.212   3.401  1.00 95.91           O  
ATOM   2697  CG  TRP A 165     -18.751   3.485   5.822  1.00 95.91           C  
ATOM   2698  CD1 TRP A 165     -19.867   3.043   5.198  1.00 95.91           C  
ATOM   2699  HD1 TRP A 165     -20.787   3.600   5.097  1.00 95.91           H  
ATOM   2700  CD2 TRP A 165     -17.743   2.453   5.641  1.00 95.91           C  
ATOM   2701  CE2 TRP A 165     -18.346   1.382   4.927  1.00 95.91           C  
ATOM   2702  CE3 TRP A 165     -16.370   2.337   5.956  1.00 95.91           C  
ATOM   2703  HE3 TRP A 165     -15.875   3.149   6.468  1.00 95.91           H  
ATOM   2704  NE1 TRP A 165     -19.650   1.770   4.716  1.00 95.91           N  
ATOM   2705  HE1 TRP A 165     -20.370   1.197   4.299  1.00 95.91           H  
ATOM   2706  CH2 TRP A 165     -16.262   0.157   4.881  1.00 95.91           C  
ATOM   2707  HH2 TRP A 165     -15.688  -0.691   4.539  1.00 95.91           H  
ATOM   2708  CZ2 TRP A 165     -17.618   0.263   4.537  1.00 95.91           C  
ATOM   2709  HZ2 TRP A 165     -18.093  -0.455   3.884  1.00 95.91           H  
ATOM   2710  CZ3 TRP A 165     -15.637   1.193   5.594  1.00 95.91           C  
ATOM   2711  HZ3 TRP A 165     -14.589   1.118   5.842  1.00 95.91           H  
ATOM   2712  N   ASP A 166     -19.031   6.424   3.820  1.00 95.10           N  
ATOM   2713  H   ASP A 166     -19.647   6.788   4.532  1.00 95.10           H  
ATOM   2714  CA  ASP A 166     -19.450   6.518   2.418  1.00 95.10           C  
ATOM   2715  HA  ASP A 166     -19.616   5.512   2.032  1.00 95.10           H  
ATOM   2716  C   ASP A 166     -18.370   7.152   1.535  1.00 95.10           C  
ATOM   2717  CB  ASP A 166     -20.770   7.306   2.334  1.00 95.10           C  
ATOM   2718  HB2 ASP A 166     -21.001   7.496   1.286  1.00 95.10           H  
ATOM   2719  HB3 ASP A 166     -20.659   8.265   2.839  1.00 95.10           H  
ATOM   2720  O   ASP A 166     -18.126   6.693   0.420  1.00 95.10           O  
ATOM   2721  CG  ASP A 166     -21.936   6.527   2.947  1.00 95.10           C  
ATOM   2722  OD1 ASP A 166     -21.873   5.278   2.976  1.00 95.10           O  
ATOM   2723  OD2 ASP A 166     -22.929   7.134   3.413  1.00 95.10           O  
ATOM   2724  N   LYS A 167     -17.662   8.164   2.053  1.00 94.91           N  
ATOM   2725  H   LYS A 167     -17.902   8.475   2.984  1.00 94.91           H  
ATOM   2726  CA  LYS A 167     -16.519   8.768   1.358  1.00 94.91           C  
ATOM   2727  HA  LYS A 167     -16.790   8.913   0.313  1.00 94.91           H  
ATOM   2728  C   LYS A 167     -15.316   7.843   1.269  1.00 94.91           C  
ATOM   2729  CB  LYS A 167     -16.134  10.101   2.024  1.00 94.91           C  
ATOM   2730  HB2 LYS A 167     -16.017   9.949   3.097  1.00 94.91           H  
ATOM   2731  HB3 LYS A 167     -15.172  10.428   1.630  1.00 94.91           H  
ATOM   2732  O   LYS A 167     -14.647   7.842   0.239  1.00 94.91           O  
ATOM   2733  CG  LYS A 167     -17.159  11.220   1.788  1.00 94.91           C  
ATOM   2734  HG2 LYS A 167     -16.833  12.113   2.320  1.00 94.91           H  
ATOM   2735  HG3 LYS A 167     -18.132  10.919   2.176  1.00 94.91           H  
ATOM   2736  CD  LYS A 167     -17.292  11.546   0.296  1.00 94.91           C  
ATOM   2737  HD2 LYS A 167     -17.646  10.664  -0.238  1.00 94.91           H  
ATOM   2738  HD3 LYS A 167     -16.319  11.830  -0.104  1.00 94.91           H  
ATOM   2739  CE  LYS A 167     -18.303  12.659   0.044  1.00 94.91           C  
ATOM   2740  HE2 LYS A 167     -17.914  13.600   0.431  1.00 94.91           H  
ATOM   2741  HE3 LYS A 167     -19.218  12.423   0.587  1.00 94.91           H  
ATOM   2742  NZ  LYS A 167     -18.577  12.742  -1.413  1.00 94.91           N  
ATOM   2743  HZ1 LYS A 167     -17.735  12.945  -1.932  1.00 94.91           H  
ATOM   2744  HZ2 LYS A 167     -19.289  13.428  -1.619  1.00 94.91           H  
ATOM   2745  HZ3 LYS A 167     -18.898  11.845  -1.748  1.00 94.91           H  
ATOM   2746  N   ILE A 168     -15.039   7.068   2.317  1.00 95.11           N  
ATOM   2747  H   ILE A 168     -15.644   7.114   3.124  1.00 95.11           H  
ATOM   2748  CA  ILE A 168     -13.966   6.073   2.286  1.00 95.11           C  
ATOM   2749  HA  ILE A 168     -13.052   6.584   1.984  1.00 95.11           H  
ATOM   2750  C   ILE A 168     -14.253   5.036   1.200  1.00 95.11           C  
ATOM   2751  CB  ILE A 168     -13.737   5.446   3.681  1.00 95.11           C  
ATOM   2752  HB  ILE A 168     -14.699   5.156   4.102  1.00 95.11           H  
ATOM   2753  O   ILE A 168     -13.369   4.759   0.393  1.00 95.11           O  
ATOM   2754  CG1 ILE A 168     -13.074   6.488   4.611  1.00 95.11           C  
ATOM   2755 HG12 ILE A 168     -12.052   6.673   4.280  1.00 95.11           H  
ATOM   2756 HG13 ILE A 168     -13.618   7.430   4.544  1.00 95.11           H  
ATOM   2757  CG2 ILE A 168     -12.858   4.186   3.592  1.00 95.11           C  
ATOM   2758 HG21 ILE A 168     -11.910   4.428   3.112  1.00 95.11           H  
ATOM   2759 HG22 ILE A 168     -12.673   3.772   4.583  1.00 95.11           H  
ATOM   2760 HG23 ILE A 168     -13.359   3.409   3.014  1.00 95.11           H  
ATOM   2761  CD1 ILE A 168     -13.050   6.078   6.088  1.00 95.11           C  
ATOM   2762 HD11 ILE A 168     -12.666   6.906   6.685  1.00 95.11           H  
ATOM   2763 HD12 ILE A 168     -12.402   5.215   6.244  1.00 95.11           H  
ATOM   2764 HD13 ILE A 168     -14.063   5.844   6.414  1.00 95.11           H  
ATOM   2765  N   ILE A 169     -15.483   4.521   1.135  1.00 94.27           N  
ATOM   2766  H   ILE A 169     -16.162   4.798   1.830  1.00 94.27           H  
ATOM   2767  CA  ILE A 169     -15.865   3.500   0.157  1.00 94.27           C  
ATOM   2768  HA  ILE A 169     -15.131   2.698   0.232  1.00 94.27           H  
ATOM   2769  C   ILE A 169     -15.753   4.002  -1.278  1.00 94.27           C  
ATOM   2770  CB  ILE A 169     -17.260   2.921   0.476  1.00 94.27           C  
ATOM   2771  HB  ILE A 169     -17.962   3.745   0.602  1.00 94.27           H  
ATOM   2772  O   ILE A 169     -15.039   3.384  -2.068  1.00 94.27           O  
ATOM   2773  CG1 ILE A 169     -17.229   2.115   1.789  1.00 94.27           C  
ATOM   2774 HG12 ILE A 169     -18.195   1.627   1.923  1.00 94.27           H  
ATOM   2775 HG13 ILE A 169     -17.086   2.787   2.634  1.00 94.27           H  
ATOM   2776  CG2 ILE A 169     -17.800   2.024  -0.657  1.00 94.27           C  
ATOM   2777 HG21 ILE A 169     -17.078   1.255  -0.933  1.00 94.27           H  
ATOM   2778 HG22 ILE A 169     -18.730   1.547  -0.349  1.00 94.27           H  
ATOM   2779 HG23 ILE A 169     -18.011   2.620  -1.545  1.00 94.27           H  
ATOM   2780  CD1 ILE A 169     -16.125   1.054   1.822  1.00 94.27           C  
ATOM   2781 HD11 ILE A 169     -16.514   0.131   2.253  1.00 94.27           H  
ATOM   2782 HD12 ILE A 169     -15.792   0.813   0.812  1.00 94.27           H  
ATOM   2783 HD13 ILE A 169     -15.274   1.416   2.398  1.00 94.27           H  
ATOM   2784  N   ASP A 170     -16.367   5.145  -1.579  1.00 92.17           N  
ATOM   2785  H   ASP A 170     -16.925   5.592  -0.866  1.00 92.17           H  
ATOM   2786  CA  ASP A 170     -16.354   5.763  -2.912  1.00 92.17           C  
ATOM   2787  HA  ASP A 170     -16.897   5.133  -3.616  1.00 92.17           H  
ATOM   2788  C   ASP A 170     -14.921   5.946  -3.451  1.00 92.17           C  
ATOM   2789  CB  ASP A 170     -17.089   7.108  -2.774  1.00 92.17           C  
ATOM   2790  HB2 ASP A 170     -16.569   7.720  -2.038  1.00 92.17           H  
ATOM   2791  HB3 ASP A 170     -18.093   6.917  -2.394  1.00 92.17           H  
ATOM   2792  O   ASP A 170     -14.590   5.571  -4.577  1.00 92.17           O  
ATOM   2793  CG  ASP A 170     -17.226   7.902  -4.075  1.00 92.17           C  
ATOM   2794  OD1 ASP A 170     -17.507   7.284  -5.123  1.00 92.17           O  
ATOM   2795  OD2 ASP A 170     -17.109   9.151  -3.991  1.00 92.17           O  
ATOM   2796  N   VAL A 171     -14.022   6.446  -2.599  1.00 91.63           N  
ATOM   2797  H   VAL A 171     -14.338   6.707  -1.676  1.00 91.63           H  
ATOM   2798  CA  VAL A 171     -12.610   6.635  -2.949  1.00 91.63           C  
ATOM   2799  HA  VAL A 171     -12.559   7.103  -3.932  1.00 91.63           H  
ATOM   2800  C   VAL A 171     -11.868   5.298  -3.063  1.00 91.63           C  
ATOM   2801  CB  VAL A 171     -11.961   7.587  -1.928  1.00 91.63           C  
ATOM   2802  HB  VAL A 171     -12.189   7.240  -0.920  1.00 91.63           H  
ATOM   2803  O   VAL A 171     -11.072   5.115  -3.987  1.00 91.63           O  
ATOM   2804  CG1 VAL A 171     -10.441   7.654  -2.061  1.00 91.63           C  
ATOM   2805 HG11 VAL A 171     -10.041   8.442  -1.423  1.00 91.63           H  
ATOM   2806 HG12 VAL A 171     -10.035   6.702  -1.720  1.00 91.63           H  
ATOM   2807 HG13 VAL A 171     -10.149   7.845  -3.093  1.00 91.63           H  
ATOM   2808  CG2 VAL A 171     -12.509   9.011  -2.093  1.00 91.63           C  
ATOM   2809 HG21 VAL A 171     -12.258   9.395  -3.081  1.00 91.63           H  
ATOM   2810 HG22 VAL A 171     -12.083   9.660  -1.328  1.00 91.63           H  
ATOM   2811 HG23 VAL A 171     -13.593   9.009  -1.977  1.00 91.63           H  
ATOM   2812  N   SER A 172     -12.121   4.357  -2.151  1.00 91.64           N  
ATOM   2813  H   SER A 172     -12.794   4.566  -1.427  1.00 91.64           H  
ATOM   2814  CA  SER A 172     -11.411   3.076  -2.082  1.00 91.64           C  
ATOM   2815  HA  SER A 172     -10.342   3.284  -2.034  1.00 91.64           H  
ATOM   2816  C   SER A 172     -11.644   2.182  -3.302  1.00 91.64           C  
ATOM   2817  CB  SER A 172     -11.755   2.343  -0.787  1.00 91.64           C  
ATOM   2818  HB2 SER A 172     -11.097   1.479  -0.693  1.00 91.64           H  
ATOM   2819  HB3 SER A 172     -11.575   3.005   0.060  1.00 91.64           H  
ATOM   2820  O   SER A 172     -10.680   1.679  -3.881  1.00 91.64           O  
ATOM   2821  OG  SER A 172     -13.085   1.886  -0.755  1.00 91.64           O  
ATOM   2822  HG  SER A 172     -13.669   2.551  -1.126  1.00 91.64           H  
ATOM   2823  N   GLU A 173     -12.893   2.039  -3.752  1.00 89.27           N  
ATOM   2824  H   GLU A 173     -13.644   2.485  -3.243  1.00 89.27           H  
ATOM   2825  CA  GLU A 173     -13.258   1.211  -4.910  1.00 89.27           C  
ATOM   2826  HA  GLU A 173     -12.874   0.200  -4.771  1.00 89.27           H  
ATOM   2827  C   GLU A 173     -12.642   1.763  -6.203  1.00 89.27           C  
ATOM   2828  CB  GLU A 173     -14.795   1.143  -5.025  1.00 89.27           C  
ATOM   2829  HB2 GLU A 173     -15.052   0.669  -5.972  1.00 89.27           H  
ATOM   2830  HB3 GLU A 173     -15.198   2.156  -5.023  1.00 89.27           H  
ATOM   2831  O   GLU A 173     -12.211   1.014  -7.093  1.00 89.27           O  
ATOM   2832  CG  GLU A 173     -15.431   0.325  -3.883  1.00 89.27           C  
ATOM   2833  HG2 GLU A 173     -15.144   0.763  -2.927  1.00 89.27           H  
ATOM   2834  HG3 GLU A 173     -15.016  -0.682  -3.924  1.00 89.27           H  
ATOM   2835  CD  GLU A 173     -16.972   0.227  -3.930  1.00 89.27           C  
ATOM   2836  OE1 GLU A 173     -17.534  -0.608  -3.173  1.00 89.27           O  
ATOM   2837  OE2 GLU A 173     -17.616   0.968  -4.704  1.00 89.27           O  
ATOM   2838  N   LYS A 174     -12.542   3.092  -6.289  1.00 89.51           N  
ATOM   2839  H   LYS A 174     -12.927   3.638  -5.532  1.00 89.51           H  
ATOM   2840  CA  LYS A 174     -12.006   3.781  -7.456  1.00 89.51           C  
ATOM   2841  HA  LYS A 174     -12.353   3.254  -8.345  1.00 89.51           H  
ATOM   2842  C   LYS A 174     -10.482   3.754  -7.502  1.00 89.51           C  
ATOM   2843  CB  LYS A 174     -12.592   5.193  -7.487  1.00 89.51           C  
ATOM   2844  HB2 LYS A 174     -13.674   5.123  -7.374  1.00 89.51           H  
ATOM   2845  HB3 LYS A 174     -12.199   5.782  -6.659  1.00 89.51           H  
ATOM   2846  O   LYS A 174      -9.927   3.328  -8.512  1.00 89.51           O  
ATOM   2847  CG  LYS A 174     -12.275   5.880  -8.818  1.00 89.51           C  
ATOM   2848  HG2 LYS A 174     -12.555   5.226  -9.644  1.00 89.51           H  
ATOM   2849  HG3 LYS A 174     -11.208   6.094  -8.877  1.00 89.51           H  
ATOM   2850  CD  LYS A 174     -13.070   7.180  -8.922  1.00 89.51           C  
ATOM   2851  HD2 LYS A 174     -12.825   7.820  -8.074  1.00 89.51           H  
ATOM   2852  HD3 LYS A 174     -14.137   6.960  -8.891  1.00 89.51           H  
ATOM   2853  CE  LYS A 174     -12.727   7.876 -10.238  1.00 89.51           C  
ATOM   2854  HE2 LYS A 174     -13.173   7.311 -11.056  1.00 89.51           H  
ATOM   2855  HE3 LYS A 174     -11.644   7.860 -10.367  1.00 89.51           H  
ATOM   2856  NZ  LYS A 174     -13.216   9.272 -10.227  1.00 89.51           N  
ATOM   2857  HZ1 LYS A 174     -14.186   9.303  -9.949  1.00 89.51           H  
ATOM   2858  HZ2 LYS A 174     -12.663   9.793  -9.561  1.00 89.51           H  
ATOM   2859  HZ3 LYS A 174     -13.101   9.696 -11.137  1.00 89.51           H  
ATOM   2860  N   TYR A 175      -9.810   4.154  -6.425  1.00 90.10           N  
ATOM   2861  H   TYR A 175     -10.344   4.451  -5.621  1.00 90.10           H  
ATOM   2862  CA  TYR A 175      -8.381   4.482  -6.461  1.00 90.10           C  
ATOM   2863  HA  TYR A 175      -8.053   4.517  -7.500  1.00 90.10           H  
ATOM   2864  C   TYR A 175      -7.460   3.472  -5.769  1.00 90.10           C  
ATOM   2865  CB  TYR A 175      -8.175   5.898  -5.916  1.00 90.10           C  
ATOM   2866  HB2 TYR A 175      -7.106   6.113  -5.893  1.00 90.10           H  
ATOM   2867  HB3 TYR A 175      -8.540   5.951  -4.890  1.00 90.10           H  
ATOM   2868  O   TYR A 175      -6.258   3.519  -5.997  1.00 90.10           O  
ATOM   2869  CG  TYR A 175      -8.844   6.966  -6.759  1.00 90.10           C  
ATOM   2870  CD1 TYR A 175      -8.338   7.262  -8.039  1.00 90.10           C  
ATOM   2871  HD1 TYR A 175      -7.476   6.731  -8.415  1.00 90.10           H  
ATOM   2872  CD2 TYR A 175      -9.966   7.663  -6.271  1.00 90.10           C  
ATOM   2873  HD2 TYR A 175     -10.365   7.417  -5.298  1.00 90.10           H  
ATOM   2874  CE1 TYR A 175      -8.934   8.265  -8.823  1.00 90.10           C  
ATOM   2875  HE1 TYR A 175      -8.525   8.477  -9.800  1.00 90.10           H  
ATOM   2876  CE2 TYR A 175     -10.558   8.680  -7.044  1.00 90.10           C  
ATOM   2877  HE2 TYR A 175     -11.398   9.236  -6.654  1.00 90.10           H  
ATOM   2878  OH  TYR A 175     -10.600   9.965  -9.080  1.00 90.10           O  
ATOM   2879  HH  TYR A 175      -9.979  10.196  -9.774  1.00 90.10           H  
ATOM   2880  CZ  TYR A 175     -10.038   8.984  -8.320  1.00 90.10           C  
ATOM   2881  N   PHE A 176      -7.973   2.517  -4.985  1.00 90.22           N  
ATOM   2882  H   PHE A 176      -8.972   2.477  -4.838  1.00 90.22           H  
ATOM   2883  CA  PHE A 176      -7.127   1.610  -4.201  1.00 90.22           C  
ATOM   2884  HA  PHE A 176      -6.085   1.916  -4.289  1.00 90.22           H  
ATOM   2885  C   PHE A 176      -7.251   0.166  -4.715  1.00 90.22           C  
ATOM   2886  CB  PHE A 176      -7.446   1.760  -2.709  1.00 90.22           C  
ATOM   2887  HB2 PHE A 176      -8.509   1.594  -2.534  1.00 90.22           H  
ATOM   2888  HB3 PHE A 176      -6.902   0.993  -2.157  1.00 90.22           H  
ATOM   2889  O   PHE A 176      -8.165  -0.555  -4.309  1.00 90.22           O  
ATOM   2890  CG  PHE A 176      -7.056   3.121  -2.160  1.00 90.22           C  
ATOM   2891  CD1 PHE A 176      -5.858   3.278  -1.434  1.00 90.22           C  
ATOM   2892  HD1 PHE A 176      -5.212   2.433  -1.246  1.00 90.22           H  
ATOM   2893  CD2 PHE A 176      -7.860   4.249  -2.417  1.00 90.22           C  
ATOM   2894  HD2 PHE A 176      -8.744   4.164  -3.031  1.00 90.22           H  
ATOM   2895  CE1 PHE A 176      -5.514   4.540  -0.917  1.00 90.22           C  
ATOM   2896  HE1 PHE A 176      -4.627   4.669  -0.314  1.00 90.22           H  
ATOM   2897  CE2 PHE A 176      -7.471   5.515  -1.955  1.00 90.22           C  
ATOM   2898  HE2 PHE A 176      -8.027   6.398  -2.235  1.00 90.22           H  
ATOM   2899  CZ  PHE A 176      -6.309   5.658  -1.191  1.00 90.22           C  
ATOM   2900  HZ  PHE A 176      -6.001   6.635  -0.850  1.00 90.22           H  
ATOM   2901  N   PRO A 177      -6.320  -0.318  -5.570  1.00 85.83           N  
ATOM   2902  CA  PRO A 177      -6.430  -1.621  -6.241  1.00 85.83           C  
ATOM   2903  HA  PRO A 177      -7.238  -1.576  -6.970  1.00 85.83           H  
ATOM   2904  C   PRO A 177      -6.668  -2.799  -5.293  1.00 85.83           C  
ATOM   2905  CB  PRO A 177      -5.092  -1.833  -6.960  1.00 85.83           C  
ATOM   2906  HB2 PRO A 177      -5.233  -2.320  -7.925  1.00 85.83           H  
ATOM   2907  HB3 PRO A 177      -4.418  -2.428  -6.343  1.00 85.83           H  
ATOM   2908  O   PRO A 177      -7.331  -3.775  -5.644  1.00 85.83           O  
ATOM   2909  CG  PRO A 177      -4.496  -0.443  -7.123  1.00 85.83           C  
ATOM   2910  HG2 PRO A 177      -4.785  -0.047  -8.097  1.00 85.83           H  
ATOM   2911  HG3 PRO A 177      -3.410  -0.463  -7.039  1.00 85.83           H  
ATOM   2912  CD  PRO A 177      -5.117   0.384  -6.004  1.00 85.83           C  
ATOM   2913  HD2 PRO A 177      -4.418   0.464  -5.172  1.00 85.83           H  
ATOM   2914  HD3 PRO A 177      -5.350   1.376  -6.392  1.00 85.83           H  
ATOM   2915  N   ARG A 178      -6.108  -2.724  -4.080  1.00 88.09           N  
ATOM   2916  H   ARG A 178      -5.587  -1.889  -3.854  1.00 88.09           H  
ATOM   2917  CA  ARG A 178      -6.178  -3.808  -3.102  1.00 88.09           C  
ATOM   2918  HA  ARG A 178      -6.163  -4.736  -3.674  1.00 88.09           H  
ATOM   2919  C   ARG A 178      -7.495  -3.840  -2.323  1.00 88.09           C  
ATOM   2920  CB  ARG A 178      -4.920  -3.744  -2.213  1.00 88.09           C  
ATOM   2921  HB2 ARG A 178      -4.948  -2.842  -1.602  1.00 88.09           H  
ATOM   2922  HB3 ARG A 178      -4.048  -3.662  -2.862  1.00 88.09           H  
ATOM   2923  O   ARG A 178      -7.811  -4.885  -1.756  1.00 88.09           O  
ATOM   2924  CG  ARG A 178      -4.699  -4.961  -1.302  1.00 88.09           C  
ATOM   2925  HG2 ARG A 178      -5.433  -4.955  -0.496  1.00 88.09           H  
ATOM   2926  HG3 ARG A 178      -3.707  -4.869  -0.860  1.00 88.09           H  
ATOM   2927  CD  ARG A 178      -4.776  -6.276  -2.088  1.00 88.09           C  
ATOM   2928  HD2 ARG A 178      -5.794  -6.411  -2.455  1.00 88.09           H  
ATOM   2929  HD3 ARG A 178      -4.109  -6.179  -2.944  1.00 88.09           H  
ATOM   2930  NE  ARG A 178      -4.423  -7.460  -1.281  1.00 88.09           N  
ATOM   2931  HE  ARG A 178      -4.677  -7.450  -0.303  1.00 88.09           H  
ATOM   2932  NH1 ARG A 178      -3.312  -8.598  -2.939  1.00 88.09           N  
ATOM   2933 HH11 ARG A 178      -2.502  -9.169  -3.131  1.00 88.09           H  
ATOM   2934 HH12 ARG A 178      -3.531  -7.832  -3.560  1.00 88.09           H  
ATOM   2935  NH2 ARG A 178      -3.373  -9.447  -0.897  1.00 88.09           N  
ATOM   2936 HH21 ARG A 178      -3.718  -9.352   0.048  1.00 88.09           H  
ATOM   2937 HH22 ARG A 178      -2.418  -9.772  -0.956  1.00 88.09           H  
ATOM   2938  CZ  ARG A 178      -3.708  -8.485  -1.699  1.00 88.09           C  
ATOM   2939  N   TYR A 179      -8.274  -2.755  -2.332  1.00 90.28           N  
ATOM   2940  H   TYR A 179      -8.017  -1.967  -2.909  1.00 90.28           H  
ATOM   2941  CA  TYR A 179      -9.500  -2.646  -1.544  1.00 90.28           C  
ATOM   2942  HA  TYR A 179      -9.247  -2.753  -0.489  1.00 90.28           H  
ATOM   2943  C   TYR A 179     -10.502  -3.759  -1.872  1.00 90.28           C  
ATOM   2944  CB  TYR A 179     -10.139  -1.265  -1.734  1.00 90.28           C  
ATOM   2945  HB2 TYR A 179      -9.474  -0.496  -1.342  1.00 90.28           H  
ATOM   2946  HB3 TYR A 179     -10.285  -1.073  -2.797  1.00 90.28           H  
ATOM   2947  O   TYR A 179     -10.949  -4.443  -0.960  1.00 90.28           O  
ATOM   2948  CG  TYR A 179     -11.477  -1.178  -1.033  1.00 90.28           C  
ATOM   2949  CD1 TYR A 179     -12.664  -1.315  -1.780  1.00 90.28           C  
ATOM   2950  HD1 TYR A 179     -12.636  -1.383  -2.857  1.00 90.28           H  
ATOM   2951  CD2 TYR A 179     -11.530  -1.078   0.372  1.00 90.28           C  
ATOM   2952  HD2 TYR A 179     -10.622  -0.976   0.947  1.00 90.28           H  
ATOM   2953  CE1 TYR A 179     -13.901  -1.400  -1.118  1.00 90.28           C  
ATOM   2954  HE1 TYR A 179     -14.817  -1.530  -1.675  1.00 90.28           H  
ATOM   2955  CE2 TYR A 179     -12.769  -1.149   1.035  1.00 90.28           C  
ATOM   2956  HE2 TYR A 179     -12.814  -1.102   2.113  1.00 90.28           H  
ATOM   2957  OH  TYR A 179     -15.126  -1.576   0.917  1.00 90.28           O  
ATOM   2958  HH  TYR A 179     -15.049  -1.477   1.869  1.00 90.28           H  
ATOM   2959  CZ  TYR A 179     -13.951  -1.340   0.286  1.00 90.28           C  
ATOM   2960  N   ASN A 180     -10.785  -4.026  -3.152  1.00 88.57           N  
ATOM   2961  H   ASN A 180     -10.438  -3.391  -3.856  1.00 88.57           H  
ATOM   2962  CA  ASN A 180     -11.778  -5.040  -3.538  1.00 88.57           C  
ATOM   2963  HA  ASN A 180     -12.741  -4.770  -3.105  1.00 88.57           H  
ATOM   2964  C   ASN A 180     -11.439  -6.437  -3.010  1.00 88.57           C  
ATOM   2965  CB  ASN A 180     -11.910  -5.074  -5.071  1.00 88.57           C  
ATOM   2966  HB2 ASN A 180     -12.484  -5.955  -5.359  1.00 88.57           H  
ATOM   2967  HB3 ASN A 180     -10.923  -5.138  -5.530  1.00 88.57           H  
ATOM   2968  O   ASN A 180     -12.320  -7.148  -2.534  1.00 88.57           O  
ATOM   2969  CG  ASN A 180     -12.644  -3.868  -5.618  1.00 88.57           C  
ATOM   2970  ND2 ASN A 180     -12.608  -3.655  -6.910  1.00 88.57           N  
ATOM   2971 HD21 ASN A 180     -13.156  -2.864  -7.216  1.00 88.57           H  
ATOM   2972 HD22 ASN A 180     -12.162  -4.308  -7.538  1.00 88.57           H  
ATOM   2973  OD1 ASN A 180     -13.256  -3.102  -4.903  1.00 88.57           O  
ATOM   2974  N   LYS A 181     -10.158  -6.818  -3.051  1.00 86.62           N  
ATOM   2975  H   LYS A 181      -9.476  -6.157  -3.396  1.00 86.62           H  
ATOM   2976  CA  LYS A 181      -9.715  -8.106  -2.513  1.00 86.62           C  
ATOM   2977  HA  LYS A 181     -10.369  -8.885  -2.906  1.00 86.62           H  
ATOM   2978  C   LYS A 181      -9.863  -8.150  -0.992  1.00 86.62           C  
ATOM   2979  CB  LYS A 181      -8.289  -8.403  -2.981  1.00 86.62           C  
ATOM   2980  HB2 LYS A 181      -7.616  -7.620  -2.631  1.00 86.62           H  
ATOM   2981  HB3 LYS A 181      -8.275  -8.429  -4.071  1.00 86.62           H  
ATOM   2982  O   LYS A 181     -10.435  -9.099  -0.468  1.00 86.62           O  
ATOM   2983  CG  LYS A 181      -7.834  -9.757  -2.432  1.00 86.62           C  
ATOM   2984  HG2 LYS A 181      -7.693  -9.674  -1.355  1.00 86.62           H  
ATOM   2985  HG3 LYS A 181      -8.598 -10.510  -2.628  1.00 86.62           H  
ATOM   2986  CD  LYS A 181      -6.524 -10.206  -3.071  1.00 86.62           C  
ATOM   2987  HD2 LYS A 181      -6.691 -10.448  -4.120  1.00 86.62           H  
ATOM   2988  HD3 LYS A 181      -5.793  -9.402  -2.986  1.00 86.62           H  
ATOM   2989  CE  LYS A 181      -6.076 -11.448  -2.304  1.00 86.62           C  
ATOM   2990  HE2 LYS A 181      -6.093 -11.229  -1.236  1.00 86.62           H  
ATOM   2991  HE3 LYS A 181      -6.819 -12.233  -2.443  1.00 86.62           H  
ATOM   2992  NZ  LYS A 181      -4.736 -11.921  -2.699  1.00 86.62           N  
ATOM   2993  HZ1 LYS A 181      -4.554 -12.763  -2.173  1.00 86.62           H  
ATOM   2994  HZ2 LYS A 181      -4.720 -12.131  -3.687  1.00 86.62           H  
ATOM   2995  HZ3 LYS A 181      -4.053 -11.219  -2.452  1.00 86.62           H  
ATOM   2996  N   VAL A 182      -9.415  -7.101  -0.306  1.00 87.30           N  
ATOM   2997  H   VAL A 182      -9.019  -6.329  -0.823  1.00 87.30           H  
ATOM   2998  CA  VAL A 182      -9.541  -6.958   1.153  1.00 87.30           C  
ATOM   2999  HA  VAL A 182      -9.051  -7.800   1.642  1.00 87.30           H  
ATOM   3000  C   VAL A 182     -11.015  -7.009   1.571  1.00 87.30           C  
ATOM   3001  CB  VAL A 182      -8.834  -5.658   1.585  1.00 87.30           C  
ATOM   3002  HB  VAL A 182      -9.184  -4.836   0.961  1.00 87.30           H  
ATOM   3003  O   VAL A 182     -11.378  -7.786   2.447  1.00 87.30           O  
ATOM   3004  CG1 VAL A 182      -9.037  -5.256   3.041  1.00 87.30           C  
ATOM   3005 HG11 VAL A 182      -8.641  -4.253   3.202  1.00 87.30           H  
ATOM   3006 HG12 VAL A 182      -8.510  -5.943   3.703  1.00 87.30           H  
ATOM   3007 HG13 VAL A 182     -10.102  -5.248   3.272  1.00 87.30           H  
ATOM   3008  CG2 VAL A 182      -7.324  -5.821   1.387  1.00 87.30           C  
ATOM   3009 HG21 VAL A 182      -6.956  -6.621   2.030  1.00 87.30           H  
ATOM   3010 HG22 VAL A 182      -6.819  -4.888   1.635  1.00 87.30           H  
ATOM   3011 HG23 VAL A 182      -7.106  -6.089   0.353  1.00 87.30           H  
ATOM   3012  N   ASN A 183     -11.891  -6.278   0.882  1.00 91.18           N  
ATOM   3013  H   ASN A 183     -11.542  -5.648   0.174  1.00 91.18           H  
ATOM   3014  CA  ASN A 183     -13.329  -6.295   1.124  1.00 91.18           C  
ATOM   3015  HA  ASN A 183     -13.499  -6.111   2.185  1.00 91.18           H  
ATOM   3016  C   ASN A 183     -13.969  -7.656   0.800  1.00 91.18           C  
ATOM   3017  CB  ASN A 183     -13.979  -5.153   0.325  1.00 91.18           C  
ATOM   3018  HB2 ASN A 183     -13.481  -4.211   0.558  1.00 91.18           H  
ATOM   3019  HB3 ASN A 183     -13.870  -5.343  -0.743  1.00 91.18           H  
ATOM   3020  O   ASN A 183     -14.873  -8.075   1.509  1.00 91.18           O  
ATOM   3021  CG  ASN A 183     -15.448  -5.001   0.678  1.00 91.18           C  
ATOM   3022  ND2 ASN A 183     -16.329  -5.030  -0.293  1.00 91.18           N  
ATOM   3023 HD21 ASN A 183     -17.297  -4.915  -0.027  1.00 91.18           H  
ATOM   3024 HD22 ASN A 183     -16.030  -5.043  -1.258  1.00 91.18           H  
ATOM   3025  OD1 ASN A 183     -15.822  -4.875   1.834  1.00 91.18           O  
ATOM   3026  N   SER A 184     -13.506  -8.379  -0.224  1.00 87.60           N  
ATOM   3027  H   SER A 184     -12.820  -7.970  -0.843  1.00 87.60           H  
ATOM   3028  CA  SER A 184     -14.027  -9.721  -0.528  1.00 87.60           C  
ATOM   3029  HA  SER A 184     -15.115  -9.667  -0.528  1.00 87.60           H  
ATOM   3030  C   SER A 184     -13.642 -10.771   0.521  1.00 87.60           C  
ATOM   3031  CB  SER A 184     -13.598 -10.168  -1.930  1.00 87.60           C  
ATOM   3032  HB2 SER A 184     -13.855  -9.386  -2.645  1.00 87.60           H  
ATOM   3033  HB3 SER A 184     -14.156 -11.065  -2.197  1.00 87.60           H  
ATOM   3034  O   SER A 184     -14.441 -11.653   0.821  1.00 87.60           O  
ATOM   3035  OG  SER A 184     -12.215 -10.456  -2.034  1.00 87.60           O  
ATOM   3036  HG  SER A 184     -11.729  -9.989  -1.350  1.00 87.60           H  
ATOM   3037  N   GLU A 185     -12.441 -10.664   1.098  1.00 84.21           N  
ATOM   3038  H   GLU A 185     -11.826  -9.916   0.812  1.00 84.21           H  
ATOM   3039  CA  GLU A 185     -11.933 -11.614   2.095  1.00 84.21           C  
ATOM   3040  HA  GLU A 185     -12.263 -12.620   1.838  1.00 84.21           H  
ATOM   3041  C   GLU A 185     -12.476 -11.330   3.503  1.00 84.21           C  
ATOM   3042  CB  GLU A 185     -10.390 -11.595   2.089  1.00 84.21           C  
ATOM   3043  HB2 GLU A 185     -10.044 -10.564   2.156  1.00 84.21           H  
ATOM   3044  HB3 GLU A 185     -10.033 -12.134   2.967  1.00 84.21           H  
ATOM   3045  O   GLU A 185     -12.708 -12.269   4.260  1.00 84.21           O  
ATOM   3046  CG  GLU A 185      -9.788 -12.264   0.836  1.00 84.21           C  
ATOM   3047  HG2 GLU A 185     -10.109 -13.305   0.815  1.00 84.21           H  
ATOM   3048  HG3 GLU A 185     -10.187 -11.778  -0.054  1.00 84.21           H  
ATOM   3049  CD  GLU A 185      -8.246 -12.218   0.771  1.00 84.21           C  
ATOM   3050  OE1 GLU A 185      -7.686 -12.625  -0.280  1.00 84.21           O  
ATOM   3051  OE2 GLU A 185      -7.587 -11.768   1.737  1.00 84.21           O  
ATOM   3052  N   LEU A 186     -12.692 -10.056   3.842  1.00 84.70           N  
ATOM   3053  H   LEU A 186     -12.415  -9.346   3.179  1.00 84.70           H  
ATOM   3054  CA  LEU A 186     -13.040  -9.601   5.198  1.00 84.70           C  
ATOM   3055  HA  LEU A 186     -12.997 -10.429   5.906  1.00 84.70           H  
ATOM   3056  C   LEU A 186     -14.449  -9.013   5.299  1.00 84.70           C  
ATOM   3057  CB  LEU A 186     -12.021  -8.541   5.622  1.00 84.70           C  
ATOM   3058  HB2 LEU A 186     -12.135  -7.694   4.946  1.00 84.70           H  
ATOM   3059  HB3 LEU A 186     -12.263  -8.196   6.627  1.00 84.70           H  
ATOM   3060  O   LEU A 186     -14.891  -8.616   6.362  1.00 84.70           O  
ATOM   3061  CG  LEU A 186     -10.565  -9.018   5.596  1.00 84.70           C  
ATOM   3062  HG  LEU A 186     -10.349  -9.572   4.682  1.00 84.70           H  
ATOM   3063  CD1 LEU A 186      -9.692  -7.781   5.567  1.00 84.70           C  
ATOM   3064 HD11 LEU A 186      -9.947  -7.218   4.669  1.00 84.70           H  
ATOM   3065 HD12 LEU A 186      -8.644  -8.075   5.519  1.00 84.70           H  
ATOM   3066 HD13 LEU A 186      -9.913  -7.160   6.435  1.00 84.70           H  
ATOM   3067  CD2 LEU A 186     -10.216  -9.908   6.786  1.00 84.70           C  
ATOM   3068 HD21 LEU A 186     -10.800 -10.826   6.733  1.00 84.70           H  
ATOM   3069 HD22 LEU A 186      -9.152 -10.142   6.783  1.00 84.70           H  
ATOM   3070 HD23 LEU A 186     -10.477  -9.398   7.713  1.00 84.70           H  
ATOM   3071  N   LYS A 187     -15.162  -8.874   4.177  1.00 90.49           N  
ATOM   3072  H   LYS A 187     -14.739  -9.168   3.308  1.00 90.49           H  
ATOM   3073  CA  LYS A 187     -16.532  -8.336   4.137  1.00 90.49           C  
ATOM   3074  HA  LYS A 187     -16.781  -8.127   3.097  1.00 90.49           H  
ATOM   3075  C   LYS A 187     -16.689  -6.999   4.878  1.00 90.49           C  
ATOM   3076  CB  LYS A 187     -17.513  -9.397   4.656  1.00 90.49           C  
ATOM   3077  HB2 LYS A 187     -18.529  -9.020   4.539  1.00 90.49           H  
ATOM   3078  HB3 LYS A 187     -17.331  -9.553   5.719  1.00 90.49           H  
ATOM   3079  O   LYS A 187     -17.755  -6.731   5.428  1.00 90.49           O  
ATOM   3080  CG  LYS A 187     -17.419 -10.740   3.923  1.00 90.49           C  
ATOM   3081  HG2 LYS A 187     -16.412 -11.151   4.004  1.00 90.49           H  
ATOM   3082  HG3 LYS A 187     -17.674 -10.606   2.872  1.00 90.49           H  
ATOM   3083  CD  LYS A 187     -18.400 -11.708   4.582  1.00 90.49           C  
ATOM   3084  HD2 LYS A 187     -18.143 -11.797   5.638  1.00 90.49           H  
ATOM   3085  HD3 LYS A 187     -19.413 -11.315   4.497  1.00 90.49           H  
ATOM   3086  CE  LYS A 187     -18.316 -13.082   3.922  1.00 90.49           C  
ATOM   3087  HE2 LYS A 187     -18.627 -12.995   2.881  1.00 90.49           H  
ATOM   3088  HE3 LYS A 187     -17.275 -13.404   3.940  1.00 90.49           H  
ATOM   3089  NZ  LYS A 187     -19.166 -14.049   4.656  1.00 90.49           N  
ATOM   3090  HZ1 LYS A 187     -19.102 -14.970   4.248  1.00 90.49           H  
ATOM   3091  HZ2 LYS A 187     -18.856 -14.099   5.616  1.00 90.49           H  
ATOM   3092  HZ3 LYS A 187     -20.128 -13.743   4.664  1.00 90.49           H  
ATOM   3093  N   ILE A 188     -15.654  -6.150   4.857  1.00 91.69           N  
ATOM   3094  H   ILE A 188     -14.807  -6.501   4.433  1.00 91.69           H  
ATOM   3095  CA  ILE A 188     -15.583  -4.872   5.594  1.00 91.69           C  
ATOM   3096  HA  ILE A 188     -15.478  -5.087   6.658  1.00 91.69           H  
ATOM   3097  C   ILE A 188     -16.864  -4.054   5.408  1.00 91.69           C  
ATOM   3098  CB  ILE A 188     -14.359  -4.047   5.126  1.00 91.69           C  
ATOM   3099  HB  ILE A 188     -14.463  -3.856   4.058  1.00 91.69           H  
ATOM   3100  O   ILE A 188     -17.410  -3.513   6.368  1.00 91.69           O  
ATOM   3101  CG1 ILE A 188     -13.051  -4.834   5.354  1.00 91.69           C  
ATOM   3102 HG12 ILE A 188     -13.055  -5.704   4.698  1.00 91.69           H  
ATOM   3103 HG13 ILE A 188     -13.018  -5.185   6.386  1.00 91.69           H  
ATOM   3104  CG2 ILE A 188     -14.265  -2.686   5.836  1.00 91.69           C  
ATOM   3105 HG21 ILE A 188     -13.663  -2.005   5.235  1.00 91.69           H  
ATOM   3106 HG22 ILE A 188     -13.802  -2.812   6.815  1.00 91.69           H  
ATOM   3107 HG23 ILE A 188     -15.240  -2.226   5.998  1.00 91.69           H  
ATOM   3108  CD1 ILE A 188     -11.762  -4.054   5.070  1.00 91.69           C  
ATOM   3109 HD11 ILE A 188     -11.657  -3.213   5.755  1.00 91.69           H  
ATOM   3110 HD12 ILE A 188     -11.760  -3.695   4.040  1.00 91.69           H  
ATOM   3111 HD13 ILE A 188     -10.913  -4.717   5.240  1.00 91.69           H  
ATOM   3112  N   ARG A 189     -17.373  -3.991   4.172  1.00 93.36           N  
ATOM   3113  H   ARG A 189     -16.862  -4.441   3.426  1.00 93.36           H  
ATOM   3114  CA  ARG A 189     -18.600  -3.261   3.861  1.00 93.36           C  
ATOM   3115  HA  ARG A 189     -18.502  -2.270   4.303  1.00 93.36           H  
ATOM   3116  C   ARG A 189     -19.833  -3.812   4.564  1.00 93.36           C  
ATOM   3117  CB  ARG A 189     -18.742  -3.156   2.338  1.00 93.36           C  
ATOM   3118  HB2 ARG A 189     -18.868  -4.153   1.915  1.00 93.36           H  
ATOM   3119  HB3 ARG A 189     -17.823  -2.727   1.939  1.00 93.36           H  
ATOM   3120  O   ARG A 189     -20.545  -3.038   5.194  1.00 93.36           O  
ATOM   3121  CG  ARG A 189     -19.919  -2.275   1.908  1.00 93.36           C  
ATOM   3122  HG2 ARG A 189     -20.859  -2.760   2.170  1.00 93.36           H  
ATOM   3123  HG3 ARG A 189     -19.863  -1.310   2.412  1.00 93.36           H  
ATOM   3124  CD  ARG A 189     -19.854  -2.058   0.392  1.00 93.36           C  
ATOM   3125  HD2 ARG A 189     -18.920  -1.549   0.150  1.00 93.36           H  
ATOM   3126  HD3 ARG A 189     -19.868  -3.026  -0.109  1.00 93.36           H  
ATOM   3127  NE  ARG A 189     -20.991  -1.255  -0.076  1.00 93.36           N  
ATOM   3128  HE  ARG A 189     -21.772  -1.188   0.561  1.00 93.36           H  
ATOM   3129  NH1 ARG A 189     -20.152  -0.659  -2.159  1.00 93.36           N  
ATOM   3130 HH11 ARG A 189     -19.224  -1.022  -2.000  1.00 93.36           H  
ATOM   3131 HH12 ARG A 189     -20.188  -0.104  -3.002  1.00 93.36           H  
ATOM   3132  NH2 ARG A 189     -22.171   0.023  -1.522  1.00 93.36           N  
ATOM   3133 HH21 ARG A 189     -22.913   0.071  -0.838  1.00 93.36           H  
ATOM   3134 HH22 ARG A 189     -22.227   0.510  -2.405  1.00 93.36           H  
ATOM   3135  CZ  ARG A 189     -21.087  -0.645  -1.246  1.00 93.36           C  
ATOM   3136  N   ASN A 190     -20.030  -5.126   4.532  1.00 94.22           N  
ATOM   3137  H   ASN A 190     -19.329  -5.709   4.095  1.00 94.22           H  
ATOM   3138  CA  ASN A 190     -21.149  -5.766   5.223  1.00 94.22           C  
ATOM   3139  HA  ASN A 190     -22.080  -5.291   4.914  1.00 94.22           H  
ATOM   3140  C   ASN A 190     -21.026  -5.586   6.741  1.00 94.22           C  
ATOM   3141  CB  ASN A 190     -21.206  -7.259   4.866  1.00 94.22           C  
ATOM   3142  HB2 ASN A 190     -20.288  -7.741   5.200  1.00 94.22           H  
ATOM   3143  HB3 ASN A 190     -22.031  -7.707   5.420  1.00 94.22           H  
ATOM   3144  O   ASN A 190     -22.002  -5.229   7.391  1.00 94.22           O  
ATOM   3145  CG  ASN A 190     -21.420  -7.557   3.394  1.00 94.22           C  
ATOM   3146  ND2 ASN A 190     -21.361  -8.815   3.030  1.00 94.22           N  
ATOM   3147 HD21 ASN A 190     -21.327  -9.519   3.754  1.00 94.22           H  
ATOM   3148 HD22 ASN A 190     -21.588  -8.996   2.063  1.00 94.22           H  
ATOM   3149  OD1 ASN A 190     -21.624  -6.708   2.545  1.00 94.22           O  
ATOM   3150  N   SER A 191     -19.812  -5.748   7.279  1.00 94.15           N  
ATOM   3151  H   SER A 191     -19.058  -6.050   6.678  1.00 94.15           H  
ATOM   3152  CA  SER A 191     -19.515  -5.535   8.698  1.00 94.15           C  
ATOM   3153  HA  SER A 191     -20.099  -6.239   9.290  1.00 94.15           H  
ATOM   3154  C   SER A 191     -19.897  -4.119   9.141  1.00 94.15           C  
ATOM   3155  CB  SER A 191     -18.028  -5.818   8.944  1.00 94.15           C  
ATOM   3156  HB2 SER A 191     -17.416  -5.130   8.361  1.00 94.15           H  
ATOM   3157  HB3 SER A 191     -17.801  -6.834   8.622  1.00 94.15           H  
ATOM   3158  O   SER A 191     -20.630  -3.943  10.114  1.00 94.15           O  
ATOM   3159  OG  SER A 191     -17.707  -5.682  10.311  1.00 94.15           O  
ATOM   3160  HG  SER A 191     -17.090  -6.380  10.543  1.00 94.15           H  
ATOM   3161  N   PHE A 192     -19.509  -3.086   8.384  1.00 95.44           N  
ATOM   3162  H   PHE A 192     -18.931  -3.256   7.574  1.00 95.44           H  
ATOM   3163  CA  PHE A 192     -19.919  -1.719   8.706  1.00 95.44           C  
ATOM   3164  HA  PHE A 192     -19.666  -1.532   9.750  1.00 95.44           H  
ATOM   3165  C   PHE A 192     -21.432  -1.514   8.586  1.00 95.44           C  
ATOM   3166  CB  PHE A 192     -19.162  -0.705   7.844  1.00 95.44           C  
ATOM   3167  HB2 PHE A 192     -19.476  -0.807   6.805  1.00 95.44           H  
ATOM   3168  HB3 PHE A 192     -18.095  -0.924   7.887  1.00 95.44           H  
ATOM   3169  O   PHE A 192     -22.017  -0.872   9.456  1.00 95.44           O  
ATOM   3170  CG  PHE A 192     -19.393   0.724   8.305  1.00 95.44           C  
ATOM   3171  CD1 PHE A 192     -20.533   1.428   7.876  1.00 95.44           C  
ATOM   3172  HD1 PHE A 192     -21.222   0.963   7.187  1.00 95.44           H  
ATOM   3173  CD2 PHE A 192     -18.504   1.330   9.213  1.00 95.44           C  
ATOM   3174  HD2 PHE A 192     -17.636   0.787   9.558  1.00 95.44           H  
ATOM   3175  CE1 PHE A 192     -20.775   2.729   8.346  1.00 95.44           C  
ATOM   3176  HE1 PHE A 192     -21.655   3.259   8.010  1.00 95.44           H  
ATOM   3177  CE2 PHE A 192     -18.743   2.636   9.676  1.00 95.44           C  
ATOM   3178  HE2 PHE A 192     -18.048   3.095  10.364  1.00 95.44           H  
ATOM   3179  CZ  PHE A 192     -19.879   3.338   9.239  1.00 95.44           C  
ATOM   3180  HZ  PHE A 192     -20.061   4.347   9.578  1.00 95.44           H  
ATOM   3181  N   ASP A 193     -22.076  -2.035   7.540  1.00 94.78           N  
ATOM   3182  H   ASP A 193     -21.549  -2.547   6.847  1.00 94.78           H  
ATOM   3183  CA  ASP A 193     -23.516  -1.860   7.324  1.00 94.78           C  
ATOM   3184  HA  ASP A 193     -23.739  -0.793   7.346  1.00 94.78           H  
ATOM   3185  C   ASP A 193     -24.352  -2.499   8.452  1.00 94.78           C  
ATOM   3186  CB  ASP A 193     -23.909  -2.395   5.932  1.00 94.78           C  
ATOM   3187  HB2 ASP A 193     -24.996  -2.458   5.885  1.00 94.78           H  
ATOM   3188  HB3 ASP A 193     -23.513  -3.402   5.805  1.00 94.78           H  
ATOM   3189  O   ASP A 193     -25.293  -1.870   8.948  1.00 94.78           O  
ATOM   3190  CG  ASP A 193     -23.446  -1.502   4.763  1.00 94.78           C  
ATOM   3191  OD1 ASP A 193     -23.239  -0.280   4.979  1.00 94.78           O  
ATOM   3192  OD2 ASP A 193     -23.371  -2.011   3.620  1.00 94.78           O  
ATOM   3193  N   GLU A 194     -23.962  -3.685   8.929  1.00 94.45           N  
ATOM   3194  H   GLU A 194     -23.197  -4.154   8.466  1.00 94.45           H  
ATOM   3195  CA  GLU A 194     -24.557  -4.356  10.095  1.00 94.45           C  
ATOM   3196  HA  GLU A 194     -25.632  -4.459   9.949  1.00 94.45           H  
ATOM   3197  C   GLU A 194     -24.344  -3.545  11.384  1.00 94.45           C  
ATOM   3198  CB  GLU A 194     -23.942  -5.761  10.246  1.00 94.45           C  
ATOM   3199  HB2 GLU A 194     -24.223  -6.162  11.220  1.00 94.45           H  
ATOM   3200  HB3 GLU A 194     -22.855  -5.680  10.208  1.00 94.45           H  
ATOM   3201  O   GLU A 194     -25.274  -3.325  12.168  1.00 94.45           O  
ATOM   3202  CG  GLU A 194     -24.426  -6.741   9.161  1.00 94.45           C  
ATOM   3203  HG2 GLU A 194     -24.304  -6.284   8.179  1.00 94.45           H  
ATOM   3204  HG3 GLU A 194     -25.492  -6.913   9.306  1.00 94.45           H  
ATOM   3205  CD  GLU A 194     -23.689  -8.094   9.178  1.00 94.45           C  
ATOM   3206  OE1 GLU A 194     -23.806  -8.827   8.165  1.00 94.45           O  
ATOM   3207  OE2 GLU A 194     -23.042  -8.411  10.201  1.00 94.45           O  
ATOM   3208  N   GLN A 195     -23.132  -3.024  11.585  1.00 94.83           N  
ATOM   3209  H   GLN A 195     -22.404  -3.258  10.926  1.00 94.83           H  
ATOM   3210  CA  GLN A 195     -22.769  -2.278  12.789  1.00 94.83           C  
ATOM   3211  HA  GLN A 195     -23.262  -2.751  13.639  1.00 94.83           H  
ATOM   3212  C   GLN A 195     -23.253  -0.823  12.779  1.00 94.83           C  
ATOM   3213  CB  GLN A 195     -21.248  -2.364  12.995  1.00 94.83           C  
ATOM   3214  HB2 GLN A 195     -20.960  -1.735  13.837  1.00 94.83           H  
ATOM   3215  HB3 GLN A 195     -20.744  -1.988  12.105  1.00 94.83           H  
ATOM   3216  O   GLN A 195     -23.346  -0.196  13.835  1.00 94.83           O  
ATOM   3217  CG  GLN A 195     -20.773  -3.803  13.273  1.00 94.83           C  
ATOM   3218  HG2 GLN A 195     -21.020  -4.449  12.430  1.00 94.83           H  
ATOM   3219  HG3 GLN A 195     -19.689  -3.809  13.385  1.00 94.83           H  
ATOM   3220  CD  GLN A 195     -21.391  -4.426  14.515  1.00 94.83           C  
ATOM   3221  NE2 GLN A 195     -21.458  -5.734  14.582  1.00 94.83           N  
ATOM   3222 HE21 GLN A 195     -21.071  -6.298  13.839  1.00 94.83           H  
ATOM   3223 HE22 GLN A 195     -21.766  -6.146  15.452  1.00 94.83           H  
ATOM   3224  OE1 GLN A 195     -21.844  -3.747  15.428  1.00 94.83           O  
ATOM   3225  N   ASN A 196     -23.610  -0.256  11.624  1.00 93.11           N  
ATOM   3226  H   ASN A 196     -23.446  -0.791  10.783  1.00 93.11           H  
ATOM   3227  CA  ASN A 196     -23.896   1.171  11.488  1.00 93.11           C  
ATOM   3228  HA  ASN A 196     -22.995   1.721  11.758  1.00 93.11           H  
ATOM   3229  C   ASN A 196     -25.031   1.639  12.416  1.00 93.11           C  
ATOM   3230  CB  ASN A 196     -24.211   1.482  10.018  1.00 93.11           C  
ATOM   3231  HB2 ASN A 196     -23.349   1.241   9.395  1.00 93.11           H  
ATOM   3232  HB3 ASN A 196     -25.048   0.869   9.685  1.00 93.11           H  
ATOM   3233  O   ASN A 196     -24.940   2.712  13.027  1.00 93.11           O  
ATOM   3234  CG  ASN A 196     -24.524   2.951   9.821  1.00 93.11           C  
ATOM   3235  ND2 ASN A 196     -25.587   3.258   9.116  1.00 93.11           N  
ATOM   3236 HD21 ASN A 196     -26.150   2.513   8.730  1.00 93.11           H  
ATOM   3237 HD22 ASN A 196     -25.857   4.231   9.078  1.00 93.11           H  
ATOM   3238  OD1 ASN A 196     -23.849   3.841  10.325  1.00 93.11           O  
ATOM   3239  N   ASN A 197     -26.084   0.830  12.558  1.00 90.78           N  
ATOM   3240  H   ASN A 197     -26.070  -0.051  12.064  1.00 90.78           H  
ATOM   3241  CA  ASN A 197     -27.228   1.168  13.403  1.00 90.78           C  
ATOM   3242  HA  ASN A 197     -27.273   2.253  13.498  1.00 90.78           H  
ATOM   3243  C   ASN A 197     -27.115   0.645  14.838  1.00 90.78           C  
ATOM   3244  CB  ASN A 197     -28.520   0.738  12.697  1.00 90.78           C  
ATOM   3245  HB2 ASN A 197     -29.358   0.802  13.391  1.00 90.78           H  
ATOM   3246  HB3 ASN A 197     -28.432  -0.297  12.364  1.00 90.78           H  
ATOM   3247  O   ASN A 197     -27.700   1.263  15.730  1.00 90.78           O  
ATOM   3248  CG  ASN A 197     -28.829   1.646  11.521  1.00 90.78           C  
ATOM   3249  ND2 ASN A 197     -29.332   1.104  10.438  1.00 90.78           N  
ATOM   3250 HD21 ASN A 197     -29.550   1.722   9.669  1.00 90.78           H  
ATOM   3251 HD22 ASN A 197     -29.464   0.105  10.378  1.00 90.78           H  
ATOM   3252  OD1 ASN A 197     -28.621   2.851  11.564  1.00 90.78           O  
ATOM   3253  N   VAL A 198     -26.338  -0.418  15.054  1.00 92.09           N  
ATOM   3254  H   VAL A 198     -25.854  -0.817  14.263  1.00 92.09           H  
ATOM   3255  CA  VAL A 198     -26.238  -1.148  16.327  1.00 92.09           C  
ATOM   3256  HA  VAL A 198     -27.163  -1.022  16.889  1.00 92.09           H  
ATOM   3257  C   VAL A 198     -25.103  -0.617  17.202  1.00 92.09           C  
ATOM   3258  CB  VAL A 198     -26.053  -2.655  16.049  1.00 92.09           C  
ATOM   3259  HB  VAL A 198     -25.120  -2.806  15.505  1.00 92.09           H  
ATOM   3260  O   VAL A 198     -25.307  -0.345  18.383  1.00 92.09           O  
ATOM   3261  CG1 VAL A 198     -25.997  -3.470  17.345  1.00 92.09           C  
ATOM   3262 HG11 VAL A 198     -26.901  -3.311  17.934  1.00 92.09           H  
ATOM   3263 HG12 VAL A 198     -25.904  -4.530  17.109  1.00 92.09           H  
ATOM   3264 HG13 VAL A 198     -25.126  -3.188  17.936  1.00 92.09           H  
ATOM   3265  CG2 VAL A 198     -27.205  -3.204  15.194  1.00 92.09           C  
ATOM   3266 HG21 VAL A 198     -27.074  -4.277  15.055  1.00 92.09           H  
ATOM   3267 HG22 VAL A 198     -27.197  -2.750  14.203  1.00 92.09           H  
ATOM   3268 HG23 VAL A 198     -28.162  -3.018  15.682  1.00 92.09           H  
ATOM   3269  N   SER A 199     -23.919  -0.429  16.622  1.00 91.83           N  
ATOM   3270  H   SER A 199     -23.817  -0.617  15.635  1.00 91.83           H  
ATOM   3271  CA  SER A 199     -22.718  -0.080  17.374  1.00 91.83           C  
ATOM   3272  HA  SER A 199     -22.714  -0.715  18.260  1.00 91.83           H  
ATOM   3273  C   SER A 199     -22.683   1.391  17.811  1.00 91.83           C  
ATOM   3274  CB  SER A 199     -21.455  -0.416  16.579  1.00 91.83           C  
ATOM   3275  HB2 SER A 199     -21.606  -0.285  15.508  1.00 91.83           H  
ATOM   3276  HB3 SER A 199     -20.649   0.246  16.894  1.00 91.83           H  
ATOM   3277  O   SER A 199     -23.114   2.278  17.056  1.00 91.83           O  
ATOM   3278  OG  SER A 199     -21.055  -1.727  16.878  1.00 91.83           O  
ATOM   3279  HG  SER A 199     -21.459  -2.384  16.306  1.00 91.83           H  
ATOM   3280  N   PRO A 200     -22.101   1.686  18.993  1.00 90.95           N  
ATOM   3281  CA  PRO A 200     -21.819   3.052  19.426  1.00 90.95           C  
ATOM   3282  HA  PRO A 200     -22.763   3.578  19.571  1.00 90.95           H  
ATOM   3283  C   PRO A 200     -20.962   3.814  18.409  1.00 90.95           C  
ATOM   3284  CB  PRO A 200     -21.098   2.930  20.774  1.00 90.95           C  
ATOM   3285  HB2 PRO A 200     -20.018   2.931  20.625  1.00 90.95           H  
ATOM   3286  HB3 PRO A 200     -21.386   3.729  21.457  1.00 90.95           H  
ATOM   3287  O   PRO A 200     -20.101   3.246  17.731  1.00 90.95           O  
ATOM   3288  CG  PRO A 200     -21.528   1.560  21.294  1.00 90.95           C  
ATOM   3289  HG2 PRO A 200     -20.788   1.129  21.969  1.00 90.95           H  
ATOM   3290  HG3 PRO A 200     -22.497   1.644  21.785  1.00 90.95           H  
ATOM   3291  CD  PRO A 200     -21.673   0.739  20.017  1.00 90.95           C  
ATOM   3292  HD2 PRO A 200     -22.412  -0.045  20.181  1.00 90.95           H  
ATOM   3293  HD3 PRO A 200     -20.714   0.305  19.736  1.00 90.95           H  
ATOM   3294  N   VAL A 201     -21.154   5.130  18.325  1.00 91.25           N  
ATOM   3295  H   VAL A 201     -21.850   5.545  18.928  1.00 91.25           H  
ATOM   3296  CA  VAL A 201     -20.362   6.032  17.477  1.00 91.25           C  
ATOM   3297  HA  VAL A 201     -20.492   5.748  16.432  1.00 91.25           H  
ATOM   3298  C   VAL A 201     -18.872   5.908  17.772  1.00 91.25           C  
ATOM   3299  CB  VAL A 201     -20.844   7.485  17.660  1.00 91.25           C  
ATOM   3300  HB  VAL A 201     -21.044   7.673  18.715  1.00 91.25           H  
ATOM   3301  O   VAL A 201     -18.080   5.945  16.831  1.00 91.25           O  
ATOM   3302  CG1 VAL A 201     -19.845   8.557  17.217  1.00 91.25           C  
ATOM   3303 HG11 VAL A 201     -20.269   9.540  17.422  1.00 91.25           H  
ATOM   3304 HG12 VAL A 201     -19.625   8.464  16.154  1.00 91.25           H  
ATOM   3305 HG13 VAL A 201     -18.922   8.482  17.792  1.00 91.25           H  
ATOM   3306  CG2 VAL A 201     -22.124   7.707  16.843  1.00 91.25           C  
ATOM   3307 HG21 VAL A 201     -21.921   7.564  15.782  1.00 91.25           H  
ATOM   3308 HG22 VAL A 201     -22.901   7.013  17.164  1.00 91.25           H  
ATOM   3309 HG23 VAL A 201     -22.481   8.724  17.003  1.00 91.25           H  
ATOM   3310  N   LEU A 202     -18.490   5.727  19.042  1.00 90.50           N  
ATOM   3311  H   LEU A 202     -19.202   5.716  19.758  1.00 90.50           H  
ATOM   3312  CA  LEU A 202     -17.088   5.562  19.424  1.00 90.50           C  
ATOM   3313  HA  LEU A 202     -16.553   6.445  19.076  1.00 90.50           H  
ATOM   3314  C   LEU A 202     -16.457   4.344  18.729  1.00 90.50           C  
ATOM   3315  CB  LEU A 202     -16.968   5.504  20.956  1.00 90.50           C  
ATOM   3316  HB2 LEU A 202     -17.513   4.632  21.319  1.00 90.50           H  
ATOM   3317  HB3 LEU A 202     -17.434   6.394  21.378  1.00 90.50           H  
ATOM   3318  O   LEU A 202     -15.489   4.523  17.994  1.00 90.50           O  
ATOM   3319  CG  LEU A 202     -15.512   5.419  21.462  1.00 90.50           C  
ATOM   3320  HG  LEU A 202     -15.044   4.516  21.069  1.00 90.50           H  
ATOM   3321  CD1 LEU A 202     -14.680   6.639  21.052  1.00 90.50           C  
ATOM   3322 HD11 LEU A 202     -13.689   6.555  21.497  1.00 90.50           H  
ATOM   3323 HD12 LEU A 202     -14.546   6.655  19.971  1.00 90.50           H  
ATOM   3324 HD13 LEU A 202     -15.155   7.561  21.388  1.00 90.50           H  
ATOM   3325  CD2 LEU A 202     -15.521   5.341  22.989  1.00 90.50           C  
ATOM   3326 HD21 LEU A 202     -16.084   4.463  23.305  1.00 90.50           H  
ATOM   3327 HD22 LEU A 202     -15.958   6.243  23.417  1.00 90.50           H  
ATOM   3328 HD23 LEU A 202     -14.495   5.225  23.340  1.00 90.50           H  
ATOM   3329  N   LEU A 203     -17.066   3.160  18.846  1.00 92.17           N  
ATOM   3330  H   LEU A 203     -17.892   3.097  19.423  1.00 92.17           H  
ATOM   3331  CA  LEU A 203     -16.563   1.921  18.237  1.00 92.17           C  
ATOM   3332  HA  LEU A 203     -15.551   1.747  18.602  1.00 92.17           H  
ATOM   3333  C   LEU A 203     -16.499   2.002  16.702  1.00 92.17           C  
ATOM   3334  CB  LEU A 203     -17.467   0.763  18.701  1.00 92.17           C  
ATOM   3335  HB2 LEU A 203     -18.486   0.956  18.366  1.00 92.17           H  
ATOM   3336  HB3 LEU A 203     -17.468   0.736  19.790  1.00 92.17           H  
ATOM   3337  O   LEU A 203     -15.516   1.594  16.079  1.00 92.17           O  
ATOM   3338  CG  LEU A 203     -17.037  -0.622  18.180  1.00 92.17           C  
ATOM   3339  HG  LEU A 203     -17.067  -0.624  17.091  1.00 92.17           H  
ATOM   3340  CD1 LEU A 203     -15.635  -1.008  18.647  1.00 92.17           C  
ATOM   3341 HD11 LEU A 203     -14.884  -0.350  18.207  1.00 92.17           H  
ATOM   3342 HD12 LEU A 203     -15.562  -0.953  19.733  1.00 92.17           H  
ATOM   3343 HD13 LEU A 203     -15.410  -2.027  18.331  1.00 92.17           H  
ATOM   3344  CD2 LEU A 203     -18.017  -1.675  18.689  1.00 92.17           C  
ATOM   3345 HD21 LEU A 203     -17.763  -2.646  18.264  1.00 92.17           H  
ATOM   3346 HD22 LEU A 203     -17.964  -1.748  19.775  1.00 92.17           H  
ATOM   3347 HD23 LEU A 203     -19.034  -1.423  18.390  1.00 92.17           H  
ATOM   3348  N   LYS A 204     -17.517   2.607  16.074  1.00 93.30           N  
ATOM   3349  H   LYS A 204     -18.312   2.890  16.629  1.00 93.30           H  
ATOM   3350  CA  LYS A 204     -17.493   2.869  14.627  1.00 93.30           C  
ATOM   3351  HA  LYS A 204     -17.305   1.932  14.102  1.00 93.30           H  
ATOM   3352  C   LYS A 204     -16.344   3.803  14.253  1.00 93.30           C  
ATOM   3353  CB  LYS A 204     -18.832   3.444  14.157  1.00 93.30           C  
ATOM   3354  HB2 LYS A 204     -18.733   3.718  13.107  1.00 93.30           H  
ATOM   3355  HB3 LYS A 204     -19.064   4.334  14.742  1.00 93.30           H  
ATOM   3356  O   LYS A 204     -15.645   3.555  13.279  1.00 93.30           O  
ATOM   3357  CG  LYS A 204     -19.972   2.424  14.275  1.00 93.30           C  
ATOM   3358  HG2 LYS A 204     -19.712   1.541  13.693  1.00 93.30           H  
ATOM   3359  HG3 LYS A 204     -20.101   2.122  15.315  1.00 93.30           H  
ATOM   3360  CD  LYS A 204     -21.302   2.961  13.742  1.00 93.30           C  
ATOM   3361  HD2 LYS A 204     -22.017   2.139  13.773  1.00 93.30           H  
ATOM   3362  HD3 LYS A 204     -21.178   3.277  12.706  1.00 93.30           H  
ATOM   3363  CE  LYS A 204     -21.846   4.110  14.592  1.00 93.30           C  
ATOM   3364  HE2 LYS A 204     -21.935   3.758  15.619  1.00 93.30           H  
ATOM   3365  HE3 LYS A 204     -21.142   4.942  14.568  1.00 93.30           H  
ATOM   3366  NZ  LYS A 204     -23.169   4.529  14.082  1.00 93.30           N  
ATOM   3367  HZ1 LYS A 204     -23.596   5.217  14.686  1.00 93.30           H  
ATOM   3368  HZ2 LYS A 204     -23.776   3.723  14.043  1.00 93.30           H  
ATOM   3369  HZ3 LYS A 204     -23.110   4.851  13.126  1.00 93.30           H  
ATOM   3370  N   SER A 205     -16.123   4.865  15.028  1.00 93.40           N  
ATOM   3371  H   SER A 205     -16.725   5.007  15.827  1.00 93.40           H  
ATOM   3372  CA  SER A 205     -15.041   5.817  14.770  1.00 93.40           C  
ATOM   3373  HA  SER A 205     -15.113   6.120  13.726  1.00 93.40           H  
ATOM   3374  C   SER A 205     -13.647   5.205  14.945  1.00 93.40           C  
ATOM   3375  CB  SER A 205     -15.222   7.082  15.612  1.00 93.40           C  
ATOM   3376  HB2 SER A 205     -16.251   7.428  15.513  1.00 93.40           H  
ATOM   3377  HB3 SER A 205     -14.561   7.853  15.217  1.00 93.40           H  
ATOM   3378  O   SER A 205     -12.757   5.523  14.162  1.00 93.40           O  
ATOM   3379  OG  SER A 205     -14.924   6.927  16.983  1.00 93.40           O  
ATOM   3380  HG  SER A 205     -15.220   6.061  17.273  1.00 93.40           H  
ATOM   3381  N   GLU A 206     -13.465   4.294  15.906  1.00 93.07           N  
ATOM   3382  H   GLU A 206     -14.227   4.077  16.533  1.00 93.07           H  
ATOM   3383  CA  GLU A 206     -12.220   3.533  16.083  1.00 93.07           C  
ATOM   3384  HA  GLU A 206     -11.377   4.218  16.180  1.00 93.07           H  
ATOM   3385  C   GLU A 206     -11.948   2.646  14.866  1.00 93.07           C  
ATOM   3386  CB  GLU A 206     -12.301   2.670  17.354  1.00 93.07           C  
ATOM   3387  HB2 GLU A 206     -13.222   2.089  17.332  1.00 93.07           H  
ATOM   3388  HB3 GLU A 206     -11.454   1.985  17.370  1.00 93.07           H  
ATOM   3389  O   GLU A 206     -10.858   2.692  14.297  1.00 93.07           O  
ATOM   3390  CG  GLU A 206     -12.258   3.528  18.626  1.00 93.07           C  
ATOM   3391  HG2 GLU A 206     -11.302   4.051  18.660  1.00 93.07           H  
ATOM   3392  HG3 GLU A 206     -13.051   4.273  18.571  1.00 93.07           H  
ATOM   3393  CD  GLU A 206     -12.463   2.750  19.929  1.00 93.07           C  
ATOM   3394  OE1 GLU A 206     -12.406   3.421  20.985  1.00 93.07           O  
ATOM   3395  OE2 GLU A 206     -12.735   1.534  19.863  1.00 93.07           O  
ATOM   3396  N   SER A 207     -12.974   1.931  14.397  1.00 94.53           N  
ATOM   3397  H   SER A 207     -13.826   1.910  14.939  1.00 94.53           H  
ATOM   3398  CA  SER A 207     -12.892   1.097  13.192  1.00 94.53           C  
ATOM   3399  HA  SER A 207     -12.097   0.363  13.327  1.00 94.53           H  
ATOM   3400  C   SER A 207     -12.548   1.927  11.950  1.00 94.53           C  
ATOM   3401  CB  SER A 207     -14.205   0.333  12.993  1.00 94.53           C  
ATOM   3402  HB2 SER A 207     -14.125  -0.300  12.110  1.00 94.53           H  
ATOM   3403  HB3 SER A 207     -15.035   1.027  12.857  1.00 94.53           H  
ATOM   3404  O   SER A 207     -11.678   1.543  11.167  1.00 94.53           O  
ATOM   3405  OG  SER A 207     -14.444  -0.486  14.119  1.00 94.53           O  
ATOM   3406  HG  SER A 207     -14.814   0.039  14.833  1.00 94.53           H  
ATOM   3407  N   LEU A 208     -13.149   3.116  11.799  1.00 94.83           N  
ATOM   3408  H   LEU A 208     -13.867   3.372  12.461  1.00 94.83           H  
ATOM   3409  CA  LEU A 208     -12.810   4.039  10.712  1.00 94.83           C  
ATOM   3410  HA  LEU A 208     -12.877   3.494   9.771  1.00 94.83           H  
ATOM   3411  C   LEU A 208     -11.367   4.557  10.801  1.00 94.83           C  
ATOM   3412  CB  LEU A 208     -13.798   5.215  10.654  1.00 94.83           C  
ATOM   3413  HB2 LEU A 208     -13.407   5.935   9.935  1.00 94.83           H  
ATOM   3414  HB3 LEU A 208     -13.826   5.702  11.629  1.00 94.83           H  
ATOM   3415  O   LEU A 208     -10.704   4.667   9.779  1.00 94.83           O  
ATOM   3416  CG  LEU A 208     -15.237   4.862  10.234  1.00 94.83           C  
ATOM   3417  HG  LEU A 208     -15.734   4.289  11.017  1.00 94.83           H  
ATOM   3418  CD1 LEU A 208     -16.019   6.156  10.025  1.00 94.83           C  
ATOM   3419 HD11 LEU A 208     -17.049   5.920   9.758  1.00 94.83           H  
ATOM   3420 HD12 LEU A 208     -16.002   6.750  10.940  1.00 94.83           H  
ATOM   3421 HD13 LEU A 208     -15.570   6.724   9.210  1.00 94.83           H  
ATOM   3422  CD2 LEU A 208     -15.311   4.045   8.949  1.00 94.83           C  
ATOM   3423 HD21 LEU A 208     -16.350   3.939   8.638  1.00 94.83           H  
ATOM   3424 HD22 LEU A 208     -14.736   4.529   8.159  1.00 94.83           H  
ATOM   3425 HD23 LEU A 208     -14.921   3.042   9.122  1.00 94.83           H  
ATOM   3426  N   ILE A 209     -10.841   4.855  11.988  1.00 93.43           N  
ATOM   3427  H   ILE A 209     -11.411   4.745  12.815  1.00 93.43           H  
ATOM   3428  CA  ILE A 209      -9.434   5.269  12.131  1.00 93.43           C  
ATOM   3429  HA  ILE A 209      -9.220   6.058  11.410  1.00 93.43           H  
ATOM   3430  C   ILE A 209      -8.485   4.124  11.806  1.00 93.43           C  
ATOM   3431  CB  ILE A 209      -9.179   5.813  13.546  1.00 93.43           C  
ATOM   3432  HB  ILE A 209      -9.643   5.144  14.271  1.00 93.43           H  
ATOM   3433  O   ILE A 209      -7.457   4.330  11.161  1.00 93.43           O  
ATOM   3434  CG1 ILE A 209      -9.854   7.189  13.611  1.00 93.43           C  
ATOM   3435 HG12 ILE A 209     -10.882   7.107  13.260  1.00 93.43           H  
ATOM   3436 HG13 ILE A 209      -9.323   7.895  12.972  1.00 93.43           H  
ATOM   3437  CG2 ILE A 209      -7.679   5.931  13.889  1.00 93.43           C  
ATOM   3438 HG21 ILE A 209      -7.171   6.553  13.152  1.00 93.43           H  
ATOM   3439 HG22 ILE A 209      -7.217   4.943  13.904  1.00 93.43           H  
ATOM   3440 HG23 ILE A 209      -7.542   6.352  14.885  1.00 93.43           H  
ATOM   3441  CD1 ILE A 209      -9.913   7.735  15.020  1.00 93.43           C  
ATOM   3442 HD11 ILE A 209      -8.919   8.007  15.376  1.00 93.43           H  
ATOM   3443 HD12 ILE A 209     -10.538   8.627  15.009  1.00 93.43           H  
ATOM   3444 HD13 ILE A 209     -10.354   6.980  15.671  1.00 93.43           H  
ATOM   3445  N   ASN A 210      -8.820   2.917  12.242  1.00 93.97           N  
ATOM   3446  H   ASN A 210      -9.658   2.808  12.796  1.00 93.97           H  
ATOM   3447  CA  ASN A 210      -7.988   1.756  12.002  1.00 93.97           C  
ATOM   3448  HA  ASN A 210      -6.964   1.995  12.291  1.00 93.97           H  
ATOM   3449  C   ASN A 210      -7.921   1.400  10.515  1.00 93.97           C  
ATOM   3450  CB  ASN A 210      -8.494   0.612  12.878  1.00 93.97           C  
ATOM   3451  HB2 ASN A 210      -9.581   0.554  12.822  1.00 93.97           H  
ATOM   3452  HB3 ASN A 210      -8.092  -0.331  12.508  1.00 93.97           H  
ATOM   3453  O   ASN A 210      -6.817   1.189  10.019  1.00 93.97           O  
ATOM   3454  CG  ASN A 210      -8.065   0.733  14.325  1.00 93.97           C  
ATOM   3455  ND2 ASN A 210      -8.767   0.067  15.205  1.00 93.97           N  
ATOM   3456 HD21 ASN A 210      -9.468  -0.582  14.879  1.00 93.97           H  
ATOM   3457 HD22 ASN A 210      -8.493   0.080  16.178  1.00 93.97           H  
ATOM   3458  OD1 ASN A 210      -7.046   1.341  14.655  1.00 93.97           O  
ATOM   3459  N   ILE A 211      -9.038   1.432   9.777  1.00 93.59           N  
ATOM   3460  H   ILE A 211      -9.927   1.578  10.233  1.00 93.59           H  
ATOM   3461  CA  ILE A 211      -9.004   1.183   8.326  1.00 93.59           C  
ATOM   3462  HA  ILE A 211      -8.435   0.265   8.181  1.00 93.59           H  
ATOM   3463  C   ILE A 211      -8.250   2.279   7.557  1.00 93.59           C  
ATOM   3464  CB  ILE A 211     -10.415   0.928   7.755  1.00 93.59           C  
ATOM   3465  HB  ILE A 211     -10.915   0.229   8.426  1.00 93.59           H  
ATOM   3466  O   ILE A 211      -7.666   1.993   6.518  1.00 93.59           O  
ATOM   3467  CG1 ILE A 211     -10.322   0.243   6.377  1.00 93.59           C  
ATOM   3468 HG12 ILE A 211      -9.736  -0.670   6.482  1.00 93.59           H  
ATOM   3469 HG13 ILE A 211      -9.807   0.888   5.666  1.00 93.59           H  
ATOM   3470  CG2 ILE A 211     -11.259   2.207   7.692  1.00 93.59           C  
ATOM   3471 HG21 ILE A 211     -10.837   2.926   6.989  1.00 93.59           H  
ATOM   3472 HG22 ILE A 211     -12.284   1.978   7.404  1.00 93.59           H  
ATOM   3473 HG23 ILE A 211     -11.285   2.634   8.694  1.00 93.59           H  
ATOM   3474  CD1 ILE A 211     -11.683  -0.136   5.789  1.00 93.59           C  
ATOM   3475 HD11 ILE A 211     -12.267  -0.672   6.537  1.00 93.59           H  
ATOM   3476 HD12 ILE A 211     -11.530  -0.775   4.920  1.00 93.59           H  
ATOM   3477 HD13 ILE A 211     -12.221   0.757   5.469  1.00 93.59           H  
ATOM   3478  N   LEU A 212      -8.155   3.516   8.064  1.00 92.87           N  
ATOM   3479  H   LEU A 212      -8.655   3.740   8.912  1.00 92.87           H  
ATOM   3480  CA  LEU A 212      -7.318   4.542   7.422  1.00 92.87           C  
ATOM   3481  HA  LEU A 212      -7.629   4.636   6.382  1.00 92.87           H  
ATOM   3482  C   LEU A 212      -5.832   4.141   7.350  1.00 92.87           C  
ATOM   3483  CB  LEU A 212      -7.503   5.915   8.093  1.00 92.87           C  
ATOM   3484  HB2 LEU A 212      -6.731   6.587   7.718  1.00 92.87           H  
ATOM   3485  HB3 LEU A 212      -7.344   5.808   9.166  1.00 92.87           H  
ATOM   3486  O   LEU A 212      -5.146   4.570   6.425  1.00 92.87           O  
ATOM   3487  CG  LEU A 212      -8.871   6.577   7.842  1.00 92.87           C  
ATOM   3488  HG  LEU A 212      -9.673   5.882   8.092  1.00 92.87           H  
ATOM   3489  CD1 LEU A 212      -9.005   7.832   8.710  1.00 92.87           C  
ATOM   3490 HD11 LEU A 212      -8.884   7.562   9.759  1.00 92.87           H  
ATOM   3491 HD12 LEU A 212      -8.241   8.558   8.430  1.00 92.87           H  
ATOM   3492 HD13 LEU A 212      -9.995   8.265   8.570  1.00 92.87           H  
ATOM   3493  CD2 LEU A 212      -9.088   6.979   6.385  1.00 92.87           C  
ATOM   3494 HD21 LEU A 212      -9.119   6.094   5.750  1.00 92.87           H  
ATOM   3495 HD22 LEU A 212     -10.041   7.498   6.282  1.00 92.87           H  
ATOM   3496 HD23 LEU A 212      -8.280   7.631   6.053  1.00 92.87           H  
ATOM   3497  N   LYS A 213      -5.345   3.250   8.230  1.00 91.60           N  
ATOM   3498  H   LYS A 213      -5.975   2.888   8.932  1.00 91.60           H  
ATOM   3499  CA  LYS A 213      -3.981   2.681   8.150  1.00 91.60           C  
ATOM   3500  HA  LYS A 213      -3.255   3.494   8.136  1.00 91.60           H  
ATOM   3501  C   LYS A 213      -3.748   1.872   6.869  1.00 91.60           C  
ATOM   3502  CB  LYS A 213      -3.703   1.767   9.355  1.00 91.60           C  
ATOM   3503  HB2 LYS A 213      -2.705   1.343   9.247  1.00 91.60           H  
ATOM   3504  HB3 LYS A 213      -4.409   0.937   9.335  1.00 91.60           H  
ATOM   3505  O   LYS A 213      -2.610   1.762   6.417  1.00 91.60           O  
ATOM   3506  CG  LYS A 213      -3.776   2.484  10.711  1.00 91.60           C  
ATOM   3507  HG2 LYS A 213      -2.943   3.182  10.796  1.00 91.60           H  
ATOM   3508  HG3 LYS A 213      -4.711   3.037  10.792  1.00 91.60           H  
ATOM   3509  CD  LYS A 213      -3.720   1.459  11.851  1.00 91.60           C  
ATOM   3510  HD2 LYS A 213      -4.586   0.802  11.763  1.00 91.60           H  
ATOM   3511  HD3 LYS A 213      -2.814   0.859  11.770  1.00 91.60           H  
ATOM   3512  CE  LYS A 213      -3.750   2.174  13.208  1.00 91.60           C  
ATOM   3513  HE2 LYS A 213      -2.764   2.597  13.397  1.00 91.60           H  
ATOM   3514  HE3 LYS A 213      -4.468   2.992  13.153  1.00 91.60           H  
ATOM   3515  NZ  LYS A 213      -4.145   1.250  14.303  1.00 91.60           N  
ATOM   3516  HZ1 LYS A 213      -5.144   1.103  14.282  1.00 91.60           H  
ATOM   3517  HZ2 LYS A 213      -3.949   1.645  15.211  1.00 91.60           H  
ATOM   3518  HZ3 LYS A 213      -3.692   0.351  14.212  1.00 91.60           H  
ATOM   3519  N   PHE A 214      -4.805   1.308   6.282  1.00 92.07           N  
ATOM   3520  H   PHE A 214      -5.715   1.445   6.697  1.00 92.07           H  
ATOM   3521  CA  PHE A 214      -4.737   0.590   5.009  1.00 92.07           C  
ATOM   3522  HA  PHE A 214      -3.857  -0.054   5.010  1.00 92.07           H  
ATOM   3523  C   PHE A 214      -4.595   1.537   3.810  1.00 92.07           C  
ATOM   3524  CB  PHE A 214      -5.983  -0.294   4.879  1.00 92.07           C  
ATOM   3525  HB2 PHE A 214      -6.878   0.296   5.078  1.00 92.07           H  
ATOM   3526  HB3 PHE A 214      -5.925  -1.075   5.637  1.00 92.07           H  
ATOM   3527  O   PHE A 214      -3.967   1.179   2.816  1.00 92.07           O  
ATOM   3528  CG  PHE A 214      -6.167  -0.938   3.524  1.00 92.07           C  
ATOM   3529  CD1 PHE A 214      -7.265  -0.586   2.718  1.00 92.07           C  
ATOM   3530  HD1 PHE A 214      -7.986   0.135   3.072  1.00 92.07           H  
ATOM   3531  CD2 PHE A 214      -5.216  -1.856   3.049  1.00 92.07           C  
ATOM   3532  HD2 PHE A 214      -4.369  -2.115   3.667  1.00 92.07           H  
ATOM   3533  CE1 PHE A 214      -7.410  -1.156   1.442  1.00 92.07           C  
ATOM   3534  HE1 PHE A 214      -8.245  -0.869   0.821  1.00 92.07           H  
ATOM   3535  CE2 PHE A 214      -5.354  -2.421   1.770  1.00 92.07           C  
ATOM   3536  HE2 PHE A 214      -4.610  -3.114   1.406  1.00 92.07           H  
ATOM   3537  CZ  PHE A 214      -6.457  -2.074   0.971  1.00 92.07           C  
ATOM   3538  HZ  PHE A 214      -6.574  -2.507  -0.011  1.00 92.07           H  
ATOM   3539  N   PHE A 215      -5.143   2.749   3.912  1.00 92.04           N  
ATOM   3540  H   PHE A 215      -5.607   2.994   4.775  1.00 92.04           H  
ATOM   3541  CA  PHE A 215      -5.161   3.738   2.833  1.00 92.04           C  
ATOM   3542  HA  PHE A 215      -5.085   3.213   1.881  1.00 92.04           H  
ATOM   3543  C   PHE A 215      -3.982   4.722   2.860  1.00 92.04           C  
ATOM   3544  CB  PHE A 215      -6.503   4.472   2.854  1.00 92.04           C  
ATOM   3545  HB2 PHE A 215      -6.595   5.026   3.789  1.00 92.04           H  
ATOM   3546  HB3 PHE A 215      -6.495   5.192   2.036  1.00 92.04           H  
ATOM   3547  O   PHE A 215      -3.958   5.667   2.070  1.00 92.04           O  
ATOM   3548  CG  PHE A 215      -7.714   3.584   2.659  1.00 92.04           C  
ATOM   3549  CD1 PHE A 215      -7.892   2.912   1.440  1.00 92.04           C  
ATOM   3550  HD1 PHE A 215      -7.151   3.018   0.662  1.00 92.04           H  
ATOM   3551  CD2 PHE A 215      -8.675   3.435   3.674  1.00 92.04           C  
ATOM   3552  HD2 PHE A 215      -8.552   3.941   4.620  1.00 92.04           H  
ATOM   3553  CE1 PHE A 215      -9.019   2.105   1.223  1.00 92.04           C  
ATOM   3554  HE1 PHE A 215      -9.134   1.594   0.278  1.00 92.04           H  
ATOM   3555  CE2 PHE A 215      -9.807   2.630   3.460  1.00 92.04           C  
ATOM   3556  HE2 PHE A 215     -10.548   2.527   4.239  1.00 92.04           H  
ATOM   3557  CZ  PHE A 215      -9.986   1.970   2.233  1.00 92.04           C  
ATOM   3558  HZ  PHE A 215     -10.866   1.366   2.068  1.00 92.04           H  
ATOM   3559  N   HIS A 216      -3.016   4.516   3.755  1.00 89.79           N  
ATOM   3560  H   HIS A 216      -3.093   3.721   4.373  1.00 89.79           H  
ATOM   3561  CA  HIS A 216      -1.784   5.297   3.791  1.00 89.79           C  
ATOM   3562  HA  HIS A 216      -2.046   6.354   3.757  1.00 89.79           H  
ATOM   3563  C   HIS A 216      -0.898   4.987   2.573  1.00 89.79           C  
ATOM   3564  CB  HIS A 216      -1.063   5.029   5.118  1.00 89.79           C  
ATOM   3565  HB2 HIS A 216      -0.751   3.985   5.150  1.00 89.79           H  
ATOM   3566  HB3 HIS A 216      -1.760   5.199   5.939  1.00 89.79           H  
ATOM   3567  O   HIS A 216      -0.934   3.878   2.023  1.00 89.79           O  
ATOM   3568  CG  HIS A 216       0.139   5.912   5.339  1.00 89.79           C  
ATOM   3569  CD2 HIS A 216       1.428   5.497   5.545  1.00 89.79           C  
ATOM   3570  HD2 HIS A 216       1.768   4.471   5.563  1.00 89.79           H  
ATOM   3571  ND1 HIS A 216       0.157   7.291   5.354  1.00 89.79           N  
ATOM   3572  HD1 HIS A 216      -0.602   7.929   5.160  1.00 89.79           H  
ATOM   3573  CE1 HIS A 216       1.422   7.687   5.557  1.00 89.79           C  
ATOM   3574  HE1 HIS A 216       1.742   8.719   5.574  1.00 89.79           H  
ATOM   3575  NE2 HIS A 216       2.234   6.629   5.705  1.00 89.79           N  
ATOM   3576  N   ALA A 217      -0.089   5.962   2.158  1.00 90.93           N  
ATOM   3577  H   ALA A 217      -0.064   6.831   2.673  1.00 90.93           H  
ATOM   3578  CA  ALA A 217       0.948   5.739   1.159  1.00 90.93           C  
ATOM   3579  HA  ALA A 217       0.500   5.240   0.299  1.00 90.93           H  
ATOM   3580  C   ALA A 217       2.044   4.826   1.739  1.00 90.93           C  
ATOM   3581  CB  ALA A 217       1.495   7.089   0.687  1.00 90.93           C  
ATOM   3582  HB1 ALA A 217       1.935   7.626   1.527  1.00 90.93           H  
ATOM   3583  HB2 ALA A 217       0.688   7.685   0.262  1.00 90.93           H  
ATOM   3584  HB3 ALA A 217       2.256   6.931  -0.077  1.00 90.93           H  
ATOM   3585  O   ALA A 217       2.483   4.995   2.872  1.00 90.93           O  
ATOM   3586  N   GLY A 218       2.503   3.848   0.964  1.00 90.64           N  
ATOM   3587  H   GLY A 218       2.142   3.775   0.024  1.00 90.64           H  
ATOM   3588  CA  GLY A 218       3.466   2.849   1.419  1.00 90.64           C  
ATOM   3589  HA2 GLY A 218       4.181   2.646   0.622  1.00 90.64           H  
ATOM   3590  HA3 GLY A 218       4.031   3.237   2.266  1.00 90.64           H  
ATOM   3591  C   GLY A 218       2.841   1.515   1.815  1.00 90.64           C  
ATOM   3592  O   GLY A 218       1.843   1.064   1.239  1.00 90.64           O  
ATOM   3593  N   ALA A 219       3.513   0.821   2.734  1.00 88.16           N  
ATOM   3594  H   ALA A 219       4.343   1.236   3.133  1.00 88.16           H  
ATOM   3595  CA  ALA A 219       3.101  -0.495   3.191  1.00 88.16           C  
ATOM   3596  HA  ALA A 219       2.928  -1.118   2.314  1.00 88.16           H  
ATOM   3597  C   ALA A 219       1.819  -0.353   4.016  1.00 88.16           C  
ATOM   3598  CB  ALA A 219       4.211  -1.146   4.027  1.00 88.16           C  
ATOM   3599  HB1 ALA A 219       3.878  -2.125   4.373  1.00 88.16           H  
ATOM   3600  HB2 ALA A 219       5.119  -1.269   3.436  1.00 88.16           H  
ATOM   3601  HB3 ALA A 219       4.436  -0.523   4.892  1.00 88.16           H  
ATOM   3602  O   ALA A 219       1.856   0.309   5.057  1.00 88.16           O  
ATOM   3603  N   PRO A 220       0.710  -1.000   3.618  1.00 85.91           N  
ATOM   3604  CA  PRO A 220      -0.477  -1.000   4.454  1.00 85.91           C  
ATOM   3605  HA  PRO A 220      -0.814   0.022   4.626  1.00 85.91           H  
ATOM   3606  C   PRO A 220      -0.134  -1.659   5.791  1.00 85.91           C  
ATOM   3607  CB  PRO A 220      -1.539  -1.758   3.663  1.00 85.91           C  
ATOM   3608  HB2 PRO A 220      -2.188  -2.336   4.321  1.00 85.91           H  
ATOM   3609  HB3 PRO A 220      -2.122  -1.049   3.075  1.00 85.91           H  
ATOM   3610  O   PRO A 220       0.494  -2.721   5.822  1.00 85.91           O  
ATOM   3611  CG  PRO A 220      -0.735  -2.655   2.721  1.00 85.91           C  
ATOM   3612  HG2 PRO A 220      -1.280  -2.851   1.798  1.00 85.91           H  
ATOM   3613  HG3 PRO A 220      -0.475  -3.584   3.228  1.00 85.91           H  
ATOM   3614  CD  PRO A 220       0.536  -1.857   2.455  1.00 85.91           C  
ATOM   3615  HD2 PRO A 220       1.374  -2.542   2.326  1.00 85.91           H  
ATOM   3616  HD3 PRO A 220       0.406  -1.238   1.567  1.00 85.91           H  
ATOM   3617  N   GLY A 221      -0.506  -1.013   6.894  1.00 86.31           N  
ATOM   3618  H   GLY A 221      -0.992  -0.133   6.790  1.00 86.31           H  
ATOM   3619  CA  GLY A 221      -0.403  -1.595   8.230  1.00 86.31           C  
ATOM   3620  HA2 GLY A 221      -0.440  -0.804   8.979  1.00 86.31           H  
ATOM   3621  HA3 GLY A 221       0.543  -2.125   8.331  1.00 86.31           H  
ATOM   3622  C   GLY A 221      -1.560  -2.556   8.487  1.00 86.31           C  
ATOM   3623  O   GLY A 221      -2.669  -2.314   8.013  1.00 86.31           O  
ATOM   3624  N   GLY A 222      -1.316  -3.626   9.249  1.00 90.98           N  
ATOM   3625  H   GLY A 222      -0.393  -3.751   9.640  1.00 90.98           H  
ATOM   3626  CA  GLY A 222      -2.408  -4.432   9.795  1.00 90.98           C  
ATOM   3627  HA2 GLY A 222      -2.020  -5.266  10.380  1.00 90.98           H  
ATOM   3628  HA3 GLY A 222      -3.004  -4.834   8.975  1.00 90.98           H  
ATOM   3629  C   GLY A 222      -3.309  -3.577  10.691  1.00 90.98           C  
ATOM   3630  O   GLY A 222      -2.848  -2.611  11.312  1.00 90.98           O  
ATOM   3631  N   PHE A 223      -4.598  -3.894  10.732  1.00 92.84           N  
ATOM   3632  H   PHE A 223      -4.917  -4.734  10.271  1.00 92.84           H  
ATOM   3633  CA  PHE A 223      -5.585  -3.100  11.458  1.00 92.84           C  
ATOM   3634  HA  PHE A 223      -5.107  -2.673  12.340  1.00 92.84           H  
ATOM   3635  C   PHE A 223      -6.740  -3.965  11.951  1.00 92.84           C  
ATOM   3636  CB  PHE A 223      -6.083  -1.946  10.570  1.00 92.84           C  
ATOM   3637  HB2 PHE A 223      -5.224  -1.365  10.234  1.00 92.84           H  
ATOM   3638  HB3 PHE A 223      -6.688  -1.282  11.187  1.00 92.84           H  
ATOM   3639  O   PHE A 223      -7.043  -4.988  11.349  1.00 92.84           O  
ATOM   3640  CG  PHE A 223      -6.900  -2.349   9.355  1.00 92.84           C  
ATOM   3641  CD1 PHE A 223      -6.252  -2.665   8.147  1.00 92.84           C  
ATOM   3642  HD1 PHE A 223      -5.174  -2.624   8.088  1.00 92.84           H  
ATOM   3643  CD2 PHE A 223      -8.307  -2.403   9.422  1.00 92.84           C  
ATOM   3644  HD2 PHE A 223      -8.818  -2.171  10.345  1.00 92.84           H  
ATOM   3645  CE1 PHE A 223      -6.999  -3.051   7.021  1.00 92.84           C  
ATOM   3646  HE1 PHE A 223      -6.497  -3.307   6.100  1.00 92.84           H  
ATOM   3647  CE2 PHE A 223      -9.053  -2.775   8.288  1.00 92.84           C  
ATOM   3648  HE2 PHE A 223     -10.131  -2.822   8.334  1.00 92.84           H  
ATOM   3649  CZ  PHE A 223      -8.399  -3.102   7.090  1.00 92.84           C  
ATOM   3650  HZ  PHE A 223      -8.975  -3.401   6.226  1.00 92.84           H  
ATOM   3651  N   SER A 224      -7.396  -3.529  13.023  1.00 92.40           N  
ATOM   3652  H   SER A 224      -7.098  -2.694  13.507  1.00 92.40           H  
ATOM   3653  CA  SER A 224      -8.651  -4.116  13.483  1.00 92.40           C  
ATOM   3654  HA  SER A 224      -8.727  -5.139  13.116  1.00 92.40           H  
ATOM   3655  C   SER A 224      -9.840  -3.325  12.941  1.00 92.40           C  
ATOM   3656  CB  SER A 224      -8.680  -4.202  15.009  1.00 92.40           C  
ATOM   3657  HB2 SER A 224      -9.603  -4.691  15.321  1.00 92.40           H  
ATOM   3658  HB3 SER A 224      -7.835  -4.802  15.347  1.00 92.40           H  
ATOM   3659  O   SER A 224      -9.797  -2.092  12.861  1.00 92.40           O  
ATOM   3660  OG  SER A 224      -8.584  -2.924  15.618  1.00 92.40           O  
ATOM   3661  HG  SER A 224      -8.847  -3.072  16.529  1.00 92.40           H  
ATOM   3662  N   PHE A 225     -10.905  -4.013  12.555  1.00 93.58           N  
ATOM   3663  H   PHE A 225     -10.876  -5.021  12.623  1.00 93.58           H  
ATOM   3664  CA  PHE A 225     -12.144  -3.410  12.082  1.00 93.58           C  
ATOM   3665  HA  PHE A 225     -12.170  -2.360  12.371  1.00 93.58           H  
ATOM   3666  C   PHE A 225     -13.321  -4.112  12.750  1.00 93.58           C  
ATOM   3667  CB  PHE A 225     -12.191  -3.491  10.555  1.00 93.58           C  
ATOM   3668  HB2 PHE A 225     -11.213  -3.198  10.173  1.00 93.58           H  
ATOM   3669  HB3 PHE A 225     -12.370  -4.519  10.240  1.00 93.58           H  
ATOM   3670  O   PHE A 225     -13.628  -5.258  12.430  1.00 93.58           O  
ATOM   3671  CG  PHE A 225     -13.225  -2.570   9.947  1.00 93.58           C  
ATOM   3672  CD1 PHE A 225     -14.479  -3.063   9.549  1.00 93.58           C  
ATOM   3673  HD1 PHE A 225     -14.715  -4.109   9.680  1.00 93.58           H  
ATOM   3674  CD2 PHE A 225     -12.928  -1.205   9.793  1.00 93.58           C  
ATOM   3675  HD2 PHE A 225     -11.971  -0.830  10.126  1.00 93.58           H  
ATOM   3676  CE1 PHE A 225     -15.424  -2.192   8.978  1.00 93.58           C  
ATOM   3677  HE1 PHE A 225     -16.380  -2.581   8.658  1.00 93.58           H  
ATOM   3678  CE2 PHE A 225     -13.871  -0.333   9.223  1.00 93.58           C  
ATOM   3679  HE2 PHE A 225     -13.634   0.714   9.103  1.00 93.58           H  
ATOM   3680  CZ  PHE A 225     -15.119  -0.829   8.807  1.00 93.58           C  
ATOM   3681  HZ  PHE A 225     -15.838  -0.170   8.344  1.00 93.58           H  
ATOM   3682  N   PHE A 226     -13.954  -3.429  13.706  1.00 93.18           N  
ATOM   3683  H   PHE A 226     -13.706  -2.464  13.872  1.00 93.18           H  
ATOM   3684  CA  PHE A 226     -14.845  -4.059  14.682  1.00 93.18           C  
ATOM   3685  HA  PHE A 226     -15.007  -3.348  15.491  1.00 93.18           H  
ATOM   3686  C   PHE A 226     -14.163  -5.271  15.343  1.00 93.18           C  
ATOM   3687  CB  PHE A 226     -16.219  -4.330  14.043  1.00 93.18           C  
ATOM   3688  HB2 PHE A 226     -16.121  -5.067  13.246  1.00 93.18           H  
ATOM   3689  HB3 PHE A 226     -16.881  -4.753  14.798  1.00 93.18           H  
ATOM   3690  O   PHE A 226     -13.072  -5.115  15.889  1.00 93.18           O  
ATOM   3691  CG  PHE A 226     -16.875  -3.082  13.491  1.00 93.18           C  
ATOM   3692  CD1 PHE A 226     -17.460  -2.157  14.373  1.00 93.18           C  
ATOM   3693  HD1 PHE A 226     -17.453  -2.356  15.434  1.00 93.18           H  
ATOM   3694  CD2 PHE A 226     -16.899  -2.839  12.107  1.00 93.18           C  
ATOM   3695  HD2 PHE A 226     -16.470  -3.563  11.430  1.00 93.18           H  
ATOM   3696  CE1 PHE A 226     -18.065  -0.991  13.875  1.00 93.18           C  
ATOM   3697  HE1 PHE A 226     -18.524  -0.298  14.565  1.00 93.18           H  
ATOM   3698  CE2 PHE A 226     -17.503  -1.673  11.607  1.00 93.18           C  
ATOM   3699  HE2 PHE A 226     -17.533  -1.506  10.541  1.00 93.18           H  
ATOM   3700  CZ  PHE A 226     -18.086  -0.747  12.489  1.00 93.18           C  
ATOM   3701  HZ  PHE A 226     -18.566   0.136  12.094  1.00 93.18           H  
ATOM   3702  N   ASP A 227     -14.775  -6.452  15.275  1.00 88.60           N  
ATOM   3703  H   ASP A 227     -15.670  -6.507  14.810  1.00 88.60           H  
ATOM   3704  CA  ASP A 227     -14.278  -7.682  15.900  1.00 88.60           C  
ATOM   3705  HA  ASP A 227     -13.702  -7.410  16.785  1.00 88.60           H  
ATOM   3706  C   ASP A 227     -13.323  -8.487  14.993  1.00 88.60           C  
ATOM   3707  CB  ASP A 227     -15.476  -8.520  16.378  1.00 88.60           C  
ATOM   3708  HB2 ASP A 227     -16.062  -8.823  15.510  1.00 88.60           H  
ATOM   3709  HB3 ASP A 227     -15.110  -9.422  16.870  1.00 88.60           H  
ATOM   3710  O   ASP A 227     -12.983  -9.630  15.301  1.00 88.60           O  
ATOM   3711  CG  ASP A 227     -16.375  -7.769  17.369  1.00 88.60           C  
ATOM   3712  OD1 ASP A 227     -15.834  -7.118  18.291  1.00 88.60           O  
ATOM   3713  OD2 ASP A 227     -17.613  -7.844  17.196  1.00 88.60           O  
ATOM   3714  N   GLU A 228     -12.889  -7.917  13.862  1.00 89.89           N  
ATOM   3715  H   GLU A 228     -13.197  -6.981  13.641  1.00 89.89           H  
ATOM   3716  CA  GLU A 228     -12.006  -8.587  12.905  1.00 89.89           C  
ATOM   3717  HA  GLU A 228     -11.883  -9.628  13.202  1.00 89.89           H  
ATOM   3718  C   GLU A 228     -10.607  -7.964  12.858  1.00 89.89           C  
ATOM   3719  CB  GLU A 228     -12.623  -8.606  11.500  1.00 89.89           C  
ATOM   3720  HB2 GLU A 228     -11.892  -9.072  10.840  1.00 89.89           H  
ATOM   3721  HB3 GLU A 228     -12.798  -7.587  11.157  1.00 89.89           H  
ATOM   3722  O   GLU A 228     -10.440  -6.784  12.546  1.00 89.89           O  
ATOM   3723  CG  GLU A 228     -13.936  -9.406  11.429  1.00 89.89           C  
ATOM   3724  HG2 GLU A 228     -13.784 -10.367  11.921  1.00 89.89           H  
ATOM   3725  HG3 GLU A 228     -14.713  -8.865  11.970  1.00 89.89           H  
ATOM   3726  CD  GLU A 228     -14.403  -9.665   9.987  1.00 89.89           C  
ATOM   3727  OE1 GLU A 228     -15.485 -10.280   9.831  1.00 89.89           O  
ATOM   3728  OE2 GLU A 228     -13.663  -9.301   9.042  1.00 89.89           O  
ATOM   3729  N   ASP A 229      -9.583  -8.786  13.093  1.00 91.17           N  
ATOM   3730  H   ASP A 229      -9.781  -9.727  13.401  1.00 91.17           H  
ATOM   3731  CA  ASP A 229      -8.183  -8.405  12.910  1.00 91.17           C  
ATOM   3732  HA  ASP A 229      -8.094  -7.325  13.032  1.00 91.17           H  
ATOM   3733  C   ASP A 229      -7.687  -8.746  11.501  1.00 91.17           C  
ATOM   3734  CB  ASP A 229      -7.288  -9.056  13.971  1.00 91.17           C  
ATOM   3735  HB2 ASP A 229      -6.251  -8.978  13.644  1.00 91.17           H  
ATOM   3736  HB3 ASP A 229      -7.533 -10.116  14.049  1.00 91.17           H  
ATOM   3737  O   ASP A 229      -7.737  -9.889  11.032  1.00 91.17           O  
ATOM   3738  CG  ASP A 229      -7.387  -8.388  15.344  1.00 91.17           C  
ATOM   3739  OD1 ASP A 229      -7.487  -7.140  15.381  1.00 91.17           O  
ATOM   3740  OD2 ASP A 229      -7.255  -9.125  16.344  1.00 91.17           O  
ATOM   3741  N   VAL A 230      -7.134  -7.738  10.831  1.00 89.24           N  
ATOM   3742  H   VAL A 230      -7.159  -6.821  11.252  1.00 89.24           H  
ATOM   3743  CA  VAL A 230      -6.601  -7.844   9.478  1.00 89.24           C  
ATOM   3744  HA  VAL A 230      -6.942  -8.786   9.049  1.00 89.24           H  
ATOM   3745  C   VAL A 230      -5.083  -7.854   9.517  1.00 89.24           C  
ATOM   3746  CB  VAL A 230      -7.127  -6.724   8.571  1.00 89.24           C  
ATOM   3747  HB  VAL A 230      -6.692  -5.765   8.854  1.00 89.24           H  
ATOM   3748  O   VAL A 230      -4.433  -6.822   9.702  1.00 89.24           O  
ATOM   3749  CG1 VAL A 230      -6.708  -7.036   7.131  1.00 89.24           C  
ATOM   3750 HG11 VAL A 230      -5.636  -6.878   7.018  1.00 89.24           H  
ATOM   3751 HG12 VAL A 230      -6.942  -8.073   6.890  1.00 89.24           H  
ATOM   3752 HG13 VAL A 230      -7.248  -6.370   6.459  1.00 89.24           H  
ATOM   3753  CG2 VAL A 230      -8.650  -6.602   8.664  1.00 89.24           C  
ATOM   3754 HG21 VAL A 230      -9.009  -5.851   7.959  1.00 89.24           H  
ATOM   3755 HG22 VAL A 230      -8.936  -6.262   9.659  1.00 89.24           H  
ATOM   3756 HG23 VAL A 230      -9.122  -7.568   8.487  1.00 89.24           H  
ATOM   3757  N   ASP A 231      -4.510  -9.035   9.293  1.00 90.66           N  
ATOM   3758  H   ASP A 231      -5.101  -9.854   9.267  1.00 90.66           H  
ATOM   3759  CA  ASP A 231      -3.062  -9.193   9.213  1.00 90.66           C  
ATOM   3760  HA  ASP A 231      -2.637  -8.754  10.116  1.00 90.66           H  
ATOM   3761  C   ASP A 231      -2.466  -8.443   8.010  1.00 90.66           C  
ATOM   3762  CB  ASP A 231      -2.665 -10.675   9.206  1.00 90.66           C  
ATOM   3763  HB2 ASP A 231      -2.990 -11.142  10.135  1.00 90.66           H  
ATOM   3764  HB3 ASP A 231      -3.162 -11.173   8.374  1.00 90.66           H  
ATOM   3765  O   ASP A 231      -2.967  -8.505   6.880  1.00 90.66           O  
ATOM   3766  CG  ASP A 231      -1.146 -10.829   9.065  1.00 90.66           C  
ATOM   3767  OD1 ASP A 231      -0.411 -10.022   9.677  1.00 90.66           O  
ATOM   3768  OD2 ASP A 231      -0.724 -11.641   8.214  1.00 90.66           O  
ATOM   3769  N   GLN A 232      -1.324  -7.797   8.249  1.00 89.16           N  
ATOM   3770  H   GLN A 232      -0.895  -7.978   9.145  1.00 89.16           H  
ATOM   3771  CA  GLN A 232      -0.568  -7.045   7.256  1.00 89.16           C  
ATOM   3772  HA  GLN A 232      -1.171  -6.192   6.942  1.00 89.16           H  
ATOM   3773  C   GLN A 232      -0.231  -7.895   6.024  1.00 89.16           C  
ATOM   3774  CB  GLN A 232       0.737  -6.554   7.902  1.00 89.16           C  
ATOM   3775  HB2 GLN A 232       1.468  -7.362   7.908  1.00 89.16           H  
ATOM   3776  HB3 GLN A 232       0.555  -6.243   8.931  1.00 89.16           H  
ATOM   3777  O   GLN A 232      -0.246  -7.392   4.899  1.00 89.16           O  
ATOM   3778  CG  GLN A 232       1.267  -5.352   7.119  1.00 89.16           C  
ATOM   3779  HG2 GLN A 232       1.175  -5.516   6.045  1.00 89.16           H  
ATOM   3780  HG3 GLN A 232       0.629  -4.513   7.395  1.00 89.16           H  
ATOM   3781  CD  GLN A 232       2.710  -4.965   7.403  1.00 89.16           C  
ATOM   3782  NE2 GLN A 232       3.103  -3.794   6.960  1.00 89.16           N  
ATOM   3783 HE21 GLN A 232       2.422  -3.196   6.515  1.00 89.16           H  
ATOM   3784 HE22 GLN A 232       4.045  -3.497   7.171  1.00 89.16           H  
ATOM   3785  OE1 GLN A 232       3.509  -5.707   7.953  1.00 89.16           O  
ATOM   3786  N   GLY A 233       0.051  -9.191   6.211  1.00 87.08           N  
ATOM   3787  H   GLY A 233       0.000  -9.565   7.147  1.00 87.08           H  
ATOM   3788  CA  GLY A 233       0.377 -10.116   5.126  1.00 87.08           C  
ATOM   3789  HA2 GLY A 233       0.515 -11.108   5.557  1.00 87.08           H  
ATOM   3790  HA3 GLY A 233       1.305  -9.807   4.646  1.00 87.08           H  
ATOM   3791  C   GLY A 233      -0.720 -10.214   4.061  1.00 87.08           C  
ATOM   3792  O   GLY A 233      -0.417 -10.303   2.869  1.00 87.08           O  
ATOM   3793  N   LYS A 234      -1.996 -10.100   4.457  1.00 86.04           N  
ATOM   3794  H   LYS A 234      -2.172  -9.949   5.440  1.00 86.04           H  
ATOM   3795  CA  LYS A 234      -3.148 -10.121   3.537  1.00 86.04           C  
ATOM   3796  HA  LYS A 234      -2.995 -10.906   2.797  1.00 86.04           H  
ATOM   3797  C   LYS A 234      -3.316  -8.813   2.759  1.00 86.04           C  
ATOM   3798  CB  LYS A 234      -4.433 -10.444   4.315  1.00 86.04           C  
ATOM   3799  HB2 LYS A 234      -5.273 -10.408   3.622  1.00 86.04           H  
ATOM   3800  HB3 LYS A 234      -4.596  -9.685   5.080  1.00 86.04           H  
ATOM   3801  O   LYS A 234      -3.956  -8.797   1.703  1.00 86.04           O  
ATOM   3802  CG  LYS A 234      -4.405 -11.834   4.970  1.00 86.04           C  
ATOM   3803  HG2 LYS A 234      -4.206 -12.591   4.211  1.00 86.04           H  
ATOM   3804  HG3 LYS A 234      -3.624 -11.872   5.730  1.00 86.04           H  
ATOM   3805  CD  LYS A 234      -5.762 -12.117   5.626  1.00 86.04           C  
ATOM   3806  HD2 LYS A 234      -5.958 -11.346   6.371  1.00 86.04           H  
ATOM   3807  HD3 LYS A 234      -6.540 -12.075   4.865  1.00 86.04           H  
ATOM   3808  CE  LYS A 234      -5.785 -13.493   6.301  1.00 86.04           C  
ATOM   3809  HE2 LYS A 234      -5.617 -14.257   5.542  1.00 86.04           H  
ATOM   3810  HE3 LYS A 234      -4.970 -13.540   7.023  1.00 86.04           H  
ATOM   3811  NZ  LYS A 234      -7.086 -13.720   6.984  1.00 86.04           N  
ATOM   3812  HZ1 LYS A 234      -7.118 -14.624   7.432  1.00 86.04           H  
ATOM   3813  HZ2 LYS A 234      -7.240 -13.019   7.695  1.00 86.04           H  
ATOM   3814  HZ3 LYS A 234      -7.852 -13.651   6.329  1.00 86.04           H  
ATOM   3815  N   LEU A 235      -2.700  -7.729   3.223  1.00 87.93           N  
ATOM   3816  H   LEU A 235      -2.188  -7.816   4.089  1.00 87.93           H  
ATOM   3817  CA  LEU A 235      -2.816  -6.394   2.633  1.00 87.93           C  
ATOM   3818  HA  LEU A 235      -3.775  -6.311   2.121  1.00 87.93           H  
ATOM   3819  C   LEU A 235      -1.739  -6.094   1.585  1.00 87.93           C  
ATOM   3820  CB  LEU A 235      -2.791  -5.350   3.760  1.00 87.93           C  
ATOM   3821  HB2 LEU A 235      -1.810  -5.364   4.235  1.00 87.93           H  
ATOM   3822  HB3 LEU A 235      -2.936  -4.367   3.313  1.00 87.93           H  
ATOM   3823  O   LEU A 235      -1.894  -5.156   0.807  1.00 87.93           O  
ATOM   3824  CG  LEU A 235      -3.863  -5.545   4.845  1.00 87.93           C  
ATOM   3825  HG  LEU A 235      -3.731  -6.514   5.325  1.00 87.93           H  
ATOM   3826  CD1 LEU A 235      -3.718  -4.471   5.915  1.00 87.93           C  
ATOM   3827 HD11 LEU A 235      -4.394  -4.689   6.742  1.00 87.93           H  
ATOM   3828 HD12 LEU A 235      -2.700  -4.466   6.305  1.00 87.93           H  
ATOM   3829 HD13 LEU A 235      -3.956  -3.485   5.517  1.00 87.93           H  
ATOM   3830  CD2 LEU A 235      -5.262  -5.478   4.238  1.00 87.93           C  
ATOM   3831 HD21 LEU A 235      -6.003  -5.344   5.026  1.00 87.93           H  
ATOM   3832 HD22 LEU A 235      -5.342  -4.633   3.554  1.00 87.93           H  
ATOM   3833 HD23 LEU A 235      -5.476  -6.413   3.719  1.00 87.93           H  
ATOM   3834  N   ARG A 236      -0.658  -6.880   1.528  1.00 83.49           N  
ATOM   3835  H   ARG A 236      -0.580  -7.623   2.208  1.00 83.49           H  
ATOM   3836  CA  ARG A 236       0.469  -6.616   0.622  1.00 83.49           C  
ATOM   3837  HA  ARG A 236       0.775  -5.582   0.779  1.00 83.49           H  
ATOM   3838  C   ARG A 236       0.078  -6.736  -0.852  1.00 83.49           C  
ATOM   3839  CB  ARG A 236       1.668  -7.513   0.955  1.00 83.49           C  
ATOM   3840  HB2 ARG A 236       1.382  -8.560   0.862  1.00 83.49           H  
ATOM   3841  HB3 ARG A 236       2.465  -7.306   0.240  1.00 83.49           H  
ATOM   3842  O   ARG A 236      -0.676  -7.634  -1.255  1.00 83.49           O  
ATOM   3843  CG  ARG A 236       2.194  -7.245   2.370  1.00 83.49           C  
ATOM   3844  HG2 ARG A 236       2.385  -6.179   2.498  1.00 83.49           H  
ATOM   3845  HG3 ARG A 236       1.453  -7.572   3.100  1.00 83.49           H  
ATOM   3846  CD  ARG A 236       3.488  -8.016   2.606  1.00 83.49           C  
ATOM   3847  HD2 ARG A 236       4.215  -7.684   1.865  1.00 83.49           H  
ATOM   3848  HD3 ARG A 236       3.304  -9.080   2.455  1.00 83.49           H  
ATOM   3849  NE  ARG A 236       3.996  -7.799   3.974  1.00 83.49           N  
ATOM   3850  HE  ARG A 236       3.312  -7.660   4.703  1.00 83.49           H  
ATOM   3851  NH1 ARG A 236       6.221  -7.882   3.442  1.00 83.49           N  
ATOM   3852 HH11 ARG A 236       7.183  -7.763   3.727  1.00 83.49           H  
ATOM   3853 HH12 ARG A 236       5.985  -7.527   2.527  1.00 83.49           H  
ATOM   3854  NH2 ARG A 236       5.596  -7.701   5.586  1.00 83.49           N  
ATOM   3855 HH21 ARG A 236       6.568  -7.678   5.861  1.00 83.49           H  
ATOM   3856 HH22 ARG A 236       4.885  -7.525   6.281  1.00 83.49           H  
ATOM   3857  CZ  ARG A 236       5.267  -7.804   4.327  1.00 83.49           C  
ATOM   3858  N   TYR A 237       0.634  -5.837  -1.660  1.00 82.00           N  
ATOM   3859  H   TYR A 237       1.289  -5.177  -1.266  1.00 82.00           H  
ATOM   3860  CA  TYR A 237       0.550  -5.905  -3.114  1.00 82.00           C  
ATOM   3861  HA  TYR A 237      -0.479  -6.127  -3.396  1.00 82.00           H  
ATOM   3862  C   TYR A 237       1.444  -7.043  -3.621  1.00 82.00           C  
ATOM   3863  CB  TYR A 237       0.927  -4.558  -3.743  1.00 82.00           C  
ATOM   3864  HB2 TYR A 237       1.932  -4.295  -3.411  1.00 82.00           H  
ATOM   3865  HB3 TYR A 237       0.973  -4.686  -4.824  1.00 82.00           H  
ATOM   3866  O   TYR A 237       2.465  -7.372  -3.018  1.00 82.00           O  
ATOM   3867  CG  TYR A 237      -0.023  -3.413  -3.431  1.00 82.00           C  
ATOM   3868  CD1 TYR A 237      -0.924  -2.972  -4.420  1.00 82.00           C  
ATOM   3869  HD1 TYR A 237      -0.904  -3.409  -5.407  1.00 82.00           H  
ATOM   3870  CD2 TYR A 237      -0.020  -2.791  -2.164  1.00 82.00           C  
ATOM   3871  HD2 TYR A 237       0.695  -3.094  -1.414  1.00 82.00           H  
ATOM   3872  CE1 TYR A 237      -1.844  -1.947  -4.132  1.00 82.00           C  
ATOM   3873  HE1 TYR A 237      -2.527  -1.591  -4.889  1.00 82.00           H  
ATOM   3874  CE2 TYR A 237      -0.951  -1.774  -1.867  1.00 82.00           C  
ATOM   3875  HE2 TYR A 237      -0.962  -1.316  -0.889  1.00 82.00           H  
ATOM   3876  OH  TYR A 237      -2.813  -0.416  -2.583  1.00 82.00           O  
ATOM   3877  HH  TYR A 237      -2.715  -0.023  -1.712  1.00 82.00           H  
ATOM   3878  CZ  TYR A 237      -1.873  -1.359  -2.852  1.00 82.00           C  
ATOM   3879  N   GLN A 238       1.040  -7.674  -4.721  1.00 72.22           N  
ATOM   3880  H   GLN A 238       0.277  -7.275  -5.249  1.00 72.22           H  
ATOM   3881  CA  GLN A 238       1.885  -8.652  -5.407  1.00 72.22           C  
ATOM   3882  HA  GLN A 238       2.443  -9.231  -4.671  1.00 72.22           H  
ATOM   3883  C   GLN A 238       2.914  -7.920  -6.277  1.00 72.22           C  
ATOM   3884  CB  GLN A 238       1.010  -9.619  -6.220  1.00 72.22           C  
ATOM   3885  HB2 GLN A 238       0.328  -9.048  -6.850  1.00 72.22           H  
ATOM   3886  HB3 GLN A 238       1.646 -10.226  -6.865  1.00 72.22           H  
ATOM   3887  O   GLN A 238       2.689  -6.781  -6.667  1.00 72.22           O  
ATOM   3888  CG  GLN A 238       0.216 -10.559  -5.295  1.00 72.22           C  
ATOM   3889  HG2 GLN A 238      -0.395  -9.973  -4.609  1.00 72.22           H  
ATOM   3890  HG3 GLN A 238       0.922 -11.145  -4.706  1.00 72.22           H  
ATOM   3891  CD  GLN A 238      -0.704 -11.515  -6.046  1.00 72.22           C  
ATOM   3892  NE2 GLN A 238      -1.138 -12.593  -5.429  1.00 72.22           N  
ATOM   3893 HE21 GLN A 238      -0.694 -12.897  -4.574  1.00 72.22           H  
ATOM   3894 HE22 GLN A 238      -1.640 -13.225  -6.036  1.00 72.22           H  
ATOM   3895  OE1 GLN A 238      -1.091 -11.312  -7.177  1.00 72.22           O  
ATOM   3896  N   SER A 239       4.011  -8.589  -6.630  1.00 68.73           N  
ATOM   3897  H   SER A 239       4.146  -9.534  -6.301  1.00 68.73           H  
ATOM   3898  CA  SER A 239       5.042  -8.099  -7.563  1.00 68.73           C  
ATOM   3899  HA  SER A 239       5.326  -7.087  -7.275  1.00 68.73           H  
ATOM   3900  C   SER A 239       4.579  -8.038  -9.029  1.00 68.73           C  
ATOM   3901  CB  SER A 239       6.279  -8.996  -7.436  1.00 68.73           C  
ATOM   3902  HB2 SER A 239       7.016  -8.735  -8.196  1.00 68.73           H  
ATOM   3903  HB3 SER A 239       6.728  -8.851  -6.454  1.00 68.73           H  
ATOM   3904  O   SER A 239       5.394  -7.838  -9.930  1.00 68.73           O  
ATOM   3905  OG  SER A 239       5.908 -10.360  -7.553  1.00 68.73           O  
ATOM   3906  HG  SER A 239       6.653 -10.825  -7.941  1.00 68.73           H  
ATOM   3907  N   VAL A 240       3.279  -8.232  -9.270  1.00 70.70           N  
ATOM   3908  H   VAL A 240       2.659  -8.237  -8.473  1.00 70.70           H  
ATOM   3909  CA  VAL A 240       2.651  -8.253 -10.589  1.00 70.70           C  
ATOM   3910  HA  VAL A 240       3.425  -8.374 -11.346  1.00 70.70           H  
ATOM   3911  C   VAL A 240       1.940  -6.925 -10.818  1.00 70.70           C  
ATOM   3912  CB  VAL A 240       1.667  -9.429 -10.732  1.00 70.70           C  
ATOM   3913  HB  VAL A 240       0.820  -9.285 -10.062  1.00 70.70           H  
ATOM   3914  O   VAL A 240       1.065  -6.541 -10.043  1.00 70.70           O  
ATOM   3915  CG1 VAL A 240       1.161  -9.498 -12.173  1.00 70.70           C  
ATOM   3916 HG11 VAL A 240       0.585  -8.608 -12.422  1.00 70.70           H  
ATOM   3917 HG12 VAL A 240       2.025  -9.573 -12.834  1.00 70.70           H  
ATOM   3918 HG13 VAL A 240       0.518 -10.368 -12.306  1.00 70.70           H  
ATOM   3919  CG2 VAL A 240       2.318 -10.780 -10.401  1.00 70.70           C  
ATOM   3920 HG21 VAL A 240       2.644 -10.799  -9.361  1.00 70.70           H  
ATOM   3921 HG22 VAL A 240       3.177 -10.956 -11.049  1.00 70.70           H  
ATOM   3922 HG23 VAL A 240       1.594 -11.581 -10.547  1.00 70.70           H  
ATOM   3923  N   ILE A 241       2.309  -6.243 -11.899  1.00 74.40           N  
ATOM   3924  H   ILE A 241       3.021  -6.652 -12.487  1.00 74.40           H  
ATOM   3925  CA  ILE A 241       1.727  -4.979 -12.334  1.00 74.40           C  
ATOM   3926  HA  ILE A 241       1.039  -4.640 -11.559  1.00 74.40           H  
ATOM   3927  C   ILE A 241       0.914  -5.228 -13.605  1.00 74.40           C  
ATOM   3928  CB  ILE A 241       2.796  -3.877 -12.538  1.00 74.40           C  
ATOM   3929  HB  ILE A 241       3.173  -3.901 -13.561  1.00 74.40           H  
ATOM   3930  O   ILE A 241       1.446  -5.269 -14.715  1.00 74.40           O  
ATOM   3931  CG1 ILE A 241       4.006  -3.963 -11.594  1.00 74.40           C  
ATOM   3932 HG12 ILE A 241       4.536  -4.900 -11.766  1.00 74.40           H  
ATOM   3933 HG13 ILE A 241       3.623  -3.953 -10.574  1.00 74.40           H  
ATOM   3934  CG2 ILE A 241       2.068  -2.558 -12.304  1.00 74.40           C  
ATOM   3935 HG21 ILE A 241       1.138  -2.555 -12.872  1.00 74.40           H  
ATOM   3936 HG22 ILE A 241       2.694  -1.716 -12.601  1.00 74.40           H  
ATOM   3937 HG23 ILE A 241       1.830  -2.451 -11.246  1.00 74.40           H  
ATOM   3938  CD1 ILE A 241       5.019  -2.823 -11.738  1.00 74.40           C  
ATOM   3939 HD11 ILE A 241       5.882  -3.014 -11.100  1.00 74.40           H  
ATOM   3940 HD12 ILE A 241       5.353  -2.748 -12.773  1.00 74.40           H  
ATOM   3941 HD13 ILE A 241       4.576  -1.879 -11.423  1.00 74.40           H  
ATOM   3942  N   GLU A 242      -0.388  -5.438 -13.461  1.00 69.90           N  
ATOM   3943  H   GLU A 242      -0.803  -5.384 -12.541  1.00 69.90           H  
ATOM   3944  CA  GLU A 242      -1.268  -5.585 -14.620  1.00 69.90           C  
ATOM   3945  HA  GLU A 242      -0.758  -6.181 -15.376  1.00 69.90           H  
ATOM   3946  C   GLU A 242      -1.564  -4.208 -15.231  1.00 69.90           C  
ATOM   3947  CB  GLU A 242      -2.549  -6.336 -14.245  1.00 69.90           C  
ATOM   3948  HB2 GLU A 242      -3.121  -5.751 -13.525  1.00 69.90           H  
ATOM   3949  HB3 GLU A 242      -3.141  -6.455 -15.153  1.00 69.90           H  
ATOM   3950  O   GLU A 242      -1.891  -3.271 -14.508  1.00 69.90           O  
ATOM   3951  CG  GLU A 242      -2.250  -7.726 -13.652  1.00 69.90           C  
ATOM   3952  HG2 GLU A 242      -1.533  -8.232 -14.298  1.00 69.90           H  
ATOM   3953  HG3 GLU A 242      -1.801  -7.611 -12.666  1.00 69.90           H  
ATOM   3954  CD  GLU A 242      -3.505  -8.595 -13.531  1.00 69.90           C  
ATOM   3955  OE1 GLU A 242      -3.370  -9.838 -13.449  1.00 69.90           O  
ATOM   3956  OE2 GLU A 242      -4.636  -8.101 -13.735  1.00 69.90           O  
ATOM   3957  N   ASN A 243      -1.430  -4.088 -16.556  1.00 74.78           N  
ATOM   3958  H   ASN A 243      -1.228  -4.921 -17.089  1.00 74.78           H  
ATOM   3959  CA  ASN A 243      -1.809  -2.901 -17.337  1.00 74.78           C  
ATOM   3960  HA  ASN A 243      -1.359  -3.020 -18.323  1.00 74.78           H  
ATOM   3961  C   ASN A 243      -1.248  -1.556 -16.827  1.00 74.78           C  
ATOM   3962  CB  ASN A 243      -3.332  -2.913 -17.559  1.00 74.78           C  
ATOM   3963  HB2 ASN A 243      -3.843  -2.864 -16.597  1.00 74.78           H  
ATOM   3964  HB3 ASN A 243      -3.635  -2.040 -18.137  1.00 74.78           H  
ATOM   3965  O   ASN A 243      -1.910  -0.529 -16.921  1.00 74.78           O  
ATOM   3966  CG  ASN A 243      -3.802  -4.143 -18.313  1.00 74.78           C  
ATOM   3967  ND2 ASN A 243      -5.061  -4.476 -18.229  1.00 74.78           N  
ATOM   3968 HD21 ASN A 243      -5.383  -5.202 -18.852  1.00 74.78           H  
ATOM   3969 HD22 ASN A 243      -5.696  -3.754 -17.919  1.00 74.78           H  
ATOM   3970  OD1 ASN A 243      -3.043  -4.831 -18.980  1.00 74.78           O  
ATOM   3971  N   ALA A 244      -0.010  -1.547 -16.321  1.00 78.98           N  
ATOM   3972  H   ALA A 244       0.436  -2.434 -16.134  1.00 78.98           H  
ATOM   3973  CA  ALA A 244       0.636  -0.313 -15.874  1.00 78.98           C  
ATOM   3974  HA  ALA A 244      -0.143   0.332 -15.469  1.00 78.98           H  
ATOM   3975  C   ALA A 244       1.365   0.464 -16.969  1.00 78.98           C  
ATOM   3976  CB  ALA A 244       1.627  -0.591 -14.754  1.00 78.98           C  
ATOM   3977  HB1 ALA A 244       2.321   0.244 -14.654  1.00 78.98           H  
ATOM   3978  HB2 ALA A 244       2.188  -1.504 -14.952  1.00 78.98           H  
ATOM   3979  HB3 ALA A 244       1.075  -0.647 -13.816  1.00 78.98           H  
ATOM   3980  O   ALA A 244       2.055  -0.123 -17.817  1.00 78.98           O  
ATOM   3981  N   GLN A 245       1.337   1.785 -16.829  1.00 83.57           N  
ATOM   3982  H   GLN A 245       0.743   2.155 -16.100  1.00 83.57           H  
ATOM   3983  CA  GLN A 245       2.260   2.732 -17.440  1.00 83.57           C  
ATOM   3984  HA  GLN A 245       2.803   2.230 -18.241  1.00 83.57           H  
ATOM   3985  C   GLN A 245       3.296   3.208 -16.413  1.00 83.57           C  
ATOM   3986  CB  GLN A 245       1.484   3.895 -18.069  1.00 83.57           C  
ATOM   3987  HB2 GLN A 245       0.897   4.406 -17.306  1.00 83.57           H  
ATOM   3988  HB3 GLN A 245       2.198   4.603 -18.490  1.00 83.57           H  
ATOM   3989  O   GLN A 245       3.048   3.260 -15.210  1.00 83.57           O  
ATOM   3990  CG  GLN A 245       0.555   3.397 -19.190  1.00 83.57           C  
ATOM   3991  HG2 GLN A 245       1.130   2.780 -19.880  1.00 83.57           H  
ATOM   3992  HG3 GLN A 245      -0.242   2.789 -18.764  1.00 83.57           H  
ATOM   3993  CD  GLN A 245      -0.086   4.529 -19.981  1.00 83.57           C  
ATOM   3994  NE2 GLN A 245      -0.631   4.249 -21.144  1.00 83.57           N  
ATOM   3995 HE21 GLN A 245      -0.713   3.297 -21.470  1.00 83.57           H  
ATOM   3996 HE22 GLN A 245      -1.070   5.040 -21.594  1.00 83.57           H  
ATOM   3997  OE1 GLN A 245      -0.101   5.682 -19.606  1.00 83.57           O  
ATOM   3998  N   PHE A 246       4.503   3.499 -16.891  1.00 83.69           N  
ATOM   3999  H   PHE A 246       4.606   3.594 -17.891  1.00 83.69           H  
ATOM   4000  CA  PHE A 246       5.580   4.022 -16.055  1.00 83.69           C  
ATOM   4001  HA  PHE A 246       5.527   3.594 -15.053  1.00 83.69           H  
ATOM   4002  C   PHE A 246       5.427   5.530 -15.941  1.00 83.69           C  
ATOM   4003  CB  PHE A 246       6.929   3.651 -16.686  1.00 83.69           C  
ATOM   4004  HB2 PHE A 246       7.045   2.568 -16.639  1.00 83.69           H  
ATOM   4005  HB3 PHE A 246       6.908   3.930 -17.739  1.00 83.69           H  
ATOM   4006  O   PHE A 246       5.353   6.192 -16.972  1.00 83.69           O  
ATOM   4007  CG  PHE A 246       8.146   4.304 -16.053  1.00 83.69           C  
ATOM   4008  CD1 PHE A 246       8.609   5.545 -16.528  1.00 83.69           C  
ATOM   4009  HD1 PHE A 246       8.053   6.076 -17.287  1.00 83.69           H  
ATOM   4010  CD2 PHE A 246       8.848   3.654 -15.021  1.00 83.69           C  
ATOM   4011  HD2 PHE A 246       8.488   2.711 -14.634  1.00 83.69           H  
ATOM   4012  CE1 PHE A 246       9.766   6.118 -15.976  1.00 83.69           C  
ATOM   4013  HE1 PHE A 246      10.116   7.075 -16.333  1.00 83.69           H  
ATOM   4014  CE2 PHE A 246      10.012   4.235 -14.484  1.00 83.69           C  
ATOM   4015  HE2 PHE A 246      10.569   3.738 -13.704  1.00 83.69           H  
ATOM   4016  CZ  PHE A 246      10.455   5.482 -14.937  1.00 83.69           C  
ATOM   4017  HZ  PHE A 246      11.315   5.951 -14.481  1.00 83.69           H  
ATOM   4018  N   ILE A 247       5.477   6.050 -14.719  1.00 83.40           N  
ATOM   4019  H   ILE A 247       5.550   5.447 -13.913  1.00 83.40           H  
ATOM   4020  CA  ILE A 247       5.558   7.488 -14.494  1.00 83.40           C  
ATOM   4021  HA  ILE A 247       5.214   8.020 -15.381  1.00 83.40           H  
ATOM   4022  C   ILE A 247       7.030   7.841 -14.273  1.00 83.40           C  
ATOM   4023  CB  ILE A 247       4.645   7.913 -13.328  1.00 83.40           C  
ATOM   4024  HB  ILE A 247       4.962   7.373 -12.436  1.00 83.40           H  
ATOM   4025  O   ILE A 247       7.650   7.440 -13.281  1.00 83.40           O  
ATOM   4026  CG1 ILE A 247       3.159   7.569 -13.594  1.00 83.40           C  
ATOM   4027 HG12 ILE A 247       3.066   6.522 -13.880  1.00 83.40           H  
ATOM   4028 HG13 ILE A 247       2.786   8.179 -14.417  1.00 83.40           H  
ATOM   4029  CG2 ILE A 247       4.821   9.422 -13.094  1.00 83.40           C  
ATOM   4030 HG21 ILE A 247       4.527   9.956 -13.998  1.00 83.40           H  
ATOM   4031 HG22 ILE A 247       4.205   9.767 -12.264  1.00 83.40           H  
ATOM   4032 HG23 ILE A 247       5.853   9.667 -12.842  1.00 83.40           H  
ATOM   4033  CD1 ILE A 247       2.265   7.788 -12.361  1.00 83.40           C  
ATOM   4034 HD11 ILE A 247       1.226   7.553 -12.592  1.00 83.40           H  
ATOM   4035 HD12 ILE A 247       2.594   7.143 -11.547  1.00 83.40           H  
ATOM   4036 HD13 ILE A 247       2.288   8.828 -12.036  1.00 83.40           H  
ATOM   4037  N   TYR A 248       7.614   8.598 -15.202  1.00 80.97           N  
ATOM   4038  H   TYR A 248       7.059   8.906 -15.987  1.00 80.97           H  
ATOM   4039  CA  TYR A 248       8.905   9.232 -14.983  1.00 80.97           C  
ATOM   4040  HA  TYR A 248       9.569   8.528 -14.482  1.00 80.97           H  
ATOM   4041  C   TYR A 248       8.717  10.441 -14.082  1.00 80.97           C  
ATOM   4042  CB  TYR A 248       9.562   9.685 -16.297  1.00 80.97           C  
ATOM   4043  HB2 TYR A 248       9.604   8.884 -17.035  1.00 80.97           H  
ATOM   4044  HB3 TYR A 248       8.941  10.452 -16.758  1.00 80.97           H  
ATOM   4045  O   TYR A 248       8.341  11.509 -14.557  1.00 80.97           O  
ATOM   4046  CG  TYR A 248      10.954  10.246 -16.053  1.00 80.97           C  
ATOM   4047  CD1 TYR A 248      11.142  11.641 -16.062  1.00 80.97           C  
ATOM   4048  HD1 TYR A 248      10.299  12.289 -16.249  1.00 80.97           H  
ATOM   4049  CD2 TYR A 248      12.034   9.397 -15.729  1.00 80.97           C  
ATOM   4050  HD2 TYR A 248      11.878   8.330 -15.668  1.00 80.97           H  
ATOM   4051  CE1 TYR A 248      12.405  12.190 -15.777  1.00 80.97           C  
ATOM   4052  HE1 TYR A 248      12.547  13.260 -15.765  1.00 80.97           H  
ATOM   4053  CE2 TYR A 248      13.301   9.941 -15.440  1.00 80.97           C  
ATOM   4054  HE2 TYR A 248      14.123   9.293 -15.174  1.00 80.97           H  
ATOM   4055  OH  TYR A 248      14.703  11.879 -15.189  1.00 80.97           O  
ATOM   4056  HH  TYR A 248      15.337  11.203 -14.939  1.00 80.97           H  
ATOM   4057  CZ  TYR A 248      13.486  11.342 -15.467  1.00 80.97           C  
ATOM   4058  N   GLN A 249       9.037  10.302 -12.803  1.00 80.28           N  
ATOM   4059  H   GLN A 249       9.251   9.386 -12.436  1.00 80.28           H  
ATOM   4060  CA  GLN A 249       9.122  11.456 -11.924  1.00 80.28           C  
ATOM   4061  HA  GLN A 249       8.383  12.188 -12.248  1.00 80.28           H  
ATOM   4062  C   GLN A 249      10.506  12.101 -12.046  1.00 80.28           C  
ATOM   4063  CB  GLN A 249       8.739  11.041 -10.504  1.00 80.28           C  
ATOM   4064  HB2 GLN A 249       7.852  10.409 -10.548  1.00 80.28           H  
ATOM   4065  HB3 GLN A 249       9.551  10.477 -10.043  1.00 80.28           H  
ATOM   4066  O   GLN A 249      11.539  11.421 -12.008  1.00 80.28           O  
ATOM   4067  CG  GLN A 249       8.402  12.271  -9.660  1.00 80.28           C  
ATOM   4068  HG2 GLN A 249       9.315  12.839  -9.484  1.00 80.28           H  
ATOM   4069  HG3 GLN A 249       7.688  12.900 -10.191  1.00 80.28           H  
ATOM   4070  CD  GLN A 249       7.810  11.876  -8.316  1.00 80.28           C  
ATOM   4071  NE2 GLN A 249       6.642  12.357  -7.962  1.00 80.28           N  
ATOM   4072 HE21 GLN A 249       5.996  12.672  -8.671  1.00 80.28           H  
ATOM   4073 HE22 GLN A 249       6.259  11.998  -7.099  1.00 80.28           H  
ATOM   4074  OE1 GLN A 249       8.392  11.113  -7.564  1.00 80.28           O  
ATOM   4075  N   SER A 250      10.540  13.422 -12.220  1.00 79.76           N  
ATOM   4076  H   SER A 250       9.670  13.929 -12.293  1.00 79.76           H  
ATOM   4077  CA  SER A 250      11.800  14.157 -12.205  1.00 79.76           C  
ATOM   4078  HA  SER A 250      12.420  13.735 -12.995  1.00 79.76           H  
ATOM   4079  C   SER A 250      12.511  13.983 -10.856  1.00 79.76           C  
ATOM   4080  CB  SER A 250      11.567  15.635 -12.522  1.00 79.76           C  
ATOM   4081  HB2 SER A 250      10.834  15.708 -13.325  1.00 79.76           H  
ATOM   4082  HB3 SER A 250      12.508  16.075 -12.854  1.00 79.76           H  
ATOM   4083  O   SER A 250      11.851  13.781  -9.836  1.00 79.76           O  
ATOM   4084  OG  SER A 250      11.099  16.363 -11.408  1.00 79.76           O  
ATOM   4085  HG  SER A 250      11.109  17.297 -11.627  1.00 79.76           H  
ATOM   4086  N   PRO A 251      13.848  14.133 -10.790  1.00 74.83           N  
ATOM   4087  CA  PRO A 251      14.567  14.077  -9.515  1.00 74.83           C  
ATOM   4088  HA  PRO A 251      14.482  13.069  -9.108  1.00 74.83           H  
ATOM   4089  C   PRO A 251      14.056  15.074  -8.462  1.00 74.83           C  
ATOM   4090  CB  PRO A 251      16.027  14.369  -9.870  1.00 74.83           C  
ATOM   4091  HB2 PRO A 251      16.220  15.441  -9.816  1.00 74.83           H  
ATOM   4092  HB3 PRO A 251      16.714  13.827  -9.219  1.00 74.83           H  
ATOM   4093  O   PRO A 251      14.272  14.873  -7.273  1.00 74.83           O  
ATOM   4094  CG  PRO A 251      16.142  13.912 -11.323  1.00 74.83           C  
ATOM   4095  HG2 PRO A 251      16.288  12.832 -11.355  1.00 74.83           H  
ATOM   4096  HG3 PRO A 251      16.947  14.425 -11.849  1.00 74.83           H  
ATOM   4097  CD  PRO A 251      14.774  14.259 -11.904  1.00 74.83           C  
ATOM   4098  HD2 PRO A 251      14.532  13.569 -12.712  1.00 74.83           H  
ATOM   4099  HD3 PRO A 251      14.773  15.288 -12.265  1.00 74.83           H  
ATOM   4100  N   THR A 252      13.403  16.157  -8.896  1.00 82.36           N  
ATOM   4101  H   THR A 252      13.202  16.236  -9.883  1.00 82.36           H  
ATOM   4102  CA  THR A 252      12.824  17.187  -8.026  1.00 82.36           C  
ATOM   4103  HA  THR A 252      13.352  17.188  -7.072  1.00 82.36           H  
ATOM   4104  C   THR A 252      11.349  16.952  -7.694  1.00 82.36           C  
ATOM   4105  CB  THR A 252      12.982  18.579  -8.656  1.00 82.36           C  
ATOM   4106  HB  THR A 252      12.518  19.321  -8.006  1.00 82.36           H  
ATOM   4107  O   THR A 252      10.789  17.723  -6.922  1.00 82.36           O  
ATOM   4108  CG2 THR A 252      14.447  18.967  -8.855  1.00 82.36           C  
ATOM   4109 HG21 THR A 252      14.923  18.305  -9.578  1.00 82.36           H  
ATOM   4110 HG22 THR A 252      14.972  18.894  -7.903  1.00 82.36           H  
ATOM   4111 HG23 THR A 252      14.509  19.996  -9.211  1.00 82.36           H  
ATOM   4112  OG1 THR A 252      12.379  18.642  -9.934  1.00 82.36           O  
ATOM   4113  HG1 THR A 252      12.381  19.571 -10.176  1.00 82.36           H  
ATOM   4114  N   GLY A 253      10.693  15.955  -8.298  1.00 76.18           N  
ATOM   4115  H   GLY A 253      11.208  15.309  -8.879  1.00 76.18           H  
ATOM   4116  CA  GLY A 253       9.250  15.728  -8.165  1.00 76.18           C  
ATOM   4117  HA2 GLY A 253       9.000  14.755  -8.589  1.00 76.18           H  
ATOM   4118  HA3 GLY A 253       8.987  15.711  -7.108  1.00 76.18           H  
ATOM   4119  C   GLY A 253       8.367  16.776  -8.854  1.00 76.18           C  
ATOM   4120  O   GLY A 253       7.152  16.732  -8.715  1.00 76.18           O  
ATOM   4121  N   LEU A 254       8.950  17.734  -9.586  1.00 83.68           N  
ATOM   4122  H   LEU A 254       9.958  17.714  -9.645  1.00 83.68           H  
ATOM   4123  CA  LEU A 254       8.211  18.863 -10.172  1.00 83.68           C  
ATOM   4124  HA  LEU A 254       7.460  19.199  -9.457  1.00 83.68           H  
ATOM   4125  C   LEU A 254       7.437  18.516 -11.445  1.00 83.68           C  
ATOM   4126  CB  LEU A 254       9.181  20.017 -10.478  1.00 83.68           C  
ATOM   4127  HB2 LEU A 254      10.002  19.628 -11.080  1.00 83.68           H  
ATOM   4128  HB3 LEU A 254       8.657  20.759 -11.080  1.00 83.68           H  
ATOM   4129  O   LEU A 254       6.531  19.252 -11.826  1.00 83.68           O  
ATOM   4130  CG  LEU A 254       9.746  20.732  -9.242  1.00 83.68           C  
ATOM   4131  HG  LEU A 254      10.255  20.013  -8.600  1.00 83.68           H  
ATOM   4132  CD1 LEU A 254      10.762  21.782  -9.699  1.00 83.68           C  
ATOM   4133 HD11 LEU A 254      11.219  22.247  -8.825  1.00 83.68           H  
ATOM   4134 HD12 LEU A 254      11.542  21.323 -10.306  1.00 83.68           H  
ATOM   4135 HD13 LEU A 254      10.260  22.551 -10.286  1.00 83.68           H  
ATOM   4136  CD2 LEU A 254       8.660  21.446  -8.435  1.00 83.68           C  
ATOM   4137 HD21 LEU A 254       9.117  22.020  -7.628  1.00 83.68           H  
ATOM   4138 HD22 LEU A 254       7.990  20.714  -7.984  1.00 83.68           H  
ATOM   4139 HD23 LEU A 254       8.086  22.115  -9.076  1.00 83.68           H  
ATOM   4140  N   PHE A 255       7.829  17.454 -12.146  1.00 80.73           N  
ATOM   4141  H   PHE A 255       8.518  16.832 -11.749  1.00 80.73           H  
ATOM   4142  CA  PHE A 255       7.134  17.018 -13.349  1.00 80.73           C  
ATOM   4143  HA  PHE A 255       6.085  17.299 -13.256  1.00 80.73           H  
ATOM   4144  C   PHE A 255       7.166  15.505 -13.483  1.00 80.73           C  
ATOM   4145  CB  PHE A 255       7.691  17.713 -14.602  1.00 80.73           C  
ATOM   4146  HB2 PHE A 255       7.482  18.780 -14.520  1.00 80.73           H  
ATOM   4147  HB3 PHE A 255       7.139  17.355 -15.471  1.00 80.73           H  
ATOM   4148  O   PHE A 255       8.128  14.842 -13.085  1.00 80.73           O  
ATOM   4149  CG  PHE A 255       9.176  17.529 -14.858  1.00 80.73           C  
ATOM   4150  CD1 PHE A 255      10.093  18.475 -14.364  1.00 80.73           C  
ATOM   4151  HD1 PHE A 255       9.734  19.319 -13.793  1.00 80.73           H  
ATOM   4152  CD2 PHE A 255       9.641  16.430 -15.607  1.00 80.73           C  
ATOM   4153  HD2 PHE A 255       8.941  15.687 -15.961  1.00 80.73           H  
ATOM   4154  CE1 PHE A 255      11.468  18.331 -14.621  1.00 80.73           C  
ATOM   4155  HE1 PHE A 255      12.166  19.064 -14.247  1.00 80.73           H  
ATOM   4156  CE2 PHE A 255      11.016  16.288 -15.871  1.00 80.73           C  
ATOM   4157  HE2 PHE A 255      11.368  15.438 -16.438  1.00 80.73           H  
ATOM   4158  CZ  PHE A 255      11.929  17.240 -15.381  1.00 80.73           C  
ATOM   4159  HZ  PHE A 255      12.984  17.131 -15.583  1.00 80.73           H  
ATOM   4160  N   GLU A 256       6.106  15.005 -14.100  1.00 81.86           N  
ATOM   4161  H   GLU A 256       5.376  15.633 -14.404  1.00 81.86           H  
ATOM   4162  CA  GLU A 256       5.874  13.603 -14.404  1.00 81.86           C  
ATOM   4163  HA  GLU A 256       6.758  13.029 -14.126  1.00 81.86           H  
ATOM   4164  C   GLU A 256       5.660  13.455 -15.919  1.00 81.86           C  
ATOM   4165  CB  GLU A 256       4.707  13.090 -13.548  1.00 81.86           C  
ATOM   4166  HB2 GLU A 256       3.873  13.789 -13.614  1.00 81.86           H  
ATOM   4167  HB3 GLU A 256       4.381  12.123 -13.931  1.00 81.86           H  
ATOM   4168  O   GLU A 256       5.137  14.373 -16.561  1.00 81.86           O  
ATOM   4169  CG  GLU A 256       5.167  12.948 -12.084  1.00 81.86           C  
ATOM   4170  HG2 GLU A 256       5.560  13.904 -11.737  1.00 81.86           H  
ATOM   4171  HG3 GLU A 256       5.985  12.228 -12.053  1.00 81.86           H  
ATOM   4172  CD  GLU A 256       4.084  12.500 -11.097  1.00 81.86           C  
ATOM   4173  OE1 GLU A 256       4.446  12.422  -9.897  1.00 81.86           O  
ATOM   4174  OE2 GLU A 256       2.939  12.243 -11.529  1.00 81.86           O  
ATOM   4175  N   ARG A 257       6.135  12.356 -16.513  1.00 74.57           N  
ATOM   4176  H   ARG A 257       6.557  11.641 -15.937  1.00 74.57           H  
ATOM   4177  CA  ARG A 257       5.927  12.008 -17.929  1.00 74.57           C  
ATOM   4178  HA  ARG A 257       5.011  12.475 -18.292  1.00 74.57           H  
ATOM   4179  C   ARG A 257       5.715  10.519 -18.118  1.00 74.57           C  
ATOM   4180  CB  ARG A 257       7.109  12.428 -18.813  1.00 74.57           C  
ATOM   4181  HB2 ARG A 257       8.020  11.973 -18.425  1.00 74.57           H  
ATOM   4182  HB3 ARG A 257       6.933  12.035 -19.814  1.00 74.57           H  
ATOM   4183  O   ARG A 257       6.363   9.752 -17.369  1.00 74.57           O  
ATOM   4184  CG  ARG A 257       7.297  13.940 -18.916  1.00 74.57           C  
ATOM   4185  HG2 ARG A 257       6.365  14.407 -19.236  1.00 74.57           H  
ATOM   4186  HG3 ARG A 257       7.594  14.341 -17.947  1.00 74.57           H  
ATOM   4187  CD  ARG A 257       8.393  14.219 -19.947  1.00 74.57           C  
ATOM   4188  HD2 ARG A 257       9.292  13.676 -19.655  1.00 74.57           H  
ATOM   4189  HD3 ARG A 257       8.058  13.854 -20.918  1.00 74.57           H  
ATOM   4190  NE  ARG A 257       8.700  15.655 -20.036  1.00 74.57           N  
ATOM   4191  HE  ARG A 257       8.176  16.254 -19.414  1.00 74.57           H  
ATOM   4192  NH1 ARG A 257      10.258  15.506 -21.709  1.00 74.57           N  
ATOM   4193 HH11 ARG A 257      10.899  15.946 -22.353  1.00 74.57           H  
ATOM   4194 HH12 ARG A 257      10.076  14.513 -21.754  1.00 74.57           H  
ATOM   4195  NH2 ARG A 257       9.770  17.495 -20.823  1.00 74.57           N  
ATOM   4196 HH21 ARG A 257      10.425  17.928 -21.458  1.00 74.57           H  
ATOM   4197 HH22 ARG A 257       9.246  18.061 -20.171  1.00 74.57           H  
ATOM   4198  CZ  ARG A 257       9.571  16.210 -20.853  1.00 74.57           C  
ATOM   4199  OXT ARG A 257       5.018  10.210 -19.100  1.00 74.57           O  
TER    4200      ARG A 257                                                       
END   
