# Supplementary material for: Computational design of novel Cas9 PAM-interacting domains using evolution-based modelling and structural quality assessment
Source: PLoS Comput Biol. 2023 Nov 17;19(11):e1011621. doi: 10.1371/journal.pcbi.1011621 (PMC10729993; doi:10.1371/journal.pcbi.1011621)
Supplement: S1 File — This file contains the experimentally tested sequences in a zip format. It includes Fasta files, AlphaFold Prediction with PDB file, pLDDT, and more. (ZIP) [file pcbi.1011621.s001.zip › pdb/dgfx_40_relaxed_rank_1_model_3.pdb]

ATOM      1  N   THR A   1      12.026  17.560  -9.653  1.00 41.12           N  
ATOM      2  H   THR A   1      11.795  18.132 -10.453  1.00 41.12           H  
ATOM      3  H2  THR A   1      11.383  16.786  -9.569  1.00 41.12           H  
ATOM      4  H3  THR A   1      11.958  18.143  -8.832  1.00 41.12           H  
ATOM      5  CA  THR A   1      13.425  17.093  -9.748  1.00 41.12           C  
ATOM      6  HA  THR A   1      13.575  16.481 -10.637  1.00 41.12           H  
ATOM      7  C   THR A   1      13.720  16.248  -8.522  1.00 41.12           C  
ATOM      8  CB  THR A   1      14.363  18.305  -9.817  1.00 41.12           C  
ATOM      9  HB  THR A   1      15.382  18.019  -9.559  1.00 41.12           H  
ATOM     10  O   THR A   1      13.910  16.801  -7.452  1.00 41.12           O  
ATOM     11  CG2 THR A   1      14.337  18.927 -11.212  1.00 41.12           C  
ATOM     12 HG21 THR A   1      13.346  19.306 -11.459  1.00 41.12           H  
ATOM     13 HG22 THR A   1      14.647  18.191 -11.954  1.00 41.12           H  
ATOM     14 HG23 THR A   1      15.042  19.758 -11.244  1.00 41.12           H  
ATOM     15  OG1 THR A   1      13.885  19.299  -8.943  1.00 41.12           O  
ATOM     16  HG1 THR A   1      14.561  19.460  -8.281  1.00 41.12           H  
ATOM     17  N   GLY A   2      13.617  14.919  -8.621  1.00 57.23           N  
ATOM     18  H   GLY A   2      13.524  14.485  -9.528  1.00 57.23           H  
ATOM     19  CA  GLY A   2      14.058  14.033  -7.533  1.00 57.23           C  
ATOM     20  HA2 GLY A   2      13.620  13.041  -7.649  1.00 57.23           H  
ATOM     21  HA3 GLY A   2      13.757  14.435  -6.566  1.00 57.23           H  
ATOM     22  C   GLY A   2      15.580  13.892  -7.567  1.00 57.23           C  
ATOM     23  O   GLY A   2      16.154  13.972  -8.654  1.00 57.23           O  
ATOM     24  N   GLY A   3      16.220  13.723  -6.408  1.00 74.48           N  
ATOM     25  H   GLY A   3      15.698  13.690  -5.544  1.00 74.48           H  
ATOM     26  CA  GLY A   3      17.657  13.452  -6.331  1.00 74.48           C  
ATOM     27  HA2 GLY A   3      17.954  13.316  -5.291  1.00 74.48           H  
ATOM     28  HA3 GLY A   3      18.206  14.305  -6.732  1.00 74.48           H  
ATOM     29  C   GLY A   3      18.043  12.193  -7.116  1.00 74.48           C  
ATOM     30  O   GLY A   3      17.223  11.299  -7.321  1.00 74.48           O  
ATOM     31  N   PHE A   4      19.291  12.128  -7.584  1.00 81.02           N  
ATOM     32  H   PHE A   4      19.914  12.902  -7.402  1.00 81.02           H  
ATOM     33  CA  PHE A   4      19.830  10.946  -8.275  1.00 81.02           C  
ATOM     34  HA  PHE A   4      19.115  10.617  -9.029  1.00 81.02           H  
ATOM     35  C   PHE A   4      20.060   9.760  -7.325  1.00 81.02           C  
ATOM     36  CB  PHE A   4      21.144  11.328  -8.970  1.00 81.02           C  
ATOM     37  HB2 PHE A   4      21.598  10.424  -9.377  1.00 81.02           H  
ATOM     38  HB3 PHE A   4      21.838  11.730  -8.232  1.00 81.02           H  
ATOM     39  O   PHE A   4      20.155   8.612  -7.768  1.00 81.02           O  
ATOM     40  CG  PHE A   4      20.976  12.318 -10.106  1.00 81.02           C  
ATOM     41  CD1 PHE A   4      20.476  11.872 -11.339  1.00 81.02           C  
ATOM     42  HD1 PHE A   4      20.259  10.822 -11.469  1.00 81.02           H  
ATOM     43  CD2 PHE A   4      21.320  13.672  -9.944  1.00 81.02           C  
ATOM     44  HD2 PHE A   4      21.721  14.022  -9.004  1.00 81.02           H  
ATOM     45  CE1 PHE A   4      20.288  12.775 -12.401  1.00 81.02           C  
ATOM     46  HE1 PHE A   4      19.914  12.428 -13.353  1.00 81.02           H  
ATOM     47  CE2 PHE A   4      21.146  14.575 -11.008  1.00 81.02           C  
ATOM     48  HE2 PHE A   4      21.414  15.613 -10.881  1.00 81.02           H  
ATOM     49  CZ  PHE A   4      20.621  14.129 -12.234  1.00 81.02           C  
ATOM     50  HZ  PHE A   4      20.492  14.824 -13.051  1.00 81.02           H  
ATOM     51  N   SER A   5      20.156  10.044  -6.030  1.00 81.85           N  
ATOM     52  H   SER A   5      20.021  11.001  -5.737  1.00 81.85           H  
ATOM     53  CA  SER A   5      20.414   9.107  -4.945  1.00 81.85           C  
ATOM     54  HA  SER A   5      20.030   8.121  -5.207  1.00 81.85           H  
ATOM     55  C   SER A   5      19.709   9.564  -3.675  1.00 81.85           C  
ATOM     56  CB  SER A   5      21.924   9.004  -4.701  1.00 81.85           C  
ATOM     57  HB2 SER A   5      22.120   8.320  -3.875  1.00 81.85           H  
ATOM     58  HB3 SER A   5      22.383   8.609  -5.607  1.00 81.85           H  
ATOM     59  O   SER A   5      19.339  10.733  -3.557  1.00 81.85           O  
ATOM     60  OG  SER A   5      22.512  10.261  -4.420  1.00 81.85           O  
ATOM     61  HG  SER A   5      22.220  10.542  -3.549  1.00 81.85           H  
ATOM     62  N   ASP A   6      19.574   8.658  -2.710  1.00 78.61           N  
ATOM     63  H   ASP A   6      19.908   7.719  -2.870  1.00 78.61           H  
ATOM     64  CA  ASP A   6      19.298   9.047  -1.328  1.00 78.61           C  
ATOM     65  HA  ASP A   6      18.384   9.640  -1.299  1.00 78.61           H  
ATOM     66  C   ASP A   6      20.463   9.913  -0.818  1.00 78.61           C  
ATOM     67  CB  ASP A   6      19.079   7.789  -0.479  1.00 78.61           C  
ATOM     68  HB2 ASP A   6      20.012   7.226  -0.435  1.00 78.61           H  
ATOM     69  HB3 ASP A   6      18.340   7.164  -0.979  1.00 78.61           H  
ATOM     70  O   ASP A   6      21.624   9.498  -0.847  1.00 78.61           O  
ATOM     71  CG  ASP A   6      18.576   8.089   0.942  1.00 78.61           C  
ATOM     72  OD1 ASP A   6      18.893   9.174   1.486  1.00 78.61           O  
ATOM     73  OD2 ASP A   6      17.827   7.247   1.474  1.00 78.61           O  
ATOM     74  N   GLU A   7      20.163  11.148  -0.419  1.00 81.12           N  
ATOM     75  H   GLU A   7      19.191  11.420  -0.400  1.00 81.12           H  
ATOM     76  CA  GLU A   7      21.160  12.143  -0.006  1.00 81.12           C  
ATOM     77  HA  GLU A   7      21.988  12.114  -0.714  1.00 81.12           H  
ATOM     78  C   GLU A   7      21.769  11.839   1.373  1.00 81.12           C  
ATOM     79  CB  GLU A   7      20.549  13.552  -0.061  1.00 81.12           C  
ATOM     80  HB2 GLU A   7      19.667  13.584   0.579  1.00 81.12           H  
ATOM     81  HB3 GLU A   7      21.282  14.267   0.314  1.00 81.12           H  
ATOM     82  O   GLU A   7      22.728  12.496   1.789  1.00 81.12           O  
ATOM     83  CG  GLU A   7      20.166  13.955  -1.497  1.00 81.12           C  
ATOM     84  HG2 GLU A   7      21.051  13.867  -2.127  1.00 81.12           H  
ATOM     85  HG3 GLU A   7      19.416  13.261  -1.875  1.00 81.12           H  
ATOM     86  CD  GLU A   7      19.607  15.383  -1.616  1.00 81.12           C  
ATOM     87  OE1 GLU A   7      19.416  15.820  -2.776  1.00 81.12           O  
ATOM     88  OE2 GLU A   7      19.363  16.028  -0.571  1.00 81.12           O  
ATOM     89  N   SER A   8      21.266  10.812   2.065  1.00 84.21           N  
ATOM     90  H   SER A   8      20.474  10.318   1.681  1.00 84.21           H  
ATOM     91  CA  SER A   8      21.853  10.294   3.296  1.00 84.21           C  
ATOM     92  HA  SER A   8      21.855  11.093   4.037  1.00 84.21           H  
ATOM     93  C   SER A   8      23.289   9.827   3.053  1.00 84.21           C  
ATOM     94  CB  SER A   8      21.012   9.141   3.850  1.00 84.21           C  
ATOM     95  HB2 SER A   8      21.429   8.817   4.804  1.00 84.21           H  
ATOM     96  HB3 SER A   8      21.025   8.303   3.154  1.00 84.21           H  
ATOM     97  O   SER A   8      23.555   8.915   2.265  1.00 84.21           O  
ATOM     98  OG  SER A   8      19.680   9.564   4.050  1.00 84.21           O  
ATOM     99  HG  SER A   8      19.236   9.431   3.210  1.00 84.21           H  
ATOM    100  N   ILE A   9      24.239  10.450   3.754  1.00 82.64           N  
ATOM    101  H   ILE A   9      23.960  11.211   4.356  1.00 82.64           H  
ATOM    102  CA  ILE A   9      25.652  10.070   3.693  1.00 82.64           C  
ATOM    103  HA  ILE A   9      25.869   9.722   2.683  1.00 82.64           H  
ATOM    104  C   ILE A   9      25.882   8.912   4.655  1.00 82.64           C  
ATOM    105  CB  ILE A   9      26.593  11.258   3.986  1.00 82.64           C  
ATOM    106  HB  ILE A   9      26.384  11.629   4.989  1.00 82.64           H  
ATOM    107  O   ILE A   9      25.794   9.073   5.874  1.00 82.64           O  
ATOM    108  CG1 ILE A   9      26.345  12.400   2.974  1.00 82.64           C  
ATOM    109 HG12 ILE A   9      26.580  12.055   1.968  1.00 82.64           H  
ATOM    110 HG13 ILE A   9      25.290  12.676   2.992  1.00 82.64           H  
ATOM    111  CG2 ILE A   9      28.065  10.789   3.929  1.00 82.64           C  
ATOM    112 HG21 ILE A   9      28.285  10.380   2.943  1.00 82.64           H  
ATOM    113 HG22 ILE A   9      28.739  11.615   4.156  1.00 82.64           H  
ATOM    114 HG23 ILE A   9      28.242  10.014   4.675  1.00 82.64           H  
ATOM    115  CD1 ILE A   9      27.139  13.679   3.266  1.00 82.64           C  
ATOM    116 HD11 ILE A   9      28.203  13.520   3.094  1.00 82.64           H  
ATOM    117 HD12 ILE A   9      26.796  14.470   2.598  1.00 82.64           H  
ATOM    118 HD13 ILE A   9      26.973  13.994   4.297  1.00 82.64           H  
ATOM    119  N   LEU A  10      26.242   7.761   4.103  1.00 85.79           N  
ATOM    120  H   LEU A  10      26.309   7.711   3.096  1.00 85.79           H  
ATOM    121  CA  LEU A  10      26.627   6.595   4.877  1.00 85.79           C  
ATOM    122  HA  LEU A  10      26.194   6.694   5.872  1.00 85.79           H  
ATOM    123  C   LEU A  10      28.147   6.520   5.056  1.00 85.79           C  
ATOM    124  CB  LEU A  10      26.052   5.332   4.230  1.00 85.79           C  
ATOM    125  HB2 LEU A  10      26.469   4.459   4.732  1.00 85.79           H  
ATOM    126  HB3 LEU A  10      26.377   5.311   3.190  1.00 85.79           H  
ATOM    127  O   LEU A  10      28.911   6.962   4.187  1.00 85.79           O  
ATOM    128  CG  LEU A  10      24.518   5.241   4.257  1.00 85.79           C  
ATOM    129  HG  LEU A  10      24.107   5.965   3.552  1.00 85.79           H  
ATOM    130  CD1 LEU A  10      24.128   3.829   3.835  1.00 85.79           C  
ATOM    131 HD11 LEU A  10      23.042   3.733   3.850  1.00 85.79           H  
ATOM    132 HD12 LEU A  10      24.473   3.629   2.821  1.00 85.79           H  
ATOM    133 HD13 LEU A  10      24.550   3.090   4.516  1.00 85.79           H  
ATOM    134  CD2 LEU A  10      23.896   5.487   5.635  1.00 85.79           C  
ATOM    135 HD21 LEU A  10      24.026   6.530   5.922  1.00 85.79           H  
ATOM    136 HD22 LEU A  10      22.824   5.295   5.585  1.00 85.79           H  
ATOM    137 HD23 LEU A  10      24.347   4.830   6.379  1.00 85.79           H  
ATOM    138  N   PRO A  11      28.611   5.956   6.186  1.00 86.34           N  
ATOM    139  CA  PRO A  11      30.029   5.746   6.422  1.00 86.34           C  
ATOM    140  HA  PRO A  11      30.556   6.698   6.356  1.00 86.34           H  
ATOM    141  C   PRO A  11      30.627   4.780   5.393  1.00 86.34           C  
ATOM    142  CB  PRO A  11      30.126   5.208   7.854  1.00 86.34           C  
ATOM    143  HB2 PRO A  11      30.971   4.533   7.992  1.00 86.34           H  
ATOM    144  HB3 PRO A  11      30.189   6.043   8.552  1.00 86.34           H  
ATOM    145  O   PRO A  11      29.925   4.045   4.698  1.00 86.34           O  
ATOM    146  CG  PRO A  11      28.793   4.487   8.047  1.00 86.34           C  
ATOM    147  HG2 PRO A  11      28.517   4.416   9.099  1.00 86.34           H  
ATOM    148  HG3 PRO A  11      28.841   3.498   7.592  1.00 86.34           H  
ATOM    149  CD  PRO A  11      27.823   5.366   7.264  1.00 86.34           C  
ATOM    150  HD2 PRO A  11      27.000   4.758   6.889  1.00 86.34           H  
ATOM    151  HD3 PRO A  11      27.441   6.159   7.907  1.00 86.34           H  
ATOM    152  N   LYS A  12      31.960   4.771   5.312  1.00 87.34           N  
ATOM    153  H   LYS A  12      32.476   5.389   5.922  1.00 87.34           H  
ATOM    154  CA  LYS A  12      32.700   3.841   4.454  1.00 87.34           C  
ATOM    155  HA  LYS A  12      32.417   4.033   3.419  1.00 87.34           H  
ATOM    156  C   LYS A  12      32.305   2.390   4.745  1.00 87.34           C  
ATOM    157  CB  LYS A  12      34.209   4.083   4.590  1.00 87.34           C  
ATOM    158  HB2 LYS A  12      34.710   3.563   3.774  1.00 87.34           H  
ATOM    159  HB3 LYS A  12      34.411   5.149   4.479  1.00 87.34           H  
ATOM    160  O   LYS A  12      32.162   1.999   5.903  1.00 87.34           O  
ATOM    161  CG  LYS A  12      34.793   3.595   5.925  1.00 87.34           C  
ATOM    162  HG2 LYS A  12      34.660   2.516   6.009  1.00 87.34           H  
ATOM    163  HG3 LYS A  12      34.277   4.084   6.751  1.00 87.34           H  
ATOM    164  CD  LYS A  12      36.291   3.885   6.022  1.00 87.34           C  
ATOM    165  HD2 LYS A  12      36.453   4.961   5.975  1.00 87.34           H  
ATOM    166  HD3 LYS A  12      36.804   3.403   5.189  1.00 87.34           H  
ATOM    167  CE  LYS A  12      36.810   3.334   7.354  1.00 87.34           C  
ATOM    168  HE2 LYS A  12      36.259   3.808   8.165  1.00 87.34           H  
ATOM    169  HE3 LYS A  12      36.602   2.265   7.390  1.00 87.34           H  
ATOM    170  NZ  LYS A  12      38.265   3.578   7.509  1.00 87.34           N  
ATOM    171  HZ1 LYS A  12      38.460   4.568   7.468  1.00 87.34           H  
ATOM    172  HZ2 LYS A  12      38.774   3.118   6.768  1.00 87.34           H  
ATOM    173  HZ3 LYS A  12      38.590   3.220   8.396  1.00 87.34           H  
ATOM    174  N   GLY A  13      32.185   1.586   3.699  1.00 80.93           N  
ATOM    175  H   GLY A  13      32.284   1.966   2.768  1.00 80.93           H  
ATOM    176  CA  GLY A  13      31.860   0.173   3.827  1.00 80.93           C  
ATOM    177  HA2 GLY A  13      32.536  -0.289   4.546  1.00 80.93           H  
ATOM    178  HA3 GLY A  13      30.839   0.068   4.193  1.00 80.93           H  
ATOM    179  C   GLY A  13      31.985  -0.558   2.500  1.00 80.93           C  
ATOM    180  O   GLY A  13      32.102   0.060   1.447  1.00 80.93           O  
ATOM    181  N   ASN A  14      31.922  -1.885   2.551  1.00 79.85           N  
ATOM    182  H   ASN A  14      31.825  -2.327   3.454  1.00 79.85           H  
ATOM    183  CA  ASN A  14      32.042  -2.748   1.371  1.00 79.85           C  
ATOM    184  HA  ASN A  14      32.777  -2.307   0.698  1.00 79.85           H  
ATOM    185  C   ASN A  14      30.742  -2.848   0.552  1.00 79.85           C  
ATOM    186  CB  ASN A  14      32.569  -4.126   1.816  1.00 79.85           C  
ATOM    187  HB2 ASN A  14      32.545  -4.816   0.972  1.00 79.85           H  
ATOM    188  HB3 ASN A  14      31.923  -4.530   2.596  1.00 79.85           H  
ATOM    189  O   ASN A  14      30.582  -3.783  -0.224  1.00 79.85           O  
ATOM    190  CG  ASN A  14      34.003  -4.087   2.305  1.00 79.85           C  
ATOM    191  ND2 ASN A  14      34.413  -5.071   3.067  1.00 79.85           N  
ATOM    192 HD21 ASN A  14      35.381  -5.039   3.354  1.00 79.85           H  
ATOM    193 HD22 ASN A  14      33.805  -5.848   3.283  1.00 79.85           H  
ATOM    194  OD1 ASN A  14      34.772  -3.190   2.008  1.00 79.85           O  
ATOM    195  N   SER A  15      29.800  -1.922   0.743  1.00 80.06           N  
ATOM    196  H   SER A  15      30.045  -1.099   1.274  1.00 80.06           H  
ATOM    197  CA  SER A  15      28.561  -1.899  -0.027  1.00 80.06           C  
ATOM    198  HA  SER A  15      28.181  -2.915  -0.134  1.00 80.06           H  
ATOM    199  C   SER A  15      28.833  -1.329  -1.413  1.00 80.06           C  
ATOM    200  CB  SER A  15      27.496  -1.076   0.699  1.00 80.06           C  
ATOM    201  HB2 SER A  15      27.889  -0.079   0.897  1.00 80.06           H  
ATOM    202  HB3 SER A  15      27.256  -1.550   1.650  1.00 80.06           H  
ATOM    203  O   SER A  15      29.171  -0.154  -1.547  1.00 80.06           O  
ATOM    204  OG  SER A  15      26.324  -0.983  -0.089  1.00 80.06           O  
ATOM    205  HG  SER A  15      25.809  -0.240   0.236  1.00 80.06           H  
ATOM    206  N   ASP A  16      28.619  -2.140  -2.445  1.00 75.67           N  
ATOM    207  H   ASP A  16      28.473  -3.125  -2.273  1.00 75.67           H  
ATOM    208  CA  ASP A  16      28.700  -1.695  -3.841  1.00 75.67           C  
ATOM    209  HA  ASP A  16      29.607  -1.103  -3.964  1.00 75.67           H  
ATOM    210  C   ASP A  16      27.520  -0.779  -4.238  1.00 75.67           C  
ATOM    211  CB  ASP A  16      28.816  -2.916  -4.767  1.00 75.67           C  
ATOM    212  HB2 ASP A  16      28.879  -2.571  -5.799  1.00 75.67           H  
ATOM    213  HB3 ASP A  16      27.909  -3.513  -4.669  1.00 75.67           H  
ATOM    214  O   ASP A  16      27.475  -0.277  -5.358  1.00 75.67           O  
ATOM    215  CG  ASP A  16      30.045  -3.799  -4.485  1.00 75.67           C  
ATOM    216  OD1 ASP A  16      31.153  -3.268  -4.193  1.00 75.67           O  
ATOM    217  OD2 ASP A  16      29.868  -5.033  -4.545  1.00 75.67           O  
ATOM    218  N   LYS A  17      26.563  -0.535  -3.326  1.00 77.79           N  
ATOM    219  H   LYS A  17      26.669  -0.959  -2.415  1.00 77.79           H  
ATOM    220  CA  LYS A  17      25.463   0.423  -3.530  1.00 77.79           C  
ATOM    221  HA  LYS A  17      25.162   0.397  -4.578  1.00 77.79           H  
ATOM    222  C   LYS A  17      25.867   1.871  -3.256  1.00 77.79           C  
ATOM    223  CB  LYS A  17      24.253   0.073  -2.656  1.00 77.79           C  
ATOM    224  HB2 LYS A  17      23.470   0.805  -2.853  1.00 77.79           H  
ATOM    225  HB3 LYS A  17      24.524   0.161  -1.604  1.00 77.79           H  
ATOM    226  O   LYS A  17      25.188   2.769  -3.747  1.00 77.79           O  
ATOM    227  CG  LYS A  17      23.695  -1.328  -2.934  1.00 77.79           C  
ATOM    228  HG2 LYS A  17      23.437  -1.411  -3.990  1.00 77.79           H  
ATOM    229  HG3 LYS A  17      24.440  -2.083  -2.685  1.00 77.79           H  
ATOM    230  CD  LYS A  17      22.444  -1.552  -2.082  1.00 77.79           C  
ATOM    231  HD2 LYS A  17      22.712  -1.474  -1.028  1.00 77.79           H  
ATOM    232  HD3 LYS A  17      21.711  -0.779  -2.316  1.00 77.79           H  
ATOM    233  CE  LYS A  17      21.848  -2.931  -2.368  1.00 77.79           C  
ATOM    234  HE2 LYS A  17      21.627  -2.998  -3.433  1.00 77.79           H  
ATOM    235  HE3 LYS A  17      22.593  -3.689  -2.129  1.00 77.79           H  
ATOM    236  NZ  LYS A  17      20.616  -3.139  -1.570  1.00 77.79           N  
ATOM    237  HZ1 LYS A  17      19.938  -2.424  -1.796  1.00 77.79           H  
ATOM    238  HZ2 LYS A  17      20.213  -4.045  -1.760  1.00 77.79           H  
ATOM    239  HZ3 LYS A  17      20.824  -3.062  -0.585  1.00 77.79           H  
ATOM    240  N   LEU A  18      26.940   2.084  -2.485  1.00 83.64           N  
ATOM    241  H   LEU A  18      27.507   1.293  -2.215  1.00 83.64           H  
ATOM    242  CA  LEU A  18      27.376   3.423  -2.106  1.00 83.64           C  
ATOM    243  HA  LEU A  18      26.520   3.949  -1.683  1.00 83.64           H  
ATOM    244  C   LEU A  18      27.843   4.199  -3.333  1.00 83.64           C  
ATOM    245  CB  LEU A  18      28.514   3.377  -1.075  1.00 83.64           C  
ATOM    246  HB2 LEU A  18      28.911   4.387  -0.974  1.00 83.64           H  
ATOM    247  HB3 LEU A  18      29.303   2.733  -1.463  1.00 83.64           H  
ATOM    248  O   LEU A  18      28.696   3.738  -4.092  1.00 83.64           O  
ATOM    249  CG  LEU A  18      28.124   2.902   0.327  1.00 83.64           C  
ATOM    250  HG  LEU A  18      27.652   1.922   0.256  1.00 83.64           H  
ATOM    251  CD1 LEU A  18      29.383   2.791   1.194  1.00 83.64           C  
ATOM    252 HD11 LEU A  18      30.070   2.071   0.748  1.00 83.64           H  
ATOM    253 HD12 LEU A  18      29.873   3.762   1.266  1.00 83.64           H  
ATOM    254 HD13 LEU A  18      29.114   2.456   2.195  1.00 83.64           H  
ATOM    255  CD2 LEU A  18      27.157   3.861   1.013  1.00 83.64           C  
ATOM    256 HD21 LEU A  18      27.585   4.861   1.079  1.00 83.64           H  
ATOM    257 HD22 LEU A  18      26.219   3.909   0.461  1.00 83.64           H  
ATOM    258 HD23 LEU A  18      26.935   3.485   2.012  1.00 83.64           H  
ATOM    259  N   ILE A  19      27.342   5.419  -3.480  1.00 84.20           N  
ATOM    260  H   ILE A  19      26.633   5.720  -2.827  1.00 84.20           H  
ATOM    261  CA  ILE A  19      27.715   6.297  -4.588  1.00 84.20           C  
ATOM    262  HA  ILE A  19      28.146   5.690  -5.383  1.00 84.20           H  
ATOM    263  C   ILE A  19      28.777   7.279  -4.118  1.00 84.20           C  
ATOM    264  CB  ILE A  19      26.487   6.994  -5.189  1.00 84.20           C  
ATOM    265  HB  ILE A  19      26.013   7.582  -4.403  1.00 84.20           H  
ATOM    266  O   ILE A  19      28.646   7.937  -3.082  1.00 84.20           O  
ATOM    267  CG1 ILE A  19      25.479   5.948  -5.700  1.00 84.20           C  
ATOM    268 HG12 ILE A  19      25.829   5.526  -6.642  1.00 84.20           H  
ATOM    269 HG13 ILE A  19      25.369   5.127  -4.991  1.00 84.20           H  
ATOM    270  CG2 ILE A  19      26.894   7.943  -6.335  1.00 84.20           C  
ATOM    271 HG21 ILE A  19      26.019   8.431  -6.762  1.00 84.20           H  
ATOM    272 HG22 ILE A  19      27.544   8.737  -5.964  1.00 84.20           H  
ATOM    273 HG23 ILE A  19      27.407   7.392  -7.123  1.00 84.20           H  
ATOM    274  CD1 ILE A  19      24.094   6.549  -5.876  1.00 84.20           C  
ATOM    275 HD11 ILE A  19      23.693   6.824  -4.901  1.00 84.20           H  
ATOM    276 HD12 ILE A  19      23.461   5.783  -6.324  1.00 84.20           H  
ATOM    277 HD13 ILE A  19      24.109   7.416  -6.537  1.00 84.20           H  
ATOM    278  N   ALA A  20      29.838   7.396  -4.909  1.00 86.06           N  
ATOM    279  H   ALA A  20      29.873   6.836  -5.750  1.00 86.06           H  
ATOM    280  CA  ALA A  20      30.918   8.332  -4.659  1.00 86.06           C  
ATOM    281  HA  ALA A  20      31.377   8.101  -3.698  1.00 86.06           H  
ATOM    282  C   ALA A  20      30.393   9.769  -4.609  1.00 86.06           C  
ATOM    283  CB  ALA A  20      31.968   8.156  -5.756  1.00 86.06           C  
ATOM    284  HB1 ALA A  20      32.793   8.848  -5.587  1.00 86.06           H  
ATOM    285  HB2 ALA A  20      31.530   8.366  -6.732  1.00 86.06           H  
ATOM    286  HB3 ALA A  20      32.353   7.137  -5.749  1.00 86.06           H  
ATOM    287  O   ALA A  20      29.758  10.251  -5.542  1.00 86.06           O  
ATOM    288  N   ARG A  21      30.728  10.489  -3.534  1.00 83.84           N  
ATOM    289  H   ARG A  21      31.183  10.007  -2.772  1.00 83.84           H  
ATOM    290  CA  ARG A  21      30.373  11.913  -3.394  1.00 83.84           C  
ATOM    291  HA  ARG A  21      29.312  12.029  -3.615  1.00 83.84           H  
ATOM    292  C   ARG A  21      31.099  12.807  -4.406  1.00 83.84           C  
ATOM    293  CB  ARG A  21      30.638  12.383  -1.956  1.00 83.84           C  
ATOM    294  HB2 ARG A  21      30.462  13.457  -1.903  1.00 83.84           H  
ATOM    295  HB3 ARG A  21      31.679  12.190  -1.696  1.00 83.84           H  
ATOM    296  O   ARG A  21      30.665  13.926  -4.654  1.00 83.84           O  
ATOM    297  CG  ARG A  21      29.708  11.692  -0.947  1.00 83.84           C  
ATOM    298  HG2 ARG A  21      28.674  11.887  -1.232  1.00 83.84           H  
ATOM    299  HG3 ARG A  21      29.868  10.614  -0.964  1.00 83.84           H  
ATOM    300  CD  ARG A  21      29.917  12.213   0.479  1.00 83.84           C  
ATOM    301  HD2 ARG A  21      29.085  11.858   1.087  1.00 83.84           H  
ATOM    302  HD3 ARG A  21      29.886  13.302   0.461  1.00 83.84           H  
ATOM    303  NE  ARG A  21      31.183  11.733   1.079  1.00 83.84           N  
ATOM    304  HE  ARG A  21      31.581  10.890   0.690  1.00 83.84           H  
ATOM    305  NH1 ARG A  21      31.218  13.187   2.853  1.00 83.84           N  
ATOM    306 HH11 ARG A  21      31.598  13.474   3.744  1.00 83.84           H  
ATOM    307 HH12 ARG A  21      30.345  13.577   2.527  1.00 83.84           H  
ATOM    308  NH2 ARG A  21      32.789  11.621   2.694  1.00 83.84           N  
ATOM    309 HH21 ARG A  21      33.004  10.673   2.420  1.00 83.84           H  
ATOM    310 HH22 ARG A  21      33.147  11.925   3.588  1.00 83.84           H  
ATOM    311  CZ  ARG A  21      31.728  12.184   2.195  1.00 83.84           C  
ATOM    312  N   LYS A  22      32.233  12.343  -4.941  1.00 81.69           N  
ATOM    313  H   LYS A  22      32.467  11.381  -4.739  1.00 81.69           H  
ATOM    314  CA  LYS A  22      33.078  13.040  -5.923  1.00 81.69           C  
ATOM    315  HA  LYS A  22      32.457  13.730  -6.494  1.00 81.69           H  
ATOM    316  C   LYS A  22      33.676  12.031  -6.902  1.00 81.69           C  
ATOM    317  CB  LYS A  22      34.201  13.825  -5.215  1.00 81.69           C  
ATOM    318  HB2 LYS A  22      34.831  14.284  -5.976  1.00 81.69           H  
ATOM    319  HB3 LYS A  22      34.814  13.132  -4.638  1.00 81.69           H  
ATOM    320  O   LYS A  22      33.963  10.907  -6.504  1.00 81.69           O  
ATOM    321  CG  LYS A  22      33.676  14.930  -4.284  1.00 81.69           C  
ATOM    322  HG2 LYS A  22      32.993  15.571  -4.842  1.00 81.69           H  
ATOM    323  HG3 LYS A  22      33.138  14.478  -3.450  1.00 81.69           H  
ATOM    324  CD  LYS A  22      34.816  15.784  -3.721  1.00 81.69           C  
ATOM    325  HD2 LYS A  22      35.496  15.148  -3.156  1.00 81.69           H  
ATOM    326  HD3 LYS A  22      35.356  16.248  -4.546  1.00 81.69           H  
ATOM    327  CE  LYS A  22      34.234  16.868  -2.806  1.00 81.69           C  
ATOM    328  HE2 LYS A  22      33.691  16.382  -1.996  1.00 81.69           H  
ATOM    329  HE3 LYS A  22      33.516  17.455  -3.379  1.00 81.69           H  
ATOM    330  NZ  LYS A  22      35.293  17.753  -2.256  1.00 81.69           N  
ATOM    331  HZ1 LYS A  22      35.951  17.216  -1.709  1.00 81.69           H  
ATOM    332  HZ2 LYS A  22      35.789  18.216  -3.004  1.00 81.69           H  
ATOM    333  HZ3 LYS A  22      34.885  18.463  -1.666  1.00 81.69           H  
ATOM    334  N   THR A  23      33.957  12.466  -8.130  1.00 78.49           N  
ATOM    335  H   THR A  23      33.646  13.396  -8.375  1.00 78.49           H  
ATOM    336  CA  THR A  23      34.387  11.656  -9.294  1.00 78.49           C  
ATOM    337  HA  THR A  23      33.563  10.998  -9.568  1.00 78.49           H  
ATOM    338  C   THR A  23      35.613  10.750  -9.078  1.00 78.49           C  
ATOM    339  CB  THR A  23      34.634  12.611 -10.482  1.00 78.49           C  
ATOM    340  HB  THR A  23      35.552  13.171 -10.305  1.00 78.49           H  
ATOM    341  O   THR A  23      35.848   9.848  -9.868  1.00 78.49           O  
ATOM    342  CG2 THR A  23      34.722  11.947 -11.854  1.00 78.49           C  
ATOM    343 HG21 THR A  23      33.853  11.311 -12.021  1.00 78.49           H  
ATOM    344 HG22 THR A  23      34.777  12.704 -12.636  1.00 78.49           H  
ATOM    345 HG23 THR A  23      35.624  11.338 -11.918  1.00 78.49           H  
ATOM    346  OG1 THR A  23      33.564  13.531 -10.558  1.00 78.49           O  
ATOM    347  HG1 THR A  23      33.413  13.713 -11.488  1.00 78.49           H  
ATOM    348  N   TYR A  24      36.370  10.919  -7.993  1.00 82.11           N  
ATOM    349  H   TYR A  24      36.093  11.636  -7.337  1.00 82.11           H  
ATOM    350  CA  TYR A  24      37.573  10.126  -7.690  1.00 82.11           C  
ATOM    351  HA  TYR A  24      37.586   9.237  -8.321  1.00 82.11           H  
ATOM    352  C   TYR A  24      37.614   9.620  -6.242  1.00 82.11           C  
ATOM    353  CB  TYR A  24      38.808  10.965  -8.035  1.00 82.11           C  
ATOM    354  HB2 TYR A  24      38.886  11.795  -7.332  1.00 82.11           H  
ATOM    355  HB3 TYR A  24      39.701  10.351  -7.920  1.00 82.11           H  
ATOM    356  O   TYR A  24      38.663   9.220  -5.740  1.00 82.11           O  
ATOM    357  CG  TYR A  24      38.779  11.506  -9.449  1.00 82.11           C  
ATOM    358  CD1 TYR A  24      39.016  10.636 -10.529  1.00 82.11           C  
ATOM    359  HD1 TYR A  24      39.236   9.594 -10.350  1.00 82.11           H  
ATOM    360  CD2 TYR A  24      38.456  12.857  -9.687  1.00 82.11           C  
ATOM    361  HD2 TYR A  24      38.272  13.525  -8.859  1.00 82.11           H  
ATOM    362  CE1 TYR A  24      38.944  11.117 -11.848  1.00 82.11           C  
ATOM    363  HE1 TYR A  24      39.121  10.458 -12.685  1.00 82.11           H  
ATOM    364  CE2 TYR A  24      38.384  13.342 -11.007  1.00 82.11           C  
ATOM    365  HE2 TYR A  24      38.150  14.379 -11.196  1.00 82.11           H  
ATOM    366  OH  TYR A  24      38.577  12.926 -13.366  1.00 82.11           O  
ATOM    367  HH  TYR A  24      38.401  13.868 -13.421  1.00 82.11           H  
ATOM    368  CZ  TYR A  24      38.634  12.470 -12.089  1.00 82.11           C  
ATOM    369  N   TRP A  25      36.493   9.703  -5.526  1.00 85.31           N  
ATOM    370  H   TRP A  25      35.634   9.959  -5.992  1.00 85.31           H  
ATOM    371  CA  TRP A  25      36.406   9.267  -4.137  1.00 85.31           C  
ATOM    372  HA  TRP A  25      37.400   9.220  -3.693  1.00 85.31           H  
ATOM    373  C   TRP A  25      35.817   7.873  -4.074  1.00 85.31           C  
ATOM    374  CB  TRP A  25      35.596  10.266  -3.312  1.00 85.31           C  
ATOM    375  HB2 TRP A  25      35.279   9.766  -2.397  1.00 85.31           H  
ATOM    376  HB3 TRP A  25      34.694  10.547  -3.856  1.00 85.31           H  
ATOM    377  O   TRP A  25      34.621   7.694  -4.266  1.00 85.31           O  
ATOM    378  CG  TRP A  25      36.332  11.503  -2.903  1.00 85.31           C  
ATOM    379  CD1 TRP A  25      37.437  12.021  -3.489  1.00 85.31           C  
ATOM    380  HD1 TRP A  25      37.946  11.599  -4.344  1.00 85.31           H  
ATOM    381  CD2 TRP A  25      36.057  12.355  -1.755  1.00 85.31           C  
ATOM    382  CE2 TRP A  25      37.048  13.379  -1.705  1.00 85.31           C  
ATOM    383  CE3 TRP A  25      35.080  12.348  -0.737  1.00 85.31           C  
ATOM    384  HE3 TRP A  25      34.330  11.571  -0.738  1.00 85.31           H  
ATOM    385  NE1 TRP A  25      37.860  13.132  -2.790  1.00 85.31           N  
ATOM    386  HE1 TRP A  25      38.721  13.616  -3.000  1.00 85.31           H  
ATOM    387  CH2 TRP A  25      36.085  14.317   0.304  1.00 85.31           C  
ATOM    388  HH2 TRP A  25      36.106  15.035   1.111  1.00 85.31           H  
ATOM    389  CZ2 TRP A  25      37.072  14.352  -0.696  1.00 85.31           C  
ATOM    390  HZ2 TRP A  25      37.865  15.084  -0.664  1.00 85.31           H  
ATOM    391  CZ3 TRP A  25      35.092  13.321   0.280  1.00 85.31           C  
ATOM    392  HZ3 TRP A  25      34.348  13.292   1.062  1.00 85.31           H  
ATOM    393  N   ASP A  26      36.660   6.900  -3.755  1.00 85.58           N  
ATOM    394  H   ASP A  26      37.647   7.107  -3.694  1.00 85.58           H  
ATOM    395  CA  ASP A  26      36.222   5.534  -3.500  1.00 85.58           C  
ATOM    396  HA  ASP A  26      35.708   5.158  -4.385  1.00 85.58           H  
ATOM    397  C   ASP A  26      35.281   5.494  -2.273  1.00 85.58           C  
ATOM    398  CB  ASP A  26      37.465   4.659  -3.308  1.00 85.58           C  
ATOM    399  HB2 ASP A  26      38.052   5.052  -2.478  1.00 85.58           H  
ATOM    400  HB3 ASP A  26      38.077   4.717  -4.208  1.00 85.58           H  
ATOM    401  O   ASP A  26      35.724   5.793  -1.153  1.00 85.58           O  
ATOM    402  CG  ASP A  26      37.146   3.189  -3.031  1.00 85.58           C  
ATOM    403  OD1 ASP A  26      35.949   2.823  -3.008  1.00 85.58           O  
ATOM    404  OD2 ASP A  26      38.129   2.463  -2.763  1.00 85.58           O  
ATOM    405  N   PRO A  27      33.999   5.115  -2.436  1.00 86.29           N  
ATOM    406  CA  PRO A  27      33.056   5.018  -1.324  1.00 86.29           C  
ATOM    407  HA  PRO A  27      32.954   6.004  -0.872  1.00 86.29           H  
ATOM    408  C   PRO A  27      33.495   4.016  -0.252  1.00 86.29           C  
ATOM    409  CB  PRO A  27      31.720   4.599  -1.940  1.00 86.29           C  
ATOM    410  HB2 PRO A  27      30.899   5.156  -1.488  1.00 86.29           H  
ATOM    411  HB3 PRO A  27      31.569   3.525  -1.830  1.00 86.29           H  
ATOM    412  O   PRO A  27      33.187   4.199   0.929  1.00 86.29           O  
ATOM    413  CG  PRO A  27      31.859   4.935  -3.417  1.00 86.29           C  
ATOM    414  HG2 PRO A  27      31.586   5.981  -3.560  1.00 86.29           H  
ATOM    415  HG3 PRO A  27      31.258   4.282  -4.050  1.00 86.29           H  
ATOM    416  CD  PRO A  27      33.343   4.770  -3.687  1.00 86.29           C  
ATOM    417  HD2 PRO A  27      33.635   5.422  -4.511  1.00 86.29           H  
ATOM    418  HD3 PRO A  27      33.560   3.731  -3.936  1.00 86.29           H  
ATOM    419  N   LYS A  28      34.292   3.002  -0.620  1.00 88.33           N  
ATOM    420  H   LYS A  28      34.570   2.929  -1.588  1.00 88.33           H  
ATOM    421  CA  LYS A  28      34.864   2.035   0.331  1.00 88.33           C  
ATOM    422  HA  LYS A  28      34.060   1.656   0.962  1.00 88.33           H  
ATOM    423  C   LYS A  28      35.882   2.682   1.270  1.00 88.33           C  
ATOM    424  CB  LYS A  28      35.482   0.839  -0.421  1.00 88.33           C  
ATOM    425  HB2 LYS A  28      35.877   0.136   0.312  1.00 88.33           H  
ATOM    426  HB3 LYS A  28      36.307   1.173  -1.050  1.00 88.33           H  
ATOM    427  O   LYS A  28      36.114   2.178   2.367  1.00 88.33           O  
ATOM    428  CG  LYS A  28      34.433   0.113  -1.277  1.00 88.33           C  
ATOM    429  HG2 LYS A  28      34.081   0.789  -2.057  1.00 88.33           H  
ATOM    430  HG3 LYS A  28      33.584  -0.134  -0.638  1.00 88.33           H  
ATOM    431  CD  LYS A  28      34.920  -1.180  -1.949  1.00 88.33           C  
ATOM    432  HD2 LYS A  28      35.701  -0.950  -2.673  1.00 88.33           H  
ATOM    433  HD3 LYS A  28      35.289  -1.878  -1.197  1.00 88.33           H  
ATOM    434  CE  LYS A  28      33.676  -1.753  -2.652  1.00 88.33           C  
ATOM    435  HE2 LYS A  28      32.895  -1.902  -1.906  1.00 88.33           H  
ATOM    436  HE3 LYS A  28      33.295  -0.999  -3.341  1.00 88.33           H  
ATOM    437  NZ  LYS A  28      33.865  -3.023  -3.396  1.00 88.33           N  
ATOM    438  HZ1 LYS A  28      32.960  -3.272  -3.771  1.00 88.33           H  
ATOM    439  HZ2 LYS A  28      34.487  -2.910  -4.184  1.00 88.33           H  
ATOM    440  HZ3 LYS A  28      34.147  -3.783  -2.795  1.00 88.33           H  
ATOM    441  N   LYS A  29      36.461   3.826   0.885  1.00 88.47           N  
ATOM    442  H   LYS A  29      36.216   4.171  -0.032  1.00 88.47           H  
ATOM    443  CA  LYS A  29      37.389   4.612   1.715  1.00 88.47           C  
ATOM    444  HA  LYS A  29      37.792   3.975   2.502  1.00 88.47           H  
ATOM    445  C   LYS A  29      36.707   5.776   2.426  1.00 88.47           C  
ATOM    446  CB  LYS A  29      38.561   5.113   0.861  1.00 88.47           C  
ATOM    447  HB2 LYS A  29      38.181   5.694   0.021  1.00 88.47           H  
ATOM    448  HB3 LYS A  29      39.190   5.761   1.472  1.00 88.47           H  
ATOM    449  O   LYS A  29      37.019   6.032   3.588  1.00 88.47           O  
ATOM    450  CG  LYS A  29      39.412   3.951   0.334  1.00 88.47           C  
ATOM    451  HG2 LYS A  29      38.805   3.329  -0.324  1.00 88.47           H  
ATOM    452  HG3 LYS A  29      39.757   3.344   1.171  1.00 88.47           H  
ATOM    453  CD  LYS A  29      40.623   4.471  -0.447  1.00 88.47           C  
ATOM    454  HD2 LYS A  29      40.279   5.124  -1.248  1.00 88.47           H  
ATOM    455  HD3 LYS A  29      41.278   5.028   0.223  1.00 88.47           H  
ATOM    456  CE  LYS A  29      41.369   3.276  -1.047  1.00 88.47           C  
ATOM    457  HE2 LYS A  29      41.674   2.607  -0.242  1.00 88.47           H  
ATOM    458  HE3 LYS A  29      40.671   2.731  -1.682  1.00 88.47           H  
ATOM    459  NZ  LYS A  29      42.547   3.705  -1.842  1.00 88.47           N  
ATOM    460  HZ1 LYS A  29      43.001   2.899  -2.246  1.00 88.47           H  
ATOM    461  HZ2 LYS A  29      43.211   4.206  -1.270  1.00 88.47           H  
ATOM    462  HZ3 LYS A  29      42.246   4.298  -2.602  1.00 88.47           H  
ATOM    463  N   TYR A  30      35.784   6.462   1.755  1.00 89.46           N  
ATOM    464  H   TYR A  30      35.614   6.193   0.796  1.00 89.46           H  
ATOM    465  CA  TYR A  30      35.258   7.759   2.205  1.00 89.46           C  
ATOM    466  HA  TYR A  30      35.776   8.055   3.117  1.00 89.46           H  
ATOM    467  C   TYR A  30      33.771   7.768   2.557  1.00 89.46           C  
ATOM    468  CB  TYR A  30      35.570   8.816   1.140  1.00 89.46           C  
ATOM    469  HB2 TYR A  30      35.071   8.543   0.210  1.00 89.46           H  
ATOM    470  HB3 TYR A  30      35.172   9.780   1.456  1.00 89.46           H  
ATOM    471  O   TYR A  30      33.243   8.830   2.901  1.00 89.46           O  
ATOM    472  CG  TYR A  30      37.052   8.988   0.896  1.00 89.46           C  
ATOM    473  CD1 TYR A  30      37.852   9.615   1.871  1.00 89.46           C  
ATOM    474  HD1 TYR A  30      37.404   9.988   2.780  1.00 89.46           H  
ATOM    475  CD2 TYR A  30      37.632   8.495  -0.287  1.00 89.46           C  
ATOM    476  HD2 TYR A  30      37.016   8.007  -1.028  1.00 89.46           H  
ATOM    477  CE1 TYR A  30      39.237   9.753   1.663  1.00 89.46           C  
ATOM    478  HE1 TYR A  30      39.851  10.234   2.410  1.00 89.46           H  
ATOM    479  CE2 TYR A  30      39.016   8.629  -0.497  1.00 89.46           C  
ATOM    480  HE2 TYR A  30      39.473   8.262  -1.404  1.00 89.46           H  
ATOM    481  OH  TYR A  30      41.155   9.375   0.268  1.00 89.46           O  
ATOM    482  HH  TYR A  30      41.593   9.858   0.973  1.00 89.46           H  
ATOM    483  CZ  TYR A  30      39.819   9.258   0.477  1.00 89.46           C  
ATOM    484  N   GLY A  31      33.091   6.627   2.454  1.00 86.27           N  
ATOM    485  H   GLY A  31      33.554   5.806   2.092  1.00 86.27           H  
ATOM    486  CA  GLY A  31      31.635   6.601   2.469  1.00 86.27           C  
ATOM    487  HA2 GLY A  31      31.276   5.573   2.517  1.00 86.27           H  
ATOM    488  HA3 GLY A  31      31.264   7.136   3.343  1.00 86.27           H  
ATOM    489  C   GLY A  31      31.049   7.241   1.217  1.00 86.27           C  
ATOM    490  O   GLY A  31      31.757   7.769   0.352  1.00 86.27           O  
ATOM    491  N   GLY A  32      29.732   7.204   1.127  1.00 88.51           N  
ATOM    492  H   GLY A  32      29.188   6.869   1.909  1.00 88.51           H  
ATOM    493  CA  GLY A  32      29.011   7.626  -0.062  1.00 88.51           C  
ATOM    494  HA2 GLY A  32      29.011   6.812  -0.787  1.00 88.51           H  
ATOM    495  HA3 GLY A  32      29.493   8.490  -0.518  1.00 88.51           H  
ATOM    496  C   GLY A  32      27.571   7.979   0.246  1.00 88.51           C  
ATOM    497  O   GLY A  32      27.122   7.855   1.384  1.00 88.51           O  
ATOM    498  N   PHE A  33      26.859   8.418  -0.782  1.00 87.88           N  
ATOM    499  H   PHE A  33      27.295   8.439  -1.692  1.00 87.88           H  
ATOM    500  CA  PHE A  33      25.400   8.441  -0.737  1.00 87.88           C  
ATOM    501  HA  PHE A  33      25.067   8.951   0.167  1.00 87.88           H  
ATOM    502  C   PHE A  33      24.882   7.000  -0.686  1.00 87.88           C  
ATOM    503  CB  PHE A  33      24.882   9.210  -1.952  1.00 87.88           C  
ATOM    504  HB2 PHE A  33      25.187   8.694  -2.863  1.00 87.88           H  
ATOM    505  HB3 PHE A  33      23.792   9.202  -1.938  1.00 87.88           H  
ATOM    506  O   PHE A  33      25.492   6.128  -1.311  1.00 87.88           O  
ATOM    507  CG  PHE A  33      25.352  10.648  -2.006  1.00 87.88           C  
ATOM    508  CD1 PHE A  33      24.941  11.543  -1.002  1.00 87.88           C  
ATOM    509  HD1 PHE A  33      24.288  11.205  -0.211  1.00 87.88           H  
ATOM    510  CD2 PHE A  33      26.182  11.099  -3.051  1.00 87.88           C  
ATOM    511  HD2 PHE A  33      26.482  10.420  -3.835  1.00 87.88           H  
ATOM    512  CE1 PHE A  33      25.345  12.887  -1.046  1.00 87.88           C  
ATOM    513  HE1 PHE A  33      24.989  13.572  -0.290  1.00 87.88           H  
ATOM    514  CE2 PHE A  33      26.577  12.449  -3.102  1.00 87.88           C  
ATOM    515  HE2 PHE A  33      27.165  12.808  -3.934  1.00 87.88           H  
ATOM    516  CZ  PHE A  33      26.159  13.342  -2.098  1.00 87.88           C  
ATOM    517  HZ  PHE A  33      26.430  14.386  -2.154  1.00 87.88           H  
ATOM    518  N   ASP A  34      23.815   6.749   0.077  1.00 80.96           N  
ATOM    519  H   ASP A  34      23.385   7.521   0.567  1.00 80.96           H  
ATOM    520  CA  ASP A  34      23.349   5.394   0.414  1.00 80.96           C  
ATOM    521  HA  ASP A  34      24.124   4.890   0.991  1.00 80.96           H  
ATOM    522  C   ASP A  34      23.087   4.530  -0.825  1.00 80.96           C  
ATOM    523  CB  ASP A  34      22.083   5.478   1.291  1.00 80.96           C  
ATOM    524  HB2 ASP A  34      22.329   5.943   2.247  1.00 80.96           H  
ATOM    525  HB3 ASP A  34      21.356   6.123   0.799  1.00 80.96           H  
ATOM    526  O   ASP A  34      23.729   3.495  -1.031  1.00 80.96           O  
ATOM    527  CG  ASP A  34      21.432   4.108   1.548  1.00 80.96           C  
ATOM    528  OD1 ASP A  34      22.156   3.088   1.589  1.00 80.96           O  
ATOM    529  OD2 ASP A  34      20.191   4.058   1.644  1.00 80.96           O  
ATOM    530  N   SER A  35      22.147   4.965  -1.662  1.00 80.75           N  
ATOM    531  H   SER A  35      21.658   5.823  -1.447  1.00 80.75           H  
ATOM    532  CA  SER A  35      21.721   4.184  -2.813  1.00 80.75           C  
ATOM    533  HA  SER A  35      22.599   3.654  -3.181  1.00 80.75           H  
ATOM    534  C   SER A  35      21.188   5.055  -3.951  1.00 80.75           C  
ATOM    535  CB  SER A  35      20.694   3.132  -2.373  1.00 80.75           C  
ATOM    536  HB2 SER A  35      20.388   2.548  -3.241  1.00 80.75           H  
ATOM    537  HB3 SER A  35      21.162   2.458  -1.655  1.00 80.75           H  
ATOM    538  O   SER A  35      20.639   6.137  -3.718  1.00 80.75           O  
ATOM    539  OG  SER A  35      19.540   3.696  -1.782  1.00 80.75           O  
ATOM    540  HG  SER A  35      19.738   3.944  -0.876  1.00 80.75           H  
ATOM    541  N   PRO A  36      21.353   4.614  -5.211  1.00 85.70           N  
ATOM    542  CA  PRO A  36      20.794   5.312  -6.358  1.00 85.70           C  
ATOM    543  HA  PRO A  36      21.132   6.348  -6.375  1.00 85.70           H  
ATOM    544  C   PRO A  36      19.268   5.278  -6.328  1.00 85.70           C  
ATOM    545  CB  PRO A  36      21.325   4.576  -7.585  1.00 85.70           C  
ATOM    546  HB2 PRO A  36      20.597   4.583  -8.396  1.00 85.70           H  
ATOM    547  HB3 PRO A  36      22.262   5.017  -7.925  1.00 85.70           H  
ATOM    548  O   PRO A  36      18.653   4.257  -6.019  1.00 85.70           O  
ATOM    549  CG  PRO A  36      21.616   3.167  -7.077  1.00 85.70           C  
ATOM    550  HG2 PRO A  36      22.400   2.679  -7.656  1.00 85.70           H  
ATOM    551  HG3 PRO A  36      20.701   2.575  -7.092  1.00 85.70           H  
ATOM    552  CD  PRO A  36      22.045   3.402  -5.633  1.00 85.70           C  
ATOM    553  HD2 PRO A  36      23.122   3.560  -5.586  1.00 85.70           H  
ATOM    554  HD3 PRO A  36      21.769   2.541  -5.024  1.00 85.70           H  
ATOM    555  N   THR A  37      18.641   6.373  -6.742  1.00 87.17           N  
ATOM    556  H   THR A  37      19.183   7.182  -7.012  1.00 87.17           H  
ATOM    557  CA  THR A  37      17.194   6.408  -6.932  1.00 87.17           C  
ATOM    558  HA  THR A  37      16.727   5.900  -6.088  1.00 87.17           H  
ATOM    559  C   THR A  37      16.827   5.654  -8.209  1.00 87.17           C  
ATOM    560  CB  THR A  37      16.679   7.849  -6.944  1.00 87.17           C  
ATOM    561  HB  THR A  37      17.119   8.387  -7.785  1.00 87.17           H  
ATOM    562  O   THR A  37      17.348   5.931  -9.293  1.00 87.17           O  
ATOM    563  CG2 THR A  37      15.155   7.924  -7.036  1.00 87.17           C  
ATOM    564 HG21 THR A  37      14.815   7.523  -7.990  1.00 87.17           H  
ATOM    565 HG22 THR A  37      14.852   8.969  -6.971  1.00 87.17           H  
ATOM    566 HG23 THR A  37      14.702   7.367  -6.216  1.00 87.17           H  
ATOM    567  OG1 THR A  37      17.050   8.490  -5.747  1.00 87.17           O  
ATOM    568  HG1 THR A  37      17.093   7.852  -5.030  1.00 87.17           H  
ATOM    569  N   VAL A  38      15.913   4.690  -8.088  1.00 88.64           N  
ATOM    570  H   VAL A  38      15.574   4.468  -7.163  1.00 88.64           H  
ATOM    571  CA  VAL A  38      15.344   3.961  -9.231  1.00 88.64           C  
ATOM    572  HA  VAL A  38      16.148   3.696  -9.916  1.00 88.64           H  
ATOM    573  C   VAL A  38      14.365   4.871  -9.972  1.00 88.64           C  
ATOM    574  CB  VAL A  38      14.700   2.632  -8.797  1.00 88.64           C  
ATOM    575  HB  VAL A  38      13.925   2.827  -8.055  1.00 88.64           H  
ATOM    576  O   VAL A  38      13.432   5.403  -9.370  1.00 88.64           O  
ATOM    577  CG1 VAL A  38      14.074   1.890  -9.983  1.00 88.64           C  
ATOM    578 HG11 VAL A  38      13.238   2.461 -10.388  1.00 88.64           H  
ATOM    579 HG12 VAL A  38      13.695   0.920  -9.660  1.00 88.64           H  
ATOM    580 HG13 VAL A  38      14.816   1.737 -10.766  1.00 88.64           H  
ATOM    581  CG2 VAL A  38      15.755   1.703  -8.178  1.00 88.64           C  
ATOM    582 HG21 VAL A  38      16.543   1.494  -8.901  1.00 88.64           H  
ATOM    583 HG22 VAL A  38      15.291   0.764  -7.876  1.00 88.64           H  
ATOM    584 HG23 VAL A  38      16.200   2.162  -7.295  1.00 88.64           H  
ATOM    585  N   ALA A  39      14.570   5.047 -11.278  1.00 90.50           N  
ATOM    586  H   ALA A  39      15.305   4.521 -11.728  1.00 90.50           H  
ATOM    587  CA  ALA A  39      13.693   5.839 -12.135  1.00 90.50           C  
ATOM    588  HA  ALA A  39      13.378   6.733 -11.596  1.00 90.50           H  
ATOM    589  C   ALA A  39      12.433   5.051 -12.519  1.00 90.50           C  
ATOM    590  CB  ALA A  39      14.485   6.265 -13.380  1.00 90.50           C  
ATOM    591  HB1 ALA A  39      14.764   5.392 -13.969  1.00 90.50           H  
ATOM    592  HB2 ALA A  39      13.875   6.929 -13.991  1.00 90.50           H  
ATOM    593  HB3 ALA A  39      15.396   6.783 -13.082  1.00 90.50           H  
ATOM    594  O   ALA A  39      11.316   5.553 -12.411  1.00 90.50           O  
ATOM    595  N   TYR A  40      12.623   3.813 -12.971  1.00 93.21           N  
ATOM    596  H   TYR A  40      13.571   3.468 -13.025  1.00 93.21           H  
ATOM    597  CA  TYR A  40      11.573   2.864 -13.335  1.00 93.21           C  
ATOM    598  HA  TYR A  40      10.765   2.919 -12.605  1.00 93.21           H  
ATOM    599  C   TYR A  40      12.140   1.443 -13.301  1.00 93.21           C  
ATOM    600  CB  TYR A  40      11.002   3.213 -14.719  1.00 93.21           C  
ATOM    601  HB2 TYR A  40      10.464   4.158 -14.638  1.00 93.21           H  
ATOM    602  HB3 TYR A  40      10.264   2.465 -15.006  1.00 93.21           H  
ATOM    603  O   TYR A  40      13.341   1.256 -13.103  1.00 93.21           O  
ATOM    604  CG  TYR A  40      12.016   3.329 -15.840  1.00 93.21           C  
ATOM    605  CD1 TYR A  40      12.504   4.599 -16.204  1.00 93.21           C  
ATOM    606  HD1 TYR A  40      12.184   5.472 -15.654  1.00 93.21           H  
ATOM    607  CD2 TYR A  40      12.439   2.184 -16.541  1.00 93.21           C  
ATOM    608  HD2 TYR A  40      12.070   1.207 -16.266  1.00 93.21           H  
ATOM    609  CE1 TYR A  40      13.392   4.729 -17.287  1.00 93.21           C  
ATOM    610  HE1 TYR A  40      13.752   5.701 -17.589  1.00 93.21           H  
ATOM    611  CE2 TYR A  40      13.334   2.308 -17.619  1.00 93.21           C  
ATOM    612  HE2 TYR A  40      13.653   1.437 -18.173  1.00 93.21           H  
ATOM    613  OH  TYR A  40      14.536   3.722 -19.124  1.00 93.21           O  
ATOM    614  HH  TYR A  40      14.678   4.639 -19.373  1.00 93.21           H  
ATOM    615  CZ  TYR A  40      13.798   3.582 -18.000  1.00 93.21           C  
ATOM    616  N   SER A  41      11.286   0.437 -13.471  1.00 96.22           N  
ATOM    617  H   SER A  41      10.336   0.639 -13.747  1.00 96.22           H  
ATOM    618  CA  SER A  41      11.735  -0.950 -13.628  1.00 96.22           C  
ATOM    619  HA  SER A  41      12.808  -1.010 -13.447  1.00 96.22           H  
ATOM    620  C   SER A  41      11.507  -1.420 -15.061  1.00 96.22           C  
ATOM    621  CB  SER A  41      11.061  -1.868 -12.605  1.00 96.22           C  
ATOM    622  HB2 SER A  41      11.481  -2.872 -12.677  1.00 96.22           H  
ATOM    623  HB3 SER A  41       9.991  -1.912 -12.809  1.00 96.22           H  
ATOM    624  O   SER A  41      10.719  -0.833 -15.800  1.00 96.22           O  
ATOM    625  OG  SER A  41      11.277  -1.352 -11.300  1.00 96.22           O  
ATOM    626  HG  SER A  41      10.962  -0.446 -11.327  1.00 96.22           H  
ATOM    627  N   ILE A  42      12.199  -2.473 -15.461  1.00 96.49           N  
ATOM    628  H   ILE A  42      12.887  -2.868 -14.837  1.00 96.49           H  
ATOM    629  CA  ILE A  42      11.909  -3.226 -16.676  1.00 96.49           C  
ATOM    630  HA  ILE A  42      11.013  -2.815 -17.143  1.00 96.49           H  
ATOM    631  C   ILE A  42      11.589  -4.664 -16.288  1.00 96.49           C  
ATOM    632  CB  ILE A  42      13.056  -3.134 -17.705  1.00 96.49           C  
ATOM    633  HB  ILE A  42      12.743  -3.686 -18.592  1.00 96.49           H  
ATOM    634  O   ILE A  42      12.159  -5.169 -15.323  1.00 96.49           O  
ATOM    635  CG1 ILE A  42      14.365  -3.764 -17.182  1.00 96.49           C  
ATOM    636 HG12 ILE A  42      14.745  -3.169 -16.352  1.00 96.49           H  
ATOM    637 HG13 ILE A  42      14.162  -4.773 -16.823  1.00 96.49           H  
ATOM    638  CG2 ILE A  42      13.269  -1.664 -18.109  1.00 96.49           C  
ATOM    639 HG21 ILE A  42      13.678  -1.096 -17.273  1.00 96.49           H  
ATOM    640 HG22 ILE A  42      12.322  -1.223 -18.419  1.00 96.49           H  
ATOM    641 HG23 ILE A  42      13.962  -1.612 -18.948  1.00 96.49           H  
ATOM    642  CD1 ILE A  42      15.468  -3.901 -18.231  1.00 96.49           C  
ATOM    643 HD11 ILE A  42      15.828  -2.919 -18.537  1.00 96.49           H  
ATOM    644 HD12 ILE A  42      16.293  -4.464 -17.794  1.00 96.49           H  
ATOM    645 HD13 ILE A  42      15.097  -4.451 -19.096  1.00 96.49           H  
ATOM    646  N   LEU A  43      10.696  -5.309 -17.027  1.00 96.73           N  
ATOM    647  H   LEU A  43      10.266  -4.807 -17.791  1.00 96.73           H  
ATOM    648  CA  LEU A  43      10.591  -6.761 -17.065  1.00 96.73           C  
ATOM    649  HA  LEU A  43      10.970  -7.182 -16.133  1.00 96.73           H  
ATOM    650  C   LEU A  43      11.465  -7.255 -18.217  1.00 96.73           C  
ATOM    651  CB  LEU A  43       9.116  -7.155 -17.224  1.00 96.73           C  
ATOM    652  HB2 LEU A  43       8.551  -6.743 -16.388  1.00 96.73           H  
ATOM    653  HB3 LEU A  43       8.742  -6.706 -18.144  1.00 96.73           H  
ATOM    654  O   LEU A  43      11.321  -6.774 -19.341  1.00 96.73           O  
ATOM    655  CG  LEU A  43       8.859  -8.668 -17.292  1.00 96.73           C  
ATOM    656  HG  LEU A  43       9.460  -9.117 -18.083  1.00 96.73           H  
ATOM    657  CD1 LEU A  43       9.189  -9.342 -15.962  1.00 96.73           C  
ATOM    658 HD11 LEU A  43      10.263  -9.314 -15.782  1.00 96.73           H  
ATOM    659 HD12 LEU A  43       8.660  -8.850 -15.146  1.00 96.73           H  
ATOM    660 HD13 LEU A  43       8.875 -10.385 -16.010  1.00 96.73           H  
ATOM    661  CD2 LEU A  43       7.385  -8.920 -17.599  1.00 96.73           C  
ATOM    662 HD21 LEU A  43       7.197  -9.992 -17.658  1.00 96.73           H  
ATOM    663 HD22 LEU A  43       7.131  -8.478 -18.563  1.00 96.73           H  
ATOM    664 HD23 LEU A  43       6.752  -8.489 -16.824  1.00 96.73           H  
ATOM    665  N   LEU A  44      12.376  -8.174 -17.916  1.00 96.20           N  
ATOM    666  H   LEU A  44      12.440  -8.496 -16.961  1.00 96.20           H  
ATOM    667  CA  LEU A  44      13.351  -8.720 -18.852  1.00 96.20           C  
ATOM    668  HA  LEU A  44      13.173  -8.316 -19.849  1.00 96.20           H  
ATOM    669  C   LEU A  44      13.220 -10.239 -18.912  1.00 96.20           C  
ATOM    670  CB  LEU A  44      14.755  -8.296 -18.383  1.00 96.20           C  
ATOM    671  HB2 LEU A  44      14.873  -8.605 -17.345  1.00 96.20           H  
ATOM    672  HB3 LEU A  44      14.823  -7.209 -18.418  1.00 96.20           H  
ATOM    673  O   LEU A  44      13.220 -10.893 -17.866  1.00 96.20           O  
ATOM    674  CG  LEU A  44      15.916  -8.904 -19.194  1.00 96.20           C  
ATOM    675  HG  LEU A  44      15.858  -9.992 -19.186  1.00 96.20           H  
ATOM    676  CD1 LEU A  44      15.914  -8.409 -20.638  1.00 96.20           C  
ATOM    677 HD11 LEU A  44      16.791  -8.789 -21.162  1.00 96.20           H  
ATOM    678 HD12 LEU A  44      15.027  -8.763 -21.164  1.00 96.20           H  
ATOM    679 HD13 LEU A  44      15.933  -7.319 -20.645  1.00 96.20           H  
ATOM    680  CD2 LEU A  44      17.236  -8.493 -18.550  1.00 96.20           C  
ATOM    681 HD21 LEU A  44      17.304  -7.406 -18.505  1.00 96.20           H  
ATOM    682 HD22 LEU A  44      18.071  -8.891 -19.127  1.00 96.20           H  
ATOM    683 HD23 LEU A  44      17.290  -8.899 -17.540  1.00 96.20           H  
ATOM    684  N   ILE A  45      13.184 -10.784 -20.129  1.00 95.87           N  
ATOM    685  H   ILE A  45      13.120 -10.171 -20.929  1.00 95.87           H  
ATOM    686  CA  ILE A  45      13.417 -12.209 -20.386  1.00 95.87           C  
ATOM    687  HA  ILE A  45      13.518 -12.717 -19.427  1.00 95.87           H  
ATOM    688  C   ILE A  45      14.742 -12.345 -21.141  1.00 95.87           C  
ATOM    689  CB  ILE A  45      12.233 -12.883 -21.112  1.00 95.87           C  
ATOM    690  HB  ILE A  45      12.148 -12.469 -22.117  1.00 95.87           H  
ATOM    691  O   ILE A  45      14.862 -11.879 -22.271  1.00 95.87           O  
ATOM    692  CG1 ILE A  45      10.903 -12.625 -20.368  1.00 95.87           C  
ATOM    693 HG12 ILE A  45      10.947 -13.103 -19.390  1.00 95.87           H  
ATOM    694 HG13 ILE A  45      10.768 -11.554 -20.215  1.00 95.87           H  
ATOM    695  CG2 ILE A  45      12.507 -14.394 -21.248  1.00 95.87           C  
ATOM    696 HG21 ILE A  45      11.712 -14.874 -21.819  1.00 95.87           H  
ATOM    697 HG22 ILE A  45      12.572 -14.852 -20.262  1.00 95.87           H  
ATOM    698 HG23 ILE A  45      13.439 -14.565 -21.786  1.00 95.87           H  
ATOM    699  CD1 ILE A  45       9.655 -13.117 -21.109  1.00 95.87           C  
ATOM    700 HD11 ILE A  45       8.768 -12.815 -20.553  1.00 95.87           H  
ATOM    701 HD12 ILE A  45       9.657 -14.203 -21.192  1.00 95.87           H  
ATOM    702 HD13 ILE A  45       9.614 -12.671 -22.103  1.00 95.87           H  
ATOM    703  N   ALA A  46      15.747 -12.942 -20.502  1.00 96.12           N  
ATOM    704  H   ALA A  46      15.574 -13.323 -19.583  1.00 96.12           H  
ATOM    705  CA  ALA A  46      17.084 -13.121 -21.074  1.00 96.12           C  
ATOM    706  HA  ALA A  46      16.995 -13.334 -22.139  1.00 96.12           H  
ATOM    707  C   ALA A  46      17.821 -14.297 -20.423  1.00 96.12           C  
ATOM    708  CB  ALA A  46      17.883 -11.820 -20.903  1.00 96.12           C  
ATOM    709  HB1 ALA A  46      17.381 -11.014 -21.438  1.00 96.12           H  
ATOM    710  HB2 ALA A  46      18.883 -11.940 -21.320  1.00 96.12           H  
ATOM    711  HB3 ALA A  46      17.961 -11.564 -19.846  1.00 96.12           H  
ATOM    712  O   ALA A  46      17.409 -14.798 -19.374  1.00 96.12           O  
ATOM    713  N   ASP A  47      18.934 -14.719 -21.019  1.00 95.44           N  
ATOM    714  H   ASP A  47      19.269 -14.233 -21.839  1.00 95.44           H  
ATOM    715  CA  ASP A  47      19.820 -15.707 -20.415  1.00 95.44           C  
ATOM    716  HA  ASP A  47      19.225 -16.380 -19.797  1.00 95.44           H  
ATOM    717  C   ASP A  47      20.840 -15.021 -19.492  1.00 95.44           C  
ATOM    718  CB  ASP A  47      20.500 -16.569 -21.494  1.00 95.44           C  
ATOM    719  HB2 ASP A  47      21.267 -17.156 -20.989  1.00 95.44           H  
ATOM    720  HB3 ASP A  47      20.992 -15.929 -22.226  1.00 95.44           H  
ATOM    721  O   ASP A  47      21.356 -13.947 -19.795  1.00 95.44           O  
ATOM    722  CG  ASP A  47      19.583 -17.568 -22.217  1.00 95.44           C  
ATOM    723  OD1 ASP A  47      18.483 -17.854 -21.693  1.00 95.44           O  
ATOM    724  OD2 ASP A  47      20.030 -18.142 -23.246  1.00 95.44           O  
ATOM    725  N   ILE A  48      21.164 -15.642 -18.359  1.00 94.89           N  
ATOM    726  H   ILE A  48      20.641 -16.467 -18.102  1.00 94.89           H  
ATOM    727  CA  ILE A  48      22.231 -15.189 -17.459  1.00 94.89           C  
ATOM    728  HA  ILE A  48      22.958 -14.640 -18.058  1.00 94.89           H  
ATOM    729  C   ILE A  48      22.964 -16.387 -16.855  1.00 94.89           C  
ATOM    730  CB  ILE A  48      21.678 -14.210 -16.393  1.00 94.89           C  
ATOM    731  HB  ILE A  48      21.095 -13.455 -16.921  1.00 94.89           H  
ATOM    732  O   ILE A  48      22.368 -17.433 -16.572  1.00 94.89           O  
ATOM    733  CG1 ILE A  48      22.826 -13.479 -15.662  1.00 94.89           C  
ATOM    734 HG12 ILE A  48      23.527 -13.096 -16.405  1.00 94.89           H  
ATOM    735 HG13 ILE A  48      23.361 -14.182 -15.023  1.00 94.89           H  
ATOM    736  CG2 ILE A  48      20.741 -14.916 -15.394  1.00 94.89           C  
ATOM    737 HG21 ILE A  48      21.316 -15.577 -14.746  1.00 94.89           H  
ATOM    738 HG22 ILE A  48      20.000 -15.498 -15.942  1.00 94.89           H  
ATOM    739 HG23 ILE A  48      20.214 -14.172 -14.797  1.00 94.89           H  
ATOM    740  CD1 ILE A  48      22.374 -12.292 -14.802  1.00 94.89           C  
ATOM    741 HD11 ILE A  48      21.682 -12.616 -14.025  1.00 94.89           H  
ATOM    742 HD12 ILE A  48      23.245 -11.840 -14.329  1.00 94.89           H  
ATOM    743 HD13 ILE A  48      21.893 -11.544 -15.433  1.00 94.89           H  
ATOM    744  N   GLU A  49      24.267 -16.243 -16.640  1.00 92.31           N  
ATOM    745  H   GLU A  49      24.721 -15.382 -16.909  1.00 92.31           H  
ATOM    746  CA  GLU A  49      25.047 -17.221 -15.886  1.00 92.31           C  
ATOM    747  HA  GLU A  49      24.765 -18.223 -16.209  1.00 92.31           H  
ATOM    748  C   GLU A  49      24.734 -17.092 -14.390  1.00 92.31           C  
ATOM    749  CB  GLU A  49      26.544 -17.061 -16.163  1.00 92.31           C  
ATOM    750  HB2 GLU A  49      26.858 -16.049 -15.909  1.00 92.31           H  
ATOM    751  HB3 GLU A  49      27.071 -17.771 -15.526  1.00 92.31           H  
ATOM    752  O   GLU A  49      24.873 -16.024 -13.788  1.00 92.31           O  
ATOM    753  CG  GLU A  49      26.895 -17.367 -17.627  1.00 92.31           C  
ATOM    754  HG2 GLU A  49      26.475 -18.338 -17.887  1.00 92.31           H  
ATOM    755  HG3 GLU A  49      26.429 -16.619 -18.270  1.00 92.31           H  
ATOM    756  CD  GLU A  49      28.410 -17.383 -17.891  1.00 92.31           C  
ATOM    757  OE1 GLU A  49      28.783 -17.853 -18.989  1.00 92.31           O  
ATOM    758  OE2 GLU A  49      29.183 -16.952 -17.003  1.00 92.31           O  
ATOM    759  N   LYS A  50      24.246 -18.176 -13.768  1.00 84.55           N  
ATOM    760  H   LYS A  50      24.083 -19.002 -14.326  1.00 84.55           H  
ATOM    761  CA  LYS A  50      23.820 -18.142 -12.360  1.00 84.55           C  
ATOM    762  HA  LYS A  50      24.309 -17.278 -11.910  1.00 84.55           H  
ATOM    763  C   LYS A  50      24.281 -19.362 -11.573  1.00 84.55           C  
ATOM    764  CB  LYS A  50      22.300 -17.899 -12.297  1.00 84.55           C  
ATOM    765  HB2 LYS A  50      21.770 -18.827 -12.514  1.00 84.55           H  
ATOM    766  HB3 LYS A  50      22.052 -17.189 -13.086  1.00 84.55           H  
ATOM    767  O   LYS A  50      24.147 -20.512 -11.997  1.00 84.55           O  
ATOM    768  CG  LYS A  50      21.809 -17.307 -10.960  1.00 84.55           C  
ATOM    769  HG2 LYS A  50      21.846 -18.067 -10.179  1.00 84.55           H  
ATOM    770  HG3 LYS A  50      22.455 -16.475 -10.681  1.00 84.55           H  
ATOM    771  CD  LYS A  50      20.370 -16.782 -11.119  1.00 84.55           C  
ATOM    772  HD2 LYS A  50      19.700 -17.612 -11.342  1.00 84.55           H  
ATOM    773  HD3 LYS A  50      20.359 -16.103 -11.972  1.00 84.55           H  
ATOM    774  CE  LYS A  50      19.857 -16.013  -9.891  1.00 84.55           C  
ATOM    775  HE2 LYS A  50      20.646 -15.336  -9.562  1.00 84.55           H  
ATOM    776  HE3 LYS A  50      19.643 -16.714  -9.085  1.00 84.55           H  
ATOM    777  NZ  LYS A  50      18.645 -15.212 -10.237  1.00 84.55           N  
ATOM    778  HZ1 LYS A  50      18.309 -14.657  -9.463  1.00 84.55           H  
ATOM    779  HZ2 LYS A  50      18.855 -14.546 -10.967  1.00 84.55           H  
ATOM    780  HZ3 LYS A  50      17.892 -15.777 -10.603  1.00 84.55           H  
ATOM    781  N   GLY A  51      24.721 -19.105 -10.343  1.00 81.62           N  
ATOM    782  H   GLY A  51      24.907 -18.135 -10.131  1.00 81.62           H  
ATOM    783  CA  GLY A  51      25.166 -20.121  -9.389  1.00 81.62           C  
ATOM    784  HA2 GLY A  51      24.586 -21.033  -9.529  1.00 81.62           H  
ATOM    785  HA3 GLY A  51      24.987 -19.755  -8.378  1.00 81.62           H  
ATOM    786  C   GLY A  51      26.650 -20.466  -9.518  1.00 81.62           C  
ATOM    787  O   GLY A  51      27.357 -19.950 -10.373  1.00 81.62           O  
ATOM    788  N   LYS A  52      27.134 -21.365  -8.652  1.00 82.87           N  
ATOM    789  H   LYS A  52      26.503 -21.748  -7.962  1.00 82.87           H  
ATOM    790  CA  LYS A  52      28.572 -21.687  -8.548  1.00 82.87           C  
ATOM    791  HA  LYS A  52      29.126 -20.775  -8.325  1.00 82.87           H  
ATOM    792  C   LYS A  52      29.193 -22.219  -9.845  1.00 82.87           C  
ATOM    793  CB  LYS A  52      28.815 -22.711  -7.428  1.00 82.87           C  
ATOM    794  HB2 LYS A  52      28.203 -23.596  -7.603  1.00 82.87           H  
ATOM    795  HB3 LYS A  52      29.861 -23.014  -7.471  1.00 82.87           H  
ATOM    796  O   LYS A  52      30.373 -22.007 -10.072  1.00 82.87           O  
ATOM    797  CG  LYS A  52      28.536 -22.161  -6.022  1.00 82.87           C  
ATOM    798  HG2 LYS A  52      29.106 -21.243  -5.877  1.00 82.87           H  
ATOM    799  HG3 LYS A  52      27.474 -21.941  -5.915  1.00 82.87           H  
ATOM    800  CD  LYS A  52      28.958 -23.189  -4.961  1.00 82.87           C  
ATOM    801  HD2 LYS A  52      28.384 -24.105  -5.099  1.00 82.87           H  
ATOM    802  HD3 LYS A  52      30.017 -23.414  -5.091  1.00 82.87           H  
ATOM    803  CE  LYS A  52      28.728 -22.642  -3.547  1.00 82.87           C  
ATOM    804  HE2 LYS A  52      27.665 -22.438  -3.416  1.00 82.87           H  
ATOM    805  HE3 LYS A  52      29.262 -21.696  -3.452  1.00 82.87           H  
ATOM    806  NZ  LYS A  52      29.201 -23.593  -2.506  1.00 82.87           N  
ATOM    807  HZ1 LYS A  52      29.054 -23.212  -1.582  1.00 82.87           H  
ATOM    808  HZ2 LYS A  52      30.190 -23.770  -2.610  1.00 82.87           H  
ATOM    809  HZ3 LYS A  52      28.712 -24.475  -2.567  1.00 82.87           H  
ATOM    810  N   SER A  53      28.413 -22.928 -10.658  1.00 84.55           N  
ATOM    811  H   SER A  53      27.431 -23.007 -10.437  1.00 84.55           H  
ATOM    812  CA  SER A  53      28.862 -23.508 -11.930  1.00 84.55           C  
ATOM    813  HA  SER A  53      29.940 -23.662 -11.884  1.00 84.55           H  
ATOM    814  C   SER A  53      28.645 -22.592 -13.136  1.00 84.55           C  
ATOM    815  CB  SER A  53      28.223 -24.889 -12.150  1.00 84.55           C  
ATOM    816  HB2 SER A  53      28.739 -25.605 -11.512  1.00 84.55           H  
ATOM    817  HB3 SER A  53      28.361 -25.209 -13.182  1.00 84.55           H  
ATOM    818  O   SER A  53      28.860 -23.052 -14.251  1.00 84.55           O  
ATOM    819  OG  SER A  53      26.839 -24.911 -11.818  1.00 84.55           O  
ATOM    820  HG  SER A  53      26.751 -25.448 -11.027  1.00 84.55           H  
ATOM    821  N   GLN A  54      28.191 -21.347 -12.926  1.00 86.47           N  
ATOM    822  H   GLN A  54      28.100 -21.005 -11.980  1.00 86.47           H  
ATOM    823  CA  GLN A  54      27.921 -20.371 -13.991  1.00 86.47           C  
ATOM    824  HA  GLN A  54      27.280 -19.599 -13.565  1.00 86.47           H  
ATOM    825  C   GLN A  54      27.095 -20.954 -15.146  1.00 86.47           C  
ATOM    826  CB  GLN A  54      29.227 -19.694 -14.450  1.00 86.47           C  
ATOM    827  HB2 GLN A  54      29.900 -20.453 -14.849  1.00 86.47           H  
ATOM    828  HB3 GLN A  54      29.009 -18.996 -15.258  1.00 86.47           H  
ATOM    829  O   GLN A  54      27.339 -20.709 -16.321  1.00 86.47           O  
ATOM    830  CG  GLN A  54      29.959 -18.919 -13.341  1.00 86.47           C  
ATOM    831  HG2 GLN A  54      30.235 -19.601 -12.536  1.00 86.47           H  
ATOM    832  HG3 GLN A  54      30.881 -18.520 -13.764  1.00 86.47           H  
ATOM    833  CD  GLN A  54      29.171 -17.749 -12.753  1.00 86.47           C  
ATOM    834  NE2 GLN A  54      29.680 -17.102 -11.732  1.00 86.47           N  
ATOM    835 HE21 GLN A  54      29.176 -16.254 -11.513  1.00 86.47           H  
ATOM    836 HE22 GLN A  54      30.647 -17.253 -11.481  1.00 86.47           H  
ATOM    837  OE1 GLN A  54      28.069 -17.405 -13.131  1.00 86.47           O  
ATOM    838  N   LYS A  55      26.101 -21.787 -14.815  1.00 89.95           N  
ATOM    839  H   LYS A  55      25.887 -21.907 -13.835  1.00 89.95           H  
ATOM    840  CA  LYS A  55      25.241 -22.386 -15.836  1.00 89.95           C  
ATOM    841  HA  LYS A  55      25.876 -22.733 -16.650  1.00 89.95           H  
ATOM    842  C   LYS A  55      24.327 -21.315 -16.410  1.00 89.95           C  
ATOM    843  CB  LYS A  55      24.442 -23.574 -15.291  1.00 89.95           C  
ATOM    844  HB2 LYS A  55      23.937 -23.284 -14.370  1.00 89.95           H  
ATOM    845  HB3 LYS A  55      23.688 -23.850 -16.029  1.00 89.95           H  
ATOM    846  O   LYS A  55      23.657 -20.615 -15.646  1.00 89.95           O  
ATOM    847  CG  LYS A  55      25.353 -24.780 -15.041  1.00 89.95           C  
ATOM    848  HG2 LYS A  55      26.088 -24.526 -14.277  1.00 89.95           H  
ATOM    849  HG3 LYS A  55      25.881 -25.026 -15.962  1.00 89.95           H  
ATOM    850  CD  LYS A  55      24.536 -25.998 -14.595  1.00 89.95           C  
ATOM    851  HD2 LYS A  55      23.827 -26.250 -15.384  1.00 89.95           H  
ATOM    852  HD3 LYS A  55      23.994 -25.758 -13.680  1.00 89.95           H  
ATOM    853  CE  LYS A  55      25.479 -27.179 -14.348  1.00 89.95           C  
ATOM    854  HE2 LYS A  55      26.118 -26.943 -13.497  1.00 89.95           H  
ATOM    855  HE3 LYS A  55      26.124 -27.284 -15.221  1.00 89.95           H  
ATOM    856  NZ  LYS A  55      24.735 -28.445 -14.121  1.00 89.95           N  
ATOM    857  HZ1 LYS A  55      24.171 -28.662 -14.931  1.00 89.95           H  
ATOM    858  HZ2 LYS A  55      24.133 -28.380 -13.312  1.00 89.95           H  
ATOM    859  HZ3 LYS A  55      25.380 -29.212 -13.992  1.00 89.95           H  
ATOM    860  N   LEU A  56      24.270 -21.265 -17.736  1.00 93.36           N  
ATOM    861  H   LEU A  56      24.936 -21.808 -18.267  1.00 93.36           H  
ATOM    862  CA  LEU A  56      23.353 -20.414 -18.477  1.00 93.36           C  
ATOM    863  HA  LEU A  56      23.517 -19.386 -18.153  1.00 93.36           H  
ATOM    864  C   LEU A  56      21.906 -20.812 -18.168  1.00 93.36           C  
ATOM    865  CB  LEU A  56      23.675 -20.540 -19.978  1.00 93.36           C  
ATOM    866  HB2 LEU A  56      23.306 -21.501 -20.336  1.00 93.36           H  
ATOM    867  HB3 LEU A  56      24.756 -20.525 -20.117  1.00 93.36           H  
ATOM    868  O   LEU A  56      21.545 -21.990 -18.261  1.00 93.36           O  
ATOM    869  CG  LEU A  56      23.066 -19.415 -20.829  1.00 93.36           C  
ATOM    870  HG  LEU A  56      21.999 -19.336 -20.619  1.00 93.36           H  
ATOM    871  CD1 LEU A  56      23.755 -18.085 -20.523  1.00 93.36           C  
ATOM    872 HD11 LEU A  56      23.478 -17.341 -21.271  1.00 93.36           H  
ATOM    873 HD12 LEU A  56      23.454 -17.707 -19.546  1.00 93.36           H  
ATOM    874 HD13 LEU A  56      24.838 -18.204 -20.545  1.00 93.36           H  
ATOM    875  CD2 LEU A  56      23.248 -19.725 -22.315  1.00 93.36           C  
ATOM    876 HD21 LEU A  56      24.309 -19.770 -22.560  1.00 93.36           H  
ATOM    877 HD22 LEU A  56      22.773 -18.940 -22.902  1.00 93.36           H  
ATOM    878 HD23 LEU A  56      22.768 -20.674 -22.553  1.00 93.36           H  
ATOM    879  N   LYS A  57      21.088 -19.839 -17.769  1.00 94.25           N  
ATOM    880  H   LYS A  57      21.471 -18.915 -17.632  1.00 94.25           H  
ATOM    881  CA  LYS A  57      19.660 -20.025 -17.504  1.00 94.25           C  
ATOM    882  HA  LYS A  57      19.304 -20.924 -18.008  1.00 94.25           H  
ATOM    883  C   LYS A  57      18.869 -18.848 -18.040  1.00 94.25           C  
ATOM    884  CB  LYS A  57      19.401 -20.137 -15.997  1.00 94.25           C  
ATOM    885  HB2 LYS A  57      18.323 -20.145 -15.835  1.00 94.25           H  
ATOM    886  HB3 LYS A  57      19.816 -19.262 -15.497  1.00 94.25           H  
ATOM    887  O   LYS A  57      19.227 -17.709 -17.757  1.00 94.25           O  
ATOM    888  CG  LYS A  57      20.002 -21.406 -15.388  1.00 94.25           C  
ATOM    889  HG2 LYS A  57      19.631 -22.277 -15.928  1.00 94.25           H  
ATOM    890  HG3 LYS A  57      21.090 -21.375 -15.460  1.00 94.25           H  
ATOM    891  CD  LYS A  57      19.599 -21.506 -13.919  1.00 94.25           C  
ATOM    892  HD2 LYS A  57      18.511 -21.539 -13.855  1.00 94.25           H  
ATOM    893  HD3 LYS A  57      19.970 -20.632 -13.384  1.00 94.25           H  
ATOM    894  CE  LYS A  57      20.199 -22.779 -13.328  1.00 94.25           C  
ATOM    895  HE2 LYS A  57      19.921 -23.614 -13.970  1.00 94.25           H  
ATOM    896  HE3 LYS A  57      21.285 -22.684 -13.344  1.00 94.25           H  
ATOM    897  NZ  LYS A  57      19.701 -22.997 -11.950  1.00 94.25           N  
ATOM    898  HZ1 LYS A  57      18.693 -23.060 -11.968  1.00 94.25           H  
ATOM    899  HZ2 LYS A  57      20.073 -23.855 -11.570  1.00 94.25           H  
ATOM    900  HZ3 LYS A  57      19.967 -22.218 -11.365  1.00 94.25           H  
ATOM    901  N   THR A  58      17.754 -19.140 -18.693  1.00 94.45           N  
ATOM    902  H   THR A  58      17.577 -20.083 -19.007  1.00 94.45           H  
ATOM    903  CA  THR A  58      16.748 -18.132 -19.018  1.00 94.45           C  
ATOM    904  HA  THR A  58      17.245 -17.271 -19.464  1.00 94.45           H  
ATOM    905  C   THR A  58      16.042 -17.695 -17.740  1.00 94.45           C  
ATOM    906  CB  THR A  58      15.741 -18.662 -20.041  1.00 94.45           C  
ATOM    907  HB  THR A  58      15.076 -19.377 -19.557  1.00 94.45           H  
ATOM    908  O   THR A  58      15.603 -18.529 -16.941  1.00 94.45           O  
ATOM    909  CG2 THR A  58      14.904 -17.543 -20.654  1.00 94.45           C  
ATOM    910 HG21 THR A  58      15.555 -16.807 -21.125  1.00 94.45           H  
ATOM    911 HG22 THR A  58      14.304 -17.054 -19.886  1.00 94.45           H  
ATOM    912 HG23 THR A  58      14.236 -17.960 -21.408  1.00 94.45           H  
ATOM    913  OG1 THR A  58      16.423 -19.337 -21.074  1.00 94.45           O  
ATOM    914  HG1 THR A  58      17.123 -18.757 -21.382  1.00 94.45           H  
ATOM    915  N   VAL A  59      15.962 -16.388 -17.527  1.00 93.55           N  
ATOM    916  H   VAL A  59      16.359 -15.766 -18.216  1.00 93.55           H  
ATOM    917  CA  VAL A  59      15.289 -15.769 -16.387  1.00 93.55           C  
ATOM    918  HA  VAL A  59      14.769 -16.544 -15.823  1.00 93.55           H  
ATOM    919  C   VAL A  59      14.231 -14.797 -16.879  1.00 93.55           C  
ATOM    920  CB  VAL A  59      16.276 -15.078 -15.424  1.00 93.55           C  
ATOM    921  HB  VAL A  59      15.695 -14.652 -14.606  1.00 93.55           H  
ATOM    922  O   VAL A  59      14.432 -14.120 -17.881  1.00 93.55           O  
ATOM    923  CG1 VAL A  59      17.241 -16.103 -14.810  1.00 93.55           C  
ATOM    924 HG11 VAL A  59      17.879 -16.519 -15.590  1.00 93.55           H  
ATOM    925 HG12 VAL A  59      17.866 -15.609 -14.066  1.00 93.55           H  
ATOM    926 HG13 VAL A  59      16.673 -16.910 -14.346  1.00 93.55           H  
ATOM    927  CG2 VAL A  59      17.101 -13.946 -16.049  1.00 93.55           C  
ATOM    928 HG21 VAL A  59      17.759 -14.334 -16.826  1.00 93.55           H  
ATOM    929 HG22 VAL A  59      16.444 -13.194 -16.488  1.00 93.55           H  
ATOM    930 HG23 VAL A  59      17.702 -13.456 -15.283  1.00 93.55           H  
ATOM    931  N   THR A  60      13.134 -14.716 -16.132  1.00 94.63           N  
ATOM    932  H   THR A  60      13.027 -15.359 -15.360  1.00 94.63           H  
ATOM    933  CA  THR A  60      12.142 -13.645 -16.229  1.00 94.63           C  
ATOM    934  HA  THR A  60      12.357 -13.006 -17.085  1.00 94.63           H  
ATOM    935  C   THR A  60      12.249 -12.841 -14.946  1.00 94.63           C  
ATOM    936  CB  THR A  60      10.724 -14.205 -16.398  1.00 94.63           C  
ATOM    937  HB  THR A  60      10.456 -14.797 -15.523  1.00 94.63           H  
ATOM    938  O   THR A  60      11.925 -13.352 -13.870  1.00 94.63           O  
ATOM    939  CG2 THR A  60       9.689 -13.099 -16.580  1.00 94.63           C  
ATOM    940 HG21 THR A  60       9.600 -12.537 -15.650  1.00 94.63           H  
ATOM    941 HG22 THR A  60       9.989 -12.424 -17.382  1.00 94.63           H  
ATOM    942 HG23 THR A  60       8.716 -13.531 -16.813  1.00 94.63           H  
ATOM    943  OG1 THR A  60      10.666 -15.040 -17.528  1.00 94.63           O  
ATOM    944  HG1 THR A  60       9.740 -15.182 -17.739  1.00 94.63           H  
ATOM    945  N   GLU A  61      12.766 -11.618 -15.017  1.00 93.76           N  
ATOM    946  H   GLU A  61      13.028 -11.241 -15.917  1.00 93.76           H  
ATOM    947  CA  GLU A  61      13.009 -10.823 -13.816  1.00 93.76           C  
ATOM    948  HA  GLU A  61      12.280 -11.133 -13.068  1.00 93.76           H  
ATOM    949  C   GLU A  61      12.769  -9.332 -14.006  1.00 93.76           C  
ATOM    950  CB  GLU A  61      14.393 -11.126 -13.216  1.00 93.76           C  
ATOM    951  HB2 GLU A  61      14.437 -12.196 -13.012  1.00 93.76           H  
ATOM    952  HB3 GLU A  61      14.474 -10.608 -12.260  1.00 93.76           H  
ATOM    953  O   GLU A  61      12.788  -8.791 -15.110  1.00 93.76           O  
ATOM    954  CG  GLU A  61      15.595 -10.738 -14.085  1.00 93.76           C  
ATOM    955  HG2 GLU A  61      15.533 -11.256 -15.041  1.00 93.76           H  
ATOM    956  HG3 GLU A  61      15.564  -9.665 -14.271  1.00 93.76           H  
ATOM    957  CD  GLU A  61      16.923 -11.106 -13.398  1.00 93.76           C  
ATOM    958  OE1 GLU A  61      17.925 -10.424 -13.684  1.00 93.76           O  
ATOM    959  OE2 GLU A  61      16.978 -12.058 -12.575  1.00 93.76           O  
ATOM    960  N   LEU A  62      12.519  -8.672 -12.878  1.00 96.27           N  
ATOM    961  H   LEU A  62      12.581  -9.174 -12.004  1.00 96.27           H  
ATOM    962  CA  LEU A  62      12.382  -7.230 -12.814  1.00 96.27           C  
ATOM    963  HA  LEU A  62      12.061  -6.870 -13.791  1.00 96.27           H  
ATOM    964  C   LEU A  62      13.737  -6.617 -12.487  1.00 96.27           C  
ATOM    965  CB  LEU A  62      11.313  -6.852 -11.783  1.00 96.27           C  
ATOM    966  HB2 LEU A  62      11.551  -7.348 -10.842  1.00 96.27           H  
ATOM    967  HB3 LEU A  62      11.341  -5.775 -11.614  1.00 96.27           H  
ATOM    968  O   LEU A  62      14.347  -6.957 -11.473  1.00 96.27           O  
ATOM    969  CG  LEU A  62       9.905  -7.250 -12.252  1.00 96.27           C  
ATOM    970  HG  LEU A  62       9.926  -8.234 -12.720  1.00 96.27           H  
ATOM    971  CD1 LEU A  62       8.983  -7.339 -11.049  1.00 96.27           C  
ATOM    972 HD11 LEU A  62       9.402  -8.057 -10.345  1.00 96.27           H  
ATOM    973 HD12 LEU A  62       8.863  -6.363 -10.578  1.00 96.27           H  
ATOM    974 HD13 LEU A  62       8.022  -7.727 -11.387  1.00 96.27           H  
ATOM    975  CD2 LEU A  62       9.330  -6.243 -13.244  1.00 96.27           C  
ATOM    976 HD21 LEU A  62       8.314  -6.533 -13.510  1.00 96.27           H  
ATOM    977 HD22 LEU A  62       9.931  -6.240 -14.153  1.00 96.27           H  
ATOM    978 HD23 LEU A  62       9.324  -5.242 -12.812  1.00 96.27           H  
ATOM    979  N   LEU A  63      14.171  -5.669 -13.310  1.00 95.65           N  
ATOM    980  H   LEU A  63      13.619  -5.474 -14.133  1.00 95.65           H  
ATOM    981  CA  LEU A  63      15.393  -4.906 -13.094  1.00 95.65           C  
ATOM    982  HA  LEU A  63      15.876  -5.268 -12.187  1.00 95.65           H  
ATOM    983  C   LEU A  63      15.048  -3.432 -12.891  1.00 95.65           C  
ATOM    984  CB  LEU A  63      16.358  -5.150 -14.265  1.00 95.65           C  
ATOM    985  HB2 LEU A  63      16.531  -6.221 -14.368  1.00 95.65           H  
ATOM    986  HB3 LEU A  63      15.886  -4.803 -15.184  1.00 95.65           H  
ATOM    987  O   LEU A  63      14.338  -2.829 -13.692  1.00 95.65           O  
ATOM    988  CG  LEU A  63      17.715  -4.441 -14.111  1.00 95.65           C  
ATOM    989  HG  LEU A  63      17.557  -3.384 -13.896  1.00 95.65           H  
ATOM    990  CD1 LEU A  63      18.553  -5.054 -12.987  1.00 95.65           C  
ATOM    991 HD11 LEU A  63      18.710  -6.114 -13.184  1.00 95.65           H  
ATOM    992 HD12 LEU A  63      18.053  -4.935 -12.026  1.00 95.65           H  
ATOM    993 HD13 LEU A  63      19.521  -4.555 -12.939  1.00 95.65           H  
ATOM    994  CD2 LEU A  63      18.508  -4.537 -15.412  1.00 95.65           C  
ATOM    995 HD21 LEU A  63      18.650  -5.583 -15.684  1.00 95.65           H  
ATOM    996 HD22 LEU A  63      19.480  -4.058 -15.294  1.00 95.65           H  
ATOM    997 HD23 LEU A  63      17.963  -4.029 -16.208  1.00 95.65           H  
ATOM    998  N   GLY A  64      15.549  -2.835 -11.811  1.00 95.53           N  
ATOM    999  H   GLY A  64      16.174  -3.366 -11.221  1.00 95.53           H  
ATOM   1000  CA  GLY A  64      15.429  -1.398 -11.585  1.00 95.53           C  
ATOM   1001  HA2 GLY A  64      14.426  -1.058 -11.844  1.00 95.53           H  
ATOM   1002  HA3 GLY A  64      15.609  -1.174 -10.534  1.00 95.53           H  
ATOM   1003  C   GLY A  64      16.460  -0.642 -12.417  1.00 95.53           C  
ATOM   1004  O   GLY A  64      17.651  -0.901 -12.281  1.00 95.53           O  
ATOM   1005  N   ILE A  65      16.013   0.313 -13.229  1.00 95.22           N  
ATOM   1006  H   ILE A  65      15.018   0.481 -13.279  1.00 95.22           H  
ATOM   1007  CA  ILE A  65      16.888   1.247 -13.940  1.00 95.22           C  
ATOM   1008  HA  ILE A  65      17.885   0.817 -14.023  1.00 95.22           H  
ATOM   1009  C   ILE A  65      16.997   2.513 -13.102  1.00 95.22           C  
ATOM   1010  CB  ILE A  65      16.374   1.524 -15.368  1.00 95.22           C  
ATOM   1011  HB  ILE A  65      15.395   1.998 -15.294  1.00 95.22           H  
ATOM   1012  O   ILE A  65      16.006   3.207 -12.850  1.00 95.22           O  
ATOM   1013  CG1 ILE A  65      16.195   0.227 -16.191  1.00 95.22           C  
ATOM   1014 HG12 ILE A  65      15.403  -0.372 -15.741  1.00 95.22           H  
ATOM   1015 HG13 ILE A  65      15.859   0.493 -17.193  1.00 95.22           H  
ATOM   1016  CG2 ILE A  65      17.311   2.501 -16.103  1.00 95.22           C  
ATOM   1017 HG21 ILE A  65      18.333   2.123 -16.107  1.00 95.22           H  
ATOM   1018 HG22 ILE A  65      17.297   3.477 -15.617  1.00 95.22           H  
ATOM   1019 HG23 ILE A  65      16.976   2.624 -17.133  1.00 95.22           H  
ATOM   1020  CD1 ILE A  65      17.444  -0.658 -16.323  1.00 95.22           C  
ATOM   1021 HD11 ILE A  65      17.764  -1.021 -15.347  1.00 95.22           H  
ATOM   1022 HD12 ILE A  65      17.205  -1.519 -16.948  1.00 95.22           H  
ATOM   1023 HD13 ILE A  65      18.256  -0.104 -16.795  1.00 95.22           H  
ATOM   1024  N   THR A  66      18.202   2.812 -12.628  1.00 92.54           N  
ATOM   1025  H   THR A  66      18.979   2.203 -12.840  1.00 92.54           H  
ATOM   1026  CA  THR A  66      18.444   4.010 -11.818  1.00 92.54           C  
ATOM   1027  HA  THR A  66      17.645   4.104 -11.083  1.00 92.54           H  
ATOM   1028  C   THR A  66      18.410   5.279 -12.662  1.00 92.54           C  
ATOM   1029  CB  THR A  66      19.746   3.906 -11.028  1.00 92.54           C  
ATOM   1030  HB  THR A  66      19.837   4.795 -10.403  1.00 92.54           H  
ATOM   1031  O   THR A  66      18.581   5.238 -13.880  1.00 92.54           O  
ATOM   1032  CG2 THR A  66      19.797   2.661 -10.139  1.00 92.54           C  
ATOM   1033 HG21 THR A  66      19.590   1.756 -10.710  1.00 92.54           H  
ATOM   1034 HG22 THR A  66      20.794   2.562  -9.710  1.00 92.54           H  
ATOM   1035 HG23 THR A  66      19.063   2.752  -9.338  1.00 92.54           H  
ATOM   1036  OG1 THR A  66      20.840   3.879 -11.897  1.00 92.54           O  
ATOM   1037  HG1 THR A  66      20.899   2.972 -12.209  1.00 92.54           H  
ATOM   1038  N   ILE A  67      18.213   6.441 -12.033  1.00 89.88           N  
ATOM   1039  H   ILE A  67      18.031   6.436 -11.039  1.00 89.88           H  
ATOM   1040  CA  ILE A  67      18.249   7.723 -12.758  1.00 89.88           C  
ATOM   1041  HA  ILE A  67      17.511   7.678 -13.559  1.00 89.88           H  
ATOM   1042  C   ILE A  67      19.617   7.919 -13.441  1.00 89.88           C  
ATOM   1043  CB  ILE A  67      17.878   8.908 -11.834  1.00 89.88           C  
ATOM   1044  HB  ILE A  67      18.613   8.969 -11.032  1.00 89.88           H  
ATOM   1045  O   ILE A  67      19.666   8.425 -14.559  1.00 89.88           O  
ATOM   1046  CG1 ILE A  67      16.468   8.735 -11.219  1.00 89.88           C  
ATOM   1047 HG12 ILE A  67      16.401   7.771 -10.716  1.00 89.88           H  
ATOM   1048 HG13 ILE A  67      15.721   8.750 -12.013  1.00 89.88           H  
ATOM   1049  CG2 ILE A  67      17.889  10.227 -12.632  1.00 89.88           C  
ATOM   1050 HG21 ILE A  67      17.755  11.077 -11.963  1.00 89.88           H  
ATOM   1051 HG22 ILE A  67      17.090  10.224 -13.373  1.00 89.88           H  
ATOM   1052 HG23 ILE A  67      18.834  10.367 -13.155  1.00 89.88           H  
ATOM   1053  CD1 ILE A  67      16.095   9.809 -10.192  1.00 89.88           C  
ATOM   1054 HD11 ILE A  67      16.894   9.904  -9.456  1.00 89.88           H  
ATOM   1055 HD12 ILE A  67      15.175   9.518  -9.686  1.00 89.88           H  
ATOM   1056 HD13 ILE A  67      15.930  10.770 -10.679  1.00 89.88           H  
ATOM   1057  N   MET A  68      20.709   7.463 -12.816  1.00 88.06           N  
ATOM   1058  H   MET A  68      20.597   7.001 -11.925  1.00 88.06           H  
ATOM   1059  CA  MET A  68      22.059   7.534 -13.395  1.00 88.06           C  
ATOM   1060  HA  MET A  68      22.233   8.544 -13.765  1.00 88.06           H  
ATOM   1061  C   MET A  68      22.261   6.584 -14.586  1.00 88.06           C  
ATOM   1062  CB  MET A  68      23.105   7.226 -12.318  1.00 88.06           C  
ATOM   1063  HB2 MET A  68      22.913   6.237 -11.904  1.00 88.06           H  
ATOM   1064  HB3 MET A  68      24.090   7.218 -12.785  1.00 88.06           H  
ATOM   1065  O   MET A  68      22.994   6.915 -15.513  1.00 88.06           O  
ATOM   1066  CG  MET A  68      23.120   8.267 -11.192  1.00 88.06           C  
ATOM   1067  HG2 MET A  68      22.199   8.190 -10.613  1.00 88.06           H  
ATOM   1068  HG3 MET A  68      23.159   9.261 -11.638  1.00 88.06           H  
ATOM   1069  SD  MET A  68      24.532   8.113 -10.065  1.00 88.06           S  
ATOM   1070  CE  MET A  68      24.193   6.480  -9.374  1.00 88.06           C  
ATOM   1071  HE1 MET A  68      24.277   5.717 -10.148  1.00 88.06           H  
ATOM   1072  HE2 MET A  68      23.182   6.496  -8.968  1.00 88.06           H  
ATOM   1073  HE3 MET A  68      24.912   6.263  -8.584  1.00 88.06           H  
ATOM   1074  N   GLU A  69      21.605   5.422 -14.588  1.00 93.78           N  
ATOM   1075  H   GLU A  69      21.052   5.175 -13.780  1.00 93.78           H  
ATOM   1076  CA  GLU A  69      21.683   4.437 -15.678  1.00 93.78           C  
ATOM   1077  HA  GLU A  69      22.680   4.443 -16.118  1.00 93.78           H  
ATOM   1078  C   GLU A  69      20.693   4.717 -16.809  1.00 93.78           C  
ATOM   1079  CB  GLU A  69      21.405   3.045 -15.111  1.00 93.78           C  
ATOM   1080  HB2 GLU A  69      21.271   2.337 -15.929  1.00 93.78           H  
ATOM   1081  HB3 GLU A  69      20.467   3.096 -14.558  1.00 93.78           H  
ATOM   1082  O   GLU A  69      20.847   4.199 -17.912  1.00 93.78           O  
ATOM   1083  CG  GLU A  69      22.552   2.545 -14.215  1.00 93.78           C  
ATOM   1084  HG2 GLU A  69      22.880   3.338 -13.544  1.00 93.78           H  
ATOM   1085  HG3 GLU A  69      23.400   2.282 -14.847  1.00 93.78           H  
ATOM   1086  CD  GLU A  69      22.129   1.339 -13.371  1.00 93.78           C  
ATOM   1087  OE1 GLU A  69      22.977   0.437 -13.159  1.00 93.78           O  
ATOM   1088  OE2 GLU A  69      20.965   1.351 -12.906  1.00 93.78           O  
ATOM   1089  N   ARG A  70      19.674   5.544 -16.564  1.00 93.62           N  
ATOM   1090  H   ARG A  70      19.566   5.869 -15.613  1.00 93.62           H  
ATOM   1091  CA  ARG A  70      18.597   5.802 -17.521  1.00 93.62           C  
ATOM   1092  HA  ARG A  70      18.039   4.877 -17.667  1.00 93.62           H  
ATOM   1093  C   ARG A  70      19.120   6.204 -18.897  1.00 93.62           C  
ATOM   1094  CB  ARG A  70      17.667   6.868 -16.936  1.00 93.62           C  
ATOM   1095  HB2 ARG A  70      17.245   6.504 -15.999  1.00 93.62           H  
ATOM   1096  HB3 ARG A  70      18.232   7.779 -16.740  1.00 93.62           H  
ATOM   1097  O   ARG A  70      18.673   5.645 -19.890  1.00 93.62           O  
ATOM   1098  CG  ARG A  70      16.538   7.177 -17.917  1.00 93.62           C  
ATOM   1099  HG2 ARG A  70      15.984   6.262 -18.131  1.00 93.62           H  
ATOM   1100  HG3 ARG A  70      16.951   7.568 -18.847  1.00 93.62           H  
ATOM   1101  CD  ARG A  70      15.596   8.229 -17.353  1.00 93.62           C  
ATOM   1102  HD2 ARG A  70      15.085   7.823 -16.480  1.00 93.62           H  
ATOM   1103  HD3 ARG A  70      16.179   9.104 -17.064  1.00 93.62           H  
ATOM   1104  NE  ARG A  70      14.627   8.603 -18.388  1.00 93.62           N  
ATOM   1105  HE  ARG A  70      14.747   8.160 -19.287  1.00 93.62           H  
ATOM   1106  NH1 ARG A  70      13.468  10.184 -17.198  1.00 93.62           N  
ATOM   1107 HH11 ARG A  70      12.746  10.890 -17.170  1.00 93.62           H  
ATOM   1108 HH12 ARG A  70      14.082  10.018 -16.414  1.00 93.62           H  
ATOM   1109  NH2 ARG A  70      12.948   9.748 -19.340  1.00 93.62           N  
ATOM   1110 HH21 ARG A  70      13.222   9.287 -20.196  1.00 93.62           H  
ATOM   1111 HH22 ARG A  70      12.256  10.484 -19.355  1.00 93.62           H  
ATOM   1112  CZ  ARG A  70      13.684   9.512 -18.297  1.00 93.62           C  
ATOM   1113  N   SER A  71      20.054   7.151 -18.962  1.00 94.48           N  
ATOM   1114  H   SER A  71      20.358   7.589 -18.104  1.00 94.48           H  
ATOM   1115  CA  SER A  71      20.562   7.662 -20.240  1.00 94.48           C  
ATOM   1116  HA  SER A  71      19.718   7.969 -20.858  1.00 94.48           H  
ATOM   1117  C   SER A  71      21.349   6.612 -21.026  1.00 94.48           C  
ATOM   1118  CB  SER A  71      21.456   8.883 -20.012  1.00 94.48           C  
ATOM   1119  HB2 SER A  71      22.327   8.591 -19.426  1.00 94.48           H  
ATOM   1120  HB3 SER A  71      21.788   9.269 -20.975  1.00 94.48           H  
ATOM   1121  O   SER A  71      21.267   6.583 -22.251  1.00 94.48           O  
ATOM   1122  OG  SER A  71      20.744   9.893 -19.323  1.00 94.48           O  
ATOM   1123  HG  SER A  71      21.325  10.644 -19.185  1.00 94.48           H  
ATOM   1124  N   SER A  72      22.117   5.749 -20.350  1.00 95.78           N  
ATOM   1125  H   SER A  72      22.067   5.715 -19.341  1.00 95.78           H  
ATOM   1126  CA  SER A  72      22.866   4.680 -21.020  1.00 95.78           C  
ATOM   1127  HA  SER A  72      23.318   5.086 -21.925  1.00 95.78           H  
ATOM   1128  C   SER A  72      21.945   3.547 -21.461  1.00 95.78           C  
ATOM   1129  CB  SER A  72      24.007   4.157 -20.140  1.00 95.78           C  
ATOM   1130  HB2 SER A  72      24.760   4.937 -20.036  1.00 95.78           H  
ATOM   1131  HB3 SER A  72      24.464   3.294 -20.626  1.00 95.78           H  
ATOM   1132  O   SER A  72      22.059   3.095 -22.599  1.00 95.78           O  
ATOM   1133  OG  SER A  72      23.554   3.789 -18.856  1.00 95.78           O  
ATOM   1134  HG  SER A  72      24.254   3.324 -18.393  1.00 95.78           H  
ATOM   1135  N   PHE A  73      20.993   3.157 -20.612  1.00 96.46           N  
ATOM   1136  H   PHE A  73      20.992   3.542 -19.678  1.00 96.46           H  
ATOM   1137  CA  PHE A  73      19.973   2.169 -20.948  1.00 96.46           C  
ATOM   1138  HA  PHE A  73      20.466   1.249 -21.261  1.00 96.46           H  
ATOM   1139  C   PHE A  73      19.101   2.628 -22.124  1.00 96.46           C  
ATOM   1140  CB  PHE A  73      19.133   1.862 -19.703  1.00 96.46           C  
ATOM   1141  HB2 PHE A  73      19.775   1.418 -18.941  1.00 96.46           H  
ATOM   1142  HB3 PHE A  73      18.734   2.792 -19.298  1.00 96.46           H  
ATOM   1143  O   PHE A  73      18.973   1.900 -23.099  1.00 96.46           O  
ATOM   1144  CG  PHE A  73      17.987   0.916 -19.992  1.00 96.46           C  
ATOM   1145  CD1 PHE A  73      16.689   1.420 -20.184  1.00 96.46           C  
ATOM   1146  HD1 PHE A  73      16.510   2.481 -20.101  1.00 96.46           H  
ATOM   1147  CD2 PHE A  73      18.230  -0.459 -20.149  1.00 96.46           C  
ATOM   1148  HD2 PHE A  73      19.233  -0.847 -20.046  1.00 96.46           H  
ATOM   1149  CE1 PHE A  73      15.637   0.552 -20.520  1.00 96.46           C  
ATOM   1150  HE1 PHE A  73      14.644   0.943 -20.685  1.00 96.46           H  
ATOM   1151  CE2 PHE A  73      17.181  -1.331 -20.480  1.00 96.46           C  
ATOM   1152  HE2 PHE A  73      17.376  -2.385 -20.615  1.00 96.46           H  
ATOM   1153  CZ  PHE A  73      15.886  -0.822 -20.671  1.00 96.46           C  
ATOM   1154  HZ  PHE A  73      15.083  -1.489 -20.949  1.00 96.46           H  
ATOM   1155  N   GLU A  74      18.549   3.846 -22.095  1.00 95.05           N  
ATOM   1156  H   GLU A  74      18.684   4.420 -21.275  1.00 95.05           H  
ATOM   1157  CA  GLU A  74      17.664   4.351 -23.161  1.00 95.05           C  
ATOM   1158  HA  GLU A  74      16.909   3.592 -23.367  1.00 95.05           H  
ATOM   1159  C   GLU A  74      18.401   4.563 -24.495  1.00 95.05           C  
ATOM   1160  CB  GLU A  74      16.933   5.638 -22.704  1.00 95.05           C  
ATOM   1161  HB2 GLU A  74      16.423   6.083 -23.558  1.00 95.05           H  
ATOM   1162  HB3 GLU A  74      17.659   6.357 -22.323  1.00 95.05           H  
ATOM   1163  O   GLU A  74      17.780   4.470 -25.551  1.00 95.05           O  
ATOM   1164  CG  GLU A  74      15.878   5.326 -21.623  1.00 95.05           C  
ATOM   1165  HG2 GLU A  74      15.163   4.621 -22.048  1.00 95.05           H  
ATOM   1166  HG3 GLU A  74      16.369   4.816 -20.794  1.00 95.05           H  
ATOM   1167  CD  GLU A  74      15.083   6.511 -21.032  1.00 95.05           C  
ATOM   1168  OE1 GLU A  74      14.136   6.229 -20.246  1.00 95.05           O  
ATOM   1169  OE2 GLU A  74      15.385   7.707 -21.223  1.00 95.05           O  
ATOM   1170  N   LYS A  75      19.722   4.800 -24.474  1.00 96.66           N  
ATOM   1171  H   LYS A  75      20.172   4.876 -23.573  1.00 96.66           H  
ATOM   1172  CA  LYS A  75      20.539   4.914 -25.693  1.00 96.66           C  
ATOM   1173  HA  LYS A  75      20.010   5.553 -26.399  1.00 96.66           H  
ATOM   1174  C   LYS A  75      20.729   3.569 -26.401  1.00 96.66           C  
ATOM   1175  CB  LYS A  75      21.887   5.564 -25.340  1.00 96.66           C  
ATOM   1176  HB2 LYS A  75      22.415   4.931 -24.626  1.00 96.66           H  
ATOM   1177  HB3 LYS A  75      21.695   6.529 -24.872  1.00 96.66           H  
ATOM   1178  O   LYS A  75      20.699   3.528 -27.628  1.00 96.66           O  
ATOM   1179  CG  LYS A  75      22.771   5.784 -26.577  1.00 96.66           C  
ATOM   1180  HG2 LYS A  75      22.987   4.827 -27.052  1.00 96.66           H  
ATOM   1181  HG3 LYS A  75      22.241   6.420 -27.287  1.00 96.66           H  
ATOM   1182  CD  LYS A  75      24.101   6.442 -26.199  1.00 96.66           C  
ATOM   1183  HD2 LYS A  75      23.905   7.408 -25.733  1.00 96.66           H  
ATOM   1184  HD3 LYS A  75      24.627   5.800 -25.492  1.00 96.66           H  
ATOM   1185  CE  LYS A  75      24.944   6.629 -27.465  1.00 96.66           C  
ATOM   1186  HE2 LYS A  75      24.394   7.268 -28.155  1.00 96.66           H  
ATOM   1187  HE3 LYS A  75      25.067   5.658 -27.943  1.00 96.66           H  
ATOM   1188  NZ  LYS A  75      26.271   7.221 -27.160  1.00 96.66           N  
ATOM   1189  HZ1 LYS A  75      26.788   6.617 -26.537  1.00 96.66           H  
ATOM   1190  HZ2 LYS A  75      26.805   7.334 -28.010  1.00 96.66           H  
ATOM   1191  HZ3 LYS A  75      26.161   8.126 -26.726  1.00 96.66           H  
ATOM   1192  N   ASN A  76      20.994   2.499 -25.651  1.00 96.38           N  
ATOM   1193  H   ASN A  76      20.992   2.608 -24.647  1.00 96.38           H  
ATOM   1194  CA  ASN A  76      21.134   1.145 -26.191  1.00 96.38           C  
ATOM   1195  HA  ASN A  76      20.422   1.015 -27.005  1.00 96.38           H  
ATOM   1196  C   ASN A  76      20.817   0.099 -25.099  1.00 96.38           C  
ATOM   1197  CB  ASN A  76      22.544   0.969 -26.795  1.00 96.38           C  
ATOM   1198  HB2 ASN A  76      22.732   1.780 -27.499  1.00 96.38           H  
ATOM   1199  HB3 ASN A  76      23.297   1.008 -26.008  1.00 96.38           H  
ATOM   1200  O   ASN A  76      21.727  -0.312 -24.369  1.00 96.38           O  
ATOM   1201  CG  ASN A  76      22.688  -0.345 -27.549  1.00 96.38           C  
ATOM   1202  ND2 ASN A  76      23.633  -0.436 -28.454  1.00 96.38           N  
ATOM   1203 HD21 ASN A  76      24.246   0.340 -28.659  1.00 96.38           H  
ATOM   1204 HD22 ASN A  76      23.701  -1.327 -28.925  1.00 96.38           H  
ATOM   1205  OD1 ASN A  76      21.969  -1.309 -27.343  1.00 96.38           O  
ATOM   1206  N   PRO A  77      19.547  -0.342 -24.988  1.00 96.14           N  
ATOM   1207  CA  PRO A  77      19.120  -1.271 -23.942  1.00 96.14           C  
ATOM   1208  HA  PRO A  77      19.269  -0.798 -22.971  1.00 96.14           H  
ATOM   1209  C   PRO A  77      19.869  -2.604 -23.967  1.00 96.14           C  
ATOM   1210  CB  PRO A  77      17.619  -1.482 -24.174  1.00 96.14           C  
ATOM   1211  HB2 PRO A  77      17.084  -1.658 -23.241  1.00 96.14           H  
ATOM   1212  HB3 PRO A  77      17.454  -2.312 -24.861  1.00 96.14           H  
ATOM   1213  O   PRO A  77      20.232  -3.120 -22.913  1.00 96.14           O  
ATOM   1214  CG  PRO A  77      17.172  -0.187 -24.846  1.00 96.14           C  
ATOM   1215  HG2 PRO A  77      16.283  -0.336 -25.459  1.00 96.14           H  
ATOM   1216  HG3 PRO A  77      16.988   0.576 -24.089  1.00 96.14           H  
ATOM   1217  CD  PRO A  77      18.385   0.191 -25.693  1.00 96.14           C  
ATOM   1218  HD2 PRO A  77      18.311  -0.277 -26.674  1.00 96.14           H  
ATOM   1219  HD3 PRO A  77      18.434   1.275 -25.794  1.00 96.14           H  
ATOM   1220  N   ILE A  78      20.139  -3.136 -25.164  1.00 96.48           N  
ATOM   1221  H   ILE A  78      19.870  -2.620 -25.990  1.00 96.48           H  
ATOM   1222  CA  ILE A  78      20.811  -4.427 -25.352  1.00 96.48           C  
ATOM   1223  HA  ILE A  78      20.299  -5.182 -24.755  1.00 96.48           H  
ATOM   1224  C   ILE A  78      22.242  -4.346 -24.824  1.00 96.48           C  
ATOM   1225  CB  ILE A  78      20.747  -4.869 -26.833  1.00 96.48           C  
ATOM   1226  HB  ILE A  78      21.156  -4.070 -27.452  1.00 96.48           H  
ATOM   1227  O   ILE A  78      22.585  -5.076 -23.900  1.00 96.48           O  
ATOM   1228  CG1 ILE A  78      19.274  -5.103 -27.247  1.00 96.48           C  
ATOM   1229 HG12 ILE A  78      18.854  -5.911 -26.647  1.00 96.48           H  
ATOM   1230 HG13 ILE A  78      18.693  -4.202 -27.048  1.00 96.48           H  
ATOM   1231  CG2 ILE A  78      21.594  -6.132 -27.072  1.00 96.48           C  
ATOM   1232 HG21 ILE A  78      21.576  -6.421 -28.123  1.00 96.48           H  
ATOM   1233 HG22 ILE A  78      21.218  -6.965 -26.478  1.00 96.48           H  
ATOM   1234 HG23 ILE A  78      22.640  -5.966 -26.816  1.00 96.48           H  
ATOM   1235  CD1 ILE A  78      19.078  -5.447 -28.728  1.00 96.48           C  
ATOM   1236 HD11 ILE A  78      19.566  -4.699 -29.353  1.00 96.48           H  
ATOM   1237 HD12 ILE A  78      19.484  -6.434 -28.948  1.00 96.48           H  
ATOM   1238 HD13 ILE A  78      18.012  -5.461 -28.956  1.00 96.48           H  
ATOM   1239  N   ALA A  79      23.040  -3.391 -25.314  1.00 96.71           N  
ATOM   1240  H   ALA A  79      22.690  -2.799 -26.054  1.00 96.71           H  
ATOM   1241  CA  ALA A  79      24.431  -3.243 -24.879  1.00 96.71           C  
ATOM   1242  HA  ALA A  79      24.954  -4.179 -25.072  1.00 96.71           H  
ATOM   1243  C   ALA A  79      24.544  -2.942 -23.373  1.00 96.71           C  
ATOM   1244  CB  ALA A  79      25.087  -2.134 -25.709  1.00 96.71           C  
ATOM   1245  HB1 ALA A  79      25.023  -2.387 -26.767  1.00 96.71           H  
ATOM   1246  HB2 ALA A  79      26.138  -2.052 -25.432  1.00 96.71           H  
ATOM   1247  HB3 ALA A  79      24.588  -1.183 -25.522  1.00 96.71           H  
ATOM   1248  O   ALA A  79      25.472  -3.405 -22.706  1.00 96.71           O  
ATOM   1249  N   PHE A  80      23.594  -2.184 -22.810  1.00 96.95           N  
ATOM   1250  H   PHE A  80      22.851  -1.823 -23.392  1.00 96.95           H  
ATOM   1251  CA  PHE A  80      23.538  -1.952 -21.368  1.00 96.95           C  
ATOM   1252  HA  PHE A  80      24.495  -1.544 -21.042  1.00 96.95           H  
ATOM   1253  C   PHE A  80      23.320  -3.262 -20.597  1.00 96.95           C  
ATOM   1254  CB  PHE A  80      22.442  -0.929 -21.041  1.00 96.95           C  
ATOM   1255  HB2 PHE A  80      22.686   0.017 -21.525  1.00 96.95           H  
ATOM   1256  HB3 PHE A  80      21.493  -1.271 -21.455  1.00 96.95           H  
ATOM   1257  O   PHE A  80      24.037  -3.527 -19.634  1.00 96.95           O  
ATOM   1258  CG  PHE A  80      22.268  -0.698 -19.551  1.00 96.95           C  
ATOM   1259  CD1 PHE A  80      21.402  -1.520 -18.803  1.00 96.95           C  
ATOM   1260  HD1 PHE A  80      20.854  -2.312 -19.291  1.00 96.95           H  
ATOM   1261  CD2 PHE A  80      22.996   0.314 -18.901  1.00 96.95           C  
ATOM   1262  HD2 PHE A  80      23.668   0.940 -19.469  1.00 96.95           H  
ATOM   1263  CE1 PHE A  80      21.245  -1.319 -17.422  1.00 96.95           C  
ATOM   1264  HE1 PHE A  80      20.567  -1.943 -16.860  1.00 96.95           H  
ATOM   1265  CE2 PHE A  80      22.849   0.509 -17.515  1.00 96.95           C  
ATOM   1266  HE2 PHE A  80      23.402   1.293 -17.019  1.00 96.95           H  
ATOM   1267  CZ  PHE A  80      21.970  -0.304 -16.777  1.00 96.95           C  
ATOM   1268  HZ  PHE A  80      21.841  -0.145 -15.717  1.00 96.95           H  
ATOM   1269  N   LEU A  81      22.362  -4.092 -21.010  1.00 96.83           N  
ATOM   1270  H   LEU A  81      21.833  -3.854 -21.837  1.00 96.83           H  
ATOM   1271  CA  LEU A  81      22.066  -5.363 -20.347  1.00 96.83           C  
ATOM   1272  HA  LEU A  81      22.006  -5.194 -19.272  1.00 96.83           H  
ATOM   1273  C   LEU A  81      23.189  -6.391 -20.544  1.00 96.83           C  
ATOM   1274  CB  LEU A  81      20.710  -5.876 -20.852  1.00 96.83           C  
ATOM   1275  HB2 LEU A  81      20.569  -6.903 -20.518  1.00 96.83           H  
ATOM   1276  HB3 LEU A  81      20.725  -5.880 -21.942  1.00 96.83           H  
ATOM   1277  O   LEU A  81      23.583  -7.054 -19.588  1.00 96.83           O  
ATOM   1278  CG  LEU A  81      19.516  -5.035 -20.366  1.00 96.83           C  
ATOM   1279  HG  LEU A  81      19.673  -3.981 -20.592  1.00 96.83           H  
ATOM   1280  CD1 LEU A  81      18.252  -5.493 -21.084  1.00 96.83           C  
ATOM   1281 HD11 LEU A  81      17.376  -4.987 -20.678  1.00 96.83           H  
ATOM   1282 HD12 LEU A  81      18.342  -5.242 -22.141  1.00 96.83           H  
ATOM   1283 HD13 LEU A  81      18.137  -6.571 -20.976  1.00 96.83           H  
ATOM   1284  CD2 LEU A  81      19.306  -5.157 -18.857  1.00 96.83           C  
ATOM   1285 HD21 LEU A  81      20.140  -4.706 -18.318  1.00 96.83           H  
ATOM   1286 HD22 LEU A  81      19.227  -6.207 -18.574  1.00 96.83           H  
ATOM   1287 HD23 LEU A  81      18.395  -4.631 -18.572  1.00 96.83           H  
ATOM   1288  N   GLU A  82      23.796  -6.455 -21.723  1.00 95.59           N  
ATOM   1289  H   GLU A  82      23.413  -5.941 -22.503  1.00 95.59           H  
ATOM   1290  CA  GLU A  82      24.987  -7.279 -21.957  1.00 95.59           C  
ATOM   1291  HA  GLU A  82      24.758  -8.322 -21.734  1.00 95.59           H  
ATOM   1292  C   GLU A  82      26.146  -6.879 -21.036  1.00 95.59           C  
ATOM   1293  CB  GLU A  82      25.406  -7.178 -23.425  1.00 95.59           C  
ATOM   1294  HB2 GLU A  82      25.485  -6.124 -23.691  1.00 95.59           H  
ATOM   1295  HB3 GLU A  82      26.386  -7.640 -23.545  1.00 95.59           H  
ATOM   1296  O   GLU A  82      26.805  -7.738 -20.450  1.00 95.59           O  
ATOM   1297  CG  GLU A  82      24.413  -7.892 -24.355  1.00 95.59           C  
ATOM   1298  HG2 GLU A  82      23.406  -7.507 -24.194  1.00 95.59           H  
ATOM   1299  HG3 GLU A  82      24.404  -8.951 -24.098  1.00 95.59           H  
ATOM   1300  CD  GLU A  82      24.777  -7.732 -25.837  1.00 95.59           C  
ATOM   1301  OE1 GLU A  82      24.367  -8.617 -26.621  1.00 95.59           O  
ATOM   1302  OE2 GLU A  82      25.438  -6.724 -26.186  1.00 95.59           O  
ATOM   1303  N   SER A  83      26.331  -5.576 -20.787  1.00 95.23           N  
ATOM   1304  H   SER A  83      25.796  -4.909 -21.324  1.00 95.23           H  
ATOM   1305  CA  SER A  83      27.329  -5.090 -19.821  1.00 95.23           C  
ATOM   1306  HA  SER A  83      28.285  -5.545 -20.083  1.00 95.23           H  
ATOM   1307  C   SER A  83      27.033  -5.492 -18.369  1.00 95.23           C  
ATOM   1308  CB  SER A  83      27.501  -3.571 -19.937  1.00 95.23           C  
ATOM   1309  HB2 SER A  83      27.470  -3.280 -20.987  1.00 95.23           H  
ATOM   1310  HB3 SER A  83      28.481  -3.306 -19.542  1.00 95.23           H  
ATOM   1311  O   SER A  83      27.938  -5.514 -17.535  1.00 95.23           O  
ATOM   1312  OG  SER A  83      26.531  -2.837 -19.210  1.00 95.23           O  
ATOM   1313  HG  SER A  83      25.655  -3.151 -19.447  1.00 95.23           H  
ATOM   1314  N   LYS A  84      25.775  -5.835 -18.061  1.00 93.10           N  
ATOM   1315  H   LYS A  84      25.103  -5.837 -18.815  1.00 93.10           H  
ATOM   1316  CA  LYS A  84      25.343  -6.387 -16.768  1.00 93.10           C  
ATOM   1317  HA  LYS A  84      26.024  -6.036 -15.993  1.00 93.10           H  
ATOM   1318  C   LYS A  84      25.443  -7.919 -16.716  1.00 93.10           C  
ATOM   1319  CB  LYS A  84      23.918  -5.908 -16.435  1.00 93.10           C  
ATOM   1320  HB2 LYS A  84      23.247  -6.206 -17.241  1.00 93.10           H  
ATOM   1321  HB3 LYS A  84      23.570  -6.409 -15.532  1.00 93.10           H  
ATOM   1322  O   LYS A  84      25.151  -8.491 -15.670  1.00 93.10           O  
ATOM   1323  CG  LYS A  84      23.772  -4.393 -16.230  1.00 93.10           C  
ATOM   1324  HG2 LYS A  84      22.707  -4.164 -16.219  1.00 93.10           H  
ATOM   1325  HG3 LYS A  84      24.221  -3.855 -17.066  1.00 93.10           H  
ATOM   1326  CD  LYS A  84      24.391  -3.897 -14.917  1.00 93.10           C  
ATOM   1327  HD2 LYS A  84      25.474  -4.010 -14.950  1.00 93.10           H  
ATOM   1328  HD3 LYS A  84      23.985  -4.479 -14.089  1.00 93.10           H  
ATOM   1329  CE  LYS A  84      24.014  -2.421 -14.753  1.00 93.10           C  
ATOM   1330  HE2 LYS A  84      24.483  -1.846 -15.552  1.00 93.10           H  
ATOM   1331  HE3 LYS A  84      22.936  -2.329 -14.884  1.00 93.10           H  
ATOM   1332  NZ  LYS A  84      24.387  -1.869 -13.429  1.00 93.10           N  
ATOM   1333  HZ1 LYS A  84      23.973  -0.952 -13.333  1.00 93.10           H  
ATOM   1334  HZ2 LYS A  84      25.388  -1.783 -13.327  1.00 93.10           H  
ATOM   1335  HZ3 LYS A  84      23.991  -2.422 -12.683  1.00 93.10           H  
ATOM   1336  N   GLY A  85      25.877  -8.569 -17.799  1.00 94.36           N  
ATOM   1337  H   GLY A  85      26.108  -8.033 -18.623  1.00 94.36           H  
ATOM   1338  CA  GLY A  85      26.067 -10.018 -17.883  1.00 94.36           C  
ATOM   1339  HA2 GLY A  85      26.274 -10.420 -16.891  1.00 94.36           H  
ATOM   1340  HA3 GLY A  85      26.931 -10.214 -18.518  1.00 94.36           H  
ATOM   1341  C   GLY A  85      24.885 -10.794 -18.466  1.00 94.36           C  
ATOM   1342  O   GLY A  85      24.921 -12.023 -18.452  1.00 94.36           O  
ATOM   1343  N   TYR A  86      23.848 -10.117 -18.971  1.00 95.74           N  
ATOM   1344  H   TYR A  86      23.882  -9.108 -19.005  1.00 95.74           H  
ATOM   1345  CA  TYR A  86      22.772 -10.797 -19.694  1.00 95.74           C  
ATOM   1346  HA  TYR A  86      22.526 -11.714 -19.158  1.00 95.74           H  
ATOM   1347  C   TYR A  86      23.228 -11.191 -21.099  1.00 95.74           C  
ATOM   1348  CB  TYR A  86      21.500  -9.948 -19.749  1.00 95.74           C  
ATOM   1349  HB2 TYR A  86      21.716  -9.023 -20.282  1.00 95.74           H  
ATOM   1350  HB3 TYR A  86      20.749 -10.491 -20.323  1.00 95.74           H  
ATOM   1351  O   TYR A  86      24.003 -10.493 -21.746  1.00 95.74           O  
ATOM   1352  CG  TYR A  86      20.912  -9.632 -18.390  1.00 95.74           C  
ATOM   1353  CD1 TYR A  86      20.141 -10.590 -17.703  1.00 95.74           C  
ATOM   1354  HD1 TYR A  86      19.958 -11.557 -18.148  1.00 95.74           H  
ATOM   1355  CD2 TYR A  86      21.143  -8.373 -17.813  1.00 95.74           C  
ATOM   1356  HD2 TYR A  86      21.711  -7.628 -18.350  1.00 95.74           H  
ATOM   1357  CE1 TYR A  86      19.609 -10.280 -16.433  1.00 95.74           C  
ATOM   1358  HE1 TYR A  86      19.012 -11.003 -15.898  1.00 95.74           H  
ATOM   1359  CE2 TYR A  86      20.636  -8.065 -16.546  1.00 95.74           C  
ATOM   1360  HE2 TYR A  86      20.816  -7.100 -16.096  1.00 95.74           H  
ATOM   1361  OH  TYR A  86      19.397  -8.658 -14.636  1.00 95.74           O  
ATOM   1362  HH  TYR A  86      18.848  -9.354 -14.268  1.00 95.74           H  
ATOM   1363  CZ  TYR A  86      19.870  -9.014 -15.855  1.00 95.74           C  
ATOM   1364  N   ILE A  87      22.727 -12.318 -21.581  1.00 94.00           N  
ATOM   1365  H   ILE A  87      22.080 -12.832 -20.999  1.00 94.00           H  
ATOM   1366  CA  ILE A  87      23.089 -12.928 -22.857  1.00 94.00           C  
ATOM   1367  HA  ILE A  87      23.707 -12.232 -23.424  1.00 94.00           H  
ATOM   1368  C   ILE A  87      21.796 -13.165 -23.644  1.00 94.00           C  
ATOM   1369  CB  ILE A  87      23.916 -14.217 -22.608  1.00 94.00           C  
ATOM   1370  HB  ILE A  87      23.280 -14.938 -22.094  1.00 94.00           H  
ATOM   1371  O   ILE A  87      20.746 -13.424 -23.054  1.00 94.00           O  
ATOM   1372  CG1 ILE A  87      25.147 -13.933 -21.709  1.00 94.00           C  
ATOM   1373 HG12 ILE A  87      25.787 -13.196 -22.194  1.00 94.00           H  
ATOM   1374 HG13 ILE A  87      24.810 -13.510 -20.763  1.00 94.00           H  
ATOM   1375  CG2 ILE A  87      24.370 -14.835 -23.942  1.00 94.00           C  
ATOM   1376 HG21 ILE A  87      24.983 -14.124 -24.497  1.00 94.00           H  
ATOM   1377 HG22 ILE A  87      24.944 -15.744 -23.766  1.00 94.00           H  
ATOM   1378 HG23 ILE A  87      23.498 -15.126 -24.528  1.00 94.00           H  
ATOM   1379  CD1 ILE A  87      25.993 -15.156 -21.336  1.00 94.00           C  
ATOM   1380 HD11 ILE A  87      25.362 -15.916 -20.874  1.00 94.00           H  
ATOM   1381 HD12 ILE A  87      26.752 -14.855 -20.614  1.00 94.00           H  
ATOM   1382 HD13 ILE A  87      26.499 -15.565 -22.210  1.00 94.00           H  
ATOM   1383  N   ARG A  88      21.869 -13.075 -24.983  1.00 91.76           N  
ATOM   1384  H   ARG A  88      22.759 -12.808 -25.378  1.00 91.76           H  
ATOM   1385  CA  ARG A  88      20.712 -13.229 -25.894  1.00 91.76           C  
ATOM   1386  HA  ARG A  88      21.005 -12.917 -26.896  1.00 91.76           H  
ATOM   1387  C   ARG A  88      19.550 -12.305 -25.519  1.00 91.76           C  
ATOM   1388  CB  ARG A  88      20.259 -14.695 -25.959  1.00 91.76           C  
ATOM   1389  HB2 ARG A  88      20.029 -15.035 -24.950  1.00 91.76           H  
ATOM   1390  HB3 ARG A  88      19.341 -14.763 -26.543  1.00 91.76           H  
ATOM   1391  O   ARG A  88      18.398 -12.720 -25.444  1.00 91.76           O  
ATOM   1392  CG  ARG A  88      21.278 -15.629 -26.612  1.00 91.76           C  
ATOM   1393  HG2 ARG A  88      22.281 -15.454 -26.224  1.00 91.76           H  
ATOM   1394  HG3 ARG A  88      21.280 -15.478 -27.692  1.00 91.76           H  
ATOM   1395  CD  ARG A  88      20.839 -17.046 -26.275  1.00 91.76           C  
ATOM   1396  HD2 ARG A  88      20.783 -17.114 -25.188  1.00 91.76           H  
ATOM   1397  HD3 ARG A  88      19.846 -17.226 -26.686  1.00 91.76           H  
ATOM   1398  NE  ARG A  88      21.777 -18.063 -26.770  1.00 91.76           N  
ATOM   1399  HE  ARG A  88      22.456 -17.774 -27.461  1.00 91.76           H  
ATOM   1400  NH1 ARG A  88      20.889 -19.758 -25.506  1.00 91.76           N  
ATOM   1401 HH11 ARG A  88      20.436 -19.080 -24.910  1.00 91.76           H  
ATOM   1402 HH12 ARG A  88      20.839 -20.724 -25.214  1.00 91.76           H  
ATOM   1403  NH2 ARG A  88      22.528 -20.194 -26.970  1.00 91.76           N  
ATOM   1404 HH21 ARG A  88      23.185 -19.885 -27.672  1.00 91.76           H  
ATOM   1405 HH22 ARG A  88      22.478 -21.164 -26.691  1.00 91.76           H  
ATOM   1406  CZ  ARG A  88      21.725 -19.331 -26.414  1.00 91.76           C  
ATOM   1407  N   VAL A  89      19.879 -11.046 -25.259  1.00 92.70           N  
ATOM   1408  H   VAL A  89      20.843 -10.764 -25.369  1.00 92.70           H  
ATOM   1409  CA  VAL A  89      18.891 -10.015 -24.956  1.00 92.70           C  
ATOM   1410  HA  VAL A  89      18.164 -10.415 -24.249  1.00 92.70           H  
ATOM   1411  C   VAL A  89      18.160  -9.636 -26.244  1.00 92.70           C  
ATOM   1412  CB  VAL A  89      19.572  -8.798 -24.313  1.00 92.70           C  
ATOM   1413  HB  VAL A  89      20.308  -8.391 -25.007  1.00 92.70           H  
ATOM   1414  O   VAL A  89      18.785  -9.183 -27.201  1.00 92.70           O  
ATOM   1415  CG1 VAL A  89      18.557  -7.704 -23.978  1.00 92.70           C  
ATOM   1416 HG11 VAL A  89      19.081  -6.855 -23.541  1.00 92.70           H  
ATOM   1417 HG12 VAL A  89      18.055  -7.366 -24.885  1.00 92.70           H  
ATOM   1418 HG13 VAL A  89      17.811  -8.080 -23.278  1.00 92.70           H  
ATOM   1419  CG2 VAL A  89      20.302  -9.177 -23.017  1.00 92.70           C  
ATOM   1420 HG21 VAL A  89      21.077  -9.917 -23.214  1.00 92.70           H  
ATOM   1421 HG22 VAL A  89      20.788  -8.295 -22.600  1.00 92.70           H  
ATOM   1422 HG23 VAL A  89      19.592  -9.581 -22.294  1.00 92.70           H  
ATOM   1423  N   ASP A  90      16.839  -9.791 -26.251  1.00 92.68           N  
ATOM   1424  H   ASP A  90      16.394 -10.202 -25.442  1.00 92.68           H  
ATOM   1425  CA  ASP A  90      15.957  -9.337 -27.328  1.00 92.68           C  
ATOM   1426  HA  ASP A  90      16.550  -9.064 -28.201  1.00 92.68           H  
ATOM   1427  C   ASP A  90      15.189  -8.097 -26.857  1.00 92.68           C  
ATOM   1428  CB  ASP A  90      15.027 -10.486 -27.746  1.00 92.68           C  
ATOM   1429  HB2 ASP A  90      14.355 -10.717 -26.920  1.00 92.68           H  
ATOM   1430  HB3 ASP A  90      15.634 -11.369 -27.943  1.00 92.68           H  
ATOM   1431  O   ASP A  90      14.597  -8.100 -25.777  1.00 92.68           O  
ATOM   1432  CG  ASP A  90      14.193 -10.181 -28.998  1.00 92.68           C  
ATOM   1433  OD1 ASP A  90      13.947  -8.984 -29.277  1.00 92.68           O  
ATOM   1434  OD2 ASP A  90      13.796 -11.153 -29.672  1.00 92.68           O  
ATOM   1435  N   SER A  91      15.183  -7.028 -27.657  1.00 90.82           N  
ATOM   1436  H   SER A  91      15.474  -7.164 -28.615  1.00 90.82           H  
ATOM   1437  CA  SER A  91      14.468  -5.792 -27.327  1.00 90.82           C  
ATOM   1438  HA  SER A  91      14.819  -5.446 -26.355  1.00 90.82           H  
ATOM   1439  C   SER A  91      12.955  -5.985 -27.209  1.00 90.82           C  
ATOM   1440  CB  SER A  91      14.773  -4.706 -28.361  1.00 90.82           C  
ATOM   1441  HB2 SER A  91      15.842  -4.496 -28.353  1.00 90.82           H  
ATOM   1442  HB3 SER A  91      14.233  -3.798 -28.095  1.00 90.82           H  
ATOM   1443  O   SER A  91      12.322  -5.264 -26.440  1.00 90.82           O  
ATOM   1444  OG  SER A  91      14.386  -5.121 -29.657  1.00 90.82           O  
ATOM   1445  HG  SER A  91      14.555  -4.421 -30.292  1.00 90.82           H  
ATOM   1446  N   LEU A  92      12.379  -6.970 -27.906  1.00 92.42           N  
ATOM   1447  H   LEU A  92      12.967  -7.542 -28.495  1.00 92.42           H  
ATOM   1448  CA  LEU A  92      10.960  -7.332 -27.803  1.00 92.42           C  
ATOM   1449  HA  LEU A  92      10.356  -6.427 -27.866  1.00 92.42           H  
ATOM   1450  C   LEU A  92      10.615  -7.993 -26.462  1.00 92.42           C  
ATOM   1451  CB  LEU A  92      10.599  -8.273 -28.966  1.00 92.42           C  
ATOM   1452  HB2 LEU A  92      11.230  -9.159 -28.901  1.00 92.42           H  
ATOM   1453  HB3 LEU A  92       9.565  -8.595 -28.842  1.00 92.42           H  
ATOM   1454  O   LEU A  92       9.450  -8.031 -26.074  1.00 92.42           O  
ATOM   1455  CG  LEU A  92      10.755  -7.659 -30.369  1.00 92.42           C  
ATOM   1456  HG  LEU A  92      11.779  -7.317 -30.517  1.00 92.42           H  
ATOM   1457  CD1 LEU A  92      10.444  -8.719 -31.425  1.00 92.42           C  
ATOM   1458 HD11 LEU A  92       9.423  -9.081 -31.310  1.00 92.42           H  
ATOM   1459 HD12 LEU A  92      10.580  -8.300 -32.422  1.00 92.42           H  
ATOM   1460 HD13 LEU A  92      11.138  -9.550 -31.302  1.00 92.42           H  
ATOM   1461  CD2 LEU A  92       9.804  -6.476 -30.588  1.00 92.42           C  
ATOM   1462 HD21 LEU A  92       9.887  -6.128 -31.617  1.00 92.42           H  
ATOM   1463 HD22 LEU A  92       8.777  -6.781 -30.388  1.00 92.42           H  
ATOM   1464 HD23 LEU A  92      10.078  -5.655 -29.925  1.00 92.42           H  
ATOM   1465  N   LEU A  93      11.624  -8.483 -25.739  1.00 93.55           N  
ATOM   1466  H   LEU A  93      12.557  -8.397 -26.118  1.00 93.55           H  
ATOM   1467  CA  LEU A  93      11.500  -9.111 -24.425  1.00 93.55           C  
ATOM   1468  HA  LEU A  93      10.453  -9.356 -24.249  1.00 93.55           H  
ATOM   1469  C   LEU A  93      11.889  -8.162 -23.278  1.00 93.55           C  
ATOM   1470  CB  LEU A  93      12.303 -10.420 -24.424  1.00 93.55           C  
ATOM   1471  HB2 LEU A  93      13.356 -10.188 -24.586  1.00 93.55           H  
ATOM   1472  HB3 LEU A  93      12.216 -10.860 -23.430  1.00 93.55           H  
ATOM   1473  O   LEU A  93      12.153  -8.606 -22.157  1.00 93.55           O  
ATOM   1474  CG  LEU A  93      11.857 -11.464 -25.466  1.00 93.55           C  
ATOM   1475  HG  LEU A  93      12.021 -11.071 -26.469  1.00 93.55           H  
ATOM   1476  CD1 LEU A  93      12.694 -12.734 -25.305  1.00 93.55           C  
ATOM   1477 HD11 LEU A  93      13.753 -12.485 -25.365  1.00 93.55           H  
ATOM   1478 HD12 LEU A  93      12.496 -13.203 -24.341  1.00 93.55           H  
ATOM   1479 HD13 LEU A  93      12.456 -13.433 -26.107  1.00 93.55           H  
ATOM   1480  CD2 LEU A  93      10.382 -11.853 -25.332  1.00 93.55           C  
ATOM   1481 HD21 LEU A  93      10.150 -12.650 -26.039  1.00 93.55           H  
ATOM   1482 HD22 LEU A  93       9.750 -10.998 -25.571  1.00 93.55           H  
ATOM   1483 HD23 LEU A  93      10.174 -12.193 -24.318  1.00 93.55           H  
ATOM   1484  N   ILE A  94      11.912  -6.853 -23.557  1.00 95.36           N  
ATOM   1485  H   ILE A  94      11.714  -6.580 -24.508  1.00 95.36           H  
ATOM   1486  CA  ILE A  94      12.139  -5.783 -22.585  1.00 95.36           C  
ATOM   1487  HA  ILE A  94      12.346  -6.222 -21.609  1.00 95.36           H  
ATOM   1488  C   ILE A  94      10.871  -4.936 -22.479  1.00 95.36           C  
ATOM   1489  CB  ILE A  94      13.352  -4.911 -22.978  1.00 95.36           C  
ATOM   1490  HB  ILE A  94      13.136  -4.418 -23.926  1.00 95.36           H  
ATOM   1491  O   ILE A  94      10.577  -4.114 -23.345  1.00 95.36           O  
ATOM   1492  CG1 ILE A  94      14.634  -5.749 -23.157  1.00 95.36           C  
ATOM   1493 HG12 ILE A  94      14.903  -6.201 -22.203  1.00 95.36           H  
ATOM   1494 HG13 ILE A  94      14.440  -6.554 -23.866  1.00 95.36           H  
ATOM   1495  CG2 ILE A  94      13.574  -3.831 -21.900  1.00 95.36           C  
ATOM   1496 HG21 ILE A  94      12.696  -3.190 -21.814  1.00 95.36           H  
ATOM   1497 HG22 ILE A  94      13.772  -4.307 -20.940  1.00 95.36           H  
ATOM   1498 HG23 ILE A  94      14.416  -3.198 -22.184  1.00 95.36           H  
ATOM   1499  CD1 ILE A  94      15.828  -4.951 -23.694  1.00 95.36           C  
ATOM   1500 HD11 ILE A  94      15.528  -4.358 -24.558  1.00 95.36           H  
ATOM   1501 HD12 ILE A  94      16.616  -5.641 -23.996  1.00 95.36           H  
ATOM   1502 HD13 ILE A  94      16.222  -4.287 -22.924  1.00 95.36           H  
ATOM   1503  N   ILE A  95      10.143  -5.071 -21.373  1.00 94.59           N  
ATOM   1504  H   ILE A  95      10.437  -5.758 -20.692  1.00 94.59           H  
ATOM   1505  CA  ILE A  95       8.941  -4.272 -21.113  1.00 94.59           C  
ATOM   1506  HA  ILE A  95       8.649  -3.760 -22.030  1.00 94.59           H  
ATOM   1507  C   ILE A  95       9.270  -3.207 -20.072  1.00 94.59           C  
ATOM   1508  CB  ILE A  95       7.741  -5.155 -20.717  1.00 94.59           C  
ATOM   1509  HB  ILE A  95       7.964  -5.641 -19.768  1.00 94.59           H  
ATOM   1510  O   ILE A  95       9.615  -3.517 -18.932  1.00 94.59           O  
ATOM   1511  CG1 ILE A  95       7.506  -6.253 -21.781  1.00 94.59           C  
ATOM   1512 HG12 ILE A  95       8.394  -6.881 -21.854  1.00 94.59           H  
ATOM   1513 HG13 ILE A  95       7.342  -5.791 -22.755  1.00 94.59           H  
ATOM   1514  CG2 ILE A  95       6.491  -4.277 -20.513  1.00 94.59           C  
ATOM   1515 HG21 ILE A  95       6.667  -3.512 -19.756  1.00 94.59           H  
ATOM   1516 HG22 ILE A  95       6.208  -3.801 -21.452  1.00 94.59           H  
ATOM   1517 HG23 ILE A  95       5.657  -4.886 -20.164  1.00 94.59           H  
ATOM   1518  CD1 ILE A  95       6.332  -7.191 -21.479  1.00 94.59           C  
ATOM   1519 HD11 ILE A  95       5.386  -6.664 -21.600  1.00 94.59           H  
ATOM   1520 HD12 ILE A  95       6.409  -7.575 -20.462  1.00 94.59           H  
ATOM   1521 HD13 ILE A  95       6.352  -8.028 -22.177  1.00 94.59           H  
ATOM   1522  N   LYS A  96       9.152  -1.931 -20.445  1.00 94.15           N  
ATOM   1523  H   LYS A  96       8.843  -1.746 -21.389  1.00 94.15           H  
ATOM   1524  CA  LYS A  96       9.349  -0.809 -19.520  1.00 94.15           C  
ATOM   1525  HA  LYS A  96      10.196  -1.050 -18.878  1.00 94.15           H  
ATOM   1526  C   LYS A  96       8.129  -0.641 -18.618  1.00 94.15           C  
ATOM   1527  CB  LYS A  96       9.688   0.461 -20.309  1.00 94.15           C  
ATOM   1528  HB2 LYS A  96      10.559   0.252 -20.929  1.00 94.15           H  
ATOM   1529  HB3 LYS A  96       8.854   0.714 -20.963  1.00 94.15           H  
ATOM   1530  O   LYS A  96       7.015  -0.473 -19.098  1.00 94.15           O  
ATOM   1531  CG  LYS A  96       9.999   1.656 -19.395  1.00 94.15           C  
ATOM   1532  HG2 LYS A  96       9.089   1.979 -18.888  1.00 94.15           H  
ATOM   1533  HG3 LYS A  96      10.737   1.359 -18.650  1.00 94.15           H  
ATOM   1534  CD  LYS A  96      10.560   2.812 -20.231  1.00 94.15           C  
ATOM   1535  HD2 LYS A  96      11.502   2.489 -20.674  1.00 94.15           H  
ATOM   1536  HD3 LYS A  96       9.860   3.051 -21.032  1.00 94.15           H  
ATOM   1537  CE  LYS A  96      10.801   4.062 -19.381  1.00 94.15           C  
ATOM   1538  HE2 LYS A  96       9.837   4.471 -19.080  1.00 94.15           H  
ATOM   1539  HE3 LYS A  96      11.338   3.766 -18.479  1.00 94.15           H  
ATOM   1540  NZ  LYS A  96      11.588   5.073 -20.137  1.00 94.15           N  
ATOM   1541  HZ1 LYS A  96      12.513   4.731 -20.358  1.00 94.15           H  
ATOM   1542  HZ2 LYS A  96      11.774   5.907 -19.599  1.00 94.15           H  
ATOM   1543  HZ3 LYS A  96      11.143   5.323 -21.009  1.00 94.15           H  
ATOM   1544  N   LEU A  97       8.369  -0.612 -17.312  1.00 94.53           N  
ATOM   1545  H   LEU A  97       9.317  -0.764 -16.999  1.00 94.53           H  
ATOM   1546  CA  LEU A  97       7.351  -0.508 -16.274  1.00 94.53           C  
ATOM   1547  HA  LEU A  97       6.358  -0.459 -16.721  1.00 94.53           H  
ATOM   1548  C   LEU A  97       7.585   0.766 -15.452  1.00 94.53           C  
ATOM   1549  CB  LEU A  97       7.392  -1.775 -15.405  1.00 94.53           C  
ATOM   1550  HB2 LEU A  97       8.386  -1.871 -14.970  1.00 94.53           H  
ATOM   1551  HB3 LEU A  97       6.679  -1.656 -14.589  1.00 94.53           H  
ATOM   1552  O   LEU A  97       8.460   0.794 -14.574  1.00 94.53           O  
ATOM   1553  CG  LEU A  97       7.057  -3.069 -16.168  1.00 94.53           C  
ATOM   1554  HG  LEU A  97       7.688  -3.161 -17.053  1.00 94.53           H  
ATOM   1555  CD1 LEU A  97       7.355  -4.257 -15.263  1.00 94.53           C  
ATOM   1556 HD11 LEU A  97       8.428  -4.310 -15.082  1.00 94.53           H  
ATOM   1557 HD12 LEU A  97       6.824  -4.154 -14.316  1.00 94.53           H  
ATOM   1558 HD13 LEU A  97       7.037  -5.177 -15.753  1.00 94.53           H  
ATOM   1559  CD2 LEU A  97       5.593  -3.121 -16.600  1.00 94.53           C  
ATOM   1560 HD21 LEU A  97       5.377  -4.093 -17.044  1.00 94.53           H  
ATOM   1561 HD22 LEU A  97       5.396  -2.360 -17.355  1.00 94.53           H  
ATOM   1562 HD23 LEU A  97       4.934  -2.960 -15.747  1.00 94.53           H  
ATOM   1563  N   PRO A  98       6.830   1.848 -15.723  1.00 91.98           N  
ATOM   1564  CA  PRO A  98       6.826   3.036 -14.882  1.00 91.98           C  
ATOM   1565  HA  PRO A  98       7.789   3.536 -14.983  1.00 91.98           H  
ATOM   1566  C   PRO A  98       6.573   2.702 -13.408  1.00 91.98           C  
ATOM   1567  CB  PRO A  98       5.721   3.939 -15.441  1.00 91.98           C  
ATOM   1568  HB2 PRO A  98       4.777   3.730 -14.938  1.00 91.98           H  
ATOM   1569  HB3 PRO A  98       5.974   4.995 -15.348  1.00 91.98           H  
ATOM   1570  O   PRO A  98       5.964   1.682 -13.068  1.00 91.98           O  
ATOM   1571  CG  PRO A  98       5.612   3.508 -16.902  1.00 91.98           C  
ATOM   1572  HG2 PRO A  98       6.382   4.005 -17.492  1.00 91.98           H  
ATOM   1573  HG3 PRO A  98       4.622   3.709 -17.312  1.00 91.98           H  
ATOM   1574  CD  PRO A  98       5.902   2.012 -16.836  1.00 91.98           C  
ATOM   1575  HD2 PRO A  98       6.338   1.677 -17.777  1.00 91.98           H  
ATOM   1576  HD3 PRO A  98       4.980   1.467 -16.636  1.00 91.98           H  
ATOM   1577  N   LYS A  99       7.022   3.585 -12.513  1.00 90.18           N  
ATOM   1578  H   LYS A  99       7.462   4.432 -12.843  1.00 90.18           H  
ATOM   1579  CA  LYS A  99       6.752   3.432 -11.083  1.00 90.18           C  
ATOM   1580  HA  LYS A  99       7.176   2.480 -10.765  1.00 90.18           H  
ATOM   1581  C   LYS A  99       5.242   3.376 -10.842  1.00 90.18           C  
ATOM   1582  CB  LYS A  99       7.417   4.569 -10.298  1.00 90.18           C  
ATOM   1583  HB2 LYS A  99       8.439   4.693 -10.658  1.00 90.18           H  
ATOM   1584  HB3 LYS A  99       6.873   5.500 -10.460  1.00 90.18           H  
ATOM   1585  O   LYS A  99       4.505   4.188 -11.389  1.00 90.18           O  
ATOM   1586  CG  LYS A  99       7.461   4.238  -8.802  1.00 90.18           C  
ATOM   1587  HG2 LYS A  99       6.449   4.168  -8.403  1.00 90.18           H  
ATOM   1588  HG3 LYS A  99       7.956   3.275  -8.675  1.00 90.18           H  
ATOM   1589  CD  LYS A  99       8.239   5.304  -8.027  1.00 90.18           C  
ATOM   1590  HD2 LYS A  99       9.220   5.432  -8.484  1.00 90.18           H  
ATOM   1591  HD3 LYS A  99       7.694   6.247  -8.063  1.00 90.18           H  
ATOM   1592  CE  LYS A  99       8.407   4.842  -6.578  1.00 90.18           C  
ATOM   1593  HE2 LYS A  99       8.874   3.857  -6.586  1.00 90.18           H  
ATOM   1594  HE3 LYS A  99       7.422   4.733  -6.124  1.00 90.18           H  
ATOM   1595  NZ  LYS A  99       9.239   5.791  -5.799  1.00 90.18           N  
ATOM   1596  HZ1 LYS A  99       8.805   6.703  -5.774  1.00 90.18           H  
ATOM   1597  HZ2 LYS A  99       9.348   5.456  -4.853  1.00 90.18           H  
ATOM   1598  HZ3 LYS A  99      10.155   5.870  -6.217  1.00 90.18           H  
ATOM   1599  N   TYR A 100       4.825   2.431 -10.007  1.00 93.12           N  
ATOM   1600  H   TYR A 100       5.514   1.782  -9.655  1.00 93.12           H  
ATOM   1601  CA  TYR A 100       3.429   2.122  -9.706  1.00 93.12           C  
ATOM   1602  HA  TYR A 100       3.458   1.302  -8.988  1.00 93.12           H  
ATOM   1603  C   TYR A 100       2.627   1.563 -10.890  1.00 93.12           C  
ATOM   1604  CB  TYR A 100       2.739   3.300  -9.000  1.00 93.12           C  
ATOM   1605  HB2 TYR A 100       2.484   4.057  -9.741  1.00 93.12           H  
ATOM   1606  HB3 TYR A 100       1.799   2.952  -8.569  1.00 93.12           H  
ATOM   1607  O   TYR A 100       1.407   1.676 -10.897  1.00 93.12           O  
ATOM   1608  CG  TYR A 100       3.542   3.936  -7.885  1.00 93.12           C  
ATOM   1609  CD1 TYR A 100       3.959   3.162  -6.785  1.00 93.12           C  
ATOM   1610  HD1 TYR A 100       3.704   2.114  -6.734  1.00 93.12           H  
ATOM   1611  CD2 TYR A 100       3.850   5.309  -7.940  1.00 93.12           C  
ATOM   1612  HD2 TYR A 100       3.517   5.894  -8.785  1.00 93.12           H  
ATOM   1613  CE1 TYR A 100       4.682   3.761  -5.738  1.00 93.12           C  
ATOM   1614  HE1 TYR A 100       4.978   3.177  -4.879  1.00 93.12           H  
ATOM   1615  CE2 TYR A 100       4.547   5.919  -6.881  1.00 93.12           C  
ATOM   1616  HE2 TYR A 100       4.745   6.980  -6.916  1.00 93.12           H  
ATOM   1617  OH  TYR A 100       5.635   5.731  -4.756  1.00 93.12           O  
ATOM   1618  HH  TYR A 100       5.483   6.679  -4.762  1.00 93.12           H  
ATOM   1619  CZ  TYR A 100       4.957   5.143  -5.776  1.00 93.12           C  
ATOM   1620  N   SER A 101       3.285   0.906 -11.854  1.00 94.53           N  
ATOM   1621  H   SER A 101       4.295   0.903 -11.850  1.00 94.53           H  
ATOM   1622  CA  SER A 101       2.580   0.064 -12.834  1.00 94.53           C  
ATOM   1623  HA  SER A 101       1.972   0.701 -13.477  1.00 94.53           H  
ATOM   1624  C   SER A 101       1.662  -0.925 -12.112  1.00 94.53           C  
ATOM   1625  CB  SER A 101       3.554  -0.723 -13.713  1.00 94.53           C  
ATOM   1626  HB2 SER A 101       4.212  -1.326 -13.087  1.00 94.53           H  
ATOM   1627  HB3 SER A 101       2.990  -1.386 -14.368  1.00 94.53           H  
ATOM   1628  O   SER A 101       2.083  -1.554 -11.133  1.00 94.53           O  
ATOM   1629  OG  SER A 101       4.327   0.151 -14.507  1.00 94.53           O  
ATOM   1630  HG  SER A 101       4.865   0.700 -13.931  1.00 94.53           H  
ATOM   1631  N   LEU A 102       0.414  -1.023 -12.568  1.00 95.69           N  
ATOM   1632  H   LEU A 102       0.151  -0.510 -13.397  1.00 95.69           H  
ATOM   1633  CA  LEU A 102      -0.631  -1.799 -11.914  1.00 95.69           C  
ATOM   1634  HA  LEU A 102      -0.399  -1.868 -10.851  1.00 95.69           H  
ATOM   1635  C   LEU A 102      -0.696  -3.210 -12.488  1.00 95.69           C  
ATOM   1636  CB  LEU A 102      -1.970  -1.062 -12.071  1.00 95.69           C  
ATOM   1637  HB2 LEU A 102      -2.200  -0.998 -13.135  1.00 95.69           H  
ATOM   1638  HB3 LEU A 102      -1.863  -0.044 -11.695  1.00 95.69           H  
ATOM   1639  O   LEU A 102      -0.804  -3.394 -13.695  1.00 95.69           O  
ATOM   1640  CG  LEU A 102      -3.143  -1.745 -11.344  1.00 95.69           C  
ATOM   1641  HG  LEU A 102      -3.251  -2.780 -11.672  1.00 95.69           H  
ATOM   1642  CD1 LEU A 102      -2.973  -1.696  -9.824  1.00 95.69           C  
ATOM   1643 HD11 LEU A 102      -3.918  -1.933  -9.335  1.00 95.69           H  
ATOM   1644 HD12 LEU A 102      -2.698  -0.685  -9.524  1.00 95.69           H  
ATOM   1645 HD13 LEU A 102      -2.205  -2.403  -9.511  1.00 95.69           H  
ATOM   1646  CD2 LEU A 102      -4.425  -0.997 -11.671  1.00 95.69           C  
ATOM   1647 HD21 LEU A 102      -5.305  -1.524 -11.302  1.00 95.69           H  
ATOM   1648 HD22 LEU A 102      -4.375  -0.023 -11.186  1.00 95.69           H  
ATOM   1649 HD23 LEU A 102      -4.523  -0.882 -12.750  1.00 95.69           H  
ATOM   1650  N   PHE A 103      -0.697  -4.197 -11.607  1.00 96.62           N  
ATOM   1651  H   PHE A 103      -0.562  -3.973 -10.631  1.00 96.62           H  
ATOM   1652  CA  PHE A 103      -0.836  -5.605 -11.947  1.00 96.62           C  
ATOM   1653  HA  PHE A 103      -0.924  -5.727 -13.026  1.00 96.62           H  
ATOM   1654  C   PHE A 103      -2.095  -6.162 -11.297  1.00 96.62           C  
ATOM   1655  CB  PHE A 103       0.420  -6.343 -11.487  1.00 96.62           C  
ATOM   1656  HB2 PHE A 103       0.239  -7.414 -11.569  1.00 96.62           H  
ATOM   1657  HB3 PHE A 103       0.604  -6.127 -10.435  1.00 96.62           H  
ATOM   1658  O   PHE A 103      -2.315  -5.930 -10.106  1.00 96.62           O  
ATOM   1659  CG  PHE A 103       1.647  -5.979 -12.299  1.00 96.62           C  
ATOM   1660  CD1 PHE A 103       1.969  -6.716 -13.453  1.00 96.62           C  
ATOM   1661  HD1 PHE A 103       1.335  -7.528 -13.777  1.00 96.62           H  
ATOM   1662  CD2 PHE A 103       2.443  -4.877 -11.932  1.00 96.62           C  
ATOM   1663  HD2 PHE A 103       2.178  -4.285 -11.069  1.00 96.62           H  
ATOM   1664  CE1 PHE A 103       3.109  -6.394 -14.205  1.00 96.62           C  
ATOM   1665  HE1 PHE A 103       3.354  -6.978 -15.080  1.00 96.62           H  
ATOM   1666  CE2 PHE A 103       3.562  -4.527 -12.710  1.00 96.62           C  
ATOM   1667  HE2 PHE A 103       4.155  -3.662 -12.453  1.00 96.62           H  
ATOM   1668  CZ  PHE A 103       3.904  -5.299 -13.834  1.00 96.62           C  
ATOM   1669  HZ  PHE A 103       4.761  -5.042 -14.438  1.00 96.62           H  
ATOM   1670  N   GLU A 104      -2.908  -6.889 -12.058  1.00 97.06           N  
ATOM   1671  H   GLU A 104      -2.647  -7.041 -13.021  1.00 97.06           H  
ATOM   1672  CA  GLU A 104      -4.039  -7.666 -11.553  1.00 97.06           C  
ATOM   1673  HA  GLU A 104      -4.255  -7.340 -10.535  1.00 97.06           H  
ATOM   1674  C   GLU A 104      -3.674  -9.148 -11.473  1.00 97.06           C  
ATOM   1675  CB  GLU A 104      -5.311  -7.378 -12.358  1.00 97.06           C  
ATOM   1676  HB2 GLU A 104      -5.143  -7.552 -13.421  1.00 97.06           H  
ATOM   1677  HB3 GLU A 104      -5.524  -6.324 -12.182  1.00 97.06           H  
ATOM   1678  O   GLU A 104      -3.268  -9.776 -12.451  1.00 97.06           O  
ATOM   1679  CG  GLU A 104      -6.518  -8.199 -11.874  1.00 97.06           C  
ATOM   1680  HG2 GLU A 104      -6.384  -9.235 -12.185  1.00 97.06           H  
ATOM   1681  HG3 GLU A 104      -6.531  -8.174 -10.784  1.00 97.06           H  
ATOM   1682  CD  GLU A 104      -7.882  -7.683 -12.368  1.00 97.06           C  
ATOM   1683  OE1 GLU A 104      -8.831  -8.494 -12.388  1.00 97.06           O  
ATOM   1684  OE2 GLU A 104      -8.052  -6.445 -12.507  1.00 97.06           O  
ATOM   1685  N   LEU A 105      -3.803  -9.667 -10.257  1.00 96.03           N  
ATOM   1686  H   LEU A 105      -4.218  -9.073  -9.554  1.00 96.03           H  
ATOM   1687  CA  LEU A 105      -3.581 -11.039  -9.843  1.00 96.03           C  
ATOM   1688  HA  LEU A 105      -3.041 -11.579 -10.621  1.00 96.03           H  
ATOM   1689  C   LEU A 105      -4.944 -11.730  -9.648  1.00 96.03           C  
ATOM   1690  CB  LEU A 105      -2.735 -11.052  -8.548  1.00 96.03           C  
ATOM   1691  HB2 LEU A 105      -3.314 -10.630  -7.726  1.00 96.03           H  
ATOM   1692  HB3 LEU A 105      -2.553 -12.101  -8.313  1.00 96.03           H  
ATOM   1693  O   LEU A 105      -5.999 -11.203 -10.009  1.00 96.03           O  
ATOM   1694  CG  LEU A 105      -1.353 -10.376  -8.605  1.00 96.03           C  
ATOM   1695  HG  LEU A 105      -0.886 -10.569  -9.571  1.00 96.03           H  
ATOM   1696  CD1 LEU A 105      -1.405  -8.865  -8.350  1.00 96.03           C  
ATOM   1697 HD11 LEU A 105      -1.982  -8.659  -7.448  1.00 96.03           H  
ATOM   1698 HD12 LEU A 105      -1.870  -8.365  -9.200  1.00 96.03           H  
ATOM   1699 HD13 LEU A 105      -0.393  -8.473  -8.251  1.00 96.03           H  
ATOM   1700  CD2 LEU A 105      -0.456 -10.954  -7.511  1.00 96.03           C  
ATOM   1701 HD21 LEU A 105      -0.866 -10.735  -6.525  1.00 96.03           H  
ATOM   1702 HD22 LEU A 105      -0.375 -12.033  -7.645  1.00 96.03           H  
ATOM   1703 HD23 LEU A 105       0.542 -10.527  -7.611  1.00 96.03           H  
ATOM   1704  N   GLU A 106      -4.948 -12.914  -9.041  1.00 93.00           N  
ATOM   1705  H   GLU A 106      -4.077 -13.295  -8.698  1.00 93.00           H  
ATOM   1706  CA  GLU A 106      -6.163 -13.682  -8.796  1.00 93.00           C  
ATOM   1707  HA  GLU A 106      -6.611 -13.865  -9.773  1.00 93.00           H  
ATOM   1708  C   GLU A 106      -7.212 -12.921  -7.959  1.00 93.00           C  
ATOM   1709  CB  GLU A 106      -5.814 -15.060  -8.203  1.00 93.00           C  
ATOM   1710  HB2 GLU A 106      -5.059 -15.538  -8.827  1.00 93.00           H  
ATOM   1711  HB3 GLU A 106      -6.711 -15.674  -8.268  1.00 93.00           H  
ATOM   1712  O   GLU A 106      -6.896 -12.080  -7.114  1.00 93.00           O  
ATOM   1713  CG  GLU A 106      -5.352 -15.087  -6.735  1.00 93.00           C  
ATOM   1714  HG2 GLU A 106      -5.289 -16.131  -6.429  1.00 93.00           H  
ATOM   1715  HG3 GLU A 106      -6.120 -14.624  -6.116  1.00 93.00           H  
ATOM   1716  CD  GLU A 106      -3.998 -14.426  -6.447  1.00 93.00           C  
ATOM   1717  OE1 GLU A 106      -3.783 -14.050  -5.275  1.00 93.00           O  
ATOM   1718  OE2 GLU A 106      -3.159 -14.251  -7.352  1.00 93.00           O  
ATOM   1719  N   ASN A 107      -8.495 -13.230  -8.174  1.00 90.60           N  
ATOM   1720  H   ASN A 107      -8.699 -13.943  -8.860  1.00 90.60           H  
ATOM   1721  CA  ASN A 107      -9.632 -12.671  -7.422  1.00 90.60           C  
ATOM   1722  HA  ASN A 107     -10.535 -13.043  -7.906  1.00 90.60           H  
ATOM   1723  C   ASN A 107      -9.754 -11.129  -7.467  1.00 90.60           C  
ATOM   1724  CB  ASN A 107      -9.622 -13.243  -5.990  1.00 90.60           C  
ATOM   1725  HB2 ASN A 107     -10.524 -12.932  -5.464  1.00 90.60           H  
ATOM   1726  HB3 ASN A 107      -8.761 -12.850  -5.449  1.00 90.60           H  
ATOM   1727  O   ASN A 107     -10.317 -10.508  -6.554  1.00 90.60           O  
ATOM   1728  CG  ASN A 107      -9.581 -14.758  -5.977  1.00 90.60           C  
ATOM   1729  ND2 ASN A 107      -8.745 -15.352  -5.160  1.00 90.60           N  
ATOM   1730 HD21 ASN A 107      -8.708 -16.360  -5.219  1.00 90.60           H  
ATOM   1731 HD22 ASN A 107      -8.067 -14.814  -4.639  1.00 90.60           H  
ATOM   1732  OD1 ASN A 107     -10.296 -15.422  -6.704  1.00 90.60           O  
ATOM   1733  N   GLY A 108      -9.211 -10.498  -8.515  1.00 92.66           N  
ATOM   1734  H   GLY A 108      -8.721 -11.047  -9.207  1.00 92.66           H  
ATOM   1735  CA  GLY A 108      -9.184  -9.044  -8.680  1.00 92.66           C  
ATOM   1736  HA2 GLY A 108     -10.191  -8.645  -8.559  1.00 92.66           H  
ATOM   1737  HA3 GLY A 108      -8.844  -8.822  -9.691  1.00 92.66           H  
ATOM   1738  C   GLY A 108      -8.246  -8.333  -7.698  1.00 92.66           C  
ATOM   1739  O   GLY A 108      -8.363  -7.114  -7.505  1.00 92.66           O  
ATOM   1740  N   ARG A 109      -7.345  -9.078  -7.037  1.00 96.09           N  
ATOM   1741  H   ARG A 109      -7.293 -10.059  -7.271  1.00 96.09           H  
ATOM   1742  CA  ARG A 109      -6.268  -8.537  -6.203  1.00 96.09           C  
ATOM   1743  HA  ARG A 109      -6.690  -7.844  -5.474  1.00 96.09           H  
ATOM   1744  C   ARG A 109      -5.303  -7.780  -7.097  1.00 96.09           C  
ATOM   1745  CB  ARG A 109      -5.576  -9.694  -5.465  1.00 96.09           C  
ATOM   1746  HB2 ARG A 109      -5.168 -10.397  -6.192  1.00 96.09           H  
ATOM   1747  HB3 ARG A 109      -6.329 -10.217  -4.875  1.00 96.09           H  
ATOM   1748  O   ARG A 109      -4.891  -8.279  -8.132  1.00 96.09           O  
ATOM   1749  CG  ARG A 109      -4.440  -9.241  -4.537  1.00 96.09           C  
ATOM   1750  HG2 ARG A 109      -3.570  -8.945  -5.123  1.00 96.09           H  
ATOM   1751  HG3 ARG A 109      -4.777  -8.381  -3.958  1.00 96.09           H  
ATOM   1752  CD  ARG A 109      -4.056 -10.367  -3.563  1.00 96.09           C  
ATOM   1753  HD2 ARG A 109      -4.961 -10.774  -3.112  1.00 96.09           H  
ATOM   1754  HD3 ARG A 109      -3.466  -9.936  -2.753  1.00 96.09           H  
ATOM   1755  NE  ARG A 109      -3.323 -11.478  -4.209  1.00 96.09           N  
ATOM   1756  HE  ARG A 109      -3.839 -12.164  -4.740  1.00 96.09           H  
ATOM   1757  NH1 ARG A 109      -1.277 -11.121  -3.282  1.00 96.09           N  
ATOM   1758 HH11 ARG A 109      -1.659 -10.269  -2.898  1.00 96.09           H  
ATOM   1759 HH12 ARG A 109      -0.292 -11.280  -3.441  1.00 96.09           H  
ATOM   1760  NH2 ARG A 109      -1.512 -12.788  -4.689  1.00 96.09           N  
ATOM   1761 HH21 ARG A 109      -2.129 -13.389  -5.218  1.00 96.09           H  
ATOM   1762 HH22 ARG A 109      -0.510 -12.916  -4.689  1.00 96.09           H  
ATOM   1763  CZ  ARG A 109      -2.057 -11.804  -4.055  1.00 96.09           C  
ATOM   1764  N   LYS A 110      -4.936  -6.569  -6.704  1.00 97.02           N  
ATOM   1765  H   LYS A 110      -5.296  -6.216  -5.829  1.00 97.02           H  
ATOM   1766  CA  LYS A 110      -4.074  -5.698  -7.492  1.00 97.02           C  
ATOM   1767  HA  LYS A 110      -3.704  -6.276  -8.339  1.00 97.02           H  
ATOM   1768  C   LYS A 110      -2.855  -5.254  -6.705  1.00 97.02           C  
ATOM   1769  CB  LYS A 110      -4.847  -4.505  -8.059  1.00 97.02           C  
ATOM   1770  HB2 LYS A 110      -4.142  -3.961  -8.687  1.00 97.02           H  
ATOM   1771  HB3 LYS A 110      -5.174  -3.859  -7.245  1.00 97.02           H  
ATOM   1772  O   LYS A 110      -2.931  -4.975  -5.502  1.00 97.02           O  
ATOM   1773  CG  LYS A 110      -6.063  -4.888  -8.915  1.00 97.02           C  
ATOM   1774  HG2 LYS A 110      -5.780  -5.670  -9.620  1.00 97.02           H  
ATOM   1775  HG3 LYS A 110      -6.860  -5.254  -8.268  1.00 97.02           H  
ATOM   1776  CD  LYS A 110      -6.563  -3.665  -9.690  1.00 97.02           C  
ATOM   1777  HD2 LYS A 110      -6.906  -2.886  -9.009  1.00 97.02           H  
ATOM   1778  HD3 LYS A 110      -5.708  -3.292 -10.253  1.00 97.02           H  
ATOM   1779  CE  LYS A 110      -7.641  -4.010 -10.720  1.00 97.02           C  
ATOM   1780  HE2 LYS A 110      -7.786  -3.162 -11.390  1.00 97.02           H  
ATOM   1781  HE3 LYS A 110      -7.257  -4.825 -11.334  1.00 97.02           H  
ATOM   1782  NZ  LYS A 110      -8.932  -4.421 -10.129  1.00 97.02           N  
ATOM   1783  HZ1 LYS A 110      -8.776  -5.167  -9.467  1.00 97.02           H  
ATOM   1784  HZ2 LYS A 110      -9.474  -4.831 -10.876  1.00 97.02           H  
ATOM   1785  HZ3 LYS A 110      -9.421  -3.640  -9.716  1.00 97.02           H  
ATOM   1786  N   ARG A 111      -1.726  -5.136  -7.397  1.00 97.09           N  
ATOM   1787  H   ARG A 111      -1.760  -5.376  -8.377  1.00 97.09           H  
ATOM   1788  CA  ARG A 111      -0.456  -4.658  -6.845  1.00 97.09           C  
ATOM   1789  HA  ARG A 111      -0.636  -4.226  -5.861  1.00 97.09           H  
ATOM   1790  C   ARG A 111       0.127  -3.554  -7.710  1.00 97.09           C  
ATOM   1791  CB  ARG A 111       0.534  -5.824  -6.708  1.00 97.09           C  
ATOM   1792  HB2 ARG A 111       1.516  -5.428  -6.448  1.00 97.09           H  
ATOM   1793  HB3 ARG A 111       0.628  -6.321  -7.673  1.00 97.09           H  
ATOM   1794  O   ARG A 111       0.098  -3.633  -8.930  1.00 97.09           O  
ATOM   1795  CG  ARG A 111       0.133  -6.866  -5.654  1.00 97.09           C  
ATOM   1796  HG2 ARG A 111      -0.863  -7.256  -5.865  1.00 97.09           H  
ATOM   1797  HG3 ARG A 111       0.838  -7.693  -5.737  1.00 97.09           H  
ATOM   1798  CD  ARG A 111       0.165  -6.306  -4.226  1.00 97.09           C  
ATOM   1799  HD2 ARG A 111      -0.679  -5.628  -4.102  1.00 97.09           H  
ATOM   1800  HD3 ARG A 111       1.093  -5.753  -4.081  1.00 97.09           H  
ATOM   1801  NE  ARG A 111       0.102  -7.394  -3.235  1.00 97.09           N  
ATOM   1802  HE  ARG A 111       0.547  -8.252  -3.528  1.00 97.09           H  
ATOM   1803  NH1 ARG A 111      -0.794  -6.209  -1.492  1.00 97.09           N  
ATOM   1804 HH11 ARG A 111      -1.241  -6.234  -0.586  1.00 97.09           H  
ATOM   1805 HH12 ARG A 111      -0.714  -5.378  -2.060  1.00 97.09           H  
ATOM   1806  NH2 ARG A 111      -0.541  -8.410  -1.297  1.00 97.09           N  
ATOM   1807 HH21 ARG A 111      -0.985  -8.374  -0.391  1.00 97.09           H  
ATOM   1808 HH22 ARG A 111      -0.127  -9.265  -1.639  1.00 97.09           H  
ATOM   1809  CZ  ARG A 111      -0.406  -7.334  -2.018  1.00 97.09           C  
ATOM   1810  N   LEU A 112       0.684  -2.541  -7.058  1.00 96.89           N  
ATOM   1811  H   LEU A 112       0.680  -2.576  -6.048  1.00 96.89           H  
ATOM   1812  CA  LEU A 112       1.464  -1.490  -7.709  1.00 96.89           C  
ATOM   1813  HA  LEU A 112       1.194  -1.421  -8.763  1.00 96.89           H  
ATOM   1814  C   LEU A 112       2.946  -1.851  -7.607  1.00 96.89           C  
ATOM   1815  CB  LEU A 112       1.178  -0.137  -7.036  1.00 96.89           C  
ATOM   1816  HB2 LEU A 112       1.831   0.621  -7.468  1.00 96.89           H  
ATOM   1817  HB3 LEU A 112       1.428  -0.234  -5.980  1.00 96.89           H  
ATOM   1818  O   LEU A 112       3.440  -2.114  -6.507  1.00 96.89           O  
ATOM   1819  CG  LEU A 112      -0.275   0.354  -7.131  1.00 96.89           C  
ATOM   1820  HG  LEU A 112      -0.954  -0.452  -6.853  1.00 96.89           H  
ATOM   1821  CD1 LEU A 112      -0.482   1.510  -6.156  1.00 96.89           C  
ATOM   1822 HD11 LEU A 112       0.175   2.342  -6.410  1.00 96.89           H  
ATOM   1823 HD12 LEU A 112      -1.518   1.844  -6.213  1.00 96.89           H  
ATOM   1824 HD13 LEU A 112      -0.281   1.181  -5.136  1.00 96.89           H  
ATOM   1825  CD2 LEU A 112      -0.631   0.844  -8.529  1.00 96.89           C  
ATOM   1826 HD21 LEU A 112      -0.040   1.721  -8.793  1.00 96.89           H  
ATOM   1827 HD22 LEU A 112      -1.681   1.132  -8.563  1.00 96.89           H  
ATOM   1828 HD23 LEU A 112      -0.452   0.065  -9.271  1.00 96.89           H  
ATOM   1829  N   LEU A 113       3.672  -1.829  -8.722  1.00 96.34           N  
ATOM   1830  H   LEU A 113       3.196  -1.684  -9.602  1.00 96.34           H  
ATOM   1831  CA  LEU A 113       5.116  -2.056  -8.733  1.00 96.34           C  
ATOM   1832  HA  LEU A 113       5.340  -2.847  -8.017  1.00 96.34           H  
ATOM   1833  C   LEU A 113       5.863  -0.789  -8.294  1.00 96.34           C  
ATOM   1834  CB  LEU A 113       5.530  -2.545 -10.129  1.00 96.34           C  
ATOM   1835  HB2 LEU A 113       5.266  -1.783 -10.863  1.00 96.34           H  
ATOM   1836  HB3 LEU A 113       4.966  -3.450 -10.356  1.00 96.34           H  
ATOM   1837  O   LEU A 113       6.092   0.120  -9.090  1.00 96.34           O  
ATOM   1838  CG  LEU A 113       7.032  -2.856 -10.248  1.00 96.34           C  
ATOM   1839  HG  LEU A 113       7.620  -1.975  -9.990  1.00 96.34           H  
ATOM   1840  CD1 LEU A 113       7.435  -4.004  -9.328  1.00 96.34           C  
ATOM   1841 HD11 LEU A 113       7.369  -3.691  -8.286  1.00 96.34           H  
ATOM   1842 HD12 LEU A 113       8.463  -4.301  -9.534  1.00 96.34           H  
ATOM   1843 HD13 LEU A 113       6.772  -4.856  -9.477  1.00 96.34           H  
ATOM   1844  CD2 LEU A 113       7.370  -3.240 -11.682  1.00 96.34           C  
ATOM   1845 HD21 LEU A 113       7.078  -2.436 -12.358  1.00 96.34           H  
ATOM   1846 HD22 LEU A 113       6.843  -4.155 -11.955  1.00 96.34           H  
ATOM   1847 HD23 LEU A 113       8.444  -3.402 -11.772  1.00 96.34           H  
ATOM   1848  N   ALA A 114       6.250  -0.708  -7.020  1.00 93.91           N  
ATOM   1849  H   ALA A 114       6.089  -1.498  -6.412  1.00 93.91           H  
ATOM   1850  CA  ALA A 114       6.978   0.448  -6.493  1.00 93.91           C  
ATOM   1851  HA  ALA A 114       6.546   1.357  -6.912  1.00 93.91           H  
ATOM   1852  C   ALA A 114       8.465   0.428  -6.878  1.00 93.91           C  
ATOM   1853  CB  ALA A 114       6.788   0.492  -4.976  1.00 93.91           C  
ATOM   1854  HB1 ALA A 114       5.722   0.574  -4.762  1.00 93.91           H  
ATOM   1855  HB2 ALA A 114       7.304   1.359  -4.565  1.00 93.91           H  
ATOM   1856  HB3 ALA A 114       7.185  -0.412  -4.515  1.00 93.91           H  
ATOM   1857  O   ALA A 114       9.059   1.481  -7.119  1.00 93.91           O  
ATOM   1858  N   SER A 115       9.056  -0.766  -6.941  1.00 93.02           N  
ATOM   1859  H   SER A 115       8.507  -1.576  -6.695  1.00 93.02           H  
ATOM   1860  CA  SER A 115      10.397  -1.028  -7.469  1.00 93.02           C  
ATOM   1861  HA  SER A 115      10.562  -0.418  -8.357  1.00 93.02           H  
ATOM   1862  C   SER A 115      10.525  -2.502  -7.855  1.00 93.02           C  
ATOM   1863  CB  SER A 115      11.463  -0.685  -6.418  1.00 93.02           C  
ATOM   1864  HB2 SER A 115      11.279   0.309  -6.010  1.00 93.02           H  
ATOM   1865  HB3 SER A 115      12.440  -0.680  -6.900  1.00 93.02           H  
ATOM   1866  O   SER A 115       9.704  -3.316  -7.439  1.00 93.02           O  
ATOM   1867  OG  SER A 115      11.487  -1.637  -5.371  1.00 93.02           O  
ATOM   1868  HG  SER A 115      10.733  -1.490  -4.796  1.00 93.02           H  
ATOM   1869  N   ALA A 116      11.596  -2.879  -8.552  1.00 94.54           N  
ATOM   1870  H   ALA A 116      12.187  -2.172  -8.965  1.00 94.54           H  
ATOM   1871  CA  ALA A 116      11.894  -4.275  -8.881  1.00 94.54           C  
ATOM   1872  HA  ALA A 116      11.147  -4.632  -9.589  1.00 94.54           H  
ATOM   1873  C   ALA A 116      11.877  -5.250  -7.679  1.00 94.54           C  
ATOM   1874  CB  ALA A 116      13.262  -4.290  -9.567  1.00 94.54           C  
ATOM   1875  HB1 ALA A 116      13.547  -5.321  -9.775  1.00 94.54           H  
ATOM   1876  HB2 ALA A 116      13.206  -3.742 -10.507  1.00 94.54           H  
ATOM   1877  HB3 ALA A 116      14.019  -3.844  -8.921  1.00 94.54           H  
ATOM   1878  O   ALA A 116      11.692  -6.451  -7.876  1.00 94.54           O  
ATOM   1879  N   GLY A 117      12.035  -4.751  -6.445  1.00 94.05           N  
ATOM   1880  H   GLY A 117      12.120  -3.749  -6.351  1.00 94.05           H  
ATOM   1881  CA  GLY A 117      11.993  -5.542  -5.211  1.00 94.05           C  
ATOM   1882  HA2 GLY A 117      11.902  -6.602  -5.449  1.00 94.05           H  
ATOM   1883  HA3 GLY A 117      12.932  -5.400  -4.676  1.00 94.05           H  
ATOM   1884  C   GLY A 117      10.854  -5.194  -4.248  1.00 94.05           C  
ATOM   1885  O   GLY A 117      10.874  -5.668  -3.116  1.00 94.05           O  
ATOM   1886  N   GLU A 118       9.886  -4.356  -4.629  1.00 95.85           N  
ATOM   1887  H   GLU A 118       9.859  -4.024  -5.582  1.00 95.85           H  
ATOM   1888  CA  GLU A 118       8.791  -3.980  -3.727  1.00 95.85           C  
ATOM   1889  HA  GLU A 118       8.621  -4.809  -3.040  1.00 95.85           H  
ATOM   1890  C   GLU A 118       7.471  -3.736  -4.464  1.00 95.85           C  
ATOM   1891  CB  GLU A 118       9.192  -2.763  -2.872  1.00 95.85           C  
ATOM   1892  HB2 GLU A 118       9.302  -1.888  -3.513  1.00 95.85           H  
ATOM   1893  HB3 GLU A 118      10.153  -2.971  -2.401  1.00 95.85           H  
ATOM   1894  O   GLU A 118       7.384  -2.924  -5.390  1.00 95.85           O  
ATOM   1895  CG  GLU A 118       8.163  -2.469  -1.765  1.00 95.85           C  
ATOM   1896  HG2 GLU A 118       7.930  -3.402  -1.252  1.00 95.85           H  
ATOM   1897  HG3 GLU A 118       7.246  -2.097  -2.222  1.00 95.85           H  
ATOM   1898  CD  GLU A 118       8.658  -1.440  -0.735  1.00 95.85           C  
ATOM   1899  OE1 GLU A 118       8.268  -1.564   0.453  1.00 95.85           O  
ATOM   1900  OE2 GLU A 118       9.400  -0.515  -1.133  1.00 95.85           O  
ATOM   1901  N   LEU A 119       6.427  -4.407  -3.980  1.00 97.40           N  
ATOM   1902  H   LEU A 119       6.593  -5.043  -3.214  1.00 97.40           H  
ATOM   1903  CA  LEU A 119       5.038  -4.193  -4.361  1.00 97.40           C  
ATOM   1904  HA  LEU A 119       5.008  -3.629  -5.293  1.00 97.40           H  
ATOM   1905  C   LEU A 119       4.295  -3.369  -3.305  1.00 97.40           C  
ATOM   1906  CB  LEU A 119       4.335  -5.544  -4.591  1.00 97.40           C  
ATOM   1907  HB2 LEU A 119       3.295  -5.353  -4.855  1.00 97.40           H  
ATOM   1908  HB3 LEU A 119       4.342  -6.105  -3.656  1.00 97.40           H  
ATOM   1909  O   LEU A 119       4.642  -3.336  -2.122  1.00 97.40           O  
ATOM   1910  CG  LEU A 119       4.957  -6.433  -5.675  1.00 97.40           C  
ATOM   1911  HG  LEU A 119       5.978  -6.683  -5.388  1.00 97.40           H  
ATOM   1912  CD1 LEU A 119       4.171  -7.732  -5.778  1.00 97.40           C  
ATOM   1913 HD11 LEU A 119       4.183  -8.249  -4.818  1.00 97.40           H  
ATOM   1914 HD12 LEU A 119       3.137  -7.530  -6.058  1.00 97.40           H  
ATOM   1915 HD13 LEU A 119       4.619  -8.384  -6.527  1.00 97.40           H  
ATOM   1916  CD2 LEU A 119       4.957  -5.755  -7.045  1.00 97.40           C  
ATOM   1917 HD21 LEU A 119       5.320  -6.453  -7.799  1.00 97.40           H  
ATOM   1918 HD22 LEU A 119       5.624  -4.893  -7.030  1.00 97.40           H  
ATOM   1919 HD23 LEU A 119       3.950  -5.437  -7.314  1.00 97.40           H  
ATOM   1920  N   GLN A 120       3.213  -2.734  -3.735  1.00 97.00           N  
ATOM   1921  H   GLN A 120       3.030  -2.750  -4.729  1.00 97.00           H  
ATOM   1922  CA  GLN A 120       2.293  -1.979  -2.889  1.00 97.00           C  
ATOM   1923  HA  GLN A 120       2.494  -2.201  -1.841  1.00 97.00           H  
ATOM   1924  C   GLN A 120       0.842  -2.391  -3.152  1.00 97.00           C  
ATOM   1925  CB  GLN A 120       2.532  -0.483  -3.113  1.00 97.00           C  
ATOM   1926  HB2 GLN A 120       2.539  -0.264  -4.180  1.00 97.00           H  
ATOM   1927  HB3 GLN A 120       1.720   0.079  -2.652  1.00 97.00           H  
ATOM   1928  O   GLN A 120       0.540  -3.040  -4.154  1.00 97.00           O  
ATOM   1929  CG  GLN A 120       3.871  -0.029  -2.516  1.00 97.00           C  
ATOM   1930  HG2 GLN A 120       3.921  -0.320  -1.467  1.00 97.00           H  
ATOM   1931  HG3 GLN A 120       4.690  -0.529  -3.035  1.00 97.00           H  
ATOM   1932  CD  GLN A 120       4.079   1.477  -2.613  1.00 97.00           C  
ATOM   1933  NE2 GLN A 120       5.251   1.966  -2.274  1.00 97.00           N  
ATOM   1934 HE21 GLN A 120       6.000   1.355  -1.981  1.00 97.00           H  
ATOM   1935 HE22 GLN A 120       5.348   2.970  -2.332  1.00 97.00           H  
ATOM   1936  OE1 GLN A 120       3.202   2.247  -2.962  1.00 97.00           O  
ATOM   1937  N   LYS A 121      -0.070  -2.052  -2.233  1.00 97.15           N  
ATOM   1938  H   LYS A 121       0.204  -1.401  -1.511  1.00 97.15           H  
ATOM   1939  CA  LYS A 121      -1.503  -2.361  -2.367  1.00 97.15           C  
ATOM   1940  HA  LYS A 121      -1.645  -3.424  -2.560  1.00 97.15           H  
ATOM   1941  C   LYS A 121      -2.077  -1.594  -3.563  1.00 97.15           C  
ATOM   1942  CB  LYS A 121      -2.239  -1.971  -1.068  1.00 97.15           C  
ATOM   1943  HB2 LYS A 121      -2.040  -0.922  -0.850  1.00 97.15           H  
ATOM   1944  HB3 LYS A 121      -3.312  -2.075  -1.228  1.00 97.15           H  
ATOM   1945  O   LYS A 121      -1.898  -0.385  -3.623  1.00 97.15           O  
ATOM   1946  CG  LYS A 121      -1.841  -2.829   0.149  1.00 97.15           C  
ATOM   1947  HG2 LYS A 121      -0.759  -2.821   0.277  1.00 97.15           H  
ATOM   1948  HG3 LYS A 121      -2.160  -3.855  -0.037  1.00 97.15           H  
ATOM   1949  CD  LYS A 121      -2.505  -2.335   1.449  1.00 97.15           C  
ATOM   1950  HD2 LYS A 121      -2.512  -3.145   2.178  1.00 97.15           H  
ATOM   1951  HD3 LYS A 121      -3.540  -2.067   1.237  1.00 97.15           H  
ATOM   1952  CE  LYS A 121      -1.768  -1.132   2.067  1.00 97.15           C  
ATOM   1953  HE2 LYS A 121      -1.564  -0.406   1.280  1.00 97.15           H  
ATOM   1954  HE3 LYS A 121      -0.815  -1.463   2.480  1.00 97.15           H  
ATOM   1955  NZ  LYS A 121      -2.584  -0.466   3.118  1.00 97.15           N  
ATOM   1956  HZ1 LYS A 121      -3.354  -0.006   2.653  1.00 97.15           H  
ATOM   1957  HZ2 LYS A 121      -2.967  -1.105   3.800  1.00 97.15           H  
ATOM   1958  HZ3 LYS A 121      -2.109   0.297   3.580  1.00 97.15           H  
ATOM   1959  N   GLY A 122      -2.752  -2.276  -4.489  1.00 96.05           N  
ATOM   1960  H   GLY A 122      -2.797  -3.283  -4.431  1.00 96.05           H  
ATOM   1961  CA  GLY A 122      -3.399  -1.659  -5.657  1.00 96.05           C  
ATOM   1962  HA2 GLY A 122      -3.097  -2.198  -6.555  1.00 96.05           H  
ATOM   1963  HA3 GLY A 122      -3.076  -0.623  -5.767  1.00 96.05           H  
ATOM   1964  C   GLY A 122      -4.929  -1.656  -5.604  1.00 96.05           C  
ATOM   1965  O   GLY A 122      -5.565  -1.240  -6.565  1.00 96.05           O  
ATOM   1966  N   ASN A 123      -5.533  -2.147  -4.519  1.00 95.89           N  
ATOM   1967  H   ASN A 123      -4.958  -2.459  -3.749  1.00 95.89           H  
ATOM   1968  CA  ASN A 123      -6.980  -2.120  -4.312  1.00 95.89           C  
ATOM   1969  HA  ASN A 123      -7.481  -1.917  -5.259  1.00 95.89           H  
ATOM   1970  C   ASN A 123      -7.369  -1.013  -3.333  1.00 95.89           C  
ATOM   1971  CB  ASN A 123      -7.470  -3.475  -3.782  1.00 95.89           C  
ATOM   1972  HB2 ASN A 123      -6.953  -3.694  -2.848  1.00 95.89           H  
ATOM   1973  HB3 ASN A 123      -8.538  -3.415  -3.572  1.00 95.89           H  
ATOM   1974  O   ASN A 123      -6.672  -0.783  -2.346  1.00 95.89           O  
ATOM   1975  CG  ASN A 123      -7.227  -4.617  -4.738  1.00 95.89           C  
ATOM   1976  ND2 ASN A 123      -8.141  -4.887  -5.642  1.00 95.89           N  
ATOM   1977 HD21 ASN A 123      -7.995  -5.681  -6.248  1.00 95.89           H  
ATOM   1978 HD22 ASN A 123      -8.976  -4.321  -5.707  1.00 95.89           H  
ATOM   1979  OD1 ASN A 123      -6.217  -5.287  -4.656  1.00 95.89           O  
ATOM   1980  N   GLU A 124      -8.535  -0.419  -3.562  1.00 92.49           N  
ATOM   1981  H   GLU A 124      -9.047  -0.631  -4.406  1.00 92.49           H  
ATOM   1982  CA  GLU A 124      -9.191   0.493  -2.628  1.00 92.49           C  
ATOM   1983  HA  GLU A 124      -8.491   0.781  -1.844  1.00 92.49           H  
ATOM   1984  C   GLU A 124     -10.380  -0.197  -1.965  1.00 92.49           C  
ATOM   1985  CB  GLU A 124      -9.637   1.772  -3.343  1.00 92.49           C  
ATOM   1986  HB2 GLU A 124     -10.268   1.509  -4.193  1.00 92.49           H  
ATOM   1987  HB3 GLU A 124     -10.211   2.382  -2.647  1.00 92.49           H  
ATOM   1988  O   GLU A 124     -11.108  -0.970  -2.596  1.00 92.49           O  
ATOM   1989  CG  GLU A 124      -8.418   2.571  -3.816  1.00 92.49           C  
ATOM   1990  HG2 GLU A 124      -7.856   1.968  -4.529  1.00 92.49           H  
ATOM   1991  HG3 GLU A 124      -7.791   2.765  -2.946  1.00 92.49           H  
ATOM   1992  CD  GLU A 124      -8.776   3.905  -4.473  1.00 92.49           C  
ATOM   1993  OE1 GLU A 124      -7.877   4.774  -4.483  1.00 92.49           O  
ATOM   1994  OE2 GLU A 124      -9.926   4.038  -4.945  1.00 92.49           O  
ATOM   1995  N   ILE A 125     -10.575   0.083  -0.679  1.00 94.77           N  
ATOM   1996  H   ILE A 125      -9.974   0.762  -0.236  1.00 94.77           H  
ATOM   1997  CA  ILE A 125     -11.773  -0.333   0.041  1.00 94.77           C  
ATOM   1998  HA  ILE A 125     -12.111  -1.277  -0.387  1.00 94.77           H  
ATOM   1999  C   ILE A 125     -12.872   0.707  -0.185  1.00 94.77           C  
ATOM   2000  CB  ILE A 125     -11.453  -0.603   1.526  1.00 94.77           C  
ATOM   2001  HB  ILE A 125     -10.593  -1.272   1.549  1.00 94.77           H  
ATOM   2002  O   ILE A 125     -12.669   1.897   0.043  1.00 94.77           O  
ATOM   2003  CG1 ILE A 125     -12.627  -1.344   2.199  1.00 94.77           C  
ATOM   2004 HG12 ILE A 125     -13.489  -0.682   2.282  1.00 94.77           H  
ATOM   2005 HG13 ILE A 125     -12.906  -2.195   1.577  1.00 94.77           H  
ATOM   2006  CG2 ILE A 125     -11.071   0.671   2.302  1.00 94.77           C  
ATOM   2007 HG21 ILE A 125     -11.936   1.323   2.418  1.00 94.77           H  
ATOM   2008 HG22 ILE A 125     -10.716   0.399   3.297  1.00 94.77           H  
ATOM   2009 HG23 ILE A 125     -10.282   1.214   1.782  1.00 94.77           H  
ATOM   2010  CD1 ILE A 125     -12.274  -1.884   3.589  1.00 94.77           C  
ATOM   2011 HD11 ILE A 125     -11.344  -2.451   3.539  1.00 94.77           H  
ATOM   2012 HD12 ILE A 125     -13.061  -2.552   3.938  1.00 94.77           H  
ATOM   2013 HD13 ILE A 125     -12.164  -1.066   4.302  1.00 94.77           H  
ATOM   2014  N   ALA A 126     -14.050   0.261  -0.613  1.00 93.00           N  
ATOM   2015  H   ALA A 126     -14.147  -0.717  -0.845  1.00 93.00           H  
ATOM   2016  CA  ALA A 126     -15.220   1.117  -0.769  1.00 93.00           C  
ATOM   2017  HA  ALA A 126     -14.950   2.163  -0.619  1.00 93.00           H  
ATOM   2018  C   ALA A 126     -16.258   0.732   0.282  1.00 93.00           C  
ATOM   2019  CB  ALA A 126     -15.749   0.981  -2.201  1.00 93.00           C  
ATOM   2020  HB1 ALA A 126     -14.979   1.292  -2.908  1.00 93.00           H  
ATOM   2021  HB2 ALA A 126     -16.029  -0.052  -2.406  1.00 93.00           H  
ATOM   2022  HB3 ALA A 126     -16.623   1.619  -2.330  1.00 93.00           H  
ATOM   2023  O   ALA A 126     -16.787  -0.376   0.232  1.00 93.00           O  
ATOM   2024  N   LEU A 127     -16.536   1.616   1.240  1.00 95.13           N  
ATOM   2025  H   LEU A 127     -16.095   2.524   1.206  1.00 95.13           H  
ATOM   2026  CA  LEU A 127     -17.581   1.381   2.237  1.00 95.13           C  
ATOM   2027  HA  LEU A 127     -17.624   0.313   2.449  1.00 95.13           H  
ATOM   2028  C   LEU A 127     -18.947   1.851   1.722  1.00 95.13           C  
ATOM   2029  CB  LEU A 127     -17.277   2.119   3.545  1.00 95.13           C  
ATOM   2030  HB2 LEU A 127     -18.129   1.992   4.212  1.00 95.13           H  
ATOM   2031  HB3 LEU A 127     -17.194   3.181   3.316  1.00 95.13           H  
ATOM   2032  O   LEU A 127     -19.029   2.936   1.140  1.00 95.13           O  
ATOM   2033  CG  LEU A 127     -16.016   1.677   4.297  1.00 95.13           C  
ATOM   2034  HG  LEU A 127     -15.146   1.846   3.662  1.00 95.13           H  
ATOM   2035  CD1 LEU A 127     -15.891   2.557   5.541  1.00 95.13           C  
ATOM   2036 HD11 LEU A 127     -16.507   3.453   5.464  1.00 95.13           H  
ATOM   2037 HD12 LEU A 127     -16.196   2.016   6.437  1.00 95.13           H  
ATOM   2038 HD13 LEU A 127     -14.858   2.897   5.623  1.00 95.13           H  
ATOM   2039  CD2 LEU A 127     -16.058   0.203   4.704  1.00 95.13           C  
ATOM   2040 HD21 LEU A 127     -16.032  -0.417   3.807  1.00 95.13           H  
ATOM   2041 HD22 LEU A 127     -16.966  -0.013   5.268  1.00 95.13           H  
ATOM   2042 HD23 LEU A 127     -15.189  -0.037   5.316  1.00 95.13           H  
ATOM   2043  N   PRO A 128     -20.033   1.120   2.025  1.00 97.23           N  
ATOM   2044  CA  PRO A 128     -21.391   1.634   1.898  1.00 97.23           C  
ATOM   2045  HA  PRO A 128     -21.631   1.717   0.838  1.00 97.23           H  
ATOM   2046  C   PRO A 128     -21.570   2.998   2.581  1.00 97.23           C  
ATOM   2047  CB  PRO A 128     -22.285   0.567   2.541  1.00 97.23           C  
ATOM   2048  HB2 PRO A 128     -23.266   0.522   2.070  1.00 97.23           H  
ATOM   2049  HB3 PRO A 128     -22.383   0.753   3.611  1.00 97.23           H  
ATOM   2050  O   PRO A 128     -21.087   3.222   3.695  1.00 97.23           O  
ATOM   2051  CG  PRO A 128     -21.498  -0.726   2.337  1.00 97.23           C  
ATOM   2052  HG2 PRO A 128     -21.679  -1.110   1.333  1.00 97.23           H  
ATOM   2053  HG3 PRO A 128     -21.749  -1.478   3.086  1.00 97.23           H  
ATOM   2054  CD  PRO A 128     -20.046  -0.271   2.455  1.00 97.23           C  
ATOM   2055  HD2 PRO A 128     -19.414  -0.888   1.816  1.00 97.23           H  
ATOM   2056  HD3 PRO A 128     -19.705  -0.339   3.489  1.00 97.23           H  
ATOM   2057  N   THR A 129     -22.325   3.900   1.946  1.00 97.50           N  
ATOM   2058  H   THR A 129     -22.642   3.692   1.011  1.00 97.50           H  
ATOM   2059  CA  THR A 129     -22.535   5.281   2.422  1.00 97.50           C  
ATOM   2060  HA  THR A 129     -21.583   5.809   2.381  1.00 97.50           H  
ATOM   2061  C   THR A 129     -23.036   5.340   3.865  1.00 97.50           C  
ATOM   2062  CB  THR A 129     -23.536   6.005   1.510  1.00 97.50           C  
ATOM   2063  HB  THR A 129     -24.512   5.529   1.605  1.00 97.50           H  
ATOM   2064  O   THR A 129     -22.561   6.167   4.639  1.00 97.50           O  
ATOM   2065  CG2 THR A 129     -23.680   7.494   1.820  1.00 97.50           C  
ATOM   2066 HG21 THR A 129     -24.121   7.631   2.808  1.00 97.50           H  
ATOM   2067 HG22 THR A 129     -22.705   7.981   1.794  1.00 97.50           H  
ATOM   2068 HG23 THR A 129     -24.338   7.957   1.085  1.00 97.50           H  
ATOM   2069  OG1 THR A 129     -23.116   5.890   0.172  1.00 97.50           O  
ATOM   2070  HG1 THR A 129     -22.498   6.599  -0.022  1.00 97.50           H  
ATOM   2071  N   GLN A 130     -23.925   4.426   4.264  1.00 97.69           N  
ATOM   2072  H   GLN A 130     -24.272   3.764   3.584  1.00 97.69           H  
ATOM   2073  CA  GLN A 130     -24.457   4.360   5.630  1.00 97.69           C  
ATOM   2074  HA  GLN A 130     -24.939   5.313   5.850  1.00 97.69           H  
ATOM   2075  C   GLN A 130     -23.369   4.150   6.695  1.00 97.69           C  
ATOM   2076  CB  GLN A 130     -25.534   3.265   5.697  1.00 97.69           C  
ATOM   2077  HB2 GLN A 130     -26.048   3.338   6.656  1.00 97.69           H  
ATOM   2078  HB3 GLN A 130     -26.265   3.462   4.913  1.00 97.69           H  
ATOM   2079  O   GLN A 130     -23.426   4.761   7.761  1.00 97.69           O  
ATOM   2080  CG  GLN A 130     -24.991   1.829   5.543  1.00 97.69           C  
ATOM   2081  HG2 GLN A 130     -24.368   1.755   4.651  1.00 97.69           H  
ATOM   2082  HG3 GLN A 130     -24.386   1.582   6.415  1.00 97.69           H  
ATOM   2083  CD  GLN A 130     -26.092   0.783   5.431  1.00 97.69           C  
ATOM   2084  NE2 GLN A 130     -25.806  -0.462   5.732  1.00 97.69           N  
ATOM   2085 HE21 GLN A 130     -24.897  -0.733   6.080  1.00 97.69           H  
ATOM   2086 HE22 GLN A 130     -26.578  -1.113   5.698  1.00 97.69           H  
ATOM   2087  OE1 GLN A 130     -27.215   1.071   5.058  1.00 97.69           O  
ATOM   2088  N   TYR A 131     -22.344   3.346   6.395  1.00 98.27           N  
ATOM   2089  H   TYR A 131     -22.301   2.934   5.473  1.00 98.27           H  
ATOM   2090  CA  TYR A 131     -21.222   3.100   7.299  1.00 98.27           C  
ATOM   2091  HA  TYR A 131     -21.592   2.926   8.309  1.00 98.27           H  
ATOM   2092  C   TYR A 131     -20.302   4.313   7.380  1.00 98.27           C  
ATOM   2093  CB  TYR A 131     -20.448   1.861   6.834  1.00 98.27           C  
ATOM   2094  HB2 TYR A 131     -20.111   2.023   5.810  1.00 98.27           H  
ATOM   2095  HB3 TYR A 131     -19.552   1.777   7.448  1.00 98.27           H  
ATOM   2096  O   TYR A 131     -19.842   4.664   8.465  1.00 98.27           O  
ATOM   2097  CG  TYR A 131     -21.191   0.534   6.890  1.00 98.27           C  
ATOM   2098  CD1 TYR A 131     -22.310   0.340   7.729  1.00 98.27           C  
ATOM   2099  HD1 TYR A 131     -22.670   1.125   8.377  1.00 98.27           H  
ATOM   2100  CD2 TYR A 131     -20.721  -0.540   6.113  1.00 98.27           C  
ATOM   2101  HD2 TYR A 131     -19.817  -0.428   5.534  1.00 98.27           H  
ATOM   2102  CE1 TYR A 131     -22.969  -0.902   7.763  1.00 98.27           C  
ATOM   2103  HE1 TYR A 131     -23.807  -1.058   8.427  1.00 98.27           H  
ATOM   2104  CE2 TYR A 131     -21.395  -1.777   6.122  1.00 98.27           C  
ATOM   2105  HE2 TYR A 131     -21.036  -2.610   5.537  1.00 98.27           H  
ATOM   2106  OH  TYR A 131     -23.158  -3.157   6.980  1.00 98.27           O  
ATOM   2107  HH  TYR A 131     -23.718  -3.266   7.752  1.00 98.27           H  
ATOM   2108  CZ  TYR A 131     -22.518  -1.961   6.953  1.00 98.27           C  
ATOM   2109  N   MET A 132     -20.095   5.007   6.258  1.00 97.36           N  
ATOM   2110  H   MET A 132     -20.503   4.666   5.400  1.00 97.36           H  
ATOM   2111  CA  MET A 132     -19.345   6.262   6.241  1.00 97.36           C  
ATOM   2112  HA  MET A 132     -18.372   6.078   6.697  1.00 97.36           H  
ATOM   2113  C   MET A 132     -20.048   7.348   7.071  1.00 97.36           C  
ATOM   2114  CB  MET A 132     -19.138   6.708   4.786  1.00 97.36           C  
ATOM   2115  HB2 MET A 132     -18.765   5.868   4.200  1.00 97.36           H  
ATOM   2116  HB3 MET A 132     -20.089   7.021   4.356  1.00 97.36           H  
ATOM   2117  O   MET A 132     -19.418   7.999   7.906  1.00 97.36           O  
ATOM   2118  CG  MET A 132     -18.145   7.870   4.682  1.00 97.36           C  
ATOM   2119  HG2 MET A 132     -18.069   8.166   3.636  1.00 97.36           H  
ATOM   2120  HG3 MET A 132     -18.541   8.720   5.237  1.00 97.36           H  
ATOM   2121  SD  MET A 132     -16.473   7.520   5.299  1.00 97.36           S  
ATOM   2122  CE  MET A 132     -15.909   6.315   4.064  1.00 97.36           C  
ATOM   2123  HE1 MET A 132     -16.535   5.423   4.096  1.00 97.36           H  
ATOM   2124  HE2 MET A 132     -14.879   6.032   4.281  1.00 97.36           H  
ATOM   2125  HE3 MET A 132     -15.955   6.757   3.069  1.00 97.36           H  
ATOM   2126  N   THR A 133     -21.365   7.513   6.900  1.00 97.39           N  
ATOM   2127  H   THR A 133     -21.828   6.987   6.173  1.00 97.39           H  
ATOM   2128  CA  THR A 133     -22.177   8.443   7.700  1.00 97.39           C  
ATOM   2129  HA  THR A 133     -21.765   9.447   7.595  1.00 97.39           H  
ATOM   2130  C   THR A 133     -22.134   8.083   9.182  1.00 97.39           C  
ATOM   2131  CB  THR A 133     -23.635   8.455   7.215  1.00 97.39           C  
ATOM   2132  HB  THR A 133     -24.063   7.458   7.321  1.00 97.39           H  
ATOM   2133  O   THR A 133     -21.933   8.964  10.019  1.00 97.39           O  
ATOM   2134  CG2 THR A 133     -24.505   9.456   7.978  1.00 97.39           C  
ATOM   2135 HG21 THR A 133     -24.635   9.127   9.009  1.00 97.39           H  
ATOM   2136 HG22 THR A 133     -25.490   9.505   7.513  1.00 97.39           H  
ATOM   2137 HG23 THR A 133     -24.046  10.444   7.967  1.00 97.39           H  
ATOM   2138  OG1 THR A 133     -23.690   8.829   5.859  1.00 97.39           O  
ATOM   2139  HG1 THR A 133     -23.346   9.721   5.767  1.00 97.39           H  
ATOM   2140  N   PHE A 134     -22.271   6.798   9.512  1.00 98.44           N  
ATOM   2141  H   PHE A 134     -22.460   6.121   8.786  1.00 98.44           H  
ATOM   2142  CA  PHE A 134     -22.173   6.309  10.882  1.00 98.44           C  
ATOM   2143  HA  PHE A 134     -22.920   6.815  11.493  1.00 98.44           H  
ATOM   2144  C   PHE A 134     -20.811   6.622  11.512  1.00 98.44           C  
ATOM   2145  CB  PHE A 134     -22.487   4.813  10.897  1.00 98.44           C  
ATOM   2146  HB2 PHE A 134     -23.537   4.673  10.639  1.00 98.44           H  
ATOM   2147  HB3 PHE A 134     -21.888   4.310  10.139  1.00 98.44           H  
ATOM   2148  O   PHE A 134     -20.780   7.261  12.560  1.00 98.44           O  
ATOM   2149  CG  PHE A 134     -22.217   4.164  12.233  1.00 98.44           C  
ATOM   2150  CD1 PHE A 134     -21.027   3.439  12.427  1.00 98.44           C  
ATOM   2151  HD1 PHE A 134     -20.317   3.327  11.621  1.00 98.44           H  
ATOM   2152  CD2 PHE A 134     -23.140   4.300  13.286  1.00 98.44           C  
ATOM   2153  HD2 PHE A 134     -24.064   4.839  13.138  1.00 98.44           H  
ATOM   2154  CE1 PHE A 134     -20.767   2.841  13.669  1.00 98.44           C  
ATOM   2155  HE1 PHE A 134     -19.871   2.254  13.806  1.00 98.44           H  
ATOM   2156  CE2 PHE A 134     -22.871   3.705  14.529  1.00 98.44           C  
ATOM   2157  HE2 PHE A 134     -23.592   3.768  15.330  1.00 98.44           H  
ATOM   2158  CZ  PHE A 134     -21.687   2.976  14.721  1.00 98.44           C  
ATOM   2159  HZ  PHE A 134     -21.498   2.495  15.669  1.00 98.44           H  
ATOM   2160  N   LEU A 135     -19.691   6.280  10.863  1.00 98.05           N  
ATOM   2161  H   LEU A 135     -19.772   5.761  10.001  1.00 98.05           H  
ATOM   2162  CA  LEU A 135     -18.346   6.584  11.377  1.00 98.05           C  
ATOM   2163  HA  LEU A 135     -18.236   6.133  12.363  1.00 98.05           H  
ATOM   2164  C   LEU A 135     -18.115   8.088  11.552  1.00 98.05           C  
ATOM   2165  CB  LEU A 135     -17.276   6.021  10.425  1.00 98.05           C  
ATOM   2166  HB2 LEU A 135     -17.523   6.321   9.406  1.00 98.05           H  
ATOM   2167  HB3 LEU A 135     -16.317   6.473  10.677  1.00 98.05           H  
ATOM   2168  O   LEU A 135     -17.546   8.522  12.557  1.00 98.05           O  
ATOM   2169  CG  LEU A 135     -17.103   4.497  10.472  1.00 98.05           C  
ATOM   2170  HG  LEU A 135     -18.064   4.021  10.274  1.00 98.05           H  
ATOM   2171  CD1 LEU A 135     -16.106   4.092   9.386  1.00 98.05           C  
ATOM   2172 HD11 LEU A 135     -15.912   3.020   9.430  1.00 98.05           H  
ATOM   2173 HD12 LEU A 135     -16.516   4.331   8.405  1.00 98.05           H  
ATOM   2174 HD13 LEU A 135     -15.168   4.631   9.525  1.00 98.05           H  
ATOM   2175  CD2 LEU A 135     -16.578   4.008  11.826  1.00 98.05           C  
ATOM   2176 HD21 LEU A 135     -17.315   4.192  12.607  1.00 98.05           H  
ATOM   2177 HD22 LEU A 135     -16.402   2.934  11.782  1.00 98.05           H  
ATOM   2178 HD23 LEU A 135     -15.643   4.511  12.075  1.00 98.05           H  
ATOM   2179  N   TYR A 136     -18.580   8.904  10.601  1.00 96.97           N  
ATOM   2180  H   TYR A 136     -18.991   8.492   9.776  1.00 96.97           H  
ATOM   2181  CA  TYR A 136     -18.483  10.360  10.689  1.00 96.97           C  
ATOM   2182  HA  TYR A 136     -17.430  10.633  10.765  1.00 96.97           H  
ATOM   2183  C   TYR A 136     -19.194  10.922  11.929  1.00 96.97           C  
ATOM   2184  CB  TYR A 136     -19.055  10.994   9.413  1.00 96.97           C  
ATOM   2185  HB2 TYR A 136     -20.056  10.603   9.231  1.00 96.97           H  
ATOM   2186  HB3 TYR A 136     -18.434  10.709   8.565  1.00 96.97           H  
ATOM   2187  O   TYR A 136     -18.651  11.809  12.597  1.00 96.97           O  
ATOM   2188  CG  TYR A 136     -19.133  12.507   9.496  1.00 96.97           C  
ATOM   2189  CD1 TYR A 136     -20.304  13.126   9.975  1.00 96.97           C  
ATOM   2190  HD1 TYR A 136     -21.159  12.517  10.231  1.00 96.97           H  
ATOM   2191  CD2 TYR A 136     -18.015  13.289   9.154  1.00 96.97           C  
ATOM   2192  HD2 TYR A 136     -17.127  12.809   8.769  1.00 96.97           H  
ATOM   2193  CE1 TYR A 136     -20.349  14.523  10.138  1.00 96.97           C  
ATOM   2194  HE1 TYR A 136     -21.242  15.002  10.513  1.00 96.97           H  
ATOM   2195  CE2 TYR A 136     -18.061  14.689   9.298  1.00 96.97           C  
ATOM   2196  HE2 TYR A 136     -17.206  15.285   9.012  1.00 96.97           H  
ATOM   2197  OH  TYR A 136     -19.278  16.656   9.945  1.00 96.97           O  
ATOM   2198  HH  TYR A 136     -18.504  17.071   9.557  1.00 96.97           H  
ATOM   2199  CZ  TYR A 136     -19.228  15.305   9.799  1.00 96.97           C  
ATOM   2200  N   LEU A 137     -20.398  10.424  12.232  1.00 97.50           N  
ATOM   2201  H   LEU A 137     -20.774   9.696  11.641  1.00 97.50           H  
ATOM   2202  CA  LEU A 137     -21.180  10.845  13.395  1.00 97.50           C  
ATOM   2203  HA  LEU A 137     -21.112  11.928  13.496  1.00 97.50           H  
ATOM   2204  C   LEU A 137     -20.619  10.266  14.699  1.00 97.50           C  
ATOM   2205  CB  LEU A 137     -22.655  10.448  13.196  1.00 97.50           C  
ATOM   2206  HB2 LEU A 137     -22.702   9.377  13.003  1.00 97.50           H  
ATOM   2207  HB3 LEU A 137     -23.189  10.639  14.127  1.00 97.50           H  
ATOM   2208  O   LEU A 137     -20.472  11.005  15.671  1.00 97.50           O  
ATOM   2209  CG  LEU A 137     -23.387  11.187  12.060  1.00 97.50           C  
ATOM   2210  HG  LEU A 137     -22.876  11.023  11.111  1.00 97.50           H  
ATOM   2211  CD1 LEU A 137     -24.813  10.654  11.941  1.00 97.50           C  
ATOM   2212 HD11 LEU A 137     -25.344  11.161  11.136  1.00 97.50           H  
ATOM   2213 HD12 LEU A 137     -25.352  10.784  12.880  1.00 97.50           H  
ATOM   2214 HD13 LEU A 137     -24.775   9.591  11.702  1.00 97.50           H  
ATOM   2215  CD2 LEU A 137     -23.459  12.698  12.299  1.00 97.50           C  
ATOM   2216 HD21 LEU A 137     -24.081  13.155  11.529  1.00 97.50           H  
ATOM   2217 HD22 LEU A 137     -23.883  12.881  13.287  1.00 97.50           H  
ATOM   2218 HD23 LEU A 137     -22.459  13.127  12.247  1.00 97.50           H  
ATOM   2219  N   ALA A 138     -20.253   8.983  14.709  1.00 98.08           N  
ATOM   2220  H   ALA A 138     -20.412   8.431  13.879  1.00 98.08           H  
ATOM   2221  CA  ALA A 138     -19.728   8.285  15.877  1.00 98.08           C  
ATOM   2222  HA  ALA A 138     -20.436   8.400  16.698  1.00 98.08           H  
ATOM   2223  C   ALA A 138     -18.384   8.869  16.345  1.00 98.08           C  
ATOM   2224  CB  ALA A 138     -19.635   6.794  15.541  1.00 98.08           C  
ATOM   2225  HB1 ALA A 138     -18.919   6.628  14.736  1.00 98.08           H  
ATOM   2226  HB2 ALA A 138     -19.319   6.249  16.430  1.00 98.08           H  
ATOM   2227  HB3 ALA A 138     -20.610   6.416  15.233  1.00 98.08           H  
ATOM   2228  O   ALA A 138     -18.226   9.164  17.522  1.00 98.08           O  
ATOM   2229  N   SER A 139     -17.460   9.185  15.430  1.00 97.62           N  
ATOM   2230  H   SER A 139     -17.628   8.901  14.476  1.00 97.62           H  
ATOM   2231  CA  SER A 139     -16.179   9.858  15.756  1.00 97.62           C  
ATOM   2232  HA  SER A 139     -15.636   9.257  16.485  1.00 97.62           H  
ATOM   2233  C   SER A 139     -16.329  11.250  16.376  1.00 97.62           C  
ATOM   2234  CB  SER A 139     -15.304   9.981  14.506  1.00 97.62           C  
ATOM   2235  HB2 SER A 139     -14.404  10.546  14.747  1.00 97.62           H  
ATOM   2236  HB3 SER A 139     -15.013   8.977  14.198  1.00 97.62           H  
ATOM   2237  O   SER A 139     -15.377  11.802  16.922  1.00 97.62           O  
ATOM   2238  OG  SER A 139     -15.993  10.620  13.441  1.00 97.62           O  
ATOM   2239  HG  SER A 139     -16.558   9.942  13.063  1.00 97.62           H  
ATOM   2240  N   ARG A 140     -17.525  11.839  16.292  1.00 96.53           N  
ATOM   2241  H   ARG A 140     -18.264  11.307  15.855  1.00 96.53           H  
ATOM   2242  CA  ARG A 140     -17.862  13.157  16.842  1.00 96.53           C  
ATOM   2243  HA  ARG A 140     -16.994  13.552  17.371  1.00 96.53           H  
ATOM   2244  C   ARG A 140     -18.970  13.062  17.886  1.00 96.53           C  
ATOM   2245  CB  ARG A 140     -18.222  14.112  15.696  1.00 96.53           C  
ATOM   2246  HB2 ARG A 140     -18.518  15.078  16.106  1.00 96.53           H  
ATOM   2247  HB3 ARG A 140     -19.061  13.692  15.141  1.00 96.53           H  
ATOM   2248  O   ARG A 140     -19.588  14.081  18.188  1.00 96.53           O  
ATOM   2249  CG  ARG A 140     -17.044  14.348  14.747  1.00 96.53           C  
ATOM   2250  HG2 ARG A 140     -16.264  14.901  15.270  1.00 96.53           H  
ATOM   2251  HG3 ARG A 140     -16.634  13.393  14.418  1.00 96.53           H  
ATOM   2252  CD  ARG A 140     -17.512  15.140  13.520  1.00 96.53           C  
ATOM   2253  HD2 ARG A 140     -17.944  16.084  13.852  1.00 96.53           H  
ATOM   2254  HD3 ARG A 140     -18.285  14.574  13.000  1.00 96.53           H  
ATOM   2255  NE  ARG A 140     -16.392  15.413  12.601  1.00 96.53           N  
ATOM   2256  HE  ARG A 140     -15.996  16.342  12.620  1.00 96.53           H  
ATOM   2257  NH1 ARG A 140     -16.161  13.272  11.776  1.00 96.53           N  
ATOM   2258 HH11 ARG A 140     -16.958  12.950  12.308  1.00 96.53           H  
ATOM   2259 HH12 ARG A 140     -15.562  12.555  11.393  1.00 96.53           H  
ATOM   2260  NH2 ARG A 140     -14.727  14.858  11.157  1.00 96.53           N  
ATOM   2261 HH21 ARG A 140     -14.240  14.145  10.633  1.00 96.53           H  
ATOM   2262 HH22 ARG A 140     -14.319  15.778  11.244  1.00 96.53           H  
ATOM   2263  CZ  ARG A 140     -15.775  14.515  11.850  1.00 96.53           C  
ATOM   2264  N   TYR A 141     -19.222  11.872  18.433  1.00 96.20           N  
ATOM   2265  H   TYR A 141     -18.666  11.081  18.142  1.00 96.20           H  
ATOM   2266  CA  TYR A 141     -20.381  11.590  19.277  1.00 96.20           C  
ATOM   2267  HA  TYR A 141     -21.278  11.655  18.662  1.00 96.20           H  
ATOM   2268  C   TYR A 141     -20.532  12.599  20.426  1.00 96.20           C  
ATOM   2269  CB  TYR A 141     -20.264  10.150  19.791  1.00 96.20           C  
ATOM   2270  HB2 TYR A 141     -20.175   9.478  18.938  1.00 96.20           H  
ATOM   2271  HB3 TYR A 141     -19.369  10.042  20.403  1.00 96.20           H  
ATOM   2272  O   TYR A 141     -21.600  13.191  20.595  1.00 96.20           O  
ATOM   2273  CG  TYR A 141     -21.470   9.700  20.572  1.00 96.20           C  
ATOM   2274  CD1 TYR A 141     -21.464   9.778  21.976  1.00 96.20           C  
ATOM   2275  HD1 TYR A 141     -20.588  10.129  22.502  1.00 96.20           H  
ATOM   2276  CD2 TYR A 141     -22.599   9.208  19.890  1.00 96.20           C  
ATOM   2277  HD2 TYR A 141     -22.591   9.125  18.814  1.00 96.20           H  
ATOM   2278  CE1 TYR A 141     -22.599   9.383  22.703  1.00 96.20           C  
ATOM   2279  HE1 TYR A 141     -22.590   9.445  23.781  1.00 96.20           H  
ATOM   2280  CE2 TYR A 141     -23.734   8.802  20.617  1.00 96.20           C  
ATOM   2281  HE2 TYR A 141     -24.599   8.387  20.120  1.00 96.20           H  
ATOM   2282  OH  TYR A 141     -24.840   8.557  22.736  1.00 96.20           O  
ATOM   2283  HH  TYR A 141     -24.642   8.528  23.675  1.00 96.20           H  
ATOM   2284  CZ  TYR A 141     -23.738   8.902  22.024  1.00 96.20           C  
ATOM   2285  N   ASN A 142     -19.442  12.891  21.142  1.00 92.67           N  
ATOM   2286  H   ASN A 142     -18.620  12.319  21.015  1.00 92.67           H  
ATOM   2287  CA  ASN A 142     -19.434  13.872  22.231  1.00 92.67           C  
ATOM   2288  HA  ASN A 142     -20.401  13.843  22.735  1.00 92.67           H  
ATOM   2289  C   ASN A 142     -19.239  15.325  21.754  1.00 92.67           C  
ATOM   2290  CB  ASN A 142     -18.373  13.421  23.247  1.00 92.67           C  
ATOM   2291  HB2 ASN A 142     -18.256  14.176  24.026  1.00 92.67           H  
ATOM   2292  HB3 ASN A 142     -17.408  13.288  22.758  1.00 92.67           H  
ATOM   2293  O   ASN A 142     -19.763  16.256  22.373  1.00 92.67           O  
ATOM   2294  CG  ASN A 142     -18.782  12.125  23.927  1.00 92.67           C  
ATOM   2295  ND2 ASN A 142     -17.884  11.186  24.074  1.00 92.67           N  
ATOM   2296 HD21 ASN A 142     -16.980  11.221  23.625  1.00 92.67           H  
ATOM   2297 HD22 ASN A 142     -18.149  10.302  24.483  1.00 92.67           H  
ATOM   2298  OD1 ASN A 142     -19.939  11.947  24.281  1.00 92.67           O  
ATOM   2299  N   ASN A 143     -18.582  15.521  20.606  1.00 90.17           N  
ATOM   2300  H   ASN A 143     -18.297  14.687  20.111  1.00 90.17           H  
ATOM   2301  CA  ASN A 143     -18.032  16.805  20.142  1.00 90.17           C  
ATOM   2302  HA  ASN A 143     -18.176  17.539  20.934  1.00 90.17           H  
ATOM   2303  C   ASN A 143     -18.739  17.404  18.907  1.00 90.17           C  
ATOM   2304  CB  ASN A 143     -16.512  16.630  19.955  1.00 90.17           C  
ATOM   2305  HB2 ASN A 143     -16.078  17.549  19.564  1.00 90.17           H  
ATOM   2306  HB3 ASN A 143     -16.316  15.824  19.248  1.00 90.17           H  
ATOM   2307  O   ASN A 143     -18.199  18.276  18.220  1.00 90.17           O  
ATOM   2308  CG  ASN A 143     -15.821  16.337  21.277  1.00 90.17           C  
ATOM   2309  ND2 ASN A 143     -14.851  15.455  21.302  1.00 90.17           N  
ATOM   2310 HD21 ASN A 143     -14.481  15.229  22.214  1.00 90.17           H  
ATOM   2311 HD22 ASN A 143     -14.592  14.901  20.499  1.00 90.17           H  
ATOM   2312  OD1 ASN A 143     -16.165  16.897  22.300  1.00 90.17           O  
ATOM   2313  N   LEU A 144     -19.957  16.952  18.597  1.00 88.60           N  
ATOM   2314  H   LEU A 144     -20.286  16.138  19.095  1.00 88.60           H  
ATOM   2315  CA  LEU A 144     -20.779  17.491  17.511  1.00 88.60           C  
ATOM   2316  HA  LEU A 144     -20.202  17.431  16.589  1.00 88.60           H  
ATOM   2317  C   LEU A 144     -21.122  18.975  17.748  1.00 88.60           C  
ATOM   2318  CB  LEU A 144     -22.041  16.613  17.362  1.00 88.60           C  
ATOM   2319  HB2 LEU A 144     -22.252  16.139  18.320  1.00 88.60           H  
ATOM   2320  HB3 LEU A 144     -22.903  17.236  17.125  1.00 88.60           H  
ATOM   2321  O   LEU A 144     -21.923  19.313  18.617  1.00 88.60           O  
ATOM   2322  CG  LEU A 144     -21.891  15.530  16.275  1.00 88.60           C  
ATOM   2323  HG  LEU A 144     -20.845  15.240  16.180  1.00 88.60           H  
ATOM   2324  CD1 LEU A 144     -22.701  14.284  16.622  1.00 88.60           C  
ATOM   2325 HD11 LEU A 144     -22.339  13.868  17.563  1.00 88.60           H  
ATOM   2326 HD12 LEU A 144     -22.567  13.523  15.853  1.00 88.60           H  
ATOM   2327 HD13 LEU A 144     -23.759  14.524  16.727  1.00 88.60           H  
ATOM   2328  CD2 LEU A 144     -22.373  16.058  14.918  1.00 88.60           C  
ATOM   2329 HD21 LEU A 144     -23.427  16.325  14.985  1.00 88.60           H  
ATOM   2330 HD22 LEU A 144     -22.235  15.280  14.167  1.00 88.60           H  
ATOM   2331 HD23 LEU A 144     -21.783  16.932  14.640  1.00 88.60           H  
ATOM   2332  N   LYS A 145     -20.555  19.862  16.916  1.00 88.64           N  
ATOM   2333  H   LYS A 145     -19.823  19.511  16.315  1.00 88.64           H  
ATOM   2334  CA  LYS A 145     -20.851  21.307  16.879  1.00 88.64           C  
ATOM   2335  HA  LYS A 145     -20.972  21.664  17.902  1.00 88.64           H  
ATOM   2336  C   LYS A 145     -22.181  21.579  16.162  1.00 88.64           C  
ATOM   2337  CB  LYS A 145     -19.686  22.087  16.237  1.00 88.64           C  
ATOM   2338  HB2 LYS A 145     -19.977  23.135  16.163  1.00 88.64           H  
ATOM   2339  HB3 LYS A 145     -19.512  21.711  15.229  1.00 88.64           H  
ATOM   2340  O   LYS A 145     -22.204  22.034  15.017  1.00 88.64           O  
ATOM   2341  CG  LYS A 145     -18.378  22.007  17.039  1.00 88.64           C  
ATOM   2342  HG2 LYS A 145     -18.031  20.974  17.069  1.00 88.64           H  
ATOM   2343  HG3 LYS A 145     -18.561  22.347  18.059  1.00 88.64           H  
ATOM   2344  CD  LYS A 145     -17.291  22.886  16.400  1.00 88.64           C  
ATOM   2345  HD2 LYS A 145     -17.636  23.920  16.379  1.00 88.64           H  
ATOM   2346  HD3 LYS A 145     -17.110  22.549  15.379  1.00 88.64           H  
ATOM   2347  CE  LYS A 145     -15.992  22.793  17.211  1.00 88.64           C  
ATOM   2348  HE2 LYS A 145     -16.207  23.080  18.240  1.00 88.64           H  
ATOM   2349  HE3 LYS A 145     -15.662  21.755  17.227  1.00 88.64           H  
ATOM   2350  NZ  LYS A 145     -14.920  23.665  16.660  1.00 88.64           N  
ATOM   2351  HZ1 LYS A 145     -14.685  23.403  15.714  1.00 88.64           H  
ATOM   2352  HZ2 LYS A 145     -15.207  24.634  16.669  1.00 88.64           H  
ATOM   2353  HZ3 LYS A 145     -14.086  23.589  17.224  1.00 88.64           H  
ATOM   2354  N   LYS A 146     -23.293  21.218  16.803  1.00 88.64           N  
ATOM   2355  H   LYS A 146     -23.189  20.833  17.731  1.00 88.64           H  
ATOM   2356  CA  LYS A 146     -24.665  21.400  16.301  1.00 88.64           C  
ATOM   2357  HA  LYS A 146     -24.667  22.228  15.592  1.00 88.64           H  
ATOM   2358  C   LYS A 146     -25.610  21.808  17.441  1.00 88.64           C  
ATOM   2359  CB  LYS A 146     -25.146  20.101  15.620  1.00 88.64           C  
ATOM   2360  HB2 LYS A 146     -24.938  19.261  16.283  1.00 88.64           H  
ATOM   2361  HB3 LYS A 146     -26.227  20.140  15.488  1.00 88.64           H  
ATOM   2362  O   LYS A 146     -25.268  21.555  18.597  1.00 88.64           O  
ATOM   2363  CG  LYS A 146     -24.506  19.823  14.246  1.00 88.64           C  
ATOM   2364  HG2 LYS A 146     -24.812  18.825  13.929  1.00 88.64           H  
ATOM   2365  HG3 LYS A 146     -23.420  19.824  14.329  1.00 88.64           H  
ATOM   2366  CD  LYS A 146     -24.959  20.835  13.178  1.00 88.64           C  
ATOM   2367  HD2 LYS A 146     -26.042  20.774  13.078  1.00 88.64           H  
ATOM   2368  HD3 LYS A 146     -24.704  21.845  13.501  1.00 88.64           H  
ATOM   2369  CE  LYS A 146     -24.296  20.594  11.815  1.00 88.64           C  
ATOM   2370  HE2 LYS A 146     -23.225  20.770  11.920  1.00 88.64           H  
ATOM   2371  HE3 LYS A 146     -24.445  19.556  11.516  1.00 88.64           H  
ATOM   2372  NZ  LYS A 146     -24.862  21.506  10.783  1.00 88.64           N  
ATOM   2373  HZ1 LYS A 146     -25.864  21.403  10.705  1.00 88.64           H  
ATOM   2374  HZ2 LYS A 146     -24.447  21.360   9.874  1.00 88.64           H  
ATOM   2375  HZ3 LYS A 146     -24.696  22.468  11.040  1.00 88.64           H  
ATOM   2376  N   PRO A 147     -26.770  22.423  17.134  1.00 93.12           N  
ATOM   2377  CA  PRO A 147     -27.800  22.702  18.133  1.00 93.12           C  
ATOM   2378  HA  PRO A 147     -27.426  23.499  18.776  1.00 93.12           H  
ATOM   2379  C   PRO A 147     -28.156  21.452  18.962  1.00 93.12           C  
ATOM   2380  CB  PRO A 147     -29.014  23.215  17.349  1.00 93.12           C  
ATOM   2381  HB2 PRO A 147     -29.577  23.957  17.915  1.00 93.12           H  
ATOM   2382  HB3 PRO A 147     -29.659  22.383  17.067  1.00 93.12           H  
ATOM   2383  O   PRO A 147     -28.059  20.341  18.431  1.00 93.12           O  
ATOM   2384  CG  PRO A 147     -28.394  23.814  16.089  1.00 93.12           C  
ATOM   2385  HG2 PRO A 147     -29.097  23.822  15.257  1.00 93.12           H  
ATOM   2386  HG3 PRO A 147     -28.033  24.821  16.300  1.00 93.12           H  
ATOM   2387  CD  PRO A 147     -27.211  22.886  15.822  1.00 93.12           C  
ATOM   2388  HD2 PRO A 147     -26.428  23.435  15.298  1.00 93.12           H  
ATOM   2389  HD3 PRO A 147     -27.547  22.038  15.225  1.00 93.12           H  
ATOM   2390  N   PRO A 148     -28.580  21.592  20.234  1.00 91.21           N  
ATOM   2391  CA  PRO A 148     -28.821  20.451  21.124  1.00 91.21           C  
ATOM   2392  HA  PRO A 148     -27.865  19.970  21.330  1.00 91.21           H  
ATOM   2393  C   PRO A 148     -29.783  19.394  20.563  1.00 91.21           C  
ATOM   2394  CB  PRO A 148     -29.357  21.061  22.424  1.00 91.21           C  
ATOM   2395  HB2 PRO A 148     -29.076  20.467  23.294  1.00 91.21           H  
ATOM   2396  HB3 PRO A 148     -30.441  21.171  22.375  1.00 91.21           H  
ATOM   2397  O   PRO A 148     -29.499  18.201  20.651  1.00 91.21           O  
ATOM   2398  CG  PRO A 148     -28.713  22.444  22.452  1.00 91.21           C  
ATOM   2399  HG2 PRO A 148     -29.290  23.148  23.053  1.00 91.21           H  
ATOM   2400  HG3 PRO A 148     -27.692  22.366  22.825  1.00 91.21           H  
ATOM   2401  CD  PRO A 148     -28.693  22.842  20.978  1.00 91.21           C  
ATOM   2402  HD2 PRO A 148     -29.628  23.337  20.716  1.00 91.21           H  
ATOM   2403  HD3 PRO A 148     -27.848  23.507  20.800  1.00 91.21           H  
ATOM   2404  N   GLU A 149     -30.880  19.815  19.928  1.00 91.68           N  
ATOM   2405  H   GLU A 149     -31.093  20.802  19.916  1.00 91.68           H  
ATOM   2406  CA  GLU A 149     -31.853  18.901  19.313  1.00 91.68           C  
ATOM   2407  HA  GLU A 149     -32.202  18.185  20.057  1.00 91.68           H  
ATOM   2408  C   GLU A 149     -31.249  18.100  18.151  1.00 91.68           C  
ATOM   2409  CB  GLU A 149     -33.058  19.694  18.798  1.00 91.68           C  
ATOM   2410  HB2 GLU A 149     -32.714  20.440  18.082  1.00 91.68           H  
ATOM   2411  HB3 GLU A 149     -33.720  18.996  18.286  1.00 91.68           H  
ATOM   2412  O   GLU A 149     -31.420  16.882  18.068  1.00 91.68           O  
ATOM   2413  CG  GLU A 149     -33.844  20.389  19.919  1.00 91.68           C  
ATOM   2414  HG2 GLU A 149     -34.130  19.640  20.658  1.00 91.68           H  
ATOM   2415  HG3 GLU A 149     -33.197  21.118  20.407  1.00 91.68           H  
ATOM   2416  CD  GLU A 149     -35.103  21.097  19.398  1.00 91.68           C  
ATOM   2417  OE1 GLU A 149     -35.786  21.711  20.243  1.00 91.68           O  
ATOM   2418  OE2 GLU A 149     -35.369  21.004  18.177  1.00 91.68           O  
ATOM   2419  N   ASP A 150     -30.476  18.763  17.286  1.00 93.22           N  
ATOM   2420  H   ASP A 150     -30.389  19.763  17.398  1.00 93.22           H  
ATOM   2421  CA  ASP A 150     -29.765  18.122  16.178  1.00 93.22           C  
ATOM   2422  HA  ASP A 150     -30.468  17.551  15.571  1.00 93.22           H  
ATOM   2423  C   ASP A 150     -28.681  17.164  16.677  1.00 93.22           C  
ATOM   2424  CB  ASP A 150     -29.078  19.181  15.304  1.00 93.22           C  
ATOM   2425  HB2 ASP A 150     -28.546  19.887  15.943  1.00 93.22           H  
ATOM   2426  HB3 ASP A 150     -28.335  18.684  14.681  1.00 93.22           H  
ATOM   2427  O   ASP A 150     -28.460  16.104  16.084  1.00 93.22           O  
ATOM   2428  CG  ASP A 150     -29.998  19.955  14.368  1.00 93.22           C  
ATOM   2429  OD1 ASP A 150     -31.155  19.524  14.175  1.00 93.22           O  
ATOM   2430  OD2 ASP A 150     -29.450  20.916  13.781  1.00 93.22           O  
ATOM   2431  N   LYS A 151     -27.983  17.533  17.759  1.00 94.46           N  
ATOM   2432  H   LYS A 151     -28.212  18.423  18.178  1.00 94.46           H  
ATOM   2433  CA  LYS A 151     -26.989  16.673  18.408  1.00 94.46           C  
ATOM   2434  HA  LYS A 151     -26.264  16.352  17.661  1.00 94.46           H  
ATOM   2435  C   LYS A 151     -27.660  15.404  18.929  1.00 94.46           C  
ATOM   2436  CB  LYS A 151     -26.252  17.452  19.512  1.00 94.46           C  
ATOM   2437  HB2 LYS A 151     -25.818  18.354  19.081  1.00 94.46           H  
ATOM   2438  HB3 LYS A 151     -26.956  17.747  20.290  1.00 94.46           H  
ATOM   2439  O   LYS A 151     -27.177  14.318  18.617  1.00 94.46           O  
ATOM   2440  CG  LYS A 151     -25.130  16.608  20.143  1.00 94.46           C  
ATOM   2441  HG2 LYS A 151     -24.442  16.293  19.359  1.00 94.46           H  
ATOM   2442  HG3 LYS A 151     -25.562  15.720  20.605  1.00 94.46           H  
ATOM   2443  CD  LYS A 151     -24.353  17.384  21.215  1.00 94.46           C  
ATOM   2444  HD2 LYS A 151     -25.033  17.673  22.016  1.00 94.46           H  
ATOM   2445  HD3 LYS A 151     -23.919  18.279  20.768  1.00 94.46           H  
ATOM   2446  CE  LYS A 151     -23.236  16.491  21.777  1.00 94.46           C  
ATOM   2447  HE2 LYS A 151     -22.603  16.171  20.949  1.00 94.46           H  
ATOM   2448  HE3 LYS A 151     -23.681  15.593  22.204  1.00 94.46           H  
ATOM   2449  NZ  LYS A 151     -22.404  17.184  22.796  1.00 94.46           N  
ATOM   2450  HZ1 LYS A 151     -22.115  18.096  22.470  1.00 94.46           H  
ATOM   2451  HZ2 LYS A 151     -22.891  17.271  23.676  1.00 94.46           H  
ATOM   2452  HZ3 LYS A 151     -21.550  16.667  22.952  1.00 94.46           H  
ATOM   2453  N   LYS A 152     -28.794  15.533  19.626  1.00 94.58           N  
ATOM   2454  H   LYS A 152     -29.121  16.467  19.826  1.00 94.58           H  
ATOM   2455  CA  LYS A 152     -29.556  14.399  20.167  1.00 94.58           C  
ATOM   2456  HA  LYS A 152     -28.897  13.826  20.818  1.00 94.58           H  
ATOM   2457  C   LYS A 152     -30.014  13.441  19.064  1.00 94.58           C  
ATOM   2458  CB  LYS A 152     -30.726  14.925  21.011  1.00 94.58           C  
ATOM   2459  HB2 LYS A 152     -30.348  15.645  21.737  1.00 94.58           H  
ATOM   2460  HB3 LYS A 152     -31.448  15.429  20.368  1.00 94.58           H  
ATOM   2461  O   LYS A 152     -29.690  12.263  19.140  1.00 94.58           O  
ATOM   2462  CG  LYS A 152     -31.418  13.783  21.765  1.00 94.58           C  
ATOM   2463  HG2 LYS A 152     -31.789  13.056  21.042  1.00 94.58           H  
ATOM   2464  HG3 LYS A 152     -30.697  13.292  22.419  1.00 94.58           H  
ATOM   2465  CD  LYS A 152     -32.598  14.292  22.600  1.00 94.58           C  
ATOM   2466  HD2 LYS A 152     -32.237  14.974  23.369  1.00 94.58           H  
ATOM   2467  HD3 LYS A 152     -33.299  14.811  21.946  1.00 94.58           H  
ATOM   2468  CE  LYS A 152     -33.292  13.088  23.245  1.00 94.58           C  
ATOM   2469  HE2 LYS A 152     -32.596  12.589  23.919  1.00 94.58           H  
ATOM   2470  HE3 LYS A 152     -33.540  12.379  22.456  1.00 94.58           H  
ATOM   2471  NZ  LYS A 152     -34.536  13.466  23.953  1.00 94.58           N  
ATOM   2472  HZ1 LYS A 152     -35.189  13.864  23.293  1.00 94.58           H  
ATOM   2473  HZ2 LYS A 152     -34.964  12.635  24.336  1.00 94.58           H  
ATOM   2474  HZ3 LYS A 152     -34.351  14.125  24.696  1.00 94.58           H  
ATOM   2475  N   LYS A 153     -30.639  13.941  17.990  1.00 95.64           N  
ATOM   2476  H   LYS A 153     -30.884  14.921  18.005  1.00 95.64           H  
ATOM   2477  CA  LYS A 153     -31.066  13.111  16.839  1.00 95.64           C  
ATOM   2478  HA  LYS A 153     -31.784  12.366  17.180  1.00 95.64           H  
ATOM   2479  C   LYS A 153     -29.905  12.335  16.205  1.00 95.64           C  
ATOM   2480  CB  LYS A 153     -31.728  14.001  15.774  1.00 95.64           C  
ATOM   2481  HB2 LYS A 153     -31.846  13.422  14.858  1.00 95.64           H  
ATOM   2482  HB3 LYS A 153     -31.076  14.849  15.561  1.00 95.64           H  
ATOM   2483  O   LYS A 153     -30.045  11.177  15.825  1.00 95.64           O  
ATOM   2484  CG  LYS A 153     -33.114  14.508  16.196  1.00 95.64           C  
ATOM   2485  HG2 LYS A 153     -33.791  13.661  16.299  1.00 95.64           H  
ATOM   2486  HG3 LYS A 153     -33.044  15.016  17.158  1.00 95.64           H  
ATOM   2487  CD  LYS A 153     -33.668  15.486  15.150  1.00 95.64           C  
ATOM   2488  HD2 LYS A 153     -32.965  16.311  15.037  1.00 95.64           H  
ATOM   2489  HD3 LYS A 153     -33.781  14.974  14.194  1.00 95.64           H  
ATOM   2490  CE  LYS A 153     -35.023  16.035  15.610  1.00 95.64           C  
ATOM   2491  HE2 LYS A 153     -34.913  16.393  16.634  1.00 95.64           H  
ATOM   2492  HE3 LYS A 153     -35.751  15.224  15.619  1.00 95.64           H  
ATOM   2493  NZ  LYS A 153     -35.488  17.152  14.747  1.00 95.64           N  
ATOM   2494  HZ1 LYS A 153     -36.347  17.540  15.110  1.00 95.64           H  
ATOM   2495  HZ2 LYS A 153     -34.808  17.898  14.751  1.00 95.64           H  
ATOM   2496  HZ3 LYS A 153     -35.637  16.846  13.796  1.00 95.64           H  
ATOM   2497  N   LYS A 154     -28.732  12.964  16.087  1.00 95.58           N  
ATOM   2498  H   LYS A 154     -28.681  13.921  16.404  1.00 95.58           H  
ATOM   2499  CA  LYS A 154     -27.529  12.319  15.531  1.00 95.58           C  
ATOM   2500  HA  LYS A 154     -27.804  11.766  14.633  1.00 95.58           H  
ATOM   2501  C   LYS A 154     -26.923  11.284  16.474  1.00 95.58           C  
ATOM   2502  CB  LYS A 154     -26.497  13.388  15.172  1.00 95.58           C  
ATOM   2503  HB2 LYS A 154     -25.540  12.908  14.967  1.00 95.58           H  
ATOM   2504  HB3 LYS A 154     -26.371  14.073  16.010  1.00 95.58           H  
ATOM   2505  O   LYS A 154     -26.451  10.254  16.004  1.00 95.58           O  
ATOM   2506  CG  LYS A 154     -26.951  14.149  13.927  1.00 95.58           C  
ATOM   2507  HG2 LYS A 154     -26.957  13.464  13.079  1.00 95.58           H  
ATOM   2508  HG3 LYS A 154     -27.960  14.538  14.064  1.00 95.58           H  
ATOM   2509  CD  LYS A 154     -26.003  15.308  13.637  1.00 95.58           C  
ATOM   2510  HD2 LYS A 154     -26.021  16.009  14.471  1.00 95.58           H  
ATOM   2511  HD3 LYS A 154     -24.993  14.925  13.492  1.00 95.58           H  
ATOM   2512  CE  LYS A 154     -26.510  15.983  12.368  1.00 95.58           C  
ATOM   2513  HE2 LYS A 154     -26.663  15.217  11.607  1.00 95.58           H  
ATOM   2514  HE3 LYS A 154     -27.479  16.434  12.580  1.00 95.58           H  
ATOM   2515  NZ  LYS A 154     -25.551  16.995  11.888  1.00 95.58           N  
ATOM   2516  HZ1 LYS A 154     -25.915  17.401  11.038  1.00 95.58           H  
ATOM   2517  HZ2 LYS A 154     -24.665  16.548  11.699  1.00 95.58           H  
ATOM   2518  HZ3 LYS A 154     -25.448  17.699  12.605  1.00 95.58           H  
ATOM   2519  N   GLN A 155     -26.939  11.544  17.779  1.00 96.88           N  
ATOM   2520  H   GLN A 155     -27.325  12.420  18.097  1.00 96.88           H  
ATOM   2521  CA  GLN A 155     -26.520  10.571  18.788  1.00 96.88           C  
ATOM   2522  HA  GLN A 155     -25.537  10.179  18.526  1.00 96.88           H  
ATOM   2523  C   GLN A 155     -27.480   9.377  18.834  1.00 96.88           C  
ATOM   2524  CB  GLN A 155     -26.422  11.256  20.157  1.00 96.88           C  
ATOM   2525  HB2 GLN A 155     -26.328  10.491  20.928  1.00 96.88           H  
ATOM   2526  HB3 GLN A 155     -27.337  11.817  20.348  1.00 96.88           H  
ATOM   2527  O   GLN A 155     -27.020   8.242  18.867  1.00 96.88           O  
ATOM   2528  CG  GLN A 155     -25.205  12.190  20.259  1.00 96.88           C  
ATOM   2529  HG2 GLN A 155     -24.297  11.597  20.142  1.00 96.88           H  
ATOM   2530  HG3 GLN A 155     -25.220  12.935  19.463  1.00 96.88           H  
ATOM   2531  CD  GLN A 155     -25.156  12.913  21.600  1.00 96.88           C  
ATOM   2532  NE2 GLN A 155     -23.986  13.133  22.158  1.00 96.88           N  
ATOM   2533 HE21 GLN A 155     -24.009  13.341  23.146  1.00 96.88           H  
ATOM   2534 HE22 GLN A 155     -23.147  12.799  21.705  1.00 96.88           H  
ATOM   2535  OE1 GLN A 155     -26.153  13.327  22.167  1.00 96.88           O  
ATOM   2536  N   GLU A 156     -28.793   9.608  18.743  1.00 97.28           N  
ATOM   2537  H   GLU A 156     -29.120  10.563  18.779  1.00 97.28           H  
ATOM   2538  CA  GLU A 156     -29.810   8.555  18.619  1.00 97.28           C  
ATOM   2539  HA  GLU A 156     -29.772   7.907  19.495  1.00 97.28           H  
ATOM   2540  C   GLU A 156     -29.556   7.668  17.397  1.00 97.28           C  
ATOM   2541  CB  GLU A 156     -31.212   9.177  18.535  1.00 97.28           C  
ATOM   2542  HB2 GLU A 156     -31.189   9.993  17.813  1.00 97.28           H  
ATOM   2543  HB3 GLU A 156     -31.915   8.424  18.180  1.00 97.28           H  
ATOM   2544  O   GLU A 156     -29.541   6.447  17.535  1.00 97.28           O  
ATOM   2545  CG  GLU A 156     -31.711   9.696  19.893  1.00 97.28           C  
ATOM   2546  HG2 GLU A 156     -31.899   8.840  20.541  1.00 97.28           H  
ATOM   2547  HG3 GLU A 156     -30.928  10.293  20.362  1.00 97.28           H  
ATOM   2548  CD  GLU A 156     -32.988  10.551  19.793  1.00 97.28           C  
ATOM   2549  OE1 GLU A 156     -33.424  11.051  20.857  1.00 97.28           O  
ATOM   2550  OE2 GLU A 156     -33.499  10.764  18.670  1.00 97.28           O  
ATOM   2551  N   PHE A 157     -29.258   8.258  16.232  1.00 97.89           N  
ATOM   2552  H   PHE A 157     -29.364   9.260  16.159  1.00 97.89           H  
ATOM   2553  CA  PHE A 157     -28.873   7.493  15.043  1.00 97.89           C  
ATOM   2554  HA  PHE A 157     -29.700   6.837  14.772  1.00 97.89           H  
ATOM   2555  C   PHE A 157     -27.654   6.597  15.303  1.00 97.89           C  
ATOM   2556  CB  PHE A 157     -28.599   8.444  13.869  1.00 97.89           C  
ATOM   2557  HB2 PHE A 157     -29.520   8.974  13.626  1.00 97.89           H  
ATOM   2558  HB3 PHE A 157     -27.862   9.189  14.167  1.00 97.89           H  
ATOM   2559  O   PHE A 157     -27.674   5.422  14.947  1.00 97.89           O  
ATOM   2560  CG  PHE A 157     -28.092   7.733  12.627  1.00 97.89           C  
ATOM   2561  CD1 PHE A 157     -26.708   7.563  12.416  1.00 97.89           C  
ATOM   2562  HD1 PHE A 157     -26.002   7.953  13.134  1.00 97.89           H  
ATOM   2563  CD2 PHE A 157     -29.007   7.187  11.709  1.00 97.89           C  
ATOM   2564  HD2 PHE A 157     -30.069   7.286  11.878  1.00 97.89           H  
ATOM   2565  CE1 PHE A 157     -26.245   6.855  11.292  1.00 97.89           C  
ATOM   2566  HE1 PHE A 157     -25.187   6.703  11.142  1.00 97.89           H  
ATOM   2567  CE2 PHE A 157     -28.543   6.481  10.585  1.00 97.89           C  
ATOM   2568  HE2 PHE A 157     -29.248   6.038   9.897  1.00 97.89           H  
ATOM   2569  CZ  PHE A 157     -27.163   6.314  10.377  1.00 97.89           C  
ATOM   2570  HZ  PHE A 157     -26.812   5.748   9.527  1.00 97.89           H  
ATOM   2571  N   VAL A 158     -26.598   7.122  15.935  1.00 98.17           N  
ATOM   2572  H   VAL A 158     -26.643   8.086  16.231  1.00 98.17           H  
ATOM   2573  CA  VAL A 158     -25.404   6.323  16.262  1.00 98.17           C  
ATOM   2574  HA  VAL A 158     -25.046   5.844  15.350  1.00 98.17           H  
ATOM   2575  C   VAL A 158     -25.754   5.195  17.235  1.00 98.17           C  
ATOM   2576  CB  VAL A 158     -24.273   7.215  16.806  1.00 98.17           C  
ATOM   2577  HB  VAL A 158     -24.649   7.821  17.630  1.00 98.17           H  
ATOM   2578  O   VAL A 158     -25.371   4.054  16.998  1.00 98.17           O  
ATOM   2579  CG1 VAL A 158     -23.076   6.402  17.303  1.00 98.17           C  
ATOM   2580 HG11 VAL A 158     -22.754   5.693  16.540  1.00 98.17           H  
ATOM   2581 HG12 VAL A 158     -23.341   5.858  18.209  1.00 98.17           H  
ATOM   2582 HG13 VAL A 158     -22.248   7.073  17.528  1.00 98.17           H  
ATOM   2583  CG2 VAL A 158     -23.743   8.153  15.712  1.00 98.17           C  
ATOM   2584 HG21 VAL A 158     -24.558   8.739  15.286  1.00 98.17           H  
ATOM   2585 HG22 VAL A 158     -23.009   8.837  16.139  1.00 98.17           H  
ATOM   2586 HG23 VAL A 158     -23.275   7.570  14.919  1.00 98.17           H  
ATOM   2587  N   ASN A 159     -26.536   5.479  18.278  1.00 98.07           N  
ATOM   2588  H   ASN A 159     -26.827   6.437  18.410  1.00 98.07           H  
ATOM   2589  CA  ASN A 159     -26.939   4.491  19.282  1.00 98.07           C  
ATOM   2590  HA  ASN A 159     -26.044   4.026  19.696  1.00 98.07           H  
ATOM   2591  C   ASN A 159     -27.796   3.362  18.692  1.00 98.07           C  
ATOM   2592  CB  ASN A 159     -27.670   5.215  20.423  1.00 98.07           C  
ATOM   2593  HB2 ASN A 159     -28.091   4.476  21.105  1.00 98.07           H  
ATOM   2594  HB3 ASN A 159     -28.485   5.813  20.015  1.00 98.07           H  
ATOM   2595  O   ASN A 159     -27.630   2.205  19.070  1.00 98.07           O  
ATOM   2596  CG  ASN A 159     -26.737   6.098  21.228  1.00 98.07           C  
ATOM   2597  ND2 ASN A 159     -27.244   7.136  21.846  1.00 98.07           N  
ATOM   2598 HD21 ASN A 159     -26.556   7.723  22.295  1.00 98.07           H  
ATOM   2599 HD22 ASN A 159     -28.226   7.361  21.776  1.00 98.07           H  
ATOM   2600  OD1 ASN A 159     -25.543   5.874  21.316  1.00 98.07           O  
ATOM   2601  N   GLN A 160     -28.669   3.673  17.732  1.00 98.21           N  
ATOM   2602  H   GLN A 160     -28.791   4.645  17.489  1.00 98.21           H  
ATOM   2603  CA  GLN A 160     -29.477   2.675  17.020  1.00 98.21           C  
ATOM   2604  HA  GLN A 160     -29.968   2.027  17.746  1.00 98.21           H  
ATOM   2605  C   GLN A 160     -28.645   1.762  16.108  1.00 98.21           C  
ATOM   2606  CB  GLN A 160     -30.551   3.399  16.198  1.00 98.21           C  
ATOM   2607  HB2 GLN A 160     -30.994   2.700  15.489  1.00 98.21           H  
ATOM   2608  HB3 GLN A 160     -30.085   4.206  15.632  1.00 98.21           H  
ATOM   2609  O   GLN A 160     -29.075   0.652  15.810  1.00 98.21           O  
ATOM   2610  CG  GLN A 160     -31.674   3.961  17.082  1.00 98.21           C  
ATOM   2611  HG2 GLN A 160     -32.218   3.131  17.532  1.00 98.21           H  
ATOM   2612  HG3 GLN A 160     -31.253   4.562  17.888  1.00 98.21           H  
ATOM   2613  CD  GLN A 160     -32.662   4.828  16.306  1.00 98.21           C  
ATOM   2614  NE2 GLN A 160     -33.684   5.334  16.959  1.00 98.21           N  
ATOM   2615 HE21 GLN A 160     -33.808   5.159  17.946  1.00 98.21           H  
ATOM   2616 HE22 GLN A 160     -34.309   5.914  16.418  1.00 98.21           H  
ATOM   2617  OE1 GLN A 160     -32.543   5.081  15.118  1.00 98.21           O  
ATOM   2618  N   HIS A 161     -27.456   2.201  15.685  1.00 98.32           N  
ATOM   2619  H   HIS A 161     -27.155   3.118  15.984  1.00 98.32           H  
ATOM   2620  CA  HIS A 161     -26.625   1.501  14.703  1.00 98.32           C  
ATOM   2621  HA  HIS A 161     -27.115   0.568  14.427  1.00 98.32           H  
ATOM   2622  C   HIS A 161     -25.251   1.091  15.252  1.00 98.32           C  
ATOM   2623  CB  HIS A 161     -26.521   2.339  13.420  1.00 98.32           C  
ATOM   2624  HB2 HIS A 161     -26.040   3.289  13.652  1.00 98.32           H  
ATOM   2625  HB3 HIS A 161     -25.895   1.810  12.702  1.00 98.32           H  
ATOM   2626  O   HIS A 161     -24.321   0.879  14.482  1.00 98.32           O  
ATOM   2627  CG  HIS A 161     -27.847   2.608  12.759  1.00 98.32           C  
ATOM   2628  CD2 HIS A 161     -28.494   1.823  11.845  1.00 98.32           C  
ATOM   2629  HD2 HIS A 161     -28.151   0.868  11.474  1.00 98.32           H  
ATOM   2630  ND1 HIS A 161     -28.646   3.699  12.985  1.00 98.32           N  
ATOM   2631  HD1 HIS A 161     -28.452   4.431  13.653  1.00 98.32           H  
ATOM   2632  CE1 HIS A 161     -29.748   3.581  12.230  1.00 98.32           C  
ATOM   2633  HE1 HIS A 161     -30.574   4.277  12.224  1.00 98.32           H  
ATOM   2634  NE2 HIS A 161     -29.687   2.463  11.491  1.00 98.32           N  
ATOM   2635  N   VAL A 162     -25.087   0.938  16.572  1.00 97.15           N  
ATOM   2636  H   VAL A 162     -25.863   1.175  17.174  1.00 97.15           H  
ATOM   2637  CA  VAL A 162     -23.803   0.534  17.191  1.00 97.15           C  
ATOM   2638  HA  VAL A 162     -23.060   1.300  16.969  1.00 97.15           H  
ATOM   2639  C   VAL A 162     -23.261  -0.784  16.616  1.00 97.15           C  
ATOM   2640  CB  VAL A 162     -23.951   0.441  18.725  1.00 97.15           C  
ATOM   2641  HB  VAL A 162     -24.810  -0.186  18.961  1.00 97.15           H  
ATOM   2642  O   VAL A 162     -22.044  -0.969  16.531  1.00 97.15           O  
ATOM   2643  CG1 VAL A 162     -22.722  -0.144  19.434  1.00 97.15           C  
ATOM   2644 HG11 VAL A 162     -21.833   0.431  19.172  1.00 97.15           H  
ATOM   2645 HG12 VAL A 162     -22.580  -1.188  19.155  1.00 97.15           H  
ATOM   2646 HG13 VAL A 162     -22.865  -0.103  20.513  1.00 97.15           H  
ATOM   2647  CG2 VAL A 162     -24.176   1.835  19.316  1.00 97.15           C  
ATOM   2648 HG21 VAL A 162     -25.065   2.276  18.866  1.00 97.15           H  
ATOM   2649 HG22 VAL A 162     -24.334   1.768  20.392  1.00 97.15           H  
ATOM   2650 HG23 VAL A 162     -23.321   2.480  19.113  1.00 97.15           H  
ATOM   2651  N   SER A 163     -24.137  -1.686  16.159  1.00 97.22           N  
ATOM   2652  H   SER A 163     -25.119  -1.452  16.162  1.00 97.22           H  
ATOM   2653  CA  SER A 163     -23.748  -2.924  15.470  1.00 97.22           C  
ATOM   2654  HA  SER A 163     -23.138  -3.522  16.147  1.00 97.22           H  
ATOM   2655  C   SER A 163     -22.914  -2.683  14.208  1.00 97.22           C  
ATOM   2656  CB  SER A 163     -24.988  -3.743  15.102  1.00 97.22           C  
ATOM   2657  HB2 SER A 163     -25.474  -4.093  16.013  1.00 97.22           H  
ATOM   2658  HB3 SER A 163     -24.692  -4.606  14.505  1.00 97.22           H  
ATOM   2659  O   SER A 163     -22.071  -3.520  13.890  1.00 97.22           O  
ATOM   2660  OG  SER A 163     -25.896  -2.944  14.371  1.00 97.22           O  
ATOM   2661  HG  SER A 163     -26.137  -3.410  13.567  1.00 97.22           H  
ATOM   2662  N   TYR A 164     -23.041  -1.521  13.555  1.00 98.60           N  
ATOM   2663  H   TYR A 164     -23.720  -0.848  13.879  1.00 98.60           H  
ATOM   2664  CA  TYR A 164     -22.260  -1.176  12.364  1.00 98.60           C  
ATOM   2665  HA  TYR A 164     -22.439  -1.931  11.599  1.00 98.60           H  
ATOM   2666  C   TYR A 164     -20.755  -1.183  12.620  1.00 98.60           C  
ATOM   2667  CB  TYR A 164     -22.680   0.193  11.806  1.00 98.60           C  
ATOM   2668  HB2 TYR A 164     -22.672   0.931  12.608  1.00 98.60           H  
ATOM   2669  HB3 TYR A 164     -21.919   0.503  11.090  1.00 98.60           H  
ATOM   2670  O   TYR A 164     -19.995  -1.416  11.689  1.00 98.60           O  
ATOM   2671  CG  TYR A 164     -24.007   0.263  11.069  1.00 98.60           C  
ATOM   2672  CD1 TYR A 164     -24.852  -0.860  10.939  1.00 98.60           C  
ATOM   2673  HD1 TYR A 164     -24.607  -1.811  11.390  1.00 98.60           H  
ATOM   2674  CD2 TYR A 164     -24.363   1.472  10.440  1.00 98.60           C  
ATOM   2675  HD2 TYR A 164     -23.722   2.334  10.553  1.00 98.60           H  
ATOM   2676  CE1 TYR A 164     -26.023  -0.778  10.167  1.00 98.60           C  
ATOM   2677  HE1 TYR A 164     -26.659  -1.643  10.053  1.00 98.60           H  
ATOM   2678  CE2 TYR A 164     -25.539   1.562   9.670  1.00 98.60           C  
ATOM   2679  HE2 TYR A 164     -25.813   2.494   9.199  1.00 98.60           H  
ATOM   2680  OH  TYR A 164     -27.499   0.477   8.781  1.00 98.60           O  
ATOM   2681  HH  TYR A 164     -27.719   1.359   8.471  1.00 98.60           H  
ATOM   2682  CZ  TYR A 164     -26.365   0.426   9.526  1.00 98.60           C  
ATOM   2683  N   PHE A 165     -20.287  -1.004  13.860  1.00 98.01           N  
ATOM   2684  H   PHE A 165     -20.937  -0.825  14.611  1.00 98.01           H  
ATOM   2685  CA  PHE A 165     -18.866  -1.196  14.160  1.00 98.01           C  
ATOM   2686  HA  PHE A 165     -18.282  -0.527  13.529  1.00 98.01           H  
ATOM   2687  C   PHE A 165     -18.384  -2.616  13.836  1.00 98.01           C  
ATOM   2688  CB  PHE A 165     -18.596  -0.878  15.634  1.00 98.01           C  
ATOM   2689  HB2 PHE A 165     -19.287  -1.449  16.254  1.00 98.01           H  
ATOM   2690  HB3 PHE A 165     -17.588  -1.216  15.875  1.00 98.01           H  
ATOM   2691  O   PHE A 165     -17.297  -2.777  13.281  1.00 98.01           O  
ATOM   2692  CG  PHE A 165     -18.666   0.589  16.000  1.00 98.01           C  
ATOM   2693  CD1 PHE A 165     -17.900   1.529  15.291  1.00 98.01           C  
ATOM   2694  HD1 PHE A 165     -17.369   1.234  14.398  1.00 98.01           H  
ATOM   2695  CD2 PHE A 165     -19.454   1.019  17.081  1.00 98.01           C  
ATOM   2696  HD2 PHE A 165     -20.063   0.310  17.623  1.00 98.01           H  
ATOM   2697  CE1 PHE A 165     -17.848   2.868  15.705  1.00 98.01           C  
ATOM   2698  HE1 PHE A 165     -17.257   3.582  15.152  1.00 98.01           H  
ATOM   2699  CE2 PHE A 165     -19.425   2.367  17.484  1.00 98.01           C  
ATOM   2700  HE2 PHE A 165     -20.014   2.691  18.329  1.00 98.01           H  
ATOM   2701  CZ  PHE A 165     -18.592   3.282  16.820  1.00 98.01           C  
ATOM   2702  HZ  PHE A 165     -18.537   4.303  17.167  1.00 98.01           H  
ATOM   2703  N   LYS A 166     -19.191  -3.639  14.150  1.00 97.80           N  
ATOM   2704  H   LYS A 166     -20.131  -3.423  14.449  1.00 97.80           H  
ATOM   2705  CA  LYS A 166     -18.876  -5.039  13.833  1.00 97.80           C  
ATOM   2706  HA  LYS A 166     -17.839  -5.245  14.098  1.00 97.80           H  
ATOM   2707  C   LYS A 166     -18.982  -5.295  12.334  1.00 97.80           C  
ATOM   2708  CB  LYS A 166     -19.789  -6.000  14.610  1.00 97.80           C  
ATOM   2709  HB2 LYS A 166     -20.834  -5.764  14.408  1.00 97.80           H  
ATOM   2710  HB3 LYS A 166     -19.600  -7.012  14.251  1.00 97.80           H  
ATOM   2711  O   LYS A 166     -18.087  -5.921  11.776  1.00 97.80           O  
ATOM   2712  CG  LYS A 166     -19.529  -5.963  16.123  1.00 97.80           C  
ATOM   2713  HG2 LYS A 166     -18.477  -6.185  16.302  1.00 97.80           H  
ATOM   2714  HG3 LYS A 166     -19.756  -4.971  16.512  1.00 97.80           H  
ATOM   2715  CD  LYS A 166     -20.391  -7.003  16.851  1.00 97.80           C  
ATOM   2716  HD2 LYS A 166     -21.443  -6.771  16.691  1.00 97.80           H  
ATOM   2717  HD3 LYS A 166     -20.178  -7.990  16.439  1.00 97.80           H  
ATOM   2718  CE  LYS A 166     -20.076  -6.996  18.353  1.00 97.80           C  
ATOM   2719  HE2 LYS A 166     -20.292  -6.004  18.751  1.00 97.80           H  
ATOM   2720  HE3 LYS A 166     -19.010  -7.182  18.483  1.00 97.80           H  
ATOM   2721  NZ  LYS A 166     -20.858  -8.024  19.087  1.00 97.80           N  
ATOM   2722  HZ1 LYS A 166     -21.850  -7.861  18.988  1.00 97.80           H  
ATOM   2723  HZ2 LYS A 166     -20.646  -8.945  18.732  1.00 97.80           H  
ATOM   2724  HZ3 LYS A 166     -20.625  -8.011  20.070  1.00 97.80           H  
ATOM   2725  N   ASP A 167     -20.006  -4.752  11.680  1.00 98.17           N  
ATOM   2726  H   ASP A 167     -20.761  -4.348  12.217  1.00 98.17           H  
ATOM   2727  CA  ASP A 167     -20.195  -4.912  10.234  1.00 98.17           C  
ATOM   2728  HA  ASP A 167     -20.232  -5.975   9.996  1.00 98.17           H  
ATOM   2729  C   ASP A 167     -19.042  -4.283   9.438  1.00 98.17           C  
ATOM   2730  CB  ASP A 167     -21.519  -4.276   9.789  1.00 98.17           C  
ATOM   2731  HB2 ASP A 167     -21.626  -4.451   8.718  1.00 98.17           H  
ATOM   2732  HB3 ASP A 167     -21.466  -3.198   9.947  1.00 98.17           H  
ATOM   2733  O   ASP A 167     -18.518  -4.884   8.503  1.00 98.17           O  
ATOM   2734  CG  ASP A 167     -22.765  -4.826  10.487  1.00 98.17           C  
ATOM   2735  OD1 ASP A 167     -22.706  -5.955  11.020  1.00 98.17           O  
ATOM   2736  OD2 ASP A 167     -23.768  -4.076  10.492  1.00 98.17           O  
ATOM   2737  N   ILE A 168     -18.585  -3.094   9.844  1.00 98.47           N  
ATOM   2738  H   ILE A 168     -19.081  -2.632  10.593  1.00 98.47           H  
ATOM   2739  CA  ILE A 168     -17.435  -2.413   9.238  1.00 98.47           C  
ATOM   2740  HA  ILE A 168     -17.595  -2.349   8.162  1.00 98.47           H  
ATOM   2741  C   ILE A 168     -16.154  -3.220   9.454  1.00 98.47           C  
ATOM   2742  CB  ILE A 168     -17.300  -0.983   9.804  1.00 98.47           C  
ATOM   2743  HB  ILE A 168     -17.319  -1.038  10.892  1.00 98.47           H  
ATOM   2744  O   ILE A 168     -15.366  -3.372   8.521  1.00 98.47           O  
ATOM   2745  CG1 ILE A 168     -18.478  -0.114   9.316  1.00 98.47           C  
ATOM   2746 HG12 ILE A 168     -19.411  -0.678   9.347  1.00 98.47           H  
ATOM   2747 HG13 ILE A 168     -18.303   0.156   8.274  1.00 98.47           H  
ATOM   2748  CG2 ILE A 168     -15.969  -0.331   9.373  1.00 98.47           C  
ATOM   2749 HG21 ILE A 168     -15.917   0.703   9.716  1.00 98.47           H  
ATOM   2750 HG22 ILE A 168     -15.125  -0.858   9.818  1.00 98.47           H  
ATOM   2751 HG23 ILE A 168     -15.872  -0.357   8.288  1.00 98.47           H  
ATOM   2752  CD1 ILE A 168     -18.672   1.154  10.153  1.00 98.47           C  
ATOM   2753 HD11 ILE A 168     -19.577   1.670   9.832  1.00 98.47           H  
ATOM   2754 HD12 ILE A 168     -18.768   0.902  11.209  1.00 98.47           H  
ATOM   2755 HD13 ILE A 168     -17.817   1.816  10.017  1.00 98.47           H  
ATOM   2756  N   LEU A 169     -15.940  -3.760  10.658  1.00 98.25           N  
ATOM   2757  H   LEU A 169     -16.615  -3.606  11.393  1.00 98.25           H  
ATOM   2758  CA  LEU A 169     -14.783  -4.612  10.929  1.00 98.25           C  
ATOM   2759  HA  LEU A 169     -13.884  -4.054  10.667  1.00 98.25           H  
ATOM   2760  C   LEU A 169     -14.808  -5.885  10.078  1.00 98.25           C  
ATOM   2761  CB  LEU A 169     -14.746  -4.957  12.422  1.00 98.25           C  
ATOM   2762  HB2 LEU A 169     -15.647  -5.514  12.676  1.00 98.25           H  
ATOM   2763  HB3 LEU A 169     -14.750  -4.033  13.000  1.00 98.25           H  
ATOM   2764  O   LEU A 169     -13.771  -6.279   9.547  1.00 98.25           O  
ATOM   2765  CG  LEU A 169     -13.518  -5.797  12.819  1.00 98.25           C  
ATOM   2766  HG  LEU A 169     -13.461  -6.707  12.222  1.00 98.25           H  
ATOM   2767  CD1 LEU A 169     -12.213  -5.011  12.668  1.00 98.25           C  
ATOM   2768 HD11 LEU A 169     -12.019  -4.807  11.615  1.00 98.25           H  
ATOM   2769 HD12 LEU A 169     -12.274  -4.073  13.220  1.00 98.25           H  
ATOM   2770 HD13 LEU A 169     -11.384  -5.601  13.059  1.00 98.25           H  
ATOM   2771  CD2 LEU A 169     -13.682  -6.199  14.274  1.00 98.25           C  
ATOM   2772 HD21 LEU A 169     -13.865  -5.293  14.854  1.00 98.25           H  
ATOM   2773 HD22 LEU A 169     -12.789  -6.701  14.646  1.00 98.25           H  
ATOM   2774 HD23 LEU A 169     -14.535  -6.869  14.380  1.00 98.25           H  
ATOM   2775  N   GLN A 170     -15.980  -6.497   9.909  1.00 98.16           N  
ATOM   2776  H   GLN A 170     -16.788  -6.147  10.403  1.00 98.16           H  
ATOM   2777  CA  GLN A 170     -16.159  -7.652   9.037  1.00 98.16           C  
ATOM   2778  HA  GLN A 170     -15.449  -8.420   9.344  1.00 98.16           H  
ATOM   2779  C   GLN A 170     -15.850  -7.290   7.579  1.00 98.16           C  
ATOM   2780  CB  GLN A 170     -17.583  -8.202   9.223  1.00 98.16           C  
ATOM   2781  HB2 GLN A 170     -17.752  -8.398  10.282  1.00 98.16           H  
ATOM   2782  HB3 GLN A 170     -18.311  -7.460   8.897  1.00 98.16           H  
ATOM   2783  O   GLN A 170     -15.079  -7.985   6.925  1.00 98.16           O  
ATOM   2784  CG  GLN A 170     -17.824  -9.499   8.442  1.00 98.16           C  
ATOM   2785  HG2 GLN A 170     -17.764  -9.290   7.374  1.00 98.16           H  
ATOM   2786  HG3 GLN A 170     -18.829  -9.864   8.652  1.00 98.16           H  
ATOM   2787  CD  GLN A 170     -16.829 -10.596   8.803  1.00 98.16           C  
ATOM   2788  NE2 GLN A 170     -16.201 -11.202   7.829  1.00 98.16           N  
ATOM   2789 HE21 GLN A 170     -15.558 -11.954   8.030  1.00 98.16           H  
ATOM   2790 HE22 GLN A 170     -16.353 -10.934   6.867  1.00 98.16           H  
ATOM   2791  OE1 GLN A 170     -16.568 -10.900   9.959  1.00 98.16           O  
ATOM   2792  N   TYR A 171     -16.329  -6.138   7.108  1.00 97.89           N  
ATOM   2793  H   TYR A 171     -16.984  -5.626   7.681  1.00 97.89           H  
ATOM   2794  CA  TYR A 171     -16.033  -5.630   5.769  1.00 97.89           C  
ATOM   2795  HA  TYR A 171     -16.377  -6.369   5.045  1.00 97.89           H  
ATOM   2796  C   TYR A 171     -14.525  -5.412   5.540  1.00 97.89           C  
ATOM   2797  CB  TYR A 171     -16.829  -4.335   5.568  1.00 97.89           C  
ATOM   2798  HB2 TYR A 171     -17.829  -4.463   5.984  1.00 97.89           H  
ATOM   2799  HB3 TYR A 171     -16.355  -3.516   6.109  1.00 97.89           H  
ATOM   2800  O   TYR A 171     -13.979  -5.784   4.499  1.00 97.89           O  
ATOM   2801  CG  TYR A 171     -16.987  -3.957   4.117  1.00 97.89           C  
ATOM   2802  CD1 TYR A 171     -16.068  -3.089   3.504  1.00 97.89           C  
ATOM   2803  HD1 TYR A 171     -15.249  -2.688   4.083  1.00 97.89           H  
ATOM   2804  CD2 TYR A 171     -18.055  -4.498   3.379  1.00 97.89           C  
ATOM   2805  HD2 TYR A 171     -18.747  -5.179   3.852  1.00 97.89           H  
ATOM   2806  CE1 TYR A 171     -16.229  -2.740   2.151  1.00 97.89           C  
ATOM   2807  HE1 TYR A 171     -15.534  -2.065   1.676  1.00 97.89           H  
ATOM   2808  CE2 TYR A 171     -18.210  -4.167   2.023  1.00 97.89           C  
ATOM   2809  HE2 TYR A 171     -19.025  -4.577   1.446  1.00 97.89           H  
ATOM   2810  OH  TYR A 171     -17.501  -2.920   0.119  1.00 97.89           O  
ATOM   2811  HH  TYR A 171     -17.105  -2.061  -0.041  1.00 97.89           H  
ATOM   2812  CZ  TYR A 171     -17.304  -3.281   1.411  1.00 97.89           C  
ATOM   2813  N   ILE A 172     -13.822  -4.858   6.535  1.00 98.13           N  
ATOM   2814  H   ILE A 172     -14.336  -4.553   7.349  1.00 98.13           H  
ATOM   2815  CA  ILE A 172     -12.358  -4.702   6.529  1.00 98.13           C  
ATOM   2816  HA  ILE A 172     -12.063  -4.214   5.600  1.00 98.13           H  
ATOM   2817  C   ILE A 172     -11.654  -6.067   6.554  1.00 98.13           C  
ATOM   2818  CB  ILE A 172     -11.921  -3.806   7.714  1.00 98.13           C  
ATOM   2819  HB  ILE A 172     -12.420  -4.160   8.616  1.00 98.13           H  
ATOM   2820  O   ILE A 172     -10.663  -6.256   5.847  1.00 98.13           O  
ATOM   2821  CG1 ILE A 172     -12.355  -2.343   7.460  1.00 98.13           C  
ATOM   2822 HG12 ILE A 172     -13.396  -2.321   7.136  1.00 98.13           H  
ATOM   2823 HG13 ILE A 172     -11.751  -1.917   6.660  1.00 98.13           H  
ATOM   2824  CG2 ILE A 172     -10.400  -3.885   7.958  1.00 98.13           C  
ATOM   2825 HG21 ILE A 172     -10.133  -4.873   8.336  1.00 98.13           H  
ATOM   2826 HG22 ILE A 172     -10.089  -3.157   8.707  1.00 98.13           H  
ATOM   2827 HG23 ILE A 172      -9.861  -3.700   7.029  1.00 98.13           H  
ATOM   2828  CD1 ILE A 172     -12.245  -1.444   8.699  1.00 98.13           C  
ATOM   2829 HD11 ILE A 172     -12.748  -0.497   8.503  1.00 98.13           H  
ATOM   2830 HD12 ILE A 172     -11.200  -1.233   8.927  1.00 98.13           H  
ATOM   2831 HD13 ILE A 172     -12.723  -1.923   9.554  1.00 98.13           H  
ATOM   2832  N   SER A 173     -12.156  -7.017   7.344  1.00 98.21           N  
ATOM   2833  H   SER A 173     -12.966  -6.782   7.901  1.00 98.21           H  
ATOM   2834  CA  SER A 173     -11.625  -8.379   7.461  1.00 98.21           C  
ATOM   2835  HA  SER A 173     -10.576  -8.325   7.754  1.00 98.21           H  
ATOM   2836  C   SER A 173     -11.698  -9.121   6.128  1.00 98.21           C  
ATOM   2837  CB  SER A 173     -12.402  -9.127   8.552  1.00 98.21           C  
ATOM   2838  HB2 SER A 173     -13.445  -9.231   8.254  1.00 98.21           H  
ATOM   2839  HB3 SER A 173     -12.366  -8.542   9.471  1.00 98.21           H  
ATOM   2840  O   SER A 173     -10.682  -9.630   5.651  1.00 98.21           O  
ATOM   2841  OG  SER A 173     -11.882 -10.417   8.820  1.00 98.21           O  
ATOM   2842  HG  SER A 173     -12.465 -10.785   9.488  1.00 98.21           H  
ATOM   2843  N   ASP A 174     -12.857  -9.098   5.471  1.00 97.40           N  
ATOM   2844  H   ASP A 174     -13.661  -8.690   5.927  1.00 97.40           H  
ATOM   2845  CA  ASP A 174     -13.073  -9.756   4.181  1.00 97.40           C  
ATOM   2846  HA  ASP A 174     -12.754 -10.796   4.256  1.00 97.40           H  
ATOM   2847  C   ASP A 174     -12.243  -9.110   3.069  1.00 97.40           C  
ATOM   2848  CB  ASP A 174     -14.571  -9.735   3.841  1.00 97.40           C  
ATOM   2849  HB2 ASP A 174     -14.931  -8.706   3.856  1.00 97.40           H  
ATOM   2850  HB3 ASP A 174     -14.710 -10.131   2.836  1.00 97.40           H  
ATOM   2851  O   ASP A 174     -11.614  -9.804   2.266  1.00 97.40           O  
ATOM   2852  CG  ASP A 174     -15.390 -10.587   4.815  1.00 97.40           C  
ATOM   2853  OD1 ASP A 174     -14.830 -11.569   5.357  1.00 97.40           O  
ATOM   2854  OD2 ASP A 174     -16.570 -10.255   5.054  1.00 97.40           O  
ATOM   2855  N   PHE A 175     -12.154  -7.775   3.056  1.00 97.31           N  
ATOM   2856  H   PHE A 175     -12.709  -7.249   3.715  1.00 97.31           H  
ATOM   2857  CA  PHE A 175     -11.258  -7.063   2.147  1.00 97.31           C  
ATOM   2858  HA  PHE A 175     -11.510  -7.342   1.124  1.00 97.31           H  
ATOM   2859  C   PHE A 175      -9.792  -7.457   2.381  1.00 97.31           C  
ATOM   2860  CB  PHE A 175     -11.469  -5.554   2.309  1.00 97.31           C  
ATOM   2861  HB2 PHE A 175     -12.525  -5.327   2.160  1.00 97.31           H  
ATOM   2862  HB3 PHE A 175     -11.214  -5.258   3.327  1.00 97.31           H  
ATOM   2863  O   PHE A 175      -9.070  -7.771   1.433  1.00 97.31           O  
ATOM   2864  CG  PHE A 175     -10.658  -4.727   1.332  1.00 97.31           C  
ATOM   2865  CD1 PHE A 175      -9.399  -4.221   1.703  1.00 97.31           C  
ATOM   2866  HD1 PHE A 175      -9.012  -4.422   2.691  1.00 97.31           H  
ATOM   2867  CD2 PHE A 175     -11.167  -4.464   0.047  1.00 97.31           C  
ATOM   2868  HD2 PHE A 175     -12.142  -4.835  -0.232  1.00 97.31           H  
ATOM   2869  CE1 PHE A 175      -8.657  -3.441   0.797  1.00 97.31           C  
ATOM   2870  HE1 PHE A 175      -7.701  -3.027   1.083  1.00 97.31           H  
ATOM   2871  CE2 PHE A 175     -10.424  -3.688  -0.860  1.00 97.31           C  
ATOM   2872  HE2 PHE A 175     -10.827  -3.456  -1.835  1.00 97.31           H  
ATOM   2873  CZ  PHE A 175      -9.174  -3.171  -0.481  1.00 97.31           C  
ATOM   2874  HZ  PHE A 175      -8.616  -2.544  -1.161  1.00 97.31           H  
ATOM   2875  N   SER A 176      -9.350  -7.498   3.639  1.00 97.34           N  
ATOM   2876  H   SER A 176      -9.994  -7.261   4.381  1.00 97.34           H  
ATOM   2877  CA  SER A 176      -7.975  -7.847   3.989  1.00 97.34           C  
ATOM   2878  HA  SER A 176      -7.315  -7.151   3.471  1.00 97.34           H  
ATOM   2879  C   SER A 176      -7.599  -9.258   3.544  1.00 97.34           C  
ATOM   2880  CB  SER A 176      -7.756  -7.688   5.490  1.00 97.34           C  
ATOM   2881  HB2 SER A 176      -7.958  -6.656   5.777  1.00 97.34           H  
ATOM   2882  HB3 SER A 176      -8.433  -8.346   6.034  1.00 97.34           H  
ATOM   2883  O   SER A 176      -6.584  -9.431   2.862  1.00 97.34           O  
ATOM   2884  OG  SER A 176      -6.416  -8.017   5.801  1.00 97.34           O  
ATOM   2885  HG  SER A 176      -6.335  -8.072   6.756  1.00 97.34           H  
ATOM   2886  N   LYS A 177      -8.448 -10.246   3.846  1.00 97.08           N  
ATOM   2887  H   LYS A 177      -9.267 -10.019   4.392  1.00 97.08           H  
ATOM   2888  CA  LYS A 177      -8.254 -11.648   3.443  1.00 97.08           C  
ATOM   2889  HA  LYS A 177      -7.293 -12.012   3.808  1.00 97.08           H  
ATOM   2890  C   LYS A 177      -8.242 -11.829   1.931  1.00 97.08           C  
ATOM   2891  CB  LYS A 177      -9.375 -12.510   4.031  1.00 97.08           C  
ATOM   2892  HB2 LYS A 177     -10.338 -12.059   3.792  1.00 97.08           H  
ATOM   2893  HB3 LYS A 177      -9.338 -13.500   3.575  1.00 97.08           H  
ATOM   2894  O   LYS A 177      -7.539 -12.697   1.433  1.00 97.08           O  
ATOM   2895  CG  LYS A 177      -9.238 -12.675   5.547  1.00 97.08           C  
ATOM   2896  HG2 LYS A 177      -9.194 -11.695   6.022  1.00 97.08           H  
ATOM   2897  HG3 LYS A 177      -8.322 -13.222   5.774  1.00 97.08           H  
ATOM   2898  CD  LYS A 177     -10.447 -13.441   6.084  1.00 97.08           C  
ATOM   2899  HD2 LYS A 177     -11.355 -12.904   5.811  1.00 97.08           H  
ATOM   2900  HD3 LYS A 177     -10.470 -14.436   5.640  1.00 97.08           H  
ATOM   2901  CE  LYS A 177     -10.364 -13.551   7.606  1.00 97.08           C  
ATOM   2902  HE2 LYS A 177      -9.458 -14.094   7.875  1.00 97.08           H  
ATOM   2903  HE3 LYS A 177     -10.295 -12.544   8.017  1.00 97.08           H  
ATOM   2904  NZ  LYS A 177     -11.566 -14.232   8.141  1.00 97.08           N  
ATOM   2905  HZ1 LYS A 177     -12.392 -13.718   7.867  1.00 97.08           H  
ATOM   2906  HZ2 LYS A 177     -11.635 -15.167   7.767  1.00 97.08           H  
ATOM   2907  HZ3 LYS A 177     -11.527 -14.281   9.149  1.00 97.08           H  
ATOM   2908  N   ARG A 178      -9.008 -11.021   1.194  1.00 96.12           N  
ATOM   2909  H   ARG A 178      -9.633 -10.393   1.678  1.00 96.12           H  
ATOM   2910  CA  ARG A 178      -9.090 -11.133  -0.266  1.00 96.12           C  
ATOM   2911  HA  ARG A 178      -9.057 -12.190  -0.528  1.00 96.12           H  
ATOM   2912  C   ARG A 178      -7.904 -10.497  -0.983  1.00 96.12           C  
ATOM   2913  CB  ARG A 178     -10.434 -10.566  -0.732  1.00 96.12           C  
ATOM   2914  HB2 ARG A 178     -10.465  -9.496  -0.529  1.00 96.12           H  
ATOM   2915  HB3 ARG A 178     -11.229 -11.049  -0.163  1.00 96.12           H  
ATOM   2916  O   ARG A 178      -7.406 -11.081  -1.938  1.00 96.12           O  
ATOM   2917  CG  ARG A 178     -10.680 -10.827  -2.227  1.00 96.12           C  
ATOM   2918  HG2 ARG A 178     -10.538 -11.888  -2.432  1.00 96.12           H  
ATOM   2919  HG3 ARG A 178      -9.969 -10.267  -2.836  1.00 96.12           H  
ATOM   2920  CD  ARG A 178     -12.107 -10.447  -2.633  1.00 96.12           C  
ATOM   2921  HD2 ARG A 178     -12.802 -11.072  -2.072  1.00 96.12           H  
ATOM   2922  HD3 ARG A 178     -12.246 -10.679  -3.689  1.00 96.12           H  
ATOM   2923  NE  ARG A 178     -12.415  -9.028  -2.360  1.00 96.12           N  
ATOM   2924  HE  ARG A 178     -12.743  -8.824  -1.426  1.00 96.12           H  
ATOM   2925  NH1 ARG A 178     -11.960  -8.182  -4.452  1.00 96.12           N  
ATOM   2926 HH11 ARG A 178     -11.626  -9.086  -4.758  1.00 96.12           H  
ATOM   2927 HH12 ARG A 178     -11.965  -7.421  -5.116  1.00 96.12           H  
ATOM   2928  NH2 ARG A 178     -12.754  -6.839  -2.849  1.00 96.12           N  
ATOM   2929 HH21 ARG A 178     -12.774  -6.083  -3.519  1.00 96.12           H  
ATOM   2930 HH22 ARG A 178     -13.136  -6.705  -1.924  1.00 96.12           H  
ATOM   2931  CZ  ARG A 178     -12.371  -8.028  -3.222  1.00 96.12           C  
ATOM   2932  N   VAL A 179      -7.478  -9.294  -0.580  1.00 96.23           N  
ATOM   2933  H   VAL A 179      -7.965  -8.856   0.189  1.00 96.23           H  
ATOM   2934  CA  VAL A 179      -6.527  -8.505  -1.394  1.00 96.23           C  
ATOM   2935  HA  VAL A 179      -6.134  -9.150  -2.179  1.00 96.23           H  
ATOM   2936  C   VAL A 179      -5.279  -8.006  -0.667  1.00 96.23           C  
ATOM   2937  CB  VAL A 179      -7.222  -7.347  -2.134  1.00 96.23           C  
ATOM   2938  HB  VAL A 179      -6.472  -6.904  -2.789  1.00 96.23           H  
ATOM   2939  O   VAL A 179      -4.255  -7.770  -1.309  1.00 96.23           O  
ATOM   2940  CG1 VAL A 179      -8.383  -7.829  -3.013  1.00 96.23           C  
ATOM   2941 HG11 VAL A 179      -9.227  -8.127  -2.391  1.00 96.23           H  
ATOM   2942 HG12 VAL A 179      -8.062  -8.677  -3.619  1.00 96.23           H  
ATOM   2943 HG13 VAL A 179      -8.699  -7.025  -3.678  1.00 96.23           H  
ATOM   2944  CG2 VAL A 179      -7.757  -6.242  -1.221  1.00 96.23           C  
ATOM   2945 HG21 VAL A 179      -8.573  -6.616  -0.603  1.00 96.23           H  
ATOM   2946 HG22 VAL A 179      -8.154  -5.434  -1.834  1.00 96.23           H  
ATOM   2947 HG23 VAL A 179      -6.964  -5.841  -0.590  1.00 96.23           H  
ATOM   2948  N   ILE A 180      -5.313  -7.852   0.658  1.00 96.14           N  
ATOM   2949  H   ILE A 180      -6.139  -8.145   1.160  1.00 96.14           H  
ATOM   2950  CA  ILE A 180      -4.147  -7.377   1.422  1.00 96.14           C  
ATOM   2951  HA  ILE A 180      -3.587  -6.669   0.811  1.00 96.14           H  
ATOM   2952  C   ILE A 180      -3.215  -8.552   1.710  1.00 96.14           C  
ATOM   2953  CB  ILE A 180      -4.583  -6.636   2.705  1.00 96.14           C  
ATOM   2954  HB  ILE A 180      -5.151  -7.326   3.330  1.00 96.14           H  
ATOM   2955  O   ILE A 180      -2.020  -8.473   1.414  1.00 96.14           O  
ATOM   2956  CG1 ILE A 180      -5.480  -5.440   2.319  1.00 96.14           C  
ATOM   2957 HG12 ILE A 180      -4.942  -4.778   1.641  1.00 96.14           H  
ATOM   2958 HG13 ILE A 180      -6.367  -5.804   1.800  1.00 96.14           H  
ATOM   2959  CG2 ILE A 180      -3.380  -6.159   3.535  1.00 96.14           C  
ATOM   2960 HG21 ILE A 180      -2.860  -5.357   3.011  1.00 96.14           H  
ATOM   2961 HG22 ILE A 180      -3.718  -5.798   4.506  1.00 96.14           H  
ATOM   2962 HG23 ILE A 180      -2.691  -6.984   3.717  1.00 96.14           H  
ATOM   2963  CD1 ILE A 180      -5.967  -4.629   3.514  1.00 96.14           C  
ATOM   2964 HD11 ILE A 180      -6.370  -5.284   4.287  1.00 96.14           H  
ATOM   2965 HD12 ILE A 180      -5.147  -4.044   3.930  1.00 96.14           H  
ATOM   2966 HD13 ILE A 180      -6.756  -3.964   3.165  1.00 96.14           H  
ATOM   2967  N   LEU A 181      -3.787  -9.650   2.211  1.00 95.11           N  
ATOM   2968  H   LEU A 181      -4.787  -9.627   2.352  1.00 95.11           H  
ATOM   2969  CA  LEU A 181      -3.095 -10.850   2.675  1.00 95.11           C  
ATOM   2970  HA  LEU A 181      -3.848 -11.528   3.077  1.00 95.11           H  
ATOM   2971  C   LEU A 181      -2.146 -10.532   3.829  1.00 95.11           C  
ATOM   2972  CB  LEU A 181      -2.392 -11.581   1.509  1.00 95.11           C  
ATOM   2973  HB2 LEU A 181      -1.503 -11.022   1.218  1.00 95.11           H  
ATOM   2974  HB3 LEU A 181      -2.062 -12.549   1.885  1.00 95.11           H  
ATOM   2975  O   LEU A 181      -0.945 -10.738   3.710  1.00 95.11           O  
ATOM   2976  CG  LEU A 181      -3.225 -11.813   0.242  1.00 95.11           C  
ATOM   2977  HG  LEU A 181      -3.425 -10.860  -0.248  1.00 95.11           H  
ATOM   2978  CD1 LEU A 181      -2.420 -12.691  -0.708  1.00 95.11           C  
ATOM   2979 HD11 LEU A 181      -1.447 -12.244  -0.912  1.00 95.11           H  
ATOM   2980 HD12 LEU A 181      -2.270 -13.676  -0.267  1.00 95.11           H  
ATOM   2981 HD13 LEU A 181      -2.972 -12.825  -1.639  1.00 95.11           H  
ATOM   2982  CD2 LEU A 181      -4.543 -12.512   0.537  1.00 95.11           C  
ATOM   2983 HD21 LEU A 181      -5.071 -12.726  -0.393  1.00 95.11           H  
ATOM   2984 HD22 LEU A 181      -4.375 -13.448   1.070  1.00 95.11           H  
ATOM   2985 HD23 LEU A 181      -5.179 -11.866   1.142  1.00 95.11           H  
ATOM   2986  N   ALA A 182      -2.640  -9.976   4.934  1.00 96.93           N  
ATOM   2987  H   ALA A 182      -3.643  -9.864   4.990  1.00 96.93           H  
ATOM   2988  CA  ALA A 182      -1.843  -9.656   6.122  1.00 96.93           C  
ATOM   2989  HA  ALA A 182      -0.847 -10.084   6.012  1.00 96.93           H  
ATOM   2990  C   ALA A 182      -2.422 -10.327   7.375  1.00 96.93           C  
ATOM   2991  CB  ALA A 182      -1.682  -8.134   6.238  1.00 96.93           C  
ATOM   2992  HB1 ALA A 182      -1.070  -7.892   7.107  1.00 96.93           H  
ATOM   2993  HB2 ALA A 182      -2.666  -7.679   6.345  1.00 96.93           H  
ATOM   2994  HB3 ALA A 182      -1.208  -7.734   5.342  1.00 96.93           H  
ATOM   2995  O   ALA A 182      -2.770  -9.649   8.339  1.00 96.93           O  
ATOM   2996  N   ASP A 183      -2.526 -11.657   7.340  1.00 97.59           N  
ATOM   2997  H   ASP A 183      -2.360 -12.124   6.460  1.00 97.59           H  
ATOM   2998  CA  ASP A 183      -3.305 -12.446   8.306  1.00 97.59           C  
ATOM   2999  HA  ASP A 183      -4.347 -12.135   8.237  1.00 97.59           H  
ATOM   3000  C   ASP A 183      -2.876 -12.229   9.758  1.00 97.59           C  
ATOM   3001  CB  ASP A 183      -3.256 -13.932   7.919  1.00 97.59           C  
ATOM   3002  HB2 ASP A 183      -3.892 -14.497   8.601  1.00 97.59           H  
ATOM   3003  HB3 ASP A 183      -2.233 -14.293   8.024  1.00 97.59           H  
ATOM   3004  O   ASP A 183      -3.719 -11.904  10.582  1.00 97.59           O  
ATOM   3005  CG  ASP A 183      -3.737 -14.164   6.483  1.00 97.59           C  
ATOM   3006  OD1 ASP A 183      -4.574 -13.360   6.010  1.00 97.59           O  
ATOM   3007  OD2 ASP A 183      -3.143 -15.034   5.816  1.00 97.59           O  
ATOM   3008  N   ALA A 184      -1.573 -12.247  10.058  1.00 97.85           N  
ATOM   3009  H   ALA A 184      -0.928 -12.597   9.363  1.00 97.85           H  
ATOM   3010  CA  ALA A 184      -1.076 -11.978  11.413  1.00 97.85           C  
ATOM   3011  HA  ALA A 184      -1.487 -12.728  12.089  1.00 97.85           H  
ATOM   3012  C   ALA A 184      -1.495 -10.591  11.947  1.00 97.85           C  
ATOM   3013  CB  ALA A 184       0.452 -12.114  11.395  1.00 97.85           C  
ATOM   3014  HB1 ALA A 184       0.728 -13.116  11.066  1.00 97.85           H  
ATOM   3015  HB2 ALA A 184       0.837 -11.963  12.404  1.00 97.85           H  
ATOM   3016  HB3 ALA A 184       0.892 -11.372  10.730  1.00 97.85           H  
ATOM   3017  O   ALA A 184      -1.844 -10.437  13.118  1.00 97.85           O  
ATOM   3018  N   ASN A 185      -1.500  -9.566  11.086  1.00 97.98           N  
ATOM   3019  H   ASN A 185      -1.283  -9.751  10.117  1.00 97.98           H  
ATOM   3020  CA  ASN A 185      -1.979  -8.238  11.465  1.00 97.98           C  
ATOM   3021  HA  ASN A 185      -1.514  -7.944  12.406  1.00 97.98           H  
ATOM   3022  C   ASN A 185      -3.492  -8.256  11.690  1.00 97.98           C  
ATOM   3023  CB  ASN A 185      -1.640  -7.195  10.390  1.00 97.98           C  
ATOM   3024  HB2 ASN A 185      -2.184  -6.283  10.637  1.00 97.98           H  
ATOM   3025  HB3 ASN A 185      -1.994  -7.531   9.415  1.00 97.98           H  
ATOM   3026  O   ASN A 185      -3.967  -7.668  12.658  1.00 97.98           O  
ATOM   3027  CG  ASN A 185      -0.172  -6.848  10.276  1.00 97.98           C  
ATOM   3028  ND2 ASN A 185       0.093  -5.612   9.937  1.00 97.98           N  
ATOM   3029 HD21 ASN A 185      -0.655  -4.933   9.935  1.00 97.98           H  
ATOM   3030 HD22 ASN A 185       1.037  -5.290  10.094  1.00 97.98           H  
ATOM   3031  OD1 ASN A 185       0.726  -7.653  10.440  1.00 97.98           O  
ATOM   3032  N   LEU A 186      -4.240  -8.917  10.802  1.00 98.41           N  
ATOM   3033  H   LEU A 186      -3.770  -9.435  10.072  1.00 98.41           H  
ATOM   3034  CA  LEU A 186      -5.691  -9.029  10.900  1.00 98.41           C  
ATOM   3035  HA  LEU A 186      -6.103  -8.021  10.961  1.00 98.41           H  
ATOM   3036  C   LEU A 186      -6.111  -9.766  12.178  1.00 98.41           C  
ATOM   3037  CB  LEU A 186      -6.231  -9.708   9.631  1.00 98.41           C  
ATOM   3038  HB2 LEU A 186      -5.766 -10.689   9.532  1.00 98.41           H  
ATOM   3039  HB3 LEU A 186      -5.948  -9.111   8.764  1.00 98.41           H  
ATOM   3040  O   LEU A 186      -6.980  -9.279  12.890  1.00 98.41           O  
ATOM   3041  CG  LEU A 186      -7.758  -9.903   9.636  1.00 98.41           C  
ATOM   3042  HG  LEU A 186      -8.045 -10.537  10.475  1.00 98.41           H  
ATOM   3043  CD1 LEU A 186      -8.523  -8.580   9.732  1.00 98.41           C  
ATOM   3044 HD11 LEU A 186      -8.284  -7.936   8.886  1.00 98.41           H  
ATOM   3045 HD12 LEU A 186      -9.592  -8.789   9.744  1.00 98.41           H  
ATOM   3046 HD13 LEU A 186      -8.284  -8.071  10.666  1.00 98.41           H  
ATOM   3047  CD2 LEU A 186      -8.172 -10.609   8.349  1.00 98.41           C  
ATOM   3048 HD21 LEU A 186      -7.713 -11.597   8.313  1.00 98.41           H  
ATOM   3049 HD22 LEU A 186      -9.256 -10.715   8.323  1.00 98.41           H  
ATOM   3050 HD23 LEU A 186      -7.850 -10.040   7.477  1.00 98.41           H  
ATOM   3051  N   GLU A 187      -5.468 -10.881  12.511  1.00 98.20           N  
ATOM   3052  H   GLU A 187      -4.781 -11.251  11.870  1.00 98.20           H  
ATOM   3053  CA  GLU A 187      -5.687 -11.625  13.756  1.00 98.20           C  
ATOM   3054  HA  GLU A 187      -6.715 -11.986  13.799  1.00 98.20           H  
ATOM   3055  C   GLU A 187      -5.455 -10.741  14.985  1.00 98.20           C  
ATOM   3056  CB  GLU A 187      -4.736 -12.826  13.802  1.00 98.20           C  
ATOM   3057  HB2 GLU A 187      -4.731 -13.235  14.813  1.00 98.20           H  
ATOM   3058  HB3 GLU A 187      -3.730 -12.481  13.564  1.00 98.20           H  
ATOM   3059  O   GLU A 187      -6.295 -10.697  15.886  1.00 98.20           O  
ATOM   3060  CG  GLU A 187      -5.151 -13.942  12.832  1.00 98.20           C  
ATOM   3061  HG2 GLU A 187      -6.089 -14.371  13.184  1.00 98.20           H  
ATOM   3062  HG3 GLU A 187      -5.337 -13.519  11.845  1.00 98.20           H  
ATOM   3063  CD  GLU A 187      -4.093 -15.051  12.710  1.00 98.20           C  
ATOM   3064  OE1 GLU A 187      -4.338 -15.971  11.900  1.00 98.20           O  
ATOM   3065  OE2 GLU A 187      -3.052 -14.971  13.402  1.00 98.20           O  
ATOM   3066  N   LYS A 188      -4.364  -9.960  14.989  1.00 98.15           N  
ATOM   3067  H   LYS A 188      -3.700 -10.077  14.237  1.00 98.15           H  
ATOM   3068  CA  LYS A 188      -4.077  -8.986  16.051  1.00 98.15           C  
ATOM   3069  HA  LYS A 188      -4.072  -9.521  17.001  1.00 98.15           H  
ATOM   3070  C   LYS A 188      -5.178  -7.925  16.159  1.00 98.15           C  
ATOM   3071  CB  LYS A 188      -2.681  -8.381  15.820  1.00 98.15           C  
ATOM   3072  HB2 LYS A 188      -2.682  -7.790  14.904  1.00 98.15           H  
ATOM   3073  HB3 LYS A 188      -1.966  -9.195  15.699  1.00 98.15           H  
ATOM   3074  O   LYS A 188      -5.644  -7.650  17.260  1.00 98.15           O  
ATOM   3075  CG  LYS A 188      -2.224  -7.498  16.991  1.00 98.15           C  
ATOM   3076  HG2 LYS A 188      -2.901  -6.649  17.088  1.00 98.15           H  
ATOM   3077  HG3 LYS A 188      -2.260  -8.081  17.911  1.00 98.15           H  
ATOM   3078  CD  LYS A 188      -0.794  -6.971  16.783  1.00 98.15           C  
ATOM   3079  HD2 LYS A 188      -0.109  -7.813  16.681  1.00 98.15           H  
ATOM   3080  HD3 LYS A 188      -0.757  -6.372  15.873  1.00 98.15           H  
ATOM   3081  CE  LYS A 188      -0.386  -6.121  17.995  1.00 98.15           C  
ATOM   3082  HE2 LYS A 188      -1.173  -5.389  18.178  1.00 98.15           H  
ATOM   3083  HE3 LYS A 188      -0.337  -6.773  18.867  1.00 98.15           H  
ATOM   3084  NZ  LYS A 188       0.914  -5.415  17.817  1.00 98.15           N  
ATOM   3085  HZ1 LYS A 188       0.830  -4.620  17.200  1.00 98.15           H  
ATOM   3086  HZ2 LYS A 188       1.215  -5.003  18.688  1.00 98.15           H  
ATOM   3087  HZ3 LYS A 188       1.644  -6.025  17.477  1.00 98.15           H  
ATOM   3088  N   ILE A 189      -5.628  -7.362  15.036  1.00 98.29           N  
ATOM   3089  H   ILE A 189      -5.200  -7.655  14.170  1.00 98.29           H  
ATOM   3090  CA  ILE A 189      -6.711  -6.362  14.982  1.00 98.29           C  
ATOM   3091  HA  ILE A 189      -6.448  -5.517  15.618  1.00 98.29           H  
ATOM   3092  C   ILE A 189      -8.023  -6.941  15.531  1.00 98.29           C  
ATOM   3093  CB  ILE A 189      -6.875  -5.851  13.529  1.00 98.29           C  
ATOM   3094  HB  ILE A 189      -6.920  -6.718  12.871  1.00 98.29           H  
ATOM   3095  O   ILE A 189      -8.668  -6.311  16.368  1.00 98.29           O  
ATOM   3096  CG1 ILE A 189      -5.669  -4.978  13.108  1.00 98.29           C  
ATOM   3097 HG12 ILE A 189      -4.754  -5.348  13.571  1.00 98.29           H  
ATOM   3098 HG13 ILE A 189      -5.815  -3.957  13.460  1.00 98.29           H  
ATOM   3099  CG2 ILE A 189      -8.175  -5.049  13.325  1.00 98.29           C  
ATOM   3100 HG21 ILE A 189      -8.186  -4.177  13.979  1.00 98.29           H  
ATOM   3101 HG22 ILE A 189      -8.256  -4.717  12.290  1.00 98.29           H  
ATOM   3102 HG23 ILE A 189      -9.048  -5.667  13.535  1.00 98.29           H  
ATOM   3103  CD1 ILE A 189      -5.448  -4.967  11.588  1.00 98.29           C  
ATOM   3104 HD11 ILE A 189      -6.343  -4.639  11.061  1.00 98.29           H  
ATOM   3105 HD12 ILE A 189      -5.207  -5.970  11.234  1.00 98.29           H  
ATOM   3106 HD13 ILE A 189      -4.613  -4.312  11.341  1.00 98.29           H  
ATOM   3107  N   LEU A 190      -8.413  -8.140  15.091  1.00 98.23           N  
ATOM   3108  H   LEU A 190      -7.832  -8.614  14.414  1.00 98.23           H  
ATOM   3109  CA  LEU A 190      -9.647  -8.797  15.531  1.00 98.23           C  
ATOM   3110  HA  LEU A 190     -10.482  -8.109  15.399  1.00 98.23           H  
ATOM   3111  C   LEU A 190      -9.602  -9.133  17.028  1.00 98.23           C  
ATOM   3112  CB  LEU A 190      -9.890 -10.062  14.687  1.00 98.23           C  
ATOM   3113  HB2 LEU A 190     -10.721 -10.613  15.129  1.00 98.23           H  
ATOM   3114  HB3 LEU A 190      -9.005 -10.695  14.752  1.00 98.23           H  
ATOM   3115  O   LEU A 190     -10.578  -8.892  17.734  1.00 98.23           O  
ATOM   3116  CG  LEU A 190     -10.213  -9.815  13.200  1.00 98.23           C  
ATOM   3117  HG  LEU A 190      -9.414  -9.243  12.729  1.00 98.23           H  
ATOM   3118  CD1 LEU A 190     -10.340 -11.154  12.471  1.00 98.23           C  
ATOM   3119 HD11 LEU A 190     -11.159 -11.735  12.895  1.00 98.23           H  
ATOM   3120 HD12 LEU A 190     -10.522 -10.977  11.411  1.00 98.23           H  
ATOM   3121 HD13 LEU A 190      -9.409 -11.711  12.577  1.00 98.23           H  
ATOM   3122  CD2 LEU A 190     -11.511  -9.036  12.997  1.00 98.23           C  
ATOM   3123 HD21 LEU A 190     -12.334  -9.527  13.515  1.00 98.23           H  
ATOM   3124 HD22 LEU A 190     -11.386  -8.024  13.383  1.00 98.23           H  
ATOM   3125 HD23 LEU A 190     -11.740  -8.964  11.934  1.00 98.23           H  
ATOM   3126  N   SER A 191      -8.464  -9.628  17.524  1.00 97.90           N  
ATOM   3127  H   SER A 191      -7.711  -9.830  16.882  1.00 97.90           H  
ATOM   3128  CA  SER A 191      -8.247  -9.890  18.953  1.00 97.90           C  
ATOM   3129  HA  SER A 191      -8.997 -10.597  19.304  1.00 97.90           H  
ATOM   3130  C   SER A 191      -8.386  -8.616  19.793  1.00 97.90           C  
ATOM   3131  CB  SER A 191      -6.867 -10.526  19.142  1.00 97.90           C  
ATOM   3132  HB2 SER A 191      -6.837 -11.476  18.610  1.00 97.90           H  
ATOM   3133  HB3 SER A 191      -6.100  -9.869  18.730  1.00 97.90           H  
ATOM   3134  O   SER A 191      -9.159  -8.591  20.749  1.00 97.90           O  
ATOM   3135  OG  SER A 191      -6.601 -10.748  20.512  1.00 97.90           O  
ATOM   3136  HG  SER A 191      -5.807 -11.283  20.589  1.00 97.90           H  
ATOM   3137  N   LEU A 192      -7.724  -7.523  19.395  1.00 97.55           N  
ATOM   3138  H   LEU A 192      -7.113  -7.592  18.594  1.00 97.55           H  
ATOM   3139  CA  LEU A 192      -7.824  -6.232  20.088  1.00 97.55           C  
ATOM   3140  HA  LEU A 192      -7.539  -6.360  21.133  1.00 97.55           H  
ATOM   3141  C   LEU A 192      -9.253  -5.684  20.090  1.00 97.55           C  
ATOM   3142  CB  LEU A 192      -6.889  -5.213  19.415  1.00 97.55           C  
ATOM   3143  HB2 LEU A 192      -7.129  -4.220  19.794  1.00 97.55           H  
ATOM   3144  HB3 LEU A 192      -7.091  -5.217  18.344  1.00 97.55           H  
ATOM   3145  O   LEU A 192      -9.706  -5.146  21.094  1.00 97.55           O  
ATOM   3146  CG  LEU A 192      -5.391  -5.462  19.649  1.00 97.55           C  
ATOM   3147  HG  LEU A 192      -5.139  -6.500  19.436  1.00 97.55           H  
ATOM   3148  CD1 LEU A 192      -4.594  -4.560  18.706  1.00 97.55           C  
ATOM   3149 HD11 LEU A 192      -4.835  -3.515  18.902  1.00 97.55           H  
ATOM   3150 HD12 LEU A 192      -4.845  -4.806  17.674  1.00 97.55           H  
ATOM   3151 HD13 LEU A 192      -3.527  -4.723  18.861  1.00 97.55           H  
ATOM   3152  CD2 LEU A 192      -4.975  -5.162  21.088  1.00 97.55           C  
ATOM   3153 HD21 LEU A 192      -5.210  -4.129  21.344  1.00 97.55           H  
ATOM   3154 HD22 LEU A 192      -5.492  -5.825  21.782  1.00 97.55           H  
ATOM   3155 HD23 LEU A 192      -3.902  -5.313  21.207  1.00 97.55           H  
ATOM   3156  N   PHE A 193      -9.981  -5.829  18.981  1.00 97.21           N  
ATOM   3157  H   PHE A 193      -9.560  -6.265  18.173  1.00 97.21           H  
ATOM   3158  CA  PHE A 193     -11.367  -5.381  18.912  1.00 97.21           C  
ATOM   3159  HA  PHE A 193     -11.412  -4.351  19.266  1.00 97.21           H  
ATOM   3160  C   PHE A 193     -12.303  -6.203  19.808  1.00 97.21           C  
ATOM   3161  CB  PHE A 193     -11.844  -5.416  17.461  1.00 97.21           C  
ATOM   3162  HB2 PHE A 193     -11.805  -6.441  17.093  1.00 97.21           H  
ATOM   3163  HB3 PHE A 193     -11.170  -4.817  16.847  1.00 97.21           H  
ATOM   3164  O   PHE A 193     -13.226  -5.641  20.394  1.00 97.21           O  
ATOM   3165  CG  PHE A 193     -13.253  -4.886  17.307  1.00 97.21           C  
ATOM   3166  CD1 PHE A 193     -14.354  -5.755  17.437  1.00 97.21           C  
ATOM   3167  HD1 PHE A 193     -14.194  -6.799  17.663  1.00 97.21           H  
ATOM   3168  CD2 PHE A 193     -13.469  -3.527  17.019  1.00 97.21           C  
ATOM   3169  HD2 PHE A 193     -12.629  -2.855  16.918  1.00 97.21           H  
ATOM   3170  CE1 PHE A 193     -15.660  -5.274  17.256  1.00 97.21           C  
ATOM   3171  HE1 PHE A 193     -16.491  -5.958  17.350  1.00 97.21           H  
ATOM   3172  CE2 PHE A 193     -14.777  -3.052  16.831  1.00 97.21           C  
ATOM   3173  HE2 PHE A 193     -14.942  -2.015  16.578  1.00 97.21           H  
ATOM   3174  CZ  PHE A 193     -15.874  -3.922  16.941  1.00 97.21           C  
ATOM   3175  HZ  PHE A 193     -16.877  -3.557  16.773  1.00 97.21           H  
ATOM   3176  N   ASN A 194     -12.087  -7.516  19.905  1.00 95.38           N  
ATOM   3177  H   ASN A 194     -11.328  -7.922  19.376  1.00 95.38           H  
ATOM   3178  CA  ASN A 194     -12.931  -8.409  20.699  1.00 95.38           C  
ATOM   3179  HA  ASN A 194     -13.976  -8.135  20.554  1.00 95.38           H  
ATOM   3180  C   ASN A 194     -12.669  -8.297  22.206  1.00 95.38           C  
ATOM   3181  CB  ASN A 194     -12.729  -9.850  20.207  1.00 95.38           C  
ATOM   3182  HB2 ASN A 194     -11.663 -10.074  20.176  1.00 95.38           H  
ATOM   3183  HB3 ASN A 194     -13.194 -10.534  20.918  1.00 95.38           H  
ATOM   3184  O   ASN A 194     -13.600  -8.478  22.981  1.00 95.38           O  
ATOM   3185  CG  ASN A 194     -13.351 -10.115  18.847  1.00 95.38           C  
ATOM   3186  ND2 ASN A 194     -12.895 -11.139  18.165  1.00 95.38           N  
ATOM   3187 HD21 ASN A 194     -13.313 -11.297  17.260  1.00 95.38           H  
ATOM   3188 HD22 ASN A 194     -12.119 -11.673  18.529  1.00 95.38           H  
ATOM   3189  OD1 ASN A 194     -14.269  -9.451  18.388  1.00 95.38           O  
ATOM   3190  N   ASN A 195     -11.439  -7.971  22.608  1.00 93.64           N  
ATOM   3191  H   ASN A 195     -10.714  -7.896  21.909  1.00 93.64           H  
ATOM   3192  CA  ASN A 195     -11.037  -7.859  24.015  1.00 93.64           C  
ATOM   3193  HA  ASN A 195     -11.659  -8.520  24.618  1.00 93.64           H  
ATOM   3194  C   ASN A 195     -11.224  -6.451  24.602  1.00 93.64           C  
ATOM   3195  CB  ASN A 195      -9.576  -8.322  24.143  1.00 93.64           C  
ATOM   3196  HB2 ASN A 195      -8.949  -7.708  23.497  1.00 93.64           H  
ATOM   3197  HB3 ASN A 195      -9.243  -8.183  25.171  1.00 93.64           H  
ATOM   3198  O   ASN A 195     -10.770  -6.182  25.710  1.00 93.64           O  
ATOM   3199  CG  ASN A 195      -9.380  -9.787  23.810  1.00 93.64           C  
ATOM   3200  ND2 ASN A 195      -8.228 -10.146  23.299  1.00 93.64           N  
ATOM   3201 HD21 ASN A 195      -8.156 -11.113  23.017  1.00 93.64           H  
ATOM   3202 HD22 ASN A 195      -7.564  -9.440  23.017  1.00 93.64           H  
ATOM   3203  OD1 ASN A 195     -10.238 -10.634  23.988  1.00 93.64           O  
ATOM   3204  N   LYS A 196     -11.826  -5.522  23.854  1.00 86.07           N  
ATOM   3205  H   LYS A 196     -12.207  -5.797  22.960  1.00 86.07           H  
ATOM   3206  CA  LYS A 196     -12.011  -4.149  24.325  1.00 86.07           C  
ATOM   3207  HA  LYS A 196     -11.125  -3.880  24.900  1.00 86.07           H  
ATOM   3208  C   LYS A 196     -13.206  -4.047  25.280  1.00 86.07           C  
ATOM   3209  CB  LYS A 196     -12.078  -3.191  23.132  1.00 86.07           C  
ATOM   3210  HB2 LYS A 196     -11.862  -2.191  23.507  1.00 86.07           H  
ATOM   3211  HB3 LYS A 196     -11.308  -3.459  22.409  1.00 86.07           H  
ATOM   3212  O   LYS A 196     -14.314  -4.464  24.939  1.00 86.07           O  
ATOM   3213  CG  LYS A 196     -13.454  -3.175  22.462  1.00 86.07           C  
ATOM   3214  HG2 LYS A 196     -14.148  -2.645  23.114  1.00 86.07           H  
ATOM   3215  HG3 LYS A 196     -13.810  -4.197  22.336  1.00 86.07           H  
ATOM   3216  CD  LYS A 196     -13.435  -2.479  21.106  1.00 86.07           C  
ATOM   3217  HD2 LYS A 196     -13.132  -1.438  21.215  1.00 86.07           H  
ATOM   3218  HD3 LYS A 196     -12.716  -2.988  20.463  1.00 86.07           H  
ATOM   3219  CE  LYS A 196     -14.822  -2.588  20.478  1.00 86.07           C  
ATOM   3220  HE2 LYS A 196     -14.751  -2.333  19.421  1.00 86.07           H  
ATOM   3221  HE3 LYS A 196     -15.139  -3.629  20.545  1.00 86.07           H  
ATOM   3222  NZ  LYS A 196     -15.773  -1.697  21.178  1.00 86.07           N  
ATOM   3223  HZ1 LYS A 196     -15.816  -1.966  22.150  1.00 86.07           H  
ATOM   3224  HZ2 LYS A 196     -15.454  -0.739  21.143  1.00 86.07           H  
ATOM   3225  HZ3 LYS A 196     -16.701  -1.763  20.784  1.00 86.07           H  
ATOM   3226  N   GLU A 197     -13.000  -3.394  26.415  1.00 86.16           N  
ATOM   3227  H   GLU A 197     -12.068  -3.070  26.631  1.00 86.16           H  
ATOM   3228  CA  GLU A 197     -14.023  -3.103  27.426  1.00 86.16           C  
ATOM   3229  HA  GLU A 197     -15.009  -3.357  27.039  1.00 86.16           H  
ATOM   3230  C   GLU A 197     -14.025  -1.596  27.728  1.00 86.16           C  
ATOM   3231  CB  GLU A 197     -13.792  -3.961  28.683  1.00 86.16           C  
ATOM   3232  HB2 GLU A 197     -12.785  -3.784  29.060  1.00 86.16           H  
ATOM   3233  HB3 GLU A 197     -14.512  -3.661  29.444  1.00 86.16           H  
ATOM   3234  O   GLU A 197     -13.014  -0.926  27.532  1.00 86.16           O  
ATOM   3235  CG  GLU A 197     -13.981  -5.463  28.383  1.00 86.16           C  
ATOM   3236  HG2 GLU A 197     -13.262  -5.767  27.623  1.00 86.16           H  
ATOM   3237  HG3 GLU A 197     -14.979  -5.604  27.969  1.00 86.16           H  
ATOM   3238  CD  GLU A 197     -13.811  -6.387  29.602  1.00 86.16           C  
ATOM   3239  OE1 GLU A 197     -14.014  -7.610  29.413  1.00 86.16           O  
ATOM   3240  OE2 GLU A 197     -13.488  -5.893  30.703  1.00 86.16           O  
ATOM   3241  N   ASP A 198     -15.177  -1.047  28.121  1.00 88.83           N  
ATOM   3242  H   ASP A 198     -15.907  -1.676  28.422  1.00 88.83           H  
ATOM   3243  CA  ASP A 198     -15.341   0.345  28.585  1.00 88.83           C  
ATOM   3244  HA  ASP A 198     -16.416   0.513  28.640  1.00 88.83           H  
ATOM   3245  C   ASP A 198     -14.848   1.472  27.648  1.00 88.83           C  
ATOM   3246  CB  ASP A 198     -14.832   0.464  30.031  1.00 88.83           C  
ATOM   3247  HB2 ASP A 198     -13.762   0.257  30.058  1.00 88.83           H  
ATOM   3248  HB3 ASP A 198     -14.992   1.482  30.388  1.00 88.83           H  
ATOM   3249  O   ASP A 198     -14.557   2.584  28.085  1.00 88.83           O  
ATOM   3250  CG  ASP A 198     -15.572  -0.485  30.979  1.00 88.83           C  
ATOM   3251  OD1 ASP A 198     -16.778  -0.730  30.727  1.00 88.83           O  
ATOM   3252  OD2 ASP A 198     -14.940  -0.936  31.955  1.00 88.83           O  
ATOM   3253  N   ILE A 199     -14.812   1.227  26.333  1.00 92.62           N  
ATOM   3254  H   ILE A 199     -14.990   0.275  26.047  1.00 92.62           H  
ATOM   3255  CA  ILE A 199     -14.421   2.237  25.333  1.00 92.62           C  
ATOM   3256  HA  ILE A 199     -13.691   2.899  25.799  1.00 92.62           H  
ATOM   3257  C   ILE A 199     -15.614   3.109  24.924  1.00 92.62           C  
ATOM   3258  CB  ILE A 199     -13.721   1.589  24.117  1.00 92.62           C  
ATOM   3259  HB  ILE A 199     -14.412   0.893  23.642  1.00 92.62           H  
ATOM   3260  O   ILE A 199     -16.674   2.597  24.544  1.00 92.62           O  
ATOM   3261  CG1 ILE A 199     -12.483   0.798  24.596  1.00 92.62           C  
ATOM   3262 HG12 ILE A 199     -11.933   1.390  25.327  1.00 92.62           H  
ATOM   3263 HG13 ILE A 199     -12.825  -0.112  25.089  1.00 92.62           H  
ATOM   3264  CG2 ILE A 199     -13.326   2.650  23.073  1.00 92.62           C  
ATOM   3265 HG21 ILE A 199     -12.635   3.362  23.524  1.00 92.62           H  
ATOM   3266 HG22 ILE A 199     -14.209   3.184  22.723  1.00 92.62           H  
ATOM   3267 HG23 ILE A 199     -12.861   2.197  22.197  1.00 92.62           H  
ATOM   3268  CD1 ILE A 199     -11.503   0.384  23.496  1.00 92.62           C  
ATOM   3269 HD11 ILE A 199     -10.757  -0.292  23.913  1.00 92.62           H  
ATOM   3270 HD12 ILE A 199     -12.034  -0.101  22.677  1.00 92.62           H  
ATOM   3271 HD13 ILE A 199     -10.974   1.259  23.120  1.00 92.62           H  
ATOM   3272  N   SER A 200     -15.417   4.430  24.905  1.00 95.62           N  
ATOM   3273  H   SER A 200     -14.510   4.783  25.177  1.00 95.62           H  
ATOM   3274  CA  SER A 200     -16.422   5.383  24.424  1.00 95.62           C  
ATOM   3275  HA  SER A 200     -17.352   5.174  24.954  1.00 95.62           H  
ATOM   3276  C   SER A 200     -16.701   5.248  22.915  1.00 95.62           C  
ATOM   3277  CB  SER A 200     -16.005   6.811  24.781  1.00 95.62           C  
ATOM   3278  HB2 SER A 200     -15.795   6.885  25.848  1.00 95.62           H  
ATOM   3279  HB3 SER A 200     -16.810   7.499  24.526  1.00 95.62           H  
ATOM   3280  O   SER A 200     -15.874   4.783  22.128  1.00 95.62           O  
ATOM   3281  OG  SER A 200     -14.861   7.161  24.046  1.00 95.62           O  
ATOM   3282  HG  SER A 200     -14.099   6.766  24.477  1.00 95.62           H  
ATOM   3283  N   ILE A 201     -17.894   5.659  22.468  1.00 96.80           N  
ATOM   3284  H   ILE A 201     -18.541   6.050  23.138  1.00 96.80           H  
ATOM   3285  CA  ILE A 201     -18.308   5.542  21.055  1.00 96.80           C  
ATOM   3286  HA  ILE A 201     -18.267   4.491  20.767  1.00 96.80           H  
ATOM   3287  C   ILE A 201     -17.352   6.289  20.111  1.00 96.80           C  
ATOM   3288  CB  ILE A 201     -19.764   6.041  20.895  1.00 96.80           C  
ATOM   3289  HB  ILE A 201     -19.858   6.996  21.413  1.00 96.80           H  
ATOM   3290  O   ILE A 201     -17.029   5.791  19.030  1.00 96.80           O  
ATOM   3291  CG1 ILE A 201     -20.734   5.027  21.545  1.00 96.80           C  
ATOM   3292 HG12 ILE A 201     -20.662   4.073  21.024  1.00 96.80           H  
ATOM   3293 HG13 ILE A 201     -20.434   4.863  22.580  1.00 96.80           H  
ATOM   3294  CG2 ILE A 201     -20.154   6.275  19.424  1.00 96.80           C  
ATOM   3295 HG21 ILE A 201     -20.109   5.340  18.867  1.00 96.80           H  
ATOM   3296 HG22 ILE A 201     -21.165   6.681  19.388  1.00 96.80           H  
ATOM   3297 HG23 ILE A 201     -19.502   7.014  18.958  1.00 96.80           H  
ATOM   3298  CD1 ILE A 201     -22.204   5.466  21.562  1.00 96.80           C  
ATOM   3299 HD11 ILE A 201     -22.289   6.457  22.008  1.00 96.80           H  
ATOM   3300 HD12 ILE A 201     -22.782   4.762  22.160  1.00 96.80           H  
ATOM   3301 HD13 ILE A 201     -22.621   5.475  20.555  1.00 96.80           H  
ATOM   3302  N   ASP A 202     -16.900   7.477  20.504  1.00 96.78           N  
ATOM   3303  H   ASP A 202     -17.087   7.792  21.446  1.00 96.78           H  
ATOM   3304  CA  ASP A 202     -15.974   8.300  19.735  1.00 96.78           C  
ATOM   3305  HA  ASP A 202     -16.309   8.289  18.697  1.00 96.78           H  
ATOM   3306  C   ASP A 202     -14.563   7.717  19.698  1.00 96.78           C  
ATOM   3307  CB  ASP A 202     -16.005   9.772  20.194  1.00 96.78           C  
ATOM   3308  HB2 ASP A 202     -15.194  10.304  19.696  1.00 96.78           H  
ATOM   3309  HB3 ASP A 202     -16.935  10.211  19.831  1.00 96.78           H  
ATOM   3310  O   ASP A 202     -13.964   7.689  18.622  1.00 96.78           O  
ATOM   3311  CG  ASP A 202     -15.935  10.044  21.704  1.00 96.78           C  
ATOM   3312  OD1 ASP A 202     -16.499   9.244  22.479  1.00 96.78           O  
ATOM   3313  OD2 ASP A 202     -15.546  11.179  22.058  1.00 96.78           O  
ATOM   3314  N   GLU A 203     -14.039   7.178  20.798  1.00 96.34           N  
ATOM   3315  H   GLU A 203     -14.548   7.228  21.670  1.00 96.34           H  
ATOM   3316  CA  GLU A 203     -12.744   6.475  20.794  1.00 96.34           C  
ATOM   3317  HA  GLU A 203     -11.968   7.132  20.401  1.00 96.34           H  
ATOM   3318  C   GLU A 203     -12.776   5.218  19.919  1.00 96.34           C  
ATOM   3319  CB  GLU A 203     -12.362   6.078  22.217  1.00 96.34           C  
ATOM   3320  HB2 GLU A 203     -13.227   5.584  22.662  1.00 96.34           H  
ATOM   3321  HB3 GLU A 203     -11.538   5.365  22.185  1.00 96.34           H  
ATOM   3322  O   GLU A 203     -11.854   4.974  19.131  1.00 96.34           O  
ATOM   3323  CG  GLU A 203     -11.917   7.290  23.049  1.00 96.34           C  
ATOM   3324  HG2 GLU A 203     -10.930   7.599  22.705  1.00 96.34           H  
ATOM   3325  HG3 GLU A 203     -12.597   8.124  22.876  1.00 96.34           H  
ATOM   3326  CD  GLU A 203     -11.881   6.988  24.553  1.00 96.34           C  
ATOM   3327  OE1 GLU A 203     -11.239   7.778  25.274  1.00 96.34           O  
ATOM   3328  OE2 GLU A 203     -12.595   6.042  24.968  1.00 96.34           O  
ATOM   3329  N   LEU A 204     -13.865   4.446  19.985  1.00 97.38           N  
ATOM   3330  H   LEU A 204     -14.565   4.679  20.676  1.00 97.38           H  
ATOM   3331  CA  LEU A 204     -14.060   3.270  19.143  1.00 97.38           C  
ATOM   3332  HA  LEU A 204     -13.205   2.610  19.291  1.00 97.38           H  
ATOM   3333  C   LEU A 204     -14.115   3.640  17.657  1.00 97.38           C  
ATOM   3334  CB  LEU A 204     -15.343   2.557  19.594  1.00 97.38           C  
ATOM   3335  HB2 LEU A 204     -15.231   2.282  20.642  1.00 97.38           H  
ATOM   3336  HB3 LEU A 204     -16.179   3.252  19.521  1.00 97.38           H  
ATOM   3337  O   LEU A 204     -13.452   3.012  16.828  1.00 97.38           O  
ATOM   3338  CG  LEU A 204     -15.676   1.304  18.770  1.00 97.38           C  
ATOM   3339  HG  LEU A 204     -15.897   1.578  17.739  1.00 97.38           H  
ATOM   3340  CD1 LEU A 204     -14.519   0.304  18.774  1.00 97.38           C  
ATOM   3341 HD11 LEU A 204     -14.848  -0.637  18.333  1.00 97.38           H  
ATOM   3342 HD12 LEU A 204     -14.145   0.161  19.787  1.00 97.38           H  
ATOM   3343 HD13 LEU A 204     -13.706   0.686  18.156  1.00 97.38           H  
ATOM   3344  CD2 LEU A 204     -16.920   0.652  19.371  1.00 97.38           C  
ATOM   3345 HD21 LEU A 204     -16.806   0.522  20.447  1.00 97.38           H  
ATOM   3346 HD22 LEU A 204     -17.759   1.336  19.238  1.00 97.38           H  
ATOM   3347 HD23 LEU A 204     -17.150  -0.282  18.859  1.00 97.38           H  
ATOM   3348  N   ALA A 205     -14.874   4.681  17.316  1.00 97.94           N  
ATOM   3349  H   ALA A 205     -15.402   5.150  18.038  1.00 97.94           H  
ATOM   3350  CA  ALA A 205     -14.969   5.169  15.948  1.00 97.94           C  
ATOM   3351  HA  ALA A 205     -15.253   4.340  15.300  1.00 97.94           H  
ATOM   3352  C   ALA A 205     -13.628   5.695  15.430  1.00 97.94           C  
ATOM   3353  CB  ALA A 205     -16.052   6.242  15.890  1.00 97.94           C  
ATOM   3354  HB1 ALA A 205     -16.143   6.621  14.872  1.00 97.94           H  
ATOM   3355  HB2 ALA A 205     -17.004   5.815  16.207  1.00 97.94           H  
ATOM   3356  HB3 ALA A 205     -15.794   7.054  16.570  1.00 97.94           H  
ATOM   3357  O   ALA A 205     -13.245   5.362  14.312  1.00 97.94           O  
ATOM   3358  N   ASN A 206     -12.888   6.464  16.233  1.00 97.59           N  
ATOM   3359  H   ASN A 206     -13.250   6.705  17.144  1.00 97.59           H  
ATOM   3360  CA  ASN A 206     -11.564   6.958  15.852  1.00 97.59           C  
ATOM   3361  HA  ASN A 206     -11.639   7.454  14.884  1.00 97.59           H  
ATOM   3362  C   ASN A 206     -10.556   5.814  15.668  1.00 97.59           C  
ATOM   3363  CB  ASN A 206     -11.096   7.995  16.883  1.00 97.59           C  
ATOM   3364  HB2 ASN A 206     -10.034   8.194  16.739  1.00 97.59           H  
ATOM   3365  HB3 ASN A 206     -11.233   7.606  17.893  1.00 97.59           H  
ATOM   3366  O   ASN A 206      -9.762   5.844  14.730  1.00 97.59           O  
ATOM   3367  CG  ASN A 206     -11.825   9.321  16.723  1.00 97.59           C  
ATOM   3368  ND2 ASN A 206     -12.363   9.875  17.780  1.00 97.59           N  
ATOM   3369 HD21 ASN A 206     -12.909  10.712  17.637  1.00 97.59           H  
ATOM   3370 HD22 ASN A 206     -12.465   9.320  18.618  1.00 97.59           H  
ATOM   3371  OD1 ASN A 206     -11.936   9.870  15.638  1.00 97.59           O  
ATOM   3372  N   SER A 207     -10.640   4.760  16.483  1.00 97.65           N  
ATOM   3373  H   SER A 207     -11.274   4.804  17.268  1.00 97.65           H  
ATOM   3374  CA  SER A 207      -9.806   3.562  16.321  1.00 97.65           C  
ATOM   3375  HA  SER A 207      -8.760   3.868  16.303  1.00 97.65           H  
ATOM   3376  C   SER A 207     -10.091   2.837  15.001  1.00 97.65           C  
ATOM   3377  CB  SER A 207      -9.991   2.622  17.513  1.00 97.65           C  
ATOM   3378  HB2 SER A 207     -11.035   2.322  17.606  1.00 97.65           H  
ATOM   3379  HB3 SER A 207      -9.378   1.732  17.371  1.00 97.65           H  
ATOM   3380  O   SER A 207      -9.159   2.463  14.290  1.00 97.65           O  
ATOM   3381  OG  SER A 207      -9.572   3.286  18.686  1.00 97.65           O  
ATOM   3382  HG  SER A 207     -10.266   3.884  18.972  1.00 97.65           H  
ATOM   3383  N   ILE A 208     -11.362   2.701  14.608  1.00 97.81           N  
ATOM   3384  H   ILE A 208     -12.091   3.011  15.234  1.00 97.81           H  
ATOM   3385  CA  ILE A 208     -11.739   2.131  13.300  1.00 97.81           C  
ATOM   3386  HA  ILE A 208     -11.172   1.213  13.144  1.00 97.81           H  
ATOM   3387  C   ILE A 208     -11.370   3.067  12.143  1.00 97.81           C  
ATOM   3388  CB  ILE A 208     -13.236   1.766  13.284  1.00 97.81           C  
ATOM   3389  HB  ILE A 208     -13.804   2.625  13.639  1.00 97.81           H  
ATOM   3390  O   ILE A 208     -10.956   2.597  11.088  1.00 97.81           O  
ATOM   3391  CG1 ILE A 208     -13.466   0.571  14.234  1.00 97.81           C  
ATOM   3392 HG12 ILE A 208     -12.942   0.732  15.176  1.00 97.81           H  
ATOM   3393 HG13 ILE A 208     -13.081  -0.344  13.785  1.00 97.81           H  
ATOM   3394  CG2 ILE A 208     -13.732   1.411  11.866  1.00 97.81           C  
ATOM   3395 HG21 ILE A 208     -14.771   1.084  11.886  1.00 97.81           H  
ATOM   3396 HG22 ILE A 208     -13.119   0.615  11.442  1.00 97.81           H  
ATOM   3397 HG23 ILE A 208     -13.681   2.283  11.213  1.00 97.81           H  
ATOM   3398  CD1 ILE A 208     -14.940   0.397  14.566  1.00 97.81           C  
ATOM   3399 HD11 ILE A 208     -15.516   0.114  13.685  1.00 97.81           H  
ATOM   3400 HD12 ILE A 208     -15.295   1.338  14.988  1.00 97.81           H  
ATOM   3401 HD13 ILE A 208     -15.057  -0.382  15.320  1.00 97.81           H  
ATOM   3402  N   ILE A 209     -11.463   4.386  12.316  1.00 97.88           N  
ATOM   3403  H   ILE A 209     -11.848   4.740  13.180  1.00 97.88           H  
ATOM   3404  CA  ILE A 209     -11.001   5.337  11.295  1.00 97.88           C  
ATOM   3405  HA  ILE A 209     -11.503   5.091  10.359  1.00 97.88           H  
ATOM   3406  C   ILE A 209      -9.493   5.169  11.059  1.00 97.88           C  
ATOM   3407  CB  ILE A 209     -11.409   6.779  11.652  1.00 97.88           C  
ATOM   3408  HB  ILE A 209     -11.160   6.965  12.697  1.00 97.88           H  
ATOM   3409  O   ILE A 209      -9.058   5.058   9.914  1.00 97.88           O  
ATOM   3410  CG1 ILE A 209     -12.934   6.936  11.450  1.00 97.88           C  
ATOM   3411 HG12 ILE A 209     -13.457   6.089  11.894  1.00 97.88           H  
ATOM   3412 HG13 ILE A 209     -13.164   6.933  10.384  1.00 97.88           H  
ATOM   3413  CG2 ILE A 209     -10.658   7.809  10.786  1.00 97.88           C  
ATOM   3414 HG21 ILE A 209      -9.589   7.769  10.993  1.00 97.88           H  
ATOM   3415 HG22 ILE A 209     -10.987   8.821  11.023  1.00 97.88           H  
ATOM   3416 HG23 ILE A 209     -10.826   7.608   9.728  1.00 97.88           H  
ATOM   3417  CD1 ILE A 209     -13.500   8.211  12.080  1.00 97.88           C  
ATOM   3418 HD11 ILE A 209     -13.153   9.094  11.543  1.00 97.88           H  
ATOM   3419 HD12 ILE A 209     -13.187   8.272  13.122  1.00 97.88           H  
ATOM   3420 HD13 ILE A 209     -14.588   8.180  12.030  1.00 97.88           H  
ATOM   3421  N   ASN A 210      -8.699   5.060  12.128  1.00 97.79           N  
ATOM   3422  H   ASN A 210      -9.100   5.202  13.044  1.00 97.79           H  
ATOM   3423  CA  ASN A 210      -7.260   4.809  12.030  1.00 97.79           C  
ATOM   3424  HA  ASN A 210      -6.814   5.572  11.391  1.00 97.79           H  
ATOM   3425  C   ASN A 210      -6.946   3.451  11.378  1.00 97.79           C  
ATOM   3426  CB  ASN A 210      -6.637   4.915  13.432  1.00 97.79           C  
ATOM   3427  HB2 ASN A 210      -5.614   4.540  13.399  1.00 97.79           H  
ATOM   3428  HB3 ASN A 210      -7.197   4.296  14.133  1.00 97.79           H  
ATOM   3429  O   ASN A 210      -5.962   3.340  10.640  1.00 97.79           O  
ATOM   3430  CG  ASN A 210      -6.579   6.338  13.958  1.00 97.79           C  
ATOM   3431  ND2 ASN A 210      -6.302   6.497  15.230  1.00 97.79           N  
ATOM   3432 HD21 ASN A 210      -6.165   5.693  15.824  1.00 97.79           H  
ATOM   3433 HD22 ASN A 210      -6.298   7.446  15.575  1.00 97.79           H  
ATOM   3434  OD1 ASN A 210      -6.739   7.315  13.245  1.00 97.79           O  
ATOM   3435  N   LEU A 211      -7.806   2.443  11.579  1.00 97.91           N  
ATOM   3436  H   LEU A 211      -8.564   2.593  12.229  1.00 97.91           H  
ATOM   3437  CA  LEU A 211      -7.690   1.127  10.950  1.00 97.91           C  
ATOM   3438  HA  LEU A 211      -6.712   0.728  11.219  1.00 97.91           H  
ATOM   3439  C   LEU A 211      -7.730   1.186   9.414  1.00 97.91           C  
ATOM   3440  CB  LEU A 211      -8.767   0.187  11.527  1.00 97.91           C  
ATOM   3441  HB2 LEU A 211      -9.753   0.610  11.331  1.00 97.91           H  
ATOM   3442  HB3 LEU A 211      -8.631   0.133  12.607  1.00 97.91           H  
ATOM   3443  O   LEU A 211      -7.119   0.330   8.782  1.00 97.91           O  
ATOM   3444  CG  LEU A 211      -8.797  -1.239  10.958  1.00 97.91           C  
ATOM   3445  HG  LEU A 211      -8.987  -1.197   9.885  1.00 97.91           H  
ATOM   3446  CD1 LEU A 211      -7.491  -1.986  11.193  1.00 97.91           C  
ATOM   3447 HD11 LEU A 211      -7.580  -2.963  10.718  1.00 97.91           H  
ATOM   3448 HD12 LEU A 211      -7.309  -2.101  12.262  1.00 97.91           H  
ATOM   3449 HD13 LEU A 211      -6.659  -1.454  10.732  1.00 97.91           H  
ATOM   3450  CD2 LEU A 211      -9.927  -2.041  11.605  1.00 97.91           C  
ATOM   3451 HD21 LEU A 211     -10.878  -1.531  11.453  1.00 97.91           H  
ATOM   3452 HD22 LEU A 211      -9.984  -3.033  11.157  1.00 97.91           H  
ATOM   3453 HD23 LEU A 211      -9.746  -2.148  12.675  1.00 97.91           H  
ATOM   3454  N   PHE A 212      -8.322   2.203   8.775  1.00 97.37           N  
ATOM   3455  H   PHE A 212      -8.819   2.902   9.308  1.00 97.37           H  
ATOM   3456  CA  PHE A 212      -8.251   2.331   7.307  1.00 97.37           C  
ATOM   3457  HA  PHE A 212      -8.581   1.382   6.884  1.00 97.37           H  
ATOM   3458  C   PHE A 212      -6.825   2.542   6.771  1.00 97.37           C  
ATOM   3459  CB  PHE A 212      -9.212   3.409   6.790  1.00 97.37           C  
ATOM   3460  HB2 PHE A 212      -9.006   3.591   5.735  1.00 97.37           H  
ATOM   3461  HB3 PHE A 212      -9.038   4.344   7.323  1.00 97.37           H  
ATOM   3462  O   PHE A 212      -6.577   2.322   5.585  1.00 97.37           O  
ATOM   3463  CG  PHE A 212     -10.661   2.992   6.910  1.00 97.37           C  
ATOM   3464  CD1 PHE A 212     -11.190   2.012   6.052  1.00 97.37           C  
ATOM   3465  HD1 PHE A 212     -10.580   1.600   5.262  1.00 97.37           H  
ATOM   3466  CD2 PHE A 212     -11.457   3.524   7.932  1.00 97.37           C  
ATOM   3467  HD2 PHE A 212     -11.041   4.284   8.577  1.00 97.37           H  
ATOM   3468  CE1 PHE A 212     -12.492   1.526   6.258  1.00 97.37           C  
ATOM   3469  HE1 PHE A 212     -12.886   0.745   5.624  1.00 97.37           H  
ATOM   3470  CE2 PHE A 212     -12.752   3.033   8.152  1.00 97.37           C  
ATOM   3471  HE2 PHE A 212     -13.329   3.401   8.987  1.00 97.37           H  
ATOM   3472  CZ  PHE A 212     -13.256   2.011   7.334  1.00 97.37           C  
ATOM   3473  HZ  PHE A 212     -14.227   1.588   7.544  1.00 97.37           H  
ATOM   3474  N   THR A 213      -5.848   2.854   7.631  1.00 97.21           N  
ATOM   3475  H   THR A 213      -6.099   3.050   8.590  1.00 97.21           H  
ATOM   3476  CA  THR A 213      -4.415   2.806   7.280  1.00 97.21           C  
ATOM   3477  HA  THR A 213      -4.245   3.465   6.429  1.00 97.21           H  
ATOM   3478  C   THR A 213      -3.969   1.391   6.883  1.00 97.21           C  
ATOM   3479  CB  THR A 213      -3.546   3.293   8.451  1.00 97.21           C  
ATOM   3480  HB  THR A 213      -3.558   2.553   9.251  1.00 97.21           H  
ATOM   3481  O   THR A 213      -3.127   1.209   6.000  1.00 97.21           O  
ATOM   3482  CG2 THR A 213      -2.104   3.541   8.012  1.00 97.21           C  
ATOM   3483 HG21 THR A 213      -2.090   4.152   7.110  1.00 97.21           H  
ATOM   3484 HG22 THR A 213      -1.605   2.590   7.825  1.00 97.21           H  
ATOM   3485 HG23 THR A 213      -1.564   4.070   8.797  1.00 97.21           H  
ATOM   3486  OG1 THR A 213      -4.038   4.508   8.962  1.00 97.21           O  
ATOM   3487  HG1 THR A 213      -4.691   4.284   9.629  1.00 97.21           H  
ATOM   3488  N   PHE A 214      -4.578   0.359   7.474  1.00 97.40           N  
ATOM   3489  H   PHE A 214      -5.297   0.552   8.156  1.00 97.40           H  
ATOM   3490  CA  PHE A 214      -4.355  -1.040   7.117  1.00 97.40           C  
ATOM   3491  HA  PHE A 214      -3.292  -1.262   7.217  1.00 97.40           H  
ATOM   3492  C   PHE A 214      -4.782  -1.333   5.676  1.00 97.40           C  
ATOM   3493  CB  PHE A 214      -5.154  -1.915   8.088  1.00 97.40           C  
ATOM   3494  HB2 PHE A 214      -4.892  -1.644   9.111  1.00 97.40           H  
ATOM   3495  HB3 PHE A 214      -6.213  -1.703   7.944  1.00 97.40           H  
ATOM   3496  O   PHE A 214      -4.052  -1.997   4.934  1.00 97.40           O  
ATOM   3497  CG  PHE A 214      -4.983  -3.405   7.933  1.00 97.40           C  
ATOM   3498  CD1 PHE A 214      -6.125  -4.225   7.874  1.00 97.40           C  
ATOM   3499  HD1 PHE A 214      -7.113  -3.792   7.929  1.00 97.40           H  
ATOM   3500  CD2 PHE A 214      -3.701  -3.981   7.898  1.00 97.40           C  
ATOM   3501  HD2 PHE A 214      -2.822  -3.357   7.966  1.00 97.40           H  
ATOM   3502  CE1 PHE A 214      -5.983  -5.618   7.795  1.00 97.40           C  
ATOM   3503  HE1 PHE A 214      -6.866  -6.239   7.807  1.00 97.40           H  
ATOM   3504  CE2 PHE A 214      -3.561  -5.373   7.796  1.00 97.40           C  
ATOM   3505  HE2 PHE A 214      -2.575  -5.815   7.782  1.00 97.40           H  
ATOM   3506  CZ  PHE A 214      -4.701  -6.193   7.752  1.00 97.40           C  
ATOM   3507  HZ  PHE A 214      -4.586  -7.267   7.720  1.00 97.40           H  
ATOM   3508  N   THR A 215      -5.915  -0.774   5.247  1.00 96.38           N  
ATOM   3509  H   THR A 215      -6.441  -0.211   5.899  1.00 96.38           H  
ATOM   3510  CA  THR A 215      -6.564  -1.055   3.956  1.00 96.38           C  
ATOM   3511  HA  THR A 215      -6.176  -1.998   3.571  1.00 96.38           H  
ATOM   3512  C   THR A 215      -6.285  -0.031   2.860  1.00 96.38           C  
ATOM   3513  CB  THR A 215      -8.080  -1.209   4.132  1.00 96.38           C  
ATOM   3514  HB  THR A 215      -8.545  -1.434   3.172  1.00 96.38           H  
ATOM   3515  O   THR A 215      -6.718  -0.238   1.733  1.00 96.38           O  
ATOM   3516  CG2 THR A 215      -8.466  -2.297   5.132  1.00 96.38           C  
ATOM   3517 HG21 THR A 215      -8.148  -2.020   6.137  1.00 96.38           H  
ATOM   3518 HG22 THR A 215      -9.551  -2.404   5.129  1.00 96.38           H  
ATOM   3519 HG23 THR A 215      -8.020  -3.254   4.863  1.00 96.38           H  
ATOM   3520  OG1 THR A 215      -8.601  -0.008   4.643  1.00 96.38           O  
ATOM   3521  HG1 THR A 215      -8.593   0.648   3.943  1.00 96.38           H  
ATOM   3522  N   SER A 216      -5.570   1.055   3.160  1.00 95.62           N  
ATOM   3523  H   SER A 216      -5.359   1.232   4.132  1.00 95.62           H  
ATOM   3524  CA  SER A 216      -5.257   2.126   2.204  1.00 95.62           C  
ATOM   3525  HA  SER A 216      -6.191   2.601   1.907  1.00 95.62           H  
ATOM   3526  C   SER A 216      -4.560   1.617   0.936  1.00 95.62           C  
ATOM   3527  CB  SER A 216      -4.382   3.187   2.884  1.00 95.62           C  
ATOM   3528  HB2 SER A 216      -4.161   3.980   2.170  1.00 95.62           H  
ATOM   3529  HB3 SER A 216      -4.925   3.615   3.727  1.00 95.62           H  
ATOM   3530  O   SER A 216      -3.761   0.681   0.994  1.00 95.62           O  
ATOM   3531  OG  SER A 216      -3.167   2.616   3.347  1.00 95.62           O  
ATOM   3532  HG  SER A 216      -2.615   3.333   3.668  1.00 95.62           H  
ATOM   3533  N   LEU A 217      -4.820   2.240  -0.212  1.00 95.23           N  
ATOM   3534  H   LEU A 217      -5.486   2.999  -0.234  1.00 95.23           H  
ATOM   3535  CA  LEU A 217      -4.044   1.988  -1.426  1.00 95.23           C  
ATOM   3536  HA  LEU A 217      -3.978   0.909  -1.568  1.00 95.23           H  
ATOM   3537  C   LEU A 217      -2.608   2.516  -1.260  1.00 95.23           C  
ATOM   3538  CB  LEU A 217      -4.815   2.553  -2.633  1.00 95.23           C  
ATOM   3539  HB2 LEU A 217      -5.737   1.975  -2.696  1.00 95.23           H  
ATOM   3540  HB3 LEU A 217      -5.090   3.592  -2.452  1.00 95.23           H  
ATOM   3541  O   LEU A 217      -2.364   3.501  -0.563  1.00 95.23           O  
ATOM   3542  CG  LEU A 217      -4.093   2.446  -3.991  1.00 95.23           C  
ATOM   3543  HG  LEU A 217      -3.427   1.584  -3.981  1.00 95.23           H  
ATOM   3544  CD1 LEU A 217      -5.084   2.237  -5.131  1.00 95.23           C  
ATOM   3545 HD11 LEU A 217      -5.775   3.079  -5.181  1.00 95.23           H  
ATOM   3546 HD12 LEU A 217      -4.554   2.161  -6.080  1.00 95.23           H  
ATOM   3547 HD13 LEU A 217      -5.648   1.317  -4.973  1.00 95.23           H  
ATOM   3548  CD2 LEU A 217      -3.282   3.706  -4.307  1.00 95.23           C  
ATOM   3549 HD21 LEU A 217      -2.776   3.591  -5.266  1.00 95.23           H  
ATOM   3550 HD22 LEU A 217      -3.955   4.561  -4.375  1.00 95.23           H  
ATOM   3551 HD23 LEU A 217      -2.538   3.905  -3.535  1.00 95.23           H  
ATOM   3552  N   GLY A 218      -1.648   1.849  -1.901  1.00 95.76           N  
ATOM   3553  H   GLY A 218      -1.918   1.078  -2.494  1.00 95.76           H  
ATOM   3554  CA  GLY A 218      -0.242   2.235  -1.901  1.00 95.76           C  
ATOM   3555  HA2 GLY A 218       0.200   1.974  -2.863  1.00 95.76           H  
ATOM   3556  HA3 GLY A 218      -0.169   3.317  -1.797  1.00 95.76           H  
ATOM   3557  C   GLY A 218       0.586   1.574  -0.799  1.00 95.76           C  
ATOM   3558  O   GLY A 218       0.393   0.401  -0.442  1.00 95.76           O  
ATOM   3559  N   ALA A 219       1.587   2.314  -0.322  1.00 95.51           N  
ATOM   3560  H   ALA A 219       1.691   3.254  -0.678  1.00 95.51           H  
ATOM   3561  CA  ALA A 219       2.586   1.824   0.615  1.00 95.51           C  
ATOM   3562  HA  ALA A 219       3.062   0.955   0.161  1.00 95.51           H  
ATOM   3563  C   ALA A 219       1.951   1.438   1.963  1.00 95.51           C  
ATOM   3564  CB  ALA A 219       3.678   2.882   0.802  1.00 95.51           C  
ATOM   3565  HB1 ALA A 219       4.481   2.476   1.417  1.00 95.51           H  
ATOM   3566  HB2 ALA A 219       4.082   3.185  -0.164  1.00 95.51           H  
ATOM   3567  HB3 ALA A 219       3.261   3.759   1.297  1.00 95.51           H  
ATOM   3568  O   ALA A 219       1.260   2.251   2.579  1.00 95.51           O  
ATOM   3569  N   PRO A 220       2.211   0.224   2.474  1.00 96.47           N  
ATOM   3570  CA  PRO A 220       1.841  -0.144   3.834  1.00 96.47           C  
ATOM   3571  HA  PRO A 220       0.756  -0.099   3.925  1.00 96.47           H  
ATOM   3572  C   PRO A 220       2.485   0.801   4.859  1.00 96.47           C  
ATOM   3573  CB  PRO A 220       2.308  -1.596   3.990  1.00 96.47           C  
ATOM   3574  HB2 PRO A 220       3.346  -1.630   4.321  1.00 96.47           H  
ATOM   3575  HB3 PRO A 220       1.662  -2.168   4.657  1.00 96.47           H  
ATOM   3576  O   PRO A 220       3.695   1.046   4.814  1.00 96.47           O  
ATOM   3577  CG  PRO A 220       2.261  -2.115   2.557  1.00 96.47           C  
ATOM   3578  HG2 PRO A 220       2.904  -2.978   2.388  1.00 96.47           H  
ATOM   3579  HG3 PRO A 220       1.225  -2.324   2.289  1.00 96.47           H  
ATOM   3580  CD  PRO A 220       2.756  -0.920   1.765  1.00 96.47           C  
ATOM   3581  HD2 PRO A 220       2.386  -0.982   0.741  1.00 96.47           H  
ATOM   3582  HD3 PRO A 220       3.845  -0.881   1.780  1.00 96.47           H  
ATOM   3583  N   ALA A 221       1.686   1.291   5.805  1.00 96.85           N  
ATOM   3584  H   ALA A 221       0.705   1.054   5.794  1.00 96.85           H  
ATOM   3585  CA  ALA A 221       2.121   2.160   6.894  1.00 96.85           C  
ATOM   3586  HA  ALA A 221       3.202   2.296   6.846  1.00 96.85           H  
ATOM   3587  C   ALA A 221       1.798   1.518   8.249  1.00 96.85           C  
ATOM   3588  CB  ALA A 221       1.479   3.540   6.722  1.00 96.85           C  
ATOM   3589  HB1 ALA A 221       0.393   3.447   6.717  1.00 96.85           H  
ATOM   3590  HB2 ALA A 221       1.773   4.193   7.544  1.00 96.85           H  
ATOM   3591  HB3 ALA A 221       1.801   3.984   5.780  1.00 96.85           H  
ATOM   3592  O   ALA A 221       0.828   0.769   8.366  1.00 96.85           O  
ATOM   3593  N   ALA A 222       2.652   1.773   9.242  1.00 97.51           N  
ATOM   3594  H   ALA A 222       3.362   2.478   9.102  1.00 97.51           H  
ATOM   3595  CA  ALA A 222       2.359   1.413  10.623  1.00 97.51           C  
ATOM   3596  HA  ALA A 222       1.944   0.405  10.648  1.00 97.51           H  
ATOM   3597  C   ALA A 222       1.305   2.379  11.178  1.00 97.51           C  
ATOM   3598  CB  ALA A 222       3.651   1.426  11.448  1.00 97.51           C  
ATOM   3599  HB1 ALA A 222       3.430   1.123  12.471  1.00 97.51           H  
ATOM   3600  HB2 ALA A 222       4.078   2.429  11.463  1.00 97.51           H  
ATOM   3601  HB3 ALA A 222       4.372   0.723  11.029  1.00 97.51           H  
ATOM   3602  O   ALA A 222       1.243   3.536  10.757  1.00 97.51           O  
ATOM   3603  N   PHE A 223       0.472   1.905  12.096  1.00 97.87           N  
ATOM   3604  H   PHE A 223       0.585   0.956  12.424  1.00 97.87           H  
ATOM   3605  CA  PHE A 223      -0.597   2.702  12.691  1.00 97.87           C  
ATOM   3606  HA  PHE A 223      -0.256   3.732  12.786  1.00 97.87           H  
ATOM   3607  C   PHE A 223      -0.938   2.197  14.089  1.00 97.87           C  
ATOM   3608  CB  PHE A 223      -1.837   2.685  11.780  1.00 97.87           C  
ATOM   3609  HB2 PHE A 223      -1.541   3.026  10.788  1.00 97.87           H  
ATOM   3610  HB3 PHE A 223      -2.559   3.408  12.160  1.00 97.87           H  
ATOM   3611  O   PHE A 223      -0.611   1.067  14.448  1.00 97.87           O  
ATOM   3612  CG  PHE A 223      -2.519   1.336  11.645  1.00 97.87           C  
ATOM   3613  CD1 PHE A 223      -1.980   0.349  10.798  1.00 97.87           C  
ATOM   3614  HD1 PHE A 223      -1.081   0.553  10.234  1.00 97.87           H  
ATOM   3615  CD2 PHE A 223      -3.696   1.067  12.368  1.00 97.87           C  
ATOM   3616  HD2 PHE A 223      -4.132   1.825  13.002  1.00 97.87           H  
ATOM   3617  CE1 PHE A 223      -2.593  -0.911  10.703  1.00 97.87           C  
ATOM   3618  HE1 PHE A 223      -2.161  -1.674  10.071  1.00 97.87           H  
ATOM   3619  CE2 PHE A 223      -4.314  -0.190  12.264  1.00 97.87           C  
ATOM   3620  HE2 PHE A 223      -5.225  -0.390  12.808  1.00 97.87           H  
ATOM   3621  CZ  PHE A 223      -3.753  -1.182  11.446  1.00 97.87           C  
ATOM   3622  HZ  PHE A 223      -4.229  -2.149  11.382  1.00 97.87           H  
ATOM   3623  N   LYS A 224      -1.632   3.032  14.861  1.00 97.46           N  
ATOM   3624  H   LYS A 224      -1.894   3.932  14.485  1.00 97.46           H  
ATOM   3625  CA  LYS A 224      -2.197   2.645  16.152  1.00 97.46           C  
ATOM   3626  HA  LYS A 224      -1.626   1.812  16.562  1.00 97.46           H  
ATOM   3627  C   LYS A 224      -3.628   2.163  15.985  1.00 97.46           C  
ATOM   3628  CB  LYS A 224      -2.110   3.805  17.150  1.00 97.46           C  
ATOM   3629  HB2 LYS A 224      -2.708   3.554  18.026  1.00 97.46           H  
ATOM   3630  HB3 LYS A 224      -2.504   4.721  16.709  1.00 97.46           H  
ATOM   3631  O   LYS A 224      -4.438   2.838  15.346  1.00 97.46           O  
ATOM   3632  CG  LYS A 224      -0.659   4.001  17.587  1.00 97.46           C  
ATOM   3633  HG2 LYS A 224      -0.287   3.033  17.924  1.00 97.46           H  
ATOM   3634  HG3 LYS A 224      -0.055   4.352  16.750  1.00 97.46           H  
ATOM   3635  CD  LYS A 224      -0.547   4.981  18.755  1.00 97.46           C  
ATOM   3636  HD2 LYS A 224      -1.181   4.622  19.566  1.00 97.46           H  
ATOM   3637  HD3 LYS A 224      -0.871   5.975  18.450  1.00 97.46           H  
ATOM   3638  CE  LYS A 224       0.914   5.008  19.213  1.00 97.46           C  
ATOM   3639  HE2 LYS A 224       1.508   5.590  18.508  1.00 97.46           H  
ATOM   3640  HE3 LYS A 224       1.298   3.988  19.184  1.00 97.46           H  
ATOM   3641  NZ  LYS A 224       1.032   5.534  20.593  1.00 97.46           N  
ATOM   3642  HZ1 LYS A 224       1.994   5.475  20.895  1.00 97.46           H  
ATOM   3643  HZ2 LYS A 224       0.693   6.483  20.660  1.00 97.46           H  
ATOM   3644  HZ3 LYS A 224       0.490   4.948  21.212  1.00 97.46           H  
ATOM   3645  N   PHE A 225      -3.935   1.017  16.580  1.00 97.35           N  
ATOM   3646  H   PHE A 225      -3.207   0.541  17.093  1.00 97.35           H  
ATOM   3647  CA  PHE A 225      -5.295   0.521  16.736  1.00 97.35           C  
ATOM   3648  HA  PHE A 225      -5.995   1.246  16.322  1.00 97.35           H  
ATOM   3649  C   PHE A 225      -5.580   0.386  18.228  1.00 97.35           C  
ATOM   3650  CB  PHE A 225      -5.459  -0.799  15.979  1.00 97.35           C  
ATOM   3651  HB2 PHE A 225      -4.868  -1.573  16.470  1.00 97.35           H  
ATOM   3652  HB3 PHE A 225      -5.062  -0.678  14.971  1.00 97.35           H  
ATOM   3653  O   PHE A 225      -4.959  -0.441  18.901  1.00 97.35           O  
ATOM   3654  CG  PHE A 225      -6.902  -1.243  15.868  1.00 97.35           C  
ATOM   3655  CD1 PHE A 225      -7.315  -2.469  16.418  1.00 97.35           C  
ATOM   3656  HD1 PHE A 225      -6.605  -3.101  16.930  1.00 97.35           H  
ATOM   3657  CD2 PHE A 225      -7.843  -0.419  15.221  1.00 97.35           C  
ATOM   3658  HD2 PHE A 225      -7.534   0.524  14.793  1.00 97.35           H  
ATOM   3659  CE1 PHE A 225      -8.656  -2.873  16.309  1.00 97.35           C  
ATOM   3660  HE1 PHE A 225      -8.966  -3.818  16.729  1.00 97.35           H  
ATOM   3661  CE2 PHE A 225      -9.189  -0.814  15.132  1.00 97.35           C  
ATOM   3662  HE2 PHE A 225      -9.909  -0.173  14.645  1.00 97.35           H  
ATOM   3663  CZ  PHE A 225      -9.594  -2.046  15.668  1.00 97.35           C  
ATOM   3664  HZ  PHE A 225     -10.625  -2.359  15.590  1.00 97.35           H  
ATOM   3665  N   PHE A 226      -6.459   1.251  18.741  1.00 95.00           N  
ATOM   3666  H   PHE A 226      -6.950   1.879  18.122  1.00 95.00           H  
ATOM   3667  CA  PHE A 226      -6.493   1.586  20.168  1.00 95.00           C  
ATOM   3668  HA  PHE A 226      -7.140   2.452  20.301  1.00 95.00           H  
ATOM   3669  C   PHE A 226      -5.089   2.021  20.634  1.00 95.00           C  
ATOM   3670  CB  PHE A 226      -7.122   0.423  20.962  1.00 95.00           C  
ATOM   3671  HB2 PHE A 226      -7.290   0.753  21.987  1.00 95.00           H  
ATOM   3672  HB3 PHE A 226      -6.430  -0.418  21.004  1.00 95.00           H  
ATOM   3673  O   PHE A 226      -4.416   2.774  19.927  1.00 95.00           O  
ATOM   3674  CG  PHE A 226      -8.444  -0.057  20.399  1.00 95.00           C  
ATOM   3675  CD1 PHE A 226      -9.589   0.745  20.538  1.00 95.00           C  
ATOM   3676  HD1 PHE A 226      -9.521   1.690  21.056  1.00 95.00           H  
ATOM   3677  CD2 PHE A 226      -8.534  -1.291  19.729  1.00 95.00           C  
ATOM   3678  HD2 PHE A 226      -7.655  -1.911  19.626  1.00 95.00           H  
ATOM   3679  CE1 PHE A 226     -10.816   0.328  19.997  1.00 95.00           C  
ATOM   3680  HE1 PHE A 226     -11.684   0.961  20.105  1.00 95.00           H  
ATOM   3681  CE2 PHE A 226      -9.767  -1.720  19.208  1.00 95.00           C  
ATOM   3682  HE2 PHE A 226      -9.835  -2.681  18.721  1.00 95.00           H  
ATOM   3683  CZ  PHE A 226     -10.904  -0.903  19.326  1.00 95.00           C  
ATOM   3684  HZ  PHE A 226     -11.845  -1.227  18.906  1.00 95.00           H  
ATOM   3685  N   ASP A 227      -4.613   1.505  21.765  1.00 92.70           N  
ATOM   3686  H   ASP A 227      -5.247   0.991  22.360  1.00 92.70           H  
ATOM   3687  CA  ASP A 227      -3.290   1.817  22.317  1.00 92.70           C  
ATOM   3688  HA  ASP A 227      -3.007   2.816  21.985  1.00 92.70           H  
ATOM   3689  C   ASP A 227      -2.175   0.879  21.831  1.00 92.70           C  
ATOM   3690  CB  ASP A 227      -3.387   1.868  23.844  1.00 92.70           C  
ATOM   3691  HB2 ASP A 227      -3.704   0.896  24.220  1.00 92.70           H  
ATOM   3692  HB3 ASP A 227      -2.411   2.103  24.267  1.00 92.70           H  
ATOM   3693  O   ASP A 227      -1.074   0.871  22.378  1.00 92.70           O  
ATOM   3694  CG  ASP A 227      -4.371   2.953  24.272  1.00 92.70           C  
ATOM   3695  OD1 ASP A 227      -4.219   4.088  23.763  1.00 92.70           O  
ATOM   3696  OD2 ASP A 227      -5.277   2.614  25.056  1.00 92.70           O  
ATOM   3697  N   THR A 228      -2.438   0.075  20.797  1.00 96.68           N  
ATOM   3698  H   THR A 228      -3.338   0.152  20.345  1.00 96.68           H  
ATOM   3699  CA  THR A 228      -1.476  -0.906  20.284  1.00 96.68           C  
ATOM   3700  HA  THR A 228      -0.623  -0.959  20.960  1.00 96.68           H  
ATOM   3701  C   THR A 228      -0.949  -0.520  18.906  1.00 96.68           C  
ATOM   3702  CB  THR A 228      -2.098  -2.303  20.256  1.00 96.68           C  
ATOM   3703  HB  THR A 228      -2.944  -2.315  19.569  1.00 96.68           H  
ATOM   3704  O   THR A 228      -1.719  -0.302  17.969  1.00 96.68           O  
ATOM   3705  CG2 THR A 228      -1.087  -3.374  19.852  1.00 96.68           C  
ATOM   3706 HG21 THR A 228      -0.177  -3.260  20.441  1.00 96.68           H  
ATOM   3707 HG22 THR A 228      -0.861  -3.269  18.791  1.00 96.68           H  
ATOM   3708 HG23 THR A 228      -1.513  -4.358  20.046  1.00 96.68           H  
ATOM   3709  OG1 THR A 228      -2.536  -2.666  21.541  1.00 96.68           O  
ATOM   3710  HG1 THR A 228      -2.992  -1.909  21.916  1.00 96.68           H  
ATOM   3711  N   ASP A 229       0.377  -0.517  18.755  1.00 97.77           N  
ATOM   3712  H   ASP A 229       0.967  -0.615  19.568  1.00 97.77           H  
ATOM   3713  CA  ASP A 229       1.027  -0.349  17.456  1.00 97.77           C  
ATOM   3714  HA  ASP A 229       0.546   0.481  16.939  1.00 97.77           H  
ATOM   3715  C   ASP A 229       0.857  -1.607  16.584  1.00 97.77           C  
ATOM   3716  CB  ASP A 229       2.508   0.026  17.627  1.00 97.77           C  
ATOM   3717  HB2 ASP A 229       2.980   0.030  16.644  1.00 97.77           H  
ATOM   3718  HB3 ASP A 229       3.001  -0.734  18.233  1.00 97.77           H  
ATOM   3719  O   ASP A 229       1.094  -2.751  17.004  1.00 97.77           O  
ATOM   3720  CG  ASP A 229       2.705   1.412  18.258  1.00 97.77           C  
ATOM   3721  OD1 ASP A 229       2.085   2.383  17.768  1.00 97.77           O  
ATOM   3722  OD2 ASP A 229       3.473   1.509  19.237  1.00 97.77           O  
ATOM   3723  N   ILE A 230       0.440  -1.392  15.339  1.00 98.07           N  
ATOM   3724  H   ILE A 230       0.206  -0.444  15.082  1.00 98.07           H  
ATOM   3725  CA  ILE A 230       0.350  -2.402  14.288  1.00 98.07           C  
ATOM   3726  HA  ILE A 230       0.582  -3.381  14.705  1.00 98.07           H  
ATOM   3727  C   ILE A 230       1.403  -2.074  13.231  1.00 98.07           C  
ATOM   3728  CB  ILE A 230      -1.074  -2.468  13.688  1.00 98.07           C  
ATOM   3729  HB  ILE A 230      -1.255  -1.537  13.150  1.00 98.07           H  
ATOM   3730  O   ILE A 230       1.293  -1.088  12.497  1.00 98.07           O  
ATOM   3731  CG1 ILE A 230      -2.201  -2.595  14.739  1.00 98.07           C  
ATOM   3732 HG12 ILE A 230      -3.160  -2.588  14.221  1.00 98.07           H  
ATOM   3733 HG13 ILE A 230      -2.189  -1.713  15.380  1.00 98.07           H  
ATOM   3734  CG2 ILE A 230      -1.158  -3.626  12.674  1.00 98.07           C  
ATOM   3735 HG21 ILE A 230      -0.478  -3.437  11.843  1.00 98.07           H  
ATOM   3736 HG22 ILE A 230      -2.173  -3.698  12.283  1.00 98.07           H  
ATOM   3737 HG23 ILE A 230      -0.889  -4.570  13.147  1.00 98.07           H  
ATOM   3738  CD1 ILE A 230      -2.149  -3.844  15.627  1.00 98.07           C  
ATOM   3739 HD11 ILE A 230      -2.330  -4.738  15.031  1.00 98.07           H  
ATOM   3740 HD12 ILE A 230      -1.184  -3.912  16.129  1.00 98.07           H  
ATOM   3741 HD13 ILE A 230      -2.929  -3.766  16.385  1.00 98.07           H  
ATOM   3742  N   ASP A 231       2.426  -2.923  13.142  1.00 97.34           N  
ATOM   3743  H   ASP A 231       2.513  -3.664  13.822  1.00 97.34           H  
ATOM   3744  CA  ASP A 231       3.480  -2.787  12.142  1.00 97.34           C  
ATOM   3745  HA  ASP A 231       3.863  -1.768  12.188  1.00 97.34           H  
ATOM   3746  C   ASP A 231       2.963  -3.021  10.723  1.00 97.34           C  
ATOM   3747  CB  ASP A 231       4.633  -3.756  12.433  1.00 97.34           C  
ATOM   3748  HB2 ASP A 231       5.251  -3.855  11.541  1.00 97.34           H  
ATOM   3749  HB3 ASP A 231       4.233  -4.742  12.671  1.00 97.34           H  
ATOM   3750  O   ASP A 231       2.029  -3.783  10.475  1.00 97.34           O  
ATOM   3751  CG  ASP A 231       5.532  -3.255  13.557  1.00 97.34           C  
ATOM   3752  OD1 ASP A 231       5.895  -2.061  13.485  1.00 97.34           O  
ATOM   3753  OD2 ASP A 231       5.881  -4.089  14.417  1.00 97.34           O  
ATOM   3754  N   ARG A 232       3.622  -2.402   9.744  1.00 95.57           N  
ATOM   3755  H   ARG A 232       4.400  -1.816  10.013  1.00 95.57           H  
ATOM   3756  CA  ARG A 232       3.291  -2.595   8.329  1.00 95.57           C  
ATOM   3757  HA  ARG A 232       2.205  -2.559   8.248  1.00 95.57           H  
ATOM   3758  C   ARG A 232       3.744  -3.964   7.805  1.00 95.57           C  
ATOM   3759  CB  ARG A 232       3.853  -1.439   7.497  1.00 95.57           C  
ATOM   3760  HB2 ARG A 232       3.413  -0.510   7.861  1.00 95.57           H  
ATOM   3761  HB3 ARG A 232       3.533  -1.581   6.464  1.00 95.57           H  
ATOM   3762  O   ARG A 232       4.913  -4.324   7.936  1.00 95.57           O  
ATOM   3763  CG  ARG A 232       5.383  -1.299   7.532  1.00 95.57           C  
ATOM   3764  HG2 ARG A 232       5.865  -2.208   7.173  1.00 95.57           H  
ATOM   3765  HG3 ARG A 232       5.711  -1.092   8.551  1.00 95.57           H  
ATOM   3766  CD  ARG A 232       5.811  -0.154   6.621  1.00 95.57           C  
ATOM   3767  HD2 ARG A 232       5.535  -0.411   5.598  1.00 95.57           H  
ATOM   3768  HD3 ARG A 232       5.280   0.751   6.915  1.00 95.57           H  
ATOM   3769  NE  ARG A 232       7.262   0.087   6.688  1.00 95.57           N  
ATOM   3770  HE  ARG A 232       7.763  -0.342   7.453  1.00 95.57           H  
ATOM   3771  NH1 ARG A 232       7.302   1.657   5.021  1.00 95.57           N  
ATOM   3772 HH11 ARG A 232       6.302   1.562   4.920  1.00 95.57           H  
ATOM   3773 HH12 ARG A 232       7.803   2.287   4.411  1.00 95.57           H  
ATOM   3774  NH2 ARG A 232       9.203   1.095   6.050  1.00 95.57           N  
ATOM   3775 HH21 ARG A 232       9.690   0.681   6.832  1.00 95.57           H  
ATOM   3776 HH22 ARG A 232       9.668   1.789   5.482  1.00 95.57           H  
ATOM   3777  CZ  ARG A 232       7.916   0.939   5.919  1.00 95.57           C  
ATOM   3778  N   LYS A 233       2.876  -4.668   7.070  1.00 95.97           N  
ATOM   3779  H   LYS A 233       1.916  -4.358   7.040  1.00 95.97           H  
ATOM   3780  CA  LYS A 233       3.291  -5.795   6.215  1.00 95.97           C  
ATOM   3781  HA  LYS A 233       4.074  -6.349   6.731  1.00 95.97           H  
ATOM   3782  C   LYS A 233       3.867  -5.264   4.902  1.00 95.97           C  
ATOM   3783  CB  LYS A 233       2.119  -6.766   5.976  1.00 95.97           C  
ATOM   3784  HB2 LYS A 233       1.789  -7.159   6.937  1.00 95.97           H  
ATOM   3785  HB3 LYS A 233       1.286  -6.246   5.504  1.00 95.97           H  
ATOM   3786  O   LYS A 233       3.131  -4.683   4.112  1.00 95.97           O  
ATOM   3787  CG  LYS A 233       2.572  -7.930   5.075  1.00 95.97           C  
ATOM   3788  HG2 LYS A 233       3.506  -8.331   5.469  1.00 95.97           H  
ATOM   3789  HG3 LYS A 233       2.755  -7.562   4.065  1.00 95.97           H  
ATOM   3790  CD  LYS A 233       1.554  -9.072   4.999  1.00 95.97           C  
ATOM   3791  HD2 LYS A 233       0.637  -8.717   4.529  1.00 95.97           H  
ATOM   3792  HD3 LYS A 233       1.351  -9.426   6.009  1.00 95.97           H  
ATOM   3793  CE  LYS A 233       2.151 -10.207   4.153  1.00 95.97           C  
ATOM   3794  HE2 LYS A 233       3.205 -10.308   4.409  1.00 95.97           H  
ATOM   3795  HE3 LYS A 233       2.089  -9.922   3.103  1.00 95.97           H  
ATOM   3796  NZ  LYS A 233       1.475 -11.512   4.366  1.00 95.97           N  
ATOM   3797  HZ1 LYS A 233       0.505 -11.442   4.092  1.00 95.97           H  
ATOM   3798  HZ2 LYS A 233       1.495 -11.798   5.334  1.00 95.97           H  
ATOM   3799  HZ3 LYS A 233       1.880 -12.243   3.798  1.00 95.97           H  
ATOM   3800  N   ARG A 234       5.166  -5.461   4.658  1.00 95.40           N  
ATOM   3801  H   ARG A 234       5.695  -5.981   5.344  1.00 95.40           H  
ATOM   3802  CA  ARG A 234       5.813  -5.112   3.378  1.00 95.40           C  
ATOM   3803  HA  ARG A 234       5.297  -4.253   2.948  1.00 95.40           H  
ATOM   3804  C   ARG A 234       5.682  -6.256   2.372  1.00 95.40           C  
ATOM   3805  CB  ARG A 234       7.289  -4.733   3.568  1.00 95.40           C  
ATOM   3806  HB2 ARG A 234       7.844  -5.614   3.889  1.00 95.40           H  
ATOM   3807  HB3 ARG A 234       7.684  -4.413   2.604  1.00 95.40           H  
ATOM   3808  O   ARG A 234       5.715  -7.421   2.763  1.00 95.40           O  
ATOM   3809  CG  ARG A 234       7.515  -3.606   4.586  1.00 95.40           C  
ATOM   3810  HG2 ARG A 234       7.265  -3.978   5.580  1.00 95.40           H  
ATOM   3811  HG3 ARG A 234       6.875  -2.754   4.354  1.00 95.40           H  
ATOM   3812  CD  ARG A 234       8.984  -3.162   4.554  1.00 95.40           C  
ATOM   3813  HD2 ARG A 234       9.099  -2.406   3.778  1.00 95.40           H  
ATOM   3814  HD3 ARG A 234       9.607  -4.017   4.292  1.00 95.40           H  
ATOM   3815  NE  ARG A 234       9.428  -2.649   5.866  1.00 95.40           N  
ATOM   3816  HE  ARG A 234       8.853  -2.897   6.659  1.00 95.40           H  
ATOM   3817  NH1 ARG A 234      11.428  -1.764   5.164  1.00 95.40           N  
ATOM   3818 HH11 ARG A 234      11.185  -1.985   4.209  1.00 95.40           H  
ATOM   3819 HH12 ARG A 234      12.325  -1.344   5.360  1.00 95.40           H  
ATOM   3820  NH2 ARG A 234      10.909  -1.738   7.337  1.00 95.40           N  
ATOM   3821 HH21 ARG A 234      11.838  -1.388   7.525  1.00 95.40           H  
ATOM   3822 HH22 ARG A 234      10.374  -2.095   8.116  1.00 95.40           H  
ATOM   3823  CZ  ARG A 234      10.584  -2.058   6.114  1.00 95.40           C  
ATOM   3824  N   TYR A 235       5.602  -5.924   1.086  1.00 96.24           N  
ATOM   3825  H   TYR A 235       5.601  -4.946   0.832  1.00 96.24           H  
ATOM   3826  CA  TYR A 235       5.534  -6.896  -0.010  1.00 96.24           C  
ATOM   3827  HA  TYR A 235       5.426  -7.901   0.398  1.00 96.24           H  
ATOM   3828  C   TYR A 235       6.844  -6.867  -0.803  1.00 96.24           C  
ATOM   3829  CB  TYR A 235       4.297  -6.636  -0.878  1.00 96.24           C  
ATOM   3830  HB2 TYR A 235       4.199  -7.442  -1.605  1.00 96.24           H  
ATOM   3831  HB3 TYR A 235       4.448  -5.709  -1.431  1.00 96.24           H  
ATOM   3832  O   TYR A 235       6.928  -6.302  -1.888  1.00 96.24           O  
ATOM   3833  CG  TYR A 235       3.006  -6.517  -0.098  1.00 96.24           C  
ATOM   3834  CD1 TYR A 235       2.338  -7.673   0.348  1.00 96.24           C  
ATOM   3835  HD1 TYR A 235       2.724  -8.650   0.095  1.00 96.24           H  
ATOM   3836  CD2 TYR A 235       2.498  -5.241   0.203  1.00 96.24           C  
ATOM   3837  HD2 TYR A 235       3.010  -4.361  -0.158  1.00 96.24           H  
ATOM   3838  CE1 TYR A 235       1.171  -7.551   1.127  1.00 96.24           C  
ATOM   3839  HE1 TYR A 235       0.646  -8.423   1.487  1.00 96.24           H  
ATOM   3840  CE2 TYR A 235       1.326  -5.119   0.967  1.00 96.24           C  
ATOM   3841  HE2 TYR A 235       0.921  -4.142   1.186  1.00 96.24           H  
ATOM   3842  OH  TYR A 235      -0.446  -6.138   2.190  1.00 96.24           O  
ATOM   3843  HH  TYR A 235      -0.619  -5.227   2.439  1.00 96.24           H  
ATOM   3844  CZ  TYR A 235       0.673  -6.271   1.441  1.00 96.24           C  
ATOM   3845  N   THR A 236       7.897  -7.440  -0.223  1.00 94.81           N  
ATOM   3846  H   THR A 236       7.782  -7.886   0.676  1.00 94.81           H  
ATOM   3847  CA  THR A 236       9.271  -7.392  -0.762  1.00 94.81           C  
ATOM   3848  HA  THR A 236       9.423  -6.432  -1.254  1.00 94.81           H  
ATOM   3849  C   THR A 236       9.571  -8.466  -1.813  1.00 94.81           C  
ATOM   3850  CB  THR A 236      10.292  -7.502   0.376  1.00 94.81           C  
ATOM   3851  HB  THR A 236      11.299  -7.566  -0.036  1.00 94.81           H  
ATOM   3852  O   THR A 236      10.689  -8.561  -2.310  1.00 94.81           O  
ATOM   3853  CG2 THR A 236      10.225  -6.305   1.325  1.00 94.81           C  
ATOM   3854 HG21 THR A 236      11.016  -6.387   2.070  1.00 94.81           H  
ATOM   3855 HG22 THR A 236      10.366  -5.385   0.757  1.00 94.81           H  
ATOM   3856 HG23 THR A 236       9.257  -6.275   1.826  1.00 94.81           H  
ATOM   3857  OG1 THR A 236      10.016  -8.652   1.147  1.00 94.81           O  
ATOM   3858  HG1 THR A 236      10.845  -8.946   1.531  1.00 94.81           H  
ATOM   3859  N   SER A 237       8.589  -9.307  -2.147  1.00 94.24           N  
ATOM   3860  H   SER A 237       7.676  -9.141  -1.750  1.00 94.24           H  
ATOM   3861  CA  SER A 237       8.687 -10.271  -3.242  1.00 94.24           C  
ATOM   3862  HA  SER A 237       9.717 -10.343  -3.589  1.00 94.24           H  
ATOM   3863  C   SER A 237       7.818  -9.801  -4.397  1.00 94.24           C  
ATOM   3864  CB  SER A 237       8.264 -11.665  -2.776  1.00 94.24           C  
ATOM   3865  HB2 SER A 237       7.255 -11.621  -2.366  1.00 94.24           H  
ATOM   3866  HB3 SER A 237       8.947 -12.007  -1.998  1.00 94.24           H  
ATOM   3867  O   SER A 237       6.598  -9.754  -4.275  1.00 94.24           O  
ATOM   3868  OG  SER A 237       8.290 -12.578  -3.861  1.00 94.24           O  
ATOM   3869  HG  SER A 237       7.396 -12.911  -3.966  1.00 94.24           H  
ATOM   3870  N   THR A 238       8.446  -9.507  -5.530  1.00 95.84           N  
ATOM   3871  H   THR A 238       9.456  -9.492  -5.550  1.00 95.84           H  
ATOM   3872  CA  THR A 238       7.776  -9.139  -6.785  1.00 95.84           C  
ATOM   3873  HA  THR A 238       6.828  -8.653  -6.555  1.00 95.84           H  
ATOM   3874  C   THR A 238       7.437 -10.347  -7.659  1.00 95.84           C  
ATOM   3875  CB  THR A 238       8.629  -8.137  -7.567  1.00 95.84           C  
ATOM   3876  HB  THR A 238       8.199  -7.989  -8.558  1.00 95.84           H  
ATOM   3877  O   THR A 238       6.887 -10.192  -8.740  1.00 95.84           O  
ATOM   3878  CG2 THR A 238       8.690  -6.785  -6.863  1.00 95.84           C  
ATOM   3879 HG21 THR A 238       7.681  -6.398  -6.719  1.00 95.84           H  
ATOM   3880 HG22 THR A 238       9.190  -6.876  -5.898  1.00 95.84           H  
ATOM   3881 HG23 THR A 238       9.215  -6.069  -7.494  1.00 95.84           H  
ATOM   3882  OG1 THR A 238       9.951  -8.628  -7.657  1.00 95.84           O  
ATOM   3883  HG1 THR A 238      10.518  -7.893  -7.904  1.00 95.84           H  
ATOM   3884  N   LYS A 239       7.713 -11.572  -7.194  1.00 94.79           N  
ATOM   3885  H   LYS A 239       8.166 -11.642  -6.294  1.00 94.79           H  
ATOM   3886  CA  LYS A 239       7.442 -12.796  -7.964  1.00 94.79           C  
ATOM   3887  HA  LYS A 239       7.975 -12.748  -8.914  1.00 94.79           H  
ATOM   3888  C   LYS A 239       5.969 -12.963  -8.332  1.00 94.79           C  
ATOM   3889  CB  LYS A 239       7.906 -14.031  -7.188  1.00 94.79           C  
ATOM   3890  HB2 LYS A 239       7.425 -14.047  -6.210  1.00 94.79           H  
ATOM   3891  HB3 LYS A 239       7.588 -14.917  -7.738  1.00 94.79           H  
ATOM   3892  O   LYS A 239       5.683 -13.469  -9.405  1.00 94.79           O  
ATOM   3893  CG  LYS A 239       9.428 -14.080  -7.025  1.00 94.79           C  
ATOM   3894  HG2 LYS A 239       9.898 -14.071  -8.008  1.00 94.79           H  
ATOM   3895  HG3 LYS A 239       9.773 -13.220  -6.450  1.00 94.79           H  
ATOM   3896  CD  LYS A 239       9.800 -15.368  -6.290  1.00 94.79           C  
ATOM   3897  HD2 LYS A 239       9.340 -15.360  -5.302  1.00 94.79           H  
ATOM   3898  HD3 LYS A 239       9.422 -16.220  -6.855  1.00 94.79           H  
ATOM   3899  CE  LYS A 239      11.318 -15.477  -6.155  1.00 94.79           C  
ATOM   3900  HE2 LYS A 239      11.681 -14.614  -5.598  1.00 94.79           H  
ATOM   3901  HE3 LYS A 239      11.754 -15.445  -7.153  1.00 94.79           H  
ATOM   3902  NZ  LYS A 239      11.681 -16.740  -5.468  1.00 94.79           N  
ATOM   3903  HZ1 LYS A 239      12.684 -16.826  -5.384  1.00 94.79           H  
ATOM   3904  HZ2 LYS A 239      11.264 -16.765  -4.548  1.00 94.79           H  
ATOM   3905  HZ3 LYS A 239      11.324 -17.524  -5.994  1.00 94.79           H  
ATOM   3906  N   GLU A 240       5.055 -12.527  -7.461  1.00 94.29           N  
ATOM   3907  H   GLU A 240       5.359 -12.051  -6.624  1.00 94.29           H  
ATOM   3908  CA  GLU A 240       3.613 -12.723  -7.670  1.00 94.29           C  
ATOM   3909  HA  GLU A 240       3.441 -13.779  -7.881  1.00 94.29           H  
ATOM   3910  C   GLU A 240       3.061 -11.983  -8.894  1.00 94.29           C  
ATOM   3911  CB  GLU A 240       2.816 -12.385  -6.390  1.00 94.29           C  
ATOM   3912  HB2 GLU A 240       3.182 -13.023  -5.586  1.00 94.29           H  
ATOM   3913  HB3 GLU A 240       1.775 -12.651  -6.569  1.00 94.29           H  
ATOM   3914  O   GLU A 240       2.020 -12.371  -9.408  1.00 94.29           O  
ATOM   3915  CG  GLU A 240       2.874 -10.917  -5.907  1.00 94.29           C  
ATOM   3916  HG2 GLU A 240       3.897 -10.703  -5.597  1.00 94.29           H  
ATOM   3917  HG3 GLU A 240       2.632 -10.254  -6.737  1.00 94.29           H  
ATOM   3918  CD  GLU A 240       1.914 -10.615  -4.726  1.00 94.29           C  
ATOM   3919  OE1 GLU A 240       1.795  -9.443  -4.288  1.00 94.29           O  
ATOM   3920  OE2 GLU A 240       1.267 -11.543  -4.187  1.00 94.29           O  
ATOM   3921  N   ILE A 241       3.751 -10.948  -9.387  1.00 96.01           N  
ATOM   3922  H   ILE A 241       4.640 -10.699  -8.976  1.00 96.01           H  
ATOM   3923  CA  ILE A 241       3.288 -10.204 -10.563  1.00 96.01           C  
ATOM   3924  HA  ILE A 241       2.207 -10.326 -10.622  1.00 96.01           H  
ATOM   3925  C   ILE A 241       3.829 -10.749 -11.893  1.00 96.01           C  
ATOM   3926  CB  ILE A 241       3.529  -8.689 -10.427  1.00 96.01           C  
ATOM   3927  HB  ILE A 241       3.144  -8.220 -11.333  1.00 96.01           H  
ATOM   3928  O   ILE A 241       3.384 -10.295 -12.944  1.00 96.01           O  
ATOM   3929  CG1 ILE A 241       5.019  -8.330 -10.295  1.00 96.01           C  
ATOM   3930 HG12 ILE A 241       5.629  -9.004 -10.896  1.00 96.01           H  
ATOM   3931 HG13 ILE A 241       5.311  -8.418  -9.249  1.00 96.01           H  
ATOM   3932  CG2 ILE A 241       2.731  -8.126  -9.238  1.00 96.01           C  
ATOM   3933 HG21 ILE A 241       1.679  -8.378  -9.373  1.00 96.01           H  
ATOM   3934 HG22 ILE A 241       3.082  -8.559  -8.301  1.00 96.01           H  
ATOM   3935 HG23 ILE A 241       2.822  -7.040  -9.201  1.00 96.01           H  
ATOM   3936  CD1 ILE A 241       5.308  -6.903 -10.753  1.00 96.01           C  
ATOM   3937 HD11 ILE A 241       5.146  -6.827 -11.828  1.00 96.01           H  
ATOM   3938 HD12 ILE A 241       6.348  -6.664 -10.533  1.00 96.01           H  
ATOM   3939 HD13 ILE A 241       4.667  -6.189 -10.236  1.00 96.01           H  
ATOM   3940  N   LEU A 242       4.766 -11.704 -11.880  1.00 94.52           N  
ATOM   3941  H   LEU A 242       5.034 -12.122 -11.001  1.00 94.52           H  
ATOM   3942  CA  LEU A 242       5.376 -12.216 -13.117  1.00 94.52           C  
ATOM   3943  HA  LEU A 242       5.675 -11.371 -13.737  1.00 94.52           H  
ATOM   3944  C   LEU A 242       4.390 -13.021 -13.976  1.00 94.52           C  
ATOM   3945  CB  LEU A 242       6.622 -13.056 -12.788  1.00 94.52           C  
ATOM   3946  HB2 LEU A 242       7.008 -13.463 -13.722  1.00 94.52           H  
ATOM   3947  HB3 LEU A 242       6.318 -13.897 -12.166  1.00 94.52           H  
ATOM   3948  O   LEU A 242       4.473 -12.955 -15.196  1.00 94.52           O  
ATOM   3949  CG  LEU A 242       7.757 -12.292 -12.083  1.00 94.52           C  
ATOM   3950  HG  LEU A 242       7.408 -11.934 -11.115  1.00 94.52           H  
ATOM   3951  CD1 LEU A 242       8.934 -13.241 -11.843  1.00 94.52           C  
ATOM   3952 HD11 LEU A 242       9.322 -13.592 -12.799  1.00 94.52           H  
ATOM   3953 HD12 LEU A 242       8.593 -14.098 -11.263  1.00 94.52           H  
ATOM   3954 HD13 LEU A 242       9.727 -12.723 -11.304  1.00 94.52           H  
ATOM   3955  CD2 LEU A 242       8.267 -11.095 -12.887  1.00 94.52           C  
ATOM   3956 HD21 LEU A 242       8.562 -11.424 -13.884  1.00 94.52           H  
ATOM   3957 HD22 LEU A 242       7.483 -10.343 -12.974  1.00 94.52           H  
ATOM   3958 HD23 LEU A 242       9.123 -10.645 -12.384  1.00 94.52           H  
ATOM   3959  N   ASP A 243       3.433 -13.698 -13.338  1.00 92.04           N  
ATOM   3960  H   ASP A 243       3.468 -13.736 -12.329  1.00 92.04           H  
ATOM   3961  CA  ASP A 243       2.368 -14.469 -13.998  1.00 92.04           C  
ATOM   3962  HA  ASP A 243       2.645 -14.638 -15.039  1.00 92.04           H  
ATOM   3963  C   ASP A 243       1.024 -13.710 -14.011  1.00 92.04           C  
ATOM   3964  CB  ASP A 243       2.241 -15.848 -13.327  1.00 92.04           C  
ATOM   3965  HB2 ASP A 243       1.923 -15.705 -12.294  1.00 92.04           H  
ATOM   3966  HB3 ASP A 243       1.471 -16.425 -13.839  1.00 92.04           H  
ATOM   3967  O   ASP A 243      -0.045 -14.302 -14.159  1.00 92.04           O  
ATOM   3968  CG  ASP A 243       3.537 -16.666 -13.353  1.00 92.04           C  
ATOM   3969  OD1 ASP A 243       4.198 -16.707 -14.414  1.00 92.04           O  
ATOM   3970  OD2 ASP A 243       3.870 -17.251 -12.296  1.00 92.04           O  
ATOM   3971  N   SER A 244       1.056 -12.393 -13.789  1.00 94.87           N  
ATOM   3972  H   SER A 244       1.962 -11.946 -13.794  1.00 94.87           H  
ATOM   3973  CA  SER A 244      -0.141 -11.560 -13.628  1.00 94.87           C  
ATOM   3974  HA  SER A 244      -1.003 -12.209 -13.474  1.00 94.87           H  
ATOM   3975  C   SER A 244      -0.443 -10.714 -14.867  1.00 94.87           C  
ATOM   3976  CB  SER A 244      -0.006 -10.715 -12.363  1.00 94.87           C  
ATOM   3977  HB2 SER A 244      -0.987 -10.350 -12.059  1.00 94.87           H  
ATOM   3978  HB3 SER A 244       0.389 -11.332 -11.556  1.00 94.87           H  
ATOM   3979  O   SER A 244       0.359 -10.627 -15.797  1.00 94.87           O  
ATOM   3980  OG  SER A 244       0.834  -9.606 -12.581  1.00 94.87           O  
ATOM   3981  HG  SER A 244       1.673  -9.914 -12.932  1.00 94.87           H  
ATOM   3982  N   THR A 245      -1.603 -10.056 -14.882  1.00 95.56           N  
ATOM   3983  H   THR A 245      -2.189 -10.080 -14.059  1.00 95.56           H  
ATOM   3984  CA  THR A 245      -1.989  -9.167 -15.986  1.00 95.56           C  
ATOM   3985  HA  THR A 245      -1.512  -9.508 -16.905  1.00 95.56           H  
ATOM   3986  C   THR A 245      -1.526  -7.740 -15.705  1.00 95.56           C  
ATOM   3987  CB  THR A 245      -3.502  -9.222 -16.226  1.00 95.56           C  
ATOM   3988  HB  THR A 245      -4.031  -8.894 -15.331  1.00 95.56           H  
ATOM   3989  O   THR A 245      -1.955  -7.128 -14.727  1.00 95.56           O  
ATOM   3990  CG2 THR A 245      -3.939  -8.371 -17.418  1.00 95.56           C  
ATOM   3991 HG21 THR A 245      -5.006  -8.513 -17.589  1.00 95.56           H  
ATOM   3992 HG22 THR A 245      -3.759  -7.315 -17.216  1.00 95.56           H  
ATOM   3993 HG23 THR A 245      -3.391  -8.670 -18.311  1.00 95.56           H  
ATOM   3994  OG1 THR A 245      -3.868 -10.550 -16.521  1.00 95.56           O  
ATOM   3995  HG1 THR A 245      -3.579 -11.099 -15.788  1.00 95.56           H  
ATOM   3996  N   LEU A 246      -0.678  -7.184 -16.575  1.00 94.51           N  
ATOM   3997  H   LEU A 246      -0.356  -7.737 -17.355  1.00 94.51           H  
ATOM   3998  CA  LEU A 246      -0.342  -5.758 -16.552  1.00 94.51           C  
ATOM   3999  HA  LEU A 246      -0.092  -5.477 -15.529  1.00 94.51           H  
ATOM   4000  C   LEU A 246      -1.559  -4.940 -17.003  1.00 94.51           C  
ATOM   4001  CB  LEU A 246       0.886  -5.501 -17.446  1.00 94.51           C  
ATOM   4002  HB2 LEU A 246       0.667  -5.877 -18.445  1.00 94.51           H  
ATOM   4003  HB3 LEU A 246       1.730  -6.067 -17.052  1.00 94.51           H  
ATOM   4004  O   LEU A 246      -2.023  -5.076 -18.133  1.00 94.51           O  
ATOM   4005  CG  LEU A 246       1.291  -4.016 -17.573  1.00 94.51           C  
ATOM   4006  HG  LEU A 246       0.456  -3.436 -17.966  1.00 94.51           H  
ATOM   4007  CD1 LEU A 246       1.727  -3.407 -16.240  1.00 94.51           C  
ATOM   4008 HD11 LEU A 246       2.549  -3.985 -15.819  1.00 94.51           H  
ATOM   4009 HD12 LEU A 246       0.889  -3.405 -15.543  1.00 94.51           H  
ATOM   4010 HD13 LEU A 246       2.042  -2.375 -16.398  1.00 94.51           H  
ATOM   4011  CD2 LEU A 246       2.461  -3.887 -18.547  1.00 94.51           C  
ATOM   4012 HD21 LEU A 246       3.307  -4.484 -18.205  1.00 94.51           H  
ATOM   4013 HD22 LEU A 246       2.148  -4.242 -19.529  1.00 94.51           H  
ATOM   4014 HD23 LEU A 246       2.755  -2.841 -18.640  1.00 94.51           H  
ATOM   4015  N   ILE A 247      -2.054  -4.066 -16.129  1.00 91.72           N  
ATOM   4016  H   ILE A 247      -1.605  -3.980 -15.229  1.00 91.72           H  
ATOM   4017  CA  ILE A 247      -3.109  -3.111 -16.460  1.00 91.72           C  
ATOM   4018  HA  ILE A 247      -3.694  -3.504 -17.291  1.00 91.72           H  
ATOM   4019  C   ILE A 247      -2.453  -1.812 -16.912  1.00 91.72           C  
ATOM   4020  CB  ILE A 247      -4.087  -2.887 -15.288  1.00 91.72           C  
ATOM   4021  HB  ILE A 247      -3.528  -2.520 -14.427  1.00 91.72           H  
ATOM   4022  O   ILE A 247      -1.845  -1.086 -16.120  1.00 91.72           O  
ATOM   4023  CG1 ILE A 247      -4.773  -4.216 -14.910  1.00 91.72           C  
ATOM   4024 HG12 ILE A 247      -4.022  -4.964 -14.656  1.00 91.72           H  
ATOM   4025 HG13 ILE A 247      -5.330  -4.582 -15.772  1.00 91.72           H  
ATOM   4026  CG2 ILE A 247      -5.146  -1.833 -15.688  1.00 91.72           C  
ATOM   4027 HG21 ILE A 247      -5.779  -2.222 -16.485  1.00 91.72           H  
ATOM   4028 HG22 ILE A 247      -4.678  -0.912 -16.035  1.00 91.72           H  
ATOM   4029 HG23 ILE A 247      -5.769  -1.558 -14.837  1.00 91.72           H  
ATOM   4030  CD1 ILE A 247      -5.735  -4.108 -13.724  1.00 91.72           C  
ATOM   4031 HD11 ILE A 247      -6.469  -3.314 -13.863  1.00 91.72           H  
ATOM   4032 HD12 ILE A 247      -5.178  -3.945 -12.802  1.00 91.72           H  
ATOM   4033 HD13 ILE A 247      -6.300  -5.039 -13.670  1.00 91.72           H  
ATOM   4034  N   HIS A 248      -2.648  -1.481 -18.183  1.00 82.49           N  
ATOM   4035  H   HIS A 248      -3.133  -2.130 -18.786  1.00 82.49           H  
ATOM   4036  CA  HIS A 248      -2.331  -0.163 -18.709  1.00 82.49           C  
ATOM   4037  HA  HIS A 248      -1.367   0.157 -18.315  1.00 82.49           H  
ATOM   4038  C   HIS A 248      -3.387   0.837 -18.228  1.00 82.49           C  
ATOM   4039  CB  HIS A 248      -2.203  -0.243 -20.234  1.00 82.49           C  
ATOM   4040  HB2 HIS A 248      -3.098  -0.695 -20.660  1.00 82.49           H  
ATOM   4041  HB3 HIS A 248      -2.115   0.767 -20.636  1.00 82.49           H  
ATOM   4042  O   HIS A 248      -4.432   1.019 -18.845  1.00 82.49           O  
ATOM   4043  CG  HIS A 248      -0.987  -1.031 -20.650  1.00 82.49           C  
ATOM   4044  CD2 HIS A 248      -0.935  -2.359 -20.984  1.00 82.49           C  
ATOM   4045  HD2 HIS A 248      -1.772  -3.041 -21.017  1.00 82.49           H  
ATOM   4046  ND1 HIS A 248       0.299  -0.547 -20.713  1.00 82.49           N  
ATOM   4047  HD1 HIS A 248       0.573   0.416 -20.579  1.00 82.49           H  
ATOM   4048  CE1 HIS A 248       1.105  -1.554 -21.085  1.00 82.49           C  
ATOM   4049  HE1 HIS A 248       2.170  -1.476 -21.244  1.00 82.49           H  
ATOM   4050  NE2 HIS A 248       0.400  -2.680 -21.255  1.00 82.49           N  
ATOM   4051  N   GLN A 249      -3.134   1.465 -17.080  1.00 67.36           N  
ATOM   4052  H   GLN A 249      -2.299   1.222 -16.567  1.00 67.36           H  
ATOM   4053  CA  GLN A 249      -3.930   2.609 -16.650  1.00 67.36           C  
ATOM   4054  HA  GLN A 249      -4.981   2.421 -16.869  1.00 67.36           H  
ATOM   4055  C   GLN A 249      -3.493   3.838 -17.442  1.00 67.36           C  
ATOM   4056  CB  GLN A 249      -3.793   2.852 -15.143  1.00 67.36           C  
ATOM   4057  HB2 GLN A 249      -4.341   3.761 -14.893  1.00 67.36           H  
ATOM   4058  HB3 GLN A 249      -2.744   3.001 -14.883  1.00 67.36           H  
ATOM   4059  O   GLN A 249      -2.307   4.180 -17.449  1.00 67.36           O  
ATOM   4060  CG  GLN A 249      -4.366   1.692 -14.324  1.00 67.36           C  
ATOM   4061  HG2 GLN A 249      -3.715   0.822 -14.410  1.00 67.36           H  
ATOM   4062  HG3 GLN A 249      -5.348   1.429 -14.717  1.00 67.36           H  
ATOM   4063  CD  GLN A 249      -4.497   2.065 -12.854  1.00 67.36           C  
ATOM   4064  NE2 GLN A 249      -5.647   1.856 -12.256  1.00 67.36           N  
ATOM   4065 HE21 GLN A 249      -6.446   1.542 -12.787  1.00 67.36           H  
ATOM   4066 HE22 GLN A 249      -5.712   2.199 -11.308  1.00 67.36           H  
ATOM   4067  OE1 GLN A 249      -3.585   2.550 -12.210  1.00 67.36           O  
ATOM   4068  N   SER A 250      -4.441   4.527 -18.076  1.00 56.85           N  
ATOM   4069  H   SER A 250      -5.392   4.189 -18.097  1.00 56.85           H  
ATOM   4070  CA  SER A 250      -4.153   5.860 -18.595  1.00 56.85           C  
ATOM   4071  HA  SER A 250      -3.318   5.782 -19.291  1.00 56.85           H  
ATOM   4072  C   SER A 250      -3.749   6.787 -17.447  1.00 56.85           C  
ATOM   4073  CB  SER A 250      -5.341   6.438 -19.367  1.00 56.85           C  
ATOM   4074  HB2 SER A 250      -5.020   7.330 -19.907  1.00 56.85           H  
ATOM   4075  HB3 SER A 250      -5.693   5.702 -20.090  1.00 56.85           H  
ATOM   4076  O   SER A 250      -4.127   6.588 -16.288  1.00 56.85           O  
ATOM   4077  OG  SER A 250      -6.385   6.790 -18.481  1.00 56.85           O  
ATOM   4078  HG  SER A 250      -6.992   6.047 -18.522  1.00 56.85           H  
ATOM   4079  N   ILE A 251      -3.036   7.866 -17.775  1.00 52.17           N  
ATOM   4080  H   ILE A 251      -2.749   7.962 -18.739  1.00 52.17           H  
ATOM   4081  CA  ILE A 251      -2.710   8.944 -16.824  1.00 52.17           C  
ATOM   4082  HA  ILE A 251      -2.103   8.532 -16.018  1.00 52.17           H  
ATOM   4083  C   ILE A 251      -3.989   9.514 -16.176  1.00 52.17           C  
ATOM   4084  CB  ILE A 251      -1.893  10.035 -17.561  1.00 52.17           C  
ATOM   4085  HB  ILE A 251      -2.456  10.340 -18.443  1.00 52.17           H  
ATOM   4086  O   ILE A 251      -3.945  10.039 -15.066  1.00 52.17           O  
ATOM   4087  CG1 ILE A 251      -0.529   9.462 -18.021  1.00 52.17           C  
ATOM   4088 HG12 ILE A 251       0.113   9.313 -17.153  1.00 52.17           H  
ATOM   4089 HG13 ILE A 251      -0.673   8.491 -18.494  1.00 52.17           H  
ATOM   4090  CG2 ILE A 251      -1.667  11.286 -16.689  1.00 52.17           C  
ATOM   4091 HG21 ILE A 251      -1.183  11.006 -15.753  1.00 52.17           H  
ATOM   4092 HG22 ILE A 251      -1.053  12.019 -17.212  1.00 52.17           H  
ATOM   4093 HG23 ILE A 251      -2.618  11.770 -16.466  1.00 52.17           H  
ATOM   4094  CD1 ILE A 251       0.203  10.341 -19.045  1.00 52.17           C  
ATOM   4095 HD11 ILE A 251      -0.447  10.536 -19.898  1.00 52.17           H  
ATOM   4096 HD12 ILE A 251       1.092   9.816 -19.394  1.00 52.17           H  
ATOM   4097 HD13 ILE A 251       0.514  11.284 -18.597  1.00 52.17           H  
ATOM   4098  N   THR A 252      -5.136   9.383 -16.850  1.00 60.81           N  
ATOM   4099  H   THR A 252      -5.112   8.878 -17.724  1.00 60.81           H  
ATOM   4100  CA  THR A 252      -6.442   9.856 -16.372  1.00 60.81           C  
ATOM   4101  HA  THR A 252      -6.279  10.752 -15.773  1.00 60.81           H  
ATOM   4102  C   THR A 252      -7.173   8.868 -15.454  1.00 60.81           C  
ATOM   4103  CB  THR A 252      -7.349  10.262 -17.544  1.00 60.81           C  
ATOM   4104  HB  THR A 252      -8.222  10.769 -17.132  1.00 60.81           H  
ATOM   4105  O   THR A 252      -8.214   9.215 -14.905  1.00 60.81           O  
ATOM   4106  CG2 THR A 252      -6.669  11.228 -18.518  1.00 60.81           C  
ATOM   4107 HG21 THR A 252      -7.402  11.566 -19.250  1.00 60.81           H  
ATOM   4108 HG22 THR A 252      -5.853  10.734 -19.045  1.00 60.81           H  
ATOM   4109 HG23 THR A 252      -6.287  12.092 -17.974  1.00 60.81           H  
ATOM   4110  OG1 THR A 252      -7.811   9.152 -18.280  1.00 60.81           O  
ATOM   4111  HG1 THR A 252      -7.094   8.558 -18.517  1.00 60.81           H  
ATOM   4112  N   GLY A 253      -6.662   7.643 -15.274  1.00 53.32           N  
ATOM   4113  H   GLY A 253      -5.786   7.413 -15.721  1.00 53.32           H  
ATOM   4114  CA  GLY A 253      -7.328   6.582 -14.507  1.00 53.32           C  
ATOM   4115  HA2 GLY A 253      -6.593   5.815 -14.264  1.00 53.32           H  
ATOM   4116  HA3 GLY A 253      -7.711   7.001 -13.576  1.00 53.32           H  
ATOM   4117  C   GLY A 253      -8.496   5.903 -15.236  1.00 53.32           C  
ATOM   4118  O   GLY A 253      -9.101   4.984 -14.689  1.00 53.32           O  
ATOM   4119  N   LEU A 254      -8.804   6.314 -16.469  1.00 49.24           N  
ATOM   4120  H   LEU A 254      -8.279   7.086 -16.856  1.00 49.24           H  
ATOM   4121  CA  LEU A 254      -9.761   5.641 -17.346  1.00 49.24           C  
ATOM   4122  HA  LEU A 254     -10.560   5.216 -16.739  1.00 49.24           H  
ATOM   4123  C   LEU A 254      -9.065   4.478 -18.069  1.00 49.24           C  
ATOM   4124  CB  LEU A 254     -10.375   6.672 -18.315  1.00 49.24           C  
ATOM   4125  HB2 LEU A 254      -9.568   7.116 -18.899  1.00 49.24           H  
ATOM   4126  HB3 LEU A 254     -11.034   6.154 -19.011  1.00 49.24           H  
ATOM   4127  O   LEU A 254      -7.916   4.619 -18.494  1.00 49.24           O  
ATOM   4128  CG  LEU A 254     -11.167   7.799 -17.615  1.00 49.24           C  
ATOM   4129  HG  LEU A 254     -10.551   8.263 -16.844  1.00 49.24           H  
ATOM   4130  CD1 LEU A 254     -11.550   8.886 -18.617  1.00 49.24           C  
ATOM   4131 HD11 LEU A 254     -10.645   9.299 -19.062  1.00 49.24           H  
ATOM   4132 HD12 LEU A 254     -12.087   9.687 -18.109  1.00 49.24           H  
ATOM   4133 HD13 LEU A 254     -12.175   8.466 -19.406  1.00 49.24           H  
ATOM   4134  CD2 LEU A 254     -12.454   7.275 -16.968  1.00 49.24           C  
ATOM   4135 HD21 LEU A 254     -13.011   8.108 -16.539  1.00 49.24           H  
ATOM   4136 HD22 LEU A 254     -12.210   6.580 -16.165  1.00 49.24           H  
ATOM   4137 HD23 LEU A 254     -13.070   6.774 -17.714  1.00 49.24           H  
ATOM   4138  N   TYR A 255      -9.740   3.332 -18.187  1.00 45.42           N  
ATOM   4139  H   TYR A 255     -10.687   3.293 -17.837  1.00 45.42           H  
ATOM   4140  CA  TYR A 255      -9.303   2.247 -19.071  1.00 45.42           C  
ATOM   4141  HA  TYR A 255      -8.317   1.892 -18.771  1.00 45.42           H  
ATOM   4142  C   TYR A 255      -9.209   2.802 -20.496  1.00 45.42           C  
ATOM   4143  CB  TYR A 255     -10.304   1.072 -19.016  1.00 45.42           C  
ATOM   4144  HB2 TYR A 255     -11.269   1.421 -18.648  1.00 45.42           H  
ATOM   4145  HB3 TYR A 255     -10.481   0.717 -20.032  1.00 45.42           H  
ATOM   4146  O   TYR A 255     -10.208   3.285 -21.026  1.00 45.42           O  
ATOM   4147  CG  TYR A 255      -9.856  -0.125 -18.196  1.00 45.42           C  
ATOM   4148  CD1 TYR A 255      -9.195  -1.191 -18.837  1.00 45.42           C  
ATOM   4149  HD1 TYR A 255      -8.985  -1.140 -19.895  1.00 45.42           H  
ATOM   4150  CD2 TYR A 255     -10.121  -0.195 -16.814  1.00 45.42           C  
ATOM   4151  HD2 TYR A 255     -10.630   0.624 -16.327  1.00 45.42           H  
ATOM   4152  CE1 TYR A 255      -8.801  -2.325 -18.102  1.00 45.42           C  
ATOM   4153  HE1 TYR A 255      -8.294  -3.143 -18.591  1.00 45.42           H  
ATOM   4154  CE2 TYR A 255      -9.732  -1.332 -16.074  1.00 45.42           C  
ATOM   4155  HE2 TYR A 255      -9.943  -1.389 -15.016  1.00 45.42           H  
ATOM   4156  OH  TYR A 255      -8.687  -3.506 -16.030  1.00 45.42           O  
ATOM   4157  HH  TYR A 255      -8.989  -3.521 -15.119  1.00 45.42           H  
ATOM   4158  CZ  TYR A 255      -9.071  -2.401 -16.722  1.00 45.42           C  
ATOM   4159  N   GLU A 256      -8.028   2.747 -21.104  1.00 41.66           N  
ATOM   4160  H   GLU A 256      -7.241   2.326 -20.630  1.00 41.66           H  
ATOM   4161  CA  GLU A 256      -7.920   2.867 -22.556  1.00 41.66           C  
ATOM   4162  HA  GLU A 256      -8.709   3.514 -22.940  1.00 41.66           H  
ATOM   4163  C   GLU A 256      -8.159   1.467 -23.130  1.00 41.66           C  
ATOM   4164  CB  GLU A 256      -6.576   3.503 -22.963  1.00 41.66           C  
ATOM   4165  HB2 GLU A 256      -6.385   3.282 -24.013  1.00 41.66           H  
ATOM   4166  HB3 GLU A 256      -5.772   3.082 -22.359  1.00 41.66           H  
ATOM   4167  O   GLU A 256      -7.458   0.518 -22.773  1.00 41.66           O  
ATOM   4168  CG  GLU A 256      -6.631   5.033 -22.783  1.00 41.66           C  
ATOM   4169  HG2 GLU A 256      -6.958   5.253 -21.766  1.00 41.66           H  
ATOM   4170  HG3 GLU A 256      -7.391   5.431 -23.455  1.00 41.66           H  
ATOM   4171  CD  GLU A 256      -5.302   5.761 -23.061  1.00 41.66           C  
ATOM   4172  OE1 GLU A 256      -5.137   6.880 -22.514  1.00 41.66           O  
ATOM   4173  OE2 GLU A 256      -4.442   5.214 -23.783  1.00 41.66           O  
ATOM   4174  N   THR A 257      -9.229   1.333 -23.915  1.00 41.12           N  
ATOM   4175  H   THR A 257      -9.757   2.162 -24.145  1.00 41.12           H  
ATOM   4176  CA  THR A 257      -9.555   0.140 -24.712  1.00 41.12           C  
ATOM   4177  HA  THR A 257      -9.288  -0.765 -24.167  1.00 41.12           H  
ATOM   4178  C   THR A 257      -8.766   0.122 -26.005  1.00 41.12           C  
ATOM   4179  CB  THR A 257     -11.034   0.100 -25.091  1.00 41.12           C  
ATOM   4180  HB  THR A 257     -11.197  -0.709 -25.804  1.00 41.12           H  
ATOM   4181  O   THR A 257      -8.723   1.204 -26.638  1.00 41.12           O  
ATOM   4182  CG2 THR A 257     -11.947  -0.121 -23.887  1.00 41.12           C  
ATOM   4183 HG21 THR A 257     -11.683  -1.060 -23.401  1.00 41.12           H  
ATOM   4184 HG22 THR A 257     -11.832   0.699 -23.178  1.00 41.12           H  
ATOM   4185 HG23 THR A 257     -12.982  -0.166 -24.224  1.00 41.12           H  
ATOM   4186  OG1 THR A 257     -11.355   1.328 -25.702  1.00 41.12           O  
ATOM   4187  HG1 THR A 257     -10.570   1.516 -26.223  1.00 41.12           H  
ATOM   4188  OXT THR A 257      -8.344  -0.988 -26.379  1.00 41.12           O  
TER    4189      THR A 257                                                       
END   
