# Supplementary material for: Computational design of novel Cas9 PAM-interacting domains using evolution-based modelling and structural quality assessment
Source: PLoS Comput Biol. 2023 Nov 17;19(11):e1011621. doi: 10.1371/journal.pcbi.1011621 (PMC10729993; doi:10.1371/journal.pcbi.1011621)
Supplement: S1 File — This file contains the experimentally tested sequences in a zip format. It includes Fasta files, AlphaFold Prediction with PDB file, pLDDT, and more. (ZIP) [file pcbi.1011621.s001.zip › pdb/dg_17_relaxed_rank_1_model_3.pdb]

ATOM      1  N   THR A   1      16.576  17.903  -7.379  1.00 40.07           N  
ATOM      2  H   THR A   1      16.502  18.625  -8.081  1.00 40.07           H  
ATOM      3  H2  THR A   1      16.845  18.346  -6.512  1.00 40.07           H  
ATOM      4  H3  THR A   1      15.692  17.433  -7.252  1.00 40.07           H  
ATOM      5  CA  THR A   1      17.650  16.951  -7.732  1.00 40.07           C  
ATOM      6  HA  THR A   1      17.450  16.475  -8.692  1.00 40.07           H  
ATOM      7  C   THR A   1      17.689  15.879  -6.657  1.00 40.07           C  
ATOM      8  CB  THR A   1      18.990  17.696  -7.815  1.00 40.07           C  
ATOM      9  HB  THR A   1      19.820  17.004  -7.677  1.00 40.07           H  
ATOM     10  O   THR A   1      17.936  16.205  -5.508  1.00 40.07           O  
ATOM     11  CG2 THR A   1      19.126  18.412  -9.157  1.00 40.07           C  
ATOM     12 HG21 THR A   1      20.095  18.908  -9.203  1.00 40.07           H  
ATOM     13 HG22 THR A   1      18.345  19.162  -9.285  1.00 40.07           H  
ATOM     14 HG23 THR A   1      19.077  17.690  -9.972  1.00 40.07           H  
ATOM     15  OG1 THR A   1      19.011  18.704  -6.835  1.00 40.07           O  
ATOM     16  HG1 THR A   1      19.927  18.915  -6.639  1.00 40.07           H  
ATOM     17  N   GLY A   2      17.307  14.635  -6.961  1.00 53.63           N  
ATOM     18  H   GLY A   2      17.151  14.373  -7.924  1.00 53.63           H  
ATOM     19  CA  GLY A   2      17.455  13.531  -6.000  1.00 53.63           C  
ATOM     20  HA2 GLY A   2      16.873  12.667  -6.321  1.00 53.63           H  
ATOM     21  HA3 GLY A   2      17.106  13.839  -5.014  1.00 53.63           H  
ATOM     22  C   GLY A   2      18.925  13.117  -5.911  1.00 53.63           C  
ATOM     23  O   GLY A   2      19.598  13.120  -6.940  1.00 53.63           O  
ATOM     24  N   GLY A   3      19.424  12.802  -4.713  1.00 69.93           N  
ATOM     25  H   GLY A   3      18.833  12.845  -3.895  1.00 69.93           H  
ATOM     26  CA  GLY A   3      20.808  12.354  -4.527  1.00 69.93           C  
ATOM     27  HA2 GLY A   3      21.487  13.152  -4.827  1.00 69.93           H  
ATOM     28  HA3 GLY A   3      20.994  12.133  -3.476  1.00 69.93           H  
ATOM     29  C   GLY A   3      21.112  11.096  -5.347  1.00 69.93           C  
ATOM     30  O   GLY A   3      20.282  10.185  -5.428  1.00 69.93           O  
ATOM     31  N   PHE A   4      22.297  11.045  -5.964  1.00 81.18           N  
ATOM     32  H   PHE A   4      22.917  11.837  -5.874  1.00 81.18           H  
ATOM     33  CA  PHE A   4      22.763   9.900  -6.764  1.00 81.18           C  
ATOM     34  HA  PHE A   4      22.058   9.720  -7.575  1.00 81.18           H  
ATOM     35  C   PHE A   4      22.861   8.607  -5.943  1.00 81.18           C  
ATOM     36  CB  PHE A   4      24.140  10.227  -7.362  1.00 81.18           C  
ATOM     37  HB2 PHE A   4      24.836  10.458  -6.555  1.00 81.18           H  
ATOM     38  HB3 PHE A   4      24.519   9.340  -7.870  1.00 81.18           H  
ATOM     39  O   PHE A   4      22.715   7.508  -6.482  1.00 81.18           O  
ATOM     40  CG  PHE A   4      24.127  11.364  -8.362  1.00 81.18           C  
ATOM     41  CD1 PHE A   4      23.509  11.176  -9.609  1.00 81.18           C  
ATOM     42  HD1 PHE A   4      23.091  10.209  -9.849  1.00 81.18           H  
ATOM     43  CD2 PHE A   4      24.744  12.594  -8.069  1.00 81.18           C  
ATOM     44  HD2 PHE A   4      25.249  12.741  -7.126  1.00 81.18           H  
ATOM     45  CE1 PHE A   4      23.471  12.219 -10.551  1.00 81.18           C  
ATOM     46  HE1 PHE A   4      23.011  12.065 -11.516  1.00 81.18           H  
ATOM     47  CE2 PHE A   4      24.722  13.634  -9.016  1.00 81.18           C  
ATOM     48  HE2 PHE A   4      25.212  14.571  -8.797  1.00 81.18           H  
ATOM     49  CZ  PHE A   4      24.079  13.450 -10.253  1.00 81.18           C  
ATOM     50  HZ  PHE A   4      24.078  14.247 -10.983  1.00 81.18           H  
ATOM     51  N   SER A   5      23.068   8.748  -4.637  1.00 83.38           N  
ATOM     52  H   SER A   5      23.178   9.684  -4.274  1.00 83.38           H  
ATOM     53  CA  SER A   5      23.143   7.682  -3.647  1.00 83.38           C  
ATOM     54  HA  SER A   5      22.865   6.733  -4.105  1.00 83.38           H  
ATOM     55  C   SER A   5      22.179   7.936  -2.499  1.00 83.38           C  
ATOM     56  CB  SER A   5      24.578   7.562  -3.128  1.00 83.38           C  
ATOM     57  HB2 SER A   5      25.206   7.219  -3.951  1.00 83.38           H  
ATOM     58  HB3 SER A   5      24.626   6.830  -2.322  1.00 83.38           H  
ATOM     59  O   SER A   5      21.715   9.056  -2.287  1.00 83.38           O  
ATOM     60  OG  SER A   5      25.104   8.799  -2.692  1.00 83.38           O  
ATOM     61  HG  SER A   5      24.600   9.173  -1.965  1.00 83.38           H  
ATOM     62  N   LYS A   6      21.898   6.895  -1.717  1.00 82.42           N  
ATOM     63  H   LYS A   6      22.315   6.000  -1.930  1.00 82.42           H  
ATOM     64  CA  LYS A   6      21.203   7.075  -0.447  1.00 82.42           C  
ATOM     65  HA  LYS A   6      20.356   7.745  -0.594  1.00 82.42           H  
ATOM     66  C   LYS A   6      22.155   7.705   0.567  1.00 82.42           C  
ATOM     67  CB  LYS A   6      20.696   5.740   0.071  1.00 82.42           C  
ATOM     68  HB2 LYS A   6      21.563   5.106   0.262  1.00 82.42           H  
ATOM     69  HB3 LYS A   6      20.179   5.916   1.015  1.00 82.42           H  
ATOM     70  O   LYS A   6      23.172   7.111   0.911  1.00 82.42           O  
ATOM     71  CG  LYS A   6      19.761   5.005  -0.897  1.00 82.42           C  
ATOM     72  HG2 LYS A   6      20.329   4.665  -1.762  1.00 82.42           H  
ATOM     73  HG3 LYS A   6      18.947   5.654  -1.221  1.00 82.42           H  
ATOM     74  CD  LYS A   6      19.204   3.813  -0.124  1.00 82.42           C  
ATOM     75  HD2 LYS A   6      19.943   3.537   0.628  1.00 82.42           H  
ATOM     76  HD3 LYS A   6      18.295   4.104   0.403  1.00 82.42           H  
ATOM     77  CE  LYS A   6      18.952   2.596  -0.997  1.00 82.42           C  
ATOM     78  HE2 LYS A   6      19.744   2.551  -1.744  1.00 82.42           H  
ATOM     79  HE3 LYS A   6      17.986   2.682  -1.495  1.00 82.42           H  
ATOM     80  NZ  LYS A   6      19.035   1.412  -0.115  1.00 82.42           N  
ATOM     81  HZ1 LYS A   6      19.872   1.492   0.444  1.00 82.42           H  
ATOM     82  HZ2 LYS A   6      19.082   0.543  -0.629  1.00 82.42           H  
ATOM     83  HZ3 LYS A   6      18.302   1.417   0.579  1.00 82.42           H  
ATOM     84  N   GLU A   7      21.782   8.868   1.087  1.00 83.57           N  
ATOM     85  H   GLU A   7      20.997   9.333   0.654  1.00 83.57           H  
ATOM     86  CA  GLU A   7      22.619   9.693   1.977  1.00 83.57           C  
ATOM     87  HA  GLU A   7      23.573   9.893   1.487  1.00 83.57           H  
ATOM     88  C   GLU A   7      22.960   9.040   3.331  1.00 83.57           C  
ATOM     89  CB  GLU A   7      21.905  11.035   2.213  1.00 83.57           C  
ATOM     90  HB2 GLU A   7      20.930  10.839   2.660  1.00 83.57           H  
ATOM     91  HB3 GLU A   7      22.477  11.629   2.925  1.00 83.57           H  
ATOM     92  O   GLU A   7      23.809   9.529   4.074  1.00 83.57           O  
ATOM     93  CG  GLU A   7      21.698  11.863   0.932  1.00 83.57           C  
ATOM     94  HG2 GLU A   7      21.040  11.313   0.258  1.00 83.57           H  
ATOM     95  HG3 GLU A   7      21.184  12.785   1.201  1.00 83.57           H  
ATOM     96  CD  GLU A   7      23.011  12.212   0.212  1.00 83.57           C  
ATOM     97  OE1 GLU A   7      22.950  12.378  -1.027  1.00 83.57           O  
ATOM     98  OE2 GLU A   7      24.052  12.279   0.902  1.00 83.57           O  
ATOM     99  N   SER A   8      22.324   7.918   3.680  1.00 86.76           N  
ATOM    100  H   SER A   8      21.666   7.517   3.026  1.00 86.76           H  
ATOM    101  CA  SER A   8      22.689   7.149   4.869  1.00 86.76           C  
ATOM    102  HA  SER A   8      22.644   7.809   5.735  1.00 86.76           H  
ATOM    103  C   SER A   8      24.114   6.610   4.747  1.00 86.76           C  
ATOM    104  CB  SER A   8      21.713   5.993   5.093  1.00 86.76           C  
ATOM    105  HB2 SER A   8      21.760   5.301   4.251  1.00 86.76           H  
ATOM    106  HB3 SER A   8      21.990   5.460   6.002  1.00 86.76           H  
ATOM    107  O   SER A   8      24.406   5.790   3.877  1.00 86.76           O  
ATOM    108  OG  SER A   8      20.391   6.484   5.221  1.00 86.76           O  
ATOM    109  HG  SER A   8      20.411   7.279   5.759  1.00 86.76           H  
ATOM    110  N   VAL A   9      24.994   7.038   5.653  1.00 86.20           N  
ATOM    111  H   VAL A   9      24.711   7.769   6.290  1.00 86.20           H  
ATOM    112  CA  VAL A   9      26.364   6.527   5.746  1.00 86.20           C  
ATOM    113  HA  VAL A   9      26.721   6.320   4.737  1.00 86.20           H  
ATOM    114  C   VAL A   9      26.362   5.219   6.528  1.00 86.20           C  
ATOM    115  CB  VAL A   9      27.324   7.558   6.365  1.00 86.20           C  
ATOM    116  HB  VAL A   9      26.995   7.805   7.374  1.00 86.20           H  
ATOM    117  O   VAL A   9      25.982   5.175   7.698  1.00 86.20           O  
ATOM    118  CG1 VAL A   9      28.757   7.011   6.431  1.00 86.20           C  
ATOM    119 HG11 VAL A   9      29.432   7.784   6.800  1.00 86.20           H  
ATOM    120 HG12 VAL A   9      29.079   6.680   5.444  1.00 86.20           H  
ATOM    121 HG13 VAL A   9      28.804   6.166   7.119  1.00 86.20           H  
ATOM    122  CG2 VAL A   9      27.350   8.847   5.531  1.00 86.20           C  
ATOM    123 HG21 VAL A   9      27.636   8.627   4.503  1.00 86.20           H  
ATOM    124 HG22 VAL A   9      26.365   9.314   5.522  1.00 86.20           H  
ATOM    125 HG23 VAL A   9      28.055   9.558   5.961  1.00 86.20           H  
ATOM    126  N   LEU A  10      26.803   4.151   5.875  1.00 88.78           N  
ATOM    127  H   LEU A  10      27.114   4.277   4.923  1.00 88.78           H  
ATOM    128  CA  LEU A  10      26.969   2.834   6.469  1.00 88.78           C  
ATOM    129  HA  LEU A  10      26.363   2.786   7.374  1.00 88.78           H  
ATOM    130  C   LEU A  10      28.427   2.598   6.876  1.00 88.78           C  
ATOM    131  CB  LEU A  10      26.481   1.766   5.484  1.00 88.78           C  
ATOM    132  HB2 LEU A  10      26.737   0.780   5.871  1.00 88.78           H  
ATOM    133  HB3 LEU A  10      27.022   1.916   4.550  1.00 88.78           H  
ATOM    134  O   LEU A  10      29.345   3.124   6.235  1.00 88.78           O  
ATOM    135  CG  LEU A  10      24.977   1.808   5.176  1.00 88.78           C  
ATOM    136  HG  LEU A  10      24.750   2.730   4.640  1.00 88.78           H  
ATOM    137  CD1 LEU A  10      24.634   0.612   4.289  1.00 88.78           C  
ATOM    138 HD11 LEU A  10      25.162   0.697   3.340  1.00 88.78           H  
ATOM    139 HD12 LEU A  10      23.563   0.604   4.085  1.00 88.78           H  
ATOM    140 HD13 LEU A  10      24.906  -0.321   4.784  1.00 88.78           H  
ATOM    141  CD2 LEU A  10      24.097   1.737   6.427  1.00 88.78           C  
ATOM    142 HD21 LEU A  10      24.364   0.867   7.028  1.00 88.78           H  
ATOM    143 HD22 LEU A  10      23.050   1.669   6.132  1.00 88.78           H  
ATOM    144 HD23 LEU A  10      24.215   2.646   7.016  1.00 88.78           H  
ATOM    145  N   PRO A  11      28.659   1.789   7.925  1.00 89.28           N  
ATOM    146  CA  PRO A  11      30.003   1.466   8.380  1.00 89.28           C  
ATOM    147  HA  PRO A  11      30.538   2.387   8.614  1.00 89.28           H  
ATOM    148  C   PRO A  11      30.797   0.696   7.319  1.00 89.28           C  
ATOM    149  CB  PRO A  11      29.812   0.651   9.664  1.00 89.28           C  
ATOM    150  HB2 PRO A  11      29.756   1.327  10.517  1.00 89.28           H  
ATOM    151  HB3 PRO A  11      30.602  -0.084   9.816  1.00 89.28           H  
ATOM    152  O   PRO A  11      30.248   0.119   6.377  1.00 89.28           O  
ATOM    153  CG  PRO A  11      28.453  -0.015   9.457  1.00 89.28           C  
ATOM    154  HG2 PRO A  11      28.567  -0.895   8.823  1.00 89.28           H  
ATOM    155  HG3 PRO A  11      27.980  -0.278  10.403  1.00 89.28           H  
ATOM    156  CD  PRO A  11      27.670   1.060   8.710  1.00 89.28           C  
ATOM    157  HD2 PRO A  11      27.204   1.740   9.423  1.00 89.28           H  
ATOM    158  HD3 PRO A  11      26.908   0.593   8.085  1.00 89.28           H  
ATOM    159  N   LYS A  12      32.120   0.670   7.506  1.00 88.97           N  
ATOM    160  H   LYS A  12      32.493   1.183   8.292  1.00 88.97           H  
ATOM    161  CA  LYS A  12      33.052  -0.051   6.639  1.00 88.97           C  
ATOM    162  HA  LYS A  12      32.997   0.394   5.646  1.00 88.97           H  
ATOM    163  C   LYS A  12      32.667  -1.518   6.461  1.00 88.97           C  
ATOM    164  CB  LYS A  12      34.488   0.129   7.145  1.00 88.97           C  
ATOM    165  HB2 LYS A  12      35.161  -0.188   6.348  1.00 88.97           H  
ATOM    166  HB3 LYS A  12      34.668   1.188   7.330  1.00 88.97           H  
ATOM    167  O   LYS A  12      32.265  -2.190   7.410  1.00 88.97           O  
ATOM    168  CG  LYS A  12      34.804  -0.671   8.419  1.00 88.97           C  
ATOM    169  HG2 LYS A  12      34.103  -0.395   9.206  1.00 88.97           H  
ATOM    170  HG3 LYS A  12      34.712  -1.738   8.216  1.00 88.97           H  
ATOM    171  CD  LYS A  12      36.231  -0.400   8.898  1.00 88.97           C  
ATOM    172  HD2 LYS A  12      36.330   0.662   9.126  1.00 88.97           H  
ATOM    173  HD3 LYS A  12      36.934  -0.666   8.109  1.00 88.97           H  
ATOM    174  CE  LYS A  12      36.525  -1.216  10.159  1.00 88.97           C  
ATOM    175  HE2 LYS A  12      36.400  -2.274   9.928  1.00 88.97           H  
ATOM    176  HE3 LYS A  12      35.793  -0.949  10.921  1.00 88.97           H  
ATOM    177  NZ  LYS A  12      37.897  -0.952  10.655  1.00 88.97           N  
ATOM    178  HZ1 LYS A  12      38.015   0.034  10.843  1.00 88.97           H  
ATOM    179  HZ2 LYS A  12      38.076  -1.463  11.508  1.00 88.97           H  
ATOM    180  HZ3 LYS A  12      38.581  -1.222   9.962  1.00 88.97           H  
ATOM    181  N   GLY A  13      32.844  -2.032   5.250  1.00 83.36           N  
ATOM    182  H   GLY A  13      33.160  -1.431   4.502  1.00 83.36           H  
ATOM    183  CA  GLY A  13      32.571  -3.433   4.965  1.00 83.36           C  
ATOM    184  HA2 GLY A  13      33.168  -4.051   5.635  1.00 83.36           H  
ATOM    185  HA3 GLY A  13      31.519  -3.638   5.159  1.00 83.36           H  
ATOM    186  C   GLY A  13      32.889  -3.823   3.531  1.00 83.36           C  
ATOM    187  O   GLY A  13      33.135  -2.984   2.672  1.00 83.36           O  
ATOM    188  N   ASN A  14      32.828  -5.124   3.255  1.00 82.35           N  
ATOM    189  H   ASN A  14      32.637  -5.761   4.016  1.00 82.35           H  
ATOM    190  CA  ASN A  14      33.097  -5.687   1.927  1.00 82.35           C  
ATOM    191  HA  ASN A  14      33.908  -5.117   1.474  1.00 82.35           H  
ATOM    192  C   ASN A  14      31.911  -5.557   0.953  1.00 82.35           C  
ATOM    193  CB  ASN A  14      33.568  -7.142   2.104  1.00 82.35           C  
ATOM    194  HB2 ASN A  14      32.840  -7.695   2.698  1.00 82.35           H  
ATOM    195  HB3 ASN A  14      33.645  -7.626   1.130  1.00 82.35           H  
ATOM    196  O   ASN A  14      31.869  -6.229  -0.079  1.00 82.35           O  
ATOM    197  CG  ASN A  14      34.938  -7.232   2.748  1.00 82.35           C  
ATOM    198  ND2 ASN A  14      35.208  -8.287   3.478  1.00 82.35           N  
ATOM    199 HD21 ASN A  14      34.532  -9.027   3.610  1.00 82.35           H  
ATOM    200 HD22 ASN A  14      36.126  -8.323   3.897  1.00 82.35           H  
ATOM    201  OD1 ASN A  14      35.787  -6.373   2.580  1.00 82.35           O  
ATOM    202  N   SER A  15      30.919  -4.724   1.278  1.00 83.20           N  
ATOM    203  H   SER A  15      31.067  -4.094   2.053  1.00 83.20           H  
ATOM    204  CA  SER A  15      29.755  -4.522   0.423  1.00 83.20           C  
ATOM    205  HA  SER A  15      29.369  -5.494   0.117  1.00 83.20           H  
ATOM    206  C   SER A  15      30.152  -3.733  -0.821  1.00 83.20           C  
ATOM    207  CB  SER A  15      28.645  -3.806   1.191  1.00 83.20           C  
ATOM    208  HB2 SER A  15      28.298  -4.442   2.006  1.00 83.20           H  
ATOM    209  HB3 SER A  15      29.043  -2.885   1.617  1.00 83.20           H  
ATOM    210  O   SER A  15      30.461  -2.547  -0.746  1.00 83.20           O  
ATOM    211  OG  SER A  15      27.562  -3.514   0.325  1.00 83.20           O  
ATOM    212  HG  SER A  15      27.038  -2.837   0.758  1.00 83.20           H  
ATOM    213  N   LYS A  16      30.050  -4.379  -1.987  1.00 78.46           N  
ATOM    214  H   LYS A  16      29.882  -5.375  -1.954  1.00 78.46           H  
ATOM    215  CA  LYS A  16      30.216  -3.731  -3.299  1.00 78.46           C  
ATOM    216  HA  LYS A  16      31.177  -3.217  -3.327  1.00 78.46           H  
ATOM    217  C   LYS A  16      29.166  -2.649  -3.580  1.00 78.46           C  
ATOM    218  CB  LYS A  16      30.171  -4.778  -4.423  1.00 78.46           C  
ATOM    219  HB2 LYS A  16      29.222  -5.313  -4.380  1.00 78.46           H  
ATOM    220  HB3 LYS A  16      30.215  -4.253  -5.377  1.00 78.46           H  
ATOM    221  O   LYS A  16      29.306  -1.918  -4.548  1.00 78.46           O  
ATOM    222  CG  LYS A  16      31.330  -5.784  -4.382  1.00 78.46           C  
ATOM    223  HG2 LYS A  16      31.255  -6.399  -3.485  1.00 78.46           H  
ATOM    224  HG3 LYS A  16      32.276  -5.244  -4.368  1.00 78.46           H  
ATOM    225  CD  LYS A  16      31.275  -6.682  -5.627  1.00 78.46           C  
ATOM    226  HD2 LYS A  16      30.323  -7.212  -5.647  1.00 78.46           H  
ATOM    227  HD3 LYS A  16      31.341  -6.053  -6.515  1.00 78.46           H  
ATOM    228  CE  LYS A  16      32.426  -7.695  -5.642  1.00 78.46           C  
ATOM    229  HE2 LYS A  16      33.366  -7.150  -5.558  1.00 78.46           H  
ATOM    230  HE3 LYS A  16      32.335  -8.346  -4.773  1.00 78.46           H  
ATOM    231  NZ  LYS A  16      32.423  -8.501  -6.893  1.00 78.46           N  
ATOM    232  HZ1 LYS A  16      33.190  -9.158  -6.907  1.00 78.46           H  
ATOM    233  HZ2 LYS A  16      32.521  -7.904  -7.701  1.00 78.46           H  
ATOM    234  HZ3 LYS A  16      31.561  -9.017  -6.997  1.00 78.46           H  
ATOM    235  N   LYS A  17      28.104  -2.571  -2.770  1.00 82.76           N  
ATOM    236  H   LYS A  17      28.085  -3.167  -1.955  1.00 82.76           H  
ATOM    237  CA  LYS A  17      27.065  -1.546  -2.916  1.00 82.76           C  
ATOM    238  HA  LYS A  17      26.898  -1.347  -3.974  1.00 82.76           H  
ATOM    239  C   LYS A  17      27.476  -0.212  -2.313  1.00 82.76           C  
ATOM    240  CB  LYS A  17      25.747  -1.994  -2.278  1.00 82.76           C  
ATOM    241  HB2 LYS A  17      25.021  -1.188  -2.388  1.00 82.76           H  
ATOM    242  HB3 LYS A  17      25.902  -2.156  -1.211  1.00 82.76           H  
ATOM    243  O   LYS A  17      26.860   0.776  -2.669  1.00 82.76           O  
ATOM    244  CG  LYS A  17      25.167  -3.257  -2.919  1.00 82.76           C  
ATOM    245  HG2 LYS A  17      24.961  -3.073  -3.974  1.00 82.76           H  
ATOM    246  HG3 LYS A  17      25.874  -4.081  -2.825  1.00 82.76           H  
ATOM    247  CD  LYS A  17      23.873  -3.618  -2.191  1.00 82.76           C  
ATOM    248  HD2 LYS A  17      24.099  -3.753  -1.133  1.00 82.76           H  
ATOM    249  HD3 LYS A  17      23.157  -2.803  -2.297  1.00 82.76           H  
ATOM    250  CE  LYS A  17      23.287  -4.906  -2.762  1.00 82.76           C  
ATOM    251  HE2 LYS A  17      22.922  -4.710  -3.770  1.00 82.76           H  
ATOM    252  HE3 LYS A  17      24.084  -5.647  -2.830  1.00 82.76           H  
ATOM    253  NZ  LYS A  17      22.207  -5.402  -1.877  1.00 82.76           N  
ATOM    254  HZ1 LYS A  17      21.480  -4.706  -1.786  1.00 82.76           H  
ATOM    255  HZ2 LYS A  17      21.838  -6.280  -2.213  1.00 82.76           H  
ATOM    256  HZ3 LYS A  17      22.584  -5.560  -0.954  1.00 82.76           H  
ATOM    257  N   LEU A  18      28.436  -0.176  -1.384  1.00 85.85           N  
ATOM    258  H   LEU A  18      28.995  -0.999  -1.210  1.00 85.85           H  
ATOM    259  CA  LEU A  18      28.830   1.080  -0.748  1.00 85.85           C  
ATOM    260  HA  LEU A  18      27.939   1.568  -0.353  1.00 85.85           H  
ATOM    261  C   LEU A  18      29.438   2.016  -1.788  1.00 85.85           C  
ATOM    262  CB  LEU A  18      29.823   0.835   0.399  1.00 85.85           C  
ATOM    263  HB2 LEU A  18      30.664   0.262   0.009  1.00 85.85           H  
ATOM    264  HB3 LEU A  18      30.198   1.799   0.743  1.00 85.85           H  
ATOM    265  O   LEU A  18      30.345   1.621  -2.520  1.00 85.85           O  
ATOM    266  CG  LEU A  18      29.233   0.099   1.605  1.00 85.85           C  
ATOM    267  HG  LEU A  18      28.779  -0.831   1.264  1.00 85.85           H  
ATOM    268  CD1 LEU A  18      30.342  -0.230   2.606  1.00 85.85           C  
ATOM    269 HD11 LEU A  18      29.929  -0.757   3.466  1.00 85.85           H  
ATOM    270 HD12 LEU A  18      31.099  -0.854   2.131  1.00 85.85           H  
ATOM    271 HD13 LEU A  18      30.808   0.691   2.957  1.00 85.85           H  
ATOM    272  CD2 LEU A  18      28.164   0.913   2.325  1.00 85.85           C  
ATOM    273 HD21 LEU A  18      27.805   0.344   3.183  1.00 85.85           H  
ATOM    274 HD22 LEU A  18      28.578   1.861   2.667  1.00 85.85           H  
ATOM    275 HD23 LEU A  18      27.316   1.115   1.669  1.00 85.85           H  
ATOM    276  N   ILE A  19      28.959   3.256  -1.811  1.00 86.02           N  
ATOM    277  H   ILE A  19      28.233   3.507  -1.155  1.00 86.02           H  
ATOM    278  CA  ILE A  19      29.529   4.313  -2.645  1.00 86.02           C  
ATOM    279  HA  ILE A  19      30.116   3.862  -3.445  1.00 86.02           H  
ATOM    280  C   ILE A  19      30.483   5.128  -1.781  1.00 86.02           C  
ATOM    281  CB  ILE A  19      28.421   5.145  -3.320  1.00 86.02           C  
ATOM    282  HB  ILE A  19      27.730   5.499  -2.556  1.00 86.02           H  
ATOM    283  O   ILE A  19      30.158   5.485  -0.645  1.00 86.02           O  
ATOM    284  CG1 ILE A  19      27.647   4.248  -4.309  1.00 86.02           C  
ATOM    285 HG12 ILE A  19      27.346   3.322  -3.820  1.00 86.02           H  
ATOM    286 HG13 ILE A  19      28.296   3.988  -5.145  1.00 86.02           H  
ATOM    287  CG2 ILE A  19      29.008   6.362  -4.056  1.00 86.02           C  
ATOM    288 HG21 ILE A  19      28.221   6.963  -4.512  1.00 86.02           H  
ATOM    289 HG22 ILE A  19      29.515   7.025  -3.355  1.00 86.02           H  
ATOM    290 HG23 ILE A  19      29.710   6.050  -4.830  1.00 86.02           H  
ATOM    291  CD1 ILE A  19      26.379   4.902  -4.853  1.00 86.02           C  
ATOM    292 HD11 ILE A  19      25.697   5.105  -4.028  1.00 86.02           H  
ATOM    293 HD12 ILE A  19      25.913   4.215  -5.559  1.00 86.02           H  
ATOM    294 HD13 ILE A  19      26.603   5.825  -5.388  1.00 86.02           H  
ATOM    295  N   ARG A  20      31.682   5.382  -2.307  1.00 86.25           N  
ATOM    296  H   ARG A  20      31.841   5.135  -3.273  1.00 86.25           H  
ATOM    297  CA  ARG A  20      32.695   6.192  -1.627  1.00 86.25           C  
ATOM    298  HA  ARG A  20      32.911   5.758  -0.651  1.00 86.25           H  
ATOM    299  C   ARG A  20      32.160   7.605  -1.407  1.00 86.25           C  
ATOM    300  CB  ARG A  20      33.991   6.243  -2.443  1.00 86.25           C  
ATOM    301  HB2 ARG A  20      34.717   6.820  -1.871  1.00 86.25           H  
ATOM    302  HB3 ARG A  20      33.811   6.751  -3.390  1.00 86.25           H  
ATOM    303  O   ARG A  20      31.487   8.151  -2.274  1.00 86.25           O  
ATOM    304  CG  ARG A  20      34.594   4.862  -2.709  1.00 86.25           C  
ATOM    305  HG2 ARG A  20      33.909   4.260  -3.307  1.00 86.25           H  
ATOM    306  HG3 ARG A  20      34.780   4.370  -1.755  1.00 86.25           H  
ATOM    307  CD  ARG A  20      35.918   5.009  -3.453  1.00 86.25           C  
ATOM    308  HD2 ARG A  20      35.735   5.500  -4.409  1.00 86.25           H  
ATOM    309  HD3 ARG A  20      36.584   5.647  -2.872  1.00 86.25           H  
ATOM    310  NE  ARG A  20      36.551   3.697  -3.676  1.00 86.25           N  
ATOM    311  HE  ARG A  20      36.057   2.881  -3.345  1.00 86.25           H  
ATOM    312  NH1 ARG A  20      38.424   4.532  -4.709  1.00 86.25           N  
ATOM    313 HH11 ARG A  20      39.325   4.425  -5.154  1.00 86.25           H  
ATOM    314 HH12 ARG A  20      38.147   5.480  -4.498  1.00 86.25           H  
ATOM    315  NH2 ARG A  20      38.181   2.320  -4.450  1.00 86.25           N  
ATOM    316 HH21 ARG A  20      37.682   1.523  -4.081  1.00 86.25           H  
ATOM    317 HH22 ARG A  20      39.076   2.220  -4.908  1.00 86.25           H  
ATOM    318  CZ  ARG A  20      37.712   3.526  -4.278  1.00 86.25           C  
ATOM    319  N   ARG A  21      32.443   8.176  -0.237  1.00 86.04           N  
ATOM    320  H   ARG A  21      33.037   7.669   0.404  1.00 86.04           H  
ATOM    321  CA  ARG A  21      32.044   9.554   0.102  1.00 86.04           C  
ATOM    322  HA  ARG A  21      31.061   9.765  -0.319  1.00 86.04           H  
ATOM    323  C   ARG A  21      32.969  10.602  -0.514  1.00 86.04           C  
ATOM    324  CB  ARG A  21      31.996   9.725   1.623  1.00 86.04           C  
ATOM    325  HB2 ARG A  21      32.952   9.417   2.047  1.00 86.04           H  
ATOM    326  HB3 ARG A  21      31.851  10.782   1.846  1.00 86.04           H  
ATOM    327  O   ARG A  21      32.557  11.742  -0.667  1.00 86.04           O  
ATOM    328  CG  ARG A  21      30.855   8.919   2.261  1.00 86.04           C  
ATOM    329  HG2 ARG A  21      29.895   9.333   1.952  1.00 86.04           H  
ATOM    330  HG3 ARG A  21      30.904   7.882   1.928  1.00 86.04           H  
ATOM    331  CD  ARG A  21      30.944   8.942   3.789  1.00 86.04           C  
ATOM    332  HD2 ARG A  21      30.112   8.364   4.191  1.00 86.04           H  
ATOM    333  HD3 ARG A  21      31.879   8.467   4.085  1.00 86.04           H  
ATOM    334  NE  ARG A  21      30.884  10.319   4.312  1.00 86.04           N  
ATOM    335  HE  ARG A  21      30.562  11.026   3.667  1.00 86.04           H  
ATOM    336  NH1 ARG A  21      31.699   9.897   6.415  1.00 86.04           N  
ATOM    337 HH11 ARG A  21      31.735   8.913   6.190  1.00 86.04           H  
ATOM    338 HH12 ARG A  21      32.013  10.238   7.313  1.00 86.04           H  
ATOM    339  NH2 ARG A  21      31.254  11.998   5.797  1.00 86.04           N  
ATOM    340 HH21 ARG A  21      31.590  12.332   6.689  1.00 86.04           H  
ATOM    341 HH22 ARG A  21      30.989  12.669   5.089  1.00 86.04           H  
ATOM    342  CZ  ARG A  21      31.276  10.730   5.503  1.00 86.04           C  
ATOM    343  N   ASP A  22      34.188  10.185  -0.826  1.00 84.51           N  
ATOM    344  H   ASP A  22      34.407   9.205  -0.721  1.00 84.51           H  
ATOM    345  CA  ASP A  22      35.262  10.974  -1.413  1.00 84.51           C  
ATOM    346  HA  ASP A  22      34.845  11.789  -2.005  1.00 84.51           H  
ATOM    347  C   ASP A  22      36.079  10.048  -2.331  1.00 84.51           C  
ATOM    348  CB  ASP A  22      36.117  11.557  -0.278  1.00 84.51           C  
ATOM    349  HB2 ASP A  22      36.845  10.813   0.046  1.00 84.51           H  
ATOM    350  HB3 ASP A  22      35.477  11.793   0.572  1.00 84.51           H  
ATOM    351  O   ASP A  22      36.074   8.827  -2.122  1.00 84.51           O  
ATOM    352  CG  ASP A  22      36.844  12.832  -0.697  1.00 84.51           C  
ATOM    353  OD1 ASP A  22      37.215  12.909  -1.886  1.00 84.51           O  
ATOM    354  OD2 ASP A  22      36.994  13.703   0.187  1.00 84.51           O  
ATOM    355  N   GLU A  23      36.757  10.586  -3.342  1.00 81.51           N  
ATOM    356  H   GLU A  23      36.877  11.588  -3.336  1.00 81.51           H  
ATOM    357  CA  GLU A  23      37.468   9.798  -4.362  1.00 81.51           C  
ATOM    358  HA  GLU A  23      36.751   9.156  -4.874  1.00 81.51           H  
ATOM    359  C   GLU A  23      38.525   8.872  -3.733  1.00 81.51           C  
ATOM    360  CB  GLU A  23      38.099  10.731  -5.413  1.00 81.51           C  
ATOM    361  HB2 GLU A  23      38.707  10.121  -6.081  1.00 81.51           H  
ATOM    362  HB3 GLU A  23      38.743  11.459  -4.919  1.00 81.51           H  
ATOM    363  O   GLU A  23      38.608   7.677  -4.066  1.00 81.51           O  
ATOM    364  CG  GLU A  23      37.033  11.459  -6.253  1.00 81.51           C  
ATOM    365  HG2 GLU A  23      36.494  12.159  -5.614  1.00 81.51           H  
ATOM    366  HG3 GLU A  23      36.317  10.717  -6.608  1.00 81.51           H  
ATOM    367  CD  GLU A  23      37.597  12.218  -7.469  1.00 81.51           C  
ATOM    368  OE1 GLU A  23      36.775  12.546  -8.357  1.00 81.51           O  
ATOM    369  OE2 GLU A  23      38.827  12.431  -7.538  1.00 81.51           O  
ATOM    370  N   ASP A  24      39.234   9.393  -2.728  1.00 84.64           N  
ATOM    371  H   ASP A  24      39.119  10.383  -2.568  1.00 84.64           H  
ATOM    372  CA  ASP A  24      40.332   8.722  -2.025  1.00 84.64           C  
ATOM    373  HA  ASP A  24      40.886   8.117  -2.743  1.00 84.64           H  
ATOM    374  C   ASP A  24      39.875   7.776  -0.901  1.00 84.64           C  
ATOM    375  CB  ASP A  24      41.281   9.795  -1.472  1.00 84.64           C  
ATOM    376  HB2 ASP A  24      42.029   9.316  -0.839  1.00 84.64           H  
ATOM    377  HB3 ASP A  24      40.714  10.490  -0.852  1.00 84.64           H  
ATOM    378  O   ASP A  24      40.681   7.060  -0.295  1.00 84.64           O  
ATOM    379  CG  ASP A  24      42.022  10.557  -2.573  1.00 84.64           C  
ATOM    380  OD1 ASP A  24      42.338   9.915  -3.600  1.00 84.64           O  
ATOM    381  OD2 ASP A  24      42.329  11.741  -2.324  1.00 84.64           O  
ATOM    382  N   TRP A  25      38.580   7.746  -0.579  1.00 86.42           N  
ATOM    383  H   TRP A  25      37.941   8.307  -1.124  1.00 86.42           H  
ATOM    384  CA  TRP A  25      38.085   7.000   0.577  1.00 86.42           C  
ATOM    385  HA  TRP A  25      38.894   6.895   1.299  1.00 86.42           H  
ATOM    386  C   TRP A  25      37.644   5.592   0.192  1.00 86.42           C  
ATOM    387  CB  TRP A  25      36.987   7.781   1.297  1.00 86.42           C  
ATOM    388  HB2 TRP A  25      36.255   8.129   0.568  1.00 86.42           H  
ATOM    389  HB3 TRP A  25      36.476   7.099   1.976  1.00 86.42           H  
ATOM    390  O   TRP A  25      36.557   5.371  -0.336  1.00 86.42           O  
ATOM    391  CG  TRP A  25      37.451   8.950   2.112  1.00 86.42           C  
ATOM    392  CD1 TRP A  25      38.586   9.670   1.935  1.00 86.42           C  
ATOM    393  HD1 TRP A  25      39.321   9.510   1.161  1.00 86.42           H  
ATOM    394  CD2 TRP A  25      36.749   9.598   3.213  1.00 86.42           C  
ATOM    395  CE2 TRP A  25      37.516  10.720   3.645  1.00 86.42           C  
ATOM    396  CE3 TRP A  25      35.522   9.359   3.871  1.00 86.42           C  
ATOM    397  HE3 TRP A  25      34.921   8.518   3.558  1.00 86.42           H  
ATOM    398  NE1 TRP A  25      38.621  10.720   2.827  1.00 86.42           N  
ATOM    399  HE1 TRP A  25      39.284  11.477   2.748  1.00 86.42           H  
ATOM    400  CH2 TRP A  25      35.861  11.310   5.306  1.00 86.42           C  
ATOM    401  HH2 TRP A  25      35.517  11.969   6.089  1.00 86.42           H  
ATOM    402  CZ2 TRP A  25      37.086  11.570   4.671  1.00 86.42           C  
ATOM    403  HZ2 TRP A  25      37.683  12.429   4.944  1.00 86.42           H  
ATOM    404  CZ3 TRP A  25      35.085  10.206   4.908  1.00 86.42           C  
ATOM    405  HZ3 TRP A  25      34.144  10.008   5.401  1.00 86.42           H  
ATOM    406  N   ASP A  26      38.464   4.598   0.531  1.00 87.12           N  
ATOM    407  H   ASP A  26      39.392   4.844   0.845  1.00 87.12           H  
ATOM    408  CA  ASP A  26      38.091   3.189   0.393  1.00 87.12           C  
ATOM    409  HA  ASP A  26      37.750   3.030  -0.630  1.00 87.12           H  
ATOM    410  C   ASP A  26      36.935   2.820   1.343  1.00 87.12           C  
ATOM    411  CB  ASP A  26      39.320   2.292   0.614  1.00 87.12           C  
ATOM    412  HB2 ASP A  26      40.094   2.577  -0.098  1.00 87.12           H  
ATOM    413  HB3 ASP A  26      39.707   2.463   1.619  1.00 87.12           H  
ATOM    414  O   ASP A  26      37.053   2.915   2.572  1.00 87.12           O  
ATOM    415  CG  ASP A  26      39.031   0.792   0.443  1.00 87.12           C  
ATOM    416  OD1 ASP A  26      37.910   0.423   0.016  1.00 87.12           O  
ATOM    417  OD2 ASP A  26      39.923  -0.010   0.793  1.00 87.12           O  
ATOM    418  N   THR A  27      35.831   2.314   0.787  1.00 88.42           N  
ATOM    419  H   THR A  27      35.819   2.171  -0.212  1.00 88.42           H  
ATOM    420  CA  THR A  27      34.656   1.895   1.565  1.00 88.42           C  
ATOM    421  HA  THR A  27      34.349   2.749   2.169  1.00 88.42           H  
ATOM    422  C   THR A  27      34.952   0.757   2.537  1.00 88.42           C  
ATOM    423  CB  THR A  27      33.474   1.486   0.678  1.00 88.42           C  
ATOM    424  HB  THR A  27      32.632   1.237   1.324  1.00 88.42           H  
ATOM    425  O   THR A  27      34.288   0.636   3.569  1.00 88.42           O  
ATOM    426  CG2 THR A  27      33.040   2.582  -0.283  1.00 88.42           C  
ATOM    427 HG21 THR A  27      33.742   2.627  -1.116  1.00 88.42           H  
ATOM    428 HG22 THR A  27      33.003   3.541   0.235  1.00 88.42           H  
ATOM    429 HG23 THR A  27      32.051   2.355  -0.680  1.00 88.42           H  
ATOM    430  OG1 THR A  27      33.796   0.371  -0.123  1.00 88.42           O  
ATOM    431  HG1 THR A  27      33.028   0.196  -0.672  1.00 88.42           H  
ATOM    432  N   LYS A  28      35.993  -0.045   2.283  1.00 89.68           N  
ATOM    433  H   LYS A  28      36.504   0.102   1.424  1.00 89.68           H  
ATOM    434  CA  LYS A  28      36.448  -1.087   3.216  1.00 89.68           C  
ATOM    435  HA  LYS A  28      35.588  -1.669   3.550  1.00 89.68           H  
ATOM    436  C   LYS A  28      37.117  -0.525   4.468  1.00 89.68           C  
ATOM    437  CB  LYS A  28      37.434  -2.018   2.515  1.00 89.68           C  
ATOM    438  HB2 LYS A  28      38.274  -1.432   2.139  1.00 89.68           H  
ATOM    439  HB3 LYS A  28      37.820  -2.728   3.247  1.00 89.68           H  
ATOM    440  O   LYS A  28      37.186  -1.221   5.481  1.00 89.68           O  
ATOM    441  CG  LYS A  28      36.797  -2.804   1.368  1.00 89.68           C  
ATOM    442  HG2 LYS A  28      36.409  -2.124   0.611  1.00 89.68           H  
ATOM    443  HG3 LYS A  28      35.987  -3.423   1.753  1.00 89.68           H  
ATOM    444  CD  LYS A  28      37.881  -3.686   0.752  1.00 89.68           C  
ATOM    445  HD2 LYS A  28      38.668  -3.044   0.357  1.00 89.68           H  
ATOM    446  HD3 LYS A  28      38.300  -4.334   1.523  1.00 89.68           H  
ATOM    447  CE  LYS A  28      37.300  -4.541  -0.369  1.00 89.68           C  
ATOM    448  HE2 LYS A  28      36.534  -5.191   0.054  1.00 89.68           H  
ATOM    449  HE3 LYS A  28      36.832  -3.878  -1.096  1.00 89.68           H  
ATOM    450  NZ  LYS A  28      38.375  -5.337  -1.007  1.00 89.68           N  
ATOM    451  HZ1 LYS A  28      39.087  -4.716  -1.363  1.00 89.68           H  
ATOM    452  HZ2 LYS A  28      38.016  -5.890  -1.773  1.00 89.68           H  
ATOM    453  HZ3 LYS A  28      38.805  -5.947  -0.327  1.00 89.68           H  
ATOM    454  N   ARG A  29      37.609   0.716   4.419  1.00 89.80           N  
ATOM    455  H   ARG A  29      37.502   1.223   3.552  1.00 89.80           H  
ATOM    456  CA  ARG A  29      38.253   1.399   5.550  1.00 89.80           C  
ATOM    457  HA  ARG A  29      38.533   0.672   6.312  1.00 89.80           H  
ATOM    458  C   ARG A  29      37.310   2.377   6.237  1.00 89.80           C  
ATOM    459  CB  ARG A  29      39.531   2.106   5.075  1.00 89.80           C  
ATOM    460  HB2 ARG A  29      39.926   2.701   5.898  1.00 89.80           H  
ATOM    461  HB3 ARG A  29      39.292   2.779   4.252  1.00 89.80           H  
ATOM    462  O   ARG A  29      37.251   2.375   7.464  1.00 89.80           O  
ATOM    463  CG  ARG A  29      40.607   1.112   4.619  1.00 89.80           C  
ATOM    464  HG2 ARG A  29      40.812   0.402   5.420  1.00 89.80           H  
ATOM    465  HG3 ARG A  29      40.260   0.571   3.739  1.00 89.80           H  
ATOM    466  CD  ARG A  29      41.894   1.865   4.272  1.00 89.80           C  
ATOM    467  HD2 ARG A  29      42.224   2.416   5.153  1.00 89.80           H  
ATOM    468  HD3 ARG A  29      41.680   2.577   3.475  1.00 89.80           H  
ATOM    469  NE  ARG A  29      42.957   0.943   3.830  1.00 89.80           N  
ATOM    470  HE  ARG A  29      42.661   0.032   3.511  1.00 89.80           H  
ATOM    471  NH1 ARG A  29      44.696   2.442   3.932  1.00 89.80           N  
ATOM    472 HH11 ARG A  29      44.049   3.177   4.176  1.00 89.80           H  
ATOM    473 HH12 ARG A  29      45.666   2.673   3.770  1.00 89.80           H  
ATOM    474  NH2 ARG A  29      45.089   0.342   3.293  1.00 89.80           N  
ATOM    475 HH21 ARG A  29      44.774  -0.585   3.047  1.00 89.80           H  
ATOM    476 HH22 ARG A  29      46.059   0.594   3.167  1.00 89.80           H  
ATOM    477  CZ  ARG A  29      44.237   1.245   3.690  1.00 89.80           C  
ATOM    478  N   TYR A  30      36.547   3.144   5.462  1.00 90.87           N  
ATOM    479  H   TYR A  30      36.703   3.099   4.465  1.00 90.87           H  
ATOM    480  CA  TYR A  30      35.778   4.289   5.962  1.00 90.87           C  
ATOM    481  HA  TYR A  30      36.006   4.444   7.016  1.00 90.87           H  
ATOM    482  C   TYR A  30      34.258   4.118   5.882  1.00 90.87           C  
ATOM    483  CB  TYR A  30      36.240   5.544   5.212  1.00 90.87           C  
ATOM    484  HB2 TYR A  30      36.012   5.435   4.152  1.00 90.87           H  
ATOM    485  HB3 TYR A  30      35.686   6.407   5.580  1.00 90.87           H  
ATOM    486  O   TYR A  30      33.522   4.962   6.388  1.00 90.87           O  
ATOM    487  CG  TYR A  30      37.720   5.818   5.391  1.00 90.87           C  
ATOM    488  CD1 TYR A  30      38.190   6.334   6.614  1.00 90.87           C  
ATOM    489  HD1 TYR A  30      37.492   6.571   7.403  1.00 90.87           H  
ATOM    490  CD2 TYR A  30      38.625   5.532   4.351  1.00 90.87           C  
ATOM    491  HD2 TYR A  30      38.261   5.160   3.405  1.00 90.87           H  
ATOM    492  CE1 TYR A  30      39.565   6.570   6.800  1.00 90.87           C  
ATOM    493  HE1 TYR A  30      39.923   6.986   7.730  1.00 90.87           H  
ATOM    494  CE2 TYR A  30      40.002   5.757   4.536  1.00 90.87           C  
ATOM    495  HE2 TYR A  30      40.701   5.580   3.733  1.00 90.87           H  
ATOM    496  OH  TYR A  30      41.804   6.485   5.932  1.00 90.87           O  
ATOM    497  HH  TYR A  30      41.987   7.006   6.717  1.00 90.87           H  
ATOM    498  CZ  TYR A  30      40.473   6.279   5.759  1.00 90.87           C  
ATOM    499  N   GLY A  31      33.769   3.033   5.277  1.00 88.76           N  
ATOM    500  H   GLY A  31      34.408   2.385   4.839  1.00 88.76           H  
ATOM    501  CA  GLY A  31      32.353   2.928   4.941  1.00 88.76           C  
ATOM    502  HA2 GLY A  31      31.755   3.213   5.807  1.00 88.76           H  
ATOM    503  HA3 GLY A  31      32.091   1.908   4.660  1.00 88.76           H  
ATOM    504  C   GLY A  31      31.981   3.828   3.771  1.00 88.76           C  
ATOM    505  O   GLY A  31      32.838   4.290   3.018  1.00 88.76           O  
ATOM    506  N   GLY A  32      30.688   4.042   3.577  1.00 90.37           N  
ATOM    507  H   GLY A  32      30.019   3.703   4.254  1.00 90.37           H  
ATOM    508  CA  GLY A  32      30.197   4.771   2.415  1.00 90.37           C  
ATOM    509  HA2 GLY A  32      30.438   4.209   1.513  1.00 90.37           H  
ATOM    510  HA3 GLY A  32      30.693   5.740   2.353  1.00 90.37           H  
ATOM    511  C   GLY A  32      28.696   4.993   2.453  1.00 90.37           C  
ATOM    512  O   GLY A  32      28.022   4.548   3.380  1.00 90.37           O  
ATOM    513  N   PHE A  33      28.172   5.671   1.441  1.00 89.97           N  
ATOM    514  H   PHE A  33      28.781   5.963   0.690  1.00 89.97           H  
ATOM    515  CA  PHE A  33      26.731   5.831   1.253  1.00 89.97           C  
ATOM    516  HA  PHE A  33      26.293   6.237   2.165  1.00 89.97           H  
ATOM    517  C   PHE A  33      26.051   4.476   0.975  1.00 89.97           C  
ATOM    518  CB  PHE A  33      26.508   6.837   0.118  1.00 89.97           C  
ATOM    519  HB2 PHE A  33      25.441   6.900  -0.098  1.00 89.97           H  
ATOM    520  HB3 PHE A  33      26.995   6.465  -0.784  1.00 89.97           H  
ATOM    521  O   PHE A  33      26.684   3.585   0.393  1.00 89.97           O  
ATOM    522  CG  PHE A  33      27.010   8.238   0.412  1.00 89.97           C  
ATOM    523  CD1 PHE A  33      26.449   8.966   1.478  1.00 89.97           C  
ATOM    524  HD1 PHE A  33      25.672   8.529   2.087  1.00 89.97           H  
ATOM    525  CD2 PHE A  33      27.989   8.839  -0.406  1.00 89.97           C  
ATOM    526  HD2 PHE A  33      28.407   8.304  -1.245  1.00 89.97           H  
ATOM    527  CE1 PHE A  33      26.850  10.291   1.718  1.00 89.97           C  
ATOM    528  HE1 PHE A  33      26.362  10.870   2.488  1.00 89.97           H  
ATOM    529  CE2 PHE A  33      28.379  10.170  -0.172  1.00 89.97           C  
ATOM    530  HE2 PHE A  33      29.078  10.654  -0.839  1.00 89.97           H  
ATOM    531  CZ  PHE A  33      27.811  10.895   0.890  1.00 89.97           C  
ATOM    532  HZ  PHE A  33      28.069  11.934   1.032  1.00 89.97           H  
ATOM    533  N   ASP A  34      24.775   4.317   1.370  1.00 86.90           N  
ATOM    534  H   ASP A  34      24.353   5.090   1.863  1.00 86.90           H  
ATOM    535  CA  ASP A  34      23.952   3.093   1.208  1.00 86.90           C  
ATOM    536  HA  ASP A  34      24.590   2.250   1.471  1.00 86.90           H  
ATOM    537  C   ASP A  34      23.521   2.848  -0.251  1.00 86.90           C  
ATOM    538  CB  ASP A  34      22.754   3.042   2.184  1.00 86.90           C  
ATOM    539  HB2 ASP A  34      22.106   3.902   2.017  1.00 86.90           H  
ATOM    540  HB3 ASP A  34      23.117   3.105   3.209  1.00 86.90           H  
ATOM    541  O   ASP A  34      22.342   2.743  -0.608  1.00 86.90           O  
ATOM    542  CG  ASP A  34      21.933   1.740   2.025  1.00 86.90           C  
ATOM    543  OD1 ASP A  34      22.522   0.678   1.717  1.00 86.90           O  
ATOM    544  OD2 ASP A  34      20.680   1.779   2.126  1.00 86.90           O  
ATOM    545  N   GLY A  35      24.527   2.749  -1.109  1.00 82.95           N  
ATOM    546  H   GLY A  35      25.454   2.911  -0.742  1.00 82.95           H  
ATOM    547  CA  GLY A  35      24.404   2.449  -2.516  1.00 82.95           C  
ATOM    548  HA2 GLY A  35      25.407   2.455  -2.943  1.00 82.95           H  
ATOM    549  HA3 GLY A  35      23.955   1.463  -2.637  1.00 82.95           H  
ATOM    550  C   GLY A  35      23.641   3.467  -3.345  1.00 82.95           C  
ATOM    551  O   GLY A  35      23.196   4.512  -2.860  1.00 82.95           O  
ATOM    552  N   PRO A  36      23.563   3.187  -4.651  1.00 86.20           N  
ATOM    553  CA  PRO A  36      22.977   4.108  -5.599  1.00 86.20           C  
ATOM    554  HA  PRO A  36      23.421   5.097  -5.487  1.00 86.20           H  
ATOM    555  C   PRO A  36      21.466   4.206  -5.411  1.00 86.20           C  
ATOM    556  CB  PRO A  36      23.336   3.558  -6.973  1.00 86.20           C  
ATOM    557  HB2 PRO A  36      24.269   4.000  -7.323  1.00 86.20           H  
ATOM    558  HB3 PRO A  36      22.536   3.750  -7.689  1.00 86.20           H  
ATOM    559  O   PRO A  36      20.781   3.218  -5.122  1.00 86.20           O  
ATOM    560  CG  PRO A  36      23.550   2.066  -6.742  1.00 86.20           C  
ATOM    561  HG2 PRO A  36      22.591   1.549  -6.784  1.00 86.20           H  
ATOM    562  HG3 PRO A  36      24.252   1.641  -7.459  1.00 86.20           H  
ATOM    563  CD  PRO A  36      24.090   2.004  -5.321  1.00 86.20           C  
ATOM    564  HD2 PRO A  36      23.754   1.087  -4.838  1.00 86.20           H  
ATOM    565  HD3 PRO A  36      25.180   2.043  -5.338  1.00 86.20           H  
ATOM    566  N   SER A  37      20.941   5.398  -5.656  1.00 86.46           N  
ATOM    567  H   SER A  37      21.561   6.159  -5.893  1.00 86.46           H  
ATOM    568  CA  SER A  37      19.511   5.619  -5.822  1.00 86.46           C  
ATOM    569  HA  SER A  37      18.975   5.122  -5.013  1.00 86.46           H  
ATOM    570  C   SER A  37      19.063   5.031  -7.160  1.00 86.46           C  
ATOM    571  CB  SER A  37      19.207   7.114  -5.747  1.00 86.46           C  
ATOM    572  HB2 SER A  37      19.817   7.634  -6.485  1.00 86.46           H  
ATOM    573  HB3 SER A  37      18.153   7.291  -5.962  1.00 86.46           H  
ATOM    574  O   SER A  37      19.709   5.224  -8.194  1.00 86.46           O  
ATOM    575  OG  SER A  37      19.515   7.604  -4.458  1.00 86.46           O  
ATOM    576  HG  SER A  37      19.761   8.528  -4.551  1.00 86.46           H  
ATOM    577  N   VAL A  38      17.946   4.304  -7.153  1.00 86.82           N  
ATOM    578  H   VAL A  38      17.438   4.217  -6.285  1.00 86.82           H  
ATOM    579  CA  VAL A  38      17.319   3.787  -8.378  1.00 86.82           C  
ATOM    580  HA  VAL A  38      18.098   3.473  -9.073  1.00 86.82           H  
ATOM    581  C   VAL A  38      16.529   4.918  -9.035  1.00 86.82           C  
ATOM    582  CB  VAL A  38      16.466   2.538  -8.094  1.00 86.82           C  
ATOM    583  HB  VAL A  38      15.709   2.779  -7.348  1.00 86.82           H  
ATOM    584  O   VAL A  38      15.783   5.613  -8.353  1.00 86.82           O  
ATOM    585  CG1 VAL A  38      15.765   2.017  -9.353  1.00 86.82           C  
ATOM    586 HG11 VAL A  38      15.223   1.098  -9.129  1.00 86.82           H  
ATOM    587 HG12 VAL A  38      15.044   2.751  -9.712  1.00 86.82           H  
ATOM    588 HG13 VAL A  38      16.494   1.818 -10.139  1.00 86.82           H  
ATOM    589  CG2 VAL A  38      17.349   1.401  -7.555  1.00 86.82           C  
ATOM    590 HG21 VAL A  38      18.116   1.148  -8.286  1.00 86.82           H  
ATOM    591 HG22 VAL A  38      16.736   0.520  -7.358  1.00 86.82           H  
ATOM    592 HG23 VAL A  38      17.831   1.703  -6.625  1.00 86.82           H  
ATOM    593  N   ALA A  39      16.698   5.116 -10.342  1.00 86.77           N  
ATOM    594  H   ALA A  39      17.302   4.488 -10.853  1.00 86.77           H  
ATOM    595  CA  ALA A  39      15.977   6.121 -11.120  1.00 86.77           C  
ATOM    596  HA  ALA A  39      15.782   6.992 -10.494  1.00 86.77           H  
ATOM    597  C   ALA A  39      14.628   5.602 -11.632  1.00 86.77           C  
ATOM    598  CB  ALA A  39      16.860   6.553 -12.297  1.00 86.77           C  
ATOM    599  HB1 ALA A  39      17.816   6.922 -11.925  1.00 86.77           H  
ATOM    600  HB2 ALA A  39      16.363   7.345 -12.856  1.00 86.77           H  
ATOM    601  HB3 ALA A  39      17.045   5.709 -12.962  1.00 86.77           H  
ATOM    602  O   ALA A  39      13.648   6.338 -11.634  1.00 86.77           O  
ATOM    603  N   TYR A  40      14.587   4.356 -12.101  1.00 86.98           N  
ATOM    604  H   TYR A  40      15.449   3.831 -12.132  1.00 86.98           H  
ATOM    605  CA  TYR A  40      13.375   3.646 -12.511  1.00 86.98           C  
ATOM    606  HA  TYR A  40      12.615   3.764 -11.739  1.00 86.98           H  
ATOM    607  C   TYR A  40      13.677   2.152 -12.642  1.00 86.98           C  
ATOM    608  CB  TYR A  40      12.811   4.217 -13.825  1.00 86.98           C  
ATOM    609  HB2 TYR A  40      12.311   5.159 -13.599  1.00 86.98           H  
ATOM    610  HB3 TYR A  40      12.038   3.554 -14.214  1.00 86.98           H  
ATOM    611  O   TYR A  40      14.825   1.721 -12.518  1.00 86.98           O  
ATOM    612  CG  TYR A  40      13.821   4.465 -14.925  1.00 86.98           C  
ATOM    613  CD1 TYR A  40      14.340   5.763 -15.094  1.00 86.98           C  
ATOM    614  HD1 TYR A  40      14.033   6.552 -14.424  1.00 86.98           H  
ATOM    615  CD2 TYR A  40      14.220   3.420 -15.782  1.00 86.98           C  
ATOM    616  HD2 TYR A  40      13.827   2.424 -15.647  1.00 86.98           H  
ATOM    617  CE1 TYR A  40      15.243   6.030 -16.136  1.00 86.98           C  
ATOM    618  HE1 TYR A  40      15.628   7.028 -16.286  1.00 86.98           H  
ATOM    619  CE2 TYR A  40      15.131   3.683 -16.822  1.00 86.98           C  
ATOM    620  HE2 TYR A  40      15.446   2.896 -17.491  1.00 86.98           H  
ATOM    621  OH  TYR A  40      16.383   5.288 -18.082  1.00 86.98           O  
ATOM    622  HH  TYR A  40      16.583   6.224 -18.158  1.00 86.98           H  
ATOM    623  CZ  TYR A  40      15.629   4.991 -17.003  1.00 86.98           C  
ATOM    624  N   SER A  41      12.639   1.349 -12.868  1.00 92.61           N  
ATOM    625  H   SER A  41      11.747   1.765 -13.094  1.00 92.61           H  
ATOM    626  CA  SER A  41      12.798  -0.081 -13.136  1.00 92.61           C  
ATOM    627  HA  SER A  41      13.825  -0.379 -12.927  1.00 92.61           H  
ATOM    628  C   SER A  41      12.547  -0.380 -14.610  1.00 92.61           C  
ATOM    629  CB  SER A  41      11.904  -0.915 -12.217  1.00 92.61           C  
ATOM    630  HB2 SER A  41      12.096  -1.976 -12.383  1.00 92.61           H  
ATOM    631  HB3 SER A  41      10.859  -0.700 -12.439  1.00 92.61           H  
ATOM    632  O   SER A  41      11.866   0.370 -15.308  1.00 92.61           O  
ATOM    633  OG  SER A  41      12.181  -0.585 -10.865  1.00 92.61           O  
ATOM    634  HG  SER A  41      12.070   0.366 -10.803  1.00 92.61           H  
ATOM    635  N   ILE A  42      13.102  -1.485 -15.080  1.00 91.55           N  
ATOM    636  H   ILE A  42      13.701  -2.022 -14.470  1.00 91.55           H  
ATOM    637  CA  ILE A  42      12.876  -2.027 -16.413  1.00 91.55           C  
ATOM    638  HA  ILE A  42      12.006  -1.527 -16.839  1.00 91.55           H  
ATOM    639  C   ILE A  42      12.534  -3.510 -16.298  1.00 91.55           C  
ATOM    640  CB  ILE A  42      14.085  -1.770 -17.344  1.00 91.55           C  
ATOM    641  HB  ILE A  42      13.838  -2.174 -18.325  1.00 91.55           H  
ATOM    642  O   ILE A  42      13.016  -4.184 -15.386  1.00 91.55           O  
ATOM    643  CG1 ILE A  42      15.356  -2.469 -16.827  1.00 91.55           C  
ATOM    644 HG12 ILE A  42      15.150  -3.533 -16.703  1.00 91.55           H  
ATOM    645 HG13 ILE A  42      15.630  -2.059 -15.855  1.00 91.55           H  
ATOM    646  CG2 ILE A  42      14.342  -0.261 -17.499  1.00 91.55           C  
ATOM    647 HG21 ILE A  42      14.996  -0.084 -18.353  1.00 91.55           H  
ATOM    648 HG22 ILE A  42      13.404   0.270 -17.661  1.00 91.55           H  
ATOM    649 HG23 ILE A  42      14.813   0.138 -16.601  1.00 91.55           H  
ATOM    650  CD1 ILE A  42      16.572  -2.352 -17.740  1.00 91.55           C  
ATOM    651 HD11 ILE A  42      16.892  -1.314 -17.826  1.00 91.55           H  
ATOM    652 HD12 ILE A  42      17.379  -2.930 -17.290  1.00 91.55           H  
ATOM    653 HD13 ILE A  42      16.346  -2.755 -18.728  1.00 91.55           H  
ATOM    654  N   ILE A  43      11.720  -4.024 -17.215  1.00 90.65           N  
ATOM    655  H   ILE A  43      11.363  -3.405 -17.929  1.00 90.65           H  
ATOM    656  CA  ILE A  43      11.604  -5.471 -17.436  1.00 90.65           C  
ATOM    657  HA  ILE A  43      11.941  -6.006 -16.549  1.00 90.65           H  
ATOM    658  C   ILE A  43      12.540  -5.830 -18.576  1.00 90.65           C  
ATOM    659  CB  ILE A  43      10.150  -5.910 -17.707  1.00 90.65           C  
ATOM    660  HB  ILE A  43       9.730  -5.277 -18.489  1.00 90.65           H  
ATOM    661  O   ILE A  43      12.486  -5.195 -19.630  1.00 90.65           O  
ATOM    662  CG1 ILE A  43       9.323  -5.747 -16.417  1.00 90.65           C  
ATOM    663 HG12 ILE A  43       9.536  -4.777 -15.969  1.00 90.65           H  
ATOM    664 HG13 ILE A  43       9.631  -6.514 -15.706  1.00 90.65           H  
ATOM    665  CG2 ILE A  43      10.085  -7.380 -18.174  1.00 90.65           C  
ATOM    666 HG21 ILE A  43      10.549  -8.031 -17.433  1.00 90.65           H  
ATOM    667 HG22 ILE A  43       9.051  -7.686 -18.333  1.00 90.65           H  
ATOM    668 HG23 ILE A  43      10.604  -7.500 -19.125  1.00 90.65           H  
ATOM    669  CD1 ILE A  43       7.807  -5.861 -16.627  1.00 90.65           C  
ATOM    670 HD11 ILE A  43       7.296  -5.643 -15.689  1.00 90.65           H  
ATOM    671 HD12 ILE A  43       7.533  -6.870 -16.933  1.00 90.65           H  
ATOM    672 HD13 ILE A  43       7.480  -5.150 -17.386  1.00 90.65           H  
ATOM    673  N   VAL A  44      13.367  -6.846 -18.354  1.00 89.53           N  
ATOM    674  H   VAL A  44      13.332  -7.313 -17.459  1.00 89.53           H  
ATOM    675  CA  VAL A  44      14.259  -7.409 -19.364  1.00 89.53           C  
ATOM    676  HA  VAL A  44      14.114  -6.869 -20.300  1.00 89.53           H  
ATOM    677  C   VAL A  44      13.899  -8.868 -19.588  1.00 89.53           C  
ATOM    678  CB  VAL A  44      15.738  -7.258 -18.982  1.00 89.53           C  
ATOM    679  HB  VAL A  44      15.968  -7.890 -18.124  1.00 89.53           H  
ATOM    680  O   VAL A  44      13.719  -9.612 -18.623  1.00 89.53           O  
ATOM    681  CG1 VAL A  44      16.614  -7.670 -20.164  1.00 89.53           C  
ATOM    682 HG11 VAL A  44      16.356  -7.082 -21.045  1.00 89.53           H  
ATOM    683 HG12 VAL A  44      16.492  -8.730 -20.390  1.00 89.53           H  
ATOM    684 HG13 VAL A  44      17.660  -7.493 -19.914  1.00 89.53           H  
ATOM    685  CG2 VAL A  44      16.091  -5.809 -18.631  1.00 89.53           C  
ATOM    686 HG21 VAL A  44      15.548  -5.507 -17.735  1.00 89.53           H  
ATOM    687 HG22 VAL A  44      17.158  -5.733 -18.421  1.00 89.53           H  
ATOM    688 HG23 VAL A  44      15.833  -5.149 -19.459  1.00 89.53           H  
ATOM    689  N   GLN A  45      13.799  -9.270 -20.852  1.00 87.56           N  
ATOM    690  H   GLN A  45      13.929  -8.586 -21.584  1.00 87.56           H  
ATOM    691  CA  GLN A  45      13.676 -10.668 -21.255  1.00 87.56           C  
ATOM    692  HA  GLN A  45      13.807 -11.297 -20.374  1.00 87.56           H  
ATOM    693  C   GLN A  45      14.782 -11.019 -22.252  1.00 87.56           C  
ATOM    694  CB  GLN A  45      12.270 -10.927 -21.815  1.00 87.56           C  
ATOM    695  HB2 GLN A  45      12.112 -10.308 -22.699  1.00 87.56           H  
ATOM    696  HB3 GLN A  45      11.541 -10.640 -21.058  1.00 87.56           H  
ATOM    697  O   GLN A  45      14.985 -10.273 -23.208  1.00 87.56           O  
ATOM    698  CG  GLN A  45      12.048 -12.400 -22.198  1.00 87.56           C  
ATOM    699  HG2 GLN A  45      12.717 -12.666 -23.017  1.00 87.56           H  
ATOM    700  HG3 GLN A  45      12.284 -13.038 -21.346  1.00 87.56           H  
ATOM    701  CD  GLN A  45      10.617 -12.700 -22.634  1.00 87.56           C  
ATOM    702  NE2 GLN A  45      10.388 -13.825 -23.281  1.00 87.56           N  
ATOM    703 HE21 GLN A  45      11.113 -14.504 -23.460  1.00 87.56           H  
ATOM    704 HE22 GLN A  45       9.442 -14.025 -23.573  1.00 87.56           H  
ATOM    705  OE1 GLN A  45       9.677 -11.957 -22.363  1.00 87.56           O  
ATOM    706  N   GLY A  46      15.474 -12.137 -22.030  1.00 85.29           N  
ATOM    707  H   GLY A  46      15.247 -12.693 -21.218  1.00 85.29           H  
ATOM    708  CA  GLY A  46      16.549 -12.636 -22.894  1.00 85.29           C  
ATOM    709  HA2 GLY A  46      17.302 -11.860 -23.027  1.00 85.29           H  
ATOM    710  HA3 GLY A  46      16.148 -12.888 -23.876  1.00 85.29           H  
ATOM    711  C   GLY A  46      17.225 -13.880 -22.313  1.00 85.29           C  
ATOM    712  O   GLY A  46      16.762 -14.427 -21.310  1.00 85.29           O  
ATOM    713  N   THR A  47      18.329 -14.323 -22.912  1.00 82.45           N  
ATOM    714  H   THR A  47      18.588 -13.927 -23.805  1.00 82.45           H  
ATOM    715  CA  THR A  47      19.118 -15.468 -22.434  1.00 82.45           C  
ATOM    716  HA  THR A  47      18.493 -16.022 -21.733  1.00 82.45           H  
ATOM    717  C   THR A  47      20.374 -15.056 -21.662  1.00 82.45           C  
ATOM    718  CB  THR A  47      19.458 -16.460 -23.555  1.00 82.45           C  
ATOM    719  HB  THR A  47      20.081 -17.247 -23.131  1.00 82.45           H  
ATOM    720  O   THR A  47      21.155 -14.211 -22.095  1.00 82.45           O  
ATOM    721  CG2 THR A  47      18.214 -17.118 -24.152  1.00 82.45           C  
ATOM    722 HG21 THR A  47      17.656 -17.637 -23.373  1.00 82.45           H  
ATOM    723 HG22 THR A  47      18.517 -17.839 -24.910  1.00 82.45           H  
ATOM    724 HG23 THR A  47      17.575 -16.366 -24.615  1.00 82.45           H  
ATOM    725  OG1 THR A  47      20.162 -15.861 -24.605  1.00 82.45           O  
ATOM    726  HG1 THR A  47      19.574 -15.241 -25.041  1.00 82.45           H  
ATOM    727  N   ILE A  48      20.581 -15.668 -20.492  1.00 79.92           N  
ATOM    728  H   ILE A  48      19.887 -16.328 -20.170  1.00 79.92           H  
ATOM    729  CA  ILE A  48      21.778 -15.453 -19.664  1.00 79.92           C  
ATOM    730  HA  ILE A  48      22.493 -14.864 -20.239  1.00 79.92           H  
ATOM    731  C   ILE A  48      22.477 -16.768 -19.340  1.00 79.92           C  
ATOM    732  CB  ILE A  48      21.482 -14.649 -18.375  1.00 79.92           C  
ATOM    733  HB  ILE A  48      22.439 -14.467 -17.885  1.00 79.92           H  
ATOM    734  O   ILE A  48      21.835 -17.811 -19.187  1.00 79.92           O  
ATOM    735  CG1 ILE A  48      20.569 -15.403 -17.383  1.00 79.92           C  
ATOM    736 HG12 ILE A  48      20.978 -16.397 -17.199  1.00 79.92           H  
ATOM    737 HG13 ILE A  48      19.579 -15.526 -17.821  1.00 79.92           H  
ATOM    738  CG2 ILE A  48      20.883 -13.285 -18.728  1.00 79.92           C  
ATOM    739 HG21 ILE A  48      21.439 -12.839 -19.553  1.00 79.92           H  
ATOM    740 HG22 ILE A  48      19.844 -13.411 -19.031  1.00 79.92           H  
ATOM    741 HG23 ILE A  48      20.939 -12.601 -17.881  1.00 79.92           H  
ATOM    742  CD1 ILE A  48      20.447 -14.707 -16.020  1.00 79.92           C  
ATOM    743 HD11 ILE A  48      21.433 -14.616 -15.565  1.00 79.92           H  
ATOM    744 HD12 ILE A  48      19.807 -15.297 -15.364  1.00 79.92           H  
ATOM    745 HD13 ILE A  48      20.007 -13.716 -16.126  1.00 79.92           H  
ATOM    746  N   GLU A  49      23.796 -16.713 -19.161  1.00 79.06           N  
ATOM    747  H   GLU A  49      24.266 -15.831 -19.305  1.00 79.06           H  
ATOM    748  CA  GLU A  49      24.564 -17.807 -18.568  1.00 79.06           C  
ATOM    749  HA  GLU A  49      24.255 -18.751 -19.015  1.00 79.06           H  
ATOM    750  C   GLU A  49      24.279 -17.852 -17.059  1.00 79.06           C  
ATOM    751  CB  GLU A  49      26.069 -17.628 -18.834  1.00 79.06           C  
ATOM    752  HB2 GLU A  49      26.608 -18.379 -18.256  1.00 79.06           H  
ATOM    753  HB3 GLU A  49      26.373 -16.640 -18.487  1.00 79.06           H  
ATOM    754  O   GLU A  49      24.646 -16.943 -16.313  1.00 79.06           O  
ATOM    755  CG  GLU A  49      26.450 -17.792 -20.315  1.00 79.06           C  
ATOM    756  HG2 GLU A  49      25.891 -17.064 -20.902  1.00 79.06           H  
ATOM    757  HG3 GLU A  49      26.151 -18.787 -20.645  1.00 79.06           H  
ATOM    758  CD  GLU A  49      27.954 -17.580 -20.590  1.00 79.06           C  
ATOM    759  OE1 GLU A  49      28.426 -17.972 -21.674  1.00 79.06           O  
ATOM    760  OE2 GLU A  49      28.661 -16.915 -19.791  1.00 79.06           O  
ATOM    761  N   LYS A  50      23.607 -18.909 -16.583  1.00 71.78           N  
ATOM    762  H   LYS A  50      23.275 -19.591 -17.249  1.00 71.78           H  
ATOM    763  CA  LYS A  50      23.253 -19.050 -15.159  1.00 71.78           C  
ATOM    764  HA  LYS A  50      23.772 -18.261 -14.615  1.00 71.78           H  
ATOM    765  C   LYS A  50      23.736 -20.376 -14.579  1.00 71.78           C  
ATOM    766  CB  LYS A  50      21.743 -18.805 -14.975  1.00 71.78           C  
ATOM    767  HB2 LYS A  50      21.189 -19.675 -15.325  1.00 71.78           H  
ATOM    768  HB3 LYS A  50      21.470 -17.961 -15.609  1.00 71.78           H  
ATOM    769  O   LYS A  50      23.516 -21.449 -15.143  1.00 71.78           O  
ATOM    770  CG  LYS A  50      21.326 -18.460 -13.529  1.00 71.78           C  
ATOM    771  HG2 LYS A  50      21.955 -17.647 -13.166  1.00 71.78           H  
ATOM    772  HG3 LYS A  50      21.459 -19.328 -12.884  1.00 71.78           H  
ATOM    773  CD  LYS A  50      19.853 -18.002 -13.492  1.00 71.78           C  
ATOM    774  HD2 LYS A  50      19.722 -17.245 -14.265  1.00 71.78           H  
ATOM    775  HD3 LYS A  50      19.203 -18.842 -13.739  1.00 71.78           H  
ATOM    776  CE  LYS A  50      19.424 -17.390 -12.146  1.00 71.78           C  
ATOM    777  HE2 LYS A  50      19.282 -18.187 -11.416  1.00 71.78           H  
ATOM    778  HE3 LYS A  50      20.230 -16.746 -11.795  1.00 71.78           H  
ATOM    779  NZ  LYS A  50      18.181 -16.568 -12.285  1.00 71.78           N  
ATOM    780  HZ1 LYS A  50      18.314 -15.774 -12.895  1.00 71.78           H  
ATOM    781  HZ2 LYS A  50      17.885 -16.152 -11.414  1.00 71.78           H  
ATOM    782  HZ3 LYS A  50      17.406 -17.080 -12.682  1.00 71.78           H  
ATOM    783  N   GLY A  51      24.307 -20.302 -13.377  1.00 70.18           N  
ATOM    784  H   GLY A  51      24.541 -19.378 -13.042  1.00 70.18           H  
ATOM    785  CA  GLY A  51      24.796 -21.452 -12.612  1.00 70.18           C  
ATOM    786  HA2 GLY A  51      24.181 -22.326 -12.827  1.00 70.18           H  
ATOM    787  HA3 GLY A  51      24.709 -21.230 -11.548  1.00 70.18           H  
ATOM    788  C   GLY A  51      26.255 -21.807 -12.904  1.00 70.18           C  
ATOM    789  O   GLY A  51      26.900 -21.201 -13.751  1.00 70.18           O  
ATOM    790  N   VAL A  52      26.766 -22.814 -12.192  1.00 74.37           N  
ATOM    791  H   VAL A  52      26.185 -23.254 -11.492  1.00 74.37           H  
ATOM    792  CA  VAL A  52      28.186 -23.218 -12.245  1.00 74.37           C  
ATOM    793  HA  VAL A  52      28.806 -22.365 -11.968  1.00 74.37           H  
ATOM    794  C   VAL A  52      28.614 -23.640 -13.653  1.00 74.37           C  
ATOM    795  CB  VAL A  52      28.456 -24.363 -11.246  1.00 74.37           C  
ATOM    796  HB  VAL A  52      27.861 -25.229 -11.533  1.00 74.37           H  
ATOM    797  O   VAL A  52      29.713 -23.327 -14.085  1.00 74.37           O  
ATOM    798  CG1 VAL A  52      29.931 -24.776 -11.219  1.00 74.37           C  
ATOM    799 HG11 VAL A  52      30.559 -23.915 -10.985  1.00 74.37           H  
ATOM    800 HG12 VAL A  52      30.093 -25.549 -10.468  1.00 74.37           H  
ATOM    801 HG13 VAL A  52      30.237 -25.180 -12.184  1.00 74.37           H  
ATOM    802  CG2 VAL A  52      28.058 -23.960  -9.818  1.00 74.37           C  
ATOM    803 HG21 VAL A  52      28.307 -24.765  -9.126  1.00 74.37           H  
ATOM    804 HG22 VAL A  52      28.602 -23.063  -9.521  1.00 74.37           H  
ATOM    805 HG23 VAL A  52      26.986 -23.776  -9.746  1.00 74.37           H  
ATOM    806  N   SER A  53      27.728 -24.312 -14.391  1.00 73.86           N  
ATOM    807  H   SER A  53      26.831 -24.535 -13.983  1.00 73.86           H  
ATOM    808  CA  SER A  53      27.993 -24.771 -15.758  1.00 73.86           C  
ATOM    809  HA  SER A  53      29.053 -25.008 -15.842  1.00 73.86           H  
ATOM    810  C   SER A  53      27.712 -23.720 -16.840  1.00 73.86           C  
ATOM    811  CB  SER A  53      27.216 -26.069 -16.023  1.00 73.86           C  
ATOM    812  HB2 SER A  53      27.439 -26.430 -17.027  1.00 73.86           H  
ATOM    813  HB3 SER A  53      27.534 -26.828 -15.308  1.00 73.86           H  
ATOM    814  O   SER A  53      27.665 -24.098 -18.003  1.00 73.86           O  
ATOM    815  OG  SER A  53      25.818 -25.854 -15.886  1.00 73.86           O  
ATOM    816  HG  SER A  53      25.625 -25.072 -16.408  1.00 73.86           H  
ATOM    817  N   LEU A  54      27.422 -22.461 -16.472  1.00 75.13           N  
ATOM    818  H   LEU A  54      27.535 -22.216 -15.498  1.00 75.13           H  
ATOM    819  CA  LEU A  54      27.171 -21.340 -17.396  1.00 75.13           C  
ATOM    820  HA  LEU A  54      26.676 -20.551 -16.829  1.00 75.13           H  
ATOM    821  C   LEU A  54      26.196 -21.678 -18.541  1.00 75.13           C  
ATOM    822  CB  LEU A  54      28.514 -20.775 -17.905  1.00 75.13           C  
ATOM    823  HB2 LEU A  54      29.046 -21.574 -18.421  1.00 75.13           H  
ATOM    824  HB3 LEU A  54      28.322 -19.993 -18.639  1.00 75.13           H  
ATOM    825  O   LEU A  54      26.391 -21.287 -19.686  1.00 75.13           O  
ATOM    826  CG  LEU A  54      29.429 -20.185 -16.819  1.00 75.13           C  
ATOM    827  HG  LEU A  54      29.592 -20.923 -16.032  1.00 75.13           H  
ATOM    828  CD1 LEU A  54      30.783 -19.836 -17.432  1.00 75.13           C  
ATOM    829 HD11 LEU A  54      30.649 -19.096 -18.222  1.00 75.13           H  
ATOM    830 HD12 LEU A  54      31.238 -20.730 -17.858  1.00 75.13           H  
ATOM    831 HD13 LEU A  54      31.446 -19.432 -16.667  1.00 75.13           H  
ATOM    832  CD2 LEU A  54      28.845 -18.915 -16.193  1.00 75.13           C  
ATOM    833 HD21 LEU A  54      29.554 -18.505 -15.473  1.00 75.13           H  
ATOM    834 HD22 LEU A  54      27.914 -19.139 -15.673  1.00 75.13           H  
ATOM    835 HD23 LEU A  54      28.663 -18.172 -16.969  1.00 75.13           H  
ATOM    836  N   ARG A  55      25.129 -22.435 -18.253  1.00 74.78           N  
ATOM    837  H   ARG A  55      24.919 -22.605 -17.279  1.00 74.78           H  
ATOM    838  CA  ARG A  55      24.156 -22.794 -19.295  1.00 74.78           C  
ATOM    839  HA  ARG A  55      24.707 -23.033 -20.205  1.00 74.78           H  
ATOM    840  C   ARG A  55      23.286 -21.586 -19.610  1.00 74.78           C  
ATOM    841  CB  ARG A  55      23.294 -24.004 -18.915  1.00 74.78           C  
ATOM    842  HB2 ARG A  55      22.812 -23.811 -17.956  1.00 74.78           H  
ATOM    843  HB3 ARG A  55      22.520 -24.130 -19.672  1.00 74.78           H  
ATOM    844  O   ARG A  55      22.802 -20.935 -18.681  1.00 74.78           O  
ATOM    845  CG  ARG A  55      24.112 -25.298 -18.837  1.00 74.78           C  
ATOM    846  HG2 ARG A  55      24.889 -25.169 -18.083  1.00 74.78           H  
ATOM    847  HG3 ARG A  55      24.599 -25.490 -19.793  1.00 74.78           H  
ATOM    848  CD  ARG A  55      23.202 -26.483 -18.481  1.00 74.78           C  
ATOM    849  HD2 ARG A  55      22.927 -26.994 -19.404  1.00 74.78           H  
ATOM    850  HD3 ARG A  55      22.291 -26.108 -18.015  1.00 74.78           H  
ATOM    851  NE  ARG A  55      23.847 -27.426 -17.547  1.00 74.78           N  
ATOM    852  HE  ARG A  55      24.740 -27.151 -17.165  1.00 74.78           H  
ATOM    853  NH1 ARG A  55      22.173 -29.000 -17.509  1.00 74.78           N  
ATOM    854 HH11 ARG A  55      21.702 -28.503 -18.251  1.00 74.78           H  
ATOM    855 HH12 ARG A  55      21.836 -29.907 -17.219  1.00 74.78           H  
ATOM    856  NH2 ARG A  55      23.997 -29.294 -16.256  1.00 74.78           N  
ATOM    857 HH21 ARG A  55      24.917 -29.002 -15.959  1.00 74.78           H  
ATOM    858 HH22 ARG A  55      23.637 -30.190 -15.961  1.00 74.78           H  
ATOM    859  CZ  ARG A  55      23.338 -28.566 -17.112  1.00 74.78           C  
ATOM    860  N   LEU A  56      23.049 -21.359 -20.900  1.00 78.51           N  
ATOM    861  H   LEU A  56      23.542 -21.908 -21.589  1.00 78.51           H  
ATOM    862  CA  LEU A  56      22.093 -20.369 -21.379  1.00 78.51           C  
ATOM    863  HA  LEU A  56      22.347 -19.400 -20.950  1.00 78.51           H  
ATOM    864  C   LEU A  56      20.685 -20.740 -20.907  1.00 78.51           C  
ATOM    865  CB  LEU A  56      22.160 -20.257 -22.913  1.00 78.51           C  
ATOM    866  HB2 LEU A  56      21.352 -19.609 -23.251  1.00 78.51           H  
ATOM    867  HB3 LEU A  56      21.991 -21.245 -23.342  1.00 78.51           H  
ATOM    868  O   LEU A  56      20.225 -21.869 -21.097  1.00 78.51           O  
ATOM    869  CG  LEU A  56      23.488 -19.694 -23.455  1.00 78.51           C  
ATOM    870  HG  LEU A  56      24.315 -20.300 -23.086  1.00 78.51           H  
ATOM    871  CD1 LEU A  56      23.484 -19.766 -24.980  1.00 78.51           C  
ATOM    872 HD11 LEU A  56      23.351 -20.796 -25.311  1.00 78.51           H  
ATOM    873 HD12 LEU A  56      24.433 -19.394 -25.365  1.00 78.51           H  
ATOM    874 HD13 LEU A  56      22.682 -19.147 -25.382  1.00 78.51           H  
ATOM    875  CD2 LEU A  56      23.711 -18.240 -23.034  1.00 78.51           C  
ATOM    876 HD21 LEU A  56      22.884 -17.614 -23.371  1.00 78.51           H  
ATOM    877 HD22 LEU A  56      24.629 -17.867 -23.488  1.00 78.51           H  
ATOM    878 HD23 LEU A  56      23.818 -18.160 -21.952  1.00 78.51           H  
ATOM    879  N   LYS A  57      20.012 -19.792 -20.262  1.00 81.43           N  
ATOM    880  H   LYS A  57      20.492 -18.924 -20.072  1.00 81.43           H  
ATOM    881  CA  LYS A  57      18.615 -19.907 -19.843  1.00 81.43           C  
ATOM    882  HA  LYS A  57      18.142 -20.733 -20.374  1.00 81.43           H  
ATOM    883  C   LYS A  57      17.874 -18.641 -20.211  1.00 81.43           C  
ATOM    884  CB  LYS A  57      18.511 -20.144 -18.333  1.00 81.43           C  
ATOM    885  HB2 LYS A  57      17.461 -20.078 -18.050  1.00 81.43           H  
ATOM    886  HB3 LYS A  57      19.060 -19.366 -17.803  1.00 81.43           H  
ATOM    887  O   LYS A  57      18.373 -17.550 -19.950  1.00 81.43           O  
ATOM    888  CG  LYS A  57      19.049 -21.521 -17.934  1.00 81.43           C  
ATOM    889  HG2 LYS A  57      18.584 -22.283 -18.560  1.00 81.43           H  
ATOM    890  HG3 LYS A  57      20.129 -21.551 -18.078  1.00 81.43           H  
ATOM    891  CD  LYS A  57      18.722 -21.810 -16.468  1.00 81.43           C  
ATOM    892  HD2 LYS A  57      17.641 -21.770 -16.335  1.00 81.43           H  
ATOM    893  HD3 LYS A  57      19.195 -21.057 -15.838  1.00 81.43           H  
ATOM    894  CE  LYS A  57      19.241 -23.202 -16.111  1.00 81.43           C  
ATOM    895  HE2 LYS A  57      18.854 -23.906 -16.847  1.00 81.43           H  
ATOM    896  HE3 LYS A  57      20.328 -23.194 -16.193  1.00 81.43           H  
ATOM    897  NZ  LYS A  57      18.814 -23.600 -14.749  1.00 81.43           N  
ATOM    898  HZ1 LYS A  57      19.183 -22.955 -14.064  1.00 81.43           H  
ATOM    899  HZ2 LYS A  57      17.805 -23.594 -14.694  1.00 81.43           H  
ATOM    900  HZ3 LYS A  57      19.137 -24.533 -14.536  1.00 81.43           H  
ATOM    901  N   GLU A  58      16.675 -18.805 -20.755  1.00 83.17           N  
ATOM    902  H   GLU A  58      16.328 -19.734 -20.949  1.00 83.17           H  
ATOM    903  CA  GLU A  58      15.756 -17.690 -20.930  1.00 83.17           C  
ATOM    904  HA  GLU A  58      16.295 -16.876 -21.415  1.00 83.17           H  
ATOM    905  C   GLU A  58      15.284 -17.211 -19.555  1.00 83.17           C  
ATOM    906  CB  GLU A  58      14.594 -18.088 -21.848  1.00 83.17           C  
ATOM    907  HB2 GLU A  58      13.892 -18.714 -21.297  1.00 83.17           H  
ATOM    908  HB3 GLU A  58      14.991 -18.658 -22.688  1.00 83.17           H  
ATOM    909  O   GLU A  58      14.883 -18.001 -18.694  1.00 83.17           O  
ATOM    910  CG  GLU A  58      13.885 -16.841 -22.398  1.00 83.17           C  
ATOM    911  HG2 GLU A  58      14.613 -16.239 -22.941  1.00 83.17           H  
ATOM    912  HG3 GLU A  58      13.520 -16.247 -21.560  1.00 83.17           H  
ATOM    913  CD  GLU A  58      12.703 -17.159 -23.328  1.00 83.17           C  
ATOM    914  OE1 GLU A  58      12.070 -16.175 -23.787  1.00 83.17           O  
ATOM    915  OE2 GLU A  58      12.415 -18.359 -23.540  1.00 83.17           O  
ATOM    916  N   VAL A  59      15.388 -15.909 -19.334  1.00 85.34           N  
ATOM    917  H   VAL A  59      15.750 -15.320 -20.071  1.00 85.34           H  
ATOM    918  CA  VAL A  59      14.976 -15.250 -18.104  1.00 85.34           C  
ATOM    919  HA  VAL A  59      14.335 -15.930 -17.543  1.00 85.34           H  
ATOM    920  C   VAL A  59      14.140 -14.029 -18.438  1.00 85.34           C  
ATOM    921  CB  VAL A  59      16.167 -14.886 -17.199  1.00 85.34           C  
ATOM    922  HB  VAL A  59      15.768 -14.391 -16.314  1.00 85.34           H  
ATOM    923  O   VAL A  59      14.329 -13.373 -19.461  1.00 85.34           O  
ATOM    924  CG1 VAL A  59      16.905 -16.141 -16.716  1.00 85.34           C  
ATOM    925 HG11 VAL A  59      17.643 -15.854 -15.967  1.00 85.34           H  
ATOM    926 HG12 VAL A  59      17.405 -16.624 -17.555  1.00 85.34           H  
ATOM    927 HG13 VAL A  59      16.190 -16.837 -16.277  1.00 85.34           H  
ATOM    928  CG2 VAL A  59      17.162 -13.933 -17.865  1.00 85.34           C  
ATOM    929 HG21 VAL A  59      17.927 -13.635 -17.148  1.00 85.34           H  
ATOM    930 HG22 VAL A  59      16.649 -13.031 -18.197  1.00 85.34           H  
ATOM    931 HG23 VAL A  59      17.629 -14.412 -18.725  1.00 85.34           H  
ATOM    932  N   LYS A  60      13.213 -13.726 -17.535  1.00 88.98           N  
ATOM    933  H   LYS A  60      13.129 -14.328 -16.728  1.00 88.98           H  
ATOM    934  CA  LYS A  60      12.430 -12.500 -17.523  1.00 88.98           C  
ATOM    935  HA  LYS A  60      12.850 -11.797 -18.242  1.00 88.98           H  
ATOM    936  C   LYS A  60      12.563 -11.917 -16.127  1.00 88.98           C  
ATOM    937  CB  LYS A  60      10.989 -12.827 -17.932  1.00 88.98           C  
ATOM    938  HB2 LYS A  60      11.012 -13.399 -18.860  1.00 88.98           H  
ATOM    939  HB3 LYS A  60      10.515 -13.436 -17.162  1.00 88.98           H  
ATOM    940  O   LYS A  60      12.159 -12.558 -15.159  1.00 88.98           O  
ATOM    941  CG  LYS A  60      10.169 -11.557 -18.168  1.00 88.98           C  
ATOM    942  HG2 LYS A  60      10.137 -10.972 -17.248  1.00 88.98           H  
ATOM    943  HG3 LYS A  60      10.650 -10.959 -18.942  1.00 88.98           H  
ATOM    944  CD  LYS A  60       8.749 -11.922 -18.614  1.00 88.98           C  
ATOM    945  HD2 LYS A  60       8.237 -12.458 -17.814  1.00 88.98           H  
ATOM    946  HD3 LYS A  60       8.815 -12.574 -19.485  1.00 88.98           H  
ATOM    947  CE  LYS A  60       7.960 -10.669 -18.996  1.00 88.98           C  
ATOM    948  HE2 LYS A  60       7.870 -10.019 -18.125  1.00 88.98           H  
ATOM    949  HE3 LYS A  60       8.518 -10.141 -19.769  1.00 88.98           H  
ATOM    950  NZ  LYS A  60       6.616 -11.028 -19.505  1.00 88.98           N  
ATOM    951  HZ1 LYS A  60       6.052 -11.391 -18.750  1.00 88.98           H  
ATOM    952  HZ2 LYS A  60       6.129 -10.217 -19.857  1.00 88.98           H  
ATOM    953  HZ3 LYS A  60       6.679 -11.723 -20.236  1.00 88.98           H  
ATOM    954  N   GLU A  61      13.194 -10.759 -16.002  1.00 90.62           N  
ATOM    955  H   GLU A  61      13.503 -10.286 -16.839  1.00 90.62           H  
ATOM    956  CA  GLU A  61      13.561 -10.189 -14.705  1.00 90.62           C  
ATOM    957  HA  GLU A  61      12.934 -10.637 -13.934  1.00 90.62           H  
ATOM    958  C   GLU A  61      13.276  -8.684 -14.664  1.00 90.62           C  
ATOM    959  CB  GLU A  61      15.028 -10.522 -14.339  1.00 90.62           C  
ATOM    960  HB2 GLU A  61      15.258 -10.025 -13.397  1.00 90.62           H  
ATOM    961  HB3 GLU A  61      15.691 -10.129 -15.110  1.00 90.62           H  
ATOM    962  O   GLU A  61      13.215  -8.007 -15.692  1.00 90.62           O  
ATOM    963  CG  GLU A  61      15.282 -12.041 -14.165  1.00 90.62           C  
ATOM    964  HG2 GLU A  61      14.521 -12.436 -13.493  1.00 90.62           H  
ATOM    965  HG3 GLU A  61      15.156 -12.528 -15.132  1.00 90.62           H  
ATOM    966  CD  GLU A  61      16.670 -12.427 -13.597  1.00 90.62           C  
ATOM    967  OE1 GLU A  61      16.909 -13.648 -13.360  1.00 90.62           O  
ATOM    968  OE2 GLU A  61      17.477 -11.513 -13.323  1.00 90.62           O  
ATOM    969  N   ILE A  62      13.080  -8.160 -13.452  1.00 92.33           N  
ATOM    970  H   ILE A  62      13.222  -8.751 -12.646  1.00 92.33           H  
ATOM    971  CA  ILE A  62      12.913  -6.725 -13.213  1.00 92.33           C  
ATOM    972  HA  ILE A  62      12.678  -6.237 -14.159  1.00 92.33           H  
ATOM    973  C   ILE A  62      14.244  -6.189 -12.703  1.00 92.33           C  
ATOM    974  CB  ILE A  62      11.762  -6.413 -12.236  1.00 92.33           C  
ATOM    975  HB  ILE A  62      12.029  -6.791 -11.249  1.00 92.33           H  
ATOM    976  O   ILE A  62      14.757  -6.652 -11.683  1.00 92.33           O  
ATOM    977  CG1 ILE A  62      10.444  -7.075 -12.688  1.00 92.33           C  
ATOM    978 HG12 ILE A  62      10.626  -8.105 -12.992  1.00 92.33           H  
ATOM    979 HG13 ILE A  62      10.032  -6.531 -13.538  1.00 92.33           H  
ATOM    980  CG2 ILE A  62      11.560  -4.887 -12.163  1.00 92.33           C  
ATOM    981 HG21 ILE A  62      11.278  -4.504 -13.143  1.00 92.33           H  
ATOM    982 HG22 ILE A  62      12.481  -4.391 -11.855  1.00 92.33           H  
ATOM    983 HG23 ILE A  62      10.774  -4.640 -11.450  1.00 92.33           H  
ATOM    984  CD1 ILE A  62       9.399  -7.143 -11.583  1.00 92.33           C  
ATOM    985 HD11 ILE A  62       8.504  -7.622 -11.978  1.00 92.33           H  
ATOM    986 HD12 ILE A  62       9.791  -7.752 -10.768  1.00 92.33           H  
ATOM    987 HD13 ILE A  62       9.149  -6.146 -11.221  1.00 92.33           H  
ATOM    988  N   VAL A  63      14.785  -5.193 -13.394  1.00 91.47           N  
ATOM    989  H   VAL A  63      14.283  -4.854 -14.202  1.00 91.47           H  
ATOM    990  CA  VAL A  63      16.081  -4.584 -13.087  1.00 91.47           C  
ATOM    991  HA  VAL A  63      16.517  -5.088 -12.224  1.00 91.47           H  
ATOM    992  C   VAL A  63      15.866  -3.122 -12.716  1.00 91.47           C  
ATOM    993  CB  VAL A  63      17.067  -4.763 -14.257  1.00 91.47           C  
ATOM    994  HB  VAL A  63      16.686  -4.239 -15.134  1.00 91.47           H  
ATOM    995  O   VAL A  63      15.072  -2.423 -13.337  1.00 91.47           O  
ATOM    996  CG1 VAL A  63      18.450  -4.194 -13.918  1.00 91.47           C  
ATOM    997 HG11 VAL A  63      18.397  -3.115 -13.767  1.00 91.47           H  
ATOM    998 HG12 VAL A  63      19.131  -4.374 -14.749  1.00 91.47           H  
ATOM    999 HG13 VAL A  63      18.853  -4.674 -13.027  1.00 91.47           H  
ATOM   1000  CG2 VAL A  63      17.239  -6.245 -14.619  1.00 91.47           C  
ATOM   1001 HG21 VAL A  63      17.560  -6.816 -13.747  1.00 91.47           H  
ATOM   1002 HG22 VAL A  63      17.986  -6.350 -15.406  1.00 91.47           H  
ATOM   1003 HG23 VAL A  63      16.302  -6.657 -14.993  1.00 91.47           H  
ATOM   1004  N   GLY A  64      16.542  -2.652 -11.671  1.00 91.50           N  
ATOM   1005  H   GLY A  64      17.254  -3.243 -11.265  1.00 91.50           H  
ATOM   1006  CA  GLY A  64      16.555  -1.234 -11.320  1.00 91.50           C  
ATOM   1007  HA2 GLY A  64      16.704  -1.117 -10.247  1.00 91.50           H  
ATOM   1008  HA3 GLY A  64      15.613  -0.756 -11.590  1.00 91.50           H  
ATOM   1009  C   GLY A  64      17.705  -0.544 -12.038  1.00 91.50           C  
ATOM   1010  O   GLY A  64      18.843  -0.957 -11.850  1.00 91.50           O  
ATOM   1011  N   VAL A  65      17.415   0.500 -12.812  1.00 91.32           N  
ATOM   1012  H   VAL A  65      16.454   0.802 -12.880  1.00 91.32           H  
ATOM   1013  CA  VAL A  65      18.435   1.366 -13.416  1.00 91.32           C  
ATOM   1014  HA  VAL A  65      19.352   0.798 -13.576  1.00 91.32           H  
ATOM   1015  C   VAL A  65      18.728   2.487 -12.433  1.00 91.32           C  
ATOM   1016  CB  VAL A  65      17.975   1.920 -14.778  1.00 91.32           C  
ATOM   1017  HB  VAL A  65      17.055   2.489 -14.641  1.00 91.32           H  
ATOM   1018  O   VAL A  65      17.820   3.216 -12.023  1.00 91.32           O  
ATOM   1019  CG1 VAL A  65      19.029   2.840 -15.407  1.00 91.32           C  
ATOM   1020 HG11 VAL A  65      19.970   2.303 -15.531  1.00 91.32           H  
ATOM   1021 HG12 VAL A  65      19.196   3.716 -14.781  1.00 91.32           H  
ATOM   1022 HG13 VAL A  65      18.686   3.179 -16.384  1.00 91.32           H  
ATOM   1023  CG2 VAL A  65      17.697   0.779 -15.765  1.00 91.32           C  
ATOM   1024 HG21 VAL A  65      17.386   1.187 -16.727  1.00 91.32           H  
ATOM   1025 HG22 VAL A  65      18.599   0.186 -15.911  1.00 91.32           H  
ATOM   1026 HG23 VAL A  65      16.904   0.134 -15.387  1.00 91.32           H  
ATOM   1027  N   THR A  66      19.978   2.619 -12.006  1.00 90.16           N  
ATOM   1028  H   THR A  66      20.684   1.990 -12.360  1.00 90.16           H  
ATOM   1029  CA  THR A  66      20.380   3.654 -11.048  1.00 90.16           C  
ATOM   1030  HA  THR A  66      19.621   3.720 -10.269  1.00 90.16           H  
ATOM   1031  C   THR A  66      20.470   5.034 -11.690  1.00 90.16           C  
ATOM   1032  CB  THR A  66      21.689   3.304 -10.347  1.00 90.16           C  
ATOM   1033  HB  THR A  66      21.894   4.087  -9.617  1.00 90.16           H  
ATOM   1034  O   THR A  66      20.551   5.166 -12.910  1.00 90.16           O  
ATOM   1035  CG2 THR A  66      21.643   1.949  -9.638  1.00 90.16           C  
ATOM   1036 HG21 THR A  66      21.307   1.161 -10.313  1.00 90.16           H  
ATOM   1037 HG22 THR A  66      22.647   1.687  -9.304  1.00 90.16           H  
ATOM   1038 HG23 THR A  66      20.967   2.003  -8.785  1.00 90.16           H  
ATOM   1039  OG1 THR A  66      22.740   3.298 -11.262  1.00 90.16           O  
ATOM   1040  HG1 THR A  66      22.650   2.473 -11.746  1.00 90.16           H  
ATOM   1041  N   ILE A  67      20.476   6.097 -10.879  1.00 87.70           N  
ATOM   1042  H   ILE A  67      20.363   5.956  -9.885  1.00 87.70           H  
ATOM   1043  CA  ILE A  67      20.660   7.462 -11.402  1.00 87.70           C  
ATOM   1044  HA  ILE A  67      19.898   7.641 -12.161  1.00 87.70           H  
ATOM   1045  C   ILE A  67      22.012   7.593 -12.125  1.00 87.70           C  
ATOM   1046  CB  ILE A  67      20.482   8.529 -10.294  1.00 87.70           C  
ATOM   1047  HB  ILE A  67      21.257   8.384  -9.542  1.00 87.70           H  
ATOM   1048  O   ILE A  67      22.076   8.253 -13.158  1.00 87.70           O  
ATOM   1049  CG1 ILE A  67      19.095   8.416  -9.617  1.00 87.70           C  
ATOM   1050 HG12 ILE A  67      18.975   7.417  -9.196  1.00 87.70           H  
ATOM   1051 HG13 ILE A  67      18.310   8.559 -10.360  1.00 87.70           H  
ATOM   1052  CG2 ILE A  67      20.618   9.945 -10.889  1.00 87.70           C  
ATOM   1053 HG21 ILE A  67      20.626  10.693 -10.097  1.00 87.70           H  
ATOM   1054 HG22 ILE A  67      21.547  10.056 -11.448  1.00 87.70           H  
ATOM   1055 HG23 ILE A  67      19.790  10.148 -11.567  1.00 87.70           H  
ATOM   1056  CD1 ILE A  67      18.869   9.417  -8.479  1.00 87.70           C  
ATOM   1057 HD11 ILE A  67      17.987   9.127  -7.908  1.00 87.70           H  
ATOM   1058 HD12 ILE A  67      19.738   9.427  -7.821  1.00 87.70           H  
ATOM   1059 HD13 ILE A  67      18.709  10.419  -8.877  1.00 87.70           H  
ATOM   1060  N   MET A  68      23.062   6.922 -11.635  1.00 85.57           N  
ATOM   1061  H   MET A  68      22.928   6.344 -10.818  1.00 85.57           H  
ATOM   1062  CA  MET A  68      24.385   6.916 -12.277  1.00 85.57           C  
ATOM   1063  HA  MET A  68      24.685   7.942 -12.487  1.00 85.57           H  
ATOM   1064  C   MET A  68      24.390   6.170 -13.620  1.00 85.57           C  
ATOM   1065  CB  MET A  68      25.423   6.291 -11.335  1.00 85.57           C  
ATOM   1066  HB2 MET A  68      26.372   6.227 -11.868  1.00 85.57           H  
ATOM   1067  HB3 MET A  68      25.114   5.281 -11.065  1.00 85.57           H  
ATOM   1068  O   MET A  68      25.060   6.589 -14.557  1.00 85.57           O  
ATOM   1069  CG  MET A  68      25.644   7.123 -10.067  1.00 85.57           C  
ATOM   1070  HG2 MET A  68      24.764   7.063  -9.427  1.00 85.57           H  
ATOM   1071  HG3 MET A  68      25.781   8.164 -10.361  1.00 85.57           H  
ATOM   1072  SD  MET A  68      27.108   6.629  -9.116  1.00 85.57           S  
ATOM   1073  CE  MET A  68      26.547   5.068  -8.408  1.00 85.57           C  
ATOM   1074  HE1 MET A  68      26.161   4.410  -9.186  1.00 85.57           H  
ATOM   1075  HE2 MET A  68      27.381   4.582  -7.900  1.00 85.57           H  
ATOM   1076  HE3 MET A  68      25.771   5.307  -7.681  1.00 85.57           H  
ATOM   1077  N   GLU A  69      23.615   5.092 -13.740  1.00 90.41           N  
ATOM   1078  H   GLU A  69      23.125   4.750 -12.925  1.00 90.41           H  
ATOM   1079  CA  GLU A  69      23.509   4.299 -14.974  1.00 90.41           C  
ATOM   1080  HA  GLU A  69      24.487   4.207 -15.446  1.00 90.41           H  
ATOM   1081  C   GLU A  69      22.559   4.918 -16.001  1.00 90.41           C  
ATOM   1082  CB  GLU A  69      23.004   2.903 -14.615  1.00 90.41           C  
ATOM   1083  HB2 GLU A  69      22.100   3.040 -14.021  1.00 90.41           H  
ATOM   1084  HB3 GLU A  69      22.725   2.369 -15.523  1.00 90.41           H  
ATOM   1085  O   GLU A  69      22.645   4.607 -17.188  1.00 90.41           O  
ATOM   1086  CG  GLU A  69      24.060   2.077 -13.856  1.00 90.41           C  
ATOM   1087  HG2 GLU A  69      24.604   2.719 -13.163  1.00 90.41           H  
ATOM   1088  HG3 GLU A  69      24.785   1.690 -14.573  1.00 90.41           H  
ATOM   1089  CD  GLU A  69      23.442   0.928 -13.047  1.00 90.41           C  
ATOM   1090  OE1 GLU A  69      24.197   0.039 -12.609  1.00 90.41           O  
ATOM   1091  OE2 GLU A  69      22.230   1.027 -12.730  1.00 90.41           O  
ATOM   1092  N   ARG A  70      21.657   5.808 -15.567  1.00 90.26           N  
ATOM   1093  H   ARG A  70      21.625   5.965 -14.570  1.00 90.26           H  
ATOM   1094  CA  ARG A  70      20.582   6.363 -16.395  1.00 90.26           C  
ATOM   1095  HA  ARG A  70      19.889   5.558 -16.640  1.00 90.26           H  
ATOM   1096  C   ARG A  70      21.080   6.917 -17.727  1.00 90.26           C  
ATOM   1097  CB  ARG A  70      19.842   7.441 -15.592  1.00 90.26           C  
ATOM   1098  HB2 ARG A  70      19.414   6.991 -14.697  1.00 90.26           H  
ATOM   1099  HB3 ARG A  70      20.546   8.219 -15.295  1.00 90.26           H  
ATOM   1100  O   ARG A  70      20.478   6.616 -18.749  1.00 90.26           O  
ATOM   1101  CG  ARG A  70      18.726   8.073 -16.428  1.00 90.26           C  
ATOM   1102  HG2 ARG A  70      18.023   7.301 -16.738  1.00 90.26           H  
ATOM   1103  HG3 ARG A  70      19.150   8.542 -17.316  1.00 90.26           H  
ATOM   1104  CD  ARG A  70      17.990   9.154 -15.649  1.00 90.26           C  
ATOM   1105  HD2 ARG A  70      17.453   8.694 -14.820  1.00 90.26           H  
ATOM   1106  HD3 ARG A  70      18.718   9.868 -15.264  1.00 90.26           H  
ATOM   1107  NE  ARG A  70      17.056   9.839 -16.549  1.00 90.26           N  
ATOM   1108  HE  ARG A  70      17.078   9.556 -17.518  1.00 90.26           H  
ATOM   1109  NH1 ARG A  70      16.188  11.342 -15.049  1.00 90.26           N  
ATOM   1110 HH11 ARG A  70      15.584  12.130 -14.862  1.00 90.26           H  
ATOM   1111 HH12 ARG A  70      16.792  10.954 -14.338  1.00 90.26           H  
ATOM   1112  NH2 ARG A  70      15.531  11.354 -17.197  1.00 90.26           N  
ATOM   1113 HH21 ARG A  70      15.693  11.001 -18.130  1.00 90.26           H  
ATOM   1114 HH22 ARG A  70      14.961  12.175 -17.051  1.00 90.26           H  
ATOM   1115  CZ  ARG A  70      16.261  10.842 -16.254  1.00 90.26           C  
ATOM   1116  N   ALA A  71      22.143   7.719 -17.725  1.00 91.03           N  
ATOM   1117  H   ALA A  71      22.615   7.890 -16.848  1.00 91.03           H  
ATOM   1118  CA  ALA A  71      22.647   8.342 -18.949  1.00 91.03           C  
ATOM   1119  HA  ALA A  71      21.826   8.857 -19.447  1.00 91.03           H  
ATOM   1120  C   ALA A  71      23.200   7.303 -19.940  1.00 91.03           C  
ATOM   1121  CB  ALA A  71      23.709   9.380 -18.568  1.00 91.03           C  
ATOM   1122  HB1 ALA A  71      23.274  10.133 -17.911  1.00 91.03           H  
ATOM   1123  HB2 ALA A  71      24.077   9.871 -19.469  1.00 91.03           H  
ATOM   1124  HB3 ALA A  71      24.544   8.898 -18.059  1.00 91.03           H  
ATOM   1125  O   ALA A  71      22.948   7.398 -21.140  1.00 91.03           O  
ATOM   1126  N   ALA A  72      23.912   6.289 -19.438  1.00 90.79           N  
ATOM   1127  H   ALA A  72      24.013   6.211 -18.436  1.00 90.79           H  
ATOM   1128  CA  ALA A  72      24.437   5.201 -20.259  1.00 90.79           C  
ATOM   1129  HA  ALA A  72      24.976   5.624 -21.107  1.00 90.79           H  
ATOM   1130  C   ALA A  72      23.302   4.333 -20.822  1.00 90.79           C  
ATOM   1131  CB  ALA A  72      25.423   4.384 -19.416  1.00 90.79           C  
ATOM   1132  HB1 ALA A  72      26.228   5.024 -19.054  1.00 90.79           H  
ATOM   1133  HB2 ALA A  72      24.913   3.932 -18.565  1.00 90.79           H  
ATOM   1134  HB3 ALA A  72      25.854   3.592 -20.028  1.00 90.79           H  
ATOM   1135  O   ALA A  72      23.268   4.062 -22.022  1.00 90.79           O  
ATOM   1136  N   PHE A  73      22.332   3.977 -19.975  1.00 91.48           N  
ATOM   1137  H   PHE A  73      22.434   4.211 -18.998  1.00 91.48           H  
ATOM   1138  CA  PHE A  73      21.153   3.224 -20.384  1.00 91.48           C  
ATOM   1139  HA  PHE A  73      21.477   2.300 -20.863  1.00 91.48           H  
ATOM   1140  C   PHE A  73      20.312   3.991 -21.415  1.00 91.48           C  
ATOM   1141  CB  PHE A  73      20.333   2.858 -19.143  1.00 91.48           C  
ATOM   1142  HB2 PHE A  73      20.118   3.763 -18.574  1.00 91.48           H  
ATOM   1143  HB3 PHE A  73      20.926   2.201 -18.507  1.00 91.48           H  
ATOM   1144  O   PHE A  73      19.963   3.429 -22.443  1.00 91.48           O  
ATOM   1145  CG  PHE A  73      19.026   2.171 -19.486  1.00 91.48           C  
ATOM   1146  CD1 PHE A  73      17.857   2.934 -19.638  1.00 91.48           C  
ATOM   1147  HD1 PHE A  73      17.907   4.005 -19.504  1.00 91.48           H  
ATOM   1148  CD2 PHE A  73      18.990   0.790 -19.737  1.00 91.48           C  
ATOM   1149  HD2 PHE A  73      19.894   0.203 -19.660  1.00 91.48           H  
ATOM   1150  CE1 PHE A  73      16.650   2.323 -20.016  1.00 91.48           C  
ATOM   1151  HE1 PHE A  73      15.762   2.921 -20.152  1.00 91.48           H  
ATOM   1152  CE2 PHE A  73      17.787   0.173 -20.119  1.00 91.48           C  
ATOM   1153  HE2 PHE A  73      17.775  -0.887 -20.328  1.00 91.48           H  
ATOM   1154  CZ  PHE A  73      16.617   0.940 -20.257  1.00 91.48           C  
ATOM   1155  HZ  PHE A  73      15.696   0.472 -20.573  1.00 91.48           H  
ATOM   1156  N   GLU A  74      20.004   5.274 -21.194  1.00 90.23           N  
ATOM   1157  H   GLU A  74      20.315   5.706 -20.336  1.00 90.23           H  
ATOM   1158  CA  GLU A  74      19.173   6.068 -22.116  1.00 90.23           C  
ATOM   1159  HA  GLU A  74      18.281   5.489 -22.358  1.00 90.23           H  
ATOM   1160  C   GLU A  74      19.863   6.319 -23.466  1.00 90.23           C  
ATOM   1161  CB  GLU A  74      18.716   7.392 -21.452  1.00 90.23           C  
ATOM   1162  HB2 GLU A  74      18.268   8.038 -22.207  1.00 90.23           H  
ATOM   1163  HB3 GLU A  74      19.575   7.903 -21.018  1.00 90.23           H  
ATOM   1164  O   GLU A  74      19.175   6.446 -24.477  1.00 90.23           O  
ATOM   1165  CG  GLU A  74      17.658   7.106 -20.371  1.00 90.23           C  
ATOM   1166  HG2 GLU A  74      16.818   6.601 -20.847  1.00 90.23           H  
ATOM   1167  HG3 GLU A  74      18.085   6.403 -19.656  1.00 90.23           H  
ATOM   1168  CD  GLU A  74      17.099   8.297 -19.565  1.00 90.23           C  
ATOM   1169  OE1 GLU A  74      16.110   8.051 -18.818  1.00 90.23           O  
ATOM   1170  OE2 GLU A  74      17.630   9.425 -19.550  1.00 90.23           O  
ATOM   1171  N   LYS A  75      21.203   6.331 -23.509  1.00 92.89           N  
ATOM   1172  H   LYS A  75      21.705   6.246 -22.637  1.00 92.89           H  
ATOM   1173  CA  LYS A  75      21.972   6.445 -24.757  1.00 92.89           C  
ATOM   1174  HA  LYS A  75      21.568   7.277 -25.334  1.00 92.89           H  
ATOM   1175  C   LYS A  75      21.832   5.204 -25.642  1.00 92.89           C  
ATOM   1176  CB  LYS A  75      23.441   6.736 -24.415  1.00 92.89           C  
ATOM   1177  HB2 LYS A  75      23.484   7.633 -23.797  1.00 92.89           H  
ATOM   1178  HB3 LYS A  75      23.849   5.904 -23.841  1.00 92.89           H  
ATOM   1179  O   LYS A  75      21.678   5.344 -26.853  1.00 92.89           O  
ATOM   1180  CG  LYS A  75      24.306   6.959 -25.666  1.00 92.89           C  
ATOM   1181  HG2 LYS A  75      23.913   7.805 -26.230  1.00 92.89           H  
ATOM   1182  HG3 LYS A  75      24.282   6.070 -26.296  1.00 92.89           H  
ATOM   1183  CD  LYS A  75      25.762   7.238 -25.275  1.00 92.89           C  
ATOM   1184  HD2 LYS A  75      25.802   8.132 -24.653  1.00 92.89           H  
ATOM   1185  HD3 LYS A  75      26.143   6.390 -24.705  1.00 92.89           H  
ATOM   1186  CE  LYS A  75      26.610   7.439 -26.535  1.00 92.89           C  
ATOM   1187  HE2 LYS A  75      26.221   8.297 -27.083  1.00 92.89           H  
ATOM   1188  HE3 LYS A  75      26.495   6.560 -27.170  1.00 92.89           H  
ATOM   1189  NZ  LYS A  75      28.042   7.642 -26.203  1.00 92.89           N  
ATOM   1190  HZ1 LYS A  75      28.160   8.458 -25.619  1.00 92.89           H  
ATOM   1191  HZ2 LYS A  75      28.404   6.840 -25.707  1.00 92.89           H  
ATOM   1192  HZ3 LYS A  75      28.588   7.765 -27.043  1.00 92.89           H  
ATOM   1193  N   ASN A  76      21.937   4.004 -25.067  1.00 89.39           N  
ATOM   1194  H   ASN A  76      22.070   3.961 -24.067  1.00 89.39           H  
ATOM   1195  CA  ASN A  76      21.758   2.751 -25.803  1.00 89.39           C  
ATOM   1196  HA  ASN A  76      20.989   2.903 -26.560  1.00 89.39           H  
ATOM   1197  C   ASN A  76      21.287   1.618 -24.866  1.00 89.39           C  
ATOM   1198  CB  ASN A  76      23.058   2.407 -26.556  1.00 89.39           C  
ATOM   1199  HB2 ASN A  76      23.420   3.298 -27.069  1.00 89.39           H  
ATOM   1200  HB3 ASN A  76      23.829   2.077 -25.859  1.00 89.39           H  
ATOM   1201  O   ASN A  76      22.118   0.872 -24.337  1.00 89.39           O  
ATOM   1202  CG  ASN A  76      22.833   1.327 -27.601  1.00 89.39           C  
ATOM   1203  ND2 ASN A  76      23.619   1.327 -28.651  1.00 89.39           N  
ATOM   1204 HD21 ASN A  76      23.485   0.573 -29.311  1.00 89.39           H  
ATOM   1205 HD22 ASN A  76      24.378   1.989 -28.728  1.00 89.39           H  
ATOM   1206  OD1 ASN A  76      21.950   0.485 -27.506  1.00 89.39           O  
ATOM   1207  N   PRO A  77      19.960   1.460 -24.672  1.00 87.99           N  
ATOM   1208  CA  PRO A  77      19.408   0.511 -23.706  1.00 87.99           C  
ATOM   1209  HA  PRO A  77      19.723   0.806 -22.704  1.00 87.99           H  
ATOM   1210  C   PRO A  77      19.829  -0.935 -23.953  1.00 87.99           C  
ATOM   1211  CB  PRO A  77      17.887   0.651 -23.825  1.00 87.99           C  
ATOM   1212  HB2 PRO A  77      17.387   0.457 -22.876  1.00 87.99           H  
ATOM   1213  HB3 PRO A  77      17.503  -0.021 -24.592  1.00 87.99           H  
ATOM   1214  O   PRO A  77      20.080  -1.672 -23.006  1.00 87.99           O  
ATOM   1215  CG  PRO A  77      17.689   2.091 -24.285  1.00 87.99           C  
ATOM   1216  HG2 PRO A  77      16.756   2.214 -24.836  1.00 87.99           H  
ATOM   1217  HG3 PRO A  77      17.710   2.760 -23.425  1.00 87.99           H  
ATOM   1218  CD  PRO A  77      18.905   2.335 -25.177  1.00 87.99           C  
ATOM   1219  HD2 PRO A  77      18.671   2.062 -26.206  1.00 87.99           H  
ATOM   1220  HD3 PRO A  77      19.191   3.385 -25.123  1.00 87.99           H  
ATOM   1221  N   LYS A  78      19.909  -1.352 -25.222  1.00 84.27           N  
ATOM   1222  H   LYS A  78      19.776  -0.672 -25.957  1.00 84.27           H  
ATOM   1223  CA  LYS A  78      20.227  -2.735 -25.582  1.00 84.27           C  
ATOM   1224  HA  LYS A  78      19.620  -3.403 -24.971  1.00 84.27           H  
ATOM   1225  C   LYS A  78      21.678  -3.076 -25.240  1.00 84.27           C  
ATOM   1226  CB  LYS A  78      19.873  -2.976 -27.056  1.00 84.27           C  
ATOM   1227  HB2 LYS A  78      20.456  -2.310 -27.691  1.00 84.27           H  
ATOM   1228  HB3 LYS A  78      18.813  -2.766 -27.201  1.00 84.27           H  
ATOM   1229  O   LYS A  78      21.903  -4.037 -24.516  1.00 84.27           O  
ATOM   1230  CG  LYS A  78      20.154  -4.429 -27.448  1.00 84.27           C  
ATOM   1231  HG2 LYS A  78      21.232  -4.591 -27.433  1.00 84.27           H  
ATOM   1232  HG3 LYS A  78      19.691  -5.099 -26.723  1.00 84.27           H  
ATOM   1233  CD  LYS A  78      19.622  -4.764 -28.843  1.00 84.27           C  
ATOM   1234  HD2 LYS A  78      19.991  -4.038 -29.567  1.00 84.27           H  
ATOM   1235  HD3 LYS A  78      18.532  -4.766 -28.827  1.00 84.27           H  
ATOM   1236  CE  LYS A  78      20.159  -6.154 -29.180  1.00 84.27           C  
ATOM   1237  HE2 LYS A  78      21.245  -6.086 -29.232  1.00 84.27           H  
ATOM   1238  HE3 LYS A  78      19.954  -6.836 -28.354  1.00 84.27           H  
ATOM   1239  NZ  LYS A  78      19.633  -6.703 -30.444  1.00 84.27           N  
ATOM   1240  HZ1 LYS A  78      20.144  -7.558 -30.613  1.00 84.27           H  
ATOM   1241  HZ2 LYS A  78      19.790  -6.056 -31.203  1.00 84.27           H  
ATOM   1242  HZ3 LYS A  78      18.655  -6.938 -30.352  1.00 84.27           H  
ATOM   1243  N   VAL A  79      22.626  -2.241 -25.673  1.00 86.39           N  
ATOM   1244  H   VAL A  79      22.349  -1.445 -26.230  1.00 86.39           H  
ATOM   1245  CA  VAL A  79      24.061  -2.446 -25.401  1.00 86.39           C  
ATOM   1246  HA  VAL A  79      24.353  -3.431 -25.764  1.00 86.39           H  
ATOM   1247  C   VAL A  79      24.346  -2.426 -23.901  1.00 86.39           C  
ATOM   1248  CB  VAL A  79      24.913  -1.392 -26.131  1.00 86.39           C  
ATOM   1249  HB  VAL A  79      24.537  -0.398 -25.889  1.00 86.39           H  
ATOM   1250  O   VAL A  79      25.021  -3.318 -23.399  1.00 86.39           O  
ATOM   1251  CG1 VAL A  79      26.395  -1.449 -25.751  1.00 86.39           C  
ATOM   1252 HG11 VAL A  79      26.541  -1.177 -24.705  1.00 86.39           H  
ATOM   1253 HG12 VAL A  79      26.976  -0.755 -26.357  1.00 86.39           H  
ATOM   1254 HG13 VAL A  79      26.785  -2.457 -25.899  1.00 86.39           H  
ATOM   1255  CG2 VAL A  79      24.812  -1.599 -27.648  1.00 86.39           C  
ATOM   1256 HG21 VAL A  79      25.418  -0.856 -28.166  1.00 86.39           H  
ATOM   1257 HG22 VAL A  79      25.179  -2.594 -27.901  1.00 86.39           H  
ATOM   1258 HG23 VAL A  79      23.777  -1.517 -27.979  1.00 86.39           H  
ATOM   1259  N   PHE A  80      23.765  -1.474 -23.162  1.00 88.09           N  
ATOM   1260  H   PHE A  80      23.213  -0.763 -23.620  1.00 88.09           H  
ATOM   1261  CA  PHE A  80      23.926  -1.409 -21.706  1.00 88.09           C  
ATOM   1262  HA  PHE A  80      24.978  -1.242 -21.472  1.00 88.09           H  
ATOM   1263  C   PHE A  80      23.508  -2.720 -21.016  1.00 88.09           C  
ATOM   1264  CB  PHE A  80      23.097  -0.228 -21.177  1.00 88.09           C  
ATOM   1265  HB2 PHE A  80      22.055  -0.361 -21.470  1.00 88.09           H  
ATOM   1266  HB3 PHE A  80      23.454   0.690 -21.643  1.00 88.09           H  
ATOM   1267  O   PHE A  80      24.155  -3.178 -20.077  1.00 88.09           O  
ATOM   1268  CG  PHE A  80      23.164  -0.073 -19.670  1.00 88.09           C  
ATOM   1269  CD1 PHE A  80      22.259  -0.769 -18.846  1.00 88.09           C  
ATOM   1270  HD1 PHE A  80      21.505  -1.402 -19.290  1.00 88.09           H  
ATOM   1271  CD2 PHE A  80      24.178   0.708 -19.087  1.00 88.09           C  
ATOM   1272  HD2 PHE A  80      24.896   1.215 -19.715  1.00 88.09           H  
ATOM   1273  CE1 PHE A  80      22.369  -0.691 -17.448  1.00 88.09           C  
ATOM   1274  HE1 PHE A  80      21.694  -1.252 -16.817  1.00 88.09           H  
ATOM   1275  CE2 PHE A  80      24.291   0.785 -17.687  1.00 88.09           C  
ATOM   1276  HE2 PHE A  80      25.090   1.356 -17.239  1.00 88.09           H  
ATOM   1277  CZ  PHE A  80      23.394   0.074 -16.871  1.00 88.09           C  
ATOM   1278  HZ  PHE A  80      23.507   0.086 -15.797  1.00 88.09           H  
ATOM   1279  N   ILE A  81      22.418  -3.336 -21.477  1.00 85.70           N  
ATOM   1280  H   ILE A  81      21.949  -2.941 -22.280  1.00 85.70           H  
ATOM   1281  CA  ILE A  81      21.894  -4.582 -20.912  1.00 85.70           C  
ATOM   1282  HA  ILE A  81      22.009  -4.548 -19.828  1.00 85.70           H  
ATOM   1283  C   ILE A  81      22.711  -5.802 -21.347  1.00 85.70           C  
ATOM   1284  CB  ILE A  81      20.395  -4.681 -21.262  1.00 85.70           C  
ATOM   1285  HB  ILE A  81      20.285  -4.511 -22.333  1.00 85.70           H  
ATOM   1286  O   ILE A  81      22.938  -6.697 -20.529  1.00 85.70           O  
ATOM   1287  CG1 ILE A  81      19.571  -3.596 -20.531  1.00 85.70           C  
ATOM   1288 HG12 ILE A  81      19.955  -2.612 -20.802  1.00 85.70           H  
ATOM   1289 HG13 ILE A  81      18.536  -3.643 -20.871  1.00 85.70           H  
ATOM   1290  CG2 ILE A  81      19.798  -6.057 -20.971  1.00 85.70           C  
ATOM   1291 HG21 ILE A  81      20.235  -6.791 -21.648  1.00 85.70           H  
ATOM   1292 HG22 ILE A  81      18.726  -6.024 -21.170  1.00 85.70           H  
ATOM   1293 HG23 ILE A  81      19.984  -6.345 -19.937  1.00 85.70           H  
ATOM   1294  CD1 ILE A  81      19.586  -3.649 -19.000  1.00 85.70           C  
ATOM   1295 HD11 ILE A  81      19.059  -4.532 -18.639  1.00 85.70           H  
ATOM   1296 HD12 ILE A  81      19.105  -2.746 -18.624  1.00 85.70           H  
ATOM   1297 HD13 ILE A  81      20.604  -3.651 -18.608  1.00 85.70           H  
ATOM   1298  N   GLU A  82      23.185  -5.828 -22.592  1.00 83.76           N  
ATOM   1299  H   GLU A  82      22.956  -5.072 -23.221  1.00 83.76           H  
ATOM   1300  CA  GLU A  82      24.077  -6.877 -23.095  1.00 83.76           C  
ATOM   1301  HA  GLU A  82      23.582  -7.838 -22.955  1.00 83.76           H  
ATOM   1302  C   GLU A  82      25.392  -6.920 -22.303  1.00 83.76           C  
ATOM   1303  CB  GLU A  82      24.349  -6.678 -24.600  1.00 83.76           C  
ATOM   1304  HB2 GLU A  82      25.187  -7.307 -24.901  1.00 83.76           H  
ATOM   1305  HB3 GLU A  82      24.617  -5.636 -24.778  1.00 83.76           H  
ATOM   1306  O   GLU A  82      25.793  -7.968 -21.800  1.00 83.76           O  
ATOM   1307  CG  GLU A  82      23.128  -7.061 -25.448  1.00 83.76           C  
ATOM   1308  HG2 GLU A  82      22.256  -6.550 -25.037  1.00 83.76           H  
ATOM   1309  HG3 GLU A  82      22.975  -8.135 -25.346  1.00 83.76           H  
ATOM   1310  CD  GLU A  82      23.220  -6.707 -26.943  1.00 83.76           C  
ATOM   1311  OE1 GLU A  82      22.358  -7.200 -27.711  1.00 83.76           O  
ATOM   1312  OE2 GLU A  82      24.068  -5.876 -27.335  1.00 83.76           O  
ATOM   1313  N   GLU A  83      26.019  -5.761 -22.094  1.00 81.84           N  
ATOM   1314  H   GLU A  83      25.650  -4.931 -22.535  1.00 81.84           H  
ATOM   1315  CA  GLU A  83      27.285  -5.646 -21.361  1.00 81.84           C  
ATOM   1316  HA  GLU A  83      28.032  -6.288 -21.828  1.00 81.84           H  
ATOM   1317  C   GLU A  83      27.177  -6.074 -19.891  1.00 81.84           C  
ATOM   1318  CB  GLU A  83      27.772  -4.191 -21.422  1.00 81.84           C  
ATOM   1319  HB2 GLU A  83      26.951  -3.534 -21.131  1.00 81.84           H  
ATOM   1320  HB3 GLU A  83      28.583  -4.062 -20.705  1.00 81.84           H  
ATOM   1321  O   GLU A  83      28.136  -6.602 -19.325  1.00 81.84           O  
ATOM   1322  CG  GLU A  83      28.296  -3.793 -22.811  1.00 81.84           C  
ATOM   1323  HG2 GLU A  83      27.533  -3.992 -23.563  1.00 81.84           H  
ATOM   1324  HG3 GLU A  83      29.158  -4.420 -23.042  1.00 81.84           H  
ATOM   1325  CD  GLU A  83      28.711  -2.313 -22.895  1.00 81.84           C  
ATOM   1326  OE1 GLU A  83      29.277  -1.934 -23.946  1.00 81.84           O  
ATOM   1327  OE2 GLU A  83      28.479  -1.555 -21.922  1.00 81.84           O  
ATOM   1328  N   GLN A  84      26.023  -5.846 -19.258  1.00 76.61           N  
ATOM   1329  H   GLN A  84      25.288  -5.384 -19.776  1.00 76.61           H  
ATOM   1330  CA  GLN A  84      25.830  -6.135 -17.836  1.00 76.61           C  
ATOM   1331  HA  GLN A  84      26.786  -6.046 -17.319  1.00 76.61           H  
ATOM   1332  C   GLN A  84      25.329  -7.557 -17.562  1.00 76.61           C  
ATOM   1333  CB  GLN A  84      24.863  -5.102 -17.237  1.00 76.61           C  
ATOM   1334  HB2 GLN A  84      24.595  -5.416 -16.228  1.00 76.61           H  
ATOM   1335  HB3 GLN A  84      23.959  -5.070 -17.844  1.00 76.61           H  
ATOM   1336  O   GLN A  84      25.670  -8.133 -16.526  1.00 76.61           O  
ATOM   1337  CG  GLN A  84      25.447  -3.687 -17.160  1.00 76.61           C  
ATOM   1338  HG2 GLN A  84      25.753  -3.365 -18.156  1.00 76.61           H  
ATOM   1339  HG3 GLN A  84      24.676  -2.999 -16.811  1.00 76.61           H  
ATOM   1340  CD  GLN A  84      26.643  -3.580 -16.222  1.00 76.61           C  
ATOM   1341  NE2 GLN A  84      27.663  -2.848 -16.611  1.00 76.61           N  
ATOM   1342 HE21 GLN A  84      28.467  -2.828 -15.999  1.00 76.61           H  
ATOM   1343 HE22 GLN A  84      27.663  -2.443 -17.536  1.00 76.61           H  
ATOM   1344  OE1 GLN A  84      26.693  -4.139 -15.136  1.00 76.61           O  
ATOM   1345  N   PHE A  85      24.492  -8.119 -18.441  1.00 72.23           N  
ATOM   1346  H   PHE A  85      24.274  -7.610 -19.285  1.00 72.23           H  
ATOM   1347  CA  PHE A  85      23.708  -9.311 -18.102  1.00 72.23           C  
ATOM   1348  HA  PHE A  85      24.181  -9.836 -17.272  1.00 72.23           H  
ATOM   1349  C   PHE A  85      23.578 -10.346 -19.230  1.00 72.23           C  
ATOM   1350  CB  PHE A  85      22.312  -8.859 -17.637  1.00 72.23           C  
ATOM   1351  HB2 PHE A  85      21.711  -9.740 -17.411  1.00 72.23           H  
ATOM   1352  HB3 PHE A  85      21.847  -8.333 -18.471  1.00 72.23           H  
ATOM   1353  O   PHE A  85      23.589 -11.540 -18.928  1.00 72.23           O  
ATOM   1354  CG  PHE A  85      22.251  -7.913 -16.455  1.00 72.23           C  
ATOM   1355  CD1 PHE A  85      22.472  -8.388 -15.151  1.00 72.23           C  
ATOM   1356  HD1 PHE A  85      22.705  -9.431 -14.995  1.00 72.23           H  
ATOM   1357  CD2 PHE A  85      21.957  -6.551 -16.661  1.00 72.23           C  
ATOM   1358  HD2 PHE A  85      21.797  -6.180 -17.662  1.00 72.23           H  
ATOM   1359  CE1 PHE A  85      22.424  -7.501 -14.060  1.00 72.23           C  
ATOM   1360  HE1 PHE A  85      22.623  -7.866 -13.063  1.00 72.23           H  
ATOM   1361  CE2 PHE A  85      21.915  -5.662 -15.572  1.00 72.23           C  
ATOM   1362  HE2 PHE A  85      21.729  -4.612 -15.741  1.00 72.23           H  
ATOM   1363  CZ  PHE A  85      22.155  -6.136 -14.271  1.00 72.23           C  
ATOM   1364  HZ  PHE A  85      22.150  -5.446 -13.441  1.00 72.23           H  
ATOM   1365  N   TYR A  86      23.442  -9.934 -20.496  1.00 71.71           N  
ATOM   1366  H   TYR A  86      23.569  -8.955 -20.708  1.00 71.71           H  
ATOM   1367  CA  TYR A  86      23.008 -10.820 -21.591  1.00 71.71           C  
ATOM   1368  HA  TYR A  86      22.836 -11.824 -21.205  1.00 71.71           H  
ATOM   1369  C   TYR A  86      24.070 -10.930 -22.687  1.00 71.71           C  
ATOM   1370  CB  TYR A  86      21.668 -10.338 -22.176  1.00 71.71           C  
ATOM   1371  HB2 TYR A  86      21.791  -9.321 -22.549  1.00 71.71           H  
ATOM   1372  HB3 TYR A  86      21.416 -10.970 -23.027  1.00 71.71           H  
ATOM   1373  O   TYR A  86      24.390  -9.958 -23.360  1.00 71.71           O  
ATOM   1374  CG  TYR A  86      20.509 -10.361 -21.197  1.00 71.71           C  
ATOM   1375  CD1 TYR A  86      19.615 -11.444 -21.157  1.00 71.71           C  
ATOM   1376  HD1 TYR A  86      19.730 -12.247 -21.869  1.00 71.71           H  
ATOM   1377  CD2 TYR A  86      20.338  -9.297 -20.303  1.00 71.71           C  
ATOM   1378  HD2 TYR A  86      21.014  -8.458 -20.375  1.00 71.71           H  
ATOM   1379  CE1 TYR A  86      18.588 -11.481 -20.192  1.00 71.71           C  
ATOM   1380  HE1 TYR A  86      17.903 -12.315 -20.148  1.00 71.71           H  
ATOM   1381  CE2 TYR A  86      19.351  -9.348 -19.302  1.00 71.71           C  
ATOM   1382  HE2 TYR A  86      19.269  -8.546 -18.583  1.00 71.71           H  
ATOM   1383  OH  TYR A  86      17.507 -10.503 -18.289  1.00 71.71           O  
ATOM   1384  HH  TYR A  86      17.570  -9.766 -17.677  1.00 71.71           H  
ATOM   1385  CZ  TYR A  86      18.471 -10.448 -19.244  1.00 71.71           C  
ATOM   1386  N   LYS A  87      24.592 -12.135 -22.923  1.00 64.58           N  
ATOM   1387  H   LYS A  87      24.207 -12.933 -22.438  1.00 64.58           H  
ATOM   1388  CA  LYS A  87      25.518 -12.365 -24.037  1.00 64.58           C  
ATOM   1389  HA  LYS A  87      26.068 -11.446 -24.241  1.00 64.58           H  
ATOM   1390  C   LYS A  87      24.750 -12.725 -25.303  1.00 64.58           C  
ATOM   1391  CB  LYS A  87      26.539 -13.452 -23.698  1.00 64.58           C  
ATOM   1392  HB2 LYS A  87      27.039 -13.744 -24.621  1.00 64.58           H  
ATOM   1393  HB3 LYS A  87      26.019 -14.327 -23.306  1.00 64.58           H  
ATOM   1394  O   LYS A  87      24.032 -13.717 -25.315  1.00 64.58           O  
ATOM   1395  CG  LYS A  87      27.603 -12.978 -22.699  1.00 64.58           C  
ATOM   1396  HG2 LYS A  87      27.136 -12.747 -21.741  1.00 64.58           H  
ATOM   1397  HG3 LYS A  87      28.108 -12.092 -23.084  1.00 64.58           H  
ATOM   1398  CD  LYS A  87      28.608 -14.118 -22.528  1.00 64.58           C  
ATOM   1399  HD2 LYS A  87      29.075 -14.339 -23.489  1.00 64.58           H  
ATOM   1400  HD3 LYS A  87      28.058 -15.003 -22.207  1.00 64.58           H  
ATOM   1401  CE  LYS A  87      29.694 -13.813 -21.502  1.00 64.58           C  
ATOM   1402  HE2 LYS A  87      30.401 -13.101 -21.927  1.00 64.58           H  
ATOM   1403  HE3 LYS A  87      29.228 -13.364 -20.624  1.00 64.58           H  
ATOM   1404  NZ  LYS A  87      30.362 -15.084 -21.125  1.00 64.58           N  
ATOM   1405  HZ1 LYS A  87      30.674 -15.592 -21.940  1.00 64.58           H  
ATOM   1406  HZ2 LYS A  87      29.701 -15.709 -20.685  1.00 64.58           H  
ATOM   1407  HZ3 LYS A  87      31.120 -14.948 -20.471  1.00 64.58           H  
ATOM   1408  N   ASP A  88      24.996 -11.952 -26.357  1.00 59.57           N  
ATOM   1409  H   ASP A  88      25.539 -11.115 -26.201  1.00 59.57           H  
ATOM   1410  CA  ASP A  88      24.701 -12.304 -27.753  1.00 59.57           C  
ATOM   1411  HA  ASP A  88      24.902 -11.406 -28.337  1.00 59.57           H  
ATOM   1412  C   ASP A  88      23.231 -12.652 -28.044  1.00 59.57           C  
ATOM   1413  CB  ASP A  88      25.702 -13.373 -28.233  1.00 59.57           C  
ATOM   1414  HB2 ASP A  88      26.698 -13.102 -27.881  1.00 59.57           H  
ATOM   1415  HB3 ASP A  88      25.444 -14.335 -27.792  1.00 59.57           H  
ATOM   1416  O   ASP A  88      22.928 -13.581 -28.794  1.00 59.57           O  
ATOM   1417  CG  ASP A  88      25.773 -13.507 -29.760  1.00 59.57           C  
ATOM   1418  OD1 ASP A  88      25.441 -12.524 -30.468  1.00 59.57           O  
ATOM   1419  OD2 ASP A  88      26.243 -14.573 -30.220  1.00 59.57           O  
ATOM   1420  N   ASP A  89      22.290 -11.906 -27.456  1.00 57.80           N  
ATOM   1421  H   ASP A  89      22.562 -11.160 -26.832  1.00 57.80           H  
ATOM   1422  CA  ASP A  89      20.875 -12.157 -27.700  1.00 57.80           C  
ATOM   1423  HA  ASP A  89      20.801 -13.068 -28.292  1.00 57.80           H  
ATOM   1424  C   ASP A  89      20.242 -11.058 -28.555  1.00 57.80           C  
ATOM   1425  CB  ASP A  89      20.133 -12.495 -26.404  1.00 57.80           C  
ATOM   1426  HB2 ASP A  89      20.825 -12.973 -25.711  1.00 57.80           H  
ATOM   1427  HB3 ASP A  89      19.752 -11.592 -25.928  1.00 57.80           H  
ATOM   1428  O   ASP A  89      19.975  -9.928 -28.137  1.00 57.80           O  
ATOM   1429  CG  ASP A  89      18.986 -13.471 -26.669  1.00 57.80           C  
ATOM   1430  OD1 ASP A  89      18.512 -13.547 -27.831  1.00 57.80           O  
ATOM   1431  OD2 ASP A  89      18.554 -14.108 -25.682  1.00 57.80           O  
ATOM   1432  N   LYS A  90      19.948 -11.403 -29.812  1.00 60.70           N  
ATOM   1433  H   LYS A  90      20.202 -12.339 -30.094  1.00 60.70           H  
ATOM   1434  CA  LYS A  90      19.297 -10.479 -30.751  1.00 60.70           C  
ATOM   1435  HA  LYS A  90      19.902  -9.573 -30.773  1.00 60.70           H  
ATOM   1436  C   LYS A  90      17.907 -10.048 -30.272  1.00 60.70           C  
ATOM   1437  CB  LYS A  90      19.257 -11.082 -32.165  1.00 60.70           C  
ATOM   1438  HB2 LYS A  90      18.599 -10.480 -32.791  1.00 60.70           H  
ATOM   1439  HB3 LYS A  90      18.863 -12.098 -32.121  1.00 60.70           H  
ATOM   1440  O   LYS A  90      17.430  -9.011 -30.737  1.00 60.70           O  
ATOM   1441  CG  LYS A  90      20.659 -11.084 -32.793  1.00 60.70           C  
ATOM   1442  HG2 LYS A  90      21.331 -11.680 -32.175  1.00 60.70           H  
ATOM   1443  HG3 LYS A  90      21.034 -10.061 -32.824  1.00 60.70           H  
ATOM   1444  CD  LYS A  90      20.655 -11.655 -34.216  1.00 60.70           C  
ATOM   1445  HD2 LYS A  90      20.297 -12.685 -34.185  1.00 60.70           H  
ATOM   1446  HD3 LYS A  90      20.000 -11.057 -34.850  1.00 60.70           H  
ATOM   1447  CE  LYS A  90      22.090 -11.620 -34.755  1.00 60.70           C  
ATOM   1448  HE2 LYS A  90      22.431 -10.585 -34.778  1.00 60.70           H  
ATOM   1449  HE3 LYS A  90      22.733 -12.151 -34.052  1.00 60.70           H  
ATOM   1450  NZ  LYS A  90      22.204 -12.231 -36.102  1.00 60.70           N  
ATOM   1451  HZ1 LYS A  90      21.943 -13.205 -36.063  1.00 60.70           H  
ATOM   1452  HZ2 LYS A  90      23.166 -12.189 -36.407  1.00 60.70           H  
ATOM   1453  HZ3 LYS A  90      21.627 -11.747 -36.775  1.00 60.70           H  
ATOM   1454  N   LYS A  91      17.285 -10.799 -29.354  1.00 67.09           N  
ATOM   1455  H   LYS A  91      17.798 -11.580 -28.970  1.00 67.09           H  
ATOM   1456  CA  LYS A  91      15.890 -10.636 -28.922  1.00 67.09           C  
ATOM   1457  HA  LYS A  91      15.417  -9.868 -29.533  1.00 67.09           H  
ATOM   1458  C   LYS A  91      15.738 -10.132 -27.483  1.00 67.09           C  
ATOM   1459  CB  LYS A  91      15.129 -11.950 -29.146  1.00 67.09           C  
ATOM   1460  HB2 LYS A  91      14.106 -11.830 -28.791  1.00 67.09           H  
ATOM   1461  HB3 LYS A  91      15.603 -12.739 -28.561  1.00 67.09           H  
ATOM   1462  O   LYS A  91      14.797 -10.523 -26.799  1.00 67.09           O  
ATOM   1463  CG  LYS A  91      15.069 -12.366 -30.619  1.00 67.09           C  
ATOM   1464  HG2 LYS A  91      16.070 -12.592 -30.987  1.00 67.09           H  
ATOM   1465  HG3 LYS A  91      14.638 -11.558 -31.211  1.00 67.09           H  
ATOM   1466  CD  LYS A  91      14.190 -13.613 -30.736  1.00 67.09           C  
ATOM   1467  HD2 LYS A  91      13.194 -13.385 -30.355  1.00 67.09           H  
ATOM   1468  HD3 LYS A  91      14.625 -14.406 -30.128  1.00 67.09           H  
ATOM   1469  CE  LYS A  91      14.090 -14.075 -32.189  1.00 67.09           C  
ATOM   1470  HE2 LYS A  91      13.669 -13.265 -32.785  1.00 67.09           H  
ATOM   1471  HE3 LYS A  91      15.095 -14.283 -32.555  1.00 67.09           H  
ATOM   1472  NZ  LYS A  91      13.243 -15.288 -32.290  1.00 67.09           N  
ATOM   1473  HZ1 LYS A  91      13.634 -16.029 -31.726  1.00 67.09           H  
ATOM   1474  HZ2 LYS A  91      12.313 -15.098 -31.944  1.00 67.09           H  
ATOM   1475  HZ3 LYS A  91      13.177 -15.609 -33.246  1.00 67.09           H  
ATOM   1476  N   ILE A  92      16.618  -9.244 -27.025  1.00 74.64           N  
ATOM   1477  H   ILE A  92      17.441  -9.028 -27.569  1.00 74.64           H  
ATOM   1478  CA  ILE A  92      16.410  -8.581 -25.732  1.00 74.64           C  
ATOM   1479  HA  ILE A  92      16.163  -9.355 -25.005  1.00 74.64           H  
ATOM   1480  C   ILE A  92      15.219  -7.626 -25.838  1.00 74.64           C  
ATOM   1481  CB  ILE A  92      17.681  -7.884 -25.216  1.00 74.64           C  
ATOM   1482  HB  ILE A  92      17.997  -7.141 -25.948  1.00 74.64           H  
ATOM   1483  O   ILE A  92      15.262  -6.639 -26.576  1.00 74.64           O  
ATOM   1484  CG1 ILE A  92      18.794  -8.930 -25.024  1.00 74.64           C  
ATOM   1485 HG12 ILE A  92      18.859  -9.562 -25.909  1.00 74.64           H  
ATOM   1486 HG13 ILE A  92      18.567  -9.573 -24.173  1.00 74.64           H  
ATOM   1487  CG2 ILE A  92      17.412  -7.189 -23.868  1.00 74.64           C  
ATOM   1488 HG21 ILE A  92      18.294  -6.633 -23.552  1.00 74.64           H  
ATOM   1489 HG22 ILE A  92      16.584  -6.486 -23.954  1.00 74.64           H  
ATOM   1490 HG23 ILE A  92      17.166  -7.937 -23.114  1.00 74.64           H  
ATOM   1491  CD1 ILE A  92      20.168  -8.302 -24.833  1.00 74.64           C  
ATOM   1492 HD11 ILE A  92      20.364  -7.626 -25.665  1.00 74.64           H  
ATOM   1493 HD12 ILE A  92      20.917  -9.094 -24.836  1.00 74.64           H  
ATOM   1494 HD13 ILE A  92      20.226  -7.761 -23.889  1.00 74.64           H  
ATOM   1495  N   LEU A  93      14.162  -7.908 -25.078  1.00 82.46           N  
ATOM   1496  H   LEU A  93      14.205  -8.748 -24.519  1.00 82.46           H  
ATOM   1497  CA  LEU A  93      13.047  -6.985 -24.880  1.00 82.46           C  
ATOM   1498  HA  LEU A  93      12.993  -6.309 -25.734  1.00 82.46           H  
ATOM   1499  C   LEU A  93      13.307  -6.161 -23.620  1.00 82.46           C  
ATOM   1500  CB  LEU A  93      11.727  -7.771 -24.806  1.00 82.46           C  
ATOM   1501  HB2 LEU A  93      11.810  -8.495 -23.996  1.00 82.46           H  
ATOM   1502  HB3 LEU A  93      11.592  -8.323 -25.737  1.00 82.46           H  
ATOM   1503  O   LEU A  93      13.508  -6.730 -22.548  1.00 82.46           O  
ATOM   1504  CG  LEU A  93      10.483  -6.899 -24.548  1.00 82.46           C  
ATOM   1505  HG  LEU A  93      10.622  -6.323 -23.633  1.00 82.46           H  
ATOM   1506  CD1 LEU A  93      10.196  -5.932 -25.699  1.00 82.46           C  
ATOM   1507 HD11 LEU A  93       9.276  -5.384 -25.497  1.00 82.46           H  
ATOM   1508 HD12 LEU A  93      10.086  -6.485 -26.632  1.00 82.46           H  
ATOM   1509 HD13 LEU A  93      11.006  -5.210 -25.799  1.00 82.46           H  
ATOM   1510  CD2 LEU A  93       9.261  -7.796 -24.355  1.00 82.46           C  
ATOM   1511 HD21 LEU A  93       9.088  -8.388 -25.254  1.00 82.46           H  
ATOM   1512 HD22 LEU A  93       8.380  -7.186 -24.154  1.00 82.46           H  
ATOM   1513 HD23 LEU A  93       9.428  -8.468 -23.514  1.00 82.46           H  
ATOM   1514  N   VAL A  94      13.259  -4.833 -23.744  1.00 83.86           N  
ATOM   1515  H   VAL A  94      13.094  -4.442 -24.661  1.00 83.86           H  
ATOM   1516  CA  VAL A  94      13.392  -3.898 -22.620  1.00 83.86           C  
ATOM   1517  HA  VAL A  94      13.471  -4.468 -21.694  1.00 83.86           H  
ATOM   1518  C   VAL A  94      12.150  -3.021 -22.539  1.00 83.86           C  
ATOM   1519  CB  VAL A  94      14.663  -3.033 -22.725  1.00 83.86           C  
ATOM   1520  HB  VAL A  94      14.587  -2.368 -23.585  1.00 83.86           H  
ATOM   1521  O   VAL A  94      11.851  -2.278 -23.471  1.00 83.86           O  
ATOM   1522  CG1 VAL A  94      14.837  -2.182 -21.461  1.00 83.86           C  
ATOM   1523 HG11 VAL A  94      15.780  -1.638 -21.522  1.00 83.86           H  
ATOM   1524 HG12 VAL A  94      14.025  -1.460 -21.375  1.00 83.86           H  
ATOM   1525 HG13 VAL A  94      14.851  -2.826 -20.581  1.00 83.86           H  
ATOM   1526  CG2 VAL A  94      15.927  -3.884 -22.891  1.00 83.86           C  
ATOM   1527 HG21 VAL A  94      16.817  -3.255 -22.850  1.00 83.86           H  
ATOM   1528 HG22 VAL A  94      15.908  -4.368 -23.867  1.00 83.86           H  
ATOM   1529 HG23 VAL A  94      15.982  -4.640 -22.108  1.00 83.86           H  
ATOM   1530  N   ILE A  95      11.443  -3.071 -21.411  1.00 85.21           N  
ATOM   1531  H   ILE A  95      11.735  -3.731 -20.704  1.00 85.21           H  
ATOM   1532  CA  ILE A  95      10.287  -2.207 -21.138  1.00 85.21           C  
ATOM   1533  HA  ILE A  95      10.073  -1.596 -22.015  1.00 85.21           H  
ATOM   1534  C   ILE A  95      10.645  -1.272 -19.988  1.00 85.21           C  
ATOM   1535  CB  ILE A  95       9.016  -3.034 -20.842  1.00 85.21           C  
ATOM   1536  HB  ILE A  95       9.198  -3.636 -19.952  1.00 85.21           H  
ATOM   1537  O   ILE A  95      10.902  -1.736 -18.877  1.00 85.21           O  
ATOM   1538  CG1 ILE A  95       8.691  -3.985 -22.018  1.00 85.21           C  
ATOM   1539 HG12 ILE A  95       8.469  -3.399 -22.910  1.00 85.21           H  
ATOM   1540 HG13 ILE A  95       9.560  -4.608 -22.233  1.00 85.21           H  
ATOM   1541  CG2 ILE A  95       7.829  -2.092 -20.552  1.00 85.21           C  
ATOM   1542 HG21 ILE A  95       8.047  -1.432 -19.713  1.00 85.21           H  
ATOM   1543 HG22 ILE A  95       6.943  -2.666 -20.281  1.00 85.21           H  
ATOM   1544 HG23 ILE A  95       7.602  -1.489 -21.431  1.00 85.21           H  
ATOM   1545  CD1 ILE A  95       7.523  -4.939 -21.743  1.00 85.21           C  
ATOM   1546 HD11 ILE A  95       6.585  -4.389 -21.670  1.00 85.21           H  
ATOM   1547 HD12 ILE A  95       7.701  -5.489 -20.819  1.00 85.21           H  
ATOM   1548 HD13 ILE A  95       7.438  -5.648 -22.567  1.00 85.21           H  
ATOM   1549  N   LYS A  96      10.647   0.042 -20.240  1.00 87.60           N  
ATOM   1550  H   LYS A  96      10.389   0.343 -21.169  1.00 87.60           H  
ATOM   1551  CA  LYS A  96      10.854   1.064 -19.204  1.00 87.60           C  
ATOM   1552  HA  LYS A  96      11.623   0.700 -18.522  1.00 87.60           H  
ATOM   1553  C   LYS A  96       9.585   1.252 -18.383  1.00 87.60           C  
ATOM   1554  CB  LYS A  96      11.344   2.376 -19.839  1.00 87.60           C  
ATOM   1555  HB2 LYS A  96      10.570   2.764 -20.500  1.00 87.60           H  
ATOM   1556  HB3 LYS A  96      12.229   2.159 -20.437  1.00 87.60           H  
ATOM   1557  O   LYS A  96       8.521   1.490 -18.945  1.00 87.60           O  
ATOM   1558  CG  LYS A  96      11.704   3.451 -18.796  1.00 87.60           C  
ATOM   1559  HG2 LYS A  96      10.818   3.726 -18.225  1.00 87.60           H  
ATOM   1560  HG3 LYS A  96      12.454   3.048 -18.114  1.00 87.60           H  
ATOM   1561  CD  LYS A  96      12.268   4.704 -19.485  1.00 87.60           C  
ATOM   1562  HD2 LYS A  96      13.135   4.408 -20.075  1.00 87.60           H  
ATOM   1563  HD3 LYS A  96      11.515   5.117 -20.156  1.00 87.60           H  
ATOM   1564  CE  LYS A  96      12.693   5.777 -18.472  1.00 87.60           C  
ATOM   1565  HE2 LYS A  96      13.273   5.288 -17.689  1.00 87.60           H  
ATOM   1566  HE3 LYS A  96      11.805   6.206 -18.006  1.00 87.60           H  
ATOM   1567  NZ  LYS A  96      13.518   6.838 -19.116  1.00 87.60           N  
ATOM   1568  HZ1 LYS A  96      13.961   7.456 -18.451  1.00 87.60           H  
ATOM   1569  HZ2 LYS A  96      14.306   6.435 -19.602  1.00 87.60           H  
ATOM   1570  HZ3 LYS A  96      12.989   7.387 -19.778  1.00 87.60           H  
ATOM   1571  N   LEU A  97       9.714   1.196 -17.059  1.00 89.06           N  
ATOM   1572  H   LEU A  97      10.616   0.977 -16.661  1.00 89.06           H  
ATOM   1573  CA  LEU A  97       8.599   1.325 -16.128  1.00 89.06           C  
ATOM   1574  HA  LEU A  97       7.666   1.453 -16.676  1.00 89.06           H  
ATOM   1575  C   LEU A  97       8.806   2.539 -15.216  1.00 89.06           C  
ATOM   1576  CB  LEU A  97       8.457   0.033 -15.312  1.00 89.06           C  
ATOM   1577  HB2 LEU A  97       9.381  -0.142 -14.762  1.00 89.06           H  
ATOM   1578  HB3 LEU A  97       7.659   0.172 -14.582  1.00 89.06           H  
ATOM   1579  O   LEU A  97       9.717   2.531 -14.378  1.00 89.06           O  
ATOM   1580  CG  LEU A  97       8.139  -1.206 -16.163  1.00 89.06           C  
ATOM   1581  HG  LEU A  97       8.900  -1.349 -16.930  1.00 89.06           H  
ATOM   1582  CD1 LEU A  97       8.160  -2.419 -15.247  1.00 89.06           C  
ATOM   1583 HD11 LEU A  97       7.435  -2.281 -14.445  1.00 89.06           H  
ATOM   1584 HD12 LEU A  97       7.879  -3.298 -15.826  1.00 89.06           H  
ATOM   1585 HD13 LEU A  97       9.159  -2.559 -14.833  1.00 89.06           H  
ATOM   1586  CD2 LEU A  97       6.762  -1.130 -16.827  1.00 89.06           C  
ATOM   1587 HD21 LEU A  97       5.990  -0.929 -16.084  1.00 89.06           H  
ATOM   1588 HD22 LEU A  97       6.541  -2.069 -17.335  1.00 89.06           H  
ATOM   1589 HD23 LEU A  97       6.750  -0.338 -17.575  1.00 89.06           H  
ATOM   1590  N   PRO A  98       7.968   3.582 -15.342  1.00 85.60           N  
ATOM   1591  CA  PRO A  98       7.882   4.639 -14.344  1.00 85.60           C  
ATOM   1592  HA  PRO A  98       8.814   5.204 -14.351  1.00 85.60           H  
ATOM   1593  C   PRO A  98       7.626   4.081 -12.937  1.00 85.60           C  
ATOM   1594  CB  PRO A  98       6.732   5.543 -14.801  1.00 85.60           C  
ATOM   1595  HB2 PRO A  98       5.797   5.217 -14.345  1.00 85.60           H  
ATOM   1596  HB3 PRO A  98       6.921   6.590 -14.566  1.00 85.60           H  
ATOM   1597  O   PRO A  98       7.045   3.000 -12.774  1.00 85.60           O  
ATOM   1598  CG  PRO A  98       6.659   5.305 -16.309  1.00 85.60           C  
ATOM   1599  HG2 PRO A  98       5.662   5.498 -16.704  1.00 85.60           H  
ATOM   1600  HG3 PRO A  98       7.401   5.924 -16.815  1.00 85.60           H  
ATOM   1601  CD  PRO A  98       7.044   3.835 -16.440  1.00 85.60           C  
ATOM   1602  HD2 PRO A  98       7.513   3.656 -17.408  1.00 85.60           H  
ATOM   1603  HD3 PRO A  98       6.155   3.213 -16.337  1.00 85.60           H  
ATOM   1604  N   PHE A  99       8.022   4.837 -11.911  1.00 86.22           N  
ATOM   1605  H   PHE A  99       8.454   5.732 -12.092  1.00 86.22           H  
ATOM   1606  CA  PHE A  99       7.668   4.505 -10.532  1.00 86.22           C  
ATOM   1607  HA  PHE A  99       8.136   3.555 -10.272  1.00 86.22           H  
ATOM   1608  C   PHE A  99       6.158   4.335 -10.387  1.00 86.22           C  
ATOM   1609  CB  PHE A  99       8.158   5.585  -9.563  1.00 86.22           C  
ATOM   1610  HB2 PHE A  99       7.911   6.571  -9.958  1.00 86.22           H  
ATOM   1611  HB3 PHE A  99       7.625   5.473  -8.618  1.00 86.22           H  
ATOM   1612  O   PHE A  99       5.385   5.130 -10.913  1.00 86.22           O  
ATOM   1613  CG  PHE A  99       9.631   5.497  -9.251  1.00 86.22           C  
ATOM   1614  CD1 PHE A  99      10.113   4.396  -8.522  1.00 86.22           C  
ATOM   1615  HD1 PHE A  99       9.429   3.623  -8.202  1.00 86.22           H  
ATOM   1616  CD2 PHE A  99      10.512   6.517  -9.647  1.00 86.22           C  
ATOM   1617  HD2 PHE A  99      10.149   7.372 -10.198  1.00 86.22           H  
ATOM   1618  CE1 PHE A  99      11.474   4.303  -8.195  1.00 86.22           C  
ATOM   1619  HE1 PHE A  99      11.834   3.459  -7.625  1.00 86.22           H  
ATOM   1620  CE2 PHE A  99      11.869   6.437  -9.297  1.00 86.22           C  
ATOM   1621  HE2 PHE A  99      12.546   7.230  -9.577  1.00 86.22           H  
ATOM   1622  CZ  PHE A  99      12.352   5.326  -8.584  1.00 86.22           C  
ATOM   1623  HZ  PHE A  99      13.397   5.271  -8.315  1.00 86.22           H  
ATOM   1624  N   TYR A 100       5.767   3.297  -9.652  1.00 91.29           N  
ATOM   1625  H   TYR A 100       6.471   2.659  -9.310  1.00 91.29           H  
ATOM   1626  CA  TYR A 100       4.379   2.944  -9.376  1.00 91.29           C  
ATOM   1627  HA  TYR A 100       4.427   2.045  -8.762  1.00 91.29           H  
ATOM   1628  C   TYR A 100       3.557   2.531 -10.603  1.00 91.29           C  
ATOM   1629  CB  TYR A 100       3.704   4.023  -8.516  1.00 91.29           C  
ATOM   1630  HB2 TYR A 100       3.474   4.888  -9.138  1.00 91.29           H  
ATOM   1631  HB3 TYR A 100       2.754   3.638  -8.144  1.00 91.29           H  
ATOM   1632  O   TYR A 100       2.333   2.502 -10.521  1.00 91.29           O  
ATOM   1633  CG  TYR A 100       4.534   4.462  -7.328  1.00 91.29           C  
ATOM   1634  CD1 TYR A 100       4.797   3.550  -6.290  1.00 91.29           C  
ATOM   1635  HD1 TYR A 100       4.383   2.553  -6.329  1.00 91.29           H  
ATOM   1636  CD2 TYR A 100       5.056   5.768  -7.272  1.00 91.29           C  
ATOM   1637  HD2 TYR A 100       4.851   6.460  -8.076  1.00 91.29           H  
ATOM   1638  CE1 TYR A 100       5.574   3.948  -5.189  1.00 91.29           C  
ATOM   1639  HE1 TYR A 100       5.769   3.261  -4.378  1.00 91.29           H  
ATOM   1640  CE2 TYR A 100       5.827   6.173  -6.166  1.00 91.29           C  
ATOM   1641  HE2 TYR A 100       6.213   7.181  -6.119  1.00 91.29           H  
ATOM   1642  OH  TYR A 100       6.808   5.641  -4.036  1.00 91.29           O  
ATOM   1643  HH  TYR A 100       7.070   6.562  -4.105  1.00 91.29           H  
ATOM   1644  CZ  TYR A 100       6.080   5.261  -5.118  1.00 91.29           C  
ATOM   1645  N   SER A 101       4.211   2.117 -11.699  1.00 92.47           N  
ATOM   1646  H   SER A 101       5.213   2.235 -11.733  1.00 92.47           H  
ATOM   1647  CA  SER A 101       3.535   1.446 -12.822  1.00 92.47           C  
ATOM   1648  HA  SER A 101       2.947   2.180 -13.372  1.00 92.47           H  
ATOM   1649  C   SER A 101       2.605   0.346 -12.304  1.00 92.47           C  
ATOM   1650  CB  SER A 101       4.541   0.810 -13.782  1.00 92.47           C  
ATOM   1651  HB2 SER A 101       4.001   0.241 -14.538  1.00 92.47           H  
ATOM   1652  HB3 SER A 101       5.195   0.131 -13.235  1.00 92.47           H  
ATOM   1653  O   SER A 101       3.028  -0.499 -11.506  1.00 92.47           O  
ATOM   1654  OG  SER A 101       5.316   1.798 -14.425  1.00 92.47           O  
ATOM   1655  HG  SER A 101       5.863   2.243 -13.774  1.00 92.47           H  
ATOM   1656  N   CYS A 102       1.342   0.387 -12.725  1.00 94.11           N  
ATOM   1657  H   CYS A 102       1.075   1.092 -13.397  1.00 94.11           H  
ATOM   1658  CA  CYS A 102       0.286  -0.468 -12.199  1.00 94.11           C  
ATOM   1659  HA  CYS A 102       0.547  -0.764 -11.183  1.00 94.11           H  
ATOM   1660  C   CYS A 102       0.140  -1.737 -13.041  1.00 94.11           C  
ATOM   1661  CB  CYS A 102      -1.006   0.352 -12.123  1.00 94.11           C  
ATOM   1662  HB2 CYS A 102      -1.348   0.590 -13.131  1.00 94.11           H  
ATOM   1663  HB3 CYS A 102      -0.810   1.285 -11.596  1.00 94.11           H  
ATOM   1664  O   CYS A 102       0.098  -1.679 -14.266  1.00 94.11           O  
ATOM   1665  SG  CYS A 102      -2.288  -0.577 -11.232  1.00 94.11           S  
ATOM   1666  HG  CYS A 102      -3.195   0.403 -11.275  1.00 94.11           H  
ATOM   1667  N   PHE A 103       0.041  -2.885 -12.382  1.00 95.45           N  
ATOM   1668  H   PHE A 103       0.104  -2.862 -11.374  1.00 95.45           H  
ATOM   1669  CA  PHE A 103      -0.116  -4.192 -13.007  1.00 95.45           C  
ATOM   1670  HA  PHE A 103      -0.190  -4.076 -14.088  1.00 95.45           H  
ATOM   1671  C   PHE A 103      -1.389  -4.855 -12.503  1.00 95.45           C  
ATOM   1672  CB  PHE A 103       1.108  -5.060 -12.701  1.00 95.45           C  
ATOM   1673  HB2 PHE A 103       1.270  -5.085 -11.624  1.00 95.45           H  
ATOM   1674  HB3 PHE A 103       0.899  -6.080 -13.024  1.00 95.45           H  
ATOM   1675  O   PHE A 103      -1.584  -4.944 -11.289  1.00 95.45           O  
ATOM   1676  CG  PHE A 103       2.370  -4.585 -13.387  1.00 95.45           C  
ATOM   1677  CD1 PHE A 103       2.744  -5.138 -14.625  1.00 95.45           C  
ATOM   1678  HD1 PHE A 103       2.141  -5.907 -15.085  1.00 95.45           H  
ATOM   1679  CD2 PHE A 103       3.157  -3.574 -12.802  1.00 95.45           C  
ATOM   1680  HD2 PHE A 103       2.861  -3.137 -11.860  1.00 95.45           H  
ATOM   1681  CE1 PHE A 103       3.904  -4.687 -15.274  1.00 95.45           C  
ATOM   1682  HE1 PHE A 103       4.186  -5.114 -16.225  1.00 95.45           H  
ATOM   1683  CE2 PHE A 103       4.306  -3.107 -13.463  1.00 95.45           C  
ATOM   1684  HE2 PHE A 103       4.892  -2.310 -13.028  1.00 95.45           H  
ATOM   1685  CZ  PHE A 103       4.680  -3.669 -14.696  1.00 95.45           C  
ATOM   1686  HZ  PHE A 103       5.553  -3.309 -15.219  1.00 95.45           H  
ATOM   1687  N   GLU A 104      -2.223  -5.349 -13.417  1.00 96.23           N  
ATOM   1688  H   GLU A 104      -1.975  -5.251 -14.391  1.00 96.23           H  
ATOM   1689  CA  GLU A 104      -3.376  -6.192 -13.105  1.00 96.23           C  
ATOM   1690  HA  GLU A 104      -3.680  -5.983 -12.079  1.00 96.23           H  
ATOM   1691  C   GLU A 104      -2.998  -7.672 -13.195  1.00 96.23           C  
ATOM   1692  CB  GLU A 104      -4.575  -5.870 -14.009  1.00 96.23           C  
ATOM   1693  HB2 GLU A 104      -4.440  -6.317 -14.994  1.00 96.23           H  
ATOM   1694  HB3 GLU A 104      -4.646  -4.791 -14.145  1.00 96.23           H  
ATOM   1695  O   GLU A 104      -2.588  -8.174 -14.243  1.00 96.23           O  
ATOM   1696  CG  GLU A 104      -5.876  -6.378 -13.376  1.00 96.23           C  
ATOM   1697  HG2 GLU A 104      -5.878  -6.132 -12.314  1.00 96.23           H  
ATOM   1698  HG3 GLU A 104      -5.918  -7.464 -13.464  1.00 96.23           H  
ATOM   1699  CD  GLU A 104      -7.111  -5.741 -14.019  1.00 96.23           C  
ATOM   1700  OE1 GLU A 104      -7.778  -6.436 -14.810  1.00 96.23           O  
ATOM   1701  OE2 GLU A 104      -7.415  -4.574 -13.645  1.00 96.23           O  
ATOM   1702  N   LEU A 105      -3.128  -8.353 -12.064  1.00 95.22           N  
ATOM   1703  H   LEU A 105      -3.519  -7.853 -11.279  1.00 95.22           H  
ATOM   1704  CA  LEU A 105      -3.015  -9.791 -11.894  1.00 95.22           C  
ATOM   1705  HA  LEU A 105      -2.434 -10.209 -12.716  1.00 95.22           H  
ATOM   1706  C   LEU A 105      -4.413 -10.432 -11.937  1.00 95.22           C  
ATOM   1707  CB  LEU A 105      -2.296 -10.107 -10.562  1.00 95.22           C  
ATOM   1708  HB2 LEU A 105      -2.921  -9.788  -9.728  1.00 95.22           H  
ATOM   1709  HB3 LEU A 105      -2.203 -11.191 -10.496  1.00 95.22           H  
ATOM   1710  O   LEU A 105      -5.438  -9.771 -12.112  1.00 95.22           O  
ATOM   1711  CG  LEU A 105      -0.887  -9.503 -10.411  1.00 95.22           C  
ATOM   1712  HG  LEU A 105      -0.427  -9.387 -11.393  1.00 95.22           H  
ATOM   1713  CD1 LEU A 105      -0.892  -8.152  -9.690  1.00 95.22           C  
ATOM   1714 HD11 LEU A 105      -1.377  -8.246  -8.718  1.00 95.22           H  
ATOM   1715 HD12 LEU A 105      -1.433  -7.418 -10.288  1.00 95.22           H  
ATOM   1716 HD13 LEU A 105       0.132  -7.799  -9.568  1.00 95.22           H  
ATOM   1717  CD2 LEU A 105      -0.007 -10.434  -9.580  1.00 95.22           C  
ATOM   1718 HD21 LEU A 105      -0.421 -10.561  -8.579  1.00 95.22           H  
ATOM   1719 HD22 LEU A 105       0.997 -10.013  -9.513  1.00 95.22           H  
ATOM   1720 HD23 LEU A 105       0.074 -11.402 -10.074  1.00 95.22           H  
ATOM   1721  N   GLU A 106      -4.448 -11.743 -11.721  1.00 92.37           N  
ATOM   1722  H   GLU A 106      -3.571 -12.234 -11.620  1.00 92.37           H  
ATOM   1723  CA  GLU A 106      -5.667 -12.545 -11.650  1.00 92.37           C  
ATOM   1724  HA  GLU A 106      -6.082 -12.621 -12.656  1.00 92.37           H  
ATOM   1725  C   GLU A 106      -6.744 -11.938 -10.729  1.00 92.37           C  
ATOM   1726  CB  GLU A 106      -5.311 -13.957 -11.171  1.00 92.37           C  
ATOM   1727  HB2 GLU A 106      -6.229 -14.538 -11.087  1.00 92.37           H  
ATOM   1728  HB3 GLU A 106      -4.856 -13.880 -10.183  1.00 92.37           H  
ATOM   1729  O   GLU A 106      -6.458 -11.315  -9.700  1.00 92.37           O  
ATOM   1730  CG  GLU A 106      -4.347 -14.688 -12.123  1.00 92.37           C  
ATOM   1731  HG2 GLU A 106      -3.464 -14.070 -12.287  1.00 92.37           H  
ATOM   1732  HG3 GLU A 106      -4.845 -14.828 -13.082  1.00 92.37           H  
ATOM   1733  CD  GLU A 106      -3.886 -16.047 -11.576  1.00 92.37           C  
ATOM   1734  OE1 GLU A 106      -2.984 -16.635 -12.210  1.00 92.37           O  
ATOM   1735  OE2 GLU A 106      -4.390 -16.458 -10.505  1.00 92.37           O  
ATOM   1736  N   ALA A 107      -8.010 -12.138 -11.109  1.00 92.00           N  
ATOM   1737  H   ALA A 107      -8.162 -12.675 -11.951  1.00 92.00           H  
ATOM   1738  CA  ALA A 107      -9.195 -11.676 -10.381  1.00 92.00           C  
ATOM   1739  HA  ALA A 107     -10.045 -11.881 -11.032  1.00 92.00           H  
ATOM   1740  C   ALA A 107      -9.255 -10.154 -10.108  1.00 92.00           C  
ATOM   1741  CB  ALA A 107      -9.383 -12.542  -9.125  1.00 92.00           C  
ATOM   1742  HB1 ALA A 107      -9.348 -13.598  -9.393  1.00 92.00           H  
ATOM   1743  HB2 ALA A 107      -8.592 -12.331  -8.405  1.00 92.00           H  
ATOM   1744  HB3 ALA A 107     -10.349 -12.331  -8.667  1.00 92.00           H  
ATOM   1745  O   ALA A 107      -9.953  -9.725  -9.180  1.00 92.00           O  
ATOM   1746  N   GLY A 108      -8.555  -9.338 -10.905  1.00 93.63           N  
ATOM   1747  H   GLY A 108      -7.963  -9.747 -11.614  1.00 93.63           H  
ATOM   1748  CA  GLY A 108      -8.524  -7.877 -10.778  1.00 93.63           C  
ATOM   1749  HA2 GLY A 108      -8.160  -7.456 -11.714  1.00 93.63           H  
ATOM   1750  HA3 GLY A 108      -9.532  -7.500 -10.605  1.00 93.63           H  
ATOM   1751  C   GLY A 108      -7.618  -7.374  -9.650  1.00 93.63           C  
ATOM   1752  O   GLY A 108      -7.712  -6.210  -9.249  1.00 93.63           O  
ATOM   1753  N   ARG A 109      -6.750  -8.230  -9.089  1.00 95.47           N  
ATOM   1754  H   ARG A 109      -6.680  -9.161  -9.475  1.00 95.47           H  
ATOM   1755  CA  ARG A 109      -5.758  -7.800  -8.097  1.00 95.47           C  
ATOM   1756  HA  ARG A 109      -6.258  -7.172  -7.360  1.00 95.47           H  
ATOM   1757  C   ARG A 109      -4.719  -6.917  -8.762  1.00 95.47           C  
ATOM   1758  CB  ARG A 109      -5.131  -9.014  -7.394  1.00 95.47           C  
ATOM   1759  HB2 ARG A 109      -4.647  -9.656  -8.131  1.00 95.47           H  
ATOM   1760  HB3 ARG A 109      -5.924  -9.583  -6.911  1.00 95.47           H  
ATOM   1761  O   ARG A 109      -4.117  -7.308  -9.746  1.00 95.47           O  
ATOM   1762  CG  ARG A 109      -4.104  -8.576  -6.335  1.00 95.47           C  
ATOM   1763  HG2 ARG A 109      -3.259  -8.075  -6.806  1.00 95.47           H  
ATOM   1764  HG3 ARG A 109      -4.584  -7.868  -5.660  1.00 95.47           H  
ATOM   1765  CD  ARG A 109      -3.590  -9.758  -5.507  1.00 95.47           C  
ATOM   1766  HD2 ARG A 109      -3.183  -9.364  -4.576  1.00 95.47           H  
ATOM   1767  HD3 ARG A 109      -4.436 -10.399  -5.259  1.00 95.47           H  
ATOM   1768  NE  ARG A 109      -2.527 -10.527  -6.197  1.00 95.47           N  
ATOM   1769  HE  ARG A 109      -1.989 -10.058  -6.913  1.00 95.47           H  
ATOM   1770  NH1 ARG A 109      -2.919 -12.549  -5.200  1.00 95.47           N  
ATOM   1771 HH11 ARG A 109      -3.807 -12.193  -4.875  1.00 95.47           H  
ATOM   1772 HH12 ARG A 109      -2.752 -13.545  -5.192  1.00 95.47           H  
ATOM   1773  NH2 ARG A 109      -1.178 -12.338  -6.561  1.00 95.47           N  
ATOM   1774 HH21 ARG A 109      -1.022 -13.335  -6.523  1.00 95.47           H  
ATOM   1775 HH22 ARG A 109      -0.382 -11.775  -6.828  1.00 95.47           H  
ATOM   1776  CZ  ARG A 109      -2.216 -11.795  -5.995  1.00 95.47           C  
ATOM   1777  N   ARG A 110      -4.461  -5.746  -8.193  1.00 96.34           N  
ATOM   1778  H   ARG A 110      -4.971  -5.504  -7.356  1.00 96.34           H  
ATOM   1779  CA  ARG A 110      -3.539  -4.755  -8.739  1.00 96.34           C  
ATOM   1780  HA  ARG A 110      -3.146  -5.147  -9.677  1.00 96.34           H  
ATOM   1781  C   ARG A 110      -2.348  -4.531  -7.824  1.00 96.34           C  
ATOM   1782  CB  ARG A 110      -4.284  -3.459  -9.076  1.00 96.34           C  
ATOM   1783  HB2 ARG A 110      -3.563  -2.684  -9.334  1.00 96.34           H  
ATOM   1784  HB3 ARG A 110      -4.852  -3.137  -8.204  1.00 96.34           H  
ATOM   1785  O   ARG A 110      -2.478  -4.447  -6.597  1.00 96.34           O  
ATOM   1786  CG  ARG A 110      -5.238  -3.655 -10.262  1.00 96.34           C  
ATOM   1787  HG2 ARG A 110      -4.663  -3.905 -11.154  1.00 96.34           H  
ATOM   1788  HG3 ARG A 110      -5.932  -4.469 -10.051  1.00 96.34           H  
ATOM   1789  CD  ARG A 110      -6.042  -2.382 -10.517  1.00 96.34           C  
ATOM   1790  HD2 ARG A 110      -5.358  -1.578 -10.787  1.00 96.34           H  
ATOM   1791  HD3 ARG A 110      -6.568  -2.110  -9.602  1.00 96.34           H  
ATOM   1792  NE  ARG A 110      -7.010  -2.594 -11.601  1.00 96.34           N  
ATOM   1793  HE  ARG A 110      -6.932  -3.428 -12.167  1.00 96.34           H  
ATOM   1794  NH1 ARG A 110      -8.214  -0.645 -11.397  1.00 96.34           N  
ATOM   1795 HH11 ARG A 110      -8.969  -0.059 -11.724  1.00 96.34           H  
ATOM   1796 HH12 ARG A 110      -7.623  -0.357 -10.630  1.00 96.34           H  
ATOM   1797  NH2 ARG A 110      -8.717  -2.174 -12.976  1.00 96.34           N  
ATOM   1798 HH21 ARG A 110      -8.462  -3.049 -13.411  1.00 96.34           H  
ATOM   1799 HH22 ARG A 110      -9.462  -1.612 -13.362  1.00 96.34           H  
ATOM   1800  CZ  ARG A 110      -7.979  -1.792 -11.979  1.00 96.34           C  
ATOM   1801  N   ARG A 111      -1.172  -4.397  -8.431  1.00 95.98           N  
ATOM   1802  H   ARG A 111      -1.163  -4.480  -9.437  1.00 95.98           H  
ATOM   1803  CA  ARG A 111       0.087  -4.073  -7.753  1.00 95.98           C  
ATOM   1804  HA  ARG A 111      -0.126  -3.745  -6.736  1.00 95.98           H  
ATOM   1805  C   ARG A 111       0.779  -2.917  -8.455  1.00 95.98           C  
ATOM   1806  CB  ARG A 111       1.005  -5.303  -7.716  1.00 95.98           C  
ATOM   1807  HB2 ARG A 111       1.124  -5.682  -8.731  1.00 95.98           H  
ATOM   1808  HB3 ARG A 111       1.991  -4.997  -7.365  1.00 95.98           H  
ATOM   1809  O   ARG A 111       0.817  -2.875  -9.677  1.00 95.98           O  
ATOM   1810  CG  ARG A 111       0.498  -6.442  -6.822  1.00 95.98           C  
ATOM   1811  HG2 ARG A 111       1.148  -7.302  -6.982  1.00 95.98           H  
ATOM   1812  HG3 ARG A 111      -0.513  -6.727  -7.113  1.00 95.98           H  
ATOM   1813  CD  ARG A 111       0.508  -6.070  -5.336  1.00 95.98           C  
ATOM   1814  HD2 ARG A 111       1.486  -5.665  -5.076  1.00 95.98           H  
ATOM   1815  HD3 ARG A 111      -0.251  -5.305  -5.169  1.00 95.98           H  
ATOM   1816  NE  ARG A 111       0.242  -7.256  -4.504  1.00 95.98           N  
ATOM   1817  HE  ARG A 111       0.631  -8.119  -4.856  1.00 95.98           H  
ATOM   1818  NH1 ARG A 111      -0.747  -6.172  -2.743  1.00 95.98           N  
ATOM   1819 HH11 ARG A 111      -0.507  -5.301  -3.195  1.00 95.98           H  
ATOM   1820 HH12 ARG A 111      -1.380  -6.227  -1.958  1.00 95.98           H  
ATOM   1821  NH2 ARG A 111      -0.750  -8.399  -2.800  1.00 95.98           N  
ATOM   1822 HH21 ARG A 111      -0.524  -9.251  -3.293  1.00 95.98           H  
ATOM   1823 HH22 ARG A 111      -1.271  -8.412  -1.935  1.00 95.98           H  
ATOM   1824  CZ  ARG A 111      -0.409  -7.271  -3.354  1.00 95.98           C  
ATOM   1825  N   MET A 112       1.358  -2.011  -7.678  1.00 95.48           N  
ATOM   1826  H   MET A 112       1.288  -2.127  -6.677  1.00 95.48           H  
ATOM   1827  CA  MET A 112       2.202  -0.935  -8.200  1.00 95.48           C  
ATOM   1828  HA  MET A 112       2.022  -0.803  -9.266  1.00 95.48           H  
ATOM   1829  C   MET A 112       3.673  -1.288  -8.006  1.00 95.48           C  
ATOM   1830  CB  MET A 112       1.866   0.390  -7.513  1.00 95.48           C  
ATOM   1831  HB2 MET A 112       2.586   1.143  -7.833  1.00 95.48           H  
ATOM   1832  HB3 MET A 112       1.949   0.269  -6.433  1.00 95.48           H  
ATOM   1833  O   MET A 112       4.071  -1.675  -6.905  1.00 95.48           O  
ATOM   1834  CG  MET A 112       0.465   0.892  -7.866  1.00 95.48           C  
ATOM   1835  HG2 MET A 112      -0.286   0.206  -7.475  1.00 95.48           H  
ATOM   1836  HG3 MET A 112       0.372   0.924  -8.951  1.00 95.48           H  
ATOM   1837  SD  MET A 112       0.133   2.557  -7.237  1.00 95.48           S  
ATOM   1838  CE  MET A 112      -0.005   2.266  -5.461  1.00 95.48           C  
ATOM   1839  HE1 MET A 112      -0.949   1.753  -5.277  1.00 95.48           H  
ATOM   1840  HE2 MET A 112       0.835   1.673  -5.100  1.00 95.48           H  
ATOM   1841  HE3 MET A 112      -0.021   3.225  -4.944  1.00 95.48           H  
ATOM   1842  N   LEU A 113       4.488  -1.142  -9.049  1.00 94.85           N  
ATOM   1843  H   LEU A 113       4.091  -0.857  -9.934  1.00 94.85           H  
ATOM   1844  CA  LEU A 113       5.926  -1.391  -8.975  1.00 94.85           C  
ATOM   1845  HA  LEU A 113       6.089  -2.257  -8.334  1.00 94.85           H  
ATOM   1846  C   LEU A 113       6.650  -0.196  -8.340  1.00 94.85           C  
ATOM   1847  CB  LEU A 113       6.448  -1.731 -10.381  1.00 94.85           C  
ATOM   1848  HB2 LEU A 113       5.857  -2.551 -10.789  1.00 94.85           H  
ATOM   1849  HB3 LEU A 113       6.307  -0.863 -11.026  1.00 94.85           H  
ATOM   1850  O   LEU A 113       6.938   0.794  -9.009  1.00 94.85           O  
ATOM   1851  CG  LEU A 113       7.936  -2.132 -10.398  1.00 94.85           C  
ATOM   1852  HG  LEU A 113       8.541  -1.355  -9.931  1.00 94.85           H  
ATOM   1853  CD1 LEU A 113       8.175  -3.453  -9.669  1.00 94.85           C  
ATOM   1854 HD11 LEU A 113       7.489  -4.218 -10.033  1.00 94.85           H  
ATOM   1855 HD12 LEU A 113       9.200  -3.787  -9.828  1.00 94.85           H  
ATOM   1856 HD13 LEU A 113       8.027  -3.317  -8.597  1.00 94.85           H  
ATOM   1857  CD2 LEU A 113       8.409  -2.299 -11.836  1.00 94.85           C  
ATOM   1858 HD21 LEU A 113       8.272  -1.361 -12.374  1.00 94.85           H  
ATOM   1859 HD22 LEU A 113       9.466  -2.564 -11.850  1.00 94.85           H  
ATOM   1860 HD23 LEU A 113       7.836  -3.090 -12.321  1.00 94.85           H  
ATOM   1861  N   ALA A 114       6.960  -0.283  -7.046  1.00 92.77           N  
ATOM   1862  H   ALA A 114       6.731  -1.131  -6.546  1.00 92.77           H  
ATOM   1863  CA  ALA A 114       7.712   0.759  -6.343  1.00 92.77           C  
ATOM   1864  HA  ALA A 114       7.373   1.738  -6.681  1.00 92.77           H  
ATOM   1865  C   ALA A 114       9.218   0.670  -6.630  1.00 92.77           C  
ATOM   1866  CB  ALA A 114       7.417   0.645  -4.847  1.00 92.77           C  
ATOM   1867  HB1 ALA A 114       7.727  -0.329  -4.468  1.00 92.77           H  
ATOM   1868  HB2 ALA A 114       7.952   1.428  -4.311  1.00 92.77           H  
ATOM   1869  HB3 ALA A 114       6.346   0.777  -4.693  1.00 92.77           H  
ATOM   1870  O   ALA A 114       9.906   1.682  -6.711  1.00 92.77           O  
ATOM   1871  N   SER A 115       9.744  -0.543  -6.796  1.00 91.49           N  
ATOM   1872  H   SER A 115       9.137  -1.344  -6.699  1.00 91.49           H  
ATOM   1873  CA  SER A 115      11.112  -0.781  -7.257  1.00 91.49           C  
ATOM   1874  HA  SER A 115      11.358  -0.061  -8.038  1.00 91.49           H  
ATOM   1875  C   SER A 115      11.239  -2.185  -7.833  1.00 91.49           C  
ATOM   1876  CB  SER A 115      12.104  -0.616  -6.094  1.00 91.49           C  
ATOM   1877  HB2 SER A 115      11.923   0.329  -5.581  1.00 91.49           H  
ATOM   1878  HB3 SER A 115      13.116  -0.594  -6.498  1.00 91.49           H  
ATOM   1879  O   SER A 115      10.378  -3.031  -7.603  1.00 91.49           O  
ATOM   1880  OG  SER A 115      12.009  -1.691  -5.173  1.00 91.49           O  
ATOM   1881  HG  SER A 115      11.256  -1.517  -4.602  1.00 91.49           H  
ATOM   1882  N   ALA A 116      12.380  -2.493  -8.449  1.00 92.05           N  
ATOM   1883  H   ALA A 116      12.985  -1.738  -8.738  1.00 92.05           H  
ATOM   1884  CA  ALA A 116      12.733  -3.843  -8.888  1.00 92.05           C  
ATOM   1885  HA  ALA A 116      12.006  -4.149  -9.640  1.00 92.05           H  
ATOM   1886  C   ALA A 116      12.698  -4.929  -7.788  1.00 92.05           C  
ATOM   1887  CB  ALA A 116      14.117  -3.761  -9.539  1.00 92.05           C  
ATOM   1888  HB1 ALA A 116      14.396  -4.740  -9.931  1.00 92.05           H  
ATOM   1889  HB2 ALA A 116      14.863  -3.443  -8.811  1.00 92.05           H  
ATOM   1890  HB3 ALA A 116      14.085  -3.052 -10.366  1.00 92.05           H  
ATOM   1891  O   ALA A 116      12.923  -6.100  -8.079  1.00 92.05           O  
ATOM   1892  N   LYS A 117      12.451  -4.564  -6.522  1.00 92.39           N  
ATOM   1893  H   LYS A 117      12.255  -3.588  -6.355  1.00 92.39           H  
ATOM   1894  CA  LYS A 117      12.368  -5.479  -5.374  1.00 92.39           C  
ATOM   1895  HA  LYS A 117      12.331  -6.509  -5.728  1.00 92.39           H  
ATOM   1896  C   LYS A 117      11.116  -5.298  -4.526  1.00 92.39           C  
ATOM   1897  CB  LYS A 117      13.617  -5.308  -4.504  1.00 92.39           C  
ATOM   1898  HB2 LYS A 117      13.697  -4.270  -4.181  1.00 92.39           H  
ATOM   1899  HB3 LYS A 117      13.538  -5.945  -3.623  1.00 92.39           H  
ATOM   1900  O   LYS A 117      10.994  -5.977  -3.514  1.00 92.39           O  
ATOM   1901  CG  LYS A 117      14.864  -5.713  -5.286  1.00 92.39           C  
ATOM   1902  HG2 LYS A 117      14.754  -6.744  -5.624  1.00 92.39           H  
ATOM   1903  HG3 LYS A 117      14.987  -5.066  -6.153  1.00 92.39           H  
ATOM   1904  CD  LYS A 117      16.109  -5.595  -4.418  1.00 92.39           C  
ATOM   1905  HD2 LYS A 117      16.223  -4.564  -4.084  1.00 92.39           H  
ATOM   1906  HD3 LYS A 117      16.029  -6.266  -3.563  1.00 92.39           H  
ATOM   1907  CE  LYS A 117      17.270  -6.002  -5.320  1.00 92.39           C  
ATOM   1908  HE2 LYS A 117      17.117  -7.033  -5.638  1.00 92.39           H  
ATOM   1909  HE3 LYS A 117      17.246  -5.383  -6.217  1.00 92.39           H  
ATOM   1910  NZ  LYS A 117      18.565  -5.856  -4.633  1.00 92.39           N  
ATOM   1911  HZ1 LYS A 117      18.566  -6.438  -3.808  1.00 92.39           H  
ATOM   1912  HZ2 LYS A 117      19.293  -6.150  -5.269  1.00 92.39           H  
ATOM   1913  HZ3 LYS A 117      18.701  -4.883  -4.398  1.00 92.39           H  
ATOM   1914  N   GLU A 118      10.220  -4.380  -4.876  1.00 94.78           N  
ATOM   1915  H   GLU A 118      10.307  -3.899  -5.760  1.00 94.78           H  
ATOM   1916  CA  GLU A 118       9.080  -4.062  -4.021  1.00 94.78           C  
ATOM   1917  HA  GLU A 118       8.819  -4.951  -3.448  1.00 94.78           H  
ATOM   1918  C   GLU A 118       7.850  -3.672  -4.832  1.00 94.78           C  
ATOM   1919  CB  GLU A 118       9.467  -2.974  -3.007  1.00 94.78           C  
ATOM   1920  HB2 GLU A 118      10.371  -3.299  -2.491  1.00 94.78           H  
ATOM   1921  HB3 GLU A 118       9.682  -2.042  -3.529  1.00 94.78           H  
ATOM   1922  O   GLU A 118       7.884  -2.758  -5.661  1.00 94.78           O  
ATOM   1923  CG  GLU A 118       8.363  -2.740  -1.961  1.00 94.78           C  
ATOM   1924  HG2 GLU A 118       7.536  -2.206  -2.428  1.00 94.78           H  
ATOM   1925  HG3 GLU A 118       7.994  -3.709  -1.624  1.00 94.78           H  
ATOM   1926  CD  GLU A 118       8.856  -1.947  -0.739  1.00 94.78           C  
ATOM   1927  OE1 GLU A 118       8.254  -2.122   0.348  1.00 94.78           O  
ATOM   1928  OE2 GLU A 118       9.850  -1.199  -0.874  1.00 94.78           O  
ATOM   1929  N   LEU A 119       6.752  -4.360  -4.533  1.00 96.19           N  
ATOM   1930  H   LEU A 119       6.828  -5.097  -3.846  1.00 96.19           H  
ATOM   1931  CA  LEU A 119       5.415  -4.018  -4.982  1.00 96.19           C  
ATOM   1932  HA  LEU A 119       5.489  -3.310  -5.807  1.00 96.19           H  
ATOM   1933  C   LEU A 119       4.625  -3.335  -3.863  1.00 96.19           C  
ATOM   1934  CB  LEU A 119       4.678  -5.271  -5.483  1.00 96.19           C  
ATOM   1935  HB2 LEU A 119       3.680  -4.973  -5.802  1.00 96.19           H  
ATOM   1936  HB3 LEU A 119       4.565  -5.967  -4.652  1.00 96.19           H  
ATOM   1937  O   LEU A 119       4.884  -3.512  -2.671  1.00 96.19           O  
ATOM   1938  CG  LEU A 119       5.354  -6.020  -6.638  1.00 96.19           C  
ATOM   1939  HG  LEU A 119       6.344  -6.351  -6.324  1.00 96.19           H  
ATOM   1940  CD1 LEU A 119       4.523  -7.250  -6.977  1.00 96.19           C  
ATOM   1941 HD11 LEU A 119       4.513  -7.937  -6.131  1.00 96.19           H  
ATOM   1942 HD12 LEU A 119       3.498  -6.967  -7.214  1.00 96.19           H  
ATOM   1943 HD13 LEU A 119       4.940  -7.767  -7.841  1.00 96.19           H  
ATOM   1944  CD2 LEU A 119       5.484  -5.157  -7.889  1.00 96.19           C  
ATOM   1945 HD21 LEU A 119       5.899  -5.749  -8.705  1.00 96.19           H  
ATOM   1946 HD22 LEU A 119       4.513  -4.763  -8.188  1.00 96.19           H  
ATOM   1947 HD23 LEU A 119       6.169  -4.334  -7.683  1.00 96.19           H  
ATOM   1948  N   GLN A 120       3.603  -2.591  -4.260  1.00 95.85           N  
ATOM   1949  H   GLN A 120       3.502  -2.437  -5.254  1.00 95.85           H  
ATOM   1950  CA  GLN A 120       2.658  -1.925  -3.373  1.00 95.85           C  
ATOM   1951  HA  GLN A 120       2.800  -2.278  -2.351  1.00 95.85           H  
ATOM   1952  C   GLN A 120       1.212  -2.263  -3.755  1.00 95.85           C  
ATOM   1953  CB  GLN A 120       2.944  -0.423  -3.398  1.00 95.85           C  
ATOM   1954  HB2 GLN A 120       2.130   0.091  -2.887  1.00 95.85           H  
ATOM   1955  HB3 GLN A 120       2.978  -0.066  -4.428  1.00 95.85           H  
ATOM   1956  O   GLN A 120       0.950  -2.775  -4.844  1.00 95.85           O  
ATOM   1957  CG  GLN A 120       4.274  -0.094  -2.698  1.00 95.85           C  
ATOM   1958  HG2 GLN A 120       4.285  -0.545  -1.706  1.00 95.85           H  
ATOM   1959  HG3 GLN A 120       5.100  -0.520  -3.267  1.00 95.85           H  
ATOM   1960  CD  GLN A 120       4.504   1.404  -2.543  1.00 95.85           C  
ATOM   1961  NE2 GLN A 120       5.675   1.818  -2.111  1.00 95.85           N  
ATOM   1962 HE21 GLN A 120       6.423   1.168  -1.917  1.00 95.85           H  
ATOM   1963 HE22 GLN A 120       5.796   2.819  -2.053  1.00 95.85           H  
ATOM   1964  OE1 GLN A 120       3.635   2.225  -2.773  1.00 95.85           O  
ATOM   1965  N   LYS A 121       0.261  -2.026  -2.842  1.00 96.08           N  
ATOM   1966  H   LYS A 121       0.511  -1.480  -2.030  1.00 96.08           H  
ATOM   1967  CA  LYS A 121      -1.172  -2.281  -3.082  1.00 96.08           C  
ATOM   1968  HA  LYS A 121      -1.328  -3.305  -3.422  1.00 96.08           H  
ATOM   1969  C   LYS A 121      -1.681  -1.348  -4.182  1.00 96.08           C  
ATOM   1970  CB  LYS A 121      -1.969  -2.037  -1.786  1.00 96.08           C  
ATOM   1971  HB2 LYS A 121      -1.724  -1.047  -1.401  1.00 96.08           H  
ATOM   1972  HB3 LYS A 121      -3.033  -2.043  -2.022  1.00 96.08           H  
ATOM   1973  O   LYS A 121      -1.482  -0.149  -4.050  1.00 96.08           O  
ATOM   1974  CG  LYS A 121      -1.710  -3.093  -0.699  1.00 96.08           C  
ATOM   1975  HG2 LYS A 121      -2.103  -4.048  -1.047  1.00 96.08           H  
ATOM   1976  HG3 LYS A 121      -0.639  -3.200  -0.527  1.00 96.08           H  
ATOM   1977  CD  LYS A 121      -2.403  -2.724   0.625  1.00 96.08           C  
ATOM   1978  HD2 LYS A 121      -2.525  -3.622   1.230  1.00 96.08           H  
ATOM   1979  HD3 LYS A 121      -3.393  -2.318   0.414  1.00 96.08           H  
ATOM   1980  CE  LYS A 121      -1.578  -1.701   1.422  1.00 96.08           C  
ATOM   1981  HE2 LYS A 121      -1.334  -0.861   0.770  1.00 96.08           H  
ATOM   1982  HE3 LYS A 121      -0.642  -2.163   1.736  1.00 96.08           H  
ATOM   1983  NZ  LYS A 121      -2.313  -1.188   2.602  1.00 96.08           N  
ATOM   1984  HZ1 LYS A 121      -3.024  -0.560   2.254  1.00 96.08           H  
ATOM   1985  HZ2 LYS A 121      -2.763  -1.908   3.149  1.00 96.08           H  
ATOM   1986  HZ3 LYS A 121      -1.740  -0.612   3.202  1.00 96.08           H  
ATOM   1987  N   GLY A 122      -2.325  -1.887  -5.219  1.00 95.06           N  
ATOM   1988  H   GLY A 122      -2.394  -2.892  -5.290  1.00 95.06           H  
ATOM   1989  CA  GLY A 122      -2.895  -1.120  -6.338  1.00 95.06           C  
ATOM   1990  HA2 GLY A 122      -2.536  -0.091  -6.312  1.00 95.06           H  
ATOM   1991  HA3 GLY A 122      -2.546  -1.559  -7.273  1.00 95.06           H  
ATOM   1992  C   GLY A 122      -4.430  -1.093  -6.388  1.00 95.06           C  
ATOM   1993  O   GLY A 122      -4.990  -0.518  -7.315  1.00 95.06           O  
ATOM   1994  N   ASN A 123      -5.115  -1.747  -5.443  1.00 95.44           N  
ATOM   1995  H   ASN A 123      -4.601  -2.175  -4.686  1.00 95.44           H  
ATOM   1996  CA  ASN A 123      -6.576  -1.731  -5.333  1.00 95.44           C  
ATOM   1997  HA  ASN A 123      -7.009  -1.396  -6.275  1.00 95.44           H  
ATOM   1998  C   ASN A 123      -7.024  -0.755  -4.242  1.00 95.44           C  
ATOM   1999  CB  ASN A 123      -7.114  -3.140  -5.023  1.00 95.44           C  
ATOM   2000  HB2 ASN A 123      -6.688  -3.487  -4.082  1.00 95.44           H  
ATOM   2001  HB3 ASN A 123      -8.196  -3.091  -4.897  1.00 95.44           H  
ATOM   2002  O   ASN A 123      -6.387  -0.669  -3.192  1.00 95.44           O  
ATOM   2003  CG  ASN A 123      -6.807  -4.163  -6.092  1.00 95.44           C  
ATOM   2004  ND2 ASN A 123      -7.589  -4.217  -7.148  1.00 95.44           N  
ATOM   2005 HD21 ASN A 123      -7.457  -4.943  -7.837  1.00 95.44           H  
ATOM   2006 HD22 ASN A 123      -8.410  -3.631  -7.201  1.00 95.44           H  
ATOM   2007  OD1 ASN A 123      -5.859  -4.922  -5.971  1.00 95.44           O  
ATOM   2008  N   GLU A 124      -8.168  -0.115  -4.463  1.00 92.94           N  
ATOM   2009  H   GLU A 124      -8.647  -0.240  -5.344  1.00 92.94           H  
ATOM   2010  CA  GLU A 124      -8.882   0.683  -3.468  1.00 92.94           C  
ATOM   2011  HA  GLU A 124      -8.275   0.781  -2.568  1.00 92.94           H  
ATOM   2012  C   GLU A 124     -10.184  -0.016  -3.085  1.00 92.94           C  
ATOM   2013  CB  GLU A 124      -9.163   2.094  -3.998  1.00 92.94           C  
ATOM   2014  HB2 GLU A 124      -9.730   2.642  -3.246  1.00 92.94           H  
ATOM   2015  HB3 GLU A 124      -9.756   2.025  -4.910  1.00 92.94           H  
ATOM   2016  O   GLU A 124     -10.819  -0.670  -3.916  1.00 92.94           O  
ATOM   2017  CG  GLU A 124      -7.856   2.843  -4.279  1.00 92.94           C  
ATOM   2018  HG2 GLU A 124      -7.326   2.351  -5.094  1.00 92.94           H  
ATOM   2019  HG3 GLU A 124      -7.236   2.788  -3.384  1.00 92.94           H  
ATOM   2020  CD  GLU A 124      -8.090   4.307  -4.656  1.00 92.94           C  
ATOM   2021  OE1 GLU A 124      -7.294   5.143  -4.173  1.00 92.94           O  
ATOM   2022  OE2 GLU A 124      -9.043   4.562  -5.424  1.00 92.94           O  
ATOM   2023  N   ILE A 125     -10.574   0.107  -1.819  1.00 93.65           N  
ATOM   2024  H   ILE A 125     -10.055   0.723  -1.209  1.00 93.65           H  
ATOM   2025  CA  ILE A 125     -11.879  -0.357  -1.354  1.00 93.65           C  
ATOM   2026  HA  ILE A 125     -12.169  -1.213  -1.962  1.00 93.65           H  
ATOM   2027  C   ILE A 125     -12.911   0.749  -1.587  1.00 93.65           C  
ATOM   2028  CB  ILE A 125     -11.798  -0.847   0.106  1.00 93.65           C  
ATOM   2029  HB  ILE A 125     -10.953  -1.532   0.172  1.00 93.65           H  
ATOM   2030  O   ILE A 125     -12.668   1.913  -1.269  1.00 93.65           O  
ATOM   2031  CG1 ILE A 125     -13.064  -1.644   0.480  1.00 93.65           C  
ATOM   2032 HG12 ILE A 125     -13.931  -0.984   0.493  1.00 93.65           H  
ATOM   2033 HG13 ILE A 125     -13.234  -2.404  -0.283  1.00 93.65           H  
ATOM   2034  CG2 ILE A 125     -11.544   0.304   1.090  1.00 93.65           C  
ATOM   2035 HG21 ILE A 125     -11.432  -0.102   2.095  1.00 93.65           H  
ATOM   2036 HG22 ILE A 125     -12.386   0.997   1.096  1.00 93.65           H  
ATOM   2037 HG23 ILE A 125     -10.640   0.849   0.817  1.00 93.65           H  
ATOM   2038  CD1 ILE A 125     -12.958  -2.363   1.832  1.00 93.65           C  
ATOM   2039 HD11 ILE A 125     -12.037  -2.944   1.876  1.00 93.65           H  
ATOM   2040 HD12 ILE A 125     -12.978  -1.649   2.655  1.00 93.65           H  
ATOM   2041 HD13 ILE A 125     -13.802  -3.044   1.943  1.00 93.65           H  
ATOM   2042  N   VAL A 126     -14.069   0.387  -2.131  1.00 93.36           N  
ATOM   2043  H   VAL A 126     -14.220  -0.584  -2.367  1.00 93.36           H  
ATOM   2044  CA  VAL A 126     -15.182   1.320  -2.332  1.00 93.36           C  
ATOM   2045  HA  VAL A 126     -14.799   2.338  -2.400  1.00 93.36           H  
ATOM   2046  C   VAL A 126     -16.099   1.227  -1.123  1.00 93.36           C  
ATOM   2047  CB  VAL A 126     -15.932   1.023  -3.641  1.00 93.36           C  
ATOM   2048  HB  VAL A 126     -16.332   0.009  -3.613  1.00 93.36           H  
ATOM   2049  O   VAL A 126     -16.680   0.173  -0.885  1.00 93.36           O  
ATOM   2050  CG1 VAL A 126     -17.091   2.006  -3.847  1.00 93.36           C  
ATOM   2051 HG11 VAL A 126     -17.579   1.805  -4.801  1.00 93.36           H  
ATOM   2052 HG12 VAL A 126     -17.835   1.888  -3.059  1.00 93.36           H  
ATOM   2053 HG13 VAL A 126     -16.722   3.032  -3.846  1.00 93.36           H  
ATOM   2054  CG2 VAL A 126     -14.986   1.138  -4.845  1.00 93.36           C  
ATOM   2055 HG21 VAL A 126     -14.543   2.133  -4.879  1.00 93.36           H  
ATOM   2056 HG22 VAL A 126     -15.540   0.963  -5.767  1.00 93.36           H  
ATOM   2057 HG23 VAL A 126     -14.190   0.397  -4.778  1.00 93.36           H  
ATOM   2058  N   ILE A 127     -16.206   2.311  -0.355  1.00 94.80           N  
ATOM   2059  H   ILE A 127     -15.724   3.152  -0.641  1.00 94.80           H  
ATOM   2060  CA  ILE A 127     -17.013   2.374   0.869  1.00 94.80           C  
ATOM   2061  HA  ILE A 127     -17.209   1.356   1.207  1.00 94.80           H  
ATOM   2062  C   ILE A 127     -18.358   3.067   0.578  1.00 94.80           C  
ATOM   2063  CB  ILE A 127     -16.231   3.048   2.018  1.00 94.80           C  
ATOM   2064  HB  ILE A 127     -16.048   4.086   1.739  1.00 94.80           H  
ATOM   2065  O   ILE A 127     -18.343   4.191   0.077  1.00 94.80           O  
ATOM   2066  CG1 ILE A 127     -14.856   2.400   2.304  1.00 94.80           C  
ATOM   2067 HG12 ILE A 127     -14.361   2.978   3.085  1.00 94.80           H  
ATOM   2068 HG13 ILE A 127     -14.233   2.478   1.413  1.00 94.80           H  
ATOM   2069  CG2 ILE A 127     -17.063   3.047   3.309  1.00 94.80           C  
ATOM   2070 HG21 ILE A 127     -17.936   3.686   3.180  1.00 94.80           H  
ATOM   2071 HG22 ILE A 127     -16.476   3.443   4.138  1.00 94.80           H  
ATOM   2072 HG23 ILE A 127     -17.401   2.040   3.553  1.00 94.80           H  
ATOM   2073  CD1 ILE A 127     -14.891   0.931   2.751  1.00 94.80           C  
ATOM   2074 HD11 ILE A 127     -13.876   0.601   2.974  1.00 94.80           H  
ATOM   2075 HD12 ILE A 127     -15.490   0.811   3.654  1.00 94.80           H  
ATOM   2076 HD13 ILE A 127     -15.298   0.308   1.955  1.00 94.80           H  
ATOM   2077  N   PRO A 128     -19.511   2.442   0.893  1.00 97.48           N  
ATOM   2078  CA  PRO A 128     -20.829   3.067   0.804  1.00 97.48           C  
ATOM   2079  HA  PRO A 128     -21.058   3.238  -0.248  1.00 97.48           H  
ATOM   2080  C   PRO A 128     -20.950   4.386   1.577  1.00 97.48           C  
ATOM   2081  CB  PRO A 128     -21.803   2.036   1.374  1.00 97.48           C  
ATOM   2082  HB2 PRO A 128     -21.859   2.154   2.457  1.00 97.48           H  
ATOM   2083  HB3 PRO A 128     -22.794   2.114   0.926  1.00 97.48           H  
ATOM   2084  O   PRO A 128     -20.336   4.570   2.628  1.00 97.48           O  
ATOM   2085  CG  PRO A 128     -21.140   0.700   1.070  1.00 97.48           C  
ATOM   2086  HG2 PRO A 128     -21.443  -0.075   1.774  1.00 97.48           H  
ATOM   2087  HG3 PRO A 128     -21.365   0.402   0.046  1.00 97.48           H  
ATOM   2088  CD  PRO A 128     -19.656   1.026   1.193  1.00 97.48           C  
ATOM   2089  HD2 PRO A 128     -19.108   0.425   0.468  1.00 97.48           H  
ATOM   2090  HD3 PRO A 128     -19.303   0.827   2.206  1.00 97.48           H  
ATOM   2091  N   ASN A 129     -21.806   5.289   1.090  1.00 97.82           N  
ATOM   2092  H   ASN A 129     -22.262   5.076   0.214  1.00 97.82           H  
ATOM   2093  CA  ASN A 129     -21.953   6.647   1.627  1.00 97.82           C  
ATOM   2094  HA  ASN A 129     -21.000   7.165   1.520  1.00 97.82           H  
ATOM   2095  C   ASN A 129     -22.314   6.703   3.124  1.00 97.82           C  
ATOM   2096  CB  ASN A 129     -23.020   7.395   0.805  1.00 97.82           C  
ATOM   2097  HB2 ASN A 129     -23.270   8.326   1.315  1.00 97.82           H  
ATOM   2098  HB3 ASN A 129     -23.925   6.791   0.745  1.00 97.82           H  
ATOM   2099  O   ASN A 129     -21.833   7.593   3.829  1.00 97.82           O  
ATOM   2100  CG  ASN A 129     -22.564   7.770  -0.593  1.00 97.82           C  
ATOM   2101  ND2 ASN A 129     -23.483   8.048  -1.486  1.00 97.82           N  
ATOM   2102 HD21 ASN A 129     -24.465   8.024  -1.251  1.00 97.82           H  
ATOM   2103 HD22 ASN A 129     -23.143   8.297  -2.404  1.00 97.82           H  
ATOM   2104  OD1 ASN A 129     -21.390   7.827  -0.907  1.00 97.82           O  
ATOM   2105  N   HIS A 130     -23.137   5.777   3.631  1.00 97.50           N  
ATOM   2106  H   HIS A 130     -23.478   5.027   3.047  1.00 97.50           H  
ATOM   2107  CA  HIS A 130     -23.487   5.744   5.058  1.00 97.50           C  
ATOM   2108  HA  HIS A 130     -23.814   6.737   5.366  1.00 97.50           H  
ATOM   2109  C   HIS A 130     -22.267   5.411   5.924  1.00 97.50           C  
ATOM   2110  CB  HIS A 130     -24.661   4.787   5.306  1.00 97.50           C  
ATOM   2111  HB2 HIS A 130     -24.981   4.903   6.341  1.00 97.50           H  
ATOM   2112  HB3 HIS A 130     -25.498   5.078   4.670  1.00 97.50           H  
ATOM   2113  O   HIS A 130     -21.960   6.153   6.855  1.00 97.50           O  
ATOM   2114  CG  HIS A 130     -24.364   3.327   5.067  1.00 97.50           C  
ATOM   2115  CD2 HIS A 130     -24.302   2.367   6.033  1.00 97.50           C  
ATOM   2116  HD2 HIS A 130     -24.441   2.514   7.094  1.00 97.50           H  
ATOM   2117  ND1 HIS A 130     -24.151   2.736   3.817  1.00 97.50           N  
ATOM   2118  CE1 HIS A 130     -24.013   1.419   4.073  1.00 97.50           C  
ATOM   2119  HE1 HIS A 130     -23.865   0.654   3.324  1.00 97.50           H  
ATOM   2120  NE2 HIS A 130     -24.087   1.168   5.390  1.00 97.50           N  
ATOM   2121  HE2 HIS A 130     -24.041   0.254   5.816  1.00 97.50           H  
ATOM   2122  N   LEU A 131     -21.470   4.418   5.522  1.00 98.10           N  
ATOM   2123  H   LEU A 131     -21.792   3.833   4.764  1.00 98.10           H  
ATOM   2124  CA  LEU A 131     -20.224   4.062   6.206  1.00 98.10           C  
ATOM   2125  HA  LEU A 131     -20.440   3.926   7.266  1.00 98.10           H  
ATOM   2126  C   LEU A 131     -19.174   5.176   6.105  1.00 98.10           C  
ATOM   2127  CB  LEU A 131     -19.676   2.741   5.640  1.00 98.10           C  
ATOM   2128  HB2 LEU A 131     -18.754   2.494   6.166  1.00 98.10           H  
ATOM   2129  HB3 LEU A 131     -19.449   2.890   4.585  1.00 98.10           H  
ATOM   2130  O   LEU A 131     -18.477   5.450   7.080  1.00 98.10           O  
ATOM   2131  CG  LEU A 131     -20.632   1.543   5.727  1.00 98.10           C  
ATOM   2132  HG  LEU A 131     -21.478   1.739   5.068  1.00 98.10           H  
ATOM   2133  CD1 LEU A 131     -19.948   0.273   5.235  1.00 98.10           C  
ATOM   2134 HD11 LEU A 131     -19.506   0.443   4.253  1.00 98.10           H  
ATOM   2135 HD12 LEU A 131     -19.171  -0.045   5.931  1.00 98.10           H  
ATOM   2136 HD13 LEU A 131     -20.689  -0.522   5.156  1.00 98.10           H  
ATOM   2137  CD2 LEU A 131     -21.134   1.300   7.141  1.00 98.10           C  
ATOM   2138 HD21 LEU A 131     -21.760   0.408   7.159  1.00 98.10           H  
ATOM   2139 HD22 LEU A 131     -21.756   2.134   7.465  1.00 98.10           H  
ATOM   2140 HD23 LEU A 131     -20.305   1.171   7.836  1.00 98.10           H  
ATOM   2141  N   VAL A 132     -19.081   5.876   4.967  1.00 97.60           N  
ATOM   2142  H   VAL A 132     -19.647   5.581   4.184  1.00 97.60           H  
ATOM   2143  CA  VAL A 132     -18.236   7.081   4.845  1.00 97.60           C  
ATOM   2144  HA  VAL A 132     -17.209   6.811   5.088  1.00 97.60           H  
ATOM   2145  C   VAL A 132     -18.667   8.154   5.851  1.00 97.60           C  
ATOM   2146  CB  VAL A 132     -18.250   7.653   3.410  1.00 97.60           C  
ATOM   2147  HB  VAL A 132     -19.280   7.829   3.099  1.00 97.60           H  
ATOM   2148  O   VAL A 132     -17.813   8.798   6.462  1.00 97.60           O  
ATOM   2149  CG1 VAL A 132     -17.481   8.978   3.302  1.00 97.60           C  
ATOM   2150 HG11 VAL A 132     -17.448   9.300   2.261  1.00 97.60           H  
ATOM   2151 HG12 VAL A 132     -16.464   8.854   3.674  1.00 97.60           H  
ATOM   2152 HG13 VAL A 132     -17.987   9.757   3.873  1.00 97.60           H  
ATOM   2153  CG2 VAL A 132     -17.595   6.686   2.419  1.00 97.60           C  
ATOM   2154 HG21 VAL A 132     -18.166   5.759   2.369  1.00 97.60           H  
ATOM   2155 HG22 VAL A 132     -16.571   6.463   2.721  1.00 97.60           H  
ATOM   2156 HG23 VAL A 132     -17.594   7.118   1.419  1.00 97.60           H  
ATOM   2157  N   THR A 133     -19.974   8.323   6.067  1.00 97.71           N  
ATOM   2158  H   THR A 133     -20.620   7.726   5.571  1.00 97.71           H  
ATOM   2159  CA  THR A 133     -20.522   9.287   7.034  1.00 97.71           C  
ATOM   2160  HA  THR A 133     -20.054  10.255   6.855  1.00 97.71           H  
ATOM   2161  C   THR A 133     -20.179   8.878   8.469  1.00 97.71           C  
ATOM   2162  CB  THR A 133     -22.039   9.465   6.845  1.00 97.71           C  
ATOM   2163  HB  THR A 133     -22.565   8.545   7.098  1.00 97.71           H  
ATOM   2164  O   THR A 133     -19.654   9.698   9.227  1.00 97.71           O  
ATOM   2165  CG2 THR A 133     -22.590  10.608   7.694  1.00 97.71           C  
ATOM   2166 HG21 THR A 133     -22.458  10.386   8.753  1.00 97.71           H  
ATOM   2167 HG22 THR A 133     -22.080  11.541   7.452  1.00 97.71           H  
ATOM   2168 HG23 THR A 133     -23.656  10.721   7.494  1.00 97.71           H  
ATOM   2169  OG1 THR A 133     -22.318   9.803   5.503  1.00 97.71           O  
ATOM   2170  HG1 THR A 133     -22.208   9.015   4.966  1.00 97.71           H  
ATOM   2171  N   LEU A 134     -20.344   7.599   8.828  1.00 98.01           N  
ATOM   2172  H   LEU A 134     -20.819   6.973   8.194  1.00 98.01           H  
ATOM   2173  CA  LEU A 134     -19.871   7.055  10.106  1.00 98.01           C  
ATOM   2174  HA  LEU A 134     -20.400   7.552  10.918  1.00 98.01           H  
ATOM   2175  C   LEU A 134     -18.376   7.319  10.320  1.00 98.01           C  
ATOM   2176  CB  LEU A 134     -20.183   5.549  10.169  1.00 98.01           C  
ATOM   2177  HB2 LEU A 134     -19.787   5.063   9.277  1.00 98.01           H  
ATOM   2178  HB3 LEU A 134     -21.263   5.409  10.167  1.00 98.01           H  
ATOM   2179  O   LEU A 134     -17.978   7.840  11.361  1.00 98.01           O  
ATOM   2180  CG  LEU A 134     -19.579   4.848  11.402  1.00 98.01           C  
ATOM   2181  HG  LEU A 134     -18.492   4.931  11.386  1.00 98.01           H  
ATOM   2182  CD1 LEU A 134     -20.110   5.432  12.715  1.00 98.01           C  
ATOM   2183 HD11 LEU A 134     -21.200   5.437  12.693  1.00 98.01           H  
ATOM   2184 HD12 LEU A 134     -19.784   4.811  13.549  1.00 98.01           H  
ATOM   2185 HD13 LEU A 134     -19.741   6.447  12.860  1.00 98.01           H  
ATOM   2186  CD2 LEU A 134     -19.928   3.374  11.378  1.00 98.01           C  
ATOM   2187 HD21 LEU A 134     -19.416   2.843  12.181  1.00 98.01           H  
ATOM   2188 HD22 LEU A 134     -21.003   3.309  11.542  1.00 98.01           H  
ATOM   2189 HD23 LEU A 134     -19.675   2.925  10.418  1.00 98.01           H  
ATOM   2190  N   LEU A 135     -17.542   7.013   9.326  1.00 97.23           N  
ATOM   2191  H   LEU A 135     -17.937   6.567   8.510  1.00 97.23           H  
ATOM   2192  CA  LEU A 135     -16.093   7.207   9.392  1.00 97.23           C  
ATOM   2193  HA  LEU A 135     -15.708   6.696  10.275  1.00 97.23           H  
ATOM   2194  C   LEU A 135     -15.706   8.681   9.511  1.00 97.23           C  
ATOM   2195  CB  LEU A 135     -15.466   6.599   8.136  1.00 97.23           C  
ATOM   2196  HB2 LEU A 135     -14.424   6.910   8.059  1.00 97.23           H  
ATOM   2197  HB3 LEU A 135     -15.993   6.990   7.266  1.00 97.23           H  
ATOM   2198  O   LEU A 135     -14.773   9.025  10.238  1.00 97.23           O  
ATOM   2199  CG  LEU A 135     -15.532   5.066   8.134  1.00 97.23           C  
ATOM   2200  HG  LEU A 135     -16.503   4.715   8.484  1.00 97.23           H  
ATOM   2201  CD1 LEU A 135     -15.331   4.592   6.703  1.00 97.23           C  
ATOM   2202 HD11 LEU A 135     -16.142   4.965   6.079  1.00 97.23           H  
ATOM   2203 HD12 LEU A 135     -14.388   4.975   6.314  1.00 97.23           H  
ATOM   2204 HD13 LEU A 135     -15.378   3.503   6.684  1.00 97.23           H  
ATOM   2205  CD2 LEU A 135     -14.458   4.478   9.053  1.00 97.23           C  
ATOM   2206 HD21 LEU A 135     -14.496   3.390   9.012  1.00 97.23           H  
ATOM   2207 HD22 LEU A 135     -14.638   4.783  10.084  1.00 97.23           H  
ATOM   2208 HD23 LEU A 135     -13.470   4.812   8.738  1.00 97.23           H  
ATOM   2209  N   TYR A 136     -16.434   9.572   8.843  1.00 96.82           N  
ATOM   2210  H   TYR A 136     -17.163   9.234   8.231  1.00 96.82           H  
ATOM   2211  CA  TYR A 136     -16.245  11.011   8.978  1.00 96.82           C  
ATOM   2212  HA  TYR A 136     -15.220  11.259   8.704  1.00 96.82           H  
ATOM   2213  C   TYR A 136     -16.467  11.479  10.422  1.00 96.82           C  
ATOM   2214  CB  TYR A 136     -17.192  11.724   8.014  1.00 96.82           C  
ATOM   2215  HB2 TYR A 136     -18.215  11.388   8.182  1.00 96.82           H  
ATOM   2216  HB3 TYR A 136     -16.930  11.449   6.992  1.00 96.82           H  
ATOM   2217  O   TYR A 136     -15.646  12.231  10.960  1.00 96.82           O  
ATOM   2218  CG  TYR A 136     -17.166  13.228   8.143  1.00 96.82           C  
ATOM   2219  CD1 TYR A 136     -18.087  13.883   8.986  1.00 96.82           C  
ATOM   2220  HD1 TYR A 136     -18.805  13.306   9.550  1.00 96.82           H  
ATOM   2221  CD2 TYR A 136     -16.253  13.968   7.372  1.00 96.82           C  
ATOM   2222  HD2 TYR A 136     -15.570  13.451   6.714  1.00 96.82           H  
ATOM   2223  CE1 TYR A 136     -18.134  15.289   9.012  1.00 96.82           C  
ATOM   2224  HE1 TYR A 136     -18.907  15.788   9.577  1.00 96.82           H  
ATOM   2225  CE2 TYR A 136     -16.317  15.371   7.370  1.00 96.82           C  
ATOM   2226  HE2 TYR A 136     -15.683  15.933   6.701  1.00 96.82           H  
ATOM   2227  OH  TYR A 136     -17.448  17.366   8.022  1.00 96.82           O  
ATOM   2228  HH  TYR A 136     -17.239  17.618   7.119  1.00 96.82           H  
ATOM   2229  CZ  TYR A 136     -17.286  16.024   8.159  1.00 96.82           C  
ATOM   2230  N   HIS A 137     -17.538  11.008  11.070  1.00 96.21           N  
ATOM   2231  H   HIS A 137     -18.175  10.403  10.572  1.00 96.21           H  
ATOM   2232  CA  HIS A 137     -17.811  11.302  12.477  1.00 96.21           C  
ATOM   2233  HA  HIS A 137     -17.690  12.374  12.634  1.00 96.21           H  
ATOM   2234  C   HIS A 137     -16.804  10.618  13.412  1.00 96.21           C  
ATOM   2235  CB  HIS A 137     -19.270  10.950  12.802  1.00 96.21           C  
ATOM   2236  HB2 HIS A 137     -19.409  10.958  13.883  1.00 96.21           H  
ATOM   2237  HB3 HIS A 137     -19.500   9.947  12.443  1.00 96.21           H  
ATOM   2238  O   HIS A 137     -16.277  11.271  14.313  1.00 96.21           O  
ATOM   2239  CG  HIS A 137     -20.237  11.941  12.204  1.00 96.21           C  
ATOM   2240  CD2 HIS A 137     -21.102  11.734  11.164  1.00 96.21           C  
ATOM   2241  HD2 HIS A 137     -21.248  10.805  10.631  1.00 96.21           H  
ATOM   2242  ND1 HIS A 137     -20.412  13.243  12.618  1.00 96.21           N  
ATOM   2243  HD1 HIS A 137     -20.031  13.646  13.462  1.00 96.21           H  
ATOM   2244  CE1 HIS A 137     -21.353  13.804  11.841  1.00 96.21           C  
ATOM   2245  HE1 HIS A 137     -21.756  14.799  11.961  1.00 96.21           H  
ATOM   2246  NE2 HIS A 137     -21.780  12.933  10.923  1.00 96.21           N  
ATOM   2247  N   ALA A 138     -16.434   9.362  13.150  1.00 96.18           N  
ATOM   2248  H   ALA A 138     -16.923   8.867  12.417  1.00 96.18           H  
ATOM   2249  CA  ALA A 138     -15.432   8.623  13.917  1.00 96.18           C  
ATOM   2250  HA  ALA A 138     -15.758   8.576  14.956  1.00 96.18           H  
ATOM   2251  C   ALA A 138     -14.048   9.297  13.893  1.00 96.18           C  
ATOM   2252  CB  ALA A 138     -15.367   7.194  13.367  1.00 96.18           C  
ATOM   2253  HB1 ALA A 138     -15.041   7.207  12.327  1.00 96.18           H  
ATOM   2254  HB2 ALA A 138     -16.352   6.731  13.426  1.00 96.18           H  
ATOM   2255  HB3 ALA A 138     -14.656   6.603  13.945  1.00 96.18           H  
ATOM   2256  O   ALA A 138     -13.401   9.426  14.930  1.00 96.18           O  
ATOM   2257  N   LYS A 139     -13.605   9.817  12.740  1.00 95.65           N  
ATOM   2258  H   LYS A 139     -14.154   9.640  11.910  1.00 95.65           H  
ATOM   2259  CA  LYS A 139     -12.338  10.566  12.610  1.00 95.65           C  
ATOM   2260  HA  LYS A 139     -11.533   9.969  13.038  1.00 95.65           H  
ATOM   2261  C   LYS A 139     -12.334  11.880  13.390  1.00 95.65           C  
ATOM   2262  CB  LYS A 139     -12.058  10.807  11.119  1.00 95.65           C  
ATOM   2263  HB2 LYS A 139     -12.815  11.476  10.709  1.00 95.65           H  
ATOM   2264  HB3 LYS A 139     -12.130   9.856  10.592  1.00 95.65           H  
ATOM   2265  O   LYS A 139     -11.274  12.393  13.737  1.00 95.65           O  
ATOM   2266  CG  LYS A 139     -10.660  11.399  10.876  1.00 95.65           C  
ATOM   2267  HG2 LYS A 139     -10.622  12.421  11.254  1.00 95.65           H  
ATOM   2268  HG3 LYS A 139      -9.919  10.796  11.400  1.00 95.65           H  
ATOM   2269  CD  LYS A 139     -10.318  11.421   9.383  1.00 95.65           C  
ATOM   2270  HD2 LYS A 139     -10.344  10.400   9.002  1.00 95.65           H  
ATOM   2271  HD3 LYS A 139     -11.059  12.018   8.852  1.00 95.65           H  
ATOM   2272  CE  LYS A 139      -8.919  12.015   9.183  1.00 95.65           C  
ATOM   2273  HE2 LYS A 139      -8.917  13.040   9.552  1.00 95.65           H  
ATOM   2274  HE3 LYS A 139      -8.214  11.443   9.787  1.00 95.65           H  
ATOM   2275  NZ  LYS A 139      -8.510  11.975   7.756  1.00 95.65           N  
ATOM   2276  HZ1 LYS A 139      -9.155  12.493   7.177  1.00 95.65           H  
ATOM   2277  HZ2 LYS A 139      -8.492  11.020   7.426  1.00 95.65           H  
ATOM   2278  HZ3 LYS A 139      -7.584  12.360   7.638  1.00 95.65           H  
ATOM   2279  N   ARG A 140     -13.515  12.445  13.639  1.00 92.68           N  
ATOM   2280  H   ARG A 140     -14.335  11.937  13.340  1.00 92.68           H  
ATOM   2281  CA  ARG A 140     -13.716  13.714  14.351  1.00 92.68           C  
ATOM   2282  HA  ARG A 140     -12.766  14.243  14.426  1.00 92.68           H  
ATOM   2283  C   ARG A 140     -14.159  13.519  15.795  1.00 92.68           C  
ATOM   2284  CB  ARG A 140     -14.706  14.573  13.561  1.00 92.68           C  
ATOM   2285  HB2 ARG A 140     -15.601  13.991  13.342  1.00 92.68           H  
ATOM   2286  HB3 ARG A 140     -14.993  15.441  14.154  1.00 92.68           H  
ATOM   2287  O   ARG A 140     -14.578  14.487  16.430  1.00 92.68           O  
ATOM   2288  CG  ARG A 140     -14.067  15.070  12.265  1.00 92.68           C  
ATOM   2289  HG2 ARG A 140     -13.204  15.689  12.512  1.00 92.68           H  
ATOM   2290  HG3 ARG A 140     -13.746  14.233  11.644  1.00 92.68           H  
ATOM   2291  CD  ARG A 140     -15.094  15.896  11.503  1.00 92.68           C  
ATOM   2292  HD2 ARG A 140     -15.590  16.559  12.211  1.00 92.68           H  
ATOM   2293  HD3 ARG A 140     -15.833  15.222  11.069  1.00 92.68           H  
ATOM   2294  NE  ARG A 140     -14.451  16.693  10.443  1.00 92.68           N  
ATOM   2295  HE  ARG A 140     -13.570  16.349  10.089  1.00 92.68           H  
ATOM   2296  NH1 ARG A 140     -16.127  18.212  10.252  1.00 92.68           N  
ATOM   2297 HH11 ARG A 140     -16.658  17.501  10.734  1.00 92.68           H  
ATOM   2298 HH12 ARG A 140     -16.644  18.701   9.535  1.00 92.68           H  
ATOM   2299  NH2 ARG A 140     -14.327  18.415   8.945  1.00 92.68           N  
ATOM   2300 HH21 ARG A 140     -14.733  19.239   8.526  1.00 92.68           H  
ATOM   2301 HH22 ARG A 140     -13.427  18.089   8.624  1.00 92.68           H  
ATOM   2302  CZ  ARG A 140     -14.957  17.775   9.890  1.00 92.68           C  
ATOM   2303  N   PHE A 141     -14.076  12.293  16.307  1.00 90.45           N  
ATOM   2304  H   PHE A 141     -13.749  11.532  15.729  1.00 90.45           H  
ATOM   2305  CA  PHE A 141     -14.407  12.011  17.690  1.00 90.45           C  
ATOM   2306  HA  PHE A 141     -15.461  12.254  17.822  1.00 90.45           H  
ATOM   2307  C   PHE A 141     -13.539  12.884  18.611  1.00 90.45           C  
ATOM   2308  CB  PHE A 141     -14.228  10.520  17.976  1.00 90.45           C  
ATOM   2309  HB2 PHE A 141     -13.190  10.304  18.230  1.00 90.45           H  
ATOM   2310  HB3 PHE A 141     -14.471   9.956  17.076  1.00 90.45           H  
ATOM   2311  O   PHE A 141     -12.317  12.924  18.437  1.00 90.45           O  
ATOM   2312  CG  PHE A 141     -15.143  10.024  19.066  1.00 90.45           C  
ATOM   2313  CD1 PHE A 141     -14.865  10.289  20.419  1.00 90.45           C  
ATOM   2314  HD1 PHE A 141     -13.984  10.851  20.693  1.00 90.45           H  
ATOM   2315  CD2 PHE A 141     -16.308   9.320  18.710  1.00 90.45           C  
ATOM   2316  HD2 PHE A 141     -16.541   9.138  17.671  1.00 90.45           H  
ATOM   2317  CE1 PHE A 141     -15.735   9.815  21.416  1.00 90.45           C  
ATOM   2318  HE1 PHE A 141     -15.524  10.007  22.457  1.00 90.45           H  
ATOM   2319  CE2 PHE A 141     -17.170   8.843  19.705  1.00 90.45           C  
ATOM   2320  HE2 PHE A 141     -18.065   8.304  19.433  1.00 90.45           H  
ATOM   2321  CZ  PHE A 141     -16.865   9.059  21.056  1.00 90.45           C  
ATOM   2322  HZ  PHE A 141     -17.502   8.623  21.810  1.00 90.45           H  
ATOM   2323  N   PRO A 142     -14.134  13.620  19.563  1.00 82.19           N  
ATOM   2324  CA  PRO A 142     -13.386  14.569  20.375  1.00 82.19           C  
ATOM   2325  HA  PRO A 142     -12.893  15.285  19.718  1.00 82.19           H  
ATOM   2326  C   PRO A 142     -12.315  13.854  21.214  1.00 82.19           C  
ATOM   2327  CB  PRO A 142     -14.443  15.309  21.200  1.00 82.19           C  
ATOM   2328  HB2 PRO A 142     -14.077  15.588  22.188  1.00 82.19           H  
ATOM   2329  HB3 PRO A 142     -14.767  16.197  20.657  1.00 82.19           H  
ATOM   2330  O   PRO A 142     -12.578  12.863  21.903  1.00 82.19           O  
ATOM   2331  CG  PRO A 142     -15.604  14.317  21.278  1.00 82.19           C  
ATOM   2332  HG2 PRO A 142     -15.408  13.581  22.058  1.00 82.19           H  
ATOM   2333  HG3 PRO A 142     -16.558  14.815  21.449  1.00 82.19           H  
ATOM   2334  CD  PRO A 142     -15.547  13.645  19.911  1.00 82.19           C  
ATOM   2335  HD2 PRO A 142     -15.980  12.647  19.969  1.00 82.19           H  
ATOM   2336  HD3 PRO A 142     -16.090  14.245  19.180  1.00 82.19           H  
ATOM   2337  N   THR A 143     -11.084  14.364  21.155  1.00 74.66           N  
ATOM   2338  H   THR A 143     -10.906  15.152  20.548  1.00 74.66           H  
ATOM   2339  CA  THR A 143      -9.938  13.841  21.917  1.00 74.66           C  
ATOM   2340  HA  THR A 143      -9.856  12.768  21.744  1.00 74.66           H  
ATOM   2341  C   THR A 143     -10.123  14.049  23.416  1.00 74.66           C  
ATOM   2342  CB  THR A 143      -8.628  14.509  21.470  1.00 74.66           C  
ATOM   2343  HB  THR A 143      -7.860  14.347  22.226  1.00 74.66           H  
ATOM   2344  O   THR A 143      -9.873  13.126  24.195  1.00 74.66           O  
ATOM   2345  CG2 THR A 143      -8.137  13.935  20.143  1.00 74.66           C  
ATOM   2346 HG21 THR A 143      -7.207  14.423  19.852  1.00 74.66           H  
ATOM   2347 HG22 THR A 143      -8.884  14.092  19.364  1.00 74.66           H  
ATOM   2348 HG23 THR A 143      -7.953  12.866  20.249  1.00 74.66           H  
ATOM   2349  OG1 THR A 143      -8.825  15.895  21.284  1.00 74.66           O  
ATOM   2350  HG1 THR A 143      -7.962  16.294  21.154  1.00 74.66           H  
ATOM   2351  N   ASN A 144     -10.646  15.210  23.806  1.00 70.27           N  
ATOM   2352  H   ASN A 144     -10.836  15.897  23.090  1.00 70.27           H  
ATOM   2353  CA  ASN A 144     -11.007  15.542  25.180  1.00 70.27           C  
ATOM   2354  HA  ASN A 144     -10.494  14.860  25.858  1.00 70.27           H  
ATOM   2355  C   ASN A 144     -12.512  15.348  25.379  1.00 70.27           C  
ATOM   2356  CB  ASN A 144     -10.522  16.966  25.497  1.00 70.27           C  
ATOM   2357  HB2 ASN A 144     -10.876  17.260  26.485  1.00 70.27           H  
ATOM   2358  HB3 ASN A 144     -10.929  17.663  24.764  1.00 70.27           H  
ATOM   2359  O   ASN A 144     -13.303  15.683  24.501  1.00 70.27           O  
ATOM   2360  CG  ASN A 144      -9.004  17.067  25.499  1.00 70.27           C  
ATOM   2361  ND2 ASN A 144      -8.464  18.261  25.453  1.00 70.27           N  
ATOM   2362 HD21 ASN A 144      -7.455  18.291  25.500  1.00 70.27           H  
ATOM   2363 HD22 ASN A 144      -9.034  19.094  25.465  1.00 70.27           H  
ATOM   2364  OD1 ASN A 144      -8.284  16.085  25.544  1.00 70.27           O  
ATOM   2365  N   HIS A 145     -12.901  14.773  26.516  1.00 57.63           N  
ATOM   2366  H   HIS A 145     -12.201  14.566  27.213  1.00 57.63           H  
ATOM   2367  CA  HIS A 145     -14.288  14.451  26.849  1.00 57.63           C  
ATOM   2368  HA  HIS A 145     -14.619  13.627  26.218  1.00 57.63           H  
ATOM   2369  C   HIS A 145     -15.241  15.643  26.615  1.00 57.63           C  
ATOM   2370  CB  HIS A 145     -14.338  13.979  28.315  1.00 57.63           C  
ATOM   2371  HB2 HIS A 145     -13.876  14.728  28.958  1.00 57.63           H  
ATOM   2372  HB3 HIS A 145     -15.382  13.892  28.616  1.00 57.63           H  
ATOM   2373  O   HIS A 145     -15.253  16.598  27.379  1.00 57.63           O  
ATOM   2374  CG  HIS A 145     -13.676  12.641  28.547  1.00 57.63           C  
ATOM   2375  CD2 HIS A 145     -12.397  12.412  28.984  1.00 57.63           C  
ATOM   2376  HD2 HIS A 145     -11.665  13.165  29.236  1.00 57.63           H  
ATOM   2377  ND1 HIS A 145     -14.271  11.409  28.383  1.00 57.63           N  
ATOM   2378  HD1 HIS A 145     -15.253  11.243  28.215  1.00 57.63           H  
ATOM   2379  CE1 HIS A 145     -13.374  10.464  28.708  1.00 57.63           C  
ATOM   2380  HE1 HIS A 145     -13.569   9.402  28.736  1.00 57.63           H  
ATOM   2381  NE2 HIS A 145     -12.205  11.029  29.039  1.00 57.63           N  
ATOM   2382  N   GLY A 146     -16.041  15.569  25.549  1.00 59.57           N  
ATOM   2383  H   GLY A 146     -15.760  14.905  24.842  1.00 59.57           H  
ATOM   2384  CA  GLY A 146     -17.458  15.949  25.529  1.00 59.57           C  
ATOM   2385  HA2 GLY A 146     -17.985  15.292  26.221  1.00 59.57           H  
ATOM   2386  HA3 GLY A 146     -17.844  15.732  24.533  1.00 59.57           H  
ATOM   2387  C   GLY A 146     -17.920  17.375  25.867  1.00 59.57           C  
ATOM   2388  O   GLY A 146     -19.127  17.556  25.918  1.00 59.57           O  
ATOM   2389  N   SER A 147     -17.073  18.388  26.071  1.00 63.33           N  
ATOM   2390  H   SER A 147     -16.086  18.193  26.163  1.00 63.33           H  
ATOM   2391  CA  SER A 147     -17.569  19.712  26.512  1.00 63.33           C  
ATOM   2392  HA  SER A 147     -18.444  19.547  27.140  1.00 63.33           H  
ATOM   2393  C   SER A 147     -18.053  20.651  25.398  1.00 63.33           C  
ATOM   2394  CB  SER A 147     -16.551  20.409  27.410  1.00 63.33           C  
ATOM   2395  HB2 SER A 147     -16.953  21.366  27.743  1.00 63.33           H  
ATOM   2396  HB3 SER A 147     -16.362  19.788  28.286  1.00 63.33           H  
ATOM   2397  O   SER A 147     -18.509  21.752  25.691  1.00 63.33           O  
ATOM   2398  OG  SER A 147     -15.337  20.618  26.715  1.00 63.33           O  
ATOM   2399  HG  SER A 147     -14.795  21.202  27.250  1.00 63.33           H  
ATOM   2400  N   SER A 148     -17.994  20.241  24.127  1.00 80.09           N  
ATOM   2401  H   SER A 148     -17.745  19.276  23.967  1.00 80.09           H  
ATOM   2402  CA  SER A 148     -18.644  20.989  23.041  1.00 80.09           C  
ATOM   2403  HA  SER A 148     -18.965  21.960  23.417  1.00 80.09           H  
ATOM   2404  C   SER A 148     -19.901  20.265  22.579  1.00 80.09           C  
ATOM   2405  CB  SER A 148     -17.688  21.290  21.880  1.00 80.09           C  
ATOM   2406  HB2 SER A 148     -16.826  21.838  22.260  1.00 80.09           H  
ATOM   2407  HB3 SER A 148     -18.205  21.922  21.158  1.00 80.09           H  
ATOM   2408  O   SER A 148     -19.882  19.047  22.394  1.00 80.09           O  
ATOM   2409  OG  SER A 148     -17.249  20.114  21.224  1.00 80.09           O  
ATOM   2410  HG  SER A 148     -16.654  19.667  21.830  1.00 80.09           H  
ATOM   2411  N   GLU A 149     -20.968  21.023  22.324  1.00 85.50           N  
ATOM   2412  H   GLU A 149     -20.947  21.997  22.590  1.00 85.50           H  
ATOM   2413  CA  GLU A 149     -22.213  20.537  21.713  1.00 85.50           C  
ATOM   2414  HA  GLU A 149     -22.777  19.939  22.429  1.00 85.50           H  
ATOM   2415  C   GLU A 149     -21.922  19.673  20.476  1.00 85.50           C  
ATOM   2416  CB  GLU A 149     -23.032  21.776  21.332  1.00 85.50           C  
ATOM   2417  HB2 GLU A 149     -23.190  22.374  22.229  1.00 85.50           H  
ATOM   2418  HB3 GLU A 149     -22.451  22.364  20.622  1.00 85.50           H  
ATOM   2419  O   GLU A 149     -22.404  18.550  20.344  1.00 85.50           O  
ATOM   2420  CG  GLU A 149     -24.397  21.444  20.716  1.00 85.50           C  
ATOM   2421  HG2 GLU A 149     -24.249  20.815  19.838  1.00 85.50           H  
ATOM   2422  HG3 GLU A 149     -24.980  20.880  21.445  1.00 85.50           H  
ATOM   2423  CD  GLU A 149     -25.167  22.703  20.293  1.00 85.50           C  
ATOM   2424  OE1 GLU A 149     -26.325  22.531  19.861  1.00 85.50           O  
ATOM   2425  OE2 GLU A 149     -24.573  23.804  20.356  1.00 85.50           O  
ATOM   2426  N   ARG A 150     -21.001  20.138  19.625  1.00 86.87           N  
ATOM   2427  H   ARG A 150     -20.669  21.078  19.791  1.00 86.87           H  
ATOM   2428  CA  ARG A 150     -20.525  19.399  18.453  1.00 86.87           C  
ATOM   2429  HA  ARG A 150     -21.382  19.198  17.811  1.00 86.87           H  
ATOM   2430  C   ARG A 150     -19.912  18.041  18.804  1.00 86.87           C  
ATOM   2431  CB  ARG A 150     -19.524  20.287  17.712  1.00 86.87           C  
ATOM   2432  HB2 ARG A 150     -19.991  21.250  17.509  1.00 86.87           H  
ATOM   2433  HB3 ARG A 150     -18.649  20.451  18.342  1.00 86.87           H  
ATOM   2434  O   ARG A 150     -20.174  17.062  18.113  1.00 86.87           O  
ATOM   2435  CG  ARG A 150     -19.093  19.656  16.385  1.00 86.87           C  
ATOM   2436  HG2 ARG A 150     -19.968  19.507  15.753  1.00 86.87           H  
ATOM   2437  HG3 ARG A 150     -18.602  18.699  16.560  1.00 86.87           H  
ATOM   2438  CD  ARG A 150     -18.113  20.598  15.695  1.00 86.87           C  
ATOM   2439  HD2 ARG A 150     -17.242  20.729  16.336  1.00 86.87           H  
ATOM   2440  HD3 ARG A 150     -18.598  21.564  15.556  1.00 86.87           H  
ATOM   2441  NE  ARG A 150     -17.697  20.067  14.390  1.00 86.87           N  
ATOM   2442  HE  ARG A 150     -18.126  19.201  14.097  1.00 86.87           H  
ATOM   2443  NH1 ARG A 150     -16.303  21.810  13.852  1.00 86.87           N  
ATOM   2444 HH11 ARG A 150     -15.704  22.293  13.197  1.00 86.87           H  
ATOM   2445 HH12 ARG A 150     -16.527  22.247  14.734  1.00 86.87           H  
ATOM   2446  NH2 ARG A 150     -16.604  20.158  12.401  1.00 86.87           N  
ATOM   2447 HH21 ARG A 150     -17.083  19.321  12.101  1.00 86.87           H  
ATOM   2448 HH22 ARG A 150     -15.994  20.659  11.771  1.00 86.87           H  
ATOM   2449  CZ  ARG A 150     -16.872  20.675  13.560  1.00 86.87           C  
ATOM   2450  N   GLY A 151     -19.079  17.975  19.842  1.00 89.01           N  
ATOM   2451  H   GLY A 151     -18.967  18.798  20.416  1.00 89.01           H  
ATOM   2452  CA  GLY A 151     -18.477  16.724  20.303  1.00 89.01           C  
ATOM   2453  HA2 GLY A 151     -17.784  16.949  21.114  1.00 89.01           H  
ATOM   2454  HA3 GLY A 151     -17.931  16.253  19.486  1.00 89.01           H  
ATOM   2455  C   GLY A 151     -19.519  15.737  20.828  1.00 89.01           C  
ATOM   2456  O   GLY A 151     -19.418  14.544  20.549  1.00 89.01           O  
ATOM   2457  N   HIS A 152     -20.546  16.234  21.524  1.00 89.70           N  
ATOM   2458  H   HIS A 152     -20.573  17.225  21.717  1.00 89.70           H  
ATOM   2459  CA  HIS A 152     -21.661  15.414  21.993  1.00 89.70           C  
ATOM   2460  HA  HIS A 152     -21.255  14.553  22.524  1.00 89.70           H  
ATOM   2461  C   HIS A 152     -22.509  14.870  20.833  1.00 89.70           C  
ATOM   2462  CB  HIS A 152     -22.504  16.224  22.983  1.00 89.70           C  
ATOM   2463  HB2 HIS A 152     -22.968  17.066  22.469  1.00 89.70           H  
ATOM   2464  HB3 HIS A 152     -21.859  16.620  23.767  1.00 89.70           H  
ATOM   2465  O   HIS A 152     -22.819  13.682  20.809  1.00 89.70           O  
ATOM   2466  CG  HIS A 152     -23.576  15.389  23.630  1.00 89.70           C  
ATOM   2467  CD2 HIS A 152     -24.929  15.571  23.532  1.00 89.70           C  
ATOM   2468  HD2 HIS A 152     -25.431  16.353  22.982  1.00 89.70           H  
ATOM   2469  ND1 HIS A 152     -23.372  14.277  24.417  1.00 89.70           N  
ATOM   2470  HD1 HIS A 152     -22.481  13.889  24.695  1.00 89.70           H  
ATOM   2471  CE1 HIS A 152     -24.572  13.803  24.788  1.00 89.70           C  
ATOM   2472  HE1 HIS A 152     -24.737  12.940  25.416  1.00 89.70           H  
ATOM   2473  NE2 HIS A 152     -25.548  14.562  24.275  1.00 89.70           N  
ATOM   2474  N   LEU A 153     -22.801  15.689  19.817  1.00 92.25           N  
ATOM   2475  H   LEU A 153     -22.586  16.671  19.915  1.00 92.25           H  
ATOM   2476  CA  LEU A 153     -23.505  15.238  18.610  1.00 92.25           C  
ATOM   2477  HA  LEU A 153     -24.451  14.782  18.902  1.00 92.25           H  
ATOM   2478  C   LEU A 153     -22.724  14.157  17.849  1.00 92.25           C  
ATOM   2479  CB  LEU A 153     -23.782  16.443  17.694  1.00 92.25           C  
ATOM   2480  HB2 LEU A 153     -22.843  16.968  17.517  1.00 92.25           H  
ATOM   2481  HB3 LEU A 153     -24.140  16.073  16.733  1.00 92.25           H  
ATOM   2482  O   LEU A 153     -23.308  13.174  17.401  1.00 92.25           O  
ATOM   2483  CG  LEU A 153     -24.818  17.444  18.238  1.00 92.25           C  
ATOM   2484  HG  LEU A 153     -24.520  17.791  19.227  1.00 92.25           H  
ATOM   2485  CD1 LEU A 153     -24.885  18.648  17.299  1.00 92.25           C  
ATOM   2486 HD11 LEU A 153     -25.209  18.339  16.305  1.00 92.25           H  
ATOM   2487 HD12 LEU A 153     -25.594  19.375  17.694  1.00 92.25           H  
ATOM   2488 HD13 LEU A 153     -23.908  19.128  17.242  1.00 92.25           H  
ATOM   2489  CD2 LEU A 153     -26.214  16.829  18.347  1.00 92.25           C  
ATOM   2490 HD21 LEU A 153     -26.225  16.045  19.104  1.00 92.25           H  
ATOM   2491 HD22 LEU A 153     -26.923  17.598  18.654  1.00 92.25           H  
ATOM   2492 HD23 LEU A 153     -26.526  16.420  17.386  1.00 92.25           H  
ATOM   2493  N   VAL A 154     -21.398  14.300  17.742  1.00 93.65           N  
ATOM   2494  H   VAL A 154     -20.981  15.143  18.111  1.00 93.65           H  
ATOM   2495  CA  VAL A 154     -20.532  13.262  17.158  1.00 93.65           C  
ATOM   2496  HA  VAL A 154     -20.910  13.009  16.167  1.00 93.65           H  
ATOM   2497  C   VAL A 154     -20.586  11.976  17.983  1.00 93.65           C  
ATOM   2498  CB  VAL A 154     -19.082  13.762  17.015  1.00 93.65           C  
ATOM   2499  HB  VAL A 154     -18.750  14.187  17.962  1.00 93.65           H  
ATOM   2500  O   VAL A 154     -20.736  10.905  17.400  1.00 93.65           O  
ATOM   2501  CG1 VAL A 154     -18.108  12.645  16.619  1.00 93.65           C  
ATOM   2502 HG11 VAL A 154     -17.129  13.066  16.389  1.00 93.65           H  
ATOM   2503 HG12 VAL A 154     -18.482  12.111  15.745  1.00 93.65           H  
ATOM   2504 HG13 VAL A 154     -17.989  11.937  17.439  1.00 93.65           H  
ATOM   2505  CG2 VAL A 154     -18.979  14.844  15.931  1.00 93.65           C  
ATOM   2506 HG21 VAL A 154     -19.711  15.632  16.108  1.00 93.65           H  
ATOM   2507 HG22 VAL A 154     -19.164  14.404  14.951  1.00 93.65           H  
ATOM   2508 HG23 VAL A 154     -17.979  15.279  15.951  1.00 93.65           H  
ATOM   2509  N   TYR A 155     -20.500  12.070  19.315  1.00 93.79           N  
ATOM   2510  H   TYR A 155     -20.386  12.982  19.734  1.00 93.79           H  
ATOM   2511  CA  TYR A 155     -20.626  10.911  20.204  1.00 93.79           C  
ATOM   2512  HA  TYR A 155     -19.819  10.212  19.988  1.00 93.79           H  
ATOM   2513  C   TYR A 155     -21.942  10.164  19.956  1.00 93.79           C  
ATOM   2514  CB  TYR A 155     -20.504  11.353  21.676  1.00 93.79           C  
ATOM   2515  HB2 TYR A 155     -21.206  12.162  21.879  1.00 93.79           H  
ATOM   2516  HB3 TYR A 155     -19.501  11.747  21.842  1.00 93.79           H  
ATOM   2517  O   TYR A 155     -21.913   8.970  19.668  1.00 93.79           O  
ATOM   2518  CG  TYR A 155     -20.781  10.241  22.671  1.00 93.79           C  
ATOM   2519  CD1 TYR A 155     -22.106   9.904  23.019  1.00 93.79           C  
ATOM   2520  HD1 TYR A 155     -22.936  10.473  22.628  1.00 93.79           H  
ATOM   2521  CD2 TYR A 155     -19.712   9.510  23.218  1.00 93.79           C  
ATOM   2522  HD2 TYR A 155     -18.698   9.819  23.012  1.00 93.79           H  
ATOM   2523  CE1 TYR A 155     -22.364   8.780  23.825  1.00 93.79           C  
ATOM   2524  HE1 TYR A 155     -23.380   8.481  24.035  1.00 93.79           H  
ATOM   2525  CE2 TYR A 155     -19.964   8.394  24.038  1.00 93.79           C  
ATOM   2526  HE2 TYR A 155     -19.156   7.805  24.448  1.00 93.79           H  
ATOM   2527  OH  TYR A 155     -21.520   6.905  25.071  1.00 93.79           O  
ATOM   2528  HH  TYR A 155     -22.437   6.626  25.024  1.00 93.79           H  
ATOM   2529  CZ  TYR A 155     -21.291   8.012  24.321  1.00 93.79           C  
ATOM   2530  N   LEU A 156     -23.077  10.873  20.010  1.00 94.40           N  
ATOM   2531  H   LEU A 156     -23.017  11.857  20.229  1.00 94.40           H  
ATOM   2532  CA  LEU A 156     -24.406  10.282  19.831  1.00 94.40           C  
ATOM   2533  HA  LEU A 156     -24.558   9.497  20.573  1.00 94.40           H  
ATOM   2534  C   LEU A 156     -24.560   9.622  18.460  1.00 94.40           C  
ATOM   2535  CB  LEU A 156     -25.481  11.373  19.984  1.00 94.40           C  
ATOM   2536  HB2 LEU A 156     -26.429  10.966  19.633  1.00 94.40           H  
ATOM   2537  HB3 LEU A 156     -25.221  12.206  19.331  1.00 94.40           H  
ATOM   2538  O   LEU A 156     -25.174   8.563  18.355  1.00 94.40           O  
ATOM   2539  CG  LEU A 156     -25.698  11.908  21.409  1.00 94.40           C  
ATOM   2540  HG  LEU A 156     -24.765  12.308  21.808  1.00 94.40           H  
ATOM   2541  CD1 LEU A 156     -26.733  13.031  21.340  1.00 94.40           C  
ATOM   2542 HD11 LEU A 156     -26.342  13.855  20.742  1.00 94.40           H  
ATOM   2543 HD12 LEU A 156     -26.940  13.404  22.344  1.00 94.40           H  
ATOM   2544 HD13 LEU A 156     -27.662  12.666  20.903  1.00 94.40           H  
ATOM   2545  CD2 LEU A 156     -26.214  10.829  22.363  1.00 94.40           C  
ATOM   2546 HD21 LEU A 156     -26.420  11.273  23.336  1.00 94.40           H  
ATOM   2547 HD22 LEU A 156     -25.466  10.048  22.496  1.00 94.40           H  
ATOM   2548 HD23 LEU A 156     -27.130  10.387  21.972  1.00 94.40           H  
ATOM   2549  N   TYR A 157     -24.000  10.237  17.415  1.00 96.38           N  
ATOM   2550  H   TYR A 157     -23.545  11.128  17.560  1.00 96.38           H  
ATOM   2551  CA  TYR A 157     -24.033   9.676  16.071  1.00 96.38           C  
ATOM   2552  HA  TYR A 157     -25.068   9.449  15.816  1.00 96.38           H  
ATOM   2553  C   TYR A 157     -23.250   8.361  15.998  1.00 96.38           C  
ATOM   2554  CB  TYR A 157     -23.509  10.706  15.063  1.00 96.38           C  
ATOM   2555  HB2 TYR A 157     -24.030  11.651  15.220  1.00 96.38           H  
ATOM   2556  HB3 TYR A 157     -22.447  10.884  15.231  1.00 96.38           H  
ATOM   2557  O   TYR A 157     -23.799   7.338  15.602  1.00 96.38           O  
ATOM   2558  CG  TYR A 157     -23.725  10.272  13.630  1.00 96.38           C  
ATOM   2559  CD1 TYR A 157     -22.793   9.428  12.994  1.00 96.38           C  
ATOM   2560  HD1 TYR A 157     -21.907   9.098  13.515  1.00 96.38           H  
ATOM   2561  CD2 TYR A 157     -24.901  10.658  12.958  1.00 96.38           C  
ATOM   2562  HD2 TYR A 157     -25.625  11.289  13.452  1.00 96.38           H  
ATOM   2563  CE1 TYR A 157     -23.042   8.973  11.686  1.00 96.38           C  
ATOM   2564  HE1 TYR A 157     -22.369   8.288  11.192  1.00 96.38           H  
ATOM   2565  CE2 TYR A 157     -25.150  10.203  11.650  1.00 96.38           C  
ATOM   2566  HE2 TYR A 157     -26.059  10.480  11.137  1.00 96.38           H  
ATOM   2567  OH  TYR A 157     -24.445   8.899   9.758  1.00 96.38           O  
ATOM   2568  HH  TYR A 157     -25.350   9.049   9.475  1.00 96.38           H  
ATOM   2569  CZ  TYR A 157     -24.217   9.358  11.013  1.00 96.38           C  
ATOM   2570  N   VAL A 158     -21.981   8.356  16.417  1.00 96.10           N  
ATOM   2571  H   VAL A 158     -21.593   9.201  16.813  1.00 96.10           H  
ATOM   2572  CA  VAL A 158     -21.146   7.148  16.326  1.00 96.10           C  
ATOM   2573  HA  VAL A 158     -21.193   6.773  15.303  1.00 96.10           H  
ATOM   2574  C   VAL A 158     -21.690   6.030  17.220  1.00 96.10           C  
ATOM   2575  CB  VAL A 158     -19.672   7.456  16.649  1.00 96.10           C  
ATOM   2576  HB  VAL A 158     -19.597   7.823  17.672  1.00 96.10           H  
ATOM   2577  O   VAL A 158     -21.659   4.873  16.815  1.00 96.10           O  
ATOM   2578  CG1 VAL A 158     -18.770   6.227  16.485  1.00 96.10           C  
ATOM   2579 HG11 VAL A 158     -17.754   6.472  16.792  1.00 96.10           H  
ATOM   2580 HG12 VAL A 158     -18.768   5.900  15.445  1.00 96.10           H  
ATOM   2581 HG13 VAL A 158     -19.126   5.396  17.095  1.00 96.10           H  
ATOM   2582  CG2 VAL A 158     -19.091   8.511  15.693  1.00 96.10           C  
ATOM   2583 HG21 VAL A 158     -19.657   9.440  15.756  1.00 96.10           H  
ATOM   2584 HG22 VAL A 158     -18.054   8.721  15.953  1.00 96.10           H  
ATOM   2585 HG23 VAL A 158     -19.138   8.148  14.666  1.00 96.10           H  
ATOM   2586  N   ASP A 159     -22.231   6.356  18.397  1.00 95.38           N  
ATOM   2587  H   ASP A 159     -22.223   7.321  18.695  1.00 95.38           H  
ATOM   2588  CA  ASP A 159     -22.845   5.370  19.293  1.00 95.38           C  
ATOM   2589  HA  ASP A 159     -22.133   4.564  19.470  1.00 95.38           H  
ATOM   2590  C   ASP A 159     -24.105   4.741  18.675  1.00 95.38           C  
ATOM   2591  CB  ASP A 159     -23.152   6.041  20.639  1.00 95.38           C  
ATOM   2592  HB2 ASP A 159     -23.932   6.789  20.496  1.00 95.38           H  
ATOM   2593  HB3 ASP A 159     -22.260   6.556  20.994  1.00 95.38           H  
ATOM   2594  O   ASP A 159     -24.225   3.519  18.609  1.00 95.38           O  
ATOM   2595  CG  ASP A 159     -23.585   5.039  21.715  1.00 95.38           C  
ATOM   2596  OD1 ASP A 159     -22.978   3.945  21.785  1.00 95.38           O  
ATOM   2597  OD2 ASP A 159     -24.485   5.409  22.500  1.00 95.38           O  
ATOM   2598  N   ARG A 160     -25.004   5.562  18.111  1.00 96.92           N  
ATOM   2599  H   ARG A 160     -24.841   6.556  18.177  1.00 96.92           H  
ATOM   2600  CA  ARG A 160     -26.211   5.087  17.411  1.00 96.92           C  
ATOM   2601  HA  ARG A 160     -26.798   4.482  18.103  1.00 96.92           H  
ATOM   2602  C   ARG A 160     -25.881   4.178  16.224  1.00 96.92           C  
ATOM   2603  CB  ARG A 160     -27.026   6.310  16.969  1.00 96.92           C  
ATOM   2604  HB2 ARG A 160     -27.277   6.891  17.856  1.00 96.92           H  
ATOM   2605  HB3 ARG A 160     -26.417   6.931  16.312  1.00 96.92           H  
ATOM   2606  O   ARG A 160     -26.572   3.186  15.997  1.00 96.92           O  
ATOM   2607  CG  ARG A 160     -28.317   5.927  16.228  1.00 96.92           C  
ATOM   2608  HG2 ARG A 160     -28.066   5.394  15.311  1.00 96.92           H  
ATOM   2609  HG3 ARG A 160     -28.924   5.274  16.855  1.00 96.92           H  
ATOM   2610  CD  ARG A 160     -29.127   7.166  15.837  1.00 96.92           C  
ATOM   2611  HD2 ARG A 160     -28.489   7.825  15.248  1.00 96.92           H  
ATOM   2612  HD3 ARG A 160     -29.959   6.843  15.211  1.00 96.92           H  
ATOM   2613  NE  ARG A 160     -29.646   7.878  17.022  1.00 96.92           N  
ATOM   2614  HE  ARG A 160     -29.444   7.458  17.917  1.00 96.92           H  
ATOM   2615  NH1 ARG A 160     -30.592   9.639  15.904  1.00 96.92           N  
ATOM   2616 HH11 ARG A 160     -31.121  10.499  15.902  1.00 96.92           H  
ATOM   2617 HH12 ARG A 160     -30.268   9.229  15.040  1.00 96.92           H  
ATOM   2618  NH2 ARG A 160     -30.739   9.538  18.133  1.00 96.92           N  
ATOM   2619 HH21 ARG A 160     -30.544   9.071  19.007  1.00 96.92           H  
ATOM   2620 HH22 ARG A 160     -31.270  10.396  18.126  1.00 96.92           H  
ATOM   2621  CZ  ARG A 160     -30.320   9.012  17.015  1.00 96.92           C  
ATOM   2622  N   HIS A 161     -24.829   4.510  15.482  1.00 97.44           N  
ATOM   2623  H   HIS A 161     -24.336   5.356  15.726  1.00 97.44           H  
ATOM   2624  CA  HIS A 161     -24.415   3.809  14.266  1.00 97.44           C  
ATOM   2625  HA  HIS A 161     -25.255   3.223  13.893  1.00 97.44           H  
ATOM   2626  C   HIS A 161     -23.287   2.789  14.511  1.00 97.44           C  
ATOM   2627  CB  HIS A 161     -24.106   4.854  13.182  1.00 97.44           C  
ATOM   2628  HB2 HIS A 161     -23.686   4.355  12.308  1.00 97.44           H  
ATOM   2629  HB3 HIS A 161     -23.368   5.564  13.555  1.00 97.44           H  
ATOM   2630  O   HIS A 161     -22.682   2.292  13.567  1.00 97.44           O  
ATOM   2631  CG  HIS A 161     -25.344   5.599  12.736  1.00 97.44           C  
ATOM   2632  CD2 HIS A 161     -25.808   6.813  13.171  1.00 97.44           C  
ATOM   2633  HD2 HIS A 161     -25.330   7.461  13.890  1.00 97.44           H  
ATOM   2634  ND1 HIS A 161     -26.237   5.156  11.795  1.00 97.44           N  
ATOM   2635  HD1 HIS A 161     -26.087   4.378  11.169  1.00 97.44           H  
ATOM   2636  CE1 HIS A 161     -27.213   6.065  11.674  1.00 97.44           C  
ATOM   2637  HE1 HIS A 161     -28.026   5.991  10.967  1.00 97.44           H  
ATOM   2638  NE2 HIS A 161     -27.013   7.097  12.514  1.00 97.44           N  
ATOM   2639  N   ARG A 162     -22.997   2.419  15.769  1.00 95.42           N  
ATOM   2640  H   ARG A 162     -23.464   2.903  16.523  1.00 95.42           H  
ATOM   2641  CA  ARG A 162     -21.854   1.545  16.107  1.00 95.42           C  
ATOM   2642  HA  ARG A 162     -20.953   2.040  15.744  1.00 95.42           H  
ATOM   2643  C   ARG A 162     -21.877   0.172  15.429  1.00 95.42           C  
ATOM   2644  CB  ARG A 162     -21.733   1.391  17.633  1.00 95.42           C  
ATOM   2645  HB2 ARG A 162     -21.701   2.381  18.088  1.00 95.42           H  
ATOM   2646  HB3 ARG A 162     -20.788   0.894  17.854  1.00 95.42           H  
ATOM   2647  O   ARG A 162     -20.821  -0.398  15.191  1.00 95.42           O  
ATOM   2648  CG  ARG A 162     -22.882   0.581  18.262  1.00 95.42           C  
ATOM   2649  HG2 ARG A 162     -22.933  -0.418  17.829  1.00 95.42           H  
ATOM   2650  HG3 ARG A 162     -23.830   1.081  18.061  1.00 95.42           H  
ATOM   2651  CD  ARG A 162     -22.714   0.439  19.776  1.00 95.42           C  
ATOM   2652  HD2 ARG A 162     -22.419   1.399  20.200  1.00 95.42           H  
ATOM   2653  HD3 ARG A 162     -23.686   0.173  20.193  1.00 95.42           H  
ATOM   2654  NE  ARG A 162     -21.732  -0.616  20.127  1.00 95.42           N  
ATOM   2655  HE  ARG A 162     -21.221  -1.051  19.373  1.00 95.42           H  
ATOM   2656  NH1 ARG A 162     -22.159  -0.629  22.374  1.00 95.42           N  
ATOM   2657 HH11 ARG A 162     -22.002  -1.028  23.289  1.00 95.42           H  
ATOM   2658 HH12 ARG A 162     -22.724   0.199  22.254  1.00 95.42           H  
ATOM   2659  NH2 ARG A 162     -20.743  -2.135  21.535  1.00 95.42           N  
ATOM   2660 HH21 ARG A 162     -20.184  -2.547  20.802  1.00 95.42           H  
ATOM   2661 HH22 ARG A 162     -20.682  -2.581  22.440  1.00 95.42           H  
ATOM   2662  CZ  ARG A 162     -21.544  -1.123  21.335  1.00 95.42           C  
ATOM   2663  N   HIS A 163     -23.060  -0.360  15.137  1.00 95.70           N  
ATOM   2664  H   HIS A 163     -23.883   0.206  15.291  1.00 95.70           H  
ATOM   2665  CA  HIS A 163     -23.231  -1.661  14.488  1.00 95.70           C  
ATOM   2666  HA  HIS A 163     -22.616  -2.404  14.995  1.00 95.70           H  
ATOM   2667  C   HIS A 163     -22.783  -1.641  13.017  1.00 95.70           C  
ATOM   2668  CB  HIS A 163     -24.700  -2.081  14.621  1.00 95.70           C  
ATOM   2669  HB2 HIS A 163     -24.970  -2.118  15.677  1.00 95.70           H  
ATOM   2670  HB3 HIS A 163     -24.808  -3.088  14.218  1.00 95.70           H  
ATOM   2671  O   HIS A 163     -22.386  -2.665  12.476  1.00 95.70           O  
ATOM   2672  CG  HIS A 163     -25.657  -1.164  13.898  1.00 95.70           C  
ATOM   2673  CD2 HIS A 163     -26.152  -1.353  12.634  1.00 95.70           C  
ATOM   2674  HD2 HIS A 163     -25.928  -2.179  11.975  1.00 95.70           H  
ATOM   2675  ND1 HIS A 163     -26.166   0.037  14.356  1.00 95.70           N  
ATOM   2676  HD1 HIS A 163     -26.067   0.442  15.276  1.00 95.70           H  
ATOM   2677  CE1 HIS A 163     -26.941   0.552  13.388  1.00 95.70           C  
ATOM   2678  HE1 HIS A 163     -27.485   1.483  13.454  1.00 95.70           H  
ATOM   2679  NE2 HIS A 163     -26.984  -0.273  12.336  1.00 95.70           N  
ATOM   2680  N   GLU A 164     -22.759  -0.476  12.369  1.00 97.61           N  
ATOM   2681  H   GLU A 164     -23.087   0.363  12.826  1.00 97.61           H  
ATOM   2682  CA  GLU A 164     -22.283  -0.340  10.988  1.00 97.61           C  
ATOM   2683  HA  GLU A 164     -22.771  -1.081  10.355  1.00 97.61           H  
ATOM   2684  C   GLU A 164     -20.756  -0.546  10.879  1.00 97.61           C  
ATOM   2685  CB  GLU A 164     -22.660   1.045  10.467  1.00 97.61           C  
ATOM   2686  HB2 GLU A 164     -22.215   1.168   9.480  1.00 97.61           H  
ATOM   2687  HB3 GLU A 164     -22.216   1.775  11.143  1.00 97.61           H  
ATOM   2688  O   GLU A 164     -20.227  -0.832   9.803  1.00 97.61           O  
ATOM   2689  CG  GLU A 164     -24.158   1.353  10.374  1.00 97.61           C  
ATOM   2690  HG2 GLU A 164     -24.599   1.251  11.366  1.00 97.61           H  
ATOM   2691  HG3 GLU A 164     -24.629   0.631   9.708  1.00 97.61           H  
ATOM   2692  CD  GLU A 164     -24.430   2.778   9.857  1.00 97.61           C  
ATOM   2693  OE1 GLU A 164     -25.590   3.233   9.994  1.00 97.61           O  
ATOM   2694  OE2 GLU A 164     -23.496   3.451   9.359  1.00 97.61           O  
ATOM   2695  N   PHE A 165     -20.015  -0.490  11.995  1.00 96.66           N  
ATOM   2696  H   PHE A 165     -20.473  -0.275  12.869  1.00 96.66           H  
ATOM   2697  CA  PHE A 165     -18.621  -0.936  12.013  1.00 96.66           C  
ATOM   2698  HA  PHE A 165     -18.077  -0.385  11.246  1.00 96.66           H  
ATOM   2699  C   PHE A 165     -18.488  -2.425  11.647  1.00 96.66           C  
ATOM   2700  CB  PHE A 165     -17.985  -0.640  13.378  1.00 96.66           C  
ATOM   2701  HB2 PHE A 165     -17.058  -1.209  13.449  1.00 96.66           H  
ATOM   2702  HB3 PHE A 165     -18.631  -1.026  14.167  1.00 96.66           H  
ATOM   2703  O   PHE A 165     -17.505  -2.797  11.003  1.00 96.66           O  
ATOM   2704  CG  PHE A 165     -17.635   0.816  13.643  1.00 96.66           C  
ATOM   2705  CD1 PHE A 165     -16.792   1.516  12.759  1.00 96.66           C  
ATOM   2706  HD1 PHE A 165     -16.402   1.015  11.886  1.00 96.66           H  
ATOM   2707  CD2 PHE A 165     -18.121   1.469  14.790  1.00 96.66           C  
ATOM   2708  HD2 PHE A 165     -18.753   0.937  15.485  1.00 96.66           H  
ATOM   2709  CE1 PHE A 165     -16.460   2.861  13.000  1.00 96.66           C  
ATOM   2710  HE1 PHE A 165     -15.832   3.395  12.303  1.00 96.66           H  
ATOM   2711  CE2 PHE A 165     -17.795   2.814  15.034  1.00 96.66           C  
ATOM   2712  HE2 PHE A 165     -18.196   3.312  15.904  1.00 96.66           H  
ATOM   2713  CZ  PHE A 165     -16.966   3.512  14.138  1.00 96.66           C  
ATOM   2714  HZ  PHE A 165     -16.732   4.550  14.321  1.00 96.66           H  
ATOM   2715  N   ASP A 166     -19.479  -3.265  11.965  1.00 96.63           N  
ATOM   2716  H   ASP A 166     -20.295  -2.914  12.445  1.00 96.63           H  
ATOM   2717  CA  ASP A 166     -19.502  -4.670  11.541  1.00 96.63           C  
ATOM   2718  HA  ASP A 166     -18.569  -5.147  11.839  1.00 96.63           H  
ATOM   2719  C   ASP A 166     -19.627  -4.810  10.019  1.00 96.63           C  
ATOM   2720  CB  ASP A 166     -20.658  -5.426  12.212  1.00 96.63           C  
ATOM   2721  HB2 ASP A 166     -21.610  -4.945  11.988  1.00 96.63           H  
ATOM   2722  HB3 ASP A 166     -20.704  -6.428  11.785  1.00 96.63           H  
ATOM   2723  O   ASP A 166     -19.038  -5.717   9.428  1.00 96.63           O  
ATOM   2724  CG  ASP A 166     -20.456  -5.575  13.717  1.00 96.63           C  
ATOM   2725  OD1 ASP A 166     -19.409  -6.165  14.062  1.00 96.63           O  
ATOM   2726  OD2 ASP A 166     -21.351  -5.166  14.488  1.00 96.63           O  
ATOM   2727  N   GLU A 167     -20.339  -3.897   9.352  1.00 97.70           N  
ATOM   2728  H   GLU A 167     -20.776  -3.149   9.870  1.00 97.70           H  
ATOM   2729  CA  GLU A 167     -20.405  -3.864   7.886  1.00 97.70           C  
ATOM   2730  HA  GLU A 167     -20.703  -4.845   7.516  1.00 97.70           H  
ATOM   2731  C   GLU A 167     -19.033  -3.556   7.283  1.00 97.70           C  
ATOM   2732  CB  GLU A 167     -21.430  -2.836   7.390  1.00 97.70           C  
ATOM   2733  HB2 GLU A 167     -21.378  -2.820   6.302  1.00 97.70           H  
ATOM   2734  HB3 GLU A 167     -21.163  -1.843   7.751  1.00 97.70           H  
ATOM   2735  O   GLU A 167     -18.591  -4.252   6.368  1.00 97.70           O  
ATOM   2736  CG  GLU A 167     -22.867  -3.163   7.810  1.00 97.70           C  
ATOM   2737  HG2 GLU A 167     -22.910  -3.255   8.895  1.00 97.70           H  
ATOM   2738  HG3 GLU A 167     -23.154  -4.123   7.379  1.00 97.70           H  
ATOM   2739  CD  GLU A 167     -23.851  -2.078   7.349  1.00 97.70           C  
ATOM   2740  OE1 GLU A 167     -24.733  -1.739   8.161  1.00 97.70           O  
ATOM   2741  OE2 GLU A 167     -23.729  -1.598   6.195  1.00 97.70           O  
ATOM   2742  N   ILE A 168     -18.304  -2.588   7.851  1.00 97.12           N  
ATOM   2743  H   ILE A 168     -18.734  -2.055   8.594  1.00 97.12           H  
ATOM   2744  CA  ILE A 168     -16.925  -2.283   7.439  1.00 97.12           C  
ATOM   2745  HA  ILE A 168     -16.933  -2.040   6.377  1.00 97.12           H  
ATOM   2746  C   ILE A 168     -16.028  -3.518   7.609  1.00 97.12           C  
ATOM   2747  CB  ILE A 168     -16.371  -1.062   8.215  1.00 97.12           C  
ATOM   2748  HB  ILE A 168     -16.464  -1.250   9.285  1.00 97.12           H  
ATOM   2749  O   ILE A 168     -15.192  -3.801   6.746  1.00 97.12           O  
ATOM   2750  CG1 ILE A 168     -17.188   0.203   7.872  1.00 97.12           C  
ATOM   2751 HG12 ILE A 168     -18.248  -0.015   7.996  1.00 97.12           H  
ATOM   2752 HG13 ILE A 168     -17.012   0.473   6.831  1.00 97.12           H  
ATOM   2753  CG2 ILE A 168     -14.876  -0.843   7.897  1.00 97.12           C  
ATOM   2754 HG21 ILE A 168     -14.499   0.052   8.392  1.00 97.12           H  
ATOM   2755 HG22 ILE A 168     -14.291  -1.685   8.266  1.00 97.12           H  
ATOM   2756 HG23 ILE A 168     -14.738  -0.746   6.820  1.00 97.12           H  
ATOM   2757  CD1 ILE A 168     -16.897   1.420   8.754  1.00 97.12           C  
ATOM   2758 HD11 ILE A 168     -17.527   2.250   8.437  1.00 97.12           H  
ATOM   2759 HD12 ILE A 168     -17.130   1.184   9.792  1.00 97.12           H  
ATOM   2760 HD13 ILE A 168     -15.853   1.720   8.665  1.00 97.12           H  
ATOM   2761  N   LEU A 169     -16.187  -4.283   8.696  1.00 96.86           N  
ATOM   2762  H   LEU A 169     -16.898  -4.026   9.366  1.00 96.86           H  
ATOM   2763  CA  LEU A 169     -15.413  -5.510   8.895  1.00 96.86           C  
ATOM   2764  HA  LEU A 169     -14.356  -5.258   8.815  1.00 96.86           H  
ATOM   2765  C   LEU A 169     -15.692  -6.543   7.808  1.00 96.86           C  
ATOM   2766  CB  LEU A 169     -15.671  -6.131  10.272  1.00 96.86           C  
ATOM   2767  HB2 LEU A 169     -15.184  -7.106  10.308  1.00 96.86           H  
ATOM   2768  HB3 LEU A 169     -16.741  -6.299  10.390  1.00 96.86           H  
ATOM   2769  O   LEU A 169     -14.719  -7.047   7.245  1.00 96.86           O  
ATOM   2770  CG  LEU A 169     -15.171  -5.301  11.455  1.00 96.86           C  
ATOM   2771  HG  LEU A 169     -15.654  -4.323  11.447  1.00 96.86           H  
ATOM   2772  CD1 LEU A 169     -15.545  -6.021  12.734  1.00 96.86           C  
ATOM   2773 HD11 LEU A 169     -15.202  -5.439  13.589  1.00 96.86           H  
ATOM   2774 HD12 LEU A 169     -15.104  -7.018  12.764  1.00 96.86           H  
ATOM   2775 HD13 LEU A 169     -16.629  -6.110  12.805  1.00 96.86           H  
ATOM   2776  CD2 LEU A 169     -13.654  -5.098  11.474  1.00 96.86           C  
ATOM   2777 HD21 LEU A 169     -13.377  -4.566  12.384  1.00 96.86           H  
ATOM   2778 HD22 LEU A 169     -13.365  -4.482  10.622  1.00 96.86           H  
ATOM   2779 HD23 LEU A 169     -13.170  -6.074  11.470  1.00 96.86           H  
ATOM   2780  N   LYS A 170     -16.966  -6.804   7.487  1.00 96.97           N  
ATOM   2781  H   LYS A 170     -17.688  -6.333   8.013  1.00 96.97           H  
ATOM   2782  CA  LYS A 170     -17.372  -7.738   6.421  1.00 96.97           C  
ATOM   2783  HA  LYS A 170     -17.004  -8.739   6.648  1.00 96.97           H  
ATOM   2784  C   LYS A 170     -16.775  -7.339   5.074  1.00 96.97           C  
ATOM   2785  CB  LYS A 170     -18.902  -7.781   6.309  1.00 96.97           C  
ATOM   2786  HB2 LYS A 170     -19.283  -6.763   6.223  1.00 96.97           H  
ATOM   2787  HB3 LYS A 170     -19.173  -8.321   5.402  1.00 96.97           H  
ATOM   2788  O   LYS A 170     -16.150  -8.158   4.408  1.00 96.97           O  
ATOM   2789  CG  LYS A 170     -19.564  -8.481   7.502  1.00 96.97           C  
ATOM   2790  HG2 LYS A 170     -19.207  -8.046   8.436  1.00 96.97           H  
ATOM   2791  HG3 LYS A 170     -19.306  -9.539   7.493  1.00 96.97           H  
ATOM   2792  CD  LYS A 170     -21.084  -8.314   7.418  1.00 96.97           C  
ATOM   2793  HD2 LYS A 170     -21.314  -7.250   7.352  1.00 96.97           H  
ATOM   2794  HD3 LYS A 170     -21.456  -8.814   6.523  1.00 96.97           H  
ATOM   2795  CE  LYS A 170     -21.749  -8.895   8.667  1.00 96.97           C  
ATOM   2796  HE2 LYS A 170     -21.554  -9.966   8.706  1.00 96.97           H  
ATOM   2797  HE3 LYS A 170     -21.286  -8.438   9.542  1.00 96.97           H  
ATOM   2798  NZ  LYS A 170     -23.207  -8.618   8.670  1.00 96.97           N  
ATOM   2799  HZ1 LYS A 170     -23.637  -8.976   9.511  1.00 96.97           H  
ATOM   2800  HZ2 LYS A 170     -23.651  -9.027   7.861  1.00 96.97           H  
ATOM   2801  HZ3 LYS A 170     -23.361  -7.620   8.648  1.00 96.97           H  
ATOM   2802  N   MET A 171     -16.851  -6.055   4.724  1.00 96.93           N  
ATOM   2803  H   MET A 171     -17.392  -5.431   5.305  1.00 96.93           H  
ATOM   2804  CA  MET A 171     -16.240  -5.544   3.494  1.00 96.93           C  
ATOM   2805  HA  MET A 171     -16.684  -6.048   2.635  1.00 96.93           H  
ATOM   2806  C   MET A 171     -14.726  -5.790   3.446  1.00 96.93           C  
ATOM   2807  CB  MET A 171     -16.492  -4.044   3.381  1.00 96.93           C  
ATOM   2808  HB2 MET A 171     -16.141  -3.540   4.282  1.00 96.93           H  
ATOM   2809  HB3 MET A 171     -15.908  -3.683   2.535  1.00 96.93           H  
ATOM   2810  O   MET A 171     -14.175  -6.149   2.406  1.00 96.93           O  
ATOM   2811  CG  MET A 171     -17.959  -3.690   3.147  1.00 96.93           C  
ATOM   2812  HG2 MET A 171     -18.570  -4.077   3.962  1.00 96.93           H  
ATOM   2813  HG3 MET A 171     -18.301  -4.156   2.223  1.00 96.93           H  
ATOM   2814  SD  MET A 171     -18.213  -1.906   3.036  1.00 96.93           S  
ATOM   2815  CE  MET A 171     -17.352  -1.631   1.475  1.00 96.93           C  
ATOM   2816  HE1 MET A 171     -16.286  -1.835   1.574  1.00 96.93           H  
ATOM   2817  HE2 MET A 171     -17.474  -0.583   1.202  1.00 96.93           H  
ATOM   2818  HE3 MET A 171     -17.783  -2.257   0.694  1.00 96.93           H  
ATOM   2819  N   ILE A 172     -14.029  -5.625   4.574  1.00 96.14           N  
ATOM   2820  H   ILE A 172     -14.527  -5.306   5.393  1.00 96.14           H  
ATOM   2821  CA  ILE A 172     -12.591  -5.910   4.668  1.00 96.14           C  
ATOM   2822  HA  ILE A 172     -12.095  -5.453   3.812  1.00 96.14           H  
ATOM   2823  C   ILE A 172     -12.314  -7.418   4.588  1.00 96.14           C  
ATOM   2824  CB  ILE A 172     -12.005  -5.282   5.949  1.00 96.14           C  
ATOM   2825  HB  ILE A 172     -12.609  -5.616   6.793  1.00 96.14           H  
ATOM   2826  O   ILE A 172     -11.298  -7.806   4.013  1.00 96.14           O  
ATOM   2827  CG1 ILE A 172     -12.070  -3.741   5.873  1.00 96.14           C  
ATOM   2828 HG12 ILE A 172     -13.036  -3.421   5.483  1.00 96.14           H  
ATOM   2829 HG13 ILE A 172     -11.310  -3.372   5.184  1.00 96.14           H  
ATOM   2830  CG2 ILE A 172     -10.546  -5.724   6.190  1.00 96.14           C  
ATOM   2831 HG21 ILE A 172     -10.500  -6.796   6.378  1.00 96.14           H  
ATOM   2832 HG22 ILE A 172     -10.123  -5.219   7.059  1.00 96.14           H  
ATOM   2833 HG23 ILE A 172      -9.944  -5.490   5.312  1.00 96.14           H  
ATOM   2834  CD1 ILE A 172     -11.885  -3.079   7.242  1.00 96.14           C  
ATOM   2835 HD11 ILE A 172     -12.557  -3.532   7.971  1.00 96.14           H  
ATOM   2836 HD12 ILE A 172     -12.131  -2.020   7.161  1.00 96.14           H  
ATOM   2837 HD13 ILE A 172     -10.851  -3.179   7.571  1.00 96.14           H  
ATOM   2838  N   GLU A 173     -13.178  -8.266   5.150  1.00 95.87           N  
ATOM   2839  H   GLU A 173     -14.016  -7.895   5.574  1.00 95.87           H  
ATOM   2840  CA  GLU A 173     -13.056  -9.731   5.071  1.00 95.87           C  
ATOM   2841  HA  GLU A 173     -12.055 -10.022   5.389  1.00 95.87           H  
ATOM   2842  C   GLU A 173     -13.206 -10.256   3.645  1.00 95.87           C  
ATOM   2843  CB  GLU A 173     -14.074 -10.420   5.995  1.00 95.87           C  
ATOM   2844  HB2 GLU A 173     -14.083 -11.488   5.781  1.00 95.87           H  
ATOM   2845  HB3 GLU A 173     -15.072 -10.017   5.824  1.00 95.87           H  
ATOM   2846  O   GLU A 173     -12.538 -11.221   3.287  1.00 95.87           O  
ATOM   2847  CG  GLU A 173     -13.667 -10.227   7.457  1.00 95.87           C  
ATOM   2848  HG2 GLU A 173     -12.658 -10.620   7.584  1.00 95.87           H  
ATOM   2849  HG3 GLU A 173     -13.628  -9.160   7.679  1.00 95.87           H  
ATOM   2850  CD  GLU A 173     -14.592 -10.891   8.477  1.00 95.87           C  
ATOM   2851  OE1 GLU A 173     -14.060 -11.130   9.588  1.00 95.87           O  
ATOM   2852  OE2 GLU A 173     -15.773 -11.146   8.169  1.00 95.87           O  
ATOM   2853  N   GLU A 174     -13.993  -9.586   2.808  1.00 95.09           N  
ATOM   2854  H   GLU A 174     -14.623  -8.897   3.194  1.00 95.09           H  
ATOM   2855  CA  GLU A 174     -14.090  -9.893   1.379  1.00 95.09           C  
ATOM   2856  HA  GLU A 174     -14.075 -10.973   1.235  1.00 95.09           H  
ATOM   2857  C   GLU A 174     -12.913  -9.301   0.582  1.00 95.09           C  
ATOM   2858  CB  GLU A 174     -15.423  -9.355   0.849  1.00 95.09           C  
ATOM   2859  HB2 GLU A 174     -15.495  -8.293   1.084  1.00 95.09           H  
ATOM   2860  HB3 GLU A 174     -15.435  -9.474  -0.234  1.00 95.09           H  
ATOM   2861  O   GLU A 174     -12.314  -9.963  -0.271  1.00 95.09           O  
ATOM   2862  CG  GLU A 174     -16.633 -10.098   1.442  1.00 95.09           C  
ATOM   2863  HG2 GLU A 174     -16.577 -11.143   1.138  1.00 95.09           H  
ATOM   2864  HG3 GLU A 174     -16.586 -10.064   2.530  1.00 95.09           H  
ATOM   2865  CD  GLU A 174     -17.974  -9.507   0.985  1.00 95.09           C  
ATOM   2866  OE1 GLU A 174     -19.008  -9.952   1.531  1.00 95.09           O  
ATOM   2867  OE2 GLU A 174     -17.960  -8.631   0.088  1.00 95.09           O  
ATOM   2868  N   PHE A 175     -12.535  -8.053   0.876  1.00 96.01           N  
ATOM   2869  H   PHE A 175     -13.094  -7.547   1.547  1.00 96.01           H  
ATOM   2870  CA  PHE A 175     -11.504  -7.324   0.135  1.00 96.01           C  
ATOM   2871  HA  PHE A 175     -11.710  -7.421  -0.931  1.00 96.01           H  
ATOM   2872  C   PHE A 175     -10.088  -7.863   0.385  1.00 96.01           C  
ATOM   2873  CB  PHE A 175     -11.599  -5.838   0.518  1.00 96.01           C  
ATOM   2874  HB2 PHE A 175     -12.616  -5.494   0.330  1.00 96.01           H  
ATOM   2875  HB3 PHE A 175     -11.413  -5.731   1.587  1.00 96.01           H  
ATOM   2876  O   PHE A 175      -9.288  -8.025  -0.544  1.00 96.01           O  
ATOM   2877  CG  PHE A 175     -10.646  -4.931  -0.236  1.00 96.01           C  
ATOM   2878  CD1 PHE A 175      -9.346  -4.694   0.252  1.00 96.01           C  
ATOM   2879  HD1 PHE A 175      -9.032  -5.140   1.184  1.00 96.01           H  
ATOM   2880  CD2 PHE A 175     -11.063  -4.327  -1.435  1.00 96.01           C  
ATOM   2881  HD2 PHE A 175     -12.064  -4.492  -1.806  1.00 96.01           H  
ATOM   2882  CE1 PHE A 175      -8.463  -3.868  -0.467  1.00 96.01           C  
ATOM   2883  HE1 PHE A 175      -7.473  -3.663  -0.088  1.00 96.01           H  
ATOM   2884  CE2 PHE A 175     -10.174  -3.516  -2.161  1.00 96.01           C  
ATOM   2885  HE2 PHE A 175     -10.497  -3.057  -3.084  1.00 96.01           H  
ATOM   2886  CZ  PHE A 175      -8.877  -3.281  -1.675  1.00 96.01           C  
ATOM   2887  HZ  PHE A 175      -8.210  -2.625  -2.214  1.00 96.01           H  
ATOM   2888  N   ALA A 176      -9.737  -8.118   1.647  1.00 95.87           N  
ATOM   2889  H   ALA A 176     -10.442  -8.039   2.367  1.00 95.87           H  
ATOM   2890  CA  ALA A 176      -8.359  -8.379   2.042  1.00 95.87           C  
ATOM   2891  HA  ALA A 176      -7.754  -7.587   1.601  1.00 95.87           H  
ATOM   2892  C   ALA A 176      -7.795  -9.699   1.492  1.00 95.87           C  
ATOM   2893  CB  ALA A 176      -8.212  -8.250   3.561  1.00 95.87           C  
ATOM   2894  HB1 ALA A 176      -7.167  -8.385   3.842  1.00 95.87           H  
ATOM   2895  HB2 ALA A 176      -8.821  -8.989   4.081  1.00 95.87           H  
ATOM   2896  HB3 ALA A 176      -8.543  -7.257   3.867  1.00 95.87           H  
ATOM   2897  O   ALA A 176      -6.676  -9.658   0.968  1.00 95.87           O  
ATOM   2898  N   PRO A 177      -8.504 -10.844   1.534  1.00 95.13           N  
ATOM   2899  CA  PRO A 177      -8.003 -12.085   0.944  1.00 95.13           C  
ATOM   2900  HA  PRO A 177      -7.062 -12.353   1.424  1.00 95.13           H  
ATOM   2901  C   PRO A 177      -7.782 -11.960  -0.565  1.00 95.13           C  
ATOM   2902  CB  PRO A 177      -9.051 -13.157   1.271  1.00 95.13           C  
ATOM   2903  HB2 PRO A 177      -9.778 -13.241   0.464  1.00 95.13           H  
ATOM   2904  HB3 PRO A 177      -8.588 -14.124   1.467  1.00 95.13           H  
ATOM   2905  O   PRO A 177      -6.773 -12.442  -1.079  1.00 95.13           O  
ATOM   2906  CG  PRO A 177      -9.745 -12.605   2.512  1.00 95.13           C  
ATOM   2907  HG2 PRO A 177      -9.142 -12.811   3.396  1.00 95.13           H  
ATOM   2908  HG3 PRO A 177     -10.750 -13.012   2.624  1.00 95.13           H  
ATOM   2909  CD  PRO A 177      -9.758 -11.107   2.227  1.00 95.13           C  
ATOM   2910  HD2 PRO A 177     -10.592 -10.868   1.567  1.00 95.13           H  
ATOM   2911  HD3 PRO A 177      -9.858 -10.556   3.162  1.00 95.13           H  
ATOM   2912  N   ARG A 178      -8.678 -11.249  -1.263  1.00 94.97           N  
ATOM   2913  H   ARG A 178      -9.477 -10.878  -0.769  1.00 94.97           H  
ATOM   2914  CA  ARG A 178      -8.632 -11.091  -2.721  1.00 94.97           C  
ATOM   2915  HA  ARG A 178      -8.429 -12.067  -3.163  1.00 94.97           H  
ATOM   2916  C   ARG A 178      -7.501 -10.171  -3.183  1.00 94.97           C  
ATOM   2917  CB  ARG A 178     -10.015 -10.620  -3.199  1.00 94.97           C  
ATOM   2918  HB2 ARG A 178     -10.206  -9.609  -2.841  1.00 94.97           H  
ATOM   2919  HB3 ARG A 178     -10.774 -11.279  -2.777  1.00 94.97           H  
ATOM   2920  O   ARG A 178      -6.774 -10.511  -4.115  1.00 94.97           O  
ATOM   2921  CG  ARG A 178     -10.134 -10.655  -4.728  1.00 94.97           C  
ATOM   2922  HG2 ARG A 178      -9.860 -11.644  -5.095  1.00 94.97           H  
ATOM   2923  HG3 ARG A 178      -9.457  -9.920  -5.163  1.00 94.97           H  
ATOM   2924  CD  ARG A 178     -11.571 -10.348  -5.154  1.00 94.97           C  
ATOM   2925  HD2 ARG A 178     -12.219 -11.150  -4.801  1.00 94.97           H  
ATOM   2926  HD3 ARG A 178     -11.887  -9.416  -4.685  1.00 94.97           H  
ATOM   2927  NE  ARG A 178     -11.683 -10.220  -6.618  1.00 94.97           N  
ATOM   2928  HE  ARG A 178     -10.830 -10.145  -7.152  1.00 94.97           H  
ATOM   2929  NH1 ARG A 178     -13.974 -10.031  -6.737  1.00 94.97           N  
ATOM   2930 HH11 ARG A 178     -14.041 -10.184  -5.741  1.00 94.97           H  
ATOM   2931 HH12 ARG A 178     -14.810  -9.903  -7.290  1.00 94.97           H  
ATOM   2932  NH2 ARG A 178     -12.728  -9.859  -8.587  1.00 94.97           N  
ATOM   2933 HH21 ARG A 178     -13.556  -9.676  -9.136  1.00 94.97           H  
ATOM   2934 HH22 ARG A 178     -11.810  -9.765  -8.997  1.00 94.97           H  
ATOM   2935  CZ  ARG A 178     -12.797 -10.041  -7.302  1.00 94.97           C  
ATOM   2936  N   TYR A 179      -7.324  -9.021  -2.532  1.00 95.81           N  
ATOM   2937  H   TYR A 179      -8.005  -8.785  -1.825  1.00 95.81           H  
ATOM   2938  CA  TYR A 179      -6.462  -7.953  -3.057  1.00 95.81           C  
ATOM   2939  HA  TYR A 179      -6.122  -8.221  -4.057  1.00 95.81           H  
ATOM   2940  C   TYR A 179      -5.191  -7.692  -2.237  1.00 95.81           C  
ATOM   2941  CB  TYR A 179      -7.313  -6.690  -3.202  1.00 95.81           C  
ATOM   2942  HB2 TYR A 179      -6.693  -5.901  -3.628  1.00 95.81           H  
ATOM   2943  HB3 TYR A 179      -7.624  -6.359  -2.212  1.00 95.81           H  
ATOM   2944  O   TYR A 179      -4.160  -7.289  -2.779  1.00 95.81           O  
ATOM   2945  CG  TYR A 179      -8.540  -6.861  -4.085  1.00 95.81           C  
ATOM   2946  CD1 TYR A 179      -8.409  -7.292  -5.417  1.00 95.81           C  
ATOM   2947  HD1 TYR A 179      -7.432  -7.553  -5.796  1.00 95.81           H  
ATOM   2948  CD2 TYR A 179      -9.818  -6.589  -3.573  1.00 95.81           C  
ATOM   2949  HD2 TYR A 179      -9.922  -6.311  -2.535  1.00 95.81           H  
ATOM   2950  CE1 TYR A 179      -9.538  -7.385  -6.254  1.00 95.81           C  
ATOM   2951  HE1 TYR A 179      -9.438  -7.690  -7.285  1.00 95.81           H  
ATOM   2952  CE2 TYR A 179     -10.953  -6.668  -4.401  1.00 95.81           C  
ATOM   2953  HE2 TYR A 179     -11.928  -6.431  -4.000  1.00 95.81           H  
ATOM   2954  OH  TYR A 179     -11.900  -7.114  -6.558  1.00 95.81           O  
ATOM   2955  HH  TYR A 179     -12.680  -6.750  -6.134  1.00 95.81           H  
ATOM   2956  CZ  TYR A 179     -10.811  -7.050  -5.751  1.00 95.81           C  
ATOM   2957  N   ILE A 180      -5.215  -7.955  -0.929  1.00 95.19           N  
ATOM   2958  H   ILE A 180      -6.065  -8.337  -0.538  1.00 95.19           H  
ATOM   2959  CA  ILE A 180      -4.070  -7.716  -0.034  1.00 95.19           C  
ATOM   2960  HA  ILE A 180      -3.411  -6.976  -0.488  1.00 95.19           H  
ATOM   2961  C   ILE A 180      -3.260  -9.010   0.125  1.00 95.19           C  
ATOM   2962  CB  ILE A 180      -4.551  -7.129   1.316  1.00 95.19           C  
ATOM   2963  HB  ILE A 180      -5.173  -7.867   1.821  1.00 95.19           H  
ATOM   2964  O   ILE A 180      -2.039  -9.020  -0.054  1.00 95.19           O  
ATOM   2965  CG1 ILE A 180      -5.397  -5.855   1.086  1.00 95.19           C  
ATOM   2966 HG12 ILE A 180      -6.255  -6.094   0.458  1.00 95.19           H  
ATOM   2967 HG13 ILE A 180      -4.802  -5.103   0.568  1.00 95.19           H  
ATOM   2968  CG2 ILE A 180      -3.366  -6.816   2.246  1.00 95.19           C  
ATOM   2969 HG21 ILE A 180      -2.822  -5.948   1.874  1.00 95.19           H  
ATOM   2970 HG22 ILE A 180      -2.686  -7.666   2.310  1.00 95.19           H  
ATOM   2971 HG23 ILE A 180      -3.729  -6.600   3.250  1.00 95.19           H  
ATOM   2972  CD1 ILE A 180      -5.954  -5.246   2.373  1.00 95.19           C  
ATOM   2973 HD11 ILE A 180      -6.690  -4.490   2.100  1.00 95.19           H  
ATOM   2974 HD12 ILE A 180      -6.444  -6.012   2.975  1.00 95.19           H  
ATOM   2975 HD13 ILE A 180      -5.158  -4.781   2.955  1.00 95.19           H  
ATOM   2976  N   GLY A 181      -3.941 -10.117   0.424  1.00 92.57           N  
ATOM   2977  H   GLY A 181      -4.947 -10.049   0.476  1.00 92.57           H  
ATOM   2978  CA  GLY A 181      -3.350 -11.426   0.700  1.00 92.57           C  
ATOM   2979  HA2 GLY A 181      -4.146 -12.169   0.679  1.00 92.57           H  
ATOM   2980  HA3 GLY A 181      -2.633 -11.676  -0.082  1.00 92.57           H  
ATOM   2981  C   GLY A 181      -2.662 -11.520   2.067  1.00 92.57           C  
ATOM   2982  O   GLY A 181      -1.766 -12.341   2.240  1.00 92.57           O  
ATOM   2983  N   ALA A 182      -2.990 -10.658   3.032  1.00 94.84           N  
ATOM   2984  H   ALA A 182      -3.762 -10.030   2.857  1.00 94.84           H  
ATOM   2985  CA  ALA A 182      -2.396 -10.657   4.374  1.00 94.84           C  
ATOM   2986  HA  ALA A 182      -1.450 -11.198   4.349  1.00 94.84           H  
ATOM   2987  C   ALA A 182      -3.272 -11.415   5.389  1.00 94.84           C  
ATOM   2988  CB  ALA A 182      -2.075  -9.209   4.775  1.00 94.84           C  
ATOM   2989  HB1 ALA A 182      -3.001  -8.640   4.855  1.00 94.84           H  
ATOM   2990  HB2 ALA A 182      -1.559  -9.201   5.735  1.00 94.84           H  
ATOM   2991  HB3 ALA A 182      -1.433  -8.742   4.028  1.00 94.84           H  
ATOM   2992  O   ALA A 182      -3.758 -10.826   6.353  1.00 94.84           O  
ATOM   2993  N   ASN A 183      -3.482 -12.715   5.158  1.00 95.51           N  
ATOM   2994  H   ASN A 183      -3.091 -13.126   4.323  1.00 95.51           H  
ATOM   2995  CA  ASN A 183      -4.438 -13.527   5.922  1.00 95.51           C  
ATOM   2996  HA  ASN A 183      -5.419 -13.057   5.857  1.00 95.51           H  
ATOM   2997  C   ASN A 183      -4.100 -13.605   7.420  1.00 95.51           C  
ATOM   2998  CB  ASN A 183      -4.543 -14.925   5.287  1.00 95.51           C  
ATOM   2999  HB2 ASN A 183      -3.559 -15.395   5.263  1.00 95.51           H  
ATOM   3000  HB3 ASN A 183      -5.193 -15.545   5.905  1.00 95.51           H  
ATOM   3001  O   ASN A 183      -4.995 -13.470   8.246  1.00 95.51           O  
ATOM   3002  CG  ASN A 183      -5.128 -14.908   3.884  1.00 95.51           C  
ATOM   3003  ND2 ASN A 183      -5.055 -16.010   3.178  1.00 95.51           N  
ATOM   3004 HD21 ASN A 183      -5.510 -15.998   2.277  1.00 95.51           H  
ATOM   3005 HD22 ASN A 183      -4.709 -16.864   3.593  1.00 95.51           H  
ATOM   3006  OD1 ASN A 183      -5.614 -13.905   3.387  1.00 95.51           O  
ATOM   3007  N   ASP A 184      -2.822 -13.710   7.793  1.00 96.40           N  
ATOM   3008  H   ASP A 184      -2.132 -13.988   7.110  1.00 96.40           H  
ATOM   3009  CA  ASP A 184      -2.421 -13.721   9.210  1.00 96.40           C  
ATOM   3010  HA  ASP A 184      -2.944 -14.529   9.721  1.00 96.40           H  
ATOM   3011  C   ASP A 184      -2.771 -12.406   9.918  1.00 96.40           C  
ATOM   3012  CB  ASP A 184      -0.912 -13.968   9.330  1.00 96.40           C  
ATOM   3013  HB2 ASP A 184      -0.381 -13.163   8.822  1.00 96.40           H  
ATOM   3014  HB3 ASP A 184      -0.636 -13.941  10.384  1.00 96.40           H  
ATOM   3015  O   ASP A 184      -3.226 -12.400  11.063  1.00 96.40           O  
ATOM   3016  CG  ASP A 184      -0.464 -15.310   8.751  1.00 96.40           C  
ATOM   3017  OD1 ASP A 184      -1.323 -16.207   8.620  1.00 96.40           O  
ATOM   3018  OD2 ASP A 184       0.730 -15.383   8.394  1.00 96.40           O  
ATOM   3019  N   ASN A 185      -2.609 -11.276   9.223  1.00 96.96           N  
ATOM   3020  H   ASN A 185      -2.275 -11.350   8.273  1.00 96.96           H  
ATOM   3021  CA  ASN A 185      -2.990  -9.965   9.745  1.00 96.96           C  
ATOM   3022  HA  ASN A 185      -2.572  -9.842  10.744  1.00 96.96           H  
ATOM   3023  C   ASN A 185      -4.510  -9.838   9.873  1.00 96.96           C  
ATOM   3024  CB  ASN A 185      -2.441  -8.856   8.839  1.00 96.96           C  
ATOM   3025  HB2 ASN A 185      -2.729  -9.044   7.804  1.00 96.96           H  
ATOM   3026  HB3 ASN A 185      -2.895  -7.912   9.142  1.00 96.96           H  
ATOM   3027  O   ASN A 185      -4.987  -9.268  10.853  1.00 96.96           O  
ATOM   3028  CG  ASN A 185      -0.939  -8.685   8.915  1.00 96.96           C  
ATOM   3029  ND2 ASN A 185      -0.442  -7.664   8.264  1.00 96.96           N  
ATOM   3030 HD21 ASN A 185       0.484  -7.398   8.569  1.00 96.96           H  
ATOM   3031 HD22 ASN A 185      -1.067  -6.966   7.887  1.00 96.96           H  
ATOM   3032  OD1 ASN A 185      -0.215  -9.420   9.564  1.00 96.96           O  
ATOM   3033  N   LEU A 186      -5.260 -10.392   8.915  1.00 96.80           N  
ATOM   3034  H   LEU A 186      -4.794 -10.852   8.146  1.00 96.80           H  
ATOM   3035  CA  LEU A 186      -6.719 -10.446   8.967  1.00 96.80           C  
ATOM   3036  HA  LEU A 186      -7.088  -9.428   9.088  1.00 96.80           H  
ATOM   3037  C   LEU A 186      -7.193 -11.259  10.182  1.00 96.80           C  
ATOM   3038  CB  LEU A 186      -7.240 -11.022   7.637  1.00 96.80           C  
ATOM   3039  HB2 LEU A 186      -6.941 -12.067   7.562  1.00 96.80           H  
ATOM   3040  HB3 LEU A 186      -6.779 -10.482   6.810  1.00 96.80           H  
ATOM   3041  O   LEU A 186      -8.031 -10.785  10.944  1.00 96.80           O  
ATOM   3042  CG  LEU A 186      -8.769 -10.958   7.477  1.00 96.80           C  
ATOM   3043  HG  LEU A 186      -9.254 -11.461   8.314  1.00 96.80           H  
ATOM   3044  CD1 LEU A 186      -9.253  -9.512   7.401  1.00 96.80           C  
ATOM   3045 HD11 LEU A 186      -8.708  -8.972   6.627  1.00 96.80           H  
ATOM   3046 HD12 LEU A 186     -10.312  -9.505   7.146  1.00 96.80           H  
ATOM   3047 HD13 LEU A 186      -9.119  -9.020   8.365  1.00 96.80           H  
ATOM   3048  CD2 LEU A 186      -9.171 -11.659   6.182  1.00 96.80           C  
ATOM   3049 HD21 LEU A 186      -8.862 -12.704   6.216  1.00 96.80           H  
ATOM   3050 HD22 LEU A 186     -10.255 -11.633   6.067  1.00 96.80           H  
ATOM   3051 HD23 LEU A 186      -8.709 -11.171   5.323  1.00 96.80           H  
ATOM   3052  N   SER A 187      -6.587 -12.422  10.431  1.00 97.15           N  
ATOM   3053  H   SER A 187      -5.966 -12.800   9.729  1.00 97.15           H  
ATOM   3054  CA  SER A 187      -6.860 -13.252  11.611  1.00 97.15           C  
ATOM   3055  HA  SER A 187      -7.919 -13.507  11.623  1.00 97.15           H  
ATOM   3056  C   SER A 187      -6.540 -12.522  12.920  1.00 97.15           C  
ATOM   3057  CB  SER A 187      -6.060 -14.555  11.528  1.00 97.15           C  
ATOM   3058  HB2 SER A 187      -4.998 -14.331  11.438  1.00 97.15           H  
ATOM   3059  HB3 SER A 187      -6.227 -15.145  12.429  1.00 97.15           H  
ATOM   3060  O   SER A 187      -7.362 -12.518  13.835  1.00 97.15           O  
ATOM   3061  OG  SER A 187      -6.486 -15.295  10.403  1.00 97.15           O  
ATOM   3062  HG  SER A 187      -5.804 -15.924  10.158  1.00 97.15           H  
ATOM   3063  N   LYS A 188      -5.388 -11.836  13.007  1.00 97.66           N  
ATOM   3064  H   LYS A 188      -4.743 -11.899  12.233  1.00 97.66           H  
ATOM   3065  CA  LYS A 188      -5.027 -11.006  14.175  1.00 97.66           C  
ATOM   3066  HA  LYS A 188      -5.047 -11.624  15.073  1.00 97.66           H  
ATOM   3067  C   LYS A 188      -6.041  -9.883  14.416  1.00 97.66           C  
ATOM   3068  CB  LYS A 188      -3.619 -10.414  14.004  1.00 97.66           C  
ATOM   3069  HB2 LYS A 188      -3.534  -9.970  13.012  1.00 97.66           H  
ATOM   3070  HB3 LYS A 188      -3.484  -9.621  14.739  1.00 97.66           H  
ATOM   3071  O   LYS A 188      -6.469  -9.691  15.551  1.00 97.66           O  
ATOM   3072  CG  LYS A 188      -2.496 -11.443  14.208  1.00 97.66           C  
ATOM   3073  HG2 LYS A 188      -2.521 -11.803  15.237  1.00 97.66           H  
ATOM   3074  HG3 LYS A 188      -2.637 -12.292  13.539  1.00 97.66           H  
ATOM   3075  CD  LYS A 188      -1.134 -10.791  13.928  1.00 97.66           C  
ATOM   3076  HD2 LYS A 188      -1.132 -10.408  12.908  1.00 97.66           H  
ATOM   3077  HD3 LYS A 188      -0.988  -9.959  14.618  1.00 97.66           H  
ATOM   3078  CE  LYS A 188       0.011 -11.798  14.087  1.00 97.66           C  
ATOM   3079  HE2 LYS A 188      -0.001 -12.185  15.106  1.00 97.66           H  
ATOM   3080  HE3 LYS A 188      -0.168 -12.633  13.410  1.00 97.66           H  
ATOM   3081  NZ  LYS A 188       1.327 -11.173  13.789  1.00 97.66           N  
ATOM   3082  HZ1 LYS A 188       1.350 -10.829  12.839  1.00 97.66           H  
ATOM   3083  HZ2 LYS A 188       1.513 -10.393  14.404  1.00 97.66           H  
ATOM   3084  HZ3 LYS A 188       2.078 -11.841  13.892  1.00 97.66           H  
ATOM   3085  N   ARG A 189      -6.458  -9.176  13.358  1.00 96.83           N  
ATOM   3086  H   ARG A 189      -6.042  -9.393  12.463  1.00 96.83           H  
ATOM   3087  CA  ARG A 189      -7.495  -8.131  13.405  1.00 96.83           C  
ATOM   3088  HA  ARG A 189      -7.193  -7.360  14.114  1.00 96.83           H  
ATOM   3089  C   ARG A 189      -8.821  -8.692  13.909  1.00 96.83           C  
ATOM   3090  CB  ARG A 189      -7.624  -7.505  12.003  1.00 96.83           C  
ATOM   3091  HB2 ARG A 189      -7.932  -8.263  11.284  1.00 96.83           H  
ATOM   3092  HB3 ARG A 189      -6.632  -7.172  11.699  1.00 96.83           H  
ATOM   3093  O   ARG A 189      -9.432  -8.091  14.787  1.00 96.83           O  
ATOM   3094  CG  ARG A 189      -8.559  -6.289  11.878  1.00 96.83           C  
ATOM   3095  HG2 ARG A 189      -8.313  -5.800  10.936  1.00 96.83           H  
ATOM   3096  HG3 ARG A 189      -8.329  -5.584  12.677  1.00 96.83           H  
ATOM   3097  CD  ARG A 189     -10.073  -6.559  11.863  1.00 96.83           C  
ATOM   3098  HD2 ARG A 189     -10.583  -5.602  11.752  1.00 96.83           H  
ATOM   3099  HD3 ARG A 189     -10.394  -6.960  12.824  1.00 96.83           H  
ATOM   3100  NE  ARG A 189     -10.482  -7.485  10.790  1.00 96.83           N  
ATOM   3101  HE  ARG A 189     -10.410  -8.473  10.987  1.00 96.83           H  
ATOM   3102  NH1 ARG A 189     -11.574  -6.032   9.375  1.00 96.83           N  
ATOM   3103 HH11 ARG A 189     -11.372  -5.263   9.997  1.00 96.83           H  
ATOM   3104 HH12 ARG A 189     -12.222  -5.924   8.607  1.00 96.83           H  
ATOM   3105  NH2 ARG A 189     -11.678  -8.204   9.013  1.00 96.83           N  
ATOM   3106 HH21 ARG A 189     -12.391  -8.050   8.315  1.00 96.83           H  
ATOM   3107 HH22 ARG A 189     -11.632  -9.128   9.417  1.00 96.83           H  
ATOM   3108  CZ  ARG A 189     -11.225  -7.229   9.729  1.00 96.83           C  
ATOM   3109  N   ASN A 190      -9.246  -9.842  13.387  1.00 96.95           N  
ATOM   3110  H   ASN A 190      -8.708 -10.253  12.637  1.00 96.95           H  
ATOM   3111  CA  ASN A 190     -10.498 -10.493  13.775  1.00 96.95           C  
ATOM   3112  HA  ASN A 190     -11.317  -9.783  13.659  1.00 96.95           H  
ATOM   3113  C   ASN A 190     -10.491 -10.897  15.257  1.00 96.95           C  
ATOM   3114  CB  ASN A 190     -10.758 -11.692  12.838  1.00 96.95           C  
ATOM   3115  HB2 ASN A 190      -9.859 -12.299  12.734  1.00 96.95           H  
ATOM   3116  HB3 ASN A 190     -11.542 -12.311  13.275  1.00 96.95           H  
ATOM   3117  O   ASN A 190     -11.462 -10.639  15.964  1.00 96.95           O  
ATOM   3118  CG  ASN A 190     -11.238 -11.273  11.456  1.00 96.95           C  
ATOM   3119  ND2 ASN A 190     -11.674 -12.193  10.637  1.00 96.95           N  
ATOM   3120 HD21 ASN A 190     -11.708 -13.164  10.912  1.00 96.95           H  
ATOM   3121 HD22 ASN A 190     -12.387 -11.857  10.004  1.00 96.95           H  
ATOM   3122  OD1 ASN A 190     -11.256 -10.105  11.104  1.00 96.95           O  
ATOM   3123  N   SER A 191      -9.389 -11.463  15.755  1.00 97.73           N  
ATOM   3124  H   SER A 191      -8.646 -11.730  15.124  1.00 97.73           H  
ATOM   3125  CA  SER A 191      -9.230 -11.770  17.183  1.00 97.73           C  
ATOM   3126  HA  SER A 191     -10.061 -12.397  17.506  1.00 97.73           H  
ATOM   3127  C   SER A 191      -9.240 -10.512  18.054  1.00 97.73           C  
ATOM   3128  CB  SER A 191      -7.934 -12.546  17.415  1.00 97.73           C  
ATOM   3129  HB2 SER A 191      -7.797 -12.712  18.484  1.00 97.73           H  
ATOM   3130  HB3 SER A 191      -7.089 -11.975  17.029  1.00 97.73           H  
ATOM   3131  O   SER A 191      -9.913 -10.491  19.082  1.00 97.73           O  
ATOM   3132  OG  SER A 191      -8.012 -13.794  16.755  1.00 97.73           O  
ATOM   3133  HG  SER A 191      -7.160 -14.234  16.814  1.00 97.73           H  
ATOM   3134  N   ALA A 192      -8.553  -9.448  17.626  1.00 97.66           N  
ATOM   3135  H   ALA A 192      -7.997  -9.525  16.787  1.00 97.66           H  
ATOM   3136  CA  ALA A 192      -8.552  -8.168  18.331  1.00 97.66           C  
ATOM   3137  HA  ALA A 192      -8.216  -8.330  19.355  1.00 97.66           H  
ATOM   3138  C   ALA A 192      -9.958  -7.551  18.397  1.00 97.66           C  
ATOM   3139  CB  ALA A 192      -7.557  -7.232  17.640  1.00 97.66           C  
ATOM   3140  HB1 ALA A 192      -6.565  -7.683  17.652  1.00 97.66           H  
ATOM   3141  HB2 ALA A 192      -7.520  -6.279  18.168  1.00 97.66           H  
ATOM   3142  HB3 ALA A 192      -7.856  -7.065  16.606  1.00 97.66           H  
ATOM   3143  O   ALA A 192     -10.353  -7.068  19.454  1.00 97.66           O  
ATOM   3144  N   TYR A 193     -10.742  -7.620  17.314  1.00 97.22           N  
ATOM   3145  H   TYR A 193     -10.362  -8.003  16.460  1.00 97.22           H  
ATOM   3146  CA  TYR A 193     -12.128  -7.149  17.326  1.00 97.22           C  
ATOM   3147  HA  TYR A 193     -12.134  -6.112  17.662  1.00 97.22           H  
ATOM   3148  C   TYR A 193     -12.995  -7.943  18.306  1.00 97.22           C  
ATOM   3149  CB  TYR A 193     -12.752  -7.220  15.927  1.00 97.22           C  
ATOM   3150  HB2 TYR A 193     -12.823  -8.262  15.616  1.00 97.22           H  
ATOM   3151  HB3 TYR A 193     -12.124  -6.713  15.194  1.00 97.22           H  
ATOM   3152  O   TYR A 193     -13.665  -7.347  19.142  1.00 97.22           O  
ATOM   3153  CG  TYR A 193     -14.125  -6.586  15.901  1.00 97.22           C  
ATOM   3154  CD1 TYR A 193     -15.264  -7.373  15.642  1.00 97.22           C  
ATOM   3155  HD1 TYR A 193     -15.170  -8.422  15.401  1.00 97.22           H  
ATOM   3156  CD2 TYR A 193     -14.268  -5.215  16.204  1.00 97.22           C  
ATOM   3157  HD2 TYR A 193     -13.402  -4.609  16.426  1.00 97.22           H  
ATOM   3158  CE1 TYR A 193     -16.543  -6.786  15.689  1.00 97.22           C  
ATOM   3159  HE1 TYR A 193     -17.437  -7.346  15.459  1.00 97.22           H  
ATOM   3160  CE2 TYR A 193     -15.546  -4.633  16.266  1.00 97.22           C  
ATOM   3161  HE2 TYR A 193     -15.671  -3.596  16.543  1.00 97.22           H  
ATOM   3162  OH  TYR A 193     -17.917  -4.879  16.126  1.00 97.22           O  
ATOM   3163  HH  TYR A 193     -17.946  -3.923  16.214  1.00 97.22           H  
ATOM   3164  CZ  TYR A 193     -16.685  -5.421  16.012  1.00 97.22           C  
ATOM   3165  N   LYS A 194     -12.928  -9.282  18.261  1.00 96.13           N  
ATOM   3166  H   LYS A 194     -12.349  -9.702  17.548  1.00 96.13           H  
ATOM   3167  CA  LYS A 194     -13.690 -10.165  19.164  1.00 96.13           C  
ATOM   3168  HA  LYS A 194     -14.757 -10.003  19.016  1.00 96.13           H  
ATOM   3169  C   LYS A 194     -13.427  -9.870  20.644  1.00 96.13           C  
ATOM   3170  CB  LYS A 194     -13.366 -11.634  18.859  1.00 96.13           C  
ATOM   3171  HB2 LYS A 194     -12.286 -11.764  18.792  1.00 96.13           H  
ATOM   3172  HB3 LYS A 194     -13.735 -12.250  19.679  1.00 96.13           H  
ATOM   3173  O   LYS A 194     -14.342  -9.943  21.449  1.00 96.13           O  
ATOM   3174  CG  LYS A 194     -14.036 -12.115  17.565  1.00 96.13           C  
ATOM   3175  HG2 LYS A 194     -13.740 -11.481  16.730  1.00 96.13           H  
ATOM   3176  HG3 LYS A 194     -15.118 -12.051  17.681  1.00 96.13           H  
ATOM   3177  CD  LYS A 194     -13.642 -13.567  17.272  1.00 96.13           C  
ATOM   3178  HD2 LYS A 194     -12.559 -13.632  17.165  1.00 96.13           H  
ATOM   3179  HD3 LYS A 194     -13.962 -14.195  18.104  1.00 96.13           H  
ATOM   3180  CE  LYS A 194     -14.319 -14.030  15.980  1.00 96.13           C  
ATOM   3181  HE2 LYS A 194     -13.968 -13.406  15.158  1.00 96.13           H  
ATOM   3182  HE3 LYS A 194     -15.393 -13.867  16.078  1.00 96.13           H  
ATOM   3183  NZ  LYS A 194     -14.048 -15.462  15.700  1.00 96.13           N  
ATOM   3184  HZ1 LYS A 194     -14.407 -16.035  16.450  1.00 96.13           H  
ATOM   3185  HZ2 LYS A 194     -14.509 -15.741  14.845  1.00 96.13           H  
ATOM   3186  HZ3 LYS A 194     -13.056 -15.627  15.606  1.00 96.13           H  
ATOM   3187  N   GLN A 195     -12.196  -9.511  21.001  1.00 96.84           N  
ATOM   3188  H   GLN A 195     -11.482  -9.489  20.287  1.00 96.84           H  
ATOM   3189  CA  GLN A 195     -11.823  -9.155  22.377  1.00 96.84           C  
ATOM   3190  HA  GLN A 195     -12.293  -9.856  23.067  1.00 96.84           H  
ATOM   3191  C   GLN A 195     -12.282  -7.751  22.806  1.00 96.84           C  
ATOM   3192  CB  GLN A 195     -10.299  -9.273  22.518  1.00 96.84           C  
ATOM   3193  HB2 GLN A 195      -9.824  -8.701  21.720  1.00 96.84           H  
ATOM   3194  HB3 GLN A 195      -9.989  -8.850  23.473  1.00 96.84           H  
ATOM   3195  O   GLN A 195     -12.191  -7.426  23.985  1.00 96.84           O  
ATOM   3196  CG  GLN A 195      -9.821 -10.730  22.462  1.00 96.84           C  
ATOM   3197  HG2 GLN A 195     -10.209 -11.218  21.568  1.00 96.84           H  
ATOM   3198  HG3 GLN A 195     -10.208 -11.263  23.330  1.00 96.84           H  
ATOM   3199  CD  GLN A 195      -8.301 -10.854  22.448  1.00 96.84           C  
ATOM   3200  NE2 GLN A 195      -7.782 -12.062  22.413  1.00 96.84           N  
ATOM   3201 HE21 GLN A 195      -8.381 -12.873  22.459  1.00 96.84           H  
ATOM   3202 HE22 GLN A 195      -6.774 -12.106  22.472  1.00 96.84           H  
ATOM   3203  OE1 GLN A 195      -7.542  -9.898  22.464  1.00 96.84           O  
ATOM   3204  N   ASN A 196     -12.733  -6.910  21.871  1.00 96.29           N  
ATOM   3205  H   ASN A 196     -12.832  -7.247  20.924  1.00 96.29           H  
ATOM   3206  CA  ASN A 196     -13.042  -5.496  22.102  1.00 96.29           C  
ATOM   3207  HA  ASN A 196     -13.115  -5.320  23.175  1.00 96.29           H  
ATOM   3208  C   ASN A 196     -14.420  -5.093  21.527  1.00 96.29           C  
ATOM   3209  CB  ASN A 196     -11.883  -4.625  21.565  1.00 96.29           C  
ATOM   3210  HB2 ASN A 196     -12.141  -3.572  21.678  1.00 96.29           H  
ATOM   3211  HB3 ASN A 196     -11.747  -4.816  20.501  1.00 96.29           H  
ATOM   3212  O   ASN A 196     -14.634  -3.922  21.221  1.00 96.29           O  
ATOM   3213  CG  ASN A 196     -10.563  -4.833  22.292  1.00 96.29           C  
ATOM   3214  ND2 ASN A 196      -9.718  -5.709  21.806  1.00 96.29           N  
ATOM   3215 HD21 ASN A 196      -9.987  -6.237  20.988  1.00 96.29           H  
ATOM   3216 HD22 ASN A 196      -8.915  -5.933  22.375  1.00 96.29           H  
ATOM   3217  OD1 ASN A 196     -10.248  -4.210  23.291  1.00 96.29           O  
ATOM   3218  N   GLN A 197     -15.363  -6.034  21.371  1.00 91.44           N  
ATOM   3219  H   GLN A 197     -15.142  -6.990  21.614  1.00 91.44           H  
ATOM   3220  CA  GLN A 197     -16.703  -5.753  20.815  1.00 91.44           C  
ATOM   3221  HA  GLN A 197     -16.588  -5.303  19.829  1.00 91.44           H  
ATOM   3222  C   GLN A 197     -17.502  -4.754  21.669  1.00 91.44           C  
ATOM   3223  CB  GLN A 197     -17.506  -7.057  20.669  1.00 91.44           C  
ATOM   3224  HB2 GLN A 197     -17.549  -7.574  21.628  1.00 91.44           H  
ATOM   3225  HB3 GLN A 197     -18.524  -6.807  20.370  1.00 91.44           H  
ATOM   3226  O   GLN A 197     -18.217  -3.901  21.136  1.00 91.44           O  
ATOM   3227  CG  GLN A 197     -16.907  -7.984  19.607  1.00 91.44           C  
ATOM   3228  HG2 GLN A 197     -16.768  -7.425  18.682  1.00 91.44           H  
ATOM   3229  HG3 GLN A 197     -15.933  -8.331  19.951  1.00 91.44           H  
ATOM   3230  CD  GLN A 197     -17.776  -9.207  19.335  1.00 91.44           C  
ATOM   3231  NE2 GLN A 197     -18.190  -9.427  18.107  1.00 91.44           N  
ATOM   3232 HE21 GLN A 197     -18.103  -8.692  17.421  1.00 91.44           H  
ATOM   3233 HE22 GLN A 197     -18.885 -10.156  18.023  1.00 91.44           H  
ATOM   3234  OE1 GLN A 197     -18.079 -10.009  20.198  1.00 91.44           O  
ATOM   3235  N   ASP A 198     -17.316  -4.818  22.988  1.00 91.75           N  
ATOM   3236  H   ASP A 198     -16.800  -5.608  23.350  1.00 91.75           H  
ATOM   3237  CA  ASP A 198     -17.953  -3.936  23.971  1.00 91.75           C  
ATOM   3238  HA  ASP A 198     -18.859  -3.522  23.529  1.00 91.75           H  
ATOM   3239  C   ASP A 198     -17.078  -2.736  24.359  1.00 91.75           C  
ATOM   3240  CB  ASP A 198     -18.381  -4.758  25.192  1.00 91.75           C  
ATOM   3241  HB2 ASP A 198     -17.498  -5.192  25.660  1.00 91.75           H  
ATOM   3242  HB3 ASP A 198     -18.871  -4.108  25.916  1.00 91.75           H  
ATOM   3243  O   ASP A 198     -17.327  -2.071  25.366  1.00 91.75           O  
ATOM   3244  CG  ASP A 198     -19.363  -5.857  24.798  1.00 91.75           C  
ATOM   3245  OD1 ASP A 198     -20.330  -5.521  24.076  1.00 91.75           O  
ATOM   3246  OD2 ASP A 198     -19.108  -7.013  25.199  1.00 91.75           O  
ATOM   3247  N   ALA A 199     -16.030  -2.450  23.579  1.00 94.73           N  
ATOM   3248  H   ALA A 199     -15.879  -2.991  22.740  1.00 94.73           H  
ATOM   3249  CA  ALA A 199     -15.166  -1.311  23.846  1.00 94.73           C  
ATOM   3250  HA  ALA A 199     -14.772  -1.447  24.853  1.00 94.73           H  
ATOM   3251  C   ALA A 199     -15.950   0.015  23.785  1.00 94.73           C  
ATOM   3252  CB  ALA A 199     -13.983  -1.316  22.875  1.00 94.73           C  
ATOM   3253  HB1 ALA A 199     -13.331  -0.466  23.077  1.00 94.73           H  
ATOM   3254  HB2 ALA A 199     -13.409  -2.232  23.016  1.00 94.73           H  
ATOM   3255  HB3 ALA A 199     -14.345  -1.264  21.849  1.00 94.73           H  
ATOM   3256  O   ALA A 199     -16.898   0.150  23.001  1.00 94.73           O  
ATOM   3257  N   PRO A 200     -15.536   1.036  24.561  1.00 94.51           N  
ATOM   3258  CA  PRO A 200     -16.136   2.359  24.483  1.00 94.51           C  
ATOM   3259  HA  PRO A 200     -17.160   2.294  24.848  1.00 94.51           H  
ATOM   3260  C   PRO A 200     -16.126   2.898  23.049  1.00 94.51           C  
ATOM   3261  CB  PRO A 200     -15.307   3.244  25.422  1.00 94.51           C  
ATOM   3262  HB2 PRO A 200     -14.494   3.718  24.873  1.00 94.51           H  
ATOM   3263  HB3 PRO A 200     -15.924   3.995  25.915  1.00 94.51           H  
ATOM   3264  O   PRO A 200     -15.147   2.740  22.318  1.00 94.51           O  
ATOM   3265  CG  PRO A 200     -14.717   2.253  26.424  1.00 94.51           C  
ATOM   3266  HG2 PRO A 200     -15.448   2.041  27.205  1.00 94.51           H  
ATOM   3267  HG3 PRO A 200     -13.784   2.616  26.855  1.00 94.51           H  
ATOM   3268  CD  PRO A 200     -14.496   1.001  25.581  1.00 94.51           C  
ATOM   3269  HD2 PRO A 200     -14.576   0.119  26.216  1.00 94.51           H  
ATOM   3270  HD3 PRO A 200     -13.515   1.039  25.107  1.00 94.51           H  
ATOM   3271  N   VAL A 201     -17.176   3.625  22.662  1.00 93.32           N  
ATOM   3272  H   VAL A 201     -17.974   3.651  23.281  1.00 93.32           H  
ATOM   3273  CA  VAL A 201     -17.360   4.159  21.296  1.00 93.32           C  
ATOM   3274  HA  VAL A 201     -17.511   3.324  20.612  1.00 93.32           H  
ATOM   3275  C   VAL A 201     -16.147   4.957  20.803  1.00 93.32           C  
ATOM   3276  CB  VAL A 201     -18.612   5.050  21.250  1.00 93.32           C  
ATOM   3277  HB  VAL A 201     -18.458   5.910  21.902  1.00 93.32           H  
ATOM   3278  O   VAL A 201     -15.782   4.886  19.633  1.00 93.32           O  
ATOM   3279  CG1 VAL A 201     -18.920   5.553  19.840  1.00 93.32           C  
ATOM   3280 HG11 VAL A 201     -19.772   6.232  19.874  1.00 93.32           H  
ATOM   3281 HG12 VAL A 201     -18.068   6.080  19.410  1.00 93.32           H  
ATOM   3282 HG13 VAL A 201     -19.174   4.703  19.206  1.00 93.32           H  
ATOM   3283  CG2 VAL A 201     -19.849   4.288  21.723  1.00 93.32           C  
ATOM   3284 HG21 VAL A 201     -20.705   4.962  21.693  1.00 93.32           H  
ATOM   3285 HG22 VAL A 201     -20.053   3.431  21.081  1.00 93.32           H  
ATOM   3286 HG23 VAL A 201     -19.752   3.951  22.755  1.00 93.32           H  
ATOM   3287  N   LYS A 202     -15.467   5.676  21.703  1.00 93.21           N  
ATOM   3288  H   LYS A 202     -15.813   5.659  22.652  1.00 93.21           H  
ATOM   3289  CA  LYS A 202     -14.222   6.401  21.405  1.00 93.21           C  
ATOM   3290  HA  LYS A 202     -14.416   7.105  20.595  1.00 93.21           H  
ATOM   3291  C   LYS A 202     -13.095   5.468  20.936  1.00 93.21           C  
ATOM   3292  CB  LYS A 202     -13.807   7.170  22.668  1.00 93.21           C  
ATOM   3293  HB2 LYS A 202     -14.647   7.778  23.002  1.00 93.21           H  
ATOM   3294  HB3 LYS A 202     -13.570   6.458  23.459  1.00 93.21           H  
ATOM   3295  O   LYS A 202     -12.367   5.786  19.991  1.00 93.21           O  
ATOM   3296  CG  LYS A 202     -12.592   8.080  22.430  1.00 93.21           C  
ATOM   3297  HG2 LYS A 202     -12.810   8.773  21.617  1.00 93.21           H  
ATOM   3298  HG3 LYS A 202     -11.726   7.477  22.155  1.00 93.21           H  
ATOM   3299  CD  LYS A 202     -12.260   8.870  23.701  1.00 93.21           C  
ATOM   3300  HD2 LYS A 202     -13.136   9.444  24.003  1.00 93.21           H  
ATOM   3301  HD3 LYS A 202     -12.001   8.170  24.496  1.00 93.21           H  
ATOM   3302  CE  LYS A 202     -11.090   9.829  23.453  1.00 93.21           C  
ATOM   3303  HE2 LYS A 202     -10.236   9.262  23.082  1.00 93.21           H  
ATOM   3304  HE3 LYS A 202     -11.388  10.539  22.682  1.00 93.21           H  
ATOM   3305  NZ  LYS A 202     -10.722  10.560  24.691  1.00 93.21           N  
ATOM   3306  HZ1 LYS A 202     -10.083  11.316  24.489  1.00 93.21           H  
ATOM   3307  HZ2 LYS A 202     -10.305   9.952  25.381  1.00 93.21           H  
ATOM   3308  HZ3 LYS A 202     -11.534  11.004  25.098  1.00 93.21           H  
ATOM   3309  N   GLU A 203     -12.933   4.330  21.604  1.00 95.38           N  
ATOM   3310  H   GLU A 203     -13.636   4.063  22.279  1.00 95.38           H  
ATOM   3311  CA  GLU A 203     -11.933   3.315  21.260  1.00 95.38           C  
ATOM   3312  HA  GLU A 203     -10.966   3.792  21.100  1.00 95.38           H  
ATOM   3313  C   GLU A 203     -12.298   2.595  19.961  1.00 95.38           C  
ATOM   3314  CB  GLU A 203     -11.763   2.298  22.396  1.00 95.38           C  
ATOM   3315  HB2 GLU A 203     -11.088   1.520  22.038  1.00 95.38           H  
ATOM   3316  HB3 GLU A 203     -12.721   1.840  22.640  1.00 95.38           H  
ATOM   3317  O   GLU A 203     -11.422   2.390  19.121  1.00 95.38           O  
ATOM   3318  CG  GLU A 203     -11.164   2.942  23.655  1.00 95.38           C  
ATOM   3319  HG2 GLU A 203     -10.273   3.501  23.371  1.00 95.38           H  
ATOM   3320  HG3 GLU A 203     -11.886   3.650  24.063  1.00 95.38           H  
ATOM   3321  CD  GLU A 203     -10.778   1.919  24.735  1.00 95.38           C  
ATOM   3322  OE1 GLU A 203     -10.765   2.325  25.918  1.00 95.38           O  
ATOM   3323  OE2 GLU A 203     -10.433   0.769  24.383  1.00 95.38           O  
ATOM   3324  N   LEU A 204     -13.585   2.295  19.750  1.00 95.56           N  
ATOM   3325  H   LEU A 204     -14.239   2.437  20.506  1.00 95.56           H  
ATOM   3326  CA  LEU A 204     -14.088   1.779  18.473  1.00 95.56           C  
ATOM   3327  HA  LEU A 204     -13.565   0.850  18.245  1.00 95.56           H  
ATOM   3328  C   LEU A 204     -13.775   2.746  17.325  1.00 95.56           C  
ATOM   3329  CB  LEU A 204     -15.606   1.513  18.570  1.00 95.56           C  
ATOM   3330  HB2 LEU A 204     -16.023   1.458  17.564  1.00 95.56           H  
ATOM   3331  HB3 LEU A 204     -16.080   2.357  19.071  1.00 95.56           H  
ATOM   3332  O   LEU A 204     -13.108   2.364  16.365  1.00 95.56           O  
ATOM   3333  CG  LEU A 204     -15.976   0.217  19.312  1.00 95.56           C  
ATOM   3334  HG  LEU A 204     -15.405   0.154  20.237  1.00 95.56           H  
ATOM   3335  CD1 LEU A 204     -17.468   0.192  19.640  1.00 95.56           C  
ATOM   3336 HD11 LEU A 204     -18.064   0.295  18.733  1.00 95.56           H  
ATOM   3337 HD12 LEU A 204     -17.711  -0.748  20.134  1.00 95.56           H  
ATOM   3338 HD13 LEU A 204     -17.705   1.001  20.331  1.00 95.56           H  
ATOM   3339  CD2 LEU A 204     -15.685  -1.006  18.442  1.00 95.56           C  
ATOM   3340 HD21 LEU A 204     -15.748  -1.906  19.054  1.00 95.56           H  
ATOM   3341 HD22 LEU A 204     -16.412  -1.071  17.632  1.00 95.56           H  
ATOM   3342 HD23 LEU A 204     -14.690  -0.927  18.003  1.00 95.56           H  
ATOM   3343  N   ALA A 205     -14.175   4.013  17.455  1.00 95.87           N  
ATOM   3344  H   ALA A 205     -14.724   4.253  18.269  1.00 95.87           H  
ATOM   3345  CA  ALA A 205     -13.969   5.043  16.442  1.00 95.87           C  
ATOM   3346  HA  ALA A 205     -14.540   4.776  15.553  1.00 95.87           H  
ATOM   3347  C   ALA A 205     -12.492   5.160  16.038  1.00 95.87           C  
ATOM   3348  CB  ALA A 205     -14.500   6.373  16.997  1.00 95.87           C  
ATOM   3349  HB1 ALA A 205     -13.993   6.625  17.929  1.00 95.87           H  
ATOM   3350  HB2 ALA A 205     -14.329   7.173  16.278  1.00 95.87           H  
ATOM   3351  HB3 ALA A 205     -15.568   6.287  17.196  1.00 95.87           H  
ATOM   3352  O   ALA A 205     -12.144   5.011  14.867  1.00 95.87           O  
ATOM   3353  N   SER A 206     -11.607   5.372  17.013  1.00 96.23           N  
ATOM   3354  H   SER A 206     -11.958   5.447  17.957  1.00 96.23           H  
ATOM   3355  CA  SER A 206     -10.165   5.498  16.767  1.00 96.23           C  
ATOM   3356  HA  SER A 206     -10.009   6.289  16.034  1.00 96.23           H  
ATOM   3357  C   SER A 206      -9.543   4.226  16.176  1.00 96.23           C  
ATOM   3358  CB  SER A 206      -9.440   5.911  18.050  1.00 96.23           C  
ATOM   3359  HB2 SER A 206      -9.739   6.924  18.319  1.00 96.23           H  
ATOM   3360  HB3 SER A 206      -8.365   5.901  17.870  1.00 96.23           H  
ATOM   3361  O   SER A 206      -8.737   4.316  15.248  1.00 96.23           O  
ATOM   3362  OG  SER A 206      -9.738   5.047  19.128  1.00 96.23           O  
ATOM   3363  HG  SER A 206     -10.635   5.221  19.422  1.00 96.23           H  
ATOM   3364  N   SER A 207      -9.951   3.042  16.642  1.00 97.47           N  
ATOM   3365  H   SER A 207     -10.604   3.020  17.412  1.00 97.47           H  
ATOM   3366  CA  SER A 207      -9.450   1.766  16.119  1.00 97.47           C  
ATOM   3367  HA  SER A 207      -8.360   1.779  16.155  1.00 97.47           H  
ATOM   3368  C   SER A 207      -9.854   1.548  14.663  1.00 97.47           C  
ATOM   3369  CB  SER A 207      -9.930   0.596  16.980  1.00 97.47           C  
ATOM   3370  HB2 SER A 207      -9.578  -0.342  16.551  1.00 97.47           H  
ATOM   3371  HB3 SER A 207     -11.019   0.580  17.028  1.00 97.47           H  
ATOM   3372  O   SER A 207      -9.013   1.171  13.847  1.00 97.47           O  
ATOM   3373  OG  SER A 207      -9.389   0.745  18.274  1.00 97.47           O  
ATOM   3374  HG  SER A 207     -10.018   1.277  18.766  1.00 97.47           H  
ATOM   3375  N   PHE A 208     -11.105   1.838  14.299  1.00 97.16           N  
ATOM   3376  H   PHE A 208     -11.761   2.152  14.999  1.00 97.16           H  
ATOM   3377  CA  PHE A 208     -11.569   1.709  12.917  1.00 97.16           C  
ATOM   3378  HA  PHE A 208     -11.256   0.737  12.535  1.00 97.16           H  
ATOM   3379  C   PHE A 208     -10.948   2.739  11.980  1.00 97.16           C  
ATOM   3380  CB  PHE A 208     -13.096   1.751  12.862  1.00 97.16           C  
ATOM   3381  HB2 PHE A 208     -13.410   2.150  11.897  1.00 97.16           H  
ATOM   3382  HB3 PHE A 208     -13.486   2.419  13.630  1.00 97.16           H  
ATOM   3383  O   PHE A 208     -10.656   2.398  10.840  1.00 97.16           O  
ATOM   3384  CG  PHE A 208     -13.693   0.372  13.019  1.00 97.16           C  
ATOM   3385  CD1 PHE A 208     -14.079  -0.357  11.880  1.00 97.16           C  
ATOM   3386  HD1 PHE A 208     -13.985   0.078  10.895  1.00 97.16           H  
ATOM   3387  CD2 PHE A 208     -13.833  -0.200  14.296  1.00 97.16           C  
ATOM   3388  HD2 PHE A 208     -13.542   0.350  15.179  1.00 97.16           H  
ATOM   3389  CE1 PHE A 208     -14.631  -1.639  12.024  1.00 97.16           C  
ATOM   3390  HE1 PHE A 208     -14.979  -2.176  11.154  1.00 97.16           H  
ATOM   3391  CE2 PHE A 208     -14.373  -1.486  14.440  1.00 97.16           C  
ATOM   3392  HE2 PHE A 208     -14.510  -1.907  15.425  1.00 97.16           H  
ATOM   3393  CZ  PHE A 208     -14.774  -2.204  13.303  1.00 97.16           C  
ATOM   3394  HZ  PHE A 208     -15.247  -3.168  13.422  1.00 97.16           H  
ATOM   3395  N   ILE A 209     -10.653   3.956  12.441  1.00 97.22           N  
ATOM   3396  H   ILE A 209     -10.958   4.215  13.369  1.00 97.22           H  
ATOM   3397  CA  ILE A 209      -9.883   4.913  11.635  1.00 97.22           C  
ATOM   3398  HA  ILE A 209     -10.340   4.979  10.647  1.00 97.22           H  
ATOM   3399  C   ILE A 209      -8.463   4.403  11.380  1.00 97.22           C  
ATOM   3400  CB  ILE A 209      -9.912   6.308  12.290  1.00 97.22           C  
ATOM   3401  HB  ILE A 209      -9.613   6.206  13.333  1.00 97.22           H  
ATOM   3402  O   ILE A 209      -7.994   4.440  10.243  1.00 97.22           O  
ATOM   3403  CG1 ILE A 209     -11.338   6.898  12.265  1.00 97.22           C  
ATOM   3404 HG12 ILE A 209     -12.011   6.261  12.838  1.00 97.22           H  
ATOM   3405 HG13 ILE A 209     -11.319   7.867  12.765  1.00 97.22           H  
ATOM   3406  CG2 ILE A 209      -8.925   7.285  11.624  1.00 97.22           C  
ATOM   3407 HG21 ILE A 209      -9.066   8.287  12.028  1.00 97.22           H  
ATOM   3408 HG22 ILE A 209      -7.901   6.978  11.836  1.00 97.22           H  
ATOM   3409 HG23 ILE A 209      -9.073   7.296  10.544  1.00 97.22           H  
ATOM   3410  CD1 ILE A 209     -11.973   7.062  10.880  1.00 97.22           C  
ATOM   3411 HD11 ILE A 209     -11.350   7.682  10.235  1.00 97.22           H  
ATOM   3412 HD12 ILE A 209     -12.948   7.533  11.001  1.00 97.22           H  
ATOM   3413 HD13 ILE A 209     -12.134   6.091  10.411  1.00 97.22           H  
ATOM   3414  N   ASN A 210      -7.795   3.853  12.395  1.00 97.45           N  
ATOM   3415  H   ASN A 210      -8.208   3.868  13.317  1.00 97.45           H  
ATOM   3416  CA  ASN A 210      -6.460   3.278  12.224  1.00 97.45           C  
ATOM   3417  HA  ASN A 210      -5.822   4.015  11.737  1.00 97.45           H  
ATOM   3418  C   ASN A 210      -6.458   2.038  11.315  1.00 97.45           C  
ATOM   3419  CB  ASN A 210      -5.873   2.964  13.606  1.00 97.45           C  
ATOM   3420  HB2 ASN A 210      -6.595   2.398  14.195  1.00 97.45           H  
ATOM   3421  HB3 ASN A 210      -4.982   2.348  13.483  1.00 97.45           H  
ATOM   3422  O   ASN A 210      -5.484   1.816  10.589  1.00 97.45           O  
ATOM   3423  CG  ASN A 210      -5.458   4.205  14.374  1.00 97.45           C  
ATOM   3424  ND2 ASN A 210      -5.174   4.052  15.645  1.00 97.45           N  
ATOM   3425 HD21 ASN A 210      -4.939   4.891  16.155  1.00 97.45           H  
ATOM   3426 HD22 ASN A 210      -5.297   3.148  16.078  1.00 97.45           H  
ATOM   3427  OD1 ASN A 210      -5.342   5.304  13.856  1.00 97.45           O  
ATOM   3428  N   LEU A 211      -7.552   1.264  11.296  1.00 97.12           N  
ATOM   3429  H   LEU A 211      -8.287   1.480  11.953  1.00 97.12           H  
ATOM   3430  CA  LEU A 211      -7.717   0.081  10.445  1.00 97.12           C  
ATOM   3431  HA  LEU A 211      -6.918  -0.616  10.696  1.00 97.12           H  
ATOM   3432  C   LEU A 211      -7.593   0.394   8.946  1.00 97.12           C  
ATOM   3433  CB  LEU A 211      -9.073  -0.576  10.766  1.00 97.12           C  
ATOM   3434  HB2 LEU A 211      -9.118  -0.766  11.839  1.00 97.12           H  
ATOM   3435  HB3 LEU A 211      -9.868   0.127  10.516  1.00 97.12           H  
ATOM   3436  O   LEU A 211      -7.165  -0.475   8.189  1.00 97.12           O  
ATOM   3437  CG  LEU A 211      -9.379  -1.884  10.017  1.00 97.12           C  
ATOM   3438  HG  LEU A 211      -9.425  -1.687   8.946  1.00 97.12           H  
ATOM   3439  CD1 LEU A 211      -8.336  -2.973  10.270  1.00 97.12           C  
ATOM   3440 HD11 LEU A 211      -7.364  -2.651   9.896  1.00 97.12           H  
ATOM   3441 HD12 LEU A 211      -8.622  -3.874   9.727  1.00 97.12           H  
ATOM   3442 HD13 LEU A 211      -8.269  -3.182  11.338  1.00 97.12           H  
ATOM   3443  CD2 LEU A 211     -10.742  -2.420  10.457  1.00 97.12           C  
ATOM   3444 HD21 LEU A 211     -10.739  -2.636  11.525  1.00 97.12           H  
ATOM   3445 HD22 LEU A 211     -10.979  -3.331   9.907  1.00 97.12           H  
ATOM   3446 HD23 LEU A 211     -11.513  -1.677  10.251  1.00 97.12           H  
ATOM   3447  N   PHE A 212      -7.878   1.626   8.507  1.00 95.15           N  
ATOM   3448  H   PHE A 212      -8.207   2.312   9.171  1.00 95.15           H  
ATOM   3449  CA  PHE A 212      -7.730   2.028   7.100  1.00 95.15           C  
ATOM   3450  HA  PHE A 212      -8.323   1.352   6.484  1.00 95.15           H  
ATOM   3451  C   PHE A 212      -6.289   1.886   6.591  1.00 95.15           C  
ATOM   3452  CB  PHE A 212      -8.273   3.452   6.887  1.00 95.15           C  
ATOM   3453  HB2 PHE A 212      -8.017   4.087   7.735  1.00 95.15           H  
ATOM   3454  HB3 PHE A 212      -7.782   3.878   6.011  1.00 95.15           H  
ATOM   3455  O   PHE A 212      -6.071   1.630   5.407  1.00 95.15           O  
ATOM   3456  CG  PHE A 212      -9.772   3.491   6.648  1.00 95.15           C  
ATOM   3457  CD1 PHE A 212     -10.280   3.956   5.420  1.00 95.15           C  
ATOM   3458  HD1 PHE A 212      -9.615   4.365   4.674  1.00 95.15           H  
ATOM   3459  CD2 PHE A 212     -10.656   2.964   7.607  1.00 95.15           C  
ATOM   3460  HD2 PHE A 212     -10.275   2.612   8.554  1.00 95.15           H  
ATOM   3461  CE1 PHE A 212     -11.647   3.818   5.127  1.00 95.15           C  
ATOM   3462  HE1 PHE A 212     -12.030   4.122   4.163  1.00 95.15           H  
ATOM   3463  CE2 PHE A 212     -12.020   2.815   7.315  1.00 95.15           C  
ATOM   3464  HE2 PHE A 212     -12.677   2.344   8.031  1.00 95.15           H  
ATOM   3465  CZ  PHE A 212     -12.501   3.203   6.054  1.00 95.15           C  
ATOM   3466  HZ  PHE A 212     -13.519   2.983   5.769  1.00 95.15           H  
ATOM   3467  N   THR A 213      -5.300   1.924   7.488  1.00 96.17           N  
ATOM   3468  H   THR A 213      -5.539   2.124   8.449  1.00 96.17           H  
ATOM   3469  CA  THR A 213      -3.889   1.644   7.171  1.00 96.17           C  
ATOM   3470  HA  THR A 213      -3.539   2.385   6.454  1.00 96.17           H  
ATOM   3471  C   THR A 213      -3.697   0.251   6.551  1.00 96.17           C  
ATOM   3472  CB  THR A 213      -3.032   1.752   8.443  1.00 96.17           C  
ATOM   3473  HB  THR A 213      -3.226   0.895   9.088  1.00 96.17           H  
ATOM   3474  O   THR A 213      -2.832   0.049   5.691  1.00 96.17           O  
ATOM   3475  CG2 THR A 213      -1.543   1.812   8.118  1.00 96.17           C  
ATOM   3476 HG21 THR A 213      -1.204   0.850   7.733  1.00 96.17           H  
ATOM   3477 HG22 THR A 213      -0.976   2.045   9.019  1.00 96.17           H  
ATOM   3478 HG23 THR A 213      -1.360   2.593   7.379  1.00 96.17           H  
ATOM   3479  OG1 THR A 213      -3.348   2.924   9.158  1.00 96.17           O  
ATOM   3480  HG1 THR A 213      -4.032   2.685   9.788  1.00 96.17           H  
ATOM   3481  N   PHE A 214      -4.542  -0.718   6.923  1.00 95.86           N  
ATOM   3482  H   PHE A 214      -5.282  -0.489   7.571  1.00 95.86           H  
ATOM   3483  CA  PHE A 214      -4.474  -2.093   6.433  1.00 95.86           C  
ATOM   3484  HA  PHE A 214      -3.480  -2.482   6.654  1.00 95.86           H  
ATOM   3485  C   PHE A 214      -4.696  -2.189   4.920  1.00 95.86           C  
ATOM   3486  CB  PHE A 214      -5.522  -2.935   7.172  1.00 95.86           C  
ATOM   3487  HB2 PHE A 214      -6.510  -2.544   6.931  1.00 95.86           H  
ATOM   3488  HB3 PHE A 214      -5.383  -2.817   8.247  1.00 95.86           H  
ATOM   3489  O   PHE A 214      -3.912  -2.833   4.216  1.00 95.86           O  
ATOM   3490  CG  PHE A 214      -5.506  -4.413   6.839  1.00 95.86           C  
ATOM   3491  CD1 PHE A 214      -6.709  -5.066   6.515  1.00 95.86           C  
ATOM   3492  HD1 PHE A 214      -7.642  -4.522   6.515  1.00 95.86           H  
ATOM   3493  CD2 PHE A 214      -4.301  -5.141   6.857  1.00 95.86           C  
ATOM   3494  HD2 PHE A 214      -3.375  -4.652   7.123  1.00 95.86           H  
ATOM   3495  CE1 PHE A 214      -6.706  -6.437   6.211  1.00 95.86           C  
ATOM   3496  HE1 PHE A 214      -7.639  -6.937   5.994  1.00 95.86           H  
ATOM   3497  CE2 PHE A 214      -4.297  -6.509   6.535  1.00 95.86           C  
ATOM   3498  HE2 PHE A 214      -3.372  -7.066   6.553  1.00 95.86           H  
ATOM   3499  CZ  PHE A 214      -5.501  -7.160   6.213  1.00 95.86           C  
ATOM   3500  HZ  PHE A 214      -5.505  -8.217   5.994  1.00 95.86           H  
ATOM   3501  N   PHE A 215      -5.715  -1.501   4.402  1.00 93.40           N  
ATOM   3502  H   PHE A 215      -6.283  -0.949   5.029  1.00 93.40           H  
ATOM   3503  CA  PHE A 215      -6.160  -1.604   3.009  1.00 93.40           C  
ATOM   3504  HA  PHE A 215      -5.600  -2.396   2.513  1.00 93.40           H  
ATOM   3505  C   PHE A 215      -5.899  -0.351   2.165  1.00 93.40           C  
ATOM   3506  CB  PHE A 215      -7.628  -2.034   2.979  1.00 93.40           C  
ATOM   3507  HB2 PHE A 215      -7.971  -2.098   1.946  1.00 93.40           H  
ATOM   3508  HB3 PHE A 215      -7.710  -3.031   3.412  1.00 93.40           H  
ATOM   3509  O   PHE A 215      -6.168  -0.384   0.971  1.00 93.40           O  
ATOM   3510  CG  PHE A 215      -8.547  -1.118   3.745  1.00 93.40           C  
ATOM   3511  CD1 PHE A 215      -8.979  -1.490   5.030  1.00 93.40           C  
ATOM   3512  HD1 PHE A 215      -8.648  -2.416   5.478  1.00 93.40           H  
ATOM   3513  CD2 PHE A 215      -8.957   0.103   3.183  1.00 93.40           C  
ATOM   3514  HD2 PHE A 215      -8.620   0.395   2.199  1.00 93.40           H  
ATOM   3515  CE1 PHE A 215      -9.871  -0.666   5.728  1.00 93.40           C  
ATOM   3516  HE1 PHE A 215     -10.212  -0.937   6.716  1.00 93.40           H  
ATOM   3517  CE2 PHE A 215      -9.855   0.922   3.882  1.00 93.40           C  
ATOM   3518  HE2 PHE A 215     -10.213   1.839   3.439  1.00 93.40           H  
ATOM   3519  CZ  PHE A 215     -10.340   0.510   5.132  1.00 93.40           C  
ATOM   3520  HZ  PHE A 215     -11.081   1.104   5.647  1.00 93.40           H  
ATOM   3521  N   ALA A 216      -5.311   0.707   2.736  1.00 94.01           N  
ATOM   3522  H   ALA A 216      -5.277   0.759   3.744  1.00 94.01           H  
ATOM   3523  CA  ALA A 216      -4.906   1.900   1.990  1.00 94.01           C  
ATOM   3524  HA  ALA A 216      -5.805   2.415   1.653  1.00 94.01           H  
ATOM   3525  C   ALA A 216      -4.057   1.558   0.751  1.00 94.01           C  
ATOM   3526  CB  ALA A 216      -4.135   2.835   2.931  1.00 94.01           C  
ATOM   3527  HB1 ALA A 216      -3.265   2.323   3.344  1.00 94.01           H  
ATOM   3528  HB2 ALA A 216      -4.783   3.165   3.743  1.00 94.01           H  
ATOM   3529  HB3 ALA A 216      -3.798   3.712   2.379  1.00 94.01           H  
ATOM   3530  O   ALA A 216      -3.201   0.668   0.813  1.00 94.01           O  
ATOM   3531  N   LEU A 217      -4.279   2.278  -0.350  1.00 93.62           N  
ATOM   3532  H   LEU A 217      -5.004   2.981  -0.335  1.00 93.62           H  
ATOM   3533  CA  LEU A 217      -3.474   2.187  -1.567  1.00 93.62           C  
ATOM   3534  HA  LEU A 217      -3.557   1.174  -1.960  1.00 93.62           H  
ATOM   3535  C   LEU A 217      -1.996   2.489  -1.262  1.00 93.62           C  
ATOM   3536  CB  LEU A 217      -4.047   3.181  -2.595  1.00 93.62           C  
ATOM   3537  HB2 LEU A 217      -5.125   3.043  -2.674  1.00 93.62           H  
ATOM   3538  HB3 LEU A 217      -3.878   4.190  -2.218  1.00 93.62           H  
ATOM   3539  O   LEU A 217      -1.681   3.320  -0.411  1.00 93.62           O  
ATOM   3540  CG  LEU A 217      -3.439   3.079  -4.006  1.00 93.62           C  
ATOM   3541  HG  LEU A 217      -2.354   3.009  -3.933  1.00 93.62           H  
ATOM   3542  CD1 LEU A 217      -3.966   1.861  -4.761  1.00 93.62           C  
ATOM   3543 HD11 LEU A 217      -3.489   1.814  -5.739  1.00 93.62           H  
ATOM   3544 HD12 LEU A 217      -5.041   1.962  -4.907  1.00 93.62           H  
ATOM   3545 HD13 LEU A 217      -3.775   0.947  -4.198  1.00 93.62           H  
ATOM   3546  CD2 LEU A 217      -3.756   4.322  -4.827  1.00 93.62           C  
ATOM   3547 HD21 LEU A 217      -3.345   5.207  -4.341  1.00 93.62           H  
ATOM   3548 HD22 LEU A 217      -3.327   4.237  -5.825  1.00 93.62           H  
ATOM   3549 HD23 LEU A 217      -4.836   4.448  -4.915  1.00 93.62           H  
ATOM   3550  N   GLY A 218      -1.080   1.827  -1.969  1.00 94.80           N  
ATOM   3551  H   GLY A 218      -1.391   1.192  -2.690  1.00 94.80           H  
ATOM   3552  CA  GLY A 218       0.350   2.095  -1.857  1.00 94.80           C  
ATOM   3553  HA2 GLY A 218       0.499   3.151  -1.629  1.00 94.80           H  
ATOM   3554  HA3 GLY A 218       0.829   1.912  -2.819  1.00 94.80           H  
ATOM   3555  C   GLY A 218       1.065   1.256  -0.798  1.00 94.80           C  
ATOM   3556  O   GLY A 218       0.799   0.054  -0.627  1.00 94.80           O  
ATOM   3557  N   ALA A 219       2.056   1.877  -0.156  1.00 94.67           N  
ATOM   3558  H   ALA A 219       2.217   2.850  -0.372  1.00 94.67           H  
ATOM   3559  CA  ALA A 219       2.983   1.220   0.752  1.00 94.67           C  
ATOM   3560  HA  ALA A 219       3.453   0.404   0.204  1.00 94.67           H  
ATOM   3561  C   ALA A 219       2.264   0.682   2.003  1.00 94.67           C  
ATOM   3562  CB  ALA A 219       4.106   2.188   1.136  1.00 94.67           C  
ATOM   3563  HB1 ALA A 219       3.697   3.020   1.708  1.00 94.67           H  
ATOM   3564  HB2 ALA A 219       4.589   2.581   0.241  1.00 94.67           H  
ATOM   3565  HB3 ALA A 219       4.847   1.669   1.744  1.00 94.67           H  
ATOM   3566  O   ALA A 219       1.592   1.431   2.711  1.00 94.67           O  
ATOM   3567  N   PRO A 220       2.425  -0.610   2.328  1.00 95.47           N  
ATOM   3568  CA  PRO A 220       1.974  -1.157   3.601  1.00 95.47           C  
ATOM   3569  HA  PRO A 220       0.897  -1.010   3.685  1.00 95.47           H  
ATOM   3570  C   PRO A 220       2.681  -0.475   4.783  1.00 95.47           C  
ATOM   3571  CB  PRO A 220       2.284  -2.656   3.517  1.00 95.47           C  
ATOM   3572  HB2 PRO A 220       3.289  -2.856   3.889  1.00 95.47           H  
ATOM   3573  HB3 PRO A 220       1.542  -3.261   4.038  1.00 95.47           H  
ATOM   3574  O   PRO A 220       3.903  -0.293   4.762  1.00 95.47           O  
ATOM   3575  CG  PRO A 220       2.289  -2.919   2.015  1.00 95.47           C  
ATOM   3576  HG2 PRO A 220       1.262  -2.991   1.660  1.00 95.47           H  
ATOM   3577  HG3 PRO A 220       2.876  -3.792   1.729  1.00 95.47           H  
ATOM   3578  CD  PRO A 220       2.929  -1.660   1.467  1.00 95.47           C  
ATOM   3579  HD2 PRO A 220       2.630  -1.524   0.428  1.00 95.47           H  
ATOM   3580  HD3 PRO A 220       4.015  -1.718   1.551  1.00 95.47           H  
ATOM   3581  N   ALA A 221       1.927  -0.164   5.835  1.00 96.96           N  
ATOM   3582  H   ALA A 221       0.932  -0.337   5.805  1.00 96.96           H  
ATOM   3583  CA  ALA A 221       2.435   0.408   7.078  1.00 96.96           C  
ATOM   3584  HA  ALA A 221       3.525   0.370   7.079  1.00 96.96           H  
ATOM   3585  C   ALA A 221       1.955  -0.406   8.286  1.00 96.96           C  
ATOM   3586  CB  ALA A 221       2.034   1.884   7.153  1.00 96.96           C  
ATOM   3587  HB1 ALA A 221       2.359   2.312   8.102  1.00 96.96           H  
ATOM   3588  HB2 ALA A 221       0.952   1.983   7.073  1.00 96.96           H  
ATOM   3589  HB3 ALA A 221       2.497   2.436   6.335  1.00 96.96           H  
ATOM   3590  O   ALA A 221       0.904  -1.049   8.232  1.00 96.96           O  
ATOM   3591  N   ASP A 222       2.773  -0.420   9.339  1.00 97.65           N  
ATOM   3592  H   ASP A 222       3.599   0.162   9.329  1.00 97.65           H  
ATOM   3593  CA  ASP A 222       2.399  -1.009  10.623  1.00 97.65           C  
ATOM   3594  HA  ASP A 222       2.013  -2.016  10.465  1.00 97.65           H  
ATOM   3595  C   ASP A 222       1.298  -0.142  11.242  1.00 97.65           C  
ATOM   3596  CB  ASP A 222       3.598  -1.077  11.590  1.00 97.65           C  
ATOM   3597  HB2 ASP A 222       3.236  -1.446  12.550  1.00 97.65           H  
ATOM   3598  HB3 ASP A 222       3.976  -0.067  11.747  1.00 97.65           H  
ATOM   3599  O   ASP A 222       1.307   1.082  11.095  1.00 97.65           O  
ATOM   3600  CG  ASP A 222       4.769  -1.970  11.162  1.00 97.65           C  
ATOM   3601  OD1 ASP A 222       4.710  -2.592  10.077  1.00 97.65           O  
ATOM   3602  OD2 ASP A 222       5.758  -2.020  11.930  1.00 97.65           O  
ATOM   3603  N   PHE A 223       0.364  -0.760  11.955  1.00 97.69           N  
ATOM   3604  H   PHE A 223       0.392  -1.766  12.048  1.00 97.69           H  
ATOM   3605  CA  PHE A 223      -0.686  -0.035  12.664  1.00 97.69           C  
ATOM   3606  HA  PHE A 223      -0.282   0.919  13.001  1.00 97.69           H  
ATOM   3607  C   PHE A 223      -1.130  -0.800  13.905  1.00 97.69           C  
ATOM   3608  CB  PHE A 223      -1.864   0.261  11.719  1.00 97.69           C  
ATOM   3609  HB2 PHE A 223      -2.535   0.966  12.210  1.00 97.69           H  
ATOM   3610  HB3 PHE A 223      -1.480   0.767  10.833  1.00 97.69           H  
ATOM   3611  O   PHE A 223      -0.834  -1.984  14.068  1.00 97.69           O  
ATOM   3612  CG  PHE A 223      -2.662  -0.949  11.276  1.00 97.69           C  
ATOM   3613  CD1 PHE A 223      -2.140  -1.828  10.308  1.00 97.69           C  
ATOM   3614  HD1 PHE A 223      -1.169  -1.639   9.876  1.00 97.69           H  
ATOM   3615  CD2 PHE A 223      -3.933  -1.194  11.829  1.00 97.69           C  
ATOM   3616  HD2 PHE A 223      -4.351  -0.515  12.558  1.00 97.69           H  
ATOM   3617  CE1 PHE A 223      -2.869  -2.965   9.921  1.00 97.69           C  
ATOM   3618  HE1 PHE A 223      -2.449  -3.651   9.200  1.00 97.69           H  
ATOM   3619  CE2 PHE A 223      -4.669  -2.320  11.426  1.00 97.69           C  
ATOM   3620  HE2 PHE A 223      -5.650  -2.499  11.841  1.00 97.69           H  
ATOM   3621  CZ  PHE A 223      -4.130  -3.216  10.488  1.00 97.69           C  
ATOM   3622  HZ  PHE A 223      -4.692  -4.091  10.197  1.00 97.69           H  
ATOM   3623  N   SER A 224      -1.860  -0.118  14.780  1.00 97.77           N  
ATOM   3624  H   SER A 224      -2.081   0.849  14.585  1.00 97.77           H  
ATOM   3625  CA  SER A 224      -2.527  -0.744  15.918  1.00 97.77           C  
ATOM   3626  HA  SER A 224      -2.186  -1.774  16.023  1.00 97.77           H  
ATOM   3627  C   SER A 224      -4.028  -0.765  15.678  1.00 97.77           C  
ATOM   3628  CB  SER A 224      -2.192  -0.032  17.227  1.00 97.77           C  
ATOM   3629  HB2 SER A 224      -2.510   1.009  17.171  1.00 97.77           H  
ATOM   3630  HB3 SER A 224      -2.721  -0.522  18.044  1.00 97.77           H  
ATOM   3631  O   SER A 224      -4.612   0.243  15.276  1.00 97.77           O  
ATOM   3632  OG  SER A 224      -0.797  -0.094  17.469  1.00 97.77           O  
ATOM   3633  HG  SER A 224      -0.623   0.335  18.310  1.00 97.77           H  
ATOM   3634  N   PHE A 225      -4.648  -1.907  15.947  1.00 97.80           N  
ATOM   3635  H   PHE A 225      -4.095  -2.682  16.285  1.00 97.80           H  
ATOM   3636  CA  PHE A 225      -6.095  -2.060  15.986  1.00 97.80           C  
ATOM   3637  HA  PHE A 225      -6.573  -1.113  15.732  1.00 97.80           H  
ATOM   3638  C   PHE A 225      -6.479  -2.420  17.419  1.00 97.80           C  
ATOM   3639  CB  PHE A 225      -6.517  -3.107  14.954  1.00 97.80           C  
ATOM   3640  HB2 PHE A 225      -6.059  -2.854  13.998  1.00 97.80           H  
ATOM   3641  HB3 PHE A 225      -6.137  -4.083  15.254  1.00 97.80           H  
ATOM   3642  O   PHE A 225      -6.093  -3.480  17.916  1.00 97.80           O  
ATOM   3643  CG  PHE A 225      -8.011  -3.173  14.746  1.00 97.80           C  
ATOM   3644  CD1 PHE A 225      -8.714  -4.353  15.034  1.00 97.80           C  
ATOM   3645  HD1 PHE A 225      -8.191  -5.217  15.416  1.00 97.80           H  
ATOM   3646  CD2 PHE A 225      -8.706  -2.049  14.266  1.00 97.80           C  
ATOM   3647  HD2 PHE A 225      -8.167  -1.141  14.039  1.00 97.80           H  
ATOM   3648  CE1 PHE A 225     -10.099  -4.412  14.824  1.00 97.80           C  
ATOM   3649  HE1 PHE A 225     -10.626  -5.326  15.054  1.00 97.80           H  
ATOM   3650  CE2 PHE A 225     -10.101  -2.098  14.091  1.00 97.80           C  
ATOM   3651  HE2 PHE A 225     -10.640  -1.228  13.747  1.00 97.80           H  
ATOM   3652  CZ  PHE A 225     -10.799  -3.286  14.358  1.00 97.80           C  
ATOM   3653  HZ  PHE A 225     -11.870  -3.325  14.223  1.00 97.80           H  
ATOM   3654  N   PHE A 226      -7.141  -1.494  18.116  1.00 96.74           N  
ATOM   3655  H   PHE A 226      -7.503  -0.676  17.646  1.00 96.74           H  
ATOM   3656  CA  PHE A 226      -7.186  -1.472  19.579  1.00 96.74           C  
ATOM   3657  HA  PHE A 226      -7.591  -0.507  19.885  1.00 96.74           H  
ATOM   3658  C   PHE A 226      -5.765  -1.554  20.171  1.00 96.74           C  
ATOM   3659  CB  PHE A 226      -8.159  -2.546  20.101  1.00 96.74           C  
ATOM   3660  HB2 PHE A 226      -7.769  -3.542  19.890  1.00 96.74           H  
ATOM   3661  HB3 PHE A 226      -8.242  -2.452  21.183  1.00 96.74           H  
ATOM   3662  O   PHE A 226      -4.867  -0.817  19.761  1.00 96.74           O  
ATOM   3663  CG  PHE A 226      -9.548  -2.443  19.523  1.00 96.74           C  
ATOM   3664  CD1 PHE A 226     -10.507  -1.621  20.143  1.00 96.74           C  
ATOM   3665  HD1 PHE A 226     -10.257  -1.059  21.031  1.00 96.74           H  
ATOM   3666  CD2 PHE A 226      -9.886  -3.185  18.377  1.00 96.74           C  
ATOM   3667  HD2 PHE A 226      -9.153  -3.823  17.906  1.00 96.74           H  
ATOM   3668  CE1 PHE A 226     -11.811  -1.555  19.627  1.00 96.74           C  
ATOM   3669  HE1 PHE A 226     -12.561  -0.955  20.120  1.00 96.74           H  
ATOM   3670  CE2 PHE A 226     -11.189  -3.119  17.867  1.00 96.74           C  
ATOM   3671  HE2 PHE A 226     -11.462  -3.712  17.006  1.00 96.74           H  
ATOM   3672  CZ  PHE A 226     -12.152  -2.320  18.498  1.00 96.74           C  
ATOM   3673  HZ  PHE A 226     -13.167  -2.334  18.131  1.00 96.74           H  
ATOM   3674  N   LYS A 227      -5.538  -2.469  21.119  1.00 95.29           N  
ATOM   3675  H   LYS A 227      -6.318  -3.050  21.389  1.00 95.29           H  
ATOM   3676  CA  LYS A 227      -4.237  -2.704  21.767  1.00 95.29           C  
ATOM   3677  HA  LYS A 227      -3.674  -1.771  21.764  1.00 95.29           H  
ATOM   3678  C   LYS A 227      -3.357  -3.705  21.005  1.00 95.29           C  
ATOM   3679  CB  LYS A 227      -4.466  -3.112  23.233  1.00 95.29           C  
ATOM   3680  HB2 LYS A 227      -5.062  -4.023  23.262  1.00 95.29           H  
ATOM   3681  HB3 LYS A 227      -3.505  -3.313  23.707  1.00 95.29           H  
ATOM   3682  O   LYS A 227      -2.274  -4.049  21.471  1.00 95.29           O  
ATOM   3683  CG  LYS A 227      -5.179  -2.001  24.025  1.00 95.29           C  
ATOM   3684  HG2 LYS A 227      -4.547  -1.112  24.045  1.00 95.29           H  
ATOM   3685  HG3 LYS A 227      -6.118  -1.747  23.535  1.00 95.29           H  
ATOM   3686  CD  LYS A 227      -5.498  -2.428  25.463  1.00 95.29           C  
ATOM   3687  HD2 LYS A 227      -6.091  -3.342  25.435  1.00 95.29           H  
ATOM   3688  HD3 LYS A 227      -4.573  -2.613  26.009  1.00 95.29           H  
ATOM   3689  CE  LYS A 227      -6.306  -1.313  26.141  1.00 95.29           C  
ATOM   3690  HE2 LYS A 227      -7.135  -1.044  25.487  1.00 95.29           H  
ATOM   3691  HE3 LYS A 227      -5.676  -0.430  26.248  1.00 95.29           H  
ATOM   3692  NZ  LYS A 227      -6.849  -1.728  27.458  1.00 95.29           N  
ATOM   3693  HZ1 LYS A 227      -6.115  -1.958  28.112  1.00 95.29           H  
ATOM   3694  HZ2 LYS A 227      -7.461  -2.523  27.343  1.00 95.29           H  
ATOM   3695  HZ3 LYS A 227      -7.416  -0.984  27.840  1.00 95.29           H  
ATOM   3696  N   THR A 228      -3.796  -4.181  19.839  1.00 97.77           N  
ATOM   3697  H   THR A 228      -4.687  -3.863  19.486  1.00 97.77           H  
ATOM   3698  CA  THR A 228      -3.080  -5.188  19.052  1.00 97.77           C  
ATOM   3699  HA  THR A 228      -2.388  -5.724  19.701  1.00 97.77           H  
ATOM   3700  C   THR A 228      -2.277  -4.529  17.937  1.00 97.77           C  
ATOM   3701  CB  THR A 228      -4.058  -6.224  18.483  1.00 97.77           C  
ATOM   3702  HB  THR A 228      -4.734  -5.741  17.777  1.00 97.77           H  
ATOM   3703  O   THR A 228      -2.843  -3.924  17.026  1.00 97.77           O  
ATOM   3704  CG2 THR A 228      -3.344  -7.379  17.780  1.00 97.77           C  
ATOM   3705 HG21 THR A 228      -4.079  -8.121  17.468  1.00 97.77           H  
ATOM   3706 HG22 THR A 228      -2.829  -7.013  16.892  1.00 97.77           H  
ATOM   3707 HG23 THR A 228      -2.622  -7.845  18.452  1.00 97.77           H  
ATOM   3708  OG1 THR A 228      -4.819  -6.783  19.530  1.00 97.77           O  
ATOM   3709  HG1 THR A 228      -4.252  -7.324  20.085  1.00 97.77           H  
ATOM   3710  N   LYS A 229      -0.948  -4.683  17.974  1.00 97.86           N  
ATOM   3711  H   LYS A 229      -0.543  -5.170  18.761  1.00 97.86           H  
ATOM   3712  CA  LYS A 229      -0.068  -4.282  16.871  1.00 97.86           C  
ATOM   3713  HA  LYS A 229      -0.380  -3.295  16.529  1.00 97.86           H  
ATOM   3714  C   LYS A 229      -0.212  -5.254  15.697  1.00 97.86           C  
ATOM   3715  CB  LYS A 229       1.389  -4.185  17.354  1.00 97.86           C  
ATOM   3716  HB2 LYS A 229       1.432  -3.571  18.254  1.00 97.86           H  
ATOM   3717  HB3 LYS A 229       1.761  -5.182  17.590  1.00 97.86           H  
ATOM   3718  O   LYS A 229      -0.138  -6.471  15.874  1.00 97.86           O  
ATOM   3719  CG  LYS A 229       2.275  -3.541  16.276  1.00 97.86           C  
ATOM   3720  HG2 LYS A 229       2.154  -4.080  15.336  1.00 97.86           H  
ATOM   3721  HG3 LYS A 229       1.952  -2.511  16.126  1.00 97.86           H  
ATOM   3722  CD  LYS A 229       3.765  -3.564  16.629  1.00 97.86           C  
ATOM   3723  HD2 LYS A 229       3.942  -3.058  17.578  1.00 97.86           H  
ATOM   3724  HD3 LYS A 229       4.088  -4.603  16.697  1.00 97.86           H  
ATOM   3725  CE  LYS A 229       4.513  -2.842  15.500  1.00 97.86           C  
ATOM   3726  HE2 LYS A 229       3.882  -2.860  14.612  1.00 97.86           H  
ATOM   3727  HE3 LYS A 229       4.668  -1.797  15.770  1.00 97.86           H  
ATOM   3728  NZ  LYS A 229       5.784  -3.499  15.138  1.00 97.86           N  
ATOM   3729  HZ1 LYS A 229       6.406  -3.628  15.923  1.00 97.86           H  
ATOM   3730  HZ2 LYS A 229       6.225  -2.999  14.379  1.00 97.86           H  
ATOM   3731  HZ3 LYS A 229       5.556  -4.393  14.728  1.00 97.86           H  
ATOM   3732  N   ILE A 230      -0.373  -4.713  14.496  1.00 97.81           N  
ATOM   3733  H   ILE A 230      -0.454  -3.708  14.436  1.00 97.81           H  
ATOM   3734  CA  ILE A 230      -0.424  -5.451  13.238  1.00 97.81           C  
ATOM   3735  HA  ILE A 230      -0.259  -6.511  13.431  1.00 97.81           H  
ATOM   3736  C   ILE A 230       0.721  -4.953  12.354  1.00 97.81           C  
ATOM   3737  CB  ILE A 230      -1.818  -5.309  12.583  1.00 97.81           C  
ATOM   3738  HB  ILE A 230      -2.015  -4.253  12.401  1.00 97.81           H  
ATOM   3739  O   ILE A 230       0.725  -3.810  11.894  1.00 97.81           O  
ATOM   3740  CG1 ILE A 230      -2.913  -5.863  13.532  1.00 97.81           C  
ATOM   3741 HG12 ILE A 230      -2.717  -6.918  13.727  1.00 97.81           H  
ATOM   3742 HG13 ILE A 230      -2.870  -5.335  14.484  1.00 97.81           H  
ATOM   3743  CG2 ILE A 230      -1.832  -6.061  11.237  1.00 97.81           C  
ATOM   3744 HG21 ILE A 230      -1.062  -5.666  10.575  1.00 97.81           H  
ATOM   3745 HG22 ILE A 230      -2.792  -5.923  10.739  1.00 97.81           H  
ATOM   3746 HG23 ILE A 230      -1.655  -7.124  11.402  1.00 97.81           H  
ATOM   3747  CD1 ILE A 230      -4.352  -5.722  13.025  1.00 97.81           C  
ATOM   3748 HD11 ILE A 230      -5.035  -6.102  13.786  1.00 97.81           H  
ATOM   3749 HD12 ILE A 230      -4.498  -6.298  12.111  1.00 97.81           H  
ATOM   3750 HD13 ILE A 230      -4.580  -4.671  12.848  1.00 97.81           H  
ATOM   3751  N   ASP A 231       1.710  -5.818  12.131  1.00 97.26           N  
ATOM   3752  H   ASP A 231       1.688  -6.722  12.582  1.00 97.26           H  
ATOM   3753  CA  ASP A 231       2.867  -5.503  11.292  1.00 97.26           C  
ATOM   3754  HA  ASP A 231       3.229  -4.510  11.561  1.00 97.26           H  
ATOM   3755  C   ASP A 231       2.486  -5.489   9.808  1.00 97.26           C  
ATOM   3756  CB  ASP A 231       4.013  -6.494  11.532  1.00 97.26           C  
ATOM   3757  HB2 ASP A 231       4.877  -6.177  10.949  1.00 97.26           H  
ATOM   3758  HB3 ASP A 231       3.710  -7.478  11.175  1.00 97.26           H  
ATOM   3759  O   ASP A 231       1.624  -6.243   9.348  1.00 97.26           O  
ATOM   3760  CG  ASP A 231       4.427  -6.591  13.002  1.00 97.26           C  
ATOM   3761  OD1 ASP A 231       4.779  -5.547  13.609  1.00 97.26           O  
ATOM   3762  OD2 ASP A 231       4.368  -7.723  13.527  1.00 97.26           O  
ATOM   3763  N   ARG A 232       3.157  -4.657   9.017  1.00 95.66           N  
ATOM   3764  H   ARG A 232       3.815  -4.020   9.441  1.00 95.66           H  
ATOM   3765  CA  ARG A 232       2.906  -4.565   7.580  1.00 95.66           C  
ATOM   3766  HA  ARG A 232       1.832  -4.423   7.458  1.00 95.66           H  
ATOM   3767  C   ARG A 232       3.309  -5.835   6.831  1.00 95.66           C  
ATOM   3768  CB  ARG A 232       3.607  -3.324   7.033  1.00 95.66           C  
ATOM   3769  HB2 ARG A 232       3.244  -3.138   6.022  1.00 95.66           H  
ATOM   3770  HB3 ARG A 232       3.309  -2.480   7.656  1.00 95.66           H  
ATOM   3771  O   ARG A 232       4.420  -6.344   6.983  1.00 95.66           O  
ATOM   3772  CG  ARG A 232       5.141  -3.400   7.014  1.00 95.66           C  
ATOM   3773  HG2 ARG A 232       5.476  -4.153   6.300  1.00 95.66           H  
ATOM   3774  HG3 ARG A 232       5.520  -3.656   8.003  1.00 95.66           H  
ATOM   3775  CD  ARG A 232       5.681  -2.045   6.577  1.00 95.66           C  
ATOM   3776  HD2 ARG A 232       5.531  -1.958   5.501  1.00 95.66           H  
ATOM   3777  HD3 ARG A 232       5.116  -1.261   7.081  1.00 95.66           H  
ATOM   3778  NE  ARG A 232       7.101  -1.870   6.911  1.00 95.66           N  
ATOM   3779  HE  ARG A 232       7.400  -2.306   7.771  1.00 95.66           H  
ATOM   3780  NH1 ARG A 232       7.415  -0.119   5.463  1.00 95.66           N  
ATOM   3781 HH11 ARG A 232       6.449  -0.194   5.180  1.00 95.66           H  
ATOM   3782 HH12 ARG A 232       7.989   0.600   5.047  1.00 95.66           H  
ATOM   3783  NH2 ARG A 232       9.076  -0.731   6.807  1.00 95.66           N  
ATOM   3784 HH21 ARG A 232       9.574   0.075   6.456  1.00 95.66           H  
ATOM   3785 HH22 ARG A 232       9.372  -1.167   7.668  1.00 95.66           H  
ATOM   3786  CZ  ARG A 232       7.858  -0.922   6.389  1.00 95.66           C  
ATOM   3787  N   LYS A 233       2.460  -6.283   5.903  1.00 95.37           N  
ATOM   3788  H   LYS A 233       1.558  -5.835   5.831  1.00 95.37           H  
ATOM   3789  CA  LYS A 233       2.851  -7.277   4.894  1.00 95.37           C  
ATOM   3790  HA  LYS A 233       3.497  -8.015   5.368  1.00 95.37           H  
ATOM   3791  C   LYS A 233       3.643  -6.587   3.786  1.00 95.37           C  
ATOM   3792  CB  LYS A 233       1.617  -8.013   4.343  1.00 95.37           C  
ATOM   3793  HB2 LYS A 233       1.113  -8.524   5.164  1.00 95.37           H  
ATOM   3794  HB3 LYS A 233       0.926  -7.304   3.887  1.00 95.37           H  
ATOM   3795  O   LYS A 233       3.078  -5.769   3.070  1.00 95.37           O  
ATOM   3796  CG  LYS A 233       2.061  -9.046   3.295  1.00 95.37           C  
ATOM   3797  HG2 LYS A 233       2.839  -9.671   3.734  1.00 95.37           H  
ATOM   3798  HG3 LYS A 233       2.480  -8.529   2.432  1.00 95.37           H  
ATOM   3799  CD  LYS A 233       0.933  -9.953   2.800  1.00 95.37           C  
ATOM   3800  HD2 LYS A 233       0.493 -10.476   3.649  1.00 95.37           H  
ATOM   3801  HD3 LYS A 233       0.177  -9.363   2.282  1.00 95.37           H  
ATOM   3802  CE  LYS A 233       1.579 -10.966   1.849  1.00 95.37           C  
ATOM   3803  HE2 LYS A 233       2.330 -11.523   2.408  1.00 95.37           H  
ATOM   3804  HE3 LYS A 233       2.100 -10.423   1.061  1.00 95.37           H  
ATOM   3805  NZ  LYS A 233       0.609 -11.910   1.254  1.00 95.37           N  
ATOM   3806  HZ1 LYS A 233      -0.036 -11.436   0.639  1.00 95.37           H  
ATOM   3807  HZ2 LYS A 233       1.074 -12.647   0.743  1.00 95.37           H  
ATOM   3808  HZ3 LYS A 233       0.032 -12.343   1.961  1.00 95.37           H  
ATOM   3809  N   ARG A 234       4.924  -6.923   3.620  1.00 94.62           N  
ATOM   3810  H   ARG A 234       5.312  -7.621   4.239  1.00 94.62           H  
ATOM   3811  CA  ARG A 234       5.739  -6.438   2.492  1.00 94.62           C  
ATOM   3812  HA  ARG A 234       5.375  -5.456   2.193  1.00 94.62           H  
ATOM   3813  C   ARG A 234       5.591  -7.351   1.275  1.00 94.62           C  
ATOM   3814  CB  ARG A 234       7.213  -6.294   2.886  1.00 94.62           C  
ATOM   3815  HB2 ARG A 234       7.625  -7.274   3.125  1.00 94.62           H  
ATOM   3816  HB3 ARG A 234       7.746  -5.899   2.021  1.00 94.62           H  
ATOM   3817  O   ARG A 234       5.467  -8.564   1.426  1.00 94.62           O  
ATOM   3818  CG  ARG A 234       7.440  -5.343   4.068  1.00 94.62           C  
ATOM   3819  HG2 ARG A 234       7.102  -5.819   4.989  1.00 94.62           H  
ATOM   3820  HG3 ARG A 234       6.888  -4.416   3.914  1.00 94.62           H  
ATOM   3821  CD  ARG A 234       8.935  -5.032   4.158  1.00 94.62           C  
ATOM   3822  HD2 ARG A 234       9.493  -5.969   4.130  1.00 94.62           H  
ATOM   3823  HD3 ARG A 234       9.208  -4.441   3.284  1.00 94.62           H  
ATOM   3824  NE  ARG A 234       9.285  -4.309   5.393  1.00 94.62           N  
ATOM   3825  HE  ARG A 234       8.651  -4.418   6.172  1.00 94.62           H  
ATOM   3826  NH1 ARG A 234      11.286  -3.458   4.650  1.00 94.62           N  
ATOM   3827 HH11 ARG A 234      12.148  -2.959   4.816  1.00 94.62           H  
ATOM   3828 HH12 ARG A 234      11.029  -3.708   3.706  1.00 94.62           H  
ATOM   3829  NH2 ARG A 234      10.736  -3.256   6.799  1.00 94.62           N  
ATOM   3830 HH21 ARG A 234      10.215  -3.615   7.586  1.00 94.62           H  
ATOM   3831 HH22 ARG A 234      11.652  -2.861   6.956  1.00 94.62           H  
ATOM   3832  CZ  ARG A 234      10.423  -3.670   5.603  1.00 94.62           C  
ATOM   3833  N   TYR A 235       5.659  -6.772   0.079  1.00 95.34           N  
ATOM   3834  H   TYR A 235       5.763  -5.769   0.028  1.00 95.34           H  
ATOM   3835  CA  TYR A 235       5.580  -7.504  -1.189  1.00 95.34           C  
ATOM   3836  HA  TYR A 235       5.358  -8.553  -0.995  1.00 95.34           H  
ATOM   3837  C   TYR A 235       6.933  -7.450  -1.901  1.00 95.34           C  
ATOM   3838  CB  TYR A 235       4.432  -6.956  -2.043  1.00 95.34           C  
ATOM   3839  HB2 TYR A 235       4.310  -7.594  -2.918  1.00 95.34           H  
ATOM   3840  HB3 TYR A 235       4.706  -5.960  -2.393  1.00 95.34           H  
ATOM   3841  O   TYR A 235       7.133  -6.688  -2.843  1.00 95.34           O  
ATOM   3842  CG  TYR A 235       3.109  -6.859  -1.319  1.00 95.34           C  
ATOM   3843  CD1 TYR A 235       2.341  -8.016  -1.097  1.00 95.34           C  
ATOM   3844  HD1 TYR A 235       2.684  -8.966  -1.480  1.00 95.34           H  
ATOM   3845  CD2 TYR A 235       2.664  -5.609  -0.851  1.00 95.34           C  
ATOM   3846  HD2 TYR A 235       3.256  -4.724  -1.034  1.00 95.34           H  
ATOM   3847  CE1 TYR A 235       1.132  -7.926  -0.383  1.00 95.34           C  
ATOM   3848  HE1 TYR A 235       0.524  -8.801  -0.209  1.00 95.34           H  
ATOM   3849  CE2 TYR A 235       1.447  -5.516  -0.159  1.00 95.34           C  
ATOM   3850  HE2 TYR A 235       1.089  -4.552   0.172  1.00 95.34           H  
ATOM   3851  OH  TYR A 235      -0.487  -6.574   0.754  1.00 95.34           O  
ATOM   3852  HH  TYR A 235      -0.620  -5.690   1.104  1.00 95.34           H  
ATOM   3853  CZ  TYR A 235       0.688  -6.674   0.087  1.00 95.34           C  
ATOM   3854  N   THR A 236       7.891  -8.234  -1.407  1.00 93.36           N  
ATOM   3855  H   THR A 236       7.682  -8.826  -0.615  1.00 93.36           H  
ATOM   3856  CA  THR A 236       9.297  -8.195  -1.851  1.00 93.36           C  
ATOM   3857  HA  THR A 236       9.497  -7.190  -2.222  1.00 93.36           H  
ATOM   3858  C   THR A 236       9.622  -9.146  -3.004  1.00 93.36           C  
ATOM   3859  CB  THR A 236      10.251  -8.440  -0.678  1.00 93.36           C  
ATOM   3860  HB  THR A 236      11.280  -8.495  -1.033  1.00 93.36           H  
ATOM   3861  O   THR A 236      10.787  -9.342  -3.343  1.00 93.36           O  
ATOM   3862  CG2 THR A 236      10.159  -7.325   0.363  1.00 93.36           C  
ATOM   3863 HG21 THR A 236      10.359  -6.364  -0.112  1.00 93.36           H  
ATOM   3864 HG22 THR A 236      10.901  -7.501   1.142  1.00 93.36           H  
ATOM   3865 HG23 THR A 236       9.166  -7.313   0.811  1.00 93.36           H  
ATOM   3866  OG1 THR A 236       9.906  -9.643  -0.028  1.00 93.36           O  
ATOM   3867  HG1 THR A 236      10.177 -10.373  -0.590  1.00 93.36           H  
ATOM   3868  N   THR A 237       8.601  -9.767  -3.595  1.00 89.87           N  
ATOM   3869  H   THR A 237       7.669  -9.571  -3.260  1.00 89.87           H  
ATOM   3870  CA  THR A 237       8.737 -10.727  -4.696  1.00 89.87           C  
ATOM   3871  HA  THR A 237       9.789 -10.848  -4.955  1.00 89.87           H  
ATOM   3872  C   THR A 237       8.002 -10.176  -5.917  1.00 89.87           C  
ATOM   3873  CB  THR A 237       8.214 -12.116  -4.294  1.00 89.87           C  
ATOM   3874  HB  THR A 237       7.128 -12.084  -4.201  1.00 89.87           H  
ATOM   3875  O   THR A 237       6.876 -10.582  -6.196  1.00 89.87           O  
ATOM   3876  CG2 THR A 237       8.620 -13.188  -5.305  1.00 89.87           C  
ATOM   3877 HG21 THR A 237       9.570 -13.650  -5.038  1.00 89.87           H  
ATOM   3878 HG22 THR A 237       7.845 -13.954  -5.347  1.00 89.87           H  
ATOM   3879 HG23 THR A 237       8.723 -12.747  -6.296  1.00 89.87           H  
ATOM   3880  OG1 THR A 237       8.765 -12.494  -3.052  1.00 89.87           O  
ATOM   3881  HG1 THR A 237       9.501 -13.082  -3.235  1.00 89.87           H  
ATOM   3882  N   PRO A 238       8.604  -9.231  -6.659  1.00 90.60           N  
ATOM   3883  CA  PRO A 238       7.933  -8.586  -7.779  1.00 90.60           C  
ATOM   3884  HA  PRO A 238       6.919  -8.322  -7.475  1.00 90.60           H  
ATOM   3885  C   PRO A 238       7.813  -9.491  -9.013  1.00 90.60           C  
ATOM   3886  CB  PRO A 238       8.720  -7.301  -8.020  1.00 90.60           C  
ATOM   3887  HB2 PRO A 238       8.387  -6.530  -7.326  1.00 90.60           H  
ATOM   3888  HB3 PRO A 238       8.627  -6.930  -9.041  1.00 90.60           H  
ATOM   3889  O   PRO A 238       7.250  -9.082 -10.018  1.00 90.60           O  
ATOM   3890  CG  PRO A 238      10.139  -7.712  -7.650  1.00 90.60           C  
ATOM   3891  HG2 PRO A 238      10.714  -6.835  -7.353  1.00 90.60           H  
ATOM   3892  HG3 PRO A 238      10.611  -8.243  -8.476  1.00 90.60           H  
ATOM   3893  CD  PRO A 238       9.925  -8.651  -6.464  1.00 90.60           C  
ATOM   3894  HD2 PRO A 238       9.935  -8.068  -5.543  1.00 90.60           H  
ATOM   3895  HD3 PRO A 238      10.704  -9.413  -6.441  1.00 90.60           H  
ATOM   3896  N   SER A 239       8.277 -10.743  -8.960  1.00 91.38           N  
ATOM   3897  H   SER A 239       8.670 -11.094  -8.098  1.00 91.38           H  
ATOM   3898  CA  SER A 239       8.104 -11.692 -10.064  1.00 91.38           C  
ATOM   3899  HA  SER A 239       8.568 -11.268 -10.954  1.00 91.38           H  
ATOM   3900  C   SER A 239       6.633 -11.961 -10.405  1.00 91.38           C  
ATOM   3901  CB  SER A 239       8.816 -13.009  -9.750  1.00 91.38           C  
ATOM   3902  HB2 SER A 239       8.707 -13.693 -10.592  1.00 91.38           H  
ATOM   3903  HB3 SER A 239       9.877 -12.811  -9.598  1.00 91.38           H  
ATOM   3904  O   SER A 239       6.355 -12.346 -11.535  1.00 91.38           O  
ATOM   3905  OG  SER A 239       8.281 -13.601  -8.582  1.00 91.38           O  
ATOM   3906  HG  SER A 239       7.512 -14.121  -8.829  1.00 91.38           H  
ATOM   3907  N   GLU A 240       5.689 -11.734  -9.477  1.00 91.85           N  
ATOM   3908  H   GLU A 240       5.967 -11.409  -8.563  1.00 91.85           H  
ATOM   3909  CA  GLU A 240       4.253 -11.924  -9.749  1.00 91.85           C  
ATOM   3910  HA  GLU A 240       4.120 -12.940 -10.121  1.00 91.85           H  
ATOM   3911  C   GLU A 240       3.720 -11.014 -10.867  1.00 91.85           C  
ATOM   3912  CB  GLU A 240       3.397 -11.811  -8.463  1.00 91.85           C  
ATOM   3913  HB2 GLU A 240       3.772 -12.528  -7.733  1.00 91.85           H  
ATOM   3914  HB3 GLU A 240       2.386 -12.119  -8.731  1.00 91.85           H  
ATOM   3915  O   GLU A 240       2.777 -11.391 -11.555  1.00 91.85           O  
ATOM   3916  CG  GLU A 240       3.321 -10.421  -7.787  1.00 91.85           C  
ATOM   3917  HG2 GLU A 240       3.108  -9.668  -8.546  1.00 91.85           H  
ATOM   3918  HG3 GLU A 240       4.301 -10.196  -7.366  1.00 91.85           H  
ATOM   3919  CD  GLU A 240       2.241 -10.303  -6.674  1.00 91.85           C  
ATOM   3920  OE1 GLU A 240       2.240  -9.300  -5.915  1.00 91.85           O  
ATOM   3921  OE2 GLU A 240       1.346 -11.176  -6.568  1.00 91.85           O  
ATOM   3922  N   ILE A 241       4.341  -9.851 -11.106  1.00 94.19           N  
ATOM   3923  H   ILE A 241       5.151  -9.602 -10.557  1.00 94.19           H  
ATOM   3924  CA  ILE A 241       3.893  -8.930 -12.162  1.00 94.19           C  
ATOM   3925  HA  ILE A 241       2.813  -9.043 -12.259  1.00 94.19           H  
ATOM   3926  C   ILE A 241       4.464  -9.259 -13.548  1.00 94.19           C  
ATOM   3927  CB  ILE A 241       4.136  -7.454 -11.798  1.00 94.19           C  
ATOM   3928  HB  ILE A 241       3.761  -6.859 -12.631  1.00 94.19           H  
ATOM   3929  O   ILE A 241       4.047  -8.666 -14.536  1.00 94.19           O  
ATOM   3930  CG1 ILE A 241       5.625  -7.122 -11.601  1.00 94.19           C  
ATOM   3931 HG12 ILE A 241       5.874  -7.244 -10.547  1.00 94.19           H  
ATOM   3932 HG13 ILE A 241       6.241  -7.788 -12.204  1.00 94.19           H  
ATOM   3933  CG2 ILE A 241       3.324  -7.063 -10.552  1.00 94.19           C  
ATOM   3934 HG21 ILE A 241       3.643  -7.647  -9.688  1.00 94.19           H  
ATOM   3935 HG22 ILE A 241       3.451  -6.001 -10.344  1.00 94.19           H  
ATOM   3936 HG23 ILE A 241       2.267  -7.257 -10.737  1.00 94.19           H  
ATOM   3937  CD1 ILE A 241       5.971  -5.687 -11.985  1.00 94.19           C  
ATOM   3938 HD11 ILE A 241       7.036  -5.511 -11.831  1.00 94.19           H  
ATOM   3939 HD12 ILE A 241       5.395  -4.984 -11.382  1.00 94.19           H  
ATOM   3940 HD13 ILE A 241       5.752  -5.537 -13.042  1.00 94.19           H  
ATOM   3941  N   LEU A 242       5.405 -10.204 -13.659  1.00 93.24           N  
ATOM   3942  H   LEU A 242       5.679 -10.717 -12.834  1.00 93.24           H  
ATOM   3943  CA  LEU A 242       6.050 -10.519 -14.940  1.00 93.24           C  
ATOM   3944  HA  LEU A 242       6.409  -9.592 -15.388  1.00 93.24           H  
ATOM   3945  C   LEU A 242       5.091 -11.142 -15.960  1.00 93.24           C  
ATOM   3946  CB  LEU A 242       7.231 -11.465 -14.698  1.00 93.24           C  
ATOM   3947  HB2 LEU A 242       6.887 -12.317 -14.112  1.00 93.24           H  
ATOM   3948  HB3 LEU A 242       7.568 -11.853 -15.660  1.00 93.24           H  
ATOM   3949  O   LEU A 242       5.314 -10.998 -17.159  1.00 93.24           O  
ATOM   3950  CG  LEU A 242       8.428 -10.804 -14.000  1.00 93.24           C  
ATOM   3951  HG  LEU A 242       8.125 -10.403 -13.033  1.00 93.24           H  
ATOM   3952  CD1 LEU A 242       9.477 -11.883 -13.761  1.00 93.24           C  
ATOM   3953 HD11 LEU A 242       9.740 -12.351 -14.710  1.00 93.24           H  
ATOM   3954 HD12 LEU A 242       9.075 -12.647 -13.096  1.00 93.24           H  
ATOM   3955 HD13 LEU A 242      10.370 -11.451 -13.310  1.00 93.24           H  
ATOM   3956  CD2 LEU A 242       9.012  -9.665 -14.843  1.00 93.24           C  
ATOM   3957 HD21 LEU A 242      10.072  -9.530 -14.627  1.00 93.24           H  
ATOM   3958 HD22 LEU A 242       8.482  -8.741 -14.615  1.00 93.24           H  
ATOM   3959 HD23 LEU A 242       8.893  -9.875 -15.906  1.00 93.24           H  
ATOM   3960  N   ASN A 243       4.038 -11.809 -15.494  1.00 91.21           N  
ATOM   3961  H   ASN A 243       3.926 -11.871 -14.492  1.00 91.21           H  
ATOM   3962  CA  ASN A 243       2.981 -12.377 -16.334  1.00 91.21           C  
ATOM   3963  HA  ASN A 243       3.274 -12.322 -17.383  1.00 91.21           H  
ATOM   3964  C   ASN A 243       1.667 -11.584 -16.228  1.00 91.21           C  
ATOM   3965  CB  ASN A 243       2.813 -13.862 -15.973  1.00 91.21           C  
ATOM   3966  HB2 ASN A 243       2.531 -13.945 -14.923  1.00 91.21           H  
ATOM   3967  HB3 ASN A 243       2.010 -14.291 -16.572  1.00 91.21           H  
ATOM   3968  O   ASN A 243       0.630 -12.049 -16.689  1.00 91.21           O  
ATOM   3969  CG  ASN A 243       4.064 -14.681 -16.234  1.00 91.21           C  
ATOM   3970  ND2 ASN A 243       4.286 -15.717 -15.461  1.00 91.21           N  
ATOM   3971 HD21 ASN A 243       5.088 -16.283 -15.699  1.00 91.21           H  
ATOM   3972 HD22 ASN A 243       3.596 -15.994 -14.777  1.00 91.21           H  
ATOM   3973  OD1 ASN A 243       4.864 -14.408 -17.115  1.00 91.21           O  
ATOM   3974  N   ALA A 244       1.702 -10.413 -15.589  1.00 93.97           N  
ATOM   3975  H   ALA A 244       2.599 -10.030 -15.327  1.00 93.97           H  
ATOM   3976  CA  ALA A 244       0.542  -9.559 -15.385  1.00 93.97           C  
ATOM   3977  HA  ALA A 244      -0.353 -10.177 -15.312  1.00 93.97           H  
ATOM   3978  C   ALA A 244       0.342  -8.588 -16.556  1.00 93.97           C  
ATOM   3979  CB  ALA A 244       0.726  -8.834 -14.049  1.00 93.97           C  
ATOM   3980  HB1 ALA A 244       0.884  -9.570 -13.260  1.00 93.97           H  
ATOM   3981  HB2 ALA A 244       1.583  -8.162 -14.109  1.00 93.97           H  
ATOM   3982  HB3 ALA A 244      -0.157  -8.241 -13.810  1.00 93.97           H  
ATOM   3983  O   ALA A 244       1.241  -8.366 -17.372  1.00 93.97           O  
ATOM   3984  N   THR A 245      -0.832  -7.964 -16.605  1.00 94.62           N  
ATOM   3985  H   THR A 245      -1.504  -8.137 -15.871  1.00 94.62           H  
ATOM   3986  CA  THR A 245      -1.136  -6.926 -17.595  1.00 94.62           C  
ATOM   3987  HA  THR A 245      -0.609  -7.148 -18.522  1.00 94.62           H  
ATOM   3988  C   THR A 245      -0.664  -5.573 -17.073  1.00 94.62           C  
ATOM   3989  CB  THR A 245      -2.634  -6.902 -17.919  1.00 94.62           C  
ATOM   3990  HB  THR A 245      -3.208  -6.671 -17.021  1.00 94.62           H  
ATOM   3991  O   THR A 245      -1.102  -5.140 -16.009  1.00 94.62           O  
ATOM   3992  CG2 THR A 245      -2.975  -5.892 -19.012  1.00 94.62           C  
ATOM   3993 HG21 THR A 245      -2.385  -6.093 -19.906  1.00 94.62           H  
ATOM   3994 HG22 THR A 245      -4.034  -5.975 -19.260  1.00 94.62           H  
ATOM   3995 HG23 THR A 245      -2.782  -4.877 -18.666  1.00 94.62           H  
ATOM   3996  OG1 THR A 245      -3.017  -8.169 -18.402  1.00 94.62           O  
ATOM   3997  HG1 THR A 245      -3.223  -8.723 -17.645  1.00 94.62           H  
ATOM   3998  N   LEU A 246       0.217  -4.889 -17.807  1.00 93.02           N  
ATOM   3999  H   LEU A 246       0.531  -5.287 -18.681  1.00 93.02           H  
ATOM   4000  CA  LEU A 246       0.590  -3.505 -17.505  1.00 93.02           C  
ATOM   4001  HA  LEU A 246       0.822  -3.429 -16.443  1.00 93.02           H  
ATOM   4002  C   LEU A 246      -0.599  -2.585 -17.811  1.00 93.02           C  
ATOM   4003  CB  LEU A 246       1.846  -3.119 -18.311  1.00 93.02           C  
ATOM   4004  HB2 LEU A 246       1.642  -3.296 -19.366  1.00 93.02           H  
ATOM   4005  HB3 LEU A 246       2.668  -3.770 -18.012  1.00 93.02           H  
ATOM   4006  O   LEU A 246      -1.036  -2.489 -18.956  1.00 93.02           O  
ATOM   4007  CG  LEU A 246       2.288  -1.648 -18.155  1.00 93.02           C  
ATOM   4008  HG  LEU A 246       1.480  -0.984 -18.462  1.00 93.02           H  
ATOM   4009  CD1 LEU A 246       2.695  -1.296 -16.723  1.00 93.02           C  
ATOM   4010 HD11 LEU A 246       3.509  -1.943 -16.396  1.00 93.02           H  
ATOM   4011 HD12 LEU A 246       3.014  -0.255 -16.683  1.00 93.02           H  
ATOM   4012 HD13 LEU A 246       1.843  -1.414 -16.054  1.00 93.02           H  
ATOM   4013  CD2 LEU A 246       3.497  -1.376 -19.051  1.00 93.02           C  
ATOM   4014 HD21 LEU A 246       3.221  -1.560 -20.089  1.00 93.02           H  
ATOM   4015 HD22 LEU A 246       3.796  -0.332 -18.958  1.00 93.02           H  
ATOM   4016 HD23 LEU A 246       4.329  -2.024 -18.775  1.00 93.02           H  
ATOM   4017  N   ILE A 247      -1.103  -1.891 -16.793  1.00 90.50           N  
ATOM   4018  H   ILE A 247      -0.672  -1.987 -15.885  1.00 90.50           H  
ATOM   4019  CA  ILE A 247      -2.121  -0.857 -16.954  1.00 90.50           C  
ATOM   4020  HA  ILE A 247      -2.751  -1.112 -17.806  1.00 90.50           H  
ATOM   4021  C   ILE A 247      -1.407   0.461 -17.242  1.00 90.50           C  
ATOM   4022  CB  ILE A 247      -3.037  -0.732 -15.717  1.00 90.50           C  
ATOM   4023  HB  ILE A 247      -2.447  -0.326 -14.896  1.00 90.50           H  
ATOM   4024  O   ILE A 247      -0.739   1.027 -16.371  1.00 90.50           O  
ATOM   4025  CG1 ILE A 247      -3.606  -2.090 -15.247  1.00 90.50           C  
ATOM   4026 HG12 ILE A 247      -2.781  -2.728 -14.929  1.00 90.50           H  
ATOM   4027 HG13 ILE A 247      -4.129  -2.585 -16.065  1.00 90.50           H  
ATOM   4028  CG2 ILE A 247      -4.168   0.270 -16.035  1.00 90.50           C  
ATOM   4029 HG21 ILE A 247      -3.763   1.223 -16.374  1.00 90.50           H  
ATOM   4030 HG22 ILE A 247      -4.814  -0.134 -16.815  1.00 90.50           H  
ATOM   4031 HG23 ILE A 247      -4.767   0.474 -15.147  1.00 90.50           H  
ATOM   4032  CD1 ILE A 247      -4.561  -1.930 -14.054  1.00 90.50           C  
ATOM   4033 HD11 ILE A 247      -4.616  -2.848 -13.468  1.00 90.50           H  
ATOM   4034 HD12 ILE A 247      -5.559  -1.672 -14.407  1.00 90.50           H  
ATOM   4035 HD13 ILE A 247      -4.201  -1.145 -13.388  1.00 90.50           H  
ATOM   4036  N   HIS A 248      -1.587   0.984 -18.451  1.00 81.60           N  
ATOM   4037  H   HIS A 248      -2.135   0.473 -19.128  1.00 81.60           H  
ATOM   4038  CA  HIS A 248      -1.162   2.337 -18.784  1.00 81.60           C  
ATOM   4039  HA  HIS A 248      -0.171   2.515 -18.366  1.00 81.60           H  
ATOM   4040  C   HIS A 248      -2.122   3.339 -18.140  1.00 81.60           C  
ATOM   4041  CB  HIS A 248      -1.050   2.490 -20.305  1.00 81.60           C  
ATOM   4042  HB2 HIS A 248      -0.954   3.549 -20.548  1.00 81.60           H  
ATOM   4043  HB3 HIS A 248      -1.955   2.118 -20.784  1.00 81.60           H  
ATOM   4044  O   HIS A 248      -3.154   3.694 -18.699  1.00 81.60           O  
ATOM   4045  CG  HIS A 248       0.150   1.767 -20.858  1.00 81.60           C  
ATOM   4046  CD2 HIS A 248       0.193   0.490 -21.350  1.00 81.60           C  
ATOM   4047  HD2 HIS A 248      -0.640  -0.194 -21.422  1.00 81.60           H  
ATOM   4048  ND1 HIS A 248       1.429   2.270 -20.922  1.00 81.60           N  
ATOM   4049  HD1 HIS A 248       1.708   3.208 -20.672  1.00 81.60           H  
ATOM   4050  CE1 HIS A 248       2.221   1.325 -21.449  1.00 81.60           C  
ATOM   4051  HE1 HIS A 248       3.278   1.435 -21.644  1.00 81.60           H  
ATOM   4052  NE2 HIS A 248       1.515   0.220 -21.722  1.00 81.60           N  
ATOM   4053  N   GLN A 249      -1.798   3.773 -16.925  1.00 68.51           N  
ATOM   4054  H   GLN A 249      -0.973   3.397 -16.479  1.00 68.51           H  
ATOM   4055  CA  GLN A 249      -2.499   4.881 -16.288  1.00 68.51           C  
ATOM   4056  HA  GLN A 249      -3.568   4.798 -16.488  1.00 68.51           H  
ATOM   4057  C   GLN A 249      -1.999   6.181 -16.913  1.00 68.51           C  
ATOM   4058  CB  GLN A 249      -2.290   4.847 -14.769  1.00 68.51           C  
ATOM   4059  HB2 GLN A 249      -1.222   4.839 -14.547  1.00 68.51           H  
ATOM   4060  HB3 GLN A 249      -2.730   5.743 -14.331  1.00 68.51           H  
ATOM   4061  O   GLN A 249      -0.792   6.434 -16.937  1.00 68.51           O  
ATOM   4062  CG  GLN A 249      -2.961   3.610 -14.151  1.00 68.51           C  
ATOM   4063  HG2 GLN A 249      -4.021   3.624 -14.404  1.00 68.51           H  
ATOM   4064  HG3 GLN A 249      -2.523   2.702 -14.564  1.00 68.51           H  
ATOM   4065  CD  GLN A 249      -2.813   3.551 -12.635  1.00 68.51           C  
ATOM   4066  NE2 GLN A 249      -3.801   3.055 -11.923  1.00 68.51           N  
ATOM   4067 HE21 GLN A 249      -3.690   3.164 -10.926  1.00 68.51           H  
ATOM   4068 HE22 GLN A 249      -4.691   2.866 -12.363  1.00 68.51           H  
ATOM   4069  OE1 GLN A 249      -1.807   3.910 -12.054  1.00 68.51           O  
ATOM   4070  N   SER A 250      -2.909   7.000 -17.437  1.00 63.18           N  
ATOM   4071  H   SER A 250      -3.890   6.764 -17.409  1.00 63.18           H  
ATOM   4072  CA  SER A 250      -2.523   8.348 -17.835  1.00 63.18           C  
ATOM   4073  HA  SER A 250      -1.652   8.272 -18.486  1.00 63.18           H  
ATOM   4074  C   SER A 250      -2.127   9.153 -16.596  1.00 63.18           C  
ATOM   4075  CB  SER A 250      -3.625   9.040 -18.631  1.00 63.18           C  
ATOM   4076  HB2 SER A 250      -3.187   9.845 -19.222  1.00 63.18           H  
ATOM   4077  HB3 SER A 250      -4.104   8.332 -19.307  1.00 63.18           H  
ATOM   4078  O   SER A 250      -2.595   8.897 -15.483  1.00 63.18           O  
ATOM   4079  OG  SER A 250      -4.567   9.595 -17.757  1.00 63.18           O  
ATOM   4080  HG  SER A 250      -5.201  10.042 -18.323  1.00 63.18           H  
ATOM   4081  N   VAL A 251      -1.279  10.161 -16.793  1.00 55.46           N  
ATOM   4082  H   VAL A 251      -0.932  10.322 -17.728  1.00 55.46           H  
ATOM   4083  CA  VAL A 251      -0.853  11.074 -15.720  1.00 55.46           C  
ATOM   4084  HA  VAL A 251      -0.393  10.489 -14.923  1.00 55.46           H  
ATOM   4085  C   VAL A 251      -2.053  11.811 -15.104  1.00 55.46           C  
ATOM   4086  CB  VAL A 251       0.190  12.071 -16.268  1.00 55.46           C  
ATOM   4087  HB  VAL A 251      -0.277  12.683 -17.041  1.00 55.46           H  
ATOM   4088  O   VAL A 251      -2.018  12.180 -13.934  1.00 55.46           O  
ATOM   4089  CG1 VAL A 251       0.743  13.001 -15.182  1.00 55.46           C  
ATOM   4090 HG11 VAL A 251      -0.049  13.645 -14.799  1.00 55.46           H  
ATOM   4091 HG12 VAL A 251       1.156  12.415 -14.361  1.00 55.46           H  
ATOM   4092 HG13 VAL A 251       1.520  13.642 -15.599  1.00 55.46           H  
ATOM   4093  CG2 VAL A 251       1.389  11.337 -16.892  1.00 55.46           C  
ATOM   4094 HG21 VAL A 251       1.077  10.756 -17.760  1.00 55.46           H  
ATOM   4095 HG22 VAL A 251       2.130  12.062 -17.230  1.00 55.46           H  
ATOM   4096 HG23 VAL A 251       1.843  10.673 -16.157  1.00 55.46           H  
ATOM   4097  N   THR A 252      -3.129  11.992 -15.874  1.00 63.00           N  
ATOM   4098  H   THR A 252      -3.119  11.626 -16.816  1.00 63.00           H  
ATOM   4099  CA  THR A 252      -4.366  12.672 -15.468  1.00 63.00           C  
ATOM   4100  HA  THR A 252      -4.148  13.357 -14.649  1.00 63.00           H  
ATOM   4101  C   THR A 252      -5.454  11.716 -14.965  1.00 63.00           C  
ATOM   4102  CB  THR A 252      -4.911  13.499 -16.646  1.00 63.00           C  
ATOM   4103  HB  THR A 252      -5.852  13.969 -16.362  1.00 63.00           H  
ATOM   4104  O   THR A 252      -6.509  12.174 -14.538  1.00 63.00           O  
ATOM   4105  CG2 THR A 252      -3.930  14.586 -17.090  1.00 63.00           C  
ATOM   4106 HG21 THR A 252      -4.391  15.193 -17.870  1.00 63.00           H  
ATOM   4107 HG22 THR A 252      -3.686  15.228 -16.244  1.00 63.00           H  
ATOM   4108 HG23 THR A 252      -3.016  14.143 -17.486  1.00 63.00           H  
ATOM   4109  OG1 THR A 252      -5.122  12.645 -17.748  1.00 63.00           O  
ATOM   4110  HG1 THR A 252      -5.309  13.182 -18.521  1.00 63.00           H  
ATOM   4111  N   GLY A 253      -5.250  10.395 -15.039  1.00 55.49           N  
ATOM   4112  H   GLY A 253      -4.366  10.071 -15.403  1.00 55.49           H  
ATOM   4113  CA  GLY A 253      -6.296   9.385 -14.825  1.00 55.49           C  
ATOM   4114  HA2 GLY A 253      -6.814   9.604 -13.892  1.00 55.49           H  
ATOM   4115  HA3 GLY A 253      -5.823   8.407 -14.738  1.00 55.49           H  
ATOM   4116  C   GLY A 253      -7.351   9.304 -15.942  1.00 55.49           C  
ATOM   4117  O   GLY A 253      -8.167   8.385 -15.941  1.00 55.49           O  
ATOM   4118  N   LEU A 254      -7.326  10.224 -16.909  1.00 48.92           N  
ATOM   4119  H   LEU A 254      -6.616  10.940 -16.847  1.00 48.92           H  
ATOM   4120  CA  LEU A 254      -8.165  10.236 -18.105  1.00 48.92           C  
ATOM   4121  HA  LEU A 254      -9.030   9.587 -17.966  1.00 48.92           H  
ATOM   4122  C   LEU A 254      -7.344   9.708 -19.283  1.00 48.92           C  
ATOM   4123  CB  LEU A 254      -8.646  11.678 -18.357  1.00 48.92           C  
ATOM   4124  HB2 LEU A 254      -7.770  12.312 -18.495  1.00 48.92           H  
ATOM   4125  HB3 LEU A 254      -9.214  11.704 -19.287  1.00 48.92           H  
ATOM   4126  O   LEU A 254      -6.292  10.269 -19.587  1.00 48.92           O  
ATOM   4127  CG  LEU A 254      -9.507  12.271 -17.225  1.00 48.92           C  
ATOM   4128  HG  LEU A 254      -9.005  12.145 -16.266  1.00 48.92           H  
ATOM   4129  CD1 LEU A 254      -9.707  13.770 -17.449  1.00 48.92           C  
ATOM   4130 HD11 LEU A 254     -10.210  13.941 -18.401  1.00 48.92           H  
ATOM   4131 HD12 LEU A 254      -8.738  14.269 -17.463  1.00 48.92           H  
ATOM   4132 HD13 LEU A 254     -10.305  14.188 -16.640  1.00 48.92           H  
ATOM   4133  CD2 LEU A 254     -10.881  11.601 -17.155  1.00 48.92           C  
ATOM   4134 HD21 LEU A 254     -11.481  12.077 -16.379  1.00 48.92           H  
ATOM   4135 HD22 LEU A 254     -10.766  10.547 -16.902  1.00 48.92           H  
ATOM   4136 HD23 LEU A 254     -11.391  11.693 -18.114  1.00 48.92           H  
ATOM   4137  N   TYR A 255      -7.776   8.627 -19.934  1.00 45.73           N  
ATOM   4138  H   TYR A 255      -8.659   8.215 -19.671  1.00 45.73           H  
ATOM   4139  CA  TYR A 255      -7.202   8.267 -21.232  1.00 45.73           C  
ATOM   4140  HA  TYR A 255      -6.124   8.140 -21.138  1.00 45.73           H  
ATOM   4141  C   TYR A 255      -7.466   9.429 -22.195  1.00 45.73           C  
ATOM   4142  CB  TYR A 255      -7.807   6.952 -21.761  1.00 45.73           C  
ATOM   4143  HB2 TYR A 255      -8.000   7.062 -22.828  1.00 45.73           H  
ATOM   4144  HB3 TYR A 255      -8.775   6.772 -21.293  1.00 45.73           H  
ATOM   4145  O   TYR A 255      -8.622   9.741 -22.473  1.00 45.73           O  
ATOM   4146  CG  TYR A 255      -6.923   5.731 -21.585  1.00 45.73           C  
ATOM   4147  CD1 TYR A 255      -6.057   5.347 -22.628  1.00 45.73           C  
ATOM   4148  HD1 TYR A 255      -6.014   5.936 -23.533  1.00 45.73           H  
ATOM   4149  CD2 TYR A 255      -6.975   4.969 -20.401  1.00 45.73           C  
ATOM   4150  HD2 TYR A 255      -7.633   5.268 -19.599  1.00 45.73           H  
ATOM   4151  CE1 TYR A 255      -5.263   4.191 -22.503  1.00 45.73           C  
ATOM   4152  HE1 TYR A 255      -4.616   3.898 -23.317  1.00 45.73           H  
ATOM   4153  CE2 TYR A 255      -6.178   3.813 -20.270  1.00 45.73           C  
ATOM   4154  HE2 TYR A 255      -6.208   3.219 -19.369  1.00 45.73           H  
ATOM   4155  OH  TYR A 255      -4.597   2.276 -21.224  1.00 45.73           O  
ATOM   4156  HH  TYR A 255      -4.100   2.127 -22.032  1.00 45.73           H  
ATOM   4157  CZ  TYR A 255      -5.330   3.416 -21.325  1.00 45.73           C  
ATOM   4158  N   GLU A 256      -6.409  10.072 -22.686  1.00 43.80           N  
ATOM   4159  H   GLU A 256      -5.481   9.815 -22.381  1.00 43.80           H  
ATOM   4160  CA  GLU A 256      -6.509  10.825 -23.931  1.00 43.80           C  
ATOM   4161  HA  GLU A 256      -7.432  11.404 -23.950  1.00 43.80           H  
ATOM   4162  C   GLU A 256      -6.580   9.775 -25.045  1.00 43.80           C  
ATOM   4163  CB  GLU A 256      -5.335  11.810 -24.091  1.00 43.80           C  
ATOM   4164  HB2 GLU A 256      -5.364  12.213 -25.104  1.00 43.80           H  
ATOM   4165  HB3 GLU A 256      -4.392  11.282 -23.947  1.00 43.80           H  
ATOM   4166  O   GLU A 256      -5.631   9.017 -25.255  1.00 43.80           O  
ATOM   4167  CG  GLU A 256      -5.437  12.977 -23.089  1.00 43.80           C  
ATOM   4168  HG2 GLU A 256      -6.410  13.453 -23.212  1.00 43.80           H  
ATOM   4169  HG3 GLU A 256      -5.392  12.573 -22.078  1.00 43.80           H  
ATOM   4170  CD  GLU A 256      -4.340  14.048 -23.240  1.00 43.80           C  
ATOM   4171  OE1 GLU A 256      -4.324  14.961 -22.381  1.00 43.80           O  
ATOM   4172  OE2 GLU A 256      -3.501  13.943 -24.163  1.00 43.80           O  
ATOM   4173  N   THR A 257      -7.761   9.643 -25.647  1.00 43.10           N  
ATOM   4174  H   THR A 257      -8.508  10.264 -25.372  1.00 43.10           H  
ATOM   4175  CA  THR A 257      -7.973   8.919 -26.908  1.00 43.10           C  
ATOM   4176  HA  THR A 257      -7.360   8.018 -26.937  1.00 43.10           H  
ATOM   4177  C   THR A 257      -7.546   9.776 -28.081  1.00 43.10           C  
ATOM   4178  CB  THR A 257      -9.440   8.554 -27.117  1.00 43.10           C  
ATOM   4179  HB  THR A 257      -9.572   8.173 -28.129  1.00 43.10           H  
ATOM   4180  O   THR A 257      -7.931  10.969 -28.060  1.00 43.10           O  
ATOM   4181  CG2 THR A 257      -9.922   7.492 -26.130  1.00 43.10           C  
ATOM   4182 HG21 THR A 257     -10.964   7.253 -26.341  1.00 43.10           H  
ATOM   4183 HG22 THR A 257      -9.836   7.867 -25.110  1.00 43.10           H  
ATOM   4184 HG23 THR A 257      -9.315   6.593 -26.239  1.00 43.10           H  
ATOM   4185  OG1 THR A 257     -10.202   9.726 -26.959  1.00 43.10           O  
ATOM   4186  HG1 THR A 257      -9.656  10.399 -27.372  1.00 43.10           H  
ATOM   4187  OXT THR A 257      -6.946   9.189 -29.001  1.00 43.10           O  
TER    4188      THR A 257                                                       
END   
