# Supplementary material for: Computational design of novel Cas9 PAM-interacting domains using evolution-based modelling and structural quality assessment
Source: PLoS Comput Biol. 2023 Nov 17;19(11):e1011621. doi: 10.1371/journal.pcbi.1011621 (PMC10729993; doi:10.1371/journal.pcbi.1011621)
Supplement: S1 File — This file contains the experimentally tested sequences in a zip format. It includes Fasta files, AlphaFold Prediction with PDB file, pLDDT, and more. (ZIP) [file pcbi.1011621.s001.zip › pdb/dgfx_24_relaxed_rank_1_model_3.pdb]

ATOM      1  N   THR A   1       2.241  15.321 -21.372  1.00 42.88           N  
ATOM      2  H   THR A   1       1.739  14.506 -21.049  1.00 42.88           H  
ATOM      3  H2  THR A   1       1.978  15.557 -22.319  1.00 42.88           H  
ATOM      4  H3  THR A   1       1.996  16.107 -20.788  1.00 42.88           H  
ATOM      5  CA  THR A   1       3.707  15.143 -21.268  1.00 42.88           C  
ATOM      6  HA  THR A   1       4.045  14.330 -21.911  1.00 42.88           H  
ATOM      7  C   THR A   1       4.022  14.788 -19.827  1.00 42.88           C  
ATOM      8  CB  THR A   1       4.416  16.437 -21.685  1.00 42.88           C  
ATOM      9  HB  THR A   1       5.401  16.500 -21.223  1.00 42.88           H  
ATOM     10  O   THR A   1       3.655  15.545 -18.945  1.00 42.88           O  
ATOM     11  CG2 THR A   1       4.546  16.505 -23.206  1.00 42.88           C  
ATOM     12 HG21 THR A   1       5.071  17.420 -23.479  1.00 42.88           H  
ATOM     13 HG22 THR A   1       3.566  16.512 -23.682  1.00 42.88           H  
ATOM     14 HG23 THR A   1       5.126  15.658 -23.570  1.00 42.88           H  
ATOM     15  OG1 THR A   1       3.615  17.528 -21.309  1.00 42.88           O  
ATOM     16  HG1 THR A   1       4.173  18.301 -21.197  1.00 42.88           H  
ATOM     17  N   GLY A   2       4.540  13.586 -19.555  1.00 58.74           N  
ATOM     18  H   GLY A   2       4.905  13.011 -20.301  1.00 58.74           H  
ATOM     19  CA  GLY A   2       4.852  13.161 -18.183  1.00 58.74           C  
ATOM     20  HA2 GLY A   2       4.077  13.507 -17.498  1.00 58.74           H  
ATOM     21  HA3 GLY A   2       4.898  12.073 -18.125  1.00 58.74           H  
ATOM     22  C   GLY A   2       6.200  13.720 -17.735  1.00 58.74           C  
ATOM     23  O   GLY A   2       7.150  13.687 -18.513  1.00 58.74           O  
ATOM     24  N   GLU A   3       6.269  14.231 -16.513  1.00 73.15           N  
ATOM     25  H   GLU A   3       5.434  14.265 -15.946  1.00 73.15           H  
ATOM     26  CA  GLU A   3       7.479  14.770 -15.888  1.00 73.15           C  
ATOM     27  HA  GLU A   3       7.819  15.644 -16.445  1.00 73.15           H  
ATOM     28  C   GLU A   3       8.598  13.707 -15.847  1.00 73.15           C  
ATOM     29  CB  GLU A   3       7.064  15.217 -14.480  1.00 73.15           C  
ATOM     30  HB2 GLU A   3       6.928  14.322 -13.873  1.00 73.15           H  
ATOM     31  HB3 GLU A   3       6.101  15.723 -14.549  1.00 73.15           H  
ATOM     32  O   GLU A   3       8.402  12.608 -15.320  1.00 73.15           O  
ATOM     33  CG  GLU A   3       8.032  16.171 -13.774  1.00 73.15           C  
ATOM     34  HG2 GLU A   3       9.037  15.763 -13.881  1.00 73.15           H  
ATOM     35  HG3 GLU A   3       8.005  17.138 -14.276  1.00 73.15           H  
ATOM     36  CD  GLU A   3       7.647  16.322 -12.285  1.00 73.15           C  
ATOM     37  OE1 GLU A   3       8.523  16.647 -11.457  1.00 73.15           O  
ATOM     38  OE2 GLU A   3       6.504  15.959 -11.927  1.00 73.15           O  
ATOM     39  N   PHE A   4       9.769  13.998 -16.428  1.00 80.61           N  
ATOM     40  H   PHE A   4       9.874  14.905 -16.859  1.00 80.61           H  
ATOM     41  CA  PHE A   4      10.869  13.027 -16.579  1.00 80.61           C  
ATOM     42  HA  PHE A   4      10.463  12.096 -16.975  1.00 80.61           H  
ATOM     43  C   PHE A   4      11.581  12.679 -15.265  1.00 80.61           C  
ATOM     44  CB  PHE A   4      11.903  13.572 -17.575  1.00 80.61           C  
ATOM     45  HB2 PHE A   4      12.243  14.550 -17.237  1.00 80.61           H  
ATOM     46  HB3 PHE A   4      12.771  12.913 -17.570  1.00 80.61           H  
ATOM     47  O   PHE A   4      12.180  11.608 -15.144  1.00 80.61           O  
ATOM     48  CG  PHE A   4      11.411  13.667 -19.004  1.00 80.61           C  
ATOM     49  CD1 PHE A   4      11.255  12.497 -19.767  1.00 80.61           C  
ATOM     50  HD1 PHE A   4      11.506  11.542 -19.329  1.00 80.61           H  
ATOM     51  CD2 PHE A   4      11.150  14.919 -19.590  1.00 80.61           C  
ATOM     52  HD2 PHE A   4      11.283  15.826 -19.017  1.00 80.61           H  
ATOM     53  CE1 PHE A   4      10.840  12.573 -21.108  1.00 80.61           C  
ATOM     54  HE1 PHE A   4      10.766  11.679 -21.709  1.00 80.61           H  
ATOM     55  CE2 PHE A   4      10.729  14.996 -20.929  1.00 80.61           C  
ATOM     56  HE2 PHE A   4      10.542  15.961 -21.377  1.00 80.61           H  
ATOM     57  CZ  PHE A   4      10.573  13.824 -21.688  1.00 80.61           C  
ATOM     58  HZ  PHE A   4      10.276  13.891 -22.725  1.00 80.61           H  
ATOM     59  N   SER A   5      11.525  13.577 -14.290  1.00 80.88           N  
ATOM     60  H   SER A   5      10.988  14.419 -14.444  1.00 80.88           H  
ATOM     61  CA  SER A   5      12.179  13.481 -12.987  1.00 80.88           C  
ATOM     62  HA  SER A   5      12.200  12.446 -12.644  1.00 80.88           H  
ATOM     63  C   SER A   5      11.409  14.316 -11.990  1.00 80.88           C  
ATOM     64  CB  SER A   5      13.598  14.052 -13.059  1.00 80.88           C  
ATOM     65  HB2 SER A   5      14.045  14.036 -12.065  1.00 80.88           H  
ATOM     66  HB3 SER A   5      14.196  13.428 -13.723  1.00 80.88           H  
ATOM     67  O   SER A   5      10.901  15.350 -12.395  1.00 80.88           O  
ATOM     68  OG  SER A   5      13.604  15.380 -13.553  1.00 80.88           O  
ATOM     69  HG  SER A   5      12.877  15.865 -13.156  1.00 80.88           H  
ATOM     70  N   LYS A   6      11.415  13.953 -10.707  1.00 77.50           N  
ATOM     71  H   LYS A   6      11.933  13.127 -10.441  1.00 77.50           H  
ATOM     72  CA  LYS A   6      10.797  14.794  -9.676  1.00 77.50           C  
ATOM     73  HA  LYS A   6       9.741  14.920  -9.914  1.00 77.50           H  
ATOM     74  C   LYS A   6      11.429  16.190  -9.661  1.00 77.50           C  
ATOM     75  CB  LYS A   6      10.950  14.159  -8.297  1.00 77.50           C  
ATOM     76  HB2 LYS A   6      12.014  14.087  -8.071  1.00 77.50           H  
ATOM     77  HB3 LYS A   6      10.491  14.825  -7.567  1.00 77.50           H  
ATOM     78  O   LYS A   6      12.628  16.317  -9.418  1.00 77.50           O  
ATOM     79  CG  LYS A   6      10.322  12.767  -8.167  1.00 77.50           C  
ATOM     80  HG2 LYS A   6       9.270  12.790  -8.452  1.00 77.50           H  
ATOM     81  HG3 LYS A   6      10.863  12.064  -8.800  1.00 77.50           H  
ATOM     82  CD  LYS A   6      10.460  12.368  -6.700  1.00 77.50           C  
ATOM     83  HD2 LYS A   6       9.696  12.871  -6.107  1.00 77.50           H  
ATOM     84  HD3 LYS A   6      11.432  12.720  -6.355  1.00 77.50           H  
ATOM     85  CE  LYS A   6      10.389  10.862  -6.491  1.00 77.50           C  
ATOM     86  HE2 LYS A   6       9.349  10.542  -6.434  1.00 77.50           H  
ATOM     87  HE3 LYS A   6      10.865  10.382  -7.346  1.00 77.50           H  
ATOM     88  NZ  LYS A   6      11.152  10.540  -5.266  1.00 77.50           N  
ATOM     89  HZ1 LYS A   6      12.055  10.988  -5.333  1.00 77.50           H  
ATOM     90  HZ2 LYS A   6      11.312   9.547  -5.173  1.00 77.50           H  
ATOM     91  HZ3 LYS A   6      10.719  10.939  -4.445  1.00 77.50           H  
ATOM     92  N   GLU A   7      10.611  17.219  -9.831  1.00 76.48           N  
ATOM     93  H   GLU A   7       9.705  16.997 -10.218  1.00 76.48           H  
ATOM     94  CA  GLU A   7      10.992  18.630  -9.957  1.00 76.48           C  
ATOM     95  HA  GLU A   7      11.709  18.732 -10.772  1.00 76.48           H  
ATOM     96  C   GLU A   7      11.657  19.221  -8.709  1.00 76.48           C  
ATOM     97  CB  GLU A   7       9.736  19.442 -10.315  1.00 76.48           C  
ATOM     98  HB2 GLU A   7       8.860  18.980  -9.859  1.00 76.48           H  
ATOM     99  HB3 GLU A   7       9.828  20.450  -9.909  1.00 76.48           H  
ATOM    100  O   GLU A   7      12.249  20.299  -8.772  1.00 76.48           O  
ATOM    101  CG  GLU A   7       9.546  19.566 -11.835  1.00 76.48           C  
ATOM    102  HG2 GLU A   7       9.699  18.603 -12.322  1.00 76.48           H  
ATOM    103  HG3 GLU A   7      10.326  20.226 -12.215  1.00 76.48           H  
ATOM    104  CD  GLU A   7       8.176  20.149 -12.215  1.00 76.48           C  
ATOM    105  OE1 GLU A   7       7.761  19.929 -13.378  1.00 76.48           O  
ATOM    106  OE2 GLU A   7       7.606  20.894 -11.384  1.00 76.48           O  
ATOM    107  N   SER A   8      11.620  18.518  -7.574  1.00 81.38           N  
ATOM    108  H   SER A   8      11.173  17.613  -7.607  1.00 81.38           H  
ATOM    109  CA  SER A   8      12.362  18.917  -6.379  1.00 81.38           C  
ATOM    110  HA  SER A   8      12.017  19.903  -6.069  1.00 81.38           H  
ATOM    111  C   SER A   8      13.862  19.003  -6.678  1.00 81.38           C  
ATOM    112  CB  SER A   8      12.106  17.943  -5.231  1.00 81.38           C  
ATOM    113  HB2 SER A   8      12.682  18.250  -4.358  1.00 81.38           H  
ATOM    114  HB3 SER A   8      12.418  16.940  -5.525  1.00 81.38           H  
ATOM    115  O   SER A   8      14.539  17.990  -6.871  1.00 81.38           O  
ATOM    116  OG  SER A   8      10.730  17.935  -4.905  1.00 81.38           O  
ATOM    117  HG  SER A   8      10.262  18.458  -5.560  1.00 81.38           H  
ATOM    118  N   ILE A   9      14.380  20.233  -6.690  1.00 80.78           N  
ATOM    119  H   ILE A   9      13.742  21.013  -6.623  1.00 80.78           H  
ATOM    120  CA  ILE A   9      15.805  20.513  -6.850  1.00 80.78           C  
ATOM    121  HA  ILE A   9      16.212  19.821  -7.588  1.00 80.78           H  
ATOM    122  C   ILE A   9      16.486  20.252  -5.513  1.00 80.78           C  
ATOM    123  CB  ILE A   9      16.059  21.950  -7.356  1.00 80.78           C  
ATOM    124  HB  ILE A   9      15.656  22.653  -6.626  1.00 80.78           H  
ATOM    125  O   ILE A   9      16.229  20.935  -4.521  1.00 80.78           O  
ATOM    126  CG1 ILE A   9      15.351  22.186  -8.710  1.00 80.78           C  
ATOM    127 HG12 ILE A   9      14.295  21.931  -8.617  1.00 80.78           H  
ATOM    128 HG13 ILE A   9      15.785  21.535  -9.469  1.00 80.78           H  
ATOM    129  CG2 ILE A   9      17.578  22.195  -7.489  1.00 80.78           C  
ATOM    130 HG21 ILE A   9      17.774  23.215  -7.820  1.00 80.78           H  
ATOM    131 HG22 ILE A   9      18.010  21.485  -8.195  1.00 80.78           H  
ATOM    132 HG23 ILE A   9      18.069  22.072  -6.524  1.00 80.78           H  
ATOM    133  CD1 ILE A   9      15.402  23.638  -9.201  1.00 80.78           C  
ATOM    134 HD11 ILE A   9      15.011  24.303  -8.431  1.00 80.78           H  
ATOM    135 HD12 ILE A   9      14.786  23.733 -10.095  1.00 80.78           H  
ATOM    136 HD13 ILE A   9      16.423  23.925  -9.450  1.00 80.78           H  
ATOM    137  N   LEU A  10      17.378  19.270  -5.496  1.00 83.42           N  
ATOM    138  H   LEU A  10      17.556  18.767  -6.354  1.00 83.42           H  
ATOM    139  CA  LEU A  10      18.207  18.976  -4.343  1.00 83.42           C  
ATOM    140  HA  LEU A  10      17.683  19.325  -3.453  1.00 83.42           H  
ATOM    141  C   LEU A  10      19.537  19.735  -4.425  1.00 83.42           C  
ATOM    142  CB  LEU A  10      18.411  17.462  -4.217  1.00 83.42           C  
ATOM    143  HB2 LEU A  10      19.119  17.274  -3.410  1.00 83.42           H  
ATOM    144  HB3 LEU A  10      18.855  17.107  -5.147  1.00 83.42           H  
ATOM    145  O   LEU A  10      20.086  19.914  -5.519  1.00 83.42           O  
ATOM    146  CG  LEU A  10      17.127  16.657  -3.952  1.00 83.42           C  
ATOM    147  HG  LEU A  10      16.487  16.689  -4.834  1.00 83.42           H  
ATOM    148  CD1 LEU A  10      17.523  15.209  -3.674  1.00 83.42           C  
ATOM    149 HD11 LEU A  10      16.626  14.610  -3.515  1.00 83.42           H  
ATOM    150 HD12 LEU A  10      18.149  15.150  -2.783  1.00 83.42           H  
ATOM    151 HD13 LEU A  10      18.065  14.798  -4.525  1.00 83.42           H  
ATOM    152  CD2 LEU A  10      16.335  17.156  -2.739  1.00 83.42           C  
ATOM    153 HD21 LEU A  10      15.909  18.136  -2.954  1.00 83.42           H  
ATOM    154 HD22 LEU A  10      16.978  17.216  -1.862  1.00 83.42           H  
ATOM    155 HD23 LEU A  10      15.507  16.475  -2.540  1.00 83.42           H  
ATOM    156  N   PRO A  11      20.083  20.169  -3.274  1.00 84.48           N  
ATOM    157  CA  PRO A  11      21.379  20.828  -3.229  1.00 84.48           C  
ATOM    158  HA  PRO A  11      21.370  21.703  -3.880  1.00 84.48           H  
ATOM    159  C   PRO A  11      22.497  19.883  -3.683  1.00 84.48           C  
ATOM    160  CB  PRO A  11      21.554  21.275  -1.773  1.00 84.48           C  
ATOM    161  HB2 PRO A  11      22.599  21.288  -1.462  1.00 84.48           H  
ATOM    162  HB3 PRO A  11      21.108  22.261  -1.640  1.00 84.48           H  
ATOM    163  O   PRO A  11      22.348  18.657  -3.680  1.00 84.48           O  
ATOM    164  CG  PRO A  11      20.744  20.243  -0.990  1.00 84.48           C  
ATOM    165  HG2 PRO A  11      20.412  20.631  -0.028  1.00 84.48           H  
ATOM    166  HG3 PRO A  11      21.334  19.335  -0.859  1.00 84.48           H  
ATOM    167  CD  PRO A  11      19.570  19.962  -1.924  1.00 84.48           C  
ATOM    168  HD2 PRO A  11      18.766  20.673  -1.732  1.00 84.48           H  
ATOM    169  HD3 PRO A  11      19.214  18.943  -1.775  1.00 84.48           H  
ATOM    170  N   LYS A  12      23.649  20.464  -4.041  1.00 83.13           N  
ATOM    171  H   LYS A  12      23.697  21.472  -4.028  1.00 83.13           H  
ATOM    172  CA  LYS A  12      24.844  19.705  -4.426  1.00 83.13           C  
ATOM    173  HA  LYS A  12      24.615  19.171  -5.348  1.00 83.13           H  
ATOM    174  C   LYS A  12      25.183  18.653  -3.368  1.00 83.13           C  
ATOM    175  CB  LYS A  12      26.022  20.651  -4.726  1.00 83.13           C  
ATOM    176  HB2 LYS A  12      25.695  21.410  -5.436  1.00 83.13           H  
ATOM    177  HB3 LYS A  12      26.805  20.064  -5.206  1.00 83.13           H  
ATOM    178  O   LYS A  12      25.293  18.950  -2.177  1.00 83.13           O  
ATOM    179  CG  LYS A  12      26.627  21.341  -3.490  1.00 83.13           C  
ATOM    180  HG2 LYS A  12      27.019  20.589  -2.805  1.00 83.13           H  
ATOM    181  HG3 LYS A  12      25.856  21.921  -2.982  1.00 83.13           H  
ATOM    182  CD  LYS A  12      27.792  22.261  -3.863  1.00 83.13           C  
ATOM    183  HD2 LYS A  12      28.549  21.684  -4.394  1.00 83.13           H  
ATOM    184  HD3 LYS A  12      27.429  23.056  -4.514  1.00 83.13           H  
ATOM    185  CE  LYS A  12      28.389  22.857  -2.581  1.00 83.13           C  
ATOM    186  HE2 LYS A  12      27.609  23.413  -2.061  1.00 83.13           H  
ATOM    187  HE3 LYS A  12      28.704  22.041  -1.932  1.00 83.13           H  
ATOM    188  NZ  LYS A  12      29.539  23.749  -2.873  1.00 83.13           N  
ATOM    189  HZ1 LYS A  12      30.277  23.239  -3.338  1.00 83.13           H  
ATOM    190  HZ2 LYS A  12      29.254  24.508  -3.475  1.00 83.13           H  
ATOM    191  HZ3 LYS A  12      29.912  24.145  -2.022  1.00 83.13           H  
ATOM    192  N   ARG A  13      25.370  17.412  -3.803  1.00 79.07           N  
ATOM    193  H   ARG A  13      25.226  17.224  -4.785  1.00 79.07           H  
ATOM    194  CA  ARG A  13      25.872  16.328  -2.958  1.00 79.07           C  
ATOM    195  HA  ARG A  13      26.569  16.761  -2.240  1.00 79.07           H  
ATOM    196  C   ARG A  13      26.634  15.347  -3.828  1.00 79.07           C  
ATOM    197  CB  ARG A  13      24.702  15.672  -2.197  1.00 79.07           C  
ATOM    198  HB2 ARG A  13      24.021  16.452  -1.857  1.00 79.07           H  
ATOM    199  HB3 ARG A  13      24.152  15.010  -2.865  1.00 79.07           H  
ATOM    200  O   ARG A  13      26.336  15.206  -5.010  1.00 79.07           O  
ATOM    201  CG  ARG A  13      25.187  14.896  -0.961  1.00 79.07           C  
ATOM    202  HG2 ARG A  13      25.803  14.053  -1.274  1.00 79.07           H  
ATOM    203  HG3 ARG A  13      25.784  15.562  -0.338  1.00 79.07           H  
ATOM    204  CD  ARG A  13      24.011  14.368  -0.134  1.00 79.07           C  
ATOM    205  HD2 ARG A  13      23.371  15.207   0.137  1.00 79.07           H  
ATOM    206  HD3 ARG A  13      23.438  13.673  -0.748  1.00 79.07           H  
ATOM    207  NE  ARG A  13      24.480  13.691   1.092  1.00 79.07           N  
ATOM    208  HE  ARG A  13      25.465  13.762   1.304  1.00 79.07           H  
ATOM    209  NH1 ARG A  13      22.446  12.901   1.804  1.00 79.07           N  
ATOM    210 HH11 ARG A  13      21.883  12.452   2.512  1.00 79.07           H  
ATOM    211 HH12 ARG A  13      22.010  13.338   1.005  1.00 79.07           H  
ATOM    212  NH2 ARG A  13      24.269  12.517   3.035  1.00 79.07           N  
ATOM    213 HH21 ARG A  13      23.695  12.044   3.718  1.00 79.07           H  
ATOM    214 HH22 ARG A  13      25.256  12.626   3.217  1.00 79.07           H  
ATOM    215  CZ  ARG A  13      23.733  13.040   1.967  1.00 79.07           C  
ATOM    216  N   ASN A  14      27.593  14.646  -3.233  1.00 76.63           N  
ATOM    217  H   ASN A  14      27.813  14.837  -2.265  1.00 76.63           H  
ATOM    218  CA  ASN A  14      28.290  13.552  -3.898  1.00 76.63           C  
ATOM    219  HA  ASN A  14      28.555  13.880  -4.903  1.00 76.63           H  
ATOM    220  C   ASN A  14      27.343  12.343  -4.037  1.00 76.63           C  
ATOM    221  CB  ASN A  14      29.591  13.253  -3.132  1.00 76.63           C  
ATOM    222  HB2 ASN A  14      29.368  12.735  -2.199  1.00 76.63           H  
ATOM    223  HB3 ASN A  14      30.106  14.185  -2.900  1.00 76.63           H  
ATOM    224  O   ASN A  14      27.368  11.422  -3.226  1.00 76.63           O  
ATOM    225  CG  ASN A  14      30.552  12.410  -3.954  1.00 76.63           C  
ATOM    226  ND2 ASN A  14      31.547  11.831  -3.324  1.00 76.63           N  
ATOM    227 HD21 ASN A  14      31.661  11.922  -2.325  1.00 76.63           H  
ATOM    228 HD22 ASN A  14      32.183  11.284  -3.886  1.00 76.63           H  
ATOM    229  OD1 ASN A  14      30.447  12.297  -5.167  1.00 76.63           O  
ATOM    230  N   SER A  15      26.424  12.418  -4.998  1.00 75.77           N  
ATOM    231  H   SER A  15      26.409  13.249  -5.571  1.00 75.77           H  
ATOM    232  CA  SER A  15      25.411  11.406  -5.287  1.00 75.77           C  
ATOM    233  HA  SER A  15      25.713  10.443  -4.876  1.00 75.77           H  
ATOM    234  C   SER A  15      25.256  11.283  -6.793  1.00 75.77           C  
ATOM    235  CB  SER A  15      24.068  11.811  -4.671  1.00 75.77           C  
ATOM    236  HB2 SER A  15      23.799  12.804  -5.031  1.00 75.77           H  
ATOM    237  HB3 SER A  15      24.164  11.846  -3.586  1.00 75.77           H  
ATOM    238  O   SER A  15      24.863  12.243  -7.452  1.00 75.77           O  
ATOM    239  OG  SER A  15      23.047  10.894  -5.026  1.00 75.77           O  
ATOM    240  HG  SER A  15      22.248  11.401  -5.184  1.00 75.77           H  
ATOM    241  N   ASP A  16      25.485  10.085  -7.321  1.00 72.21           N  
ATOM    242  H   ASP A  16      25.902   9.363  -6.752  1.00 72.21           H  
ATOM    243  CA  ASP A  16      25.272   9.780  -8.742  1.00 72.21           C  
ATOM    244  HA  ASP A  16      25.672  10.600  -9.339  1.00 72.21           H  
ATOM    245  C   ASP A  16      23.777   9.653  -9.099  1.00 72.21           C  
ATOM    246  CB  ASP A  16      26.056   8.512  -9.114  1.00 72.21           C  
ATOM    247  HB2 ASP A  16      25.965   8.339 -10.187  1.00 72.21           H  
ATOM    248  HB3 ASP A  16      25.610   7.662  -8.597  1.00 72.21           H  
ATOM    249  O   ASP A  16      23.423   9.392 -10.244  1.00 72.21           O  
ATOM    250  CG  ASP A  16      27.547   8.599  -8.760  1.00 72.21           C  
ATOM    251  OD1 ASP A  16      28.166   9.678  -8.943  1.00 72.21           O  
ATOM    252  OD2 ASP A  16      28.058   7.604  -8.210  1.00 72.21           O  
ATOM    253  N   LYS A  17      22.876   9.827  -8.118  1.00 73.88           N  
ATOM    254  H   LYS A  17      23.236  10.044  -7.199  1.00 73.88           H  
ATOM    255  CA  LYS A  17      21.419   9.784  -8.324  1.00 73.88           C  
ATOM    256  HA  LYS A  17      21.199   9.071  -9.119  1.00 73.88           H  
ATOM    257  C   LYS A  17      20.830  11.110  -8.801  1.00 73.88           C  
ATOM    258  CB  LYS A  17      20.698   9.338  -7.045  1.00 73.88           C  
ATOM    259  HB2 LYS A  17      20.868  10.070  -6.255  1.00 73.88           H  
ATOM    260  HB3 LYS A  17      19.628   9.313  -7.249  1.00 73.88           H  
ATOM    261  O   LYS A  17      19.713  11.109  -9.308  1.00 73.88           O  
ATOM    262  CG  LYS A  17      21.139   7.949  -6.572  1.00 73.88           C  
ATOM    263  HG2 LYS A  17      22.194   7.968  -6.298  1.00 73.88           H  
ATOM    264  HG3 LYS A  17      20.993   7.232  -7.380  1.00 73.88           H  
ATOM    265  CD  LYS A  17      20.313   7.521  -5.356  1.00 73.88           C  
ATOM    266  HD2 LYS A  17      20.482   8.226  -4.542  1.00 73.88           H  
ATOM    267  HD3 LYS A  17      19.256   7.526  -5.624  1.00 73.88           H  
ATOM    268  CE  LYS A  17      20.737   6.114  -4.933  1.00 73.88           C  
ATOM    269  HE2 LYS A  17      20.603   5.444  -5.784  1.00 73.88           H  
ATOM    270  HE3 LYS A  17      21.799   6.129  -4.690  1.00 73.88           H  
ATOM    271  NZ  LYS A  17      19.943   5.639  -3.776  1.00 73.88           N  
ATOM    272  HZ1 LYS A  17      20.075   6.257  -2.988  1.00 73.88           H  
ATOM    273  HZ2 LYS A  17      18.962   5.621  -4.017  1.00 73.88           H  
ATOM    274  HZ3 LYS A  17      20.231   4.706  -3.516  1.00 73.88           H  
ATOM    275  N   LEU A  18      21.546  12.218  -8.596  1.00 81.80           N  
ATOM    276  H   LEU A  18      22.511  12.121  -8.316  1.00 81.80           H  
ATOM    277  CA  LEU A  18      21.067  13.540  -8.987  1.00 81.80           C  
ATOM    278  HA  LEU A  18      20.034  13.653  -8.657  1.00 81.80           H  
ATOM    279  C   LEU A  18      21.078  13.670 -10.508  1.00 81.80           C  
ATOM    280  CB  LEU A  18      21.935  14.639  -8.356  1.00 81.80           C  
ATOM    281  HB2 LEU A  18      21.659  15.589  -8.814  1.00 81.80           H  
ATOM    282  HB3 LEU A  18      22.976  14.428  -8.600  1.00 81.80           H  
ATOM    283  O   LEU A  18      22.076  13.364 -11.157  1.00 81.80           O  
ATOM    284  CG  LEU A  18      21.812  14.802  -6.837  1.00 81.80           C  
ATOM    285  HG  LEU A  18      22.064  13.862  -6.347  1.00 81.80           H  
ATOM    286  CD1 LEU A  18      22.793  15.877  -6.361  1.00 81.80           C  
ATOM    287 HD11 LEU A  18      22.575  16.823  -6.857  1.00 81.80           H  
ATOM    288 HD12 LEU A  18      23.813  15.577  -6.602  1.00 81.80           H  
ATOM    289 HD13 LEU A  18      22.705  16.014  -5.283  1.00 81.80           H  
ATOM    290  CD2 LEU A  18      20.405  15.217  -6.418  1.00 81.80           C  
ATOM    291 HD21 LEU A  18      20.383  15.383  -5.341  1.00 81.80           H  
ATOM    292 HD22 LEU A  18      19.686  14.434  -6.658  1.00 81.80           H  
ATOM    293 HD23 LEU A  18      20.113  16.132  -6.933  1.00 81.80           H  
ATOM    294  N   ILE A  19      19.987  14.181 -11.068  1.00 83.34           N  
ATOM    295  H   ILE A  19      19.198  14.398 -10.475  1.00 83.34           H  
ATOM    296  CA  ILE A  19      19.886  14.428 -12.507  1.00 83.34           C  
ATOM    297  HA  ILE A  19      20.586  13.774 -13.027  1.00 83.34           H  
ATOM    298  C   ILE A  19      20.286  15.868 -12.794  1.00 83.34           C  
ATOM    299  CB  ILE A  19      18.485  14.090 -13.033  1.00 83.34           C  
ATOM    300  HB  ILE A  19      17.766  14.695 -12.480  1.00 83.34           H  
ATOM    301  O   ILE A  19      19.801  16.805 -12.156  1.00 83.34           O  
ATOM    302  CG1 ILE A  19      18.173  12.605 -12.781  1.00 83.34           C  
ATOM    303 HG12 ILE A  19      18.422  12.324 -11.758  1.00 83.34           H  
ATOM    304 HG13 ILE A  19      18.768  11.988 -13.454  1.00 83.34           H  
ATOM    305  CG2 ILE A  19      18.352  14.424 -14.533  1.00 83.34           C  
ATOM    306 HG21 ILE A  19      17.340  14.227 -14.888  1.00 83.34           H  
ATOM    307 HG22 ILE A  19      18.533  15.484 -14.710  1.00 83.34           H  
ATOM    308 HG23 ILE A  19      19.059  13.835 -15.118  1.00 83.34           H  
ATOM    309  CD1 ILE A  19      16.698  12.286 -12.974  1.00 83.34           C  
ATOM    310 HD11 ILE A  19      16.597  11.208 -12.855  1.00 83.34           H  
ATOM    311 HD12 ILE A  19      16.102  12.804 -12.222  1.00 83.34           H  
ATOM    312 HD13 ILE A  19      16.355  12.541 -13.977  1.00 83.34           H  
ATOM    313  N   ALA A  20      21.160  16.044 -13.781  1.00 84.49           N  
ATOM    314  H   ALA A  20      21.513  15.232 -14.267  1.00 84.49           H  
ATOM    315  CA  ALA A  20      21.605  17.353 -14.228  1.00 84.49           C  
ATOM    316  HA  ALA A  20      22.102  17.858 -13.399  1.00 84.49           H  
ATOM    317  C   ALA A  20      20.423  18.219 -14.675  1.00 84.49           C  
ATOM    318  CB  ALA A  20      22.620  17.159 -15.354  1.00 84.49           C  
ATOM    319  HB1 ALA A  20      23.455  16.548 -15.012  1.00 84.49           H  
ATOM    320  HB2 ALA A  20      23.004  18.130 -15.667  1.00 84.49           H  
ATOM    321  HB3 ALA A  20      22.146  16.677 -16.210  1.00 84.49           H  
ATOM    322  O   ALA A  20      19.579  17.796 -15.463  1.00 84.49           O  
ATOM    323  N   ARG A  21      20.387  19.464 -14.193  1.00 82.80           N  
ATOM    324  H   ARG A  21      21.092  19.723 -13.517  1.00 82.80           H  
ATOM    325  CA  ARG A  21      19.343  20.436 -14.559  1.00 82.80           C  
ATOM    326  HA  ARG A  21      18.365  19.968 -14.444  1.00 82.80           H  
ATOM    327  C   ARG A  21      19.433  20.873 -16.021  1.00 82.80           C  
ATOM    328  CB  ARG A  21      19.432  21.664 -13.646  1.00 82.80           C  
ATOM    329  HB2 ARG A  21      18.725  22.413 -14.003  1.00 82.80           H  
ATOM    330  HB3 ARG A  21      20.436  22.084 -13.707  1.00 82.80           H  
ATOM    331  O   ARG A  21      18.436  21.279 -16.606  1.00 82.80           O  
ATOM    332  CG  ARG A  21      19.103  21.329 -12.184  1.00 82.80           C  
ATOM    333  HG2 ARG A  21      18.064  21.008 -12.103  1.00 82.80           H  
ATOM    334  HG3 ARG A  21      19.745  20.515 -11.847  1.00 82.80           H  
ATOM    335  CD  ARG A  21      19.350  22.530 -11.267  1.00 82.80           C  
ATOM    336  HD2 ARG A  21      19.150  22.224 -10.240  1.00 82.80           H  
ATOM    337  HD3 ARG A  21      20.400  22.813 -11.341  1.00 82.80           H  
ATOM    338  NE  ARG A  21      18.487  23.677 -11.612  1.00 82.80           N  
ATOM    339  HE  ARG A  21      17.692  23.480 -12.203  1.00 82.80           H  
ATOM    340  NH1 ARG A  21      19.553  25.246 -10.320  1.00 82.80           N  
ATOM    341 HH11 ARG A  21      20.177  24.528  -9.979  1.00 82.80           H  
ATOM    342 HH12 ARG A  21      19.608  26.182  -9.946  1.00 82.80           H  
ATOM    343  NH2 ARG A  21      17.769  25.836 -11.530  1.00 82.80           N  
ATOM    344 HH21 ARG A  21      16.976  25.595 -12.107  1.00 82.80           H  
ATOM    345 HH22 ARG A  21      17.826  26.763 -11.133  1.00 82.80           H  
ATOM    346  CZ  ARG A  21      18.609  24.911 -11.157  1.00 82.80           C  
ATOM    347  N   LYS A  22      20.642  20.842 -16.580  1.00 79.91           N  
ATOM    348  H   LYS A  22      21.386  20.425 -16.038  1.00 79.91           H  
ATOM    349  CA  LYS A  22      20.965  21.189 -17.964  1.00 79.91           C  
ATOM    350  HA  LYS A  22      20.069  21.102 -18.578  1.00 79.91           H  
ATOM    351  C   LYS A  22      21.989  20.194 -18.496  1.00 79.91           C  
ATOM    352  CB  LYS A  22      21.511  22.625 -18.053  1.00 79.91           C  
ATOM    353  HB2 LYS A  22      22.353  22.735 -17.370  1.00 79.91           H  
ATOM    354  HB3 LYS A  22      21.875  22.798 -19.066  1.00 79.91           H  
ATOM    355  O   LYS A  22      22.725  19.587 -17.718  1.00 79.91           O  
ATOM    356  CG  LYS A  22      20.447  23.684 -17.728  1.00 79.91           C  
ATOM    357  HG2 LYS A  22      19.573  23.517 -18.357  1.00 79.91           H  
ATOM    358  HG3 LYS A  22      20.153  23.599 -16.682  1.00 79.91           H  
ATOM    359  CD  LYS A  22      20.985  25.098 -17.982  1.00 79.91           C  
ATOM    360  HD2 LYS A  22      21.306  25.173 -19.021  1.00 79.91           H  
ATOM    361  HD3 LYS A  22      21.842  25.277 -17.331  1.00 79.91           H  
ATOM    362  CE  LYS A  22      19.891  26.136 -17.705  1.00 79.91           C  
ATOM    363  HE2 LYS A  22      19.606  26.070 -16.655  1.00 79.91           H  
ATOM    364  HE3 LYS A  22      19.017  25.883 -18.305  1.00 79.91           H  
ATOM    365  NZ  LYS A  22      20.348  27.511 -18.031  1.00 79.91           N  
ATOM    366  HZ1 LYS A  22      21.157  27.762 -17.481  1.00 79.91           H  
ATOM    367  HZ2 LYS A  22      20.599  27.578 -19.007  1.00 79.91           H  
ATOM    368  HZ3 LYS A  22      19.616  28.185 -17.856  1.00 79.91           H  
ATOM    369  N   LYS A  23      22.047  20.054 -19.819  1.00 80.28           N  
ATOM    370  H   LYS A  23      21.434  20.620 -20.388  1.00 80.28           H  
ATOM    371  CA  LYS A  23      23.109  19.296 -20.484  1.00 80.28           C  
ATOM    372  HA  LYS A  23      23.039  18.254 -20.171  1.00 80.28           H  
ATOM    373  C   LYS A  23      24.474  19.838 -20.030  1.00 80.28           C  
ATOM    374  CB  LYS A  23      22.912  19.388 -22.003  1.00 80.28           C  
ATOM    375  HB2 LYS A  23      23.244  20.367 -22.347  1.00 80.28           H  
ATOM    376  HB3 LYS A  23      21.854  19.274 -22.242  1.00 80.28           H  
ATOM    377  O   LYS A  23      24.626  21.048 -19.870  1.00 80.28           O  
ATOM    378  CG  LYS A  23      23.686  18.289 -22.739  1.00 80.28           C  
ATOM    379  HG2 LYS A  23      23.277  17.315 -22.472  1.00 80.28           H  
ATOM    380  HG3 LYS A  23      24.733  18.317 -22.436  1.00 80.28           H  
ATOM    381  CD  LYS A  23      23.598  18.482 -24.255  1.00 80.28           C  
ATOM    382  HD2 LYS A  23      22.572  18.328 -24.588  1.00 80.28           H  
ATOM    383  HD3 LYS A  23      23.918  19.495 -24.500  1.00 80.28           H  
ATOM    384  CE  LYS A  23      24.540  17.485 -24.930  1.00 80.28           C  
ATOM    385  HE2 LYS A  23      24.237  16.471 -24.670  1.00 80.28           H  
ATOM    386  HE3 LYS A  23      25.538  17.645 -24.521  1.00 80.28           H  
ATOM    387  NZ  LYS A  23      24.563  17.666 -26.401  1.00 80.28           N  
ATOM    388  HZ1 LYS A  23      23.648  17.526 -26.806  1.00 80.28           H  
ATOM    389  HZ2 LYS A  23      24.886  18.599 -26.614  1.00 80.28           H  
ATOM    390  HZ3 LYS A  23      25.219  17.020 -26.816  1.00 80.28           H  
ATOM    391  N   ASP A  24      25.411  18.935 -19.757  1.00 81.48           N  
ATOM    392  H   ASP A  24      25.229  17.975 -20.012  1.00 81.48           H  
ATOM    393  CA  ASP A  24      26.792  19.237 -19.349  1.00 81.48           C  
ATOM    394  HA  ASP A  24      27.282  18.273 -19.219  1.00 81.48           H  
ATOM    395  C   ASP A  24      26.949  19.946 -17.985  1.00 81.48           C  
ATOM    396  CB  ASP A  24      27.539  19.921 -20.512  1.00 81.48           C  
ATOM    397  HB2 ASP A  24      28.609  19.914 -20.305  1.00 81.48           H  
ATOM    398  HB3 ASP A  24      27.216  20.959 -20.592  1.00 81.48           H  
ATOM    399  O   ASP A  24      28.042  20.377 -17.619  1.00 81.48           O  
ATOM    400  CG  ASP A  24      27.282  19.197 -21.842  1.00 81.48           C  
ATOM    401  OD1 ASP A  24      27.431  17.954 -21.862  1.00 81.48           O  
ATOM    402  OD2 ASP A  24      26.798  19.843 -22.801  1.00 81.48           O  
ATOM    403  N   TRP A  25      25.880  20.039 -17.182  1.00 84.22           N  
ATOM    404  H   TRP A  25      24.994  19.684 -17.512  1.00 84.22           H  
ATOM    405  CA  TRP A  25      25.968  20.517 -15.801  1.00 84.22           C  
ATOM    406  HA  TRP A  25      26.819  21.192 -15.707  1.00 84.22           H  
ATOM    407  C   TRP A  25      26.192  19.358 -14.842  1.00 84.22           C  
ATOM    408  CB  TRP A  25      24.723  21.314 -15.406  1.00 84.22           C  
ATOM    409  HB2 TRP A  25      24.670  21.335 -14.317  1.00 84.22           H  
ATOM    410  HB3 TRP A  25      23.827  20.805 -15.762  1.00 84.22           H  
ATOM    411  O   TRP A  25      25.324  18.507 -14.677  1.00 84.22           O  
ATOM    412  CG  TRP A  25      24.707  22.733 -15.870  1.00 84.22           C  
ATOM    413  CD1 TRP A  25      25.200  23.197 -17.043  1.00 84.22           C  
ATOM    414  HD1 TRP A  25      25.660  22.590 -17.808  1.00 84.22           H  
ATOM    415  CD2 TRP A  25      24.207  23.902 -15.156  1.00 84.22           C  
ATOM    416  CE2 TRP A  25      24.451  25.056 -15.959  1.00 84.22           C  
ATOM    417  CE3 TRP A  25      23.585  24.102 -13.904  1.00 84.22           C  
ATOM    418  HE3 TRP A  25      23.417  23.250 -13.262  1.00 84.22           H  
ATOM    419  NE1 TRP A  25      25.063  24.568 -17.093  1.00 84.22           N  
ATOM    420  HE1 TRP A  25      25.448  25.122 -17.845  1.00 84.22           H  
ATOM    421  CH2 TRP A  25      23.482  26.513 -14.287  1.00 84.22           C  
ATOM    422  HH2 TRP A  25      23.242  27.504 -13.932  1.00 84.22           H  
ATOM    423  CZ2 TRP A  25      24.098  26.347 -15.540  1.00 84.22           C  
ATOM    424  HZ2 TRP A  25      24.341  27.201 -16.154  1.00 84.22           H  
ATOM    425  CZ3 TRP A  25      23.225  25.393 -13.474  1.00 84.22           C  
ATOM    426  HZ3 TRP A  25      22.783  25.531 -12.499  1.00 84.22           H  
ATOM    427  N   ASP A  26      27.327  19.368 -14.151  1.00 83.92           N  
ATOM    428  H   ASP A  26      28.031  20.052 -14.388  1.00 83.92           H  
ATOM    429  CA  ASP A  26      27.633  18.374 -13.126  1.00 83.92           C  
ATOM    430  HA  ASP A  26      27.480  17.384 -13.555  1.00 83.92           H  
ATOM    431  C   ASP A  26      26.727  18.561 -11.885  1.00 83.92           C  
ATOM    432  CB  ASP A  26      29.122  18.453 -12.773  1.00 83.92           C  
ATOM    433  HB2 ASP A  26      29.707  18.291 -13.678  1.00 83.92           H  
ATOM    434  HB3 ASP A  26      29.347  19.453 -12.401  1.00 83.92           H  
ATOM    435  O   ASP A  26      26.856  19.568 -11.170  1.00 83.92           O  
ATOM    436  CG  ASP A  26      29.554  17.425 -11.722  1.00 83.92           C  
ATOM    437  OD1 ASP A  26      28.710  16.608 -11.282  1.00 83.92           O  
ATOM    438  OD2 ASP A  26      30.724  17.527 -11.298  1.00 83.92           O  
ATOM    439  N   PRO A  27      25.840  17.598 -11.566  1.00 84.62           N  
ATOM    440  CA  PRO A  27      24.975  17.678 -10.393  1.00 84.62           C  
ATOM    441  HA  PRO A  27      24.365  18.577 -10.479  1.00 84.62           H  
ATOM    442  C   PRO A  27      25.752  17.720  -9.071  1.00 84.62           C  
ATOM    443  CB  PRO A  27      24.080  16.438 -10.447  1.00 84.62           C  
ATOM    444  HB2 PRO A  27      23.049  16.692 -10.200  1.00 84.62           H  
ATOM    445  HB3 PRO A  27      24.466  15.672  -9.774  1.00 84.62           H  
ATOM    446  O   PRO A  27      25.257  18.248  -8.072  1.00 84.62           O  
ATOM    447  CG  PRO A  27      24.196  15.932 -11.878  1.00 84.62           C  
ATOM    448  HG2 PRO A  27      23.467  16.448 -12.502  1.00 84.62           H  
ATOM    449  HG3 PRO A  27      24.073  14.851 -11.946  1.00 84.62           H  
ATOM    450  CD  PRO A  27      25.591  16.362 -12.293  1.00 84.62           C  
ATOM    451  HD2 PRO A  27      25.620  16.487 -13.375  1.00 84.62           H  
ATOM    452  HD3 PRO A  27      26.316  15.609 -11.986  1.00 84.62           H  
ATOM    453  N   LYS A  28      26.994  17.215  -9.047  1.00 87.11           N  
ATOM    454  H   LYS A  28      27.382  16.838  -9.899  1.00 87.11           H  
ATOM    455  CA  LYS A  28      27.867  17.283  -7.866  1.00 87.11           C  
ATOM    456  HA  LYS A  28      27.299  16.965  -6.992  1.00 87.11           H  
ATOM    457  C   LYS A  28      28.339  18.708  -7.581  1.00 87.11           C  
ATOM    458  CB  LYS A  28      29.072  16.343  -8.034  1.00 87.11           C  
ATOM    459  HB2 LYS A  28      29.711  16.430  -7.156  1.00 87.11           H  
ATOM    460  HB3 LYS A  28      29.657  16.637  -8.905  1.00 87.11           H  
ATOM    461  O   LYS A  28      28.653  19.018  -6.432  1.00 87.11           O  
ATOM    462  CG  LYS A  28      28.633  14.880  -8.174  1.00 87.11           C  
ATOM    463  HG2 LYS A  28      28.005  14.771  -9.058  1.00 87.11           H  
ATOM    464  HG3 LYS A  28      28.045  14.605  -7.298  1.00 87.11           H  
ATOM    465  CD  LYS A  28      29.822  13.919  -8.301  1.00 87.11           C  
ATOM    466  HD2 LYS A  28      30.460  13.995  -7.420  1.00 87.11           H  
ATOM    467  HD3 LYS A  28      30.392  14.160  -9.198  1.00 87.11           H  
ATOM    468  CE  LYS A  28      29.228  12.511  -8.411  1.00 87.11           C  
ATOM    469  HE2 LYS A  28      28.594  12.469  -9.296  1.00 87.11           H  
ATOM    470  HE3 LYS A  28      28.584  12.332  -7.550  1.00 87.11           H  
ATOM    471  NZ  LYS A  28      30.230  11.426  -8.487  1.00 87.11           N  
ATOM    472  HZ1 LYS A  28      29.707  10.573  -8.627  1.00 87.11           H  
ATOM    473  HZ2 LYS A  28      30.744  11.345  -7.621  1.00 87.11           H  
ATOM    474  HZ3 LYS A  28      30.842  11.540  -9.282  1.00 87.11           H  
ATOM    475  N   LYS A  29      28.349  19.589  -8.588  1.00 86.65           N  
ATOM    476  H   LYS A  29      28.081  19.248  -9.500  1.00 86.65           H  
ATOM    477  CA  LYS A  29      28.689  21.013  -8.440  1.00 86.65           C  
ATOM    478  HA  LYS A  29      29.334  21.140  -7.571  1.00 86.65           H  
ATOM    479  C   LYS A  29      27.461  21.881  -8.178  1.00 86.65           C  
ATOM    480  CB  LYS A  29      29.457  21.500  -9.679  1.00 86.65           C  
ATOM    481  HB2 LYS A  29      29.569  22.583  -9.620  1.00 86.65           H  
ATOM    482  HB3 LYS A  29      28.891  21.262 -10.579  1.00 86.65           H  
ATOM    483  O   LYS A  29      27.518  22.753  -7.312  1.00 86.65           O  
ATOM    484  CG  LYS A  29      30.853  20.866  -9.769  1.00 86.65           C  
ATOM    485  HG2 LYS A  29      31.411  21.096  -8.861  1.00 86.65           H  
ATOM    486  HG3 LYS A  29      30.757  19.784  -9.854  1.00 86.65           H  
ATOM    487  CD  LYS A  29      31.624  21.403 -10.981  1.00 86.65           C  
ATOM    488  HD2 LYS A  29      31.759  22.480 -10.877  1.00 86.65           H  
ATOM    489  HD3 LYS A  29      31.053  21.200 -11.887  1.00 86.65           H  
ATOM    490  CE  LYS A  29      32.986  20.707 -11.071  1.00 86.65           C  
ATOM    491  HE2 LYS A  29      33.537  20.889 -10.148  1.00 86.65           H  
ATOM    492  HE3 LYS A  29      32.809  19.634 -11.148  1.00 86.65           H  
ATOM    493  NZ  LYS A  29      33.766  21.177 -12.244  1.00 86.65           N  
ATOM    494  HZ1 LYS A  29      33.262  20.969 -13.094  1.00 86.65           H  
ATOM    495  HZ2 LYS A  29      33.933  22.172 -12.203  1.00 86.65           H  
ATOM    496  HZ3 LYS A  29      34.655  20.700 -12.292  1.00 86.65           H  
ATOM    497  N   TYR A  30      26.359  21.626  -8.882  1.00 87.73           N  
ATOM    498  H   TYR A  30      26.418  20.910  -9.591  1.00 87.73           H  
ATOM    499  CA  TYR A  30      25.208  22.541  -8.928  1.00 87.73           C  
ATOM    500  HA  TYR A  30      25.455  23.451  -8.381  1.00 87.73           H  
ATOM    501  C   TYR A  30      23.929  22.009  -8.275  1.00 87.73           C  
ATOM    502  CB  TYR A  30      24.964  22.946 -10.386  1.00 87.73           C  
ATOM    503  HB2 TYR A  30      24.124  23.639 -10.432  1.00 87.73           H  
ATOM    504  HB3 TYR A  30      24.695  22.061 -10.962  1.00 87.73           H  
ATOM    505  O   TYR A  30      22.913  22.706  -8.261  1.00 87.73           O  
ATOM    506  CG  TYR A  30      26.166  23.619 -11.015  1.00 87.73           C  
ATOM    507  CD1 TYR A  30      26.516  24.928 -10.627  1.00 87.73           C  
ATOM    508  HD1 TYR A  30      25.911  25.459  -9.907  1.00 87.73           H  
ATOM    509  CD2 TYR A  30      26.954  22.925 -11.952  1.00 87.73           C  
ATOM    510  HD2 TYR A  30      26.687  21.922 -12.250  1.00 87.73           H  
ATOM    511  CE1 TYR A  30      27.652  25.548 -11.179  1.00 87.73           C  
ATOM    512  HE1 TYR A  30      27.919  26.552 -10.886  1.00 87.73           H  
ATOM    513  CE2 TYR A  30      28.094  23.540 -12.501  1.00 87.73           C  
ATOM    514  HE2 TYR A  30      28.699  23.024 -13.232  1.00 87.73           H  
ATOM    515  OH  TYR A  30      29.551  25.431 -12.649  1.00 87.73           O  
ATOM    516  HH  TYR A  30      29.649  26.347 -12.381  1.00 87.73           H  
ATOM    517  CZ  TYR A  30      28.443  24.851 -12.118  1.00 87.73           C  
ATOM    518  N   GLY A  31      23.958  20.790  -7.738  1.00 84.82           N  
ATOM    519  H   GLY A  31      24.790  20.229  -7.849  1.00 84.82           H  
ATOM    520  CA  GLY A  31      22.731  20.083  -7.396  1.00 84.82           C  
ATOM    521  HA2 GLY A  31      22.074  20.738  -6.824  1.00 84.82           H  
ATOM    522  HA3 GLY A  31      22.962  19.208  -6.788  1.00 84.82           H  
ATOM    523  C   GLY A  31      21.988  19.614  -8.645  1.00 84.82           C  
ATOM    524  O   GLY A  31      22.418  19.818  -9.783  1.00 84.82           O  
ATOM    525  N   GLY A  32      20.855  18.963  -8.433  1.00 87.07           N  
ATOM    526  H   GLY A  32      20.481  18.910  -7.496  1.00 87.07           H  
ATOM    527  CA  GLY A  32      20.109  18.320  -9.507  1.00 87.07           C  
ATOM    528  HA2 GLY A  32      20.057  18.976 -10.375  1.00 87.07           H  
ATOM    529  HA3 GLY A  32      20.624  17.407  -9.805  1.00 87.07           H  
ATOM    530  C   GLY A  32      18.696  17.960  -9.091  1.00 87.07           C  
ATOM    531  O   GLY A  32      18.313  18.159  -7.939  1.00 87.07           O  
ATOM    532  N   PHE A  33      17.925  17.426 -10.030  1.00 86.42           N  
ATOM    533  H   PHE A  33      18.319  17.252 -10.943  1.00 86.42           H  
ATOM    534  CA  PHE A  33      16.632  16.831  -9.702  1.00 86.42           C  
ATOM    535  HA  PHE A  33      16.069  17.532  -9.085  1.00 86.42           H  
ATOM    536  C   PHE A  33      16.836  15.551  -8.880  1.00 86.42           C  
ATOM    537  CB  PHE A  33      15.823  16.584 -10.978  1.00 86.42           C  
ATOM    538  HB2 PHE A  33      16.319  15.830 -11.590  1.00 86.42           H  
ATOM    539  HB3 PHE A  33      14.856  16.167 -10.699  1.00 86.42           H  
ATOM    540  O   PHE A  33      17.823  14.838  -9.084  1.00 86.42           O  
ATOM    541  CG  PHE A  33      15.580  17.827 -11.808  1.00 86.42           C  
ATOM    542  CD1 PHE A  33      14.702  18.811 -11.320  1.00 86.42           C  
ATOM    543  HD1 PHE A  33      14.216  18.678 -10.365  1.00 86.42           H  
ATOM    544  CD2 PHE A  33      16.190  17.991 -13.068  1.00 86.42           C  
ATOM    545  HD2 PHE A  33      16.846  17.228 -13.459  1.00 86.42           H  
ATOM    546  CE1 PHE A  33      14.421  19.952 -12.091  1.00 86.42           C  
ATOM    547  HE1 PHE A  33      13.716  20.682 -11.725  1.00 86.42           H  
ATOM    548  CE2 PHE A  33      15.896  19.126 -13.846  1.00 86.42           C  
ATOM    549  HE2 PHE A  33      16.311  19.221 -14.838  1.00 86.42           H  
ATOM    550  CZ  PHE A  33      15.014  20.107 -13.356  1.00 86.42           C  
ATOM    551  HZ  PHE A  33      14.757  20.958 -13.969  1.00 86.42           H  
ATOM    552  N   ASP A  34      15.915  15.279  -7.949  1.00 81.35           N  
ATOM    553  H   ASP A  34      15.168  15.947  -7.825  1.00 81.35           H  
ATOM    554  CA  ASP A  34      16.024  14.189  -6.963  1.00 81.35           C  
ATOM    555  HA  ASP A  34      16.899  14.364  -6.337  1.00 81.35           H  
ATOM    556  C   ASP A  34      16.215  12.812  -7.607  1.00 81.35           C  
ATOM    557  CB  ASP A  34      14.767  14.191  -6.061  1.00 81.35           C  
ATOM    558  HB2 ASP A  34      13.884  14.261  -6.696  1.00 81.35           H  
ATOM    559  HB3 ASP A  34      14.785  15.077  -5.427  1.00 81.35           H  
ATOM    560  O   ASP A  34      17.167  12.090  -7.310  1.00 81.35           O  
ATOM    561  CG  ASP A  34      14.631  12.939  -5.172  1.00 81.35           C  
ATOM    562  OD1 ASP A  34      15.621  12.541  -4.529  1.00 81.35           O  
ATOM    563  OD2 ASP A  34      13.534  12.315  -5.175  1.00 81.35           O  
ATOM    564  N   SER A  35      15.275  12.424  -8.467  1.00 80.97           N  
ATOM    565  H   SER A  35      14.547  13.076  -8.720  1.00 80.97           H  
ATOM    566  CA  SER A  35      15.245  11.086  -9.047  1.00 80.97           C  
ATOM    567  HA  SER A  35      16.273  10.808  -9.277  1.00 80.97           H  
ATOM    568  C   SER A  35      14.439  11.051 -10.345  1.00 80.97           C  
ATOM    569  CB  SER A  35      14.693  10.071  -8.031  1.00 80.97           C  
ATOM    570  HB2 SER A  35      14.491   9.127  -8.537  1.00 80.97           H  
ATOM    571  HB3 SER A  35      15.457   9.893  -7.274  1.00 80.97           H  
ATOM    572  O   SER A  35      13.484  11.822 -10.499  1.00 80.97           O  
ATOM    573  OG  SER A  35      13.512  10.507  -7.370  1.00 80.97           O  
ATOM    574  HG  SER A  35      13.765  11.231  -6.793  1.00 80.97           H  
ATOM    575  N   PRO A  36      14.799  10.164 -11.290  1.00 86.28           N  
ATOM    576  CA  PRO A  36      14.047  10.010 -12.526  1.00 86.28           C  
ATOM    577  HA  PRO A  36      13.905  10.978 -13.006  1.00 86.28           H  
ATOM    578  C   PRO A  36      12.685   9.381 -12.239  1.00 86.28           C  
ATOM    579  CB  PRO A  36      14.895   9.119 -13.433  1.00 86.28           C  
ATOM    580  HB2 PRO A  36      14.269   8.493 -14.070  1.00 86.28           H  
ATOM    581  HB3 PRO A  36      15.550   9.726 -14.058  1.00 86.28           H  
ATOM    582  O   PRO A  36      12.541   8.520 -11.367  1.00 86.28           O  
ATOM    583  CG  PRO A  36      15.723   8.292 -12.447  1.00 86.28           C  
ATOM    584  HG2 PRO A  36      16.685   8.003 -12.872  1.00 86.28           H  
ATOM    585  HG3 PRO A  36      15.158   7.409 -12.150  1.00 86.28           H  
ATOM    586  CD  PRO A  36      15.896   9.204 -11.232  1.00 86.28           C  
ATOM    587  HD2 PRO A  36      15.853   8.609 -10.319  1.00 86.28           H  
ATOM    588  HD3 PRO A  36      16.853   9.722 -11.287  1.00 86.28           H  
ATOM    589  N   THR A  37      11.686   9.768 -13.022  1.00 88.03           N  
ATOM    590  H   THR A  37      11.852  10.483 -13.716  1.00 88.03           H  
ATOM    591  CA  THR A  37      10.363   9.157 -12.970  1.00 88.03           C  
ATOM    592  HA  THR A  37      10.082   9.029 -11.924  1.00 88.03           H  
ATOM    593  C   THR A  37      10.419   7.791 -13.646  1.00 88.03           C  
ATOM    594  CB  THR A  37       9.312  10.064 -13.617  1.00 88.03           C  
ATOM    595  HB  THR A  37       9.549  10.196 -14.672  1.00 88.03           H  
ATOM    596  O   THR A  37      10.798   7.665 -14.815  1.00 88.03           O  
ATOM    597  CG2 THR A  37       7.898   9.505 -13.465  1.00 88.03           C  
ATOM    598 HG21 THR A  37       7.186  10.217 -13.884  1.00 88.03           H  
ATOM    599 HG22 THR A  37       7.667   9.352 -12.411  1.00 88.03           H  
ATOM    600 HG23 THR A  37       7.803   8.562 -14.004  1.00 88.03           H  
ATOM    601  OG1 THR A  37       9.325  11.314 -12.976  1.00 88.03           O  
ATOM    602  HG1 THR A  37       8.890  11.932 -13.568  1.00 88.03           H  
ATOM    603  N   VAL A  38      10.031   6.747 -12.911  1.00 90.41           N  
ATOM    604  H   VAL A  38       9.764   6.916 -11.952  1.00 90.41           H  
ATOM    605  CA  VAL A  38       9.884   5.387 -13.447  1.00 90.41           C  
ATOM    606  HA  VAL A  38      10.734   5.166 -14.092  1.00 90.41           H  
ATOM    607  C   VAL A  38       8.614   5.319 -14.293  1.00 90.41           C  
ATOM    608  CB  VAL A  38       9.911   4.329 -12.331  1.00 90.41           C  
ATOM    609  HB  VAL A  38       9.131   4.549 -11.602  1.00 90.41           H  
ATOM    610  O   VAL A  38       7.529   5.638 -13.813  1.00 90.41           O  
ATOM    611  CG1 VAL A  38       9.693   2.913 -12.879  1.00 90.41           C  
ATOM    612 HG11 VAL A  38      10.436   2.686 -13.642  1.00 90.41           H  
ATOM    613 HG12 VAL A  38       9.777   2.186 -12.071  1.00 90.41           H  
ATOM    614 HG13 VAL A  38       8.695   2.824 -13.309  1.00 90.41           H  
ATOM    615  CG2 VAL A  38      11.273   4.342 -11.621  1.00 90.41           C  
ATOM    616 HG21 VAL A  38      11.462   5.318 -11.174  1.00 90.41           H  
ATOM    617 HG22 VAL A  38      12.069   4.121 -12.332  1.00 90.41           H  
ATOM    618 HG23 VAL A  38      11.287   3.594 -10.828  1.00 90.41           H  
ATOM    619  N   ALA A  39       8.745   4.902 -15.552  1.00 91.79           N  
ATOM    620  H   ALA A  39       9.652   4.584 -15.861  1.00 91.79           H  
ATOM    621  CA  ALA A  39       7.626   4.743 -16.475  1.00 91.79           C  
ATOM    622  HA  ALA A  39       6.924   5.564 -16.330  1.00 91.79           H  
ATOM    623  C   ALA A  39       6.869   3.428 -16.236  1.00 91.79           C  
ATOM    624  CB  ALA A  39       8.173   4.805 -17.908  1.00 91.79           C  
ATOM    625  HB1 ALA A  39       8.733   5.730 -18.048  1.00 91.79           H  
ATOM    626  HB2 ALA A  39       7.345   4.773 -18.616  1.00 91.79           H  
ATOM    627  HB3 ALA A  39       8.841   3.963 -18.094  1.00 91.79           H  
ATOM    628  O   ALA A  39       5.642   3.398 -16.268  1.00 91.79           O  
ATOM    629  N   PHE A  40       7.604   2.336 -16.039  1.00 94.16           N  
ATOM    630  H   PHE A  40       8.609   2.433 -16.041  1.00 94.16           H  
ATOM    631  CA  PHE A  40       7.084   1.003 -15.727  1.00 94.16           C  
ATOM    632  HA  PHE A  40       6.301   1.085 -14.974  1.00 94.16           H  
ATOM    633  C   PHE A  40       8.208   0.149 -15.136  1.00 94.16           C  
ATOM    634  CB  PHE A  40       6.485   0.344 -16.984  1.00 94.16           C  
ATOM    635  HB2 PHE A  40       6.187  -0.677 -16.749  1.00 94.16           H  
ATOM    636  HB3 PHE A  40       5.570   0.876 -17.245  1.00 94.16           H  
ATOM    637  O   PHE A  40       9.370   0.551 -15.140  1.00 94.16           O  
ATOM    638  CG  PHE A  40       7.388   0.311 -18.199  1.00 94.16           C  
ATOM    639  CD1 PHE A  40       7.321   1.350 -19.144  1.00 94.16           C  
ATOM    640  HD1 PHE A  40       6.649   2.178 -18.976  1.00 94.16           H  
ATOM    641  CD2 PHE A  40       8.285  -0.754 -18.398  1.00 94.16           C  
ATOM    642  HD2 PHE A  40       8.347  -1.551 -17.673  1.00 94.16           H  
ATOM    643  CE1 PHE A  40       8.145   1.323 -20.280  1.00 94.16           C  
ATOM    644  HE1 PHE A  40       8.104   2.143 -20.981  1.00 94.16           H  
ATOM    645  CE2 PHE A  40       9.103  -0.785 -19.541  1.00 94.16           C  
ATOM    646  HE2 PHE A  40       9.799  -1.598 -19.686  1.00 94.16           H  
ATOM    647  CZ  PHE A  40       9.041   0.258 -20.479  1.00 94.16           C  
ATOM    648  HZ  PHE A  40       9.701   0.246 -21.334  1.00 94.16           H  
ATOM    649  N   SER A  41       7.876  -1.024 -14.612  1.00 96.66           N  
ATOM    650  H   SER A  41       6.916  -1.335 -14.665  1.00 96.66           H  
ATOM    651  CA  SER A  41       8.864  -2.023 -14.203  1.00 96.66           C  
ATOM    652  HA  SER A  41       9.860  -1.582 -14.236  1.00 96.66           H  
ATOM    653  C   SER A  41       8.880  -3.196 -15.174  1.00 96.66           C  
ATOM    654  CB  SER A  41       8.610  -2.459 -12.762  1.00 96.66           C  
ATOM    655  HB2 SER A  41       9.321  -3.233 -12.472  1.00 96.66           H  
ATOM    656  HB3 SER A  41       7.593  -2.843 -12.678  1.00 96.66           H  
ATOM    657  O   SER A  41       7.927  -3.404 -15.923  1.00 96.66           O  
ATOM    658  OG  SER A  41       8.777  -1.321 -11.934  1.00 96.66           O  
ATOM    659  HG  SER A  41       8.857  -0.575 -12.532  1.00 96.66           H  
ATOM    660  N   VAL A  42       9.974  -3.944 -15.194  1.00 96.90           N  
ATOM    661  H   VAL A  42      10.764  -3.670 -14.627  1.00 96.90           H  
ATOM    662  CA  VAL A  42      10.120  -5.160 -15.993  1.00 96.90           C  
ATOM    663  HA  VAL A  42       9.134  -5.463 -16.345  1.00 96.90           H  
ATOM    664  C   VAL A  42      10.640  -6.281 -15.109  1.00 96.90           C  
ATOM    665  CB  VAL A  42      10.996  -4.945 -17.245  1.00 96.90           C  
ATOM    666  HB  VAL A  42      11.045  -5.884 -17.798  1.00 96.90           H  
ATOM    667  O   VAL A  42      11.542  -6.053 -14.304  1.00 96.90           O  
ATOM    668  CG1 VAL A  42      10.357  -3.889 -18.154  1.00 96.90           C  
ATOM    669 HG11 VAL A  42       9.371  -4.225 -18.476  1.00 96.90           H  
ATOM    670 HG12 VAL A  42      10.985  -3.735 -19.032  1.00 96.90           H  
ATOM    671 HG13 VAL A  42      10.277  -2.938 -17.629  1.00 96.90           H  
ATOM    672  CG2 VAL A  42      12.428  -4.486 -16.950  1.00 96.90           C  
ATOM    673 HG21 VAL A  42      12.425  -3.541 -16.407  1.00 96.90           H  
ATOM    674 HG22 VAL A  42      12.939  -5.246 -16.358  1.00 96.90           H  
ATOM    675 HG23 VAL A  42      12.977  -4.362 -17.883  1.00 96.90           H  
ATOM    676  N   LEU A  43      10.061  -7.473 -15.229  1.00 97.26           N  
ATOM    677  H   LEU A  43       9.313  -7.580 -15.898  1.00 97.26           H  
ATOM    678  CA  LEU A  43      10.630  -8.681 -14.643  1.00 97.26           C  
ATOM    679  HA  LEU A  43      10.983  -8.455 -13.637  1.00 97.26           H  
ATOM    680  C   LEU A  43      11.835  -9.103 -15.481  1.00 97.26           C  
ATOM    681  CB  LEU A  43       9.557  -9.781 -14.567  1.00 97.26           C  
ATOM    682  HB2 LEU A  43       9.214  -9.990 -15.580  1.00 97.26           H  
ATOM    683  HB3 LEU A  43       8.707  -9.415 -13.991  1.00 97.26           H  
ATOM    684  O   LEU A  43      11.715  -9.273 -16.692  1.00 97.26           O  
ATOM    685  CG  LEU A  43      10.054 -11.102 -13.947  1.00 97.26           C  
ATOM    686  HG  LEU A  43      10.943 -11.447 -14.476  1.00 97.26           H  
ATOM    687  CD1 LEU A  43      10.392 -10.958 -12.460  1.00 97.26           C  
ATOM    688 HD11 LEU A  43      10.670 -11.931 -12.055  1.00 97.26           H  
ATOM    689 HD12 LEU A  43      11.234 -10.280 -12.330  1.00 97.26           H  
ATOM    690 HD13 LEU A  43       9.526 -10.580 -11.916  1.00 97.26           H  
ATOM    691  CD2 LEU A  43       8.976 -12.174 -14.089  1.00 97.26           C  
ATOM    692 HD21 LEU A  43       8.764 -12.336 -15.146  1.00 97.26           H  
ATOM    693 HD22 LEU A  43       9.327 -13.116 -13.667  1.00 97.26           H  
ATOM    694 HD23 LEU A  43       8.062 -11.867 -13.581  1.00 97.26           H  
ATOM    695  N   VAL A  44      12.984  -9.262 -14.832  1.00 96.87           N  
ATOM    696  H   VAL A  44      13.012  -9.055 -13.844  1.00 96.87           H  
ATOM    697  CA  VAL A  44      14.228  -9.705 -15.460  1.00 96.87           C  
ATOM    698  HA  VAL A  44      14.052  -9.874 -16.522  1.00 96.87           H  
ATOM    699  C   VAL A  44      14.649 -11.022 -14.828  1.00 96.87           C  
ATOM    700  CB  VAL A  44      15.344  -8.647 -15.341  1.00 96.87           C  
ATOM    701  HB  VAL A  44      15.636  -8.538 -14.297  1.00 96.87           H  
ATOM    702  O   VAL A  44      14.838 -11.106 -13.612  1.00 96.87           O  
ATOM    703  CG1 VAL A  44      16.573  -9.073 -16.155  1.00 96.87           C  
ATOM    704 HG11 VAL A  44      17.009  -9.981 -15.738  1.00 96.87           H  
ATOM    705 HG12 VAL A  44      17.328  -8.288 -16.120  1.00 96.87           H  
ATOM    706 HG13 VAL A  44      16.295  -9.249 -17.194  1.00 96.87           H  
ATOM    707  CG2 VAL A  44      14.888  -7.276 -15.857  1.00 96.87           C  
ATOM    708 HG21 VAL A  44      14.082  -6.901 -15.227  1.00 96.87           H  
ATOM    709 HG22 VAL A  44      15.715  -6.569 -15.800  1.00 96.87           H  
ATOM    710 HG23 VAL A  44      14.544  -7.357 -16.888  1.00 96.87           H  
ATOM    711  N   VAL A  45      14.815 -12.042 -15.669  1.00 96.85           N  
ATOM    712  H   VAL A  45      14.614 -11.893 -16.648  1.00 96.85           H  
ATOM    713  CA  VAL A  45      15.400 -13.334 -15.302  1.00 96.85           C  
ATOM    714  HA  VAL A  45      15.642 -13.324 -14.239  1.00 96.85           H  
ATOM    715  C   VAL A  45      16.692 -13.507 -16.089  1.00 96.85           C  
ATOM    716  CB  VAL A  45      14.423 -14.500 -15.539  1.00 96.85           C  
ATOM    717  HB  VAL A  45      14.185 -14.568 -16.601  1.00 96.85           H  
ATOM    718  O   VAL A  45      16.690 -13.431 -17.315  1.00 96.85           O  
ATOM    719  CG1 VAL A  45      15.040 -15.828 -15.076  1.00 96.85           C  
ATOM    720 HG11 VAL A  45      15.927 -16.058 -15.666  1.00 96.85           H  
ATOM    721 HG12 VAL A  45      14.321 -16.636 -15.214  1.00 96.85           H  
ATOM    722 HG13 VAL A  45      15.311 -15.767 -14.022  1.00 96.85           H  
ATOM    723  CG2 VAL A  45      13.114 -14.296 -14.769  1.00 96.85           C  
ATOM    724 HG21 VAL A  45      12.462 -15.159 -14.908  1.00 96.85           H  
ATOM    725 HG22 VAL A  45      12.590 -13.416 -15.142  1.00 96.85           H  
ATOM    726 HG23 VAL A  45      13.332 -14.167 -13.708  1.00 96.85           H  
ATOM    727  N   GLY A  46      17.805 -13.713 -15.395  1.00 96.42           N  
ATOM    728  H   GLY A  46      17.743 -13.782 -14.390  1.00 96.42           H  
ATOM    729  CA  GLY A  46      19.126 -13.817 -16.017  1.00 96.42           C  
ATOM    730  HA2 GLY A  46      19.323 -12.922 -16.606  1.00 96.42           H  
ATOM    731  HA3 GLY A  46      19.157 -14.676 -16.688  1.00 96.42           H  
ATOM    732  C   GLY A  46      20.219 -13.976 -14.972  1.00 96.42           C  
ATOM    733  O   GLY A  46      19.971 -14.507 -13.888  1.00 96.42           O  
ATOM    734  N   LYS A  47      21.425 -13.496 -15.268  1.00 97.12           N  
ATOM    735  H   LYS A  47      21.574 -13.129 -16.198  1.00 97.12           H  
ATOM    736  CA  LYS A  47      22.565 -13.487 -14.347  1.00 97.12           C  
ATOM    737  HA  LYS A  47      22.218 -13.812 -13.367  1.00 97.12           H  
ATOM    738  C   LYS A  47      23.131 -12.083 -14.180  1.00 97.12           C  
ATOM    739  CB  LYS A  47      23.647 -14.464 -14.830  1.00 97.12           C  
ATOM    740  HB2 LYS A  47      23.971 -14.168 -15.828  1.00 97.12           H  
ATOM    741  HB3 LYS A  47      24.501 -14.393 -14.157  1.00 97.12           H  
ATOM    742  O   LYS A  47      23.098 -11.280 -15.101  1.00 97.12           O  
ATOM    743  CG  LYS A  47      23.165 -15.923 -14.863  1.00 97.12           C  
ATOM    744  HG2 LYS A  47      22.833 -16.226 -13.869  1.00 97.12           H  
ATOM    745  HG3 LYS A  47      22.336 -16.021 -15.563  1.00 97.12           H  
ATOM    746  CD  LYS A  47      24.305 -16.838 -15.316  1.00 97.12           C  
ATOM    747  HD2 LYS A  47      25.110 -16.821 -14.581  1.00 97.12           H  
ATOM    748  HD3 LYS A  47      24.687 -16.452 -16.261  1.00 97.12           H  
ATOM    749  CE  LYS A  47      23.832 -18.281 -15.513  1.00 97.12           C  
ATOM    750  HE2 LYS A  47      23.637 -18.744 -14.546  1.00 97.12           H  
ATOM    751  HE3 LYS A  47      22.905 -18.256 -16.085  1.00 97.12           H  
ATOM    752  NZ  LYS A  47      24.831 -19.050 -16.293  1.00 97.12           N  
ATOM    753  HZ1 LYS A  47      24.896 -18.611 -17.200  1.00 97.12           H  
ATOM    754  HZ2 LYS A  47      25.765 -19.033 -15.909  1.00 97.12           H  
ATOM    755  HZ3 LYS A  47      24.514 -19.984 -16.512  1.00 97.12           H  
ATOM    756  N   VAL A  48      23.691 -11.797 -13.011  1.00 95.63           N  
ATOM    757  H   VAL A  48      23.640 -12.496 -12.284  1.00 95.63           H  
ATOM    758  CA  VAL A  48      24.442 -10.560 -12.737  1.00 95.63           C  
ATOM    759  HA  VAL A  48      24.753 -10.113 -13.682  1.00 95.63           H  
ATOM    760  C   VAL A  48      25.708 -10.885 -11.959  1.00 95.63           C  
ATOM    761  CB  VAL A  48      23.611  -9.500 -11.986  1.00 95.63           C  
ATOM    762  HB  VAL A  48      24.271  -8.683 -11.692  1.00 95.63           H  
ATOM    763  O   VAL A  48      25.745 -11.834 -11.169  1.00 95.63           O  
ATOM    764  CG1 VAL A  48      22.506  -8.911 -12.861  1.00 95.63           C  
ATOM    765 HG11 VAL A  48      21.942  -8.158 -12.309  1.00 95.63           H  
ATOM    766 HG12 VAL A  48      22.952  -8.424 -13.728  1.00 95.63           H  
ATOM    767 HG13 VAL A  48      21.825  -9.692 -13.200  1.00 95.63           H  
ATOM    768  CG2 VAL A  48      22.960 -10.064 -10.725  1.00 95.63           C  
ATOM    769 HG21 VAL A  48      23.719 -10.464 -10.053  1.00 95.63           H  
ATOM    770 HG22 VAL A  48      22.285 -10.867 -11.021  1.00 95.63           H  
ATOM    771 HG23 VAL A  48      22.389  -9.273 -10.238  1.00 95.63           H  
ATOM    772  N   GLU A  49      26.754 -10.094 -12.167  1.00 93.70           N  
ATOM    773  H   GLU A  49      26.670  -9.328 -12.821  1.00 93.70           H  
ATOM    774  CA  GLU A  49      27.985 -10.202 -11.387  1.00 93.70           C  
ATOM    775  HA  GLU A  49      28.274 -11.251 -11.322  1.00 93.70           H  
ATOM    776  C   GLU A  49      27.744  -9.681  -9.965  1.00 93.70           C  
ATOM    777  CB  GLU A  49      29.134  -9.447 -12.069  1.00 93.70           C  
ATOM    778  HB2 GLU A  49      28.846  -8.408 -12.228  1.00 93.70           H  
ATOM    779  HB3 GLU A  49      30.001  -9.475 -11.409  1.00 93.70           H  
ATOM    780  O   GLU A  49      27.372  -8.525  -9.764  1.00 93.70           O  
ATOM    781  CG  GLU A  49      29.507 -10.092 -13.412  1.00 93.70           C  
ATOM    782  HG2 GLU A  49      28.650 -10.031 -14.082  1.00 93.70           H  
ATOM    783  HG3 GLU A  49      29.723 -11.147 -13.245  1.00 93.70           H  
ATOM    784  CD  GLU A  49      30.709  -9.437 -14.106  1.00 93.70           C  
ATOM    785  OE1 GLU A  49      31.045  -9.938 -15.206  1.00 93.70           O  
ATOM    786  OE2 GLU A  49      31.265  -8.445 -13.579  1.00 93.70           O  
ATOM    787  N   LYS A  50      27.945 -10.533  -8.952  1.00 87.42           N  
ATOM    788  H   LYS A  50      28.206 -11.483  -9.178  1.00 87.42           H  
ATOM    789  CA  LYS A  50      27.784 -10.155  -7.538  1.00 87.42           C  
ATOM    790  HA  LYS A  50      27.723  -9.068  -7.488  1.00 87.42           H  
ATOM    791  C   LYS A  50      29.002 -10.541  -6.700  1.00 87.42           C  
ATOM    792  CB  LYS A  50      26.466 -10.722  -6.962  1.00 87.42           C  
ATOM    793  HB2 LYS A  50      26.337 -11.751  -7.297  1.00 87.42           H  
ATOM    794  HB3 LYS A  50      26.524 -10.715  -5.873  1.00 87.42           H  
ATOM    795  O   LYS A  50      29.544 -11.639  -6.813  1.00 87.42           O  
ATOM    796  CG  LYS A  50      25.244  -9.879  -7.377  1.00 87.42           C  
ATOM    797  HG2 LYS A  50      25.172  -9.884  -8.465  1.00 87.42           H  
ATOM    798  HG3 LYS A  50      25.411  -8.851  -7.057  1.00 87.42           H  
ATOM    799  CD  LYS A  50      23.904 -10.364  -6.782  1.00 87.42           C  
ATOM    800  HD2 LYS A  50      23.975 -10.403  -5.695  1.00 87.42           H  
ATOM    801  HD3 LYS A  50      23.684 -11.358  -7.172  1.00 87.42           H  
ATOM    802  CE  LYS A  50      22.790  -9.382  -7.196  1.00 87.42           C  
ATOM    803  HE2 LYS A  50      22.861  -9.237  -8.274  1.00 87.42           H  
ATOM    804  HE3 LYS A  50      22.987  -8.411  -6.742  1.00 87.42           H  
ATOM    805  NZ  LYS A  50      21.407  -9.827  -6.866  1.00 87.42           N  
ATOM    806  HZ1 LYS A  50      21.244  -9.891  -5.871  1.00 87.42           H  
ATOM    807  HZ2 LYS A  50      21.194 -10.706  -7.314  1.00 87.42           H  
ATOM    808  HZ3 LYS A  50      20.738  -9.174  -7.250  1.00 87.42           H  
ATOM    809  N   GLY A  51      29.357  -9.655  -5.769  1.00 84.95           N  
ATOM    810  H   GLY A  51      28.902  -8.753  -5.798  1.00 84.95           H  
ATOM    811  CA  GLY A  51      30.452  -9.841  -4.813  1.00 84.95           C  
ATOM    812  HA2 GLY A  51      30.492 -10.886  -4.505  1.00 84.95           H  
ATOM    813  HA3 GLY A  51      30.252  -9.236  -3.929  1.00 84.95           H  
ATOM    814  C   GLY A  51      31.827  -9.449  -5.360  1.00 84.95           C  
ATOM    815  O   GLY A  51      31.978  -9.115  -6.531  1.00 84.95           O  
ATOM    816  N   LYS A  52      32.849  -9.501  -4.494  1.00 83.92           N  
ATOM    817  H   LYS A  52      32.653  -9.776  -3.542  1.00 83.92           H  
ATOM    818  CA  LYS A  52      34.224  -9.075  -4.826  1.00 83.92           C  
ATOM    819  HA  LYS A  52      34.209  -8.034  -5.149  1.00 83.92           H  
ATOM    820  C   LYS A  52      34.835  -9.852  -5.997  1.00 83.92           C  
ATOM    821  CB  LYS A  52      35.140  -9.201  -3.595  1.00 83.92           C  
ATOM    822  HB2 LYS A  52      35.101 -10.221  -3.213  1.00 83.92           H  
ATOM    823  HB3 LYS A  52      36.162  -9.004  -3.918  1.00 83.92           H  
ATOM    824  O   LYS A  52      35.559  -9.277  -6.795  1.00 83.92           O  
ATOM    825  CG  LYS A  52      34.799  -8.215  -2.465  1.00 83.92           C  
ATOM    826  HG2 LYS A  52      33.818  -8.451  -2.054  1.00 83.92           H  
ATOM    827  HG3 LYS A  52      34.781  -7.202  -2.868  1.00 83.92           H  
ATOM    828  CD  LYS A  52      35.854  -8.293  -1.349  1.00 83.92           C  
ATOM    829  HD2 LYS A  52      35.869  -9.303  -0.939  1.00 83.92           H  
ATOM    830  HD3 LYS A  52      36.834  -8.075  -1.775  1.00 83.92           H  
ATOM    831  CE  LYS A  52      35.561  -7.288  -0.225  1.00 83.92           C  
ATOM    832  HE2 LYS A  52      34.591  -7.521   0.213  1.00 83.92           H  
ATOM    833  HE3 LYS A  52      35.500  -6.290  -0.660  1.00 83.92           H  
ATOM    834  NZ  LYS A  52      36.614  -7.310   0.827  1.00 83.92           N  
ATOM    835  HZ1 LYS A  52      37.517  -7.076   0.439  1.00 83.92           H  
ATOM    836  HZ2 LYS A  52      36.415  -6.638   1.554  1.00 83.92           H  
ATOM    837  HZ3 LYS A  52      36.688  -8.220   1.258  1.00 83.92           H  
ATOM    838  N   SER A  53      34.517 -11.140  -6.113  1.00 85.88           N  
ATOM    839  H   SER A  53      33.895 -11.550  -5.431  1.00 85.88           H  
ATOM    840  CA  SER A  53      34.999 -12.021  -7.183  1.00 85.88           C  
ATOM    841  HA  SER A  53      36.014 -11.723  -7.448  1.00 85.88           H  
ATOM    842  C   SER A  53      34.188 -11.932  -8.479  1.00 85.88           C  
ATOM    843  CB  SER A  53      35.065 -13.463  -6.667  1.00 85.88           C  
ATOM    844  HB2 SER A  53      35.278 -14.150  -7.486  1.00 85.88           H  
ATOM    845  HB3 SER A  53      35.883 -13.528  -5.949  1.00 85.88           H  
ATOM    846  O   SER A  53      34.446 -12.714  -9.387  1.00 85.88           O  
ATOM    847  OG  SER A  53      33.857 -13.835  -6.013  1.00 85.88           O  
ATOM    848  HG  SER A  53      34.088 -14.489  -5.349  1.00 85.88           H  
ATOM    849  N   LYS A  54      33.195 -11.028  -8.565  1.00 86.70           N  
ATOM    850  H   LYS A  54      33.071 -10.385  -7.796  1.00 86.70           H  
ATOM    851  CA  LYS A  54      32.341 -10.820  -9.749  1.00 86.70           C  
ATOM    852  HA  LYS A  54      31.483 -10.219  -9.446  1.00 86.70           H  
ATOM    853  C   LYS A  54      31.739 -12.111 -10.324  1.00 86.70           C  
ATOM    854  CB  LYS A  54      33.102 -10.014 -10.815  1.00 86.70           C  
ATOM    855  HB2 LYS A  54      32.472  -9.929 -11.701  1.00 86.70           H  
ATOM    856  HB3 LYS A  54      34.006 -10.551 -11.103  1.00 86.70           H  
ATOM    857  O   LYS A  54      31.534 -12.241 -11.526  1.00 86.70           O  
ATOM    858  CG  LYS A  54      33.464  -8.594 -10.362  1.00 86.70           C  
ATOM    859  HG2 LYS A  54      34.165  -8.628  -9.528  1.00 86.70           H  
ATOM    860  HG3 LYS A  54      32.558  -8.071 -10.057  1.00 86.70           H  
ATOM    861  CD  LYS A  54      34.104  -7.861 -11.545  1.00 86.70           C  
ATOM    862  HD2 LYS A  54      33.434  -7.931 -12.402  1.00 86.70           H  
ATOM    863  HD3 LYS A  54      35.044  -8.348 -11.804  1.00 86.70           H  
ATOM    864  CE  LYS A  54      34.352  -6.386 -11.235  1.00 86.70           C  
ATOM    865  HE2 LYS A  54      35.120  -6.304 -10.466  1.00 86.70           H  
ATOM    866  HE3 LYS A  54      33.426  -5.957 -10.852  1.00 86.70           H  
ATOM    867  NZ  LYS A  54      34.759  -5.675 -12.471  1.00 86.70           N  
ATOM    868  HZ1 LYS A  54      35.613  -6.065 -12.844  1.00 86.70           H  
ATOM    869  HZ2 LYS A  54      34.888  -4.686 -12.309  1.00 86.70           H  
ATOM    870  HZ3 LYS A  54      34.044  -5.794 -13.175  1.00 86.70           H  
ATOM    871  N   LYS A  55      31.430 -13.087  -9.466  1.00 90.87           N  
ATOM    872  H   LYS A  55      31.588 -12.918  -8.483  1.00 90.87           H  
ATOM    873  CA  LYS A  55      30.818 -14.346  -9.909  1.00 90.87           C  
ATOM    874  HA  LYS A  55      31.406 -14.729 -10.743  1.00 90.87           H  
ATOM    875  C   LYS A  55      29.412 -14.077 -10.441  1.00 90.87           C  
ATOM    876  CB  LYS A  55      30.811 -15.394  -8.788  1.00 90.87           C  
ATOM    877  HB2 LYS A  55      30.362 -14.967  -7.891  1.00 90.87           H  
ATOM    878  HB3 LYS A  55      30.203 -16.240  -9.110  1.00 90.87           H  
ATOM    879  O   LYS A  55      28.635 -13.364  -9.798  1.00 90.87           O  
ATOM    880  CG  LYS A  55      32.228 -15.901  -8.478  1.00 90.87           C  
ATOM    881  HG2 LYS A  55      32.838 -15.074  -8.115  1.00 90.87           H  
ATOM    882  HG3 LYS A  55      32.675 -16.284  -9.395  1.00 90.87           H  
ATOM    883  CD  LYS A  55      32.207 -17.024  -7.429  1.00 90.87           C  
ATOM    884  HD2 LYS A  55      31.599 -17.845  -7.809  1.00 90.87           H  
ATOM    885  HD3 LYS A  55      31.769 -16.650  -6.504  1.00 90.87           H  
ATOM    886  CE  LYS A  55      33.635 -17.524  -7.167  1.00 90.87           C  
ATOM    887  HE2 LYS A  55      34.093 -17.759  -8.128  1.00 90.87           H  
ATOM    888  HE3 LYS A  55      34.217 -16.716  -6.723  1.00 90.87           H  
ATOM    889  NZ  LYS A  55      33.667 -18.732  -6.298  1.00 90.87           N  
ATOM    890  HZ1 LYS A  55      34.618 -19.048  -6.170  1.00 90.87           H  
ATOM    891  HZ2 LYS A  55      33.169 -19.494  -6.734  1.00 90.87           H  
ATOM    892  HZ3 LYS A  55      33.263 -18.559  -5.388  1.00 90.87           H  
ATOM    893  N   LEU A  56      29.086 -14.685 -11.580  1.00 93.71           N  
ATOM    894  H   LEU A  56      29.790 -15.222 -12.065  1.00 93.71           H  
ATOM    895  CA  LEU A  56      27.743 -14.639 -12.147  1.00 93.71           C  
ATOM    896  HA  LEU A  56      27.404 -13.603 -12.144  1.00 93.71           H  
ATOM    897  C   LEU A  56      26.777 -15.425 -11.265  1.00 93.71           C  
ATOM    898  CB  LEU A  56      27.746 -15.176 -13.590  1.00 93.71           C  
ATOM    899  HB2 LEU A  56      26.714 -15.302 -13.918  1.00 93.71           H  
ATOM    900  HB3 LEU A  56      28.220 -16.157 -13.600  1.00 93.71           H  
ATOM    901  O   LEU A  56      26.986 -16.608 -10.996  1.00 93.71           O  
ATOM    902  CG  LEU A  56      28.454 -14.259 -14.598  1.00 93.71           C  
ATOM    903  HG  LEU A  56      29.460 -14.044 -14.239  1.00 93.71           H  
ATOM    904  CD1 LEU A  56      28.559 -14.955 -15.954  1.00 93.71           C  
ATOM    905 HD11 LEU A  56      29.136 -15.876 -15.858  1.00 93.71           H  
ATOM    906 HD12 LEU A  56      27.570 -15.198 -16.343  1.00 93.71           H  
ATOM    907 HD13 LEU A  56      29.068 -14.306 -16.666  1.00 93.71           H  
ATOM    908  CD2 LEU A  56      27.703 -12.939 -14.790  1.00 93.71           C  
ATOM    909 HD21 LEU A  56      28.357 -12.254 -15.330  1.00 93.71           H  
ATOM    910 HD22 LEU A  56      26.777 -13.097 -15.343  1.00 93.71           H  
ATOM    911 HD23 LEU A  56      27.480 -12.455 -13.840  1.00 93.71           H  
ATOM    912  N   LYS A  57      25.719 -14.757 -10.809  1.00 95.54           N  
ATOM    913  H   LYS A  57      25.642 -13.777 -11.039  1.00 95.54           H  
ATOM    914  CA  LYS A  57      24.640 -15.367 -10.030  1.00 95.54           C  
ATOM    915  HA  LYS A  57      24.804 -16.442  -9.957  1.00 95.54           H  
ATOM    916  C   LYS A  57      23.314 -15.160 -10.732  1.00 95.54           C  
ATOM    917  CB  LYS A  57      24.587 -14.777  -8.617  1.00 95.54           C  
ATOM    918  HB2 LYS A  57      23.703 -15.174  -8.120  1.00 95.54           H  
ATOM    919  HB3 LYS A  57      24.491 -13.693  -8.676  1.00 95.54           H  
ATOM    920  O   LYS A  57      23.038 -14.051 -11.187  1.00 95.54           O  
ATOM    921  CG  LYS A  57      25.829 -15.141  -7.795  1.00 95.54           C  
ATOM    922  HG2 LYS A  57      26.691 -14.585  -8.165  1.00 95.54           H  
ATOM    923  HG3 LYS A  57      26.026 -16.209  -7.894  1.00 95.54           H  
ATOM    924  CD  LYS A  57      25.598 -14.814  -6.317  1.00 95.54           C  
ATOM    925  HD2 LYS A  57      25.409 -13.746  -6.204  1.00 95.54           H  
ATOM    926  HD3 LYS A  57      24.729 -15.371  -5.969  1.00 95.54           H  
ATOM    927  CE  LYS A  57      26.827 -15.221  -5.501  1.00 95.54           C  
ATOM    928  HE2 LYS A  57      27.664 -14.585  -5.792  1.00 95.54           H  
ATOM    929  HE3 LYS A  57      27.082 -16.248  -5.762  1.00 95.54           H  
ATOM    930  NZ  LYS A  57      26.566 -15.122  -4.043  1.00 95.54           N  
ATOM    931  HZ1 LYS A  57      27.374 -15.417  -3.515  1.00 95.54           H  
ATOM    932  HZ2 LYS A  57      25.798 -15.727  -3.789  1.00 95.54           H  
ATOM    933  HZ3 LYS A  57      26.329 -14.176  -3.781  1.00 95.54           H  
ATOM    934  N   SER A  58      22.496 -16.207 -10.754  1.00 95.62           N  
ATOM    935  H   SER A  58      22.818 -17.107 -10.425  1.00 95.62           H  
ATOM    936  CA  SER A  58      21.128 -16.131 -11.254  1.00 95.62           C  
ATOM    937  HA  SER A  58      21.166 -15.792 -12.289  1.00 95.62           H  
ATOM    938  C   SER A  58      20.307 -15.137 -10.438  1.00 95.62           C  
ATOM    939  CB  SER A  58      20.453 -17.504 -11.244  1.00 95.62           C  
ATOM    940  HB2 SER A  58      20.308 -17.837 -10.217  1.00 95.62           H  
ATOM    941  HB3 SER A  58      19.484 -17.429 -11.736  1.00 95.62           H  
ATOM    942  O   SER A  58      20.428 -15.069  -9.211  1.00 95.62           O  
ATOM    943  OG  SER A  58      21.265 -18.438 -11.932  1.00 95.62           O  
ATOM    944  HG  SER A  58      20.744 -19.228 -12.097  1.00 95.62           H  
ATOM    945  N   VAL A  59      19.475 -14.366 -11.126  1.00 95.02           N  
ATOM    946  H   VAL A  59      19.450 -14.465 -12.131  1.00 95.02           H  
ATOM    947  CA  VAL A  59      18.562 -13.388 -10.541  1.00 95.02           C  
ATOM    948  HA  VAL A  59      18.407 -13.645  -9.493  1.00 95.02           H  
ATOM    949  C   VAL A  59      17.199 -13.454 -11.210  1.00 95.02           C  
ATOM    950  CB  VAL A  59      19.113 -11.951 -10.597  1.00 95.02           C  
ATOM    951  HB  VAL A  59      18.316 -11.277 -10.282  1.00 95.02           H  
ATOM    952  O   VAL A  59      17.086 -13.734 -12.402  1.00 95.02           O  
ATOM    953  CG1 VAL A  59      20.253 -11.793  -9.585  1.00 95.02           C  
ATOM    954 HG11 VAL A  59      19.908 -12.124  -8.605  1.00 95.02           H  
ATOM    955 HG12 VAL A  59      20.520 -10.738  -9.536  1.00 95.02           H  
ATOM    956 HG13 VAL A  59      21.108 -12.398  -9.888  1.00 95.02           H  
ATOM    957  CG2 VAL A  59      19.575 -11.509 -11.992  1.00 95.02           C  
ATOM    958 HG21 VAL A  59      19.863 -10.458 -11.961  1.00 95.02           H  
ATOM    959 HG22 VAL A  59      20.423 -12.106 -12.325  1.00 95.02           H  
ATOM    960 HG23 VAL A  59      18.760 -11.615 -12.708  1.00 95.02           H  
ATOM    961  N   LYS A  60      16.179 -13.173 -10.400  1.00 95.48           N  
ATOM    962  H   LYS A  60      16.398 -12.989  -9.432  1.00 95.48           H  
ATOM    963  CA  LYS A  60      14.789 -12.933 -10.776  1.00 95.48           C  
ATOM    964  HA  LYS A  60      14.711 -12.737 -11.845  1.00 95.48           H  
ATOM    965  C   LYS A  60      14.370 -11.688 -10.003  1.00 95.48           C  
ATOM    966  CB  LYS A  60      13.957 -14.180 -10.427  1.00 95.48           C  
ATOM    967  HB2 LYS A  60      14.086 -14.417  -9.371  1.00 95.48           H  
ATOM    968  HB3 LYS A  60      14.333 -15.019 -11.012  1.00 95.48           H  
ATOM    969  O   LYS A  60      14.235 -11.748  -8.784  1.00 95.48           O  
ATOM    970  CG  LYS A  60      12.457 -14.013 -10.715  1.00 95.48           C  
ATOM    971  HG2 LYS A  60      12.312 -13.753 -11.764  1.00 95.48           H  
ATOM    972  HG3 LYS A  60      12.059 -13.208 -10.098  1.00 95.48           H  
ATOM    973  CD  LYS A  60      11.689 -15.305 -10.397  1.00 95.48           C  
ATOM    974  HD2 LYS A  60      12.092 -16.128 -10.986  1.00 95.48           H  
ATOM    975  HD3 LYS A  60      11.804 -15.537  -9.338  1.00 95.48           H  
ATOM    976  CE  LYS A  60      10.202 -15.133 -10.714  1.00 95.48           C  
ATOM    977  HE2 LYS A  60       9.843 -14.244 -10.196  1.00 95.48           H  
ATOM    978  HE3 LYS A  60      10.068 -14.969 -11.783  1.00 95.48           H  
ATOM    979  NZ  LYS A  60       9.384 -16.291 -10.269  1.00 95.48           N  
ATOM    980  HZ1 LYS A  60       9.492 -17.126 -10.827  1.00 95.48           H  
ATOM    981  HZ2 LYS A  60       9.544 -16.539  -9.303  1.00 95.48           H  
ATOM    982  HZ3 LYS A  60       8.412 -16.018 -10.239  1.00 95.48           H  
ATOM    983  N   GLU A  61      14.287 -10.544 -10.669  1.00 95.55           N  
ATOM    984  H   GLU A  61      14.431 -10.545 -11.669  1.00 95.55           H  
ATOM    985  CA  GLU A  61      14.041  -9.260 -10.004  1.00 95.55           C  
ATOM    986  HA  GLU A  61      13.408  -9.444  -9.136  1.00 95.55           H  
ATOM    987  C   GLU A  61      13.263  -8.290 -10.891  1.00 95.55           C  
ATOM    988  CB  GLU A  61      15.356  -8.647  -9.476  1.00 95.55           C  
ATOM    989  HB2 GLU A  61      15.795  -9.359  -8.777  1.00 95.55           H  
ATOM    990  HB3 GLU A  61      15.122  -7.743  -8.916  1.00 95.55           H  
ATOM    991  O   GLU A  61      13.145  -8.482 -12.100  1.00 95.55           O  
ATOM    992  CG  GLU A  61      16.398  -8.303 -10.553  1.00 95.55           C  
ATOM    993  HG2 GLU A  61      16.603  -9.193 -11.150  1.00 95.55           H  
ATOM    994  HG3 GLU A  61      15.981  -7.543 -11.214  1.00 95.55           H  
ATOM    995  CD  GLU A  61      17.730  -7.802  -9.961  1.00 95.55           C  
ATOM    996  OE1 GLU A  61      18.391  -6.994 -10.648  1.00 95.55           O  
ATOM    997  OE2 GLU A  61      18.146  -8.256  -8.863  1.00 95.55           O  
ATOM    998  N   LEU A  62      12.709  -7.250 -10.272  1.00 96.82           N  
ATOM    999  H   LEU A  62      12.900  -7.110  -9.290  1.00 96.82           H  
ATOM   1000  CA  LEU A  62      12.038  -6.171 -10.981  1.00 96.82           C  
ATOM   1001  HA  LEU A  62      11.718  -6.532 -11.959  1.00 96.82           H  
ATOM   1002  C   LEU A  62      13.020  -5.024 -11.212  1.00 96.82           C  
ATOM   1003  CB  LEU A  62      10.789  -5.723 -10.205  1.00 96.82           C  
ATOM   1004  HB2 LEU A  62      10.344  -4.879 -10.731  1.00 96.82           H  
ATOM   1005  HB3 LEU A  62      11.096  -5.380  -9.217  1.00 96.82           H  
ATOM   1006  O   LEU A  62      13.643  -4.538 -10.269  1.00 96.82           O  
ATOM   1007  CG  LEU A  62       9.721  -6.820 -10.038  1.00 96.82           C  
ATOM   1008  HG  LEU A  62      10.125  -7.643  -9.449  1.00 96.82           H  
ATOM   1009  CD1 LEU A  62       8.516  -6.253  -9.299  1.00 96.82           C  
ATOM   1010 HD11 LEU A  62       8.835  -5.818  -8.352  1.00 96.82           H  
ATOM   1011 HD12 LEU A  62       8.036  -5.494  -9.916  1.00 96.82           H  
ATOM   1012 HD13 LEU A  62       7.803  -7.052  -9.094  1.00 96.82           H  
ATOM   1013  CD2 LEU A  62       9.238  -7.354 -11.383  1.00 96.82           C  
ATOM   1014 HD21 LEU A  62       9.039  -6.527 -12.066  1.00 96.82           H  
ATOM   1015 HD22 LEU A  62       8.340  -7.957 -11.251  1.00 96.82           H  
ATOM   1016 HD23 LEU A  62      10.011  -7.997 -11.804  1.00 96.82           H  
ATOM   1017  N   LEU A  63      13.114  -4.555 -12.454  1.00 96.40           N  
ATOM   1018  H   LEU A  63      12.621  -5.054 -13.181  1.00 96.40           H  
ATOM   1019  CA  LEU A  63      13.879  -3.371 -12.832  1.00 96.40           C  
ATOM   1020  HA  LEU A  63      14.475  -3.049 -11.979  1.00 96.40           H  
ATOM   1021  C   LEU A  63      12.923  -2.240 -13.214  1.00 96.40           C  
ATOM   1022  CB  LEU A  63      14.846  -3.734 -13.970  1.00 96.40           C  
ATOM   1023  HB2 LEU A  63      15.513  -4.527 -13.631  1.00 96.40           H  
ATOM   1024  HB3 LEU A  63      14.263  -4.126 -14.804  1.00 96.40           H  
ATOM   1025  O   LEU A  63      12.044  -2.414 -14.053  1.00 96.40           O  
ATOM   1026  CG  LEU A  63      15.688  -2.548 -14.475  1.00 96.40           C  
ATOM   1027  HG  LEU A  63      15.033  -1.720 -14.748  1.00 96.40           H  
ATOM   1028  CD1 LEU A  63      16.685  -2.058 -13.423  1.00 96.40           C  
ATOM   1029 HD11 LEU A  63      17.289  -1.253 -13.840  1.00 96.40           H  
ATOM   1030 HD12 LEU A  63      16.160  -1.678 -12.546  1.00 96.40           H  
ATOM   1031 HD13 LEU A  63      17.337  -2.879 -13.126  1.00 96.40           H  
ATOM   1032  CD2 LEU A  63      16.458  -2.959 -15.725  1.00 96.40           C  
ATOM   1033 HD21 LEU A  63      17.082  -2.135 -16.072  1.00 96.40           H  
ATOM   1034 HD22 LEU A  63      17.084  -3.824 -15.505  1.00 96.40           H  
ATOM   1035 HD23 LEU A  63      15.753  -3.224 -16.513  1.00 96.40           H  
ATOM   1036  N   GLY A  64      13.095  -1.062 -12.616  1.00 96.15           N  
ATOM   1037  H   GLY A  64      13.868  -0.962 -11.974  1.00 96.15           H  
ATOM   1038  CA  GLY A  64      12.360   0.137 -13.017  1.00 96.15           C  
ATOM   1039  HA2 GLY A  64      12.412   0.881 -12.222  1.00 96.15           H  
ATOM   1040  HA3 GLY A  64      11.313  -0.107 -13.195  1.00 96.15           H  
ATOM   1041  C   GLY A  64      12.965   0.746 -14.279  1.00 96.15           C  
ATOM   1042  O   GLY A  64      14.130   1.126 -14.265  1.00 96.15           O  
ATOM   1043  N   ILE A  65      12.169   0.880 -15.338  1.00 95.63           N  
ATOM   1044  H   ILE A  65      11.216   0.555 -15.270  1.00 95.63           H  
ATOM   1045  CA  ILE A  65      12.551   1.587 -16.563  1.00 95.63           C  
ATOM   1046  HA  ILE A  65      13.638   1.608 -16.645  1.00 95.63           H  
ATOM   1047  C   ILE A  65      12.061   3.025 -16.455  1.00 95.63           C  
ATOM   1048  CB  ILE A  65      11.989   0.877 -17.814  1.00 95.63           C  
ATOM   1049  HB  ILE A  65      10.901   0.910 -17.765  1.00 95.63           H  
ATOM   1050  O   ILE A  65      10.858   3.278 -16.347  1.00 95.63           O  
ATOM   1051  CG1 ILE A  65      12.395  -0.612 -17.888  1.00 95.63           C  
ATOM   1052 HG12 ILE A  65      11.947  -1.147 -17.050  1.00 95.63           H  
ATOM   1053 HG13 ILE A  65      11.983  -1.044 -18.800  1.00 95.63           H  
ATOM   1054  CG2 ILE A  65      12.419   1.615 -19.097  1.00 95.63           C  
ATOM   1055 HG21 ILE A  65      11.971   2.608 -19.131  1.00 95.63           H  
ATOM   1056 HG22 ILE A  65      13.503   1.717 -19.132  1.00 95.63           H  
ATOM   1057 HG23 ILE A  65      12.091   1.053 -19.971  1.00 95.63           H  
ATOM   1058  CD1 ILE A  65      13.905  -0.885 -17.879  1.00 95.63           C  
ATOM   1059 HD11 ILE A  65      14.355  -0.536 -16.949  1.00 95.63           H  
ATOM   1060 HD12 ILE A  65      14.074  -1.958 -17.964  1.00 95.63           H  
ATOM   1061 HD13 ILE A  65      14.383  -0.394 -18.727  1.00 95.63           H  
ATOM   1062  N   THR A  66      12.983   3.981 -16.467  1.00 93.37           N  
ATOM   1063  H   THR A  66      13.957   3.722 -16.535  1.00 93.37           H  
ATOM   1064  CA  THR A  66      12.640   5.407 -16.392  1.00 93.37           C  
ATOM   1065  HA  THR A  66      11.888   5.543 -15.615  1.00 93.37           H  
ATOM   1066  C   THR A  66      12.022   5.917 -17.691  1.00 93.37           C  
ATOM   1067  CB  THR A  66      13.840   6.260 -15.982  1.00 93.37           C  
ATOM   1068  HB  THR A  66      13.517   7.296 -15.887  1.00 93.37           H  
ATOM   1069  O   THR A  66      12.154   5.304 -18.752  1.00 93.37           O  
ATOM   1070  CG2 THR A  66      14.456   5.809 -14.657  1.00 93.37           C  
ATOM   1071 HG21 THR A  66      13.756   6.002 -13.844  1.00 93.37           H  
ATOM   1072 HG22 THR A  66      15.379   6.362 -14.484  1.00 93.37           H  
ATOM   1073 HG23 THR A  66      14.700   4.747 -14.670  1.00 93.37           H  
ATOM   1074  OG1 THR A  66      14.820   6.193 -16.976  1.00 93.37           O  
ATOM   1075  HG1 THR A  66      15.260   5.351 -16.840  1.00 93.37           H  
ATOM   1076  N   ILE A  67      11.341   7.066 -17.639  1.00 90.71           N  
ATOM   1077  H   ILE A  67      11.206   7.514 -16.743  1.00 90.71           H  
ATOM   1078  CA  ILE A  67      10.800   7.700 -18.854  1.00 90.71           C  
ATOM   1079  HA  ILE A  67      10.128   6.991 -19.338  1.00 90.71           H  
ATOM   1080  C   ILE A  67      11.925   7.986 -19.865  1.00 90.71           C  
ATOM   1081  CB  ILE A  67       9.985   8.969 -18.509  1.00 90.71           C  
ATOM   1082  HB  ILE A  67      10.636   9.671 -17.988  1.00 90.71           H  
ATOM   1083  O   ILE A  67      11.715   7.798 -21.064  1.00 90.71           O  
ATOM   1084  CG1 ILE A  67       8.782   8.625 -17.599  1.00 90.71           C  
ATOM   1085 HG12 ILE A  67       8.110   7.944 -18.120  1.00 90.71           H  
ATOM   1086 HG13 ILE A  67       9.136   8.125 -16.697  1.00 90.71           H  
ATOM   1087  CG2 ILE A  67       9.455   9.637 -19.792  1.00 90.71           C  
ATOM   1088 HG21 ILE A  67       8.728   8.991 -20.283  1.00 90.71           H  
ATOM   1089 HG22 ILE A  67      10.268   9.844 -20.489  1.00 90.71           H  
ATOM   1090 HG23 ILE A  67       8.991  10.595 -19.556  1.00 90.71           H  
ATOM   1091  CD1 ILE A  67       7.975   9.847 -17.152  1.00 90.71           C  
ATOM   1092 HD11 ILE A  67       8.658  10.604 -16.765  1.00 90.71           H  
ATOM   1093 HD12 ILE A  67       7.406  10.263 -17.984  1.00 90.71           H  
ATOM   1094 HD13 ILE A  67       7.275   9.555 -16.370  1.00 90.71           H  
ATOM   1095  N   MET A  68      13.115   8.363 -19.384  1.00 88.81           N  
ATOM   1096  H   MET A  68      13.218   8.454 -18.383  1.00 88.81           H  
ATOM   1097  CA  MET A  68      14.299   8.623 -20.213  1.00 88.81           C  
ATOM   1098  HA  MET A  68      14.025   9.295 -21.026  1.00 88.81           H  
ATOM   1099  C   MET A  68      14.863   7.352 -20.864  1.00 88.81           C  
ATOM   1100  CB  MET A  68      15.385   9.294 -19.355  1.00 88.81           C  
ATOM   1101  HB2 MET A  68      15.618   8.657 -18.502  1.00 88.81           H  
ATOM   1102  HB3 MET A  68      16.292   9.398 -19.949  1.00 88.81           H  
ATOM   1103  O   MET A  68      15.289   7.383 -22.013  1.00 88.81           O  
ATOM   1104  CG  MET A  68      14.972  10.680 -18.840  1.00 88.81           C  
ATOM   1105  HG2 MET A  68      15.801  11.096 -18.266  1.00 88.81           H  
ATOM   1106  HG3 MET A  68      14.129  10.565 -18.158  1.00 88.81           H  
ATOM   1107  SD  MET A  68      14.503  11.878 -20.120  1.00 88.81           S  
ATOM   1108  CE  MET A  68      16.072  12.081 -21.004  1.00 88.81           C  
ATOM   1109  HE1 MET A  68      15.956  12.847 -21.770  1.00 88.81           H  
ATOM   1110  HE2 MET A  68      16.356  11.143 -21.481  1.00 88.81           H  
ATOM   1111  HE3 MET A  68      16.850  12.388 -20.306  1.00 88.81           H  
ATOM   1112  N   GLU A  69      14.829   6.220 -20.161  1.00 94.32           N  
ATOM   1113  H   GLU A  69      14.515   6.257 -19.202  1.00 94.32           H  
ATOM   1114  CA  GLU A  69      15.346   4.935 -20.657  1.00 94.32           C  
ATOM   1115  HA  GLU A  69      16.258   5.095 -21.231  1.00 94.32           H  
ATOM   1116  C   GLU A  69      14.361   4.195 -21.563  1.00 94.32           C  
ATOM   1117  CB  GLU A  69      15.664   4.050 -19.456  1.00 94.32           C  
ATOM   1118  HB2 GLU A  69      14.784   4.044 -18.814  1.00 94.32           H  
ATOM   1119  HB3 GLU A  69      15.837   3.027 -19.789  1.00 94.32           H  
ATOM   1120  O   GLU A  69      14.755   3.317 -22.328  1.00 94.32           O  
ATOM   1121  CG  GLU A  69      16.908   4.545 -18.700  1.00 94.32           C  
ATOM   1122  HG2 GLU A  69      16.887   5.631 -18.611  1.00 94.32           H  
ATOM   1123  HG3 GLU A  69      17.796   4.283 -19.276  1.00 94.32           H  
ATOM   1124  CD  GLU A  69      16.997   3.950 -17.295  1.00 94.32           C  
ATOM   1125  OE1 GLU A  69      18.132   3.782 -16.796  1.00 94.32           O  
ATOM   1126  OE2 GLU A  69      15.922   3.716 -16.696  1.00 94.32           O  
ATOM   1127  N   ARG A  70      13.073   4.549 -21.497  1.00 94.17           N  
ATOM   1128  H   ARG A  70      12.836   5.234 -20.794  1.00 94.17           H  
ATOM   1129  CA  ARG A  70      11.987   3.861 -22.203  1.00 94.17           C  
ATOM   1130  HA  ARG A  70      11.883   2.863 -21.779  1.00 94.17           H  
ATOM   1131  C   ARG A  70      12.254   3.676 -23.695  1.00 94.17           C  
ATOM   1132  CB  ARG A  70      10.702   4.662 -21.974  1.00 94.17           C  
ATOM   1133  HB2 ARG A  70      10.492   4.687 -20.904  1.00 94.17           H  
ATOM   1134  HB3 ARG A  70      10.862   5.684 -22.319  1.00 94.17           H  
ATOM   1135  O   ARG A  70      11.905   2.629 -24.232  1.00 94.17           O  
ATOM   1136  CG  ARG A  70       9.497   4.066 -22.712  1.00 94.17           C  
ATOM   1137  HG2 ARG A  70       9.658   4.097 -23.790  1.00 94.17           H  
ATOM   1138  HG3 ARG A  70       9.378   3.023 -22.419  1.00 94.17           H  
ATOM   1139  CD  ARG A  70       8.227   4.858 -22.394  1.00 94.17           C  
ATOM   1140  HD2 ARG A  70       7.368   4.302 -22.771  1.00 94.17           H  
ATOM   1141  HD3 ARG A  70       8.132   4.964 -21.313  1.00 94.17           H  
ATOM   1142  NE  ARG A  70       8.275   6.185 -23.034  1.00 94.17           N  
ATOM   1143  HE  ARG A  70       9.166   6.468 -23.414  1.00 94.17           H  
ATOM   1144  NH1 ARG A  70       6.126   6.856 -22.586  1.00 94.17           N  
ATOM   1145 HH11 ARG A  70       5.407   7.563 -22.649  1.00 94.17           H  
ATOM   1146 HH12 ARG A  70       6.019   6.082 -21.946  1.00 94.17           H  
ATOM   1147  NH2 ARG A  70       7.466   8.160 -23.810  1.00 94.17           N  
ATOM   1148 HH21 ARG A  70       8.372   8.377 -24.200  1.00 94.17           H  
ATOM   1149 HH22 ARG A  70       6.721   8.834 -23.908  1.00 94.17           H  
ATOM   1150  CZ  ARG A  70       7.291   7.058 -23.138  1.00 94.17           C  
ATOM   1151  N   SER A  71      12.796   4.690 -24.366  1.00 94.80           N  
ATOM   1152  H   SER A  71      13.063   5.520 -23.855  1.00 94.80           H  
ATOM   1153  CA  SER A  71      13.058   4.636 -25.809  1.00 94.80           C  
ATOM   1154  HA  SER A  71      12.159   4.299 -26.325  1.00 94.80           H  
ATOM   1155  C   SER A  71      14.171   3.642 -26.133  1.00 94.80           C  
ATOM   1156  CB  SER A  71      13.412   6.026 -26.344  1.00 94.80           C  
ATOM   1157  HB2 SER A  71      13.542   5.975 -27.425  1.00 94.80           H  
ATOM   1158  HB3 SER A  71      14.344   6.365 -25.891  1.00 94.80           H  
ATOM   1159  O   SER A  71      13.994   2.806 -27.015  1.00 94.80           O  
ATOM   1160  OG  SER A  71      12.376   6.943 -26.029  1.00 94.80           O  
ATOM   1161  HG  SER A  71      12.664   7.808 -26.328  1.00 94.80           H  
ATOM   1162  N   SER A  72      15.269   3.676 -25.374  1.00 96.03           N  
ATOM   1163  H   SER A  72      15.362   4.380 -24.656  1.00 96.03           H  
ATOM   1164  CA  SER A  72      16.394   2.749 -25.535  1.00 96.03           C  
ATOM   1165  HA  SER A  72      16.726   2.771 -26.573  1.00 96.03           H  
ATOM   1166  C   SER A  72      15.987   1.314 -25.211  1.00 96.03           C  
ATOM   1167  CB  SER A  72      17.571   3.174 -24.652  1.00 96.03           C  
ATOM   1168  HB2 SER A  72      18.437   2.558 -24.891  1.00 96.03           H  
ATOM   1169  HB3 SER A  72      17.317   3.035 -23.601  1.00 96.03           H  
ATOM   1170  O   SER A  72      16.216   0.423 -26.019  1.00 96.03           O  
ATOM   1171  OG  SER A  72      17.876   4.539 -24.880  1.00 96.03           O  
ATOM   1172  HG  SER A  72      18.776   4.698 -24.587  1.00 96.03           H  
ATOM   1173  N   TYR A  73      15.280   1.105 -24.095  1.00 96.53           N  
ATOM   1174  H   TYR A  73      15.138   1.878 -23.459  1.00 96.53           H  
ATOM   1175  CA  TYR A  73      14.765  -0.211 -23.713  1.00 96.53           C  
ATOM   1176  HA  TYR A  73      15.600  -0.905 -23.616  1.00 96.53           H  
ATOM   1177  C   TYR A  73      13.817  -0.798 -24.768  1.00 96.53           C  
ATOM   1178  CB  TYR A  73      14.052  -0.102 -22.358  1.00 96.53           C  
ATOM   1179  HB2 TYR A  73      13.308   0.693 -22.406  1.00 96.53           H  
ATOM   1180  HB3 TYR A  73      14.781   0.171 -21.595  1.00 96.53           H  
ATOM   1181  O   TYR A  73      13.861  -1.988 -25.044  1.00 96.53           O  
ATOM   1182  CG  TYR A  73      13.369  -1.393 -21.948  1.00 96.53           C  
ATOM   1183  CD1 TYR A  73      11.991  -1.575 -22.179  1.00 96.53           C  
ATOM   1184  HD1 TYR A  73      11.416  -0.780 -22.630  1.00 96.53           H  
ATOM   1185  CD2 TYR A  73      14.138  -2.452 -21.433  1.00 96.53           C  
ATOM   1186  HD2 TYR A  73      15.205  -2.333 -21.309  1.00 96.53           H  
ATOM   1187  CE1 TYR A  73      11.388  -2.814 -21.891  1.00 96.53           C  
ATOM   1188  HE1 TYR A  73      10.342  -2.989 -22.094  1.00 96.53           H  
ATOM   1189  CE2 TYR A  73      13.542  -3.691 -21.138  1.00 96.53           C  
ATOM   1190  HE2 TYR A  73      14.149  -4.506 -20.773  1.00 96.53           H  
ATOM   1191  OH  TYR A  73      11.573  -5.067 -21.128  1.00 96.53           O  
ATOM   1192  HH  TYR A  73      12.206  -5.730 -20.840  1.00 96.53           H  
ATOM   1193  CZ  TYR A  73      12.166  -3.874 -21.381  1.00 96.53           C  
ATOM   1194  N   ARG A  74      12.946   0.018 -25.378  1.00 94.95           N  
ATOM   1195  H   ARG A  74      12.953   0.997 -25.126  1.00 94.95           H  
ATOM   1196  CA  ARG A  74      12.027  -0.457 -26.427  1.00 94.95           C  
ATOM   1197  HA  ARG A  74      11.562  -1.390 -26.108  1.00 94.95           H  
ATOM   1198  C   ARG A  74      12.728  -0.806 -27.735  1.00 94.95           C  
ATOM   1199  CB  ARG A  74      10.957   0.596 -26.713  1.00 94.95           C  
ATOM   1200  HB2 ARG A  74      10.500   0.386 -27.680  1.00 94.95           H  
ATOM   1201  HB3 ARG A  74      11.425   1.579 -26.768  1.00 94.95           H  
ATOM   1202  O   ARG A  74      12.206  -1.644 -28.459  1.00 94.95           O  
ATOM   1203  CG  ARG A  74       9.850   0.587 -25.659  1.00 94.95           C  
ATOM   1204  HG2 ARG A  74      10.269   0.698 -24.659  1.00 94.95           H  
ATOM   1205  HG3 ARG A  74       9.304  -0.354 -25.720  1.00 94.95           H  
ATOM   1206  CD  ARG A  74       8.917   1.755 -25.970  1.00 94.95           C  
ATOM   1207  HD2 ARG A  74       9.483   2.681 -25.864  1.00 94.95           H  
ATOM   1208  HD3 ARG A  74       8.583   1.666 -27.004  1.00 94.95           H  
ATOM   1209  NE  ARG A  74       7.746   1.775 -25.079  1.00 94.95           N  
ATOM   1210  HE  ARG A  74       7.635   0.964 -24.486  1.00 94.95           H  
ATOM   1211  NH1 ARG A  74       6.866   3.733 -25.885  1.00 94.95           N  
ATOM   1212 HH11 ARG A  74       6.073   4.341 -26.031  1.00 94.95           H  
ATOM   1213 HH12 ARG A  74       7.643   3.786 -26.529  1.00 94.95           H  
ATOM   1214  NH2 ARG A  74       5.733   2.565 -24.363  1.00 94.95           N  
ATOM   1215 HH21 ARG A  74       5.580   1.681 -23.900  1.00 94.95           H  
ATOM   1216 HH22 ARG A  74       4.957   3.190 -24.526  1.00 94.95           H  
ATOM   1217  CZ  ARG A  74       6.794   2.688 -25.109  1.00 94.95           C  
ATOM   1218  N   LYS A  75      13.840  -0.137 -28.050  1.00 96.81           N  
ATOM   1219  H   LYS A  75      14.203   0.531 -27.385  1.00 96.81           H  
ATOM   1220  CA  LYS A  75      14.608  -0.388 -29.273  1.00 96.81           C  
ATOM   1221  HA  LYS A  75      13.931  -0.389 -30.127  1.00 96.81           H  
ATOM   1222  C   LYS A  75      15.237  -1.779 -29.231  1.00 96.81           C  
ATOM   1223  CB  LYS A  75      15.659   0.716 -29.457  1.00 96.81           C  
ATOM   1224  HB2 LYS A  75      15.166   1.688 -29.434  1.00 96.81           H  
ATOM   1225  HB3 LYS A  75      16.379   0.671 -28.641  1.00 96.81           H  
ATOM   1226  O   LYS A  75      15.071  -2.534 -30.180  1.00 96.81           O  
ATOM   1227  CG  LYS A  75      16.400   0.564 -30.792  1.00 96.81           C  
ATOM   1228  HG2 LYS A  75      16.846  -0.429 -30.852  1.00 96.81           H  
ATOM   1229  HG3 LYS A  75      15.692   0.681 -31.613  1.00 96.81           H  
ATOM   1230  CD  LYS A  75      17.520   1.600 -30.927  1.00 96.81           C  
ATOM   1231  HD2 LYS A  75      17.097   2.605 -30.915  1.00 96.81           H  
ATOM   1232  HD3 LYS A  75      18.208   1.482 -30.090  1.00 96.81           H  
ATOM   1233  CE  LYS A  75      18.262   1.350 -32.244  1.00 96.81           C  
ATOM   1234  HE2 LYS A  75      17.584   1.541 -33.075  1.00 96.81           H  
ATOM   1235  HE3 LYS A  75      18.538   0.297 -32.282  1.00 96.81           H  
ATOM   1236  NZ  LYS A  75      19.482   2.185 -32.360  1.00 96.81           N  
ATOM   1237  HZ1 LYS A  75      19.260   3.170 -32.336  1.00 96.81           H  
ATOM   1238  HZ2 LYS A  75      20.118   1.967 -31.607  1.00 96.81           H  
ATOM   1239  HZ3 LYS A  75      19.962   1.977 -33.224  1.00 96.81           H  
ATOM   1240  N   ASP A  76      15.909  -2.100 -28.129  1.00 96.06           N  
ATOM   1241  H   ASP A  76      16.034  -1.406 -27.407  1.00 96.06           H  
ATOM   1242  CA  ASP A  76      16.460  -3.429 -27.878  1.00 96.06           C  
ATOM   1243  HA  ASP A  76      15.840  -4.175 -28.376  1.00 96.06           H  
ATOM   1244  C   ASP A  76      16.480  -3.716 -26.363  1.00 96.06           C  
ATOM   1245  CB  ASP A  76      17.854  -3.552 -28.503  1.00 96.06           C  
ATOM   1246  HB2 ASP A  76      17.811  -3.191 -29.531  1.00 96.06           H  
ATOM   1247  HB3 ASP A  76      18.563  -2.924 -27.963  1.00 96.06           H  
ATOM   1248  O   ASP A  76      17.351  -3.220 -25.641  1.00 96.06           O  
ATOM   1249  CG  ASP A  76      18.324  -5.013 -28.522  1.00 96.06           C  
ATOM   1250  OD1 ASP A  76      17.922  -5.788 -27.613  1.00 96.06           O  
ATOM   1251  OD2 ASP A  76      19.012  -5.366 -29.499  1.00 96.06           O  
ATOM   1252  N   PRO A  77      15.504  -4.490 -25.850  1.00 96.01           N  
ATOM   1253  CA  PRO A  77      15.443  -4.827 -24.434  1.00 96.01           C  
ATOM   1254  HA  PRO A  77      15.354  -3.905 -23.859  1.00 96.01           H  
ATOM   1255  C   PRO A  77      16.654  -5.613 -23.928  1.00 96.01           C  
ATOM   1256  CB  PRO A  77      14.167  -5.661 -24.270  1.00 96.01           C  
ATOM   1257  HB2 PRO A  77      13.699  -5.499 -23.299  1.00 96.01           H  
ATOM   1258  HB3 PRO A  77      14.391  -6.719 -24.405  1.00 96.01           H  
ATOM   1259  O   PRO A  77      16.986  -5.487 -22.752  1.00 96.01           O  
ATOM   1260  CG  PRO A  77      13.273  -5.192 -25.414  1.00 96.01           C  
ATOM   1261  HG2 PRO A  77      12.747  -4.283 -25.125  1.00 96.01           H  
ATOM   1262  HG3 PRO A  77      12.563  -5.963 -25.713  1.00 96.01           H  
ATOM   1263  CD  PRO A  77      14.278  -4.893 -26.525  1.00 96.01           C  
ATOM   1264  HD2 PRO A  77      13.894  -4.099 -27.167  1.00 96.01           H  
ATOM   1265  HD3 PRO A  77      14.469  -5.793 -27.110  1.00 96.01           H  
ATOM   1266  N   ILE A  78      17.282  -6.442 -24.769  1.00 96.67           N  
ATOM   1267  H   ILE A  78      17.135  -6.332 -25.763  1.00 96.67           H  
ATOM   1268  CA  ILE A  78      18.387  -7.307 -24.345  1.00 96.67           C  
ATOM   1269  HA  ILE A  78      18.192  -7.664 -23.333  1.00 96.67           H  
ATOM   1270  C   ILE A  78      19.662  -6.485 -24.247  1.00 96.67           C  
ATOM   1271  CB  ILE A  78      18.536  -8.536 -25.268  1.00 96.67           C  
ATOM   1272  HB  ILE A  78      18.706  -8.183 -26.285  1.00 96.67           H  
ATOM   1273  O   ILE A  78      20.246  -6.449 -23.169  1.00 96.67           O  
ATOM   1274  CG1 ILE A  78      17.256  -9.405 -25.281  1.00 96.67           C  
ATOM   1275 HG12 ILE A  78      16.428  -8.809 -25.667  1.00 96.67           H  
ATOM   1276 HG13 ILE A  78      17.406 -10.231 -25.976  1.00 96.67           H  
ATOM   1277  CG2 ILE A  78      19.752  -9.389 -24.862  1.00 96.67           C  
ATOM   1278 HG21 ILE A  78      20.675  -8.840 -25.047  1.00 96.67           H  
ATOM   1279 HG22 ILE A  78      19.794 -10.300 -25.458  1.00 96.67           H  
ATOM   1280 HG23 ILE A  78      19.717  -9.647 -23.804  1.00 96.67           H  
ATOM   1281  CD1 ILE A  78      16.840  -9.988 -23.921  1.00 96.67           C  
ATOM   1282 HD11 ILE A  78      15.890 -10.511 -24.031  1.00 96.67           H  
ATOM   1283 HD12 ILE A  78      16.701  -9.197 -23.184  1.00 96.67           H  
ATOM   1284 HD13 ILE A  78      17.590 -10.696 -23.568  1.00 96.67           H  
ATOM   1285  N   ASP A  79      20.010  -5.740 -25.297  1.00 96.73           N  
ATOM   1286  H   ASP A  79      19.475  -5.812 -26.151  1.00 96.73           H  
ATOM   1287  CA  ASP A  79      21.172  -4.840 -25.290  1.00 96.73           C  
ATOM   1288  HA  ASP A  79      22.083  -5.422 -25.148  1.00 96.73           H  
ATOM   1289  C   ASP A  79      21.080  -3.810 -24.150  1.00 96.73           C  
ATOM   1290  CB  ASP A  79      21.255  -4.142 -26.652  1.00 96.73           C  
ATOM   1291  HB2 ASP A  79      20.334  -3.582 -26.811  1.00 96.73           H  
ATOM   1292  HB3 ASP A  79      21.338  -4.895 -27.435  1.00 96.73           H  
ATOM   1293  O   ASP A  79      22.036  -3.590 -23.405  1.00 96.73           O  
ATOM   1294  CG  ASP A  79      22.446  -3.186 -26.753  1.00 96.73           C  
ATOM   1295  OD1 ASP A  79      23.595  -3.670 -26.687  1.00 96.73           O  
ATOM   1296  OD2 ASP A  79      22.193  -1.964 -26.896  1.00 96.73           O  
ATOM   1297  N   PHE A  80      19.886  -3.251 -23.906  1.00 97.37           N  
ATOM   1298  H   PHE A  80      19.132  -3.435 -24.552  1.00 97.37           H  
ATOM   1299  CA  PHE A  80      19.671  -2.350 -22.771  1.00 97.37           C  
ATOM   1300  HA  PHE A  80      20.364  -1.514 -22.870  1.00 97.37           H  
ATOM   1301  C   PHE A  80      19.962  -3.022 -21.419  1.00 97.37           C  
ATOM   1302  CB  PHE A  80      18.235  -1.813 -22.798  1.00 97.37           C  
ATOM   1303  HB2 PHE A  80      17.538  -2.651 -22.776  1.00 97.37           H  
ATOM   1304  HB3 PHE A  80      18.077  -1.279 -23.735  1.00 97.37           H  
ATOM   1305  O   PHE A  80      20.575  -2.411 -20.540  1.00 97.37           O  
ATOM   1306  CG  PHE A  80      17.926  -0.884 -21.637  1.00 97.37           C  
ATOM   1307  CD1 PHE A  80      17.473  -1.405 -20.409  1.00 97.37           C  
ATOM   1308  HD1 PHE A  80      17.332  -2.470 -20.298  1.00 97.37           H  
ATOM   1309  CD2 PHE A  80      18.159   0.496 -21.762  1.00 97.37           C  
ATOM   1310  HD2 PHE A  80      18.545   0.888 -22.692  1.00 97.37           H  
ATOM   1311  CE1 PHE A  80      17.237  -0.551 -19.319  1.00 97.37           C  
ATOM   1312  HE1 PHE A  80      16.897  -0.961 -18.380  1.00 97.37           H  
ATOM   1313  CE2 PHE A  80      17.927   1.353 -20.671  1.00 97.37           C  
ATOM   1314  HE2 PHE A  80      18.122   2.411 -20.771  1.00 97.37           H  
ATOM   1315  CZ  PHE A  80      17.463   0.829 -19.450  1.00 97.37           C  
ATOM   1316  HZ  PHE A  80      17.288   1.481 -18.607  1.00 97.37           H  
ATOM   1317  N   LEU A  81      19.496  -4.259 -21.216  1.00 97.08           N  
ATOM   1318  H   LEU A  81      19.080  -4.746 -21.997  1.00 97.08           H  
ATOM   1319  CA  LEU A  81      19.728  -5.000 -19.975  1.00 97.08           C  
ATOM   1320  HA  LEU A  81      19.532  -4.338 -19.132  1.00 97.08           H  
ATOM   1321  C   LEU A  81      21.198  -5.427 -19.847  1.00 97.08           C  
ATOM   1322  CB  LEU A  81      18.764  -6.199 -19.904  1.00 97.08           C  
ATOM   1323  HB2 LEU A  81      18.831  -6.751 -20.841  1.00 97.08           H  
ATOM   1324  HB3 LEU A  81      19.089  -6.866 -19.105  1.00 97.08           H  
ATOM   1325  O   LEU A  81      21.761  -5.350 -18.755  1.00 97.08           O  
ATOM   1326  CG  LEU A  81      17.293  -5.822 -19.642  1.00 97.08           C  
ATOM   1327  HG  LEU A  81      16.966  -5.048 -20.337  1.00 97.08           H  
ATOM   1328  CD1 LEU A  81      16.401  -7.053 -19.809  1.00 97.08           C  
ATOM   1329 HD11 LEU A  81      15.359  -6.789 -19.631  1.00 97.08           H  
ATOM   1330 HD12 LEU A  81      16.499  -7.423 -20.830  1.00 97.08           H  
ATOM   1331 HD13 LEU A  81      16.709  -7.829 -19.108  1.00 97.08           H  
ATOM   1332  CD2 LEU A  81      17.073  -5.282 -18.229  1.00 97.08           C  
ATOM   1333 HD21 LEU A  81      17.443  -6.000 -17.496  1.00 97.08           H  
ATOM   1334 HD22 LEU A  81      17.604  -4.338 -18.107  1.00 97.08           H  
ATOM   1335 HD23 LEU A  81      16.009  -5.109 -18.063  1.00 97.08           H  
ATOM   1336  N   GLU A  82      21.855  -5.788 -20.945  1.00 95.87           N  
ATOM   1337  H   GLU A  82      21.356  -5.852 -21.820  1.00 95.87           H  
ATOM   1338  CA  GLU A  82      23.287  -6.092 -20.965  1.00 95.87           C  
ATOM   1339  HA  GLU A  82      23.500  -6.829 -20.191  1.00 95.87           H  
ATOM   1340  C   GLU A  82      24.137  -4.875 -20.603  1.00 95.87           C  
ATOM   1341  CB  GLU A  82      23.690  -6.705 -22.312  1.00 95.87           C  
ATOM   1342  HB2 GLU A  82      23.329  -6.077 -23.126  1.00 95.87           H  
ATOM   1343  HB3 GLU A  82      24.778  -6.754 -22.356  1.00 95.87           H  
ATOM   1344  O   GLU A  82      25.008  -4.962 -19.732  1.00 95.87           O  
ATOM   1345  CG  GLU A  82      23.129  -8.131 -22.449  1.00 95.87           C  
ATOM   1346  HG2 GLU A  82      22.040  -8.109 -22.416  1.00 95.87           H  
ATOM   1347  HG3 GLU A  82      23.465  -8.714 -21.592  1.00 95.87           H  
ATOM   1348  CD  GLU A  82      23.579  -8.855 -23.723  1.00 95.87           C  
ATOM   1349  OE1 GLU A  82      23.338 -10.086 -23.769  1.00 95.87           O  
ATOM   1350  OE2 GLU A  82      24.192  -8.214 -24.602  1.00 95.87           O  
ATOM   1351  N   ALA A  83      23.795  -3.700 -21.137  1.00 95.93           N  
ATOM   1352  H   ALA A  83      23.125  -3.701 -21.892  1.00 95.93           H  
ATOM   1353  CA  ALA A  83      24.400  -2.428 -20.749  1.00 95.93           C  
ATOM   1354  HA  ALA A  83      25.477  -2.502 -20.898  1.00 95.93           H  
ATOM   1355  C   ALA A  83      24.158  -2.073 -19.267  1.00 95.93           C  
ATOM   1356  CB  ALA A  83      23.854  -1.341 -21.680  1.00 95.93           C  
ATOM   1357  HB1 ALA A  83      22.775  -1.246 -21.557  1.00 95.93           H  
ATOM   1358  HB2 ALA A  83      24.331  -0.387 -21.454  1.00 95.93           H  
ATOM   1359  HB3 ALA A  83      24.066  -1.607 -22.716  1.00 95.93           H  
ATOM   1360  O   ALA A  83      24.954  -1.359 -18.653  1.00 95.93           O  
ATOM   1361  N   LYS A  84      23.080  -2.588 -18.659  1.00 94.36           N  
ATOM   1362  H   LYS A  84      22.457  -3.139 -19.233  1.00 94.36           H  
ATOM   1363  CA  LYS A  84      22.810  -2.490 -17.212  1.00 94.36           C  
ATOM   1364  HA  LYS A  84      23.222  -1.546 -16.855  1.00 94.36           H  
ATOM   1365  C   LYS A  84      23.538  -3.549 -16.373  1.00 94.36           C  
ATOM   1366  CB  LYS A  84      21.291  -2.505 -16.957  1.00 94.36           C  
ATOM   1367  HB2 LYS A  84      21.099  -2.650 -15.894  1.00 94.36           H  
ATOM   1368  HB3 LYS A  84      20.849  -3.349 -17.485  1.00 94.36           H  
ATOM   1369  O   LYS A  84      23.440  -3.504 -15.147  1.00 94.36           O  
ATOM   1370  CG  LYS A  84      20.569  -1.228 -17.405  1.00 94.36           C  
ATOM   1371  HG2 LYS A  84      20.815  -1.002 -18.443  1.00 94.36           H  
ATOM   1372  HG3 LYS A  84      19.496  -1.409 -17.338  1.00 94.36           H  
ATOM   1373  CD  LYS A  84      20.923  -0.017 -16.534  1.00 94.36           C  
ATOM   1374  HD2 LYS A  84      20.748  -0.262 -15.486  1.00 94.36           H  
ATOM   1375  HD3 LYS A  84      21.970   0.248 -16.680  1.00 94.36           H  
ATOM   1376  CE  LYS A  84      20.034   1.151 -16.953  1.00 94.36           C  
ATOM   1377  HE2 LYS A  84      18.991   0.854 -16.845  1.00 94.36           H  
ATOM   1378  HE3 LYS A  84      20.203   1.363 -18.009  1.00 94.36           H  
ATOM   1379  NZ  LYS A  84      20.289   2.360 -16.141  1.00 94.36           N  
ATOM   1380  HZ1 LYS A  84      19.591   3.049 -16.383  1.00 94.36           H  
ATOM   1381  HZ2 LYS A  84      20.168   2.168 -15.157  1.00 94.36           H  
ATOM   1382  HZ3 LYS A  84      21.202   2.747 -16.331  1.00 94.36           H  
ATOM   1383  N   GLY A  85      24.290  -4.456 -16.996  1.00 95.10           N  
ATOM   1384  H   GLY A  85      24.330  -4.427 -18.005  1.00 95.10           H  
ATOM   1385  CA  GLY A  85      25.095  -5.481 -16.330  1.00 95.10           C  
ATOM   1386  HA2 GLY A  85      25.405  -5.126 -15.347  1.00 95.10           H  
ATOM   1387  HA3 GLY A  85      25.988  -5.648 -16.933  1.00 95.10           H  
ATOM   1388  C   GLY A  85      24.402  -6.835 -16.154  1.00 95.10           C  
ATOM   1389  O   GLY A  85      24.953  -7.710 -15.479  1.00 95.10           O  
ATOM   1390  N   TYR A  86      23.219  -7.026 -16.743  1.00 96.60           N  
ATOM   1391  H   TYR A  86      22.854  -6.301 -17.345  1.00 96.60           H  
ATOM   1392  CA  TYR A  86      22.601  -8.347 -16.835  1.00 96.60           C  
ATOM   1393  HA  TYR A  86      22.746  -8.869 -15.890  1.00 96.60           H  
ATOM   1394  C   TYR A  86      23.291  -9.171 -17.927  1.00 96.60           C  
ATOM   1395  CB  TYR A  86      21.088  -8.236 -17.063  1.00 96.60           C  
ATOM   1396  HB2 TYR A  86      20.690  -9.246 -17.160  1.00 96.60           H  
ATOM   1397  HB3 TYR A  86      20.907  -7.724 -18.009  1.00 96.60           H  
ATOM   1398  O   TYR A  86      23.734  -8.646 -18.936  1.00 96.60           O  
ATOM   1399  CG  TYR A  86      20.335  -7.539 -15.942  1.00 96.60           C  
ATOM   1400  CD1 TYR A  86      19.882  -8.276 -14.830  1.00 96.60           C  
ATOM   1401  HD1 TYR A  86      20.047  -9.343 -14.791  1.00 96.60           H  
ATOM   1402  CD2 TYR A  86      20.099  -6.152 -15.994  1.00 96.60           C  
ATOM   1403  HD2 TYR A  86      20.434  -5.579 -16.846  1.00 96.60           H  
ATOM   1404  CE1 TYR A  86      19.228  -7.623 -13.765  1.00 96.60           C  
ATOM   1405  HE1 TYR A  86      18.891  -8.178 -12.902  1.00 96.60           H  
ATOM   1406  CE2 TYR A  86      19.443  -5.497 -14.937  1.00 96.60           C  
ATOM   1407  HE2 TYR A  86      19.289  -4.428 -14.967  1.00 96.60           H  
ATOM   1408  OH  TYR A  86      18.419  -5.570 -12.787  1.00 96.60           O  
ATOM   1409  HH  TYR A  86      18.363  -6.121 -12.003  1.00 96.60           H  
ATOM   1410  CZ  TYR A  86      19.015  -6.228 -13.815  1.00 96.60           C  
ATOM   1411  N   LYS A  87      23.403 -10.479 -17.730  1.00 95.69           N  
ATOM   1412  H   LYS A  87      23.050 -10.853 -16.861  1.00 95.69           H  
ATOM   1413  CA  LYS A  87      23.946 -11.429 -18.707  1.00 95.69           C  
ATOM   1414  HA  LYS A  87      23.985 -10.955 -19.688  1.00 95.69           H  
ATOM   1415  C   LYS A  87      23.012 -12.619 -18.816  1.00 95.69           C  
ATOM   1416  CB  LYS A  87      25.365 -11.874 -18.315  1.00 95.69           C  
ATOM   1417  HB2 LYS A  87      25.332 -12.389 -17.355  1.00 95.69           H  
ATOM   1418  HB3 LYS A  87      25.722 -12.576 -19.069  1.00 95.69           H  
ATOM   1419  O   LYS A  87      22.299 -12.920 -17.858  1.00 95.69           O  
ATOM   1420  CG  LYS A  87      26.350 -10.698 -18.228  1.00 95.69           C  
ATOM   1421  HG2 LYS A  87      26.122 -10.107 -17.340  1.00 95.69           H  
ATOM   1422  HG3 LYS A  87      26.239 -10.067 -19.109  1.00 95.69           H  
ATOM   1423  CD  LYS A  87      27.802 -11.187 -18.155  1.00 95.69           C  
ATOM   1424  HD2 LYS A  87      28.060 -11.674 -19.095  1.00 95.69           H  
ATOM   1425  HD3 LYS A  87      27.900 -11.916 -17.351  1.00 95.69           H  
ATOM   1426  CE  LYS A  87      28.733  -9.990 -17.926  1.00 95.69           C  
ATOM   1427  HE2 LYS A  87      28.683  -9.361 -18.815  1.00 95.69           H  
ATOM   1428  HE3 LYS A  87      28.359  -9.401 -17.089  1.00 95.69           H  
ATOM   1429  NZ  LYS A  87      30.138 -10.389 -17.665  1.00 95.69           N  
ATOM   1430  HZ1 LYS A  87      30.296 -10.586 -16.687  1.00 95.69           H  
ATOM   1431  HZ2 LYS A  87      30.757  -9.606 -17.818  1.00 95.69           H  
ATOM   1432  HZ3 LYS A  87      30.435 -11.166 -18.239  1.00 95.69           H  
ATOM   1433  N   GLU A  88      23.041 -13.309 -19.953  1.00 95.58           N  
ATOM   1434  H   GLU A  88      23.635 -12.979 -20.700  1.00 95.58           H  
ATOM   1435  CA  GLU A  88      22.207 -14.497 -20.197  1.00 95.58           C  
ATOM   1436  HA  GLU A  88      22.255 -14.730 -21.261  1.00 95.58           H  
ATOM   1437  C   GLU A  88      20.719 -14.234 -19.884  1.00 95.58           C  
ATOM   1438  CB  GLU A  88      22.756 -15.718 -19.436  1.00 95.58           C  
ATOM   1439  HB2 GLU A  88      22.114 -16.568 -19.666  1.00 95.58           H  
ATOM   1440  HB3 GLU A  88      22.694 -15.529 -18.364  1.00 95.58           H  
ATOM   1441  O   GLU A  88      20.055 -15.003 -19.184  1.00 95.58           O  
ATOM   1442  CG  GLU A  88      24.203 -16.105 -19.781  1.00 95.58           C  
ATOM   1443  HG2 GLU A  88      24.861 -15.256 -19.599  1.00 95.58           H  
ATOM   1444  HG3 GLU A  88      24.264 -16.374 -20.836  1.00 95.58           H  
ATOM   1445  CD  GLU A  88      24.654 -17.290 -18.915  1.00 95.58           C  
ATOM   1446  OE1 GLU A  88      25.789 -17.299 -18.386  1.00 95.58           O  
ATOM   1447  OE2 GLU A  88      23.833 -18.179 -18.597  1.00 95.58           O  
ATOM   1448  N   VAL A  89      20.207 -13.086 -20.338  1.00 96.44           N  
ATOM   1449  H   VAL A  89      20.777 -12.496 -20.927  1.00 96.44           H  
ATOM   1450  CA  VAL A  89      18.826 -12.677 -20.070  1.00 96.44           C  
ATOM   1451  HA  VAL A  89      18.646 -12.772 -18.999  1.00 96.44           H  
ATOM   1452  C   VAL A  89      17.859 -13.612 -20.797  1.00 96.44           C  
ATOM   1453  CB  VAL A  89      18.578 -11.209 -20.458  1.00 96.44           C  
ATOM   1454  HB  VAL A  89      18.789 -11.072 -21.519  1.00 96.44           H  
ATOM   1455  O   VAL A  89      17.918 -13.787 -22.013  1.00 96.44           O  
ATOM   1456  CG1 VAL A  89      17.124 -10.804 -20.182  1.00 96.44           C  
ATOM   1457 HG11 VAL A  89      16.882 -10.948 -19.129  1.00 96.44           H  
ATOM   1458 HG12 VAL A  89      16.989  -9.756 -20.449  1.00 96.44           H  
ATOM   1459 HG13 VAL A  89      16.443 -11.393 -20.796  1.00 96.44           H  
ATOM   1460  CG2 VAL A  89      19.479 -10.265 -19.652  1.00 96.44           C  
ATOM   1461 HG21 VAL A  89      20.529 -10.472 -19.860  1.00 96.44           H  
ATOM   1462 HG22 VAL A  89      19.285 -10.388 -18.586  1.00 96.44           H  
ATOM   1463 HG23 VAL A  89      19.282  -9.233 -19.942  1.00 96.44           H  
ATOM   1464  N   ARG A  90      16.916 -14.181 -20.048  1.00 95.35           N  
ATOM   1465  H   ARG A  90      16.920 -13.971 -19.060  1.00 95.35           H  
ATOM   1466  CA  ARG A  90      15.824 -15.007 -20.568  1.00 95.35           C  
ATOM   1467  HA  ARG A  90      16.195 -15.661 -21.357  1.00 95.35           H  
ATOM   1468  C   ARG A  90      14.759 -14.122 -21.203  1.00 95.35           C  
ATOM   1469  CB  ARG A  90      15.258 -15.859 -19.424  1.00 95.35           C  
ATOM   1470  HB2 ARG A  90      15.021 -15.205 -18.584  1.00 95.35           H  
ATOM   1471  HB3 ARG A  90      14.322 -16.317 -19.745  1.00 95.35           H  
ATOM   1472  O   ARG A  90      13.820 -13.694 -20.535  1.00 95.35           O  
ATOM   1473  CG  ARG A  90      16.231 -16.948 -18.940  1.00 95.35           C  
ATOM   1474  HG2 ARG A  90      17.186 -16.499 -18.669  1.00 95.35           H  
ATOM   1475  HG3 ARG A  90      15.812 -17.412 -18.047  1.00 95.35           H  
ATOM   1476  CD  ARG A  90      16.463 -18.037 -19.997  1.00 95.35           C  
ATOM   1477  HD2 ARG A  90      16.927 -17.596 -20.879  1.00 95.35           H  
ATOM   1478  HD3 ARG A  90      17.165 -18.773 -19.604  1.00 95.35           H  
ATOM   1479  NE  ARG A  90      15.191 -18.678 -20.387  1.00 95.35           N  
ATOM   1480  HE  ARG A  90      14.620 -18.204 -21.072  1.00 95.35           H  
ATOM   1481  NH1 ARG A  90      15.252 -20.468 -18.945  1.00 95.35           N  
ATOM   1482 HH11 ARG A  90      14.811 -21.309 -18.601  1.00 95.35           H  
ATOM   1483 HH12 ARG A  90      16.197 -20.217 -18.691  1.00 95.35           H  
ATOM   1484  NH2 ARG A  90      13.457 -20.125 -20.230  1.00 95.35           N  
ATOM   1485 HH21 ARG A  90      12.996 -20.947 -19.867  1.00 95.35           H  
ATOM   1486 HH22 ARG A  90      12.925 -19.536 -20.854  1.00 95.35           H  
ATOM   1487  CZ  ARG A  90      14.644 -19.754 -19.856  1.00 95.35           C  
ATOM   1488  N   LYS A  91      14.931 -13.825 -22.495  1.00 93.98           N  
ATOM   1489  H   LYS A  91      15.792 -14.146 -22.914  1.00 93.98           H  
ATOM   1490  CA  LYS A  91      14.039 -12.955 -23.282  1.00 93.98           C  
ATOM   1491  HA  LYS A  91      14.100 -11.943 -22.882  1.00 93.98           H  
ATOM   1492  C   LYS A  91      12.568 -13.372 -23.197  1.00 93.98           C  
ATOM   1493  CB  LYS A  91      14.522 -12.949 -24.742  1.00 93.98           C  
ATOM   1494  HB2 LYS A  91      15.582 -12.695 -24.762  1.00 93.98           H  
ATOM   1495  HB3 LYS A  91      14.407 -13.948 -25.163  1.00 93.98           H  
ATOM   1496  O   LYS A  91      11.698 -12.512 -23.122  1.00 93.98           O  
ATOM   1497  CG  LYS A  91      13.746 -11.942 -25.608  1.00 93.98           C  
ATOM   1498  HG2 LYS A  91      13.807 -10.951 -25.158  1.00 93.98           H  
ATOM   1499  HG3 LYS A  91      12.699 -12.237 -25.667  1.00 93.98           H  
ATOM   1500  CD  LYS A  91      14.322 -11.888 -27.028  1.00 93.98           C  
ATOM   1501  HD2 LYS A  91      15.365 -11.576 -26.977  1.00 93.98           H  
ATOM   1502  HD3 LYS A  91      14.271 -12.883 -27.471  1.00 93.98           H  
ATOM   1503  CE  LYS A  91      13.528 -10.899 -27.889  1.00 93.98           C  
ATOM   1504  HE2 LYS A  91      13.548  -9.924 -27.403  1.00 93.98           H  
ATOM   1505  HE3 LYS A  91      12.491 -11.232 -27.933  1.00 93.98           H  
ATOM   1506  NZ  LYS A  91      14.096 -10.796 -29.258  1.00 93.98           N  
ATOM   1507  HZ1 LYS A  91      14.087 -11.694 -29.719  1.00 93.98           H  
ATOM   1508  HZ2 LYS A  91      13.570 -10.141 -29.820  1.00 93.98           H  
ATOM   1509  HZ3 LYS A  91      15.052 -10.472 -29.221  1.00 93.98           H  
ATOM   1510  N   ASP A  92      12.313 -14.676 -23.180  1.00 94.49           N  
ATOM   1511  H   ASP A  92      13.096 -15.313 -23.142  1.00 94.49           H  
ATOM   1512  CA  ASP A  92      10.993 -15.305 -23.080  1.00 94.49           C  
ATOM   1513  HA  ASP A  92      10.348 -14.899 -23.860  1.00 94.49           H  
ATOM   1514  C   ASP A  92      10.279 -15.050 -21.742  1.00 94.49           C  
ATOM   1515  CB  ASP A  92      11.166 -16.816 -23.339  1.00 94.49           C  
ATOM   1516  HB2 ASP A  92      11.531 -16.952 -24.357  1.00 94.49           H  
ATOM   1517  HB3 ASP A  92      10.189 -17.296 -23.277  1.00 94.49           H  
ATOM   1518  O   ASP A  92       9.059 -15.149 -21.670  1.00 94.49           O  
ATOM   1519  CG  ASP A  92      12.145 -17.525 -22.377  1.00 94.49           C  
ATOM   1520  OD1 ASP A  92      13.325 -17.104 -22.270  1.00 94.49           O  
ATOM   1521  OD2 ASP A  92      11.768 -18.527 -21.732  1.00 94.49           O  
ATOM   1522  N   LEU A  93      11.021 -14.682 -20.693  1.00 94.19           N  
ATOM   1523  H   LEU A  93      12.018 -14.589 -20.830  1.00 94.19           H  
ATOM   1524  CA  LEU A  93      10.497 -14.437 -19.345  1.00 94.19           C  
ATOM   1525  HA  LEU A  93       9.468 -14.792 -19.294  1.00 94.19           H  
ATOM   1526  C   LEU A  93      10.432 -12.946 -18.983  1.00 94.19           C  
ATOM   1527  CB  LEU A  93      11.332 -15.232 -18.326  1.00 94.19           C  
ATOM   1528  HB2 LEU A  93      12.351 -14.845 -18.341  1.00 94.19           H  
ATOM   1529  HB3 LEU A  93      10.921 -15.055 -17.332  1.00 94.19           H  
ATOM   1530  O   LEU A  93      10.129 -12.599 -17.838  1.00 94.19           O  
ATOM   1531  CG  LEU A  93      11.375 -16.752 -18.567  1.00 94.19           C  
ATOM   1532  HG  LEU A  93      11.857 -16.956 -19.523  1.00 94.19           H  
ATOM   1533  CD1 LEU A  93      12.217 -17.407 -17.470  1.00 94.19           C  
ATOM   1534 HD11 LEU A  93      12.285 -18.478 -17.661  1.00 94.19           H  
ATOM   1535 HD12 LEU A  93      13.220 -16.981 -17.477  1.00 94.19           H  
ATOM   1536 HD13 LEU A  93      11.753 -17.242 -16.497  1.00 94.19           H  
ATOM   1537  CD2 LEU A  93       9.987 -17.392 -18.554  1.00 94.19           C  
ATOM   1538 HD21 LEU A  93       9.407 -17.032 -19.404  1.00 94.19           H  
ATOM   1539 HD22 LEU A  93       9.461 -17.155 -17.629  1.00 94.19           H  
ATOM   1540 HD23 LEU A  93      10.079 -18.473 -18.661  1.00 94.19           H  
ATOM   1541  N   ILE A  94      10.731 -12.051 -19.929  1.00 94.57           N  
ATOM   1542  H   ILE A  94      10.926 -12.387 -20.861  1.00 94.57           H  
ATOM   1543  CA  ILE A  94      10.630 -10.609 -19.701  1.00 94.57           C  
ATOM   1544  HA  ILE A  94      11.037 -10.396 -18.713  1.00 94.57           H  
ATOM   1545  C   ILE A  94       9.156 -10.208 -19.707  1.00 94.57           C  
ATOM   1546  CB  ILE A  94      11.451  -9.799 -20.725  1.00 94.57           C  
ATOM   1547  HB  ILE A  94      11.112 -10.057 -21.728  1.00 94.57           H  
ATOM   1548  O   ILE A  94       8.487 -10.260 -20.736  1.00 94.57           O  
ATOM   1549  CG1 ILE A  94      12.953 -10.140 -20.606  1.00 94.57           C  
ATOM   1550 HG12 ILE A  94      13.309  -9.896 -19.605  1.00 94.57           H  
ATOM   1551 HG13 ILE A  94      13.083 -11.212 -20.756  1.00 94.57           H  
ATOM   1552  CG2 ILE A  94      11.236  -8.285 -20.511  1.00 94.57           C  
ATOM   1553 HG21 ILE A  94      10.182  -8.026 -20.614  1.00 94.57           H  
ATOM   1554 HG22 ILE A  94      11.772  -7.729 -21.280  1.00 94.57           H  
ATOM   1555 HG23 ILE A  94      11.589  -7.995 -19.522  1.00 94.57           H  
ATOM   1556  CD1 ILE A  94      13.836  -9.426 -21.638  1.00 94.57           C  
ATOM   1557 HD11 ILE A  94      14.834  -9.863 -21.619  1.00 94.57           H  
ATOM   1558 HD12 ILE A  94      13.418  -9.552 -22.637  1.00 94.57           H  
ATOM   1559 HD13 ILE A  94      13.922  -8.365 -21.404  1.00 94.57           H  
ATOM   1560  N   ILE A  95       8.669  -9.722 -18.565  1.00 94.37           N  
ATOM   1561  H   ILE A  95       9.272  -9.745 -17.755  1.00 94.37           H  
ATOM   1562  CA  ILE A  95       7.293  -9.232 -18.420  1.00 94.37           C  
ATOM   1563  HA  ILE A  95       6.766  -9.367 -19.364  1.00 94.37           H  
ATOM   1564  C   ILE A  95       7.326  -7.744 -18.110  1.00 94.37           C  
ATOM   1565  CB  ILE A  95       6.505 -10.028 -17.359  1.00 94.37           C  
ATOM   1566  HB  ILE A  95       6.969  -9.871 -16.385  1.00 94.37           H  
ATOM   1567  O   ILE A  95       7.931  -7.314 -17.127  1.00 94.37           O  
ATOM   1568  CG1 ILE A  95       6.534 -11.541 -17.678  1.00 94.37           C  
ATOM   1569 HG12 ILE A  95       7.568 -11.880 -17.738  1.00 94.37           H  
ATOM   1570 HG13 ILE A  95       6.065 -11.722 -18.645  1.00 94.37           H  
ATOM   1571  CG2 ILE A  95       5.054  -9.510 -17.295  1.00 94.37           C  
ATOM   1572 HG21 ILE A  95       5.020  -8.448 -17.050  1.00 94.37           H  
ATOM   1573 HG22 ILE A  95       4.550  -9.682 -18.246  1.00 94.37           H  
ATOM   1574 HG23 ILE A  95       4.504 -10.034 -16.513  1.00 94.37           H  
ATOM   1575  CD1 ILE A  95       5.851 -12.417 -16.622  1.00 94.37           C  
ATOM   1576 HD11 ILE A  95       6.060 -13.465 -16.837  1.00 94.37           H  
ATOM   1577 HD12 ILE A  95       4.771 -12.272 -16.643  1.00 94.37           H  
ATOM   1578 HD13 ILE A  95       6.235 -12.176 -15.630  1.00 94.37           H  
ATOM   1579  N   LYS A  96       6.643  -6.941 -18.927  1.00 94.37           N  
ATOM   1580  H   LYS A  96       6.140  -7.372 -19.689  1.00 94.37           H  
ATOM   1581  CA  LYS A  96       6.446  -5.516 -18.658  1.00 94.37           C  
ATOM   1582  HA  LYS A  96       7.341  -5.129 -18.171  1.00 94.37           H  
ATOM   1583  C   LYS A  96       5.274  -5.321 -17.700  1.00 94.37           C  
ATOM   1584  CB  LYS A  96       6.248  -4.773 -19.978  1.00 94.37           C  
ATOM   1585  HB2 LYS A  96       7.111  -4.944 -20.620  1.00 94.37           H  
ATOM   1586  HB3 LYS A  96       5.360  -5.166 -20.472  1.00 94.37           H  
ATOM   1587  O   LYS A  96       4.151  -5.708 -18.000  1.00 94.37           O  
ATOM   1588  CG  LYS A  96       6.086  -3.269 -19.736  1.00 94.37           C  
ATOM   1589  HG2 LYS A  96       7.013  -2.869 -19.323  1.00 94.37           H  
ATOM   1590  HG3 LYS A  96       5.272  -3.089 -19.034  1.00 94.37           H  
ATOM   1591  CD  LYS A  96       5.751  -2.572 -21.049  1.00 94.37           C  
ATOM   1592  HD2 LYS A  96       6.612  -2.604 -21.718  1.00 94.37           H  
ATOM   1593  HD3 LYS A  96       4.922  -3.108 -21.511  1.00 94.37           H  
ATOM   1594  CE  LYS A  96       5.343  -1.128 -20.767  1.00 94.37           C  
ATOM   1595  HE2 LYS A  96       4.855  -1.092 -19.793  1.00 94.37           H  
ATOM   1596  HE3 LYS A  96       6.240  -0.511 -20.714  1.00 94.37           H  
ATOM   1597  NZ  LYS A  96       4.402  -0.667 -21.812  1.00 94.37           N  
ATOM   1598  HZ1 LYS A  96       3.576  -1.248 -21.774  1.00 94.37           H  
ATOM   1599  HZ2 LYS A  96       4.103   0.283 -21.645  1.00 94.37           H  
ATOM   1600  HZ3 LYS A  96       4.796  -0.798 -22.732  1.00 94.37           H  
ATOM   1601  N   LEU A  97       5.531  -4.627 -16.600  1.00 94.80           N  
ATOM   1602  H   LEU A  97       6.485  -4.334 -16.443  1.00 94.80           H  
ATOM   1603  CA  LEU A  97       4.592  -4.388 -15.511  1.00 94.80           C  
ATOM   1604  HA  LEU A  97       3.642  -4.883 -15.711  1.00 94.80           H  
ATOM   1605  C   LEU A  97       4.345  -2.880 -15.366  1.00 94.80           C  
ATOM   1606  CB  LEU A  97       5.171  -5.013 -14.233  1.00 94.80           C  
ATOM   1607  HB2 LEU A  97       4.516  -4.770 -13.397  1.00 94.80           H  
ATOM   1608  HB3 LEU A  97       6.146  -4.565 -14.039  1.00 94.80           H  
ATOM   1609  O   LEU A  97       5.206  -2.150 -14.854  1.00 94.80           O  
ATOM   1610  CG  LEU A  97       5.329  -6.543 -14.315  1.00 94.80           C  
ATOM   1611  HG  LEU A  97       5.817  -6.827 -15.248  1.00 94.80           H  
ATOM   1612  CD1 LEU A  97       6.229  -7.014 -13.181  1.00 94.80           C  
ATOM   1613 HD11 LEU A  97       5.847  -6.671 -12.219  1.00 94.80           H  
ATOM   1614 HD12 LEU A  97       7.229  -6.612 -13.346  1.00 94.80           H  
ATOM   1615 HD13 LEU A  97       6.290  -8.102 -13.185  1.00 94.80           H  
ATOM   1616  CD2 LEU A  97       3.983  -7.258 -14.237  1.00 94.80           C  
ATOM   1617 HD21 LEU A  97       3.437  -6.949 -13.345  1.00 94.80           H  
ATOM   1618 HD22 LEU A  97       4.143  -8.335 -14.199  1.00 94.80           H  
ATOM   1619 HD23 LEU A  97       3.384  -7.036 -15.120  1.00 94.80           H  
ATOM   1620  N   PRO A  98       3.204  -2.369 -15.861  1.00 92.37           N  
ATOM   1621  CA  PRO A  98       2.755  -1.017 -15.560  1.00 92.37           C  
ATOM   1622  HA  PRO A  98       3.450  -0.310 -16.014  1.00 92.37           H  
ATOM   1623  C   PRO A  98       2.672  -0.744 -14.052  1.00 92.37           C  
ATOM   1624  CB  PRO A  98       1.381  -0.879 -16.226  1.00 92.37           C  
ATOM   1625  HB2 PRO A  98       0.597  -1.157 -15.522  1.00 92.37           H  
ATOM   1626  HB3 PRO A  98       1.211   0.129 -16.603  1.00 92.37           H  
ATOM   1627  O   PRO A  98       2.625  -1.649 -13.217  1.00 92.37           O  
ATOM   1628  CG  PRO A  98       1.424  -1.908 -17.354  1.00 92.37           C  
ATOM   1629  HG2 PRO A  98       0.426  -2.252 -17.628  1.00 92.37           H  
ATOM   1630  HG3 PRO A  98       1.940  -1.489 -18.217  1.00 92.37           H  
ATOM   1631  CD  PRO A  98       2.261  -3.031 -16.751  1.00 92.37           C  
ATOM   1632  HD2 PRO A  98       2.771  -3.581 -17.542  1.00 92.37           H  
ATOM   1633  HD3 PRO A  98       1.619  -3.703 -16.182  1.00 92.37           H  
ATOM   1634  N   LYS A  99       2.626   0.539 -13.689  1.00 91.51           N  
ATOM   1635  H   LYS A  99       2.594   1.248 -14.408  1.00 91.51           H  
ATOM   1636  CA  LYS A  99       2.360   0.923 -12.303  1.00 91.51           C  
ATOM   1637  HA  LYS A  99       3.114   0.452 -11.672  1.00 91.51           H  
ATOM   1638  C   LYS A  99       0.990   0.383 -11.881  1.00 91.51           C  
ATOM   1639  CB  LYS A  99       2.451   2.445 -12.158  1.00 91.51           C  
ATOM   1640  HB2 LYS A  99       3.328   2.801 -12.697  1.00 91.51           H  
ATOM   1641  HB3 LYS A  99       1.563   2.906 -12.591  1.00 91.51           H  
ATOM   1642  O   LYS A  99       0.029   0.499 -12.633  1.00 91.51           O  
ATOM   1643  CG  LYS A  99       2.589   2.849 -10.686  1.00 91.51           C  
ATOM   1644  HG2 LYS A  99       3.502   2.410 -10.285  1.00 91.51           H  
ATOM   1645  HG3 LYS A  99       1.739   2.482 -10.112  1.00 91.51           H  
ATOM   1646  CD  LYS A  99       2.659   4.372 -10.567  1.00 91.51           C  
ATOM   1647  HD2 LYS A  99       3.455   4.753 -11.207  1.00 91.51           H  
ATOM   1648  HD3 LYS A  99       1.705   4.791 -10.887  1.00 91.51           H  
ATOM   1649  CE  LYS A  99       2.942   4.757  -9.116  1.00 91.51           C  
ATOM   1650  HE2 LYS A  99       2.235   4.230  -8.475  1.00 91.51           H  
ATOM   1651  HE3 LYS A  99       3.945   4.415  -8.856  1.00 91.51           H  
ATOM   1652  NZ  LYS A  99       2.809   6.220  -8.924  1.00 91.51           N  
ATOM   1653  HZ1 LYS A  99       3.391   6.722  -9.580  1.00 91.51           H  
ATOM   1654  HZ2 LYS A  99       1.846   6.487  -9.070  1.00 91.51           H  
ATOM   1655  HZ3 LYS A  99       3.061   6.480  -7.981  1.00 91.51           H  
ATOM   1656  N   TYR A 100       0.932  -0.163 -10.674  1.00 93.32           N  
ATOM   1657  H   TYR A 100       1.801  -0.238 -10.163  1.00 93.32           H  
ATOM   1658  CA  TYR A 100      -0.228  -0.812 -10.067  1.00 93.32           C  
ATOM   1659  HA  TYR A 100       0.100  -1.095  -9.066  1.00 93.32           H  
ATOM   1660  C   TYR A 100      -0.656  -2.143 -10.700  1.00 93.32           C  
ATOM   1661  CB  TYR A 100      -1.388   0.177  -9.870  1.00 93.32           C  
ATOM   1662  HB2 TYR A 100      -2.133  -0.282  -9.221  1.00 93.32           H  
ATOM   1663  HB3 TYR A 100      -1.871   0.354 -10.831  1.00 93.32           H  
ATOM   1664  O   TYR A 100      -1.766  -2.589 -10.435  1.00 93.32           O  
ATOM   1665  CG  TYR A 100      -0.985   1.501  -9.252  1.00 93.32           C  
ATOM   1666  CD1 TYR A 100      -0.440   1.527  -7.954  1.00 93.32           C  
ATOM   1667  HD1 TYR A 100      -0.328   0.605  -7.402  1.00 93.32           H  
ATOM   1668  CD2 TYR A 100      -1.167   2.703  -9.964  1.00 93.32           C  
ATOM   1669  HD2 TYR A 100      -1.603   2.674 -10.952  1.00 93.32           H  
ATOM   1670  CE1 TYR A 100      -0.092   2.752  -7.360  1.00 93.32           C  
ATOM   1671  HE1 TYR A 100       0.293   2.762  -6.351  1.00 93.32           H  
ATOM   1672  CE2 TYR A 100      -0.813   3.932  -9.377  1.00 93.32           C  
ATOM   1673  HE2 TYR A 100      -0.990   4.856  -9.906  1.00 93.32           H  
ATOM   1674  OH  TYR A 100       0.057   5.137  -7.489  1.00 93.32           O  
ATOM   1675  HH  TYR A 100       0.031   5.039  -6.534  1.00 93.32           H  
ATOM   1676  CZ  TYR A 100      -0.286   3.956  -8.069  1.00 93.32           C  
ATOM   1677  N   SER A 101       0.224  -2.826 -11.447  1.00 94.64           N  
ATOM   1678  H   SER A 101       1.092  -2.396 -11.734  1.00 94.64           H  
ATOM   1679  CA  SER A 101       0.010  -4.242 -11.789  1.00 94.64           C  
ATOM   1680  HA  SER A 101      -0.822  -4.311 -12.490  1.00 94.64           H  
ATOM   1681  C   SER A 101      -0.343  -5.055 -10.542  1.00 94.64           C  
ATOM   1682  CB  SER A 101       1.255  -4.858 -12.432  1.00 94.64           C  
ATOM   1683  HB2 SER A 101       2.136  -4.615 -11.837  1.00 94.64           H  
ATOM   1684  HB3 SER A 101       1.147  -5.942 -12.470  1.00 94.64           H  
ATOM   1685  O   SER A 101       0.337  -4.941  -9.516  1.00 94.64           O  
ATOM   1686  OG  SER A 101       1.418  -4.369 -13.746  1.00 94.64           O  
ATOM   1687  HG  SER A 101       0.686  -4.702 -14.270  1.00 94.64           H  
ATOM   1688  N   LEU A 102      -1.416  -5.841 -10.640  1.00 95.63           N  
ATOM   1689  H   LEU A 102      -1.900  -5.902 -11.524  1.00 95.63           H  
ATOM   1690  CA  LEU A 102      -2.006  -6.576  -9.530  1.00 95.63           C  
ATOM   1691  HA  LEU A 102      -1.741  -6.071  -8.602  1.00 95.63           H  
ATOM   1692  C   LEU A 102      -1.462  -8.005  -9.481  1.00 95.63           C  
ATOM   1693  CB  LEU A 102      -3.537  -6.545  -9.686  1.00 95.63           C  
ATOM   1694  HB2 LEU A 102      -3.863  -5.514  -9.827  1.00 95.63           H  
ATOM   1695  HB3 LEU A 102      -3.801  -7.096 -10.589  1.00 95.63           H  
ATOM   1696  O   LEU A 102      -1.456  -8.709 -10.485  1.00 95.63           O  
ATOM   1697  CG  LEU A 102      -4.300  -7.144  -8.491  1.00 95.63           C  
ATOM   1698  HG  LEU A 102      -3.929  -8.145  -8.270  1.00 95.63           H  
ATOM   1699  CD1 LEU A 102      -4.165  -6.267  -7.242  1.00 95.63           C  
ATOM   1700 HD11 LEU A 102      -4.871  -6.598  -6.481  1.00 95.63           H  
ATOM   1701 HD12 LEU A 102      -4.399  -5.233  -7.496  1.00 95.63           H  
ATOM   1702 HD13 LEU A 102      -3.151  -6.334  -6.848  1.00 95.63           H  
ATOM   1703  CD2 LEU A 102      -5.785  -7.243  -8.818  1.00 95.63           C  
ATOM   1704 HD21 LEU A 102      -5.924  -7.810  -9.739  1.00 95.63           H  
ATOM   1705 HD22 LEU A 102      -6.316  -7.750  -8.012  1.00 95.63           H  
ATOM   1706 HD23 LEU A 102      -6.193  -6.241  -8.947  1.00 95.63           H  
ATOM   1707  N   PHE A 103      -1.044  -8.436  -8.299  1.00 96.60           N  
ATOM   1708  H   PHE A 103      -1.055  -7.790  -7.523  1.00 96.60           H  
ATOM   1709  CA  PHE A 103      -0.563  -9.783  -8.024  1.00 96.60           C  
ATOM   1710  HA  PHE A 103      -0.589 -10.380  -8.935  1.00 96.60           H  
ATOM   1711  C   PHE A 103      -1.461 -10.440  -6.987  1.00 96.60           C  
ATOM   1712  CB  PHE A 103       0.884  -9.725  -7.528  1.00 96.60           C  
ATOM   1713  HB2 PHE A 103       0.940  -9.072  -6.657  1.00 96.60           H  
ATOM   1714  HB3 PHE A 103       1.183 -10.723  -7.209  1.00 96.60           H  
ATOM   1715  O   PHE A 103      -1.786  -9.807  -5.980  1.00 96.60           O  
ATOM   1716  CG  PHE A 103       1.858  -9.238  -8.579  1.00 96.60           C  
ATOM   1717  CD1 PHE A 103       2.556 -10.170  -9.368  1.00 96.60           C  
ATOM   1718  HD1 PHE A 103       2.411 -11.230  -9.220  1.00 96.60           H  
ATOM   1719  CD2 PHE A 103       2.042  -7.858  -8.792  1.00 96.60           C  
ATOM   1720  HD2 PHE A 103       1.482  -7.142  -8.209  1.00 96.60           H  
ATOM   1721  CE1 PHE A 103       3.454  -9.725 -10.350  1.00 96.60           C  
ATOM   1722  HE1 PHE A 103       3.995 -10.450 -10.942  1.00 96.60           H  
ATOM   1723  CE2 PHE A 103       2.913  -7.417  -9.802  1.00 96.60           C  
ATOM   1724  HE2 PHE A 103       3.006  -6.363 -10.017  1.00 96.60           H  
ATOM   1725  CZ  PHE A 103       3.632  -8.350 -10.567  1.00 96.60           C  
ATOM   1726  HZ  PHE A 103       4.305  -8.020 -11.345  1.00 96.60           H  
ATOM   1727  N   GLU A 104      -1.825 -11.696  -7.216  1.00 96.95           N  
ATOM   1728  H   GLU A 104      -1.509 -12.139  -8.067  1.00 96.95           H  
ATOM   1729  CA  GLU A 104      -2.497 -12.557  -6.248  1.00 96.95           C  
ATOM   1730  HA  GLU A 104      -2.872 -11.945  -5.428  1.00 96.95           H  
ATOM   1731  C   GLU A 104      -1.515 -13.563  -5.655  1.00 96.95           C  
ATOM   1732  CB  GLU A 104      -3.718 -13.212  -6.886  1.00 96.95           C  
ATOM   1733  HB2 GLU A 104      -4.376 -12.388  -7.163  1.00 96.95           H  
ATOM   1734  HB3 GLU A 104      -3.427 -13.761  -7.782  1.00 96.95           H  
ATOM   1735  O   GLU A 104      -0.807 -14.282  -6.361  1.00 96.95           O  
ATOM   1736  CG  GLU A 104      -4.503 -14.130  -5.939  1.00 96.95           C  
ATOM   1737  HG2 GLU A 104      -4.535 -13.667  -4.953  1.00 96.95           H  
ATOM   1738  HG3 GLU A 104      -3.994 -15.091  -5.854  1.00 96.95           H  
ATOM   1739  CD  GLU A 104      -5.935 -14.330  -6.451  1.00 96.95           C  
ATOM   1740  OE1 GLU A 104      -6.869 -14.104  -5.643  1.00 96.95           O  
ATOM   1741  OE2 GLU A 104      -6.109 -14.532  -7.670  1.00 96.95           O  
ATOM   1742  N   LEU A 105      -1.470 -13.547  -4.330  1.00 95.96           N  
ATOM   1743  H   LEU A 105      -2.152 -12.972  -3.856  1.00 95.96           H  
ATOM   1744  CA  LEU A 105      -0.682 -14.396  -3.459  1.00 95.96           C  
ATOM   1745  HA  LEU A 105       0.046 -14.958  -4.043  1.00 95.96           H  
ATOM   1746  C   LEU A 105      -1.615 -15.407  -2.772  1.00 95.96           C  
ATOM   1747  CB  LEU A 105       0.070 -13.515  -2.438  1.00 95.96           C  
ATOM   1748  HB2 LEU A 105       0.698 -14.184  -1.849  1.00 95.96           H  
ATOM   1749  HB3 LEU A 105      -0.642 -13.055  -1.752  1.00 95.96           H  
ATOM   1750  O   LEU A 105      -2.801 -15.515  -3.094  1.00 95.96           O  
ATOM   1751  CG  LEU A 105       0.987 -12.435  -3.037  1.00 95.96           C  
ATOM   1752  HG  LEU A 105       1.370 -12.766  -4.003  1.00 95.96           H  
ATOM   1753  CD1 LEU A 105       0.286 -11.082  -3.201  1.00 95.96           C  
ATOM   1754 HD11 LEU A 105      -0.147 -10.781  -2.248  1.00 95.96           H  
ATOM   1755 HD12 LEU A 105       1.003 -10.341  -3.554  1.00 95.96           H  
ATOM   1756 HD13 LEU A 105      -0.508 -11.167  -3.943  1.00 95.96           H  
ATOM   1757  CD2 LEU A 105       2.172 -12.185  -2.112  1.00 95.96           C  
ATOM   1758 HD21 LEU A 105       2.843 -11.469  -2.586  1.00 95.96           H  
ATOM   1759 HD22 LEU A 105       2.714 -13.120  -1.968  1.00 95.96           H  
ATOM   1760 HD23 LEU A 105       1.831 -11.806  -1.149  1.00 95.96           H  
ATOM   1761  N   GLU A 106      -1.095 -16.140  -1.793  1.00 92.68           N  
ATOM   1762  H   GLU A 106      -0.129 -16.001  -1.530  1.00 92.68           H  
ATOM   1763  CA  GLU A 106      -1.867 -17.106  -1.019  1.00 92.68           C  
ATOM   1764  HA  GLU A 106      -2.232 -17.850  -1.727  1.00 92.68           H  
ATOM   1765  C   GLU A 106      -3.110 -16.490  -0.343  1.00 92.68           C  
ATOM   1766  CB  GLU A 106      -0.954 -17.847  -0.024  1.00 92.68           C  
ATOM   1767  HB2 GLU A 106      -1.529 -18.678   0.383  1.00 92.68           H  
ATOM   1768  HB3 GLU A 106      -0.115 -18.283  -0.567  1.00 92.68           H  
ATOM   1769  O   GLU A 106      -3.147 -15.309   0.010  1.00 92.68           O  
ATOM   1770  CG  GLU A 106      -0.420 -17.033   1.169  1.00 92.68           C  
ATOM   1771  HG2 GLU A 106      -1.263 -16.591   1.700  1.00 92.68           H  
ATOM   1772  HG3 GLU A 106       0.055 -17.731   1.858  1.00 92.68           H  
ATOM   1773  CD  GLU A 106       0.602 -15.941   0.825  1.00 92.68           C  
ATOM   1774  OE1 GLU A 106       0.750 -15.016   1.654  1.00 92.68           O  
ATOM   1775  OE2 GLU A 106       1.228 -15.963  -0.255  1.00 92.68           O  
ATOM   1776  N   ASN A 107      -4.151 -17.306  -0.146  1.00 89.89           N  
ATOM   1777  H   ASN A 107      -4.048 -18.275  -0.410  1.00 89.89           H  
ATOM   1778  CA  ASN A 107      -5.396 -16.934   0.547  1.00 89.89           C  
ATOM   1779  HA  ASN A 107      -6.074 -17.781   0.443  1.00 89.89           H  
ATOM   1780  C   ASN A 107      -6.155 -15.733  -0.066  1.00 89.89           C  
ATOM   1781  CB  ASN A 107      -5.106 -16.777   2.053  1.00 89.89           C  
ATOM   1782  HB2 ASN A 107      -4.475 -15.902   2.211  1.00 89.89           H  
ATOM   1783  HB3 ASN A 107      -6.041 -16.624   2.593  1.00 89.89           H  
ATOM   1784  O   ASN A 107      -6.879 -15.016   0.635  1.00 89.89           O  
ATOM   1785  CG  ASN A 107      -4.429 -18.000   2.644  1.00 89.89           C  
ATOM   1786  ND2 ASN A 107      -3.490 -17.820   3.542  1.00 89.89           N  
ATOM   1787 HD21 ASN A 107      -3.188 -16.890   3.797  1.00 89.89           H  
ATOM   1788 HD22 ASN A 107      -3.053 -18.658   3.898  1.00 89.89           H  
ATOM   1789  OD1 ASN A 107      -4.726 -19.129   2.297  1.00 89.89           O  
ATOM   1790  N   GLY A 108      -5.974 -15.479  -1.369  1.00 92.05           N  
ATOM   1791  H   GLY A 108      -5.331 -16.061  -1.886  1.00 92.05           H  
ATOM   1792  CA  GLY A 108      -6.577 -14.343  -2.076  1.00 92.05           C  
ATOM   1793  HA2 GLY A 108      -6.411 -14.475  -3.145  1.00 92.05           H  
ATOM   1794  HA3 GLY A 108      -7.652 -14.327  -1.893  1.00 92.05           H  
ATOM   1795  C   GLY A 108      -5.987 -12.986  -1.672  1.00 92.05           C  
ATOM   1796  O   GLY A 108      -6.581 -11.930  -1.934  1.00 92.05           O  
ATOM   1797  N   ARG A 109      -4.832 -12.987  -0.991  1.00 95.86           N  
ATOM   1798  H   ARG A 109      -4.389 -13.879  -0.823  1.00 95.86           H  
ATOM   1799  CA  ARG A 109      -4.078 -11.781  -0.646  1.00 95.86           C  
ATOM   1800  HA  ARG A 109      -4.752 -11.072  -0.165  1.00 95.86           H  
ATOM   1801  C   ARG A 109      -3.545 -11.159  -1.928  1.00 95.86           C  
ATOM   1802  CB  ARG A 109      -2.963 -12.159   0.339  1.00 95.86           C  
ATOM   1803  HB2 ARG A 109      -2.283 -12.868  -0.133  1.00 95.86           H  
ATOM   1804  HB3 ARG A 109      -3.424 -12.655   1.193  1.00 95.86           H  
ATOM   1805  O   ARG A 109      -2.951 -11.831  -2.757  1.00 95.86           O  
ATOM   1806  CG  ARG A 109      -2.153 -10.958   0.839  1.00 95.86           C  
ATOM   1807  HG2 ARG A 109      -2.842 -10.162   1.121  1.00 95.86           H  
ATOM   1808  HG3 ARG A 109      -1.497 -10.590   0.050  1.00 95.86           H  
ATOM   1809  CD  ARG A 109      -1.320 -11.348   2.072  1.00 95.86           C  
ATOM   1810  HD2 ARG A 109      -1.958 -11.874   2.782  1.00 95.86           H  
ATOM   1811  HD3 ARG A 109      -0.988 -10.435   2.565  1.00 95.86           H  
ATOM   1812  NE  ARG A 109      -0.165 -12.219   1.750  1.00 95.86           N  
ATOM   1813  HE  ARG A 109      -0.328 -13.197   1.557  1.00 95.86           H  
ATOM   1814  NH1 ARG A 109       1.521 -10.743   2.189  1.00 95.86           N  
ATOM   1815 HH11 ARG A 109       0.837 -10.077   2.520  1.00 95.86           H  
ATOM   1816 HH12 ARG A 109       2.467 -10.506   1.926  1.00 95.86           H  
ATOM   1817  NH2 ARG A 109       2.040 -12.724   1.430  1.00 95.86           N  
ATOM   1818 HH21 ARG A 109       3.000 -12.418   1.354  1.00 95.86           H  
ATOM   1819 HH22 ARG A 109       1.774 -13.687   1.283  1.00 95.86           H  
ATOM   1820  CZ  ARG A 109       1.113 -11.907   1.800  1.00 95.86           C  
ATOM   1821  N   LYS A 110      -3.757  -9.861  -2.103  1.00 96.73           N  
ATOM   1822  H   LYS A 110      -4.240  -9.359  -1.372  1.00 96.73           H  
ATOM   1823  CA  LYS A 110      -3.420  -9.133  -3.324  1.00 96.73           C  
ATOM   1824  HA  LYS A 110      -2.880  -9.815  -3.980  1.00 96.73           H  
ATOM   1825  C   LYS A 110      -2.479  -7.980  -3.031  1.00 96.73           C  
ATOM   1826  CB  LYS A 110      -4.697  -8.698  -4.060  1.00 96.73           C  
ATOM   1827  HB2 LYS A 110      -5.374  -8.219  -3.353  1.00 96.73           H  
ATOM   1828  HB3 LYS A 110      -4.434  -7.981  -4.838  1.00 96.73           H  
ATOM   1829  O   LYS A 110      -2.592  -7.291  -2.008  1.00 96.73           O  
ATOM   1830  CG  LYS A 110      -5.392  -9.897  -4.721  1.00 96.73           C  
ATOM   1831  HG2 LYS A 110      -4.789 -10.238  -5.563  1.00 96.73           H  
ATOM   1832  HG3 LYS A 110      -5.458 -10.714  -4.002  1.00 96.73           H  
ATOM   1833  CD  LYS A 110      -6.809  -9.576  -5.209  1.00 96.73           C  
ATOM   1834  HD2 LYS A 110      -7.391  -9.188  -4.373  1.00 96.73           H  
ATOM   1835  HD3 LYS A 110      -6.778  -8.841  -6.013  1.00 96.73           H  
ATOM   1836  CE  LYS A 110      -7.419 -10.895  -5.703  1.00 96.73           C  
ATOM   1837  HE2 LYS A 110      -6.944 -11.187  -6.639  1.00 96.73           H  
ATOM   1838  HE3 LYS A 110      -7.174 -11.684  -4.992  1.00 96.73           H  
ATOM   1839  NZ  LYS A 110      -8.890 -10.844  -5.863  1.00 96.73           N  
ATOM   1840  HZ1 LYS A 110      -9.158 -10.180  -6.575  1.00 96.73           H  
ATOM   1841  HZ2 LYS A 110      -9.184 -11.764  -6.157  1.00 96.73           H  
ATOM   1842  HZ3 LYS A 110      -9.344 -10.644  -4.984  1.00 96.73           H  
ATOM   1843  N   ARG A 111      -1.556  -7.735  -3.957  1.00 96.97           N  
ATOM   1844  H   ARG A 111      -1.530  -8.357  -4.752  1.00 96.97           H  
ATOM   1845  CA  ARG A 111      -0.591  -6.631  -3.902  1.00 96.97           C  
ATOM   1846  HA  ARG A 111      -0.921  -5.903  -3.161  1.00 96.97           H  
ATOM   1847  C   ARG A 111      -0.527  -5.906  -5.235  1.00 96.97           C  
ATOM   1848  CB  ARG A 111       0.796  -7.158  -3.508  1.00 96.97           C  
ATOM   1849  HB2 ARG A 111       1.093  -7.928  -4.220  1.00 96.97           H  
ATOM   1850  HB3 ARG A 111       1.520  -6.347  -3.577  1.00 96.97           H  
ATOM   1851  O   ARG A 111      -0.568  -6.531  -6.284  1.00 96.97           O  
ATOM   1852  CG  ARG A 111       0.860  -7.753  -2.094  1.00 96.97           C  
ATOM   1853  HG2 ARG A 111       1.854  -8.184  -1.972  1.00 96.97           H  
ATOM   1854  HG3 ARG A 111       0.131  -8.556  -1.986  1.00 96.97           H  
ATOM   1855  CD  ARG A 111       0.606  -6.713  -0.998  1.00 96.97           C  
ATOM   1856  HD2 ARG A 111       1.225  -5.840  -1.206  1.00 96.97           H  
ATOM   1857  HD3 ARG A 111      -0.439  -6.404  -1.036  1.00 96.97           H  
ATOM   1858  NE  ARG A 111       0.958  -7.239   0.336  1.00 96.97           N  
ATOM   1859  HE  ARG A 111       1.846  -7.718   0.368  1.00 96.97           H  
ATOM   1860  NH1 ARG A 111      -0.914  -6.591   1.498  1.00 96.97           N  
ATOM   1861 HH11 ARG A 111      -1.475  -6.874   2.289  1.00 96.97           H  
ATOM   1862 HH12 ARG A 111      -1.384  -6.533   0.605  1.00 96.97           H  
ATOM   1863  NH2 ARG A 111       0.785  -7.490   2.602  1.00 96.97           N  
ATOM   1864 HH21 ARG A 111       1.734  -7.835   2.614  1.00 96.97           H  
ATOM   1865 HH22 ARG A 111       0.316  -7.302   3.477  1.00 96.97           H  
ATOM   1866  CZ  ARG A 111       0.283  -7.098   1.466  1.00 96.97           C  
ATOM   1867  N   MET A 112      -0.398  -4.586  -5.186  1.00 96.57           N  
ATOM   1868  H   MET A 112      -0.353  -4.150  -4.276  1.00 96.57           H  
ATOM   1869  CA  MET A 112      -0.184  -3.756  -6.372  1.00 96.57           C  
ATOM   1870  HA  MET A 112      -0.397  -4.336  -7.271  1.00 96.57           H  
ATOM   1871  C   MET A 112       1.269  -3.297  -6.435  1.00 96.57           C  
ATOM   1872  CB  MET A 112      -1.125  -2.550  -6.373  1.00 96.57           C  
ATOM   1873  HB2 MET A 112      -0.973  -1.985  -5.453  1.00 96.57           H  
ATOM   1874  HB3 MET A 112      -0.882  -1.910  -7.221  1.00 96.57           H  
ATOM   1875  O   MET A 112       1.820  -2.840  -5.431  1.00 96.57           O  
ATOM   1876  CG  MET A 112      -2.596  -2.953  -6.486  1.00 96.57           C  
ATOM   1877  HG2 MET A 112      -2.721  -3.553  -7.388  1.00 96.57           H  
ATOM   1878  HG3 MET A 112      -2.868  -3.566  -5.628  1.00 96.57           H  
ATOM   1879  SD  MET A 112      -3.749  -1.557  -6.584  1.00 96.57           S  
ATOM   1880  CE  MET A 112      -3.321  -0.624  -5.097  1.00 96.57           C  
ATOM   1881  HE1 MET A 112      -4.108   0.101  -4.889  1.00 96.57           H  
ATOM   1882  HE2 MET A 112      -3.216  -1.312  -4.258  1.00 96.57           H  
ATOM   1883  HE3 MET A 112      -2.381  -0.095  -5.253  1.00 96.57           H  
ATOM   1884  N   LEU A 113       1.883  -3.362  -7.612  1.00 96.09           N  
ATOM   1885  H   LEU A 113       1.400  -3.812  -8.377  1.00 96.09           H  
ATOM   1886  CA  LEU A 113       3.258  -2.913  -7.820  1.00 96.09           C  
ATOM   1887  HA  LEU A 113       3.850  -3.212  -6.955  1.00 96.09           H  
ATOM   1888  C   LEU A 113       3.333  -1.386  -7.951  1.00 96.09           C  
ATOM   1889  CB  LEU A 113       3.808  -3.631  -9.058  1.00 96.09           C  
ATOM   1890  HB2 LEU A 113       3.695  -4.704  -8.901  1.00 96.09           H  
ATOM   1891  HB3 LEU A 113       3.215  -3.346  -9.927  1.00 96.09           H  
ATOM   1892  O   LEU A 113       3.032  -0.828  -9.004  1.00 96.09           O  
ATOM   1893  CG  LEU A 113       5.290  -3.339  -9.338  1.00 96.09           C  
ATOM   1894  HG  LEU A 113       5.470  -2.264  -9.357  1.00 96.09           H  
ATOM   1895  CD1 LEU A 113       6.180  -3.975  -8.272  1.00 96.09           C  
ATOM   1896 HD11 LEU A 113       6.004  -3.510  -7.302  1.00 96.09           H  
ATOM   1897 HD12 LEU A 113       5.984  -5.045  -8.203  1.00 96.09           H  
ATOM   1898 HD13 LEU A 113       7.227  -3.818  -8.529  1.00 96.09           H  
ATOM   1899  CD2 LEU A 113       5.671  -3.911 -10.697  1.00 96.09           C  
ATOM   1900 HD21 LEU A 113       5.097  -3.411 -11.477  1.00 96.09           H  
ATOM   1901 HD22 LEU A 113       6.734  -3.749 -10.875  1.00 96.09           H  
ATOM   1902 HD23 LEU A 113       5.459  -4.980 -10.718  1.00 96.09           H  
ATOM   1903  N   ALA A 114       3.764  -0.682  -6.904  1.00 93.90           N  
ATOM   1904  H   ALA A 114       4.059  -1.172  -6.072  1.00 93.90           H  
ATOM   1905  CA  ALA A 114       3.949   0.771  -6.975  1.00 93.90           C  
ATOM   1906  HA  ALA A 114       3.143   1.201  -7.569  1.00 93.90           H  
ATOM   1907  C   ALA A 114       5.267   1.162  -7.654  1.00 93.90           C  
ATOM   1908  CB  ALA A 114       3.850   1.350  -5.566  1.00 93.90           C  
ATOM   1909  HB1 ALA A 114       2.838   1.168  -5.204  1.00 93.90           H  
ATOM   1910  HB2 ALA A 114       4.031   2.425  -5.594  1.00 93.90           H  
ATOM   1911  HB3 ALA A 114       4.574   0.879  -4.901  1.00 93.90           H  
ATOM   1912  O   ALA A 114       5.330   2.180  -8.347  1.00 93.90           O  
ATOM   1913  N   SER A 115       6.313   0.361  -7.448  1.00 93.16           N  
ATOM   1914  H   SER A 115       6.181  -0.440  -6.847  1.00 93.16           H  
ATOM   1915  CA  SER A 115       7.602   0.455  -8.134  1.00 93.16           C  
ATOM   1916  HA  SER A 115       7.433   0.679  -9.187  1.00 93.16           H  
ATOM   1917  C   SER A 115       8.349  -0.876  -8.032  1.00 93.16           C  
ATOM   1918  CB  SER A 115       8.457   1.569  -7.512  1.00 93.16           C  
ATOM   1919  HB2 SER A 115       9.307   1.766  -8.165  1.00 93.16           H  
ATOM   1920  HB3 SER A 115       7.872   2.485  -7.431  1.00 93.16           H  
ATOM   1921  O   SER A 115       7.979  -1.728  -7.229  1.00 93.16           O  
ATOM   1922  OG  SER A 115       8.947   1.199  -6.237  1.00 93.16           O  
ATOM   1923  HG  SER A 115       8.216   1.194  -5.615  1.00 93.16           H  
ATOM   1924  N   ALA A 116       9.461  -1.017  -8.752  1.00 94.55           N  
ATOM   1925  H   ALA A 116       9.678  -0.322  -9.452  1.00 94.55           H  
ATOM   1926  CA  ALA A 116      10.349  -2.178  -8.674  1.00 94.55           C  
ATOM   1927  HA  ALA A 116       9.821  -3.047  -9.068  1.00 94.55           H  
ATOM   1928  C   ALA A 116      10.832  -2.552  -7.251  1.00 94.55           C  
ATOM   1929  CB  ALA A 116      11.542  -1.876  -9.584  1.00 94.55           C  
ATOM   1930  HB1 ALA A 116      12.025  -0.946  -9.284  1.00 94.55           H  
ATOM   1931  HB2 ALA A 116      12.269  -2.684  -9.500  1.00 94.55           H  
ATOM   1932  HB3 ALA A 116      11.209  -1.806 -10.619  1.00 94.55           H  
ATOM   1933  O   ALA A 116      11.327  -3.655  -7.055  1.00 94.55           O  
ATOM   1934  N   GLY A 117      10.697  -1.662  -6.259  1.00 94.08           N  
ATOM   1935  H   GLY A 117      10.251  -0.781  -6.471  1.00 94.08           H  
ATOM   1936  CA  GLY A 117      11.056  -1.927  -4.862  1.00 94.08           C  
ATOM   1937  HA2 GLY A 117      11.392  -2.958  -4.748  1.00 94.08           H  
ATOM   1938  HA3 GLY A 117      11.885  -1.274  -4.587  1.00 94.08           H  
ATOM   1939  C   GLY A 117       9.930  -1.702  -3.849  1.00 94.08           C  
ATOM   1940  O   GLY A 117      10.196  -1.734  -2.650  1.00 94.08           O  
ATOM   1941  N   GLU A 118       8.697  -1.430  -4.284  1.00 95.61           N  
ATOM   1942  H   GLU A 118       8.486  -1.520  -5.267  1.00 95.61           H  
ATOM   1943  CA  GLU A 118       7.600  -1.099  -3.367  1.00 95.61           C  
ATOM   1944  HA  GLU A 118       7.810  -1.560  -2.402  1.00 95.61           H  
ATOM   1945  C   GLU A 118       6.260  -1.660  -3.846  1.00 95.61           C  
ATOM   1946  CB  GLU A 118       7.539   0.424  -3.137  1.00 95.61           C  
ATOM   1947  HB2 GLU A 118       8.534   0.763  -2.851  1.00 95.61           H  
ATOM   1948  HB3 GLU A 118       7.261   0.921  -4.067  1.00 95.61           H  
ATOM   1949  O   GLU A 118       5.839  -1.437  -4.985  1.00 95.61           O  
ATOM   1950  CG  GLU A 118       6.553   0.837  -2.026  1.00 95.61           C  
ATOM   1951  HG2 GLU A 118       6.712   0.188  -1.165  1.00 95.61           H  
ATOM   1952  HG3 GLU A 118       5.533   0.686  -2.382  1.00 95.61           H  
ATOM   1953  CD  GLU A 118       6.720   2.304  -1.576  1.00 95.61           C  
ATOM   1954  OE1 GLU A 118       6.377   2.615  -0.407  1.00 95.61           O  
ATOM   1955  OE2 GLU A 118       7.226   3.129  -2.370  1.00 95.61           O  
ATOM   1956  N   LEU A 119       5.577  -2.345  -2.932  1.00 97.05           N  
ATOM   1957  H   LEU A 119       5.989  -2.450  -2.016  1.00 97.05           H  
ATOM   1958  CA  LEU A 119       4.228  -2.866  -3.100  1.00 97.05           C  
ATOM   1959  HA  LEU A 119       3.956  -2.822  -4.155  1.00 97.05           H  
ATOM   1960  C   LEU A 119       3.208  -2.015  -2.338  1.00 97.05           C  
ATOM   1961  CB  LEU A 119       4.170  -4.337  -2.647  1.00 97.05           C  
ATOM   1962  HB2 LEU A 119       3.151  -4.702  -2.778  1.00 97.05           H  
ATOM   1963  HB3 LEU A 119       4.400  -4.380  -1.582  1.00 97.05           H  
ATOM   1964  O   LEU A 119       3.532  -1.235  -1.439  1.00 97.05           O  
ATOM   1965  CG  LEU A 119       5.123  -5.294  -3.378  1.00 97.05           C  
ATOM   1966  HG  LEU A 119       6.154  -4.975  -3.225  1.00 97.05           H  
ATOM   1967  CD1 LEU A 119       4.962  -6.692  -2.791  1.00 97.05           C  
ATOM   1968 HD11 LEU A 119       5.192  -6.679  -1.725  1.00 97.05           H  
ATOM   1969 HD12 LEU A 119       5.646  -7.386  -3.278  1.00 97.05           H  
ATOM   1970 HD13 LEU A 119       3.938  -7.045  -2.917  1.00 97.05           H  
ATOM   1971  CD2 LEU A 119       4.836  -5.344  -4.878  1.00 97.05           C  
ATOM   1972 HD21 LEU A 119       3.801  -5.631  -5.059  1.00 97.05           H  
ATOM   1973 HD22 LEU A 119       5.034  -4.369  -5.324  1.00 97.05           H  
ATOM   1974 HD23 LEU A 119       5.500  -6.069  -5.349  1.00 97.05           H  
ATOM   1975  N   GLN A 120       1.943  -2.194  -2.691  1.00 96.34           N  
ATOM   1976  H   GLN A 120       1.764  -2.791  -3.486  1.00 96.34           H  
ATOM   1977  CA  GLN A 120       0.789  -1.591  -2.036  1.00 96.34           C  
ATOM   1978  HA  GLN A 120       1.082  -1.198  -1.062  1.00 96.34           H  
ATOM   1979  C   GLN A 120      -0.298  -2.635  -1.779  1.00 96.34           C  
ATOM   1980  CB  GLN A 120       0.274  -0.433  -2.896  1.00 96.34           C  
ATOM   1981  HB2 GLN A 120       0.168  -0.754  -3.932  1.00 96.34           H  
ATOM   1982  HB3 GLN A 120      -0.707  -0.130  -2.529  1.00 96.34           H  
ATOM   1983  O   GLN A 120      -0.310  -3.696  -2.405  1.00 96.34           O  
ATOM   1984  CG  GLN A 120       1.234   0.759  -2.825  1.00 96.34           C  
ATOM   1985  HG2 GLN A 120       2.191   0.477  -3.262  1.00 96.34           H  
ATOM   1986  HG3 GLN A 120       1.420   1.009  -1.780  1.00 96.34           H  
ATOM   1987  CD  GLN A 120       0.710   2.005  -3.526  1.00 96.34           C  
ATOM   1988  NE2 GLN A 120       1.513   3.042  -3.621  1.00 96.34           N  
ATOM   1989 HE21 GLN A 120       1.104   3.886  -3.995  1.00 96.34           H  
ATOM   1990 HE22 GLN A 120       2.450   2.990  -3.248  1.00 96.34           H  
ATOM   1991  OE1 GLN A 120      -0.420   2.104  -3.969  1.00 96.34           O  
ATOM   1992  N   LYS A 121      -1.215  -2.336  -0.853  1.00 96.43           N  
ATOM   1993  H   LYS A 121      -1.215  -1.406  -0.459  1.00 96.43           H  
ATOM   1994  CA  LYS A 121      -2.348  -3.211  -0.524  1.00 96.43           C  
ATOM   1995  HA  LYS A 121      -1.984  -4.199  -0.244  1.00 96.43           H  
ATOM   1996  C   LYS A 121      -3.250  -3.357  -1.750  1.00 96.43           C  
ATOM   1997  CB  LYS A 121      -3.145  -2.605   0.645  1.00 96.43           C  
ATOM   1998  HB2 LYS A 121      -4.056  -3.187   0.786  1.00 96.43           H  
ATOM   1999  HB3 LYS A 121      -3.440  -1.588   0.389  1.00 96.43           H  
ATOM   2000  O   LYS A 121      -3.697  -2.338  -2.261  1.00 96.43           O  
ATOM   2001  CG  LYS A 121      -2.367  -2.592   1.972  1.00 96.43           C  
ATOM   2002  HG2 LYS A 121      -2.184  -3.623   2.273  1.00 96.43           H  
ATOM   2003  HG3 LYS A 121      -1.406  -2.093   1.848  1.00 96.43           H  
ATOM   2004  CD  LYS A 121      -3.166  -1.887   3.082  1.00 96.43           C  
ATOM   2005  HD2 LYS A 121      -4.213  -2.181   3.013  1.00 96.43           H  
ATOM   2006  HD3 LYS A 121      -2.789  -2.214   4.051  1.00 96.43           H  
ATOM   2007  CE  LYS A 121      -3.045  -0.357   3.007  1.00 96.43           C  
ATOM   2008  HE2 LYS A 121      -2.033  -0.068   3.293  1.00 96.43           H  
ATOM   2009  HE3 LYS A 121      -3.214  -0.037   1.978  1.00 96.43           H  
ATOM   2010  NZ  LYS A 121      -4.042   0.301   3.885  1.00 96.43           N  
ATOM   2011  HZ1 LYS A 121      -4.945   0.208   3.441  1.00 96.43           H  
ATOM   2012  HZ2 LYS A 121      -3.891   1.292   4.004  1.00 96.43           H  
ATOM   2013  HZ3 LYS A 121      -4.121  -0.141   4.790  1.00 96.43           H  
ATOM   2014  N   GLY A 122      -3.505  -4.585  -2.201  1.00 95.77           N  
ATOM   2015  H   GLY A 122      -3.063  -5.377  -1.756  1.00 95.77           H  
ATOM   2016  CA  GLY A 122      -4.359  -4.895  -3.357  1.00 95.77           C  
ATOM   2017  HA2 GLY A 122      -4.462  -4.016  -3.993  1.00 95.77           H  
ATOM   2018  HA3 GLY A 122      -3.876  -5.670  -3.952  1.00 95.77           H  
ATOM   2019  C   GLY A 122      -5.763  -5.401  -2.998  1.00 95.77           C  
ATOM   2020  O   GLY A 122      -6.561  -5.654  -3.894  1.00 95.77           O  
ATOM   2021  N   ASN A 123      -6.074  -5.568  -1.709  1.00 95.87           N  
ATOM   2022  H   ASN A 123      -5.377  -5.347  -1.013  1.00 95.87           H  
ATOM   2023  CA  ASN A 123      -7.401  -5.965  -1.232  1.00 95.87           C  
ATOM   2024  HA  ASN A 123      -7.957  -6.416  -2.054  1.00 95.87           H  
ATOM   2025  C   ASN A 123      -8.197  -4.750  -0.745  1.00 95.87           C  
ATOM   2026  CB  ASN A 123      -7.270  -7.012  -0.114  1.00 95.87           C  
ATOM   2027  HB2 ASN A 123      -8.262  -7.288   0.244  1.00 95.87           H  
ATOM   2028  HB3 ASN A 123      -6.720  -6.578   0.721  1.00 95.87           H  
ATOM   2029  O   ASN A 123      -7.625  -3.805  -0.200  1.00 95.87           O  
ATOM   2030  CG  ASN A 123      -6.547  -8.264  -0.558  1.00 95.87           C  
ATOM   2031  ND2 ASN A 123      -7.251  -9.251  -1.066  1.00 95.87           N  
ATOM   2032 HD21 ASN A 123      -8.258  -9.193  -1.114  1.00 95.87           H  
ATOM   2033 HD22 ASN A 123      -6.787 -10.104  -1.342  1.00 95.87           H  
ATOM   2034  OD1 ASN A 123      -5.337  -8.341  -0.452  1.00 95.87           O  
ATOM   2035  N   GLN A 124      -9.520  -4.823  -0.880  1.00 93.11           N  
ATOM   2036  H   GLN A 124      -9.922  -5.640  -1.317  1.00 93.11           H  
ATOM   2037  CA  GLN A 124     -10.472  -3.901  -0.263  1.00 93.11           C  
ATOM   2038  HA  GLN A 124      -9.943  -3.056   0.178  1.00 93.11           H  
ATOM   2039  C   GLN A 124     -11.224  -4.617   0.857  1.00 93.11           C  
ATOM   2040  CB  GLN A 124     -11.447  -3.368  -1.323  1.00 93.11           C  
ATOM   2041  HB2 GLN A 124     -11.830  -4.199  -1.914  1.00 93.11           H  
ATOM   2042  HB3 GLN A 124     -12.288  -2.885  -0.825  1.00 93.11           H  
ATOM   2043  O   GLN A 124     -11.583  -5.787   0.713  1.00 93.11           O  
ATOM   2044  CG  GLN A 124     -10.770  -2.338  -2.236  1.00 93.11           C  
ATOM   2045  HG2 GLN A 124      -9.882  -2.776  -2.694  1.00 93.11           H  
ATOM   2046  HG3 GLN A 124     -10.475  -1.484  -1.625  1.00 93.11           H  
ATOM   2047  CD  GLN A 124     -11.674  -1.839  -3.356  1.00 93.11           C  
ATOM   2048  NE2 GLN A 124     -11.432  -0.663  -3.890  1.00 93.11           N  
ATOM   2049 HE21 GLN A 124     -12.075  -0.394  -4.621  1.00 93.11           H  
ATOM   2050 HE22 GLN A 124     -10.689  -0.065  -3.558  1.00 93.11           H  
ATOM   2051  OE1 GLN A 124     -12.599  -2.496  -3.792  1.00 93.11           O  
ATOM   2052  N   LEU A 125     -11.455  -3.913   1.964  1.00 95.57           N  
ATOM   2053  H   LEU A 125     -11.146  -2.953   2.008  1.00 95.57           H  
ATOM   2054  CA  LEU A 125     -12.367  -4.370   3.005  1.00 95.57           C  
ATOM   2055  HA  LEU A 125     -12.157  -5.415   3.235  1.00 95.57           H  
ATOM   2056  C   LEU A 125     -13.799  -4.251   2.476  1.00 95.57           C  
ATOM   2057  CB  LEU A 125     -12.143  -3.525   4.269  1.00 95.57           C  
ATOM   2058  HB2 LEU A 125     -11.118  -3.675   4.607  1.00 95.57           H  
ATOM   2059  HB3 LEU A 125     -12.268  -2.476   4.003  1.00 95.57           H  
ATOM   2060  O   LEU A 125     -14.230  -3.158   2.114  1.00 95.57           O  
ATOM   2061  CG  LEU A 125     -13.102  -3.852   5.429  1.00 95.57           C  
ATOM   2062  HG  LEU A 125     -14.135  -3.822   5.081  1.00 95.57           H  
ATOM   2063  CD1 LEU A 125     -12.817  -5.223   6.040  1.00 95.57           C  
ATOM   2064 HD11 LEU A 125     -12.980  -6.011   5.303  1.00 95.57           H  
ATOM   2065 HD12 LEU A 125     -11.794  -5.271   6.411  1.00 95.57           H  
ATOM   2066 HD13 LEU A 125     -13.501  -5.402   6.870  1.00 95.57           H  
ATOM   2067  CD2 LEU A 125     -12.931  -2.792   6.513  1.00 95.57           C  
ATOM   2068 HD21 LEU A 125     -13.167  -1.811   6.101  1.00 95.57           H  
ATOM   2069 HD22 LEU A 125     -11.908  -2.807   6.889  1.00 95.57           H  
ATOM   2070 HD23 LEU A 125     -13.613  -2.999   7.338  1.00 95.57           H  
ATOM   2071  N   ALA A 126     -14.521  -5.366   2.447  1.00 94.15           N  
ATOM   2072  H   ALA A 126     -14.110  -6.228   2.777  1.00 94.15           H  
ATOM   2073  CA  ALA A 126     -15.941  -5.395   2.136  1.00 94.15           C  
ATOM   2074  HA  ALA A 126     -16.246  -4.451   1.684  1.00 94.15           H  
ATOM   2075  C   ALA A 126     -16.714  -5.583   3.440  1.00 94.15           C  
ATOM   2076  CB  ALA A 126     -16.214  -6.507   1.118  1.00 94.15           C  
ATOM   2077  HB1 ALA A 126     -17.277  -6.528   0.878  1.00 94.15           H  
ATOM   2078  HB2 ALA A 126     -15.648  -6.320   0.205  1.00 94.15           H  
ATOM   2079  HB3 ALA A 126     -15.927  -7.473   1.532  1.00 94.15           H  
ATOM   2080  O   ALA A 126     -16.524  -6.582   4.130  1.00 94.15           O  
ATOM   2081  N   LEU A 127     -17.558  -4.609   3.769  1.00 94.68           N  
ATOM   2082  H   LEU A 127     -17.694  -3.844   3.124  1.00 94.68           H  
ATOM   2083  CA  LEU A 127     -18.445  -4.673   4.921  1.00 94.68           C  
ATOM   2084  HA  LEU A 127     -18.107  -5.469   5.585  1.00 94.68           H  
ATOM   2085  C   LEU A 127     -19.877  -4.990   4.454  1.00 94.68           C  
ATOM   2086  CB  LEU A 127     -18.387  -3.350   5.701  1.00 94.68           C  
ATOM   2087  HB2 LEU A 127     -19.155  -3.382   6.474  1.00 94.68           H  
ATOM   2088  HB3 LEU A 127     -18.641  -2.533   5.025  1.00 94.68           H  
ATOM   2089  O   LEU A 127     -20.298  -4.477   3.414  1.00 94.68           O  
ATOM   2090  CG  LEU A 127     -17.047  -3.031   6.388  1.00 94.68           C  
ATOM   2091  HG  LEU A 127     -16.268  -2.898   5.637  1.00 94.68           H  
ATOM   2092  CD1 LEU A 127     -17.205  -1.728   7.167  1.00 94.68           C  
ATOM   2093 HD11 LEU A 127     -18.068  -1.794   7.829  1.00 94.68           H  
ATOM   2094 HD12 LEU A 127     -17.340  -0.901   6.469  1.00 94.68           H  
ATOM   2095 HD13 LEU A 127     -16.324  -1.551   7.784  1.00 94.68           H  
ATOM   2096  CD2 LEU A 127     -16.603  -4.095   7.384  1.00 94.68           C  
ATOM   2097 HD21 LEU A 127     -15.705  -3.782   7.918  1.00 94.68           H  
ATOM   2098 HD22 LEU A 127     -17.394  -4.268   8.114  1.00 94.68           H  
ATOM   2099 HD23 LEU A 127     -16.380  -5.029   6.867  1.00 94.68           H  
ATOM   2100  N   PRO A 128     -20.644  -5.789   5.215  1.00 95.56           N  
ATOM   2101  CA  PRO A 128     -22.080  -5.959   5.020  1.00 95.56           C  
ATOM   2102  HA  PRO A 128     -22.235  -6.558   4.123  1.00 95.56           H  
ATOM   2103  C   PRO A 128     -22.838  -4.630   4.888  1.00 95.56           C  
ATOM   2104  CB  PRO A 128     -22.550  -6.746   6.245  1.00 95.56           C  
ATOM   2105  HB2 PRO A 128     -22.754  -6.059   7.067  1.00 95.56           H  
ATOM   2106  HB3 PRO A 128     -23.423  -7.362   6.028  1.00 95.56           H  
ATOM   2107  O   PRO A 128     -22.552  -3.655   5.588  1.00 95.56           O  
ATOM   2108  CG  PRO A 128     -21.333  -7.589   6.616  1.00 95.56           C  
ATOM   2109  HG2 PRO A 128     -21.330  -7.862   7.671  1.00 95.56           H  
ATOM   2110  HG3 PRO A 128     -21.309  -8.483   5.993  1.00 95.56           H  
ATOM   2111  CD  PRO A 128     -20.156  -6.685   6.252  1.00 95.56           C  
ATOM   2112  HD2 PRO A 128     -19.812  -6.098   7.103  1.00 95.56           H  
ATOM   2113  HD3 PRO A 128     -19.331  -7.296   5.884  1.00 95.56           H  
ATOM   2114  N   SER A 129     -23.868  -4.608   4.038  1.00 93.97           N  
ATOM   2115  H   SER A 129     -24.100  -5.449   3.528  1.00 93.97           H  
ATOM   2116  CA  SER A 129     -24.669  -3.407   3.750  1.00 93.97           C  
ATOM   2117  HA  SER A 129     -24.006  -2.650   3.330  1.00 93.97           H  
ATOM   2118  C   SER A 129     -25.333  -2.792   4.989  1.00 93.97           C  
ATOM   2119  CB  SER A 129     -25.736  -3.725   2.699  1.00 93.97           C  
ATOM   2120  HB2 SER A 129     -26.370  -2.851   2.547  1.00 93.97           H  
ATOM   2121  HB3 SER A 129     -25.251  -3.979   1.757  1.00 93.97           H  
ATOM   2122  O   SER A 129     -25.544  -1.579   5.017  1.00 93.97           O  
ATOM   2123  OG  SER A 129     -26.521  -4.820   3.132  1.00 93.97           O  
ATOM   2124  HG  SER A 129     -27.259  -4.937   2.529  1.00 93.97           H  
ATOM   2125  N   LYS A 130     -25.584  -3.587   6.045  1.00 92.51           N  
ATOM   2126  H   LYS A 130     -25.414  -4.576   5.928  1.00 92.51           H  
ATOM   2127  CA  LYS A 130     -26.133  -3.110   7.329  1.00 92.51           C  
ATOM   2128  HA  LYS A 130     -27.099  -2.651   7.118  1.00 92.51           H  
ATOM   2129  C   LYS A 130     -25.296  -1.994   7.972  1.00 92.51           C  
ATOM   2130  CB  LYS A 130     -26.393  -4.287   8.304  1.00 92.51           C  
ATOM   2131  HB2 LYS A 130     -27.004  -3.902   9.120  1.00 92.51           H  
ATOM   2132  HB3 LYS A 130     -26.983  -5.046   7.790  1.00 92.51           H  
ATOM   2133  O   LYS A 130     -25.846  -1.142   8.663  1.00 92.51           O  
ATOM   2134  CG  LYS A 130     -25.148  -4.956   8.926  1.00 92.51           C  
ATOM   2135  HG2 LYS A 130     -24.544  -4.190   9.413  1.00 92.51           H  
ATOM   2136  HG3 LYS A 130     -24.556  -5.413   8.133  1.00 92.51           H  
ATOM   2137  CD  LYS A 130     -25.500  -6.034   9.982  1.00 92.51           C  
ATOM   2138  HD2 LYS A 130     -25.968  -6.892   9.499  1.00 92.51           H  
ATOM   2139  HD3 LYS A 130     -26.203  -5.603  10.695  1.00 92.51           H  
ATOM   2140  CE  LYS A 130     -24.240  -6.483  10.751  1.00 92.51           C  
ATOM   2141  HE2 LYS A 130     -23.556  -7.008  10.085  1.00 92.51           H  
ATOM   2142  HE3 LYS A 130     -23.740  -5.571  11.077  1.00 92.51           H  
ATOM   2143  NZ  LYS A 130     -24.484  -7.291  11.985  1.00 92.51           N  
ATOM   2144  HZ1 LYS A 130     -25.176  -6.873  12.590  1.00 92.51           H  
ATOM   2145  HZ2 LYS A 130     -24.710  -8.262  11.825  1.00 92.51           H  
ATOM   2146  HZ3 LYS A 130     -23.676  -7.276  12.590  1.00 92.51           H  
ATOM   2147  N   TYR A 131     -23.989  -1.940   7.698  1.00 93.72           N  
ATOM   2148  H   TYR A 131     -23.583  -2.658   7.114  1.00 93.72           H  
ATOM   2149  CA  TYR A 131     -23.099  -0.926   8.269  1.00 93.72           C  
ATOM   2150  HA  TYR A 131     -23.463  -0.673   9.264  1.00 93.72           H  
ATOM   2151  C   TYR A 131     -23.038   0.380   7.471  1.00 93.72           C  
ATOM   2152  CB  TYR A 131     -21.692  -1.498   8.431  1.00 93.72           C  
ATOM   2153  HB2 TYR A 131     -21.269  -1.671   7.442  1.00 93.72           H  
ATOM   2154  HB3 TYR A 131     -21.067  -0.754   8.926  1.00 93.72           H  
ATOM   2155  O   TYR A 131     -22.445   1.344   7.947  1.00 93.72           O  
ATOM   2156  CG  TYR A 131     -21.627  -2.773   9.239  1.00 93.72           C  
ATOM   2157  CD1 TYR A 131     -22.042  -2.803  10.587  1.00 93.72           C  
ATOM   2158  HD1 TYR A 131     -22.436  -1.918  11.064  1.00 93.72           H  
ATOM   2159  CD2 TYR A 131     -21.127  -3.936   8.631  1.00 93.72           C  
ATOM   2160  HD2 TYR A 131     -20.854  -3.930   7.586  1.00 93.72           H  
ATOM   2161  CE1 TYR A 131     -21.921  -3.992  11.333  1.00 93.72           C  
ATOM   2162  HE1 TYR A 131     -22.223  -4.027  12.370  1.00 93.72           H  
ATOM   2163  CE2 TYR A 131     -20.985  -5.109   9.383  1.00 93.72           C  
ATOM   2164  HE2 TYR A 131     -20.569  -6.010   8.957  1.00 93.72           H  
ATOM   2165  OH  TYR A 131     -21.275  -6.329  11.360  1.00 93.72           O  
ATOM   2166  HH  TYR A 131     -21.616  -6.275  12.255  1.00 93.72           H  
ATOM   2167  CZ  TYR A 131     -21.372  -5.141  10.726  1.00 93.72           C  
ATOM   2168  N   VAL A 132     -23.627   0.455   6.273  1.00 91.29           N  
ATOM   2169  H   VAL A 132     -24.135  -0.347   5.928  1.00 91.29           H  
ATOM   2170  CA  VAL A 132     -23.519   1.652   5.419  1.00 91.29           C  
ATOM   2171  HA  VAL A 132     -22.464   1.889   5.289  1.00 91.29           H  
ATOM   2172  C   VAL A 132     -24.161   2.865   6.094  1.00 91.29           C  
ATOM   2173  CB  VAL A 132     -24.119   1.400   4.022  1.00 91.29           C  
ATOM   2174  HB  VAL A 132     -25.145   1.048   4.130  1.00 91.29           H  
ATOM   2175  O   VAL A 132     -23.504   3.896   6.238  1.00 91.29           O  
ATOM   2176  CG1 VAL A 132     -24.132   2.669   3.158  1.00 91.29           C  
ATOM   2177 HG11 VAL A 132     -24.489   2.429   2.157  1.00 91.29           H  
ATOM   2178 HG12 VAL A 132     -23.128   3.088   3.090  1.00 91.29           H  
ATOM   2179 HG13 VAL A 132     -24.804   3.414   3.583  1.00 91.29           H  
ATOM   2180  CG2 VAL A 132     -23.303   0.338   3.273  1.00 91.29           C  
ATOM   2181 HG21 VAL A 132     -23.777   0.116   2.317  1.00 91.29           H  
ATOM   2182 HG22 VAL A 132     -23.251  -0.582   3.855  1.00 91.29           H  
ATOM   2183 HG23 VAL A 132     -22.289   0.698   3.096  1.00 91.29           H  
ATOM   2184  N   ASN A 133     -25.407   2.734   6.571  1.00 89.00           N  
ATOM   2185  H   ASN A 133     -25.892   1.858   6.437  1.00 89.00           H  
ATOM   2186  CA  ASN A 133     -26.088   3.823   7.281  1.00 89.00           C  
ATOM   2187  HA  ASN A 133     -26.058   4.715   6.655  1.00 89.00           H  
ATOM   2188  C   ASN A 133     -25.370   4.167   8.596  1.00 89.00           C  
ATOM   2189  CB  ASN A 133     -27.564   3.455   7.531  1.00 89.00           C  
ATOM   2190  HB2 ASN A 133     -27.630   2.641   8.253  1.00 89.00           H  
ATOM   2191  HB3 ASN A 133     -28.028   3.133   6.599  1.00 89.00           H  
ATOM   2192  O   ASN A 133     -25.164   5.336   8.910  1.00 89.00           O  
ATOM   2193  CG  ASN A 133     -28.354   4.657   8.038  1.00 89.00           C  
ATOM   2194  ND2 ASN A 133     -29.206   4.487   9.024  1.00 89.00           N  
ATOM   2195 HD21 ASN A 133     -29.360   3.585   9.451  1.00 89.00           H  
ATOM   2196 HD22 ASN A 133     -29.743   5.290   9.321  1.00 89.00           H  
ATOM   2197  OD1 ASN A 133     -28.203   5.758   7.540  1.00 89.00           O  
ATOM   2198  N   PHE A 134     -24.908   3.150   9.326  1.00 92.69           N  
ATOM   2199  H   PHE A 134     -25.095   2.207   9.015  1.00 92.69           H  
ATOM   2200  CA  PHE A 134     -24.138   3.331  10.555  1.00 92.69           C  
ATOM   2201  HA  PHE A 134     -24.750   3.865  11.281  1.00 92.69           H  
ATOM   2202  C   PHE A 134     -22.865   4.163  10.333  1.00 92.69           C  
ATOM   2203  CB  PHE A 134     -23.801   1.948  11.120  1.00 92.69           C  
ATOM   2204  HB2 PHE A 134     -24.729   1.460  11.419  1.00 92.69           H  
ATOM   2205  HB3 PHE A 134     -23.337   1.336  10.347  1.00 92.69           H  
ATOM   2206  O   PHE A 134     -22.639   5.156  11.022  1.00 92.69           O  
ATOM   2207  CG  PHE A 134     -22.867   2.016  12.304  1.00 92.69           C  
ATOM   2208  CD1 PHE A 134     -21.503   1.688  12.171  1.00 92.69           C  
ATOM   2209  HD1 PHE A 134     -21.119   1.335  11.226  1.00 92.69           H  
ATOM   2210  CD2 PHE A 134     -23.361   2.472  13.534  1.00 92.69           C  
ATOM   2211  HD2 PHE A 134     -24.404   2.725  13.647  1.00 92.69           H  
ATOM   2212  CE1 PHE A 134     -20.641   1.811  13.276  1.00 92.69           C  
ATOM   2213  HE1 PHE A 134     -19.598   1.544  13.187  1.00 92.69           H  
ATOM   2214  CE2 PHE A 134     -22.492   2.614  14.619  1.00 92.69           C  
ATOM   2215  HE2 PHE A 134     -22.889   3.004  15.545  1.00 92.69           H  
ATOM   2216  CZ  PHE A 134     -21.136   2.267  14.508  1.00 92.69           C  
ATOM   2217  HZ  PHE A 134     -20.486   2.345  15.367  1.00 92.69           H  
ATOM   2218  N   LEU A 135     -22.050   3.811   9.337  1.00 93.20           N  
ATOM   2219  H   LEU A 135     -22.286   2.994   8.792  1.00 93.20           H  
ATOM   2220  CA  LEU A 135     -20.814   4.528   9.018  1.00 93.20           C  
ATOM   2221  HA  LEU A 135     -20.236   4.658   9.933  1.00 93.20           H  
ATOM   2222  C   LEU A 135     -21.083   5.934   8.478  1.00 93.20           C  
ATOM   2223  CB  LEU A 135     -20.005   3.704   8.006  1.00 93.20           C  
ATOM   2224  HB2 LEU A 135     -19.195   4.322   7.616  1.00 93.20           H  
ATOM   2225  HB3 LEU A 135     -20.653   3.441   7.170  1.00 93.20           H  
ATOM   2226  O   LEU A 135     -20.357   6.874   8.816  1.00 93.20           O  
ATOM   2227  CG  LEU A 135     -19.397   2.423   8.598  1.00 93.20           C  
ATOM   2228  HG  LEU A 135     -20.172   1.808   9.056  1.00 93.20           H  
ATOM   2229  CD1 LEU A 135     -18.741   1.618   7.480  1.00 93.20           C  
ATOM   2230 HD11 LEU A 135     -19.488   1.362   6.729  1.00 93.20           H  
ATOM   2231 HD12 LEU A 135     -17.935   2.189   7.021  1.00 93.20           H  
ATOM   2232 HD13 LEU A 135     -18.344   0.694   7.901  1.00 93.20           H  
ATOM   2233  CD2 LEU A 135     -18.343   2.744   9.661  1.00 93.20           C  
ATOM   2234 HD21 LEU A 135     -18.825   3.144  10.553  1.00 93.20           H  
ATOM   2235 HD22 LEU A 135     -17.817   1.833   9.947  1.00 93.20           H  
ATOM   2236 HD23 LEU A 135     -17.631   3.470   9.270  1.00 93.20           H  
ATOM   2237  N   TYR A 136     -22.147   6.099   7.688  1.00 91.39           N  
ATOM   2238  H   TYR A 136     -22.689   5.289   7.423  1.00 91.39           H  
ATOM   2239  CA  TYR A 136     -22.608   7.412   7.254  1.00 91.39           C  
ATOM   2240  HA  TYR A 136     -21.809   7.896   6.691  1.00 91.39           H  
ATOM   2241  C   TYR A 136     -22.926   8.302   8.466  1.00 91.39           C  
ATOM   2242  CB  TYR A 136     -23.812   7.252   6.320  1.00 91.39           C  
ATOM   2243  HB2 TYR A 136     -24.582   6.652   6.805  1.00 91.39           H  
ATOM   2244  HB3 TYR A 136     -23.498   6.716   5.424  1.00 91.39           H  
ATOM   2245  O   TYR A 136     -22.315   9.362   8.627  1.00 91.39           O  
ATOM   2246  CG  TYR A 136     -24.411   8.578   5.914  1.00 91.39           C  
ATOM   2247  CD1 TYR A 136     -25.558   9.065   6.571  1.00 91.39           C  
ATOM   2248  HD1 TYR A 136     -26.048   8.467   7.325  1.00 91.39           H  
ATOM   2249  CD2 TYR A 136     -23.786   9.345   4.914  1.00 91.39           C  
ATOM   2250  HD2 TYR A 136     -22.900   8.973   4.421  1.00 91.39           H  
ATOM   2251  CE1 TYR A 136     -26.079  10.327   6.227  1.00 91.39           C  
ATOM   2252  HE1 TYR A 136     -26.966  10.706   6.713  1.00 91.39           H  
ATOM   2253  CE2 TYR A 136     -24.312  10.601   4.560  1.00 91.39           C  
ATOM   2254  HE2 TYR A 136     -23.824  11.194   3.801  1.00 91.39           H  
ATOM   2255  OH  TYR A 136     -25.966  12.305   4.877  1.00 91.39           O  
ATOM   2256  HH  TYR A 136     -25.488  12.684   4.136  1.00 91.39           H  
ATOM   2257  CZ  TYR A 136     -25.459  11.093   5.219  1.00 91.39           C  
ATOM   2258  N   LEU A 137     -23.780   7.836   9.381  1.00 89.48           N  
ATOM   2259  H   LEU A 137     -24.220   6.942   9.216  1.00 89.48           H  
ATOM   2260  CA  LEU A 137     -24.140   8.569  10.597  1.00 89.48           C  
ATOM   2261  HA  LEU A 137     -24.522   9.550  10.313  1.00 89.48           H  
ATOM   2262  C   LEU A 137     -22.927   8.834  11.498  1.00 89.48           C  
ATOM   2263  CB  LEU A 137     -25.242   7.804  11.352  1.00 89.48           C  
ATOM   2264  HB2 LEU A 137     -25.382   8.262  12.332  1.00 89.48           H  
ATOM   2265  HB3 LEU A 137     -24.904   6.780  11.510  1.00 89.48           H  
ATOM   2266  O   LEU A 137     -22.801   9.940  12.022  1.00 89.48           O  
ATOM   2267  CG  LEU A 137     -26.605   7.773  10.633  1.00 89.48           C  
ATOM   2268  HG  LEU A 137     -26.488   7.360   9.631  1.00 89.48           H  
ATOM   2269  CD1 LEU A 137     -27.581   6.894  11.410  1.00 89.48           C  
ATOM   2270 HD11 LEU A 137     -28.503   6.781  10.839  1.00 89.48           H  
ATOM   2271 HD12 LEU A 137     -27.825   7.353  12.368  1.00 89.48           H  
ATOM   2272 HD13 LEU A 137     -27.155   5.903  11.567  1.00 89.48           H  
ATOM   2273  CD2 LEU A 137     -27.226   9.167  10.503  1.00 89.48           C  
ATOM   2274 HD21 LEU A 137     -28.221   9.072  10.069  1.00 89.48           H  
ATOM   2275 HD22 LEU A 137     -27.309   9.633  11.485  1.00 89.48           H  
ATOM   2276 HD23 LEU A 137     -26.626   9.786   9.836  1.00 89.48           H  
ATOM   2277  N   ALA A 138     -21.987   7.892  11.614  1.00 91.64           N  
ATOM   2278  H   ALA A 138     -22.164   6.984  11.207  1.00 91.64           H  
ATOM   2279  CA  ALA A 138     -20.748   8.097  12.363  1.00 91.64           C  
ATOM   2280  HA  ALA A 138     -21.018   8.378  13.380  1.00 91.64           H  
ATOM   2281  C   ALA A 138     -19.900   9.240  11.777  1.00 91.64           C  
ATOM   2282  CB  ALA A 138     -19.957   6.783  12.407  1.00 91.64           C  
ATOM   2283  HB1 ALA A 138     -20.560   5.996  12.862  1.00 91.64           H  
ATOM   2284  HB2 ALA A 138     -19.681   6.477  11.398  1.00 91.64           H  
ATOM   2285  HB3 ALA A 138     -19.050   6.920  12.994  1.00 91.64           H  
ATOM   2286  O   ALA A 138     -19.449  10.121  12.511  1.00 91.64           O  
ATOM   2287  N   SER A 139     -19.740   9.278  10.449  1.00 90.27           N  
ATOM   2288  H   SER A 139     -20.130   8.523   9.904  1.00 90.27           H  
ATOM   2289  CA  SER A 139     -18.970  10.327   9.763  1.00 90.27           C  
ATOM   2290  HA  SER A 139     -18.010  10.418  10.270  1.00 90.27           H  
ATOM   2291  C   SER A 139     -19.630  11.716   9.813  1.00 90.27           C  
ATOM   2292  CB  SER A 139     -18.694   9.901   8.318  1.00 90.27           C  
ATOM   2293  HB2 SER A 139     -17.944  10.566   7.890  1.00 90.27           H  
ATOM   2294  HB3 SER A 139     -18.304   8.883   8.303  1.00 90.27           H  
ATOM   2295  O   SER A 139     -18.942  12.738   9.742  1.00 90.27           O  
ATOM   2296  OG  SER A 139     -19.858   9.964   7.527  1.00 90.27           O  
ATOM   2297  HG  SER A 139     -20.571   9.484   7.954  1.00 90.27           H  
ATOM   2298  N   HIS A 140     -20.954  11.765   9.993  1.00 87.49           N  
ATOM   2299  H   HIS A 140     -21.456  10.889   9.959  1.00 87.49           H  
ATOM   2300  CA  HIS A 140     -21.754  12.990  10.075  1.00 87.49           C  
ATOM   2301  HA  HIS A 140     -21.134  13.832   9.766  1.00 87.49           H  
ATOM   2302  C   HIS A 140     -22.233  13.339  11.492  1.00 87.49           C  
ATOM   2303  CB  HIS A 140     -22.909  12.894   9.071  1.00 87.49           C  
ATOM   2304  HB2 HIS A 140     -23.412  11.932   9.174  1.00 87.49           H  
ATOM   2305  HB3 HIS A 140     -23.642  13.674   9.276  1.00 87.49           H  
ATOM   2306  O   HIS A 140     -22.928  14.341  11.673  1.00 87.49           O  
ATOM   2307  CG  HIS A 140     -22.431  13.072   7.653  1.00 87.49           C  
ATOM   2308  CD2 HIS A 140     -22.076  12.096   6.762  1.00 87.49           C  
ATOM   2309  HD2 HIS A 140     -22.108  11.030   6.930  1.00 87.49           H  
ATOM   2310  ND1 HIS A 140     -22.300  14.279   7.008  1.00 87.49           N  
ATOM   2311  HD1 HIS A 140     -22.713  15.142   7.330  1.00 87.49           H  
ATOM   2312  CE1 HIS A 140     -21.871  14.032   5.759  1.00 87.49           C  
ATOM   2313  HE1 HIS A 140     -21.763  14.771   4.978  1.00 87.49           H  
ATOM   2314  NE2 HIS A 140     -21.701  12.722   5.567  1.00 87.49           N  
ATOM   2315  N   TYR A 141     -21.819  12.586  12.514  1.00 82.79           N  
ATOM   2316  H   TYR A 141     -21.325  11.734  12.291  1.00 82.79           H  
ATOM   2317  CA  TYR A 141     -22.348  12.707  13.875  1.00 82.79           C  
ATOM   2318  HA  TYR A 141     -23.402  12.432  13.855  1.00 82.79           H  
ATOM   2319  C   TYR A 141     -22.246  14.134  14.446  1.00 82.79           C  
ATOM   2320  CB  TYR A 141     -21.606  11.705  14.770  1.00 82.79           C  
ATOM   2321  HB2 TYR A 141     -21.625  10.722  14.299  1.00 82.79           H  
ATOM   2322  HB3 TYR A 141     -20.561  12.000  14.864  1.00 82.79           H  
ATOM   2323  O   TYR A 141     -23.140  14.602  15.148  1.00 82.79           O  
ATOM   2324  CG  TYR A 141     -22.219  11.574  16.148  1.00 82.79           C  
ATOM   2325  CD1 TYR A 141     -21.794  12.411  17.195  1.00 82.79           C  
ATOM   2326  HD1 TYR A 141     -21.028  13.148  17.003  1.00 82.79           H  
ATOM   2327  CD2 TYR A 141     -23.263  10.656  16.361  1.00 82.79           C  
ATOM   2328  HD2 TYR A 141     -23.601  10.025  15.553  1.00 82.79           H  
ATOM   2329  CE1 TYR A 141     -22.411  12.328  18.458  1.00 82.79           C  
ATOM   2330  HE1 TYR A 141     -22.134  13.013  19.246  1.00 82.79           H  
ATOM   2331  CE2 TYR A 141     -23.863  10.551  17.630  1.00 82.79           C  
ATOM   2332  HE2 TYR A 141     -24.658   9.840  17.801  1.00 82.79           H  
ATOM   2333  OH  TYR A 141     -24.020  11.289  19.906  1.00 82.79           O  
ATOM   2334  HH  TYR A 141     -23.679  11.936  20.528  1.00 82.79           H  
ATOM   2335  CZ  TYR A 141     -23.433  11.381  18.683  1.00 82.79           C  
ATOM   2336  N   SER A 142     -21.176  14.864  14.113  1.00 75.98           N  
ATOM   2337  H   SER A 142     -20.500  14.450  13.486  1.00 75.98           H  
ATOM   2338  CA  SER A 142     -20.962  16.255  14.540  1.00 75.98           C  
ATOM   2339  HA  SER A 142     -21.315  16.359  15.566  1.00 75.98           H  
ATOM   2340  C   SER A 142     -21.715  17.307  13.714  1.00 75.98           C  
ATOM   2341  CB  SER A 142     -19.461  16.561  14.526  1.00 75.98           C  
ATOM   2342  HB2 SER A 142     -18.960  15.890  15.224  1.00 75.98           H  
ATOM   2343  HB3 SER A 142     -19.292  17.591  14.842  1.00 75.98           H  
ATOM   2344  O   SER A 142     -21.774  18.461  14.134  1.00 75.98           O  
ATOM   2345  OG  SER A 142     -18.924  16.365  13.231  1.00 75.98           O  
ATOM   2346  HG  SER A 142     -17.976  16.232  13.292  1.00 75.98           H  
ATOM   2347  N   LYS A 143     -22.268  16.940  12.550  1.00 75.32           N  
ATOM   2348  H   LYS A 143     -22.248  15.958  12.316  1.00 75.32           H  
ATOM   2349  CA  LYS A 143     -22.879  17.860  11.575  1.00 75.32           C  
ATOM   2350  HA  LYS A 143     -22.592  18.883  11.820  1.00 75.32           H  
ATOM   2351  C   LYS A 143     -24.411  17.858  11.586  1.00 75.32           C  
ATOM   2352  CB  LYS A 143     -22.361  17.539  10.162  1.00 75.32           C  
ATOM   2353  HB2 LYS A 143     -22.910  18.150   9.445  1.00 75.32           H  
ATOM   2354  HB3 LYS A 143     -22.567  16.492   9.936  1.00 75.32           H  
ATOM   2355  O   LYS A 143     -24.996  18.830  11.115  1.00 75.32           O  
ATOM   2356  CG  LYS A 143     -20.860  17.820   9.986  1.00 75.32           C  
ATOM   2357  HG2 LYS A 143     -20.662  18.870  10.201  1.00 75.32           H  
ATOM   2358  HG3 LYS A 143     -20.288  17.201  10.678  1.00 75.32           H  
ATOM   2359  CD  LYS A 143     -20.425  17.499   8.550  1.00 75.32           C  
ATOM   2360  HD2 LYS A 143     -20.999  18.111   7.854  1.00 75.32           H  
ATOM   2361  HD3 LYS A 143     -20.631  16.447   8.352  1.00 75.32           H  
ATOM   2362  CE  LYS A 143     -18.928  17.766   8.359  1.00 75.32           C  
ATOM   2363  HE2 LYS A 143     -18.738  18.828   8.515  1.00 75.32           H  
ATOM   2364  HE3 LYS A 143     -18.382  17.210   9.121  1.00 75.32           H  
ATOM   2365  NZ  LYS A 143     -18.474  17.348   7.008  1.00 75.32           N  
ATOM   2366  HZ1 LYS A 143     -17.485  17.517   6.892  1.00 75.32           H  
ATOM   2367  HZ2 LYS A 143     -18.976  17.847   6.288  1.00 75.32           H  
ATOM   2368  HZ3 LYS A 143     -18.635  16.360   6.879  1.00 75.32           H  
ATOM   2369  N   ASN A 144     -25.060  16.815  12.107  1.00 65.19           N  
ATOM   2370  H   ASN A 144     -24.516  16.013  12.391  1.00 65.19           H  
ATOM   2371  CA  ASN A 144     -26.521  16.680  12.031  1.00 65.19           C  
ATOM   2372  HA  ASN A 144     -26.829  16.882  11.006  1.00 65.19           H  
ATOM   2373  C   ASN A 144     -27.242  17.712  12.915  1.00 65.19           C  
ATOM   2374  CB  ASN A 144     -26.935  15.228  12.339  1.00 65.19           C  
ATOM   2375  HB2 ASN A 144     -26.435  14.876  13.241  1.00 65.19           H  
ATOM   2376  HB3 ASN A 144     -28.014  15.196  12.486  1.00 65.19           H  
ATOM   2377  O   ASN A 144     -27.262  17.600  14.150  1.00 65.19           O  
ATOM   2378  CG  ASN A 144     -26.617  14.276  11.196  1.00 65.19           C  
ATOM   2379  ND2 ASN A 144     -26.925  13.010  11.341  1.00 65.19           N  
ATOM   2380 HD21 ASN A 144     -27.481  12.680  12.116  1.00 65.19           H  
ATOM   2381 HD22 ASN A 144     -26.771  12.427  10.531  1.00 65.19           H  
ATOM   2382  OD1 ASN A 144     -26.075  14.655  10.172  1.00 65.19           O  
ATOM   2383  N   LYS A 145     -27.852  18.710  12.264  1.00 63.32           N  
ATOM   2384  H   LYS A 145     -27.845  18.661  11.255  1.00 63.32           H  
ATOM   2385  CA  LYS A 145     -28.631  19.796  12.868  1.00 63.32           C  
ATOM   2386  HA  LYS A 145     -28.191  20.072  13.826  1.00 63.32           H  
ATOM   2387  C   LYS A 145     -30.066  19.341  13.150  1.00 63.32           C  
ATOM   2388  CB  LYS A 145     -28.625  21.039  11.956  1.00 63.32           C  
ATOM   2389  HB2 LYS A 145     -28.961  20.752  10.959  1.00 63.32           H  
ATOM   2390  HB3 LYS A 145     -29.344  21.752  12.357  1.00 63.32           H  
ATOM   2391  O   LYS A 145     -30.982  19.757  12.463  1.00 63.32           O  
ATOM   2392  CG  LYS A 145     -27.272  21.753  11.850  1.00 63.32           C  
ATOM   2393  HG2 LYS A 145     -26.917  22.009  12.848  1.00 63.32           H  
ATOM   2394  HG3 LYS A 145     -26.547  21.102  11.363  1.00 63.32           H  
ATOM   2395  CD  LYS A 145     -27.454  23.035  11.024  1.00 63.32           C  
ATOM   2396  HD2 LYS A 145     -28.203  23.663  11.507  1.00 63.32           H  
ATOM   2397  HD3 LYS A 145     -27.812  22.766  10.030  1.00 63.32           H  
ATOM   2398  CE  LYS A 145     -26.142  23.815  10.902  1.00 63.32           C  
ATOM   2399  HE2 LYS A 145     -25.403  23.176  10.419  1.00 63.32           H  
ATOM   2400  HE3 LYS A 145     -25.784  24.049  11.905  1.00 63.32           H  
ATOM   2401  NZ  LYS A 145     -26.340  25.064  10.123  1.00 63.32           N  
ATOM   2402  HZ1 LYS A 145     -26.678  24.851   9.195  1.00 63.32           H  
ATOM   2403  HZ2 LYS A 145     -25.477  25.584  10.043  1.00 63.32           H  
ATOM   2404  HZ3 LYS A 145     -27.026  25.653  10.572  1.00 63.32           H  
ATOM   2405  N   GLY A 146     -30.223  18.538  14.200  1.00 66.51           N  
ATOM   2406  H   GLY A 146     -29.359  18.190  14.590  1.00 66.51           H  
ATOM   2407  CA  GLY A 146     -31.432  18.408  15.032  1.00 66.51           C  
ATOM   2408  HA2 GLY A 146     -31.333  17.502  15.631  1.00 66.51           H  
ATOM   2409  HA3 GLY A 146     -31.465  19.252  15.721  1.00 66.51           H  
ATOM   2410  C   GLY A 146     -32.816  18.319  14.375  1.00 66.51           C  
ATOM   2411  O   GLY A 146     -33.787  18.596  15.078  1.00 66.51           O  
ATOM   2412  N   SER A 147     -32.951  17.965  13.092  1.00 69.81           N  
ATOM   2413  H   SER A 147     -32.131  17.778  12.532  1.00 69.81           H  
ATOM   2414  CA  SER A 147     -34.275  17.738  12.507  1.00 69.81           C  
ATOM   2415  HA  SER A 147     -34.852  18.649  12.670  1.00 69.81           H  
ATOM   2416  C   SER A 147     -34.970  16.581  13.254  1.00 69.81           C  
ATOM   2417  CB  SER A 147     -34.189  17.518  10.986  1.00 69.81           C  
ATOM   2418  HB2 SER A 147     -35.083  17.945  10.532  1.00 69.81           H  
ATOM   2419  HB3 SER A 147     -33.322  18.040  10.582  1.00 69.81           H  
ATOM   2420  O   SER A 147     -34.275  15.725  13.806  1.00 69.81           O  
ATOM   2421  OG  SER A 147     -34.137  16.150  10.627  1.00 69.81           O  
ATOM   2422  HG  SER A 147     -33.257  15.911  10.327  1.00 69.81           H  
ATOM   2423  N   PRO A 148     -36.312  16.509  13.309  1.00 69.22           N  
ATOM   2424  CA  PRO A 148     -37.001  15.389  13.958  1.00 69.22           C  
ATOM   2425  HA  PRO A 148     -36.799  15.425  15.029  1.00 69.22           H  
ATOM   2426  C   PRO A 148     -36.548  14.025  13.416  1.00 69.22           C  
ATOM   2427  CB  PRO A 148     -38.493  15.639  13.719  1.00 69.22           C  
ATOM   2428  HB2 PRO A 148     -38.816  15.169  12.790  1.00 69.22           H  
ATOM   2429  HB3 PRO A 148     -39.099  15.282  14.552  1.00 69.22           H  
ATOM   2430  O   PRO A 148     -36.230  13.127  14.192  1.00 69.22           O  
ATOM   2431  CG  PRO A 148     -38.573  17.158  13.569  1.00 69.22           C  
ATOM   2432  HG2 PRO A 148     -38.594  17.621  14.556  1.00 69.22           H  
ATOM   2433  HG3 PRO A 148     -39.442  17.463  12.985  1.00 69.22           H  
ATOM   2434  CD  PRO A 148     -37.264  17.513  12.866  1.00 69.22           C  
ATOM   2435  HD2 PRO A 148     -37.392  17.442  11.786  1.00 69.22           H  
ATOM   2436  HD3 PRO A 148     -36.955  18.519  13.150  1.00 69.22           H  
ATOM   2437  N   ASN A 149     -36.389  13.924  12.092  1.00 74.49           N  
ATOM   2438  H   ASN A 149     -36.626  14.720  11.518  1.00 74.49           H  
ATOM   2439  CA  ASN A 149     -35.850  12.739  11.426  1.00 74.49           C  
ATOM   2440  HA  ASN A 149     -36.419  11.864  11.740  1.00 74.49           H  
ATOM   2441  C   ASN A 149     -34.374  12.486  11.799  1.00 74.49           C  
ATOM   2442  CB  ASN A 149     -36.040  12.942   9.914  1.00 74.49           C  
ATOM   2443  HB2 ASN A 149     -37.080  13.200   9.711  1.00 74.49           H  
ATOM   2444  HB3 ASN A 149     -35.403  13.757   9.572  1.00 74.49           H  
ATOM   2445  O   ASN A 149     -33.962  11.343  11.980  1.00 74.49           O  
ATOM   2446  CG  ASN A 149     -35.737  11.685   9.120  1.00 74.49           C  
ATOM   2447  ND2 ASN A 149     -34.930  11.776   8.090  1.00 74.49           N  
ATOM   2448 HD21 ASN A 149     -34.466  12.646   7.874  1.00 74.49           H  
ATOM   2449 HD22 ASN A 149     -34.765  10.909   7.598  1.00 74.49           H  
ATOM   2450  OD1 ASN A 149     -36.230  10.609   9.388  1.00 74.49           O  
ATOM   2451  N   ASP A 150     -33.572  13.543  11.987  1.00 74.79           N  
ATOM   2452  H   ASP A 150     -33.943  14.469  11.832  1.00 74.79           H  
ATOM   2453  CA  ASP A 150     -32.193  13.404  12.477  1.00 74.79           C  
ATOM   2454  HA  ASP A 150     -31.663  12.708  11.827  1.00 74.79           H  
ATOM   2455  C   ASP A 150     -32.161  12.848  13.905  1.00 74.79           C  
ATOM   2456  CB  ASP A 150     -31.411  14.734  12.523  1.00 74.79           C  
ATOM   2457  HB2 ASP A 150     -31.873  15.400  13.251  1.00 74.79           H  
ATOM   2458  HB3 ASP A 150     -30.416  14.512  12.908  1.00 74.79           H  
ATOM   2459  O   ASP A 150     -31.200  12.170  14.264  1.00 74.79           O  
ATOM   2460  CG  ASP A 150     -31.217  15.502  11.220  1.00 74.79           C  
ATOM   2461  OD1 ASP A 150     -31.689  15.058  10.154  1.00 74.79           O  
ATOM   2462  OD2 ASP A 150     -30.613  16.595  11.328  1.00 74.79           O  
ATOM   2463  N   ASN A 151     -33.159  13.164  14.736  1.00 77.37           N  
ATOM   2464  H   ASN A 151     -33.918  13.725  14.376  1.00 77.37           H  
ATOM   2465  CA  ASN A 151     -33.213  12.717  16.126  1.00 77.37           C  
ATOM   2466  HA  ASN A 151     -32.221  12.824  16.565  1.00 77.37           H  
ATOM   2467  C   ASN A 151     -33.557  11.228  16.219  1.00 77.37           C  
ATOM   2468  CB  ASN A 151     -34.175  13.596  16.939  1.00 77.37           C  
ATOM   2469  HB2 ASN A 151     -35.159  13.584  16.470  1.00 77.37           H  
ATOM   2470  HB3 ASN A 151     -34.280  13.174  17.938  1.00 77.37           H  
ATOM   2471  O   ASN A 151     -32.853  10.511  16.924  1.00 77.37           O  
ATOM   2472  CG  ASN A 151     -33.699  15.031  17.090  1.00 77.37           C  
ATOM   2473  ND2 ASN A 151     -34.621  15.941  17.304  1.00 77.37           N  
ATOM   2474 HD21 ASN A 151     -35.591  15.662  17.323  1.00 77.37           H  
ATOM   2475 HD22 ASN A 151     -34.339  16.909  17.244  1.00 77.37           H  
ATOM   2476  OD1 ASN A 151     -32.514  15.357  17.041  1.00 77.37           O  
ATOM   2477  N   GLU A 152     -34.544  10.742  15.461  1.00 79.96           N  
ATOM   2478  H   GLU A 152     -35.109  11.376  14.914  1.00 79.96           H  
ATOM   2479  CA  GLU A 152     -34.855   9.303  15.394  1.00 79.96           C  
ATOM   2480  HA  GLU A 152     -35.106   8.933  16.388  1.00 79.96           H  
ATOM   2481  C   GLU A 152     -33.651   8.488  14.901  1.00 79.96           C  
ATOM   2482  CB  GLU A 152     -36.049   9.057  14.463  1.00 79.96           C  
ATOM   2483  HB2 GLU A 152     -35.872   9.560  13.512  1.00 79.96           H  
ATOM   2484  HB3 GLU A 152     -36.126   7.985  14.282  1.00 79.96           H  
ATOM   2485  O   GLU A 152     -33.245   7.514  15.535  1.00 79.96           O  
ATOM   2486  CG  GLU A 152     -37.374   9.543  15.068  1.00 79.96           C  
ATOM   2487  HG2 GLU A 152     -37.304  10.614  15.258  1.00 79.96           H  
ATOM   2488  HG3 GLU A 152     -37.523   9.041  16.024  1.00 79.96           H  
ATOM   2489  CD  GLU A 152     -38.583   9.271  14.158  1.00 79.96           C  
ATOM   2490  OE1 GLU A 152     -39.696   9.671  14.566  1.00 79.96           O  
ATOM   2491  OE2 GLU A 152     -38.391   8.701  13.060  1.00 79.96           O  
ATOM   2492  N   GLN A 153     -33.001   8.938  13.821  1.00 81.14           N  
ATOM   2493  H   GLN A 153     -33.390   9.726  13.324  1.00 81.14           H  
ATOM   2494  CA  GLN A 153     -31.792   8.289  13.303  1.00 81.14           C  
ATOM   2495  HA  GLN A 153     -32.009   7.238  13.113  1.00 81.14           H  
ATOM   2496  C   GLN A 153     -30.633   8.330  14.308  1.00 81.14           C  
ATOM   2497  CB  GLN A 153     -31.373   8.963  11.987  1.00 81.14           C  
ATOM   2498  HB2 GLN A 153     -30.395   8.586  11.686  1.00 81.14           H  
ATOM   2499  HB3 GLN A 153     -31.280  10.037  12.151  1.00 81.14           H  
ATOM   2500  O   GLN A 153     -29.842   7.390  14.381  1.00 81.14           O  
ATOM   2501  CG  GLN A 153     -32.370   8.719  10.844  1.00 81.14           C  
ATOM   2502  HG2 GLN A 153     -33.366   9.039  11.148  1.00 81.14           H  
ATOM   2503  HG3 GLN A 153     -32.078   9.322   9.984  1.00 81.14           H  
ATOM   2504  CD  GLN A 153     -32.444   7.263  10.394  1.00 81.14           C  
ATOM   2505  NE2 GLN A 153     -33.608   6.807   9.986  1.00 81.14           N  
ATOM   2506 HE21 GLN A 153     -33.662   5.825   9.759  1.00 81.14           H  
ATOM   2507 HE22 GLN A 153     -34.433   7.384  10.067  1.00 81.14           H  
ATOM   2508  OE1 GLN A 153     -31.467   6.523  10.375  1.00 81.14           O  
ATOM   2509  N   LYS A 154     -30.517   9.401  15.105  1.00 80.52           N  
ATOM   2510  H   LYS A 154     -31.201  10.138  15.007  1.00 80.52           H  
ATOM   2511  CA  LYS A 154     -29.518   9.498  16.178  1.00 80.52           C  
ATOM   2512  HA  LYS A 154     -28.543   9.220  15.779  1.00 80.52           H  
ATOM   2513  C   LYS A 154     -29.792   8.525  17.317  1.00 80.52           C  
ATOM   2514  CB  LYS A 154     -29.455  10.920  16.742  1.00 80.52           C  
ATOM   2515  HB2 LYS A 154     -29.034  10.888  17.747  1.00 80.52           H  
ATOM   2516  HB3 LYS A 154     -30.467  11.318  16.822  1.00 80.52           H  
ATOM   2517  O   LYS A 154     -28.824   7.978  17.835  1.00 80.52           O  
ATOM   2518  CG  LYS A 154     -28.584  11.856  15.900  1.00 80.52           C  
ATOM   2519  HG2 LYS A 154     -27.537  11.578  16.018  1.00 80.52           H  
ATOM   2520  HG3 LYS A 154     -28.843  11.779  14.845  1.00 80.52           H  
ATOM   2521  CD  LYS A 154     -28.799  13.288  16.396  1.00 80.52           C  
ATOM   2522  HD2 LYS A 154     -29.862  13.522  16.343  1.00 80.52           H  
ATOM   2523  HD3 LYS A 154     -28.470  13.367  17.432  1.00 80.52           H  
ATOM   2524  CE  LYS A 154     -28.032  14.274  15.523  1.00 80.52           C  
ATOM   2525  HE2 LYS A 154     -26.966  14.055  15.584  1.00 80.52           H  
ATOM   2526  HE3 LYS A 154     -28.359  14.128  14.493  1.00 80.52           H  
ATOM   2527  NZ  LYS A 154     -28.313  15.663  15.946  1.00 80.52           N  
ATOM   2528  HZ1 LYS A 154     -27.850  16.325  15.340  1.00 80.52           H  
ATOM   2529  HZ2 LYS A 154     -29.309  15.822  15.896  1.00 80.52           H  
ATOM   2530  HZ3 LYS A 154     -28.018  15.815  16.901  1.00 80.52           H  
ATOM   2531  N   GLU A 155     -31.043   8.329  17.726  1.00 83.78           N  
ATOM   2532  H   GLU A 155     -31.799   8.827  17.279  1.00 83.78           H  
ATOM   2533  CA  GLU A 155     -31.368   7.359  18.780  1.00 83.78           C  
ATOM   2534  HA  GLU A 155     -30.695   7.510  19.624  1.00 83.78           H  
ATOM   2535  C   GLU A 155     -31.087   5.930  18.312  1.00 83.78           C  
ATOM   2536  CB  GLU A 155     -32.805   7.533  19.302  1.00 83.78           C  
ATOM   2537  HB2 GLU A 155     -33.017   6.712  19.986  1.00 83.78           H  
ATOM   2538  HB3 GLU A 155     -33.505   7.464  18.469  1.00 83.78           H  
ATOM   2539  O   GLU A 155     -30.307   5.236  18.961  1.00 83.78           O  
ATOM   2540  CG  GLU A 155     -33.050   8.855  20.059  1.00 83.78           C  
ATOM   2541  HG2 GLU A 155     -34.024   8.803  20.546  1.00 83.78           H  
ATOM   2542  HG3 GLU A 155     -33.098   9.667  19.333  1.00 83.78           H  
ATOM   2543  CD  GLU A 155     -31.976   9.193  21.111  1.00 83.78           C  
ATOM   2544  OE1 GLU A 155     -31.490  10.354  21.140  1.00 83.78           O  
ATOM   2545  OE2 GLU A 155     -31.489   8.310  21.845  1.00 83.78           O  
ATOM   2546  N   LEU A 156     -31.557   5.547  17.118  1.00 83.95           N  
ATOM   2547  H   LEU A 156     -32.197   6.156  16.629  1.00 83.95           H  
ATOM   2548  CA  LEU A 156     -31.253   4.232  16.538  1.00 83.95           C  
ATOM   2549  HA  LEU A 156     -31.652   3.469  17.208  1.00 83.95           H  
ATOM   2550  C   LEU A 156     -29.739   3.998  16.405  1.00 83.95           C  
ATOM   2551  CB  LEU A 156     -31.948   4.129  15.169  1.00 83.95           C  
ATOM   2552  HB2 LEU A 156     -31.561   4.914  14.520  1.00 83.95           H  
ATOM   2553  HB3 LEU A 156     -33.016   4.301  15.305  1.00 83.95           H  
ATOM   2554  O   LEU A 156     -29.221   2.931  16.737  1.00 83.95           O  
ATOM   2555  CG  LEU A 156     -31.749   2.766  14.478  1.00 83.95           C  
ATOM   2556  HG  LEU A 156     -30.684   2.568  14.350  1.00 83.95           H  
ATOM   2557  CD1 LEU A 156     -32.378   1.622  15.273  1.00 83.95           C  
ATOM   2558 HD11 LEU A 156     -32.306   0.690  14.711  1.00 83.95           H  
ATOM   2559 HD12 LEU A 156     -31.857   1.488  16.221  1.00 83.95           H  
ATOM   2560 HD13 LEU A 156     -33.426   1.838  15.482  1.00 83.95           H  
ATOM   2561  CD2 LEU A 156     -32.383   2.799  13.087  1.00 83.95           C  
ATOM   2562 HD21 LEU A 156     -32.209   1.848  12.584  1.00 83.95           H  
ATOM   2563 HD22 LEU A 156     -31.936   3.601  12.499  1.00 83.95           H  
ATOM   2564 HD23 LEU A 156     -33.455   2.971  13.175  1.00 83.95           H  
ATOM   2565  N   PHE A 157     -29.004   5.021  15.959  1.00 87.90           N  
ATOM   2566  H   PHE A 157     -29.483   5.855  15.651  1.00 87.90           H  
ATOM   2567  CA  PHE A 157     -27.548   4.967  15.887  1.00 87.90           C  
ATOM   2568  HA  PHE A 157     -27.262   4.135  15.244  1.00 87.90           H  
ATOM   2569  C   PHE A 157     -26.910   4.721  17.254  1.00 87.90           C  
ATOM   2570  CB  PHE A 157     -27.023   6.267  15.277  1.00 87.90           C  
ATOM   2571  HB2 PHE A 157     -27.442   7.116  15.817  1.00 87.90           H  
ATOM   2572  HB3 PHE A 157     -27.381   6.322  14.249  1.00 87.90           H  
ATOM   2573  O   PHE A 157     -25.989   3.916  17.338  1.00 87.90           O  
ATOM   2574  CG  PHE A 157     -25.515   6.397  15.269  1.00 87.90           C  
ATOM   2575  CD1 PHE A 157     -24.859   7.116  16.287  1.00 87.90           C  
ATOM   2576  HD1 PHE A 157     -25.435   7.546  17.093  1.00 87.90           H  
ATOM   2577  CD2 PHE A 157     -24.766   5.791  14.247  1.00 87.90           C  
ATOM   2578  HD2 PHE A 157     -25.265   5.210  13.485  1.00 87.90           H  
ATOM   2579  CE1 PHE A 157     -23.462   7.269  16.250  1.00 87.90           C  
ATOM   2580  HE1 PHE A 157     -22.954   7.822  17.026  1.00 87.90           H  
ATOM   2581  CE2 PHE A 157     -23.371   5.939  14.217  1.00 87.90           C  
ATOM   2582  HE2 PHE A 157     -22.797   5.455  13.440  1.00 87.90           H  
ATOM   2583  CZ  PHE A 157     -22.723   6.703  15.198  1.00 87.90           C  
ATOM   2584  HZ  PHE A 157     -21.651   6.828  15.157  1.00 87.90           H  
ATOM   2585  N   LYS A 158     -27.368   5.399  18.317  1.00 87.26           N  
ATOM   2586  H   LYS A 158     -28.187   5.976  18.192  1.00 87.26           H  
ATOM   2587  CA  LYS A 158     -26.827   5.229  19.676  1.00 87.26           C  
ATOM   2588  HA  LYS A 158     -25.745   5.354  19.656  1.00 87.26           H  
ATOM   2589  C   LYS A 158     -27.092   3.829  20.222  1.00 87.26           C  
ATOM   2590  CB  LYS A 158     -27.456   6.235  20.642  1.00 87.26           C  
ATOM   2591  HB2 LYS A 158     -28.539   6.170  20.534  1.00 87.26           H  
ATOM   2592  HB3 LYS A 158     -27.218   5.933  21.662  1.00 87.26           H  
ATOM   2593  O   LYS A 158     -26.192   3.271  20.846  1.00 87.26           O  
ATOM   2594  CG  LYS A 158     -26.997   7.689  20.469  1.00 87.26           C  
ATOM   2595  HG2 LYS A 158     -25.984   7.815  20.851  1.00 87.26           H  
ATOM   2596  HG3 LYS A 158     -27.010   7.985  19.420  1.00 87.26           H  
ATOM   2597  CD  LYS A 158     -27.976   8.539  21.281  1.00 87.26           C  
ATOM   2598  HD2 LYS A 158     -27.901   8.266  22.333  1.00 87.26           H  
ATOM   2599  HD3 LYS A 158     -28.986   8.298  20.948  1.00 87.26           H  
ATOM   2600  CE  LYS A 158     -27.795  10.042  21.128  1.00 87.26           C  
ATOM   2601  HE2 LYS A 158     -27.816  10.283  20.065  1.00 87.26           H  
ATOM   2602  HE3 LYS A 158     -26.837  10.340  21.554  1.00 87.26           H  
ATOM   2603  NZ  LYS A 158     -28.928  10.700  21.822  1.00 87.26           N  
ATOM   2604  HZ1 LYS A 158     -28.946  11.707  21.757  1.00 87.26           H  
ATOM   2605  HZ2 LYS A 158     -29.805  10.396  21.424  1.00 87.26           H  
ATOM   2606  HZ3 LYS A 158     -29.034  10.384  22.776  1.00 87.26           H  
ATOM   2607  N   GLU A 159     -28.285   3.288  19.987  1.00 88.09           N  
ATOM   2608  H   GLU A 159     -28.982   3.841  19.508  1.00 88.09           H  
ATOM   2609  CA  GLU A 159     -28.677   1.945  20.428  1.00 88.09           C  
ATOM   2610  HA  GLU A 159     -28.588   1.868  21.512  1.00 88.09           H  
ATOM   2611  C   GLU A 159     -27.768   0.872  19.822  1.00 88.09           C  
ATOM   2612  CB  GLU A 159     -30.139   1.676  20.041  1.00 88.09           C  
ATOM   2613  HB2 GLU A 159     -30.278   1.919  18.987  1.00 88.09           H  
ATOM   2614  HB3 GLU A 159     -30.346   0.615  20.181  1.00 88.09           H  
ATOM   2615  O   GLU A 159     -27.213   0.046  20.543  1.00 88.09           O  
ATOM   2616  CG  GLU A 159     -31.129   2.479  20.898  1.00 88.09           C  
ATOM   2617  HG2 GLU A 159     -30.887   3.540  20.835  1.00 88.09           H  
ATOM   2618  HG3 GLU A 159     -31.002   2.177  21.937  1.00 88.09           H  
ATOM   2619  CD  GLU A 159     -32.594   2.269  20.482  1.00 88.09           C  
ATOM   2620  OE1 GLU A 159     -33.464   2.808  21.201  1.00 88.09           O  
ATOM   2621  OE2 GLU A 159     -32.836   1.573  19.468  1.00 88.09           O  
ATOM   2622  N   GLN A 160     -27.532   0.944  18.510  1.00 89.87           N  
ATOM   2623  H   GLN A 160     -28.042   1.636  17.979  1.00 89.87           H  
ATOM   2624  CA  GLN A 160     -26.725  -0.036  17.774  1.00 89.87           C  
ATOM   2625  HA  GLN A 160     -26.903  -1.027  18.192  1.00 89.87           H  
ATOM   2626  C   GLN A 160     -25.213   0.219  17.869  1.00 89.87           C  
ATOM   2627  CB  GLN A 160     -27.187  -0.043  16.309  1.00 89.87           C  
ATOM   2628  HB2 GLN A 160     -27.087   0.961  15.895  1.00 89.87           H  
ATOM   2629  HB3 GLN A 160     -26.556  -0.720  15.735  1.00 89.87           H  
ATOM   2630  O   GLN A 160     -24.410  -0.606  17.430  1.00 89.87           O  
ATOM   2631  CG  GLN A 160     -28.644  -0.513  16.185  1.00 89.87           C  
ATOM   2632  HG2 GLN A 160     -29.303   0.127  16.771  1.00 89.87           H  
ATOM   2633  HG3 GLN A 160     -28.717  -1.525  16.582  1.00 89.87           H  
ATOM   2634  CD  GLN A 160     -29.163  -0.510  14.752  1.00 89.87           C  
ATOM   2635  NE2 GLN A 160     -30.217  -1.251  14.491  1.00 89.87           N  
ATOM   2636 HE21 GLN A 160     -30.658  -1.765  15.240  1.00 89.87           H  
ATOM   2637 HE22 GLN A 160     -30.600  -1.195  13.558  1.00 89.87           H  
ATOM   2638  OE1 GLN A 160     -28.661   0.141  13.845  1.00 89.87           O  
ATOM   2639  N   PHE A 161     -24.798   1.367  18.421  1.00 91.18           N  
ATOM   2640  H   PHE A 161     -25.512   2.006  18.742  1.00 91.18           H  
ATOM   2641  CA  PHE A 161     -23.441   1.878  18.243  1.00 91.18           C  
ATOM   2642  HA  PHE A 161     -23.287   1.996  17.171  1.00 91.18           H  
ATOM   2643  C   PHE A 161     -22.356   0.922  18.724  1.00 91.18           C  
ATOM   2644  CB  PHE A 161     -23.265   3.239  18.941  1.00 91.18           C  
ATOM   2645  HB2 PHE A 161     -23.395   3.114  20.016  1.00 91.18           H  
ATOM   2646  HB3 PHE A 161     -24.024   3.948  18.610  1.00 91.18           H  
ATOM   2647  O   PHE A 161     -21.385   0.678  18.011  1.00 91.18           O  
ATOM   2648  CG  PHE A 161     -21.915   3.860  18.665  1.00 91.18           C  
ATOM   2649  CD1 PHE A 161     -20.857   3.673  19.568  1.00 91.18           C  
ATOM   2650  HD1 PHE A 161     -21.014   3.116  20.480  1.00 91.18           H  
ATOM   2651  CD2 PHE A 161     -21.695   4.547  17.461  1.00 91.18           C  
ATOM   2652  HD2 PHE A 161     -22.520   4.682  16.778  1.00 91.18           H  
ATOM   2653  CE1 PHE A 161     -19.578   4.146  19.250  1.00 91.18           C  
ATOM   2654  HE1 PHE A 161     -18.763   3.938  19.928  1.00 91.18           H  
ATOM   2655  CE2 PHE A 161     -20.408   5.000  17.128  1.00 91.18           C  
ATOM   2656  HE2 PHE A 161     -20.225   5.455  16.166  1.00 91.18           H  
ATOM   2657  CZ  PHE A 161     -19.347   4.788  18.021  1.00 91.18           C  
ATOM   2658  HZ  PHE A 161     -18.344   5.068  17.734  1.00 91.18           H  
ATOM   2659  N   LYS A 162     -22.502   0.415  19.951  1.00 90.27           N  
ATOM   2660  H   LYS A 162     -23.378   0.585  20.424  1.00 90.27           H  
ATOM   2661  CA  LYS A 162     -21.474  -0.420  20.582  1.00 90.27           C  
ATOM   2662  HA  LYS A 162     -20.501   0.062  20.480  1.00 90.27           H  
ATOM   2663  C   LYS A 162     -21.330  -1.760  19.871  1.00 90.27           C  
ATOM   2664  CB  LYS A 162     -21.783  -0.627  22.067  1.00 90.27           C  
ATOM   2665  HB2 LYS A 162     -22.810  -0.972  22.182  1.00 90.27           H  
ATOM   2666  HB3 LYS A 162     -21.118  -1.403  22.445  1.00 90.27           H  
ATOM   2667  O   LYS A 162     -20.213  -2.146  19.556  1.00 90.27           O  
ATOM   2668  CG  LYS A 162     -21.562   0.649  22.889  1.00 90.27           C  
ATOM   2669  HG2 LYS A 162     -22.252   1.428  22.564  1.00 90.27           H  
ATOM   2670  HG3 LYS A 162     -20.537   0.995  22.751  1.00 90.27           H  
ATOM   2671  CD  LYS A 162     -21.800   0.333  24.368  1.00 90.27           C  
ATOM   2672  HD2 LYS A 162     -22.838   0.029  24.498  1.00 90.27           H  
ATOM   2673  HD3 LYS A 162     -21.152  -0.493  24.661  1.00 90.27           H  
ATOM   2674  CE  LYS A 162     -21.499   1.549  25.245  1.00 90.27           C  
ATOM   2675  HE2 LYS A 162     -20.461   1.841  25.088  1.00 90.27           H  
ATOM   2676  HE3 LYS A 162     -22.140   2.372  24.927  1.00 90.27           H  
ATOM   2677  NZ  LYS A 162     -21.737   1.227  26.673  1.00 90.27           N  
ATOM   2678  HZ1 LYS A 162     -21.151   0.455  26.956  1.00 90.27           H  
ATOM   2679  HZ2 LYS A 162     -21.538   2.022  27.264  1.00 90.27           H  
ATOM   2680  HZ3 LYS A 162     -22.699   0.951  26.808  1.00 90.27           H  
ATOM   2681  N   GLU A 163     -22.453  -2.412  19.582  1.00 93.27           N  
ATOM   2682  H   GLU A 163     -23.341  -1.988  19.810  1.00 93.27           H  
ATOM   2683  CA  GLU A 163     -22.487  -3.703  18.893  1.00 93.27           C  
ATOM   2684  HA  GLU A 163     -21.914  -4.437  19.459  1.00 93.27           H  
ATOM   2685  C   GLU A 163     -21.852  -3.600  17.502  1.00 93.27           C  
ATOM   2686  CB  GLU A 163     -23.947  -4.167  18.820  1.00 93.27           C  
ATOM   2687  HB2 GLU A 163     -24.516  -3.443  18.237  1.00 93.27           H  
ATOM   2688  HB3 GLU A 163     -24.350  -4.188  19.833  1.00 93.27           H  
ATOM   2689  O   GLU A 163     -20.904  -4.319  17.199  1.00 93.27           O  
ATOM   2690  CG  GLU A 163     -24.110  -5.562  18.196  1.00 93.27           C  
ATOM   2691  HG2 GLU A 163     -23.677  -5.555  17.195  1.00 93.27           H  
ATOM   2692  HG3 GLU A 163     -23.558  -6.280  18.802  1.00 93.27           H  
ATOM   2693  CD  GLU A 163     -25.583  -5.995  18.094  1.00 93.27           C  
ATOM   2694  OE1 GLU A 163     -25.825  -7.094  17.552  1.00 93.27           O  
ATOM   2695  OE2 GLU A 163     -26.462  -5.220  18.536  1.00 93.27           O  
ATOM   2696  N   TYR A 164     -22.291  -2.641  16.679  1.00 95.43           N  
ATOM   2697  H   TYR A 164     -23.073  -2.068  16.962  1.00 95.43           H  
ATOM   2698  CA  TYR A 164     -21.743  -2.480  15.330  1.00 95.43           C  
ATOM   2699  HA  TYR A 164     -21.765  -3.444  14.821  1.00 95.43           H  
ATOM   2700  C   TYR A 164     -20.281  -2.037  15.336  1.00 95.43           C  
ATOM   2701  CB  TYR A 164     -22.596  -1.483  14.539  1.00 95.43           C  
ATOM   2702  HB2 TYR A 164     -22.782  -0.602  15.153  1.00 95.43           H  
ATOM   2703  HB3 TYR A 164     -22.013  -1.158  13.677  1.00 95.43           H  
ATOM   2704  O   TYR A 164     -19.520  -2.431  14.453  1.00 95.43           O  
ATOM   2705  CG  TYR A 164     -23.919  -2.002  14.004  1.00 95.43           C  
ATOM   2706  CD1 TYR A 164     -24.448  -3.260  14.368  1.00 95.43           C  
ATOM   2707  HD1 TYR A 164     -23.945  -3.908  15.070  1.00 95.43           H  
ATOM   2708  CD2 TYR A 164     -24.625  -1.192  13.098  1.00 95.43           C  
ATOM   2709  HD2 TYR A 164     -24.231  -0.218  12.850  1.00 95.43           H  
ATOM   2710  CE1 TYR A 164     -25.668  -3.698  13.824  1.00 95.43           C  
ATOM   2711  HE1 TYR A 164     -26.089  -4.642  14.135  1.00 95.43           H  
ATOM   2712  CE2 TYR A 164     -25.845  -1.623  12.549  1.00 95.43           C  
ATOM   2713  HE2 TYR A 164     -26.394  -0.985  11.873  1.00 95.43           H  
ATOM   2714  OH  TYR A 164     -27.541  -3.303  12.381  1.00 95.43           O  
ATOM   2715  HH  TYR A 164     -28.004  -2.570  11.969  1.00 95.43           H  
ATOM   2716  CZ  TYR A 164     -26.366  -2.882  12.913  1.00 95.43           C  
ATOM   2717  N   LEU A 165     -19.863  -1.234  16.317  1.00 94.52           N  
ATOM   2718  H   LEU A 165     -20.526  -0.930  17.016  1.00 94.52           H  
ATOM   2719  CA  LEU A 165     -18.459  -0.876  16.470  1.00 94.52           C  
ATOM   2720  HA  LEU A 165     -18.109  -0.491  15.512  1.00 94.52           H  
ATOM   2721  C   LEU A 165     -17.602  -2.104  16.802  1.00 94.52           C  
ATOM   2722  CB  LEU A 165     -18.329   0.232  17.524  1.00 94.52           C  
ATOM   2723  HB2 LEU A 165     -18.765  -0.125  18.457  1.00 94.52           H  
ATOM   2724  HB3 LEU A 165     -18.905   1.094  17.187  1.00 94.52           H  
ATOM   2725  O   LEU A 165     -16.571  -2.290  16.158  1.00 94.52           O  
ATOM   2726  CG  LEU A 165     -16.885   0.676  17.808  1.00 94.52           C  
ATOM   2727  HG  LEU A 165     -16.306  -0.157  18.206  1.00 94.52           H  
ATOM   2728  CD1 LEU A 165     -16.161   1.245  16.590  1.00 94.52           C  
ATOM   2729 HD11 LEU A 165     -16.129   0.495  15.799  1.00 94.52           H  
ATOM   2730 HD12 LEU A 165     -15.135   1.490  16.865  1.00 94.52           H  
ATOM   2731 HD13 LEU A 165     -16.678   2.143  16.253  1.00 94.52           H  
ATOM   2732  CD2 LEU A 165     -16.926   1.801  18.836  1.00 94.52           C  
ATOM   2733 HD21 LEU A 165     -15.930   2.209  19.010  1.00 94.52           H  
ATOM   2734 HD22 LEU A 165     -17.324   1.412  19.773  1.00 94.52           H  
ATOM   2735 HD23 LEU A 165     -17.572   2.598  18.469  1.00 94.52           H  
ATOM   2736  N   ASP A 166     -18.024  -2.942  17.753  1.00 94.77           N  
ATOM   2737  H   ASP A 166     -18.896  -2.751  18.225  1.00 94.77           H  
ATOM   2738  CA  ASP A 166     -17.318  -4.180  18.104  1.00 94.77           C  
ATOM   2739  HA  ASP A 166     -16.289  -3.932  18.365  1.00 94.77           H  
ATOM   2740  C   ASP A 166     -17.230  -5.136  16.898  1.00 94.77           C  
ATOM   2741  CB  ASP A 166     -17.980  -4.849  19.331  1.00 94.77           C  
ATOM   2742  HB2 ASP A 166     -19.065  -4.787  19.242  1.00 94.77           H  
ATOM   2743  HB3 ASP A 166     -17.711  -5.905  19.329  1.00 94.77           H  
ATOM   2744  O   ASP A 166     -16.133  -5.593  16.565  1.00 94.77           O  
ATOM   2745  CG  ASP A 166     -17.529  -4.273  20.686  1.00 94.77           C  
ATOM   2746  OD1 ASP A 166     -16.323  -3.948  20.843  1.00 94.77           O  
ATOM   2747  OD2 ASP A 166     -18.318  -4.224  21.652  1.00 94.77           O  
ATOM   2748  N   GLU A 167     -18.334  -5.353  16.171  1.00 96.86           N  
ATOM   2749  H   GLU A 167     -19.210  -4.982  16.511  1.00 96.86           H  
ATOM   2750  CA  GLU A 167     -18.353  -6.198  14.966  1.00 96.86           C  
ATOM   2751  HA  GLU A 167     -18.014  -7.201  15.227  1.00 96.86           H  
ATOM   2752  C   GLU A 167     -17.422  -5.665  13.857  1.00 96.86           C  
ATOM   2753  CB  GLU A 167     -19.777  -6.283  14.389  1.00 96.86           C  
ATOM   2754  HB2 GLU A 167     -19.696  -6.754  13.410  1.00 96.86           H  
ATOM   2755  HB3 GLU A 167     -20.150  -5.269  14.242  1.00 96.86           H  
ATOM   2756  O   GLU A 167     -16.686  -6.427  13.224  1.00 96.86           O  
ATOM   2757  CG  GLU A 167     -20.814  -7.091  15.193  1.00 96.86           C  
ATOM   2758  HG2 GLU A 167     -20.957  -6.639  16.175  1.00 96.86           H  
ATOM   2759  HG3 GLU A 167     -20.429  -8.101  15.335  1.00 96.86           H  
ATOM   2760  CD  GLU A 167     -22.166  -7.160  14.448  1.00 96.86           C  
ATOM   2761  OE1 GLU A 167     -22.928  -8.135  14.566  1.00 96.86           O  
ATOM   2762  OE2 GLU A 167     -22.445  -6.305  13.571  1.00 96.86           O  
ATOM   2763  N   ILE A 168     -17.412  -4.348  13.611  1.00 96.64           N  
ATOM   2764  H   ILE A 168     -18.046  -3.763  14.135  1.00 96.64           H  
ATOM   2765  CA  ILE A 168     -16.530  -3.739  12.601  1.00 96.64           C  
ATOM   2766  HA  ILE A 168     -16.648  -4.291  11.668  1.00 96.64           H  
ATOM   2767  C   ILE A 168     -15.058  -3.879  13.006  1.00 96.64           C  
ATOM   2768  CB  ILE A 168     -16.928  -2.267  12.342  1.00 96.64           C  
ATOM   2769  HB  ILE A 168     -17.068  -1.774  13.304  1.00 96.64           H  
ATOM   2770  O   ILE A 168     -14.211  -4.147  12.150  1.00 96.64           O  
ATOM   2771  CG1 ILE A 168     -18.253  -2.219  11.547  1.00 96.64           C  
ATOM   2772 HG12 ILE A 168     -18.967  -2.918  11.981  1.00 96.64           H  
ATOM   2773 HG13 ILE A 168     -18.078  -2.534  10.518  1.00 96.64           H  
ATOM   2774  CG2 ILE A 168     -15.833  -1.501  11.566  1.00 96.64           C  
ATOM   2775 HG21 ILE A 168     -14.941  -1.403  12.184  1.00 96.64           H  
ATOM   2776 HG22 ILE A 168     -15.585  -2.038  10.650  1.00 96.64           H  
ATOM   2777 HG23 ILE A 168     -16.165  -0.493  11.315  1.00 96.64           H  
ATOM   2778  CD1 ILE A 168     -18.904  -0.833  11.548  1.00 96.64           C  
ATOM   2779 HD11 ILE A 168     -19.002  -0.488  12.578  1.00 96.64           H  
ATOM   2780 HD12 ILE A 168     -19.897  -0.901  11.104  1.00 96.64           H  
ATOM   2781 HD13 ILE A 168     -18.310  -0.125  10.971  1.00 96.64           H  
ATOM   2782  N   ILE A 169     -14.730  -3.715  14.292  1.00 96.67           N  
ATOM   2783  H   ILE A 169     -15.471  -3.535  14.954  1.00 96.67           H  
ATOM   2784  CA  ILE A 169     -13.364  -3.910  14.801  1.00 96.67           C  
ATOM   2785  HA  ILE A 169     -12.685  -3.291  14.214  1.00 96.67           H  
ATOM   2786  C   ILE A 169     -12.912  -5.358  14.590  1.00 96.67           C  
ATOM   2787  CB  ILE A 169     -13.276  -3.485  16.287  1.00 96.67           C  
ATOM   2788  HB  ILE A 169     -14.108  -3.944  16.820  1.00 96.67           H  
ATOM   2789  O   ILE A 169     -11.772  -5.586  14.174  1.00 96.67           O  
ATOM   2790  CG1 ILE A 169     -13.415  -1.954  16.449  1.00 96.67           C  
ATOM   2791 HG12 ILE A 169     -14.256  -1.599  15.853  1.00 96.67           H  
ATOM   2792 HG13 ILE A 169     -13.635  -1.727  17.492  1.00 96.67           H  
ATOM   2793  CG2 ILE A 169     -11.979  -3.977  16.961  1.00 96.67           C  
ATOM   2794 HG21 ILE A 169     -11.108  -3.696  16.369  1.00 96.67           H  
ATOM   2795 HG22 ILE A 169     -12.008  -5.062  17.066  1.00 96.67           H  
ATOM   2796 HG23 ILE A 169     -11.903  -3.547  17.960  1.00 96.67           H  
ATOM   2797  CD1 ILE A 169     -12.194  -1.138  16.025  1.00 96.67           C  
ATOM   2798 HD11 ILE A 169     -12.463  -0.082  15.991  1.00 96.67           H  
ATOM   2799 HD12 ILE A 169     -11.382  -1.271  16.739  1.00 96.67           H  
ATOM   2800 HD13 ILE A 169     -11.867  -1.464  15.037  1.00 96.67           H  
ATOM   2801  N   GLU A 170     -13.795  -6.327  14.820  1.00 97.40           N  
ATOM   2802  H   GLU A 170     -14.703  -6.087  15.191  1.00 97.40           H  
ATOM   2803  CA  GLU A 170     -13.515  -7.741  14.577  1.00 97.40           C  
ATOM   2804  HA  GLU A 170     -12.601  -8.005  15.109  1.00 97.40           H  
ATOM   2805  C   GLU A 170     -13.265  -8.030  13.090  1.00 97.40           C  
ATOM   2806  CB  GLU A 170     -14.646  -8.584  15.173  1.00 97.40           C  
ATOM   2807  HB2 GLU A 170     -14.727  -8.325  16.229  1.00 97.40           H  
ATOM   2808  HB3 GLU A 170     -15.591  -8.356  14.680  1.00 97.40           H  
ATOM   2809  O   GLU A 170     -12.223  -8.596  12.747  1.00 97.40           O  
ATOM   2810  CG  GLU A 170     -14.350 -10.083  15.046  1.00 97.40           C  
ATOM   2811  HG2 GLU A 170     -13.294 -10.245  15.265  1.00 97.40           H  
ATOM   2812  HG3 GLU A 170     -14.531 -10.397  14.018  1.00 97.40           H  
ATOM   2813  CD  GLU A 170     -15.187 -10.937  16.007  1.00 97.40           C  
ATOM   2814  OE1 GLU A 170     -14.707 -12.048  16.325  1.00 97.40           O  
ATOM   2815  OE2 GLU A 170     -16.254 -10.462  16.452  1.00 97.40           O  
ATOM   2816  N   GLN A 171     -14.121  -7.533  12.190  1.00 97.39           N  
ATOM   2817  H   GLN A 171     -14.965  -7.095  12.531  1.00 97.39           H  
ATOM   2818  CA  GLN A 171     -13.928  -7.689  10.741  1.00 97.39           C  
ATOM   2819  HA  GLN A 171     -13.848  -8.753  10.517  1.00 97.39           H  
ATOM   2820  C   GLN A 171     -12.635  -7.027  10.244  1.00 97.39           C  
ATOM   2821  CB  GLN A 171     -15.138  -7.119   9.983  1.00 97.39           C  
ATOM   2822  HB2 GLN A 171     -15.347  -6.104  10.319  1.00 97.39           H  
ATOM   2823  HB3 GLN A 171     -14.901  -7.093   8.919  1.00 97.39           H  
ATOM   2824  O   GLN A 171     -11.930  -7.574   9.392  1.00 97.39           O  
ATOM   2825  CG  GLN A 171     -16.376  -8.002  10.181  1.00 97.39           C  
ATOM   2826  HG2 GLN A 171     -16.139  -9.022   9.881  1.00 97.39           H  
ATOM   2827  HG3 GLN A 171     -16.645  -8.026  11.238  1.00 97.39           H  
ATOM   2828  CD  GLN A 171     -17.594  -7.553   9.384  1.00 97.39           C  
ATOM   2829  NE2 GLN A 171     -18.753  -8.073   9.713  1.00 97.39           N  
ATOM   2830 HE21 GLN A 171     -19.581  -7.691   9.279  1.00 97.39           H  
ATOM   2831 HE22 GLN A 171     -18.809  -8.662  10.532  1.00 97.39           H  
ATOM   2832  OE1 GLN A 171     -17.544  -6.763   8.453  1.00 97.39           O  
ATOM   2833  N   ILE A 172     -12.270  -5.865  10.794  1.00 97.11           N  
ATOM   2834  H   ILE A 172     -12.898  -5.446  11.465  1.00 97.11           H  
ATOM   2835  CA  ILE A 172     -10.998  -5.196  10.488  1.00 97.11           C  
ATOM   2836  HA  ILE A 172     -10.892  -5.141   9.404  1.00 97.11           H  
ATOM   2837  C   ILE A 172      -9.808  -6.014  10.998  1.00 97.11           C  
ATOM   2838  CB  ILE A 172     -11.009  -3.756  11.048  1.00 97.11           C  
ATOM   2839  HB  ILE A 172     -11.396  -3.777  12.067  1.00 97.11           H  
ATOM   2840  O   ILE A 172      -8.792  -6.108  10.304  1.00 97.11           O  
ATOM   2841  CG1 ILE A 172     -11.955  -2.909  10.168  1.00 97.11           C  
ATOM   2842 HG12 ILE A 172     -12.907  -3.427  10.050  1.00 97.11           H  
ATOM   2843 HG13 ILE A 172     -11.520  -2.799   9.175  1.00 97.11           H  
ATOM   2844  CG2 ILE A 172      -9.594  -3.139  11.090  1.00 97.11           C  
ATOM   2845 HG21 ILE A 172      -9.644  -2.090  11.383  1.00 97.11           H  
ATOM   2846 HG22 ILE A 172      -9.118  -3.223  10.113  1.00 97.11           H  
ATOM   2847 HG23 ILE A 172      -8.986  -3.655  11.832  1.00 97.11           H  
ATOM   2848  CD1 ILE A 172     -12.265  -1.518  10.718  1.00 97.11           C  
ATOM   2849 HD11 ILE A 172     -13.097  -1.088  10.161  1.00 97.11           H  
ATOM   2850 HD12 ILE A 172     -12.540  -1.589  11.771  1.00 97.11           H  
ATOM   2851 HD13 ILE A 172     -11.399  -0.869  10.585  1.00 97.11           H  
ATOM   2852  N   SER A 173      -9.923  -6.616  12.183  1.00 97.68           N  
ATOM   2853  H   SER A 173     -10.788  -6.500  12.691  1.00 97.68           H  
ATOM   2854  CA  SER A 173      -8.897  -7.485  12.765  1.00 97.68           C  
ATOM   2855  HA  SER A 173      -7.956  -6.935  12.808  1.00 97.68           H  
ATOM   2856  C   SER A 173      -8.663  -8.726  11.906  1.00 97.68           C  
ATOM   2857  CB  SER A 173      -9.310  -7.865  14.190  1.00 97.68           C  
ATOM   2858  HB2 SER A 173     -10.228  -8.452  14.162  1.00 97.68           H  
ATOM   2859  HB3 SER A 173      -9.507  -6.953  14.752  1.00 97.68           H  
ATOM   2860  O   SER A 173      -7.522  -9.005  11.530  1.00 97.68           O  
ATOM   2861  OG  SER A 173      -8.316  -8.613  14.871  1.00 97.68           O  
ATOM   2862  HG  SER A 173      -8.707  -8.817  15.723  1.00 97.68           H  
ATOM   2863  N   GLU A 174      -9.734  -9.417  11.511  1.00 97.12           N  
ATOM   2864  H   GLU A 174     -10.644  -9.143  11.854  1.00 97.12           H  
ATOM   2865  CA  GLU A 174      -9.667 -10.585  10.631  1.00 97.12           C  
ATOM   2866  HA  GLU A 174      -9.024 -11.338  11.089  1.00 97.12           H  
ATOM   2867  C   GLU A 174      -9.073 -10.221   9.263  1.00 97.12           C  
ATOM   2868  CB  GLU A 174     -11.071 -11.182  10.468  1.00 97.12           C  
ATOM   2869  HB2 GLU A 174     -11.547 -11.269  11.445  1.00 97.12           H  
ATOM   2870  HB3 GLU A 174     -11.669 -10.514   9.847  1.00 97.12           H  
ATOM   2871  O   GLU A 174      -8.112 -10.842   8.804  1.00 97.12           O  
ATOM   2872  CG  GLU A 174     -11.000 -12.575   9.827  1.00 97.12           C  
ATOM   2873  HG2 GLU A 174     -10.691 -13.298  10.582  1.00 97.12           H  
ATOM   2874  HG3 GLU A 174     -10.240 -12.575   9.046  1.00 97.12           H  
ATOM   2875  CD  GLU A 174     -12.331 -13.003   9.202  1.00 97.12           C  
ATOM   2876  OE1 GLU A 174     -12.251 -13.653   8.133  1.00 97.12           O  
ATOM   2877  OE2 GLU A 174     -13.389 -12.614   9.737  1.00 97.12           O  
ATOM   2878  N   PHE A 175      -9.572  -9.152   8.634  1.00 96.99           N  
ATOM   2879  H   PHE A 175     -10.373  -8.690   9.041  1.00 96.99           H  
ATOM   2880  CA  PHE A 175      -9.055  -8.668   7.355  1.00 96.99           C  
ATOM   2881  HA  PHE A 175      -9.153  -9.466   6.619  1.00 96.99           H  
ATOM   2882  C   PHE A 175      -7.569  -8.297   7.447  1.00 96.99           C  
ATOM   2883  CB  PHE A 175      -9.895  -7.470   6.903  1.00 96.99           C  
ATOM   2884  HB2 PHE A 175      -9.824  -6.679   7.649  1.00 96.99           H  
ATOM   2885  HB3 PHE A 175     -10.940  -7.777   6.854  1.00 96.99           H  
ATOM   2886  O   PHE A 175      -6.772  -8.657   6.575  1.00 96.99           O  
ATOM   2887  CG  PHE A 175      -9.495  -6.917   5.551  1.00 96.99           C  
ATOM   2888  CD1 PHE A 175      -8.611  -5.826   5.462  1.00 96.99           C  
ATOM   2889  HD1 PHE A 175      -8.216  -5.389   6.367  1.00 96.99           H  
ATOM   2890  CD2 PHE A 175     -10.023  -7.486   4.379  1.00 96.99           C  
ATOM   2891  HD2 PHE A 175     -10.717  -8.311   4.448  1.00 96.99           H  
ATOM   2892  CE1 PHE A 175      -8.264  -5.300   4.204  1.00 96.99           C  
ATOM   2893  HE1 PHE A 175      -7.608  -4.444   4.128  1.00 96.99           H  
ATOM   2894  CE2 PHE A 175      -9.676  -6.963   3.122  1.00 96.99           C  
ATOM   2895  HE2 PHE A 175     -10.111  -7.381   2.227  1.00 96.99           H  
ATOM   2896  CZ  PHE A 175      -8.799  -5.866   3.036  1.00 96.99           C  
ATOM   2897  HZ  PHE A 175      -8.557  -5.437   2.075  1.00 96.99           H  
ATOM   2898  N   SER A 176      -7.164  -7.612   8.519  1.00 96.43           N  
ATOM   2899  H   SER A 176      -7.851  -7.357   9.214  1.00 96.43           H  
ATOM   2900  CA  SER A 176      -5.771  -7.227   8.729  1.00 96.43           C  
ATOM   2901  HA  SER A 176      -5.453  -6.669   7.849  1.00 96.43           H  
ATOM   2902  C   SER A 176      -4.858  -8.446   8.851  1.00 96.43           C  
ATOM   2903  CB  SER A 176      -5.640  -6.305   9.943  1.00 96.43           C  
ATOM   2904  HB2 SER A 176      -5.996  -6.816  10.837  1.00 96.43           H  
ATOM   2905  HB3 SER A 176      -6.254  -5.419   9.782  1.00 96.43           H  
ATOM   2906  O   SER A 176      -3.833  -8.499   8.166  1.00 96.43           O  
ATOM   2907  OG  SER A 176      -4.289  -5.904  10.109  1.00 96.43           O  
ATOM   2908  HG  SER A 176      -3.858  -6.543  10.681  1.00 96.43           H  
ATOM   2909  N   LYS A 177      -5.250  -9.443   9.652  1.00 96.47           N  
ATOM   2910  H   LYS A 177      -6.118  -9.338  10.158  1.00 96.47           H  
ATOM   2911  CA  LYS A 177      -4.500 -10.698   9.832  1.00 96.47           C  
ATOM   2912  HA  LYS A 177      -3.463 -10.482  10.087  1.00 96.47           H  
ATOM   2913  C   LYS A 177      -4.463 -11.557   8.571  1.00 96.47           C  
ATOM   2914  CB  LYS A 177      -5.131 -11.512  10.967  1.00 96.47           C  
ATOM   2915  HB2 LYS A 177      -4.700 -12.513  10.970  1.00 96.47           H  
ATOM   2916  HB3 LYS A 177      -6.203 -11.603  10.792  1.00 96.47           H  
ATOM   2917  O   LYS A 177      -3.488 -12.262   8.352  1.00 96.47           O  
ATOM   2918  CG  LYS A 177      -4.879 -10.879  12.339  1.00 96.47           C  
ATOM   2919  HG2 LYS A 177      -5.218  -9.843  12.333  1.00 96.47           H  
ATOM   2920  HG3 LYS A 177      -3.812 -10.900  12.559  1.00 96.47           H  
ATOM   2921  CD  LYS A 177      -5.646 -11.650  13.416  1.00 96.47           C  
ATOM   2922  HD2 LYS A 177      -5.288 -12.679  13.445  1.00 96.47           H  
ATOM   2923  HD3 LYS A 177      -6.707 -11.644  13.166  1.00 96.47           H  
ATOM   2924  CE  LYS A 177      -5.443 -10.989  14.780  1.00 96.47           C  
ATOM   2925  HE2 LYS A 177      -5.771  -9.952  14.711  1.00 96.47           H  
ATOM   2926  HE3 LYS A 177      -4.380 -10.992  15.019  1.00 96.47           H  
ATOM   2927  NZ  LYS A 177      -6.218 -11.690  15.831  1.00 96.47           N  
ATOM   2928  HZ1 LYS A 177      -5.932 -12.657  15.897  1.00 96.47           H  
ATOM   2929  HZ2 LYS A 177      -6.074 -11.248  16.728  1.00 96.47           H  
ATOM   2930  HZ3 LYS A 177      -7.203 -11.662  15.611  1.00 96.47           H  
ATOM   2931  N   ARG A 178      -5.501 -11.502   7.733  1.00 95.88           N  
ATOM   2932  H   ARG A 178      -6.324 -11.007   8.046  1.00 95.88           H  
ATOM   2933  CA  ARG A 178      -5.584 -12.319   6.515  1.00 95.88           C  
ATOM   2934  HA  ARG A 178      -5.121 -13.284   6.724  1.00 95.88           H  
ATOM   2935  C   ARG A 178      -4.802 -11.732   5.343  1.00 95.88           C  
ATOM   2936  CB  ARG A 178      -7.062 -12.565   6.185  1.00 95.88           C  
ATOM   2937  HB2 ARG A 178      -7.537 -11.622   5.914  1.00 95.88           H  
ATOM   2938  HB3 ARG A 178      -7.554 -12.954   7.076  1.00 95.88           H  
ATOM   2939  O   ARG A 178      -4.121 -12.472   4.641  1.00 95.88           O  
ATOM   2940  CG  ARG A 178      -7.238 -13.587   5.050  1.00 95.88           C  
ATOM   2941  HG2 ARG A 178      -6.876 -13.176   4.108  1.00 95.88           H  
ATOM   2942  HG3 ARG A 178      -6.650 -14.476   5.280  1.00 95.88           H  
ATOM   2943  CD  ARG A 178      -8.702 -14.015   4.893  1.00 95.88           C  
ATOM   2944  HD2 ARG A 178      -9.023 -14.490   5.820  1.00 95.88           H  
ATOM   2945  HD3 ARG A 178      -8.773 -14.768   4.108  1.00 95.88           H  
ATOM   2946  NE  ARG A 178      -9.610 -12.887   4.610  1.00 95.88           N  
ATOM   2947  HE  ARG A 178     -10.138 -12.556   5.406  1.00 95.88           H  
ATOM   2948  NH1 ARG A 178      -9.430 -12.877   2.314  1.00 95.88           N  
ATOM   2949 HH11 ARG A 178      -8.750 -13.622   2.365  1.00 95.88           H  
ATOM   2950 HH12 ARG A 178      -9.773 -12.584   1.410  1.00 95.88           H  
ATOM   2951  NH2 ARG A 178     -10.864 -11.493   3.336  1.00 95.88           N  
ATOM   2952 HH21 ARG A 178     -11.374 -11.251   4.174  1.00 95.88           H  
ATOM   2953 HH22 ARG A 178     -11.233 -11.224   2.435  1.00 95.88           H  
ATOM   2954  CZ  ARG A 178      -9.956 -12.424   3.423  1.00 95.88           C  
ATOM   2955  N   VAL A 179      -4.911 -10.422   5.090  1.00 95.60           N  
ATOM   2956  H   VAL A 179      -5.523  -9.882   5.685  1.00 95.60           H  
ATOM   2957  CA  VAL A 179      -4.390  -9.827   3.839  1.00 95.60           C  
ATOM   2958  HA  VAL A 179      -3.773 -10.572   3.336  1.00 95.60           H  
ATOM   2959  C   VAL A 179      -3.462  -8.623   4.012  1.00 95.60           C  
ATOM   2960  CB  VAL A 179      -5.522  -9.496   2.849  1.00 95.60           C  
ATOM   2961  HB  VAL A 179      -5.048  -9.137   1.936  1.00 95.60           H  
ATOM   2962  O   VAL A 179      -2.653  -8.332   3.121  1.00 95.60           O  
ATOM   2963  CG1 VAL A 179      -6.361 -10.725   2.479  1.00 95.60           C  
ATOM   2964 HG11 VAL A 179      -6.979 -11.026   3.325  1.00 95.60           H  
ATOM   2965 HG12 VAL A 179      -5.708 -11.552   2.199  1.00 95.60           H  
ATOM   2966 HG13 VAL A 179      -7.010 -10.491   1.635  1.00 95.60           H  
ATOM   2967  CG2 VAL A 179      -6.482  -8.407   3.334  1.00 95.60           C  
ATOM   2968 HG21 VAL A 179      -7.078  -8.772   4.171  1.00 95.60           H  
ATOM   2969 HG22 VAL A 179      -7.169  -8.154   2.527  1.00 95.60           H  
ATOM   2970 HG23 VAL A 179      -5.942  -7.508   3.629  1.00 95.60           H  
ATOM   2971  N   ILE A 180      -3.527  -7.903   5.135  1.00 94.99           N  
ATOM   2972  H   ILE A 180      -4.153  -8.198   5.870  1.00 94.99           H  
ATOM   2973  CA  ILE A 180      -2.643  -6.746   5.362  1.00 94.99           C  
ATOM   2974  HA  ILE A 180      -2.451  -6.264   4.403  1.00 94.99           H  
ATOM   2975  C   ILE A 180      -1.289  -7.217   5.892  1.00 94.99           C  
ATOM   2976  CB  ILE A 180      -3.295  -5.676   6.260  1.00 94.99           C  
ATOM   2977  HB  ILE A 180      -3.477  -6.105   7.246  1.00 94.99           H  
ATOM   2978  O   ILE A 180      -0.268  -6.854   5.302  1.00 94.99           O  
ATOM   2979  CG1 ILE A 180      -4.636  -5.223   5.639  1.00 94.99           C  
ATOM   2980 HG12 ILE A 180      -4.466  -4.836   4.634  1.00 94.99           H  
ATOM   2981 HG13 ILE A 180      -5.308  -6.078   5.565  1.00 94.99           H  
ATOM   2982  CG2 ILE A 180      -2.340  -4.482   6.448  1.00 94.99           C  
ATOM   2983 HG21 ILE A 180      -2.765  -3.764   7.149  1.00 94.99           H  
ATOM   2984 HG22 ILE A 180      -2.148  -3.998   5.490  1.00 94.99           H  
ATOM   2985 HG23 ILE A 180      -1.394  -4.818   6.873  1.00 94.99           H  
ATOM   2986  CD1 ILE A 180      -5.359  -4.158   6.461  1.00 94.99           C  
ATOM   2987 HD11 ILE A 180      -5.434  -4.460   7.506  1.00 94.99           H  
ATOM   2988 HD12 ILE A 180      -6.363  -4.026   6.058  1.00 94.99           H  
ATOM   2989 HD13 ILE A 180      -4.820  -3.213   6.397  1.00 94.99           H  
ATOM   2990  N   LEU A 181      -1.305  -8.066   6.925  1.00 94.00           N  
ATOM   2991  H   LEU A 181      -2.209  -8.337   7.286  1.00 94.00           H  
ATOM   2992  CA  LEU A 181      -0.144  -8.591   7.653  1.00 94.00           C  
ATOM   2993  HA  LEU A 181      -0.532  -9.197   8.471  1.00 94.00           H  
ATOM   2994  C   LEU A 181       0.681  -7.485   8.329  1.00 94.00           C  
ATOM   2995  CB  LEU A 181       0.696  -9.534   6.769  1.00 94.00           C  
ATOM   2996  HB2 LEU A 181       1.406 -10.044   7.420  1.00 94.00           H  
ATOM   2997  HB3 LEU A 181       1.271  -8.936   6.063  1.00 94.00           H  
ATOM   2998  O   LEU A 181       1.889  -7.363   8.131  1.00 94.00           O  
ATOM   2999  CG  LEU A 181      -0.081 -10.593   5.971  1.00 94.00           C  
ATOM   3000  HG  LEU A 181      -0.653 -10.103   5.183  1.00 94.00           H  
ATOM   3001  CD1 LEU A 181       0.911 -11.548   5.317  1.00 94.00           C  
ATOM   3002 HD11 LEU A 181       1.674 -10.990   4.773  1.00 94.00           H  
ATOM   3003 HD12 LEU A 181       1.404 -12.145   6.085  1.00 94.00           H  
ATOM   3004 HD13 LEU A 181       0.386 -12.226   4.644  1.00 94.00           H  
ATOM   3005  CD2 LEU A 181      -1.023 -11.417   6.835  1.00 94.00           C  
ATOM   3006 HD21 LEU A 181      -1.502 -12.194   6.239  1.00 94.00           H  
ATOM   3007 HD22 LEU A 181      -1.803 -10.776   7.245  1.00 94.00           H  
ATOM   3008 HD23 LEU A 181      -0.482 -11.886   7.657  1.00 94.00           H  
ATOM   3009  N   ALA A 182       0.003  -6.625   9.092  1.00 94.50           N  
ATOM   3010  H   ALA A 182      -0.976  -6.819   9.248  1.00 94.50           H  
ATOM   3011  CA  ALA A 182       0.616  -5.533   9.847  1.00 94.50           C  
ATOM   3012  HA  ALA A 182       1.699  -5.598   9.748  1.00 94.50           H  
ATOM   3013  C   ALA A 182       0.325  -5.673  11.350  1.00 94.50           C  
ATOM   3014  CB  ALA A 182       0.182  -4.189   9.243  1.00 94.50           C  
ATOM   3015  HB1 ALA A 182       0.680  -3.376   9.770  1.00 94.50           H  
ATOM   3016  HB2 ALA A 182       0.469  -4.154   8.192  1.00 94.50           H  
ATOM   3017  HB3 ALA A 182      -0.898  -4.073   9.334  1.00 94.50           H  
ATOM   3018  O   ALA A 182      -0.239  -4.765  11.959  1.00 94.50           O  
ATOM   3019  N   ASP A 183       0.707  -6.809  11.937  1.00 95.98           N  
ATOM   3020  H   ASP A 183       1.066  -7.551  11.352  1.00 95.98           H  
ATOM   3021  CA  ASP A 183       0.325  -7.215  13.300  1.00 95.98           C  
ATOM   3022  HA  ASP A 183      -0.756  -7.359  13.330  1.00 95.98           H  
ATOM   3023  C   ASP A 183       0.666  -6.157  14.352  1.00 95.98           C  
ATOM   3024  CB  ASP A 183       0.975  -8.564  13.641  1.00 95.98           C  
ATOM   3025  HB2 ASP A 183       2.059  -8.452  13.618  1.00 95.98           H  
ATOM   3026  HB3 ASP A 183       0.682  -8.851  14.651  1.00 95.98           H  
ATOM   3027  O   ASP A 183      -0.208  -5.719  15.088  1.00 95.98           O  
ATOM   3028  CG  ASP A 183       0.557  -9.678  12.675  1.00 95.98           C  
ATOM   3029  OD1 ASP A 183      -0.524  -9.538  12.053  1.00 95.98           O  
ATOM   3030  OD2 ASP A 183       1.375 -10.600  12.486  1.00 95.98           O  
ATOM   3031  N   ALA A 184       1.877  -5.593  14.316  1.00 96.72           N  
ATOM   3032  H   ALA A 184       2.573  -6.019  13.720  1.00 96.72           H  
ATOM   3033  CA  ALA A 184       2.272  -4.528  15.243  1.00 96.72           C  
ATOM   3034  HA  ALA A 184       2.186  -4.915  16.258  1.00 96.72           H  
ATOM   3035  C   ALA A 184       1.392  -3.261  15.154  1.00 96.72           C  
ATOM   3036  CB  ALA A 184       3.739  -4.180  14.962  1.00 96.72           C  
ATOM   3037  HB1 ALA A 184       4.074  -3.426  15.675  1.00 96.72           H  
ATOM   3038  HB2 ALA A 184       3.847  -3.796  13.948  1.00 96.72           H  
ATOM   3039  HB3 ALA A 184       4.354  -5.072  15.083  1.00 96.72           H  
ATOM   3040  O   ALA A 184       1.254  -2.524  16.131  1.00 96.72           O  
ATOM   3041  N   ASN A 185       0.814  -2.967  13.983  1.00 96.93           N  
ATOM   3042  H   ASN A 185       0.850  -3.670  13.259  1.00 96.93           H  
ATOM   3043  CA  ASN A 185      -0.140  -1.867  13.834  1.00 96.93           C  
ATOM   3044  HA  ASN A 185       0.168  -1.029  14.458  1.00 96.93           H  
ATOM   3045  C   ASN A 185      -1.535  -2.271  14.314  1.00 96.93           C  
ATOM   3046  CB  ASN A 185      -0.193  -1.400  12.372  1.00 96.93           C  
ATOM   3047  HB2 ASN A 185      -0.239  -2.259  11.703  1.00 96.93           H  
ATOM   3048  HB3 ASN A 185      -1.111  -0.829  12.232  1.00 96.93           H  
ATOM   3049  O   ASN A 185      -2.214  -1.451  14.932  1.00 96.93           O  
ATOM   3050  CG  ASN A 185       0.953  -0.501  11.962  1.00 96.93           C  
ATOM   3051  ND2 ASN A 185       0.898  -0.028  10.742  1.00 96.93           N  
ATOM   3052 HD21 ASN A 185       1.461   0.797  10.591  1.00 96.93           H  
ATOM   3053 HD22 ASN A 185       0.094  -0.249  10.173  1.00 96.93           H  
ATOM   3054  OD1 ASN A 185       1.850  -0.150  12.716  1.00 96.93           O  
ATOM   3055  N   LEU A 186      -1.949  -3.513  14.048  1.00 97.40           N  
ATOM   3056  H   LEU A 186      -1.317  -4.149  13.584  1.00 97.40           H  
ATOM   3057  CA  LEU A 186      -3.213  -4.055  14.533  1.00 97.40           C  
ATOM   3058  HA  LEU A 186      -4.011  -3.387  14.208  1.00 97.40           H  
ATOM   3059  C   LEU A 186      -3.244  -4.096  16.067  1.00 97.40           C  
ATOM   3060  CB  LEU A 186      -3.437  -5.440  13.906  1.00 97.40           C  
ATOM   3061  HB2 LEU A 186      -2.606  -6.091  14.179  1.00 97.40           H  
ATOM   3062  HB3 LEU A 186      -3.449  -5.339  12.821  1.00 97.40           H  
ATOM   3063  O   LEU A 186      -4.208  -3.626  16.660  1.00 97.40           O  
ATOM   3064  CG  LEU A 186      -4.740  -6.118  14.365  1.00 97.40           C  
ATOM   3065  HG  LEU A 186      -4.721  -6.253  15.447  1.00 97.40           H  
ATOM   3066  CD1 LEU A 186      -5.983  -5.305  13.995  1.00 97.40           C  
ATOM   3067 HD11 LEU A 186      -6.047  -5.173  12.915  1.00 97.40           H  
ATOM   3068 HD12 LEU A 186      -6.869  -5.827  14.355  1.00 97.40           H  
ATOM   3069 HD13 LEU A 186      -5.965  -4.333  14.487  1.00 97.40           H  
ATOM   3070  CD2 LEU A 186      -4.845  -7.496  13.720  1.00 97.40           C  
ATOM   3071 HD21 LEU A 186      -4.808  -7.414  12.634  1.00 97.40           H  
ATOM   3072 HD22 LEU A 186      -5.787  -7.961  14.009  1.00 97.40           H  
ATOM   3073 HD23 LEU A 186      -4.017  -8.118  14.061  1.00 97.40           H  
ATOM   3074  N   ASP A 187      -2.168  -4.538  16.714  1.00 97.67           N  
ATOM   3075  H   ASP A 187      -1.453  -5.015  16.183  1.00 97.67           H  
ATOM   3076  CA  ASP A 187      -2.059  -4.585  18.176  1.00 97.67           C  
ATOM   3077  HA  ASP A 187      -2.845  -5.225  18.576  1.00 97.67           H  
ATOM   3078  C   ASP A 187      -2.212  -3.195  18.802  1.00 97.67           C  
ATOM   3079  CB  ASP A 187      -0.697  -5.172  18.573  1.00 97.67           C  
ATOM   3080  HB2 ASP A 187      -0.581  -5.081  19.653  1.00 97.67           H  
ATOM   3081  HB3 ASP A 187       0.093  -4.588  18.101  1.00 97.67           H  
ATOM   3082  O   ASP A 187      -2.913  -3.021  19.803  1.00 97.67           O  
ATOM   3083  CG  ASP A 187      -0.534  -6.647  18.202  1.00 97.67           C  
ATOM   3084  OD1 ASP A 187      -1.571  -7.335  18.065  1.00 97.67           O  
ATOM   3085  OD2 ASP A 187       0.642  -7.053  18.076  1.00 97.67           O  
ATOM   3086  N   LYS A 188      -1.613  -2.170  18.181  1.00 97.80           N  
ATOM   3087  H   LYS A 188      -1.056  -2.389  17.368  1.00 97.80           H  
ATOM   3088  CA  LYS A 188      -1.774  -0.771  18.607  1.00 97.80           C  
ATOM   3089  HA  LYS A 188      -1.550  -0.695  19.671  1.00 97.80           H  
ATOM   3090  C   LYS A 188      -3.209  -0.283  18.438  1.00 97.80           C  
ATOM   3091  CB  LYS A 188      -0.832   0.140  17.821  1.00 97.80           C  
ATOM   3092  HB2 LYS A 188      -0.930  -0.078  16.758  1.00 97.80           H  
ATOM   3093  HB3 LYS A 188      -1.123   1.175  18.001  1.00 97.80           H  
ATOM   3094  O   LYS A 188      -3.710   0.408  19.320  1.00 97.80           O  
ATOM   3095  CG  LYS A 188       0.629  -0.012  18.242  1.00 97.80           C  
ATOM   3096  HG2 LYS A 188       0.745   0.326  19.272  1.00 97.80           H  
ATOM   3097  HG3 LYS A 188       0.931  -1.057  18.180  1.00 97.80           H  
ATOM   3098  CD  LYS A 188       1.501   0.839  17.317  1.00 97.80           C  
ATOM   3099  HD2 LYS A 188       1.342   0.521  16.287  1.00 97.80           H  
ATOM   3100  HD3 LYS A 188       1.226   1.889  17.422  1.00 97.80           H  
ATOM   3101  CE  LYS A 188       2.965   0.634  17.694  1.00 97.80           C  
ATOM   3102  HE2 LYS A 188       3.104   0.928  18.734  1.00 97.80           H  
ATOM   3103  HE3 LYS A 188       3.188  -0.430  17.615  1.00 97.80           H  
ATOM   3104  NZ  LYS A 188       3.850   1.417  16.804  1.00 97.80           N  
ATOM   3105  HZ1 LYS A 188       3.628   2.399  16.875  1.00 97.80           H  
ATOM   3106  HZ2 LYS A 188       4.815   1.268  17.062  1.00 97.80           H  
ATOM   3107  HZ3 LYS A 188       3.714   1.110  15.851  1.00 97.80           H  
ATOM   3108  N   VAL A 189      -3.869  -0.642  17.336  1.00 97.25           N  
ATOM   3109  H   VAL A 189      -3.392  -1.231  16.668  1.00 97.25           H  
ATOM   3110  CA  VAL A 189      -5.285  -0.323  17.102  1.00 97.25           C  
ATOM   3111  HA  VAL A 189      -5.429   0.754  17.196  1.00 97.25           H  
ATOM   3112  C   VAL A 189      -6.167  -0.969  18.166  1.00 97.25           C  
ATOM   3113  CB  VAL A 189      -5.714  -0.748  15.686  1.00 97.25           C  
ATOM   3114  HB  VAL A 189      -5.274  -1.715  15.444  1.00 97.25           H  
ATOM   3115  O   VAL A 189      -6.958  -0.270  18.791  1.00 97.25           O  
ATOM   3116  CG1 VAL A 189      -7.232  -0.889  15.528  1.00 97.25           C  
ATOM   3117 HG11 VAL A 189      -7.451  -1.255  14.525  1.00 97.25           H  
ATOM   3118 HG12 VAL A 189      -7.632  -1.644  16.205  1.00 97.25           H  
ATOM   3119 HG13 VAL A 189      -7.732   0.061  15.716  1.00 97.25           H  
ATOM   3120  CG2 VAL A 189      -5.201   0.276  14.665  1.00 97.25           C  
ATOM   3121 HG21 VAL A 189      -4.114   0.339  14.712  1.00 97.25           H  
ATOM   3122 HG22 VAL A 189      -5.495  -0.031  13.661  1.00 97.25           H  
ATOM   3123 HG23 VAL A 189      -5.630   1.256  14.873  1.00 97.25           H  
ATOM   3124  N   LEU A 190      -6.014  -2.273  18.407  1.00 97.64           N  
ATOM   3125  H   LEU A 190      -5.343  -2.790  17.858  1.00 97.64           H  
ATOM   3126  CA  LEU A 190      -6.826  -3.009  19.379  1.00 97.64           C  
ATOM   3127  HA  LEU A 190      -7.881  -2.840  19.162  1.00 97.64           H  
ATOM   3128  C   LEU A 190      -6.588  -2.496  20.806  1.00 97.64           C  
ATOM   3129  CB  LEU A 190      -6.521  -4.514  19.263  1.00 97.64           C  
ATOM   3130  HB2 LEU A 190      -5.450  -4.663  19.401  1.00 97.64           H  
ATOM   3131  HB3 LEU A 190      -7.034  -5.033  20.073  1.00 97.64           H  
ATOM   3132  O   LEU A 190      -7.538  -2.307  21.565  1.00 97.64           O  
ATOM   3133  CG  LEU A 190      -6.942  -5.167  17.930  1.00 97.64           C  
ATOM   3134  HG  LEU A 190      -6.455  -4.659  17.097  1.00 97.64           H  
ATOM   3135  CD1 LEU A 190      -6.510  -6.633  17.919  1.00 97.64           C  
ATOM   3136 HD11 LEU A 190      -5.429  -6.696  18.043  1.00 97.64           H  
ATOM   3137 HD12 LEU A 190      -6.775  -7.085  16.963  1.00 97.64           H  
ATOM   3138 HD13 LEU A 190      -6.999  -7.176  18.728  1.00 97.64           H  
ATOM   3139  CD2 LEU A 190      -8.453  -5.107  17.696  1.00 97.64           C  
ATOM   3140 HD21 LEU A 190      -8.985  -5.566  18.530  1.00 97.64           H  
ATOM   3141 HD22 LEU A 190      -8.779  -4.073  17.583  1.00 97.64           H  
ATOM   3142 HD23 LEU A 190      -8.706  -5.637  16.778  1.00 97.64           H  
ATOM   3143  N   SER A 191      -5.337  -2.185  21.154  1.00 97.69           N  
ATOM   3144  H   SER A 191      -4.595  -2.408  20.506  1.00 97.69           H  
ATOM   3145  CA  SER A 191      -4.987  -1.576  22.444  1.00 97.69           C  
ATOM   3146  HA  SER A 191      -5.357  -2.213  23.248  1.00 97.69           H  
ATOM   3147  C   SER A 191      -5.618  -0.191  22.611  1.00 97.69           C  
ATOM   3148  CB  SER A 191      -3.467  -1.457  22.591  1.00 97.69           C  
ATOM   3149  HB2 SER A 191      -3.064  -0.823  21.802  1.00 97.69           H  
ATOM   3150  HB3 SER A 191      -3.235  -1.008  23.557  1.00 97.69           H  
ATOM   3151  O   SER A 191      -6.210   0.102  23.651  1.00 97.69           O  
ATOM   3152  OG  SER A 191      -2.862  -2.728  22.522  1.00 97.69           O  
ATOM   3153  HG  SER A 191      -2.850  -3.010  21.605  1.00 97.69           H  
ATOM   3154  N   ALA A 192      -5.540   0.656  21.578  1.00 97.04           N  
ATOM   3155  H   ALA A 192      -5.041   0.371  20.747  1.00 97.04           H  
ATOM   3156  CA  ALA A 192      -6.154   1.980  21.583  1.00 97.04           C  
ATOM   3157  HA  ALA A 192      -5.809   2.521  22.464  1.00 97.04           H  
ATOM   3158  C   ALA A 192      -7.683   1.898  21.659  1.00 97.04           C  
ATOM   3159  CB  ALA A 192      -5.693   2.744  20.339  1.00 97.04           C  
ATOM   3160  HB1 ALA A 192      -5.967   2.186  19.443  1.00 97.04           H  
ATOM   3161  HB2 ALA A 192      -6.157   3.730  20.312  1.00 97.04           H  
ATOM   3162  HB3 ALA A 192      -4.610   2.863  20.364  1.00 97.04           H  
ATOM   3163  O   ALA A 192      -8.288   2.674  22.395  1.00 97.04           O  
ATOM   3164  N   TYR A 193      -8.301   0.942  20.963  1.00 96.34           N  
ATOM   3165  H   TYR A 193      -7.751   0.354  20.353  1.00 96.34           H  
ATOM   3166  CA  TYR A 193      -9.737   0.692  21.043  1.00 96.34           C  
ATOM   3167  HA  TYR A 193     -10.263   1.610  20.783  1.00 96.34           H  
ATOM   3168  C   TYR A 193     -10.149   0.314  22.470  1.00 96.34           C  
ATOM   3169  CB  TYR A 193     -10.134  -0.402  20.039  1.00 96.34           C  
ATOM   3170  HB2 TYR A 193      -9.904  -0.066  19.028  1.00 96.34           H  
ATOM   3171  HB3 TYR A 193      -9.548  -1.301  20.230  1.00 96.34           H  
ATOM   3172  O   TYR A 193     -10.976   0.995  23.074  1.00 96.34           O  
ATOM   3173  CG  TYR A 193     -11.605  -0.745  20.101  1.00 96.34           C  
ATOM   3174  CD1 TYR A 193     -12.034  -2.062  20.368  1.00 96.34           C  
ATOM   3175  HD1 TYR A 193     -11.315  -2.859  20.489  1.00 96.34           H  
ATOM   3176  CD2 TYR A 193     -12.551   0.282  19.928  1.00 96.34           C  
ATOM   3177  HD2 TYR A 193     -12.234   1.293  19.720  1.00 96.34           H  
ATOM   3178  CE1 TYR A 193     -13.414  -2.349  20.445  1.00 96.34           C  
ATOM   3179  HE1 TYR A 193     -13.771  -3.358  20.594  1.00 96.34           H  
ATOM   3180  CE2 TYR A 193     -13.918   0.001  20.057  1.00 96.34           C  
ATOM   3181  HE2 TYR A 193     -14.655   0.786  19.981  1.00 96.34           H  
ATOM   3182  OH  TYR A 193     -15.687  -1.525  20.421  1.00 96.34           O  
ATOM   3183  HH  TYR A 193     -15.920  -2.448  20.550  1.00 96.34           H  
ATOM   3184  CZ  TYR A 193     -14.357  -1.310  20.303  1.00 96.34           C  
ATOM   3185  N   ASN A 194      -9.493  -0.693  23.057  1.00 95.56           N  
ATOM   3186  H   ASN A 194      -8.814  -1.200  22.507  1.00 95.56           H  
ATOM   3187  CA  ASN A 194      -9.780  -1.166  24.412  1.00 95.56           C  
ATOM   3188  HA  ASN A 194     -10.825  -1.473  24.460  1.00 95.56           H  
ATOM   3189  C   ASN A 194      -9.610  -0.066  25.472  1.00 95.56           C  
ATOM   3190  CB  ASN A 194      -8.906  -2.397  24.701  1.00 95.56           C  
ATOM   3191  HB2 ASN A 194      -8.954  -2.631  25.765  1.00 95.56           H  
ATOM   3192  HB3 ASN A 194      -7.869  -2.177  24.447  1.00 95.56           H  
ATOM   3193  O   ASN A 194     -10.472   0.083  26.336  1.00 95.56           O  
ATOM   3194  CG  ASN A 194      -9.367  -3.637  23.950  1.00 95.56           C  
ATOM   3195  ND2 ASN A 194      -8.469  -4.541  23.643  1.00 95.56           N  
ATOM   3196 HD21 ASN A 194      -7.493  -4.385  23.848  1.00 95.56           H  
ATOM   3197 HD22 ASN A 194      -8.792  -5.366  23.158  1.00 95.56           H  
ATOM   3198  OD1 ASN A 194     -10.540  -3.829  23.659  1.00 95.56           O  
ATOM   3199  N   LYS A 195      -8.558   0.760  25.369  1.00 96.28           N  
ATOM   3200  H   LYS A 195      -7.879   0.566  24.647  1.00 96.28           H  
ATOM   3201  CA  LYS A 195      -8.324   1.907  26.266  1.00 96.28           C  
ATOM   3202  HA  LYS A 195      -8.307   1.546  27.294  1.00 96.28           H  
ATOM   3203  C   LYS A 195      -9.440   2.963  26.198  1.00 96.28           C  
ATOM   3204  CB  LYS A 195      -6.949   2.512  25.922  1.00 96.28           C  
ATOM   3205  HB2 LYS A 195      -6.976   2.883  24.898  1.00 96.28           H  
ATOM   3206  HB3 LYS A 195      -6.197   1.725  25.979  1.00 96.28           H  
ATOM   3207  O   LYS A 195      -9.675   3.666  27.177  1.00 96.28           O  
ATOM   3208  CG  LYS A 195      -6.527   3.658  26.858  1.00 96.28           C  
ATOM   3209  HG2 LYS A 195      -6.451   3.287  27.880  1.00 96.28           H  
ATOM   3210  HG3 LYS A 195      -7.274   4.452  26.823  1.00 96.28           H  
ATOM   3211  CD  LYS A 195      -5.186   4.263  26.425  1.00 96.28           C  
ATOM   3212  HD2 LYS A 195      -4.396   3.519  26.523  1.00 96.28           H  
ATOM   3213  HD3 LYS A 195      -5.261   4.563  25.380  1.00 96.28           H  
ATOM   3214  CE  LYS A 195      -4.860   5.492  27.283  1.00 96.28           C  
ATOM   3215  HE2 LYS A 195      -5.768   6.087  27.391  1.00 96.28           H  
ATOM   3216  HE3 LYS A 195      -4.556   5.157  28.274  1.00 96.28           H  
ATOM   3217  NZ  LYS A 195      -3.805   6.334  26.662  1.00 96.28           N  
ATOM   3218  HZ1 LYS A 195      -3.523   7.089  27.271  1.00 96.28           H  
ATOM   3219  HZ2 LYS A 195      -4.148   6.808  25.839  1.00 96.28           H  
ATOM   3220  HZ3 LYS A 195      -2.997   5.797  26.381  1.00 96.28           H  
ATOM   3221  N   HIS A 196     -10.128   3.084  25.061  1.00 94.84           N  
ATOM   3222  H   HIS A 196      -9.903   2.458  24.301  1.00 94.84           H  
ATOM   3223  CA  HIS A 196     -11.103   4.147  24.798  1.00 94.84           C  
ATOM   3224  HA  HIS A 196     -11.100   4.837  25.641  1.00 94.84           H  
ATOM   3225  C   HIS A 196     -12.560   3.672  24.690  1.00 94.84           C  
ATOM   3226  CB  HIS A 196     -10.658   4.949  23.570  1.00 94.84           C  
ATOM   3227  HB2 HIS A 196     -10.563   4.278  22.716  1.00 94.84           H  
ATOM   3228  HB3 HIS A 196     -11.417   5.690  23.322  1.00 94.84           H  
ATOM   3229  O   HIS A 196     -13.425   4.495  24.389  1.00 94.84           O  
ATOM   3230  CG  HIS A 196      -9.355   5.668  23.790  1.00 94.84           C  
ATOM   3231  CD2 HIS A 196      -9.143   6.751  24.588  1.00 94.84           C  
ATOM   3232  HD2 HIS A 196      -9.897   7.207  25.212  1.00 94.84           H  
ATOM   3233  ND1 HIS A 196      -8.130   5.263  23.342  1.00 94.84           N  
ATOM   3234  HD1 HIS A 196      -7.966   4.413  22.821  1.00 94.84           H  
ATOM   3235  CE1 HIS A 196      -7.204   6.095  23.836  1.00 94.84           C  
ATOM   3236  HE1 HIS A 196      -6.141   5.963  23.704  1.00 94.84           H  
ATOM   3237  NE2 HIS A 196      -7.780   7.050  24.586  1.00 94.84           N  
ATOM   3238  N   ARG A 197     -12.868   2.401  24.999  1.00 90.95           N  
ATOM   3239  H   ARG A 197     -12.101   1.766  25.166  1.00 90.95           H  
ATOM   3240  CA  ARG A 197     -14.237   1.833  24.938  1.00 90.95           C  
ATOM   3241  HA  ARG A 197     -14.575   1.813  23.902  1.00 90.95           H  
ATOM   3242  C   ARG A 197     -15.291   2.648  25.699  1.00 90.95           C  
ATOM   3243  CB  ARG A 197     -14.236   0.395  25.491  1.00 90.95           C  
ATOM   3244  HB2 ARG A 197     -13.652   0.357  26.410  1.00 90.95           H  
ATOM   3245  HB3 ARG A 197     -15.261   0.118  25.735  1.00 90.95           H  
ATOM   3246  O   ARG A 197     -16.445   2.708  25.287  1.00 90.95           O  
ATOM   3247  CG  ARG A 197     -13.707  -0.648  24.496  1.00 90.95           C  
ATOM   3248  HG2 ARG A 197     -14.297  -0.617  23.581  1.00 90.95           H  
ATOM   3249  HG3 ARG A 197     -12.668  -0.421  24.255  1.00 90.95           H  
ATOM   3250  CD  ARG A 197     -13.801  -2.049  25.118  1.00 90.95           C  
ATOM   3251  HD2 ARG A 197     -14.845  -2.273  25.340  1.00 90.95           H  
ATOM   3252  HD3 ARG A 197     -13.255  -2.048  26.062  1.00 90.95           H  
ATOM   3253  NE  ARG A 197     -13.228  -3.096  24.251  1.00 90.95           N  
ATOM   3254  HE  ARG A 197     -12.222  -3.173  24.207  1.00 90.95           H  
ATOM   3255  NH1 ARG A 197     -15.162  -4.033  23.398  1.00 90.95           N  
ATOM   3256 HH11 ARG A 197     -15.586  -4.408  22.562  1.00 90.95           H  
ATOM   3257 HH12 ARG A 197     -15.746  -3.357  23.869  1.00 90.95           H  
ATOM   3258  NH2 ARG A 197     -13.168  -4.841  22.826  1.00 90.95           N  
ATOM   3259 HH21 ARG A 197     -12.160  -4.803  22.884  1.00 90.95           H  
ATOM   3260 HH22 ARG A 197     -13.662  -5.507  22.250  1.00 90.95           H  
ATOM   3261  CZ  ARG A 197     -13.866  -3.981  23.504  1.00 90.95           C  
ATOM   3262  N   ASN A 198     -14.891   3.300  26.792  1.00 91.10           N  
ATOM   3263  H   ASN A 198     -13.930   3.172  27.076  1.00 91.10           H  
ATOM   3264  CA  ASN A 198     -15.788   4.077  27.656  1.00 91.10           C  
ATOM   3265  HA  ASN A 198     -16.795   3.672  27.561  1.00 91.10           H  
ATOM   3266  C   ASN A 198     -15.908   5.560  27.261  1.00 91.10           C  
ATOM   3267  CB  ASN A 198     -15.351   3.889  29.120  1.00 91.10           C  
ATOM   3268  HB2 ASN A 198     -15.980   4.499  29.768  1.00 91.10           H  
ATOM   3269  HB3 ASN A 198     -14.319   4.219  29.238  1.00 91.10           H  
ATOM   3270  O   ASN A 198     -16.547   6.333  27.973  1.00 91.10           O  
ATOM   3271  CG  ASN A 198     -15.484   2.451  29.588  1.00 91.10           C  
ATOM   3272  ND2 ASN A 198     -14.696   2.041  30.552  1.00 91.10           N  
ATOM   3273 HD21 ASN A 198     -14.054   2.672  31.010  1.00 91.10           H  
ATOM   3274 HD22 ASN A 198     -14.830   1.087  30.853  1.00 91.10           H  
ATOM   3275  OD1 ASN A 198     -16.283   1.676  29.092  1.00 91.10           O  
ATOM   3276  N   LYS A 199     -15.290   5.987  26.151  1.00 92.61           N  
ATOM   3277  H   LYS A 199     -14.811   5.311  25.573  1.00 92.61           H  
ATOM   3278  CA  LYS A 199     -15.432   7.362  25.655  1.00 92.61           C  
ATOM   3279  HA  LYS A 199     -15.307   8.040  26.499  1.00 92.61           H  
ATOM   3280  C   LYS A 199     -16.837   7.636  25.124  1.00 92.61           C  
ATOM   3281  CB  LYS A 199     -14.362   7.681  24.602  1.00 92.61           C  
ATOM   3282  HB2 LYS A 199     -14.285   6.879  23.868  1.00 92.61           H  
ATOM   3283  HB3 LYS A 199     -14.670   8.585  24.076  1.00 92.61           H  
ATOM   3284  O   LYS A 199     -17.604   6.723  24.826  1.00 92.61           O  
ATOM   3285  CG  LYS A 199     -13.005   7.946  25.269  1.00 92.61           C  
ATOM   3286  HG2 LYS A 199     -12.543   7.009  25.579  1.00 92.61           H  
ATOM   3287  HG3 LYS A 199     -13.173   8.560  26.153  1.00 92.61           H  
ATOM   3288  CD  LYS A 199     -12.072   8.709  24.320  1.00 92.61           C  
ATOM   3289  HD2 LYS A 199     -12.667   9.380  23.701  1.00 92.61           H  
ATOM   3290  HD3 LYS A 199     -11.553   8.015  23.660  1.00 92.61           H  
ATOM   3291  CE  LYS A 199     -11.081   9.557  25.124  1.00 92.61           C  
ATOM   3292  HE2 LYS A 199     -11.644  10.065  25.908  1.00 92.61           H  
ATOM   3293  HE3 LYS A 199     -10.328   8.937  25.609  1.00 92.61           H  
ATOM   3294  NZ  LYS A 199     -10.459  10.583  24.264  1.00 92.61           N  
ATOM   3295  HZ1 LYS A 199      -9.855  11.188  24.803  1.00 92.61           H  
ATOM   3296  HZ2 LYS A 199      -9.949  10.167  23.498  1.00 92.61           H  
ATOM   3297  HZ3 LYS A 199     -11.199  11.163  23.895  1.00 92.61           H  
ATOM   3298  N   SER A 200     -17.164   8.916  24.965  1.00 92.19           N  
ATOM   3299  H   SER A 200     -16.467   9.618  25.168  1.00 92.19           H  
ATOM   3300  CA  SER A 200     -18.453   9.328  24.405  1.00 92.19           C  
ATOM   3301  HA  SER A 200     -19.238   8.951  25.061  1.00 92.19           H  
ATOM   3302  C   SER A 200     -18.682   8.740  23.003  1.00 92.19           C  
ATOM   3303  CB  SER A 200     -18.549  10.858  24.381  1.00 92.19           C  
ATOM   3304  HB2 SER A 200     -18.374  11.250  25.383  1.00 92.19           H  
ATOM   3305  HB3 SER A 200     -19.555  11.142  24.073  1.00 92.19           H  
ATOM   3306  O   SER A 200     -17.741   8.620  22.215  1.00 92.19           O  
ATOM   3307  OG  SER A 200     -17.616  11.430  23.480  1.00 92.19           O  
ATOM   3308  HG  SER A 200     -16.747  11.445  23.888  1.00 92.19           H  
ATOM   3309  N   ILE A 201     -19.940   8.437  22.654  1.00 89.95           N  
ATOM   3310  H   ILE A 201     -20.658   8.457  23.364  1.00 89.95           H  
ATOM   3311  CA  ILE A 201     -20.320   7.978  21.299  1.00 89.95           C  
ATOM   3312  HA  ILE A 201     -19.854   7.011  21.106  1.00 89.95           H  
ATOM   3313  C   ILE A 201     -19.795   8.950  20.237  1.00 89.95           C  
ATOM   3314  CB  ILE A 201     -21.856   7.807  21.192  1.00 89.95           C  
ATOM   3315  HB  ILE A 201     -22.334   8.712  21.569  1.00 89.95           H  
ATOM   3316  O   ILE A 201     -19.276   8.527  19.212  1.00 89.95           O  
ATOM   3317  CG1 ILE A 201     -22.301   6.613  22.068  1.00 89.95           C  
ATOM   3318 HG12 ILE A 201     -21.871   5.693  21.669  1.00 89.95           H  
ATOM   3319 HG13 ILE A 201     -21.921   6.747  23.081  1.00 89.95           H  
ATOM   3320  CG2 ILE A 201     -22.308   7.611  19.733  1.00 89.95           C  
ATOM   3321 HG21 ILE A 201     -22.078   8.489  19.129  1.00 89.95           H  
ATOM   3322 HG22 ILE A 201     -21.812   6.741  19.302  1.00 89.95           H  
ATOM   3323 HG23 ILE A 201     -23.386   7.461  19.675  1.00 89.95           H  
ATOM   3324  CD1 ILE A 201     -23.820   6.437  22.175  1.00 89.95           C  
ATOM   3325 HD11 ILE A 201     -24.040   5.668  22.916  1.00 89.95           H  
ATOM   3326 HD12 ILE A 201     -24.234   6.112  21.221  1.00 89.95           H  
ATOM   3327 HD13 ILE A 201     -24.284   7.372  22.488  1.00 89.95           H  
ATOM   3328  N   ARG A 202     -19.836  10.259  20.521  1.00 89.07           N  
ATOM   3329  H   ARG A 202     -20.245  10.521  21.407  1.00 89.07           H  
ATOM   3330  CA  ARG A 202     -19.275  11.305  19.657  1.00 89.07           C  
ATOM   3331  HA  ARG A 202     -19.814  11.296  18.710  1.00 89.07           H  
ATOM   3332  C   ARG A 202     -17.804  11.063  19.316  1.00 89.07           C  
ATOM   3333  CB  ARG A 202     -19.438  12.664  20.354  1.00 89.07           C  
ATOM   3334  HB2 ARG A 202     -18.857  12.670  21.277  1.00 89.07           H  
ATOM   3335  HB3 ARG A 202     -20.483  12.816  20.623  1.00 89.07           H  
ATOM   3336  O   ARG A 202     -17.415  11.161  18.155  1.00 89.07           O  
ATOM   3337  CG  ARG A 202     -18.959  13.815  19.458  1.00 89.07           C  
ATOM   3338  HG2 ARG A 202     -17.892  13.709  19.263  1.00 89.07           H  
ATOM   3339  HG3 ARG A 202     -19.495  13.791  18.510  1.00 89.07           H  
ATOM   3340  CD  ARG A 202     -19.194  15.164  20.136  1.00 89.07           C  
ATOM   3341  HD2 ARG A 202     -20.264  15.305  20.285  1.00 89.07           H  
ATOM   3342  HD3 ARG A 202     -18.697  15.157  21.106  1.00 89.07           H  
ATOM   3343  NE  ARG A 202     -18.656  16.263  19.315  1.00 89.07           N  
ATOM   3344  HE  ARG A 202     -18.248  16.009  18.426  1.00 89.07           H  
ATOM   3345  NH1 ARG A 202     -19.102  17.967  20.788  1.00 89.07           N  
ATOM   3346 HH11 ARG A 202     -19.489  17.300  21.441  1.00 89.07           H  
ATOM   3347 HH12 ARG A 202     -19.076  18.947  21.032  1.00 89.07           H  
ATOM   3348  NH2 ARG A 202     -18.113  18.425  18.844  1.00 89.07           N  
ATOM   3349 HH21 ARG A 202     -17.706  18.143  17.964  1.00 89.07           H  
ATOM   3350 HH22 ARG A 202     -18.103  19.399  19.111  1.00 89.07           H  
ATOM   3351  CZ  ARG A 202     -18.627  17.541  19.651  1.00 89.07           C  
ATOM   3352  N   GLU A 203     -16.979  10.799  20.325  1.00 91.03           N  
ATOM   3353  H   GLU A 203     -17.360  10.684  21.253  1.00 91.03           H  
ATOM   3354  CA  GLU A 203     -15.551  10.557  20.124  1.00 91.03           C  
ATOM   3355  HA  GLU A 203     -15.131  11.338  19.490  1.00 91.03           H  
ATOM   3356  C   GLU A 203     -15.298   9.226  19.421  1.00 91.03           C  
ATOM   3357  CB  GLU A 203     -14.815  10.566  21.465  1.00 91.03           C  
ATOM   3358  HB2 GLU A 203     -15.363   9.951  22.179  1.00 91.03           H  
ATOM   3359  HB3 GLU A 203     -13.829  10.122  21.327  1.00 91.03           H  
ATOM   3360  O   GLU A 203     -14.449   9.164  18.533  1.00 91.03           O  
ATOM   3361  CG  GLU A 203     -14.620  11.975  22.029  1.00 91.03           C  
ATOM   3362  HG2 GLU A 203     -13.988  12.549  21.352  1.00 91.03           H  
ATOM   3363  HG3 GLU A 203     -15.579  12.485  22.117  1.00 91.03           H  
ATOM   3364  CD  GLU A 203     -13.957  11.847  23.399  1.00 91.03           C  
ATOM   3365  OE1 GLU A 203     -12.706  11.966  23.465  1.00 91.03           O  
ATOM   3366  OE2 GLU A 203     -14.701  11.496  24.345  1.00 91.03           O  
ATOM   3367  N   GLN A 204     -16.033   8.174  19.781  1.00 93.26           N  
ATOM   3368  H   GLN A 204     -16.721   8.284  20.512  1.00 93.26           H  
ATOM   3369  CA  GLN A 204     -15.887   6.864  19.148  1.00 93.26           C  
ATOM   3370  HA  GLN A 204     -14.838   6.570  19.176  1.00 93.26           H  
ATOM   3371  C   GLN A 204     -16.297   6.907  17.665  1.00 93.26           C  
ATOM   3372  CB  GLN A 204     -16.691   5.822  19.935  1.00 93.26           C  
ATOM   3373  HB2 GLN A 204     -17.735   6.133  19.984  1.00 93.26           H  
ATOM   3374  HB3 GLN A 204     -16.625   4.878  19.395  1.00 93.26           H  
ATOM   3375  O   GLN A 204     -15.546   6.445  16.807  1.00 93.26           O  
ATOM   3376  CG  GLN A 204     -16.172   5.596  21.364  1.00 93.26           C  
ATOM   3377  HG2 GLN A 204     -15.098   5.417  21.336  1.00 93.26           H  
ATOM   3378  HG3 GLN A 204     -16.352   6.482  21.974  1.00 93.26           H  
ATOM   3379  CD  GLN A 204     -16.829   4.386  22.021  1.00 93.26           C  
ATOM   3380  NE2 GLN A 204     -17.547   4.527  23.107  1.00 93.26           N  
ATOM   3381 HE21 GLN A 204     -17.724   3.660  23.593  1.00 93.26           H  
ATOM   3382 HE22 GLN A 204     -17.610   5.408  23.597  1.00 93.26           H  
ATOM   3383  OE1 GLN A 204     -16.682   3.269  21.571  1.00 93.26           O  
ATOM   3384  N   ALA A 205     -17.422   7.555  17.345  1.00 91.82           N  
ATOM   3385  H   ALA A 205     -18.009   7.889  18.097  1.00 91.82           H  
ATOM   3386  CA  ALA A 205     -17.921   7.748  15.984  1.00 91.82           C  
ATOM   3387  HA  ALA A 205     -18.067   6.775  15.514  1.00 91.82           H  
ATOM   3388  C   ALA A 205     -16.947   8.553  15.115  1.00 91.82           C  
ATOM   3389  CB  ALA A 205     -19.272   8.467  16.068  1.00 91.82           C  
ATOM   3390  HB1 ALA A 205     -19.661   8.628  15.062  1.00 91.82           H  
ATOM   3391  HB2 ALA A 205     -19.155   9.436  16.553  1.00 91.82           H  
ATOM   3392  HB3 ALA A 205     -19.983   7.868  16.636  1.00 91.82           H  
ATOM   3393  O   ALA A 205     -16.723   8.223  13.955  1.00 91.82           O  
ATOM   3394  N   SER A 206     -16.303   9.581  15.675  1.00 89.81           N  
ATOM   3395  H   SER A 206     -16.552   9.861  16.612  1.00 89.81           H  
ATOM   3396  CA  SER A 206     -15.265  10.308  14.940  1.00 89.81           C  
ATOM   3397  HA  SER A 206     -15.677  10.625  13.982  1.00 89.81           H  
ATOM   3398  C   SER A 206     -14.029   9.447  14.660  1.00 89.81           C  
ATOM   3399  CB  SER A 206     -14.835  11.552  15.712  1.00 89.81           C  
ATOM   3400  HB2 SER A 206     -14.386  11.254  16.660  1.00 89.81           H  
ATOM   3401  HB3 SER A 206     -15.700  12.184  15.911  1.00 89.81           H  
ATOM   3402  O   SER A 206     -13.376   9.648  13.639  1.00 89.81           O  
ATOM   3403  OG  SER A 206     -13.896  12.282  14.946  1.00 89.81           O  
ATOM   3404  HG  SER A 206     -13.510  11.692  14.294  1.00 89.81           H  
ATOM   3405  N   ASN A 207     -13.670   8.529  15.561  1.00 93.15           N  
ATOM   3406  H   ASN A 207     -14.262   8.378  16.365  1.00 93.15           H  
ATOM   3407  CA  ASN A 207     -12.426   7.766  15.457  1.00 93.15           C  
ATOM   3408  HA  ASN A 207     -11.693   8.370  14.922  1.00 93.15           H  
ATOM   3409  C   ASN A 207     -12.563   6.487  14.624  1.00 93.15           C  
ATOM   3410  CB  ASN A 207     -11.860   7.499  16.859  1.00 93.15           C  
ATOM   3411  HB2 ASN A 207     -11.152   6.671  16.817  1.00 93.15           H  
ATOM   3412  HB3 ASN A 207     -12.655   7.225  17.552  1.00 93.15           H  
ATOM   3413  O   ASN A 207     -11.584   6.101  13.984  1.00 93.15           O  
ATOM   3414  CG  ASN A 207     -11.099   8.705  17.366  1.00 93.15           C  
ATOM   3415  ND2 ASN A 207     -11.698   9.530  18.188  1.00 93.15           N  
ATOM   3416 HD21 ASN A 207     -11.206  10.377  18.437  1.00 93.15           H  
ATOM   3417 HD22 ASN A 207     -12.667   9.364  18.419  1.00 93.15           H  
ATOM   3418  OD1 ASN A 207      -9.967   8.953  16.984  1.00 93.15           O  
ATOM   3419  N   ILE A 208     -13.744   5.856  14.562  1.00 92.79           N  
ATOM   3420  H   ILE A 208     -14.504   6.176  15.146  1.00 92.79           H  
ATOM   3421  CA  ILE A 208     -13.952   4.663  13.719  1.00 92.79           C  
ATOM   3422  HA  ILE A 208     -13.240   3.905  14.048  1.00 92.79           H  
ATOM   3423  C   ILE A 208     -13.633   4.957  12.245  1.00 92.79           C  
ATOM   3424  CB  ILE A 208     -15.373   4.074  13.898  1.00 92.79           C  
ATOM   3425  HB  ILE A 208     -15.583   4.034  14.967  1.00 92.79           H  
ATOM   3426  O   ILE A 208     -13.011   4.141  11.573  1.00 92.79           O  
ATOM   3427  CG1 ILE A 208     -15.413   2.625  13.362  1.00 92.79           C  
ATOM   3428 HG12 ILE A 208     -15.006   2.586  12.352  1.00 92.79           H  
ATOM   3429 HG13 ILE A 208     -14.779   2.009  13.999  1.00 92.79           H  
ATOM   3430  CG2 ILE A 208     -16.461   4.937  13.244  1.00 92.79           C  
ATOM   3431 HG21 ILE A 208     -17.445   4.643  13.612  1.00 92.79           H  
ATOM   3432 HG22 ILE A 208     -16.301   5.983  13.505  1.00 92.79           H  
ATOM   3433 HG23 ILE A 208     -16.446   4.827  12.160  1.00 92.79           H  
ATOM   3434  CD1 ILE A 208     -16.811   1.994  13.316  1.00 92.79           C  
ATOM   3435 HD11 ILE A 208     -16.719   0.912  13.226  1.00 92.79           H  
ATOM   3436 HD12 ILE A 208     -17.355   2.371  12.450  1.00 92.79           H  
ATOM   3437 HD13 ILE A 208     -17.382   2.230  14.214  1.00 92.79           H  
ATOM   3438  N   ILE A 209     -13.955   6.161  11.757  1.00 92.53           N  
ATOM   3439  H   ILE A 209     -14.478   6.789  12.350  1.00 92.53           H  
ATOM   3440  CA  ILE A 209     -13.686   6.558  10.368  1.00 92.53           C  
ATOM   3441  HA  ILE A 209     -14.139   5.817   9.710  1.00 92.53           H  
ATOM   3442  C   ILE A 209     -12.181   6.565  10.063  1.00 92.53           C  
ATOM   3443  CB  ILE A 209     -14.338   7.922  10.062  1.00 92.53           C  
ATOM   3444  HB  ILE A 209     -13.889   8.671  10.715  1.00 92.53           H  
ATOM   3445  O   ILE A 209     -11.760   6.151   8.984  1.00 92.53           O  
ATOM   3446  CG1 ILE A 209     -15.861   7.924  10.337  1.00 92.53           C  
ATOM   3447 HG12 ILE A 209     -16.032   7.792  11.405  1.00 92.53           H  
ATOM   3448 HG13 ILE A 209     -16.257   8.906  10.076  1.00 92.53           H  
ATOM   3449  CG2 ILE A 209     -14.067   8.352   8.609  1.00 92.53           C  
ATOM   3450 HG21 ILE A 209     -14.621   9.263   8.380  1.00 92.53           H  
ATOM   3451 HG22 ILE A 209     -14.372   7.567   7.916  1.00 92.53           H  
ATOM   3452 HG23 ILE A 209     -13.007   8.556   8.462  1.00 92.53           H  
ATOM   3453  CD1 ILE A 209     -16.677   6.858   9.589  1.00 92.53           C  
ATOM   3454 HD11 ILE A 209     -17.730   6.972   9.845  1.00 92.53           H  
ATOM   3455 HD12 ILE A 209     -16.568   6.977   8.511  1.00 92.53           H  
ATOM   3456 HD13 ILE A 209     -16.362   5.856   9.880  1.00 92.53           H  
ATOM   3457  N   HIS A 210     -11.343   6.978  11.016  1.00 93.95           N  
ATOM   3458  H   HIS A 210     -11.717   7.232  11.920  1.00 93.95           H  
ATOM   3459  CA  HIS A 210      -9.893   7.008  10.817  1.00 93.95           C  
ATOM   3460  HA  HIS A 210      -9.674   7.537   9.889  1.00 93.95           H  
ATOM   3461  C   HIS A 210      -9.289   5.608  10.685  1.00 93.95           C  
ATOM   3462  CB  HIS A 210      -9.223   7.753  11.973  1.00 93.95           C  
ATOM   3463  HB2 HIS A 210      -9.461   7.252  12.912  1.00 93.95           H  
ATOM   3464  HB3 HIS A 210      -8.143   7.694  11.837  1.00 93.95           H  
ATOM   3465  O   HIS A 210      -8.266   5.446  10.012  1.00 93.95           O  
ATOM   3466  CG  HIS A 210      -9.583   9.211  12.098  1.00 93.95           C  
ATOM   3467  CD2 HIS A 210     -10.339   9.982  11.252  1.00 93.95           C  
ATOM   3468  HD2 HIS A 210     -10.826   9.652  10.346  1.00 93.95           H  
ATOM   3469  ND1 HIS A 210      -9.146  10.028  13.110  1.00 93.95           N  
ATOM   3470  HD1 HIS A 210      -8.542   9.741  13.866  1.00 93.95           H  
ATOM   3471  CE1 HIS A 210      -9.635  11.259  12.890  1.00 93.95           C  
ATOM   3472  HE1 HIS A 210      -9.465  12.117  13.524  1.00 93.95           H  
ATOM   3473  NE2 HIS A 210     -10.357  11.285  11.759  1.00 93.95           N  
ATOM   3474  N   LEU A 211      -9.926   4.596  11.281  1.00 94.39           N  
ATOM   3475  H   LEU A 211     -10.793   4.785  11.764  1.00 94.39           H  
ATOM   3476  CA  LEU A 211      -9.439   3.222  11.269  1.00 94.39           C  
ATOM   3477  HA  LEU A 211      -8.415   3.240  11.643  1.00 94.39           H  
ATOM   3478  C   LEU A 211      -9.401   2.619   9.859  1.00 94.39           C  
ATOM   3479  CB  LEU A 211     -10.309   2.392  12.222  1.00 94.39           C  
ATOM   3480  HB2 LEU A 211     -10.297   2.851  13.210  1.00 94.39           H  
ATOM   3481  HB3 LEU A 211     -11.334   2.385  11.851  1.00 94.39           H  
ATOM   3482  O   LEU A 211      -8.501   1.837   9.555  1.00 94.39           O  
ATOM   3483  CG  LEU A 211      -9.856   0.935  12.336  1.00 94.39           C  
ATOM   3484  HG  LEU A 211      -9.932   0.459  11.359  1.00 94.39           H  
ATOM   3485  CD1 LEU A 211      -8.415   0.797  12.812  1.00 94.39           C  
ATOM   3486 HD11 LEU A 211      -8.171  -0.265  12.824  1.00 94.39           H  
ATOM   3487 HD12 LEU A 211      -8.302   1.239  13.802  1.00 94.39           H  
ATOM   3488 HD13 LEU A 211      -7.726   1.270  12.111  1.00 94.39           H  
ATOM   3489  CD2 LEU A 211     -10.764   0.207  13.313  1.00 94.39           C  
ATOM   3490 HD21 LEU A 211     -10.506  -0.852  13.327  1.00 94.39           H  
ATOM   3491 HD22 LEU A 211     -11.806   0.311  13.009  1.00 94.39           H  
ATOM   3492 HD23 LEU A 211     -10.643   0.620  14.314  1.00 94.39           H  
ATOM   3493  N   PHE A 212     -10.294   3.045   8.963  1.00 95.21           N  
ATOM   3494  H   PHE A 212     -11.022   3.677   9.264  1.00 95.21           H  
ATOM   3495  CA  PHE A 212     -10.288   2.603   7.565  1.00 95.21           C  
ATOM   3496  HA  PHE A 212     -10.345   1.514   7.554  1.00 95.21           H  
ATOM   3497  C   PHE A 212      -8.994   2.971   6.822  1.00 95.21           C  
ATOM   3498  CB  PHE A 212     -11.535   3.135   6.853  1.00 95.21           C  
ATOM   3499  HB2 PHE A 212     -11.463   2.898   5.791  1.00 95.21           H  
ATOM   3500  HB3 PHE A 212     -11.576   4.220   6.947  1.00 95.21           H  
ATOM   3501  O   PHE A 212      -8.646   2.329   5.836  1.00 95.21           O  
ATOM   3502  CG  PHE A 212     -12.813   2.520   7.388  1.00 95.21           C  
ATOM   3503  CD1 PHE A 212     -13.175   1.218   7.002  1.00 95.21           C  
ATOM   3504  HD1 PHE A 212     -12.567   0.678   6.291  1.00 95.21           H  
ATOM   3505  CD2 PHE A 212     -13.613   3.218   8.309  1.00 95.21           C  
ATOM   3506  HD2 PHE A 212     -13.327   4.213   8.617  1.00 95.21           H  
ATOM   3507  CE1 PHE A 212     -14.327   0.621   7.537  1.00 95.21           C  
ATOM   3508  HE1 PHE A 212     -14.599  -0.380   7.237  1.00 95.21           H  
ATOM   3509  CE2 PHE A 212     -14.764   2.621   8.850  1.00 95.21           C  
ATOM   3510  HE2 PHE A 212     -15.356   3.152   9.580  1.00 95.21           H  
ATOM   3511  CZ  PHE A 212     -15.122   1.318   8.462  1.00 95.21           C  
ATOM   3512  HZ  PHE A 212     -15.998   0.846   8.881  1.00 95.21           H  
ATOM   3513  N   THR A 213      -8.181   3.902   7.338  1.00 95.67           N  
ATOM   3514  H   THR A 213      -8.482   4.401   8.162  1.00 95.67           H  
ATOM   3515  CA  THR A 213      -6.826   4.149   6.809  1.00 95.67           C  
ATOM   3516  HA  THR A 213      -6.924   4.438   5.762  1.00 95.67           H  
ATOM   3517  C   THR A 213      -5.939   2.895   6.864  1.00 95.67           C  
ATOM   3518  CB  THR A 213      -6.127   5.292   7.561  1.00 95.67           C  
ATOM   3519  HB  THR A 213      -5.849   4.959   8.561  1.00 95.67           H  
ATOM   3520  O   THR A 213      -5.120   2.665   5.964  1.00 95.67           O  
ATOM   3521  CG2 THR A 213      -4.877   5.755   6.811  1.00 95.67           C  
ATOM   3522 HG21 THR A 213      -4.532   6.711   7.205  1.00 95.67           H  
ATOM   3523 HG22 THR A 213      -4.079   5.021   6.927  1.00 95.67           H  
ATOM   3524 HG23 THR A 213      -5.108   5.886   5.754  1.00 95.67           H  
ATOM   3525  OG1 THR A 213      -6.978   6.405   7.685  1.00 95.67           O  
ATOM   3526  HG1 THR A 213      -7.498   6.254   8.477  1.00 95.67           H  
ATOM   3527  N   LEU A 214      -6.131   2.037   7.876  1.00 95.65           N  
ATOM   3528  H   LEU A 214      -6.860   2.237   8.546  1.00 95.65           H  
ATOM   3529  CA  LEU A 214      -5.446   0.749   7.988  1.00 95.65           C  
ATOM   3530  HA  LEU A 214      -4.373   0.931   7.936  1.00 95.65           H  
ATOM   3531  C   LEU A 214      -5.828  -0.181   6.832  1.00 95.65           C  
ATOM   3532  CB  LEU A 214      -5.779   0.098   9.347  1.00 95.65           C  
ATOM   3533  HB2 LEU A 214      -6.853  -0.082   9.392  1.00 95.65           H  
ATOM   3534  HB3 LEU A 214      -5.525   0.793  10.148  1.00 95.65           H  
ATOM   3535  O   LEU A 214      -4.939  -0.783   6.228  1.00 95.65           O  
ATOM   3536  CG  LEU A 214      -5.070  -1.248   9.605  1.00 95.65           C  
ATOM   3537  HG  LEU A 214      -5.312  -1.946   8.804  1.00 95.65           H  
ATOM   3538  CD1 LEU A 214      -3.548  -1.095   9.685  1.00 95.65           C  
ATOM   3539 HD11 LEU A 214      -3.289  -0.366  10.453  1.00 95.65           H  
ATOM   3540 HD12 LEU A 214      -3.106  -2.058   9.941  1.00 95.65           H  
ATOM   3541 HD13 LEU A 214      -3.153  -0.781   8.719  1.00 95.65           H  
ATOM   3542  CD2 LEU A 214      -5.560  -1.855  10.917  1.00 95.65           C  
ATOM   3543 HD21 LEU A 214      -5.113  -2.838  11.059  1.00 95.65           H  
ATOM   3544 HD22 LEU A 214      -5.290  -1.214  11.756  1.00 95.65           H  
ATOM   3545 HD23 LEU A 214      -6.643  -1.973  10.890  1.00 95.65           H  
ATOM   3546  N   THR A 215      -7.113  -0.257   6.483  1.00 95.52           N  
ATOM   3547  H   THR A 215      -7.783   0.318   6.973  1.00 95.52           H  
ATOM   3548  CA  THR A 215      -7.666  -1.242   5.537  1.00 95.52           C  
ATOM   3549  HA  THR A 215      -6.983  -2.089   5.485  1.00 95.52           H  
ATOM   3550  C   THR A 215      -7.800  -0.749   4.099  1.00 95.52           C  
ATOM   3551  CB  THR A 215      -9.011  -1.786   6.033  1.00 95.52           C  
ATOM   3552  HB  THR A 215      -9.382  -2.521   5.318  1.00 95.52           H  
ATOM   3553  O   THR A 215      -7.947  -1.571   3.199  1.00 95.52           O  
ATOM   3554  CG2 THR A 215      -8.882  -2.446   7.406  1.00 95.52           C  
ATOM   3555 HG21 THR A 215      -9.775  -3.035   7.616  1.00 95.52           H  
ATOM   3556 HG22 THR A 215      -8.025  -3.119   7.426  1.00 95.52           H  
ATOM   3557 HG23 THR A 215      -8.761  -1.690   8.182  1.00 95.52           H  
ATOM   3558  OG1 THR A 215      -9.932  -0.732   6.160  1.00 95.52           O  
ATOM   3559  HG1 THR A 215     -10.770  -1.106   6.443  1.00 95.52           H  
ATOM   3560  N   ASN A 216      -7.661   0.558   3.855  1.00 94.85           N  
ATOM   3561  H   ASN A 216      -7.748   1.177   4.649  1.00 94.85           H  
ATOM   3562  CA  ASN A 216      -7.759   1.159   2.524  1.00 94.85           C  
ATOM   3563  HA  ASN A 216      -8.786   1.039   2.179  1.00 94.85           H  
ATOM   3564  C   ASN A 216      -6.855   0.473   1.490  1.00 94.85           C  
ATOM   3565  CB  ASN A 216      -7.428   2.664   2.613  1.00 94.85           C  
ATOM   3566  HB2 ASN A 216      -6.601   2.825   3.304  1.00 94.85           H  
ATOM   3567  HB3 ASN A 216      -7.123   3.023   1.630  1.00 94.85           H  
ATOM   3568  O   ASN A 216      -5.692   0.171   1.769  1.00 94.85           O  
ATOM   3569  CG  ASN A 216      -8.611   3.517   3.039  1.00 94.85           C  
ATOM   3570  ND2 ASN A 216      -8.393   4.781   3.316  1.00 94.85           N  
ATOM   3571 HD21 ASN A 216      -9.211   5.303   3.596  1.00 94.85           H  
ATOM   3572 HD22 ASN A 216      -7.469   5.186   3.257  1.00 94.85           H  
ATOM   3573  OD1 ASN A 216      -9.745   3.084   3.086  1.00 94.85           O  
ATOM   3574  N   LEU A 217      -7.366   0.299   0.273  1.00 94.87           N  
ATOM   3575  H   LEU A 217      -8.325   0.571   0.113  1.00 94.87           H  
ATOM   3576  CA  LEU A 217      -6.571  -0.120  -0.880  1.00 94.87           C  
ATOM   3577  HA  LEU A 217      -6.131  -1.093  -0.662  1.00 94.87           H  
ATOM   3578  C   LEU A 217      -5.447   0.896  -1.150  1.00 94.87           C  
ATOM   3579  CB  LEU A 217      -7.516  -0.247  -2.088  1.00 94.87           C  
ATOM   3580  HB2 LEU A 217      -8.352  -0.890  -1.812  1.00 94.87           H  
ATOM   3581  HB3 LEU A 217      -7.910   0.744  -2.310  1.00 94.87           H  
ATOM   3582  O   LEU A 217      -5.634   2.102  -0.990  1.00 94.87           O  
ATOM   3583  CG  LEU A 217      -6.865  -0.817  -3.362  1.00 94.87           C  
ATOM   3584  HG  LEU A 217      -5.885  -0.365  -3.513  1.00 94.87           H  
ATOM   3585  CD1 LEU A 217      -6.711  -2.330  -3.279  1.00 94.87           C  
ATOM   3586 HD11 LEU A 217      -7.688  -2.813  -3.264  1.00 94.87           H  
ATOM   3587 HD12 LEU A 217      -6.177  -2.606  -2.370  1.00 94.87           H  
ATOM   3588 HD13 LEU A 217      -6.170  -2.676  -4.159  1.00 94.87           H  
ATOM   3589  CD2 LEU A 217      -7.710  -0.504  -4.592  1.00 94.87           C  
ATOM   3590 HD21 LEU A 217      -8.685  -0.987  -4.520  1.00 94.87           H  
ATOM   3591 HD22 LEU A 217      -7.204  -0.874  -5.484  1.00 94.87           H  
ATOM   3592 HD23 LEU A 217      -7.842   0.573  -4.694  1.00 94.87           H  
ATOM   3593  N   GLY A 218      -4.286   0.420  -1.596  1.00 95.30           N  
ATOM   3594  H   GLY A 218      -4.200  -0.575  -1.747  1.00 95.30           H  
ATOM   3595  CA  GLY A 218      -3.176   1.277  -2.004  1.00 95.30           C  
ATOM   3596  HA2 GLY A 218      -3.561   2.252  -2.302  1.00 95.30           H  
ATOM   3597  HA3 GLY A 218      -2.698   0.846  -2.884  1.00 95.30           H  
ATOM   3598  C   GLY A 218      -2.107   1.476  -0.931  1.00 95.30           C  
ATOM   3599  O   GLY A 218      -1.760   0.561  -0.173  1.00 95.30           O  
ATOM   3600  N   ALA A 219      -1.498   2.663  -0.939  1.00 94.92           N  
ATOM   3601  H   ALA A 219      -1.850   3.373  -1.565  1.00 94.92           H  
ATOM   3602  CA  ALA A 219      -0.356   2.985  -0.093  1.00 94.92           C  
ATOM   3603  HA  ALA A 219       0.403   2.220  -0.258  1.00 94.92           H  
ATOM   3604  C   ALA A 219      -0.744   3.017   1.396  1.00 94.92           C  
ATOM   3605  CB  ALA A 219       0.244   4.327  -0.526  1.00 94.92           C  
ATOM   3606  HB1 ALA A 219       0.467   4.321  -1.593  1.00 94.92           H  
ATOM   3607  HB2 ALA A 219       1.159   4.517   0.035  1.00 94.92           H  
ATOM   3608  HB3 ALA A 219      -0.466   5.128  -0.322  1.00 94.92           H  
ATOM   3609  O   ALA A 219      -1.698   3.703   1.764  1.00 94.92           O  
ATOM   3610  N   PRO A 220       0.016   2.347   2.280  1.00 95.31           N  
ATOM   3611  CA  PRO A 220      -0.106   2.557   3.716  1.00 95.31           C  
ATOM   3612  HA  PRO A 220      -1.112   2.271   4.025  1.00 95.31           H  
ATOM   3613  C   PRO A 220       0.143   4.031   4.079  1.00 95.31           C  
ATOM   3614  CB  PRO A 220       0.912   1.601   4.354  1.00 95.31           C  
ATOM   3615  HB2 PRO A 220       0.554   1.194   5.300  1.00 95.31           H  
ATOM   3616  HB3 PRO A 220       1.873   2.097   4.488  1.00 95.31           H  
ATOM   3617  O   PRO A 220       1.123   4.633   3.622  1.00 95.31           O  
ATOM   3618  CG  PRO A 220       1.088   0.512   3.296  1.00 95.31           C  
ATOM   3619  HG2 PRO A 220       2.054   0.011   3.369  1.00 95.31           H  
ATOM   3620  HG3 PRO A 220       0.274  -0.209   3.367  1.00 95.31           H  
ATOM   3621  CD  PRO A 220       0.976   1.294   1.994  1.00 95.31           C  
ATOM   3622  HD2 PRO A 220       1.939   1.734   1.736  1.00 95.31           H  
ATOM   3623  HD3 PRO A 220       0.630   0.633   1.199  1.00 95.31           H  
ATOM   3624  N   ALA A 221      -0.715   4.595   4.928  1.00 96.23           N  
ATOM   3625  H   ALA A 221      -1.483   4.049   5.292  1.00 96.23           H  
ATOM   3626  CA  ALA A 221      -0.633   5.975   5.399  1.00 96.23           C  
ATOM   3627  HA  ALA A 221       0.290   6.429   5.037  1.00 96.23           H  
ATOM   3628  C   ALA A 221      -0.591   6.028   6.931  1.00 96.23           C  
ATOM   3629  CB  ALA A 221      -1.798   6.776   4.812  1.00 96.23           C  
ATOM   3630  HB1 ALA A 221      -2.745   6.337   5.126  1.00 96.23           H  
ATOM   3631  HB2 ALA A 221      -1.746   6.767   3.724  1.00 96.23           H  
ATOM   3632  HB3 ALA A 221      -1.756   7.807   5.166  1.00 96.23           H  
ATOM   3633  O   ALA A 221      -1.093   5.126   7.601  1.00 96.23           O  
ATOM   3634  N   ASP A 222       0.061   7.064   7.459  1.00 96.92           N  
ATOM   3635  H   ASP A 222       0.365   7.812   6.853  1.00 96.92           H  
ATOM   3636  CA  ASP A 222       0.056   7.351   8.891  1.00 96.92           C  
ATOM   3637  HA  ASP A 222       0.252   6.431   9.443  1.00 96.92           H  
ATOM   3638  C   ASP A 222      -1.334   7.878   9.272  1.00 96.92           C  
ATOM   3639  CB  ASP A 222       1.148   8.382   9.244  1.00 96.92           C  
ATOM   3640  HB2 ASP A 222       1.136   8.547  10.322  1.00 96.92           H  
ATOM   3641  HB3 ASP A 222       0.910   9.329   8.758  1.00 96.92           H  
ATOM   3642  O   ASP A 222      -1.922   8.660   8.522  1.00 96.92           O  
ATOM   3643  CG  ASP A 222       2.564   7.954   8.832  1.00 96.92           C  
ATOM   3644  OD1 ASP A 222       2.947   6.802   9.110  1.00 96.92           O  
ATOM   3645  OD2 ASP A 222       3.283   8.737   8.172  1.00 96.92           O  
ATOM   3646  N   PHE A 223      -1.859   7.480  10.428  1.00 96.98           N  
ATOM   3647  H   PHE A 223      -1.349   6.825  11.003  1.00 96.98           H  
ATOM   3648  CA  PHE A 223      -3.129   8.004  10.933  1.00 96.98           C  
ATOM   3649  HA  PHE A 223      -3.243   9.024  10.566  1.00 96.98           H  
ATOM   3650  C   PHE A 223      -3.144   8.079  12.456  1.00 96.98           C  
ATOM   3651  CB  PHE A 223      -4.317   7.194  10.390  1.00 96.98           C  
ATOM   3652  HB2 PHE A 223      -5.240   7.711  10.653  1.00 96.98           H  
ATOM   3653  HB3 PHE A 223      -4.263   7.199   9.301  1.00 96.98           H  
ATOM   3654  O   PHE A 223      -2.372   7.409  13.146  1.00 96.98           O  
ATOM   3655  CG  PHE A 223      -4.416   5.756  10.863  1.00 96.98           C  
ATOM   3656  CD1 PHE A 223      -3.601   4.763  10.286  1.00 96.98           C  
ATOM   3657  HD1 PHE A 223      -2.888   5.027   9.519  1.00 96.98           H  
ATOM   3658  CD2 PHE A 223      -5.355   5.400  11.851  1.00 96.98           C  
ATOM   3659  HD2 PHE A 223      -6.003   6.148  12.282  1.00 96.98           H  
ATOM   3660  CE1 PHE A 223      -3.720   3.424  10.696  1.00 96.98           C  
ATOM   3661  HE1 PHE A 223      -3.095   2.665  10.249  1.00 96.98           H  
ATOM   3662  CE2 PHE A 223      -5.472   4.060  12.261  1.00 96.98           C  
ATOM   3663  HE2 PHE A 223      -6.206   3.779  13.002  1.00 96.98           H  
ATOM   3664  CZ  PHE A 223      -4.651   3.074  11.690  1.00 96.98           C  
ATOM   3665  HZ  PHE A 223      -4.746   2.047  12.011  1.00 96.98           H  
ATOM   3666  N   LYS A 224      -4.033   8.919  12.988  1.00 96.88           N  
ATOM   3667  H   LYS A 224      -4.673   9.388  12.363  1.00 96.88           H  
ATOM   3668  CA  LYS A 224      -4.314   8.992  14.423  1.00 96.88           C  
ATOM   3669  HA  LYS A 224      -3.525   8.486  14.979  1.00 96.88           H  
ATOM   3670  C   LYS A 224      -5.609   8.257  14.727  1.00 96.88           C  
ATOM   3671  CB  LYS A 224      -4.376  10.444  14.909  1.00 96.88           C  
ATOM   3672  HB2 LYS A 224      -5.082  11.009  14.301  1.00 96.88           H  
ATOM   3673  HB3 LYS A 224      -4.738  10.438  15.937  1.00 96.88           H  
ATOM   3674  O   LYS A 224      -6.630   8.521  14.094  1.00 96.88           O  
ATOM   3675  CG  LYS A 224      -2.998  11.120  14.878  1.00 96.88           C  
ATOM   3676  HG2 LYS A 224      -2.677  11.259  13.846  1.00 96.88           H  
ATOM   3677  HG3 LYS A 224      -2.276  10.487  15.395  1.00 96.88           H  
ATOM   3678  CD  LYS A 224      -3.070  12.477  15.587  1.00 96.88           C  
ATOM   3679  HD2 LYS A 224      -3.773  13.123  15.059  1.00 96.88           H  
ATOM   3680  HD3 LYS A 224      -3.426  12.322  16.605  1.00 96.88           H  
ATOM   3681  CE  LYS A 224      -1.686  13.132  15.626  1.00 96.88           C  
ATOM   3682  HE2 LYS A 224      -0.986  12.428  16.076  1.00 96.88           H  
ATOM   3683  HE3 LYS A 224      -1.358  13.319  14.604  1.00 96.88           H  
ATOM   3684  NZ  LYS A 224      -1.712  14.395  16.405  1.00 96.88           N  
ATOM   3685  HZ1 LYS A 224      -2.002  14.212  17.355  1.00 96.88           H  
ATOM   3686  HZ2 LYS A 224      -2.359  15.055  15.997  1.00 96.88           H  
ATOM   3687  HZ3 LYS A 224      -0.794  14.815  16.433  1.00 96.88           H  
ATOM   3688  N   TYR A 225      -5.556   7.377  15.714  1.00 96.10           N  
ATOM   3689  H   TYR A 225      -4.677   7.243  16.193  1.00 96.10           H  
ATOM   3690  CA  TYR A 225      -6.705   6.670  16.254  1.00 96.10           C  
ATOM   3691  HA  TYR A 225      -7.620   7.055  15.803  1.00 96.10           H  
ATOM   3692  C   TYR A 225      -6.761   6.944  17.755  1.00 96.10           C  
ATOM   3693  CB  TYR A 225      -6.584   5.186  15.900  1.00 96.10           C  
ATOM   3694  HB2 TYR A 225      -5.696   4.774  16.380  1.00 96.10           H  
ATOM   3695  HB3 TYR A 225      -6.446   5.103  14.822  1.00 96.10           H  
ATOM   3696  O   TYR A 225      -5.913   6.484  18.518  1.00 96.10           O  
ATOM   3697  CG  TYR A 225      -7.800   4.368  16.272  1.00 96.10           C  
ATOM   3698  CD1 TYR A 225      -7.663   3.263  17.130  1.00 96.10           C  
ATOM   3699  HD1 TYR A 225      -6.692   2.999  17.521  1.00 96.10           H  
ATOM   3700  CD2 TYR A 225      -9.065   4.696  15.744  1.00 96.10           C  
ATOM   3701  HD2 TYR A 225      -9.178   5.525  15.062  1.00 96.10           H  
ATOM   3702  CE1 TYR A 225      -8.789   2.494  17.474  1.00 96.10           C  
ATOM   3703  HE1 TYR A 225      -8.690   1.640  18.127  1.00 96.10           H  
ATOM   3704  CE2 TYR A 225     -10.193   3.926  16.085  1.00 96.10           C  
ATOM   3705  HE2 TYR A 225     -11.162   4.167  15.673  1.00 96.10           H  
ATOM   3706  OH  TYR A 225     -11.137   2.081  17.300  1.00 96.10           O  
ATOM   3707  HH  TYR A 225     -11.941   2.327  16.837  1.00 96.10           H  
ATOM   3708  CZ  TYR A 225     -10.056   2.823  16.952  1.00 96.10           C  
ATOM   3709  N   PHE A 226      -7.713   7.783  18.155  1.00 94.72           N  
ATOM   3710  H   PHE A 226      -8.389   8.103  17.476  1.00 94.72           H  
ATOM   3711  CA  PHE A 226      -7.741   8.450  19.455  1.00 94.72           C  
ATOM   3712  HA  PHE A 226      -8.530   9.201  19.412  1.00 94.72           H  
ATOM   3713  C   PHE A 226      -6.442   9.234  19.726  1.00 94.72           C  
ATOM   3714  CB  PHE A 226      -8.144   7.447  20.552  1.00 94.72           C  
ATOM   3715  HB2 PHE A 226      -7.382   6.674  20.648  1.00 94.72           H  
ATOM   3716  HB3 PHE A 226      -8.193   7.970  21.507  1.00 94.72           H  
ATOM   3717  O   PHE A 226      -6.028  10.063  18.915  1.00 94.72           O  
ATOM   3718  CG  PHE A 226      -9.488   6.790  20.325  1.00 94.72           C  
ATOM   3719  CD1 PHE A 226     -10.665   7.480  20.669  1.00 94.72           C  
ATOM   3720  HD1 PHE A 226     -10.608   8.484  21.063  1.00 94.72           H  
ATOM   3721  CD2 PHE A 226      -9.568   5.487  19.800  1.00 94.72           C  
ATOM   3722  HD2 PHE A 226      -8.670   4.947  19.538  1.00 94.72           H  
ATOM   3723  CE1 PHE A 226     -11.919   6.867  20.505  1.00 94.72           C  
ATOM   3724  HE1 PHE A 226     -12.824   7.391  20.776  1.00 94.72           H  
ATOM   3725  CE2 PHE A 226     -10.822   4.872  19.648  1.00 94.72           C  
ATOM   3726  HE2 PHE A 226     -10.885   3.856  19.288  1.00 94.72           H  
ATOM   3727  CZ  PHE A 226     -11.996   5.559  19.999  1.00 94.72           C  
ATOM   3728  HZ  PHE A 226     -12.953   5.070  19.893  1.00 94.72           H  
ATOM   3729  N   ASP A 227      -5.803   8.994  20.870  1.00 94.23           N  
ATOM   3730  H   ASP A 227      -6.133   8.241  21.456  1.00 94.23           H  
ATOM   3731  CA  ASP A 227      -4.517   9.578  21.267  1.00 94.23           C  
ATOM   3732  HA  ASP A 227      -4.466  10.599  20.888  1.00 94.23           H  
ATOM   3733  C   ASP A 227      -3.307   8.822  20.679  1.00 94.23           C  
ATOM   3734  CB  ASP A 227      -4.461   9.645  22.807  1.00 94.23           C  
ATOM   3735  HB2 ASP A 227      -5.329  10.196  23.169  1.00 94.23           H  
ATOM   3736  HB3 ASP A 227      -3.571  10.202  23.100  1.00 94.23           H  
ATOM   3737  O   ASP A 227      -2.159   9.204  20.906  1.00 94.23           O  
ATOM   3738  CG  ASP A 227      -4.427   8.268  23.492  1.00 94.23           C  
ATOM   3739  OD1 ASP A 227      -4.577   7.245  22.785  1.00 94.23           O  
ATOM   3740  OD2 ASP A 227      -4.255   8.208  24.734  1.00 94.23           O  
ATOM   3741  N   THR A 228      -3.545   7.757  19.907  1.00 96.80           N  
ATOM   3742  H   THR A 228      -4.505   7.503  19.727  1.00 96.80           H  
ATOM   3743  CA  THR A 228      -2.507   6.843  19.430  1.00 96.80           C  
ATOM   3744  HA  THR A 228      -1.603   7.006  20.017  1.00 96.80           H  
ATOM   3745  C   THR A 228      -2.178   7.109  17.962  1.00 96.80           C  
ATOM   3746  CB  THR A 228      -2.933   5.392  19.685  1.00 96.80           C  
ATOM   3747  HB  THR A 228      -3.848   5.168  19.136  1.00 96.80           H  
ATOM   3748  O   THR A 228      -3.051   7.130  17.095  1.00 96.80           O  
ATOM   3749  CG2 THR A 228      -1.845   4.394  19.282  1.00 96.80           C  
ATOM   3750 HG21 THR A 228      -0.928   4.600  19.833  1.00 96.80           H  
ATOM   3751 HG22 THR A 228      -2.185   3.385  19.519  1.00 96.80           H  
ATOM   3752 HG23 THR A 228      -1.656   4.453  18.210  1.00 96.80           H  
ATOM   3753  OG1 THR A 228      -3.149   5.202  21.068  1.00 96.80           O  
ATOM   3754  HG1 THR A 228      -3.679   5.922  21.420  1.00 96.80           H  
ATOM   3755  N   THR A 229      -0.892   7.302  17.657  1.00 97.30           N  
ATOM   3756  H   THR A 229      -0.212   7.221  18.399  1.00 97.30           H  
ATOM   3757  CA  THR A 229      -0.412   7.448  16.272  1.00 97.30           C  
ATOM   3758  HA  THR A 229      -1.221   7.832  15.651  1.00 97.30           H  
ATOM   3759  C   THR A 229      -0.003   6.089  15.714  1.00 97.30           C  
ATOM   3760  CB  THR A 229       0.736   8.460  16.174  1.00 97.30           C  
ATOM   3761  HB  THR A 229       1.570   8.132  16.793  1.00 97.30           H  
ATOM   3762  O   THR A 229       0.882   5.423  16.256  1.00 97.30           O  
ATOM   3763  CG2 THR A 229       1.220   8.665  14.738  1.00 97.30           C  
ATOM   3764 HG21 THR A 229       0.379   8.922  14.094  1.00 97.30           H  
ATOM   3765 HG22 THR A 229       1.695   7.757  14.366  1.00 97.30           H  
ATOM   3766 HG23 THR A 229       1.951   9.474  14.714  1.00 97.30           H  
ATOM   3767  OG1 THR A 229       0.278   9.713  16.640  1.00 97.30           O  
ATOM   3768  HG1 THR A 229      -0.067   9.570  17.524  1.00 97.30           H  
ATOM   3769  N   ILE A 230      -0.628   5.692  14.608  1.00 97.19           N  
ATOM   3770  H   ILE A 230      -1.326   6.298  14.201  1.00 97.19           H  
ATOM   3771  CA  ILE A 230      -0.333   4.457  13.887  1.00 97.19           C  
ATOM   3772  HA  ILE A 230       0.261   3.802  14.524  1.00 97.19           H  
ATOM   3773  C   ILE A 230       0.495   4.812  12.653  1.00 97.19           C  
ATOM   3774  CB  ILE A 230      -1.629   3.702  13.525  1.00 97.19           C  
ATOM   3775  HB  ILE A 230      -2.162   4.293  12.782  1.00 97.19           H  
ATOM   3776  O   ILE A 230       0.037   5.524  11.760  1.00 97.19           O  
ATOM   3777  CG1 ILE A 230      -2.595   3.514  14.719  1.00 97.19           C  
ATOM   3778 HG12 ILE A 230      -3.505   3.035  14.358  1.00 97.19           H  
ATOM   3779 HG13 ILE A 230      -2.890   4.489  15.109  1.00 97.19           H  
ATOM   3780  CG2 ILE A 230      -1.269   2.340  12.897  1.00 97.19           C  
ATOM   3781 HG21 ILE A 230      -0.772   2.491  11.939  1.00 97.19           H  
ATOM   3782 HG22 ILE A 230      -2.179   1.765  12.724  1.00 97.19           H  
ATOM   3783 HG23 ILE A 230      -0.614   1.770  13.555  1.00 97.19           H  
ATOM   3784  CD1 ILE A 230      -2.047   2.670  15.873  1.00 97.19           C  
ATOM   3785 HD11 ILE A 230      -1.873   1.650  15.531  1.00 97.19           H  
ATOM   3786 HD12 ILE A 230      -1.119   3.097  16.254  1.00 97.19           H  
ATOM   3787 HD13 ILE A 230      -2.783   2.644  16.676  1.00 97.19           H  
ATOM   3788  N   GLY A 231       1.739   4.335  12.627  1.00 96.16           N  
ATOM   3789  H   GLY A 231       2.033   3.727  13.378  1.00 96.16           H  
ATOM   3790  CA  GLY A 231       2.656   4.572  11.516  1.00 96.16           C  
ATOM   3791  HA2 GLY A 231       2.579   5.617  11.214  1.00 96.16           H  
ATOM   3792  HA3 GLY A 231       3.682   4.389  11.835  1.00 96.16           H  
ATOM   3793  C   GLY A 231       2.355   3.681  10.310  1.00 96.16           C  
ATOM   3794  O   GLY A 231       1.845   2.569  10.439  1.00 96.16           O  
ATOM   3795  N   ARG A 232       2.729   4.129   9.115  1.00 93.05           N  
ATOM   3796  H   ARG A 232       3.032   5.092   9.071  1.00 93.05           H  
ATOM   3797  CA  ARG A 232       2.574   3.380   7.870  1.00 93.05           C  
ATOM   3798  HA  ARG A 232       1.578   2.938   7.887  1.00 93.05           H  
ATOM   3799  C   ARG A 232       3.590   2.241   7.766  1.00 93.05           C  
ATOM   3800  CB  ARG A 232       2.611   4.342   6.677  1.00 93.05           C  
ATOM   3801  HB2 ARG A 232       1.830   5.087   6.828  1.00 93.05           H  
ATOM   3802  HB3 ARG A 232       2.381   3.782   5.770  1.00 93.05           H  
ATOM   3803  O   ARG A 232       4.792   2.459   7.607  1.00 93.05           O  
ATOM   3804  CG  ARG A 232       3.937   5.075   6.465  1.00 93.05           C  
ATOM   3805  HG2 ARG A 232       4.252   5.557   7.392  1.00 93.05           H  
ATOM   3806  HG3 ARG A 232       4.717   4.381   6.152  1.00 93.05           H  
ATOM   3807  CD  ARG A 232       3.784   6.125   5.376  1.00 93.05           C  
ATOM   3808  HD2 ARG A 232       3.601   5.633   4.420  1.00 93.05           H  
ATOM   3809  HD3 ARG A 232       2.932   6.757   5.626  1.00 93.05           H  
ATOM   3810  NE  ARG A 232       4.997   6.950   5.336  1.00 93.05           N  
ATOM   3811  HE  ARG A 232       5.528   6.939   6.195  1.00 93.05           H  
ATOM   3812  NH1 ARG A 232       4.395   8.234   3.540  1.00 93.05           N  
ATOM   3813 HH11 ARG A 232       4.356   9.171   3.164  1.00 93.05           H  
ATOM   3814 HH12 ARG A 232       3.541   7.697   3.492  1.00 93.05           H  
ATOM   3815  NH2 ARG A 232       6.174   8.797   4.772  1.00 93.05           N  
ATOM   3816 HH21 ARG A 232       6.194   9.699   4.318  1.00 93.05           H  
ATOM   3817 HH22 ARG A 232       6.651   8.725   5.660  1.00 93.05           H  
ATOM   3818  CZ  ARG A 232       5.169   7.998   4.566  1.00 93.05           C  
ATOM   3819  N   GLY A 233       3.101   1.005   7.766  1.00 89.91           N  
ATOM   3820  H   GLY A 233       2.123   0.878   7.982  1.00 89.91           H  
ATOM   3821  CA  GLY A 233       3.900  -0.180   7.446  1.00 89.91           C  
ATOM   3822  HA2 GLY A 233       3.381  -1.071   7.798  1.00 89.91           H  
ATOM   3823  HA3 GLY A 233       4.867  -0.130   7.948  1.00 89.91           H  
ATOM   3824  C   GLY A 233       4.115  -0.311   5.937  1.00 89.91           C  
ATOM   3825  O   GLY A 233       3.353  -1.000   5.268  1.00 89.91           O  
ATOM   3826  N   ARG A 234       5.111   0.383   5.371  1.00 91.44           N  
ATOM   3827  H   ARG A 234       5.678   0.956   5.980  1.00 91.44           H  
ATOM   3828  CA  ARG A 234       5.398   0.320   3.922  1.00 91.44           C  
ATOM   3829  HA  ARG A 234       4.470   0.495   3.379  1.00 91.44           H  
ATOM   3830  C   ARG A 234       5.908  -1.061   3.498  1.00 91.44           C  
ATOM   3831  CB  ARG A 234       6.426   1.372   3.496  1.00 91.44           C  
ATOM   3832  HB2 ARG A 234       7.319   1.264   4.112  1.00 91.44           H  
ATOM   3833  HB3 ARG A 234       6.700   1.170   2.460  1.00 91.44           H  
ATOM   3834  O   ARG A 234       6.849  -1.582   4.093  1.00 91.44           O  
ATOM   3835  CG  ARG A 234       5.916   2.815   3.579  1.00 91.44           C  
ATOM   3836  HG2 ARG A 234       4.998   2.918   2.999  1.00 91.44           H  
ATOM   3837  HG3 ARG A 234       5.733   3.082   4.619  1.00 91.44           H  
ATOM   3838  CD  ARG A 234       7.006   3.709   2.985  1.00 91.44           C  
ATOM   3839  HD2 ARG A 234       7.173   3.389   1.957  1.00 91.44           H  
ATOM   3840  HD3 ARG A 234       7.923   3.563   3.556  1.00 91.44           H  
ATOM   3841  NE  ARG A 234       6.664   5.141   2.990  1.00 91.44           N  
ATOM   3842  HE  ARG A 234       5.773   5.406   3.385  1.00 91.44           H  
ATOM   3843  NH1 ARG A 234       8.519   5.783   1.804  1.00 91.44           N  
ATOM   3844 HH11 ARG A 234       8.989   6.495   1.264  1.00 91.44           H  
ATOM   3845 HH12 ARG A 234       8.619   4.822   1.509  1.00 91.44           H  
ATOM   3846  NH2 ARG A 234       7.019   7.309   2.335  1.00 91.44           N  
ATOM   3847 HH21 ARG A 234       7.577   7.982   1.829  1.00 91.44           H  
ATOM   3848 HH22 ARG A 234       6.082   7.552   2.624  1.00 91.44           H  
ATOM   3849  CZ  ARG A 234       7.397   6.070   2.398  1.00 91.44           C  
ATOM   3850  N   LEU A 235       5.385  -1.576   2.389  1.00 94.27           N  
ATOM   3851  H   LEU A 235       4.645  -1.071   1.923  1.00 94.27           H  
ATOM   3852  CA  LEU A 235       5.790  -2.855   1.802  1.00 94.27           C  
ATOM   3853  HA  LEU A 235       6.104  -3.534   2.594  1.00 94.27           H  
ATOM   3854  C   LEU A 235       6.988  -2.657   0.853  1.00 94.27           C  
ATOM   3855  CB  LEU A 235       4.578  -3.485   1.096  1.00 94.27           C  
ATOM   3856  HB2 LEU A 235       4.293  -2.825   0.276  1.00 94.27           H  
ATOM   3857  HB3 LEU A 235       4.887  -4.437   0.664  1.00 94.27           H  
ATOM   3858  O   LEU A 235       6.840  -2.608  -0.364  1.00 94.27           O  
ATOM   3859  CG  LEU A 235       3.333  -3.726   1.969  1.00 94.27           C  
ATOM   3860  HG  LEU A 235       3.079  -2.823   2.523  1.00 94.27           H  
ATOM   3861  CD1 LEU A 235       2.154  -4.063   1.062  1.00 94.27           C  
ATOM   3862 HD11 LEU A 235       2.409  -4.940   0.466  1.00 94.27           H  
ATOM   3863 HD12 LEU A 235       1.947  -3.225   0.396  1.00 94.27           H  
ATOM   3864 HD13 LEU A 235       1.270  -4.270   1.664  1.00 94.27           H  
ATOM   3865  CD2 LEU A 235       3.550  -4.874   2.953  1.00 94.27           C  
ATOM   3866 HD21 LEU A 235       4.352  -4.628   3.649  1.00 94.27           H  
ATOM   3867 HD22 LEU A 235       3.804  -5.789   2.417  1.00 94.27           H  
ATOM   3868 HD23 LEU A 235       2.641  -5.041   3.531  1.00 94.27           H  
ATOM   3869  N   LYS A 236       8.195  -2.508   1.413  1.00 92.63           N  
ATOM   3870  H   LYS A 236       8.229  -2.541   2.422  1.00 92.63           H  
ATOM   3871  CA  LYS A 236       9.441  -2.208   0.666  1.00 92.63           C  
ATOM   3872  HA  LYS A 236       9.183  -1.618  -0.213  1.00 92.63           H  
ATOM   3873  C   LYS A 236      10.168  -3.443   0.103  1.00 92.63           C  
ATOM   3874  CB  LYS A 236      10.396  -1.375   1.530  1.00 92.63           C  
ATOM   3875  HB2 LYS A 236      11.298  -1.170   0.954  1.00 92.63           H  
ATOM   3876  HB3 LYS A 236      10.677  -1.962   2.405  1.00 92.63           H  
ATOM   3877  O   LYS A 236      11.375  -3.408  -0.121  1.00 92.63           O  
ATOM   3878  CG  LYS A 236       9.823  -0.028   1.982  1.00 92.63           C  
ATOM   3879  HG2 LYS A 236       8.947  -0.188   2.611  1.00 92.63           H  
ATOM   3880  HG3 LYS A 236       9.545   0.567   1.112  1.00 92.63           H  
ATOM   3881  CD  LYS A 236      10.906   0.695   2.789  1.00 92.63           C  
ATOM   3882  HD2 LYS A 236      11.775   0.862   2.151  1.00 92.63           H  
ATOM   3883  HD3 LYS A 236      11.199   0.059   3.625  1.00 92.63           H  
ATOM   3884  CE  LYS A 236      10.398   2.031   3.323  1.00 92.63           C  
ATOM   3885  HE2 LYS A 236      10.157   2.673   2.476  1.00 92.63           H  
ATOM   3886  HE3 LYS A 236       9.485   1.844   3.889  1.00 92.63           H  
ATOM   3887  NZ  LYS A 236      11.418   2.664   4.197  1.00 92.63           N  
ATOM   3888  HZ1 LYS A 236      12.275   2.822   3.686  1.00 92.63           H  
ATOM   3889  HZ2 LYS A 236      11.635   2.051   4.970  1.00 92.63           H  
ATOM   3890  HZ3 LYS A 236      11.092   3.540   4.579  1.00 92.63           H  
ATOM   3891  N   SER A 237       9.467  -4.562  -0.043  1.00 93.19           N  
ATOM   3892  H   SER A 237       8.465  -4.511   0.071  1.00 93.19           H  
ATOM   3893  CA  SER A 237      10.020  -5.811  -0.566  1.00 93.19           C  
ATOM   3894  HA  SER A 237      11.000  -5.635  -1.010  1.00 93.19           H  
ATOM   3895  C   SER A 237       9.088  -6.345  -1.637  1.00 93.19           C  
ATOM   3896  CB  SER A 237      10.177  -6.842   0.554  1.00 93.19           C  
ATOM   3897  HB2 SER A 237      10.889  -6.472   1.292  1.00 93.19           H  
ATOM   3898  HB3 SER A 237       9.212  -6.990   1.039  1.00 93.19           H  
ATOM   3899  O   SER A 237       7.901  -6.510  -1.382  1.00 93.19           O  
ATOM   3900  OG  SER A 237      10.630  -8.082   0.038  1.00 93.19           O  
ATOM   3901  HG  SER A 237      10.165  -8.767   0.524  1.00 93.19           H  
ATOM   3902  N   ILE A 238       9.638  -6.644  -2.813  1.00 94.96           N  
ATOM   3903  H   ILE A 238      10.611  -6.418  -2.963  1.00 94.96           H  
ATOM   3904  CA  ILE A 238       8.899  -7.254  -3.926  1.00 94.96           C  
ATOM   3905  HA  ILE A 238       7.839  -7.041  -3.789  1.00 94.96           H  
ATOM   3906  C   ILE A 238       8.997  -8.781  -3.937  1.00 94.96           C  
ATOM   3907  CB  ILE A 238       9.297  -6.617  -5.276  1.00 94.96           C  
ATOM   3908  HB  ILE A 238       8.707  -7.087  -6.063  1.00 94.96           H  
ATOM   3909  O   ILE A 238       8.442  -9.418  -4.821  1.00 94.96           O  
ATOM   3910  CG1 ILE A 238      10.792  -6.738  -5.656  1.00 94.96           C  
ATOM   3911 HG12 ILE A 238      11.427  -6.387  -4.842  1.00 94.96           H  
ATOM   3912 HG13 ILE A 238      10.969  -6.091  -6.516  1.00 94.96           H  
ATOM   3913  CG2 ILE A 238       8.904  -5.130  -5.259  1.00 94.96           C  
ATOM   3914 HG21 ILE A 238       7.854  -5.023  -4.987  1.00 94.96           H  
ATOM   3915 HG22 ILE A 238       9.519  -4.574  -4.550  1.00 94.96           H  
ATOM   3916 HG23 ILE A 238       9.034  -4.701  -6.253  1.00 94.96           H  
ATOM   3917  CD1 ILE A 238      11.237  -8.134  -6.092  1.00 94.96           C  
ATOM   3918 HD11 ILE A 238      11.306  -8.805  -5.235  1.00 94.96           H  
ATOM   3919 HD12 ILE A 238      12.219  -8.071  -6.560  1.00 94.96           H  
ATOM   3920 HD13 ILE A 238      10.522  -8.524  -6.816  1.00 94.96           H  
ATOM   3921  N   LYS A 239       9.707  -9.384  -2.972  1.00 94.89           N  
ATOM   3922  H   LYS A 239      10.102  -8.806  -2.244  1.00 94.89           H  
ATOM   3923  CA  LYS A 239       9.976 -10.832  -2.964  1.00 94.89           C  
ATOM   3924  HA  LYS A 239      10.561 -11.098  -3.845  1.00 94.89           H  
ATOM   3925  C   LYS A 239       8.698 -11.662  -3.062  1.00 94.89           C  
ATOM   3926  CB  LYS A 239      10.740 -11.237  -1.700  1.00 94.89           C  
ATOM   3927  HB2 LYS A 239      10.202 -10.879  -0.822  1.00 94.89           H  
ATOM   3928  HB3 LYS A 239      10.766 -12.326  -1.656  1.00 94.89           H  
ATOM   3929  O   LYS A 239       8.672 -12.626  -3.808  1.00 94.89           O  
ATOM   3930  CG  LYS A 239      12.185 -10.723  -1.672  1.00 94.89           C  
ATOM   3931  HG2 LYS A 239      12.720 -11.099  -2.544  1.00 94.89           H  
ATOM   3932  HG3 LYS A 239      12.196  -9.633  -1.687  1.00 94.89           H  
ATOM   3933  CD  LYS A 239      12.863 -11.231  -0.395  1.00 94.89           C  
ATOM   3934  HD2 LYS A 239      12.818 -12.320  -0.385  1.00 94.89           H  
ATOM   3935  HD3 LYS A 239      12.320 -10.850   0.470  1.00 94.89           H  
ATOM   3936  CE  LYS A 239      14.323 -10.783  -0.322  1.00 94.89           C  
ATOM   3937  HE2 LYS A 239      14.355  -9.693  -0.319  1.00 94.89           H  
ATOM   3938  HE3 LYS A 239      14.837 -11.137  -1.216  1.00 94.89           H  
ATOM   3939  NZ  LYS A 239      14.972 -11.331   0.896  1.00 94.89           N  
ATOM   3940  HZ1 LYS A 239      14.930 -12.340   0.884  1.00 94.89           H  
ATOM   3941  HZ2 LYS A 239      14.488 -11.018   1.726  1.00 94.89           H  
ATOM   3942  HZ3 LYS A 239      15.940 -11.050   0.954  1.00 94.89           H  
ATOM   3943  N   GLU A 240       7.650 -11.248  -2.349  1.00 94.15           N  
ATOM   3944  H   GLU A 240       7.731 -10.406  -1.797  1.00 94.15           H  
ATOM   3945  CA  GLU A 240       6.385 -11.985  -2.293  1.00 94.15           C  
ATOM   3946  HA  GLU A 240       6.606 -13.027  -2.062  1.00 94.15           H  
ATOM   3947  C   GLU A 240       5.640 -12.021  -3.636  1.00 94.15           C  
ATOM   3948  CB  GLU A 240       5.514 -11.444  -1.137  1.00 94.15           C  
ATOM   3949  HB2 GLU A 240       6.102 -11.502  -0.221  1.00 94.15           H  
ATOM   3950  HB3 GLU A 240       4.664 -12.115  -1.013  1.00 94.15           H  
ATOM   3951  O   GLU A 240       4.891 -12.955  -3.877  1.00 94.15           O  
ATOM   3952  CG  GLU A 240       4.998  -9.994  -1.287  1.00 94.15           C  
ATOM   3953  HG2 GLU A 240       4.467  -9.897  -2.234  1.00 94.15           H  
ATOM   3954  HG3 GLU A 240       5.857  -9.324  -1.320  1.00 94.15           H  
ATOM   3955  CD  GLU A 240       4.056  -9.544  -0.142  1.00 94.15           C  
ATOM   3956  OE1 GLU A 240       3.500  -8.419  -0.206  1.00 94.15           O  
ATOM   3957  OE2 GLU A 240       3.882 -10.282   0.856  1.00 94.15           O  
ATOM   3958  N   VAL A 241       5.872 -11.056  -4.537  1.00 95.93           N  
ATOM   3959  H   VAL A 241       6.570 -10.352  -4.341  1.00 95.93           H  
ATOM   3960  CA  VAL A 241       5.194 -11.028  -5.845  1.00 95.93           C  
ATOM   3961  HA  VAL A 241       4.273 -11.603  -5.754  1.00 95.93           H  
ATOM   3962  C   VAL A 241       5.981 -11.701  -6.966  1.00 95.93           C  
ATOM   3963  CB  VAL A 241       4.756  -9.617  -6.271  1.00 95.93           C  
ATOM   3964  HB  VAL A 241       4.254  -9.698  -7.235  1.00 95.93           H  
ATOM   3965  O   VAL A 241       5.440 -11.888  -8.050  1.00 95.93           O  
ATOM   3966  CG1 VAL A 241       3.742  -9.039  -5.280  1.00 95.93           C  
ATOM   3967 HG11 VAL A 241       4.194  -8.930  -4.294  1.00 95.93           H  
ATOM   3968 HG12 VAL A 241       3.386  -8.073  -5.639  1.00 95.93           H  
ATOM   3969 HG13 VAL A 241       2.893  -9.719  -5.201  1.00 95.93           H  
ATOM   3970  CG2 VAL A 241       5.916  -8.633  -6.448  1.00 95.93           C  
ATOM   3971 HG21 VAL A 241       5.551  -7.753  -6.977  1.00 95.93           H  
ATOM   3972 HG22 VAL A 241       6.710  -9.085  -7.042  1.00 95.93           H  
ATOM   3973 HG23 VAL A 241       6.303  -8.336  -5.473  1.00 95.93           H  
ATOM   3974  N   LEU A 242       7.249 -12.066  -6.744  1.00 95.26           N  
ATOM   3975  H   LEU A 242       7.630 -11.966  -5.814  1.00 95.26           H  
ATOM   3976  CA  LEU A 242       8.064 -12.689  -7.792  1.00 95.26           C  
ATOM   3977  HA  LEU A 242       8.002 -12.080  -8.694  1.00 95.26           H  
ATOM   3978  C   LEU A 242       7.534 -14.069  -8.190  1.00 95.26           C  
ATOM   3979  CB  LEU A 242       9.528 -12.795  -7.338  1.00 95.26           C  
ATOM   3980  HB2 LEU A 242       9.556 -13.281  -6.362  1.00 95.26           H  
ATOM   3981  HB3 LEU A 242      10.060 -13.441  -8.036  1.00 95.26           H  
ATOM   3982  O   LEU A 242       7.640 -14.437  -9.357  1.00 95.26           O  
ATOM   3983  CG  LEU A 242      10.273 -11.454  -7.262  1.00 95.26           C  
ATOM   3984  HG  LEU A 242       9.767 -10.794  -6.557  1.00 95.26           H  
ATOM   3985  CD1 LEU A 242      11.688 -11.712  -6.744  1.00 95.26           C  
ATOM   3986 HD11 LEU A 242      12.259 -10.784  -6.712  1.00 95.26           H  
ATOM   3987 HD12 LEU A 242      12.193 -12.420  -7.401  1.00 95.26           H  
ATOM   3988 HD13 LEU A 242      11.635 -12.143  -5.745  1.00 95.26           H  
ATOM   3989  CD2 LEU A 242      10.365 -10.754  -8.624  1.00 95.26           C  
ATOM   3990 HD21 LEU A 242      10.730 -11.451  -9.378  1.00 95.26           H  
ATOM   3991 HD22 LEU A 242       9.382 -10.387  -8.919  1.00 95.26           H  
ATOM   3992 HD23 LEU A 242      11.046  -9.905  -8.570  1.00 95.26           H  
ATOM   3993  N   ASP A 243       6.965 -14.807  -7.241  1.00 92.91           N  
ATOM   3994  H   ASP A 243       6.941 -14.444  -6.299  1.00 92.91           H  
ATOM   3995  CA  ASP A 243       6.388 -16.140  -7.452  1.00 92.91           C  
ATOM   3996  HA  ASP A 243       6.631 -16.483  -8.457  1.00 92.91           H  
ATOM   3997  C   ASP A 243       4.848 -16.126  -7.389  1.00 92.91           C  
ATOM   3998  CB  ASP A 243       7.041 -17.129  -6.471  1.00 92.91           C  
ATOM   3999  HB2 ASP A 243       6.653 -18.130  -6.658  1.00 92.91           H  
ATOM   4000  HB3 ASP A 243       6.779 -16.844  -5.452  1.00 92.91           H  
ATOM   4001  O   ASP A 243       4.216 -17.176  -7.340  1.00 92.91           O  
ATOM   4002  CG  ASP A 243       8.570 -17.166  -6.620  1.00 92.91           C  
ATOM   4003  OD1 ASP A 243       9.060 -17.204  -7.780  1.00 92.91           O  
ATOM   4004  OD2 ASP A 243       9.271 -17.083  -5.589  1.00 92.91           O  
ATOM   4005  N   ALA A 244       4.243 -14.934  -7.395  1.00 95.45           N  
ATOM   4006  H   ALA A 244       4.815 -14.114  -7.543  1.00 95.45           H  
ATOM   4007  CA  ALA A 244       2.798 -14.743  -7.352  1.00 95.45           C  
ATOM   4008  HA  ALA A 244       2.355 -15.533  -6.744  1.00 95.45           H  
ATOM   4009  C   ALA A 244       2.156 -14.814  -8.746  1.00 95.45           C  
ATOM   4010  CB  ALA A 244       2.518 -13.403  -6.667  1.00 95.45           C  
ATOM   4011  HB1 ALA A 244       2.946 -12.594  -7.259  1.00 95.45           H  
ATOM   4012  HB2 ALA A 244       2.952 -13.413  -5.668  1.00 95.45           H  
ATOM   4013  HB3 ALA A 244       1.444 -13.239  -6.579  1.00 95.45           H  
ATOM   4014  O   ALA A 244       2.829 -14.707  -9.775  1.00 95.45           O  
ATOM   4015  N   THR A 245       0.828 -14.916  -8.775  1.00 95.59           N  
ATOM   4016  H   THR A 245       0.321 -14.920  -7.902  1.00 95.59           H  
ATOM   4017  CA  THR A 245       0.056 -14.876 -10.022  1.00 95.59           C  
ATOM   4018  HA  THR A 245       0.623 -15.378 -10.805  1.00 95.59           H  
ATOM   4019  C   THR A 245      -0.174 -13.426 -10.436  1.00 95.59           C  
ATOM   4020  CB  THR A 245      -1.273 -15.628  -9.875  1.00 95.59           C  
ATOM   4021  HB  THR A 245      -1.885 -15.160  -9.104  1.00 95.59           H  
ATOM   4022  O   THR A 245      -0.746 -12.642  -9.678  1.00 95.59           O  
ATOM   4023  CG2 THR A 245      -2.058 -15.680 -11.185  1.00 95.59           C  
ATOM   4024 HG21 THR A 245      -2.372 -14.679 -11.480  1.00 95.59           H  
ATOM   4025 HG22 THR A 245      -1.447 -16.121 -11.973  1.00 95.59           H  
ATOM   4026 HG23 THR A 245      -2.949 -16.291 -11.044  1.00 95.59           H  
ATOM   4027  OG1 THR A 245      -1.000 -16.961  -9.511  1.00 95.59           O  
ATOM   4028  HG1 THR A 245      -1.030 -17.015  -8.553  1.00 95.59           H  
ATOM   4029  N   LEU A 246       0.263 -13.049 -11.639  1.00 94.72           N  
ATOM   4030  H   LEU A 246       0.711 -13.739 -12.225  1.00 94.72           H  
ATOM   4031  CA  LEU A 246      -0.048 -11.744 -12.224  1.00 94.72           C  
ATOM   4032  HA  LEU A 246       0.073 -10.978 -11.458  1.00 94.72           H  
ATOM   4033  C   LEU A 246      -1.505 -11.735 -12.701  1.00 94.72           C  
ATOM   4034  CB  LEU A 246       0.937 -11.456 -13.372  1.00 94.72           C  
ATOM   4035  HB2 LEU A 246       1.950 -11.446 -12.968  1.00 94.72           H  
ATOM   4036  HB3 LEU A 246       0.870 -12.271 -14.092  1.00 94.72           H  
ATOM   4037  O   LEU A 246      -1.869 -12.496 -13.594  1.00 94.72           O  
ATOM   4038  CG  LEU A 246       0.681 -10.134 -14.124  1.00 94.72           C  
ATOM   4039  HG  LEU A 246      -0.327 -10.126 -14.539  1.00 94.72           H  
ATOM   4040  CD1 LEU A 246       0.857  -8.906 -13.227  1.00 94.72           C  
ATOM   4041 HD11 LEU A 246       0.085  -8.905 -12.457  1.00 94.72           H  
ATOM   4042 HD12 LEU A 246       0.746  -7.999 -13.822  1.00 94.72           H  
ATOM   4043 HD13 LEU A 246       1.838  -8.927 -12.752  1.00 94.72           H  
ATOM   4044  CD2 LEU A 246       1.677 -10.008 -15.277  1.00 94.72           C  
ATOM   4045 HD21 LEU A 246       1.503  -9.080 -15.822  1.00 94.72           H  
ATOM   4046 HD22 LEU A 246       2.697 -10.039 -14.894  1.00 94.72           H  
ATOM   4047 HD23 LEU A 246       1.530 -10.843 -15.962  1.00 94.72           H  
ATOM   4048  N   ILE A 247      -2.326 -10.847 -12.141  1.00 91.75           N  
ATOM   4049  H   ILE A 247      -1.961 -10.222 -11.437  1.00 91.75           H  
ATOM   4050  CA  ILE A 247      -3.697 -10.635 -12.604  1.00 91.75           C  
ATOM   4051  HA  ILE A 247      -4.072 -11.569 -13.025  1.00 91.75           H  
ATOM   4052  C   ILE A 247      -3.674  -9.587 -13.715  1.00 91.75           C  
ATOM   4053  CB  ILE A 247      -4.658 -10.247 -11.459  1.00 91.75           C  
ATOM   4054  HB  ILE A 247      -4.304  -9.323 -11.001  1.00 91.75           H  
ATOM   4055  O   ILE A 247      -3.387  -8.407 -13.486  1.00 91.75           O  
ATOM   4056  CG1 ILE A 247      -4.714 -11.352 -10.379  1.00 91.75           C  
ATOM   4057 HG12 ILE A 247      -5.153 -12.248 -10.819  1.00 91.75           H  
ATOM   4058 HG13 ILE A 247      -3.707 -11.608 -10.049  1.00 91.75           H  
ATOM   4059  CG2 ILE A 247      -6.073 -10.019 -12.040  1.00 91.75           C  
ATOM   4060 HG21 ILE A 247      -6.478 -10.959 -12.417  1.00 91.75           H  
ATOM   4061 HG22 ILE A 247      -6.058  -9.302 -12.861  1.00 91.75           H  
ATOM   4062 HG23 ILE A 247      -6.755  -9.617 -11.291  1.00 91.75           H  
ATOM   4063  CD1 ILE A 247      -5.526 -10.972  -9.132  1.00 91.75           C  
ATOM   4064 HD11 ILE A 247      -6.452 -10.454  -9.382  1.00 91.75           H  
ATOM   4065 HD12 ILE A 247      -5.816 -11.886  -8.613  1.00 91.75           H  
ATOM   4066 HD13 ILE A 247      -4.925 -10.342  -8.476  1.00 91.75           H  
ATOM   4067  N   HIS A 248      -4.047 -10.011 -14.917  1.00 82.95           N  
ATOM   4068  H   HIS A 248      -4.256 -10.991 -15.040  1.00 82.95           H  
ATOM   4069  CA  HIS A 248      -4.338  -9.111 -16.023  1.00 82.95           C  
ATOM   4070  HA  HIS A 248      -3.638  -8.275 -16.004  1.00 82.95           H  
ATOM   4071  C   HIS A 248      -5.748  -8.545 -15.848  1.00 82.95           C  
ATOM   4072  CB  HIS A 248      -4.134  -9.855 -17.348  1.00 82.95           C  
ATOM   4073  HB2 HIS A 248      -4.714 -10.777 -17.349  1.00 82.95           H  
ATOM   4074  HB3 HIS A 248      -4.500  -9.232 -18.164  1.00 82.95           H  
ATOM   4075  O   HIS A 248      -6.732  -9.133 -16.279  1.00 82.95           O  
ATOM   4076  CG  HIS A 248      -2.682 -10.170 -17.596  1.00 82.95           C  
ATOM   4077  CD2 HIS A 248      -2.013 -11.319 -17.265  1.00 82.95           C  
ATOM   4078  HD2 HIS A 248      -2.438 -12.187 -16.782  1.00 82.95           H  
ATOM   4079  ND1 HIS A 248      -1.767  -9.319 -18.171  1.00 82.95           N  
ATOM   4080  HD1 HIS A 248      -1.988  -8.433 -18.603  1.00 82.95           H  
ATOM   4081  CE1 HIS A 248      -0.579  -9.943 -18.197  1.00 82.95           C  
ATOM   4082  HE1 HIS A 248       0.327  -9.544 -18.628  1.00 82.95           H  
ATOM   4083  NE2 HIS A 248      -0.675 -11.159 -17.646  1.00 82.95           N  
ATOM   4084  N   GLN A 249      -5.859  -7.405 -15.164  1.00 66.80           N  
ATOM   4085  H   GLN A 249      -5.028  -6.985 -14.773  1.00 66.80           H  
ATOM   4086  CA  GLN A 249      -7.117  -6.663 -15.134  1.00 66.80           C  
ATOM   4087  HA  GLN A 249      -7.946  -7.366 -15.052  1.00 66.80           H  
ATOM   4088  C   GLN A 249      -7.272  -5.908 -16.453  1.00 66.80           C  
ATOM   4089  CB  GLN A 249      -7.179  -5.718 -13.926  1.00 66.80           C  
ATOM   4090  HB2 GLN A 249      -8.106  -5.147 -13.981  1.00 66.80           H  
ATOM   4091  HB3 GLN A 249      -6.341  -5.021 -13.957  1.00 66.80           H  
ATOM   4092  O   GLN A 249      -6.367  -5.166 -16.850  1.00 66.80           O  
ATOM   4093  CG  GLN A 249      -7.154  -6.496 -12.604  1.00 66.80           C  
ATOM   4094  HG2 GLN A 249      -7.904  -7.286 -12.643  1.00 66.80           H  
ATOM   4095  HG3 GLN A 249      -6.175  -6.955 -12.465  1.00 66.80           H  
ATOM   4096  CD  GLN A 249      -7.430  -5.601 -11.404  1.00 66.80           C  
ATOM   4097  NE2 GLN A 249      -8.344  -5.978 -10.538  1.00 66.80           N  
ATOM   4098 HE21 GLN A 249      -8.563  -5.304  -9.818  1.00 66.80           H  
ATOM   4099 HE22 GLN A 249      -8.932  -6.773 -10.746  1.00 66.80           H  
ATOM   4100  OE1 GLN A 249      -6.829  -4.559 -11.206  1.00 66.80           O  
ATOM   4101  N   SER A 250      -8.413  -6.075 -17.122  1.00 59.69           N  
ATOM   4102  H   SER A 250      -9.105  -6.732 -16.791  1.00 59.69           H  
ATOM   4103  CA  SER A 250      -8.766  -5.197 -18.235  1.00 59.69           C  
ATOM   4104  HA  SER A 250      -7.984  -5.272 -18.991  1.00 59.69           H  
ATOM   4105  C   SER A 250      -8.837  -3.746 -17.746  1.00 59.69           C  
ATOM   4106  CB  SER A 250     -10.086  -5.628 -18.888  1.00 59.69           C  
ATOM   4107  HB2 SER A 250     -10.060  -6.697 -19.102  1.00 59.69           H  
ATOM   4108  HB3 SER A 250     -10.216  -5.093 -19.829  1.00 59.69           H  
ATOM   4109  O   SER A 250      -9.039  -3.471 -16.559  1.00 59.69           O  
ATOM   4110  OG  SER A 250     -11.170  -5.331 -18.031  1.00 59.69           O  
ATOM   4111  HG  SER A 250     -11.439  -6.171 -17.653  1.00 59.69           H  
ATOM   4112  N   VAL A 251      -8.723  -2.790 -18.670  1.00 52.92           N  
ATOM   4113  H   VAL A 251      -8.563  -3.070 -19.627  1.00 52.92           H  
ATOM   4114  CA  VAL A 251      -8.896  -1.356 -18.361  1.00 52.92           C  
ATOM   4115  HA  VAL A 251      -8.152  -1.069 -17.618  1.00 52.92           H  
ATOM   4116  C   VAL A 251     -10.277  -1.081 -17.741  1.00 52.92           C  
ATOM   4117  CB  VAL A 251      -8.685  -0.505 -19.632  1.00 52.92           C  
ATOM   4118  HB  VAL A 251      -9.453  -0.758 -20.362  1.00 52.92           H  
ATOM   4119  O   VAL A 251     -10.437  -0.125 -16.988  1.00 52.92           O  
ATOM   4120  CG1 VAL A 251      -8.757   1.003 -19.355  1.00 52.92           C  
ATOM   4121 HG11 VAL A 251      -8.528   1.562 -20.262  1.00 52.92           H  
ATOM   4122 HG12 VAL A 251      -9.764   1.279 -19.041  1.00 52.92           H  
ATOM   4123 HG13 VAL A 251      -8.052   1.274 -18.569  1.00 52.92           H  
ATOM   4124  CG2 VAL A 251      -7.310  -0.778 -20.264  1.00 52.92           C  
ATOM   4125 HG21 VAL A 251      -7.170  -0.140 -21.136  1.00 52.92           H  
ATOM   4126 HG22 VAL A 251      -6.520  -0.582 -19.539  1.00 52.92           H  
ATOM   4127 HG23 VAL A 251      -7.242  -1.814 -20.598  1.00 52.92           H  
ATOM   4128  N   THR A 252     -11.259  -1.945 -18.016  1.00 63.00           N  
ATOM   4129  H   THR A 252     -11.034  -2.751 -18.582  1.00 63.00           H  
ATOM   4130  CA  THR A 252     -12.628  -1.852 -17.490  1.00 63.00           C  
ATOM   4131  HA  THR A 252     -12.887  -0.798 -17.391  1.00 63.00           H  
ATOM   4132  C   THR A 252     -12.803  -2.465 -16.095  1.00 63.00           C  
ATOM   4133  CB  THR A 252     -13.640  -2.475 -18.465  1.00 63.00           C  
ATOM   4134  HB  THR A 252     -14.641  -2.219 -18.116  1.00 63.00           H  
ATOM   4135  O   THR A 252     -13.862  -2.311 -15.495  1.00 63.00           O  
ATOM   4136  CG2 THR A 252     -13.495  -1.948 -19.894  1.00 63.00           C  
ATOM   4137 HG21 THR A 252     -14.318  -2.332 -20.497  1.00 63.00           H  
ATOM   4138 HG22 THR A 252     -13.538  -0.859 -19.892  1.00 63.00           H  
ATOM   4139 HG23 THR A 252     -12.556  -2.279 -20.337  1.00 63.00           H  
ATOM   4140  OG1 THR A 252     -13.544  -3.881 -18.494  1.00 63.00           O  
ATOM   4141  HG1 THR A 252     -12.670  -4.178 -18.761  1.00 63.00           H  
ATOM   4142  N   GLY A 253     -11.791  -3.155 -15.557  1.00 54.82           N  
ATOM   4143  H   GLY A 253     -10.929  -3.235 -16.078  1.00 54.82           H  
ATOM   4144  CA  GLY A 253     -11.875  -3.862 -14.274  1.00 54.82           C  
ATOM   4145  HA2 GLY A 253     -10.863  -4.069 -13.924  1.00 54.82           H  
ATOM   4146  HA3 GLY A 253     -12.370  -3.221 -13.544  1.00 54.82           H  
ATOM   4147  C   GLY A 253     -12.636  -5.193 -14.325  1.00 54.82           C  
ATOM   4148  O   GLY A 253     -12.700  -5.886 -13.310  1.00 54.82           O  
ATOM   4149  N   LEU A 254     -13.174  -5.579 -15.485  1.00 51.20           N  
ATOM   4150  H   LEU A 254     -13.104  -4.956 -16.278  1.00 51.20           H  
ATOM   4151  CA  LEU A 254     -13.755  -6.899 -15.714  1.00 51.20           C  
ATOM   4152  HA  LEU A 254     -14.274  -7.216 -14.809  1.00 51.20           H  
ATOM   4153  C   LEU A 254     -12.636  -7.918 -15.978  1.00 51.20           C  
ATOM   4154  CB  LEU A 254     -14.781  -6.821 -16.862  1.00 51.20           C  
ATOM   4155  HB2 LEU A 254     -14.271  -6.460 -17.755  1.00 51.20           H  
ATOM   4156  HB3 LEU A 254     -15.147  -7.824 -17.079  1.00 51.20           H  
ATOM   4157  O   LEU A 254     -11.679  -7.617 -16.697  1.00 51.20           O  
ATOM   4158  CG  LEU A 254     -15.986  -5.902 -16.564  1.00 51.20           C  
ATOM   4159  HG  LEU A 254     -15.634  -4.919 -16.254  1.00 51.20           H  
ATOM   4160  CD1 LEU A 254     -16.837  -5.717 -17.819  1.00 51.20           C  
ATOM   4161 HD11 LEU A 254     -17.216  -6.679 -18.161  1.00 51.20           H  
ATOM   4162 HD12 LEU A 254     -17.672  -5.049 -17.608  1.00 51.20           H  
ATOM   4163 HD13 LEU A 254     -16.226  -5.275 -18.606  1.00 51.20           H  
ATOM   4164  CD2 LEU A 254     -16.883  -6.474 -15.461  1.00 51.20           C  
ATOM   4165 HD21 LEU A 254     -17.221  -7.474 -15.735  1.00 51.20           H  
ATOM   4166 HD22 LEU A 254     -17.752  -5.829 -15.327  1.00 51.20           H  
ATOM   4167 HD23 LEU A 254     -16.340  -6.514 -14.517  1.00 51.20           H  
ATOM   4168  N   TYR A 255     -12.746  -9.099 -15.365  1.00 47.28           N  
ATOM   4169  H   TYR A 255     -13.579  -9.272 -14.821  1.00 47.28           H  
ATOM   4170  CA  TYR A 255     -11.919 -10.261 -15.697  1.00 47.28           C  
ATOM   4171  HA  TYR A 255     -10.864 -10.020 -15.566  1.00 47.28           H  
ATOM   4172  C   TYR A 255     -12.169 -10.598 -17.172  1.00 47.28           C  
ATOM   4173  CB  TYR A 255     -12.292 -11.454 -14.784  1.00 47.28           C  
ATOM   4174  HB2 TYR A 255     -12.540 -12.314 -15.406  1.00 47.28           H  
ATOM   4175  HB3 TYR A 255     -13.196 -11.225 -14.221  1.00 47.28           H  
ATOM   4176  O   TYR A 255     -13.291 -10.945 -17.532  1.00 47.28           O  
ATOM   4177  CG  TYR A 255     -11.213 -11.898 -13.812  1.00 47.28           C  
ATOM   4178  CD1 TYR A 255     -10.329 -12.930 -14.182  1.00 47.28           C  
ATOM   4179  HD1 TYR A 255     -10.398 -13.375 -15.164  1.00 47.28           H  
ATOM   4180  CD2 TYR A 255     -11.116 -11.319 -12.530  1.00 47.28           C  
ATOM   4181  HD2 TYR A 255     -11.805 -10.536 -12.248  1.00 47.28           H  
ATOM   4182  CE1 TYR A 255      -9.352 -13.383 -13.277  1.00 47.28           C  
ATOM   4183  HE1 TYR A 255      -8.674 -14.175 -13.560  1.00 47.28           H  
ATOM   4184  CE2 TYR A 255     -10.141 -11.777 -11.616  1.00 47.28           C  
ATOM   4185  HE2 TYR A 255     -10.074 -11.342 -10.630  1.00 47.28           H  
ATOM   4186  OH  TYR A 255      -8.304 -13.273 -11.138  1.00 47.28           O  
ATOM   4187  HH  TYR A 255      -8.381 -12.958 -10.235  1.00 47.28           H  
ATOM   4188  CZ  TYR A 255      -9.256 -12.813 -11.993  1.00 47.28           C  
ATOM   4189  N   GLU A 256     -11.153 -10.467 -18.019  1.00 41.96           N  
ATOM   4190  H   GLU A 256     -10.247 -10.182 -17.675  1.00 41.96           H  
ATOM   4191  CA  GLU A 256     -11.181 -11.105 -19.333  1.00 41.96           C  
ATOM   4192  HA  GLU A 256     -12.202 -11.157 -19.711  1.00 41.96           H  
ATOM   4193  C   GLU A 256     -10.693 -12.540 -19.119  1.00 41.96           C  
ATOM   4194  CB  GLU A 256     -10.354 -10.308 -20.359  1.00 41.96           C  
ATOM   4195  HB2 GLU A 256     -10.183 -10.936 -21.234  1.00 41.96           H  
ATOM   4196  HB3 GLU A 256      -9.391 -10.040 -19.924  1.00 41.96           H  
ATOM   4197  O   GLU A 256      -9.562 -12.754 -18.677  1.00 41.96           O  
ATOM   4198  CG  GLU A 256     -11.102  -9.035 -20.803  1.00 41.96           C  
ATOM   4199  HG2 GLU A 256     -11.346  -8.449 -19.917  1.00 41.96           H  
ATOM   4200  HG3 GLU A 256     -12.042  -9.330 -21.269  1.00 41.96           H  
ATOM   4201  CD  GLU A 256     -10.319  -8.144 -21.786  1.00 41.96           C  
ATOM   4202  OE1 GLU A 256     -10.700  -6.953 -21.903  1.00 41.96           O  
ATOM   4203  OE2 GLU A 256      -9.310  -8.600 -22.368  1.00 41.96           O  
ATOM   4204  N   THR A 257     -11.597 -13.501 -19.312  1.00 42.32           N  
ATOM   4205  H   THR A 257     -12.513 -13.237 -19.644  1.00 42.32           H  
ATOM   4206  CA  THR A 257     -11.276 -14.931 -19.425  1.00 42.32           C  
ATOM   4207  HA  THR A 257     -10.465 -15.192 -18.744  1.00 42.32           H  
ATOM   4208  C   THR A 257     -10.790 -15.256 -20.822  1.00 42.32           C  
ATOM   4209  CB  THR A 257     -12.487 -15.816 -19.141  1.00 42.32           C  
ATOM   4210  HB  THR A 257     -12.228 -16.850 -19.366  1.00 42.32           H  
ATOM   4211  O   THR A 257     -11.452 -14.762 -21.765  1.00 42.32           O  
ATOM   4212  CG2 THR A 257     -12.944 -15.730 -17.685  1.00 42.32           C  
ATOM   4213 HG21 THR A 257     -12.079 -15.790 -17.024  1.00 42.32           H  
ATOM   4214 HG22 THR A 257     -13.463 -14.786 -17.516  1.00 42.32           H  
ATOM   4215 HG23 THR A 257     -13.618 -16.559 -17.473  1.00 42.32           H  
ATOM   4216  OG1 THR A 257     -13.533 -15.395 -19.985  1.00 42.32           O  
ATOM   4217  HG1 THR A 257     -13.084 -15.188 -20.807  1.00 42.32           H  
ATOM   4218  OXT THR A 257      -9.841 -16.059 -20.904  1.00 42.32           O  
TER    4219      THR A 257                                                       
END   
