# Supplementary material for: Computational design of novel Cas9 PAM-interacting domains using evolution-based modelling and structural quality assessment
Source: PLoS Comput Biol. 2023 Nov 17;19(11):e1011621. doi: 10.1371/journal.pcbi.1011621 (PMC10729993; doi:10.1371/journal.pcbi.1011621)
Supplement: S1 File — This file contains the experimentally tested sequences in a zip format. It includes Fasta files, AlphaFold Prediction with PDB file, pLDDT, and more. (ZIP) [file pcbi.1011621.s001.zip › pdb/dgfx_61_relaxed_rank_1_model_3.pdb]

ATOM      1  N   THR A   1      -4.591  -0.199 -24.280  1.00 43.31           N  
ATOM      2  H   THR A   1      -4.248  -0.623 -23.430  1.00 43.31           H  
ATOM      3  H2  THR A   1      -5.231   0.547 -24.048  1.00 43.31           H  
ATOM      4  H3  THR A   1      -5.101  -0.874 -24.833  1.00 43.31           H  
ATOM      5  CA  THR A   1      -3.494   0.392 -25.075  1.00 43.31           C  
ATOM      6  HA  THR A   1      -2.811  -0.380 -25.430  1.00 43.31           H  
ATOM      7  C   THR A   1      -2.719   1.349 -24.182  1.00 43.31           C  
ATOM      8  CB  THR A   1      -4.084   1.124 -26.288  1.00 43.31           C  
ATOM      9  HB  THR A   1      -3.365   1.837 -26.692  1.00 43.31           H  
ATOM     10  O   THR A   1      -3.163   2.460 -23.951  1.00 43.31           O  
ATOM     11  CG2 THR A   1      -4.500   0.132 -27.373  1.00 43.31           C  
ATOM     12 HG21 THR A   1      -3.635  -0.443 -27.703  1.00 43.31           H  
ATOM     13 HG22 THR A   1      -5.275  -0.545 -27.015  1.00 43.31           H  
ATOM     14 HG23 THR A   1      -4.890   0.682 -28.230  1.00 43.31           H  
ATOM     15  OG1 THR A   1      -5.263   1.774 -25.886  1.00 43.31           O  
ATOM     16  HG1 THR A   1      -5.411   2.523 -26.468  1.00 43.31           H  
ATOM     17  N   GLY A   2      -1.629   0.894 -23.557  1.00 59.73           N  
ATOM     18  H   GLY A   2      -1.235   0.001 -23.815  1.00 59.73           H  
ATOM     19  CA  GLY A   2      -0.759   1.763 -22.748  1.00 59.73           C  
ATOM     20  HA2 GLY A   2      -1.309   2.626 -22.373  1.00 59.73           H  
ATOM     21  HA3 GLY A   2      -0.370   1.210 -21.893  1.00 59.73           H  
ATOM     22  C   GLY A   2       0.423   2.242 -23.586  1.00 59.73           C  
ATOM     23  O   GLY A   2       0.940   1.458 -24.380  1.00 59.73           O  
ATOM     24  N   GLY A   3       0.838   3.502 -23.436  1.00 76.73           N  
ATOM     25  H   GLY A   3       0.349   4.119 -22.804  1.00 76.73           H  
ATOM     26  CA  GLY A   3       2.025   4.025 -24.119  1.00 76.73           C  
ATOM     27  HA2 GLY A   3       1.859   3.991 -25.196  1.00 76.73           H  
ATOM     28  HA3 GLY A   3       2.189   5.063 -23.832  1.00 76.73           H  
ATOM     29  C   GLY A   3       3.284   3.219 -23.776  1.00 76.73           C  
ATOM     30  O   GLY A   3       3.433   2.735 -22.652  1.00 76.73           O  
ATOM     31  N   PHE A   4       4.201   3.074 -24.737  1.00 82.95           N  
ATOM     32  H   PHE A   4       4.004   3.462 -25.649  1.00 82.95           H  
ATOM     33  CA  PHE A   4       5.462   2.331 -24.566  1.00 82.95           C  
ATOM     34  HA  PHE A   4       5.234   1.315 -24.244  1.00 82.95           H  
ATOM     35  C   PHE A   4       6.394   2.944 -23.511  1.00 82.95           C  
ATOM     36  CB  PHE A   4       6.196   2.273 -25.913  1.00 82.95           C  
ATOM     37  HB2 PHE A   4       6.366   3.287 -26.273  1.00 82.95           H  
ATOM     38  HB3 PHE A   4       7.175   1.820 -25.758  1.00 82.95           H  
ATOM     39  O   PHE A   4       7.233   2.248 -22.939  1.00 82.95           O  
ATOM     40  CG  PHE A   4       5.474   1.472 -26.975  1.00 82.95           C  
ATOM     41  CD1 PHE A   4       5.512   0.067 -26.931  1.00 82.95           C  
ATOM     42  HD1 PHE A   4       6.077  -0.431 -26.157  1.00 82.95           H  
ATOM     43  CD2 PHE A   4       4.774   2.120 -28.010  1.00 82.95           C  
ATOM     44  HD2 PHE A   4       4.756   3.199 -28.065  1.00 82.95           H  
ATOM     45  CE1 PHE A   4       4.838  -0.690 -27.906  1.00 82.95           C  
ATOM     46  HE1 PHE A   4       4.880  -1.769 -27.885  1.00 82.95           H  
ATOM     47  CE2 PHE A   4       4.102   1.363 -28.987  1.00 82.95           C  
ATOM     48  HE2 PHE A   4       3.570   1.861 -29.784  1.00 82.95           H  
ATOM     49  CZ  PHE A   4       4.129  -0.041 -28.932  1.00 82.95           C  
ATOM     50  HZ  PHE A   4       3.620  -0.620 -29.688  1.00 82.95           H  
ATOM     51  N   SER A   5       6.231   4.236 -23.242  1.00 83.82           N  
ATOM     52  H   SER A   5       5.519   4.743 -23.749  1.00 83.82           H  
ATOM     53  CA  SER A   5       6.983   5.019 -22.269  1.00 83.82           C  
ATOM     54  HA  SER A   5       7.389   4.362 -21.500  1.00 83.82           H  
ATOM     55  C   SER A   5       6.069   6.023 -21.581  1.00 83.82           C  
ATOM     56  CB  SER A   5       8.143   5.740 -22.968  1.00 83.82           C  
ATOM     57  HB2 SER A   5       8.676   6.370 -22.256  1.00 83.82           H  
ATOM     58  HB3 SER A   5       8.834   4.988 -23.349  1.00 83.82           H  
ATOM     59  O   SER A   5       4.997   6.353 -22.092  1.00 83.82           O  
ATOM     60  OG  SER A   5       7.692   6.525 -24.056  1.00 83.82           O  
ATOM     61  HG  SER A   5       7.309   7.343 -23.731  1.00 83.82           H  
ATOM     62  N   LYS A   6       6.511   6.556 -20.441  1.00 81.71           N  
ATOM     63  H   LYS A   6       7.401   6.243 -20.081  1.00 81.71           H  
ATOM     64  CA  LYS A   6       5.877   7.738 -19.855  1.00 81.71           C  
ATOM     65  HA  LYS A   6       4.816   7.536 -19.713  1.00 81.71           H  
ATOM     66  C   LYS A   6       6.014   8.913 -20.820  1.00 81.71           C  
ATOM     67  CB  LYS A   6       6.513   8.086 -18.510  1.00 81.71           C  
ATOM     68  HB2 LYS A   6       7.574   8.281 -18.660  1.00 81.71           H  
ATOM     69  HB3 LYS A   6       6.047   8.999 -18.139  1.00 81.71           H  
ATOM     70  O   LYS A   6       7.109   9.189 -21.304  1.00 81.71           O  
ATOM     71  CG  LYS A   6       6.343   6.977 -17.465  1.00 81.71           C  
ATOM     72  HG2 LYS A   6       5.292   6.707 -17.360  1.00 81.71           H  
ATOM     73  HG3 LYS A   6       6.919   6.102 -17.765  1.00 81.71           H  
ATOM     74  CD  LYS A   6       6.875   7.518 -16.142  1.00 81.71           C  
ATOM     75  HD2 LYS A   6       7.822   8.018 -16.347  1.00 81.71           H  
ATOM     76  HD3 LYS A   6       6.183   8.258 -15.739  1.00 81.71           H  
ATOM     77  CE  LYS A   6       7.116   6.414 -15.120  1.00 81.71           C  
ATOM     78  HE2 LYS A   6       6.174   6.119 -14.658  1.00 81.71           H  
ATOM     79  HE3 LYS A   6       7.541   5.557 -15.643  1.00 81.71           H  
ATOM     80  NZ  LYS A   6       8.094   6.909 -14.126  1.00 81.71           N  
ATOM     81  HZ1 LYS A   6       8.910   7.230 -14.628  1.00 81.71           H  
ATOM     82  HZ2 LYS A   6       8.384   6.180 -13.490  1.00 81.71           H  
ATOM     83  HZ3 LYS A   6       7.738   7.713 -13.629  1.00 81.71           H  
ATOM     84  N   GLU A   7       4.914   9.608 -21.081  1.00 81.33           N  
ATOM     85  H   GLU A   7       4.033   9.280 -20.712  1.00 81.33           H  
ATOM     86  CA  GLU A   7       4.859  10.661 -22.106  1.00 81.33           C  
ATOM     87  HA  GLU A   7       5.358  10.301 -23.006  1.00 81.33           H  
ATOM     88  C   GLU A   7       5.584  11.953 -21.705  1.00 81.33           C  
ATOM     89  CB  GLU A   7       3.400  10.951 -22.471  1.00 81.33           C  
ATOM     90  HB2 GLU A   7       2.859  11.257 -21.575  1.00 81.33           H  
ATOM     91  HB3 GLU A   7       3.379  11.767 -23.193  1.00 81.33           H  
ATOM     92  O   GLU A   7       5.815  12.818 -22.548  1.00 81.33           O  
ATOM     93  CG  GLU A   7       2.721   9.724 -23.098  1.00 81.33           C  
ATOM     94  HG2 GLU A   7       3.344   9.366 -23.918  1.00 81.33           H  
ATOM     95  HG3 GLU A   7       2.655   8.932 -22.353  1.00 81.33           H  
ATOM     96  CD  GLU A   7       1.314  10.025 -23.630  1.00 81.33           C  
ATOM     97  OE1 GLU A   7       0.806   9.160 -24.378  1.00 81.33           O  
ATOM     98  OE2 GLU A   7       0.761  11.087 -23.270  1.00 81.33           O  
ATOM     99  N   SER A   8       5.994  12.082 -20.440  1.00 84.62           N  
ATOM    100  H   SER A   8       5.771  11.349 -19.782  1.00 84.62           H  
ATOM    101  CA  SER A   8       6.814  13.199 -19.975  1.00 84.62           C  
ATOM    102  HA  SER A   8       6.263  14.123 -20.149  1.00 84.62           H  
ATOM    103  C   SER A   8       8.132  13.261 -20.752  1.00 84.62           C  
ATOM    104  CB  SER A   8       7.092  13.081 -18.475  1.00 84.62           C  
ATOM    105  HB2 SER A   8       7.703  12.199 -18.286  1.00 84.62           H  
ATOM    106  HB3 SER A   8       7.635  13.963 -18.135  1.00 84.62           H  
ATOM    107  O   SER A   8       8.972  12.360 -20.663  1.00 84.62           O  
ATOM    108  OG  SER A   8       5.877  12.963 -17.754  1.00 84.62           O  
ATOM    109  HG  SER A   8       5.332  13.734 -17.932  1.00 84.62           H  
ATOM    110  N   ILE A   9       8.310  14.347 -21.505  1.00 84.02           N  
ATOM    111  H   ILE A   9       7.553  15.013 -21.567  1.00 84.02           H  
ATOM    112  CA  ILE A   9       9.541  14.635 -22.240  1.00 84.02           C  
ATOM    113  HA  ILE A   9       9.982  13.694 -22.567  1.00 84.02           H  
ATOM    114  C   ILE A   9      10.511  15.317 -21.283  1.00 84.02           C  
ATOM    115  CB  ILE A   9       9.271  15.493 -23.496  1.00 84.02           C  
ATOM    116  HB  ILE A   9       8.808  16.429 -23.185  1.00 84.02           H  
ATOM    117  O   ILE A   9      10.232  16.398 -20.765  1.00 84.02           O  
ATOM    118  CG1 ILE A   9       8.308  14.759 -24.458  1.00 84.02           C  
ATOM    119 HG12 ILE A   9       7.428  14.423 -23.910  1.00 84.02           H  
ATOM    120 HG13 ILE A   9       8.801  13.878 -24.868  1.00 84.02           H  
ATOM    121  CG2 ILE A   9      10.603  15.814 -24.209  1.00 84.02           C  
ATOM    122 HG21 ILE A   9      10.429  16.417 -25.100  1.00 84.02           H  
ATOM    123 HG22 ILE A   9      11.252  16.394 -23.553  1.00 84.02           H  
ATOM    124 HG23 ILE A   9      11.116  14.891 -24.477  1.00 84.02           H  
ATOM    125  CD1 ILE A   9       7.794  15.632 -25.609  1.00 84.02           C  
ATOM    126 HD11 ILE A   9       8.611  15.923 -26.269  1.00 84.02           H  
ATOM    127 HD12 ILE A   9       7.063  15.067 -26.187  1.00 84.02           H  
ATOM    128 HD13 ILE A   9       7.313  16.525 -25.210  1.00 84.02           H  
ATOM    129  N   LEU A  10      11.662  14.690 -21.077  1.00 87.65           N  
ATOM    130  H   LEU A  10      11.833  13.821 -21.564  1.00 87.65           H  
ATOM    131  CA  LEU A  10      12.755  15.268 -20.316  1.00 87.65           C  
ATOM    132  HA  LEU A  10      12.342  16.021 -19.645  1.00 87.65           H  
ATOM    133  C   LEU A  10      13.740  15.977 -21.253  1.00 87.65           C  
ATOM    134  CB  LEU A  10      13.425  14.184 -19.464  1.00 87.65           C  
ATOM    135  HB2 LEU A  10      13.767  13.398 -20.137  1.00 87.65           H  
ATOM    136  HB3 LEU A  10      14.299  14.611 -18.974  1.00 87.65           H  
ATOM    137  O   LEU A  10      13.939  15.540 -22.394  1.00 87.65           O  
ATOM    138  CG  LEU A  10      12.513  13.552 -18.396  1.00 87.65           C  
ATOM    139  HG  LEU A  10      11.723  12.982 -18.885  1.00 87.65           H  
ATOM    140  CD1 LEU A  10      13.347  12.602 -17.538  1.00 87.65           C  
ATOM    141 HD11 LEU A  10      12.712  12.128 -16.789  1.00 87.65           H  
ATOM    142 HD12 LEU A  10      13.781  11.819 -18.159  1.00 87.65           H  
ATOM    143 HD13 LEU A  10      14.144  13.147 -17.031  1.00 87.65           H  
ATOM    144  CD2 LEU A  10      11.875  14.582 -17.460  1.00 87.65           C  
ATOM    145 HD21 LEU A  10      11.338  14.067 -16.663  1.00 87.65           H  
ATOM    146 HD22 LEU A  10      12.642  15.221 -17.022  1.00 87.65           H  
ATOM    147 HD23 LEU A  10      11.154  15.189 -18.007  1.00 87.65           H  
ATOM    148  N   PRO A  11      14.360  17.078 -20.791  1.00 88.40           N  
ATOM    149  CA  PRO A  11      15.330  17.817 -21.584  1.00 88.40           C  
ATOM    150  HA  PRO A  11      14.871  18.134 -22.520  1.00 88.40           H  
ATOM    151  C   PRO A  11      16.560  16.962 -21.906  1.00 88.40           C  
ATOM    152  CB  PRO A  11      15.681  19.053 -20.748  1.00 88.40           C  
ATOM    153  HB2 PRO A  11      14.982  19.857 -20.978  1.00 88.40           H  
ATOM    154  HB3 PRO A  11      16.707  19.386 -20.905  1.00 88.40           H  
ATOM    155  O   PRO A  11      16.844  15.954 -21.256  1.00 88.40           O  
ATOM    156  CG  PRO A  11      15.456  18.582 -19.312  1.00 88.40           C  
ATOM    157  HG2 PRO A  11      15.246  19.412 -18.639  1.00 88.40           H  
ATOM    158  HG3 PRO A  11      16.324  18.017 -18.970  1.00 88.40           H  
ATOM    159  CD  PRO A  11      14.258  17.647 -19.452  1.00 88.40           C  
ATOM    160  HD2 PRO A  11      14.297  16.881 -18.677  1.00 88.40           H  
ATOM    161  HD3 PRO A  11      13.333  18.218 -19.371  1.00 88.40           H  
ATOM    162  N   LYS A  12      17.313  17.394 -22.921  1.00 88.13           N  
ATOM    163  H   LYS A  12      17.022  18.234 -23.400  1.00 88.13           H  
ATOM    164  CA  LYS A  12      18.583  16.771 -23.304  1.00 88.13           C  
ATOM    165  HA  LYS A  12      18.383  15.739 -23.592  1.00 88.13           H  
ATOM    166  C   LYS A  12      19.552  16.716 -22.118  1.00 88.13           C  
ATOM    167  CB  LYS A  12      19.179  17.500 -24.518  1.00 88.13           C  
ATOM    168  HB2 LYS A  12      19.983  16.885 -24.921  1.00 88.13           H  
ATOM    169  HB3 LYS A  12      18.415  17.592 -25.290  1.00 88.13           H  
ATOM    170  O   LYS A  12      19.640  17.659 -21.333  1.00 88.13           O  
ATOM    171  CG  LYS A  12      19.737  18.896 -24.194  1.00 88.13           C  
ATOM    172  HG2 LYS A  12      18.948  19.516 -23.769  1.00 88.13           H  
ATOM    173  HG3 LYS A  12      20.549  18.807 -23.471  1.00 88.13           H  
ATOM    174  CD  LYS A  12      20.295  19.576 -25.445  1.00 88.13           C  
ATOM    175  HD2 LYS A  12      19.493  19.703 -26.172  1.00 88.13           H  
ATOM    176  HD3 LYS A  12      21.076  18.950 -25.876  1.00 88.13           H  
ATOM    177  CE  LYS A  12      20.870  20.944 -25.061  1.00 88.13           C  
ATOM    178  HE2 LYS A  12      21.643  20.795 -24.308  1.00 88.13           H  
ATOM    179  HE3 LYS A  12      20.077  21.540 -24.608  1.00 88.13           H  
ATOM    180  NZ  LYS A  12      21.430  21.648 -26.240  1.00 88.13           N  
ATOM    181  HZ1 LYS A  12      22.180  21.106 -26.646  1.00 88.13           H  
ATOM    182  HZ2 LYS A  12      20.717  21.782 -26.942  1.00 88.13           H  
ATOM    183  HZ3 LYS A  12      21.795  22.551 -25.973  1.00 88.13           H  
ATOM    184  N   GLY A  13      20.314  15.636 -22.023  1.00 81.72           N  
ATOM    185  H   GLY A  13      20.187  14.884 -22.687  1.00 81.72           H  
ATOM    186  CA  GLY A  13      21.338  15.472 -20.999  1.00 81.72           C  
ATOM    187  HA2 GLY A  13      22.028  16.315 -21.041  1.00 81.72           H  
ATOM    188  HA3 GLY A  13      20.870  15.457 -20.015  1.00 81.72           H  
ATOM    189  C   GLY A  13      22.124  14.185 -21.192  1.00 81.72           C  
ATOM    190  O   GLY A  13      21.752  13.337 -21.998  1.00 81.72           O  
ATOM    191  N   ASN A  14      23.191  14.011 -20.414  1.00 79.76           N  
ATOM    192  H   ASN A  14      23.445  14.754 -19.779  1.00 79.76           H  
ATOM    193  CA  ASN A  14      24.068  12.833 -20.476  1.00 79.76           C  
ATOM    194  HA  ASN A  14      24.220  12.584 -21.526  1.00 79.76           H  
ATOM    195  C   ASN A  14      23.446  11.568 -19.847  1.00 79.76           C  
ATOM    196  CB  ASN A  14      25.439  13.199 -19.871  1.00 79.76           C  
ATOM    197  HB2 ASN A  14      25.303  13.624 -18.877  1.00 79.76           H  
ATOM    198  HB3 ASN A  14      26.045  12.299 -19.769  1.00 79.76           H  
ATOM    199  O   ASN A  14      24.163  10.696 -19.370  1.00 79.76           O  
ATOM    200  CG  ASN A  14      26.237  14.156 -20.735  1.00 79.76           C  
ATOM    201  ND2 ASN A  14      27.240  14.792 -20.179  1.00 79.76           N  
ATOM    202 HD21 ASN A  14      27.772  15.402 -20.783  1.00 79.76           H  
ATOM    203 HD22 ASN A  14      27.496  14.625 -19.216  1.00 79.76           H  
ATOM    204  OD1 ASN A  14      25.983  14.339 -21.912  1.00 79.76           O  
ATOM    205  N   SER A  15      22.116  11.469 -19.816  1.00 79.52           N  
ATOM    206  H   SER A  15      21.590  12.124 -20.377  1.00 79.52           H  
ATOM    207  CA  SER A  15      21.410  10.307 -19.286  1.00 79.52           C  
ATOM    208  HA  SER A  15      21.999   9.854 -18.488  1.00 79.52           H  
ATOM    209  C   SER A  15      21.203   9.277 -20.389  1.00 79.52           C  
ATOM    210  CB  SER A  15      20.068  10.731 -18.690  1.00 79.52           C  
ATOM    211  HB2 SER A  15      20.238  11.444 -17.883  1.00 79.52           H  
ATOM    212  HB3 SER A  15      19.468  11.212 -19.463  1.00 79.52           H  
ATOM    213  O   SER A  15      20.433   9.507 -21.319  1.00 79.52           O  
ATOM    214  OG  SER A  15      19.376   9.604 -18.183  1.00 79.52           O  
ATOM    215  HG  SER A  15      18.456   9.857 -18.077  1.00 79.52           H  
ATOM    216  N   ASP A  16      21.818   8.107 -20.237  1.00 76.60           N  
ATOM    217  H   ASP A  16      22.535   8.019 -19.531  1.00 76.60           H  
ATOM    218  CA  ASP A  16      21.571   6.949 -21.109  1.00 76.60           C  
ATOM    219  HA  ASP A  16      21.569   7.285 -22.146  1.00 76.60           H  
ATOM    220  C   ASP A  16      20.197   6.294 -20.850  1.00 76.60           C  
ATOM    221  CB  ASP A  16      22.713   5.932 -20.947  1.00 76.60           C  
ATOM    222  HB2 ASP A  16      22.728   5.584 -19.914  1.00 76.60           H  
ATOM    223  HB3 ASP A  16      22.516   5.073 -21.588  1.00 76.60           H  
ATOM    224  O   ASP A  16      19.844   5.309 -21.491  1.00 76.60           O  
ATOM    225  CG  ASP A  16      24.091   6.493 -21.320  1.00 76.60           C  
ATOM    226  OD1 ASP A  16      24.199   7.269 -22.301  1.00 76.60           O  
ATOM    227  OD2 ASP A  16      25.058   6.172 -20.602  1.00 76.60           O  
ATOM    228  N   LYS A  17      19.406   6.821 -19.901  1.00 79.97           N  
ATOM    229  H   LYS A  17      19.739   7.650 -19.429  1.00 79.97           H  
ATOM    230  CA  LYS A  17      18.075   6.293 -19.553  1.00 79.97           C  
ATOM    231  HA  LYS A  17      18.071   5.216 -19.723  1.00 79.97           H  
ATOM    232  C   LYS A  17      16.952   6.844 -20.430  1.00 79.97           C  
ATOM    233  CB  LYS A  17      17.753   6.561 -18.077  1.00 79.97           C  
ATOM    234  HB2 LYS A  17      17.688   7.636 -17.908  1.00 79.97           H  
ATOM    235  HB3 LYS A  17      16.774   6.133 -17.858  1.00 79.97           H  
ATOM    236  O   LYS A  17      15.862   6.281 -20.423  1.00 79.97           O  
ATOM    237  CG  LYS A  17      18.779   5.945 -17.117  1.00 79.97           C  
ATOM    238  HG2 LYS A  17      19.761   6.387 -17.290  1.00 79.97           H  
ATOM    239  HG3 LYS A  17      18.835   4.871 -17.293  1.00 79.97           H  
ATOM    240  CD  LYS A  17      18.364   6.206 -15.667  1.00 79.97           C  
ATOM    241  HD2 LYS A  17      18.322   7.282 -15.498  1.00 79.97           H  
ATOM    242  HD3 LYS A  17      17.376   5.778 -15.494  1.00 79.97           H  
ATOM    243  CE  LYS A  17      19.381   5.567 -14.720  1.00 79.97           C  
ATOM    244  HE2 LYS A  17      20.366   5.975 -14.946  1.00 79.97           H  
ATOM    245  HE3 LYS A  17      19.413   4.495 -14.919  1.00 79.97           H  
ATOM    246  NZ  LYS A  17      19.030   5.822 -13.303  1.00 79.97           N  
ATOM    247  HZ1 LYS A  17      19.009   6.816 -13.125  1.00 79.97           H  
ATOM    248  HZ2 LYS A  17      19.711   5.399 -12.689  1.00 79.97           H  
ATOM    249  HZ3 LYS A  17      18.118   5.440 -13.095  1.00 79.97           H  
ATOM    250  N   LEU A  18      17.197   7.952 -21.133  1.00 85.61           N  
ATOM    251  H   LEU A  18      18.148   8.290 -21.178  1.00 85.61           H  
ATOM    252  CA  LEU A  18      16.182   8.601 -21.955  1.00 85.61           C  
ATOM    253  HA  LEU A  18      15.262   8.683 -21.376  1.00 85.61           H  
ATOM    254  C   LEU A  18      15.866   7.762 -23.190  1.00 85.61           C  
ATOM    255  CB  LEU A  18      16.650  10.001 -22.376  1.00 85.61           C  
ATOM    256  HB2 LEU A  18      15.937  10.387 -23.105  1.00 85.61           H  
ATOM    257  HB3 LEU A  18      17.620   9.901 -22.862  1.00 85.61           H  
ATOM    258  O   LEU A  18      16.765   7.306 -23.893  1.00 85.61           O  
ATOM    259  CG  LEU A  18      16.776  11.031 -21.248  1.00 85.61           C  
ATOM    260  HG  LEU A  18      17.518  10.689 -20.527  1.00 85.61           H  
ATOM    261  CD1 LEU A  18      17.241  12.367 -21.834  1.00 85.61           C  
ATOM    262 HD11 LEU A  18      18.199  12.235 -22.337  1.00 85.61           H  
ATOM    263 HD12 LEU A  18      17.361  13.101 -21.037  1.00 85.61           H  
ATOM    264 HD13 LEU A  18      16.507  12.741 -22.547  1.00 85.61           H  
ATOM    265  CD2 LEU A  18      15.453  11.256 -20.521  1.00 85.61           C  
ATOM    266 HD21 LEU A  18      15.148  10.352 -19.994  1.00 85.61           H  
ATOM    267 HD22 LEU A  18      14.674  11.531 -21.232  1.00 85.61           H  
ATOM    268 HD23 LEU A  18      15.581  12.049 -19.785  1.00 85.61           H  
ATOM    269  N   ILE A  19      14.580   7.623 -23.496  1.00 86.67           N  
ATOM    270  H   ILE A  19      13.891   8.022 -22.874  1.00 86.67           H  
ATOM    271  CA  ILE A  19      14.135   6.912 -24.694  1.00 86.67           C  
ATOM    272  HA  ILE A  19      14.878   6.147 -24.923  1.00 86.67           H  
ATOM    273  C   ILE A  19      14.031   7.908 -25.857  1.00 86.67           C  
ATOM    274  CB  ILE A  19      12.820   6.161 -24.443  1.00 86.67           C  
ATOM    275  HB  ILE A  19      12.073   6.893 -24.135  1.00 86.67           H  
ATOM    276  O   ILE A  19      13.373   8.946 -25.710  1.00 86.67           O  
ATOM    277  CG1 ILE A  19      12.996   5.133 -23.309  1.00 86.67           C  
ATOM    278 HG12 ILE A  19      13.579   4.287 -23.672  1.00 86.67           H  
ATOM    279 HG13 ILE A  19      13.531   5.570 -22.466  1.00 86.67           H  
ATOM    280  CG2 ILE A  19      12.322   5.460 -25.723  1.00 86.67           C  
ATOM    281 HG21 ILE A  19      13.046   4.715 -26.054  1.00 86.67           H  
ATOM    282 HG22 ILE A  19      11.364   4.970 -25.552  1.00 86.67           H  
ATOM    283 HG23 ILE A  19      12.161   6.183 -26.522  1.00 86.67           H  
ATOM    284  CD1 ILE A  19      11.661   4.633 -22.767  1.00 86.67           C  
ATOM    285 HD11 ILE A  19      11.884   3.848 -22.045  1.00 86.67           H  
ATOM    286 HD12 ILE A  19      11.126   5.449 -22.281  1.00 86.67           H  
ATOM    287 HD13 ILE A  19      11.043   4.199 -23.554  1.00 86.67           H  
ATOM    288  N   PRO A  20      14.633   7.611 -27.024  1.00 87.42           N  
ATOM    289  CA  PRO A  20      14.478   8.410 -28.233  1.00 87.42           C  
ATOM    290  HA  PRO A  20      15.010   9.353 -28.111  1.00 87.42           H  
ATOM    291  C   PRO A  20      13.015   8.686 -28.575  1.00 87.42           C  
ATOM    292  CB  PRO A  20      15.143   7.593 -29.344  1.00 87.42           C  
ATOM    293  HB2 PRO A  20      14.428   6.893 -29.778  1.00 87.42           H  
ATOM    294  HB3 PRO A  20      15.558   8.225 -30.129  1.00 87.42           H  
ATOM    295  O   PRO A  20      12.189   7.779 -28.631  1.00 87.42           O  
ATOM    296  CG  PRO A  20      16.216   6.799 -28.609  1.00 87.42           C  
ATOM    297  HG2 PRO A  20      17.101   7.417 -28.460  1.00 87.42           H  
ATOM    298  HG3 PRO A  20      16.477   5.883 -29.138  1.00 87.42           H  
ATOM    299  CD  PRO A  20      15.551   6.505 -27.268  1.00 87.42           C  
ATOM    300  HD2 PRO A  20      14.991   5.573 -27.332  1.00 87.42           H  
ATOM    301  HD3 PRO A  20      16.313   6.438 -26.491  1.00 87.42           H  
ATOM    302  N   ARG A  21      12.701   9.949 -28.879  1.00 85.53           N  
ATOM    303  H   ARG A  21      13.416  10.652 -28.758  1.00 85.53           H  
ATOM    304  CA  ARG A  21      11.356  10.341 -29.339  1.00 85.53           C  
ATOM    305  HA  ARG A  21      10.615   9.893 -28.677  1.00 85.53           H  
ATOM    306  C   ARG A  21      11.035   9.821 -30.739  1.00 85.53           C  
ATOM    307  CB  ARG A  21      11.211  11.866 -29.306  1.00 85.53           C  
ATOM    308  HB2 ARG A  21      12.023  12.315 -29.878  1.00 85.53           H  
ATOM    309  HB3 ARG A  21      10.266  12.137 -29.777  1.00 85.53           H  
ATOM    310  O   ARG A  21       9.870   9.659 -31.085  1.00 85.53           O  
ATOM    311  CG  ARG A  21      11.223  12.412 -27.872  1.00 85.53           C  
ATOM    312  HG2 ARG A  21      10.348  12.052 -27.331  1.00 85.53           H  
ATOM    313  HG3 ARG A  21      12.117  12.057 -27.360  1.00 85.53           H  
ATOM    314  CD  ARG A  21      11.250  13.943 -27.858  1.00 85.53           C  
ATOM    315  HD2 ARG A  21      11.314  14.274 -26.822  1.00 85.53           H  
ATOM    316  HD3 ARG A  21      12.146  14.279 -28.379  1.00 85.53           H  
ATOM    317  NE  ARG A  21      10.043  14.521 -28.483  1.00 85.53           N  
ATOM    318  HE  ARG A  21       9.246  13.908 -28.570  1.00 85.53           H  
ATOM    319  NH1 ARG A  21      10.831  16.665 -28.705  1.00 85.53           N  
ATOM    320 HH11 ARG A  21      11.687  16.388 -28.246  1.00 85.53           H  
ATOM    321 HH12 ARG A  21      10.677  17.636 -28.935  1.00 85.53           H  
ATOM    322  NH2 ARG A  21       8.752  16.175 -29.366  1.00 85.53           N  
ATOM    323 HH21 ARG A  21       7.966  15.541 -29.399  1.00 85.53           H  
ATOM    324 HH22 ARG A  21       8.608  17.151 -29.581  1.00 85.53           H  
ATOM    325  CZ  ARG A  21       9.884  15.779 -28.851  1.00 85.53           C  
ATOM    326  N   LYS A  22      12.070   9.630 -31.557  1.00 82.87           N  
ATOM    327  H   LYS A  22      12.992   9.731 -31.158  1.00 82.87           H  
ATOM    328  CA  LYS A  22      12.003   9.132 -32.932  1.00 82.87           C  
ATOM    329  HA  LYS A  22      11.089   8.552 -33.064  1.00 82.87           H  
ATOM    330  C   LYS A  22      13.184   8.206 -33.179  1.00 82.87           C  
ATOM    331  CB  LYS A  22      12.026  10.294 -33.941  1.00 82.87           C  
ATOM    332  HB2 LYS A  22      12.919  10.898 -33.774  1.00 82.87           H  
ATOM    333  HB3 LYS A  22      12.086   9.877 -34.946  1.00 82.87           H  
ATOM    334  O   LYS A  22      14.246   8.381 -32.579  1.00 82.87           O  
ATOM    335  CG  LYS A  22      10.783  11.192 -33.857  1.00 82.87           C  
ATOM    336  HG2 LYS A  22       9.890  10.573 -33.949  1.00 82.87           H  
ATOM    337  HG3 LYS A  22      10.764  11.704 -32.895  1.00 82.87           H  
ATOM    338  CD  LYS A  22      10.785  12.240 -34.976  1.00 82.87           C  
ATOM    339  HD2 LYS A  22      10.832  11.731 -35.939  1.00 82.87           H  
ATOM    340  HD3 LYS A  22      11.662  12.879 -34.867  1.00 82.87           H  
ATOM    341  CE  LYS A  22       9.510  13.088 -34.903  1.00 82.87           C  
ATOM    342  HE2 LYS A  22       8.650  12.419 -34.925  1.00 82.87           H  
ATOM    343  HE3 LYS A  22       9.498  13.616 -33.950  1.00 82.87           H  
ATOM    344  NZ  LYS A  22       9.430  14.052 -36.030  1.00 82.87           N  
ATOM    345  HZ1 LYS A  22      10.221  14.681 -36.018  1.00 82.87           H  
ATOM    346  HZ2 LYS A  22       9.427  13.562 -36.912  1.00 82.87           H  
ATOM    347  HZ3 LYS A  22       8.581  14.597 -35.977  1.00 82.87           H  
ATOM    348  N   THR A  23      13.017   7.266 -34.101  1.00 80.48           N  
ATOM    349  H   THR A  23      12.108   7.115 -34.515  1.00 80.48           H  
ATOM    350  CA  THR A  23      14.122   6.449 -34.606  1.00 80.48           C  
ATOM    351  HA  THR A  23      14.486   5.824 -33.791  1.00 80.48           H  
ATOM    352  C   THR A  23      15.252   7.373 -35.076  1.00 80.48           C  
ATOM    353  CB  THR A  23      13.646   5.535 -35.748  1.00 80.48           C  
ATOM    354  HB  THR A  23      13.595   6.101 -36.679  1.00 80.48           H  
ATOM    355  O   THR A  23      14.994   8.362 -35.762  1.00 80.48           O  
ATOM    356  CG2 THR A  23      14.562   4.328 -35.927  1.00 80.48           C  
ATOM    357 HG21 THR A  23      14.258   3.760 -36.806  1.00 80.48           H  
ATOM    358 HG22 THR A  23      14.510   3.685 -35.048  1.00 80.48           H  
ATOM    359 HG23 THR A  23      15.593   4.653 -36.062  1.00 80.48           H  
ATOM    360  OG1 THR A  23      12.364   5.023 -35.450  1.00 80.48           O  
ATOM    361  HG1 THR A  23      12.179   4.315 -36.071  1.00 80.48           H  
ATOM    362  N   TYR A  24      16.490   7.076 -34.671  1.00 82.84           N  
ATOM    363  H   TYR A  24      16.612   6.241 -34.115  1.00 82.84           H  
ATOM    364  CA  TYR A  24      17.710   7.846 -34.980  1.00 82.84           C  
ATOM    365  HA  TYR A  24      18.541   7.250 -34.603  1.00 82.84           H  
ATOM    366  C   TYR A  24      17.866   9.216 -34.295  1.00 82.84           C  
ATOM    367  CB  TYR A  24      17.918   7.947 -36.502  1.00 82.84           C  
ATOM    368  HB2 TYR A  24      18.954   8.227 -36.695  1.00 82.84           H  
ATOM    369  HB3 TYR A  24      17.296   8.749 -36.898  1.00 82.84           H  
ATOM    370  O   TYR A  24      18.841   9.917 -34.561  1.00 82.84           O  
ATOM    371  CG  TYR A  24      17.620   6.668 -37.256  1.00 82.84           C  
ATOM    372  CD1 TYR A  24      18.501   5.578 -37.141  1.00 82.84           C  
ATOM    373  HD1 TYR A  24      19.398   5.662 -36.545  1.00 82.84           H  
ATOM    374  CD2 TYR A  24      16.456   6.558 -38.044  1.00 82.84           C  
ATOM    375  HD2 TYR A  24      15.786   7.400 -38.136  1.00 82.84           H  
ATOM    376  CE1 TYR A  24      18.220   4.375 -37.813  1.00 82.84           C  
ATOM    377  HE1 TYR A  24      18.891   3.532 -37.742  1.00 82.84           H  
ATOM    378  CE2 TYR A  24      16.176   5.358 -38.725  1.00 82.84           C  
ATOM    379  HE2 TYR A  24      15.294   5.277 -39.344  1.00 82.84           H  
ATOM    380  OH  TYR A  24      16.804   3.099 -39.254  1.00 82.84           O  
ATOM    381  HH  TYR A  24      16.035   3.152 -39.827  1.00 82.84           H  
ATOM    382  CZ  TYR A  24      17.061   4.264 -38.608  1.00 82.84           C  
ATOM    383  N   TRP A  25      16.959   9.617 -33.398  1.00 87.07           N  
ATOM    384  H   TRP A  25      16.165   9.028 -33.192  1.00 87.07           H  
ATOM    385  CA  TRP A  25      17.149  10.832 -32.600  1.00 87.07           C  
ATOM    386  HA  TRP A  25      17.750  11.547 -33.162  1.00 87.07           H  
ATOM    387  C   TRP A  25      17.906  10.520 -31.316  1.00 87.07           C  
ATOM    388  CB  TRP A  25      15.815  11.520 -32.309  1.00 87.07           C  
ATOM    389  HB2 TRP A  25      15.071  10.780 -32.013  1.00 87.07           H  
ATOM    390  HB3 TRP A  25      15.961  12.188 -31.461  1.00 87.07           H  
ATOM    391  O   TRP A  25      17.385   9.851 -30.431  1.00 87.07           O  
ATOM    392  CG  TRP A  25      15.276  12.350 -33.431  1.00 87.07           C  
ATOM    393  CD1 TRP A  25      15.426  12.109 -34.755  1.00 87.07           C  
ATOM    394  HD1 TRP A  25      15.952  11.267 -35.180  1.00 87.07           H  
ATOM    395  CD2 TRP A  25      14.519  13.591 -33.336  1.00 87.07           C  
ATOM    396  CE2 TRP A  25      14.257  14.061 -34.658  1.00 87.07           C  
ATOM    397  CE3 TRP A  25      14.037  14.373 -32.264  1.00 87.07           C  
ATOM    398  HE3 TRP A  25      14.245  14.058 -31.252  1.00 87.07           H  
ATOM    399  NE1 TRP A  25      14.837  13.122 -35.482  1.00 87.07           N  
ATOM    400  HE1 TRP A  25      14.902  13.180 -36.488  1.00 87.07           H  
ATOM    401  CH2 TRP A  25      13.088  16.005 -33.816  1.00 87.07           C  
ATOM    402  HH2 TRP A  25      12.581  16.943 -33.986  1.00 87.07           H  
ATOM    403  CZ2 TRP A  25      13.552  15.248 -34.906  1.00 87.07           C  
ATOM    404  HZ2 TRP A  25      13.413  15.595 -35.919  1.00 87.07           H  
ATOM    405  CZ3 TRP A  25      13.328  15.566 -32.500  1.00 87.07           C  
ATOM    406  HZ3 TRP A  25      12.997  16.168 -31.667  1.00 87.07           H  
ATOM    407  N   ASP A  26      19.120  11.049 -31.203  1.00 86.74           N  
ATOM    408  H   ASP A  26      19.517  11.530 -31.997  1.00 86.74           H  
ATOM    409  CA  ASP A  26      19.931  10.927 -29.994  1.00 86.74           C  
ATOM    410  HA  ASP A  26      20.003   9.871 -29.731  1.00 86.74           H  
ATOM    411  C   ASP A  26      19.302  11.725 -28.829  1.00 86.74           C  
ATOM    412  CB  ASP A  26      21.359  11.390 -30.306  1.00 86.74           C  
ATOM    413  HB2 ASP A  26      21.331  12.425 -30.645  1.00 86.74           H  
ATOM    414  HB3 ASP A  26      21.755  10.781 -31.118  1.00 86.74           H  
ATOM    415  O   ASP A  26      19.232  12.962 -28.899  1.00 86.74           O  
ATOM    416  CG  ASP A  26      22.314  11.288 -29.112  1.00 86.74           C  
ATOM    417  OD1 ASP A  26      21.887  10.826 -28.029  1.00 86.74           O  
ATOM    418  OD2 ASP A  26      23.458  11.758 -29.286  1.00 86.74           O  
ATOM    419  N   PRO A  27      18.873  11.066 -27.735  1.00 88.05           N  
ATOM    420  CA  PRO A  27      18.309  11.747 -26.575  1.00 88.05           C  
ATOM    421  HA  PRO A  27      17.422  12.290 -26.902  1.00 88.05           H  
ATOM    422  C   PRO A  27      19.279  12.729 -25.911  1.00 88.05           C  
ATOM    423  CB  PRO A  27      17.906  10.644 -25.596  1.00 88.05           C  
ATOM    424  HB2 PRO A  27      16.958  10.880 -25.113  1.00 88.05           H  
ATOM    425  HB3 PRO A  27      18.692  10.493 -24.856  1.00 88.05           H  
ATOM    426  O   PRO A  27      18.845  13.713 -25.310  1.00 88.05           O  
ATOM    427  CG  PRO A  27      17.794   9.395 -26.460  1.00 88.05           C  
ATOM    428  HG2 PRO A  27      17.987   8.484 -25.895  1.00 88.05           H  
ATOM    429  HG3 PRO A  27      16.806   9.370 -26.921  1.00 88.05           H  
ATOM    430  CD  PRO A  27      18.850   9.627 -27.529  1.00 88.05           C  
ATOM    431  HD2 PRO A  27      19.823   9.299 -27.163  1.00 88.05           H  
ATOM    432  HD3 PRO A  27      18.586   9.077 -28.432  1.00 88.05           H  
ATOM    433  N   LYS A  28      20.595  12.531 -26.066  1.00 89.54           N  
ATOM    434  H   LYS A  28      20.911  11.738 -26.605  1.00 89.54           H  
ATOM    435  CA  LYS A  28      21.610  13.468 -25.559  1.00 89.54           C  
ATOM    436  HA  LYS A  28      21.401  13.681 -24.511  1.00 89.54           H  
ATOM    437  C   LYS A  28      21.581  14.809 -26.290  1.00 89.54           C  
ATOM    438  CB  LYS A  28      23.012  12.845 -25.652  1.00 89.54           C  
ATOM    439  HB2 LYS A  28      23.739  13.569 -25.284  1.00 89.54           H  
ATOM    440  HB3 LYS A  28      23.254  12.618 -26.690  1.00 89.54           H  
ATOM    441  O   LYS A  28      21.995  15.821 -25.728  1.00 89.54           O  
ATOM    442  CG  LYS A  28      23.119  11.574 -24.804  1.00 89.54           C  
ATOM    443  HG2 LYS A  28      22.431  10.821 -25.190  1.00 89.54           H  
ATOM    444  HG3 LYS A  28      22.831  11.809 -23.779  1.00 89.54           H  
ATOM    445  CD  LYS A  28      24.533  10.983 -24.795  1.00 89.54           C  
ATOM    446  HD2 LYS A  28      25.245  11.717 -24.418  1.00 89.54           H  
ATOM    447  HD3 LYS A  28      24.806  10.673 -25.804  1.00 89.54           H  
ATOM    448  CE  LYS A  28      24.462   9.774 -23.859  1.00 89.54           C  
ATOM    449  HE2 LYS A  28      23.675   9.109 -24.215  1.00 89.54           H  
ATOM    450  HE3 LYS A  28      24.153  10.106 -22.868  1.00 89.54           H  
ATOM    451  NZ  LYS A  28      25.713   8.995 -23.741  1.00 89.54           N  
ATOM    452  HZ1 LYS A  28      25.478   8.212 -23.148  1.00 89.54           H  
ATOM    453  HZ2 LYS A  28      26.452   9.518 -23.292  1.00 89.54           H  
ATOM    454  HZ3 LYS A  28      26.000   8.617 -24.633  1.00 89.54           H  
ATOM    455  N   LYS A  29      21.061  14.843 -27.522  1.00 89.16           N  
ATOM    456  H   LYS A  29      20.745  13.966 -27.908  1.00 89.16           H  
ATOM    457  CA  LYS A  29      20.902  16.068 -28.321  1.00 89.16           C  
ATOM    458  HA  LYS A  29      21.592  16.828 -27.953  1.00 89.16           H  
ATOM    459  C   LYS A  29      19.508  16.674 -28.197  1.00 89.16           C  
ATOM    460  CB  LYS A  29      21.250  15.782 -29.789  1.00 89.16           C  
ATOM    461  HB2 LYS A  29      21.024  16.668 -30.382  1.00 89.16           H  
ATOM    462  HB3 LYS A  29      20.638  14.958 -30.156  1.00 89.16           H  
ATOM    463  O   LYS A  29      19.393  17.896 -28.120  1.00 89.16           O  
ATOM    464  CG  LYS A  29      22.734  15.434 -29.965  1.00 89.16           C  
ATOM    465  HG2 LYS A  29      23.344  16.243 -29.563  1.00 89.16           H  
ATOM    466  HG3 LYS A  29      22.960  14.519 -29.418  1.00 89.16           H  
ATOM    467  CD  LYS A  29      23.078  15.229 -31.443  1.00 89.16           C  
ATOM    468  HD2 LYS A  29      22.888  16.151 -31.993  1.00 89.16           H  
ATOM    469  HD3 LYS A  29      22.453  14.432 -31.846  1.00 89.16           H  
ATOM    470  CE  LYS A  29      24.553  14.837 -31.566  1.00 89.16           C  
ATOM    471  HE2 LYS A  29      24.712  13.934 -30.976  1.00 89.16           H  
ATOM    472  HE3 LYS A  29      25.166  15.627 -31.132  1.00 89.16           H  
ATOM    473  NZ  LYS A  29      24.942  14.596 -32.977  1.00 89.16           N  
ATOM    474  HZ1 LYS A  29      24.390  13.843 -33.362  1.00 89.16           H  
ATOM    475  HZ2 LYS A  29      25.913  14.323 -33.030  1.00 89.16           H  
ATOM    476  HZ3 LYS A  29      24.806  15.424 -33.539  1.00 89.16           H  
ATOM    477  N   TYR A  30      18.468  15.842 -28.153  1.00 90.48           N  
ATOM    478  H   TYR A  30      18.660  14.855 -28.256  1.00 90.48           H  
ATOM    479  CA  TYR A  30      17.073  16.287 -28.302  1.00 90.48           C  
ATOM    480  HA  TYR A  30      17.060  17.363 -28.480  1.00 90.48           H  
ATOM    481  C   TYR A  30      16.186  16.065 -27.073  1.00 90.48           C  
ATOM    482  CB  TYR A  30      16.475  15.616 -29.544  1.00 90.48           C  
ATOM    483  HB2 TYR A  30      16.451  14.538 -29.388  1.00 90.48           H  
ATOM    484  HB3 TYR A  30      15.447  15.954 -29.673  1.00 90.48           H  
ATOM    485  O   TYR A  30      15.004  16.413 -27.105  1.00 90.48           O  
ATOM    486  CG  TYR A  30      17.235  15.932 -30.815  1.00 90.48           C  
ATOM    487  CD1 TYR A  30      17.159  17.223 -31.374  1.00 90.48           C  
ATOM    488  HD1 TYR A  30      16.542  17.977 -30.908  1.00 90.48           H  
ATOM    489  CD2 TYR A  30      18.041  14.948 -31.418  1.00 90.48           C  
ATOM    490  HD2 TYR A  30      18.103  13.960 -30.987  1.00 90.48           H  
ATOM    491  CE1 TYR A  30      17.887  17.533 -32.538  1.00 90.48           C  
ATOM    492  HE1 TYR A  30      17.826  18.523 -32.966  1.00 90.48           H  
ATOM    493  CE2 TYR A  30      18.773  15.256 -32.580  1.00 90.48           C  
ATOM    494  HE2 TYR A  30      19.388  14.507 -33.057  1.00 90.48           H  
ATOM    495  OH  TYR A  30      19.415  16.836 -34.256  1.00 90.48           O  
ATOM    496  HH  TYR A  30      19.239  17.722 -34.582  1.00 90.48           H  
ATOM    497  CZ  TYR A  30      18.697  16.547 -33.141  1.00 90.48           C  
ATOM    498  N   GLY A  31      16.730  15.491 -26.000  1.00 88.42           N  
ATOM    499  H   GLY A  31      17.686  15.169 -26.047  1.00 88.42           H  
ATOM    500  CA  GLY A  31      15.916  14.961 -24.915  1.00 88.42           C  
ATOM    501  HA2 GLY A  31      15.191  15.710 -24.596  1.00 88.42           H  
ATOM    502  HA3 GLY A  31      16.546  14.706 -24.063  1.00 88.42           H  
ATOM    503  C   GLY A  31      15.166  13.702 -25.342  1.00 88.42           C  
ATOM    504  O   GLY A  31      15.268  13.227 -26.476  1.00 88.42           O  
ATOM    505  N   GLY A  32      14.396  13.147 -24.418  1.00 90.19           N  
ATOM    506  H   GLY A  32      14.264  13.619 -23.535  1.00 90.19           H  
ATOM    507  CA  GLY A  32      13.721  11.874 -24.628  1.00 90.19           C  
ATOM    508  HA2 GLY A  32      14.433  11.057 -24.513  1.00 90.19           H  
ATOM    509  HA3 GLY A  32      13.324  11.820 -25.642  1.00 90.19           H  
ATOM    510  C   GLY A  32      12.578  11.660 -23.656  1.00 90.19           C  
ATOM    511  O   GLY A  32      12.339  12.482 -22.772  1.00 90.19           O  
ATOM    512  N   PHE A  33      11.867  10.554 -23.828  1.00 89.33           N  
ATOM    513  H   PHE A  33      12.155   9.897 -24.539  1.00 89.33           H  
ATOM    514  CA  PHE A  33      10.896  10.119 -22.832  1.00 89.33           C  
ATOM    515  HA  PHE A  33      10.282  10.972 -22.543  1.00 89.33           H  
ATOM    516  C   PHE A  33      11.620   9.623 -21.576  1.00 89.33           C  
ATOM    517  CB  PHE A  33       9.969   9.054 -23.419  1.00 89.33           C  
ATOM    518  HB2 PHE A  33       9.254   8.763 -22.649  1.00 89.33           H  
ATOM    519  HB3 PHE A  33      10.542   8.160 -23.665  1.00 89.33           H  
ATOM    520  O   PHE A  33      12.702   9.039 -21.677  1.00 89.33           O  
ATOM    521  CG  PHE A  33       9.194   9.504 -24.639  1.00 89.33           C  
ATOM    522  CD1 PHE A  33       8.179  10.465 -24.489  1.00 89.33           C  
ATOM    523  HD1 PHE A  33       7.971  10.885 -23.517  1.00 89.33           H  
ATOM    524  CD2 PHE A  33       9.450   8.942 -25.906  1.00 89.33           C  
ATOM    525  HD2 PHE A  33      10.214   8.188 -26.025  1.00 89.33           H  
ATOM    526  CE1 PHE A  33       7.413  10.860 -25.598  1.00 89.33           C  
ATOM    527  HE1 PHE A  33       6.617  11.579 -25.468  1.00 89.33           H  
ATOM    528  CE2 PHE A  33       8.667   9.323 -27.011  1.00 89.33           C  
ATOM    529  HE2 PHE A  33       8.818   8.844 -27.967  1.00 89.33           H  
ATOM    530  CZ  PHE A  33       7.653  10.285 -26.859  1.00 89.33           C  
ATOM    531  HZ  PHE A  33       7.033  10.555 -27.701  1.00 89.33           H  
ATOM    532  N   ASP A  34      11.018   9.863 -20.408  1.00 85.12           N  
ATOM    533  H   ASP A  34      10.169  10.409 -20.426  1.00 85.12           H  
ATOM    534  CA  ASP A  34      11.609   9.574 -19.093  1.00 85.12           C  
ATOM    535  HA  ASP A  34      12.529  10.149 -18.978  1.00 85.12           H  
ATOM    536  C   ASP A  34      11.989   8.099 -18.910  1.00 85.12           C  
ATOM    537  CB  ASP A  34      10.616  10.019 -17.998  1.00 85.12           C  
ATOM    538  HB2 ASP A  34       9.625   9.637 -18.246  1.00 85.12           H  
ATOM    539  HB3 ASP A  34      10.555  11.107 -17.988  1.00 85.12           H  
ATOM    540  O   ASP A  34      13.141   7.761 -18.646  1.00 85.12           O  
ATOM    541  CG  ASP A  34      10.995   9.521 -16.595  1.00 85.12           C  
ATOM    542  OD1 ASP A  34      12.165   9.677 -16.199  1.00 85.12           O  
ATOM    543  OD2 ASP A  34      10.119   8.903 -15.934  1.00 85.12           O  
ATOM    544  N   SER A  35      11.004   7.210 -19.023  1.00 84.40           N  
ATOM    545  H   SER A  35      10.083   7.531 -19.287  1.00 84.40           H  
ATOM    546  CA  SER A  35      11.184   5.798 -18.702  1.00 84.40           C  
ATOM    547  HA  SER A  35      12.192   5.520 -19.010  1.00 84.40           H  
ATOM    548  C   SER A  35      10.200   4.912 -19.466  1.00 84.40           C  
ATOM    549  CB  SER A  35      11.082   5.576 -17.182  1.00 84.40           C  
ATOM    550  HB2 SER A  35      11.987   5.966 -16.718  1.00 84.40           H  
ATOM    551  HB3 SER A  35      11.029   4.507 -16.977  1.00 84.40           H  
ATOM    552  O   SER A  35       9.089   5.353 -19.788  1.00 84.40           O  
ATOM    553  OG  SER A  35       9.965   6.220 -16.583  1.00 84.40           O  
ATOM    554  HG  SER A  35      10.173   7.155 -16.531  1.00 84.40           H  
ATOM    555  N   PRO A  36      10.588   3.664 -19.779  1.00 88.01           N  
ATOM    556  CA  PRO A  36       9.709   2.728 -20.461  1.00 88.01           C  
ATOM    557  HA  PRO A  36       9.281   3.189 -21.352  1.00 88.01           H  
ATOM    558  C   PRO A  36       8.586   2.279 -19.527  1.00 88.01           C  
ATOM    559  CB  PRO A  36      10.603   1.564 -20.881  1.00 88.01           C  
ATOM    560  HB2 PRO A  36      10.052   0.625 -20.923  1.00 88.01           H  
ATOM    561  HB3 PRO A  36      11.058   1.777 -21.848  1.00 88.01           H  
ATOM    562  O   PRO A  36       8.772   2.140 -18.316  1.00 88.01           O  
ATOM    563  CG  PRO A  36      11.699   1.554 -19.818  1.00 88.01           C  
ATOM    564  HG2 PRO A  36      12.627   1.126 -20.197  1.00 88.01           H  
ATOM    565  HG3 PRO A  36      11.355   1.008 -18.940  1.00 88.01           H  
ATOM    566  CD  PRO A  36      11.864   3.028 -19.459  1.00 88.01           C  
ATOM    567  HD2 PRO A  36      12.101   3.121 -18.399  1.00 88.01           H  
ATOM    568  HD3 PRO A  36      12.665   3.469 -20.053  1.00 88.01           H  
ATOM    569  N   THR A  37       7.419   1.999 -20.095  1.00 88.53           N  
ATOM    570  H   THR A  37       7.314   2.124 -21.091  1.00 88.53           H  
ATOM    571  CA  THR A  37       6.306   1.415 -19.348  1.00 88.53           C  
ATOM    572  HA  THR A  37       6.244   1.906 -18.377  1.00 88.53           H  
ATOM    573  C   THR A  37       6.575  -0.072 -19.138  1.00 88.53           C  
ATOM    574  CB  THR A  37       4.975   1.647 -20.067  1.00 88.53           C  
ATOM    575  HB  THR A  37       5.001   1.152 -21.038  1.00 88.53           H  
ATOM    576  O   THR A  37       6.826  -0.815 -20.091  1.00 88.53           O  
ATOM    577  CG2 THR A  37       3.777   1.145 -19.259  1.00 88.53           C  
ATOM    578 HG21 THR A  37       3.767   1.615 -18.276  1.00 88.53           H  
ATOM    579 HG22 THR A  37       3.825   0.062 -19.147  1.00 88.53           H  
ATOM    580 HG23 THR A  37       2.855   1.396 -19.783  1.00 88.53           H  
ATOM    581  OG1 THR A  37       4.782   3.027 -20.262  1.00 88.53           O  
ATOM    582  HG1 THR A  37       4.228   3.110 -21.042  1.00 88.53           H  
ATOM    583  N   VAL A  38       6.520  -0.520 -17.883  1.00 89.44           N  
ATOM    584  H   VAL A  38       6.327   0.144 -17.147  1.00 89.44           H  
ATOM    585  CA  VAL A  38       6.617  -1.941 -17.522  1.00 89.44           C  
ATOM    586  HA  VAL A  38       7.400  -2.408 -18.120  1.00 89.44           H  
ATOM    587  C   VAL A  38       5.292  -2.629 -17.852  1.00 89.44           C  
ATOM    588  CB  VAL A  38       7.038  -2.128 -16.054  1.00 89.44           C  
ATOM    589  HB  VAL A  38       6.320  -1.633 -15.401  1.00 89.44           H  
ATOM    590  O   VAL A  38       4.240  -2.188 -17.397  1.00 89.44           O  
ATOM    591  CG1 VAL A  38       7.119  -3.610 -15.668  1.00 89.44           C  
ATOM    592 HG11 VAL A  38       7.483  -3.710 -14.645  1.00 89.44           H  
ATOM    593 HG12 VAL A  38       6.131  -4.067 -15.720  1.00 89.44           H  
ATOM    594 HG13 VAL A  38       7.795  -4.140 -16.340  1.00 89.44           H  
ATOM    595  CG2 VAL A  38       8.428  -1.517 -15.817  1.00 89.44           C  
ATOM    596 HG21 VAL A  38       9.163  -1.993 -16.466  1.00 89.44           H  
ATOM    597 HG22 VAL A  38       8.415  -0.446 -16.023  1.00 89.44           H  
ATOM    598 HG23 VAL A  38       8.724  -1.661 -14.778  1.00 89.44           H  
ATOM    599  N   ALA A  39       5.340  -3.694 -18.651  1.00 90.09           N  
ATOM    600  H   ALA A  39       6.244  -4.047 -18.931  1.00 90.09           H  
ATOM    601  CA  ALA A  39       4.173  -4.492 -19.012  1.00 90.09           C  
ATOM    602  HA  ALA A  39       3.330  -3.830 -19.205  1.00 90.09           H  
ATOM    603  C   ALA A  39       3.774  -5.441 -17.873  1.00 90.09           C  
ATOM    604  CB  ALA A  39       4.495  -5.273 -20.294  1.00 90.09           C  
ATOM    605  HB1 ALA A  39       5.312  -5.974 -20.119  1.00 90.09           H  
ATOM    606  HB2 ALA A  39       3.614  -5.829 -20.614  1.00 90.09           H  
ATOM    607  HB3 ALA A  39       4.791  -4.584 -21.085  1.00 90.09           H  
ATOM    608  O   ALA A  39       2.606  -5.520 -17.502  1.00 90.09           O  
ATOM    609  N   TYR A  40       4.752  -6.160 -17.326  1.00 92.30           N  
ATOM    610  H   TYR A  40       5.689  -6.039 -17.682  1.00 92.30           H  
ATOM    611  CA  TYR A  40       4.596  -7.079 -16.199  1.00 92.30           C  
ATOM    612  HA  TYR A  40       3.950  -6.624 -15.448  1.00 92.30           H  
ATOM    613  C   TYR A  40       5.957  -7.332 -15.550  1.00 92.30           C  
ATOM    614  CB  TYR A  40       3.940  -8.390 -16.664  1.00 92.30           C  
ATOM    615  HB2 TYR A  40       3.915  -9.099 -15.837  1.00 92.30           H  
ATOM    616  HB3 TYR A  40       2.900  -8.183 -16.916  1.00 92.30           H  
ATOM    617  O   TYR A  40       6.989  -6.866 -16.036  1.00 92.30           O  
ATOM    618  CG  TYR A  40       4.602  -9.061 -17.849  1.00 92.30           C  
ATOM    619  CD1 TYR A  40       4.078  -8.862 -19.141  1.00 92.30           C  
ATOM    620  HD1 TYR A  40       3.228  -8.210 -19.277  1.00 92.30           H  
ATOM    621  CD2 TYR A  40       5.716  -9.901 -17.659  1.00 92.30           C  
ATOM    622  HD2 TYR A  40       6.117 -10.061 -16.669  1.00 92.30           H  
ATOM    623  CE1 TYR A  40       4.647  -9.526 -20.242  1.00 92.30           C  
ATOM    624  HE1 TYR A  40       4.233  -9.404 -21.232  1.00 92.30           H  
ATOM    625  CE2 TYR A  40       6.295 -10.557 -18.762  1.00 92.30           C  
ATOM    626  HE2 TYR A  40       7.137 -11.221 -18.631  1.00 92.30           H  
ATOM    627  OH  TYR A  40       6.227 -11.106 -21.084  1.00 92.30           O  
ATOM    628  HH  TYR A  40       5.648 -11.097 -21.849  1.00 92.30           H  
ATOM    629  CZ  TYR A  40       5.751 -10.380 -20.048  1.00 92.30           C  
ATOM    630  N   SER A  41       5.961  -8.044 -14.428  1.00 95.46           N  
ATOM    631  H   SER A  41       5.110  -8.499 -14.131  1.00 95.46           H  
ATOM    632  CA  SER A  41       7.195  -8.465 -13.765  1.00 95.46           C  
ATOM    633  HA  SER A  41       8.051  -7.990 -14.244  1.00 95.46           H  
ATOM    634  C   SER A  41       7.391  -9.969 -13.920  1.00 95.46           C  
ATOM    635  CB  SER A  41       7.191  -8.013 -12.306  1.00 95.46           C  
ATOM    636  HB2 SER A  41       8.109  -8.328 -11.810  1.00 95.46           H  
ATOM    637  HB3 SER A  41       6.332  -8.453 -11.799  1.00 95.46           H  
ATOM    638  O   SER A  41       6.438 -10.707 -14.162  1.00 95.46           O  
ATOM    639  OG  SER A  41       7.091  -6.596 -12.282  1.00 95.46           O  
ATOM    640  HG  SER A  41       6.448  -6.365 -12.957  1.00 95.46           H  
ATOM    641  N   VAL A  42       8.631 -10.422 -13.822  1.00 95.32           N  
ATOM    642  H   VAL A  42       9.384  -9.761 -13.697  1.00 95.32           H  
ATOM    643  CA  VAL A  42       8.996 -11.836 -13.842  1.00 95.32           C  
ATOM    644  HA  VAL A  42       8.092 -12.429 -13.707  1.00 95.32           H  
ATOM    645  C   VAL A  42       9.896 -12.117 -12.649  1.00 95.32           C  
ATOM    646  CB  VAL A  42       9.623 -12.269 -15.187  1.00 95.32           C  
ATOM    647  HB  VAL A  42       9.850 -13.333 -15.133  1.00 95.32           H  
ATOM    648  O   VAL A  42      10.831 -11.359 -12.391  1.00 95.32           O  
ATOM    649  CG1 VAL A  42       8.632 -12.054 -16.336  1.00 95.32           C  
ATOM    650 HG11 VAL A  42       7.717 -12.616 -16.149  1.00 95.32           H  
ATOM    651 HG12 VAL A  42       9.069 -12.407 -17.269  1.00 95.32           H  
ATOM    652 HG13 VAL A  42       8.395 -10.995 -16.440  1.00 95.32           H  
ATOM    653  CG2 VAL A  42      10.904 -11.524 -15.569  1.00 95.32           C  
ATOM    654 HG21 VAL A  42      11.673 -11.743 -14.828  1.00 95.32           H  
ATOM    655 HG22 VAL A  42      11.263 -11.875 -16.537  1.00 95.32           H  
ATOM    656 HG23 VAL A  42      10.729 -10.449 -15.615  1.00 95.32           H  
ATOM    657  N   LEU A  43       9.600 -13.173 -11.899  1.00 95.24           N  
ATOM    658  H   LEU A  43       8.826 -13.759 -12.177  1.00 95.24           H  
ATOM    659  CA  LEU A  43      10.519 -13.695 -10.897  1.00 95.24           C  
ATOM    660  HA  LEU A  43      11.039 -12.865 -10.420  1.00 95.24           H  
ATOM    661  C   LEU A  43      11.539 -14.573 -11.620  1.00 95.24           C  
ATOM    662  CB  LEU A  43       9.737 -14.467  -9.825  1.00 95.24           C  
ATOM    663  HB2 LEU A  43       9.014 -13.795  -9.361  1.00 95.24           H  
ATOM    664  HB3 LEU A  43       9.191 -15.271 -10.319  1.00 95.24           H  
ATOM    665  O   LEU A  43      11.150 -15.501 -12.329  1.00 95.24           O  
ATOM    666  CG  LEU A  43      10.616 -15.093  -8.728  1.00 95.24           C  
ATOM    667  HG  LEU A  43      11.368 -15.741  -9.178  1.00 95.24           H  
ATOM    668  CD1 LEU A  43      11.319 -14.031  -7.884  1.00 95.24           C  
ATOM    669 HD11 LEU A  43      12.043 -13.490  -8.493  1.00 95.24           H  
ATOM    670 HD12 LEU A  43      11.853 -14.514  -7.065  1.00 95.24           H  
ATOM    671 HD13 LEU A  43      10.587 -13.332  -7.479  1.00 95.24           H  
ATOM    672  CD2 LEU A  43       9.754 -15.939  -7.795  1.00 95.24           C  
ATOM    673 HD21 LEU A  43       9.287 -16.741  -8.366  1.00 95.24           H  
ATOM    674 HD22 LEU A  43       8.980 -15.327  -7.331  1.00 95.24           H  
ATOM    675 HD23 LEU A  43      10.373 -16.389  -7.018  1.00 95.24           H  
ATOM    676  N   VAL A  44      12.821 -14.261 -11.444  1.00 94.52           N  
ATOM    677  H   VAL A  44      13.045 -13.453 -10.881  1.00 94.52           H  
ATOM    678  CA  VAL A  44      13.936 -14.982 -12.064  1.00 94.52           C  
ATOM    679  HA  VAL A  44      13.549 -15.801 -12.671  1.00 94.52           H  
ATOM    680  C   VAL A  44      14.810 -15.576 -10.971  1.00 94.52           C  
ATOM    681  CB  VAL A  44      14.762 -14.059 -12.984  1.00 94.52           C  
ATOM    682  HB  VAL A  44      15.213 -13.266 -12.387  1.00 94.52           H  
ATOM    683  O   VAL A  44      15.286 -14.847 -10.095  1.00 94.52           O  
ATOM    684  CG1 VAL A  44      15.885 -14.823 -13.698  1.00 94.52           C  
ATOM    685 HG11 VAL A  44      16.593 -15.217 -12.968  1.00 94.52           H  
ATOM    686 HG12 VAL A  44      15.470 -15.649 -14.276  1.00 94.52           H  
ATOM    687 HG13 VAL A  44      16.427 -14.152 -14.364  1.00 94.52           H  
ATOM    688  CG2 VAL A  44      13.882 -13.403 -14.055  1.00 94.52           C  
ATOM    689 HG21 VAL A  44      13.163 -12.747 -13.566  1.00 94.52           H  
ATOM    690 HG22 VAL A  44      13.356 -14.167 -14.628  1.00 94.52           H  
ATOM    691 HG23 VAL A  44      14.498 -12.800 -14.722  1.00 94.52           H  
ATOM    692  N   ILE A  45      15.042 -16.887 -11.044  1.00 94.32           N  
ATOM    693  H   ILE A  45      14.558 -17.426 -11.748  1.00 94.32           H  
ATOM    694  CA  ILE A  45      16.070 -17.580 -10.262  1.00 94.32           C  
ATOM    695  HA  ILE A  45      16.502 -16.876  -9.552  1.00 94.32           H  
ATOM    696  C   ILE A  45      17.163 -18.018 -11.237  1.00 94.32           C  
ATOM    697  CB  ILE A  45      15.492 -18.750  -9.439  1.00 94.32           C  
ATOM    698  HB  ILE A  45      15.129 -19.512 -10.129  1.00 94.32           H  
ATOM    699  O   ILE A  45      16.914 -18.805 -12.145  1.00 94.32           O  
ATOM    700  CG1 ILE A  45      14.313 -18.297  -8.548  1.00 94.32           C  
ATOM    701 HG12 ILE A  45      14.704 -17.690  -7.732  1.00 94.32           H  
ATOM    702 HG13 ILE A  45      13.618 -17.685  -9.123  1.00 94.32           H  
ATOM    703  CG2 ILE A  45      16.607 -19.391  -8.593  1.00 94.32           C  
ATOM    704 HG21 ILE A  45      16.217 -20.242  -8.033  1.00 94.32           H  
ATOM    705 HG22 ILE A  45      17.397 -19.771  -9.241  1.00 94.32           H  
ATOM    706 HG23 ILE A  45      17.026 -18.660  -7.902  1.00 94.32           H  
ATOM    707  CD1 ILE A  45      13.487 -19.450  -7.966  1.00 94.32           C  
ATOM    708 HD11 ILE A  45      13.056 -20.040  -8.774  1.00 94.32           H  
ATOM    709 HD12 ILE A  45      14.101 -20.090  -7.332  1.00 94.32           H  
ATOM    710 HD13 ILE A  45      12.677 -19.040  -7.362  1.00 94.32           H  
ATOM    711  N   ALA A  46      18.357 -17.452 -11.088  1.00 94.95           N  
ATOM    712  H   ALA A  46      18.504 -16.855 -10.287  1.00 94.95           H  
ATOM    713  CA  ALA A  46      19.477 -17.656 -12.008  1.00 94.95           C  
ATOM    714  HA  ALA A  46      19.498 -18.693 -12.346  1.00 94.95           H  
ATOM    715  C   ALA A  46      20.809 -17.348 -11.312  1.00 94.95           C  
ATOM    716  CB  ALA A  46      19.262 -16.742 -13.225  1.00 94.95           C  
ATOM    717  HB1 ALA A  46      19.225 -15.700 -12.906  1.00 94.95           H  
ATOM    718  HB2 ALA A  46      18.321 -17.000 -13.711  1.00 94.95           H  
ATOM    719  HB3 ALA A  46      20.066 -16.878 -13.948  1.00 94.95           H  
ATOM    720  O   ALA A  46      20.842 -17.032 -10.121  1.00 94.95           O  
ATOM    721  N   LYS A  47      21.922 -17.379 -12.049  1.00 94.67           N  
ATOM    722  H   LYS A  47      21.851 -17.698 -13.005  1.00 94.67           H  
ATOM    723  CA  LYS A  47      23.209 -16.841 -11.594  1.00 94.67           C  
ATOM    724  HA  LYS A  47      23.118 -16.571 -10.542  1.00 94.67           H  
ATOM    725  C   LYS A  47      23.567 -15.563 -12.341  1.00 94.67           C  
ATOM    726  CB  LYS A  47      24.309 -17.901 -11.709  1.00 94.67           C  
ATOM    727  HB2 LYS A  47      24.366 -18.251 -12.740  1.00 94.67           H  
ATOM    728  HB3 LYS A  47      25.261 -17.444 -11.442  1.00 94.67           H  
ATOM    729  O   LYS A  47      23.243 -15.401 -13.510  1.00 94.67           O  
ATOM    730  CG  LYS A  47      24.055 -19.094 -10.774  1.00 94.67           C  
ATOM    731  HG2 LYS A  47      23.140 -19.604 -11.074  1.00 94.67           H  
ATOM    732  HG3 LYS A  47      23.952 -18.746  -9.746  1.00 94.67           H  
ATOM    733  CD  LYS A  47      25.225 -20.074 -10.856  1.00 94.67           C  
ATOM    734  HD2 LYS A  47      25.396 -20.297 -11.909  1.00 94.67           H  
ATOM    735  HD3 LYS A  47      26.126 -19.618 -10.445  1.00 94.67           H  
ATOM    736  CE  LYS A  47      24.922 -21.371 -10.104  1.00 94.67           C  
ATOM    737  HE2 LYS A  47      24.977 -21.202  -9.028  1.00 94.67           H  
ATOM    738  HE3 LYS A  47      23.908 -21.677 -10.358  1.00 94.67           H  
ATOM    739  NZ  LYS A  47      25.845 -22.445 -10.538  1.00 94.67           N  
ATOM    740  HZ1 LYS A  47      26.824 -22.207 -10.472  1.00 94.67           H  
ATOM    741  HZ2 LYS A  47      25.668 -22.596 -11.521  1.00 94.67           H  
ATOM    742  HZ3 LYS A  47      25.621 -23.337 -10.122  1.00 94.67           H  
ATOM    743  N   VAL A  48      24.274 -14.659 -11.673  1.00 94.00           N  
ATOM    744  H   VAL A  48      24.454 -14.833 -10.695  1.00 94.00           H  
ATOM    745  CA  VAL A  48      24.847 -13.449 -12.287  1.00 94.00           C  
ATOM    746  HA  VAL A  48      24.883 -13.583 -13.368  1.00 94.00           H  
ATOM    747  C   VAL A  48      26.280 -13.248 -11.818  1.00 94.00           C  
ATOM    748  CB  VAL A  48      24.007 -12.184 -12.017  1.00 94.00           C  
ATOM    749  HB  VAL A  48      24.547 -11.321 -12.406  1.00 94.00           H  
ATOM    750  O   VAL A  48      26.628 -13.571 -10.677  1.00 94.00           O  
ATOM    751  CG1 VAL A  48      22.650 -12.237 -12.721  1.00 94.00           C  
ATOM    752 HG11 VAL A  48      22.090 -11.320 -12.538  1.00 94.00           H  
ATOM    753 HG12 VAL A  48      22.804 -12.329 -13.796  1.00 94.00           H  
ATOM    754 HG13 VAL A  48      22.066 -13.088 -12.369  1.00 94.00           H  
ATOM    755  CG2 VAL A  48      23.756 -11.955 -10.526  1.00 94.00           C  
ATOM    756 HG21 VAL A  48      23.169 -11.045 -10.401  1.00 94.00           H  
ATOM    757 HG22 VAL A  48      23.197 -12.805 -10.135  1.00 94.00           H  
ATOM    758 HG23 VAL A  48      24.703 -11.873  -9.993  1.00 94.00           H  
ATOM    759  N   GLU A  49      27.122 -12.698 -12.688  1.00 92.89           N  
ATOM    760  H   GLU A  49      26.791 -12.460 -13.612  1.00 92.89           H  
ATOM    761  CA  GLU A  49      28.481 -12.300 -12.322  1.00 92.89           C  
ATOM    762  HA  GLU A  49      28.965 -13.124 -11.798  1.00 92.89           H  
ATOM    763  C   GLU A  49      28.432 -11.084 -11.387  1.00 92.89           C  
ATOM    764  CB  GLU A  49      29.316 -11.983 -13.570  1.00 92.89           C  
ATOM    765  HB2 GLU A  49      28.814 -11.208 -14.150  1.00 92.89           H  
ATOM    766  HB3 GLU A  49      30.279 -11.595 -13.238  1.00 92.89           H  
ATOM    767  O   GLU A  49      27.899 -10.030 -11.738  1.00 92.89           O  
ATOM    768  CG  GLU A  49      29.561 -13.210 -14.462  1.00 92.89           C  
ATOM    769  HG2 GLU A  49      28.602 -13.572 -14.834  1.00 92.89           H  
ATOM    770  HG3 GLU A  49      30.006 -13.998 -13.855  1.00 92.89           H  
ATOM    771  CD  GLU A  49      30.479 -12.907 -15.661  1.00 92.89           C  
ATOM    772  OE1 GLU A  49      30.788 -13.866 -16.399  1.00 92.89           O  
ATOM    773  OE2 GLU A  49      30.876 -11.728 -15.851  1.00 92.89           O  
ATOM    774  N   LYS A  50      28.992 -11.207 -10.176  1.00 86.22           N  
ATOM    775  H   LYS A  50      29.359 -12.111  -9.917  1.00 86.22           H  
ATOM    776  CA  LYS A  50      29.057 -10.102  -9.204  1.00 86.22           C  
ATOM    777  HA  LYS A  50      28.795  -9.183  -9.727  1.00 86.22           H  
ATOM    778  C   LYS A  50      30.469  -9.882  -8.667  1.00 86.22           C  
ATOM    779  CB  LYS A  50      28.023 -10.305  -8.074  1.00 86.22           C  
ATOM    780  HB2 LYS A  50      28.006 -11.354  -7.779  1.00 86.22           H  
ATOM    781  HB3 LYS A  50      28.316  -9.706  -7.212  1.00 86.22           H  
ATOM    782  O   LYS A  50      31.190 -10.820  -8.327  1.00 86.22           O  
ATOM    783  CG  LYS A  50      26.614  -9.859  -8.509  1.00 86.22           C  
ATOM    784  HG2 LYS A  50      26.311 -10.450  -9.373  1.00 86.22           H  
ATOM    785  HG3 LYS A  50      26.664  -8.814  -8.816  1.00 86.22           H  
ATOM    786  CD  LYS A  50      25.547  -9.994  -7.405  1.00 86.22           C  
ATOM    787  HD2 LYS A  50      25.420 -11.051  -7.168  1.00 86.22           H  
ATOM    788  HD3 LYS A  50      25.864  -9.452  -6.515  1.00 86.22           H  
ATOM    789  CE  LYS A  50      24.221  -9.413  -7.926  1.00 86.22           C  
ATOM    790  HE2 LYS A  50      24.015  -9.865  -8.896  1.00 86.22           H  
ATOM    791  HE3 LYS A  50      24.348  -8.344  -8.102  1.00 86.22           H  
ATOM    792  NZ  LYS A  50      23.057  -9.649  -7.030  1.00 86.22           N  
ATOM    793  HZ1 LYS A  50      22.218  -9.295  -7.466  1.00 86.22           H  
ATOM    794  HZ2 LYS A  50      22.896 -10.639  -6.914  1.00 86.22           H  
ATOM    795  HZ3 LYS A  50      23.164  -9.205  -6.129  1.00 86.22           H  
ATOM    796  N   GLY A  51      30.815  -8.606  -8.490  1.00 84.32           N  
ATOM    797  H   GLY A  51      30.189  -7.907  -8.865  1.00 84.32           H  
ATOM    798  CA  GLY A  51      32.088  -8.155  -7.922  1.00 84.32           C  
ATOM    799  HA2 GLY A  51      32.372  -8.815  -7.102  1.00 84.32           H  
ATOM    800  HA3 GLY A  51      31.956  -7.151  -7.519  1.00 84.32           H  
ATOM    801  C   GLY A  51      33.240  -8.119  -8.930  1.00 84.32           C  
ATOM    802  O   GLY A  51      33.094  -8.513 -10.083  1.00 84.32           O  
ATOM    803  N   LYS A  52      34.411  -7.649  -8.479  1.00 83.97           N  
ATOM    804  H   LYS A  52      34.458  -7.327  -7.523  1.00 83.97           H  
ATOM    805  CA  LYS A  52      35.603  -7.478  -9.334  1.00 83.97           C  
ATOM    806  HA  LYS A  52      35.356  -6.822 -10.168  1.00 83.97           H  
ATOM    807  C   LYS A  52      36.083  -8.784  -9.975  1.00 83.97           C  
ATOM    808  CB  LYS A  52      36.758  -6.852  -8.531  1.00 83.97           C  
ATOM    809  HB2 LYS A  52      37.650  -6.870  -9.158  1.00 83.97           H  
ATOM    810  HB3 LYS A  52      36.958  -7.456  -7.646  1.00 83.97           H  
ATOM    811  O   LYS A  52      36.555  -8.770 -11.101  1.00 83.97           O  
ATOM    812  CG  LYS A  52      36.499  -5.396  -8.115  1.00 83.97           C  
ATOM    813  HG2 LYS A  52      35.673  -5.358  -7.404  1.00 83.97           H  
ATOM    814  HG3 LYS A  52      36.234  -4.813  -8.997  1.00 83.97           H  
ATOM    815  CD  LYS A  52      37.757  -4.788  -7.471  1.00 83.97           C  
ATOM    816  HD2 LYS A  52      38.580  -4.849  -8.182  1.00 83.97           H  
ATOM    817  HD3 LYS A  52      38.018  -5.362  -6.582  1.00 83.97           H  
ATOM    818  CE  LYS A  52      37.531  -3.318  -7.087  1.00 83.97           C  
ATOM    819  HE2 LYS A  52      37.214  -2.773  -7.976  1.00 83.97           H  
ATOM    820  HE3 LYS A  52      36.722  -3.264  -6.358  1.00 83.97           H  
ATOM    821  NZ  LYS A  52      38.761  -2.694  -6.529  1.00 83.97           N  
ATOM    822  HZ1 LYS A  52      39.071  -3.171  -5.695  1.00 83.97           H  
ATOM    823  HZ2 LYS A  52      39.513  -2.717  -7.203  1.00 83.97           H  
ATOM    824  HZ3 LYS A  52      38.597  -1.726  -6.291  1.00 83.97           H  
ATOM    825  N   SER A  53      35.940  -9.903  -9.267  1.00 86.00           N  
ATOM    826  H   SER A  53      35.516  -9.849  -8.352  1.00 86.00           H  
ATOM    827  CA  SER A  53      36.329 -11.235  -9.741  1.00 86.00           C  
ATOM    828  HA  SER A  53      37.214 -11.136 -10.370  1.00 86.00           H  
ATOM    829  C   SER A  53      35.274 -11.921 -10.611  1.00 86.00           C  
ATOM    830  CB  SER A  53      36.716 -12.111  -8.544  1.00 86.00           C  
ATOM    831  HB2 SER A  53      37.658 -11.738  -8.141  1.00 86.00           H  
ATOM    832  HB3 SER A  53      36.870 -13.142  -8.862  1.00 86.00           H  
ATOM    833  O   SER A  53      35.475 -13.076 -10.967  1.00 86.00           O  
ATOM    834  OG  SER A  53      35.731 -12.055  -7.519  1.00 86.00           O  
ATOM    835  HG  SER A  53      36.182 -12.192  -6.683  1.00 86.00           H  
ATOM    836  N   LYS A  54      34.152 -11.247 -10.926  1.00 86.61           N  
ATOM    837  H   LYS A  54      34.076 -10.282 -10.636  1.00 86.61           H  
ATOM    838  CA  LYS A  54      33.061 -11.773 -11.766  1.00 86.61           C  
ATOM    839  HA  LYS A  54      32.192 -11.127 -11.643  1.00 86.61           H  
ATOM    840  C   LYS A  54      32.579 -13.171 -11.357  1.00 86.61           C  
ATOM    841  CB  LYS A  54      33.464 -11.715 -13.247  1.00 86.61           C  
ATOM    842  HB2 LYS A  54      34.383 -12.280 -13.400  1.00 86.61           H  
ATOM    843  HB3 LYS A  54      32.681 -12.188 -13.840  1.00 86.61           H  
ATOM    844  O   LYS A  54      32.188 -13.984 -12.186  1.00 86.61           O  
ATOM    845  CG  LYS A  54      33.640 -10.283 -13.764  1.00 86.61           C  
ATOM    846  HG2 LYS A  54      32.707  -9.738 -13.622  1.00 86.61           H  
ATOM    847  HG3 LYS A  54      34.445  -9.776 -13.233  1.00 86.61           H  
ATOM    848  CD  LYS A  54      33.971 -10.356 -15.256  1.00 86.61           C  
ATOM    849  HD2 LYS A  54      34.977 -10.754 -15.389  1.00 86.61           H  
ATOM    850  HD3 LYS A  54      33.271 -11.041 -15.735  1.00 86.61           H  
ATOM    851  CE  LYS A  54      33.855  -8.989 -15.925  1.00 86.61           C  
ATOM    852  HE2 LYS A  54      34.714  -8.376 -15.654  1.00 86.61           H  
ATOM    853  HE3 LYS A  54      32.948  -8.509 -15.559  1.00 86.61           H  
ATOM    854  NZ  LYS A  54      33.756  -9.171 -17.391  1.00 86.61           N  
ATOM    855  HZ1 LYS A  54      33.616  -8.293 -17.870  1.00 86.61           H  
ATOM    856  HZ2 LYS A  54      32.966  -9.770 -17.584  1.00 86.61           H  
ATOM    857  HZ3 LYS A  54      34.577  -9.635 -17.754  1.00 86.61           H  
ATOM    858  N   LYS A  55      32.593 -13.471 -10.055  1.00 90.12           N  
ATOM    859  H   LYS A  55      32.872 -12.749  -9.407  1.00 90.12           H  
ATOM    860  CA  LYS A  55      32.129 -14.771  -9.561  1.00 90.12           C  
ATOM    861  HA  LYS A  55      32.602 -15.549 -10.160  1.00 90.12           H  
ATOM    862  C   LYS A  55      30.624 -14.893  -9.781  1.00 90.12           C  
ATOM    863  CB  LYS A  55      32.513 -14.982  -8.090  1.00 90.12           C  
ATOM    864  HB2 LYS A  55      32.189 -14.124  -7.501  1.00 90.12           H  
ATOM    865  HB3 LYS A  55      31.997 -15.870  -7.723  1.00 90.12           H  
ATOM    866  O   LYS A  55      29.877 -13.975  -9.427  1.00 90.12           O  
ATOM    867  CG  LYS A  55      34.026 -15.191  -7.930  1.00 90.12           C  
ATOM    868  HG2 LYS A  55      34.336 -16.026  -8.558  1.00 90.12           H  
ATOM    869  HG3 LYS A  55      34.555 -14.297  -8.259  1.00 90.12           H  
ATOM    870  CD  LYS A  55      34.397 -15.503  -6.473  1.00 90.12           C  
ATOM    871  HD2 LYS A  55      33.856 -16.396  -6.159  1.00 90.12           H  
ATOM    872  HD3 LYS A  55      34.109 -14.666  -5.837  1.00 90.12           H  
ATOM    873  CE  LYS A  55      35.907 -15.753  -6.358  1.00 90.12           C  
ATOM    874  HE2 LYS A  55      36.184 -16.494  -7.108  1.00 90.12           H  
ATOM    875  HE3 LYS A  55      36.437 -14.833  -6.604  1.00 90.12           H  
ATOM    876  NZ  LYS A  55      36.300 -16.243  -5.010  1.00 90.12           N  
ATOM    877  HZ1 LYS A  55      37.294 -16.424  -4.977  1.00 90.12           H  
ATOM    878  HZ2 LYS A  55      36.070 -15.581  -4.283  1.00 90.12           H  
ATOM    879  HZ3 LYS A  55      35.840 -17.119  -4.808  1.00 90.12           H  
ATOM    880  N   LEU A  56      30.197 -16.033 -10.317  1.00 92.87           N  
ATOM    881  H   LEU A  56      30.880 -16.708 -10.633  1.00 92.87           H  
ATOM    882  CA  LEU A  56      28.786 -16.373 -10.454  1.00 92.87           C  
ATOM    883  HA  LEU A  56      28.274 -15.553 -10.957  1.00 92.87           H  
ATOM    884  C   LEU A  56      28.157 -16.536  -9.070  1.00 92.87           C  
ATOM    885  CB  LEU A  56      28.626 -17.657 -11.289  1.00 92.87           C  
ATOM    886  HB2 LEU A  56      27.592 -17.995 -11.210  1.00 92.87           H  
ATOM    887  HB3 LEU A  56      29.259 -18.435 -10.863  1.00 92.87           H  
ATOM    888  O   LEU A  56      28.641 -17.306  -8.240  1.00 92.87           O  
ATOM    889  CG  LEU A  56      28.957 -17.499 -12.783  1.00 92.87           C  
ATOM    890  HG  LEU A  56      29.968 -17.106 -12.890  1.00 92.87           H  
ATOM    891  CD1 LEU A  56      28.890 -18.863 -13.467  1.00 92.87           C  
ATOM    892 HD11 LEU A  56      27.888 -19.286 -13.392  1.00 92.87           H  
ATOM    893 HD12 LEU A  56      29.599 -19.551 -13.008  1.00 92.87           H  
ATOM    894 HD13 LEU A  56      29.147 -18.761 -14.521  1.00 92.87           H  
ATOM    895  CD2 LEU A  56      27.977 -16.560 -13.489  1.00 92.87           C  
ATOM    896 HD21 LEU A  56      28.243 -16.508 -14.545  1.00 92.87           H  
ATOM    897 HD22 LEU A  56      28.047 -15.550 -13.086  1.00 92.87           H  
ATOM    898 HD23 LEU A  56      26.956 -16.931 -13.394  1.00 92.87           H  
ATOM    899  N   LYS A  57      27.076 -15.799  -8.819  1.00 93.48           N  
ATOM    900  H   LYS A  57      26.777 -15.144  -9.527  1.00 93.48           H  
ATOM    901  CA  LYS A  57      26.275 -15.908  -7.598  1.00 93.48           C  
ATOM    902  HA  LYS A  57      26.613 -16.763  -7.013  1.00 93.48           H  
ATOM    903  C   LYS A  57      24.822 -16.149  -7.954  1.00 93.48           C  
ATOM    904  CB  LYS A  57      26.400 -14.639  -6.747  1.00 93.48           C  
ATOM    905  HB2 LYS A  57      26.121 -13.769  -7.342  1.00 93.48           H  
ATOM    906  HB3 LYS A  57      25.700 -14.724  -5.916  1.00 93.48           H  
ATOM    907  O   LYS A  57      24.294 -15.452  -8.820  1.00 93.48           O  
ATOM    908  CG  LYS A  57      27.816 -14.448  -6.189  1.00 93.48           C  
ATOM    909  HG2 LYS A  57      28.494 -14.165  -6.994  1.00 93.48           H  
ATOM    910  HG3 LYS A  57      28.157 -15.385  -5.749  1.00 93.48           H  
ATOM    911  CD  LYS A  57      27.816 -13.361  -5.109  1.00 93.48           C  
ATOM    912  HD2 LYS A  57      27.109 -13.644  -4.329  1.00 93.48           H  
ATOM    913  HD3 LYS A  57      27.506 -12.412  -5.548  1.00 93.48           H  
ATOM    914  CE  LYS A  57      29.216 -13.230  -4.507  1.00 93.48           C  
ATOM    915  HE2 LYS A  57      29.891 -12.848  -5.273  1.00 93.48           H  
ATOM    916  HE3 LYS A  57      29.558 -14.227  -4.228  1.00 93.48           H  
ATOM    917  NZ  LYS A  57      29.210 -12.348  -3.313  1.00 93.48           N  
ATOM    918  HZ1 LYS A  57      28.592 -12.728  -2.609  1.00 93.48           H  
ATOM    919  HZ2 LYS A  57      28.891 -11.420  -3.551  1.00 93.48           H  
ATOM    920  HZ3 LYS A  57      30.133 -12.287  -2.908  1.00 93.48           H  
ATOM    921  N   SER A  58      24.187 -17.076  -7.244  1.00 93.20           N  
ATOM    922  H   SER A  58      24.699 -17.663  -6.601  1.00 93.20           H  
ATOM    923  CA  SER A  58      22.748 -17.294  -7.342  1.00 93.20           C  
ATOM    924  HA  SER A  58      22.504 -17.518  -8.381  1.00 93.20           H  
ATOM    925  C   SER A  58      21.992 -16.036  -6.924  1.00 93.20           C  
ATOM    926  CB  SER A  58      22.301 -18.491  -6.500  1.00 93.20           C  
ATOM    927  HB2 SER A  58      22.422 -18.265  -5.440  1.00 93.20           H  
ATOM    928  HB3 SER A  58      21.250 -18.697  -6.703  1.00 93.20           H  
ATOM    929  O   SER A  58      22.345 -15.370  -5.946  1.00 93.20           O  
ATOM    930  OG  SER A  58      23.081 -19.625  -6.833  1.00 93.20           O  
ATOM    931  HG  SER A  58      22.570 -20.410  -6.623  1.00 93.20           H  
ATOM    932  N   VAL A  59      20.962 -15.707  -7.687  1.00 93.06           N  
ATOM    933  H   VAL A  59      20.751 -16.290  -8.484  1.00 93.06           H  
ATOM    934  CA  VAL A  59      20.054 -14.593  -7.450  1.00 93.06           C  
ATOM    935  HA  VAL A  59      20.164 -14.266  -6.416  1.00 93.06           H  
ATOM    936  C   VAL A  59      18.619 -15.060  -7.613  1.00 93.06           C  
ATOM    937  CB  VAL A  59      20.334 -13.386  -8.364  1.00 93.06           C  
ATOM    938  HB  VAL A  59      19.535 -12.660  -8.211  1.00 93.06           H  
ATOM    939  O   VAL A  59      18.325 -15.940  -8.415  1.00 93.06           O  
ATOM    940  CG1 VAL A  59      21.641 -12.709  -7.935  1.00 93.06           C  
ATOM    941 HG11 VAL A  59      21.579 -12.458  -6.876  1.00 93.06           H  
ATOM    942 HG12 VAL A  59      21.764 -11.800  -8.523  1.00 93.06           H  
ATOM    943 HG13 VAL A  59      22.479 -13.387  -8.094  1.00 93.06           H  
ATOM    944  CG2 VAL A  59      20.382 -13.718  -9.861  1.00 93.06           C  
ATOM    945 HG21 VAL A  59      19.459 -14.211 -10.166  1.00 93.06           H  
ATOM    946 HG22 VAL A  59      21.225 -14.372 -10.084  1.00 93.06           H  
ATOM    947 HG23 VAL A  59      20.477 -12.797 -10.436  1.00 93.06           H  
ATOM    948  N   LYS A  60      17.747 -14.436  -6.829  1.00 93.63           N  
ATOM    949  H   LYS A  60      18.104 -13.735  -6.195  1.00 93.63           H  
ATOM    950  CA  LYS A  60      16.297 -14.548  -6.885  1.00 93.63           C  
ATOM    951  HA  LYS A  60      15.986 -15.042  -7.806  1.00 93.63           H  
ATOM    952  C   LYS A  60      15.779 -13.120  -6.875  1.00 93.63           C  
ATOM    953  CB  LYS A  60      15.835 -15.379  -5.681  1.00 93.63           C  
ATOM    954  HB2 LYS A  60      16.192 -14.916  -4.761  1.00 93.63           H  
ATOM    955  HB3 LYS A  60      16.285 -16.368  -5.762  1.00 93.63           H  
ATOM    956  O   LYS A  60      15.965 -12.420  -5.881  1.00 93.63           O  
ATOM    957  CG  LYS A  60      14.313 -15.536  -5.598  1.00 93.63           C  
ATOM    958  HG2 LYS A  60      13.851 -14.564  -5.424  1.00 93.63           H  
ATOM    959  HG3 LYS A  60      13.929 -15.950  -6.530  1.00 93.63           H  
ATOM    960  CD  LYS A  60      13.978 -16.473  -4.432  1.00 93.63           C  
ATOM    961  HD2 LYS A  60      14.304 -16.013  -3.499  1.00 93.63           H  
ATOM    962  HD3 LYS A  60      14.505 -17.419  -4.560  1.00 93.63           H  
ATOM    963  CE  LYS A  60      12.482 -16.749  -4.361  1.00 93.63           C  
ATOM    964  HE2 LYS A  60      11.959 -15.793  -4.321  1.00 93.63           H  
ATOM    965  HE3 LYS A  60      12.155 -17.272  -5.259  1.00 93.63           H  
ATOM    966  NZ  LYS A  60      12.141 -17.537  -3.151  1.00 93.63           N  
ATOM    967  HZ1 LYS A  60      12.379 -18.516  -3.217  1.00 93.63           H  
ATOM    968  HZ2 LYS A  60      11.157 -17.425  -2.956  1.00 93.63           H  
ATOM    969  HZ3 LYS A  60      12.586 -17.167  -2.323  1.00 93.63           H  
ATOM    970  N   GLU A  61      15.245 -12.644  -7.990  1.00 93.44           N  
ATOM    971  H   GLU A  61      15.159 -13.246  -8.796  1.00 93.44           H  
ATOM    972  CA  GLU A  61      14.866 -11.235  -8.120  1.00 93.44           C  
ATOM    973  HA  GLU A  61      14.544 -10.888  -7.138  1.00 93.44           H  
ATOM    974  C   GLU A  61      13.672 -11.016  -9.043  1.00 93.44           C  
ATOM    975  CB  GLU A  61      16.077 -10.367  -8.515  1.00 93.44           C  
ATOM    976  HB2 GLU A  61      16.810 -10.449  -7.713  1.00 93.44           H  
ATOM    977  HB3 GLU A  61      15.759  -9.325  -8.561  1.00 93.44           H  
ATOM    978  O   GLU A  61      13.402 -11.796  -9.955  1.00 93.44           O  
ATOM    979  CG  GLU A  61      16.752 -10.736  -9.844  1.00 93.44           C  
ATOM    980  HG2 GLU A  61      17.029 -11.790  -9.832  1.00 93.44           H  
ATOM    981  HG3 GLU A  61      16.041 -10.577 -10.655  1.00 93.44           H  
ATOM    982  CD  GLU A  61      18.023  -9.904 -10.089  1.00 93.44           C  
ATOM    983  OE1 GLU A  61      18.284  -9.582 -11.264  1.00 93.44           O  
ATOM    984  OE2 GLU A  61      18.773  -9.607  -9.127  1.00 93.44           O  
ATOM    985  N   MET A  62      12.951  -9.928  -8.777  1.00 95.13           N  
ATOM    986  H   MET A  62      13.257  -9.319  -8.031  1.00 95.13           H  
ATOM    987  CA  MET A  62      11.881  -9.441  -9.635  1.00 95.13           C  
ATOM    988  HA  MET A  62      11.355 -10.282 -10.086  1.00 95.13           H  
ATOM    989  C   MET A  62      12.481  -8.578 -10.743  1.00 95.13           C  
ATOM    990  CB  MET A  62      10.889  -8.611  -8.813  1.00 95.13           C  
ATOM    991  HB2 MET A  62      11.440  -7.855  -8.253  1.00 95.13           H  
ATOM    992  HB3 MET A  62      10.207  -8.108  -9.498  1.00 95.13           H  
ATOM    993  O   MET A  62      13.086  -7.541 -10.468  1.00 95.13           O  
ATOM    994  CG  MET A  62      10.050  -9.428  -7.833  1.00 95.13           C  
ATOM    995  HG2 MET A  62       9.467  -8.730  -7.233  1.00 95.13           H  
ATOM    996  HG3 MET A  62      10.706  -9.986  -7.165  1.00 95.13           H  
ATOM    997  SD  MET A  62       8.899 -10.571  -8.625  1.00 95.13           S  
ATOM    998  CE  MET A  62       7.925 -11.008  -7.162  1.00 95.13           C  
ATOM    999  HE1 MET A  62       8.592 -11.253  -6.336  1.00 95.13           H  
ATOM   1000  HE2 MET A  62       7.316 -11.886  -7.374  1.00 95.13           H  
ATOM   1001  HE3 MET A  62       7.285 -10.175  -6.871  1.00 95.13           H  
ATOM   1002  N   LEU A  63      12.261  -8.965 -11.995  1.00 95.18           N  
ATOM   1003  H   LEU A  63      11.801  -9.852 -12.140  1.00 95.18           H  
ATOM   1004  CA  LEU A  63      12.644  -8.199 -13.174  1.00 95.18           C  
ATOM   1005  HA  LEU A  63      13.288  -7.375 -12.866  1.00 95.18           H  
ATOM   1006  C   LEU A  63      11.399  -7.614 -13.844  1.00 95.18           C  
ATOM   1007  CB  LEU A  63      13.458  -9.107 -14.107  1.00 95.18           C  
ATOM   1008  HB2 LEU A  63      12.852  -9.981 -14.344  1.00 95.18           H  
ATOM   1009  HB3 LEU A  63      14.344  -9.459 -13.579  1.00 95.18           H  
ATOM   1010  O   LEU A  63      10.430  -8.317 -14.111  1.00 95.18           O  
ATOM   1011  CG  LEU A  63      13.890  -8.436 -15.422  1.00 95.18           C  
ATOM   1012  HG  LEU A  63      13.022  -8.006 -15.922  1.00 95.18           H  
ATOM   1013  CD1 LEU A  63      14.923  -7.333 -15.185  1.00 95.18           C  
ATOM   1014 HD11 LEU A  63      15.246  -6.917 -16.140  1.00 95.18           H  
ATOM   1015 HD12 LEU A  63      15.787  -7.748 -14.665  1.00 95.18           H  
ATOM   1016 HD13 LEU A  63      14.494  -6.534 -14.581  1.00 95.18           H  
ATOM   1017  CD2 LEU A  63      14.495  -9.473 -16.362  1.00 95.18           C  
ATOM   1018 HD21 LEU A  63      13.754 -10.245 -16.569  1.00 95.18           H  
ATOM   1019 HD22 LEU A  63      15.363  -9.936 -15.891  1.00 95.18           H  
ATOM   1020 HD23 LEU A  63      14.790  -9.007 -17.302  1.00 95.18           H  
ATOM   1021  N   GLY A  64      11.420  -6.317 -14.146  1.00 95.16           N  
ATOM   1022  H   GLY A  64      12.255  -5.790 -13.934  1.00 95.16           H  
ATOM   1023  CA  GLY A  64      10.374  -5.683 -14.945  1.00 95.16           C  
ATOM   1024  HA2 GLY A  64       9.395  -6.072 -14.662  1.00 95.16           H  
ATOM   1025  HA3 GLY A  64      10.379  -4.607 -14.771  1.00 95.16           H  
ATOM   1026  C   GLY A  64      10.614  -5.930 -16.431  1.00 95.16           C  
ATOM   1027  O   GLY A  64      11.690  -5.608 -16.931  1.00 95.16           O  
ATOM   1028  N   ILE A  65       9.613  -6.459 -17.133  1.00 94.90           N  
ATOM   1029  H   ILE A  65       8.758  -6.703 -16.654  1.00 94.90           H  
ATOM   1030  CA  ILE A  65       9.616  -6.565 -18.594  1.00 94.90           C  
ATOM   1031  HA  ILE A  65      10.639  -6.492 -18.965  1.00 94.90           H  
ATOM   1032  C   ILE A  65       8.839  -5.382 -19.149  1.00 94.90           C  
ATOM   1033  CB  ILE A  65       9.041  -7.919 -19.061  1.00 94.90           C  
ATOM   1034  HB  ILE A  65       8.006  -7.987 -18.727  1.00 94.90           H  
ATOM   1035  O   ILE A  65       7.648  -5.218 -18.878  1.00 94.90           O  
ATOM   1036  CG1 ILE A  65       9.799  -9.121 -18.454  1.00 94.90           C  
ATOM   1037 HG12 ILE A  65       9.643  -9.127 -17.375  1.00 94.90           H  
ATOM   1038 HG13 ILE A  65       9.365 -10.042 -18.844  1.00 94.90           H  
ATOM   1039  CG2 ILE A  65       9.040  -8.010 -20.599  1.00 94.90           C  
ATOM   1040 HG21 ILE A  65      10.039  -7.834 -20.998  1.00 94.90           H  
ATOM   1041 HG22 ILE A  65       8.356  -7.274 -21.021  1.00 94.90           H  
ATOM   1042 HG23 ILE A  65       8.705  -9.001 -20.906  1.00 94.90           H  
ATOM   1043  CD1 ILE A  65      11.312  -9.157 -18.720  1.00 94.90           C  
ATOM   1044 HD11 ILE A  65      11.805  -8.301 -18.259  1.00 94.90           H  
ATOM   1045 HD12 ILE A  65      11.727 -10.068 -18.289  1.00 94.90           H  
ATOM   1046 HD13 ILE A  65      11.510  -9.164 -19.792  1.00 94.90           H  
ATOM   1047  N   THR A  66       9.512  -4.522 -19.906  1.00 92.46           N  
ATOM   1048  H   THR A  66      10.493  -4.688 -20.081  1.00 92.46           H  
ATOM   1049  CA  THR A  66       8.871  -3.361 -20.533  1.00 92.46           C  
ATOM   1050  HA  THR A  66       8.213  -2.889 -19.805  1.00 92.46           H  
ATOM   1051  C   THR A  66       7.993  -3.768 -21.711  1.00 92.46           C  
ATOM   1052  CB  THR A  66       9.889  -2.301 -20.948  1.00 92.46           C  
ATOM   1053  HB  THR A  66       9.352  -1.443 -21.354  1.00 92.46           H  
ATOM   1054  O   THR A  66       8.158  -4.844 -22.284  1.00 92.46           O  
ATOM   1055  CG2 THR A  66      10.763  -1.835 -19.784  1.00 92.46           C  
ATOM   1056 HG21 THR A  66      10.155  -1.276 -19.072  1.00 92.46           H  
ATOM   1057 HG22 THR A  66      11.561  -1.198 -20.166  1.00 92.46           H  
ATOM   1058 HG23 THR A  66      11.226  -2.678 -19.271  1.00 92.46           H  
ATOM   1059  OG1 THR A  66      10.723  -2.807 -21.947  1.00 92.46           O  
ATOM   1060  HG1 THR A  66      11.343  -3.386 -21.497  1.00 92.46           H  
ATOM   1061  N   ILE A  67       7.060  -2.901 -22.114  1.00 90.08           N  
ATOM   1062  H   ILE A  67       6.923  -2.052 -21.585  1.00 90.08           H  
ATOM   1063  CA  ILE A  67       6.231  -3.152 -23.305  1.00 90.08           C  
ATOM   1064  HA  ILE A  67       5.694  -4.089 -23.159  1.00 90.08           H  
ATOM   1065  C   ILE A  67       7.115  -3.350 -24.550  1.00 90.08           C  
ATOM   1066  CB  ILE A  67       5.186  -2.027 -23.505  1.00 90.08           C  
ATOM   1067  HB  ILE A  67       5.715  -1.082 -23.630  1.00 90.08           H  
ATOM   1068  O   ILE A  67       6.813  -4.208 -25.375  1.00 90.08           O  
ATOM   1069  CG1 ILE A  67       4.240  -1.915 -22.285  1.00 90.08           C  
ATOM   1070 HG12 ILE A  67       4.825  -1.753 -21.380  1.00 90.08           H  
ATOM   1071 HG13 ILE A  67       3.691  -2.848 -22.164  1.00 90.08           H  
ATOM   1072  CG2 ILE A  67       4.337  -2.288 -24.764  1.00 90.08           C  
ATOM   1073 HG21 ILE A  67       4.965  -2.446 -25.641  1.00 90.08           H  
ATOM   1074 HG22 ILE A  67       3.700  -1.430 -24.980  1.00 90.08           H  
ATOM   1075 HG23 ILE A  67       3.718  -3.174 -24.624  1.00 90.08           H  
ATOM   1076  CD1 ILE A  67       3.225  -0.770 -22.382  1.00 90.08           C  
ATOM   1077 HD11 ILE A  67       3.736   0.155 -22.650  1.00 90.08           H  
ATOM   1078 HD12 ILE A  67       2.729  -0.643 -21.420  1.00 90.08           H  
ATOM   1079 HD13 ILE A  67       2.464  -0.992 -23.131  1.00 90.08           H  
ATOM   1080  N   MET A  68       8.229  -2.616 -24.659  1.00 88.27           N  
ATOM   1081  H   MET A  68       8.453  -1.970 -23.916  1.00 88.27           H  
ATOM   1082  CA  MET A  68       9.183  -2.753 -25.770  1.00 88.27           C  
ATOM   1083  HA  MET A  68       8.638  -2.734 -26.713  1.00 88.27           H  
ATOM   1084  C   MET A  68       9.961  -4.077 -25.734  1.00 88.27           C  
ATOM   1085  CB  MET A  68      10.171  -1.578 -25.755  1.00 88.27           C  
ATOM   1086  HB2 MET A  68      10.686  -1.549 -24.795  1.00 88.27           H  
ATOM   1087  HB3 MET A  68      10.913  -1.738 -26.537  1.00 88.27           H  
ATOM   1088  O   MET A  68      10.260  -4.642 -26.781  1.00 88.27           O  
ATOM   1089  CG  MET A  68       9.485  -0.232 -26.017  1.00 88.27           C  
ATOM   1090  HG2 MET A  68       8.807  -0.002 -25.195  1.00 88.27           H  
ATOM   1091  HG3 MET A  68       8.896  -0.319 -26.930  1.00 88.27           H  
ATOM   1092  SD  MET A  68      10.632   1.157 -26.231  1.00 88.27           S  
ATOM   1093  CE  MET A  68      11.241   1.341 -24.540  1.00 88.27           C  
ATOM   1094  HE1 MET A  68      11.961   2.159 -24.503  1.00 88.27           H  
ATOM   1095  HE2 MET A  68      11.727   0.423 -24.211  1.00 88.27           H  
ATOM   1096  HE3 MET A  68      10.394   1.569 -23.892  1.00 88.27           H  
ATOM   1097  N   GLU A  69      10.271  -4.595 -24.545  1.00 93.83           N  
ATOM   1098  H   GLU A  69      10.039  -4.075 -23.711  1.00 93.83           H  
ATOM   1099  CA  GLU A  69      10.994  -5.864 -24.378  1.00 93.83           C  
ATOM   1100  HA  GLU A  69      11.758  -5.961 -25.149  1.00 93.83           H  
ATOM   1101  C   GLU A  69      10.080  -7.088 -24.478  1.00 93.83           C  
ATOM   1102  CB  GLU A  69      11.675  -5.871 -23.010  1.00 93.83           C  
ATOM   1103  HB2 GLU A  69      12.035  -6.876 -22.791  1.00 93.83           H  
ATOM   1104  HB3 GLU A  69      10.914  -5.626 -22.269  1.00 93.83           H  
ATOM   1105  O   GLU A  69      10.562  -8.189 -24.754  1.00 93.83           O  
ATOM   1106  CG  GLU A  69      12.864  -4.897 -22.924  1.00 93.83           C  
ATOM   1107  HG2 GLU A  69      13.697  -5.308 -23.492  1.00 93.83           H  
ATOM   1108  HG3 GLU A  69      12.602  -3.938 -23.371  1.00 93.83           H  
ATOM   1109  CD  GLU A  69      13.279  -4.668 -21.466  1.00 93.83           C  
ATOM   1110  OE1 GLU A  69      14.490  -4.578 -21.171  1.00 93.83           O  
ATOM   1111  OE2 GLU A  69      12.377  -4.613 -20.600  1.00 93.83           O  
ATOM   1112  N   ARG A  70       8.768  -6.913 -24.275  1.00 93.45           N  
ATOM   1113  H   ARG A  70       8.472  -5.986 -24.007  1.00 93.45           H  
ATOM   1114  CA  ARG A  70       7.786  -7.999 -24.196  1.00 93.45           C  
ATOM   1115  HA  ARG A  70       7.970  -8.565 -23.282  1.00 93.45           H  
ATOM   1116  C   ARG A  70       7.915  -8.999 -25.341  1.00 93.45           C  
ATOM   1117  CB  ARG A  70       6.376  -7.397 -24.133  1.00 93.45           C  
ATOM   1118  HB2 ARG A  70       6.293  -6.765 -23.249  1.00 93.45           H  
ATOM   1119  HB3 ARG A  70       6.199  -6.790 -25.020  1.00 93.45           H  
ATOM   1120  O   ARG A  70       8.034 -10.188 -25.074  1.00 93.45           O  
ATOM   1121  CG  ARG A  70       5.323  -8.507 -24.067  1.00 93.45           C  
ATOM   1122  HG2 ARG A  70       5.509  -9.130 -23.192  1.00 93.45           H  
ATOM   1123  HG3 ARG A  70       5.386  -9.128 -24.960  1.00 93.45           H  
ATOM   1124  CD  ARG A  70       3.911  -7.941 -24.001  1.00 93.45           C  
ATOM   1125  HD2 ARG A  70       3.783  -7.404 -23.062  1.00 93.45           H  
ATOM   1126  HD3 ARG A  70       3.767  -7.257 -24.838  1.00 93.45           H  
ATOM   1127  NE  ARG A  70       2.947  -9.044 -24.098  1.00 93.45           N  
ATOM   1128  HE  ARG A  70       3.335  -9.962 -24.262  1.00 93.45           H  
ATOM   1129  NH1 ARG A  70       1.014  -7.813 -23.948  1.00 93.45           N  
ATOM   1130 HH11 ARG A  70       0.005  -7.785 -23.975  1.00 93.45           H  
ATOM   1131 HH12 ARG A  70       1.570  -6.972 -23.890  1.00 93.45           H  
ATOM   1132  NH2 ARG A  70       0.932 -10.038 -24.226  1.00 93.45           N  
ATOM   1133 HH21 ARG A  70       1.438 -10.884 -24.446  1.00 93.45           H  
ATOM   1134 HH22 ARG A  70      -0.076 -10.024 -24.286  1.00 93.45           H  
ATOM   1135  CZ  ARG A  70       1.635  -8.954 -24.089  1.00 93.45           C  
ATOM   1136  N   SER A  71       7.929  -8.536 -26.591  1.00 94.38           N  
ATOM   1137  H   SER A  71       7.785  -7.549 -26.749  1.00 94.38           H  
ATOM   1138  CA  SER A  71       7.990  -9.433 -27.754  1.00 94.38           C  
ATOM   1139  HA  SER A  71       7.173 -10.151 -27.687  1.00 94.38           H  
ATOM   1140  C   SER A  71       9.298 -10.225 -27.807  1.00 94.38           C  
ATOM   1141  CB  SER A  71       7.825  -8.643 -29.055  1.00 94.38           C  
ATOM   1142  HB2 SER A  71       8.681  -7.983 -29.195  1.00 94.38           H  
ATOM   1143  HB3 SER A  71       7.773  -9.342 -29.890  1.00 94.38           H  
ATOM   1144  O   SER A  71       9.293 -11.398 -28.169  1.00 94.38           O  
ATOM   1145  OG  SER A  71       6.643  -7.869 -29.013  1.00 94.38           O  
ATOM   1146  HG  SER A  71       6.481  -7.498 -29.883  1.00 94.38           H  
ATOM   1147  N   SER A  72      10.422  -9.607 -27.425  1.00 95.47           N  
ATOM   1148  H   SER A  72      10.363  -8.658 -27.084  1.00 95.47           H  
ATOM   1149  CA  SER A  72      11.716 -10.298 -27.371  1.00 95.47           C  
ATOM   1150  HA  SER A  72      11.844 -10.859 -28.296  1.00 95.47           H  
ATOM   1151  C   SER A  72      11.785 -11.318 -26.235  1.00 95.47           C  
ATOM   1152  CB  SER A  72      12.877  -9.301 -27.286  1.00 95.47           C  
ATOM   1153  HB2 SER A  72      12.887  -8.699 -28.195  1.00 95.47           H  
ATOM   1154  HB3 SER A  72      13.814  -9.857 -27.245  1.00 95.47           H  
ATOM   1155  O   SER A  72      12.257 -12.431 -26.451  1.00 95.47           O  
ATOM   1156  OG  SER A  72      12.819  -8.432 -26.171  1.00 95.47           O  
ATOM   1157  HG  SER A  72      11.992  -8.520 -25.690  1.00 95.47           H  
ATOM   1158  N   PHE A  73      11.258 -10.967 -25.060  1.00 95.77           N  
ATOM   1159  H   PHE A  73      10.852 -10.048 -24.956  1.00 95.77           H  
ATOM   1160  CA  PHE A  73      11.206 -11.858 -23.910  1.00 95.77           C  
ATOM   1161  HA  PHE A  73      12.201 -12.267 -23.731  1.00 95.77           H  
ATOM   1162  C   PHE A  73      10.274 -13.046 -24.168  1.00 95.77           C  
ATOM   1163  CB  PHE A  73      10.783 -11.056 -22.674  1.00 95.77           C  
ATOM   1164  HB2 PHE A  73      11.532 -10.290 -22.475  1.00 95.77           H  
ATOM   1165  HB3 PHE A  73       9.839 -10.551 -22.877  1.00 95.77           H  
ATOM   1166  O   PHE A  73      10.677 -14.181 -23.965  1.00 95.77           O  
ATOM   1167  CG  PHE A  73      10.625 -11.919 -21.439  1.00 95.77           C  
ATOM   1168  CD1 PHE A  73       9.352 -12.372 -21.053  1.00 95.77           C  
ATOM   1169  HD1 PHE A  73       8.485 -12.101 -21.637  1.00 95.77           H  
ATOM   1170  CD2 PHE A  73      11.757 -12.328 -20.715  1.00 95.77           C  
ATOM   1171  HD2 PHE A  73      12.742 -12.028 -21.042  1.00 95.77           H  
ATOM   1172  CE1 PHE A  73       9.212 -13.212 -19.936  1.00 95.77           C  
ATOM   1173  HE1 PHE A  73       8.235 -13.575 -19.652  1.00 95.77           H  
ATOM   1174  CE2 PHE A  73      11.622 -13.158 -19.591  1.00 95.77           C  
ATOM   1175  HE2 PHE A  73      12.497 -13.481 -19.046  1.00 95.77           H  
ATOM   1176  CZ  PHE A  73      10.347 -13.599 -19.204  1.00 95.77           C  
ATOM   1177  HZ  PHE A  73      10.238 -14.245 -18.345  1.00 95.77           H  
ATOM   1178  N   GLU A  74       9.059 -12.816 -24.676  1.00 94.40           N  
ATOM   1179  H   GLU A  74       8.771 -11.860 -24.832  1.00 94.40           H  
ATOM   1180  CA  GLU A  74       8.076 -13.882 -24.932  1.00 94.40           C  
ATOM   1181  HA  GLU A  74       8.010 -14.510 -24.044  1.00 94.40           H  
ATOM   1182  C   GLU A  74       8.514 -14.829 -26.064  1.00 94.40           C  
ATOM   1183  CB  GLU A  74       6.673 -13.277 -25.192  1.00 94.40           C  
ATOM   1184  HB2 GLU A  74       6.739 -12.516 -25.970  1.00 94.40           H  
ATOM   1185  HB3 GLU A  74       6.000 -14.065 -25.530  1.00 94.40           H  
ATOM   1186  O   GLU A  74       8.160 -16.004 -26.036  1.00 94.40           O  
ATOM   1187  CG  GLU A  74       6.097 -12.663 -23.900  1.00 94.40           C  
ATOM   1188  HG2 GLU A  74       6.043 -13.453 -23.150  1.00 94.40           H  
ATOM   1189  HG3 GLU A  74       6.805 -11.922 -23.529  1.00 94.40           H  
ATOM   1190  CD  GLU A  74       4.714 -11.979 -23.973  1.00 94.40           C  
ATOM   1191  OE1 GLU A  74       4.195 -11.630 -22.875  1.00 94.40           O  
ATOM   1192  OE2 GLU A  74       4.168 -11.653 -25.047  1.00 94.40           O  
ATOM   1193  N   LYS A  75       9.326 -14.360 -27.025  1.00 96.03           N  
ATOM   1194  H   LYS A  75       9.557 -13.377 -27.011  1.00 96.03           H  
ATOM   1195  CA  LYS A  75       9.888 -15.211 -28.088  1.00 96.03           C  
ATOM   1196  HA  LYS A  75       9.079 -15.810 -28.506  1.00 96.03           H  
ATOM   1197  C   LYS A  75      10.920 -16.212 -27.559  1.00 96.03           C  
ATOM   1198  CB  LYS A  75      10.478 -14.321 -29.195  1.00 96.03           C  
ATOM   1199  HB2 LYS A  75       9.695 -13.656 -29.560  1.00 96.03           H  
ATOM   1200  HB3 LYS A  75      11.283 -13.715 -28.780  1.00 96.03           H  
ATOM   1201  O   LYS A  75      10.934 -17.354 -28.007  1.00 96.03           O  
ATOM   1202  CG  LYS A  75      11.015 -15.143 -30.379  1.00 96.03           C  
ATOM   1203  HG2 LYS A  75      11.819 -15.795 -30.039  1.00 96.03           H  
ATOM   1204  HG3 LYS A  75      10.209 -15.757 -30.781  1.00 96.03           H  
ATOM   1205  CD  LYS A  75      11.566 -14.240 -31.488  1.00 96.03           C  
ATOM   1206  HD2 LYS A  75      10.770 -13.589 -31.848  1.00 96.03           H  
ATOM   1207  HD3 LYS A  75      12.377 -13.633 -31.084  1.00 96.03           H  
ATOM   1208  CE  LYS A  75      12.087 -15.117 -32.634  1.00 96.03           C  
ATOM   1209  HE2 LYS A  75      11.264 -15.730 -33.000  1.00 96.03           H  
ATOM   1210  HE3 LYS A  75      12.844 -15.791 -32.235  1.00 96.03           H  
ATOM   1211  NZ  LYS A  75      12.654 -14.307 -33.740  1.00 96.03           N  
ATOM   1212  HZ1 LYS A  75      13.431 -13.751 -33.411  1.00 96.03           H  
ATOM   1213  HZ2 LYS A  75      12.986 -14.912 -34.478  1.00 96.03           H  
ATOM   1214  HZ3 LYS A  75      11.950 -13.694 -34.126  1.00 96.03           H  
ATOM   1215  N   ASN A  76      11.821 -15.778 -26.676  1.00 95.39           N  
ATOM   1216  H   ASN A  76      11.741 -14.827 -26.344  1.00 95.39           H  
ATOM   1217  CA  ASN A  76      12.820 -16.645 -26.048  1.00 95.39           C  
ATOM   1218  HA  ASN A  76      12.366 -17.617 -25.854  1.00 95.39           H  
ATOM   1219  C   ASN A  76      13.278 -16.046 -24.699  1.00 95.39           C  
ATOM   1220  CB  ASN A  76      13.990 -16.884 -27.025  1.00 95.39           C  
ATOM   1221  HB2 ASN A  76      13.591 -17.229 -27.979  1.00 95.39           H  
ATOM   1222  HB3 ASN A  76      14.534 -15.955 -27.193  1.00 95.39           H  
ATOM   1223  O   ASN A  76      14.231 -15.256 -24.673  1.00 95.39           O  
ATOM   1224  CG  ASN A  76      14.962 -17.940 -26.516  1.00 95.39           C  
ATOM   1225  ND2 ASN A  76      15.685 -18.589 -27.398  1.00 95.39           N  
ATOM   1226 HD21 ASN A  76      16.310 -19.290 -27.026  1.00 95.39           H  
ATOM   1227 HD22 ASN A  76      15.576 -18.427 -28.389  1.00 95.39           H  
ATOM   1228  OD1 ASN A  76      15.098 -18.196 -25.330  1.00 95.39           O  
ATOM   1229  N   PRO A  77      12.626 -16.421 -23.580  1.00 95.34           N  
ATOM   1230  CA  PRO A  77      12.931 -15.865 -22.262  1.00 95.34           C  
ATOM   1231  HA  PRO A  77      12.734 -14.793 -22.280  1.00 95.34           H  
ATOM   1232  C   PRO A  77      14.378 -16.099 -21.821  1.00 95.34           C  
ATOM   1233  CB  PRO A  77      11.948 -16.542 -21.299  1.00 95.34           C  
ATOM   1234  HB2 PRO A  77      11.666 -15.882 -20.479  1.00 95.34           H  
ATOM   1235  HB3 PRO A  77      12.378 -17.465 -20.910  1.00 95.34           H  
ATOM   1236  O   PRO A  77      14.993 -15.205 -21.242  1.00 95.34           O  
ATOM   1237  CG  PRO A  77      10.752 -16.891 -22.180  1.00 95.34           C  
ATOM   1238  HG2 PRO A  77      10.101 -16.022 -22.279  1.00 95.34           H  
ATOM   1239  HG3 PRO A  77      10.194 -17.739 -21.785  1.00 95.34           H  
ATOM   1240  CD  PRO A  77      11.405 -17.220 -23.521  1.00 95.34           C  
ATOM   1241  HD2 PRO A  77      10.718 -16.973 -24.330  1.00 95.34           H  
ATOM   1242  HD3 PRO A  77      11.662 -18.279 -23.555  1.00 95.34           H  
ATOM   1243  N   ILE A  78      14.937 -17.276 -22.126  1.00 95.34           N  
ATOM   1244  H   ILE A  78      14.401 -17.935 -22.672  1.00 95.34           H  
ATOM   1245  CA  ILE A  78      16.304 -17.652 -21.743  1.00 95.34           C  
ATOM   1246  HA  ILE A  78      16.432 -17.473 -20.675  1.00 95.34           H  
ATOM   1247  C   ILE A  78      17.305 -16.752 -22.465  1.00 95.34           C  
ATOM   1248  CB  ILE A  78      16.568 -19.152 -22.009  1.00 95.34           C  
ATOM   1249  HB  ILE A  78      16.347 -19.365 -23.054  1.00 95.34           H  
ATOM   1250  O   ILE A  78      18.073 -16.059 -21.805  1.00 95.34           O  
ATOM   1251  CG1 ILE A  78      15.639 -20.015 -21.121  1.00 95.34           C  
ATOM   1252 HG12 ILE A  78      15.871 -19.835 -20.072  1.00 95.34           H  
ATOM   1253 HG13 ILE A  78      14.602 -19.726 -21.291  1.00 95.34           H  
ATOM   1254  CG2 ILE A  78      18.047 -19.503 -21.753  1.00 95.34           C  
ATOM   1255 HG21 ILE A  78      18.310 -19.317 -20.712  1.00 95.34           H  
ATOM   1256 HG22 ILE A  78      18.712 -18.923 -22.393  1.00 95.34           H  
ATOM   1257 HG23 ILE A  78      18.242 -20.551 -21.978  1.00 95.34           H  
ATOM   1258  CD1 ILE A  78      15.739 -21.521 -21.395  1.00 95.34           C  
ATOM   1259 HD11 ILE A  78      15.586 -21.720 -22.455  1.00 95.34           H  
ATOM   1260 HD12 ILE A  78      14.976 -22.044 -20.819  1.00 95.34           H  
ATOM   1261 HD13 ILE A  78      16.712 -21.903 -21.085  1.00 95.34           H  
ATOM   1262  N   ALA A  79      17.238 -16.673 -23.798  1.00 95.72           N  
ATOM   1263  H   ALA A  79      16.564 -17.246 -24.284  1.00 95.72           H  
ATOM   1264  CA  ALA A  79      18.165 -15.849 -24.578  1.00 95.72           C  
ATOM   1265  HA  ALA A  79      19.181 -16.184 -24.372  1.00 95.72           H  
ATOM   1266  C   ALA A  79      18.075 -14.358 -24.205  1.00 95.72           C  
ATOM   1267  CB  ALA A  79      17.874 -16.060 -26.067  1.00 95.72           C  
ATOM   1268  HB1 ALA A  79      17.981 -17.116 -26.313  1.00 95.72           H  
ATOM   1269  HB2 ALA A  79      18.590 -15.488 -26.658  1.00 95.72           H  
ATOM   1270  HB3 ALA A  79      16.863 -15.723 -26.301  1.00 95.72           H  
ATOM   1271  O   ALA A  79      19.090 -13.661 -24.156  1.00 95.72           O  
ATOM   1272  N   PHE A  80      16.870 -13.859 -23.903  1.00 96.46           N  
ATOM   1273  H   PHE A  80      16.065 -14.465 -23.973  1.00 96.46           H  
ATOM   1274  CA  PHE A  80      16.683 -12.491 -23.419  1.00 96.46           C  
ATOM   1275  HA  PHE A  80      17.121 -11.799 -24.138  1.00 96.46           H  
ATOM   1276  C   PHE A  80      17.384 -12.252 -22.072  1.00 96.46           C  
ATOM   1277  CB  PHE A  80      15.181 -12.199 -23.312  1.00 96.46           C  
ATOM   1278  HB2 PHE A  80      14.729 -12.313 -24.297  1.00 96.46           H  
ATOM   1279  HB3 PHE A  80      14.716 -12.933 -22.654  1.00 96.46           H  
ATOM   1280  O   PHE A  80      18.064 -11.238 -21.894  1.00 96.46           O  
ATOM   1281  CG  PHE A  80      14.878 -10.811 -22.784  1.00 96.46           C  
ATOM   1282  CD1 PHE A  80      14.795 -10.581 -21.397  1.00 96.46           C  
ATOM   1283  HD1 PHE A  80      14.952 -11.396 -20.706  1.00 96.46           H  
ATOM   1284  CD2 PHE A  80      14.699  -9.743 -23.679  1.00 96.46           C  
ATOM   1285  HD2 PHE A  80      14.779  -9.908 -24.744  1.00 96.46           H  
ATOM   1286  CE1 PHE A  80      14.482  -9.303 -20.909  1.00 96.46           C  
ATOM   1287  HE1 PHE A  80      14.373  -9.151 -19.845  1.00 96.46           H  
ATOM   1288  CE2 PHE A  80      14.412  -8.458 -23.192  1.00 96.46           C  
ATOM   1289  HE2 PHE A  80      14.271  -7.643 -23.887  1.00 96.46           H  
ATOM   1290  CZ  PHE A  80      14.287  -8.242 -21.809  1.00 96.46           C  
ATOM   1291  HZ  PHE A  80      14.033  -7.259 -21.442  1.00 96.46           H  
ATOM   1292  N   LEU A  81      17.233 -13.174 -21.117  1.00 95.93           N  
ATOM   1293  H   LEU A  81      16.692 -14.001 -21.322  1.00 95.93           H  
ATOM   1294  CA  LEU A  81      17.876 -13.078 -19.807  1.00 95.93           C  
ATOM   1295  HA  LEU A  81      17.717 -12.073 -19.415  1.00 95.93           H  
ATOM   1296  C   LEU A  81      19.401 -13.252 -19.920  1.00 95.93           C  
ATOM   1297  CB  LEU A  81      17.224 -14.096 -18.852  1.00 95.93           C  
ATOM   1298  HB2 LEU A  81      17.237 -15.076 -19.328  1.00 95.93           H  
ATOM   1299  HB3 LEU A  81      17.819 -14.164 -17.941  1.00 95.93           H  
ATOM   1300  O   LEU A  81      20.156 -12.497 -19.309  1.00 95.93           O  
ATOM   1301  CG  LEU A  81      15.777 -13.751 -18.447  1.00 95.93           C  
ATOM   1302  HG  LEU A  81      15.174 -13.551 -19.332  1.00 95.93           H  
ATOM   1303  CD1 LEU A  81      15.149 -14.916 -17.685  1.00 95.93           C  
ATOM   1304 HD11 LEU A  81      15.056 -15.764 -18.363  1.00 95.93           H  
ATOM   1305 HD12 LEU A  81      15.770 -15.192 -16.833  1.00 95.93           H  
ATOM   1306 HD13 LEU A  81      14.151 -14.650 -17.335  1.00 95.93           H  
ATOM   1307  CD2 LEU A  81      15.699 -12.518 -17.547  1.00 95.93           C  
ATOM   1308 HD21 LEU A  81      14.662 -12.348 -17.259  1.00 95.93           H  
ATOM   1309 HD22 LEU A  81      16.062 -11.637 -18.077  1.00 95.93           H  
ATOM   1310 HD23 LEU A  81      16.295 -12.676 -16.649  1.00 95.93           H  
ATOM   1311  N   GLU A  82      19.883 -14.153 -20.769  1.00 95.02           N  
ATOM   1312  H   GLU A  82      19.242 -14.783 -21.230  1.00 95.02           H  
ATOM   1313  CA  GLU A  82      21.315 -14.304 -21.038  1.00 95.02           C  
ATOM   1314  HA  GLU A  82      21.830 -14.505 -20.099  1.00 95.02           H  
ATOM   1315  C   GLU A  82      21.942 -13.033 -21.614  1.00 95.02           C  
ATOM   1316  CB  GLU A  82      21.556 -15.482 -21.980  1.00 95.02           C  
ATOM   1317  HB2 GLU A  82      22.591 -15.451 -22.319  1.00 95.02           H  
ATOM   1318  HB3 GLU A  82      20.902 -15.382 -22.846  1.00 95.02           H  
ATOM   1319  O   GLU A  82      23.025 -12.627 -21.182  1.00 95.02           O  
ATOM   1320  CG  GLU A  82      21.320 -16.827 -21.282  1.00 95.02           C  
ATOM   1321  HG2 GLU A  82      20.298 -16.889 -20.908  1.00 95.02           H  
ATOM   1322  HG3 GLU A  82      21.990 -16.889 -20.425  1.00 95.02           H  
ATOM   1323  CD  GLU A  82      21.592 -18.004 -22.224  1.00 95.02           C  
ATOM   1324  OE1 GLU A  82      22.012 -19.055 -21.693  1.00 95.02           O  
ATOM   1325  OE2 GLU A  82      21.429 -17.832 -23.454  1.00 95.02           O  
ATOM   1326  N   ALA A  83      21.233 -12.351 -22.520  1.00 95.11           N  
ATOM   1327  H   ALA A  83      20.383 -12.766 -22.874  1.00 95.11           H  
ATOM   1328  CA  ALA A  83      21.642 -11.052 -23.050  1.00 95.11           C  
ATOM   1329  HA  ALA A  83      22.657 -11.142 -23.437  1.00 95.11           H  
ATOM   1330  C   ALA A  83      21.660  -9.949 -21.974  1.00 95.11           C  
ATOM   1331  CB  ALA A  83      20.714 -10.689 -24.214  1.00 95.11           C  
ATOM   1332  HB1 ALA A  83      21.036  -9.747 -24.657  1.00 95.11           H  
ATOM   1333  HB2 ALA A  83      19.688 -10.585 -23.860  1.00 95.11           H  
ATOM   1334  HB3 ALA A  83      20.752 -11.471 -24.973  1.00 95.11           H  
ATOM   1335  O   ALA A  83      22.469  -9.026 -22.056  1.00 95.11           O  
ATOM   1336  N   LYS A  84      20.821 -10.059 -20.932  1.00 92.93           N  
ATOM   1337  H   LYS A  84      20.168 -10.830 -20.944  1.00 92.93           H  
ATOM   1338  CA  LYS A  84      20.865  -9.192 -19.739  1.00 92.93           C  
ATOM   1339  HA  LYS A  84      21.154  -8.192 -20.061  1.00 92.93           H  
ATOM   1340  C   LYS A  84      21.952  -9.578 -18.725  1.00 92.93           C  
ATOM   1341  CB  LYS A  84      19.475  -9.099 -19.079  1.00 92.93           C  
ATOM   1342  HB2 LYS A  84      19.591  -8.687 -18.077  1.00 92.93           H  
ATOM   1343  HB3 LYS A  84      19.028 -10.089 -18.989  1.00 92.93           H  
ATOM   1344  O   LYS A  84      22.121  -8.873 -17.733  1.00 92.93           O  
ATOM   1345  CG  LYS A  84      18.538  -8.174 -19.868  1.00 92.93           C  
ATOM   1346  HG2 LYS A  84      19.087  -7.271 -20.137  1.00 92.93           H  
ATOM   1347  HG3 LYS A  84      18.218  -8.670 -20.784  1.00 92.93           H  
ATOM   1348  CD  LYS A  84      17.307  -7.758 -19.046  1.00 92.93           C  
ATOM   1349  HD2 LYS A  84      16.672  -8.628 -18.880  1.00 92.93           H  
ATOM   1350  HD3 LYS A  84      17.630  -7.352 -18.087  1.00 92.93           H  
ATOM   1351  CE  LYS A  84      16.555  -6.679 -19.836  1.00 92.93           C  
ATOM   1352  HE2 LYS A  84      16.212  -7.115 -20.774  1.00 92.93           H  
ATOM   1353  HE3 LYS A  84      17.259  -5.890 -20.101  1.00 92.93           H  
ATOM   1354  NZ  LYS A  84      15.409  -6.078 -19.109  1.00 92.93           N  
ATOM   1355  HZ1 LYS A  84      14.692  -6.757 -18.896  1.00 92.93           H  
ATOM   1356  HZ2 LYS A  84      15.698  -5.590 -18.273  1.00 92.93           H  
ATOM   1357  HZ3 LYS A  84      14.979  -5.401 -19.722  1.00 92.93           H  
ATOM   1358  N   GLY A  85      22.710 -10.648 -18.971  1.00 94.07           N  
ATOM   1359  H   GLY A  85      22.519 -11.183 -19.806  1.00 94.07           H  
ATOM   1360  CA  GLY A  85      23.819 -11.088 -18.120  1.00 94.07           C  
ATOM   1361  HA2 GLY A  85      24.599 -11.494 -18.764  1.00 94.07           H  
ATOM   1362  HA3 GLY A  85      24.232 -10.236 -17.581  1.00 94.07           H  
ATOM   1363  C   GLY A  85      23.458 -12.166 -17.096  1.00 94.07           C  
ATOM   1364  O   GLY A  85      24.312 -12.527 -16.283  1.00 94.07           O  
ATOM   1365  N   TYR A  86      22.237 -12.704 -17.136  1.00 95.15           N  
ATOM   1366  H   TYR A  86      21.591 -12.407 -17.854  1.00 95.15           H  
ATOM   1367  CA  TYR A  86      21.896 -13.902 -16.371  1.00 95.15           C  
ATOM   1368  HA  TYR A  86      22.294 -13.794 -15.362  1.00 95.15           H  
ATOM   1369  C   TYR A  86      22.566 -15.134 -16.992  1.00 95.15           C  
ATOM   1370  CB  TYR A  86      20.378 -14.064 -16.242  1.00 95.15           C  
ATOM   1371  HB2 TYR A  86      19.958 -14.210 -17.237  1.00 95.15           H  
ATOM   1372  HB3 TYR A  86      20.182 -14.968 -15.666  1.00 95.15           H  
ATOM   1373  O   TYR A  86      22.825 -15.198 -18.191  1.00 95.15           O  
ATOM   1374  CG  TYR A  86      19.675 -12.909 -15.549  1.00 95.15           C  
ATOM   1375  CD1 TYR A  86      19.612 -12.852 -14.143  1.00 95.15           C  
ATOM   1376  HD1 TYR A  86      20.055 -13.640 -13.552  1.00 95.15           H  
ATOM   1377  CD2 TYR A  86      19.083 -11.881 -16.305  1.00 95.15           C  
ATOM   1378  HD2 TYR A  86      19.095 -11.922 -17.385  1.00 95.15           H  
ATOM   1379  CE1 TYR A  86      18.982 -11.763 -13.507  1.00 95.15           C  
ATOM   1380  HE1 TYR A  86      18.933 -11.711 -12.430  1.00 95.15           H  
ATOM   1381  CE2 TYR A  86      18.456 -10.795 -15.681  1.00 95.15           C  
ATOM   1382  HE2 TYR A  86      18.009 -10.005 -16.266  1.00 95.15           H  
ATOM   1383  OH  TYR A  86      17.806  -9.651 -13.720  1.00 95.15           O  
ATOM   1384  HH  TYR A  86      17.958  -9.632 -12.773  1.00 95.15           H  
ATOM   1385  CZ  TYR A  86      18.407 -10.728 -14.281  1.00 95.15           C  
ATOM   1386  N   LYS A  87      22.895 -16.112 -16.158  1.00 93.33           N  
ATOM   1387  H   LYS A  87      22.692 -15.978 -15.178  1.00 93.33           H  
ATOM   1388  CA  LYS A  87      23.548 -17.370 -16.524  1.00 93.33           C  
ATOM   1389  HA  LYS A  87      23.450 -17.540 -17.596  1.00 93.33           H  
ATOM   1390  C   LYS A  87      22.836 -18.515 -15.828  1.00 93.33           C  
ATOM   1391  CB  LYS A  87      25.034 -17.335 -16.116  1.00 93.33           C  
ATOM   1392  HB2 LYS A  87      25.490 -18.299 -16.344  1.00 93.33           H  
ATOM   1393  HB3 LYS A  87      25.092 -17.193 -15.037  1.00 93.33           H  
ATOM   1394  O   LYS A  87      22.263 -18.308 -14.758  1.00 93.33           O  
ATOM   1395  CG  LYS A  87      25.862 -16.229 -16.790  1.00 93.33           C  
ATOM   1396  HG2 LYS A  87      26.870 -16.247 -16.377  1.00 93.33           H  
ATOM   1397  HG3 LYS A  87      25.426 -15.255 -16.567  1.00 93.33           H  
ATOM   1398  CD  LYS A  87      25.960 -16.416 -18.308  1.00 93.33           C  
ATOM   1399  HD2 LYS A  87      26.467 -17.356 -18.528  1.00 93.33           H  
ATOM   1400  HD3 LYS A  87      24.959 -16.452 -18.739  1.00 93.33           H  
ATOM   1401  CE  LYS A  87      26.725 -15.251 -18.936  1.00 93.33           C  
ATOM   1402  HE2 LYS A  87      26.312 -14.322 -18.545  1.00 93.33           H  
ATOM   1403  HE3 LYS A  87      27.773 -15.310 -18.641  1.00 93.33           H  
ATOM   1404  NZ  LYS A  87      26.580 -15.282 -20.411  1.00 93.33           N  
ATOM   1405  HZ1 LYS A  87      26.916 -16.157 -20.786  1.00 93.33           H  
ATOM   1406  HZ2 LYS A  87      27.077 -14.515 -20.842  1.00 93.33           H  
ATOM   1407  HZ3 LYS A  87      25.603 -15.201 -20.654  1.00 93.33           H  
ATOM   1408  N   GLU A  88      22.912 -19.703 -16.426  1.00 90.80           N  
ATOM   1409  H   GLU A  88      23.407 -19.777 -17.303  1.00 90.80           H  
ATOM   1410  CA  GLU A  88      22.247 -20.908 -15.909  1.00 90.80           C  
ATOM   1411  HA  GLU A  88      22.281 -21.680 -16.678  1.00 90.80           H  
ATOM   1412  C   GLU A  88      20.752 -20.647 -15.646  1.00 90.80           C  
ATOM   1413  CB  GLU A  88      23.001 -21.462 -14.685  1.00 90.80           C  
ATOM   1414  HB2 GLU A  88      22.968 -20.730 -13.877  1.00 90.80           H  
ATOM   1415  HB3 GLU A  88      22.484 -22.362 -14.351  1.00 90.80           H  
ATOM   1416  O   GLU A  88      20.226 -20.917 -14.570  1.00 90.80           O  
ATOM   1417  CG  GLU A  88      24.471 -21.824 -14.964  1.00 90.80           C  
ATOM   1418  HG2 GLU A  88      24.512 -22.604 -15.725  1.00 90.80           H  
ATOM   1419  HG3 GLU A  88      24.996 -20.947 -15.344  1.00 90.80           H  
ATOM   1420  CD  GLU A  88      25.175 -22.311 -13.688  1.00 90.80           C  
ATOM   1421  OE1 GLU A  88      26.373 -22.015 -13.472  1.00 90.80           O  
ATOM   1422  OE2 GLU A  88      24.522 -22.885 -12.792  1.00 90.80           O  
ATOM   1423  N   VAL A  89      20.088 -20.012 -16.617  1.00 88.71           N  
ATOM   1424  H   VAL A  89      20.553 -19.858 -17.500  1.00 88.71           H  
ATOM   1425  CA  VAL A  89      18.663 -19.690 -16.534  1.00 88.71           C  
ATOM   1426  HA  VAL A  89      18.410 -19.434 -15.505  1.00 88.71           H  
ATOM   1427  C   VAL A  89      17.866 -20.921 -16.943  1.00 88.71           C  
ATOM   1428  CB  VAL A  89      18.300 -18.497 -17.435  1.00 88.71           C  
ATOM   1429  HB  VAL A  89      18.509 -18.755 -18.473  1.00 88.71           H  
ATOM   1430  O   VAL A  89      17.945 -21.360 -18.089  1.00 88.71           O  
ATOM   1431  CG1 VAL A  89      16.815 -18.142 -17.308  1.00 88.71           C  
ATOM   1432 HG11 VAL A  89      16.588 -17.334 -18.002  1.00 88.71           H  
ATOM   1433 HG12 VAL A  89      16.198 -19.000 -17.575  1.00 88.71           H  
ATOM   1434 HG13 VAL A  89      16.580 -17.838 -16.288  1.00 88.71           H  
ATOM   1435  CG2 VAL A  89      19.105 -17.238 -17.094  1.00 88.71           C  
ATOM   1436 HG21 VAL A  89      18.839 -16.440 -17.787  1.00 88.71           H  
ATOM   1437 HG22 VAL A  89      20.173 -17.433 -17.196  1.00 88.71           H  
ATOM   1438 HG23 VAL A  89      18.885 -16.928 -16.073  1.00 88.71           H  
ATOM   1439  N   GLU A  90      17.054 -21.441 -16.032  1.00 87.32           N  
ATOM   1440  H   GLU A  90      17.073 -21.075 -15.091  1.00 87.32           H  
ATOM   1441  CA  GLU A  90      16.136 -22.542 -16.318  1.00 87.32           C  
ATOM   1442  HA  GLU A  90      16.465 -23.071 -17.213  1.00 87.32           H  
ATOM   1443  C   GLU A  90      14.725 -22.004 -16.574  1.00 87.32           C  
ATOM   1444  CB  GLU A  90      16.141 -23.552 -15.170  1.00 87.32           C  
ATOM   1445  HB2 GLU A  90      15.877 -23.036 -14.247  1.00 87.32           H  
ATOM   1446  HB3 GLU A  90      15.380 -24.304 -15.381  1.00 87.32           H  
ATOM   1447  O   GLU A  90      14.215 -21.184 -15.812  1.00 87.32           O  
ATOM   1448  CG  GLU A  90      17.503 -24.246 -15.002  1.00 87.32           C  
ATOM   1449  HG2 GLU A  90      17.748 -24.764 -15.929  1.00 87.32           H  
ATOM   1450  HG3 GLU A  90      18.269 -23.491 -14.822  1.00 87.32           H  
ATOM   1451  CD  GLU A  90      17.510 -25.252 -13.842  1.00 87.32           C  
ATOM   1452  OE1 GLU A  90      18.621 -25.568 -13.362  1.00 87.32           O  
ATOM   1453  OE2 GLU A  90      16.409 -25.702 -13.447  1.00 87.32           O  
ATOM   1454  N   SER A  91      14.058 -22.475 -17.631  1.00 84.54           N  
ATOM   1455  H   SER A  91      14.485 -23.184 -18.210  1.00 84.54           H  
ATOM   1456  CA  SER A  91      12.722 -21.985 -18.010  1.00 84.54           C  
ATOM   1457  HA  SER A  91      12.787 -20.913 -18.196  1.00 84.54           H  
ATOM   1458  C   SER A  91      11.667 -22.195 -16.922  1.00 84.54           C  
ATOM   1459  CB  SER A  91      12.248 -22.669 -19.295  1.00 84.54           C  
ATOM   1460  HB2 SER A  91      11.239 -22.336 -19.537  1.00 84.54           H  
ATOM   1461  HB3 SER A  91      12.909 -22.388 -20.115  1.00 84.54           H  
ATOM   1462  O   SER A  91      10.796 -21.348 -16.748  1.00 84.54           O  
ATOM   1463  OG  SER A  91      12.267 -24.078 -19.150  1.00 84.54           O  
ATOM   1464  HG  SER A  91      11.370 -24.400 -19.037  1.00 84.54           H  
ATOM   1465  N   LEU A  92      11.759 -23.300 -16.174  1.00 87.35           N  
ATOM   1466  H   LEU A  92      12.518 -23.935 -16.373  1.00 87.35           H  
ATOM   1467  CA  LEU A  92      10.858 -23.625 -15.060  1.00 87.35           C  
ATOM   1468  HA  LEU A  92       9.825 -23.512 -15.389  1.00 87.35           H  
ATOM   1469  C   LEU A  92      11.028 -22.680 -13.861  1.00 87.35           C  
ATOM   1470  CB  LEU A  92      11.103 -25.084 -14.630  1.00 87.35           C  
ATOM   1471  HB2 LEU A  92      10.512 -25.286 -13.736  1.00 87.35           H  
ATOM   1472  HB3 LEU A  92      12.152 -25.191 -14.356  1.00 87.35           H  
ATOM   1473  O   LEU A  92      10.164 -22.626 -12.990  1.00 87.35           O  
ATOM   1474  CG  LEU A  92      10.751 -26.142 -15.691  1.00 87.35           C  
ATOM   1475  HG  LEU A  92      11.302 -25.937 -16.609  1.00 87.35           H  
ATOM   1476  CD1 LEU A  92      11.159 -27.527 -15.191  1.00 87.35           C  
ATOM   1477 HD11 LEU A  92      12.229 -27.542 -14.982  1.00 87.35           H  
ATOM   1478 HD12 LEU A  92      10.943 -28.276 -15.953  1.00 87.35           H  
ATOM   1479 HD13 LEU A  92      10.616 -27.772 -14.279  1.00 87.35           H  
ATOM   1480  CD2 LEU A  92       9.254 -26.167 -16.011  1.00 87.35           C  
ATOM   1481 HD21 LEU A  92       9.041 -26.977 -16.709  1.00 87.35           H  
ATOM   1482 HD22 LEU A  92       8.948 -25.227 -16.470  1.00 87.35           H  
ATOM   1483 HD23 LEU A  92       8.681 -26.326 -15.097  1.00 87.35           H  
ATOM   1484  N   LEU A  93      12.121 -21.918 -13.828  1.00 87.18           N  
ATOM   1485  H   LEU A  93      12.778 -21.991 -14.592  1.00 87.18           H  
ATOM   1486  CA  LEU A  93      12.452 -20.959 -12.780  1.00 87.18           C  
ATOM   1487  HA  LEU A  93      11.828 -21.157 -11.908  1.00 87.18           H  
ATOM   1488  C   LEU A  93      12.144 -19.505 -13.181  1.00 87.18           C  
ATOM   1489  CB  LEU A  93      13.917 -21.166 -12.378  1.00 87.18           C  
ATOM   1490  HB2 LEU A  93      14.558 -20.939 -13.230  1.00 87.18           H  
ATOM   1491  HB3 LEU A  93      14.136 -20.433 -11.602  1.00 87.18           H  
ATOM   1492  O   LEU A  93      12.615 -18.561 -12.538  1.00 87.18           O  
ATOM   1493  CG  LEU A  93      14.282 -22.563 -11.840  1.00 87.18           C  
ATOM   1494  HG  LEU A  93      14.169 -23.299 -12.636  1.00 87.18           H  
ATOM   1495  CD1 LEU A  93      15.739 -22.554 -11.375  1.00 87.18           C  
ATOM   1496 HD11 LEU A  93      16.385 -22.183 -12.172  1.00 87.18           H  
ATOM   1497 HD12 LEU A  93      16.048 -23.573 -11.143  1.00 87.18           H  
ATOM   1498 HD13 LEU A  93      15.859 -21.922 -10.495  1.00 87.18           H  
ATOM   1499  CD2 LEU A  93      13.413 -22.987 -10.652  1.00 87.18           C  
ATOM   1500 HD21 LEU A  93      13.462 -22.241  -9.859  1.00 87.18           H  
ATOM   1501 HD22 LEU A  93      13.770 -23.945 -10.274  1.00 87.18           H  
ATOM   1502 HD23 LEU A  93      12.380 -23.119 -10.975  1.00 87.18           H  
ATOM   1503  N   ILE A  94      11.348 -19.324 -14.240  1.00 91.83           N  
ATOM   1504  H   ILE A  94      11.026 -20.148 -14.728  1.00 91.83           H  
ATOM   1505  CA  ILE A  94      10.846 -18.032 -14.708  1.00 91.83           C  
ATOM   1506  HA  ILE A  94      11.318 -17.233 -14.135  1.00 91.83           H  
ATOM   1507  C   ILE A  94       9.338 -17.984 -14.466  1.00 91.83           C  
ATOM   1508  CB  ILE A  94      11.183 -17.808 -16.197  1.00 91.83           C  
ATOM   1509  HB  ILE A  94      10.663 -18.564 -16.785  1.00 91.83           H  
ATOM   1510  O   ILE A  94       8.562 -18.624 -15.173  1.00 91.83           O  
ATOM   1511  CG1 ILE A  94      12.697 -17.940 -16.480  1.00 91.83           C  
ATOM   1512 HG12 ILE A  94      13.243 -17.149 -15.967  1.00 91.83           H  
ATOM   1513 HG13 ILE A  94      13.055 -18.897 -16.098  1.00 91.83           H  
ATOM   1514  CG2 ILE A  94      10.681 -16.418 -16.637  1.00 91.83           C  
ATOM   1515 HG21 ILE A  94      11.214 -15.639 -16.092  1.00 91.83           H  
ATOM   1516 HG22 ILE A  94      10.842 -16.298 -17.708  1.00 91.83           H  
ATOM   1517 HG23 ILE A  94       9.611 -16.321 -16.456  1.00 91.83           H  
ATOM   1518  CD1 ILE A  94      13.034 -17.907 -17.976  1.00 91.83           C  
ATOM   1519 HD11 ILE A  94      14.076 -18.191 -18.122  1.00 91.83           H  
ATOM   1520 HD12 ILE A  94      12.402 -18.611 -18.517  1.00 91.83           H  
ATOM   1521 HD13 ILE A  94      12.890 -16.904 -18.378  1.00 91.83           H  
ATOM   1522  N   ILE A  95       8.904 -17.178 -13.498  1.00 92.39           N  
ATOM   1523  H   ILE A  95       9.590 -16.670 -12.958  1.00 92.39           H  
ATOM   1524  CA  ILE A  95       7.477 -17.029 -13.179  1.00 92.39           C  
ATOM   1525  HA  ILE A  95       6.907 -17.774 -13.734  1.00 92.39           H  
ATOM   1526  C   ILE A  95       7.005 -15.654 -13.638  1.00 92.39           C  
ATOM   1527  CB  ILE A  95       7.188 -17.301 -11.688  1.00 92.39           C  
ATOM   1528  HB  ILE A  95       7.656 -16.519 -11.090  1.00 92.39           H  
ATOM   1529  O   ILE A  95       7.465 -14.630 -13.132  1.00 92.39           O  
ATOM   1530  CG1 ILE A  95       7.783 -18.664 -11.258  1.00 92.39           C  
ATOM   1531 HG12 ILE A  95       7.378 -19.454 -11.889  1.00 92.39           H  
ATOM   1532 HG13 ILE A  95       8.864 -18.644 -11.396  1.00 92.39           H  
ATOM   1533  CG2 ILE A  95       5.669 -17.238 -11.433  1.00 92.39           C  
ATOM   1534 HG21 ILE A  95       5.459 -17.349 -10.370  1.00 92.39           H  
ATOM   1535 HG22 ILE A  95       5.258 -16.277 -11.744  1.00 92.39           H  
ATOM   1536 HG23 ILE A  95       5.164 -18.037 -11.976  1.00 92.39           H  
ATOM   1537  CD1 ILE A  95       7.535 -19.033  -9.791  1.00 92.39           C  
ATOM   1538 HD11 ILE A  95       8.142 -19.900  -9.531  1.00 92.39           H  
ATOM   1539 HD12 ILE A  95       6.487 -19.288  -9.639  1.00 92.39           H  
ATOM   1540 HD13 ILE A  95       7.803 -18.200  -9.141  1.00 92.39           H  
ATOM   1541  N   LYS A  96       6.072 -15.615 -14.595  1.00 93.05           N  
ATOM   1542  H   LYS A  96       5.723 -16.496 -14.944  1.00 93.05           H  
ATOM   1543  CA  LYS A  96       5.444 -14.371 -15.058  1.00 93.05           C  
ATOM   1544  HA  LYS A  96       6.210 -13.596 -15.077  1.00 93.05           H  
ATOM   1545  C   LYS A  96       4.380 -13.913 -14.067  1.00 93.05           C  
ATOM   1546  CB  LYS A  96       4.902 -14.552 -16.484  1.00 93.05           C  
ATOM   1547  HB2 LYS A  96       4.166 -15.355 -16.488  1.00 93.05           H  
ATOM   1548  HB3 LYS A  96       5.731 -14.843 -17.129  1.00 93.05           H  
ATOM   1549  O   LYS A  96       3.471 -14.663 -13.733  1.00 93.05           O  
ATOM   1550  CG  LYS A  96       4.255 -13.275 -17.047  1.00 93.05           C  
ATOM   1551  HG2 LYS A  96       3.339 -13.062 -16.496  1.00 93.05           H  
ATOM   1552  HG3 LYS A  96       4.943 -12.438 -16.929  1.00 93.05           H  
ATOM   1553  CD  LYS A  96       3.923 -13.459 -18.535  1.00 93.05           C  
ATOM   1554  HD2 LYS A  96       4.854 -13.542 -19.095  1.00 93.05           H  
ATOM   1555  HD3 LYS A  96       3.355 -14.380 -18.661  1.00 93.05           H  
ATOM   1556  CE  LYS A  96       3.101 -12.287 -19.079  1.00 93.05           C  
ATOM   1557  HE2 LYS A  96       2.155 -12.259 -18.538  1.00 93.05           H  
ATOM   1558  HE3 LYS A  96       3.634 -11.359 -18.871  1.00 93.05           H  
ATOM   1559  NZ  LYS A  96       2.849 -12.428 -20.540  1.00 93.05           N  
ATOM   1560  HZ1 LYS A  96       2.185 -11.742 -20.872  1.00 93.05           H  
ATOM   1561  HZ2 LYS A  96       3.678 -12.288 -21.099  1.00 93.05           H  
ATOM   1562  HZ3 LYS A  96       2.497 -13.348 -20.762  1.00 93.05           H  
ATOM   1563  N   LEU A  97       4.483 -12.659 -13.642  1.00 93.56           N  
ATOM   1564  H   LEU A  97       5.267 -12.109 -13.963  1.00 93.56           H  
ATOM   1565  CA  LEU A  97       3.648 -12.062 -12.610  1.00 93.56           C  
ATOM   1566  HA  LEU A  97       2.906 -12.780 -12.260  1.00 93.56           H  
ATOM   1567  C   LEU A  97       2.927 -10.836 -13.181  1.00 93.56           C  
ATOM   1568  CB  LEU A  97       4.527 -11.709 -11.404  1.00 93.56           C  
ATOM   1569  HB2 LEU A  97       5.322 -11.040 -11.734  1.00 93.56           H  
ATOM   1570  HB3 LEU A  97       3.923 -11.175 -10.670  1.00 93.56           H  
ATOM   1571  O   LEU A  97       3.550  -9.784 -13.394  1.00 93.56           O  
ATOM   1572  CG  LEU A  97       5.151 -12.944 -10.731  1.00 93.56           C  
ATOM   1573  HG  LEU A  97       5.605 -13.600 -11.474  1.00 93.56           H  
ATOM   1574  CD1 LEU A  97       6.254 -12.479  -9.797  1.00 93.56           C  
ATOM   1575 HD11 LEU A  97       5.857 -11.735  -9.107  1.00 93.56           H  
ATOM   1576 HD12 LEU A  97       7.061 -12.039 -10.384  1.00 93.56           H  
ATOM   1577 HD13 LEU A  97       6.651 -13.331  -9.245  1.00 93.56           H  
ATOM   1578  CD2 LEU A  97       4.127 -13.745  -9.931  1.00 93.56           C  
ATOM   1579 HD21 LEU A  97       4.631 -14.565  -9.419  1.00 93.56           H  
ATOM   1580 HD22 LEU A  97       3.633 -13.110  -9.195  1.00 93.56           H  
ATOM   1581 HD23 LEU A  97       3.378 -14.174 -10.597  1.00 93.56           H  
ATOM   1582  N   PRO A  98       1.615 -10.948 -13.453  1.00 89.99           N  
ATOM   1583  CA  PRO A  98       0.780  -9.805 -13.783  1.00 89.99           C  
ATOM   1584  HA  PRO A  98       1.113  -9.395 -14.737  1.00 89.99           H  
ATOM   1585  C   PRO A  98       0.844  -8.717 -12.707  1.00 89.99           C  
ATOM   1586  CB  PRO A  98      -0.643 -10.354 -13.934  1.00 89.99           C  
ATOM   1587  HB2 PRO A  98      -1.196  -9.839 -14.721  1.00 89.99           H  
ATOM   1588  HB3 PRO A  98      -1.177 -10.278 -12.987  1.00 89.99           H  
ATOM   1589  O   PRO A  98       1.174  -8.967 -11.541  1.00 89.99           O  
ATOM   1590  CG  PRO A  98      -0.430 -11.829 -14.267  1.00 89.99           C  
ATOM   1591  HG2 PRO A  98      -0.232 -11.942 -15.333  1.00 89.99           H  
ATOM   1592  HG3 PRO A  98      -1.280 -12.441 -13.965  1.00 89.99           H  
ATOM   1593  CD  PRO A  98       0.825 -12.173 -13.473  1.00 89.99           C  
ATOM   1594  HD2 PRO A  98       0.551 -12.454 -12.456  1.00 89.99           H  
ATOM   1595  HD3 PRO A  98       1.359 -12.991 -13.956  1.00 89.99           H  
ATOM   1596  N   LYS A  99       0.492  -7.490 -13.095  1.00 89.79           N  
ATOM   1597  H   LYS A  99       0.157  -7.363 -14.039  1.00 89.79           H  
ATOM   1598  CA  LYS A  99       0.377  -6.381 -12.148  1.00 89.79           C  
ATOM   1599  HA  LYS A  99       1.346  -6.247 -11.667  1.00 89.79           H  
ATOM   1600  C   LYS A  99      -0.646  -6.732 -11.063  1.00 89.79           C  
ATOM   1601  CB  LYS A  99      -0.008  -5.099 -12.894  1.00 89.79           C  
ATOM   1602  HB2 LYS A  99      -1.062  -5.136 -13.169  1.00 89.79           H  
ATOM   1603  HB3 LYS A  99       0.590  -5.020 -13.802  1.00 89.79           H  
ATOM   1604  O   LYS A  99      -1.716  -7.241 -11.372  1.00 89.79           O  
ATOM   1605  CG  LYS A  99       0.268  -3.871 -12.024  1.00 89.79           C  
ATOM   1606  HG2 LYS A  99      -0.286  -3.939 -11.088  1.00 89.79           H  
ATOM   1607  HG3 LYS A  99       1.334  -3.843 -11.799  1.00 89.79           H  
ATOM   1608  CD  LYS A  99      -0.132  -2.586 -12.748  1.00 89.79           C  
ATOM   1609  HD2 LYS A  99      -1.215  -2.574 -12.870  1.00 89.79           H  
ATOM   1610  HD3 LYS A  99       0.346  -2.550 -13.726  1.00 89.79           H  
ATOM   1611  CE  LYS A  99       0.322  -1.393 -11.907  1.00 89.79           C  
ATOM   1612  HE2 LYS A  99      -0.006  -1.549 -10.879  1.00 89.79           H  
ATOM   1613  HE3 LYS A  99       1.412  -1.369 -11.903  1.00 89.79           H  
ATOM   1614  NZ  LYS A  99      -0.237  -0.125 -12.427  1.00 89.79           N  
ATOM   1615  HZ1 LYS A  99      -0.034  -0.021 -13.411  1.00 89.79           H  
ATOM   1616  HZ2 LYS A  99      -1.238  -0.125 -12.288  1.00 89.79           H  
ATOM   1617  HZ3 LYS A  99       0.144   0.659 -11.917  1.00 89.79           H  
ATOM   1618  N   TYR A 100      -0.301  -6.424  -9.819  1.00 92.44           N  
ATOM   1619  H   TYR A 100       0.624  -6.045  -9.676  1.00 92.44           H  
ATOM   1620  CA  TYR A 100      -1.071  -6.737  -8.615  1.00 92.44           C  
ATOM   1621  HA  TYR A 100      -0.495  -6.327  -7.785  1.00 92.44           H  
ATOM   1622  C   TYR A 100      -1.182  -8.232  -8.289  1.00 92.44           C  
ATOM   1623  CB  TYR A 100      -2.420  -5.999  -8.613  1.00 92.44           C  
ATOM   1624  HB2 TYR A 100      -3.099  -6.494  -9.306  1.00 92.44           H  
ATOM   1625  HB3 TYR A 100      -2.866  -6.081  -7.622  1.00 92.44           H  
ATOM   1626  O   TYR A 100      -2.091  -8.628  -7.569  1.00 92.44           O  
ATOM   1627  CG  TYR A 100      -2.328  -4.526  -8.955  1.00 92.44           C  
ATOM   1628  CD1 TYR A 100      -1.564  -3.667  -8.144  1.00 92.44           C  
ATOM   1629  HD1 TYR A 100      -1.054  -4.056  -7.275  1.00 92.44           H  
ATOM   1630  CD2 TYR A 100      -3.019  -4.014 -10.071  1.00 92.44           C  
ATOM   1631  HD2 TYR A 100      -3.616  -4.678 -10.678  1.00 92.44           H  
ATOM   1632  CE1 TYR A 100      -1.502  -2.294  -8.433  1.00 92.44           C  
ATOM   1633  HE1 TYR A 100      -0.936  -1.638  -7.788  1.00 92.44           H  
ATOM   1634  CE2 TYR A 100      -2.955  -2.640 -10.369  1.00 92.44           C  
ATOM   1635  HE2 TYR A 100      -3.518  -2.239 -11.199  1.00 92.44           H  
ATOM   1636  OH  TYR A 100      -2.135  -0.449  -9.817  1.00 92.44           O  
ATOM   1637  HH  TYR A 100      -1.907   0.023  -9.013  1.00 92.44           H  
ATOM   1638  CZ  TYR A 100      -2.206  -1.779  -9.541  1.00 92.44           C  
ATOM   1639  N   SER A 101      -0.226  -9.054  -8.742  1.00 93.59           N  
ATOM   1640  H   SER A 101       0.462  -8.700  -9.391  1.00 93.59           H  
ATOM   1641  CA  SER A 101      -0.067 -10.419  -8.214  1.00 93.59           C  
ATOM   1642  HA  SER A 101      -0.936 -11.011  -8.498  1.00 93.59           H  
ATOM   1643  C   SER A 101       0.027 -10.386  -6.683  1.00 93.59           C  
ATOM   1644  CB  SER A 101       1.185 -11.098  -8.774  1.00 93.59           C  
ATOM   1645  HB2 SER A 101       1.298 -12.076  -8.307  1.00 93.59           H  
ATOM   1646  HB3 SER A 101       2.065 -10.498  -8.542  1.00 93.59           H  
ATOM   1647  O   SER A 101       0.765  -9.560  -6.131  1.00 93.59           O  
ATOM   1648  OG  SER A 101       1.086 -11.270 -10.172  1.00 93.59           O  
ATOM   1649  HG  SER A 101       1.053 -10.410 -10.598  1.00 93.59           H  
ATOM   1650  N   LEU A 102      -0.736 -11.254  -6.018  1.00 95.01           N  
ATOM   1651  H   LEU A 102      -1.290 -11.917  -6.541  1.00 95.01           H  
ATOM   1652  CA  LEU A 102      -0.898 -11.265  -4.567  1.00 95.01           C  
ATOM   1653  HA  LEU A 102      -0.707 -10.260  -4.192  1.00 95.01           H  
ATOM   1654  C   LEU A 102       0.101 -12.220  -3.913  1.00 95.01           C  
ATOM   1655  CB  LEU A 102      -2.354 -11.635  -4.234  1.00 95.01           C  
ATOM   1656  HB2 LEU A 102      -2.549 -12.637  -4.617  1.00 95.01           H  
ATOM   1657  HB3 LEU A 102      -3.021 -10.949  -4.756  1.00 95.01           H  
ATOM   1658  O   LEU A 102       0.175 -13.396  -4.256  1.00 95.01           O  
ATOM   1659  CG  LEU A 102      -2.695 -11.608  -2.731  1.00 95.01           C  
ATOM   1660  HG  LEU A 102      -2.012 -12.254  -2.180  1.00 95.01           H  
ATOM   1661  CD1 LEU A 102      -2.621 -10.191  -2.158  1.00 95.01           C  
ATOM   1662 HD11 LEU A 102      -3.049 -10.182  -1.156  1.00 95.01           H  
ATOM   1663 HD12 LEU A 102      -1.586  -9.853  -2.116  1.00 95.01           H  
ATOM   1664 HD13 LEU A 102      -3.214  -9.517  -2.777  1.00 95.01           H  
ATOM   1665  CD2 LEU A 102      -4.118 -12.121  -2.514  1.00 95.01           C  
ATOM   1666 HD21 LEU A 102      -4.337 -12.195  -1.449  1.00 95.01           H  
ATOM   1667 HD22 LEU A 102      -4.839 -11.455  -2.988  1.00 95.01           H  
ATOM   1668 HD23 LEU A 102      -4.227 -13.112  -2.955  1.00 95.01           H  
ATOM   1669  N   PHE A 103       0.831 -11.713  -2.931  1.00 96.00           N  
ATOM   1670  H   PHE A 103       0.736 -10.729  -2.722  1.00 96.00           H  
ATOM   1671  CA  PHE A 103       1.788 -12.467  -2.135  1.00 96.00           C  
ATOM   1672  HA  PHE A 103       1.860 -13.492  -2.496  1.00 96.00           H  
ATOM   1673  C   PHE A 103       1.328 -12.496  -0.683  1.00 96.00           C  
ATOM   1674  CB  PHE A 103       3.160 -11.807  -2.282  1.00 96.00           C  
ATOM   1675  HB2 PHE A 103       3.068 -10.739  -2.086  1.00 96.00           H  
ATOM   1676  HB3 PHE A 103       3.829 -12.210  -1.522  1.00 96.00           H  
ATOM   1677  O   PHE A 103       1.014 -11.442  -0.133  1.00 96.00           O  
ATOM   1678  CG  PHE A 103       3.772 -12.014  -3.653  1.00 96.00           C  
ATOM   1679  CD1 PHE A 103       4.584 -13.136  -3.904  1.00 96.00           C  
ATOM   1680  HD1 PHE A 103       4.791 -13.853  -3.123  1.00 96.00           H  
ATOM   1681  CD2 PHE A 103       3.495 -11.109  -4.695  1.00 96.00           C  
ATOM   1682  HD2 PHE A 103       2.842 -10.268  -4.519  1.00 96.00           H  
ATOM   1683  CE1 PHE A 103       5.138 -13.343  -5.174  1.00 96.00           C  
ATOM   1684  HE1 PHE A 103       5.762 -14.207  -5.349  1.00 96.00           H  
ATOM   1685  CE2 PHE A 103       4.017 -11.339  -5.979  1.00 96.00           C  
ATOM   1686  HE2 PHE A 103       3.751 -10.688  -6.799  1.00 96.00           H  
ATOM   1687  CZ  PHE A 103       4.842 -12.451  -6.215  1.00 96.00           C  
ATOM   1688  HZ  PHE A 103       5.217 -12.657  -7.207  1.00 96.00           H  
ATOM   1689  N   GLU A 104       1.302 -13.675  -0.067  1.00 96.59           N  
ATOM   1690  H   GLU A 104       1.580 -14.495  -0.587  1.00 96.59           H  
ATOM   1691  CA  GLU A 104       1.048 -13.858   1.362  1.00 96.59           C  
ATOM   1692  HA  GLU A 104       0.685 -12.918   1.778  1.00 96.59           H  
ATOM   1693  C   GLU A 104       2.342 -14.203   2.095  1.00 96.59           C  
ATOM   1694  CB  GLU A 104      -0.069 -14.878   1.588  1.00 96.59           C  
ATOM   1695  HB2 GLU A 104      -0.943 -14.470   1.079  1.00 96.59           H  
ATOM   1696  HB3 GLU A 104       0.198 -15.839   1.148  1.00 96.59           H  
ATOM   1697  O   GLU A 104       3.052 -15.151   1.753  1.00 96.59           O  
ATOM   1698  CG  GLU A 104      -0.428 -15.057   3.069  1.00 96.59           C  
ATOM   1699  HG2 GLU A 104      -0.579 -14.074   3.515  1.00 96.59           H  
ATOM   1700  HG3 GLU A 104       0.404 -15.539   3.582  1.00 96.59           H  
ATOM   1701  CD  GLU A 104      -1.708 -15.885   3.249  1.00 96.59           C  
ATOM   1702  OE1 GLU A 104      -1.620 -17.000   3.797  1.00 96.59           O  
ATOM   1703  OE2 GLU A 104      -2.794 -15.364   2.872  1.00 96.59           O  
ATOM   1704  N   LEU A 105       2.637 -13.367   3.082  1.00 95.56           N  
ATOM   1705  H   LEU A 105       1.931 -12.685   3.318  1.00 95.56           H  
ATOM   1706  CA  LEU A 105       3.765 -13.405   3.991  1.00 95.56           C  
ATOM   1707  HA  LEU A 105       4.527 -14.087   3.612  1.00 95.56           H  
ATOM   1708  C   LEU A 105       3.293 -13.941   5.355  1.00 95.56           C  
ATOM   1709  CB  LEU A 105       4.372 -11.986   4.101  1.00 95.56           C  
ATOM   1710  HB2 LEU A 105       5.261 -12.075   4.726  1.00 95.56           H  
ATOM   1711  HB3 LEU A 105       3.676 -11.330   4.623  1.00 95.56           H  
ATOM   1712  O   LEU A 105       2.176 -14.440   5.505  1.00 95.56           O  
ATOM   1713  CG  LEU A 105       4.813 -11.320   2.782  1.00 95.56           C  
ATOM   1714  HG  LEU A 105       5.165 -12.078   2.083  1.00 95.56           H  
ATOM   1715  CD1 LEU A 105       3.696 -10.494   2.131  1.00 95.56           C  
ATOM   1716 HD11 LEU A 105       4.080  -9.983   1.249  1.00 95.56           H  
ATOM   1717 HD12 LEU A 105       2.885 -11.149   1.814  1.00 95.56           H  
ATOM   1718 HD13 LEU A 105       3.309  -9.766   2.844  1.00 95.56           H  
ATOM   1719  CD2 LEU A 105       5.959 -10.342   3.044  1.00 95.56           C  
ATOM   1720 HD21 LEU A 105       6.307  -9.931   2.096  1.00 95.56           H  
ATOM   1721 HD22 LEU A 105       6.789 -10.871   3.512  1.00 95.56           H  
ATOM   1722 HD23 LEU A 105       5.623  -9.537   3.697  1.00 95.56           H  
ATOM   1723  N   GLU A 106       4.135 -13.829   6.378  1.00 92.48           N  
ATOM   1724  H   GLU A 106       5.029 -13.381   6.236  1.00 92.48           H  
ATOM   1725  CA  GLU A 106       3.812 -14.271   7.730  1.00 92.48           C  
ATOM   1726  HA  GLU A 106       3.594 -15.337   7.662  1.00 92.48           H  
ATOM   1727  C   GLU A 106       2.549 -13.599   8.309  1.00 92.48           C  
ATOM   1728  CB  GLU A 106       5.039 -14.130   8.650  1.00 92.48           C  
ATOM   1729  HB2 GLU A 106       4.808 -14.656   9.576  1.00 92.48           H  
ATOM   1730  HB3 GLU A 106       5.884 -14.647   8.197  1.00 92.48           H  
ATOM   1731  O   GLU A 106       2.204 -12.461   7.986  1.00 92.48           O  
ATOM   1732  CG  GLU A 106       5.463 -12.700   9.032  1.00 92.48           C  
ATOM   1733  HG2 GLU A 106       6.236 -12.781   9.796  1.00 92.48           H  
ATOM   1734  HG3 GLU A 106       4.616 -12.192   9.492  1.00 92.48           H  
ATOM   1735  CD  GLU A 106       6.016 -11.842   7.886  1.00 92.48           C  
ATOM   1736  OE1 GLU A 106       5.975 -10.602   8.029  1.00 92.48           O  
ATOM   1737  OE2 GLU A 106       6.462 -12.368   6.845  1.00 92.48           O  
ATOM   1738  N   ASN A 107       1.848 -14.309   9.200  1.00 89.69           N  
ATOM   1739  H   ASN A 107       2.196 -15.223   9.452  1.00 89.69           H  
ATOM   1740  CA  ASN A 107       0.669 -13.817   9.931  1.00 89.69           C  
ATOM   1741  HA  ASN A 107       0.286 -14.662  10.503  1.00 89.69           H  
ATOM   1742  C   ASN A 107      -0.517 -13.357   9.052  1.00 89.69           C  
ATOM   1743  CB  ASN A 107       1.114 -12.750  10.950  1.00 89.69           C  
ATOM   1744  HB2 ASN A 107       1.453 -11.861  10.419  1.00 89.69           H  
ATOM   1745  HB3 ASN A 107       0.269 -12.469  11.579  1.00 89.69           H  
ATOM   1746  O   ASN A 107      -1.338 -12.547   9.495  1.00 89.69           O  
ATOM   1747  CG  ASN A 107       2.215 -13.247  11.863  1.00 89.69           C  
ATOM   1748  ND2 ASN A 107       3.224 -12.448  12.115  1.00 89.69           N  
ATOM   1749 HD21 ASN A 107       3.314 -11.564  11.633  1.00 89.69           H  
ATOM   1750 HD22 ASN A 107       3.953 -12.825  12.702  1.00 89.69           H  
ATOM   1751  OD1 ASN A 107       2.184 -14.360  12.354  1.00 89.69           O  
ATOM   1752  N   GLY A 108      -0.612 -13.847   7.809  1.00 92.10           N  
ATOM   1753  H   GLY A 108       0.113 -14.468   7.480  1.00 92.10           H  
ATOM   1754  CA  GLY A 108      -1.649 -13.446   6.848  1.00 92.10           C  
ATOM   1755  HA2 GLY A 108      -2.626 -13.477   7.330  1.00 92.10           H  
ATOM   1756  HA3 GLY A 108      -1.649 -14.157   6.022  1.00 92.10           H  
ATOM   1757  C   GLY A 108      -1.438 -12.043   6.263  1.00 92.10           C  
ATOM   1758  O   GLY A 108      -2.348 -11.478   5.645  1.00 92.10           O  
ATOM   1759  N   ARG A 109      -0.251 -11.455   6.464  1.00 95.38           N  
ATOM   1760  H   ARG A 109       0.460 -11.982   6.952  1.00 95.38           H  
ATOM   1761  CA  ARG A 109       0.156 -10.196   5.837  1.00 95.38           C  
ATOM   1762  HA  ARG A 109      -0.623  -9.453   6.003  1.00 95.38           H  
ATOM   1763  C   ARG A 109       0.304 -10.419   4.339  1.00 95.38           C  
ATOM   1764  CB  ARG A 109       1.463  -9.719   6.482  1.00 95.38           C  
ATOM   1765  HB2 ARG A 109       2.237 -10.472   6.330  1.00 95.38           H  
ATOM   1766  HB3 ARG A 109       1.293  -9.619   7.554  1.00 95.38           H  
ATOM   1767  O   ARG A 109       0.908 -11.387   3.903  1.00 95.38           O  
ATOM   1768  CG  ARG A 109       1.967  -8.381   5.930  1.00 95.38           C  
ATOM   1769  HG2 ARG A 109       2.326  -8.500   4.907  1.00 95.38           H  
ATOM   1770  HG3 ARG A 109       1.145  -7.665   5.929  1.00 95.38           H  
ATOM   1771  CD  ARG A 109       3.088  -7.828   6.819  1.00 95.38           C  
ATOM   1772  HD2 ARG A 109       2.767  -7.869   7.860  1.00 95.38           H  
ATOM   1773  HD3 ARG A 109       3.226  -6.774   6.577  1.00 95.38           H  
ATOM   1774  NE  ARG A 109       4.366  -8.568   6.713  1.00 95.38           N  
ATOM   1775  HE  ARG A 109       4.463  -9.448   7.200  1.00 95.38           H  
ATOM   1776  NH1 ARG A 109       5.568  -6.940   5.691  1.00 95.38           N  
ATOM   1777 HH11 ARG A 109       4.709  -6.409   5.676  1.00 95.38           H  
ATOM   1778 HH12 ARG A 109       6.344  -6.761   5.071  1.00 95.38           H  
ATOM   1779  NH2 ARG A 109       6.567  -8.841   6.150  1.00 95.38           N  
ATOM   1780 HH21 ARG A 109       6.559  -9.707   6.669  1.00 95.38           H  
ATOM   1781 HH22 ARG A 109       7.394  -8.518   5.668  1.00 95.38           H  
ATOM   1782  CZ  ARG A 109       5.494  -8.123   6.205  1.00 95.38           C  
ATOM   1783  N   ARG A 110      -0.235  -9.514   3.536  1.00 96.51           N  
ATOM   1784  H   ARG A 110      -0.736  -8.748   3.964  1.00 96.51           H  
ATOM   1785  CA  ARG A 110      -0.310  -9.635   2.086  1.00 96.51           C  
ATOM   1786  HA  ARG A 110       0.336 -10.460   1.787  1.00 96.51           H  
ATOM   1787  C   ARG A 110       0.211  -8.388   1.393  1.00 96.51           C  
ATOM   1788  CB  ARG A 110      -1.743  -9.967   1.652  1.00 96.51           C  
ATOM   1789  HB2 ARG A 110      -1.807  -9.852   0.570  1.00 96.51           H  
ATOM   1790  HB3 ARG A 110      -2.430  -9.257   2.114  1.00 96.51           H  
ATOM   1791  O   ARG A 110       0.015  -7.256   1.849  1.00 96.51           O  
ATOM   1792  CG  ARG A 110      -2.168 -11.397   2.013  1.00 96.51           C  
ATOM   1793  HG2 ARG A 110      -1.575 -12.105   1.435  1.00 96.51           H  
ATOM   1794  HG3 ARG A 110      -1.999 -11.581   3.074  1.00 96.51           H  
ATOM   1795  CD  ARG A 110      -3.652 -11.606   1.706  1.00 96.51           C  
ATOM   1796  HD2 ARG A 110      -3.824 -11.436   0.644  1.00 96.51           H  
ATOM   1797  HD3 ARG A 110      -4.233 -10.882   2.278  1.00 96.51           H  
ATOM   1798  NE  ARG A 110      -4.076 -12.968   2.062  1.00 96.51           N  
ATOM   1799  HE  ARG A 110      -3.375 -13.630   2.364  1.00 96.51           H  
ATOM   1800  NH1 ARG A 110      -6.326 -12.770   1.635  1.00 96.51           N  
ATOM   1801 HH11 ARG A 110      -7.241 -13.197   1.602  1.00 96.51           H  
ATOM   1802 HH12 ARG A 110      -6.171 -11.839   1.277  1.00 96.51           H  
ATOM   1803  NH2 ARG A 110      -5.452 -14.686   2.437  1.00 96.51           N  
ATOM   1804 HH21 ARG A 110      -4.607 -15.179   2.688  1.00 96.51           H  
ATOM   1805 HH22 ARG A 110      -6.345 -15.157   2.454  1.00 96.51           H  
ATOM   1806  CZ  ARG A 110      -5.293 -13.461   2.040  1.00 96.51           C  
ATOM   1807  N   ARG A 111       0.848  -8.592   0.243  1.00 96.53           N  
ATOM   1808  H   ARG A 111       0.956  -9.551  -0.053  1.00 96.53           H  
ATOM   1809  CA  ARG A 111       1.377  -7.534  -0.622  1.00 96.53           C  
ATOM   1810  HA  ARG A 111       0.958  -6.576  -0.314  1.00 96.53           H  
ATOM   1811  C   ARG A 111       0.952  -7.756  -2.065  1.00 96.53           C  
ATOM   1812  CB  ARG A 111       2.907  -7.477  -0.506  1.00 96.53           C  
ATOM   1813  HB2 ARG A 111       3.305  -8.472  -0.706  1.00 96.53           H  
ATOM   1814  HB3 ARG A 111       3.298  -6.805  -1.270  1.00 96.53           H  
ATOM   1815  O   ARG A 111       0.961  -8.879  -2.553  1.00 96.53           O  
ATOM   1816  CG  ARG A 111       3.424  -7.011   0.862  1.00 96.53           C  
ATOM   1817  HG2 ARG A 111       4.508  -7.125   0.863  1.00 96.53           H  
ATOM   1818  HG3 ARG A 111       3.023  -7.644   1.654  1.00 96.53           H  
ATOM   1819  CD  ARG A 111       3.066  -5.550   1.154  1.00 96.53           C  
ATOM   1820  HD2 ARG A 111       3.335  -4.938   0.293  1.00 96.53           H  
ATOM   1821  HD3 ARG A 111       1.991  -5.482   1.319  1.00 96.53           H  
ATOM   1822  NE  ARG A 111       3.802  -5.063   2.330  1.00 96.53           N  
ATOM   1823  HE  ARG A 111       4.746  -5.413   2.415  1.00 96.53           H  
ATOM   1824  NH1 ARG A 111       2.300  -3.491   3.043  1.00 96.53           N  
ATOM   1825 HH11 ARG A 111       1.790  -3.637   2.183  1.00 96.53           H  
ATOM   1826 HH12 ARG A 111       2.009  -2.824   3.742  1.00 96.53           H  
ATOM   1827  NH2 ARG A 111       4.053  -4.011   4.328  1.00 96.53           N  
ATOM   1828 HH21 ARG A 111       3.660  -3.476   5.090  1.00 96.53           H  
ATOM   1829 HH22 ARG A 111       4.945  -4.475   4.416  1.00 96.53           H  
ATOM   1830  CZ  ARG A 111       3.383  -4.192   3.226  1.00 96.53           C  
ATOM   1831  N   LEU A 112       0.618  -6.668  -2.748  1.00 96.26           N  
ATOM   1832  H   LEU A 112       0.658  -5.781  -2.265  1.00 96.26           H  
ATOM   1833  CA  LEU A 112       0.351  -6.661  -4.186  1.00 96.26           C  
ATOM   1834  HA  LEU A 112       0.108  -7.668  -4.526  1.00 96.26           H  
ATOM   1835  C   LEU A 112       1.606  -6.195  -4.925  1.00 96.26           C  
ATOM   1836  CB  LEU A 112      -0.840  -5.738  -4.492  1.00 96.26           C  
ATOM   1837  HB2 LEU A 112      -0.963  -5.667  -5.573  1.00 96.26           H  
ATOM   1838  HB3 LEU A 112      -0.598  -4.745  -4.114  1.00 96.26           H  
ATOM   1839  O   LEU A 112       2.165  -5.149  -4.589  1.00 96.26           O  
ATOM   1840  CG  LEU A 112      -2.180  -6.169  -3.877  1.00 96.26           C  
ATOM   1841  HG  LEU A 112      -2.044  -6.391  -2.818  1.00 96.26           H  
ATOM   1842  CD1 LEU A 112      -3.185  -5.025  -4.001  1.00 96.26           C  
ATOM   1843 HD11 LEU A 112      -4.124  -5.325  -3.537  1.00 96.26           H  
ATOM   1844 HD12 LEU A 112      -2.814  -4.141  -3.483  1.00 96.26           H  
ATOM   1845 HD13 LEU A 112      -3.365  -4.788  -5.050  1.00 96.26           H  
ATOM   1846  CD2 LEU A 112      -2.764  -7.393  -4.574  1.00 96.26           C  
ATOM   1847 HD21 LEU A 112      -2.964  -7.177  -5.623  1.00 96.26           H  
ATOM   1848 HD22 LEU A 112      -2.077  -8.237  -4.511  1.00 96.26           H  
ATOM   1849 HD23 LEU A 112      -3.706  -7.670  -4.101  1.00 96.26           H  
ATOM   1850  N   LEU A 113       2.034  -6.926  -5.952  1.00 95.64           N  
ATOM   1851  H   LEU A 113       1.581  -7.811  -6.129  1.00 95.64           H  
ATOM   1852  CA  LEU A 113       3.170  -6.535  -6.787  1.00 95.64           C  
ATOM   1853  HA  LEU A 113       3.937  -6.100  -6.146  1.00 95.64           H  
ATOM   1854  C   LEU A 113       2.755  -5.473  -7.813  1.00 95.64           C  
ATOM   1855  CB  LEU A 113       3.750  -7.798  -7.439  1.00 95.64           C  
ATOM   1856  HB2 LEU A 113       2.984  -8.249  -8.069  1.00 95.64           H  
ATOM   1857  HB3 LEU A 113       3.998  -8.503  -6.645  1.00 95.64           H  
ATOM   1858  O   LEU A 113       2.220  -5.796  -8.872  1.00 95.64           O  
ATOM   1859  CG  LEU A 113       5.012  -7.549  -8.285  1.00 95.64           C  
ATOM   1860  HG  LEU A 113       4.834  -6.759  -9.015  1.00 95.64           H  
ATOM   1861  CD1 LEU A 113       6.208  -7.162  -7.416  1.00 95.64           C  
ATOM   1862 HD11 LEU A 113       6.370  -7.913  -6.643  1.00 95.64           H  
ATOM   1863 HD12 LEU A 113       7.101  -7.087  -8.036  1.00 95.64           H  
ATOM   1864 HD13 LEU A 113       6.034  -6.192  -6.950  1.00 95.64           H  
ATOM   1865  CD2 LEU A 113       5.366  -8.825  -9.038  1.00 95.64           C  
ATOM   1866 HD21 LEU A 113       6.315  -8.704  -9.560  1.00 95.64           H  
ATOM   1867 HD22 LEU A 113       4.583  -9.050  -9.762  1.00 95.64           H  
ATOM   1868 HD23 LEU A 113       5.455  -9.652  -8.333  1.00 95.64           H  
ATOM   1869  N   ALA A 114       3.002  -4.196  -7.526  1.00 93.77           N  
ATOM   1870  H   ALA A 114       3.493  -3.975  -6.672  1.00 93.77           H  
ATOM   1871  CA  ALA A 114       2.677  -3.107  -8.451  1.00 93.77           C  
ATOM   1872  HA  ALA A 114       1.709  -3.311  -8.908  1.00 93.77           H  
ATOM   1873  C   ALA A 114       3.702  -2.981  -9.589  1.00 93.77           C  
ATOM   1874  CB  ALA A 114       2.557  -1.810  -7.650  1.00 93.77           C  
ATOM   1875  HB1 ALA A 114       3.496  -1.590  -7.142  1.00 93.77           H  
ATOM   1876  HB2 ALA A 114       1.762  -1.927  -6.913  1.00 93.77           H  
ATOM   1877  HB3 ALA A 114       2.310  -0.984  -8.316  1.00 93.77           H  
ATOM   1878  O   ALA A 114       3.330  -2.669 -10.723  1.00 93.77           O  
ATOM   1879  N   ALA A 115       4.976  -3.235  -9.286  1.00 92.84           N  
ATOM   1880  H   ALA A 115       5.193  -3.449  -8.323  1.00 92.84           H  
ATOM   1881  CA  ALA A 115       6.080  -3.324 -10.235  1.00 92.84           C  
ATOM   1882  HA  ALA A 115       5.743  -3.844 -11.132  1.00 92.84           H  
ATOM   1883  C   ALA A 115       7.242  -4.116  -9.615  1.00 92.84           C  
ATOM   1884  CB  ALA A 115       6.531  -1.902 -10.607  1.00 92.84           C  
ATOM   1885  HB1 ALA A 115       6.885  -1.378  -9.719  1.00 92.84           H  
ATOM   1886  HB2 ALA A 115       7.333  -1.942 -11.345  1.00 92.84           H  
ATOM   1887  HB3 ALA A 115       5.696  -1.346 -11.033  1.00 92.84           H  
ATOM   1888  O   ALA A 115       7.271  -4.347  -8.410  1.00 92.84           O  
ATOM   1889  N   ALA A 116       8.256  -4.456 -10.410  1.00 93.82           N  
ATOM   1890  H   ALA A 116       8.139  -4.342 -11.407  1.00 93.82           H  
ATOM   1891  CA  ALA A 116       9.420  -5.223  -9.959  1.00 93.82           C  
ATOM   1892  HA  ALA A 116       9.079  -6.220  -9.681  1.00 93.82           H  
ATOM   1893  C   ALA A 116      10.162  -4.635  -8.737  1.00 93.82           C  
ATOM   1894  CB  ALA A 116      10.361  -5.341 -11.158  1.00 93.82           C  
ATOM   1895  HB1 ALA A 116      11.251  -5.899 -10.867  1.00 93.82           H  
ATOM   1896  HB2 ALA A 116      10.664  -4.353 -11.505  1.00 93.82           H  
ATOM   1897  HB3 ALA A 116       9.854  -5.878 -11.959  1.00 93.82           H  
ATOM   1898  O   ALA A 116      10.824  -5.369  -8.007  1.00 93.82           O  
ATOM   1899  N   GLY A 117      10.040  -3.327  -8.495  1.00 93.36           N  
ATOM   1900  H   GLY A 117       9.455  -2.793  -9.122  1.00 93.36           H  
ATOM   1901  CA  GLY A 117      10.598  -2.637  -7.328  1.00 93.36           C  
ATOM   1902  HA2 GLY A 117      11.277  -1.856  -7.671  1.00 93.36           H  
ATOM   1903  HA3 GLY A 117      11.172  -3.335  -6.718  1.00 93.36           H  
ATOM   1904  C   GLY A 117       9.556  -1.985  -6.418  1.00 93.36           C  
ATOM   1905  O   GLY A 117       9.927  -1.162  -5.590  1.00 93.36           O  
ATOM   1906  N   GLU A 118       8.265  -2.283  -6.579  1.00 95.39           N  
ATOM   1907  H   GLU A 118       7.995  -3.028  -7.205  1.00 95.39           H  
ATOM   1908  CA  GLU A 118       7.203  -1.619  -5.821  1.00 95.39           C  
ATOM   1909  HA  GLU A 118       7.628  -1.202  -4.909  1.00 95.39           H  
ATOM   1910  C   GLU A 118       6.110  -2.602  -5.401  1.00 95.39           C  
ATOM   1911  CB  GLU A 118       6.629  -0.443  -6.627  1.00 95.39           C  
ATOM   1912  HB2 GLU A 118       7.455   0.189  -6.953  1.00 95.39           H  
ATOM   1913  HB3 GLU A 118       6.112  -0.824  -7.508  1.00 95.39           H  
ATOM   1914  O   GLU A 118       5.460  -3.243  -6.231  1.00 95.39           O  
ATOM   1915  CG  GLU A 118       5.661   0.410  -5.788  1.00 95.39           C  
ATOM   1916  HG2 GLU A 118       4.794  -0.194  -5.520  1.00 95.39           H  
ATOM   1917  HG3 GLU A 118       6.167   0.699  -4.868  1.00 95.39           H  
ATOM   1918  CD  GLU A 118       5.175   1.678  -6.510  1.00 95.39           C  
ATOM   1919  OE1 GLU A 118       4.589   2.544  -5.817  1.00 95.39           O  
ATOM   1920  OE2 GLU A 118       5.376   1.795  -7.740  1.00 95.39           O  
ATOM   1921  N   LEU A 119       5.887  -2.668  -4.092  1.00 96.91           N  
ATOM   1922  H   LEU A 119       6.457  -2.099  -3.483  1.00 96.91           H  
ATOM   1923  CA  LEU A 119       4.779  -3.380  -3.474  1.00 96.91           C  
ATOM   1924  HA  LEU A 119       4.321  -4.037  -4.213  1.00 96.91           H  
ATOM   1925  C   LEU A 119       3.695  -2.403  -3.008  1.00 96.91           C  
ATOM   1926  CB  LEU A 119       5.290  -4.246  -2.311  1.00 96.91           C  
ATOM   1927  HB2 LEU A 119       4.436  -4.725  -1.833  1.00 96.91           H  
ATOM   1928  HB3 LEU A 119       5.759  -3.595  -1.573  1.00 96.91           H  
ATOM   1929  O   LEU A 119       3.934  -1.218  -2.764  1.00 96.91           O  
ATOM   1930  CG  LEU A 119       6.303  -5.335  -2.695  1.00 96.91           C  
ATOM   1931  HG  LEU A 119       7.173  -4.879  -3.169  1.00 96.91           H  
ATOM   1932  CD1 LEU A 119       6.769  -6.044  -1.431  1.00 96.91           C  
ATOM   1933 HD11 LEU A 119       5.921  -6.488  -0.911  1.00 96.91           H  
ATOM   1934 HD12 LEU A 119       7.250  -5.332  -0.760  1.00 96.91           H  
ATOM   1935 HD13 LEU A 119       7.485  -6.830  -1.673  1.00 96.91           H  
ATOM   1936  CD2 LEU A 119       5.697  -6.369  -3.644  1.00 96.91           C  
ATOM   1937 HD21 LEU A 119       5.487  -5.898  -4.605  1.00 96.91           H  
ATOM   1938 HD22 LEU A 119       4.778  -6.779  -3.227  1.00 96.91           H  
ATOM   1939 HD23 LEU A 119       6.404  -7.182  -3.809  1.00 96.91           H  
ATOM   1940  N   GLN A 120       2.489  -2.928  -2.848  1.00 96.41           N  
ATOM   1941  H   GLN A 120       2.358  -3.887  -3.136  1.00 96.41           H  
ATOM   1942  CA  GLN A 120       1.333  -2.229  -2.294  1.00 96.41           C  
ATOM   1943  HA  GLN A 120       1.658  -1.304  -1.818  1.00 96.41           H  
ATOM   1944  C   GLN A 120       0.669  -3.068  -1.200  1.00 96.41           C  
ATOM   1945  CB  GLN A 120       0.373  -1.870  -3.434  1.00 96.41           C  
ATOM   1946  HB2 GLN A 120      -0.579  -1.542  -3.017  1.00 96.41           H  
ATOM   1947  HB3 GLN A 120       0.192  -2.743  -4.060  1.00 96.41           H  
ATOM   1948  O   GLN A 120       0.953  -4.260  -1.057  1.00 96.41           O  
ATOM   1949  CG  GLN A 120       0.958  -0.749  -4.302  1.00 96.41           C  
ATOM   1950  HG2 GLN A 120       1.224   0.096  -3.668  1.00 96.41           H  
ATOM   1951  HG3 GLN A 120       1.871  -1.099  -4.785  1.00 96.41           H  
ATOM   1952  CD  GLN A 120       0.002  -0.252  -5.376  1.00 96.41           C  
ATOM   1953  NE2 GLN A 120       0.450   0.649  -6.223  1.00 96.41           N  
ATOM   1954 HE21 GLN A 120      -0.231   1.060  -6.845  1.00 96.41           H  
ATOM   1955 HE22 GLN A 120       1.399   0.988  -6.148  1.00 96.41           H  
ATOM   1956  OE1 GLN A 120      -1.155  -0.622  -5.473  1.00 96.41           O  
ATOM   1957  N   LYS A 121      -0.193  -2.442  -0.392  1.00 96.43           N  
ATOM   1958  H   LYS A 121      -0.489  -1.507  -0.634  1.00 96.43           H  
ATOM   1959  CA  LYS A 121      -0.924  -3.124   0.685  1.00 96.43           C  
ATOM   1960  HA  LYS A 121      -0.227  -3.661   1.328  1.00 96.43           H  
ATOM   1961  C   LYS A 121      -1.874  -4.158   0.072  1.00 96.43           C  
ATOM   1962  CB  LYS A 121      -1.692  -2.089   1.531  1.00 96.43           C  
ATOM   1963  HB2 LYS A 121      -2.301  -2.620   2.264  1.00 96.43           H  
ATOM   1964  HB3 LYS A 121      -2.367  -1.523   0.889  1.00 96.43           H  
ATOM   1965  O   LYS A 121      -2.652  -3.803  -0.804  1.00 96.43           O  
ATOM   1966  CG  LYS A 121      -0.760  -1.115   2.276  1.00 96.43           C  
ATOM   1967  HG2 LYS A 121      -0.118  -1.696   2.939  1.00 96.43           H  
ATOM   1968  HG3 LYS A 121      -0.129  -0.581   1.566  1.00 96.43           H  
ATOM   1969  CD  LYS A 121      -1.535  -0.095   3.126  1.00 96.43           C  
ATOM   1970  HD2 LYS A 121      -2.354  -0.608   3.629  1.00 96.43           H  
ATOM   1971  HD3 LYS A 121      -0.870   0.299   3.895  1.00 96.43           H  
ATOM   1972  CE  LYS A 121      -2.085   1.087   2.310  1.00 96.43           C  
ATOM   1973  HE2 LYS A 121      -1.259   1.736   2.018  1.00 96.43           H  
ATOM   1974  HE3 LYS A 121      -2.562   0.703   1.408  1.00 96.43           H  
ATOM   1975  NZ  LYS A 121      -3.089   1.842   3.101  1.00 96.43           N  
ATOM   1976  HZ1 LYS A 121      -3.926   1.278   3.136  1.00 96.43           H  
ATOM   1977  HZ2 LYS A 121      -2.795   1.993   4.056  1.00 96.43           H  
ATOM   1978  HZ3 LYS A 121      -3.365   2.726   2.699  1.00 96.43           H  
ATOM   1979  N   GLY A 122      -1.791  -5.416   0.507  1.00 95.51           N  
ATOM   1980  H   GLY A 122      -1.090  -5.662   1.190  1.00 95.51           H  
ATOM   1981  CA  GLY A 122      -2.685  -6.501   0.075  1.00 95.51           C  
ATOM   1982  HA2 GLY A 122      -2.091  -7.384  -0.158  1.00 95.51           H  
ATOM   1983  HA3 GLY A 122      -3.225  -6.210  -0.826  1.00 95.51           H  
ATOM   1984  C   GLY A 122      -3.729  -6.896   1.122  1.00 95.51           C  
ATOM   1985  O   GLY A 122      -4.438  -7.878   0.932  1.00 95.51           O  
ATOM   1986  N   ASN A 123      -3.814  -6.156   2.228  1.00 95.54           N  
ATOM   1987  H   ASN A 123      -3.235  -5.332   2.298  1.00 95.54           H  
ATOM   1988  CA  ASN A 123      -4.839  -6.307   3.254  1.00 95.54           C  
ATOM   1989  HA  ASN A 123      -5.565  -7.065   2.959  1.00 95.54           H  
ATOM   1990  C   ASN A 123      -5.569  -4.980   3.445  1.00 95.54           C  
ATOM   1991  CB  ASN A 123      -4.207  -6.690   4.594  1.00 95.54           C  
ATOM   1992  HB2 ASN A 123      -3.574  -5.847   4.874  1.00 95.54           H  
ATOM   1993  HB3 ASN A 123      -4.982  -6.804   5.351  1.00 95.54           H  
ATOM   1994  O   ASN A 123      -5.020  -3.913   3.162  1.00 95.54           O  
ATOM   1995  CG  ASN A 123      -3.350  -7.932   4.583  1.00 95.54           C  
ATOM   1996  ND2 ASN A 123      -3.904  -9.101   4.812  1.00 95.54           N  
ATOM   1997 HD21 ASN A 123      -3.298  -9.900   4.932  1.00 95.54           H  
ATOM   1998 HD22 ASN A 123      -4.896  -9.176   4.987  1.00 95.54           H  
ATOM   1999  OD1 ASN A 123      -2.152  -7.838   4.407  1.00 95.54           O  
ATOM   2000  N   GLU A 124      -6.753  -5.079   4.029  1.00 94.29           N  
ATOM   2001  H   GLU A 124      -7.124  -5.992   4.251  1.00 94.29           H  
ATOM   2002  CA  GLU A 124      -7.544  -3.967   4.530  1.00 94.29           C  
ATOM   2003  HA  GLU A 124      -6.931  -3.068   4.578  1.00 94.29           H  
ATOM   2004  C   GLU A 124      -8.026  -4.306   5.940  1.00 94.29           C  
ATOM   2005  CB  GLU A 124      -8.695  -3.718   3.558  1.00 94.29           C  
ATOM   2006  HB2 GLU A 124      -9.331  -4.602   3.509  1.00 94.29           H  
ATOM   2007  HB3 GLU A 124      -8.252  -3.555   2.575  1.00 94.29           H  
ATOM   2008  O   GLU A 124      -8.188  -5.483   6.281  1.00 94.29           O  
ATOM   2009  CG  GLU A 124      -9.544  -2.494   3.906  1.00 94.29           C  
ATOM   2010  HG2 GLU A 124      -8.880  -1.687   4.218  1.00 94.29           H  
ATOM   2011  HG3 GLU A 124     -10.202  -2.739   4.740  1.00 94.29           H  
ATOM   2012  CD  GLU A 124     -10.379  -2.033   2.704  1.00 94.29           C  
ATOM   2013  OE1 GLU A 124     -10.711  -0.832   2.674  1.00 94.29           O  
ATOM   2014  OE2 GLU A 124     -10.586  -2.847   1.775  1.00 94.29           O  
ATOM   2015  N   ILE A 125      -8.209  -3.289   6.780  1.00 95.00           N  
ATOM   2016  H   ILE A 125      -8.139  -2.345   6.426  1.00 95.00           H  
ATOM   2017  CA  ILE A 125      -8.786  -3.496   8.106  1.00 95.00           C  
ATOM   2018  HA  ILE A 125      -8.308  -4.379   8.531  1.00 95.00           H  
ATOM   2019  C   ILE A 125     -10.282  -3.795   7.967  1.00 95.00           C  
ATOM   2020  CB  ILE A 125      -8.470  -2.314   9.046  1.00 95.00           C  
ATOM   2021  HB  ILE A 125      -7.406  -2.101   8.949  1.00 95.00           H  
ATOM   2022  O   ILE A 125     -11.010  -3.076   7.291  1.00 95.00           O  
ATOM   2023  CG1 ILE A 125      -8.722  -2.721  10.513  1.00 95.00           C  
ATOM   2024 HG12 ILE A 125      -9.786  -2.895  10.673  1.00 95.00           H  
ATOM   2025 HG13 ILE A 125      -8.191  -3.652  10.714  1.00 95.00           H  
ATOM   2026  CG2 ILE A 125      -9.247  -1.037   8.679  1.00 95.00           C  
ATOM   2027 HG21 ILE A 125      -9.179  -0.837   7.610  1.00 95.00           H  
ATOM   2028 HG22 ILE A 125     -10.300  -1.141   8.942  1.00 95.00           H  
ATOM   2029 HG23 ILE A 125      -8.842  -0.185   9.225  1.00 95.00           H  
ATOM   2030  CD1 ILE A 125      -8.232  -1.681  11.527  1.00 95.00           C  
ATOM   2031 HD11 ILE A 125      -7.186  -1.437  11.337  1.00 95.00           H  
ATOM   2032 HD12 ILE A 125      -8.835  -0.775  11.468  1.00 95.00           H  
ATOM   2033 HD13 ILE A 125      -8.320  -2.089  12.534  1.00 95.00           H  
ATOM   2034  N   ALA A 126     -10.749  -4.850   8.628  1.00 93.86           N  
ATOM   2035  H   ALA A 126     -10.107  -5.420   9.160  1.00 93.86           H  
ATOM   2036  CA  ALA A 126     -12.169  -5.155   8.730  1.00 93.86           C  
ATOM   2037  HA  ALA A 126     -12.730  -4.585   7.989  1.00 93.86           H  
ATOM   2038  C   ALA A 126     -12.655  -4.750  10.121  1.00 93.86           C  
ATOM   2039  CB  ALA A 126     -12.390  -6.639   8.424  1.00 93.86           C  
ATOM   2040  HB1 ALA A 126     -11.856  -7.256   9.146  1.00 93.86           H  
ATOM   2041  HB2 ALA A 126     -12.031  -6.864   7.419  1.00 93.86           H  
ATOM   2042  HB3 ALA A 126     -13.454  -6.867   8.479  1.00 93.86           H  
ATOM   2043  O   ALA A 126     -12.251  -5.343  11.122  1.00 93.86           O  
ATOM   2044  N   LEU A 127     -13.506  -3.727  10.189  1.00 95.80           N  
ATOM   2045  H   LEU A 127     -13.807  -3.278   9.336  1.00 95.80           H  
ATOM   2046  CA  LEU A 127     -14.079  -3.287  11.455  1.00 95.80           C  
ATOM   2047  HA  LEU A 127     -13.325  -3.413  12.233  1.00 95.80           H  
ATOM   2048  C   LEU A 127     -15.320  -4.114  11.811  1.00 95.80           C  
ATOM   2049  CB  LEU A 127     -14.453  -1.805  11.404  1.00 95.80           C  
ATOM   2050  HB2 LEU A 127     -15.172  -1.674  10.595  1.00 95.80           H  
ATOM   2051  HB3 LEU A 127     -14.945  -1.537  12.339  1.00 95.80           H  
ATOM   2052  O   LEU A 127     -16.188  -4.316  10.958  1.00 95.80           O  
ATOM   2053  CG  LEU A 127     -13.280  -0.846  11.178  1.00 95.80           C  
ATOM   2054  HG  LEU A 127     -12.815  -1.075  10.220  1.00 95.80           H  
ATOM   2055  CD1 LEU A 127     -13.856   0.565  11.108  1.00 95.80           C  
ATOM   2056 HD11 LEU A 127     -14.869   0.563  10.704  1.00 95.80           H  
ATOM   2057 HD12 LEU A 127     -13.248   1.130  10.402  1.00 95.80           H  
ATOM   2058 HD13 LEU A 127     -13.862   1.040  12.089  1.00 95.80           H  
ATOM   2059  CD2 LEU A 127     -12.216  -0.920  12.279  1.00 95.80           C  
ATOM   2060 HD21 LEU A 127     -12.672  -0.778  13.259  1.00 95.80           H  
ATOM   2061 HD22 LEU A 127     -11.706  -1.883  12.248  1.00 95.80           H  
ATOM   2062 HD23 LEU A 127     -11.474  -0.138  12.118  1.00 95.80           H  
ATOM   2063  N   PRO A 128     -15.470  -4.519  13.082  1.00 97.49           N  
ATOM   2064  CA  PRO A 128     -16.742  -4.989  13.612  1.00 97.49           C  
ATOM   2065  HA  PRO A 128     -16.953  -5.966  13.178  1.00 97.49           H  
ATOM   2066  C   PRO A 128     -17.901  -4.028  13.308  1.00 97.49           C  
ATOM   2067  CB  PRO A 128     -16.514  -5.138  15.118  1.00 97.49           C  
ATOM   2068  HB2 PRO A 128     -16.706  -4.191  15.622  1.00 97.49           H  
ATOM   2069  HB3 PRO A 128     -17.131  -5.929  15.544  1.00 97.49           H  
ATOM   2070  O   PRO A 128     -17.767  -2.808  13.430  1.00 97.49           O  
ATOM   2071  CG  PRO A 128     -15.023  -5.466  15.218  1.00 97.49           C  
ATOM   2072  HG2 PRO A 128     -14.601  -5.158  16.174  1.00 97.49           H  
ATOM   2073  HG3 PRO A 128     -14.878  -6.536  15.068  1.00 97.49           H  
ATOM   2074  CD  PRO A 128     -14.398  -4.705  14.050  1.00 97.49           C  
ATOM   2075  HD2 PRO A 128     -13.594  -5.301  13.618  1.00 97.49           H  
ATOM   2076  HD3 PRO A 128     -13.993  -3.746  14.370  1.00 97.49           H  
ATOM   2077  N   SER A 129     -19.073  -4.583  12.992  1.00 97.71           N  
ATOM   2078  H   SER A 129     -19.131  -5.590  12.944  1.00 97.71           H  
ATOM   2079  CA  SER A 129     -20.276  -3.828  12.604  1.00 97.71           C  
ATOM   2080  HA  SER A 129     -20.080  -3.328  11.655  1.00 97.71           H  
ATOM   2081  C   SER A 129     -20.685  -2.749  13.613  1.00 97.71           C  
ATOM   2082  CB  SER A 129     -21.443  -4.801  12.402  1.00 97.71           C  
ATOM   2083  HB2 SER A 129     -22.358  -4.240  12.214  1.00 97.71           H  
ATOM   2084  HB3 SER A 129     -21.235  -5.434  11.539  1.00 97.71           H  
ATOM   2085  O   SER A 129     -21.121  -1.671  13.213  1.00 97.71           O  
ATOM   2086  OG  SER A 129     -21.601  -5.617  13.551  1.00 97.71           O  
ATOM   2087  HG  SER A 129     -22.358  -6.192  13.416  1.00 97.71           H  
ATOM   2088  N   LYS A 130     -20.482  -2.991  14.917  1.00 97.89           N  
ATOM   2089  H   LYS A 130     -20.184  -3.924  15.165  1.00 97.89           H  
ATOM   2090  CA  LYS A 130     -20.737  -2.007  15.983  1.00 97.89           C  
ATOM   2091  HA  LYS A 130     -21.783  -1.707  15.921  1.00 97.89           H  
ATOM   2092  C   LYS A 130     -19.930  -0.713  15.812  1.00 97.89           C  
ATOM   2093  CB  LYS A 130     -20.515  -2.638  17.373  1.00 97.89           C  
ATOM   2094  HB2 LYS A 130     -20.796  -1.901  18.126  1.00 97.89           H  
ATOM   2095  HB3 LYS A 130     -21.184  -3.492  17.484  1.00 97.89           H  
ATOM   2096  O   LYS A 130     -20.472   0.368  16.025  1.00 97.89           O  
ATOM   2097  CG  LYS A 130     -19.071  -3.099  17.649  1.00 97.89           C  
ATOM   2098  HG2 LYS A 130     -18.816  -3.920  16.980  1.00 97.89           H  
ATOM   2099  HG3 LYS A 130     -18.383  -2.272  17.469  1.00 97.89           H  
ATOM   2100  CD  LYS A 130     -18.866  -3.545  19.103  1.00 97.89           C  
ATOM   2101  HD2 LYS A 130     -19.487  -4.412  19.329  1.00 97.89           H  
ATOM   2102  HD3 LYS A 130     -19.147  -2.720  19.757  1.00 97.89           H  
ATOM   2103  CE  LYS A 130     -17.382  -3.878  19.308  1.00 97.89           C  
ATOM   2104  HE2 LYS A 130     -16.809  -3.150  18.734  1.00 97.89           H  
ATOM   2105  HE3 LYS A 130     -17.166  -4.863  18.894  1.00 97.89           H  
ATOM   2106  NZ  LYS A 130     -16.951  -3.798  20.726  1.00 97.89           N  
ATOM   2107  HZ1 LYS A 130     -15.943  -3.803  20.775  1.00 97.89           H  
ATOM   2108  HZ2 LYS A 130     -17.323  -4.547  21.294  1.00 97.89           H  
ATOM   2109  HZ3 LYS A 130     -17.217  -2.908  21.124  1.00 97.89           H  
ATOM   2110  N   TYR A 131     -18.671  -0.815  15.383  1.00 98.26           N  
ATOM   2111  H   TYR A 131     -18.321  -1.726  15.124  1.00 98.26           H  
ATOM   2112  CA  TYR A 131     -17.787   0.333  15.185  1.00 98.26           C  
ATOM   2113  HA  TYR A 131     -17.932   1.044  15.999  1.00 98.26           H  
ATOM   2114  C   TYR A 131     -18.126   1.073  13.893  1.00 98.26           C  
ATOM   2115  CB  TYR A 131     -16.323  -0.127  15.193  1.00 98.26           C  
ATOM   2116  HB2 TYR A 131     -15.690   0.731  14.969  1.00 98.26           H  
ATOM   2117  HB3 TYR A 131     -16.179  -0.847  14.387  1.00 98.26           H  
ATOM   2118  O   TYR A 131     -18.135   2.299  13.883  1.00 98.26           O  
ATOM   2119  CG  TYR A 131     -15.842  -0.734  16.502  1.00 98.26           C  
ATOM   2120  CD1 TYR A 131     -16.105  -0.099  17.729  1.00 98.26           C  
ATOM   2121  HD1 TYR A 131     -16.646   0.835  17.753  1.00 98.26           H  
ATOM   2122  CD2 TYR A 131     -15.082  -1.915  16.492  1.00 98.26           C  
ATOM   2123  HD2 TYR A 131     -14.844  -2.373  15.543  1.00 98.26           H  
ATOM   2124  CE1 TYR A 131     -15.608  -0.635  18.932  1.00 98.26           C  
ATOM   2125  HE1 TYR A 131     -15.769  -0.123  19.869  1.00 98.26           H  
ATOM   2126  CE2 TYR A 131     -14.607  -2.474  17.697  1.00 98.26           C  
ATOM   2127  HE2 TYR A 131     -14.011  -3.375  17.697  1.00 98.26           H  
ATOM   2128  OH  TYR A 131     -14.443  -2.369  20.098  1.00 98.26           O  
ATOM   2129  HH  TYR A 131     -14.347  -1.705  20.784  1.00 98.26           H  
ATOM   2130  CZ  TYR A 131     -14.850  -1.819  18.922  1.00 98.26           C  
ATOM   2131  N   VAL A 132     -18.494   0.342  12.835  1.00 97.71           N  
ATOM   2132  H   VAL A 132     -18.442  -0.665  12.908  1.00 97.71           H  
ATOM   2133  CA  VAL A 132     -18.992   0.937  11.585  1.00 97.71           C  
ATOM   2134  HA  VAL A 132     -18.242   1.631  11.205  1.00 97.71           H  
ATOM   2135  C   VAL A 132     -20.268   1.746  11.840  1.00 97.71           C  
ATOM   2136  CB  VAL A 132     -19.238  -0.144  10.513  1.00 97.71           C  
ATOM   2137  HB  VAL A 132     -19.984  -0.850  10.878  1.00 97.71           H  
ATOM   2138  O   VAL A 132     -20.351   2.904  11.436  1.00 97.71           O  
ATOM   2139  CG1 VAL A 132     -19.751   0.464   9.202  1.00 97.71           C  
ATOM   2140 HG11 VAL A 132     -19.863  -0.316   8.450  1.00 97.71           H  
ATOM   2141 HG12 VAL A 132     -20.723   0.934   9.351  1.00 97.71           H  
ATOM   2142 HG13 VAL A 132     -19.047   1.212   8.836  1.00 97.71           H  
ATOM   2143  CG2 VAL A 132     -17.954  -0.922  10.201  1.00 97.71           C  
ATOM   2144 HG21 VAL A 132     -18.146  -1.663   9.426  1.00 97.71           H  
ATOM   2145 HG22 VAL A 132     -17.179  -0.238   9.854  1.00 97.71           H  
ATOM   2146 HG23 VAL A 132     -17.600  -1.449  11.087  1.00 97.71           H  
ATOM   2147  N   ASN A 133     -21.239   1.171  12.559  1.00 97.40           N  
ATOM   2148  H   ASN A 133     -21.123   0.210  12.849  1.00 97.40           H  
ATOM   2149  CA  ASN A 133     -22.481   1.861  12.915  1.00 97.40           C  
ATOM   2150  HA  ASN A 133     -22.962   2.215  12.003  1.00 97.40           H  
ATOM   2151  C   ASN A 133     -22.217   3.093  13.792  1.00 97.40           C  
ATOM   2152  CB  ASN A 133     -23.423   0.871  13.617  1.00 97.40           C  
ATOM   2153  HB2 ASN A 133     -23.610   0.018  12.965  1.00 97.40           H  
ATOM   2154  HB3 ASN A 133     -22.960   0.510  14.536  1.00 97.40           H  
ATOM   2155  O   ASN A 133     -22.764   4.163  13.536  1.00 97.40           O  
ATOM   2156  CG  ASN A 133     -24.761   1.518  13.935  1.00 97.40           C  
ATOM   2157  ND2 ASN A 133     -25.192   1.499  15.175  1.00 97.40           N  
ATOM   2158 HD21 ASN A 133     -26.066   1.975  15.348  1.00 97.40           H  
ATOM   2159 HD22 ASN A 133     -24.638   1.109  15.924  1.00 97.40           H  
ATOM   2160  OD1 ASN A 133     -25.433   2.053  13.072  1.00 97.40           O  
ATOM   2161  N   PHE A 134     -21.349   2.960  14.800  1.00 98.26           N  
ATOM   2162  H   PHE A 134     -20.937   2.056  14.980  1.00 98.26           H  
ATOM   2163  CA  PHE A 134     -20.948   4.081  15.645  1.00 98.26           C  
ATOM   2164  HA  PHE A 134     -21.834   4.505  16.117  1.00 98.26           H  
ATOM   2165  C   PHE A 134     -20.312   5.214  14.836  1.00 98.26           C  
ATOM   2166  CB  PHE A 134     -20.008   3.585  16.746  1.00 98.26           C  
ATOM   2167  HB2 PHE A 134     -20.575   2.970  17.444  1.00 98.26           H  
ATOM   2168  HB3 PHE A 134     -19.235   2.958  16.301  1.00 98.26           H  
ATOM   2169  O   PHE A 134     -20.773   6.344  14.951  1.00 98.26           O  
ATOM   2170  CG  PHE A 134     -19.336   4.711  17.502  1.00 98.26           C  
ATOM   2171  CD1 PHE A 134     -18.023   5.092  17.166  1.00 98.26           C  
ATOM   2172  HD1 PHE A 134     -17.480   4.565  16.395  1.00 98.26           H  
ATOM   2173  CD2 PHE A 134     -20.037   5.413  18.500  1.00 98.26           C  
ATOM   2174  HD2 PHE A 134     -21.044   5.126  18.765  1.00 98.26           H  
ATOM   2175  CE1 PHE A 134     -17.414   6.169  17.827  1.00 98.26           C  
ATOM   2176  HE1 PHE A 134     -16.404   6.452  17.571  1.00 98.26           H  
ATOM   2177  CE2 PHE A 134     -19.423   6.490  19.161  1.00 98.26           C  
ATOM   2178  HE2 PHE A 134     -19.948   7.020  19.942  1.00 98.26           H  
ATOM   2179  CZ  PHE A 134     -18.113   6.869  18.824  1.00 98.26           C  
ATOM   2180  HZ  PHE A 134     -17.639   7.691  19.340  1.00 98.26           H  
ATOM   2181  N   LEU A 135     -19.317   4.929  13.987  1.00 97.87           N  
ATOM   2182  H   LEU A 135     -18.985   3.977  13.923  1.00 97.87           H  
ATOM   2183  CA  LEU A 135     -18.661   5.952  13.167  1.00 97.87           C  
ATOM   2184  HA  LEU A 135     -18.261   6.727  13.820  1.00 97.87           H  
ATOM   2185  C   LEU A 135     -19.645   6.650  12.230  1.00 97.87           C  
ATOM   2186  CB  LEU A 135     -17.526   5.330  12.341  1.00 97.87           C  
ATOM   2187  HB2 LEU A 135     -17.891   4.413  11.877  1.00 97.87           H  
ATOM   2188  HB3 LEU A 135     -17.270   6.023  11.539  1.00 97.87           H  
ATOM   2189  O   LEU A 135     -19.597   7.870  12.116  1.00 97.87           O  
ATOM   2190  CG  LEU A 135     -16.239   5.027  13.123  1.00 97.87           C  
ATOM   2191  HG  LEU A 135     -16.453   4.354  13.953  1.00 97.87           H  
ATOM   2192  CD1 LEU A 135     -15.269   4.344  12.159  1.00 97.87           C  
ATOM   2193 HD11 LEU A 135     -15.670   3.375  11.861  1.00 97.87           H  
ATOM   2194 HD12 LEU A 135     -15.143   4.973  11.278  1.00 97.87           H  
ATOM   2195 HD13 LEU A 135     -14.299   4.199  12.633  1.00 97.87           H  
ATOM   2196  CD2 LEU A 135     -15.568   6.292  13.667  1.00 97.87           C  
ATOM   2197 HD21 LEU A 135     -15.382   7.001  12.861  1.00 97.87           H  
ATOM   2198 HD22 LEU A 135     -16.196   6.763  14.423  1.00 97.87           H  
ATOM   2199 HD23 LEU A 135     -14.620   6.034  14.139  1.00 97.87           H  
ATOM   2200  N   TYR A 136     -20.560   5.900  11.611  1.00 96.51           N  
ATOM   2201  H   TYR A 136     -20.531   4.898  11.732  1.00 96.51           H  
ATOM   2202  CA  TYR A 136     -21.600   6.475  10.761  1.00 96.51           C  
ATOM   2203  HA  TYR A 136     -21.122   7.051   9.967  1.00 96.51           H  
ATOM   2204  C   TYR A 136     -22.508   7.442  11.534  1.00 96.51           C  
ATOM   2205  CB  TYR A 136     -22.419   5.344  10.125  1.00 96.51           C  
ATOM   2206  HB2 TYR A 136     -21.769   4.759   9.475  1.00 96.51           H  
ATOM   2207  HB3 TYR A 136     -22.786   4.679  10.907  1.00 96.51           H  
ATOM   2208  O   TYR A 136     -22.750   8.559  11.079  1.00 96.51           O  
ATOM   2209  CG  TYR A 136     -23.598   5.851   9.319  1.00 96.51           C  
ATOM   2210  CD1 TYR A 136     -24.892   5.845   9.876  1.00 96.51           C  
ATOM   2211  HD1 TYR A 136     -25.049   5.440  10.865  1.00 96.51           H  
ATOM   2212  CD2 TYR A 136     -23.385   6.386   8.035  1.00 96.51           C  
ATOM   2213  HD2 TYR A 136     -22.388   6.403   7.620  1.00 96.51           H  
ATOM   2214  CE1 TYR A 136     -25.974   6.376   9.148  1.00 96.51           C  
ATOM   2215  HE1 TYR A 136     -26.969   6.380   9.569  1.00 96.51           H  
ATOM   2216  CE2 TYR A 136     -24.464   6.919   7.304  1.00 96.51           C  
ATOM   2217  HE2 TYR A 136     -24.293   7.344   6.326  1.00 96.51           H  
ATOM   2218  OH  TYR A 136     -26.803   7.437   7.163  1.00 96.51           O  
ATOM   2219  HH  TYR A 136     -26.494   7.820   6.339  1.00 96.51           H  
ATOM   2220  CZ  TYR A 136     -25.760   6.916   7.863  1.00 96.51           C  
ATOM   2221  N   LEU A 137     -23.006   7.039  12.707  1.00 96.20           N  
ATOM   2222  H   LEU A 137     -22.764   6.118  13.045  1.00 96.20           H  
ATOM   2223  CA  LEU A 137     -23.875   7.890  13.526  1.00 96.20           C  
ATOM   2224  HA  LEU A 137     -24.660   8.305  12.894  1.00 96.20           H  
ATOM   2225  C   LEU A 137     -23.120   9.093  14.106  1.00 96.20           C  
ATOM   2226  CB  LEU A 137     -24.510   7.052  14.648  1.00 96.20           C  
ATOM   2227  HB2 LEU A 137     -25.029   7.729  15.327  1.00 96.20           H  
ATOM   2228  HB3 LEU A 137     -23.714   6.563  15.210  1.00 96.20           H  
ATOM   2229  O   LEU A 137     -23.654  10.200  14.115  1.00 96.20           O  
ATOM   2230  CG  LEU A 137     -25.514   5.985  14.176  1.00 96.20           C  
ATOM   2231  HG  LEU A 137     -25.035   5.294  13.483  1.00 96.20           H  
ATOM   2232  CD1 LEU A 137     -26.013   5.196  15.387  1.00 96.20           C  
ATOM   2233 HD11 LEU A 137     -25.168   4.694  15.858  1.00 96.20           H  
ATOM   2234 HD12 LEU A 137     -26.726   4.438  15.063  1.00 96.20           H  
ATOM   2235 HD13 LEU A 137     -26.488   5.862  16.107  1.00 96.20           H  
ATOM   2236  CD2 LEU A 137     -26.724   6.603  13.472  1.00 96.20           C  
ATOM   2237 HD21 LEU A 137     -27.459   5.825  13.261  1.00 96.20           H  
ATOM   2238 HD22 LEU A 137     -26.414   7.050  12.528  1.00 96.20           H  
ATOM   2239 HD23 LEU A 137     -27.162   7.367  14.113  1.00 96.20           H  
ATOM   2240  N   ALA A 138     -21.881   8.889  14.550  1.00 96.95           N  
ATOM   2241  H   ALA A 138     -21.506   7.952  14.518  1.00 96.95           H  
ATOM   2242  CA  ALA A 138     -21.028   9.932  15.101  1.00 96.95           C  
ATOM   2243  HA  ALA A 138     -21.574  10.454  15.886  1.00 96.95           H  
ATOM   2244  C   ALA A 138     -20.655  10.976  14.037  1.00 96.95           C  
ATOM   2245  CB  ALA A 138     -19.798   9.271  15.731  1.00 96.95           C  
ATOM   2246  HB1 ALA A 138     -19.148  10.038  16.153  1.00 96.95           H  
ATOM   2247  HB2 ALA A 138     -19.245   8.711  14.977  1.00 96.95           H  
ATOM   2248  HB3 ALA A 138     -20.105   8.591  16.525  1.00 96.95           H  
ATOM   2249  O   ALA A 138     -20.807  12.166  14.285  1.00 96.95           O  
ATOM   2250  N   SER A 139     -20.281  10.570  12.819  1.00 96.24           N  
ATOM   2251  H   SER A 139     -20.182   9.582  12.632  1.00 96.24           H  
ATOM   2252  CA  SER A 139     -19.937  11.511  11.741  1.00 96.24           C  
ATOM   2253  HA  SER A 139     -19.202  12.217  12.127  1.00 96.24           H  
ATOM   2254  C   SER A 139     -21.132  12.334  11.244  1.00 96.24           C  
ATOM   2255  CB  SER A 139     -19.281  10.762  10.577  1.00 96.24           C  
ATOM   2256  HB2 SER A 139     -18.781  11.482   9.929  1.00 96.24           H  
ATOM   2257  HB3 SER A 139     -18.531  10.074  10.967  1.00 96.24           H  
ATOM   2258  O   SER A 139     -20.950  13.380  10.626  1.00 96.24           O  
ATOM   2259  OG  SER A 139     -20.234  10.048   9.808  1.00 96.24           O  
ATOM   2260  HG  SER A 139     -20.574  10.666   9.157  1.00 96.24           H  
ATOM   2261  N   HIS A 140     -22.359  11.878  11.513  1.00 93.93           N  
ATOM   2262  H   HIS A 140     -22.427  10.990  11.989  1.00 93.93           H  
ATOM   2263  CA  HIS A 140     -23.606  12.565  11.169  1.00 93.93           C  
ATOM   2264  HA  HIS A 140     -23.373  13.410  10.521  1.00 93.93           H  
ATOM   2265  C   HIS A 140     -24.316  13.158  12.394  1.00 93.93           C  
ATOM   2266  CB  HIS A 140     -24.524  11.622  10.374  1.00 93.93           C  
ATOM   2267  HB2 HIS A 140     -25.476  12.117  10.185  1.00 93.93           H  
ATOM   2268  HB3 HIS A 140     -24.722  10.731  10.970  1.00 93.93           H  
ATOM   2269  O   HIS A 140     -25.488  13.517  12.293  1.00 93.93           O  
ATOM   2270  CG  HIS A 140     -23.951  11.209   9.045  1.00 93.93           C  
ATOM   2271  CD2 HIS A 140     -24.239  11.742   7.819  1.00 93.93           C  
ATOM   2272  HD2 HIS A 140     -24.923  12.556   7.627  1.00 93.93           H  
ATOM   2273  ND1 HIS A 140     -23.039  10.206   8.843  1.00 93.93           N  
ATOM   2274  HD1 HIS A 140     -22.660   9.610   9.566  1.00 93.93           H  
ATOM   2275  CE1 HIS A 140     -22.773  10.135   7.532  1.00 93.93           C  
ATOM   2276  HE1 HIS A 140     -22.089   9.434   7.078  1.00 93.93           H  
ATOM   2277  NE2 HIS A 140     -23.497  11.044   6.859  1.00 93.93           N  
ATOM   2278  N   TYR A 141     -23.635  13.294  13.538  1.00 92.58           N  
ATOM   2279  H   TYR A 141     -22.678  12.971  13.558  1.00 92.58           H  
ATOM   2280  CA  TYR A 141     -24.244  13.627  14.834  1.00 92.58           C  
ATOM   2281  HA  TYR A 141     -24.874  12.792  15.140  1.00 92.58           H  
ATOM   2282  C   TYR A 141     -25.126  14.891  14.817  1.00 92.58           C  
ATOM   2283  CB  TYR A 141     -23.105  13.767  15.851  1.00 92.58           C  
ATOM   2284  HB2 TYR A 141     -22.511  12.853  15.830  1.00 92.58           H  
ATOM   2285  HB3 TYR A 141     -22.457  14.597  15.568  1.00 92.58           H  
ATOM   2286  O   TYR A 141     -26.190  14.918  15.441  1.00 92.58           O  
ATOM   2287  CG  TYR A 141     -23.550  13.946  17.280  1.00 92.58           C  
ATOM   2288  CD1 TYR A 141     -23.617  15.233  17.845  1.00 92.58           C  
ATOM   2289  HD1 TYR A 141     -23.355  16.097  17.254  1.00 92.58           H  
ATOM   2290  CD2 TYR A 141     -23.860  12.812  18.054  1.00 92.58           C  
ATOM   2291  HD2 TYR A 141     -23.796  11.827  17.615  1.00 92.58           H  
ATOM   2292  CE1 TYR A 141     -24.031  15.389  19.180  1.00 92.58           C  
ATOM   2293  HE1 TYR A 141     -24.104  16.378  19.609  1.00 92.58           H  
ATOM   2294  CE2 TYR A 141     -24.238  12.963  19.401  1.00 92.58           C  
ATOM   2295  HE2 TYR A 141     -24.459  12.104  20.017  1.00 92.58           H  
ATOM   2296  OH  TYR A 141     -24.774  14.410  21.235  1.00 92.58           O  
ATOM   2297  HH  TYR A 141     -24.886  15.339  21.450  1.00 92.58           H  
ATOM   2298  CZ  TYR A 141     -24.348  14.254  19.956  1.00 92.58           C  
ATOM   2299  N   LYS A 142     -24.714  15.920  14.060  1.00 87.01           N  
ATOM   2300  H   LYS A 142     -23.813  15.818  13.615  1.00 87.01           H  
ATOM   2301  CA  LYS A 142     -25.438  17.196  13.884  1.00 87.01           C  
ATOM   2302  HA  LYS A 142     -26.039  17.391  14.773  1.00 87.01           H  
ATOM   2303  C   LYS A 142     -26.425  17.200  12.701  1.00 87.01           C  
ATOM   2304  CB  LYS A 142     -24.418  18.345  13.730  1.00 87.01           C  
ATOM   2305  HB2 LYS A 142     -23.809  18.149  12.848  1.00 87.01           H  
ATOM   2306  HB3 LYS A 142     -24.959  19.276  13.562  1.00 87.01           H  
ATOM   2307  O   LYS A 142     -27.225  18.119  12.577  1.00 87.01           O  
ATOM   2308  CG  LYS A 142     -23.489  18.545  14.945  1.00 87.01           C  
ATOM   2309  HG2 LYS A 142     -24.078  18.847  15.810  1.00 87.01           H  
ATOM   2310  HG3 LYS A 142     -22.985  17.606  15.174  1.00 87.01           H  
ATOM   2311  CD  LYS A 142     -22.415  19.609  14.651  1.00 87.01           C  
ATOM   2312  HD2 LYS A 142     -21.912  19.326  13.726  1.00 87.01           H  
ATOM   2313  HD3 LYS A 142     -22.879  20.584  14.507  1.00 87.01           H  
ATOM   2314  CE  LYS A 142     -21.369  19.692  15.778  1.00 87.01           C  
ATOM   2315  HE2 LYS A 142     -21.653  20.451  16.506  1.00 87.01           H  
ATOM   2316  HE3 LYS A 142     -21.343  18.725  16.280  1.00 87.01           H  
ATOM   2317  NZ  LYS A 142     -20.001  19.938  15.248  1.00 87.01           N  
ATOM   2318  HZ1 LYS A 142     -19.274  19.736  15.920  1.00 87.01           H  
ATOM   2319  HZ2 LYS A 142     -19.793  19.226  14.563  1.00 87.01           H  
ATOM   2320  HZ3 LYS A 142     -19.848  20.843  14.827  1.00 87.01           H  
ATOM   2321  N   LEU A 143     -26.367  16.201  11.815  1.00 79.48           N  
ATOM   2322  H   LEU A 143     -25.771  15.418  12.045  1.00 79.48           H  
ATOM   2323  CA  LEU A 143     -27.088  16.149  10.531  1.00 79.48           C  
ATOM   2324  HA  LEU A 143     -27.578  17.109  10.366  1.00 79.48           H  
ATOM   2325  C   LEU A 143     -28.222  15.111  10.506  1.00 79.48           C  
ATOM   2326  CB  LEU A 143     -26.083  15.909   9.384  1.00 79.48           C  
ATOM   2327  HB2 LEU A 143     -25.540  14.989   9.596  1.00 79.48           H  
ATOM   2328  HB3 LEU A 143     -26.632  15.759   8.454  1.00 79.48           H  
ATOM   2329  O   LEU A 143     -28.707  14.745   9.433  1.00 79.48           O  
ATOM   2330  CG  LEU A 143     -25.070  17.041   9.143  1.00 79.48           C  
ATOM   2331  HG  LEU A 143     -24.506  17.233  10.056  1.00 79.48           H  
ATOM   2332  CD1 LEU A 143     -24.094  16.601   8.051  1.00 79.48           C  
ATOM   2333 HD11 LEU A 143     -24.622  16.406   7.118  1.00 79.48           H  
ATOM   2334 HD12 LEU A 143     -23.351  17.382   7.889  1.00 79.48           H  
ATOM   2335 HD13 LEU A 143     -23.570  15.700   8.367  1.00 79.48           H  
ATOM   2336  CD2 LEU A 143     -25.747  18.336   8.687  1.00 79.48           C  
ATOM   2337 HD21 LEU A 143     -24.986  19.082   8.458  1.00 79.48           H  
ATOM   2338 HD22 LEU A 143     -26.356  18.156   7.801  1.00 79.48           H  
ATOM   2339 HD23 LEU A 143     -26.370  18.732   9.490  1.00 79.48           H  
ATOM   2340  N   LEU A 144     -28.648  14.606  11.662  1.00 67.84           N  
ATOM   2341  H   LEU A 144     -28.229  14.941  12.518  1.00 67.84           H  
ATOM   2342  CA  LEU A 144     -29.697  13.594  11.742  1.00 67.84           C  
ATOM   2343  HA  LEU A 144     -29.460  12.802  11.032  1.00 67.84           H  
ATOM   2344  C   LEU A 144     -31.055  14.208  11.329  1.00 67.84           C  
ATOM   2345  CB  LEU A 144     -29.701  12.975  13.153  1.00 67.84           C  
ATOM   2346  HB2 LEU A 144     -30.012  13.740  13.865  1.00 67.84           H  
ATOM   2347  HB3 LEU A 144     -30.439  12.173  13.164  1.00 67.84           H  
ATOM   2348  O   LEU A 144     -31.588  15.080  12.004  1.00 67.84           O  
ATOM   2349  CG  LEU A 144     -28.367  12.369  13.631  1.00 67.84           C  
ATOM   2350  HG  LEU A 144     -27.588  13.131  13.605  1.00 67.84           H  
ATOM   2351  CD1 LEU A 144     -28.508  11.906  15.077  1.00 67.84           C  
ATOM   2352 HD11 LEU A 144     -28.752  12.763  15.705  1.00 67.84           H  
ATOM   2353 HD12 LEU A 144     -29.307  11.169  15.161  1.00 67.84           H  
ATOM   2354 HD13 LEU A 144     -27.567  11.480  15.427  1.00 67.84           H  
ATOM   2355  CD2 LEU A 144     -27.948  11.168  12.775  1.00 67.84           C  
ATOM   2356 HD21 LEU A 144     -27.716  11.505  11.765  1.00 67.84           H  
ATOM   2357 HD22 LEU A 144     -27.041  10.730  13.193  1.00 67.84           H  
ATOM   2358 HD23 LEU A 144     -28.742  10.421  12.752  1.00 67.84           H  
ATOM   2359  N   LYS A 145     -31.601  13.783  10.177  1.00 72.12           N  
ATOM   2360  H   LYS A 145     -31.040  13.145   9.631  1.00 72.12           H  
ATOM   2361  CA  LYS A 145     -32.821  14.349   9.548  1.00 72.12           C  
ATOM   2362  HA  LYS A 145     -32.974  15.351   9.950  1.00 72.12           H  
ATOM   2363  C   LYS A 145     -34.122  13.597   9.871  1.00 72.12           C  
ATOM   2364  CB  LYS A 145     -32.648  14.471   8.019  1.00 72.12           C  
ATOM   2365  HB2 LYS A 145     -32.467  13.481   7.599  1.00 72.12           H  
ATOM   2366  HB3 LYS A 145     -33.574  14.855   7.590  1.00 72.12           H  
ATOM   2367  O   LYS A 145     -35.095  13.729   9.130  1.00 72.12           O  
ATOM   2368  CG  LYS A 145     -31.532  15.422   7.581  1.00 72.12           C  
ATOM   2369  HG2 LYS A 145     -31.665  16.388   8.068  1.00 72.12           H  
ATOM   2370  HG3 LYS A 145     -30.569  15.000   7.867  1.00 72.12           H  
ATOM   2371  CD  LYS A 145     -31.553  15.605   6.059  1.00 72.12           C  
ATOM   2372  HD2 LYS A 145     -31.429  14.634   5.579  1.00 72.12           H  
ATOM   2373  HD3 LYS A 145     -32.510  16.035   5.763  1.00 72.12           H  
ATOM   2374  CE  LYS A 145     -30.415  16.540   5.643  1.00 72.12           C  
ATOM   2375  HE2 LYS A 145     -29.472  16.109   5.981  1.00 72.12           H  
ATOM   2376  HE3 LYS A 145     -30.543  17.491   6.159  1.00 72.12           H  
ATOM   2377  NZ  LYS A 145     -30.388  16.750   4.174  1.00 72.12           N  
ATOM   2378  HZ1 LYS A 145     -29.634  17.376   3.927  1.00 72.12           H  
ATOM   2379  HZ2 LYS A 145     -31.257  17.160   3.863  1.00 72.12           H  
ATOM   2380  HZ3 LYS A 145     -30.247  15.873   3.693  1.00 72.12           H  
ATOM   2381  N   LYS A 146     -34.139  12.736  10.889  1.00 74.39           N  
ATOM   2382  H   LYS A 146     -33.382  12.771  11.557  1.00 74.39           H  
ATOM   2383  CA  LYS A 146     -35.333  11.940  11.230  1.00 74.39           C  
ATOM   2384  HA  LYS A 146     -36.026  11.942  10.389  1.00 74.39           H  
ATOM   2385  C   LYS A 146     -36.133  12.609  12.354  1.00 74.39           C  
ATOM   2386  CB  LYS A 146     -34.926  10.482  11.470  1.00 74.39           C  
ATOM   2387  HB2 LYS A 146     -35.770   9.944  11.901  1.00 74.39           H  
ATOM   2388  HB3 LYS A 146     -34.099  10.437  12.179  1.00 74.39           H  
ATOM   2389  O   LYS A 146     -35.876  13.776  12.654  1.00 74.39           O  
ATOM   2390  CG  LYS A 146     -34.541   9.795  10.138  1.00 74.39           C  
ATOM   2391  HG2 LYS A 146     -35.324   9.962   9.398  1.00 74.39           H  
ATOM   2392  HG3 LYS A 146     -33.599  10.197   9.765  1.00 74.39           H  
ATOM   2393  CD  LYS A 146     -34.408   8.294  10.385  1.00 74.39           C  
ATOM   2394  HD2 LYS A 146     -33.579   8.185  11.084  1.00 74.39           H  
ATOM   2395  HD3 LYS A 146     -35.334   7.946  10.841  1.00 74.39           H  
ATOM   2396  CE  LYS A 146     -34.067   7.355   9.240  1.00 74.39           C  
ATOM   2397  HE2 LYS A 146     -34.835   7.445   8.472  1.00 74.39           H  
ATOM   2398  HE3 LYS A 146     -33.107   7.637   8.808  1.00 74.39           H  
ATOM   2399  NZ  LYS A 146     -34.024   5.964   9.773  1.00 74.39           N  
ATOM   2400  HZ1 LYS A 146     -33.363   5.874  10.531  1.00 74.39           H  
ATOM   2401  HZ2 LYS A 146     -34.923   5.727  10.168  1.00 74.39           H  
ATOM   2402  HZ3 LYS A 146     -33.806   5.291   9.051  1.00 74.39           H  
ATOM   2403  N   SER A 147     -37.145  11.922  12.897  1.00 81.53           N  
ATOM   2404  H   SER A 147     -37.256  10.941  12.682  1.00 81.53           H  
ATOM   2405  CA  SER A 147     -37.955  12.477  13.988  1.00 81.53           C  
ATOM   2406  HA  SER A 147     -38.435  13.372  13.590  1.00 81.53           H  
ATOM   2407  C   SER A 147     -37.066  12.880  15.172  1.00 81.53           C  
ATOM   2408  CB  SER A 147     -39.076  11.528  14.453  1.00 81.53           C  
ATOM   2409  HB2 SER A 147     -39.558  11.076  13.586  1.00 81.53           H  
ATOM   2410  HB3 SER A 147     -39.823  12.113  14.988  1.00 81.53           H  
ATOM   2411  O   SER A 147     -35.985  12.302  15.342  1.00 81.53           O  
ATOM   2412  OG  SER A 147     -38.617  10.516  15.326  1.00 81.53           O  
ATOM   2413  HG  SER A 147     -39.191  10.526  16.095  1.00 81.53           H  
ATOM   2414  N   PRO A 148     -37.489  13.860  15.989  1.00 81.18           N  
ATOM   2415  CA  PRO A 148     -36.736  14.268  17.169  1.00 81.18           C  
ATOM   2416  HA  PRO A 148     -35.813  14.749  16.844  1.00 81.18           H  
ATOM   2417  C   PRO A 148     -36.375  13.089  18.081  1.00 81.18           C  
ATOM   2418  CB  PRO A 148     -37.614  15.302  17.877  1.00 81.18           C  
ATOM   2419  HB2 PRO A 148     -37.015  16.059  18.383  1.00 81.18           H  
ATOM   2420  HB3 PRO A 148     -38.284  14.811  18.583  1.00 81.18           H  
ATOM   2421  O   PRO A 148     -35.217  12.993  18.480  1.00 81.18           O  
ATOM   2422  CG  PRO A 148     -38.438  15.899  16.737  1.00 81.18           C  
ATOM   2423  HG2 PRO A 148     -37.850  16.651  16.211  1.00 81.18           H  
ATOM   2424  HG3 PRO A 148     -39.376  16.323  17.095  1.00 81.18           H  
ATOM   2425  CD  PRO A 148     -38.671  14.696  15.827  1.00 81.18           C  
ATOM   2426  HD2 PRO A 148     -39.552  14.149  16.160  1.00 81.18           H  
ATOM   2427  HD3 PRO A 148     -38.797  15.039  14.800  1.00 81.18           H  
ATOM   2428  N   GLU A 149     -37.303  12.148  18.319  1.00 81.80           N  
ATOM   2429  H   GLU A 149     -38.240  12.252  17.959  1.00 81.80           H  
ATOM   2430  CA  GLU A 149     -37.025  10.984  19.176  1.00 81.80           C  
ATOM   2431  HA  GLU A 149     -36.632  11.341  20.127  1.00 81.80           H  
ATOM   2432  C   GLU A 149     -35.966  10.051  18.568  1.00 81.80           C  
ATOM   2433  CB  GLU A 149     -38.291  10.154  19.468  1.00 81.80           C  
ATOM   2434  HB2 GLU A 149     -38.009   9.421  20.224  1.00 81.80           H  
ATOM   2435  HB3 GLU A 149     -38.575   9.577  18.587  1.00 81.80           H  
ATOM   2436  O   GLU A 149     -35.074   9.577  19.269  1.00 81.80           O  
ATOM   2437  CG  GLU A 149     -39.503  10.926  20.021  1.00 81.80           C  
ATOM   2438  HG2 GLU A 149     -39.153  11.795  20.579  1.00 81.80           H  
ATOM   2439  HG3 GLU A 149     -40.016  10.271  20.725  1.00 81.80           H  
ATOM   2440  CD  GLU A 149     -40.521  11.359  18.953  1.00 81.80           C  
ATOM   2441  OE1 GLU A 149     -41.565  11.917  19.352  1.00 81.80           O  
ATOM   2442  OE2 GLU A 149     -40.244  11.163  17.738  1.00 81.80           O  
ATOM   2443  N   ASP A 150     -36.018   9.799  17.255  1.00 84.92           N  
ATOM   2444  H   ASP A 150     -36.754  10.225  16.710  1.00 84.92           H  
ATOM   2445  CA  ASP A 150     -35.035   8.942  16.576  1.00 84.92           C  
ATOM   2446  HA  ASP A 150     -34.938   8.011  17.135  1.00 84.92           H  
ATOM   2447  C   ASP A 150     -33.643   9.601  16.531  1.00 84.92           C  
ATOM   2448  CB  ASP A 150     -35.562   8.607  15.171  1.00 84.92           C  
ATOM   2449  HB2 ASP A 150     -36.561   8.182  15.261  1.00 84.92           H  
ATOM   2450  HB3 ASP A 150     -35.639   9.528  14.593  1.00 84.92           H  
ATOM   2451  O   ASP A 150     -32.612   8.927  16.585  1.00 84.92           O  
ATOM   2452  CG  ASP A 150     -34.692   7.606  14.401  1.00 84.92           C  
ATOM   2453  OD1 ASP A 150     -34.125   6.656  14.965  1.00 84.92           O  
ATOM   2454  OD2 ASP A 150     -34.513   7.790  13.174  1.00 84.92           O  
ATOM   2455  N   ASN A 151     -33.581  10.932  16.463  1.00 87.53           N  
ATOM   2456  H   ASN A 151     -34.449  11.449  16.435  1.00 87.53           H  
ATOM   2457  CA  ASN A 151     -32.317  11.658  16.564  1.00 87.53           C  
ATOM   2458  HA  ASN A 151     -31.583  11.177  15.917  1.00 87.53           H  
ATOM   2459  C   ASN A 151     -31.756  11.595  17.992  1.00 87.53           C  
ATOM   2460  CB  ASN A 151     -32.502  13.102  16.084  1.00 87.53           C  
ATOM   2461  HB2 ASN A 151     -31.562  13.642  16.197  1.00 87.53           H  
ATOM   2462  HB3 ASN A 151     -33.245  13.587  16.717  1.00 87.53           H  
ATOM   2463  O   ASN A 151     -30.564  11.337  18.153  1.00 87.53           O  
ATOM   2464  CG  ASN A 151     -32.940  13.216  14.633  1.00 87.53           C  
ATOM   2465  ND2 ASN A 151     -33.538  14.334  14.303  1.00 87.53           N  
ATOM   2466 HD21 ASN A 151     -33.712  15.028  15.016  1.00 87.53           H  
ATOM   2467 HD22 ASN A 151     -34.042  14.356  13.428  1.00 87.53           H  
ATOM   2468  OD1 ASN A 151     -32.751  12.341  13.790  1.00 87.53           O  
ATOM   2469  N   GLU A 152     -32.602  11.756  19.012  1.00 89.06           N  
ATOM   2470  H   GLU A 152     -33.569  11.975  18.819  1.00 89.06           H  
ATOM   2471  CA  GLU A 152     -32.204  11.669  20.420  1.00 89.06           C  
ATOM   2472  HA  GLU A 152     -31.407  12.389  20.604  1.00 89.06           H  
ATOM   2473  C   GLU A 152     -31.665  10.275  20.767  1.00 89.06           C  
ATOM   2474  CB  GLU A 152     -33.401  12.047  21.304  1.00 89.06           C  
ATOM   2475  HB2 GLU A 152     -33.807  12.996  20.952  1.00 89.06           H  
ATOM   2476  HB3 GLU A 152     -34.171  11.281  21.215  1.00 89.06           H  
ATOM   2477  O   GLU A 152     -30.589  10.160  21.352  1.00 89.06           O  
ATOM   2478  CG  GLU A 152     -32.998  12.211  22.777  1.00 89.06           C  
ATOM   2479  HG2 GLU A 152     -32.200  12.952  22.837  1.00 89.06           H  
ATOM   2480  HG3 GLU A 152     -32.604  11.263  23.145  1.00 89.06           H  
ATOM   2481  CD  GLU A 152     -34.164  12.644  23.679  1.00 89.06           C  
ATOM   2482  OE1 GLU A 152     -33.869  13.028  24.833  1.00 89.06           O  
ATOM   2483  OE2 GLU A 152     -35.330  12.568  23.229  1.00 89.06           O  
ATOM   2484  N   GLN A 153     -32.328   9.203  20.318  1.00 91.29           N  
ATOM   2485  H   GLN A 153     -33.221   9.353  19.870  1.00 91.29           H  
ATOM   2486  CA  GLN A 153     -31.855   7.828  20.522  1.00 91.29           C  
ATOM   2487  HA  GLN A 153     -31.750   7.645  21.591  1.00 91.29           H  
ATOM   2488  C   GLN A 153     -30.484   7.574  19.882  1.00 91.29           C  
ATOM   2489  CB  GLN A 153     -32.873   6.837  19.947  1.00 91.29           C  
ATOM   2490  HB2 GLN A 153     -33.153   7.143  18.939  1.00 91.29           H  
ATOM   2491  HB3 GLN A 153     -32.411   5.851  19.892  1.00 91.29           H  
ATOM   2492  O   GLN A 153     -29.616   6.937  20.484  1.00 91.29           O  
ATOM   2493  CG  GLN A 153     -34.127   6.727  20.823  1.00 91.29           C  
ATOM   2494  HG2 GLN A 153     -34.607   7.701  20.917  1.00 91.29           H  
ATOM   2495  HG3 GLN A 153     -33.836   6.400  21.821  1.00 91.29           H  
ATOM   2496  CD  GLN A 153     -35.146   5.734  20.273  1.00 91.29           C  
ATOM   2497  NE2 GLN A 153     -36.229   5.510  20.981  1.00 91.29           N  
ATOM   2498 HE21 GLN A 153     -36.903   4.884  20.563  1.00 91.29           H  
ATOM   2499 HE22 GLN A 153     -36.423   6.067  21.801  1.00 91.29           H  
ATOM   2500  OE1 GLN A 153     -34.990   5.117  19.232  1.00 91.29           O  
ATOM   2501  N   LYS A 154     -30.246   8.096  18.675  1.00 92.05           N  
ATOM   2502  H   LYS A 154     -30.997   8.596  18.221  1.00 92.05           H  
ATOM   2503  CA  LYS A 154     -28.939   7.979  18.007  1.00 92.05           C  
ATOM   2504  HA  LYS A 154     -28.613   6.939  18.020  1.00 92.05           H  
ATOM   2505  C   LYS A 154     -27.859   8.786  18.705  1.00 92.05           C  
ATOM   2506  CB  LYS A 154     -29.048   8.469  16.573  1.00 92.05           C  
ATOM   2507  HB2 LYS A 154     -28.052   8.601  16.149  1.00 92.05           H  
ATOM   2508  HB3 LYS A 154     -29.556   9.433  16.586  1.00 92.05           H  
ATOM   2509  O   LYS A 154     -26.740   8.298  18.847  1.00 92.05           O  
ATOM   2510  CG  LYS A 154     -29.821   7.471  15.725  1.00 92.05           C  
ATOM   2511  HG2 LYS A 154     -29.219   6.580  15.543  1.00 92.05           H  
ATOM   2512  HG3 LYS A 154     -30.740   7.180  16.235  1.00 92.05           H  
ATOM   2513  CD  LYS A 154     -30.157   8.163  14.419  1.00 92.05           C  
ATOM   2514  HD2 LYS A 154     -30.598   9.133  14.647  1.00 92.05           H  
ATOM   2515  HD3 LYS A 154     -29.268   8.300  13.803  1.00 92.05           H  
ATOM   2516  CE  LYS A 154     -31.188   7.317  13.714  1.00 92.05           C  
ATOM   2517  HE2 LYS A 154     -30.729   6.454  13.231  1.00 92.05           H  
ATOM   2518  HE3 LYS A 154     -31.897   6.961  14.462  1.00 92.05           H  
ATOM   2519  NZ  LYS A 154     -31.900   8.189  12.785  1.00 92.05           N  
ATOM   2520  HZ1 LYS A 154     -32.077   9.065  13.254  1.00 92.05           H  
ATOM   2521  HZ2 LYS A 154     -32.836   7.823  12.679  1.00 92.05           H  
ATOM   2522  HZ3 LYS A 154     -31.399   8.340  11.921  1.00 92.05           H  
ATOM   2523  N   GLN A 155     -28.178  10.002  19.139  1.00 94.13           N  
ATOM   2524  H   GLN A 155     -29.114  10.348  18.982  1.00 94.13           H  
ATOM   2525  CA  GLN A 155     -27.244  10.828  19.895  1.00 94.13           C  
ATOM   2526  HA  GLN A 155     -26.312  10.908  19.336  1.00 94.13           H  
ATOM   2527  C   GLN A 155     -26.912  10.177  21.238  1.00 94.13           C  
ATOM   2528  CB  GLN A 155     -27.821  12.233  20.092  1.00 94.13           C  
ATOM   2529  HB2 GLN A 155     -28.844  12.160  20.463  1.00 94.13           H  
ATOM   2530  HB3 GLN A 155     -27.223  12.763  20.833  1.00 94.13           H  
ATOM   2531  O   GLN A 155     -25.742  10.124  21.612  1.00 94.13           O  
ATOM   2532  CG  GLN A 155     -27.794  13.036  18.783  1.00 94.13           C  
ATOM   2533  HG2 GLN A 155     -28.352  12.508  18.009  1.00 94.13           H  
ATOM   2534  HG3 GLN A 155     -26.765  13.132  18.438  1.00 94.13           H  
ATOM   2535  CD  GLN A 155     -28.387  14.430  18.931  1.00 94.13           C  
ATOM   2536  NE2 GLN A 155     -28.114  15.321  18.002  1.00 94.13           N  
ATOM   2537 HE21 GLN A 155     -28.532  16.230  18.136  1.00 94.13           H  
ATOM   2538 HE22 GLN A 155     -27.510  15.098  17.224  1.00 94.13           H  
ATOM   2539  OE1 GLN A 155     -29.092  14.755  19.870  1.00 94.13           O  
ATOM   2540  N   LEU A 156     -27.905   9.603  21.922  1.00 95.40           N  
ATOM   2541  H   LEU A 156     -28.852   9.731  21.594  1.00 95.40           H  
ATOM   2542  CA  LEU A 156     -27.712   8.825  23.141  1.00 95.40           C  
ATOM   2543  HA  LEU A 156     -27.237   9.470  23.879  1.00 95.40           H  
ATOM   2544  C   LEU A 156     -26.781   7.633  22.894  1.00 95.40           C  
ATOM   2545  CB  LEU A 156     -29.084   8.383  23.680  1.00 95.40           C  
ATOM   2546  HB2 LEU A 156     -29.702   9.267  23.837  1.00 95.40           H  
ATOM   2547  HB3 LEU A 156     -29.578   7.764  22.930  1.00 95.40           H  
ATOM   2548  O   LEU A 156     -25.813   7.467  23.634  1.00 95.40           O  
ATOM   2549  CG  LEU A 156     -29.010   7.589  24.995  1.00 95.40           C  
ATOM   2550  HG  LEU A 156     -28.387   6.706  24.856  1.00 95.40           H  
ATOM   2551  CD1 LEU A 156     -28.434   8.431  26.137  1.00 95.40           C  
ATOM   2552 HD11 LEU A 156     -27.384   8.655  25.947  1.00 95.40           H  
ATOM   2553 HD12 LEU A 156     -28.996   9.360  26.232  1.00 95.40           H  
ATOM   2554 HD13 LEU A 156     -28.505   7.878  27.074  1.00 95.40           H  
ATOM   2555  CD2 LEU A 156     -30.408   7.119  25.394  1.00 95.40           C  
ATOM   2556 HD21 LEU A 156     -30.357   6.533  26.312  1.00 95.40           H  
ATOM   2557 HD22 LEU A 156     -30.825   6.497  24.602  1.00 95.40           H  
ATOM   2558 HD23 LEU A 156     -31.060   7.979  25.551  1.00 95.40           H  
ATOM   2559  N   PHE A 157     -27.008   6.862  21.825  1.00 96.93           N  
ATOM   2560  H   PHE A 157     -27.845   7.024  21.284  1.00 96.93           H  
ATOM   2561  CA  PHE A 157     -26.129   5.755  21.444  1.00 96.93           C  
ATOM   2562  HA  PHE A 157     -26.118   5.030  22.258  1.00 96.93           H  
ATOM   2563  C   PHE A 157     -24.684   6.223  21.231  1.00 96.93           C  
ATOM   2564  CB  PHE A 157     -26.666   5.060  20.184  1.00 96.93           C  
ATOM   2565  HB2 PHE A 157     -27.653   4.652  20.400  1.00 96.93           H  
ATOM   2566  HB3 PHE A 157     -26.784   5.792  19.384  1.00 96.93           H  
ATOM   2567  O   PHE A 157     -23.763   5.633  21.791  1.00 96.93           O  
ATOM   2568  CG  PHE A 157     -25.765   3.943  19.687  1.00 96.93           C  
ATOM   2569  CD1 PHE A 157     -24.763   4.204  18.732  1.00 96.93           C  
ATOM   2570  HD1 PHE A 157     -24.651   5.199  18.326  1.00 96.93           H  
ATOM   2571  CD2 PHE A 157     -25.892   2.649  20.225  1.00 96.93           C  
ATOM   2572  HD2 PHE A 157     -26.648   2.446  20.970  1.00 96.93           H  
ATOM   2573  CE1 PHE A 157     -23.890   3.180  18.324  1.00 96.93           C  
ATOM   2574  HE1 PHE A 157     -23.110   3.389  17.607  1.00 96.93           H  
ATOM   2575  CE2 PHE A 157     -25.019   1.625  19.817  1.00 96.93           C  
ATOM   2576  HE2 PHE A 157     -25.102   0.642  20.256  1.00 96.93           H  
ATOM   2577  CZ  PHE A 157     -24.014   1.891  18.870  1.00 96.93           C  
ATOM   2578  HZ  PHE A 157     -23.324   1.111  18.583  1.00 96.93           H  
ATOM   2579  N   VAL A 158     -24.470   7.297  20.464  1.00 97.26           N  
ATOM   2580  H   VAL A 158     -25.266   7.743  20.032  1.00 97.26           H  
ATOM   2581  CA  VAL A 158     -23.126   7.852  20.228  1.00 97.26           C  
ATOM   2582  HA  VAL A 158     -22.488   7.067  19.822  1.00 97.26           H  
ATOM   2583  C   VAL A 158     -22.484   8.305  21.542  1.00 97.26           C  
ATOM   2584  CB  VAL A 158     -23.186   9.002  19.203  1.00 97.26           C  
ATOM   2585  HB  VAL A 158     -23.963   9.707  19.497  1.00 97.26           H  
ATOM   2586  O   VAL A 158     -21.328   7.982  21.806  1.00 97.26           O  
ATOM   2587  CG1 VAL A 158     -21.860   9.761  19.098  1.00 97.26           C  
ATOM   2588 HG11 VAL A 158     -21.041   9.070  18.897  1.00 97.26           H  
ATOM   2589 HG12 VAL A 158     -21.909  10.496  18.294  1.00 97.26           H  
ATOM   2590 HG13 VAL A 158     -21.667  10.296  20.028  1.00 97.26           H  
ATOM   2591  CG2 VAL A 158     -23.514   8.465  17.805  1.00 97.26           C  
ATOM   2592 HG21 VAL A 158     -23.639   9.297  17.111  1.00 97.26           H  
ATOM   2593 HG22 VAL A 158     -22.708   7.823  17.451  1.00 97.26           H  
ATOM   2594 HG23 VAL A 158     -24.441   7.891  17.824  1.00 97.26           H  
ATOM   2595  N   ASN A 159     -23.230   9.002  22.401  1.00 96.41           N  
ATOM   2596  H   ASN A 159     -24.181   9.225  22.143  1.00 96.41           H  
ATOM   2597  CA  ASN A 159     -22.717   9.506  23.673  1.00 96.41           C  
ATOM   2598  HA  ASN A 159     -21.792  10.048  23.473  1.00 96.41           H  
ATOM   2599  C   ASN A 159     -22.343   8.386  24.652  1.00 96.41           C  
ATOM   2600  CB  ASN A 159     -23.736  10.481  24.281  1.00 96.41           C  
ATOM   2601  HB2 ASN A 159     -23.479  10.675  25.322  1.00 96.41           H  
ATOM   2602  HB3 ASN A 159     -24.731  10.036  24.256  1.00 96.41           H  
ATOM   2603  O   ASN A 159     -21.323   8.496  25.330  1.00 96.41           O  
ATOM   2604  CG  ASN A 159     -23.743  11.817  23.562  1.00 96.41           C  
ATOM   2605  ND2 ASN A 159     -24.896  12.403  23.358  1.00 96.41           N  
ATOM   2606 HD21 ASN A 159     -25.756  11.912  23.558  1.00 96.41           H  
ATOM   2607 HD22 ASN A 159     -24.886  13.212  22.754  1.00 96.41           H  
ATOM   2608  OD1 ASN A 159     -22.702  12.358  23.209  1.00 96.41           O  
ATOM   2609  N   GLN A 160     -23.119   7.302  24.692  1.00 97.75           N  
ATOM   2610  H   GLN A 160     -23.959   7.292  24.131  1.00 97.75           H  
ATOM   2611  CA  GLN A 160     -22.834   6.125  25.520  1.00 97.75           C  
ATOM   2612  HA  GLN A 160     -22.625   6.445  26.541  1.00 97.75           H  
ATOM   2613  C   GLN A 160     -21.607   5.336  25.043  1.00 97.75           C  
ATOM   2614  CB  GLN A 160     -24.068   5.213  25.529  1.00 97.75           C  
ATOM   2615  HB2 GLN A 160     -24.417   5.073  24.506  1.00 97.75           H  
ATOM   2616  HB3 GLN A 160     -23.790   4.238  25.929  1.00 97.75           H  
ATOM   2617  O   GLN A 160     -20.966   4.666  25.846  1.00 97.75           O  
ATOM   2618  CG  GLN A 160     -25.200   5.779  26.399  1.00 97.75           C  
ATOM   2619  HG2 GLN A 160     -25.443   6.796  26.093  1.00 97.75           H  
ATOM   2620  HG3 GLN A 160     -24.863   5.811  27.435  1.00 97.75           H  
ATOM   2621  CD  GLN A 160     -26.472   4.940  26.324  1.00 97.75           C  
ATOM   2622  NE2 GLN A 160     -27.398   5.133  27.237  1.00 97.75           N  
ATOM   2623 HE21 GLN A 160     -27.275   5.821  27.966  1.00 97.75           H  
ATOM   2624 HE22 GLN A 160     -28.228   4.564  27.147  1.00 97.75           H  
ATOM   2625  OE1 GLN A 160     -26.670   4.104  25.457  1.00 97.75           O  
ATOM   2626  N   HIS A 161     -21.259   5.429  23.757  1.00 98.04           N  
ATOM   2627  H   HIS A 161     -21.845   5.979  23.145  1.00 98.04           H  
ATOM   2628  CA  HIS A 161     -20.201   4.626  23.139  1.00 98.04           C  
ATOM   2629  HA  HIS A 161     -19.798   3.942  23.886  1.00 98.04           H  
ATOM   2630  C   HIS A 161     -18.998   5.454  22.669  1.00 98.04           C  
ATOM   2631  CB  HIS A 161     -20.797   3.751  22.028  1.00 98.04           C  
ATOM   2632  HB2 HIS A 161     -20.002   3.166  21.565  1.00 98.04           H  
ATOM   2633  HB3 HIS A 161     -21.233   4.391  21.261  1.00 98.04           H  
ATOM   2634  O   HIS A 161     -18.233   4.990  21.830  1.00 98.04           O  
ATOM   2635  CG  HIS A 161     -21.843   2.790  22.529  1.00 98.04           C  
ATOM   2636  CD2 HIS A 161     -21.635   1.555  23.074  1.00 98.04           C  
ATOM   2637  HD2 HIS A 161     -20.672   1.093  23.236  1.00 98.04           H  
ATOM   2638  ND1 HIS A 161     -23.194   3.019  22.563  1.00 98.04           N  
ATOM   2639  HD1 HIS A 161     -23.641   3.877  22.272  1.00 98.04           H  
ATOM   2640  CE1 HIS A 161     -23.791   1.950  23.110  1.00 98.04           C  
ATOM   2641  HE1 HIS A 161     -24.852   1.860  23.293  1.00 98.04           H  
ATOM   2642  NE2 HIS A 161     -22.878   1.015  23.420  1.00 98.04           N  
ATOM   2643  N   LYS A 162     -18.770   6.659  23.213  1.00 96.72           N  
ATOM   2644  H   LYS A 162     -19.456   7.018  23.862  1.00 96.72           H  
ATOM   2645  CA  LYS A 162     -17.614   7.505  22.838  1.00 96.72           C  
ATOM   2646  HA  LYS A 162     -17.708   7.776  21.787  1.00 96.72           H  
ATOM   2647  C   LYS A 162     -16.263   6.789  22.961  1.00 96.72           C  
ATOM   2648  CB  LYS A 162     -17.584   8.787  23.683  1.00 96.72           C  
ATOM   2649  HB2 LYS A 162     -17.687   8.534  24.738  1.00 96.72           H  
ATOM   2650  HB3 LYS A 162     -16.618   9.272  23.540  1.00 96.72           H  
ATOM   2651  O   LYS A 162     -15.360   7.070  22.176  1.00 96.72           O  
ATOM   2652  CG  LYS A 162     -18.677   9.781  23.276  1.00 96.72           C  
ATOM   2653  HG2 LYS A 162     -18.589  10.000  22.212  1.00 96.72           H  
ATOM   2654  HG3 LYS A 162     -19.655   9.336  23.464  1.00 96.72           H  
ATOM   2655  CD  LYS A 162     -18.544  11.085  24.074  1.00 96.72           C  
ATOM   2656  HD2 LYS A 162     -17.567  11.526  23.880  1.00 96.72           H  
ATOM   2657  HD3 LYS A 162     -18.636  10.864  25.138  1.00 96.72           H  
ATOM   2658  CE  LYS A 162     -19.644  12.062  23.652  1.00 96.72           C  
ATOM   2659  HE2 LYS A 162     -20.611  11.604  23.860  1.00 96.72           H  
ATOM   2660  HE3 LYS A 162     -19.584  12.221  22.575  1.00 96.72           H  
ATOM   2661  NZ  LYS A 162     -19.550  13.360  24.363  1.00 96.72           N  
ATOM   2662  HZ1 LYS A 162     -19.587  13.221  25.363  1.00 96.72           H  
ATOM   2663  HZ2 LYS A 162     -18.692  13.839  24.129  1.00 96.72           H  
ATOM   2664  HZ3 LYS A 162     -20.331  13.942  24.095  1.00 96.72           H  
ATOM   2665  N   SER A 163     -16.129   5.845  23.897  1.00 97.10           N  
ATOM   2666  H   SER A 163     -16.931   5.610  24.465  1.00 97.10           H  
ATOM   2667  CA  SER A 163     -14.923   5.020  24.057  1.00 97.10           C  
ATOM   2668  HA  SER A 163     -14.074   5.673  24.259  1.00 97.10           H  
ATOM   2669  C   SER A 163     -14.573   4.204  22.810  1.00 97.10           C  
ATOM   2670  CB  SER A 163     -15.079   4.067  25.245  1.00 97.10           C  
ATOM   2671  HB2 SER A 163     -15.137   4.644  26.168  1.00 97.10           H  
ATOM   2672  HB3 SER A 163     -14.209   3.412  25.295  1.00 97.10           H  
ATOM   2673  O   SER A 163     -13.404   3.899  22.606  1.00 97.10           O  
ATOM   2674  OG  SER A 163     -16.254   3.290  25.103  1.00 97.10           O  
ATOM   2675  HG  SER A 163     -16.104   2.453  25.548  1.00 97.10           H  
ATOM   2676  N   TYR A 164     -15.533   3.929  21.920  1.00 98.49           N  
ATOM   2677  H   TYR A 164     -16.480   4.223  22.110  1.00 98.49           H  
ATOM   2678  CA  TYR A 164     -15.279   3.211  20.669  1.00 98.49           C  
ATOM   2679  HA  TYR A 164     -14.840   2.241  20.902  1.00 98.49           H  
ATOM   2680  C   TYR A 164     -14.276   3.926  19.760  1.00 98.49           C  
ATOM   2681  CB  TYR A 164     -16.597   2.991  19.914  1.00 98.49           C  
ATOM   2682  HB2 TYR A 164     -17.142   3.934  19.852  1.00 98.49           H  
ATOM   2683  HB3 TYR A 164     -16.344   2.721  18.889  1.00 98.49           H  
ATOM   2684  O   TYR A 164     -13.621   3.262  18.964  1.00 98.49           O  
ATOM   2685  CG  TYR A 164     -17.525   1.908  20.446  1.00 98.49           C  
ATOM   2686  CD1 TYR A 164     -17.294   1.254  21.677  1.00 98.49           C  
ATOM   2687  HD1 TYR A 164     -16.453   1.516  22.302  1.00 98.49           H  
ATOM   2688  CD2 TYR A 164     -18.617   1.513  19.650  1.00 98.49           C  
ATOM   2689  HD2 TYR A 164     -18.802   2.022  18.715  1.00 98.49           H  
ATOM   2690  CE1 TYR A 164     -18.148   0.224  22.107  1.00 98.49           C  
ATOM   2691  HE1 TYR A 164     -17.957  -0.259  23.053  1.00 98.49           H  
ATOM   2692  CE2 TYR A 164     -19.464   0.469  20.065  1.00 98.49           C  
ATOM   2693  HE2 TYR A 164     -20.313   0.180  19.464  1.00 98.49           H  
ATOM   2694  OH  TYR A 164     -20.044  -1.183  21.702  1.00 98.49           O  
ATOM   2695  HH  TYR A 164     -19.974  -1.334  22.647  1.00 98.49           H  
ATOM   2696  CZ  TYR A 164     -19.230  -0.174  21.297  1.00 98.49           C  
ATOM   2697  N   LEU A 165     -14.108   5.248  19.880  1.00 97.45           N  
ATOM   2698  H   LEU A 165     -14.652   5.746  20.570  1.00 97.45           H  
ATOM   2699  CA  LEU A 165     -13.036   5.961  19.177  1.00 97.45           C  
ATOM   2700  HA  LEU A 165     -13.152   5.827  18.102  1.00 97.45           H  
ATOM   2701  C   LEU A 165     -11.658   5.403  19.563  1.00 97.45           C  
ATOM   2702  CB  LEU A 165     -13.092   7.459  19.519  1.00 97.45           C  
ATOM   2703  HB2 LEU A 165     -12.983   7.562  20.598  1.00 97.45           H  
ATOM   2704  HB3 LEU A 165     -12.235   7.949  19.057  1.00 97.45           H  
ATOM   2705  O   LEU A 165     -10.843   5.125  18.686  1.00 97.45           O  
ATOM   2706  CG  LEU A 165     -14.363   8.205  19.085  1.00 97.45           C  
ATOM   2707  HG  LEU A 165     -15.246   7.671  19.438  1.00 97.45           H  
ATOM   2708  CD1 LEU A 165     -14.339   9.587  19.729  1.00 97.45           C  
ATOM   2709 HD11 LEU A 165     -13.412  10.102  19.475  1.00 97.45           H  
ATOM   2710 HD12 LEU A 165     -14.409   9.486  20.812  1.00 97.45           H  
ATOM   2711 HD13 LEU A 165     -15.180  10.181  19.373  1.00 97.45           H  
ATOM   2712  CD2 LEU A 165     -14.467   8.402  17.574  1.00 97.45           C  
ATOM   2713 HD21 LEU A 165     -15.428   8.859  17.333  1.00 97.45           H  
ATOM   2714 HD22 LEU A 165     -13.676   9.071  17.236  1.00 97.45           H  
ATOM   2715 HD23 LEU A 165     -14.396   7.442  17.064  1.00 97.45           H  
ATOM   2716  N   GLN A 166     -11.425   5.189  20.862  1.00 97.42           N  
ATOM   2717  H   GLN A 166     -12.195   5.291  21.508  1.00 97.42           H  
ATOM   2718  CA  GLN A 166     -10.178   4.634  21.384  1.00 97.42           C  
ATOM   2719  HA  GLN A 166      -9.347   5.203  20.967  1.00 97.42           H  
ATOM   2720  C   GLN A 166      -9.995   3.179  20.939  1.00 97.42           C  
ATOM   2721  CB  GLN A 166     -10.162   4.783  22.916  1.00 97.42           C  
ATOM   2722  HB2 GLN A 166     -10.246   5.838  23.174  1.00 97.42           H  
ATOM   2723  HB3 GLN A 166     -11.019   4.261  23.342  1.00 97.42           H  
ATOM   2724  O   GLN A 166      -8.936   2.844  20.412  1.00 97.42           O  
ATOM   2725  CG  GLN A 166      -8.900   4.204  23.568  1.00 97.42           C  
ATOM   2726  HG2 GLN A 166      -8.961   4.337  24.648  1.00 97.42           H  
ATOM   2727  HG3 GLN A 166      -8.858   3.131  23.378  1.00 97.42           H  
ATOM   2728  CD  GLN A 166      -7.614   4.853  23.081  1.00 97.42           C  
ATOM   2729  NE2 GLN A 166      -6.521   4.130  23.087  1.00 97.42           N  
ATOM   2730 HE21 GLN A 166      -5.663   4.554  22.764  1.00 97.42           H  
ATOM   2731 HE22 GLN A 166      -6.589   3.166  23.380  1.00 97.42           H  
ATOM   2732  OE1 GLN A 166      -7.577   6.014  22.705  1.00 97.42           O  
ATOM   2733  N   ASP A 167     -11.041   2.351  21.045  1.00 98.21           N  
ATOM   2734  H   ASP A 167     -11.829   2.639  21.608  1.00 98.21           H  
ATOM   2735  CA  ASP A 167     -11.008   0.962  20.568  1.00 98.21           C  
ATOM   2736  HA  ASP A 167     -10.299   0.387  21.165  1.00 98.21           H  
ATOM   2737  C   ASP A 167     -10.596   0.880  19.085  1.00 98.21           C  
ATOM   2738  CB  ASP A 167     -12.400   0.315  20.664  1.00 98.21           C  
ATOM   2739  HB2 ASP A 167     -13.098   0.892  20.058  1.00 98.21           H  
ATOM   2740  HB3 ASP A 167     -12.324  -0.671  20.205  1.00 98.21           H  
ATOM   2741  O   ASP A 167      -9.811   0.022  18.682  1.00 98.21           O  
ATOM   2742  CG  ASP A 167     -13.024   0.120  22.047  1.00 98.21           C  
ATOM   2743  OD1 ASP A 167     -12.457   0.557  23.066  1.00 98.21           O  
ATOM   2744  OD2 ASP A 167     -14.136  -0.476  22.036  1.00 98.21           O  
ATOM   2745  N   ILE A 168     -11.117   1.782  18.243  1.00 98.36           N  
ATOM   2746  H   ILE A 168     -11.769   2.457  18.616  1.00 98.36           H  
ATOM   2747  CA  ILE A 168     -10.796   1.815  16.809  1.00 98.36           C  
ATOM   2748  HA  ILE A 168     -10.916   0.808  16.410  1.00 98.36           H  
ATOM   2749  C   ILE A 168      -9.327   2.202  16.585  1.00 98.36           C  
ATOM   2750  CB  ILE A 168     -11.773   2.746  16.058  1.00 98.36           C  
ATOM   2751  HB  ILE A 168     -11.780   3.713  16.560  1.00 98.36           H  
ATOM   2752  O   ILE A 168      -8.664   1.599  15.738  1.00 98.36           O  
ATOM   2753  CG1 ILE A 168     -13.206   2.161  16.062  1.00 98.36           C  
ATOM   2754 HG12 ILE A 168     -13.426   1.703  17.027  1.00 98.36           H  
ATOM   2755 HG13 ILE A 168     -13.282   1.373  15.314  1.00 98.36           H  
ATOM   2756  CG2 ILE A 168     -11.324   2.959  14.598  1.00 98.36           C  
ATOM   2757 HG21 ILE A 168     -12.073   3.525  14.045  1.00 98.36           H  
ATOM   2758 HG22 ILE A 168     -10.397   3.532  14.571  1.00 98.36           H  
ATOM   2759 HG23 ILE A 168     -11.165   1.998  14.109  1.00 98.36           H  
ATOM   2760  CD1 ILE A 168     -14.279   3.224  15.789  1.00 98.36           C  
ATOM   2761 HD11 ILE A 168     -14.157   4.069  16.467  1.00 98.36           H  
ATOM   2762 HD12 ILE A 168     -15.270   2.796  15.942  1.00 98.36           H  
ATOM   2763 HD13 ILE A 168     -14.200   3.578  14.761  1.00 98.36           H  
ATOM   2764  N   ILE A 169      -8.794   3.166  17.343  1.00 98.08           N  
ATOM   2765  H   ILE A 169      -9.376   3.601  18.044  1.00 98.08           H  
ATOM   2766  CA  ILE A 169      -7.368   3.531  17.288  1.00 98.08           C  
ATOM   2767  HA  ILE A 169      -7.109   3.762  16.255  1.00 98.08           H  
ATOM   2768  C   ILE A 169      -6.482   2.347  17.693  1.00 98.08           C  
ATOM   2769  CB  ILE A 169      -7.099   4.781  18.160  1.00 98.08           C  
ATOM   2770  HB  ILE A 169      -7.532   4.612  19.146  1.00 98.08           H  
ATOM   2771  O   ILE A 169      -5.458   2.097  17.051  1.00 98.08           O  
ATOM   2772  CG1 ILE A 169      -7.766   6.048  17.580  1.00 98.08           C  
ATOM   2773 HG12 ILE A 169      -7.634   6.857  18.298  1.00 98.08           H  
ATOM   2774 HG13 ILE A 169      -8.838   5.880  17.479  1.00 98.08           H  
ATOM   2775  CG2 ILE A 169      -5.596   5.036  18.372  1.00 98.08           C  
ATOM   2776 HG21 ILE A 169      -5.455   5.991  18.878  1.00 98.08           H  
ATOM   2777 HG22 ILE A 169      -5.071   5.047  17.417  1.00 98.08           H  
ATOM   2778 HG23 ILE A 169      -5.173   4.258  19.007  1.00 98.08           H  
ATOM   2779  CD1 ILE A 169      -7.249   6.531  16.218  1.00 98.08           C  
ATOM   2780 HD11 ILE A 169      -6.188   6.774  16.273  1.00 98.08           H  
ATOM   2781 HD12 ILE A 169      -7.415   5.770  15.454  1.00 98.08           H  
ATOM   2782 HD13 ILE A 169      -7.794   7.430  15.932  1.00 98.08           H  
ATOM   2783  N   GLU A 170      -6.884   1.577  18.703  1.00 98.10           N  
ATOM   2784  H   GLU A 170      -7.711   1.846  19.217  1.00 98.10           H  
ATOM   2785  CA  GLU A 170      -6.174   0.370  19.133  1.00 98.10           C  
ATOM   2786  HA  GLU A 170      -5.129   0.622  19.314  1.00 98.10           H  
ATOM   2787  C   GLU A 170      -6.179  -0.710  18.047  1.00 98.10           C  
ATOM   2788  CB  GLU A 170      -6.764  -0.141  20.453  1.00 98.10           C  
ATOM   2789  HB2 GLU A 170      -7.850  -0.198  20.377  1.00 98.10           H  
ATOM   2790  HB3 GLU A 170      -6.368  -1.136  20.659  1.00 98.10           H  
ATOM   2791  O   GLU A 170      -5.112  -1.214  17.690  1.00 98.10           O  
ATOM   2792  CG  GLU A 170      -6.362   0.800  21.595  1.00 98.10           C  
ATOM   2793  HG2 GLU A 170      -5.281   0.743  21.724  1.00 98.10           H  
ATOM   2794  HG3 GLU A 170      -6.599   1.828  21.318  1.00 98.10           H  
ATOM   2795  CD  GLU A 170      -7.042   0.489  22.931  1.00 98.10           C  
ATOM   2796  OE1 GLU A 170      -6.929   1.382  23.807  1.00 98.10           O  
ATOM   2797  OE2 GLU A 170      -7.611  -0.613  23.080  1.00 98.10           O  
ATOM   2798  N   LEU A 171      -7.329  -0.973  17.416  1.00 98.09           N  
ATOM   2799  H   LEU A 171      -8.171  -0.547  17.777  1.00 98.09           H  
ATOM   2800  CA  LEU A 171      -7.423  -1.894  16.276  1.00 98.09           C  
ATOM   2801  HA  LEU A 171      -7.082  -2.879  16.594  1.00 98.09           H  
ATOM   2802  C   LEU A 171      -6.517  -1.471  15.108  1.00 98.09           C  
ATOM   2803  CB  LEU A 171      -8.883  -1.974  15.795  1.00 98.09           C  
ATOM   2804  HB2 LEU A 171      -8.900  -2.473  14.826  1.00 98.09           H  
ATOM   2805  HB3 LEU A 171      -9.259  -0.961  15.651  1.00 98.09           H  
ATOM   2806  O   LEU A 171      -5.868  -2.311  14.480  1.00 98.09           O  
ATOM   2807  CG  LEU A 171      -9.840  -2.731  16.730  1.00 98.09           C  
ATOM   2808  HG  LEU A 171      -9.814  -2.305  17.733  1.00 98.09           H  
ATOM   2809  CD1 LEU A 171     -11.263  -2.612  16.176  1.00 98.09           C  
ATOM   2810 HD11 LEU A 171     -11.561  -1.564  16.178  1.00 98.09           H  
ATOM   2811 HD12 LEU A 171     -11.310  -3.011  15.163  1.00 98.09           H  
ATOM   2812 HD13 LEU A 171     -11.939  -3.167  16.827  1.00 98.09           H  
ATOM   2813  CD2 LEU A 171      -9.497  -4.219  16.826  1.00 98.09           C  
ATOM   2814 HD21 LEU A 171     -10.235  -4.726  17.447  1.00 98.09           H  
ATOM   2815 HD22 LEU A 171      -9.472  -4.673  15.835  1.00 98.09           H  
ATOM   2816 HD23 LEU A 171      -8.527  -4.347  17.307  1.00 98.09           H  
ATOM   2817  N   ILE A 172      -6.436  -0.170  14.816  1.00 98.06           N  
ATOM   2818  H   ILE A 172      -7.013   0.466  15.349  1.00 98.06           H  
ATOM   2819  CA  ILE A 172      -5.545   0.371  13.778  1.00 98.06           C  
ATOM   2820  HA  ILE A 172      -5.690  -0.204  12.864  1.00 98.06           H  
ATOM   2821  C   ILE A 172      -4.071   0.201  14.176  1.00 98.06           C  
ATOM   2822  CB  ILE A 172      -5.913   1.844  13.480  1.00 98.06           C  
ATOM   2823  HB  ILE A 172      -5.986   2.383  14.424  1.00 98.06           H  
ATOM   2824  O   ILE A 172      -3.241  -0.152  13.332  1.00 98.06           O  
ATOM   2825  CG1 ILE A 172      -7.282   1.903  12.763  1.00 98.06           C  
ATOM   2826 HG12 ILE A 172      -7.185   1.506  11.753  1.00 98.06           H  
ATOM   2827 HG13 ILE A 172      -8.002   1.277  13.289  1.00 98.06           H  
ATOM   2828  CG2 ILE A 172      -4.834   2.532  12.618  1.00 98.06           C  
ATOM   2829 HG21 ILE A 172      -4.674   1.963  11.703  1.00 98.06           H  
ATOM   2830 HG22 ILE A 172      -5.140   3.548  12.366  1.00 98.06           H  
ATOM   2831 HG23 ILE A 172      -3.898   2.608  13.172  1.00 98.06           H  
ATOM   2832  CD1 ILE A 172      -7.877   3.314  12.687  1.00 98.06           C  
ATOM   2833 HD11 ILE A 172      -7.314   3.922  11.979  1.00 98.06           H  
ATOM   2834 HD12 ILE A 172      -7.864   3.780  13.673  1.00 98.06           H  
ATOM   2835 HD13 ILE A 172      -8.908   3.253  12.341  1.00 98.06           H  
ATOM   2836  N   SER A 173      -3.736   0.413  15.451  1.00 98.08           N  
ATOM   2837  H   SER A 173      -4.467   0.702  16.084  1.00 98.08           H  
ATOM   2838  CA  SER A 173      -2.386   0.222  15.996  1.00 98.08           C  
ATOM   2839  HA  SER A 173      -1.687   0.836  15.428  1.00 98.08           H  
ATOM   2840  C   SER A 173      -1.931  -1.236  15.881  1.00 98.08           C  
ATOM   2841  CB  SER A 173      -2.369   0.694  17.453  1.00 98.08           C  
ATOM   2842  HB2 SER A 173      -2.723   1.724  17.491  1.00 98.08           H  
ATOM   2843  HB3 SER A 173      -3.044   0.079  18.048  1.00 98.08           H  
ATOM   2844  O   SER A 173      -0.842  -1.513  15.367  1.00 98.08           O  
ATOM   2845  OG  SER A 173      -1.073   0.635  18.025  1.00 98.08           O  
ATOM   2846  HG  SER A 173      -1.140   1.115  18.853  1.00 98.08           H  
ATOM   2847  N   GLU A 174      -2.786  -2.184  16.268  1.00 97.35           N  
ATOM   2848  H   GLU A 174      -3.657  -1.903  16.695  1.00 97.35           H  
ATOM   2849  CA  GLU A 174      -2.537  -3.621  16.116  1.00 97.35           C  
ATOM   2850  HA  GLU A 174      -1.607  -3.888  16.617  1.00 97.35           H  
ATOM   2851  C   GLU A 174      -2.403  -4.028  14.645  1.00 97.35           C  
ATOM   2852  CB  GLU A 174      -3.679  -4.419  16.749  1.00 97.35           C  
ATOM   2853  HB2 GLU A 174      -3.550  -5.464  16.468  1.00 97.35           H  
ATOM   2854  HB3 GLU A 174      -4.631  -4.066  16.350  1.00 97.35           H  
ATOM   2855  O   GLU A 174      -1.467  -4.743  14.269  1.00 97.35           O  
ATOM   2856  CG  GLU A 174      -3.689  -4.327  18.279  1.00 97.35           C  
ATOM   2857  HG2 GLU A 174      -3.865  -3.297  18.588  1.00 97.35           H  
ATOM   2858  HG3 GLU A 174      -2.703  -4.617  18.643  1.00 97.35           H  
ATOM   2859  CD  GLU A 174      -4.748  -5.246  18.904  1.00 97.35           C  
ATOM   2860  OE1 GLU A 174      -4.665  -5.423  20.137  1.00 97.35           O  
ATOM   2861  OE2 GLU A 174      -5.563  -5.822  18.144  1.00 97.35           O  
ATOM   2862  N   PHE A 175      -3.292  -3.524  13.783  1.00 97.26           N  
ATOM   2863  H   PHE A 175      -4.060  -2.978  14.147  1.00 97.26           H  
ATOM   2864  CA  PHE A 175      -3.214  -3.763  12.346  1.00 97.26           C  
ATOM   2865  HA  PHE A 175      -3.238  -4.839  12.178  1.00 97.26           H  
ATOM   2866  C   PHE A 175      -1.896  -3.241  11.763  1.00 97.26           C  
ATOM   2867  CB  PHE A 175      -4.424  -3.140  11.641  1.00 97.26           C  
ATOM   2868  HB2 PHE A 175      -5.334  -3.493  12.126  1.00 97.26           H  
ATOM   2869  HB3 PHE A 175      -4.394  -2.056  11.755  1.00 97.26           H  
ATOM   2870  O   PHE A 175      -1.264  -3.935  10.965  1.00 97.26           O  
ATOM   2871  CG  PHE A 175      -4.501  -3.484  10.167  1.00 97.26           C  
ATOM   2872  CD1 PHE A 175      -3.837  -2.687   9.216  1.00 97.26           C  
ATOM   2873  HD1 PHE A 175      -3.264  -1.830   9.538  1.00 97.26           H  
ATOM   2874  CD2 PHE A 175      -5.235  -4.608   9.743  1.00 97.26           C  
ATOM   2875  HD2 PHE A 175      -5.762  -5.210  10.468  1.00 97.26           H  
ATOM   2876  CE1 PHE A 175      -3.922  -2.999   7.848  1.00 97.26           C  
ATOM   2877  HE1 PHE A 175      -3.427  -2.377   7.117  1.00 97.26           H  
ATOM   2878  CE2 PHE A 175      -5.320  -4.921   8.375  1.00 97.26           C  
ATOM   2879  HE2 PHE A 175      -5.920  -5.757   8.046  1.00 97.26           H  
ATOM   2880  CZ  PHE A 175      -4.672  -4.110   7.428  1.00 97.26           C  
ATOM   2881  HZ  PHE A 175      -4.772  -4.322   6.374  1.00 97.26           H  
ATOM   2882  N   ASN A 176      -1.422  -2.062  12.180  1.00 97.37           N  
ATOM   2883  H   ASN A 176      -1.976  -1.517  12.826  1.00 97.37           H  
ATOM   2884  CA  ASN A 176      -0.138  -1.543  11.720  1.00 97.37           C  
ATOM   2885  HA  ASN A 176      -0.163  -1.529  10.630  1.00 97.37           H  
ATOM   2886  C   ASN A 176       1.027  -2.450  12.117  1.00 97.37           C  
ATOM   2887  CB  ASN A 176       0.091  -0.109  12.209  1.00 97.37           C  
ATOM   2888  HB2 ASN A 176      -0.078  -0.058  13.285  1.00 97.37           H  
ATOM   2889  HB3 ASN A 176      -0.624   0.551  11.718  1.00 97.37           H  
ATOM   2890  O   ASN A 176       1.823  -2.799  11.246  1.00 97.37           O  
ATOM   2891  CG  ASN A 176       1.510   0.344  11.881  1.00 97.37           C  
ATOM   2892  ND2 ASN A 176       2.383   0.378  12.863  1.00 97.37           N  
ATOM   2893 HD21 ASN A 176       3.377   0.429  12.692  1.00 97.37           H  
ATOM   2894 HD22 ASN A 176       2.100   0.163  13.808  1.00 97.37           H  
ATOM   2895  OD1 ASN A 176       1.848   0.566  10.728  1.00 97.37           O  
ATOM   2896  N   LYS A 177       1.101  -2.850  13.391  1.00 96.30           N  
ATOM   2897  H   LYS A 177       0.385  -2.533  14.030  1.00 96.30           H  
ATOM   2898  CA  LYS A 177       2.185  -3.697  13.915  1.00 96.30           C  
ATOM   2899  HA  LYS A 177       3.147  -3.210  13.751  1.00 96.30           H  
ATOM   2900  C   LYS A 177       2.261  -5.050  13.209  1.00 96.30           C  
ATOM   2901  CB  LYS A 177       1.978  -3.919  15.418  1.00 96.30           C  
ATOM   2902  HB2 LYS A 177       2.662  -4.695  15.760  1.00 96.30           H  
ATOM   2903  HB3 LYS A 177       0.959  -4.264  15.590  1.00 96.30           H  
ATOM   2904  O   LYS A 177       3.344  -5.603  13.059  1.00 96.30           O  
ATOM   2905  CG  LYS A 177       2.243  -2.650  16.240  1.00 96.30           C  
ATOM   2906  HG2 LYS A 177       1.662  -1.817  15.846  1.00 96.30           H  
ATOM   2907  HG3 LYS A 177       3.301  -2.394  16.178  1.00 96.30           H  
ATOM   2908  CD  LYS A 177       1.855  -2.890  17.702  1.00 96.30           C  
ATOM   2909  HD2 LYS A 177       0.809  -3.194  17.743  1.00 96.30           H  
ATOM   2910  HD3 LYS A 177       2.475  -3.686  18.116  1.00 96.30           H  
ATOM   2911  CE  LYS A 177       2.036  -1.609  18.519  1.00 96.30           C  
ATOM   2912  HE2 LYS A 177       1.452  -0.818  18.048  1.00 96.30           H  
ATOM   2913  HE3 LYS A 177       3.085  -1.315  18.490  1.00 96.30           H  
ATOM   2914  NZ  LYS A 177       1.584  -1.797  19.920  1.00 96.30           N  
ATOM   2915  HZ1 LYS A 177       2.097  -2.541  20.371  1.00 96.30           H  
ATOM   2916  HZ2 LYS A 177       0.602  -2.032  19.938  1.00 96.30           H  
ATOM   2917  HZ3 LYS A 177       1.706  -0.947  20.451  1.00 96.30           H  
ATOM   2918  N   ARG A 178       1.117  -5.579  12.765  1.00 95.69           N  
ATOM   2919  H   ARG A 178       0.263  -5.105  13.023  1.00 95.69           H  
ATOM   2920  CA  ARG A 178       1.044  -6.870  12.073  1.00 95.69           C  
ATOM   2921  HA  ARG A 178       1.881  -7.488  12.399  1.00 95.69           H  
ATOM   2922  C   ARG A 178       1.183  -6.764  10.554  1.00 95.69           C  
ATOM   2923  CB  ARG A 178      -0.254  -7.566  12.501  1.00 95.69           C  
ATOM   2924  HB2 ARG A 178      -0.263  -7.647  13.588  1.00 95.69           H  
ATOM   2925  HB3 ARG A 178      -1.103  -6.954  12.200  1.00 95.69           H  
ATOM   2926  O   ARG A 178       1.723  -7.678   9.944  1.00 95.69           O  
ATOM   2927  CG  ARG A 178      -0.379  -8.978  11.902  1.00 95.69           C  
ATOM   2928  HG2 ARG A 178      -0.451  -8.922  10.816  1.00 95.69           H  
ATOM   2929  HG3 ARG A 178       0.511  -9.553  12.158  1.00 95.69           H  
ATOM   2930  CD  ARG A 178      -1.605  -9.725  12.428  1.00 95.69           C  
ATOM   2931  HD2 ARG A 178      -1.523  -9.826  13.510  1.00 95.69           H  
ATOM   2932  HD3 ARG A 178      -1.591 -10.725  11.993  1.00 95.69           H  
ATOM   2933  NE  ARG A 178      -2.865  -9.029  12.095  1.00 95.69           N  
ATOM   2934  HE  ARG A 178      -2.867  -8.025  12.206  1.00 95.69           H  
ATOM   2935  NH1 ARG A 178      -4.149 -10.886  11.660  1.00 95.69           N  
ATOM   2936 HH11 ARG A 178      -3.324 -11.465  11.722  1.00 95.69           H  
ATOM   2937 HH12 ARG A 178      -5.041 -11.303  11.436  1.00 95.69           H  
ATOM   2938  NH2 ARG A 178      -5.082  -8.862  11.608  1.00 95.69           N  
ATOM   2939 HH21 ARG A 178      -5.048  -7.872  11.804  1.00 95.69           H  
ATOM   2940 HH22 ARG A 178      -5.972  -9.305  11.433  1.00 95.69           H  
ATOM   2941  CZ  ARG A 178      -4.019  -9.595  11.788  1.00 95.69           C  
ATOM   2942  N   VAL A 179       0.657  -5.709   9.930  1.00 95.61           N  
ATOM   2943  H   VAL A 179       0.226  -5.003  10.510  1.00 95.61           H  
ATOM   2944  CA  VAL A 179       0.378  -5.682   8.483  1.00 95.61           C  
ATOM   2945  HA  VAL A 179       0.810  -6.569   8.020  1.00 95.61           H  
ATOM   2946  C   VAL A 179       1.003  -4.478   7.774  1.00 95.61           C  
ATOM   2947  CB  VAL A 179      -1.142  -5.743   8.231  1.00 95.61           C  
ATOM   2948  HB  VAL A 179      -1.622  -4.863   8.657  1.00 95.61           H  
ATOM   2949  O   VAL A 179       1.773  -4.648   6.823  1.00 95.61           O  
ATOM   2950  CG1 VAL A 179      -1.448  -5.752   6.740  1.00 95.61           C  
ATOM   2951 HG11 VAL A 179      -1.151  -4.813   6.273  1.00 95.61           H  
ATOM   2952 HG12 VAL A 179      -0.944  -6.589   6.256  1.00 95.61           H  
ATOM   2953 HG13 VAL A 179      -2.528  -5.858   6.642  1.00 95.61           H  
ATOM   2954  CG2 VAL A 179      -1.792  -6.995   8.840  1.00 95.61           C  
ATOM   2955 HG21 VAL A 179      -2.849  -7.034   8.576  1.00 95.61           H  
ATOM   2956 HG22 VAL A 179      -1.723  -6.951   9.927  1.00 95.61           H  
ATOM   2957 HG23 VAL A 179      -1.294  -7.894   8.476  1.00 95.61           H  
ATOM   2958  N   THR A 180       0.678  -3.253   8.198  1.00 95.40           N  
ATOM   2959  H   THR A 180       0.022  -3.165   8.960  1.00 95.40           H  
ATOM   2960  CA  THR A 180       1.122  -2.035   7.492  1.00 95.40           C  
ATOM   2961  HA  THR A 180       0.918  -2.171   6.430  1.00 95.40           H  
ATOM   2962  C   THR A 180       2.628  -1.803   7.647  1.00 95.40           C  
ATOM   2963  CB  THR A 180       0.339  -0.792   7.944  1.00 95.40           C  
ATOM   2964  HB  THR A 180       0.568  -0.574   8.987  1.00 95.40           H  
ATOM   2965  O   THR A 180       3.292  -1.496   6.650  1.00 95.40           O  
ATOM   2966  CG2 THR A 180       0.639   0.449   7.105  1.00 95.40           C  
ATOM   2967 HG21 THR A 180       0.395   0.261   6.060  1.00 95.40           H  
ATOM   2968 HG22 THR A 180       1.692   0.715   7.195  1.00 95.40           H  
ATOM   2969 HG23 THR A 180       0.043   1.286   7.469  1.00 95.40           H  
ATOM   2970  OG1 THR A 180      -1.041  -1.023   7.808  1.00 95.40           O  
ATOM   2971  HG1 THR A 180      -1.492  -0.241   8.135  1.00 95.40           H  
ATOM   2972  N   LEU A 181       3.170  -2.003   8.853  1.00 95.40           N  
ATOM   2973  H   LEU A 181       2.559  -2.303   9.599  1.00 95.40           H  
ATOM   2974  CA  LEU A 181       4.577  -1.800   9.225  1.00 95.40           C  
ATOM   2975  HA  LEU A 181       4.627  -1.888  10.310  1.00 95.40           H  
ATOM   2976  C   LEU A 181       5.088  -0.381   8.913  1.00 95.40           C  
ATOM   2977  CB  LEU A 181       5.466  -2.915   8.646  1.00 95.40           C  
ATOM   2978  HB2 LEU A 181       6.461  -2.801   9.076  1.00 95.40           H  
ATOM   2979  HB3 LEU A 181       5.551  -2.767   7.569  1.00 95.40           H  
ATOM   2980  O   LEU A 181       6.086  -0.171   8.211  1.00 95.40           O  
ATOM   2981  CG  LEU A 181       4.993  -4.357   8.895  1.00 95.40           C  
ATOM   2982  HG  LEU A 181       4.063  -4.535   8.354  1.00 95.40           H  
ATOM   2983  CD1 LEU A 181       6.058  -5.302   8.349  1.00 95.40           C  
ATOM   2984 HD11 LEU A 181       5.703  -6.330   8.423  1.00 95.40           H  
ATOM   2985 HD12 LEU A 181       6.283  -5.052   7.313  1.00 95.40           H  
ATOM   2986 HD13 LEU A 181       6.971  -5.212   8.937  1.00 95.40           H  
ATOM   2987  CD2 LEU A 181       4.788  -4.690  10.367  1.00 95.40           C  
ATOM   2988 HD21 LEU A 181       4.490  -5.733  10.475  1.00 95.40           H  
ATOM   2989 HD22 LEU A 181       4.000  -4.070  10.793  1.00 95.40           H  
ATOM   2990 HD23 LEU A 181       5.707  -4.527  10.930  1.00 95.40           H  
ATOM   2991  N   ALA A 182       4.352   0.618   9.392  1.00 96.88           N  
ATOM   2992  H   ALA A 182       3.542   0.383   9.949  1.00 96.88           H  
ATOM   2993  CA  ALA A 182       4.646   2.036   9.233  1.00 96.88           C  
ATOM   2994  HA  ALA A 182       5.636   2.150   8.792  1.00 96.88           H  
ATOM   2995  C   ALA A 182       4.701   2.742  10.599  1.00 96.88           C  
ATOM   2996  CB  ALA A 182       3.625   2.639   8.261  1.00 96.88           C  
ATOM   2997  HB1 ALA A 182       3.652   2.100   7.314  1.00 96.88           H  
ATOM   2998  HB2 ALA A 182       2.628   2.544   8.690  1.00 96.88           H  
ATOM   2999  HB3 ALA A 182       3.851   3.691   8.089  1.00 96.88           H  
ATOM   3000  O   ALA A 182       3.976   3.704  10.834  1.00 96.88           O  
ATOM   3001  N   ASP A 183       5.580   2.277  11.488  1.00 97.62           N  
ATOM   3002  H   ASP A 183       6.058   1.411  11.282  1.00 97.62           H  
ATOM   3003  CA  ASP A 183       5.605   2.692  12.901  1.00 97.62           C  
ATOM   3004  HA  ASP A 183       4.636   2.457  13.342  1.00 97.62           H  
ATOM   3005  C   ASP A 183       5.813   4.196  13.096  1.00 97.62           C  
ATOM   3006  CB  ASP A 183       6.657   1.872  13.660  1.00 97.62           C  
ATOM   3007  HB2 ASP A 183       6.638   2.156  14.712  1.00 97.62           H  
ATOM   3008  HB3 ASP A 183       7.644   2.099  13.257  1.00 97.62           H  
ATOM   3009  O   ASP A 183       5.063   4.816  13.837  1.00 97.62           O  
ATOM   3010  CG  ASP A 183       6.385   0.370  13.547  1.00 97.62           C  
ATOM   3011  OD1 ASP A 183       5.195   0.005  13.363  1.00 97.62           O  
ATOM   3012  OD2 ASP A 183       7.373  -0.389  13.496  1.00 97.62           O  
ATOM   3013  N   ALA A 184       6.702   4.825  12.322  1.00 97.61           N  
ATOM   3014  H   ALA A 184       7.350   4.263  11.789  1.00 97.61           H  
ATOM   3015  CA  ALA A 184       6.874   6.282  12.352  1.00 97.61           C  
ATOM   3016  HA  ALA A 184       7.153   6.580  13.363  1.00 97.61           H  
ATOM   3017  C   ALA A 184       5.592   7.057  11.975  1.00 97.61           C  
ATOM   3018  CB  ALA A 184       8.017   6.643  11.396  1.00 97.61           C  
ATOM   3019  HB1 ALA A 184       8.195   7.717  11.444  1.00 97.61           H  
ATOM   3020  HB2 ALA A 184       8.927   6.129  11.704  1.00 97.61           H  
ATOM   3021  HB3 ALA A 184       7.758   6.365  10.374  1.00 97.61           H  
ATOM   3022  O   ALA A 184       5.369   8.173  12.442  1.00 97.61           O  
ATOM   3023  N   ASN A 185       4.734   6.489  11.119  1.00 97.84           N  
ATOM   3024  H   ASN A 185       4.889   5.525  10.861  1.00 97.84           H  
ATOM   3025  CA  ASN A 185       3.435   7.088  10.816  1.00 97.84           C  
ATOM   3026  HA  ASN A 185       3.543   8.169  10.722  1.00 97.84           H  
ATOM   3027  C   ASN A 185       2.444   6.833  11.953  1.00 97.84           C  
ATOM   3028  CB  ASN A 185       2.862   6.537   9.505  1.00 97.84           C  
ATOM   3029  HB2 ASN A 185       1.825   6.865   9.441  1.00 97.84           H  
ATOM   3030  HB3 ASN A 185       2.855   5.447   9.528  1.00 97.84           H  
ATOM   3031  O   ASN A 185       1.693   7.739  12.301  1.00 97.84           O  
ATOM   3032  CG  ASN A 185       3.564   6.994   8.246  1.00 97.84           C  
ATOM   3033  ND2 ASN A 185       2.871   6.865   7.142  1.00 97.84           N  
ATOM   3034 HD21 ASN A 185       1.894   6.625   7.232  1.00 97.84           H  
ATOM   3035 HD22 ASN A 185       3.161   7.453   6.375  1.00 97.84           H  
ATOM   3036  OD1 ASN A 185       4.694   7.455   8.215  1.00 97.84           O  
ATOM   3037  N   LEU A 186       2.447   5.624  12.526  1.00 98.18           N  
ATOM   3038  H   LEU A 186       3.119   4.940  12.211  1.00 98.18           H  
ATOM   3039  CA  LEU A 186       1.609   5.285  13.673  1.00 98.18           C  
ATOM   3040  HA  LEU A 186       0.568   5.459  13.399  1.00 98.18           H  
ATOM   3041  C   LEU A 186       1.918   6.193  14.871  1.00 98.18           C  
ATOM   3042  CB  LEU A 186       1.779   3.793  14.016  1.00 98.18           C  
ATOM   3043  HB2 LEU A 186       1.483   3.193  13.156  1.00 98.18           H  
ATOM   3044  HB3 LEU A 186       2.832   3.601  14.222  1.00 98.18           H  
ATOM   3045  O   LEU A 186       0.993   6.705  15.483  1.00 98.18           O  
ATOM   3046  CG  LEU A 186       0.966   3.354  15.249  1.00 98.18           C  
ATOM   3047  HG  LEU A 186       1.254   3.962  16.107  1.00 98.18           H  
ATOM   3048  CD1 LEU A 186      -0.542   3.491  15.026  1.00 98.18           C  
ATOM   3049 HD11 LEU A 186      -0.855   2.920  14.152  1.00 98.18           H  
ATOM   3050 HD12 LEU A 186      -1.074   3.128  15.906  1.00 98.18           H  
ATOM   3051 HD13 LEU A 186      -0.809   4.539  14.894  1.00 98.18           H  
ATOM   3052  CD2 LEU A 186       1.272   1.900  15.604  1.00 98.18           C  
ATOM   3053 HD21 LEU A 186       0.859   1.683  16.589  1.00 98.18           H  
ATOM   3054 HD22 LEU A 186       2.351   1.744  15.638  1.00 98.18           H  
ATOM   3055 HD23 LEU A 186       0.810   1.229  14.879  1.00 98.18           H  
ATOM   3056  N   GLU A 187       3.189   6.461  15.165  1.00 97.99           N  
ATOM   3057  H   GLU A 187       3.914   5.961  14.671  1.00 97.99           H  
ATOM   3058  CA  GLU A 187       3.607   7.394  16.220  1.00 97.99           C  
ATOM   3059  HA  GLU A 187       3.260   7.037  17.190  1.00 97.99           H  
ATOM   3060  C   GLU A 187       3.018   8.796  16.010  1.00 97.99           C  
ATOM   3061  CB  GLU A 187       5.138   7.477  16.242  1.00 97.99           C  
ATOM   3062  HB2 GLU A 187       5.487   7.633  15.221  1.00 97.99           H  
ATOM   3063  HB3 GLU A 187       5.439   8.334  16.844  1.00 97.99           H  
ATOM   3064  O   GLU A 187       2.452   9.374  16.938  1.00 97.99           O  
ATOM   3065  CG  GLU A 187       5.792   6.218  16.834  1.00 97.99           C  
ATOM   3066  HG2 GLU A 187       5.351   5.331  16.379  1.00 97.99           H  
ATOM   3067  HG3 GLU A 187       5.570   6.184  17.900  1.00 97.99           H  
ATOM   3068  CD  GLU A 187       7.316   6.180  16.625  1.00 97.99           C  
ATOM   3069  OE1 GLU A 187       7.916   5.152  17.009  1.00 97.99           O  
ATOM   3070  OE2 GLU A 187       7.873   7.144  16.048  1.00 97.99           O  
ATOM   3071  N   LYS A 188       3.067   9.318  14.775  1.00 97.95           N  
ATOM   3072  H   LYS A 188       3.555   8.792  14.064  1.00 97.95           H  
ATOM   3073  CA  LYS A 188       2.436  10.602  14.423  1.00 97.95           C  
ATOM   3074  HA  LYS A 188       2.805  11.376  15.097  1.00 97.95           H  
ATOM   3075  C   LYS A 188       0.918  10.570  14.609  1.00 97.95           C  
ATOM   3076  CB  LYS A 188       2.768  10.992  12.978  1.00 97.95           C  
ATOM   3077  HB2 LYS A 188       2.521  10.161  12.317  1.00 97.95           H  
ATOM   3078  HB3 LYS A 188       2.144  11.842  12.703  1.00 97.95           H  
ATOM   3079  O   LYS A 188       0.359  11.520  15.146  1.00 97.95           O  
ATOM   3080  CG  LYS A 188       4.233  11.391  12.765  1.00 97.95           C  
ATOM   3081  HG2 LYS A 188       4.895  10.585  13.082  1.00 97.95           H  
ATOM   3082  HG3 LYS A 188       4.453  12.280  13.357  1.00 97.95           H  
ATOM   3083  CD  LYS A 188       4.455  11.695  11.278  1.00 97.95           C  
ATOM   3084  HD2 LYS A 188       3.784  12.502  10.982  1.00 97.95           H  
ATOM   3085  HD3 LYS A 188       4.218  10.805  10.694  1.00 97.95           H  
ATOM   3086  CE  LYS A 188       5.903  12.108  11.009  1.00 97.95           C  
ATOM   3087  HE2 LYS A 188       6.154  12.930  11.678  1.00 97.95           H  
ATOM   3088  HE3 LYS A 188       6.555  11.268  11.252  1.00 97.95           H  
ATOM   3089  NZ  LYS A 188       6.082  12.527   9.593  1.00 97.95           N  
ATOM   3090  HZ1 LYS A 188       7.024  12.848   9.423  1.00 97.95           H  
ATOM   3091  HZ2 LYS A 188       5.881  11.767   8.959  1.00 97.95           H  
ATOM   3092  HZ3 LYS A 188       5.453  13.284   9.366  1.00 97.95           H  
ATOM   3093  N   ILE A 189       0.260   9.488  14.189  1.00 98.04           N  
ATOM   3094  H   ILE A 189       0.801   8.748  13.763  1.00 98.04           H  
ATOM   3095  CA  ILE A 189      -1.191   9.294  14.345  1.00 98.04           C  
ATOM   3096  HA  ILE A 189      -1.715  10.134  13.888  1.00 98.04           H  
ATOM   3097  C   ILE A 189      -1.571   9.289  15.830  1.00 98.04           C  
ATOM   3098  CB  ILE A 189      -1.635   7.992  13.634  1.00 98.04           C  
ATOM   3099  HB  ILE A 189      -0.961   7.191  13.939  1.00 98.04           H  
ATOM   3100  O   ILE A 189      -2.473  10.017  16.232  1.00 98.04           O  
ATOM   3101  CG1 ILE A 189      -1.550   8.146  12.098  1.00 98.04           C  
ATOM   3102 HG12 ILE A 189      -0.687   8.755  11.830  1.00 98.04           H  
ATOM   3103 HG13 ILE A 189      -2.436   8.669  11.737  1.00 98.04           H  
ATOM   3104  CG2 ILE A 189      -3.064   7.566  14.027  1.00 98.04           C  
ATOM   3105 HG21 ILE A 189      -3.135   7.371  15.097  1.00 98.04           H  
ATOM   3106 HG22 ILE A 189      -3.777   8.347  13.761  1.00 98.04           H  
ATOM   3107 HG23 ILE A 189      -3.342   6.644  13.518  1.00 98.04           H  
ATOM   3108  CD1 ILE A 189      -1.413   6.805  11.359  1.00 98.04           C  
ATOM   3109 HD11 ILE A 189      -2.187   6.100  11.662  1.00 98.04           H  
ATOM   3110 HD12 ILE A 189      -0.444   6.357  11.578  1.00 98.04           H  
ATOM   3111 HD13 ILE A 189      -1.478   6.973  10.284  1.00 98.04           H  
ATOM   3112  N   LEU A 190      -0.865   8.510  16.653  1.00 98.01           N  
ATOM   3113  H   LEU A 190      -0.124   7.946  16.263  1.00 98.01           H  
ATOM   3114  CA  LEU A 190      -1.127   8.418  18.089  1.00 98.01           C  
ATOM   3115  HA  LEU A 190      -2.182   8.195  18.246  1.00 98.01           H  
ATOM   3116  C   LEU A 190      -0.864   9.753  18.793  1.00 98.01           C  
ATOM   3117  CB  LEU A 190      -0.273   7.293  18.703  1.00 98.01           C  
ATOM   3118  HB2 LEU A 190       0.773   7.483  18.462  1.00 98.01           H  
ATOM   3119  HB3 LEU A 190      -0.377   7.340  19.787  1.00 98.01           H  
ATOM   3120  O   LEU A 190      -1.664  10.165  19.627  1.00 98.01           O  
ATOM   3121  CG  LEU A 190      -0.639   5.868  18.245  1.00 98.01           C  
ATOM   3122  HG  LEU A 190      -0.561   5.790  17.160  1.00 98.01           H  
ATOM   3123  CD1 LEU A 190       0.333   4.866  18.870  1.00 98.01           C  
ATOM   3124 HD11 LEU A 190       0.252   4.895  19.956  1.00 98.01           H  
ATOM   3125 HD12 LEU A 190       1.352   5.118  18.576  1.00 98.01           H  
ATOM   3126 HD13 LEU A 190       0.104   3.862  18.512  1.00 98.01           H  
ATOM   3127  CD2 LEU A 190      -2.061   5.467  18.632  1.00 98.01           C  
ATOM   3128 HD21 LEU A 190      -2.209   5.584  19.706  1.00 98.01           H  
ATOM   3129 HD22 LEU A 190      -2.782   6.090  18.103  1.00 98.01           H  
ATOM   3130 HD23 LEU A 190      -2.247   4.430  18.353  1.00 98.01           H  
ATOM   3131  N   SER A 191       0.207  10.465  18.428  1.00 97.45           N  
ATOM   3132  H   SER A 191       0.856  10.066  17.766  1.00 97.45           H  
ATOM   3133  CA  SER A 191       0.475  11.801  18.966  1.00 97.45           C  
ATOM   3134  HA  SER A 191       0.516  11.734  20.054  1.00 97.45           H  
ATOM   3135  C   SER A 191      -0.627  12.797  18.602  1.00 97.45           C  
ATOM   3136  CB  SER A 191       1.820  12.328  18.470  1.00 97.45           C  
ATOM   3137  HB2 SER A 191       2.604  11.609  18.703  1.00 97.45           H  
ATOM   3138  HB3 SER A 191       1.783  12.471  17.390  1.00 97.45           H  
ATOM   3139  O   SER A 191      -1.068  13.536  19.475  1.00 97.45           O  
ATOM   3140  OG  SER A 191       2.114  13.561  19.102  1.00 97.45           O  
ATOM   3141  HG  SER A 191       1.312  13.917  19.492  1.00 97.45           H  
ATOM   3142  N   ALA A 192      -1.087  12.813  17.347  1.00 96.79           N  
ATOM   3143  H   ALA A 192      -0.671  12.203  16.659  1.00 96.79           H  
ATOM   3144  CA  ALA A 192      -2.171  13.693  16.914  1.00 96.79           C  
ATOM   3145  HA  ALA A 192      -1.913  14.725  17.153  1.00 96.79           H  
ATOM   3146  C   ALA A 192      -3.483  13.366  17.643  1.00 96.79           C  
ATOM   3147  CB  ALA A 192      -2.317  13.568  15.394  1.00 96.79           C  
ATOM   3148  HB1 ALA A 192      -2.594  12.548  15.129  1.00 96.79           H  
ATOM   3149  HB2 ALA A 192      -3.087  14.255  15.043  1.00 96.79           H  
ATOM   3150  HB3 ALA A 192      -1.372  13.821  14.912  1.00 96.79           H  
ATOM   3151  O   ALA A 192      -4.170  14.261  18.117  1.00 96.79           O  
ATOM   3152  N   TYR A 193      -3.795  12.079  17.812  1.00 96.90           N  
ATOM   3153  H   TYR A 193      -3.199  11.377  17.397  1.00 96.90           H  
ATOM   3154  CA  TYR A 193      -4.990  11.647  18.532  1.00 96.90           C  
ATOM   3155  HA  TYR A 193      -5.850  12.173  18.118  1.00 96.90           H  
ATOM   3156  C   TYR A 193      -4.946  11.969  20.034  1.00 96.90           C  
ATOM   3157  CB  TYR A 193      -5.179  10.145  18.316  1.00 96.90           C  
ATOM   3158  HB2 TYR A 193      -5.211   9.927  17.248  1.00 96.90           H  
ATOM   3159  HB3 TYR A 193      -4.330   9.608  18.738  1.00 96.90           H  
ATOM   3160  O   TYR A 193      -5.978  12.287  20.625  1.00 96.90           O  
ATOM   3161  CG  TYR A 193      -6.456   9.630  18.933  1.00 96.90           C  
ATOM   3162  CD1 TYR A 193      -6.414   9.009  20.192  1.00 96.90           C  
ATOM   3163  HD1 TYR A 193      -5.477   8.889  20.716  1.00 96.90           H  
ATOM   3164  CD2 TYR A 193      -7.689   9.831  18.281  1.00 96.90           C  
ATOM   3165  HD2 TYR A 193      -7.722  10.336  17.327  1.00 96.90           H  
ATOM   3166  CE1 TYR A 193      -7.604   8.566  20.787  1.00 96.90           C  
ATOM   3167  HE1 TYR A 193      -7.567   8.122  21.771  1.00 96.90           H  
ATOM   3168  CE2 TYR A 193      -8.881   9.369  18.870  1.00 96.90           C  
ATOM   3169  HE2 TYR A 193      -9.831   9.495  18.371  1.00 96.90           H  
ATOM   3170  OH  TYR A 193      -9.969   8.238  20.692  1.00 96.90           O  
ATOM   3171  HH  TYR A 193      -9.752   7.702  21.457  1.00 96.90           H  
ATOM   3172  CZ  TYR A 193      -8.835   8.712  20.117  1.00 96.90           C  
ATOM   3173  N   ASN A 194      -3.777  11.892  20.670  1.00 95.11           N  
ATOM   3174  H   ASN A 194      -2.971  11.552  20.165  1.00 95.11           H  
ATOM   3175  CA  ASN A 194      -3.632  12.205  22.093  1.00 95.11           C  
ATOM   3176  HA  ASN A 194      -4.484  11.800  22.639  1.00 95.11           H  
ATOM   3177  C   ASN A 194      -3.629  13.715  22.370  1.00 95.11           C  
ATOM   3178  CB  ASN A 194      -2.359  11.532  22.625  1.00 95.11           C  
ATOM   3179  HB2 ASN A 194      -2.153  11.908  23.627  1.00 95.11           H  
ATOM   3180  HB3 ASN A 194      -1.516  11.792  21.985  1.00 95.11           H  
ATOM   3181  O   ASN A 194      -4.077  14.121  23.437  1.00 95.11           O  
ATOM   3182  CG  ASN A 194      -2.482  10.021  22.721  1.00 95.11           C  
ATOM   3183  ND2 ASN A 194      -1.373   9.326  22.816  1.00 95.11           N  
ATOM   3184 HD21 ASN A 194      -1.492   8.327  22.904  1.00 95.11           H  
ATOM   3185 HD22 ASN A 194      -0.480   9.797  22.803  1.00 95.11           H  
ATOM   3186  OD1 ASN A 194      -3.553   9.436  22.742  1.00 95.11           O  
ATOM   3187  N   ASN A 195      -3.165  14.526  21.415  1.00 94.50           N  
ATOM   3188  H   ASN A 195      -2.794  14.109  20.573  1.00 94.50           H  
ATOM   3189  CA  ASN A 195      -3.046  15.982  21.548  1.00 94.50           C  
ATOM   3190  HA  ASN A 195      -3.071  16.248  22.605  1.00 94.50           H  
ATOM   3191  C   ASN A 195      -4.193  16.765  20.888  1.00 94.50           C  
ATOM   3192  CB  ASN A 195      -1.692  16.427  20.972  1.00 94.50           C  
ATOM   3193  HB2 ASN A 195      -1.616  17.513  21.039  1.00 94.50           H  
ATOM   3194  HB3 ASN A 195      -1.653  16.155  19.917  1.00 94.50           H  
ATOM   3195  O   ASN A 195      -4.100  17.986  20.791  1.00 94.50           O  
ATOM   3196  CG  ASN A 195      -0.487  15.857  21.689  1.00 94.50           C  
ATOM   3197  ND2 ASN A 195       0.634  15.777  21.008  1.00 94.50           N  
ATOM   3198 HD21 ASN A 195       1.445  15.493  21.539  1.00 94.50           H  
ATOM   3199 HD22 ASN A 195       0.668  16.174  20.080  1.00 94.50           H  
ATOM   3200  OD1 ASN A 195      -0.494  15.506  22.856  1.00 94.50           O  
ATOM   3201  N   LYS A 196      -5.230  16.084  20.388  1.00 91.55           N  
ATOM   3202  H   LYS A 196      -5.217  15.076  20.448  1.00 91.55           H  
ATOM   3203  CA  LYS A 196      -6.403  16.737  19.794  1.00 91.55           C  
ATOM   3204  HA  LYS A 196      -6.069  17.330  18.943  1.00 91.55           H  
ATOM   3205  C   LYS A 196      -7.045  17.707  20.789  1.00 91.55           C  
ATOM   3206  CB  LYS A 196      -7.396  15.689  19.272  1.00 91.55           C  
ATOM   3207  HB2 LYS A 196      -6.868  15.027  18.586  1.00 91.55           H  
ATOM   3208  HB3 LYS A 196      -8.182  16.194  18.710  1.00 91.55           H  
ATOM   3209  O   LYS A 196      -7.125  17.403  21.982  1.00 91.55           O  
ATOM   3210  CG  LYS A 196      -8.038  14.869  20.401  1.00 91.55           C  
ATOM   3211  HG2 LYS A 196      -7.272  14.563  21.113  1.00 91.55           H  
ATOM   3212  HG3 LYS A 196      -8.776  15.482  20.920  1.00 91.55           H  
ATOM   3213  CD  LYS A 196      -8.727  13.633  19.825  1.00 91.55           C  
ATOM   3214  HD2 LYS A 196      -9.446  13.975  19.080  1.00 91.55           H  
ATOM   3215  HD3 LYS A 196      -8.001  13.013  19.299  1.00 91.55           H  
ATOM   3216  CE  LYS A 196      -9.424  12.807  20.911  1.00 91.55           C  
ATOM   3217  HE2 LYS A 196      -9.929  11.968  20.431  1.00 91.55           H  
ATOM   3218  HE3 LYS A 196     -10.172  13.432  21.399  1.00 91.55           H  
ATOM   3219  NZ  LYS A 196      -8.430  12.315  21.893  1.00 91.55           N  
ATOM   3220  HZ1 LYS A 196      -8.814  11.624  22.522  1.00 91.55           H  
ATOM   3221  HZ2 LYS A 196      -8.071  13.099  22.419  1.00 91.55           H  
ATOM   3222  HZ3 LYS A 196      -7.628  11.944  21.406  1.00 91.55           H  
ATOM   3223  N   GLU A 197      -7.488  18.852  20.285  1.00 83.49           N  
ATOM   3224  H   GLU A 197      -7.429  19.000  19.287  1.00 83.49           H  
ATOM   3225  CA  GLU A 197      -8.248  19.827  21.068  1.00 83.49           C  
ATOM   3226  HA  GLU A 197      -7.742  19.988  22.020  1.00 83.49           H  
ATOM   3227  C   GLU A 197      -9.647  19.270  21.399  1.00 83.49           C  
ATOM   3228  CB  GLU A 197      -8.291  21.176  20.320  1.00 83.49           C  
ATOM   3229  HB2 GLU A 197      -8.754  21.035  19.343  1.00 83.49           H  
ATOM   3230  HB3 GLU A 197      -8.897  21.874  20.898  1.00 83.49           H  
ATOM   3231  O   GLU A 197      -9.979  18.139  21.024  1.00 83.49           O  
ATOM   3232  CG  GLU A 197      -6.884  21.785  20.147  1.00 83.49           C  
ATOM   3233  HG2 GLU A 197      -6.294  21.136  19.500  1.00 83.49           H  
ATOM   3234  HG3 GLU A 197      -6.401  21.807  21.124  1.00 83.49           H  
ATOM   3235  CD  GLU A 197      -6.871  23.210  19.561  1.00 83.49           C  
ATOM   3236  OE1 GLU A 197      -5.764  23.798  19.521  1.00 83.49           O  
ATOM   3237  OE2 GLU A 197      -7.951  23.728  19.196  1.00 83.49           O  
ATOM   3238  N   ASP A 198     -10.469  20.042  22.118  1.00 83.07           N  
ATOM   3239  H   ASP A 198     -10.148  20.960  22.394  1.00 83.07           H  
ATOM   3240  CA  ASP A 198     -11.869  19.702  22.417  1.00 83.07           C  
ATOM   3241  HA  ASP A 198     -11.902  18.672  22.771  1.00 83.07           H  
ATOM   3242  C   ASP A 198     -12.735  19.744  21.140  1.00 83.07           C  
ATOM   3243  CB  ASP A 198     -12.428  20.602  23.540  1.00 83.07           C  
ATOM   3244  HB2 ASP A 198     -13.516  20.559  23.512  1.00 83.07           H  
ATOM   3245  HB3 ASP A 198     -12.132  21.635  23.357  1.00 83.07           H  
ATOM   3246  O   ASP A 198     -13.604  20.596  20.952  1.00 83.07           O  
ATOM   3247  CG  ASP A 198     -12.020  20.182  24.958  1.00 83.07           C  
ATOM   3248  OD1 ASP A 198     -11.846  18.965  25.200  1.00 83.07           O  
ATOM   3249  OD2 ASP A 198     -11.968  21.083  25.827  1.00 83.07           O  
ATOM   3250  N   GLU A 199     -12.476  18.804  20.237  1.00 88.45           N  
ATOM   3251  H   GLU A 199     -11.670  18.221  20.414  1.00 88.45           H  
ATOM   3252  CA  GLU A 199     -13.194  18.609  18.988  1.00 88.45           C  
ATOM   3253  HA  GLU A 199     -13.364  19.581  18.525  1.00 88.45           H  
ATOM   3254  C   GLU A 199     -14.554  17.958  19.231  1.00 88.45           C  
ATOM   3255  CB  GLU A 199     -12.370  17.756  18.018  1.00 88.45           C  
ATOM   3256  HB2 GLU A 199     -13.022  17.454  17.198  1.00 88.45           H  
ATOM   3257  HB3 GLU A 199     -12.026  16.860  18.533  1.00 88.45           H  
ATOM   3258  O   GLU A 199     -14.754  17.116  20.119  1.00 88.45           O  
ATOM   3259  CG  GLU A 199     -11.163  18.507  17.442  1.00 88.45           C  
ATOM   3260  HG2 GLU A 199     -11.512  19.422  16.961  1.00 88.45           H  
ATOM   3261  HG3 GLU A 199     -10.491  18.783  18.255  1.00 88.45           H  
ATOM   3262  CD  GLU A 199     -10.410  17.658  16.411  1.00 88.45           C  
ATOM   3263  OE1 GLU A 199      -9.160  17.732  16.392  1.00 88.45           O  
ATOM   3264  OE2 GLU A 199     -11.071  16.902  15.653  1.00 88.45           O  
ATOM   3265  N   SER A 200     -15.518  18.318  18.389  1.00 93.84           N  
ATOM   3266  H   SER A 200     -15.274  18.925  17.619  1.00 93.84           H  
ATOM   3267  CA  SER A 200     -16.841  17.714  18.443  1.00 93.84           C  
ATOM   3268  HA  SER A 200     -17.144  17.706  19.490  1.00 93.84           H  
ATOM   3269  C   SER A 200     -16.817  16.254  17.977  1.00 93.84           C  
ATOM   3270  CB  SER A 200     -17.854  18.583  17.702  1.00 93.84           C  
ATOM   3271  HB2 SER A 200     -17.875  19.565  18.174  1.00 93.84           H  
ATOM   3272  HB3 SER A 200     -18.844  18.137  17.799  1.00 93.84           H  
ATOM   3273  O   SER A 200     -15.971  15.827  17.194  1.00 93.84           O  
ATOM   3274  OG  SER A 200     -17.555  18.751  16.335  1.00 93.84           O  
ATOM   3275  HG  SER A 200     -16.661  19.089  16.245  1.00 93.84           H  
ATOM   3276  N   ILE A 201     -17.765  15.445  18.461  1.00 95.13           N  
ATOM   3277  H   ILE A 201     -18.450  15.838  19.090  1.00 95.13           H  
ATOM   3278  CA  ILE A 201     -17.801  14.001  18.173  1.00 95.13           C  
ATOM   3279  HA  ILE A 201     -16.853  13.590  18.522  1.00 95.13           H  
ATOM   3280  C   ILE A 201     -17.883  13.688  16.670  1.00 95.13           C  
ATOM   3281  CB  ILE A 201     -18.949  13.344  18.970  1.00 95.13           C  
ATOM   3282  HB  ILE A 201     -18.820  13.625  20.015  1.00 95.13           H  
ATOM   3283  O   ILE A 201     -17.340  12.679  16.220  1.00 95.13           O  
ATOM   3284  CG1 ILE A 201     -18.962  11.805  18.915  1.00 95.13           C  
ATOM   3285 HG12 ILE A 201     -19.740  11.453  19.593  1.00 95.13           H  
ATOM   3286 HG13 ILE A 201     -19.210  11.473  17.907  1.00 95.13           H  
ATOM   3287  CG2 ILE A 201     -20.336  13.843  18.525  1.00 95.13           C  
ATOM   3288 HG21 ILE A 201     -21.106  13.441  19.183  1.00 95.13           H  
ATOM   3289 HG22 ILE A 201     -20.389  14.931  18.560  1.00 95.13           H  
ATOM   3290 HG23 ILE A 201     -20.547  13.518  17.506  1.00 95.13           H  
ATOM   3291  CD1 ILE A 201     -17.653  11.149  19.349  1.00 95.13           C  
ATOM   3292 HD11 ILE A 201     -17.348  11.528  20.324  1.00 95.13           H  
ATOM   3293 HD12 ILE A 201     -17.794  10.070  19.409  1.00 95.13           H  
ATOM   3294 HD13 ILE A 201     -16.881  11.360  18.609  1.00 95.13           H  
ATOM   3295  N   ASP A 202     -18.525  14.561  15.892  1.00 95.28           N  
ATOM   3296  H   ASP A 202     -18.908  15.400  16.303  1.00 95.28           H  
ATOM   3297  CA  ASP A 202     -18.573  14.472  14.437  1.00 95.28           C  
ATOM   3298  HA  ASP A 202     -18.811  13.443  14.168  1.00 95.28           H  
ATOM   3299  C   ASP A 202     -17.219  14.753  13.782  1.00 95.28           C  
ATOM   3300  CB  ASP A 202     -19.689  15.372  13.873  1.00 95.28           C  
ATOM   3301  HB2 ASP A 202     -20.650  14.924  14.126  1.00 95.28           H  
ATOM   3302  HB3 ASP A 202     -19.617  15.375  12.785  1.00 95.28           H  
ATOM   3303  O   ASP A 202     -16.845  14.037  12.854  1.00 95.28           O  
ATOM   3304  CG  ASP A 202     -19.693  16.817  14.389  1.00 95.28           C  
ATOM   3305  OD1 ASP A 202     -19.868  17.006  15.616  1.00 95.28           O  
ATOM   3306  OD2 ASP A 202     -19.703  17.761  13.568  1.00 95.28           O  
ATOM   3307  N   GLU A 203     -16.449  15.721  14.276  1.00 95.39           N  
ATOM   3308  H   GLU A 203     -16.762  16.238  15.084  1.00 95.39           H  
ATOM   3309  CA  GLU A 203     -15.089  16.000  13.790  1.00 95.39           C  
ATOM   3310  HA  GLU A 203     -15.103  16.114  12.706  1.00 95.39           H  
ATOM   3311  C   GLU A 203     -14.144  14.835  14.104  1.00 95.39           C  
ATOM   3312  CB  GLU A 203     -14.577  17.314  14.396  1.00 95.39           C  
ATOM   3313  HB2 GLU A 203     -13.511  17.419  14.195  1.00 95.39           H  
ATOM   3314  HB3 GLU A 203     -14.725  17.277  15.475  1.00 95.39           H  
ATOM   3315  O   GLU A 203     -13.477  14.323  13.202  1.00 95.39           O  
ATOM   3316  CG  GLU A 203     -15.311  18.519  13.783  1.00 95.39           C  
ATOM   3317  HG2 GLU A 203     -14.915  18.691  12.781  1.00 95.39           H  
ATOM   3318  HG3 GLU A 203     -16.369  18.284  13.675  1.00 95.39           H  
ATOM   3319  CD  GLU A 203     -15.208  19.802  14.618  1.00 95.39           C  
ATOM   3320  OE1 GLU A 203     -15.429  20.880  14.025  1.00 95.39           O  
ATOM   3321  OE2 GLU A 203     -15.142  19.692  15.867  1.00 95.39           O  
ATOM   3322  N   LEU A 204     -14.197  14.310  15.334  1.00 96.59           N  
ATOM   3323  H   LEU A 204     -14.740  14.810  16.023  1.00 96.59           H  
ATOM   3324  CA  LEU A 204     -13.430  13.130  15.748  1.00 96.59           C  
ATOM   3325  HA  LEU A 204     -12.368  13.353  15.655  1.00 96.59           H  
ATOM   3326  C   LEU A 204     -13.719  11.913  14.858  1.00 96.59           C  
ATOM   3327  CB  LEU A 204     -13.768  12.786  17.212  1.00 96.59           C  
ATOM   3328  HB2 LEU A 204     -13.279  11.844  17.463  1.00 96.59           H  
ATOM   3329  HB3 LEU A 204     -14.844  12.634  17.296  1.00 96.59           H  
ATOM   3330  O   LEU A 204     -12.798  11.233  14.393  1.00 96.59           O  
ATOM   3331  CG  LEU A 204     -13.346  13.842  18.247  1.00 96.59           C  
ATOM   3332  HG  LEU A 204     -13.835  14.794  18.041  1.00 96.59           H  
ATOM   3333  CD1 LEU A 204     -13.747  13.379  19.649  1.00 96.59           C  
ATOM   3334 HD11 LEU A 204     -13.525  14.178  20.357  1.00 96.59           H  
ATOM   3335 HD12 LEU A 204     -14.820  13.190  19.677  1.00 96.59           H  
ATOM   3336 HD13 LEU A 204     -13.199  12.479  19.926  1.00 96.59           H  
ATOM   3337  CD2 LEU A 204     -11.841  14.045  18.238  1.00 96.59           C  
ATOM   3338 HD21 LEU A 204     -11.327  13.084  18.252  1.00 96.59           H  
ATOM   3339 HD22 LEU A 204     -11.563  14.613  17.350  1.00 96.59           H  
ATOM   3340 HD23 LEU A 204     -11.562  14.652  19.099  1.00 96.59           H  
ATOM   3341  N   ALA A 205     -15.000  11.635  14.602  1.00 97.20           N  
ATOM   3342  H   ALA A 205     -15.710  12.226  15.011  1.00 97.20           H  
ATOM   3343  CA  ALA A 205     -15.413  10.517  13.762  1.00 97.20           C  
ATOM   3344  HA  ALA A 205     -14.939   9.609  14.135  1.00 97.20           H  
ATOM   3345  C   ALA A 205     -14.971  10.702  12.305  1.00 97.20           C  
ATOM   3346  CB  ALA A 205     -16.928  10.351  13.877  1.00 97.20           C  
ATOM   3347  HB1 ALA A 205     -17.258   9.513  13.263  1.00 97.20           H  
ATOM   3348  HB2 ALA A 205     -17.429  11.262  13.551  1.00 97.20           H  
ATOM   3349  HB3 ALA A 205     -17.183  10.157  14.919  1.00 97.20           H  
ATOM   3350  O   ALA A 205     -14.452   9.759  11.707  1.00 97.20           O  
ATOM   3351  N   ASN A 206     -15.118  11.905  11.741  1.00 96.61           N  
ATOM   3352  H   ASN A 206     -15.521  12.653  12.287  1.00 96.61           H  
ATOM   3353  CA  ASN A 206     -14.656  12.202  10.384  1.00 96.61           C  
ATOM   3354  HA  ASN A 206     -15.089  11.475   9.698  1.00 96.61           H  
ATOM   3355  C   ASN A 206     -13.132  12.050  10.262  1.00 96.61           C  
ATOM   3356  CB  ASN A 206     -15.138  13.600   9.970  1.00 96.61           C  
ATOM   3357  HB2 ASN A 206     -14.571  13.934   9.101  1.00 96.61           H  
ATOM   3358  HB3 ASN A 206     -14.963  14.312  10.777  1.00 96.61           H  
ATOM   3359  O   ASN A 206     -12.657  11.415   9.320  1.00 96.61           O  
ATOM   3360  CG  ASN A 206     -16.603  13.602   9.567  1.00 96.61           C  
ATOM   3361  ND2 ASN A 206     -17.418  14.444  10.151  1.00 96.61           N  
ATOM   3362 HD21 ASN A 206     -17.110  14.883  11.008  1.00 96.61           H  
ATOM   3363 HD22 ASN A 206     -18.398  14.386   9.916  1.00 96.61           H  
ATOM   3364  OD1 ASN A 206     -17.038  12.834   8.724  1.00 96.61           O  
ATOM   3365  N   SER A 207     -12.363  12.531  11.241  1.00 96.97           N  
ATOM   3366  H   SER A 207     -12.785  13.098  11.962  1.00 96.97           H  
ATOM   3367  CA  SER A 207     -10.909  12.345  11.284  1.00 96.97           C  
ATOM   3368  HA  SER A 207     -10.475  12.787  10.387  1.00 96.97           H  
ATOM   3369  C   SER A 207     -10.516  10.863  11.294  1.00 96.97           C  
ATOM   3370  CB  SER A 207     -10.330  13.085  12.494  1.00 96.97           C  
ATOM   3371  HB2 SER A 207     -10.921  12.868  13.384  1.00 96.97           H  
ATOM   3372  HB3 SER A 207      -9.299  12.776  12.663  1.00 96.97           H  
ATOM   3373  O   SER A 207      -9.638  10.457  10.529  1.00 96.97           O  
ATOM   3374  OG  SER A 207     -10.354  14.469  12.217  1.00 96.97           O  
ATOM   3375  HG  SER A 207     -10.511  14.949  13.034  1.00 96.97           H  
ATOM   3376  N   ILE A 208     -11.198  10.015  12.073  1.00 97.21           N  
ATOM   3377  H   ILE A 208     -11.901  10.394  12.691  1.00 97.21           H  
ATOM   3378  CA  ILE A 208     -10.973   8.557  12.053  1.00 97.21           C  
ATOM   3379  HA  ILE A 208      -9.902   8.376  12.141  1.00 97.21           H  
ATOM   3380  C   ILE A 208     -11.398   7.927  10.718  1.00 97.21           C  
ATOM   3381  CB  ILE A 208     -11.658   7.880  13.258  1.00 97.21           C  
ATOM   3382  HB  ILE A 208     -12.686   8.237  13.321  1.00 97.21           H  
ATOM   3383  O   ILE A 208     -10.703   7.048  10.211  1.00 97.21           O  
ATOM   3384  CG1 ILE A 208     -10.908   8.277  14.549  1.00 97.21           C  
ATOM   3385 HG12 ILE A 208      -9.875   7.932  14.498  1.00 97.21           H  
ATOM   3386 HG13 ILE A 208     -10.894   9.363  14.639  1.00 97.21           H  
ATOM   3387  CG2 ILE A 208     -11.696   6.344  13.112  1.00 97.21           C  
ATOM   3388 HG21 ILE A 208     -12.158   5.890  13.989  1.00 97.21           H  
ATOM   3389 HG22 ILE A 208     -12.300   6.055  12.253  1.00 97.21           H  
ATOM   3390 HG23 ILE A 208     -10.686   5.951  12.992  1.00 97.21           H  
ATOM   3391  CD1 ILE A 208     -11.552   7.713  15.817  1.00 97.21           C  
ATOM   3392 HD11 ILE A 208     -11.294   6.661  15.944  1.00 97.21           H  
ATOM   3393 HD12 ILE A 208     -11.197   8.266  16.686  1.00 97.21           H  
ATOM   3394 HD13 ILE A 208     -12.633   7.813  15.726  1.00 97.21           H  
ATOM   3395  N   ILE A 209     -12.490   8.378  10.098  1.00 96.94           N  
ATOM   3396  H   ILE A 209     -13.053   9.082  10.553  1.00 96.94           H  
ATOM   3397  CA  ILE A 209     -12.886   7.892   8.766  1.00 96.94           C  
ATOM   3398  HA  ILE A 209     -12.985   6.808   8.822  1.00 96.94           H  
ATOM   3399  C   ILE A 209     -11.779   8.185   7.740  1.00 96.94           C  
ATOM   3400  CB  ILE A 209     -14.262   8.462   8.356  1.00 96.94           C  
ATOM   3401  HB  ILE A 209     -14.263   9.538   8.530  1.00 96.94           H  
ATOM   3402  O   ILE A 209     -11.406   7.306   6.960  1.00 96.94           O  
ATOM   3403  CG1 ILE A 209     -15.374   7.811   9.211  1.00 96.94           C  
ATOM   3404 HG12 ILE A 209     -15.530   6.783   8.885  1.00 96.94           H  
ATOM   3405 HG13 ILE A 209     -15.065   7.773  10.256  1.00 96.94           H  
ATOM   3406  CG2 ILE A 209     -14.546   8.218   6.860  1.00 96.94           C  
ATOM   3407 HG21 ILE A 209     -14.478   7.155   6.631  1.00 96.94           H  
ATOM   3408 HG22 ILE A 209     -15.540   8.581   6.599  1.00 96.94           H  
ATOM   3409 HG23 ILE A 209     -13.835   8.769   6.245  1.00 96.94           H  
ATOM   3410  CD1 ILE A 209     -16.711   8.562   9.156  1.00 96.94           C  
ATOM   3411 HD11 ILE A 209     -17.410   8.102   9.855  1.00 96.94           H  
ATOM   3412 HD12 ILE A 209     -17.142   8.517   8.156  1.00 96.94           H  
ATOM   3413 HD13 ILE A 209     -16.564   9.604   9.441  1.00 96.94           H  
ATOM   3414  N   HIS A 210     -11.188   9.382   7.773  1.00 96.29           N  
ATOM   3415  H   HIS A 210     -11.548  10.076   8.412  1.00 96.29           H  
ATOM   3416  CA  HIS A 210     -10.050   9.729   6.919  1.00 96.29           C  
ATOM   3417  HA  HIS A 210     -10.317   9.501   5.887  1.00 96.29           H  
ATOM   3418  C   HIS A 210      -8.789   8.906   7.234  1.00 96.29           C  
ATOM   3419  CB  HIS A 210      -9.779  11.236   7.022  1.00 96.29           C  
ATOM   3420  HB2 HIS A 210      -9.723  11.533   8.069  1.00 96.29           H  
ATOM   3421  HB3 HIS A 210      -8.814  11.456   6.563  1.00 96.29           H  
ATOM   3422  O   HIS A 210      -8.037   8.560   6.311  1.00 96.29           O  
ATOM   3423  CG  HIS A 210     -10.825  12.061   6.316  1.00 96.29           C  
ATOM   3424  CD2 HIS A 210     -11.710  12.942   6.880  1.00 96.29           C  
ATOM   3425  HD2 HIS A 210     -11.772  13.202   7.927  1.00 96.29           H  
ATOM   3426  ND1 HIS A 210     -11.058  12.071   4.960  1.00 96.29           N  
ATOM   3427  HD1 HIS A 210     -10.583  11.504   4.272  1.00 96.29           H  
ATOM   3428  CE1 HIS A 210     -12.067  12.923   4.716  1.00 96.29           C  
ATOM   3429  HE1 HIS A 210     -12.490  13.130   3.744  1.00 96.29           H  
ATOM   3430  NE2 HIS A 210     -12.494  13.479   5.854  1.00 96.29           N  
ATOM   3431  N   LEU A 211      -8.582   8.531   8.503  1.00 97.49           N  
ATOM   3432  H   LEU A 211      -9.220   8.878   9.205  1.00 97.49           H  
ATOM   3433  CA  LEU A 211      -7.468   7.691   8.948  1.00 97.49           C  
ATOM   3434  HA  LEU A 211      -6.546   8.198   8.665  1.00 97.49           H  
ATOM   3435  C   LEU A 211      -7.451   6.314   8.273  1.00 97.49           C  
ATOM   3436  CB  LEU A 211      -7.500   7.563  10.484  1.00 97.49           C  
ATOM   3437  HB2 LEU A 211      -8.438   7.094  10.783  1.00 97.49           H  
ATOM   3438  HB3 LEU A 211      -7.471   8.563  10.916  1.00 97.49           H  
ATOM   3439  O   LEU A 211      -6.364   5.773   8.071  1.00 97.49           O  
ATOM   3440  CG  LEU A 211      -6.386   6.711  11.109  1.00 97.49           C  
ATOM   3441  HG  LEU A 211      -6.455   5.690  10.732  1.00 97.49           H  
ATOM   3442  CD1 LEU A 211      -4.997   7.252  10.794  1.00 97.49           C  
ATOM   3443 HD11 LEU A 211      -4.263   6.633  11.312  1.00 97.49           H  
ATOM   3444 HD12 LEU A 211      -4.806   7.191   9.723  1.00 97.49           H  
ATOM   3445 HD13 LEU A 211      -4.915   8.283  11.137  1.00 97.49           H  
ATOM   3446  CD2 LEU A 211      -6.550   6.662  12.627  1.00 97.49           C  
ATOM   3447 HD21 LEU A 211      -6.392   7.653  13.053  1.00 97.49           H  
ATOM   3448 HD22 LEU A 211      -7.555   6.326  12.881  1.00 97.49           H  
ATOM   3449 HD23 LEU A 211      -5.828   5.970  13.061  1.00 97.49           H  
ATOM   3450  N   PHE A 212      -8.589   5.762   7.832  1.00 96.86           N  
ATOM   3451  H   PHE A 212      -9.468   6.212   8.043  1.00 96.86           H  
ATOM   3452  CA  PHE A 212      -8.598   4.473   7.121  1.00 96.86           C  
ATOM   3453  HA  PHE A 212      -8.109   3.747   7.769  1.00 96.86           H  
ATOM   3454  C   PHE A 212      -7.769   4.480   5.830  1.00 96.86           C  
ATOM   3455  CB  PHE A 212     -10.026   3.975   6.871  1.00 96.86           C  
ATOM   3456  HB2 PHE A 212     -10.581   4.732   6.317  1.00 96.86           H  
ATOM   3457  HB3 PHE A 212      -9.983   3.077   6.255  1.00 96.86           H  
ATOM   3458  O   PHE A 212      -7.278   3.432   5.420  1.00 96.86           O  
ATOM   3459  CG  PHE A 212     -10.752   3.620   8.151  1.00 96.86           C  
ATOM   3460  CD1 PHE A 212     -10.224   2.642   9.016  1.00 96.86           C  
ATOM   3461  HD1 PHE A 212      -9.336   2.094   8.738  1.00 96.86           H  
ATOM   3462  CD2 PHE A 212     -11.918   4.310   8.511  1.00 96.86           C  
ATOM   3463  HD2 PHE A 212     -12.341   5.035   7.831  1.00 96.86           H  
ATOM   3464  CE1 PHE A 212     -10.813   2.415  10.269  1.00 96.86           C  
ATOM   3465  HE1 PHE A 212     -10.381   1.696  10.949  1.00 96.86           H  
ATOM   3466  CE2 PHE A 212     -12.504   4.092   9.767  1.00 96.86           C  
ATOM   3467  HE2 PHE A 212     -13.370   4.669  10.056  1.00 96.86           H  
ATOM   3468  CZ  PHE A 212     -11.929   3.174  10.661  1.00 96.86           C  
ATOM   3469  HZ  PHE A 212     -12.356   3.039  11.643  1.00 96.86           H  
ATOM   3470  N   THR A 213      -7.434   5.647   5.265  1.00 96.44           N  
ATOM   3471  H   THR A 213      -7.840   6.488   5.648  1.00 96.44           H  
ATOM   3472  CA  THR A 213      -6.417   5.764   4.197  1.00 96.44           C  
ATOM   3473  HA  THR A 213      -6.816   5.299   3.296  1.00 96.44           H  
ATOM   3474  C   THR A 213      -5.095   5.057   4.560  1.00 96.44           C  
ATOM   3475  CB  THR A 213      -6.124   7.244   3.896  1.00 96.44           C  
ATOM   3476  HB  THR A 213      -5.605   7.696   4.742  1.00 96.44           H  
ATOM   3477  O   THR A 213      -4.425   4.459   3.705  1.00 96.44           O  
ATOM   3478  CG2 THR A 213      -5.270   7.401   2.636  1.00 96.44           C  
ATOM   3479 HG21 THR A 213      -4.254   7.055   2.825  1.00 96.44           H  
ATOM   3480 HG22 THR A 213      -5.711   6.833   1.817  1.00 96.44           H  
ATOM   3481 HG23 THR A 213      -5.231   8.452   2.352  1.00 96.44           H  
ATOM   3482  OG1 THR A 213      -7.316   7.956   3.671  1.00 96.44           O  
ATOM   3483  HG1 THR A 213      -7.643   8.240   4.527  1.00 96.44           H  
ATOM   3484  N   PHE A 214      -4.736   5.053   5.847  1.00 97.18           N  
ATOM   3485  H   PHE A 214      -5.349   5.509   6.507  1.00 97.18           H  
ATOM   3486  CA  PHE A 214      -3.581   4.350   6.400  1.00 97.18           C  
ATOM   3487  HA  PHE A 214      -2.688   4.684   5.872  1.00 97.18           H  
ATOM   3488  C   PHE A 214      -3.680   2.824   6.255  1.00 97.18           C  
ATOM   3489  CB  PHE A 214      -3.464   4.734   7.878  1.00 97.18           C  
ATOM   3490  HB2 PHE A 214      -4.333   4.342   8.407  1.00 97.18           H  
ATOM   3491  HB3 PHE A 214      -3.492   5.819   7.970  1.00 97.18           H  
ATOM   3492  O   PHE A 214      -2.695   2.178   5.887  1.00 97.18           O  
ATOM   3493  CG  PHE A 214      -2.220   4.234   8.574  1.00 97.18           C  
ATOM   3494  CD1 PHE A 214      -2.341   3.488   9.759  1.00 97.18           C  
ATOM   3495  HD1 PHE A 214      -3.316   3.283  10.175  1.00 97.18           H  
ATOM   3496  CD2 PHE A 214      -0.944   4.546   8.069  1.00 97.18           C  
ATOM   3497  HD2 PHE A 214      -0.847   5.143   7.174  1.00 97.18           H  
ATOM   3498  CE1 PHE A 214      -1.192   3.060  10.440  1.00 97.18           C  
ATOM   3499  HE1 PHE A 214      -1.298   2.552  11.387  1.00 97.18           H  
ATOM   3500  CE2 PHE A 214       0.205   4.092   8.737  1.00 97.18           C  
ATOM   3501  HE2 PHE A 214       1.185   4.331   8.350  1.00 97.18           H  
ATOM   3502  CZ  PHE A 214       0.083   3.352   9.926  1.00 97.18           C  
ATOM   3503  HZ  PHE A 214       0.965   3.040  10.465  1.00 97.18           H  
ATOM   3504  N   THR A 215      -4.869   2.249   6.440  1.00 96.02           N  
ATOM   3505  H   THR A 215      -5.656   2.839   6.670  1.00 96.02           H  
ATOM   3506  CA  THR A 215      -5.126   0.799   6.476  1.00 96.02           C  
ATOM   3507  HA  THR A 215      -4.179   0.269   6.585  1.00 96.02           H  
ATOM   3508  C   THR A 215      -5.785   0.235   5.216  1.00 96.02           C  
ATOM   3509  CB  THR A 215      -5.983   0.438   7.695  1.00 96.02           C  
ATOM   3510  HB  THR A 215      -6.228  -0.624   7.673  1.00 96.02           H  
ATOM   3511  O   THR A 215      -5.843  -0.980   5.083  1.00 96.02           O  
ATOM   3512  CG2 THR A 215      -5.266   0.755   9.008  1.00 96.02           C  
ATOM   3513 HG21 THR A 215      -5.854   0.365   9.839  1.00 96.02           H  
ATOM   3514 HG22 THR A 215      -4.281   0.288   9.022  1.00 96.02           H  
ATOM   3515 HG23 THR A 215      -5.161   1.833   9.130  1.00 96.02           H  
ATOM   3516  OG1 THR A 215      -7.160   1.208   7.684  1.00 96.02           O  
ATOM   3517  HG1 THR A 215      -7.759   0.884   7.008  1.00 96.02           H  
ATOM   3518  N   ASN A 216      -6.234   1.078   4.280  1.00 94.91           N  
ATOM   3519  H   ASN A 216      -6.380   2.037   4.561  1.00 94.91           H  
ATOM   3520  CA  ASN A 216      -6.875   0.651   3.029  1.00 94.91           C  
ATOM   3521  HA  ASN A 216      -7.771   0.080   3.271  1.00 94.91           H  
ATOM   3522  C   ASN A 216      -5.975  -0.253   2.176  1.00 94.91           C  
ATOM   3523  CB  ASN A 216      -7.300   1.889   2.211  1.00 94.91           C  
ATOM   3524  HB2 ASN A 216      -6.494   2.622   2.186  1.00 94.91           H  
ATOM   3525  HB3 ASN A 216      -7.517   1.580   1.189  1.00 94.91           H  
ATOM   3526  O   ASN A 216      -4.748  -0.101   2.178  1.00 94.91           O  
ATOM   3527  CG  ASN A 216      -8.559   2.554   2.737  1.00 94.91           C  
ATOM   3528  ND2 ASN A 216      -9.002   3.614   2.106  1.00 94.91           N  
ATOM   3529 HD21 ASN A 216      -9.879   3.965   2.465  1.00 94.91           H  
ATOM   3530 HD22 ASN A 216      -8.605   3.909   1.225  1.00 94.91           H  
ATOM   3531  OD1 ASN A 216      -9.146   2.163   3.724  1.00 94.91           O  
ATOM   3532  N   LEU A 217      -6.582  -1.130   1.380  1.00 94.99           N  
ATOM   3533  H   LEU A 217      -7.589  -1.199   1.412  1.00 94.99           H  
ATOM   3534  CA  LEU A 217      -5.875  -1.930   0.383  1.00 94.99           C  
ATOM   3535  HA  LEU A 217      -5.023  -2.398   0.878  1.00 94.99           H  
ATOM   3536  C   LEU A 217      -5.325  -1.052  -0.757  1.00 94.99           C  
ATOM   3537  CB  LEU A 217      -6.816  -3.058  -0.074  1.00 94.99           C  
ATOM   3538  HB2 LEU A 217      -7.755  -2.635  -0.433  1.00 94.99           H  
ATOM   3539  HB3 LEU A 217      -7.048  -3.645   0.815  1.00 94.99           H  
ATOM   3540  O   LEU A 217      -5.888  -0.018  -1.114  1.00 94.99           O  
ATOM   3541  CG  LEU A 217      -6.247  -4.024  -1.129  1.00 94.99           C  
ATOM   3542  HG  LEU A 217      -5.161  -4.061  -1.043  1.00 94.99           H  
ATOM   3543  CD1 LEU A 217      -6.772  -5.441  -0.902  1.00 94.99           C  
ATOM   3544 HD11 LEU A 217      -6.371  -6.116  -1.657  1.00 94.99           H  
ATOM   3545 HD12 LEU A 217      -7.861  -5.445  -0.957  1.00 94.99           H  
ATOM   3546 HD13 LEU A 217      -6.468  -5.796   0.083  1.00 94.99           H  
ATOM   3547  CD2 LEU A 217      -6.628  -3.603  -2.552  1.00 94.99           C  
ATOM   3548 HD21 LEU A 217      -6.259  -2.601  -2.775  1.00 94.99           H  
ATOM   3549 HD22 LEU A 217      -7.714  -3.601  -2.651  1.00 94.99           H  
ATOM   3550 HD23 LEU A 217      -6.213  -4.306  -3.274  1.00 94.99           H  
ATOM   3551  N   GLY A 218      -4.207  -1.475  -1.349  1.00 95.07           N  
ATOM   3552  H   GLY A 218      -3.802  -2.344  -1.031  1.00 95.07           H  
ATOM   3553  CA  GLY A 218      -3.621  -0.849  -2.531  1.00 95.07           C  
ATOM   3554  HA2 GLY A 218      -4.411  -0.366  -3.106  1.00 95.07           H  
ATOM   3555  HA3 GLY A 218      -3.190  -1.624  -3.164  1.00 95.07           H  
ATOM   3556  C   GLY A 218      -2.528   0.178  -2.231  1.00 95.07           C  
ATOM   3557  O   GLY A 218      -1.712   0.023  -1.311  1.00 95.07           O  
ATOM   3558  N   ALA A 219      -2.447   1.193  -3.093  1.00 95.03           N  
ATOM   3559  H   ALA A 219      -3.170   1.278  -3.794  1.00 95.03           H  
ATOM   3560  CA  ALA A 219      -1.368   2.170  -3.095  1.00 95.03           C  
ATOM   3561  HA  ALA A 219      -0.429   1.618  -3.112  1.00 95.03           H  
ATOM   3562  C   ALA A 219      -1.429   3.077  -1.852  1.00 95.03           C  
ATOM   3563  CB  ALA A 219      -1.423   2.993  -4.385  1.00 95.03           C  
ATOM   3564  HB1 ALA A 219      -1.471   2.333  -5.251  1.00 95.03           H  
ATOM   3565  HB2 ALA A 219      -2.311   3.626  -4.379  1.00 95.03           H  
ATOM   3566  HB3 ALA A 219      -0.537   3.624  -4.456  1.00 95.03           H  
ATOM   3567  O   ALA A 219      -2.455   3.708  -1.602  1.00 95.03           O  
ATOM   3568  N   PRO A 220      -0.331   3.212  -1.090  1.00 95.42           N  
ATOM   3569  CA  PRO A 220      -0.266   4.160   0.015  1.00 95.42           C  
ATOM   3570  HA  PRO A 220      -1.060   3.919   0.722  1.00 95.42           H  
ATOM   3571  C   PRO A 220      -0.436   5.607  -0.470  1.00 95.42           C  
ATOM   3572  CB  PRO A 220       1.091   3.908   0.681  1.00 95.42           C  
ATOM   3573  HB2 PRO A 220       1.865   4.519   0.217  1.00 95.42           H  
ATOM   3574  HB3 PRO A 220       1.056   4.070   1.758  1.00 95.42           H  
ATOM   3575  O   PRO A 220       0.286   6.062  -1.366  1.00 95.42           O  
ATOM   3576  CG  PRO A 220       1.365   2.448   0.330  1.00 95.42           C  
ATOM   3577  HG2 PRO A 220       0.776   1.801   0.980  1.00 95.42           H  
ATOM   3578  HG3 PRO A 220       2.422   2.182   0.361  1.00 95.42           H  
ATOM   3579  CD  PRO A 220       0.839   2.352  -1.090  1.00 95.42           C  
ATOM   3580  HD2 PRO A 220       1.578   2.732  -1.795  1.00 95.42           H  
ATOM   3581  HD3 PRO A 220       0.591   1.314  -1.311  1.00 95.42           H  
ATOM   3582  N   ALA A 221      -1.352   6.339   0.160  1.00 96.04           N  
ATOM   3583  H   ALA A 221      -1.915   5.906   0.878  1.00 96.04           H  
ATOM   3584  CA  ALA A 221      -1.611   7.752  -0.092  1.00 96.04           C  
ATOM   3585  HA  ALA A 221      -0.981   8.098  -0.911  1.00 96.04           H  
ATOM   3586  C   ALA A 221      -1.263   8.589   1.145  1.00 96.04           C  
ATOM   3587  CB  ALA A 221      -3.067   7.923  -0.533  1.00 96.04           C  
ATOM   3588  HB1 ALA A 221      -3.257   7.337  -1.433  1.00 96.04           H  
ATOM   3589  HB2 ALA A 221      -3.738   7.586   0.257  1.00 96.04           H  
ATOM   3590  HB3 ALA A 221      -3.274   8.973  -0.740  1.00 96.04           H  
ATOM   3591  O   ALA A 221      -1.305   8.089   2.269  1.00 96.04           O  
ATOM   3592  N   ALA A 222      -0.863   9.841   0.919  1.00 96.81           N  
ATOM   3593  H   ALA A 222      -0.980  10.218  -0.011  1.00 96.81           H  
ATOM   3594  CA  ALA A 222      -0.745  10.813   1.998  1.00 96.81           C  
ATOM   3595  HA  ALA A 222      -0.321  10.326   2.876  1.00 96.81           H  
ATOM   3596  C   ALA A 222      -2.147  11.315   2.359  1.00 96.81           C  
ATOM   3597  CB  ALA A 222       0.188  11.953   1.573  1.00 96.81           C  
ATOM   3598  HB1 ALA A 222       0.295  12.656   2.399  1.00 96.81           H  
ATOM   3599  HB2 ALA A 222      -0.229  12.479   0.714  1.00 96.81           H  
ATOM   3600  HB3 ALA A 222       1.173  11.557   1.324  1.00 96.81           H  
ATOM   3601  O   ALA A 222      -3.008  11.411   1.483  1.00 96.81           O  
ATOM   3602  N   PHE A 223      -2.368  11.627   3.627  1.00 96.78           N  
ATOM   3603  H   PHE A 223      -1.614  11.553   4.295  1.00 96.78           H  
ATOM   3604  CA  PHE A 223      -3.657  12.097   4.125  1.00 96.78           C  
ATOM   3605  HA  PHE A 223      -4.153  12.669   3.341  1.00 96.78           H  
ATOM   3606  C   PHE A 223      -3.456  13.036   5.313  1.00 96.78           C  
ATOM   3607  CB  PHE A 223      -4.558  10.899   4.475  1.00 96.78           C  
ATOM   3608  HB2 PHE A 223      -5.544  11.270   4.752  1.00 96.78           H  
ATOM   3609  HB3 PHE A 223      -4.692  10.293   3.580  1.00 96.78           H  
ATOM   3610  O   PHE A 223      -2.368  13.105   5.889  1.00 96.78           O  
ATOM   3611  CG  PHE A 223      -4.039  10.010   5.590  1.00 96.78           C  
ATOM   3612  CD1 PHE A 223      -3.049   9.043   5.328  1.00 96.78           C  
ATOM   3613  HD1 PHE A 223      -2.668   8.919   4.325  1.00 96.78           H  
ATOM   3614  CD2 PHE A 223      -4.544  10.154   6.895  1.00 96.78           C  
ATOM   3615  HD2 PHE A 223      -5.326  10.868   7.106  1.00 96.78           H  
ATOM   3616  CE1 PHE A 223      -2.539   8.252   6.371  1.00 96.78           C  
ATOM   3617  HE1 PHE A 223      -1.765   7.526   6.171  1.00 96.78           H  
ATOM   3618  CE2 PHE A 223      -4.033   9.363   7.936  1.00 96.78           C  
ATOM   3619  HE2 PHE A 223      -4.421   9.474   8.938  1.00 96.78           H  
ATOM   3620  CZ  PHE A 223      -3.023   8.425   7.679  1.00 96.78           C  
ATOM   3621  HZ  PHE A 223      -2.626   7.837   8.494  1.00 96.78           H  
ATOM   3622  N   LYS A 224      -4.508  13.773   5.663  1.00 96.02           N  
ATOM   3623  H   LYS A 224      -5.388  13.607   5.196  1.00 96.02           H  
ATOM   3624  CA  LYS A 224      -4.559  14.557   6.895  1.00 96.02           C  
ATOM   3625  HA  LYS A 224      -3.552  14.733   7.273  1.00 96.02           H  
ATOM   3626  C   LYS A 224      -5.302  13.774   7.968  1.00 96.02           C  
ATOM   3627  CB  LYS A 224      -5.222  15.915   6.658  1.00 96.02           C  
ATOM   3628  HB2 LYS A 224      -5.392  16.375   7.632  1.00 96.02           H  
ATOM   3629  HB3 LYS A 224      -6.191  15.777   6.178  1.00 96.02           H  
ATOM   3630  O   LYS A 224      -6.308  13.133   7.670  1.00 96.02           O  
ATOM   3631  CG  LYS A 224      -4.346  16.854   5.817  1.00 96.02           C  
ATOM   3632  HG2 LYS A 224      -3.344  16.892   6.245  1.00 96.02           H  
ATOM   3633  HG3 LYS A 224      -4.288  16.497   4.789  1.00 96.02           H  
ATOM   3634  CD  LYS A 224      -4.961  18.257   5.854  1.00 96.02           C  
ATOM   3635  HD2 LYS A 224      -5.088  18.546   6.897  1.00 96.02           H  
ATOM   3636  HD3 LYS A 224      -5.943  18.236   5.381  1.00 96.02           H  
ATOM   3637  CE  LYS A 224      -4.070  19.290   5.163  1.00 96.02           C  
ATOM   3638  HE2 LYS A 224      -3.054  19.174   5.543  1.00 96.02           H  
ATOM   3639  HE3 LYS A 224      -4.061  19.098   4.090  1.00 96.02           H  
ATOM   3640  NZ  LYS A 224      -4.563  20.659   5.458  1.00 96.02           N  
ATOM   3641  HZ1 LYS A 224      -4.572  20.808   6.457  1.00 96.02           H  
ATOM   3642  HZ2 LYS A 224      -5.515  20.781   5.142  1.00 96.02           H  
ATOM   3643  HZ3 LYS A 224      -3.974  21.369   5.048  1.00 96.02           H  
ATOM   3644  N   PHE A 225      -4.796  13.838   9.188  1.00 96.51           N  
ATOM   3645  H   PHE A 225      -3.963  14.391   9.335  1.00 96.51           H  
ATOM   3646  CA  PHE A 225      -5.447  13.326  10.380  1.00 96.51           C  
ATOM   3647  HA  PHE A 225      -6.487  13.084  10.163  1.00 96.51           H  
ATOM   3648  C   PHE A 225      -5.413  14.438  11.420  1.00 96.51           C  
ATOM   3649  CB  PHE A 225      -4.721  12.060  10.837  1.00 96.51           C  
ATOM   3650  HB2 PHE A 225      -4.716  11.352  10.008  1.00 96.51           H  
ATOM   3651  HB3 PHE A 225      -3.686  12.301  11.076  1.00 96.51           H  
ATOM   3652  O   PHE A 225      -4.333  14.787  11.905  1.00 96.51           O  
ATOM   3653  CG  PHE A 225      -5.380  11.390  12.019  1.00 96.51           C  
ATOM   3654  CD1 PHE A 225      -4.673  11.218  13.220  1.00 96.51           C  
ATOM   3655  HD1 PHE A 225      -3.660  11.580  13.310  1.00 96.51           H  
ATOM   3656  CD2 PHE A 225      -6.710  10.944  11.920  1.00 96.51           C  
ATOM   3657  HD2 PHE A 225      -7.261  11.083  11.002  1.00 96.51           H  
ATOM   3658  CE1 PHE A 225      -5.290  10.584  14.309  1.00 96.51           C  
ATOM   3659  HE1 PHE A 225      -4.738  10.460  15.229  1.00 96.51           H  
ATOM   3660  CE2 PHE A 225      -7.330  10.323  13.017  1.00 96.51           C  
ATOM   3661  HE2 PHE A 225      -8.357   9.993  12.947  1.00 96.51           H  
ATOM   3662  CZ  PHE A 225      -6.616  10.129  14.209  1.00 96.51           C  
ATOM   3663  HZ  PHE A 225      -7.090   9.650  15.052  1.00 96.51           H  
ATOM   3664  N   PHE A 226      -6.574  15.051  11.661  1.00 94.32           N  
ATOM   3665  H   PHE A 226      -7.431  14.677  11.279  1.00 94.32           H  
ATOM   3666  CA  PHE A 226      -6.654  16.386  12.259  1.00 94.32           C  
ATOM   3667  HA  PHE A 226      -7.678  16.749  12.173  1.00 94.32           H  
ATOM   3668  C   PHE A 226      -5.767  17.371  11.466  1.00 94.32           C  
ATOM   3669  CB  PHE A 226      -6.342  16.276  13.765  1.00 94.32           C  
ATOM   3670  HB2 PHE A 226      -5.279  16.091  13.918  1.00 94.32           H  
ATOM   3671  HB3 PHE A 226      -6.578  17.226  14.243  1.00 94.32           H  
ATOM   3672  O   PHE A 226      -5.710  17.308  10.231  1.00 94.32           O  
ATOM   3673  CG  PHE A 226      -7.135  15.191  14.467  1.00 94.32           C  
ATOM   3674  CD1 PHE A 226      -8.507  15.376  14.676  1.00 94.32           C  
ATOM   3675  HD1 PHE A 226      -8.979  16.295  14.362  1.00 94.32           H  
ATOM   3676  CD2 PHE A 226      -6.522  14.004  14.908  1.00 94.32           C  
ATOM   3677  HD2 PHE A 226      -5.464  13.854  14.754  1.00 94.32           H  
ATOM   3678  CE1 PHE A 226      -9.263  14.403  15.346  1.00 94.32           C  
ATOM   3679  HE1 PHE A 226     -10.312  14.587  15.524  1.00 94.32           H  
ATOM   3680  CE2 PHE A 226      -7.279  13.032  15.589  1.00 94.32           C  
ATOM   3681  HE2 PHE A 226      -6.793  12.146  15.969  1.00 94.32           H  
ATOM   3682  CZ  PHE A 226      -8.653  13.229  15.809  1.00 94.32           C  
ATOM   3683  HZ  PHE A 226      -9.237  12.496  16.345  1.00 94.32           H  
ATOM   3684  N   ASP A 227      -5.000  18.214  12.153  1.00 92.20           N  
ATOM   3685  H   ASP A 227      -5.184  18.327  13.139  1.00 92.20           H  
ATOM   3686  CA  ASP A 227      -4.049  19.141  11.529  1.00 92.20           C  
ATOM   3687  HA  ASP A 227      -4.481  19.492  10.592  1.00 92.20           H  
ATOM   3688  C   ASP A 227      -2.702  18.504  11.156  1.00 92.20           C  
ATOM   3689  CB  ASP A 227      -3.882  20.359  12.438  1.00 92.20           C  
ATOM   3690  HB2 ASP A 227      -3.118  21.019  12.026  1.00 92.20           H  
ATOM   3691  HB3 ASP A 227      -3.561  20.034  13.428  1.00 92.20           H  
ATOM   3692  O   ASP A 227      -1.808  19.160  10.612  1.00 92.20           O  
ATOM   3693  CG  ASP A 227      -5.192  21.137  12.524  1.00 92.20           C  
ATOM   3694  OD1 ASP A 227      -5.808  21.328  11.447  1.00 92.20           O  
ATOM   3695  OD2 ASP A 227      -5.534  21.531  13.652  1.00 92.20           O  
ATOM   3696  N   THR A 228      -2.539  17.199  11.389  1.00 95.76           N  
ATOM   3697  H   THR A 228      -3.328  16.676  11.743  1.00 95.76           H  
ATOM   3698  CA  THR A 228      -1.288  16.494  11.105  1.00 95.76           C  
ATOM   3699  HA  THR A 228      -0.476  17.220  11.128  1.00 95.76           H  
ATOM   3700  C   THR A 228      -1.319  15.859   9.718  1.00 95.76           C  
ATOM   3701  CB  THR A 228      -0.966  15.470  12.197  1.00 95.76           C  
ATOM   3702  HB  THR A 228      -1.726  14.689  12.223  1.00 95.76           H  
ATOM   3703  O   THR A 228      -2.178  15.039   9.394  1.00 95.76           O  
ATOM   3704  CG2 THR A 228       0.416  14.844  12.001  1.00 95.76           C  
ATOM   3705 HG21 THR A 228       0.605  14.145  12.816  1.00 95.76           H  
ATOM   3706 HG22 THR A 228       0.455  14.302  11.057  1.00 95.76           H  
ATOM   3707 HG23 THR A 228       1.181  15.621  12.013  1.00 95.76           H  
ATOM   3708  OG1 THR A 228      -0.908  16.125  13.439  1.00 95.76           O  
ATOM   3709  HG1 THR A 228      -1.761  16.534  13.601  1.00 95.76           H  
ATOM   3710  N   THR A 229      -0.333  16.191   8.882  1.00 96.75           N  
ATOM   3711  H   THR A 229       0.368  16.841   9.210  1.00 96.75           H  
ATOM   3712  CA  THR A 229      -0.137  15.513   7.592  1.00 96.75           C  
ATOM   3713  HA  THR A 229      -1.113  15.244   7.186  1.00 96.75           H  
ATOM   3714  C   THR A 229       0.657  14.225   7.788  1.00 96.75           C  
ATOM   3715  CB  THR A 229       0.530  16.430   6.562  1.00 96.75           C  
ATOM   3716  HB  THR A 229       1.497  16.764   6.936  1.00 96.75           H  
ATOM   3717  O   THR A 229       1.779  14.239   8.300  1.00 96.75           O  
ATOM   3718  CG2 THR A 229       0.717  15.753   5.202  1.00 96.75           C  
ATOM   3719 HG21 THR A 229       1.082  16.486   4.483  1.00 96.75           H  
ATOM   3720 HG22 THR A 229      -0.233  15.347   4.854  1.00 96.75           H  
ATOM   3721 HG23 THR A 229       1.452  14.952   5.278  1.00 96.75           H  
ATOM   3722  OG1 THR A 229      -0.303  17.551   6.354  1.00 96.75           O  
ATOM   3723  HG1 THR A 229      -0.474  17.938   7.215  1.00 96.75           H  
ATOM   3724  N   ILE A 230       0.084  13.106   7.347  1.00 97.77           N  
ATOM   3725  H   ILE A 230      -0.839  13.167   6.942  1.00 97.77           H  
ATOM   3726  CA  ILE A 230       0.711  11.787   7.384  1.00 97.77           C  
ATOM   3727  HA  ILE A 230       1.595  11.831   8.020  1.00 97.77           H  
ATOM   3728  C   ILE A 230       1.167  11.418   5.973  1.00 97.77           C  
ATOM   3729  CB  ILE A 230      -0.242  10.738   7.997  1.00 97.77           C  
ATOM   3730  HB  ILE A 230      -1.086  10.611   7.319  1.00 97.77           H  
ATOM   3731  O   ILE A 230       0.360  11.193   5.067  1.00 97.77           O  
ATOM   3732  CG1 ILE A 230      -0.826  11.161   9.367  1.00 97.77           C  
ATOM   3733 HG12 ILE A 230      -1.414  12.070   9.244  1.00 97.77           H  
ATOM   3734 HG13 ILE A 230      -1.516  10.388   9.704  1.00 97.77           H  
ATOM   3735  CG2 ILE A 230       0.483   9.383   8.118  1.00 97.77           C  
ATOM   3736 HG21 ILE A 230       1.411   9.494   8.680  1.00 97.77           H  
ATOM   3737 HG22 ILE A 230      -0.162   8.670   8.633  1.00 97.77           H  
ATOM   3738 HG23 ILE A 230       0.706   8.995   7.124  1.00 97.77           H  
ATOM   3739  CD1 ILE A 230       0.206  11.397  10.478  1.00 97.77           C  
ATOM   3740 HD11 ILE A 230       0.736  10.471  10.703  1.00 97.77           H  
ATOM   3741 HD12 ILE A 230      -0.310  11.726  11.380  1.00 97.77           H  
ATOM   3742 HD13 ILE A 230       0.922  12.163  10.182  1.00 97.77           H  
ATOM   3743  N   ASP A 231       2.483  11.344   5.783  1.00 96.72           N  
ATOM   3744  H   ASP A 231       3.093  11.632   6.535  1.00 96.72           H  
ATOM   3745  CA  ASP A 231       3.084  10.951   4.512  1.00 96.72           C  
ATOM   3746  HA  ASP A 231       2.651  11.567   3.724  1.00 96.72           H  
ATOM   3747  C   ASP A 231       2.818   9.481   4.177  1.00 96.72           C  
ATOM   3748  CB  ASP A 231       4.598  11.186   4.532  1.00 96.72           C  
ATOM   3749  HB2 ASP A 231       5.037  10.757   3.631  1.00 96.72           H  
ATOM   3750  HB3 ASP A 231       5.032  10.675   5.392  1.00 96.72           H  
ATOM   3751  O   ASP A 231       2.722   8.615   5.048  1.00 96.72           O  
ATOM   3752  CG  ASP A 231       4.947  12.667   4.565  1.00 96.72           C  
ATOM   3753  OD1 ASP A 231       4.450  13.373   3.662  1.00 96.72           O  
ATOM   3754  OD2 ASP A 231       5.731  13.038   5.468  1.00 96.72           O  
ATOM   3755  N   ARG A 232       2.788   9.149   2.885  1.00 95.10           N  
ATOM   3756  H   ARG A 232       2.873   9.895   2.209  1.00 95.10           H  
ATOM   3757  CA  ARG A 232       2.656   7.753   2.451  1.00 95.10           C  
ATOM   3758  HA  ARG A 232       1.823   7.330   3.012  1.00 95.10           H  
ATOM   3759  C   ARG A 232       3.902   6.921   2.786  1.00 95.10           C  
ATOM   3760  CB  ARG A 232       2.282   7.677   0.967  1.00 95.10           C  
ATOM   3761  HB2 ARG A 232       1.341   8.209   0.822  1.00 95.10           H  
ATOM   3762  HB3 ARG A 232       2.116   6.630   0.712  1.00 95.10           H  
ATOM   3763  O   ARG A 232       5.011   7.244   2.354  1.00 95.10           O  
ATOM   3764  CG  ARG A 232       3.321   8.263   0.001  1.00 95.10           C  
ATOM   3765  HG2 ARG A 232       4.274   7.742   0.093  1.00 95.10           H  
ATOM   3766  HG3 ARG A 232       3.462   9.323   0.213  1.00 95.10           H  
ATOM   3767  CD  ARG A 232       2.826   8.088  -1.431  1.00 95.10           C  
ATOM   3768  HD2 ARG A 232       2.731   7.021  -1.634  1.00 95.10           H  
ATOM   3769  HD3 ARG A 232       1.842   8.546  -1.523  1.00 95.10           H  
ATOM   3770  NE  ARG A 232       3.750   8.706  -2.400  1.00 95.10           N  
ATOM   3771  HE  ARG A 232       4.372   9.416  -2.040  1.00 95.10           H  
ATOM   3772  NH1 ARG A 232       2.717   7.860  -4.258  1.00 95.10           N  
ATOM   3773 HH11 ARG A 232       2.028   7.424  -3.662  1.00 95.10           H  
ATOM   3774 HH12 ARG A 232       2.641   7.746  -5.258  1.00 95.10           H  
ATOM   3775  NH2 ARG A 232       4.507   9.154  -4.509  1.00 95.10           N  
ATOM   3776 HH21 ARG A 232       4.364   9.075  -5.505  1.00 95.10           H  
ATOM   3777 HH22 ARG A 232       5.190   9.801  -4.141  1.00 95.10           H  
ATOM   3778  CZ  ARG A 232       3.660   8.569  -3.710  1.00 95.10           C  
ATOM   3779  N   LYS A 233       3.719   5.770   3.439  1.00 95.21           N  
ATOM   3780  H   LYS A 233       2.803   5.583   3.822  1.00 95.21           H  
ATOM   3781  CA  LYS A 233       4.760   4.733   3.544  1.00 95.21           C  
ATOM   3782  HA  LYS A 233       5.701   5.214   3.813  1.00 95.21           H  
ATOM   3783  C   LYS A 233       4.920   4.042   2.191  1.00 95.21           C  
ATOM   3784  CB  LYS A 233       4.383   3.723   4.642  1.00 95.21           C  
ATOM   3785  HB2 LYS A 233       4.281   4.247   5.592  1.00 95.21           H  
ATOM   3786  HB3 LYS A 233       3.414   3.286   4.401  1.00 95.21           H  
ATOM   3787  O   LYS A 233       3.992   3.394   1.727  1.00 95.21           O  
ATOM   3788  CG  LYS A 233       5.395   2.571   4.806  1.00 95.21           C  
ATOM   3789  HG2 LYS A 233       4.956   1.830   5.473  1.00 95.21           H  
ATOM   3790  HG3 LYS A 233       5.566   2.078   3.849  1.00 95.21           H  
ATOM   3791  CD  LYS A 233       6.737   3.024   5.398  1.00 95.21           C  
ATOM   3792  HD2 LYS A 233       7.251   3.686   4.701  1.00 95.21           H  
ATOM   3793  HD3 LYS A 233       6.547   3.555   6.331  1.00 95.21           H  
ATOM   3794  CE  LYS A 233       7.603   1.789   5.680  1.00 95.21           C  
ATOM   3795  HE2 LYS A 233       7.847   1.304   4.735  1.00 95.21           H  
ATOM   3796  HE3 LYS A 233       7.014   1.087   6.269  1.00 95.21           H  
ATOM   3797  NZ  LYS A 233       8.839   2.132   6.427  1.00 95.21           N  
ATOM   3798  HZ1 LYS A 233       8.598   2.551   7.314  1.00 95.21           H  
ATOM   3799  HZ2 LYS A 233       9.355   1.291   6.641  1.00 95.21           H  
ATOM   3800  HZ3 LYS A 233       9.428   2.767   5.908  1.00 95.21           H  
ATOM   3801  N   ARG A 234       6.084   4.155   1.548  1.00 94.17           N  
ATOM   3802  H   ARG A 234       6.815   4.701   1.981  1.00 94.17           H  
ATOM   3803  CA  ARG A 234       6.363   3.445   0.286  1.00 94.17           C  
ATOM   3804  HA  ARG A 234       5.417   3.246  -0.218  1.00 94.17           H  
ATOM   3805  C   ARG A 234       7.015   2.087   0.549  1.00 94.17           C  
ATOM   3806  CB  ARG A 234       7.221   4.295  -0.659  1.00 94.17           C  
ATOM   3807  HB2 ARG A 234       8.215   4.423  -0.229  1.00 94.17           H  
ATOM   3808  HB3 ARG A 234       7.315   3.747  -1.596  1.00 94.17           H  
ATOM   3809  O   ARG A 234       7.904   1.991   1.392  1.00 94.17           O  
ATOM   3810  CG  ARG A 234       6.623   5.674  -0.973  1.00 94.17           C  
ATOM   3811  HG2 ARG A 234       6.659   6.297  -0.079  1.00 94.17           H  
ATOM   3812  HG3 ARG A 234       5.588   5.564  -1.295  1.00 94.17           H  
ATOM   3813  CD  ARG A 234       7.440   6.327  -2.093  1.00 94.17           C  
ATOM   3814  HD2 ARG A 234       8.498   6.270  -1.835  1.00 94.17           H  
ATOM   3815  HD3 ARG A 234       7.274   5.764  -3.011  1.00 94.17           H  
ATOM   3816  NE  ARG A 234       7.074   7.742  -2.292  1.00 94.17           N  
ATOM   3817  HE  ARG A 234       6.565   8.174  -1.534  1.00 94.17           H  
ATOM   3818  NH1 ARG A 234       8.206   8.052  -4.268  1.00 94.17           N  
ATOM   3819 HH11 ARG A 234       8.436   7.068  -4.276  1.00 94.17           H  
ATOM   3820 HH12 ARG A 234       8.560   8.653  -4.998  1.00 94.17           H  
ATOM   3821  NH2 ARG A 234       7.205   9.791  -3.293  1.00 94.17           N  
ATOM   3822 HH21 ARG A 234       6.954  10.228  -2.417  1.00 94.17           H  
ATOM   3823 HH22 ARG A 234       7.663  10.378  -3.976  1.00 94.17           H  
ATOM   3824  CZ  ARG A 234       7.490   8.515  -3.282  1.00 94.17           C  
ATOM   3825  N   TYR A 235       6.629   1.073  -0.224  1.00 95.48           N  
ATOM   3826  H   TYR A 235       5.871   1.218  -0.875  1.00 95.48           H  
ATOM   3827  CA  TYR A 235       7.214  -0.272  -0.178  1.00 95.48           C  
ATOM   3828  HA  TYR A 235       7.875  -0.351   0.685  1.00 95.48           H  
ATOM   3829  C   TYR A 235       8.068  -0.510  -1.430  1.00 95.48           C  
ATOM   3830  CB  TYR A 235       6.114  -1.323   0.012  1.00 95.48           C  
ATOM   3831  HB2 TYR A 235       6.585  -2.294   0.164  1.00 95.48           H  
ATOM   3832  HB3 TYR A 235       5.522  -1.381  -0.901  1.00 95.48           H  
ATOM   3833  O   TYR A 235       7.683  -1.215  -2.357  1.00 95.48           O  
ATOM   3834  CG  TYR A 235       5.181  -1.054   1.172  1.00 95.48           C  
ATOM   3835  CD1 TYR A 235       5.575  -1.383   2.482  1.00 95.48           C  
ATOM   3836  HD1 TYR A 235       6.532  -1.854   2.656  1.00 95.48           H  
ATOM   3837  CD2 TYR A 235       3.924  -0.463   0.938  1.00 95.48           C  
ATOM   3838  HD2 TYR A 235       3.620  -0.223  -0.070  1.00 95.48           H  
ATOM   3839  CE1 TYR A 235       4.719  -1.110   3.566  1.00 95.48           C  
ATOM   3840  HE1 TYR A 235       5.018  -1.361   4.573  1.00 95.48           H  
ATOM   3841  CE2 TYR A 235       3.058  -0.217   2.019  1.00 95.48           C  
ATOM   3842  HE2 TYR A 235       2.078   0.208   1.859  1.00 95.48           H  
ATOM   3843  OH  TYR A 235       2.573  -0.362   4.349  1.00 95.48           O  
ATOM   3844  HH  TYR A 235       2.931  -0.636   5.196  1.00 95.48           H  
ATOM   3845  CZ  TYR A 235       3.450  -0.543   3.330  1.00 95.48           C  
ATOM   3846  N   THR A 236       9.232   0.138  -1.483  1.00 93.63           N  
ATOM   3847  H   THR A 236       9.502   0.709  -0.694  1.00 93.63           H  
ATOM   3848  CA  THR A 236      10.118   0.193  -2.666  1.00 93.63           C  
ATOM   3849  HA  THR A 236       9.499   0.175  -3.563  1.00 93.63           H  
ATOM   3850  C   THR A 236      11.078  -0.997  -2.780  1.00 93.63           C  
ATOM   3851  CB  THR A 236      10.912   1.507  -2.675  1.00 93.63           C  
ATOM   3852  HB  THR A 236      11.644   1.508  -3.483  1.00 93.63           H  
ATOM   3853  O   THR A 236      12.117  -0.908  -3.431  1.00 93.63           O  
ATOM   3854  CG2 THR A 236      10.011   2.726  -2.864  1.00 93.63           C  
ATOM   3855 HG21 THR A 236       9.679   2.766  -3.902  1.00 93.63           H  
ATOM   3856 HG22 THR A 236      10.568   3.634  -2.631  1.00 93.63           H  
ATOM   3857 HG23 THR A 236       9.141   2.656  -2.210  1.00 93.63           H  
ATOM   3858  OG1 THR A 236      11.583   1.659  -1.444  1.00 93.63           O  
ATOM   3859  HG1 THR A 236      12.404   1.166  -1.511  1.00 93.63           H  
ATOM   3860  N   SER A 237      10.796  -2.095  -2.081  1.00 93.81           N  
ATOM   3861  H   SER A 237       9.897  -2.147  -1.625  1.00 93.81           H  
ATOM   3862  CA  SER A 237      11.611  -3.306  -2.098  1.00 93.81           C  
ATOM   3863  HA  SER A 237      12.270  -3.301  -2.966  1.00 93.81           H  
ATOM   3864  C   SER A 237      10.696  -4.512  -2.196  1.00 93.81           C  
ATOM   3865  CB  SER A 237      12.482  -3.385  -0.841  1.00 93.81           C  
ATOM   3866  HB2 SER A 237      11.860  -3.223   0.040  1.00 93.81           H  
ATOM   3867  HB3 SER A 237      13.239  -2.602  -0.884  1.00 93.81           H  
ATOM   3868  O   SER A 237       9.868  -4.733  -1.319  1.00 93.81           O  
ATOM   3869  OG  SER A 237      13.112  -4.650  -0.733  1.00 93.81           O  
ATOM   3870  HG  SER A 237      12.674  -5.109  -0.012  1.00 93.81           H  
ATOM   3871  N   THR A 238      10.894  -5.320  -3.231  1.00 95.42           N  
ATOM   3872  H   THR A 238      11.560  -5.062  -3.946  1.00 95.42           H  
ATOM   3873  CA  THR A 238      10.188  -6.590  -3.442  1.00 95.42           C  
ATOM   3874  HA  THR A 238       9.183  -6.509  -3.028  1.00 95.42           H  
ATOM   3875  C   THR A 238      10.849  -7.765  -2.724  1.00 95.42           C  
ATOM   3876  CB  THR A 238      10.047  -6.873  -4.942  1.00 95.42           C  
ATOM   3877  HB  THR A 238       9.701  -7.894  -5.105  1.00 95.42           H  
ATOM   3878  O   THR A 238      10.370  -8.886  -2.823  1.00 95.42           O  
ATOM   3879  CG2 THR A 238       9.045  -5.907  -5.571  1.00 95.42           C  
ATOM   3880 HG21 THR A 238       9.411  -4.881  -5.522  1.00 95.42           H  
ATOM   3881 HG22 THR A 238       8.871  -6.188  -6.609  1.00 95.42           H  
ATOM   3882 HG23 THR A 238       8.090  -5.972  -5.049  1.00 95.42           H  
ATOM   3883  OG1 THR A 238      11.290  -6.670  -5.580  1.00 95.42           O  
ATOM   3884  HG1 THR A 238      11.111  -6.384  -6.478  1.00 95.42           H  
ATOM   3885  N   LYS A 239      11.926  -7.530  -1.959  1.00 94.65           N  
ATOM   3886  H   LYS A 239      12.280  -6.585  -1.927  1.00 94.65           H  
ATOM   3887  CA  LYS A 239      12.651  -8.595  -1.248  1.00 94.65           C  
ATOM   3888  HA  LYS A 239      13.026  -9.312  -1.979  1.00 94.65           H  
ATOM   3889  C   LYS A 239      11.763  -9.405  -0.303  1.00 94.65           C  
ATOM   3890  CB  LYS A 239      13.835  -8.026  -0.462  1.00 94.65           C  
ATOM   3891  HB2 LYS A 239      13.481  -7.246   0.213  1.00 94.65           H  
ATOM   3892  HB3 LYS A 239      14.258  -8.828   0.143  1.00 94.65           H  
ATOM   3893  O   LYS A 239      11.945 -10.609  -0.220  1.00 94.65           O  
ATOM   3894  CG  LYS A 239      14.940  -7.477  -1.372  1.00 94.65           C  
ATOM   3895  HG2 LYS A 239      15.302  -8.274  -2.021  1.00 94.65           H  
ATOM   3896  HG3 LYS A 239      14.551  -6.665  -1.987  1.00 94.65           H  
ATOM   3897  CD  LYS A 239      16.090  -6.959  -0.504  1.00 94.65           C  
ATOM   3898  HD2 LYS A 239      16.469  -7.779   0.106  1.00 94.65           H  
ATOM   3899  HD3 LYS A 239      15.713  -6.174   0.151  1.00 94.65           H  
ATOM   3900  CE  LYS A 239      17.217  -6.403  -1.375  1.00 94.65           C  
ATOM   3901  HE2 LYS A 239      17.564  -7.195  -2.039  1.00 94.65           H  
ATOM   3902  HE3 LYS A 239      16.814  -5.599  -1.990  1.00 94.65           H  
ATOM   3903  NZ  LYS A 239      18.328  -5.906  -0.528  1.00 94.65           N  
ATOM   3904  HZ1 LYS A 239      18.690  -6.657   0.042  1.00 94.65           H  
ATOM   3905  HZ2 LYS A 239      19.075  -5.533  -1.097  1.00 94.65           H  
ATOM   3906  HZ3 LYS A 239      17.995  -5.180   0.089  1.00 94.65           H  
ATOM   3907  N   GLU A 240      10.812  -8.757   0.377  1.00 94.00           N  
ATOM   3908  H   GLU A 240      10.666  -7.772   0.210  1.00 94.00           H  
ATOM   3909  CA  GLU A 240       9.959  -9.430   1.371  1.00 94.00           C  
ATOM   3910  HA  GLU A 240      10.603  -9.985   2.052  1.00 94.00           H  
ATOM   3911  C   GLU A 240       9.025 -10.482   0.758  1.00 94.00           C  
ATOM   3912  CB  GLU A 240       9.179  -8.405   2.228  1.00 94.00           C  
ATOM   3913  HB2 GLU A 240       8.666  -8.957   3.015  1.00 94.00           H  
ATOM   3914  HB3 GLU A 240       9.898  -7.739   2.706  1.00 94.00           H  
ATOM   3915  O   GLU A 240       8.655 -11.426   1.441  1.00 94.00           O  
ATOM   3916  CG  GLU A 240       8.142  -7.543   1.476  1.00 94.00           C  
ATOM   3917  HG2 GLU A 240       7.476  -8.199   0.916  1.00 94.00           H  
ATOM   3918  HG3 GLU A 240       8.674  -6.914   0.763  1.00 94.00           H  
ATOM   3919  CD  GLU A 240       7.273  -6.648   2.393  1.00 94.00           C  
ATOM   3920  OE1 GLU A 240       6.473  -5.836   1.869  1.00 94.00           O  
ATOM   3921  OE2 GLU A 240       7.368  -6.730   3.639  1.00 94.00           O  
ATOM   3922  N   VAL A 241       8.680 -10.359  -0.529  1.00 95.58           N  
ATOM   3923  H   VAL A 241       9.069  -9.604  -1.076  1.00 95.58           H  
ATOM   3924  CA  VAL A 241       7.783 -11.313  -1.203  1.00 95.58           C  
ATOM   3925  HA  VAL A 241       7.177 -11.809  -0.445  1.00 95.58           H  
ATOM   3926  C   VAL A 241       8.520 -12.432  -1.935  1.00 95.58           C  
ATOM   3927  CB  VAL A 241       6.795 -10.621  -2.155  1.00 95.58           C  
ATOM   3928  HB  VAL A 241       6.162 -11.393  -2.592  1.00 95.58           H  
ATOM   3929  O   VAL A 241       7.890 -13.320  -2.496  1.00 95.58           O  
ATOM   3930  CG1 VAL A 241       5.875  -9.655  -1.406  1.00 95.58           C  
ATOM   3931 HG11 VAL A 241       6.449  -8.843  -0.958  1.00 95.58           H  
ATOM   3932 HG12 VAL A 241       5.138  -9.247  -2.098  1.00 95.58           H  
ATOM   3933 HG13 VAL A 241       5.357 -10.206  -0.622  1.00 95.58           H  
ATOM   3934  CG2 VAL A 241       7.458  -9.865  -3.312  1.00 95.58           C  
ATOM   3935 HG21 VAL A 241       7.913  -8.946  -2.943  1.00 95.58           H  
ATOM   3936 HG22 VAL A 241       6.697  -9.616  -4.051  1.00 95.58           H  
ATOM   3937 HG23 VAL A 241       8.210 -10.492  -3.791  1.00 95.58           H  
ATOM   3938  N   LEU A 242       9.856 -12.401  -1.989  1.00 94.09           N  
ATOM   3939  H   LEU A 242      10.356 -11.688  -1.478  1.00 94.09           H  
ATOM   3940  CA  LEU A 242      10.597 -13.411  -2.745  1.00 94.09           C  
ATOM   3941  HA  LEU A 242      10.179 -13.468  -3.750  1.00 94.09           H  
ATOM   3942  C   LEU A 242      10.406 -14.802  -2.137  1.00 94.09           C  
ATOM   3943  CB  LEU A 242      12.083 -13.036  -2.837  1.00 94.09           C  
ATOM   3944  HB2 LEU A 242      12.472 -12.916  -1.826  1.00 94.09           H  
ATOM   3945  HB3 LEU A 242      12.619 -13.865  -3.300  1.00 94.09           H  
ATOM   3946  O   LEU A 242      10.198 -15.756  -2.879  1.00 94.09           O  
ATOM   3947  CG  LEU A 242      12.369 -11.757  -3.642  1.00 94.09           C  
ATOM   3948  HG  LEU A 242      11.846 -10.917  -3.184  1.00 94.09           H  
ATOM   3949  CD1 LEU A 242      13.868 -11.473  -3.588  1.00 94.09           C  
ATOM   3950 HD11 LEU A 242      14.163 -11.306  -2.552  1.00 94.09           H  
ATOM   3951 HD12 LEU A 242      14.414 -12.338  -3.963  1.00 94.09           H  
ATOM   3952 HD13 LEU A 242      14.111 -10.594  -4.185  1.00 94.09           H  
ATOM   3953  CD2 LEU A 242      11.951 -11.847  -5.112  1.00 94.09           C  
ATOM   3954 HD21 LEU A 242      10.871 -11.973  -5.188  1.00 94.09           H  
ATOM   3955 HD22 LEU A 242      12.223 -10.924  -5.624  1.00 94.09           H  
ATOM   3956 HD23 LEU A 242      12.455 -12.686  -5.592  1.00 94.09           H  
ATOM   3957  N   ASP A 243      10.436 -14.922  -0.813  1.00 92.13           N  
ATOM   3958  H   ASP A 243      10.591 -14.093  -0.257  1.00 92.13           H  
ATOM   3959  CA  ASP A 243      10.293 -16.197  -0.094  1.00 92.13           C  
ATOM   3960  HA  ASP A 243      10.478 -17.019  -0.784  1.00 92.13           H  
ATOM   3961  C   ASP A 243       8.869 -16.436   0.428  1.00 92.13           C  
ATOM   3962  CB  ASP A 243      11.374 -16.284   0.995  1.00 92.13           C  
ATOM   3963  HB2 ASP A 243      11.292 -17.238   1.515  1.00 92.13           H  
ATOM   3964  HB3 ASP A 243      11.220 -15.481   1.716  1.00 92.13           H  
ATOM   3965  O   ASP A 243       8.641 -17.314   1.255  1.00 92.13           O  
ATOM   3966  CG  ASP A 243      12.779 -16.181   0.392  1.00 92.13           C  
ATOM   3967  OD1 ASP A 243      13.007 -16.793  -0.687  1.00 92.13           O  
ATOM   3968  OD2 ASP A 243      13.609 -15.438   0.956  1.00 92.13           O  
ATOM   3969  N   SER A 244       7.906 -15.651  -0.054  1.00 94.43           N  
ATOM   3970  H   SER A 244       8.130 -15.012  -0.803  1.00 94.43           H  
ATOM   3971  CA  SER A 244       6.514 -15.725   0.372  1.00 94.43           C  
ATOM   3972  HA  SER A 244       6.478 -16.140   1.380  1.00 94.43           H  
ATOM   3973  C   SER A 244       5.688 -16.655  -0.527  1.00 94.43           C  
ATOM   3974  CB  SER A 244       5.965 -14.301   0.465  1.00 94.43           C  
ATOM   3975  HB2 SER A 244       6.735 -13.648   0.876  1.00 94.43           H  
ATOM   3976  HB3 SER A 244       5.119 -14.274   1.151  1.00 94.43           H  
ATOM   3977  O   SER A 244       6.155 -17.139  -1.559  1.00 94.43           O  
ATOM   3978  OG  SER A 244       5.559 -13.811  -0.790  1.00 94.43           O  
ATOM   3979  HG  SER A 244       4.867 -14.387  -1.122  1.00 94.43           H  
ATOM   3980  N   THR A 245       4.423 -16.873  -0.170  1.00 94.95           N  
ATOM   3981  H   THR A 245       4.056 -16.418   0.653  1.00 94.95           H  
ATOM   3982  CA  THR A 245       3.502 -17.683  -0.980  1.00 94.95           C  
ATOM   3983  HA  THR A 245       4.066 -18.472  -1.477  1.00 94.95           H  
ATOM   3984  C   THR A 245       2.841 -16.812  -2.046  1.00 94.95           C  
ATOM   3985  CB  THR A 245       2.454 -18.372  -0.097  1.00 94.95           C  
ATOM   3986  HB  THR A 245       1.851 -17.626   0.419  1.00 94.95           H  
ATOM   3987  O   THR A 245       2.232 -15.793  -1.723  1.00 94.95           O  
ATOM   3988  CG2 THR A 245       1.540 -19.301  -0.895  1.00 94.95           C  
ATOM   3989 HG21 THR A 245       2.133 -20.026  -1.451  1.00 94.95           H  
ATOM   3990 HG22 THR A 245       0.880 -19.832  -0.209  1.00 94.95           H  
ATOM   3991 HG23 THR A 245       0.925 -18.724  -1.586  1.00 94.95           H  
ATOM   3992  OG1 THR A 245       3.114 -19.176   0.852  1.00 94.95           O  
ATOM   3993  HG1 THR A 245       3.303 -18.631   1.620  1.00 94.95           H  
ATOM   3994  N   LEU A 246       2.946 -17.197  -3.320  1.00 93.60           N  
ATOM   3995  H   LEU A 246       3.460 -18.042  -3.528  1.00 93.60           H  
ATOM   3996  CA  LEU A 246       2.176 -16.581  -4.404  1.00 93.60           C  
ATOM   3997  HA  LEU A 246       2.154 -15.502  -4.253  1.00 93.60           H  
ATOM   3998  C   LEU A 246       0.740 -17.111  -4.360  1.00 93.60           C  
ATOM   3999  CB  LEU A 246       2.860 -16.872  -5.752  1.00 93.60           C  
ATOM   4000  HB2 LEU A 246       3.860 -16.439  -5.735  1.00 93.60           H  
ATOM   4001  HB3 LEU A 246       2.962 -17.953  -5.856  1.00 93.60           H  
ATOM   4002  O   LEU A 246       0.511 -18.310  -4.511  1.00 93.60           O  
ATOM   4003  CG  LEU A 246       2.106 -16.345  -6.991  1.00 93.60           C  
ATOM   4004  HG  LEU A 246       1.107 -16.780  -7.034  1.00 93.60           H  
ATOM   4005  CD1 LEU A 246       1.980 -14.820  -7.004  1.00 93.60           C  
ATOM   4006 HD11 LEU A 246       1.357 -14.494  -6.171  1.00 93.60           H  
ATOM   4007 HD12 LEU A 246       1.502 -14.502  -7.930  1.00 93.60           H  
ATOM   4008 HD13 LEU A 246       2.967 -14.363  -6.920  1.00 93.60           H  
ATOM   4009  CD2 LEU A 246       2.867 -16.755  -8.251  1.00 93.60           C  
ATOM   4010 HD21 LEU A 246       2.911 -17.843  -8.303  1.00 93.60           H  
ATOM   4011 HD22 LEU A 246       3.885 -16.365  -8.219  1.00 93.60           H  
ATOM   4012 HD23 LEU A 246       2.350 -16.386  -9.136  1.00 93.60           H  
ATOM   4013  N   ILE A 247      -0.228 -16.218  -4.176  1.00 91.04           N  
ATOM   4014  H   ILE A 247       0.017 -15.241  -4.097  1.00 91.04           H  
ATOM   4015  CA  ILE A 247      -1.644 -16.567  -4.216  1.00 91.04           C  
ATOM   4016  HA  ILE A 247      -1.754 -17.618  -3.950  1.00 91.04           H  
ATOM   4017  C   ILE A 247      -2.148 -16.394  -5.646  1.00 91.04           C  
ATOM   4018  CB  ILE A 247      -2.462 -15.764  -3.183  1.00 91.04           C  
ATOM   4019  HB  ILE A 247      -2.331 -14.699  -3.372  1.00 91.04           H  
ATOM   4020  O   ILE A 247      -2.311 -15.277  -6.143  1.00 91.04           O  
ATOM   4021  CG1 ILE A 247      -1.968 -16.083  -1.755  1.00 91.04           C  
ATOM   4022 HG12 ILE A 247      -0.930 -15.767  -1.651  1.00 91.04           H  
ATOM   4023 HG13 ILE A 247      -2.007 -17.161  -1.600  1.00 91.04           H  
ATOM   4024  CG2 ILE A 247      -3.953 -16.117  -3.339  1.00 91.04           C  
ATOM   4025 HG21 ILE A 247      -4.288 -15.873  -4.346  1.00 91.04           H  
ATOM   4026 HG22 ILE A 247      -4.569 -15.520  -2.666  1.00 91.04           H  
ATOM   4027 HG23 ILE A 247      -4.117 -17.177  -3.143  1.00 91.04           H  
ATOM   4028  CD1 ILE A 247      -2.774 -15.412  -0.636  1.00 91.04           C  
ATOM   4029 HD11 ILE A 247      -3.830 -15.679  -0.680  1.00 91.04           H  
ATOM   4030 HD12 ILE A 247      -2.413 -15.796   0.319  1.00 91.04           H  
ATOM   4031 HD13 ILE A 247      -2.660 -14.329  -0.681  1.00 91.04           H  
ATOM   4032  N   HIS A 248      -2.458 -17.516  -6.287  1.00 81.27           N  
ATOM   4033  H   HIS A 248      -2.249 -18.397  -5.839  1.00 81.27           H  
ATOM   4034  CA  HIS A 248      -3.181 -17.547  -7.553  1.00 81.27           C  
ATOM   4035  HA  HIS A 248      -2.842 -16.722  -8.180  1.00 81.27           H  
ATOM   4036  C   HIS A 248      -4.677 -17.344  -7.294  1.00 81.27           C  
ATOM   4037  CB  HIS A 248      -2.872 -18.854  -8.293  1.00 81.27           C  
ATOM   4038  HB2 HIS A 248      -3.107 -19.703  -7.651  1.00 81.27           H  
ATOM   4039  HB3 HIS A 248      -3.507 -18.919  -9.176  1.00 81.27           H  
ATOM   4040  O   HIS A 248      -5.457 -18.289  -7.273  1.00 81.27           O  
ATOM   4041  CG  HIS A 248      -1.436 -18.944  -8.734  1.00 81.27           C  
ATOM   4042  CD2 HIS A 248      -0.414 -19.583  -8.084  1.00 81.27           C  
ATOM   4043  HD2 HIS A 248      -0.488 -20.116  -7.148  1.00 81.27           H  
ATOM   4044  ND1 HIS A 248      -0.909 -18.393  -9.880  1.00 81.27           N  
ATOM   4045  HD1 HIS A 248      -1.428 -17.904 -10.595  1.00 81.27           H  
ATOM   4046  CE1 HIS A 248       0.396 -18.702  -9.925  1.00 81.27           C  
ATOM   4047  HE1 HIS A 248       1.074 -18.431 -10.721  1.00 81.27           H  
ATOM   4048  NE2 HIS A 248       0.744 -19.423  -8.850  1.00 81.27           N  
ATOM   4049  N   GLN A 249      -5.077 -16.099  -7.049  1.00 66.56           N  
ATOM   4050  H   GLN A 249      -4.379 -15.369  -7.026  1.00 66.56           H  
ATOM   4051  CA  GLN A 249      -6.480 -15.698  -7.065  1.00 66.56           C  
ATOM   4052  HA  GLN A 249      -7.124 -16.573  -7.159  1.00 66.56           H  
ATOM   4053  C   GLN A 249      -6.711 -14.838  -8.295  1.00 66.56           C  
ATOM   4054  CB  GLN A 249      -6.858 -14.969  -5.767  1.00 66.56           C  
ATOM   4055  HB2 GLN A 249      -7.743 -14.356  -5.940  1.00 66.56           H  
ATOM   4056  HB3 GLN A 249      -6.041 -14.316  -5.460  1.00 66.56           H  
ATOM   4057  O   GLN A 249      -5.935 -13.920  -8.572  1.00 66.56           O  
ATOM   4058  CG  GLN A 249      -7.184 -15.979  -4.658  1.00 66.56           C  
ATOM   4059  HG2 GLN A 249      -8.093 -16.516  -4.931  1.00 66.56           H  
ATOM   4060  HG3 GLN A 249      -6.385 -16.717  -4.580  1.00 66.56           H  
ATOM   4061  CD  GLN A 249      -7.402 -15.342  -3.289  1.00 66.56           C  
ATOM   4062  NE2 GLN A 249      -7.618 -16.143  -2.270  1.00 66.56           N  
ATOM   4063 HE21 GLN A 249      -7.659 -17.143  -2.406  1.00 66.56           H  
ATOM   4064 HE22 GLN A 249      -7.803 -15.693  -1.384  1.00 66.56           H  
ATOM   4065  OE1 GLN A 249      -7.378 -14.139  -3.087  1.00 66.56           O  
ATOM   4066  N   SER A 250      -7.782 -15.111  -9.035  1.00 58.69           N  
ATOM   4067  H   SER A 250      -8.418 -15.846  -8.758  1.00 58.69           H  
ATOM   4068  CA  SER A 250      -8.262 -14.095  -9.956  1.00 58.69           C  
ATOM   4069  HA  SER A 250      -7.425 -13.760 -10.569  1.00 58.69           H  
ATOM   4070  C   SER A 250      -8.777 -12.908  -9.143  1.00 58.69           C  
ATOM   4071  CB  SER A 250      -9.319 -14.643 -10.899  1.00 58.69           C  
ATOM   4072  HB2 SER A 250      -9.366 -14.015 -11.790  1.00 58.69           H  
ATOM   4073  HB3 SER A 250      -9.062 -15.659 -11.198  1.00 58.69           H  
ATOM   4074  O   SER A 250      -9.275 -13.061  -8.025  1.00 58.69           O  
ATOM   4075  OG  SER A 250     -10.569 -14.618 -10.274  1.00 58.69           O  
ATOM   4076  HG  SER A 250     -11.146 -15.060 -10.902  1.00 58.69           H  
ATOM   4077  N   ILE A 251      -8.677 -11.712  -9.715  1.00 53.22           N  
ATOM   4078  H   ILE A 251      -8.244 -11.653 -10.626  1.00 53.22           H  
ATOM   4079  CA  ILE A 251      -9.166 -10.477  -9.088  1.00 53.22           C  
ATOM   4080  HA  ILE A 251      -8.663 -10.347  -8.129  1.00 53.22           H  
ATOM   4081  C   ILE A 251     -10.678 -10.573  -8.790  1.00 53.22           C  
ATOM   4082  CB  ILE A 251      -8.807  -9.280 -10.004  1.00 53.22           C  
ATOM   4083  HB  ILE A 251      -9.257  -9.455 -10.981  1.00 53.22           H  
ATOM   4084  O   ILE A 251     -11.173  -9.918  -7.879  1.00 53.22           O  
ATOM   4085  CG1 ILE A 251      -7.269  -9.170 -10.182  1.00 53.22           C  
ATOM   4086 HG12 ILE A 251      -6.854 -10.140 -10.457  1.00 53.22           H  
ATOM   4087 HG13 ILE A 251      -6.815  -8.875  -9.236  1.00 53.22           H  
ATOM   4088  CG2 ILE A 251      -9.365  -7.955  -9.454  1.00 53.22           C  
ATOM   4089 HG21 ILE A 251     -10.454  -7.986  -9.418  1.00 53.22           H  
ATOM   4090 HG22 ILE A 251      -9.092  -7.119 -10.098  1.00 53.22           H  
ATOM   4091 HG23 ILE A 251      -8.986  -7.778  -8.447  1.00 53.22           H  
ATOM   4092  CD1 ILE A 251      -6.828  -8.190 -11.277  1.00 53.22           C  
ATOM   4093 HD11 ILE A 251      -5.751  -8.275 -11.420  1.00 53.22           H  
ATOM   4094 HD12 ILE A 251      -7.330  -8.428 -12.215  1.00 53.22           H  
ATOM   4095 HD13 ILE A 251      -7.055  -7.163 -10.990  1.00 53.22           H  
ATOM   4096  N   THR A 252     -11.407 -11.416  -9.529  1.00 61.40           N  
ATOM   4097  H   THR A 252     -10.937 -11.979 -10.224  1.00 61.40           H  
ATOM   4098  CA  THR A 252     -12.849 -11.653  -9.381  1.00 61.40           C  
ATOM   4099  HA  THR A 252     -13.311 -10.783  -8.915  1.00 61.40           H  
ATOM   4100  C   THR A 252     -13.196 -12.857  -8.497  1.00 61.40           C  
ATOM   4101  CB  THR A 252     -13.486 -11.846 -10.768  1.00 61.40           C  
ATOM   4102  HB  THR A 252     -14.549 -12.061 -10.658  1.00 61.40           H  
ATOM   4103  O   THR A 252     -14.373 -13.103  -8.258  1.00 61.40           O  
ATOM   4104  CG2 THR A 252     -13.323 -10.614 -11.661  1.00 61.40           C  
ATOM   4105 HG21 THR A 252     -12.272 -10.440 -11.889  1.00 61.40           H  
ATOM   4106 HG22 THR A 252     -13.869 -10.766 -12.593  1.00 61.40           H  
ATOM   4107 HG23 THR A 252     -13.732  -9.740 -11.154  1.00 61.40           H  
ATOM   4108  OG1 THR A 252     -12.855 -12.919 -11.430  1.00 61.40           O  
ATOM   4109  HG1 THR A 252     -13.186 -12.958 -12.330  1.00 61.40           H  
ATOM   4110  N   GLY A 253     -12.215 -13.646  -8.043  1.00 54.60           N  
ATOM   4111  H   GLY A 253     -11.260 -13.394  -8.254  1.00 54.60           H  
ATOM   4112  CA  GLY A 253     -12.442 -14.956  -7.416  1.00 54.60           C  
ATOM   4113  HA2 GLY A 253     -13.206 -14.854  -6.645  1.00 54.60           H  
ATOM   4114  HA3 GLY A 253     -11.516 -15.281  -6.943  1.00 54.60           H  
ATOM   4115  C   GLY A 253     -12.895 -16.066  -8.383  1.00 54.60           C  
ATOM   4116  O   GLY A 253     -12.993 -17.221  -7.979  1.00 54.60           O  
ATOM   4117  N   LEU A 254     -13.139 -15.749  -9.657  1.00 48.98           N  
ATOM   4118  H   LEU A 254     -13.031 -14.780  -9.921  1.00 48.98           H  
ATOM   4119  CA  LEU A 254     -13.438 -16.708 -10.721  1.00 48.98           C  
ATOM   4120  HA  LEU A 254     -13.887 -17.607 -10.298  1.00 48.98           H  
ATOM   4121  C   LEU A 254     -12.140 -17.101 -11.428  1.00 48.98           C  
ATOM   4122  CB  LEU A 254     -14.430 -16.067 -11.711  1.00 48.98           C  
ATOM   4123  HB2 LEU A 254     -14.632 -16.778 -12.512  1.00 48.98           H  
ATOM   4124  HB3 LEU A 254     -13.956 -15.197 -12.165  1.00 48.98           H  
ATOM   4125  O   LEU A 254     -11.520 -16.243 -12.052  1.00 48.98           O  
ATOM   4126  CG  LEU A 254     -15.766 -15.628 -11.085  1.00 48.98           C  
ATOM   4127  HG  LEU A 254     -15.585 -14.991 -10.219  1.00 48.98           H  
ATOM   4128  CD1 LEU A 254     -16.568 -14.813 -12.099  1.00 48.98           C  
ATOM   4129 HD11 LEU A 254     -17.508 -14.492 -11.650  1.00 48.98           H  
ATOM   4130 HD12 LEU A 254     -16.000 -13.930 -12.392  1.00 48.98           H  
ATOM   4131 HD13 LEU A 254     -16.776 -15.417 -12.982  1.00 48.98           H  
ATOM   4132  CD2 LEU A 254     -16.600 -16.834 -10.652  1.00 48.98           C  
ATOM   4133 HD21 LEU A 254     -16.086 -17.376  -9.858  1.00 48.98           H  
ATOM   4134 HD22 LEU A 254     -16.768 -17.500 -11.498  1.00 48.98           H  
ATOM   4135 HD23 LEU A 254     -17.560 -16.494 -10.264  1.00 48.98           H  
ATOM   4136  N   TYR A 255     -11.704 -18.358 -11.328  1.00 47.25           N  
ATOM   4137  H   TYR A 255     -12.249 -19.027 -10.803  1.00 47.25           H  
ATOM   4138  CA  TYR A 255     -10.600 -18.852 -12.155  1.00 47.25           C  
ATOM   4139  HA  TYR A 255      -9.680 -18.331 -11.888  1.00 47.25           H  
ATOM   4140  C   TYR A 255     -10.916 -18.557 -13.629  1.00 47.25           C  
ATOM   4141  CB  TYR A 255     -10.395 -20.361 -11.936  1.00 47.25           C  
ATOM   4142  HB2 TYR A 255     -11.362 -20.865 -11.952  1.00 47.25           H  
ATOM   4143  HB3 TYR A 255      -9.825 -20.753 -12.778  1.00 47.25           H  
ATOM   4144  O   TYR A 255     -11.943 -19.007 -14.133  1.00 47.25           O  
ATOM   4145  CG  TYR A 255      -9.652 -20.727 -10.662  1.00 47.25           C  
ATOM   4146  CD1 TYR A 255      -8.252 -20.880 -10.695  1.00 47.25           C  
ATOM   4147  HD1 TYR A 255      -7.717 -20.739 -11.622  1.00 47.25           H  
ATOM   4148  CD2 TYR A 255     -10.350 -20.929  -9.454  1.00 47.25           C  
ATOM   4149  HD2 TYR A 255     -11.424 -20.822  -9.427  1.00 47.25           H  
ATOM   4150  CE1 TYR A 255      -7.549 -21.230  -9.526  1.00 47.25           C  
ATOM   4151  HE1 TYR A 255      -6.476 -21.352  -9.542  1.00 47.25           H  
ATOM   4152  CE2 TYR A 255      -9.650 -21.280  -8.282  1.00 47.25           C  
ATOM   4153  HE2 TYR A 255     -10.190 -21.437  -7.360  1.00 47.25           H  
ATOM   4154  OH  TYR A 255      -7.567 -21.782  -7.194  1.00 47.25           O  
ATOM   4155  HH  TYR A 255      -8.157 -21.899  -6.445  1.00 47.25           H  
ATOM   4156  CZ  TYR A 255      -8.247 -21.433  -8.318  1.00 47.25           C  
ATOM   4157  N   GLU A 256     -10.059 -17.795 -14.311  1.00 44.44           N  
ATOM   4158  H   GLU A 256      -9.241 -17.423 -13.849  1.00 44.44           H  
ATOM   4159  CA  GLU A 256     -10.041 -17.840 -15.772  1.00 44.44           C  
ATOM   4160  HA  GLU A 256     -11.057 -17.793 -16.162  1.00 44.44           H  
ATOM   4161  C   GLU A 256      -9.454 -19.208 -16.135  1.00 44.44           C  
ATOM   4162  CB  GLU A 256      -9.249 -16.662 -16.378  1.00 44.44           C  
ATOM   4163  HB2 GLU A 256      -9.089 -16.872 -17.435  1.00 44.44           H  
ATOM   4164  HB3 GLU A 256      -8.279 -16.583 -15.887  1.00 44.44           H  
ATOM   4165  O   GLU A 256      -8.268 -19.457 -15.915  1.00 44.44           O  
ATOM   4166  CG  GLU A 256     -10.003 -15.323 -16.257  1.00 44.44           C  
ATOM   4167  HG2 GLU A 256     -10.112 -15.080 -15.200  1.00 44.44           H  
ATOM   4168  HG3 GLU A 256     -11.003 -15.453 -16.673  1.00 44.44           H  
ATOM   4169  CD  GLU A 256      -9.320 -14.138 -16.973  1.00 44.44           C  
ATOM   4170  OE1 GLU A 256      -9.934 -13.044 -16.986  1.00 44.44           O  
ATOM   4171  OE2 GLU A 256      -8.176 -14.285 -17.462  1.00 44.44           O  
ATOM   4172  N   THR A 257     -10.330 -20.123 -16.552  1.00 39.57           N  
ATOM   4173  H   THR A 257     -11.302 -19.857 -16.616  1.00 39.57           H  
ATOM   4174  CA  THR A 257      -9.975 -21.402 -17.183  1.00 39.57           C  
ATOM   4175  HA  THR A 257      -9.181 -21.894 -16.621  1.00 39.57           H  
ATOM   4176  C   THR A 257      -9.449 -21.181 -18.587  1.00 39.57           C  
ATOM   4177  CB  THR A 257     -11.186 -22.326 -17.288  1.00 39.57           C  
ATOM   4178  HB  THR A 257     -10.923 -23.191 -17.897  1.00 39.57           H  
ATOM   4179  O   THR A 257     -10.090 -20.374 -19.301  1.00 39.57           O  
ATOM   4180  CG2 THR A 257     -11.673 -22.817 -15.925  1.00 39.57           C  
ATOM   4181 HG21 THR A 257     -12.520 -23.488 -16.067  1.00 39.57           H  
ATOM   4182 HG22 THR A 257     -11.983 -21.970 -15.313  1.00 39.57           H  
ATOM   4183 HG23 THR A 257     -10.867 -23.351 -15.423  1.00 39.57           H  
ATOM   4184  OG1 THR A 257     -12.218 -21.608 -17.923  1.00 39.57           O  
ATOM   4185  HG1 THR A 257     -11.750 -21.091 -18.582  1.00 39.57           H  
ATOM   4186  OXT THR A 257      -8.490 -21.895 -18.937  1.00 39.57           O  
TER    4187      THR A 257                                                       
END   
