# Supplementary material for: Computational design of novel Cas9 PAM-interacting domains using evolution-based modelling and structural quality assessment
Source: PLoS Comput Biol. 2023 Nov 17;19(11):e1011621. doi: 10.1371/journal.pcbi.1011621 (PMC10729993; doi:10.1371/journal.pcbi.1011621)
Supplement: S1 File — This file contains the experimentally tested sequences in a zip format. It includes Fasta files, AlphaFold Prediction with PDB file, pLDDT, and more. (ZIP) [file pcbi.1011621.s001.zip › pdb/dgfx_7_relaxed_rank_1_model_3.pdb]

ATOM      1  N   THR A   1      -0.454  10.867 -24.725  1.00 47.95           N  
ATOM      2  H   THR A   1      -0.849  10.515 -25.585  1.00 47.95           H  
ATOM      3  H2  THR A   1      -0.861  11.775 -24.554  1.00 47.95           H  
ATOM      4  H3  THR A   1      -0.678  10.254 -23.954  1.00 47.95           H  
ATOM      5  CA  THR A   1       1.006  11.058 -24.864  1.00 47.95           C  
ATOM      6  HA  THR A   1       1.496  10.116 -25.113  1.00 47.95           H  
ATOM      7  C   THR A   1       1.547  11.545 -23.530  1.00 47.95           C  
ATOM      8  CB  THR A   1       1.293  12.074 -25.978  1.00 47.95           C  
ATOM      9  HB  THR A   1       2.271  12.533 -25.834  1.00 47.95           H  
ATOM     10  O   THR A   1       1.210  12.640 -23.114  1.00 47.95           O  
ATOM     11  CG2 THR A   1       1.234  11.404 -27.349  1.00 47.95           C  
ATOM     12 HG21 THR A   1       0.242  10.994 -27.543  1.00 47.95           H  
ATOM     13 HG22 THR A   1       1.463  12.139 -28.120  1.00 47.95           H  
ATOM     14 HG23 THR A   1       1.976  10.607 -27.407  1.00 47.95           H  
ATOM     15  OG1 THR A   1       0.280  13.048 -25.975  1.00 47.95           O  
ATOM     16  HG1 THR A   1       0.603  13.829 -26.429  1.00 47.95           H  
ATOM     17  N   GLY A   2       2.259  10.697 -22.781  1.00 61.75           N  
ATOM     18  H   GLY A   2       2.569   9.818 -23.171  1.00 61.75           H  
ATOM     19  CA  GLY A   2       2.855  11.085 -21.492  1.00 61.75           C  
ATOM     20  HA2 GLY A   2       2.192  11.770 -20.963  1.00 61.75           H  
ATOM     21  HA3 GLY A   2       2.997  10.203 -20.868  1.00 61.75           H  
ATOM     22  C   GLY A   2       4.215  11.762 -21.683  1.00 61.75           C  
ATOM     23  O   GLY A   2       4.884  11.500 -22.682  1.00 61.75           O  
ATOM     24  N   ALA A   3       4.630  12.612 -20.740  1.00 79.62           N  
ATOM     25  H   ALA A   3       4.026  12.828 -19.960  1.00 79.62           H  
ATOM     26  CA  ALA A   3       5.947  13.250 -20.770  1.00 79.62           C  
ATOM     27  HA  ALA A   3       6.036  13.812 -21.699  1.00 79.62           H  
ATOM     28  C   ALA A   3       7.077  12.204 -20.720  1.00 79.62           C  
ATOM     29  CB  ALA A   3       6.048  14.239 -19.601  1.00 79.62           C  
ATOM     30  HB1 ALA A   3       7.008  14.754 -19.631  1.00 79.62           H  
ATOM     31  HB2 ALA A   3       5.259  14.988 -19.671  1.00 79.62           H  
ATOM     32  HB3 ALA A   3       5.964  13.714 -18.649  1.00 79.62           H  
ATOM     33  O   ALA A   3       7.039  11.283 -19.901  1.00 79.62           O  
ATOM     34  N   PHE A   4       8.103  12.357 -21.566  1.00 83.50           N  
ATOM     35  H   PHE A   4       8.054  13.107 -22.240  1.00 83.50           H  
ATOM     36  CA  PHE A   4       9.248  11.431 -21.654  1.00 83.50           C  
ATOM     37  HA  PHE A   4       8.874  10.426 -21.846  1.00 83.50           H  
ATOM     38  C   PHE A   4      10.092  11.367 -20.375  1.00 83.50           C  
ATOM     39  CB  PHE A   4      10.151  11.856 -22.820  1.00 83.50           C  
ATOM     40  HB2 PHE A   4      10.464  12.890 -22.676  1.00 83.50           H  
ATOM     41  HB3 PHE A   4      11.053  11.244 -22.804  1.00 83.50           H  
ATOM     42  O   PHE A   4      10.754  10.363 -20.111  1.00 83.50           O  
ATOM     43  CG  PHE A   4       9.516  11.702 -24.185  1.00 83.50           C  
ATOM     44  CD1 PHE A   4       9.382  10.420 -24.748  1.00 83.50           C  
ATOM     45  HD1 PHE A   4       9.747   9.555 -24.214  1.00 83.50           H  
ATOM     46  CD2 PHE A   4       9.075  12.830 -24.901  1.00 83.50           C  
ATOM     47  HD2 PHE A   4       9.191  13.820 -24.485  1.00 83.50           H  
ATOM     48  CE1 PHE A   4       8.797  10.264 -26.017  1.00 83.50           C  
ATOM     49  HE1 PHE A   4       8.711   9.283 -26.462  1.00 83.50           H  
ATOM     50  CE2 PHE A   4       8.491  12.674 -26.170  1.00 83.50           C  
ATOM     51  HE2 PHE A   4       8.158  13.540 -26.723  1.00 83.50           H  
ATOM     52  CZ  PHE A   4       8.349  11.391 -26.727  1.00 83.50           C  
ATOM     53  HZ  PHE A   4       7.911  11.273 -27.707  1.00 83.50           H  
ATOM     54  N   SER A   5      10.060  12.430 -19.578  1.00 84.52           N  
ATOM     55  H   SER A   5       9.482  13.212 -19.850  1.00 84.52           H  
ATOM     56  CA  SER A   5      10.785  12.582 -18.321  1.00 84.52           C  
ATOM     57  HA  SER A   5      10.957  11.602 -17.875  1.00 84.52           H  
ATOM     58  C   SER A   5       9.959  13.396 -17.336  1.00 84.52           C  
ATOM     59  CB  SER A   5      12.140  13.259 -18.572  1.00 84.52           C  
ATOM     60  HB2 SER A   5      12.757  12.589 -19.172  1.00 84.52           H  
ATOM     61  HB3 SER A   5      12.649  13.436 -17.625  1.00 84.52           H  
ATOM     62  O   SER A   5       9.049  14.125 -17.731  1.00 84.52           O  
ATOM     63  OG  SER A   5      11.998  14.483 -19.269  1.00 84.52           O  
ATOM     64  HG  SER A   5      11.575  15.137 -18.708  1.00 84.52           H  
ATOM     65  N   LYS A   6      10.309  13.326 -16.051  1.00 81.63           N  
ATOM     66  H   LYS A   6      11.071  12.714 -15.796  1.00 81.63           H  
ATOM     67  CA  LYS A   6       9.777  14.267 -15.062  1.00 81.63           C  
ATOM     68  HA  LYS A   6       8.688  14.233 -15.094  1.00 81.63           H  
ATOM     69  C   LYS A   6      10.218  15.684 -15.421  1.00 81.63           C  
ATOM     70  CB  LYS A   6      10.255  13.910 -13.656  1.00 81.63           C  
ATOM     71  HB2 LYS A   6      11.345  13.924 -13.635  1.00 81.63           H  
ATOM     72  HB3 LYS A   6       9.889  14.671 -12.967  1.00 81.63           H  
ATOM     73  O   LYS A   6      11.408  15.934 -15.588  1.00 81.63           O  
ATOM     74  CG  LYS A   6       9.751  12.538 -13.198  1.00 81.63           C  
ATOM     75  HG2 LYS A   6       8.666  12.484 -13.281  1.00 81.63           H  
ATOM     76  HG3 LYS A   6      10.206  11.759 -13.809  1.00 81.63           H  
ATOM     77  CD  LYS A   6      10.167  12.358 -11.741  1.00 81.63           C  
ATOM     78  HD2 LYS A   6       9.581  13.021 -11.103  1.00 81.63           H  
ATOM     79  HD3 LYS A   6      11.216  12.640 -11.653  1.00 81.63           H  
ATOM     80  CE  LYS A   6       9.992  10.912 -11.294  1.00 81.63           C  
ATOM     81  HE2 LYS A   6      10.263  10.264 -12.127  1.00 81.63           H  
ATOM     82  HE3 LYS A   6       8.951  10.731 -11.028  1.00 81.63           H  
ATOM     83  NZ  LYS A   6      10.909  10.659 -10.164  1.00 81.63           N  
ATOM     84  HZ1 LYS A   6      11.846  10.857 -10.486  1.00 81.63           H  
ATOM     85  HZ2 LYS A   6      10.728  11.297  -9.402  1.00 81.63           H  
ATOM     86  HZ3 LYS A   6      10.874   9.696  -9.862  1.00 81.63           H  
ATOM     87  N   GLU A   7       9.264  16.604 -15.511  1.00 80.56           N  
ATOM     88  H   GLU A   7       8.302  16.304 -15.445  1.00 80.56           H  
ATOM     89  CA  GLU A   7       9.494  17.966 -16.015  1.00 80.56           C  
ATOM     90  HA  GLU A   7      10.069  17.908 -16.939  1.00 80.56           H  
ATOM     91  C   GLU A   7      10.301  18.859 -15.063  1.00 80.56           C  
ATOM     92  CB  GLU A   7       8.147  18.617 -16.347  1.00 80.56           C  
ATOM     93  HB2 GLU A   7       7.521  18.614 -15.455  1.00 80.56           H  
ATOM     94  HB3 GLU A   7       8.321  19.649 -16.654  1.00 80.56           H  
ATOM     95  O   GLU A   7      10.745  19.938 -15.450  1.00 80.56           O  
ATOM     96  CG  GLU A   7       7.436  17.879 -17.492  1.00 80.56           C  
ATOM     97  HG2 GLU A   7       8.104  17.851 -18.353  1.00 80.56           H  
ATOM     98  HG3 GLU A   7       7.237  16.852 -17.187  1.00 80.56           H  
ATOM     99  CD  GLU A   7       6.110  18.533 -17.898  1.00 80.56           C  
ATOM    100  OE1 GLU A   7       5.562  18.078 -18.926  1.00 80.56           O  
ATOM    101  OE2 GLU A   7       5.654  19.443 -17.172  1.00 80.56           O  
ATOM    102  N   SER A   8      10.552  18.408 -13.830  1.00 84.59           N  
ATOM    103  H   SER A   8      10.160  17.520 -13.551  1.00 84.59           H  
ATOM    104  CA  SER A   8      11.436  19.102 -12.898  1.00 84.59           C  
ATOM    105  HA  SER A   8      11.044  20.106 -12.734  1.00 84.59           H  
ATOM    106  C   SER A   8      12.849  19.220 -13.478  1.00 84.59           C  
ATOM    107  CB  SER A   8      11.478  18.381 -11.549  1.00 84.59           C  
ATOM    108  HB2 SER A   8      12.073  18.964 -10.846  1.00 84.59           H  
ATOM    109  HB3 SER A   8      11.942  17.402 -11.673  1.00 84.59           H  
ATOM    110  O   SER A   8      13.561  18.225 -13.644  1.00 84.59           O  
ATOM    111  OG  SER A   8      10.170  18.209 -11.035  1.00 84.59           O  
ATOM    112  HG  SER A   8       9.728  19.061 -11.009  1.00 84.59           H  
ATOM    113  N   ILE A   9      13.257  20.458 -13.763  1.00 84.11           N  
ATOM    114  H   ILE A   9      12.591  21.211 -13.668  1.00 84.11           H  
ATOM    115  CA  ILE A   9      14.608  20.784 -14.218  1.00 84.11           C  
ATOM    116  HA  ILE A   9      14.956  19.986 -14.874  1.00 84.11           H  
ATOM    117  C   ILE A   9      15.518  20.839 -12.997  1.00 84.11           C  
ATOM    118  CB  ILE A   9      14.638  22.103 -15.022  1.00 84.11           C  
ATOM    119  HB  ILE A   9      14.266  22.906 -14.385  1.00 84.11           H  
ATOM    120  O   ILE A   9      15.329  21.656 -12.097  1.00 84.11           O  
ATOM    121  CG1 ILE A   9      13.730  22.001 -16.270  1.00 84.11           C  
ATOM    122 HG12 ILE A   9      14.155  21.284 -16.973  1.00 84.11           H  
ATOM    123 HG13 ILE A   9      12.745  21.637 -15.980  1.00 84.11           H  
ATOM    124  CG2 ILE A   9      16.088  22.433 -15.434  1.00 84.11           C  
ATOM    125 HG21 ILE A   9      16.708  22.583 -14.550  1.00 84.11           H  
ATOM    126 HG22 ILE A   9      16.125  23.358 -16.010  1.00 84.11           H  
ATOM    127 HG23 ILE A   9      16.506  21.613 -16.019  1.00 84.11           H  
ATOM    128  CD1 ILE A   9      13.505  23.338 -16.986  1.00 84.11           C  
ATOM    129 HD11 ILE A   9      12.792  23.193 -17.798  1.00 84.11           H  
ATOM    130 HD12 ILE A   9      14.438  23.716 -17.405  1.00 84.11           H  
ATOM    131 HD13 ILE A   9      13.099  24.068 -16.286  1.00 84.11           H  
ATOM    132  N   LEU A  10      16.527  19.976 -12.983  1.00 87.79           N  
ATOM    133  H   LEU A  10      16.636  19.351 -13.769  1.00 87.79           H  
ATOM    134  CA  LEU A  10      17.570  19.988 -11.973  1.00 87.79           C  
ATOM    135  HA  LEU A  10      17.161  20.439 -11.069  1.00 87.79           H  
ATOM    136  C   LEU A  10      18.754  20.847 -12.431  1.00 87.79           C  
ATOM    137  CB  LEU A  10      18.001  18.554 -11.651  1.00 87.79           C  
ATOM    138  HB2 LEU A  10      18.848  18.595 -10.966  1.00 87.79           H  
ATOM    139  HB3 LEU A  10      18.337  18.089 -12.577  1.00 87.79           H  
ATOM    140  O   LEU A  10      19.083  20.866 -13.624  1.00 87.79           O  
ATOM    141  CG  LEU A  10      16.902  17.674 -11.033  1.00 87.79           C  
ATOM    142  HG  LEU A  10      16.128  17.478 -11.775  1.00 87.79           H  
ATOM    143  CD1 LEU A  10      17.544  16.353 -10.617  1.00 87.79           C  
ATOM    144 HD11 LEU A  10      16.782  15.705 -10.184  1.00 87.79           H  
ATOM    145 HD12 LEU A  10      18.321  16.534  -9.875  1.00 87.79           H  
ATOM    146 HD13 LEU A  10      17.968  15.860 -11.492  1.00 87.79           H  
ATOM    147  CD2 LEU A  10      16.259  18.287  -9.786  1.00 87.79           C  
ATOM    148 HD21 LEU A  10      15.675  19.164 -10.064  1.00 87.79           H  
ATOM    149 HD22 LEU A  10      17.023  18.570  -9.060  1.00 87.79           H  
ATOM    150 HD23 LEU A  10      15.576  17.567  -9.335  1.00 87.79           H  
ATOM    151  N   PRO A  11      19.426  21.537 -11.492  1.00 88.74           N  
ATOM    152  CA  PRO A  11      20.611  22.321 -11.806  1.00 88.74           C  
ATOM    153  HA  PRO A  11      20.372  23.058 -12.573  1.00 88.74           H  
ATOM    154  C   PRO A  11      21.749  21.429 -12.314  1.00 88.74           C  
ATOM    155  CB  PRO A  11      20.976  23.043 -10.504  1.00 88.74           C  
ATOM    156  HB2 PRO A  11      22.048  23.214 -10.407  1.00 88.74           H  
ATOM    157  HB3 PRO A  11      20.435  23.987 -10.449  1.00 88.74           H  
ATOM    158  O   PRO A  11      21.774  20.214 -12.085  1.00 88.74           O  
ATOM    159  CG  PRO A  11      20.455  22.097  -9.423  1.00 88.74           C  
ATOM    160  HG2 PRO A  11      20.247  22.622  -8.490  1.00 88.74           H  
ATOM    161  HG3 PRO A  11      21.173  21.293  -9.262  1.00 88.74           H  
ATOM    162  CD  PRO A  11      19.184  21.536 -10.053  1.00 88.74           C  
ATOM    163  HD2 PRO A  11      18.995  20.533  -9.671  1.00 88.74           H  
ATOM    164  HD3 PRO A  11      18.341  22.189  -9.829  1.00 88.74           H  
ATOM    165  N   LYS A  12      22.723  22.052 -12.987  1.00 88.09           N  
ATOM    166  H   LYS A  12      22.638  23.048 -13.133  1.00 88.09           H  
ATOM    167  CA  LYS A  12      23.935  21.373 -13.454  1.00 88.09           C  
ATOM    168  HA  LYS A  12      23.636  20.614 -14.177  1.00 88.09           H  
ATOM    169  C   LYS A  12      24.623  20.648 -12.294  1.00 88.09           C  
ATOM    170  CB  LYS A  12      24.866  22.361 -14.181  1.00 88.09           C  
ATOM    171  HB2 LYS A  12      24.294  22.899 -14.937  1.00 88.09           H  
ATOM    172  HB3 LYS A  12      25.630  21.781 -14.698  1.00 88.09           H  
ATOM    173  O   LYS A  12      24.856  21.222 -11.232  1.00 88.09           O  
ATOM    174  CG  LYS A  12      25.569  23.377 -13.263  1.00 88.09           C  
ATOM    175  HG2 LYS A  12      24.823  23.959 -12.723  1.00 88.09           H  
ATOM    176  HG3 LYS A  12      26.198  22.848 -12.546  1.00 88.09           H  
ATOM    177  CD  LYS A  12      26.479  24.322 -14.052  1.00 88.09           C  
ATOM    178  HD2 LYS A  12      27.209  23.736 -14.610  1.00 88.09           H  
ATOM    179  HD3 LYS A  12      25.877  24.903 -14.750  1.00 88.09           H  
ATOM    180  CE  LYS A  12      27.197  25.260 -13.073  1.00 88.09           C  
ATOM    181  HE2 LYS A  12      26.446  25.826 -12.521  1.00 88.09           H  
ATOM    182  HE3 LYS A  12      27.750  24.655 -12.354  1.00 88.09           H  
ATOM    183  NZ  LYS A  12      28.120  26.186 -13.775  1.00 88.09           N  
ATOM    184  HZ1 LYS A  12      28.571  26.806 -13.118  1.00 88.09           H  
ATOM    185  HZ2 LYS A  12      27.614  26.747 -14.446  1.00 88.09           H  
ATOM    186  HZ3 LYS A  12      28.834  25.669 -14.267  1.00 88.09           H  
ATOM    187  N   ARG A  13      24.958  19.381 -12.504  1.00 85.38           N  
ATOM    188  H   ARG A  13      24.720  18.973 -13.397  1.00 85.38           H  
ATOM    189  CA  ARG A  13      25.783  18.584 -11.591  1.00 85.38           C  
ATOM    190  HA  ARG A  13      26.526  19.241 -11.139  1.00 85.38           H  
ATOM    191  C   ARG A  13      26.533  17.537 -12.393  1.00 85.38           C  
ATOM    192  CB  ARG A  13      24.939  17.968 -10.453  1.00 85.38           C  
ATOM    193  HB2 ARG A  13      25.596  17.365  -9.826  1.00 85.38           H  
ATOM    194  HB3 ARG A  13      24.545  18.775  -9.835  1.00 85.38           H  
ATOM    195  O   ARG A  13      26.072  17.131 -13.459  1.00 85.38           O  
ATOM    196  CG  ARG A  13      23.763  17.098 -10.926  1.00 85.38           C  
ATOM    197  HG2 ARG A  13      23.030  17.742 -11.412  1.00 85.38           H  
ATOM    198  HG3 ARG A  13      24.122  16.356 -11.639  1.00 85.38           H  
ATOM    199  CD  ARG A  13      23.073  16.389  -9.754  1.00 85.38           C  
ATOM    200  HD2 ARG A  13      23.819  15.832  -9.187  1.00 85.38           H  
ATOM    201  HD3 ARG A  13      22.636  17.151  -9.107  1.00 85.38           H  
ATOM    202  NE  ARG A  13      22.025  15.456 -10.222  1.00 85.38           N  
ATOM    203  HE  ARG A  13      22.054  15.191 -11.196  1.00 85.38           H  
ATOM    204  NH1 ARG A  13      20.854  15.265  -8.252  1.00 85.38           N  
ATOM    205 HH11 ARG A  13      20.046  14.923  -7.752  1.00 85.38           H  
ATOM    206 HH12 ARG A  13      21.503  15.898  -7.807  1.00 85.38           H  
ATOM    207  NH2 ARG A  13      20.138  14.185 -10.069  1.00 85.38           N  
ATOM    208 HH21 ARG A  13      19.282  13.945  -9.591  1.00 85.38           H  
ATOM    209 HH22 ARG A  13      20.181  13.988 -11.059  1.00 85.38           H  
ATOM    210  CZ  ARG A  13      21.018  14.972  -9.513  1.00 85.38           C  
ATOM    211  N   ASN A  14      27.660  17.072 -11.866  1.00 84.37           N  
ATOM    212  H   ASN A  14      27.984  17.449 -10.986  1.00 84.37           H  
ATOM    213  CA  ASN A  14      28.394  15.961 -12.458  1.00 84.37           C  
ATOM    214  HA  ASN A  14      28.442  16.115 -13.536  1.00 84.37           H  
ATOM    215  C   ASN A  14      27.628  14.648 -12.210  1.00 84.37           C  
ATOM    216  CB  ASN A  14      29.833  15.952 -11.918  1.00 84.37           C  
ATOM    217  HB2 ASN A  14      30.267  16.948 -12.003  1.00 84.37           H  
ATOM    218  HB3 ASN A  14      29.835  15.659 -10.868  1.00 84.37           H  
ATOM    219  O   ASN A  14      27.912  13.911 -11.271  1.00 84.37           O  
ATOM    220  CG  ASN A  14      30.722  15.003 -12.705  1.00 84.37           C  
ATOM    221  ND2 ASN A  14      31.846  14.618 -12.151  1.00 84.37           N  
ATOM    222 HD21 ASN A  14      32.099  14.917 -11.220  1.00 84.37           H  
ATOM    223 HD22 ASN A  14      32.427  13.986 -12.683  1.00 84.37           H  
ATOM    224  OD1 ASN A  14      30.432  14.626 -13.834  1.00 84.37           O  
ATOM    225  N   SER A  15      26.575  14.413 -12.991  1.00 81.74           N  
ATOM    226  H   SER A  15      26.339  15.101 -13.693  1.00 81.74           H  
ATOM    227  CA  SER A  15      25.723  13.234 -12.889  1.00 81.74           C  
ATOM    228  HA  SER A  15      26.283  12.424 -12.421  1.00 81.74           H  
ATOM    229  C   SER A  15      25.283  12.791 -14.273  1.00 81.74           C  
ATOM    230  CB  SER A  15      24.489  13.543 -12.038  1.00 81.74           C  
ATOM    231  HB2 SER A  15      24.810  13.937 -11.073  1.00 81.74           H  
ATOM    232  HB3 SER A  15      23.881  14.293 -12.544  1.00 81.74           H  
ATOM    233  O   SER A  15      24.609  13.540 -14.976  1.00 81.74           O  
ATOM    234  OG  SER A  15      23.713  12.378 -11.828  1.00 81.74           O  
ATOM    235  HG  SER A  15      24.267  11.749 -11.360  1.00 81.74           H  
ATOM    236  N   ASP A  16      25.585  11.543 -14.614  1.00 78.60           N  
ATOM    237  H   ASP A  16      26.248  11.021 -14.057  1.00 78.60           H  
ATOM    238  CA  ASP A  16      25.144  10.916 -15.867  1.00 78.60           C  
ATOM    239  HA  ASP A  16      25.295  11.622 -16.683  1.00 78.60           H  
ATOM    240  C   ASP A  16      23.645  10.557 -15.853  1.00 78.60           C  
ATOM    241  CB  ASP A  16      26.021   9.685 -16.150  1.00 78.60           C  
ATOM    242  HB2 ASP A  16      25.772   9.287 -17.133  1.00 78.60           H  
ATOM    243  HB3 ASP A  16      25.800   8.920 -15.406  1.00 78.60           H  
ATOM    244  O   ASP A  16      23.117  10.027 -16.823  1.00 78.60           O  
ATOM    245  CG  ASP A  16      27.518  10.013 -16.117  1.00 78.60           C  
ATOM    246  OD1 ASP A  16      27.924  11.070 -16.658  1.00 78.60           O  
ATOM    247  OD2 ASP A  16      28.253   9.278 -15.430  1.00 78.60           O  
ATOM    248  N   LYS A  17      22.937  10.840 -14.747  1.00 80.17           N  
ATOM    249  H   LYS A  17      23.427  11.306 -13.997  1.00 80.17           H  
ATOM    250  CA  LYS A  17      21.493  10.590 -14.607  1.00 80.17           C  
ATOM    251  HA  LYS A  17      21.230   9.711 -15.195  1.00 80.17           H  
ATOM    252  C   LYS A  17      20.625  11.718 -15.161  1.00 80.17           C  
ATOM    253  CB  LYS A  17      21.130  10.333 -13.136  1.00 80.17           C  
ATOM    254  HB2 LYS A  17      20.054  10.175 -13.074  1.00 80.17           H  
ATOM    255  HB3 LYS A  17      21.377  11.213 -12.542  1.00 80.17           H  
ATOM    256  O   LYS A  17      19.429  11.517 -15.333  1.00 80.17           O  
ATOM    257  CG  LYS A  17      21.838   9.101 -12.559  1.00 80.17           C  
ATOM    258  HG2 LYS A  17      21.631   8.241 -13.195  1.00 80.17           H  
ATOM    259  HG3 LYS A  17      22.914   9.272 -12.534  1.00 80.17           H  
ATOM    260  CD  LYS A  17      21.340   8.810 -11.138  1.00 80.17           C  
ATOM    261  HD2 LYS A  17      20.263   8.648 -11.167  1.00 80.17           H  
ATOM    262  HD3 LYS A  17      21.560   9.663 -10.497  1.00 80.17           H  
ATOM    263  CE  LYS A  17      22.039   7.555 -10.607  1.00 80.17           C  
ATOM    264  HE2 LYS A  17      23.115   7.731 -10.597  1.00 80.17           H  
ATOM    265  HE3 LYS A  17      21.850   6.737 -11.302  1.00 80.17           H  
ATOM    266  NZ  LYS A  17      21.564   7.189  -9.250  1.00 80.17           N  
ATOM    267  HZ1 LYS A  17      21.750   7.933  -8.592  1.00 80.17           H  
ATOM    268  HZ2 LYS A  17      22.035   6.354  -8.932  1.00 80.17           H  
ATOM    269  HZ3 LYS A  17      20.571   7.003  -9.268  1.00 80.17           H  
ATOM    270  N   LEU A  18      21.198  12.905 -15.372  1.00 85.66           N  
ATOM    271  H   LEU A  18      22.206  12.959 -15.342  1.00 85.66           H  
ATOM    272  CA  LEU A  18      20.456  14.042 -15.908  1.00 85.66           C  
ATOM    273  HA  LEU A  18      19.503  14.130 -15.387  1.00 85.66           H  
ATOM    274  C   LEU A  18      20.150  13.822 -17.388  1.00 85.66           C  
ATOM    275  CB  LEU A  18      21.264  15.334 -15.736  1.00 85.66           C  
ATOM    276  HB2 LEU A  18      20.776  16.104 -16.333  1.00 85.66           H  
ATOM    277  HB3 LEU A  18      22.262  15.162 -16.141  1.00 85.66           H  
ATOM    278  O   LEU A  18      21.042  13.505 -18.170  1.00 85.66           O  
ATOM    279  CG  LEU A  18      21.410  15.881 -14.313  1.00 85.66           C  
ATOM    280  HG  LEU A  18      21.925  15.156 -13.682  1.00 85.66           H  
ATOM    281  CD1 LEU A  18      22.244  17.162 -14.379  1.00 85.66           C  
ATOM    282 HD11 LEU A  18      21.828  17.838 -15.127  1.00 85.66           H  
ATOM    283 HD12 LEU A  18      22.237  17.679 -13.420  1.00 85.66           H  
ATOM    284 HD13 LEU A  18      23.269  16.920 -14.660  1.00 85.66           H  
ATOM    285  CD2 LEU A  18      20.062  16.213 -13.676  1.00 85.66           C  
ATOM    286 HD21 LEU A  18      20.217  16.670 -12.699  1.00 85.66           H  
ATOM    287 HD22 LEU A  18      19.515  16.908 -14.313  1.00 85.66           H  
ATOM    288 HD23 LEU A  18      19.464  15.310 -13.556  1.00 85.66           H  
ATOM    289  N   ILE A  19      18.904  14.063 -17.780  1.00 86.65           N  
ATOM    290  H   ILE A  19      18.214  14.305 -17.083  1.00 86.65           H  
ATOM    291  CA  ILE A  19      18.492  13.979 -19.183  1.00 86.65           C  
ATOM    292  HA  ILE A  19      19.156  13.292 -19.708  1.00 86.65           H  
ATOM    293  C   ILE A  19      18.632  15.355 -19.825  1.00 86.65           C  
ATOM    294  CB  ILE A  19      17.069  13.417 -19.306  1.00 86.65           C  
ATOM    295  HB  ILE A  19      16.408  14.070 -18.735  1.00 86.65           H  
ATOM    296  O   ILE A  19      18.157  16.358 -19.287  1.00 86.65           O  
ATOM    297  CG1 ILE A  19      16.996  12.004 -18.700  1.00 86.65           C  
ATOM    298 HG12 ILE A  19      17.509  11.300 -19.355  1.00 86.65           H  
ATOM    299 HG13 ILE A  19      17.484  11.973 -17.726  1.00 86.65           H  
ATOM    300  CG2 ILE A  19      16.596  13.399 -20.774  1.00 86.65           C  
ATOM    301 HG21 ILE A  19      17.239  12.754 -21.373  1.00 86.65           H  
ATOM    302 HG22 ILE A  19      16.603  14.403 -21.197  1.00 86.65           H  
ATOM    303 HG23 ILE A  19      15.568  13.043 -20.850  1.00 86.65           H  
ATOM    304  CD1 ILE A  19      15.559  11.540 -18.486  1.00 86.65           C  
ATOM    305 HD11 ILE A  19      14.990  11.540 -19.415  1.00 86.65           H  
ATOM    306 HD12 ILE A  19      15.067  12.170 -17.745  1.00 86.65           H  
ATOM    307 HD13 ILE A  19      15.615  10.511 -18.131  1.00 86.65           H  
ATOM    308  N   ALA A  20      19.268  15.404 -20.993  1.00 87.67           N  
ATOM    309  H   ALA A  20      19.625  14.546 -21.390  1.00 87.67           H  
ATOM    310  CA  ALA A  20      19.436  16.633 -21.751  1.00 87.67           C  
ATOM    311  HA  ALA A  20      19.991  17.346 -21.141  1.00 87.67           H  
ATOM    312  C   ALA A  20      18.085  17.268 -22.099  1.00 87.67           C  
ATOM    313  CB  ALA A  20      20.262  16.331 -23.003  1.00 87.67           C  
ATOM    314  HB1 ALA A  20      19.718  15.651 -23.658  1.00 87.67           H  
ATOM    315  HB2 ALA A  20      21.217  15.882 -22.729  1.00 87.67           H  
ATOM    316  HB3 ALA A  20      20.459  17.259 -23.540  1.00 87.67           H  
ATOM    317  O   ALA A  20      17.164  16.607 -22.573  1.00 87.67           O  
ATOM    318  N   ARG A  21      17.980  18.583 -21.888  1.00 85.52           N  
ATOM    319  H   ARG A  21      18.767  19.052 -21.464  1.00 85.52           H  
ATOM    320  CA  ARG A  21      16.765  19.350 -22.212  1.00 85.52           C  
ATOM    321  HA  ARG A  21      15.896  18.814 -21.831  1.00 85.52           H  
ATOM    322  C   ARG A  21      16.542  19.494 -23.717  1.00 85.52           C  
ATOM    323  CB  ARG A  21      16.835  20.735 -21.561  1.00 85.52           C  
ATOM    324  HB2 ARG A  21      15.993  21.330 -21.914  1.00 85.52           H  
ATOM    325  HB3 ARG A  21      17.757  21.228 -21.870  1.00 85.52           H  
ATOM    326  O   ARG A  21      15.417  19.707 -24.155  1.00 85.52           O  
ATOM    327  CG  ARG A  21      16.779  20.658 -20.028  1.00 85.52           C  
ATOM    328  HG2 ARG A  21      17.533  19.957 -19.672  1.00 85.52           H  
ATOM    329  HG3 ARG A  21      15.799  20.302 -19.711  1.00 85.52           H  
ATOM    330  CD  ARG A  21      17.071  22.021 -19.394  1.00 85.52           C  
ATOM    331  HD2 ARG A  21      17.062  21.906 -18.310  1.00 85.52           H  
ATOM    332  HD3 ARG A  21      18.071  22.334 -19.695  1.00 85.52           H  
ATOM    333  NE  ARG A  21      16.077  23.038 -19.787  1.00 85.52           N  
ATOM    334  HE  ARG A  21      15.203  22.693 -20.157  1.00 85.52           H  
ATOM    335  NH1 ARG A  21      17.256  24.884 -19.097  1.00 85.52           N  
ATOM    336 HH11 ARG A  21      17.989  24.280 -18.752  1.00 85.52           H  
ATOM    337 HH12 ARG A  21      17.313  25.880 -18.942  1.00 85.52           H  
ATOM    338  NH2 ARG A  21      15.232  25.140 -20.010  1.00 85.52           N  
ATOM    339 HH21 ARG A  21      15.300  26.133 -19.838  1.00 85.52           H  
ATOM    340 HH22 ARG A  21      14.363  24.757 -20.351  1.00 85.52           H  
ATOM    341  CZ  ARG A  21      16.195  24.345 -19.634  1.00 85.52           C  
ATOM    342  N   LYS A  22      17.627  19.442 -24.489  1.00 83.52           N  
ATOM    343  H   LYS A  22      18.497  19.192 -24.039  1.00 83.52           H  
ATOM    344  CA  LYS A  22      17.663  19.539 -25.948  1.00 83.52           C  
ATOM    345  HA  LYS A  22      16.697  19.241 -26.355  1.00 83.52           H  
ATOM    346  C   LYS A  22      18.713  18.572 -26.477  1.00 83.52           C  
ATOM    347  CB  LYS A  22      17.989  20.977 -26.391  1.00 83.52           C  
ATOM    348  HB2 LYS A  22      18.916  21.301 -25.916  1.00 83.52           H  
ATOM    349  HB3 LYS A  22      18.144  20.982 -27.470  1.00 83.52           H  
ATOM    350  O   LYS A  22      19.646  18.218 -25.756  1.00 83.52           O  
ATOM    351  CG  LYS A  22      16.867  21.969 -26.053  1.00 83.52           C  
ATOM    352  HG2 LYS A  22      16.773  22.063 -24.971  1.00 83.52           H  
ATOM    353  HG3 LYS A  22      15.927  21.596 -26.461  1.00 83.52           H  
ATOM    354  CD  LYS A  22      17.159  23.351 -26.648  1.00 83.52           C  
ATOM    355  HD2 LYS A  22      17.287  23.252 -27.726  1.00 83.52           H  
ATOM    356  HD3 LYS A  22      18.081  23.740 -26.215  1.00 83.52           H  
ATOM    357  CE  LYS A  22      15.997  24.305 -26.352  1.00 83.52           C  
ATOM    358  HE2 LYS A  22      15.077  23.851 -26.720  1.00 83.52           H  
ATOM    359  HE3 LYS A  22      15.905  24.417 -25.271  1.00 83.52           H  
ATOM    360  NZ  LYS A  22      16.200  25.628 -26.994  1.00 83.52           N  
ATOM    361  HZ1 LYS A  22      17.051  26.060 -26.664  1.00 83.52           H  
ATOM    362  HZ2 LYS A  22      16.268  25.524 -27.996  1.00 83.52           H  
ATOM    363  HZ3 LYS A  22      15.424  26.246 -26.801  1.00 83.52           H  
ATOM    364  N   LYS A  23      18.570  18.176 -27.740  1.00 84.10           N  
ATOM    365  H   LYS A  23      17.793  18.539 -28.274  1.00 84.10           H  
ATOM    366  CA  LYS A  23      19.603  17.417 -28.445  1.00 84.10           C  
ATOM    367  HA  LYS A  23      19.732  16.458 -27.942  1.00 84.10           H  
ATOM    368  C   LYS A  23      20.936  18.178 -28.370  1.00 84.10           C  
ATOM    369  CB  LYS A  23      19.148  17.176 -29.890  1.00 84.10           C  
ATOM    370  HB2 LYS A  23      18.092  16.906 -29.903  1.00 84.10           H  
ATOM    371  HB3 LYS A  23      19.283  18.092 -30.464  1.00 84.10           H  
ATOM    372  O   LYS A  23      20.943  19.405 -28.451  1.00 84.10           O  
ATOM    373  CG  LYS A  23      19.939  16.036 -30.537  1.00 84.10           C  
ATOM    374  HG2 LYS A  23      21.007  16.221 -30.422  1.00 84.10           H  
ATOM    375  HG3 LYS A  23      19.699  15.098 -30.036  1.00 84.10           H  
ATOM    376  CD  LYS A  23      19.611  15.917 -32.027  1.00 84.10           C  
ATOM    377  HD2 LYS A  23      18.579  15.593 -32.154  1.00 84.10           H  
ATOM    378  HD3 LYS A  23      19.757  16.887 -32.501  1.00 84.10           H  
ATOM    379  CE  LYS A  23      20.575  14.907 -32.652  1.00 84.10           C  
ATOM    380  HE2 LYS A  23      21.589  15.259 -32.464  1.00 84.10           H  
ATOM    381  HE3 LYS A  23      20.461  13.946 -32.150  1.00 84.10           H  
ATOM    382  NZ  LYS A  23      20.348  14.768 -34.109  1.00 84.10           N  
ATOM    383  HZ1 LYS A  23      19.411  14.445 -34.307  1.00 84.10           H  
ATOM    384  HZ2 LYS A  23      21.017  14.118 -34.497  1.00 84.10           H  
ATOM    385  HZ3 LYS A  23      20.500  15.661 -34.554  1.00 84.10           H  
ATOM    386  N   ASP A  24      22.024  17.447 -28.148  1.00 84.71           N  
ATOM    387  H   ASP A  24      21.935  16.442 -28.194  1.00 84.71           H  
ATOM    388  CA  ASP A  24      23.400  17.965 -28.096  1.00 84.71           C  
ATOM    389  HA  ASP A  24      24.036  17.105 -27.891  1.00 84.71           H  
ATOM    390  C   ASP A  24      23.694  18.958 -26.948  1.00 84.71           C  
ATOM    391  CB  ASP A  24      23.819  18.464 -29.495  1.00 84.71           C  
ATOM    392  HB2 ASP A  24      24.899  18.612 -29.514  1.00 84.71           H  
ATOM    393  HB3 ASP A  24      23.342  19.423 -29.696  1.00 84.71           H  
ATOM    394  O   ASP A  24      24.758  19.574 -26.902  1.00 84.71           O  
ATOM    395  CG  ASP A  24      23.434  17.457 -30.590  1.00 84.71           C  
ATOM    396  OD1 ASP A  24      23.750  16.259 -30.414  1.00 84.71           O  
ATOM    397  OD2 ASP A  24      22.706  17.839 -31.536  1.00 84.71           O  
ATOM    398  N   TRP A  25      22.784  19.104 -25.975  1.00 88.13           N  
ATOM    399  H   TRP A  25      21.916  18.592 -26.046  1.00 88.13           H  
ATOM    400  CA  TRP A  25      23.041  19.870 -24.753  1.00 88.13           C  
ATOM    401  HA  TRP A  25      23.790  20.635 -24.958  1.00 88.13           H  
ATOM    402  C   TRP A  25      23.591  18.971 -23.656  1.00 88.13           C  
ATOM    403  CB  TRP A  25      21.780  20.592 -24.273  1.00 88.13           C  
ATOM    404  HB2 TRP A  25      21.907  20.819 -23.215  1.00 88.13           H  
ATOM    405  HB3 TRP A  25      20.917  19.932 -24.358  1.00 88.13           H  
ATOM    406  O   TRP A  25      22.893  18.089 -23.166  1.00 88.13           O  
ATOM    407  CG  TRP A  25      21.487  21.885 -24.961  1.00 88.13           C  
ATOM    408  CD1 TRP A  25      21.725  22.171 -26.262  1.00 88.13           C  
ATOM    409  HD1 TRP A  25      22.148  21.486 -26.981  1.00 88.13           H  
ATOM    410  CD2 TRP A  25      20.931  23.100 -24.378  1.00 88.13           C  
ATOM    411  CE2 TRP A  25      20.882  24.102 -25.393  1.00 88.13           C  
ATOM    412  CE3 TRP A  25      20.475  23.458 -23.090  1.00 88.13           C  
ATOM    413  HE3 TRP A  25      20.528  22.728 -22.296  1.00 88.13           H  
ATOM    414  NE1 TRP A  25      21.383  23.483 -26.518  1.00 88.13           N  
ATOM    415  HE1 TRP A  25      21.561  23.923 -27.409  1.00 88.13           H  
ATOM    416  CH2 TRP A  25      19.966  25.725 -23.848  1.00 88.13           C  
ATOM    417  HH2 TRP A  25      19.639  26.730 -23.627  1.00 88.13           H  
ATOM    418  CZ2 TRP A  25      20.410  25.398 -25.141  1.00 88.13           C  
ATOM    419  HZ2 TRP A  25      20.431  26.143 -25.923  1.00 88.13           H  
ATOM    420  CZ3 TRP A  25      19.996  24.756 -22.827  1.00 88.13           C  
ATOM    421  HZ3 TRP A  25      19.685  25.021 -21.828  1.00 88.13           H  
ATOM    422  N   ASP A  26      24.814  19.253 -23.213  1.00 87.55           N  
ATOM    423  H   ASP A  26      25.361  19.939 -23.713  1.00 87.55           H  
ATOM    424  CA  ASP A  26      25.430  18.549 -22.091  1.00 87.55           C  
ATOM    425  HA  ASP A  26      25.360  17.478 -22.281  1.00 87.55           H  
ATOM    426  C   ASP A  26      24.725  18.903 -20.761  1.00 87.55           C  
ATOM    427  CB  ASP A  26      26.928  18.869 -22.052  1.00 87.55           C  
ATOM    428  HB2 ASP A  26      27.375  18.578 -23.003  1.00 87.55           H  
ATOM    429  HB3 ASP A  26      27.059  19.945 -21.934  1.00 87.55           H  
ATOM    430  O   ASP A  26      24.830  20.047 -20.285  1.00 87.55           O  
ATOM    431  CG  ASP A  26      27.677  18.153 -20.921  1.00 87.55           C  
ATOM    432  OD1 ASP A  26      27.043  17.383 -20.161  1.00 87.55           O  
ATOM    433  OD2 ASP A  26      28.879  18.462 -20.774  1.00 87.55           O  
ATOM    434  N   PRO A  27      24.041  17.947 -20.105  1.00 88.54           N  
ATOM    435  CA  PRO A  27      23.364  18.193 -18.836  1.00 88.54           C  
ATOM    436  HA  PRO A  27      22.637  18.992 -18.983  1.00 88.54           H  
ATOM    437  C   PRO A  27      24.324  18.583 -17.704  1.00 88.54           C  
ATOM    438  CB  PRO A  27      22.639  16.891 -18.494  1.00 88.54           C  
ATOM    439  HB2 PRO A  27      23.219  16.329 -17.762  1.00 88.54           H  
ATOM    440  HB3 PRO A  27      21.631  17.092 -18.132  1.00 88.54           H  
ATOM    441  O   PRO A  27      23.923  19.259 -16.753  1.00 88.54           O  
ATOM    442  CG  PRO A  27      22.603  16.101 -19.795  1.00 88.54           C  
ATOM    443  HG2 PRO A  27      22.611  15.024 -19.627  1.00 88.54           H  
ATOM    444  HG3 PRO A  27      21.730  16.399 -20.374  1.00 88.54           H  
ATOM    445  CD  PRO A  27      23.853  16.563 -20.518  1.00 88.54           C  
ATOM    446  HD2 PRO A  27      23.709  16.449 -21.592  1.00 88.54           H  
ATOM    447  HD3 PRO A  27      24.709  15.971 -20.193  1.00 88.54           H  
ATOM    448  N   LYS A  28      25.608  18.212 -17.802  1.00 90.89           N  
ATOM    449  H   LYS A  28      25.909  17.709 -18.625  1.00 90.89           H  
ATOM    450  CA  LYS A  28      26.637  18.607 -16.828  1.00 90.89           C  
ATOM    451  HA  LYS A  28      26.260  18.420 -15.822  1.00 90.89           H  
ATOM    452  C   LYS A  28      26.960  20.098 -16.905  1.00 90.89           C  
ATOM    453  CB  LYS A  28      27.915  17.777 -17.029  1.00 90.89           C  
ATOM    454  HB2 LYS A  28      28.657  18.101 -16.299  1.00 90.89           H  
ATOM    455  HB3 LYS A  28      28.324  17.957 -18.023  1.00 90.89           H  
ATOM    456  O   LYS A  28      27.419  20.666 -15.916  1.00 90.89           O  
ATOM    457  CG  LYS A  28      27.665  16.277 -16.835  1.00 90.89           C  
ATOM    458  HG2 LYS A  28      26.952  15.926 -17.581  1.00 90.89           H  
ATOM    459  HG3 LYS A  28      27.242  16.113 -15.844  1.00 90.89           H  
ATOM    460  CD  LYS A  28      28.957  15.463 -16.972  1.00 90.89           C  
ATOM    461  HD2 LYS A  28      29.371  15.600 -17.970  1.00 90.89           H  
ATOM    462  HD3 LYS A  28      29.680  15.786 -16.222  1.00 90.89           H  
ATOM    463  CE  LYS A  28      28.587  13.994 -16.754  1.00 90.89           C  
ATOM    464  HE2 LYS A  28      28.056  13.897 -15.807  1.00 90.89           H  
ATOM    465  HE3 LYS A  28      27.895  13.686 -17.538  1.00 90.89           H  
ATOM    466  NZ  LYS A  28      29.745  13.075 -16.746  1.00 90.89           N  
ATOM    467  HZ1 LYS A  28      30.258  13.114 -17.615  1.00 90.89           H  
ATOM    468  HZ2 LYS A  28      29.360  12.144 -16.667  1.00 90.89           H  
ATOM    469  HZ3 LYS A  28      30.340  13.245 -15.948  1.00 90.89           H  
ATOM    470  N   LYS A  29      26.685  20.749 -18.042  1.00 89.83           N  
ATOM    471  H   LYS A  29      26.323  20.200 -18.808  1.00 89.83           H  
ATOM    472  CA  LYS A  29      26.859  22.198 -18.233  1.00 89.83           C  
ATOM    473  HA  LYS A  29      27.598  22.568 -17.523  1.00 89.83           H  
ATOM    474  C   LYS A  29      25.580  22.982 -17.952  1.00 89.83           C  
ATOM    475  CB  LYS A  29      27.379  22.481 -19.650  1.00 89.83           C  
ATOM    476  HB2 LYS A  29      27.381  23.558 -19.818  1.00 89.83           H  
ATOM    477  HB3 LYS A  29      26.716  22.022 -20.383  1.00 89.83           H  
ATOM    478  O   LYS A  29      25.649  24.027 -17.308  1.00 89.83           O  
ATOM    479  CG  LYS A  29      28.807  21.950 -19.844  1.00 89.83           C  
ATOM    480  HG2 LYS A  29      29.465  22.406 -19.105  1.00 89.83           H  
ATOM    481  HG3 LYS A  29      28.814  20.870 -19.700  1.00 89.83           H  
ATOM    482  CD  LYS A  29      29.328  22.273 -21.249  1.00 89.83           C  
ATOM    483  HD2 LYS A  29      28.635  21.871 -21.988  1.00 89.83           H  
ATOM    484  HD3 LYS A  29      29.397  23.354 -21.371  1.00 89.83           H  
ATOM    485  CE  LYS A  29      30.705  21.629 -21.439  1.00 89.83           C  
ATOM    486  HE2 LYS A  29      30.596  20.556 -21.284  1.00 89.83           H  
ATOM    487  HE3 LYS A  29      31.382  22.009 -20.674  1.00 89.83           H  
ATOM    488  NZ  LYS A  29      31.252  21.893 -22.793  1.00 89.83           N  
ATOM    489  HZ1 LYS A  29      30.635  21.505 -23.493  1.00 89.83           H  
ATOM    490  HZ2 LYS A  29      31.355  22.883 -22.962  1.00 89.83           H  
ATOM    491  HZ3 LYS A  29      32.151  21.446 -22.901  1.00 89.83           H  
ATOM    492  N   TYR A  30      24.429  22.473 -18.390  1.00 90.61           N  
ATOM    493  H   TYR A  30      24.478  21.629 -18.943  1.00 90.61           H  
ATOM    494  CA  TYR A  30      23.171  23.237 -18.418  1.00 90.61           C  
ATOM    495  HA  TYR A  30      23.374  24.265 -18.118  1.00 90.61           H  
ATOM    496  C   TYR A  30      22.086  22.737 -17.457  1.00 90.61           C  
ATOM    497  CB  TYR A  30      22.660  23.285 -19.862  1.00 90.61           C  
ATOM    498  HB2 TYR A  30      22.416  22.273 -20.186  1.00 90.61           H  
ATOM    499  HB3 TYR A  30      21.744  23.875 -19.900  1.00 90.61           H  
ATOM    500  O   TYR A  30      20.997  23.312 -17.411  1.00 90.61           O  
ATOM    501  CG  TYR A  30      23.658  23.901 -20.821  1.00 90.61           C  
ATOM    502  CD1 TYR A  30      23.927  25.282 -20.758  1.00 90.61           C  
ATOM    503  HD1 TYR A  30      23.403  25.904 -20.047  1.00 90.61           H  
ATOM    504  CD2 TYR A  30      24.341  23.089 -21.746  1.00 90.61           C  
ATOM    505  HD2 TYR A  30      24.137  22.030 -21.796  1.00 90.61           H  
ATOM    506  CE1 TYR A  30      24.877  25.857 -21.624  1.00 90.61           C  
ATOM    507  HE1 TYR A  30      25.080  26.917 -21.580  1.00 90.61           H  
ATOM    508  CE2 TYR A  30      25.295  23.659 -22.609  1.00 90.61           C  
ATOM    509  HE2 TYR A  30      25.815  23.050 -23.332  1.00 90.61           H  
ATOM    510  OH  TYR A  30      26.491  25.579 -23.383  1.00 90.61           O  
ATOM    511  HH  TYR A  30      26.533  26.536 -23.318  1.00 90.61           H  
ATOM    512  CZ  TYR A  30      25.563  25.042 -22.551  1.00 90.61           C  
ATOM    513  N   GLY A  31      22.362  21.680 -16.694  1.00 88.65           N  
ATOM    514  H   GLY A  31      23.238  21.196 -16.831  1.00 88.65           H  
ATOM    515  CA  GLY A  31      21.317  20.955 -15.982  1.00 88.65           C  
ATOM    516  HA2 GLY A  31      20.672  21.658 -15.453  1.00 88.65           H  
ATOM    517  HA3 GLY A  31      21.763  20.281 -15.251  1.00 88.65           H  
ATOM    518  C   GLY A  31      20.459  20.125 -16.934  1.00 88.65           C  
ATOM    519  O   GLY A  31      20.644  20.123 -18.153  1.00 88.65           O  
ATOM    520  N   GLY A  32      19.507  19.397 -16.369  1.00 90.49           N  
ATOM    521  H   GLY A  32      19.314  19.514 -15.385  1.00 90.49           H  
ATOM    522  CA  GLY A  32      18.711  18.434 -17.120  1.00 90.49           C  
ATOM    523  HA2 GLY A  32      19.299  17.531 -17.287  1.00 90.49           H  
ATOM    524  HA3 GLY A  32      18.448  18.842 -18.096  1.00 90.49           H  
ATOM    525  C   GLY A  32      17.435  18.045 -16.400  1.00 90.49           C  
ATOM    526  O   GLY A  32      17.208  18.455 -15.263  1.00 90.49           O  
ATOM    527  N   PHE A  33      16.601  17.250 -17.060  1.00 89.76           N  
ATOM    528  H   PHE A  33      16.873  16.912 -17.972  1.00 89.76           H  
ATOM    529  CA  PHE A  33      15.456  16.634 -16.399  1.00 89.76           C  
ATOM    530  HA  PHE A  33      14.933  17.401 -15.828  1.00 89.76           H  
ATOM    531  C   PHE A  33      15.924  15.565 -15.404  1.00 89.76           C  
ATOM    532  CB  PHE A  33      14.471  16.077 -17.430  1.00 89.76           C  
ATOM    533  HB2 PHE A  33      13.619  15.654 -16.897  1.00 89.76           H  
ATOM    534  HB3 PHE A  33      14.931  15.256 -17.979  1.00 89.76           H  
ATOM    535  O   PHE A  33      16.963  14.930 -15.607  1.00 89.76           O  
ATOM    536  CG  PHE A  33      13.949  17.104 -18.412  1.00 89.76           C  
ATOM    537  CD1 PHE A  33      13.091  18.119 -17.951  1.00 89.76           C  
ATOM    538  HD1 PHE A  33      12.822  18.169 -16.906  1.00 89.76           H  
ATOM    539  CD2 PHE A  33      14.276  17.027 -19.780  1.00 89.76           C  
ATOM    540  HD2 PHE A  33      14.913  16.236 -20.146  1.00 89.76           H  
ATOM    541  CE1 PHE A  33      12.555  19.053 -18.853  1.00 89.76           C  
ATOM    542  HE1 PHE A  33      11.874  19.811 -18.496  1.00 89.76           H  
ATOM    543  CE2 PHE A  33      13.720  17.949 -20.685  1.00 89.76           C  
ATOM    544  HE2 PHE A  33      13.917  17.850 -21.742  1.00 89.76           H  
ATOM    545  CZ  PHE A  33      12.865  18.965 -20.222  1.00 89.76           C  
ATOM    546  HZ  PHE A  33      12.415  19.653 -20.922  1.00 89.76           H  
ATOM    547  N   ASP A  34      15.160  15.390 -14.324  1.00 85.01           N  
ATOM    548  H   ASP A  34      14.361  15.997 -14.212  1.00 85.01           H  
ATOM    549  CA  ASP A  34      15.520  14.520 -13.195  1.00 85.01           C  
ATOM    550  HA  ASP A  34      16.491  14.827 -12.806  1.00 85.01           H  
ATOM    551  C   ASP A  34      15.652  13.043 -13.582  1.00 85.01           C  
ATOM    552  CB  ASP A  34      14.471  14.691 -12.079  1.00 85.01           C  
ATOM    553  HB2 ASP A  34      13.475  14.603 -12.514  1.00 85.01           H  
ATOM    554  HB3 ASP A  34      14.557  15.689 -11.651  1.00 85.01           H  
ATOM    555  O   ASP A  34      16.669  12.405 -13.315  1.00 85.01           O  
ATOM    556  CG  ASP A  34      14.616  13.646 -10.961  1.00 85.01           C  
ATOM    557  OD1 ASP A  34      15.737  13.483 -10.432  1.00 85.01           O  
ATOM    558  OD2 ASP A  34      13.602  12.958 -10.678  1.00 85.01           O  
ATOM    559  N   SER A  35      14.596  12.484 -14.171  1.00 84.62           N  
ATOM    560  H   SER A  35      13.804  13.064 -14.406  1.00 84.62           H  
ATOM    561  CA  SER A  35      14.516  11.055 -14.456  1.00 84.62           C  
ATOM    562  HA  SER A  35      15.511  10.726 -14.754  1.00 84.62           H  
ATOM    563  C   SER A  35      13.560  10.766 -15.613  1.00 84.62           C  
ATOM    564  CB  SER A  35      14.121  10.267 -13.193  1.00 84.62           C  
ATOM    565  HB2 SER A  35      13.842   9.252 -13.475  1.00 84.62           H  
ATOM    566  HB3 SER A  35      14.995  10.206 -12.544  1.00 84.62           H  
ATOM    567  O   SER A  35      12.584  11.504 -15.804  1.00 84.62           O  
ATOM    568  OG  SER A  35      13.059  10.851 -12.446  1.00 84.62           O  
ATOM    569  HG  SER A  35      13.413  11.632 -12.013  1.00 84.62           H  
ATOM    570  N   PRO A  36      13.823   9.709 -16.401  1.00 88.77           N  
ATOM    571  CA  PRO A  36      12.947   9.328 -17.496  1.00 88.77           C  
ATOM    572  HA  PRO A  36      12.709  10.193 -18.115  1.00 88.77           H  
ATOM    573  C   PRO A  36      11.655   8.730 -16.939  1.00 88.77           C  
ATOM    574  CB  PRO A  36      13.742   8.322 -18.326  1.00 88.77           C  
ATOM    575  HB2 PRO A  36      14.360   8.849 -19.052  1.00 88.77           H  
ATOM    576  HB3 PRO A  36      13.090   7.614 -18.836  1.00 88.77           H  
ATOM    577  O   PRO A  36      11.641   8.093 -15.882  1.00 88.77           O  
ATOM    578  CG  PRO A  36      14.644   7.648 -17.292  1.00 88.77           C  
ATOM    579  HG2 PRO A  36      15.568   7.283 -17.740  1.00 88.77           H  
ATOM    580  HG3 PRO A  36      14.104   6.831 -16.813  1.00 88.77           H  
ATOM    581  CD  PRO A  36      14.913   8.744 -16.260  1.00 88.77           C  
ATOM    582  HD2 PRO A  36      15.874   9.218 -16.461  1.00 88.77           H  
ATOM    583  HD3 PRO A  36      14.923   8.309 -15.261  1.00 88.77           H  
ATOM    584  N   THR A  37      10.562   8.906 -17.669  1.00 89.34           N  
ATOM    585  H   THR A  37      10.624   9.428 -18.531  1.00 89.34           H  
ATOM    586  CA  THR A  37       9.290   8.271 -17.337  1.00 89.34           C  
ATOM    587  HA  THR A  37       9.148   8.304 -16.257  1.00 89.34           H  
ATOM    588  C   THR A  37       9.338   6.816 -17.789  1.00 89.34           C  
ATOM    589  CB  THR A  37       8.116   9.019 -17.973  1.00 89.34           C  
ATOM    590  HB  THR A  37       8.209   8.980 -19.058  1.00 89.34           H  
ATOM    591  O   THR A  37       9.581   6.522 -18.962  1.00 89.34           O  
ATOM    592  CG2 THR A  37       6.764   8.445 -17.552  1.00 89.34           C  
ATOM    593 HG21 THR A  37       5.969   9.054 -17.982  1.00 89.34           H  
ATOM    594 HG22 THR A  37       6.674   8.451 -16.466  1.00 89.34           H  
ATOM    595 HG23 THR A  37       6.657   7.425 -17.922  1.00 89.34           H  
ATOM    596  OG1 THR A  37       8.134  10.363 -17.552  1.00 89.34           O  
ATOM    597  HG1 THR A  37       7.692  10.855 -18.248  1.00 89.34           H  
ATOM    598  N   VAL A  38       9.108   5.893 -16.855  1.00 91.09           N  
ATOM    599  H   VAL A  38       8.933   6.201 -15.909  1.00 91.09           H  
ATOM    600  CA  VAL A  38       8.962   4.463 -17.153  1.00 91.09           C  
ATOM    601  HA  VAL A  38       9.732   4.165 -17.865  1.00 91.09           H  
ATOM    602  C   VAL A  38       7.597   4.233 -17.800  1.00 91.09           C  
ATOM    603  CB  VAL A  38       9.183   3.596 -15.902  1.00 91.09           C  
ATOM    604  HB  VAL A  38       8.478   3.890 -15.125  1.00 91.09           H  
ATOM    605  O   VAL A  38       6.580   4.624 -17.233  1.00 91.09           O  
ATOM    606  CG1 VAL A  38       8.996   2.105 -16.204  1.00 91.09           C  
ATOM    607 HG11 VAL A  38       7.963   1.905 -16.489  1.00 91.09           H  
ATOM    608 HG12 VAL A  38       9.656   1.796 -17.015  1.00 91.09           H  
ATOM    609 HG13 VAL A  38       9.217   1.512 -15.316  1.00 91.09           H  
ATOM    610  CG2 VAL A  38      10.613   3.783 -15.370  1.00 91.09           C  
ATOM    611 HG21 VAL A  38      11.337   3.500 -16.133  1.00 91.09           H  
ATOM    612 HG22 VAL A  38      10.783   4.822 -15.087  1.00 91.09           H  
ATOM    613 HG23 VAL A  38      10.763   3.159 -14.489  1.00 91.09           H  
ATOM    614  N   ALA A  39       7.579   3.624 -18.986  1.00 91.76           N  
ATOM    615  H   ALA A  39       8.445   3.261 -19.358  1.00 91.76           H  
ATOM    616  CA  ALA A  39       6.356   3.271 -19.700  1.00 91.76           C  
ATOM    617  HA  ALA A  39       5.642   4.091 -19.622  1.00 91.76           H  
ATOM    618  C   ALA A  39       5.706   2.021 -19.092  1.00 91.76           C  
ATOM    619  CB  ALA A  39       6.703   3.054 -21.181  1.00 91.76           C  
ATOM    620  HB1 ALA A  39       7.385   2.212 -21.292  1.00 91.76           H  
ATOM    621  HB2 ALA A  39       7.180   3.946 -21.586  1.00 91.76           H  
ATOM    622  HB3 ALA A  39       5.792   2.847 -21.742  1.00 91.76           H  
ATOM    623  O   ALA A  39       4.515   2.015 -18.795  1.00 91.76           O  
ATOM    624  N   TYR A  40       6.504   0.974 -18.895  1.00 94.38           N  
ATOM    625  H   TYR A  40       7.474   1.051 -19.168  1.00 94.38           H  
ATOM    626  CA  TYR A  40       6.103  -0.285 -18.274  1.00 94.38           C  
ATOM    627  HA  TYR A  40       5.455  -0.078 -17.422  1.00 94.38           H  
ATOM    628  C   TYR A  40       7.335  -1.022 -17.745  1.00 94.38           C  
ATOM    629  CB  TYR A  40       5.316  -1.144 -19.280  1.00 94.38           C  
ATOM    630  HB2 TYR A  40       5.106  -2.119 -18.841  1.00 94.38           H  
ATOM    631  HB3 TYR A  40       4.347  -0.672 -19.443  1.00 94.38           H  
ATOM    632  O   TYR A  40       8.476  -0.614 -17.980  1.00 94.38           O  
ATOM    633  CG  TYR A  40       5.976  -1.364 -20.628  1.00 94.38           C  
ATOM    634  CD1 TYR A  40       5.562  -0.602 -21.737  1.00 94.38           C  
ATOM    635  HD1 TYR A  40       4.798   0.152 -21.614  1.00 94.38           H  
ATOM    636  CD2 TYR A  40       6.956  -2.363 -20.787  1.00 94.38           C  
ATOM    637  HD2 TYR A  40       7.267  -2.958 -19.941  1.00 94.38           H  
ATOM    638  CE1 TYR A  40       6.095  -0.862 -23.014  1.00 94.38           C  
ATOM    639  HE1 TYR A  40       5.740  -0.322 -23.879  1.00 94.38           H  
ATOM    640  CE2 TYR A  40       7.509  -2.609 -22.060  1.00 94.38           C  
ATOM    641  HE2 TYR A  40       8.251  -3.382 -22.197  1.00 94.38           H  
ATOM    642  OH  TYR A  40       7.501  -2.197 -24.418  1.00 94.38           O  
ATOM    643  HH  TYR A  40       7.005  -1.748 -25.107  1.00 94.38           H  
ATOM    644  CZ  TYR A  40       7.061  -1.875 -23.176  1.00 94.38           C  
ATOM    645  N   SER A  41       7.109  -2.107 -17.017  1.00 96.76           N  
ATOM    646  H   SER A  41       6.159  -2.426 -16.893  1.00 96.76           H  
ATOM    647  CA  SER A  41       8.167  -3.019 -16.596  1.00 96.76           C  
ATOM    648  HA  SER A  41       9.138  -2.569 -16.800  1.00 96.76           H  
ATOM    649  C   SER A  41       8.106  -4.312 -17.396  1.00 96.76           C  
ATOM    650  CB  SER A  41       8.074  -3.267 -15.094  1.00 96.76           C  
ATOM    651  HB2 SER A  41       8.768  -4.055 -14.804  1.00 96.76           H  
ATOM    652  HB3 SER A  41       7.055  -3.566 -14.845  1.00 96.76           H  
ATOM    653  O   SER A  41       7.067  -4.660 -17.949  1.00 96.76           O  
ATOM    654  OG  SER A  41       8.414  -2.067 -14.421  1.00 96.76           O  
ATOM    655  HG  SER A  41       9.221  -1.754 -14.835  1.00 96.76           H  
ATOM    656  N   VAL A  42       9.224  -5.021 -17.476  1.00 96.98           N  
ATOM    657  H   VAL A  42      10.078  -4.642 -17.091  1.00 96.98           H  
ATOM    658  CA  VAL A  42       9.296  -6.345 -18.092  1.00 96.98           C  
ATOM    659  HA  VAL A  42       8.279  -6.707 -18.245  1.00 96.98           H  
ATOM    660  C   VAL A  42       9.966  -7.319 -17.141  1.00 96.98           C  
ATOM    661  CB  VAL A  42       9.975  -6.319 -19.475  1.00 96.98           C  
ATOM    662  HB  VAL A  42       9.998  -7.336 -19.866  1.00 96.98           H  
ATOM    663  O   VAL A  42      10.986  -6.981 -16.544  1.00 96.98           O  
ATOM    664  CG1 VAL A  42       9.154  -5.457 -20.435  1.00 96.98           C  
ATOM    665 HG11 VAL A  42       9.202  -4.409 -20.139  1.00 96.98           H  
ATOM    666 HG12 VAL A  42       9.550  -5.561 -21.445  1.00 96.98           H  
ATOM    667 HG13 VAL A  42       8.116  -5.788 -20.428  1.00 96.98           H  
ATOM    668  CG2 VAL A  42      11.399  -5.757 -19.484  1.00 96.98           C  
ATOM    669 HG21 VAL A  42      11.410  -4.726 -19.132  1.00 96.98           H  
ATOM    670 HG22 VAL A  42      11.805  -5.795 -20.495  1.00 96.98           H  
ATOM    671 HG23 VAL A  42      12.035  -6.365 -18.840  1.00 96.98           H  
ATOM    672  N   LEU A  43       9.392  -8.508 -16.979  1.00 97.30           N  
ATOM    673  H   LEU A  43       8.552  -8.711 -17.503  1.00 97.30           H  
ATOM    674  CA  LEU A  43      10.077  -9.618 -16.326  1.00 97.30           C  
ATOM    675  HA  LEU A  43      10.588  -9.248 -15.437  1.00 97.30           H  
ATOM    676  C   LEU A  43      11.137 -10.159 -17.280  1.00 97.30           C  
ATOM    677  CB  LEU A  43       9.062 -10.699 -15.920  1.00 97.30           C  
ATOM    678  HB2 LEU A  43       8.594 -11.075 -16.830  1.00 97.30           H  
ATOM    679  HB3 LEU A  43       8.287 -10.251 -15.298  1.00 97.30           H  
ATOM    680  O   LEU A  43      10.831 -10.455 -18.433  1.00 97.30           O  
ATOM    681  CG  LEU A  43       9.683 -11.894 -15.172  1.00 97.30           C  
ATOM    682  HG  LEU A  43      10.522 -12.294 -15.742  1.00 97.30           H  
ATOM    683  CD1 LEU A  43      10.178 -11.511 -13.776  1.00 97.30           C  
ATOM    684 HD11 LEU A  43       9.362 -11.077 -13.197  1.00 97.30           H  
ATOM    685 HD12 LEU A  43      10.544 -12.399 -13.261  1.00 97.30           H  
ATOM    686 HD13 LEU A  43      10.996 -10.795 -13.849  1.00 97.30           H  
ATOM    687  CD2 LEU A  43       8.646 -13.005 -15.026  1.00 97.30           C  
ATOM    688 HD21 LEU A  43       8.342 -13.346 -16.016  1.00 97.30           H  
ATOM    689 HD22 LEU A  43       7.773 -12.641 -14.484  1.00 97.30           H  
ATOM    690 HD23 LEU A  43       9.076 -13.852 -14.492  1.00 97.30           H  
ATOM    691  N   VAL A  44      12.370 -10.280 -16.800  1.00 97.25           N  
ATOM    692  H   VAL A  44      12.553  -9.953 -15.862  1.00 97.25           H  
ATOM    693  CA  VAL A  44      13.507 -10.782 -17.572  1.00 97.25           C  
ATOM    694  HA  VAL A  44      13.153 -11.154 -18.533  1.00 97.25           H  
ATOM    695  C   VAL A  44      14.144 -11.939 -16.823  1.00 97.25           C  
ATOM    696  CB  VAL A  44      14.535  -9.668 -17.855  1.00 97.25           C  
ATOM    697  HB  VAL A  44      14.909  -9.270 -16.912  1.00 97.25           H  
ATOM    698  O   VAL A  44      14.520 -11.804 -15.657  1.00 97.25           O  
ATOM    699  CG1 VAL A  44      15.726 -10.186 -18.671  1.00 97.25           C  
ATOM    700 HG11 VAL A  44      16.280 -10.930 -18.098  1.00 97.25           H  
ATOM    701 HG12 VAL A  44      16.405  -9.364 -18.893  1.00 97.25           H  
ATOM    702 HG13 VAL A  44      15.378 -10.627 -19.605  1.00 97.25           H  
ATOM    703  CG2 VAL A  44      13.887  -8.526 -18.643  1.00 97.25           C  
ATOM    704 HG21 VAL A  44      14.636  -7.775 -18.896  1.00 97.25           H  
ATOM    705 HG22 VAL A  44      13.427  -8.906 -19.554  1.00 97.25           H  
ATOM    706 HG23 VAL A  44      13.128  -8.056 -18.017  1.00 97.25           H  
ATOM    707  N   VAL A  45      14.297 -13.066 -17.520  1.00 97.14           N  
ATOM    708  H   VAL A  45      13.929 -13.097 -18.460  1.00 97.14           H  
ATOM    709  CA  VAL A  45      15.112 -14.203 -17.087  1.00 97.14           C  
ATOM    710  HA  VAL A  45      15.458 -14.022 -16.069  1.00 97.14           H  
ATOM    711  C   VAL A  45      16.327 -14.283 -18.005  1.00 97.14           C  
ATOM    712  CB  VAL A  45      14.309 -15.515 -17.066  1.00 97.14           C  
ATOM    713  HB  VAL A  45      13.950 -15.743 -18.070  1.00 97.14           H  
ATOM    714  O   VAL A  45      16.190 -14.482 -19.211  1.00 97.14           O  
ATOM    715  CG1 VAL A  45      15.180 -16.678 -16.571  1.00 97.14           C  
ATOM    716 HG11 VAL A  45      15.577 -16.452 -15.581  1.00 97.14           H  
ATOM    717 HG12 VAL A  45      14.583 -17.588 -16.521  1.00 97.14           H  
ATOM    718 HG13 VAL A  45      16.006 -16.849 -17.262  1.00 97.14           H  
ATOM    719  CG2 VAL A  45      13.094 -15.409 -16.137  1.00 97.14           C  
ATOM    720 HG21 VAL A  45      12.558 -16.358 -16.115  1.00 97.14           H  
ATOM    721 HG22 VAL A  45      12.408 -14.644 -16.500  1.00 97.14           H  
ATOM    722 HG23 VAL A  45      13.424 -15.154 -15.129  1.00 97.14           H  
ATOM    723  N   ALA A  46      17.515 -14.074 -17.451  1.00 97.46           N  
ATOM    724  H   ALA A  46      17.563 -13.954 -16.449  1.00 97.46           H  
ATOM    725  CA  ALA A  46      18.760 -13.982 -18.213  1.00 97.46           C  
ATOM    726  HA  ALA A  46      18.756 -14.704 -19.030  1.00 97.46           H  
ATOM    727  C   ALA A  46      19.965 -14.284 -17.314  1.00 97.46           C  
ATOM    728  CB  ALA A  46      18.845 -12.564 -18.800  1.00 97.46           C  
ATOM    729  HB1 ALA A  46      18.872 -11.833 -17.992  1.00 97.46           H  
ATOM    730  HB2 ALA A  46      17.973 -12.366 -19.424  1.00 97.46           H  
ATOM    731  HB3 ALA A  46      19.737 -12.460 -19.418  1.00 97.46           H  
ATOM    732  O   ALA A  46      19.813 -14.604 -16.135  1.00 97.46           O  
ATOM    733  N   LYS A  47      21.178 -14.144 -17.845  1.00 97.25           N  
ATOM    734  H   LYS A  47      21.237 -13.936 -18.832  1.00 97.25           H  
ATOM    735  CA  LYS A  47      22.416 -14.077 -17.068  1.00 97.25           C  
ATOM    736  HA  LYS A  47      22.184 -14.313 -16.029  1.00 97.25           H  
ATOM    737  C   LYS A  47      22.989 -12.666 -17.093  1.00 97.25           C  
ATOM    738  CB  LYS A  47      23.431 -15.103 -17.580  1.00 97.25           C  
ATOM    739  HB2 LYS A  47      23.628 -14.917 -18.636  1.00 97.25           H  
ATOM    740  HB3 LYS A  47      24.360 -14.969 -17.025  1.00 97.25           H  
ATOM    741  O   LYS A  47      22.896 -11.969 -18.095  1.00 97.25           O  
ATOM    742  CG  LYS A  47      22.950 -16.550 -17.393  1.00 97.25           C  
ATOM    743  HG2 LYS A  47      22.055 -16.719 -17.993  1.00 97.25           H  
ATOM    744  HG3 LYS A  47      22.720 -16.732 -16.344  1.00 97.25           H  
ATOM    745  CD  LYS A  47      24.047 -17.516 -17.845  1.00 97.25           C  
ATOM    746  HD2 LYS A  47      24.341 -17.238 -18.857  1.00 97.25           H  
ATOM    747  HD3 LYS A  47      24.915 -17.424 -17.191  1.00 97.25           H  
ATOM    748  CE  LYS A  47      23.562 -18.967 -17.836  1.00 97.25           C  
ATOM    749  HE2 LYS A  47      23.468 -19.322 -16.809  1.00 97.25           H  
ATOM    750  HE3 LYS A  47      22.580 -18.996 -18.309  1.00 97.25           H  
ATOM    751  NZ  LYS A  47      24.477 -19.821 -18.628  1.00 97.25           N  
ATOM    752  HZ1 LYS A  47      25.444 -19.770 -18.342  1.00 97.25           H  
ATOM    753  HZ2 LYS A  47      24.447 -19.477 -19.577  1.00 97.25           H  
ATOM    754  HZ3 LYS A  47      24.140 -20.770 -18.715  1.00 97.25           H  
ATOM    755  N   VAL A  48      23.626 -12.260 -16.002  1.00 95.66           N  
ATOM    756  H   VAL A  48      23.613 -12.868 -15.196  1.00 95.66           H  
ATOM    757  CA  VAL A  48      24.369 -10.992 -15.909  1.00 95.66           C  
ATOM    758  HA  VAL A  48      24.559 -10.616 -16.915  1.00 95.66           H  
ATOM    759  C   VAL A  48      25.724 -11.221 -15.259  1.00 95.66           C  
ATOM    760  CB  VAL A  48      23.587  -9.895 -15.160  1.00 95.66           C  
ATOM    761  HB  VAL A  48      24.247  -9.040 -15.010  1.00 95.66           H  
ATOM    762  O   VAL A  48      25.879 -12.093 -14.398  1.00 95.66           O  
ATOM    763  CG1 VAL A  48      22.377  -9.417 -15.963  1.00 95.66           C  
ATOM    764 HG11 VAL A  48      21.680 -10.238 -16.133  1.00 95.66           H  
ATOM    765 HG12 VAL A  48      21.862  -8.617 -15.431  1.00 95.66           H  
ATOM    766 HG13 VAL A  48      22.710  -9.024 -16.923  1.00 95.66           H  
ATOM    767  CG2 VAL A  48      23.093 -10.361 -13.790  1.00 95.66           C  
ATOM    768 HG21 VAL A  48      23.929 -10.714 -13.186  1.00 95.66           H  
ATOM    769 HG22 VAL A  48      22.586  -9.532 -13.296  1.00 95.66           H  
ATOM    770 HG23 VAL A  48      22.387 -11.179 -13.934  1.00 95.66           H  
ATOM    771  N   GLU A  49      26.718 -10.434 -15.660  1.00 93.80           N  
ATOM    772  H   GLU A  49      26.534  -9.730 -16.359  1.00 93.80           H  
ATOM    773  CA  GLU A  49      28.035 -10.447 -15.026  1.00 93.80           C  
ATOM    774  HA  GLU A  49      28.366 -11.480 -14.913  1.00 93.80           H  
ATOM    775  C   GLU A  49      27.942  -9.816 -13.631  1.00 93.80           C  
ATOM    776  CB  GLU A  49      29.070  -9.719 -15.897  1.00 93.80           C  
ATOM    777  HB2 GLU A  49      28.726  -8.705 -16.103  1.00 93.80           H  
ATOM    778  HB3 GLU A  49      30.006  -9.665 -15.340  1.00 93.80           H  
ATOM    779  O   GLU A  49      27.587  -8.646 -13.484  1.00 93.80           O  
ATOM    780  CG  GLU A  49      29.318 -10.458 -17.219  1.00 93.80           C  
ATOM    781  HG2 GLU A  49      28.391 -10.477 -17.793  1.00 93.80           H  
ATOM    782  HG3 GLU A  49      29.591 -11.489 -16.995  1.00 93.80           H  
ATOM    783  CD  GLU A  49      30.416  -9.833 -18.093  1.00 93.80           C  
ATOM    784  OE1 GLU A  49      30.652 -10.417 -19.178  1.00 93.80           O  
ATOM    785  OE2 GLU A  49      31.003  -8.793 -17.710  1.00 93.80           O  
ATOM    786  N   LYS A  50      28.262 -10.583 -12.580  1.00 87.55           N  
ATOM    787  H   LYS A  50      28.492 -11.551 -12.755  1.00 87.55           H  
ATOM    788  CA  LYS A  50      28.262 -10.090 -11.192  1.00 87.55           C  
ATOM    789  HA  LYS A  50      28.144  -9.007 -11.222  1.00 87.55           H  
ATOM    790  C   LYS A  50      29.597 -10.342 -10.493  1.00 87.55           C  
ATOM    791  CB  LYS A  50      27.064 -10.662 -10.402  1.00 87.55           C  
ATOM    792  HB2 LYS A  50      27.259 -10.545  -9.336  1.00 87.55           H  
ATOM    793  HB3 LYS A  50      26.959 -11.725 -10.620  1.00 87.55           H  
ATOM    794  O   LYS A  50      30.195 -11.413 -10.598  1.00 87.55           O  
ATOM    795  CG  LYS A  50      25.750  -9.928 -10.728  1.00 87.55           C  
ATOM    796  HG2 LYS A  50      25.517 -10.083 -11.782  1.00 87.55           H  
ATOM    797  HG3 LYS A  50      25.901  -8.860 -10.571  1.00 87.55           H  
ATOM    798  CD  LYS A  50      24.551 -10.381  -9.867  1.00 87.55           C  
ATOM    799  HD2 LYS A  50      24.352 -11.435 -10.059  1.00 87.55           H  
ATOM    800  HD3 LYS A  50      24.787 -10.238  -8.812  1.00 87.55           H  
ATOM    801  CE  LYS A  50      23.312  -9.543 -10.237  1.00 87.55           C  
ATOM    802  HE2 LYS A  50      23.536  -8.489 -10.069  1.00 87.55           H  
ATOM    803  HE3 LYS A  50      23.136  -9.658 -11.306  1.00 87.55           H  
ATOM    804  NZ  LYS A  50      22.070  -9.917  -9.504  1.00 87.55           N  
ATOM    805  HZ1 LYS A  50      21.298  -9.367  -9.854  1.00 87.55           H  
ATOM    806  HZ2 LYS A  50      22.141  -9.748  -8.511  1.00 87.55           H  
ATOM    807  HZ3 LYS A  50      21.818 -10.879  -9.680  1.00 87.55           H  
ATOM    808  N   GLY A  51      30.007  -9.364  -9.683  1.00 85.36           N  
ATOM    809  H   GLY A  51      29.488  -8.498  -9.712  1.00 85.36           H  
ATOM    810  CA  GLY A  51      31.213  -9.416  -8.853  1.00 85.36           C  
ATOM    811  HA2 GLY A  51      31.314 -10.413  -8.424  1.00 85.36           H  
ATOM    812  HA3 GLY A  51      31.104  -8.705  -8.034  1.00 85.36           H  
ATOM    813  C   GLY A  51      32.506  -9.085  -9.606  1.00 85.36           C  
ATOM    814  O   GLY A  51      32.511  -8.893 -10.818  1.00 85.36           O  
ATOM    815  N   LYS A  52      33.626  -9.034  -8.871  1.00 84.82           N  
ATOM    816  H   LYS A  52      33.549  -9.189  -7.876  1.00 84.82           H  
ATOM    817  CA  LYS A  52      34.944  -8.655  -9.419  1.00 84.82           C  
ATOM    818  HA  LYS A  52      34.877  -7.660  -9.858  1.00 84.82           H  
ATOM    819  C   LYS A  52      35.417  -9.568 -10.556  1.00 84.82           C  
ATOM    820  CB  LYS A  52      36.007  -8.638  -8.305  1.00 84.82           C  
ATOM    821  HB2 LYS A  52      36.021  -9.602  -7.797  1.00 84.82           H  
ATOM    822  HB3 LYS A  52      36.981  -8.493  -8.773  1.00 84.82           H  
ATOM    823  O   LYS A  52      36.056  -9.098 -11.485  1.00 84.82           O  
ATOM    824  CG  LYS A  52      35.803  -7.515  -7.275  1.00 84.82           C  
ATOM    825  HG2 LYS A  52      35.734  -6.560  -7.796  1.00 84.82           H  
ATOM    826  HG3 LYS A  52      34.878  -7.686  -6.724  1.00 84.82           H  
ATOM    827  CD  LYS A  52      36.984  -7.465  -6.290  1.00 84.82           C  
ATOM    828  HD2 LYS A  52      37.906  -7.319  -6.853  1.00 84.82           H  
ATOM    829  HD3 LYS A  52      37.046  -8.414  -5.757  1.00 84.82           H  
ATOM    830  CE  LYS A  52      36.821  -6.319  -5.281  1.00 84.82           C  
ATOM    831  HE2 LYS A  52      35.903  -6.475  -4.715  1.00 84.82           H  
ATOM    832  HE3 LYS A  52      36.715  -5.385  -5.834  1.00 84.82           H  
ATOM    833  NZ  LYS A  52      37.982  -6.223  -4.355  1.00 84.82           N  
ATOM    834  HZ1 LYS A  52      37.863  -5.458  -3.707  1.00 84.82           H  
ATOM    835  HZ2 LYS A  52      38.094  -7.070  -3.816  1.00 84.82           H  
ATOM    836  HZ3 LYS A  52      38.838  -6.059  -4.864  1.00 84.82           H  
ATOM    837  N   SER A  53      35.083 -10.856 -10.491  1.00 86.37           N  
ATOM    838  H   SER A  53      34.526 -11.174  -9.710  1.00 86.37           H  
ATOM    839  CA  SER A  53      35.441 -11.855 -11.504  1.00 86.37           C  
ATOM    840  HA  SER A  53      36.421 -11.604 -11.909  1.00 86.37           H  
ATOM    841  C   SER A  53      34.492 -11.895 -12.706  1.00 86.37           C  
ATOM    842  CB  SER A  53      35.560 -13.235 -10.845  1.00 86.37           C  
ATOM    843  HB2 SER A  53      36.449 -13.233 -10.214  1.00 86.37           H  
ATOM    844  HB3 SER A  53      35.685 -14.007 -11.604  1.00 86.37           H  
ATOM    845  O   SER A  53      34.666 -12.759 -13.558  1.00 86.37           O  
ATOM    846  OG  SER A  53      34.428 -13.522 -10.034  1.00 86.37           O  
ATOM    847  HG  SER A  53      34.736 -14.048  -9.292  1.00 86.37           H  
ATOM    848  N   LYS A  54      33.485 -11.006 -12.770  1.00 87.21           N  
ATOM    849  H   LYS A  54      33.428 -10.296 -12.054  1.00 87.21           H  
ATOM    850  CA  LYS A  54      32.502 -10.920 -13.867  1.00 87.21           C  
ATOM    851  HA  LYS A  54      31.679 -10.288 -13.534  1.00 87.21           H  
ATOM    852  C   LYS A  54      31.852 -12.264 -14.227  1.00 87.21           C  
ATOM    853  CB  LYS A  54      33.134 -10.237 -15.090  1.00 87.21           C  
ATOM    854  HB2 LYS A  54      34.008 -10.802 -15.414  1.00 87.21           H  
ATOM    855  HB3 LYS A  54      32.411 -10.248 -15.906  1.00 87.21           H  
ATOM    856  O   LYS A  54      31.526 -12.530 -15.379  1.00 87.21           O  
ATOM    857  CG  LYS A  54      33.527  -8.778 -14.834  1.00 87.21           C  
ATOM    858  HG2 LYS A  54      32.647  -8.222 -14.511  1.00 87.21           H  
ATOM    859  HG3 LYS A  54      34.297  -8.718 -14.065  1.00 87.21           H  
ATOM    860  CD  LYS A  54      34.056  -8.184 -16.142  1.00 87.21           C  
ATOM    861  HD2 LYS A  54      34.998  -8.666 -16.406  1.00 87.21           H  
ATOM    862  HD3 LYS A  54      33.336  -8.388 -16.934  1.00 87.21           H  
ATOM    863  CE  LYS A  54      34.255  -6.673 -16.037  1.00 87.21           C  
ATOM    864  HE2 LYS A  54      35.108  -6.466 -15.390  1.00 87.21           H  
ATOM    865  HE3 LYS A  54      33.361  -6.244 -15.586  1.00 87.21           H  
ATOM    866  NZ  LYS A  54      34.453  -6.099 -17.389  1.00 87.21           N  
ATOM    867  HZ1 LYS A  54      33.656  -6.333 -17.963  1.00 87.21           H  
ATOM    868  HZ2 LYS A  54      34.538  -5.093 -17.358  1.00 87.21           H  
ATOM    869  HZ3 LYS A  54      35.270  -6.493 -17.833  1.00 87.21           H  
ATOM    870  N   LYS A  55      31.645 -13.135 -13.235  1.00 91.05           N  
ATOM    871  H   LYS A  55      31.879 -12.844 -12.297  1.00 91.05           H  
ATOM    872  CA  LYS A  55      31.007 -14.436 -13.466  1.00 91.05           C  
ATOM    873  HA  LYS A  55      31.503 -14.910 -14.313  1.00 91.05           H  
ATOM    874  C   LYS A  55      29.547 -14.230 -13.858  1.00 91.05           C  
ATOM    875  CB  LYS A  55      31.140 -15.352 -12.242  1.00 91.05           C  
ATOM    876  HB2 LYS A  55      30.499 -16.221 -12.388  1.00 91.05           H  
ATOM    877  HB3 LYS A  55      30.806 -14.821 -11.350  1.00 91.05           H  
ATOM    878  O   LYS A  55      28.836 -13.463 -13.203  1.00 91.05           O  
ATOM    879  CG  LYS A  55      32.585 -15.838 -12.054  1.00 91.05           C  
ATOM    880  HG2 LYS A  55      33.239 -14.983 -11.882  1.00 91.05           H  
ATOM    881  HG3 LYS A  55      32.910 -16.341 -12.965  1.00 91.05           H  
ATOM    882  CD  LYS A  55      32.697 -16.819 -10.877  1.00 91.05           C  
ATOM    883  HD2 LYS A  55      32.384 -16.320  -9.960  1.00 91.05           H  
ATOM    884  HD3 LYS A  55      32.040 -17.668 -11.067  1.00 91.05           H  
ATOM    885  CE  LYS A  55      34.144 -17.310 -10.738  1.00 91.05           C  
ATOM    886  HE2 LYS A  55      34.781 -16.463 -10.485  1.00 91.05           H  
ATOM    887  HE3 LYS A  55      34.470 -17.680 -11.710  1.00 91.05           H  
ATOM    888  NZ  LYS A  55      34.282 -18.392  -9.726  1.00 91.05           N  
ATOM    889  HZ1 LYS A  55      33.998 -18.088  -8.806  1.00 91.05           H  
ATOM    890  HZ2 LYS A  55      33.724 -19.192  -9.989  1.00 91.05           H  
ATOM    891  HZ3 LYS A  55      35.240 -18.709  -9.678  1.00 91.05           H  
ATOM    892  N   LEU A  56      29.108 -14.947 -14.889  1.00 94.03           N  
ATOM    893  H   LEU A  56      29.763 -15.525 -15.396  1.00 94.03           H  
ATOM    894  CA  LEU A  56      27.712 -14.958 -15.310  1.00 94.03           C  
ATOM    895  HA  LEU A  56      27.359 -13.928 -15.364  1.00 94.03           H  
ATOM    896  C   LEU A  56      26.857 -15.666 -14.264  1.00 94.03           C  
ATOM    897  CB  LEU A  56      27.572 -15.619 -16.694  1.00 94.03           C  
ATOM    898  HB2 LEU A  56      28.027 -16.609 -16.659  1.00 94.03           H  
ATOM    899  HB3 LEU A  56      26.513 -15.749 -16.914  1.00 94.03           H  
ATOM    900  O   LEU A  56      27.115 -16.817 -13.910  1.00 94.03           O  
ATOM    901  CG  LEU A  56      28.201 -14.816 -17.843  1.00 94.03           C  
ATOM    902  HG  LEU A  56      29.252 -14.634 -17.617  1.00 94.03           H  
ATOM    903  CD1 LEU A  56      28.117 -15.615 -19.143  1.00 94.03           C  
ATOM    904 HD11 LEU A  56      28.647 -16.561 -19.037  1.00 94.03           H  
ATOM    905 HD12 LEU A  56      27.079 -15.820 -19.404  1.00 94.03           H  
ATOM    906 HD13 LEU A  56      28.579 -15.053 -19.955  1.00 94.03           H  
ATOM    907  CD2 LEU A  56      27.503 -13.472 -18.056  1.00 94.03           C  
ATOM    908 HD21 LEU A  56      27.445 -12.896 -17.133  1.00 94.03           H  
ATOM    909 HD22 LEU A  56      26.500 -13.615 -18.458  1.00 94.03           H  
ATOM    910 HD23 LEU A  56      28.108 -12.879 -18.742  1.00 94.03           H  
ATOM    911  N   LYS A  57      25.837 -14.969 -13.767  1.00 95.47           N  
ATOM    912  H   LYS A  57      25.725 -14.012 -14.072  1.00 95.47           H  
ATOM    913  CA  LYS A  57      24.847 -15.512 -12.837  1.00 95.47           C  
ATOM    914  HA  LYS A  57      25.020 -16.580 -12.698  1.00 95.47           H  
ATOM    915  C   LYS A  57      23.455 -15.348 -13.411  1.00 95.47           C  
ATOM    916  CB  LYS A  57      24.937 -14.813 -11.476  1.00 95.47           C  
ATOM    917  HB2 LYS A  57      24.101 -15.157 -10.867  1.00 95.47           H  
ATOM    918  HB3 LYS A  57      24.841 -13.736 -11.611  1.00 95.47           H  
ATOM    919  O   LYS A  57      23.129 -14.266 -13.895  1.00 95.47           O  
ATOM    920  CG  LYS A  57      26.249 -15.128 -10.746  1.00 95.47           C  
ATOM    921  HG2 LYS A  57      26.425 -16.203 -10.772  1.00 95.47           H  
ATOM    922  HG3 LYS A  57      27.077 -14.619 -11.239  1.00 95.47           H  
ATOM    923  CD  LYS A  57      26.153 -14.674  -9.285  1.00 95.47           C  
ATOM    924  HD2 LYS A  57      25.301 -15.171  -8.823  1.00 95.47           H  
ATOM    925  HD3 LYS A  57      26.000 -13.595  -9.248  1.00 95.47           H  
ATOM    926  CE  LYS A  57      27.430 -15.050  -8.531  1.00 95.47           C  
ATOM    927  HE2 LYS A  57      28.258 -14.462  -8.928  1.00 95.47           H  
ATOM    928  HE3 LYS A  57      27.641 -16.102  -8.727  1.00 95.47           H  
ATOM    929  NZ  LYS A  57      27.276 -14.834  -7.069  1.00 95.47           N  
ATOM    930  HZ1 LYS A  57      26.514 -15.394  -6.716  1.00 95.47           H  
ATOM    931  HZ2 LYS A  57      27.076 -13.865  -6.863  1.00 95.47           H  
ATOM    932  HZ3 LYS A  57      28.110 -15.111  -6.572  1.00 95.47           H  
ATOM    933  N   SER A  58      22.646 -16.397 -13.301  1.00 95.54           N  
ATOM    934  H   SER A  58      23.001 -17.274 -12.946  1.00 95.54           H  
ATOM    935  CA  SER A  58      21.228 -16.340 -13.642  1.00 95.54           C  
ATOM    936  HA  SER A  58      21.136 -16.025 -14.682  1.00 95.54           H  
ATOM    937  C   SER A  58      20.507 -15.328 -12.755  1.00 95.54           C  
ATOM    938  CB  SER A  58      20.571 -17.715 -13.515  1.00 95.54           C  
ATOM    939  HB2 SER A  58      19.547 -17.657 -13.884  1.00 95.54           H  
ATOM    940  HB3 SER A  58      20.555 -18.020 -12.469  1.00 95.54           H  
ATOM    941  O   SER A  58      20.753 -15.252 -11.549  1.00 95.54           O  
ATOM    942  OG  SER A  58      21.296 -18.667 -14.274  1.00 95.54           O  
ATOM    943  HG  SER A  58      20.760 -19.460 -14.347  1.00 95.54           H  
ATOM    944  N   VAL A  59      19.622 -14.552 -13.365  1.00 95.18           N  
ATOM    945  H   VAL A  59      19.500 -14.658 -14.362  1.00 95.18           H  
ATOM    946  CA  VAL A  59      18.768 -13.563 -12.717  1.00 95.18           C  
ATOM    947  HA  VAL A  59      18.727 -13.781 -11.650  1.00 95.18           H  
ATOM    948  C   VAL A  59      17.348 -13.679 -13.247  1.00 95.18           C  
ATOM    949  CB  VAL A  59      19.289 -12.122 -12.886  1.00 95.18           C  
ATOM    950  HB  VAL A  59      18.540 -11.447 -12.472  1.00 95.18           H  
ATOM    951  O   VAL A  59      17.128 -14.025 -14.406  1.00 95.18           O  
ATOM    952  CG1 VAL A  59      20.568 -11.931 -12.060  1.00 95.18           C  
ATOM    953 HG11 VAL A  59      20.370 -12.216 -11.027  1.00 95.18           H  
ATOM    954 HG12 VAL A  59      20.850 -10.879 -12.100  1.00 95.18           H  
ATOM    955 HG13 VAL A  59      21.367 -12.556 -12.458  1.00 95.18           H  
ATOM    956  CG2 VAL A  59      19.540 -11.707 -14.342  1.00 95.18           C  
ATOM    957 HG21 VAL A  59      20.336 -12.308 -14.783  1.00 95.18           H  
ATOM    958 HG22 VAL A  59      19.822 -10.654 -14.375  1.00 95.18           H  
ATOM    959 HG23 VAL A  59      18.630 -11.829 -14.929  1.00 95.18           H  
ATOM    960  N   LYS A  60      16.402 -13.375 -12.362  1.00 95.56           N  
ATOM    961  H   LYS A  60      16.696 -13.121 -11.430  1.00 95.56           H  
ATOM    962  CA  LYS A  60      14.984 -13.177 -12.637  1.00 95.56           C  
ATOM    963  HA  LYS A  60      14.804 -13.130 -13.711  1.00 95.56           H  
ATOM    964  C   LYS A  60      14.634 -11.836 -12.007  1.00 95.56           C  
ATOM    965  CB  LYS A  60      14.200 -14.359 -12.044  1.00 95.56           C  
ATOM    966  HB2 LYS A  60      14.540 -15.274 -12.529  1.00 95.56           H  
ATOM    967  HB3 LYS A  60      14.414 -14.437 -10.979  1.00 95.56           H  
ATOM    968  O   LYS A  60      14.695 -11.713 -10.788  1.00 95.56           O  
ATOM    969  CG  LYS A  60      12.682 -14.235 -12.236  1.00 95.56           C  
ATOM    970  HG2 LYS A  60      12.325 -13.348 -11.714  1.00 95.56           H  
ATOM    971  HG3 LYS A  60      12.450 -14.138 -13.297  1.00 95.56           H  
ATOM    972  CD  LYS A  60      11.972 -15.470 -11.662  1.00 95.56           C  
ATOM    973  HD2 LYS A  60      12.206 -15.554 -10.601  1.00 95.56           H  
ATOM    974  HD3 LYS A  60      12.324 -16.366 -12.173  1.00 95.56           H  
ATOM    975  CE  LYS A  60      10.457 -15.352 -11.827  1.00 95.56           C  
ATOM    976  HE2 LYS A  60      10.198 -15.323 -12.886  1.00 95.56           H  
ATOM    977  HE3 LYS A  60      10.138 -14.411 -11.380  1.00 95.56           H  
ATOM    978  NZ  LYS A  60       9.735 -16.459 -11.150  1.00 95.56           N  
ATOM    979  HZ1 LYS A  60       8.777 -16.182 -10.990  1.00 95.56           H  
ATOM    980  HZ2 LYS A  60      10.056 -16.611 -10.205  1.00 95.56           H  
ATOM    981  HZ3 LYS A  60       9.769 -17.346 -11.632  1.00 95.56           H  
ATOM    982  N   GLU A  61      14.388 -10.815 -12.814  1.00 95.48           N  
ATOM    983  H   GLU A  61      14.379 -10.964 -13.813  1.00 95.48           H  
ATOM    984  CA  GLU A  61      14.195  -9.451 -12.312  1.00 95.48           C  
ATOM    985  HA  GLU A  61      13.730  -9.513 -11.328  1.00 95.48           H  
ATOM    986  C   GLU A  61      13.238  -8.641 -13.181  1.00 95.48           C  
ATOM    987  CB  GLU A  61      15.548  -8.739 -12.116  1.00 95.48           C  
ATOM    988  HB2 GLU A  61      16.120  -9.320 -11.392  1.00 95.48           H  
ATOM    989  HB3 GLU A  61      15.369  -7.758 -11.677  1.00 95.48           H  
ATOM    990  O   GLU A  61      12.933  -9.009 -14.315  1.00 95.48           O  
ATOM    991  CG  GLU A  61      16.391  -8.562 -13.388  1.00 95.48           C  
ATOM    992  HG2 GLU A  61      16.549  -9.533 -13.856  1.00 95.48           H  
ATOM    993  HG3 GLU A  61      15.846  -7.929 -14.089  1.00 95.48           H  
ATOM    994  CD  GLU A  61      17.761  -7.936 -13.078  1.00 95.48           C  
ATOM    995  OE1 GLU A  61      18.229  -7.132 -13.908  1.00 95.48           O  
ATOM    996  OE2 GLU A  61      18.386  -8.275 -12.043  1.00 95.48           O  
ATOM    997  N   LEU A  62      12.746  -7.535 -12.626  1.00 96.89           N  
ATOM    998  H   LEU A  62      13.083  -7.259 -11.714  1.00 96.89           H  
ATOM    999  CA  LEU A  62      11.925  -6.579 -13.352  1.00 96.89           C  
ATOM   1000  HA  LEU A  62      11.467  -7.079 -14.206  1.00 96.89           H  
ATOM   1001  C   LEU A  62      12.809  -5.458 -13.892  1.00 96.89           C  
ATOM   1002  CB  LEU A  62      10.801  -6.051 -12.447  1.00 96.89           C  
ATOM   1003  HB2 LEU A  62      10.251  -5.283 -12.992  1.00 96.89           H  
ATOM   1004  HB3 LEU A  62      11.250  -5.586 -11.570  1.00 96.89           H  
ATOM   1005  O   LEU A  62      13.549  -4.823 -13.143  1.00 96.89           O  
ATOM   1006  CG  LEU A  62       9.811  -7.135 -11.985  1.00 96.89           C  
ATOM   1007  HG  LEU A  62      10.334  -7.896 -11.406  1.00 96.89           H  
ATOM   1008  CD1 LEU A  62       8.744  -6.509 -11.103  1.00 96.89           C  
ATOM   1009 HD11 LEU A  62       8.120  -5.854 -11.712  1.00 96.89           H  
ATOM   1010 HD12 LEU A  62       8.123  -7.291 -10.666  1.00 96.89           H  
ATOM   1011 HD13 LEU A  62       9.211  -5.940 -10.299  1.00 96.89           H  
ATOM   1012  CD2 LEU A  62       9.094  -7.790 -13.162  1.00 96.89           C  
ATOM   1013 HD21 LEU A  62       8.268  -8.403 -12.802  1.00 96.89           H  
ATOM   1014 HD22 LEU A  62       9.793  -8.447 -13.679  1.00 96.89           H  
ATOM   1015 HD23 LEU A  62       8.724  -7.028 -13.848  1.00 96.89           H  
ATOM   1016  N   VAL A  63      12.689  -5.175 -15.185  1.00 96.39           N  
ATOM   1017  H   VAL A  63      12.116  -5.789 -15.745  1.00 96.39           H  
ATOM   1018  CA  VAL A  63      13.399  -4.085 -15.858  1.00 96.39           C  
ATOM   1019  HA  VAL A  63      14.112  -3.641 -15.163  1.00 96.39           H  
ATOM   1020  C   VAL A  63      12.394  -3.017 -16.258  1.00 96.39           C  
ATOM   1021  CB  VAL A  63      14.209  -4.599 -17.062  1.00 96.39           C  
ATOM   1022  HB  VAL A  63      13.530  -5.008 -17.811  1.00 96.39           H  
ATOM   1023  O   VAL A  63      11.386  -3.301 -16.898  1.00 96.39           O  
ATOM   1024  CG1 VAL A  63      15.018  -3.468 -17.714  1.00 96.39           C  
ATOM   1025 HG11 VAL A  63      15.701  -3.033 -16.985  1.00 96.39           H  
ATOM   1026 HG12 VAL A  63      14.351  -2.701 -18.108  1.00 96.39           H  
ATOM   1027 HG13 VAL A  63      15.596  -3.876 -18.542  1.00 96.39           H  
ATOM   1028  CG2 VAL A  63      15.178  -5.703 -16.630  1.00 96.39           C  
ATOM   1029 HG21 VAL A  63      15.797  -5.356 -15.803  1.00 96.39           H  
ATOM   1030 HG22 VAL A  63      15.819  -5.992 -17.463  1.00 96.39           H  
ATOM   1031 HG23 VAL A  63      14.628  -6.587 -16.307  1.00 96.39           H  
ATOM   1032  N   GLY A  64      12.641  -1.767 -15.871  1.00 96.35           N  
ATOM   1033  H   GLY A  64      13.497  -1.585 -15.368  1.00 96.35           H  
ATOM   1034  CA  GLY A  64      11.840  -0.634 -16.330  1.00 96.35           C  
ATOM   1035  HA2 GLY A  64      12.022   0.231 -15.692  1.00 96.35           H  
ATOM   1036  HA3 GLY A  64      10.779  -0.880 -16.286  1.00 96.35           H  
ATOM   1037  C   GLY A  64      12.213  -0.258 -17.761  1.00 96.35           C  
ATOM   1038  O   GLY A  64      13.379   0.025 -18.029  1.00 96.35           O  
ATOM   1039  N   ILE A  65      11.227  -0.222 -18.654  1.00 96.03           N  
ATOM   1040  H   ILE A  65      10.295  -0.484 -18.366  1.00 96.03           H  
ATOM   1041  CA  ILE A  65      11.375   0.292 -20.016  1.00 96.03           C  
ATOM   1042  HA  ILE A  65      12.431   0.329 -20.284  1.00 96.03           H  
ATOM   1043  C   ILE A  65      10.842   1.716 -20.032  1.00 96.03           C  
ATOM   1044  CB  ILE A  65      10.658  -0.616 -21.038  1.00 96.03           C  
ATOM   1045  HB  ILE A  65       9.590  -0.598 -20.824  1.00 96.03           H  
ATOM   1046  O   ILE A  65       9.664   1.959 -19.761  1.00 96.03           O  
ATOM   1047  CG1 ILE A  65      11.118  -2.089 -20.946  1.00 96.03           C  
ATOM   1048 HG12 ILE A  65      10.813  -2.495 -19.981  1.00 96.03           H  
ATOM   1049 HG13 ILE A  65      10.599  -2.666 -21.712  1.00 96.03           H  
ATOM   1050  CG2 ILE A  65      10.855  -0.079 -22.467  1.00 96.03           C  
ATOM   1051 HG21 ILE A  65      11.915   0.027 -22.699  1.00 96.03           H  
ATOM   1052 HG22 ILE A  65      10.370   0.891 -22.578  1.00 96.03           H  
ATOM   1053 HG23 ILE A  65      10.406  -0.767 -23.182  1.00 96.03           H  
ATOM   1054  CD1 ILE A  65      12.626  -2.324 -21.111  1.00 96.03           C  
ATOM   1055 HD11 ILE A  65      12.960  -1.962 -22.084  1.00 96.03           H  
ATOM   1056 HD12 ILE A  65      12.830  -3.393 -21.054  1.00 96.03           H  
ATOM   1057 HD13 ILE A  65      13.184  -1.822 -20.321  1.00 96.03           H  
ATOM   1058  N   THR A  66      11.710   2.683 -20.303  1.00 93.71           N  
ATOM   1059  H   THR A  66      12.670   2.438 -20.501  1.00 93.71           H  
ATOM   1060  CA  THR A  66      11.306   4.090 -20.388  1.00 93.71           C  
ATOM   1061  HA  THR A  66      10.628   4.309 -19.564  1.00 93.71           H  
ATOM   1062  C   THR A  66      10.530   4.377 -21.667  1.00 93.71           C  
ATOM   1063  CB  THR A  66      12.491   5.042 -20.236  1.00 93.71           C  
ATOM   1064  HB  THR A  66      12.118   6.067 -20.239  1.00 93.71           H  
ATOM   1065  O   THR A  66      10.622   3.638 -22.645  1.00 93.71           O  
ATOM   1066  CG2 THR A  66      13.278   4.807 -18.947  1.00 93.71           C  
ATOM   1067 HG21 THR A  66      13.586   3.765 -18.856  1.00 93.71           H  
ATOM   1068 HG22 THR A  66      12.661   5.073 -18.089  1.00 93.71           H  
ATOM   1069 HG23 THR A  66      14.177   5.422 -18.958  1.00 93.71           H  
ATOM   1070  OG1 THR A  66      13.364   4.892 -21.314  1.00 93.71           O  
ATOM   1071  HG1 THR A  66      13.840   4.075 -21.151  1.00 93.71           H  
ATOM   1072  N   ILE A  67       9.774   5.479 -21.696  1.00 91.13           N  
ATOM   1073  H   ILE A  67       9.683   6.030 -20.854  1.00 91.13           H  
ATOM   1074  CA  ILE A  67       9.062   5.897 -22.915  1.00 91.13           C  
ATOM   1075  HA  ILE A  67       8.384   5.097 -23.210  1.00 91.13           H  
ATOM   1076  C   ILE A  67      10.047   6.081 -24.085  1.00 91.13           C  
ATOM   1077  CB  ILE A  67       8.224   7.172 -22.656  1.00 91.13           C  
ATOM   1078  HB  ILE A  67       8.894   7.964 -22.321  1.00 91.13           H  
ATOM   1079  O   ILE A  67       9.721   5.717 -25.211  1.00 91.13           O  
ATOM   1080  CG1 ILE A  67       7.157   6.923 -21.563  1.00 91.13           C  
ATOM   1081 HG12 ILE A  67       6.474   6.141 -21.894  1.00 91.13           H  
ATOM   1082 HG13 ILE A  67       7.641   6.580 -20.649  1.00 91.13           H  
ATOM   1083  CG2 ILE A  67       7.517   7.639 -23.944  1.00 91.13           C  
ATOM   1084 HG21 ILE A  67       8.227   7.765 -24.761  1.00 91.13           H  
ATOM   1085 HG22 ILE A  67       6.771   6.907 -24.250  1.00 91.13           H  
ATOM   1086 HG23 ILE A  67       7.038   8.606 -23.789  1.00 91.13           H  
ATOM   1087  CD1 ILE A  67       6.330   8.162 -21.203  1.00 91.13           C  
ATOM   1088 HD11 ILE A  67       5.647   8.420 -22.013  1.00 91.13           H  
ATOM   1089 HD12 ILE A  67       5.738   7.956 -20.311  1.00 91.13           H  
ATOM   1090 HD13 ILE A  67       6.997   9.002 -21.010  1.00 91.13           H  
ATOM   1091  N   MET A  68      11.258   6.585 -23.818  1.00 88.88           N  
ATOM   1092  H   MET A  68      11.487   6.798 -22.858  1.00 88.88           H  
ATOM   1093  CA  MET A  68      12.303   6.770 -24.836  1.00 88.88           C  
ATOM   1094  HA  MET A  68      11.874   7.271 -25.703  1.00 88.88           H  
ATOM   1095  C   MET A  68      12.898   5.446 -25.339  1.00 88.88           C  
ATOM   1096  CB  MET A  68      13.429   7.646 -24.270  1.00 88.88           C  
ATOM   1097  HB2 MET A  68      13.838   7.174 -23.377  1.00 88.88           H  
ATOM   1098  HB3 MET A  68      14.223   7.718 -25.014  1.00 88.88           H  
ATOM   1099  O   MET A  68      13.303   5.355 -26.491  1.00 88.88           O  
ATOM   1100  CG  MET A  68      12.958   9.066 -23.935  1.00 88.88           C  
ATOM   1101  HG2 MET A  68      12.218   9.023 -23.136  1.00 88.88           H  
ATOM   1102  HG3 MET A  68      12.477   9.485 -24.819  1.00 88.88           H  
ATOM   1103  SD  MET A  68      14.280  10.203 -23.434  1.00 88.88           S  
ATOM   1104  CE  MET A  68      14.782   9.464 -21.858  1.00 88.88           C  
ATOM   1105  HE1 MET A  68      15.192   8.468 -22.026  1.00 88.88           H  
ATOM   1106  HE2 MET A  68      13.915   9.400 -21.202  1.00 88.88           H  
ATOM   1107  HE3 MET A  68      15.546  10.089 -21.395  1.00 88.88           H  
ATOM   1108  N   GLU A  69      12.946   4.419 -24.491  1.00 94.49           N  
ATOM   1109  H   GLU A  69      12.617   4.556 -23.546  1.00 94.49           H  
ATOM   1110  CA  GLU A  69      13.489   3.098 -24.832  1.00 94.49           C  
ATOM   1111  HA  GLU A  69      14.320   3.200 -25.530  1.00 94.49           H  
ATOM   1112  C   GLU A  69      12.458   2.173 -25.481  1.00 94.49           C  
ATOM   1113  CB  GLU A  69      13.992   2.441 -23.550  1.00 94.49           C  
ATOM   1114  HB2 GLU A  69      13.190   2.505 -22.815  1.00 94.49           H  
ATOM   1115  HB3 GLU A  69      14.176   1.383 -23.737  1.00 94.49           H  
ATOM   1116  O   GLU A  69      12.835   1.184 -26.109  1.00 94.49           O  
ATOM   1117  CG  GLU A  69      15.284   3.080 -23.008  1.00 94.49           C  
ATOM   1118  HG2 GLU A  69      16.113   2.805 -23.660  1.00 94.49           H  
ATOM   1119  HG3 GLU A  69      15.201   4.166 -23.020  1.00 94.49           H  
ATOM   1120  CD  GLU A  69      15.566   2.619 -21.574  1.00 94.49           C  
ATOM   1121  OE1 GLU A  69      16.741   2.455 -21.188  1.00 94.49           O  
ATOM   1122  OE2 GLU A  69      14.594   2.379 -20.821  1.00 94.49           O  
ATOM   1123  N   ARG A  70      11.164   2.483 -25.333  1.00 94.45           N  
ATOM   1124  H   ARG A  70      10.953   3.289 -24.762  1.00 94.45           H  
ATOM   1125  CA  ARG A  70      10.054   1.626 -25.756  1.00 94.45           C  
ATOM   1126  HA  ARG A  70      10.059   0.724 -25.144  1.00 94.45           H  
ATOM   1127  C   ARG A  70      10.198   1.151 -27.198  1.00 94.45           C  
ATOM   1128  CB  ARG A  70       8.732   2.373 -25.537  1.00 94.45           C  
ATOM   1129  HB2 ARG A  70       8.734   3.296 -26.117  1.00 94.45           H  
ATOM   1130  HB3 ARG A  70       8.631   2.621 -24.481  1.00 94.45           H  
ATOM   1131  O   ARG A  70      10.106  -0.046 -27.435  1.00 94.45           O  
ATOM   1132  CG  ARG A  70       7.546   1.507 -25.972  1.00 94.45           C  
ATOM   1133  HG2 ARG A  70       7.544   0.582 -25.394  1.00 94.45           H  
ATOM   1134  HG3 ARG A  70       7.635   1.262 -27.030  1.00 94.45           H  
ATOM   1135  CD  ARG A  70       6.223   2.235 -25.777  1.00 94.45           C  
ATOM   1136  HD2 ARG A  70       6.065   2.412 -24.713  1.00 94.45           H  
ATOM   1137  HD3 ARG A  70       6.265   3.187 -26.306  1.00 94.45           H  
ATOM   1138  NE  ARG A  70       5.135   1.416 -26.324  1.00 94.45           N  
ATOM   1139  HE  ARG A  70       5.404   0.546 -26.761  1.00 94.45           H  
ATOM   1140  NH1 ARG A  70       3.383   2.820 -25.849  1.00 94.45           N  
ATOM   1141 HH11 ARG A  70       2.392   3.008 -25.898  1.00 94.45           H  
ATOM   1142 HH12 ARG A  70       4.039   3.473 -25.444  1.00 94.45           H  
ATOM   1143  NH2 ARG A  70       3.031   0.878 -26.915  1.00 94.45           N  
ATOM   1144 HH21 ARG A  70       3.432   0.060 -27.351  1.00 94.45           H  
ATOM   1145 HH22 ARG A  70       2.042   1.065 -27.001  1.00 94.45           H  
ATOM   1146  CZ  ARG A  70       3.855   1.713 -26.358  1.00 94.45           C  
ATOM   1147  N   SER A  71      10.438   2.060 -28.143  1.00 95.20           N  
ATOM   1148  H   SER A  71      10.470   3.036 -27.887  1.00 95.20           H  
ATOM   1149  CA  SER A  71      10.526   1.703 -29.565  1.00 95.20           C  
ATOM   1150  HA  SER A  71       9.609   1.193 -29.858  1.00 95.20           H  
ATOM   1151  C   SER A  71      11.694   0.759 -29.855  1.00 95.20           C  
ATOM   1152  CB  SER A  71      10.673   2.959 -30.427  1.00 95.20           C  
ATOM   1153  HB2 SER A  71      11.629   3.438 -30.218  1.00 95.20           H  
ATOM   1154  HB3 SER A  71      10.642   2.672 -31.479  1.00 95.20           H  
ATOM   1155  O   SER A  71      11.546  -0.169 -30.645  1.00 95.20           O  
ATOM   1156  OG  SER A  71       9.623   3.869 -30.156  1.00 95.20           O  
ATOM   1157  HG  SER A  71       9.626   4.548 -30.835  1.00 95.20           H  
ATOM   1158  N   SER A  72      12.840   0.963 -29.199  1.00 96.48           N  
ATOM   1159  H   SER A  72      12.904   1.722 -28.535  1.00 96.48           H  
ATOM   1160  CA  SER A  72      14.015   0.101 -29.360  1.00 96.48           C  
ATOM   1161  HA  SER A  72      14.214  -0.037 -30.423  1.00 96.48           H  
ATOM   1162  C   SER A  72      13.778  -1.280 -28.753  1.00 96.48           C  
ATOM   1163  CB  SER A  72      15.252   0.741 -28.726  1.00 96.48           C  
ATOM   1164  HB2 SER A  72      15.116   0.818 -27.647  1.00 96.48           H  
ATOM   1165  HB3 SER A  72      16.119   0.113 -28.929  1.00 96.48           H  
ATOM   1166  O   SER A  72      14.028  -2.283 -29.412  1.00 96.48           O  
ATOM   1167  OG  SER A  72      15.466   2.033 -29.264  1.00 96.48           O  
ATOM   1168  HG  SER A  72      16.349   2.318 -29.018  1.00 96.48           H  
ATOM   1169  N   PHE A  73      13.226  -1.332 -27.537  1.00 97.00           N  
ATOM   1170  H   PHE A  73      13.027  -0.468 -27.052  1.00 97.00           H  
ATOM   1171  CA  PHE A  73      12.885  -2.591 -26.879  1.00 97.00           C  
ATOM   1172  HA  PHE A  73      13.773  -3.221 -26.834  1.00 97.00           H  
ATOM   1173  C   PHE A  73      11.820  -3.381 -27.651  1.00 97.00           C  
ATOM   1174  CB  PHE A  73      12.410  -2.302 -25.449  1.00 97.00           C  
ATOM   1175  HB2 PHE A  73      11.591  -1.584 -25.481  1.00 97.00           H  
ATOM   1176  HB3 PHE A  73      13.228  -1.849 -24.888  1.00 97.00           H  
ATOM   1177  O   PHE A  73      11.917  -4.594 -27.764  1.00 97.00           O  
ATOM   1178  CG  PHE A  73      11.949  -3.551 -24.723  1.00 97.00           C  
ATOM   1179  CD1 PHE A  73      10.578  -3.832 -24.587  1.00 97.00           C  
ATOM   1180  HD1 PHE A  73       9.847  -3.136 -24.972  1.00 97.00           H  
ATOM   1181  CD2 PHE A  73      12.897  -4.479 -24.259  1.00 97.00           C  
ATOM   1182  HD2 PHE A  73      13.949  -4.302 -24.424  1.00 97.00           H  
ATOM   1183  CE1 PHE A  73      10.165  -5.032 -23.981  1.00 97.00           C  
ATOM   1184  HE1 PHE A  73       9.114  -5.256 -23.876  1.00 97.00           H  
ATOM   1185  CE2 PHE A  73      12.487  -5.668 -23.637  1.00 97.00           C  
ATOM   1186  HE2 PHE A  73      13.226  -6.383 -23.306  1.00 97.00           H  
ATOM   1187  CZ  PHE A  73      11.119  -5.949 -23.505  1.00 97.00           C  
ATOM   1188  HZ  PHE A  73      10.806  -6.875 -23.047  1.00 97.00           H  
ATOM   1189  N   GLU A  74      10.794  -2.718 -28.191  1.00 95.71           N  
ATOM   1190  H   GLU A  74      10.729  -1.721 -28.045  1.00 95.71           H  
ATOM   1191  CA  GLU A  74       9.724  -3.389 -28.941  1.00 95.71           C  
ATOM   1192  HA  GLU A  74       9.432  -4.287 -28.397  1.00 95.71           H  
ATOM   1193  C   GLU A  74      10.178  -3.887 -30.315  1.00 95.71           C  
ATOM   1194  CB  GLU A  74       8.493  -2.466 -29.056  1.00 95.71           C  
ATOM   1195  HB2 GLU A  74       7.780  -2.900 -29.758  1.00 95.71           H  
ATOM   1196  HB3 GLU A  74       8.795  -1.484 -29.419  1.00 95.71           H  
ATOM   1197  O   GLU A  74       9.631  -4.878 -30.795  1.00 95.71           O  
ATOM   1198  CG  GLU A  74       7.815  -2.348 -27.686  1.00 95.71           C  
ATOM   1199  HG2 GLU A  74       7.541  -3.357 -27.376  1.00 95.71           H  
ATOM   1200  HG3 GLU A  74       8.535  -1.986 -26.952  1.00 95.71           H  
ATOM   1201  CD  GLU A  74       6.564  -1.459 -27.602  1.00 95.71           C  
ATOM   1202  OE1 GLU A  74       5.940  -1.488 -26.511  1.00 95.71           O  
ATOM   1203  OE2 GLU A  74       6.200  -0.718 -28.534  1.00 95.71           O  
ATOM   1204  N   LYS A  75      11.180  -3.239 -30.925  1.00 97.04           N  
ATOM   1205  H   LYS A  75      11.565  -2.424 -30.468  1.00 97.04           H  
ATOM   1206  CA  LYS A  75      11.779  -3.676 -32.190  1.00 97.04           C  
ATOM   1207  HA  LYS A  75      10.979  -3.897 -32.896  1.00 97.04           H  
ATOM   1208  C   LYS A  75      12.569  -4.975 -32.021  1.00 97.04           C  
ATOM   1209  CB  LYS A  75      12.654  -2.546 -32.750  1.00 97.04           C  
ATOM   1210  HB2 LYS A  75      12.047  -1.646 -32.853  1.00 97.04           H  
ATOM   1211  HB3 LYS A  75      13.466  -2.339 -32.053  1.00 97.04           H  
ATOM   1212  O   LYS A  75      12.364  -5.905 -32.795  1.00 97.04           O  
ATOM   1213  CG  LYS A  75      13.240  -2.905 -34.122  1.00 97.04           C  
ATOM   1214  HG2 LYS A  75      12.428  -3.043 -34.836  1.00 97.04           H  
ATOM   1215  HG3 LYS A  75      13.809  -3.832 -34.051  1.00 97.04           H  
ATOM   1216  CD  LYS A  75      14.180  -1.804 -34.618  1.00 97.04           C  
ATOM   1217  HD2 LYS A  75      14.983  -1.677 -33.892  1.00 97.04           H  
ATOM   1218  HD3 LYS A  75      13.629  -0.869 -34.720  1.00 97.04           H  
ATOM   1219  CE  LYS A  75      14.762  -2.228 -35.968  1.00 97.04           C  
ATOM   1220  HE2 LYS A  75      13.955  -2.281 -36.699  1.00 97.04           H  
ATOM   1221  HE3 LYS A  75      15.175  -3.231 -35.859  1.00 97.04           H  
ATOM   1222  NZ  LYS A  75      15.823  -1.298 -36.422  1.00 97.04           N  
ATOM   1223  HZ1 LYS A  75      16.577  -1.296 -35.750  1.00 97.04           H  
ATOM   1224  HZ2 LYS A  75      15.462  -0.360 -36.520  1.00 97.04           H  
ATOM   1225  HZ3 LYS A  75      16.201  -1.608 -37.305  1.00 97.04           H  
ATOM   1226  N   ASP A  76      13.455  -5.027 -31.029  1.00 96.78           N  
ATOM   1227  H   ASP A  76      13.587  -4.212 -30.447  1.00 96.78           H  
ATOM   1228  CA  ASP A  76      14.207  -6.234 -30.683  1.00 96.78           C  
ATOM   1229  HA  ASP A  76      13.613  -7.105 -30.958  1.00 96.78           H  
ATOM   1230  C   ASP A  76      14.487  -6.283 -29.168  1.00 96.78           C  
ATOM   1231  CB  ASP A  76      15.498  -6.334 -31.507  1.00 96.78           C  
ATOM   1232  HB2 ASP A  76      15.262  -6.130 -32.552  1.00 96.78           H  
ATOM   1233  HB3 ASP A  76      16.218  -5.585 -31.177  1.00 96.78           H  
ATOM   1234  O   ASP A  76      15.435  -5.658 -28.679  1.00 96.78           O  
ATOM   1235  CG  ASP A  76      16.103  -7.743 -31.412  1.00 96.78           C  
ATOM   1236  OD1 ASP A  76      15.887  -8.429 -30.376  1.00 96.78           O  
ATOM   1237  OD2 ASP A  76      16.699  -8.169 -32.421  1.00 96.78           O  
ATOM   1238  N   PRO A  77      13.665  -7.023 -28.399  1.00 96.74           N  
ATOM   1239  CA  PRO A  77      13.847  -7.141 -26.957  1.00 96.74           C  
ATOM   1240  HA  PRO A  77      13.756  -6.151 -26.511  1.00 96.74           H  
ATOM   1241  C   PRO A  77      15.191  -7.750 -26.553  1.00 96.74           C  
ATOM   1242  CB  PRO A  77      12.697  -8.033 -26.477  1.00 96.74           C  
ATOM   1243  HB2 PRO A  77      13.003  -9.079 -26.495  1.00 96.74           H  
ATOM   1244  HB3 PRO A  77      12.362  -7.760 -25.476  1.00 96.74           H  
ATOM   1245  O   PRO A  77      15.685  -7.439 -25.471  1.00 96.74           O  
ATOM   1246  CG  PRO A  77      11.601  -7.818 -27.517  1.00 96.74           C  
ATOM   1247  HG2 PRO A  77      10.939  -8.680 -27.590  1.00 96.74           H  
ATOM   1248  HG3 PRO A  77      11.030  -6.923 -27.271  1.00 96.74           H  
ATOM   1249  CD  PRO A  77      12.393  -7.605 -28.806  1.00 96.74           C  
ATOM   1250  HD2 PRO A  77      11.844  -6.939 -29.471  1.00 96.74           H  
ATOM   1251  HD3 PRO A  77      12.577  -8.562 -29.295  1.00 96.74           H  
ATOM   1252  N   ILE A  78      15.763  -8.634 -27.379  1.00 97.26           N  
ATOM   1253  H   ILE A  78      15.455  -8.671 -28.340  1.00 97.26           H  
ATOM   1254  CA  ILE A  78      16.990  -9.358 -27.037  1.00 97.26           C  
ATOM   1255  HA  ILE A  78      16.978  -9.594 -25.973  1.00 97.26           H  
ATOM   1256  C   ILE A  78      18.185  -8.444 -27.230  1.00 97.26           C  
ATOM   1257  CB  ILE A  78      17.115 -10.677 -27.829  1.00 97.26           C  
ATOM   1258  HB  ILE A  78      17.147 -10.439 -28.893  1.00 97.26           H  
ATOM   1259  O   ILE A  78      18.899  -8.218 -26.260  1.00 97.26           O  
ATOM   1260  CG1 ILE A  78      15.897 -11.601 -27.597  1.00 97.26           C  
ATOM   1261 HG12 ILE A  78      14.995 -11.086 -27.928  1.00 97.26           H  
ATOM   1262 HG13 ILE A  78      16.005 -12.488 -28.222  1.00 97.26           H  
ATOM   1263  CG2 ILE A  78      18.420 -11.412 -27.477  1.00 97.26           C  
ATOM   1264 HG21 ILE A  78      18.510 -11.558 -26.401  1.00 97.26           H  
ATOM   1265 HG22 ILE A  78      19.281 -10.836 -27.816  1.00 97.26           H  
ATOM   1266 HG23 ILE A  78      18.459 -12.379 -27.979  1.00 97.26           H  
ATOM   1267  CD1 ILE A  78      15.689 -12.055 -26.145  1.00 97.26           C  
ATOM   1268 HD11 ILE A  78      15.779 -11.220 -25.450  1.00 97.26           H  
ATOM   1269 HD12 ILE A  78      16.410 -12.833 -25.894  1.00 97.26           H  
ATOM   1270 HD13 ILE A  78      14.680 -12.451 -26.032  1.00 97.26           H  
ATOM   1271  N   ASP A  79      18.327  -7.835 -28.409  1.00 97.24           N  
ATOM   1272  H   ASP A  79      17.685  -8.057 -29.156  1.00 97.24           H  
ATOM   1273  CA  ASP A  79      19.405  -6.877 -28.689  1.00 97.24           C  
ATOM   1274  HA  ASP A  79      20.368  -7.382 -28.616  1.00 97.24           H  
ATOM   1275  C   ASP A  79      19.400  -5.713 -27.682  1.00 97.24           C  
ATOM   1276  CB  ASP A  79      19.237  -6.363 -30.124  1.00 97.24           C  
ATOM   1277  HB2 ASP A  79      19.252  -7.209 -30.811  1.00 97.24           H  
ATOM   1278  HB3 ASP A  79      18.268  -5.872 -30.211  1.00 97.24           H  
ATOM   1279  O   ASP A  79      20.429  -5.358 -27.107  1.00 97.24           O  
ATOM   1280  CG  ASP A  79      20.340  -5.380 -30.526  1.00 97.24           C  
ATOM   1281  OD1 ASP A  79      21.513  -5.805 -30.578  1.00 97.24           O  
ATOM   1282  OD2 ASP A  79      19.998  -4.201 -30.788  1.00 97.24           O  
ATOM   1283  N   PHE A  80      18.215  -5.184 -27.352  1.00 97.65           N  
ATOM   1284  H   PHE A  80      17.397  -5.494 -27.857  1.00 97.65           H  
ATOM   1285  CA  PHE A  80      18.084  -4.137 -26.338  1.00 97.65           C  
ATOM   1286  HA  PHE A  80      18.691  -3.286 -26.645  1.00 97.65           H  
ATOM   1287  C   PHE A  80      18.580  -4.576 -24.949  1.00 97.65           C  
ATOM   1288  CB  PHE A  80      16.618  -3.698 -26.261  1.00 97.65           C  
ATOM   1289  HB2 PHE A  80      16.311  -3.321 -27.236  1.00 97.65           H  
ATOM   1290  HB3 PHE A  80      15.996  -4.564 -26.034  1.00 97.65           H  
ATOM   1291  O   PHE A  80      19.250  -3.808 -24.251  1.00 97.65           O  
ATOM   1292  CG  PHE A  80      16.374  -2.629 -25.216  1.00 97.65           C  
ATOM   1293  CD1 PHE A  80      16.086  -2.988 -23.885  1.00 97.65           C  
ATOM   1294  HD1 PHE A  80      16.045  -4.031 -23.609  1.00 97.65           H  
ATOM   1295  CD2 PHE A  80      16.478  -1.273 -25.566  1.00 97.65           C  
ATOM   1296  HD2 PHE A  80      16.736  -1.001 -26.579  1.00 97.65           H  
ATOM   1297  CE1 PHE A  80      15.846  -1.998 -22.920  1.00 97.65           C  
ATOM   1298  HE1 PHE A  80      15.589  -2.290 -21.913  1.00 97.65           H  
ATOM   1299  CE2 PHE A  80      16.261  -0.279 -24.598  1.00 97.65           C  
ATOM   1300  HE2 PHE A  80      16.343   0.762 -24.873  1.00 97.65           H  
ATOM   1301  CZ  PHE A  80      15.927  -0.643 -23.282  1.00 97.65           C  
ATOM   1302  HZ  PHE A  80      15.731   0.125 -22.548  1.00 97.65           H  
ATOM   1303  N   LEU A  81      18.228  -5.789 -24.510  1.00 97.38           N  
ATOM   1304  H   LEU A  81      17.743  -6.405 -25.147  1.00 97.38           H  
ATOM   1305  CA  LEU A  81      18.658  -6.317 -23.214  1.00 97.38           C  
ATOM   1306  HA  LEU A  81      18.556  -5.530 -22.467  1.00 97.38           H  
ATOM   1307  C   LEU A  81      20.151  -6.688 -23.235  1.00 97.38           C  
ATOM   1308  CB  LEU A  81      17.754  -7.501 -22.815  1.00 97.38           C  
ATOM   1309  HB2 LEU A  81      17.701  -8.188 -23.660  1.00 97.38           H  
ATOM   1310  HB3 LEU A  81      18.215  -8.035 -21.984  1.00 97.38           H  
ATOM   1311  O   LEU A  81      20.862  -6.416 -22.269  1.00 97.38           O  
ATOM   1312  CG  LEU A  81      16.323  -7.105 -22.395  1.00 97.38           C  
ATOM   1313  HG  LEU A  81      15.876  -6.453 -23.145  1.00 97.38           H  
ATOM   1314  CD1 LEU A  81      15.455  -8.356 -22.249  1.00 97.38           C  
ATOM   1315 HD11 LEU A  81      15.372  -8.840 -23.222  1.00 97.38           H  
ATOM   1316 HD12 LEU A  81      14.455  -8.083 -21.913  1.00 97.38           H  
ATOM   1317 HD13 LEU A  81      15.907  -9.043 -21.534  1.00 97.38           H  
ATOM   1318  CD2 LEU A  81      16.288  -6.363 -21.055  1.00 97.38           C  
ATOM   1319 HD21 LEU A  81      16.738  -6.980 -20.277  1.00 97.38           H  
ATOM   1320 HD22 LEU A  81      16.837  -5.424 -21.134  1.00 97.38           H  
ATOM   1321 HD23 LEU A  81      15.255  -6.139 -20.788  1.00 97.38           H  
ATOM   1322  N   GLU A  82      20.668  -7.217 -24.338  1.00 96.30           N  
ATOM   1323  H   GLU A  82      20.063  -7.423 -25.120  1.00 96.30           H  
ATOM   1324  CA  GLU A  82      22.096  -7.497 -24.498  1.00 96.30           C  
ATOM   1325  HA  GLU A  82      22.428  -8.093 -23.648  1.00 96.30           H  
ATOM   1326  C   GLU A  82      22.941  -6.223 -24.447  1.00 96.30           C  
ATOM   1327  CB  GLU A  82      22.351  -8.316 -25.769  1.00 96.30           C  
ATOM   1328  HB2 GLU A  82      23.426  -8.351 -25.944  1.00 96.30           H  
ATOM   1329  HB3 GLU A  82      21.869  -7.836 -26.621  1.00 96.30           H  
ATOM   1330  O   GLU A  82      23.937  -6.169 -23.720  1.00 96.30           O  
ATOM   1331  CG  GLU A  82      21.836  -9.757 -25.605  1.00 96.30           C  
ATOM   1332  HG2 GLU A  82      20.755  -9.758 -25.464  1.00 96.30           H  
ATOM   1333  HG3 GLU A  82      22.275 -10.176 -24.699  1.00 96.30           H  
ATOM   1334  CD  GLU A  82      22.192 -10.682 -26.775  1.00 96.30           C  
ATOM   1335  OE1 GLU A  82      22.059 -11.913 -26.563  1.00 96.30           O  
ATOM   1336  OE2 GLU A  82      22.633 -10.186 -27.833  1.00 96.30           O  
ATOM   1337  N   ALA A  83      22.473  -5.144 -25.078  1.00 96.20           N  
ATOM   1338  H   ALA A  83      21.696  -5.263 -25.713  1.00 96.20           H  
ATOM   1339  CA  ALA A  83      23.072  -3.816 -24.963  1.00 96.20           C  
ATOM   1340  HA  ALA A  83      24.117  -3.885 -25.267  1.00 96.20           H  
ATOM   1341  C   ALA A  83      23.045  -3.266 -23.521  1.00 96.20           C  
ATOM   1342  CB  ALA A  83      22.347  -2.880 -25.935  1.00 96.20           C  
ATOM   1343  HB1 ALA A  83      21.295  -2.795 -25.663  1.00 96.20           H  
ATOM   1344  HB2 ALA A  83      22.415  -3.278 -26.948  1.00 96.20           H  
ATOM   1345  HB3 ALA A  83      22.809  -1.893 -25.911  1.00 96.20           H  
ATOM   1346  O   ALA A  83      23.917  -2.483 -23.138  1.00 96.20           O  
ATOM   1347  N   LYS A  84      22.083  -3.697 -22.691  1.00 94.13           N  
ATOM   1348  H   LYS A  84      21.396  -4.328 -23.080  1.00 94.13           H  
ATOM   1349  CA  LYS A  84      22.035  -3.402 -21.246  1.00 94.13           C  
ATOM   1350  HA  LYS A  84      22.480  -2.419 -21.092  1.00 94.13           H  
ATOM   1351  C   LYS A  84      22.900  -4.335 -20.386  1.00 94.13           C  
ATOM   1352  CB  LYS A  84      20.576  -3.346 -20.752  1.00 94.13           C  
ATOM   1353  HB2 LYS A  84      20.012  -4.198 -21.132  1.00 94.13           H  
ATOM   1354  HB3 LYS A  84      20.572  -3.394 -19.663  1.00 94.13           H  
ATOM   1355  O   LYS A  84      22.964  -4.143 -19.173  1.00 94.13           O  
ATOM   1356  CG  LYS A  84      19.893  -2.038 -21.174  1.00 94.13           C  
ATOM   1357  HG2 LYS A  84      19.709  -2.047 -22.248  1.00 94.13           H  
ATOM   1358  HG3 LYS A  84      20.561  -1.209 -20.944  1.00 94.13           H  
ATOM   1359  CD  LYS A  84      18.572  -1.814 -20.422  1.00 94.13           C  
ATOM   1360  HD2 LYS A  84      17.842  -2.560 -20.736  1.00 94.13           H  
ATOM   1361  HD3 LYS A  84      18.747  -1.900 -19.349  1.00 94.13           H  
ATOM   1362  CE  LYS A  84      18.080  -0.400 -20.753  1.00 94.13           C  
ATOM   1363  HE2 LYS A  84      18.889   0.302 -20.551  1.00 94.13           H  
ATOM   1364  HE3 LYS A  84      17.882  -0.345 -21.824  1.00 94.13           H  
ATOM   1365  NZ  LYS A  84      16.877   0.015 -19.988  1.00 94.13           N  
ATOM   1366  HZ1 LYS A  84      16.069  -0.546 -20.218  1.00 94.13           H  
ATOM   1367  HZ2 LYS A  84      16.658   0.964 -20.256  1.00 94.13           H  
ATOM   1368  HZ3 LYS A  84      17.038   0.009 -18.991  1.00 94.13           H  
ATOM   1369  N   GLY A  85      23.594  -5.303 -20.985  1.00 95.44           N  
ATOM   1370  H   GLY A  85      23.504  -5.403 -21.986  1.00 95.44           H  
ATOM   1371  CA  GLY A  85      24.508  -6.221 -20.300  1.00 95.44           C  
ATOM   1372  HA2 GLY A  85      24.939  -5.729 -19.427  1.00 95.44           H  
ATOM   1373  HA3 GLY A  85      25.314  -6.467 -20.990  1.00 95.44           H  
ATOM   1374  C   GLY A  85      23.879  -7.540 -19.845  1.00 95.44           C  
ATOM   1375  O   GLY A  85      24.533  -8.306 -19.130  1.00 95.44           O  
ATOM   1376  N   TYR A  86      22.640  -7.825 -20.251  1.00 97.00           N  
ATOM   1377  H   TYR A  86      22.177  -7.186 -20.882  1.00 97.00           H  
ATOM   1378  CA  TYR A  86      22.064  -9.160 -20.104  1.00 97.00           C  
ATOM   1379  HA  TYR A  86      22.324  -9.545 -19.118  1.00 97.00           H  
ATOM   1380  C   TYR A  86      22.671 -10.107 -21.143  1.00 97.00           C  
ATOM   1381  CB  TYR A  86      20.533  -9.107 -20.195  1.00 97.00           C  
ATOM   1382  HB2 TYR A  86      20.150 -10.124 -20.111  1.00 97.00           H  
ATOM   1383  HB3 TYR A  86      20.247  -8.733 -21.178  1.00 97.00           H  
ATOM   1384  O   TYR A  86      23.051  -9.701 -22.231  1.00 97.00           O  
ATOM   1385  CG  TYR A  86      19.882  -8.267 -19.110  1.00 97.00           C  
ATOM   1386  CD1 TYR A  86      19.648  -8.822 -17.839  1.00 97.00           C  
ATOM   1387  HD1 TYR A  86      19.904  -9.854 -17.649  1.00 97.00           H  
ATOM   1388  CD2 TYR A  86      19.546  -6.921 -19.346  1.00 97.00           C  
ATOM   1389  HD2 TYR A  86      19.698  -6.484 -20.322  1.00 97.00           H  
ATOM   1390  CE1 TYR A  86      19.116  -8.025 -16.807  1.00 97.00           C  
ATOM   1391  HE1 TYR A  86      18.955  -8.446 -15.825  1.00 97.00           H  
ATOM   1392  CE2 TYR A  86      19.026  -6.118 -18.321  1.00 97.00           C  
ATOM   1393  HE2 TYR A  86      18.797  -5.078 -18.500  1.00 97.00           H  
ATOM   1394  OH  TYR A  86      18.368  -5.848 -16.062  1.00 97.00           O  
ATOM   1395  HH  TYR A  86      18.311  -6.320 -15.228  1.00 97.00           H  
ATOM   1396  CZ  TYR A  86      18.823  -6.663 -17.043  1.00 97.00           C  
ATOM   1397  N   LYS A  87      22.793 -11.386 -20.811  1.00 96.10           N  
ATOM   1398  H   LYS A  87      22.523 -11.661 -19.877  1.00 96.10           H  
ATOM   1399  CA  LYS A  87      23.263 -12.439 -21.719  1.00 96.10           C  
ATOM   1400  HA  LYS A  87      23.201 -12.084 -22.747  1.00 96.10           H  
ATOM   1401  C   LYS A  87      22.353 -13.645 -21.602  1.00 96.10           C  
ATOM   1402  CB  LYS A  87      24.721 -12.819 -21.411  1.00 96.10           C  
ATOM   1403  HB2 LYS A  87      24.789 -13.210 -20.396  1.00 96.10           H  
ATOM   1404  HB3 LYS A  87      25.021 -13.605 -22.104  1.00 96.10           H  
ATOM   1405  O   LYS A  87      21.762 -13.856 -20.544  1.00 96.10           O  
ATOM   1406  CG  LYS A  87      25.682 -11.630 -21.564  1.00 96.10           C  
ATOM   1407  HG2 LYS A  87      25.476 -11.119 -22.505  1.00 96.10           H  
ATOM   1408  HG3 LYS A  87      25.526 -10.933 -20.742  1.00 96.10           H  
ATOM   1409  CD  LYS A  87      27.145 -12.089 -21.570  1.00 96.10           C  
ATOM   1410  HD2 LYS A  87      27.324 -12.697 -22.457  1.00 96.10           H  
ATOM   1411  HD3 LYS A  87      27.336 -12.696 -20.686  1.00 96.10           H  
ATOM   1412  CE  LYS A  87      28.058 -10.858 -21.598  1.00 96.10           C  
ATOM   1413  HE2 LYS A  87      27.897 -10.353 -22.551  1.00 96.10           H  
ATOM   1414  HE3 LYS A  87      27.755 -10.168 -20.810  1.00 96.10           H  
ATOM   1415  NZ  LYS A  87      29.493 -11.198 -21.441  1.00 96.10           N  
ATOM   1416  HZ1 LYS A  87      29.755 -11.267 -20.468  1.00 96.10           H  
ATOM   1417  HZ2 LYS A  87      30.068 -10.429 -21.752  1.00 96.10           H  
ATOM   1418  HZ3 LYS A  87      29.750 -12.036 -21.943  1.00 96.10           H  
ATOM   1419  N   GLU A  88      22.272 -14.453 -22.656  1.00 95.83           N  
ATOM   1420  H   GLU A  88      22.755 -14.188 -23.503  1.00 95.83           H  
ATOM   1421  CA  GLU A  88      21.428 -15.658 -22.679  1.00 95.83           C  
ATOM   1422  HA  GLU A  88      21.372 -16.009 -23.709  1.00 95.83           H  
ATOM   1423  C   GLU A  88      19.977 -15.353 -22.253  1.00 95.83           C  
ATOM   1424  CB  GLU A  88      22.056 -16.789 -21.843  1.00 95.83           C  
ATOM   1425  HB2 GLU A  88      21.398 -17.655 -21.915  1.00 95.83           H  
ATOM   1426  HB3 GLU A  88      22.099 -16.485 -20.797  1.00 95.83           H  
ATOM   1427  O   GLU A  88      19.398 -16.018 -21.390  1.00 95.83           O  
ATOM   1428  CG  GLU A  88      23.464 -17.222 -22.284  1.00 95.83           C  
ATOM   1429  HG2 GLU A  88      24.137 -16.366 -22.242  1.00 95.83           H  
ATOM   1430  HG3 GLU A  88      23.424 -17.584 -23.311  1.00 95.83           H  
ATOM   1431  CD  GLU A  88      23.996 -18.332 -21.364  1.00 95.83           C  
ATOM   1432  OE1 GLU A  88      25.187 -18.325 -20.976  1.00 95.83           O  
ATOM   1433  OE2 GLU A  88      23.207 -19.169 -20.873  1.00 95.83           O  
ATOM   1434  N   VAL A  89      19.407 -14.279 -22.807  1.00 96.91           N  
ATOM   1435  H   VAL A  89      19.909 -13.777 -23.525  1.00 96.91           H  
ATOM   1436  CA  VAL A  89      18.058 -13.825 -22.458  1.00 96.91           C  
ATOM   1437  HA  VAL A  89      17.997 -13.741 -21.373  1.00 96.91           H  
ATOM   1438  C   VAL A  89      17.026 -14.857 -22.914  1.00 96.91           C  
ATOM   1439  CB  VAL A  89      17.756 -12.442 -23.062  1.00 96.91           C  
ATOM   1440  HB  VAL A  89      17.817 -12.506 -24.148  1.00 96.91           H  
ATOM   1441  O   VAL A  89      16.950 -15.220 -24.088  1.00 96.91           O  
ATOM   1442  CG1 VAL A  89      16.353 -11.971 -22.660  1.00 96.91           C  
ATOM   1443 HG11 VAL A  89      16.262 -11.930 -21.575  1.00 96.91           H  
ATOM   1444 HG12 VAL A  89      16.179 -10.978 -23.076  1.00 96.91           H  
ATOM   1445 HG13 VAL A  89      15.594 -12.640 -23.065  1.00 96.91           H  
ATOM   1446  CG2 VAL A  89      18.756 -11.377 -22.593  1.00 96.91           C  
ATOM   1447 HG21 VAL A  89      18.524 -10.426 -23.072  1.00 96.91           H  
ATOM   1448 HG22 VAL A  89      19.771 -11.649 -22.883  1.00 96.91           H  
ATOM   1449 HG23 VAL A  89      18.699 -11.262 -21.511  1.00 96.91           H  
ATOM   1450  N   ARG A  90      16.177 -15.305 -21.987  1.00 95.75           N  
ATOM   1451  H   ARG A  90      16.289 -14.970 -21.041  1.00 95.75           H  
ATOM   1452  CA  ARG A  90      15.068 -16.222 -22.265  1.00 95.75           C  
ATOM   1453  HA  ARG A  90      15.366 -16.943 -23.027  1.00 95.75           H  
ATOM   1454  C   ARG A  90      13.884 -15.461 -22.848  1.00 95.75           C  
ATOM   1455  CB  ARG A  90      14.701 -16.972 -20.978  1.00 95.75           C  
ATOM   1456  HB2 ARG A  90      14.518 -16.245 -20.187  1.00 95.75           H  
ATOM   1457  HB3 ARG A  90      13.770 -17.517 -21.134  1.00 95.75           H  
ATOM   1458  O   ARG A  90      13.000 -15.025 -22.115  1.00 95.75           O  
ATOM   1459  CG  ARG A  90      15.800 -17.945 -20.517  1.00 95.75           C  
ATOM   1460  HG2 ARG A  90      16.739 -17.408 -20.380  1.00 95.75           H  
ATOM   1461  HG3 ARG A  90      15.510 -18.362 -19.553  1.00 95.75           H  
ATOM   1462  CD  ARG A  90      16.014 -19.095 -21.513  1.00 95.75           C  
ATOM   1463  HD2 ARG A  90      16.790 -19.758 -21.133  1.00 95.75           H  
ATOM   1464  HD3 ARG A  90      16.377 -18.696 -22.461  1.00 95.75           H  
ATOM   1465  NE  ARG A  90      14.757 -19.838 -21.744  1.00 95.75           N  
ATOM   1466  HE  ARG A  90      14.118 -19.481 -22.440  1.00 95.75           H  
ATOM   1467  NH1 ARG A  90      14.965 -21.353 -20.031  1.00 95.75           N  
ATOM   1468 HH11 ARG A  90      14.571 -22.123 -19.510  1.00 95.75           H  
ATOM   1469 HH12 ARG A  90      15.901 -21.012 -19.864  1.00 95.75           H  
ATOM   1470  NH2 ARG A  90      13.100 -21.306 -21.255  1.00 95.75           N  
ATOM   1471 HH21 ARG A  90      12.488 -20.825 -21.898  1.00 95.75           H  
ATOM   1472 HH22 ARG A  90      12.692 -22.061 -20.722  1.00 95.75           H  
ATOM   1473  CZ  ARG A  90      14.284 -20.829 -21.016  1.00 95.75           C  
ATOM   1474  N   LYS A  91      13.887 -15.286 -24.175  1.00 94.07           N  
ATOM   1475  H   LYS A  91      14.711 -15.605 -24.665  1.00 94.07           H  
ATOM   1476  CA  LYS A  91      12.853 -14.549 -24.926  1.00 94.07           C  
ATOM   1477  HA  LYS A  91      12.905 -13.497 -24.645  1.00 94.07           H  
ATOM   1478  C   LYS A  91      11.431 -15.021 -24.612  1.00 94.07           C  
ATOM   1479  CB  LYS A  91      13.125 -14.688 -26.435  1.00 94.07           C  
ATOM   1480  HB2 LYS A  91      12.913 -15.709 -26.752  1.00 94.07           H  
ATOM   1481  HB3 LYS A  91      14.179 -14.496 -26.635  1.00 94.07           H  
ATOM   1482  O   LYS A  91      10.531 -14.200 -24.488  1.00 94.07           O  
ATOM   1483  CG  LYS A  91      12.262 -13.712 -27.256  1.00 94.07           C  
ATOM   1484  HG2 LYS A  91      11.212 -13.991 -27.168  1.00 94.07           H  
ATOM   1485  HG3 LYS A  91      12.389 -12.701 -26.867  1.00 94.07           H  
ATOM   1486  CD  LYS A  91      12.658 -13.730 -28.737  1.00 94.07           C  
ATOM   1487  HD2 LYS A  91      12.538 -14.740 -29.130  1.00 94.07           H  
ATOM   1488  HD3 LYS A  91      13.704 -13.438 -28.825  1.00 94.07           H  
ATOM   1489  CE  LYS A  91      11.781 -12.756 -29.534  1.00 94.07           C  
ATOM   1490  HE2 LYS A  91      11.819 -11.782 -29.046  1.00 94.07           H  
ATOM   1491  HE3 LYS A  91      10.750 -13.107 -29.501  1.00 94.07           H  
ATOM   1492  NZ  LYS A  91      12.243 -12.629 -30.940  1.00 94.07           N  
ATOM   1493  HZ1 LYS A  91      11.662 -11.983 -31.455  1.00 94.07           H  
ATOM   1494  HZ2 LYS A  91      12.230 -13.523 -31.410  1.00 94.07           H  
ATOM   1495  HZ3 LYS A  91      13.187 -12.270 -30.971  1.00 94.07           H  
ATOM   1496  N   ASP A  92      11.258 -16.331 -24.466  1.00 94.57           N  
ATOM   1497  H   ASP A  92      12.077 -16.922 -24.480  1.00 94.57           H  
ATOM   1498  CA  ASP A  92       9.998 -17.012 -24.159  1.00 94.57           C  
ATOM   1499  HA  ASP A  92       9.243 -16.703 -24.881  1.00 94.57           H  
ATOM   1500  C   ASP A  92       9.438 -16.683 -22.765  1.00 94.57           C  
ATOM   1501  CB  ASP A  92      10.226 -18.529 -24.322  1.00 94.57           C  
ATOM   1502  HB2 ASP A  92      10.482 -18.730 -25.362  1.00 94.57           H  
ATOM   1503  HB3 ASP A  92       9.290 -19.046 -24.112  1.00 94.57           H  
ATOM   1504  O   ASP A  92       8.250 -16.864 -22.524  1.00 94.57           O  
ATOM   1505  CG  ASP A  92      11.342 -19.108 -23.426  1.00 94.57           C  
ATOM   1506  OD1 ASP A  92      12.506 -18.636 -23.491  1.00 94.57           O  
ATOM   1507  OD2 ASP A  92      11.088 -20.066 -22.665  1.00 94.57           O  
ATOM   1508  N   LEU A  93      10.277 -16.166 -21.863  1.00 94.35           N  
ATOM   1509  H   LEU A  93      11.236 -16.013 -22.141  1.00 94.35           H  
ATOM   1510  CA  LEU A  93       9.912 -15.812 -20.489  1.00 94.35           C  
ATOM   1511  HA  LEU A  93       8.912 -16.191 -20.279  1.00 94.35           H  
ATOM   1512  C   LEU A  93       9.827 -14.295 -20.264  1.00 94.35           C  
ATOM   1513  CB  LEU A  93      10.896 -16.484 -19.514  1.00 94.35           C  
ATOM   1514  HB2 LEU A  93      11.888 -16.062 -19.681  1.00 94.35           H  
ATOM   1515  HB3 LEU A  93      10.595 -16.236 -18.496  1.00 94.35           H  
ATOM   1516  O   LEU A  93       9.687 -13.851 -19.123  1.00 94.35           O  
ATOM   1517  CG  LEU A  93      10.983 -18.017 -19.632  1.00 94.35           C  
ATOM   1518  HG  LEU A  93      11.359 -18.286 -20.619  1.00 94.35           H  
ATOM   1519  CD1 LEU A  93      11.975 -18.546 -18.593  1.00 94.35           C  
ATOM   1520 HD11 LEU A  93      12.077 -19.624 -18.712  1.00 94.35           H  
ATOM   1521 HD12 LEU A  93      11.612 -18.326 -17.589  1.00 94.35           H  
ATOM   1522 HD13 LEU A  93      12.947 -18.076 -18.742  1.00 94.35           H  
ATOM   1523  CD2 LEU A  93       9.636 -18.703 -19.399  1.00 94.35           C  
ATOM   1524 HD21 LEU A  93       8.945 -18.438 -20.200  1.00 94.35           H  
ATOM   1525 HD22 LEU A  93       9.213 -18.403 -18.441  1.00 94.35           H  
ATOM   1526 HD23 LEU A  93       9.764 -19.785 -19.426  1.00 94.35           H  
ATOM   1527  N   ILE A  94       9.926 -13.488 -21.326  1.00 95.86           N  
ATOM   1528  H   ILE A  94      10.000 -13.905 -22.243  1.00 95.86           H  
ATOM   1529  CA  ILE A  94       9.756 -12.037 -21.225  1.00 95.86           C  
ATOM   1530  HA  ILE A  94      10.254 -11.708 -20.313  1.00 95.86           H  
ATOM   1531  C   ILE A  94       8.267 -11.716 -21.097  1.00 95.86           C  
ATOM   1532  CB  ILE A  94      10.414 -11.280 -22.400  1.00 95.86           C  
ATOM   1533  HB  ILE A  94       9.984 -11.642 -23.333  1.00 95.86           H  
ATOM   1534  O   ILE A  94       7.499 -11.900 -22.038  1.00 95.86           O  
ATOM   1535  CG1 ILE A  94      11.939 -11.535 -22.422  1.00 95.86           C  
ATOM   1536 HG12 ILE A  94      12.114 -12.609 -22.493  1.00 95.86           H  
ATOM   1537 HG13 ILE A  94      12.383 -11.184 -21.491  1.00 95.86           H  
ATOM   1538  CG2 ILE A  94      10.130  -9.766 -22.284  1.00 95.86           C  
ATOM   1539 HG21 ILE A  94      10.558  -9.240 -23.138  1.00 95.86           H  
ATOM   1540 HG22 ILE A  94      10.560  -9.378 -21.361  1.00 95.86           H  
ATOM   1541 HG23 ILE A  94       9.058  -9.573 -22.296  1.00 95.86           H  
ATOM   1542  CD1 ILE A  94      12.667 -10.877 -23.602  1.00 95.86           C  
ATOM   1543 HD11 ILE A  94      12.161 -11.120 -24.536  1.00 95.86           H  
ATOM   1544 HD12 ILE A  94      12.707  -9.795 -23.475  1.00 95.86           H  
ATOM   1545 HD13 ILE A  94      13.690 -11.251 -23.649  1.00 95.86           H  
ATOM   1546  N   ILE A  95       7.869 -11.157 -19.954  1.00 94.85           N  
ATOM   1547  H   ILE A  95       8.558 -11.052 -19.222  1.00 94.85           H  
ATOM   1548  CA  ILE A  95       6.482 -10.746 -19.695  1.00 94.85           C  
ATOM   1549  HA  ILE A  95       5.860 -11.033 -20.543  1.00 94.85           H  
ATOM   1550  C   ILE A  95       6.426  -9.228 -19.568  1.00 94.85           C  
ATOM   1551  CB  ILE A  95       5.895 -11.461 -18.457  1.00 94.85           C  
ATOM   1552  HB  ILE A  95       6.442 -11.136 -17.572  1.00 94.85           H  
ATOM   1553  O   ILE A  95       7.085  -8.653 -18.701  1.00 94.85           O  
ATOM   1554  CG1 ILE A  95       6.044 -12.996 -18.589  1.00 94.85           C  
ATOM   1555 HG12 ILE A  95       7.100 -13.249 -18.685  1.00 94.85           H  
ATOM   1556 HG13 ILE A  95       5.533 -13.336 -19.489  1.00 94.85           H  
ATOM   1557  CG2 ILE A  95       4.416 -11.066 -18.271  1.00 94.85           C  
ATOM   1558 HG21 ILE A  95       4.030 -11.482 -17.341  1.00 94.85           H  
ATOM   1559 HG22 ILE A  95       3.817 -11.448 -19.098  1.00 94.85           H  
ATOM   1560 HG23 ILE A  95       4.297  -9.985 -18.209  1.00 94.85           H  
ATOM   1561  CD1 ILE A  95       5.513 -13.788 -17.389  1.00 94.85           C  
ATOM   1562 HD11 ILE A  95       4.426 -13.722 -17.340  1.00 94.85           H  
ATOM   1563 HD12 ILE A  95       5.787 -14.837 -17.501  1.00 94.85           H  
ATOM   1564 HD13 ILE A  95       5.943 -13.403 -16.465  1.00 94.85           H  
ATOM   1565  N   LYS A  96       5.626  -8.565 -20.412  1.00 94.91           N  
ATOM   1566  H   LYS A  96       5.076  -9.111 -21.061  1.00 94.91           H  
ATOM   1567  CA  LYS A  96       5.338  -7.130 -20.278  1.00 94.91           C  
ATOM   1568  HA  LYS A  96       6.250  -6.617 -19.974  1.00 94.91           H  
ATOM   1569  C   LYS A  96       4.319  -6.906 -19.166  1.00 94.91           C  
ATOM   1570  CB  LYS A  96       4.844  -6.517 -21.596  1.00 94.91           C  
ATOM   1571  HB2 LYS A  96       4.488  -5.508 -21.387  1.00 94.91           H  
ATOM   1572  HB3 LYS A  96       4.001  -7.100 -21.969  1.00 94.91           H  
ATOM   1573  O   LYS A  96       3.240  -7.484 -19.182  1.00 94.91           O  
ATOM   1574  CG  LYS A  96       5.929  -6.430 -22.680  1.00 94.91           C  
ATOM   1575  HG2 LYS A  96       6.782  -5.868 -22.298  1.00 94.91           H  
ATOM   1576  HG3 LYS A  96       6.255  -7.433 -22.956  1.00 94.91           H  
ATOM   1577  CD  LYS A  96       5.375  -5.710 -23.918  1.00 94.91           C  
ATOM   1578  HD2 LYS A  96       4.518  -6.267 -24.296  1.00 94.91           H  
ATOM   1579  HD3 LYS A  96       5.046  -4.711 -23.630  1.00 94.91           H  
ATOM   1580  CE  LYS A  96       6.434  -5.594 -25.019  1.00 94.91           C  
ATOM   1581  HE2 LYS A  96       6.769  -6.595 -25.289  1.00 94.91           H  
ATOM   1582  HE3 LYS A  96       7.286  -5.041 -24.625  1.00 94.91           H  
ATOM   1583  NZ  LYS A  96       5.903  -4.890 -26.213  1.00 94.91           N  
ATOM   1584  HZ1 LYS A  96       5.069  -5.338 -26.563  1.00 94.91           H  
ATOM   1585  HZ2 LYS A  96       5.694  -3.925 -26.001  1.00 94.91           H  
ATOM   1586  HZ3 LYS A  96       6.593  -4.879 -26.951  1.00 94.91           H  
ATOM   1587  N   LEU A  97       4.663  -6.028 -18.235  1.00 94.74           N  
ATOM   1588  H   LEU A  97       5.576  -5.601 -18.302  1.00 94.74           H  
ATOM   1589  CA  LEU A  97       3.885  -5.713 -17.045  1.00 94.74           C  
ATOM   1590  HA  LEU A  97       2.946  -6.267 -17.045  1.00 94.74           H  
ATOM   1591  C   LEU A  97       3.575  -4.212 -17.041  1.00 94.74           C  
ATOM   1592  CB  LEU A  97       4.676  -6.153 -15.804  1.00 94.74           C  
ATOM   1593  HB2 LEU A  97       5.648  -5.659 -15.818  1.00 94.74           H  
ATOM   1594  HB3 LEU A  97       4.143  -5.823 -14.913  1.00 94.74           H  
ATOM   1595  O   LEU A  97       4.440  -3.396 -16.690  1.00 94.74           O  
ATOM   1596  CG  LEU A  97       4.888  -7.676 -15.718  1.00 94.74           C  
ATOM   1597  HG  LEU A  97       5.238  -8.066 -16.674  1.00 94.74           H  
ATOM   1598  CD1 LEU A  97       5.972  -7.970 -14.687  1.00 94.74           C  
ATOM   1599 HD11 LEU A  97       6.066  -9.047 -14.547  1.00 94.74           H  
ATOM   1600 HD12 LEU A  97       6.920  -7.589 -15.068  1.00 94.74           H  
ATOM   1601 HD13 LEU A  97       5.737  -7.494 -13.736  1.00 94.74           H  
ATOM   1602  CD2 LEU A  97       3.607  -8.411 -15.333  1.00 94.74           C  
ATOM   1603 HD21 LEU A  97       3.203  -8.017 -14.401  1.00 94.74           H  
ATOM   1604 HD22 LEU A  97       2.860  -8.303 -16.119  1.00 94.74           H  
ATOM   1605 HD23 LEU A  97       3.819  -9.473 -15.212  1.00 94.74           H  
ATOM   1606  N   PRO A  98       2.357  -3.817 -17.451  1.00 92.24           N  
ATOM   1607  CA  PRO A  98       1.881  -2.452 -17.291  1.00 92.24           C  
ATOM   1608  HA  PRO A  98       2.479  -1.798 -17.926  1.00 92.24           H  
ATOM   1609  C   PRO A  98       1.971  -1.982 -15.837  1.00 92.24           C  
ATOM   1610  CB  PRO A  98       0.430  -2.453 -17.785  1.00 92.24           C  
ATOM   1611  HB2 PRO A  98       0.172  -1.519 -18.285  1.00 92.24           H  
ATOM   1612  HB3 PRO A  98      -0.249  -2.637 -16.952  1.00 92.24           H  
ATOM   1613  O   PRO A  98       1.992  -2.778 -14.890  1.00 92.24           O  
ATOM   1614  CG  PRO A  98       0.378  -3.640 -18.743  1.00 92.24           C  
ATOM   1615  HG2 PRO A  98       0.757  -3.343 -19.720  1.00 92.24           H  
ATOM   1616  HG3 PRO A  98      -0.629  -4.051 -18.828  1.00 92.24           H  
ATOM   1617  CD  PRO A  98       1.340  -4.634 -18.101  1.00 92.24           C  
ATOM   1618  HD2 PRO A  98       0.811  -5.231 -17.358  1.00 92.24           H  
ATOM   1619  HD3 PRO A  98       1.769  -5.282 -18.865  1.00 92.24           H  
ATOM   1620  N   LYS A  99       1.986  -0.661 -15.649  1.00 91.23           N  
ATOM   1621  H   LYS A  99       1.905  -0.060 -16.456  1.00 91.23           H  
ATOM   1622  CA  LYS A  99       1.901  -0.074 -14.312  1.00 91.23           C  
ATOM   1623  HA  LYS A  99       2.758  -0.423 -13.736  1.00 91.23           H  
ATOM   1624  C   LYS A  99       0.627  -0.561 -13.614  1.00 91.23           C  
ATOM   1625  CB  LYS A  99       1.942   1.453 -14.417  1.00 91.23           C  
ATOM   1626  HB2 LYS A  99       0.984   1.819 -14.789  1.00 91.23           H  
ATOM   1627  HB3 LYS A  99       2.724   1.742 -15.119  1.00 91.23           H  
ATOM   1628  O   LYS A  99      -0.436  -0.579 -14.221  1.00 91.23           O  
ATOM   1629  CG  LYS A  99       2.255   2.078 -13.056  1.00 91.23           C  
ATOM   1630  HG2 LYS A  99       3.240   1.741 -12.734  1.00 91.23           H  
ATOM   1631  HG3 LYS A  99       1.516   1.766 -12.317  1.00 91.23           H  
ATOM   1632  CD  LYS A  99       2.243   3.601 -13.162  1.00 91.23           C  
ATOM   1633  HD2 LYS A  99       2.919   3.922 -13.954  1.00 91.23           H  
ATOM   1634  HD3 LYS A  99       1.229   3.926 -13.395  1.00 91.23           H  
ATOM   1635  CE  LYS A  99       2.695   4.190 -11.828  1.00 91.23           C  
ATOM   1636  HE2 LYS A  99       2.156   3.683 -11.028  1.00 91.23           H  
ATOM   1637  HE3 LYS A  99       3.757   3.977 -11.699  1.00 91.23           H  
ATOM   1638  NZ  LYS A  99       2.425   5.644 -11.778  1.00 91.23           N  
ATOM   1639  HZ1 LYS A  99       2.802   6.044 -10.931  1.00 91.23           H  
ATOM   1640  HZ2 LYS A  99       1.425   5.785 -11.763  1.00 91.23           H  
ATOM   1641  HZ3 LYS A  99       2.814   6.107 -12.587  1.00 91.23           H  
ATOM   1642  N   TYR A 100       0.765  -0.914 -12.342  1.00 93.14           N  
ATOM   1643  H   TYR A 100       1.699  -0.887 -11.957  1.00 93.14           H  
ATOM   1644  CA  TYR A 100      -0.270  -1.488 -11.484  1.00 93.14           C  
ATOM   1645  HA  TYR A 100       0.201  -1.601 -10.508  1.00 93.14           H  
ATOM   1646  C   TYR A 100      -0.715  -2.912 -11.843  1.00 93.14           C  
ATOM   1647  CB  TYR A 100      -1.436  -0.506 -11.284  1.00 93.14           C  
ATOM   1648  HB2 TYR A 100      -2.040  -0.476 -12.191  1.00 93.14           H  
ATOM   1649  HB3 TYR A 100      -2.082  -0.884 -10.492  1.00 93.14           H  
ATOM   1650  O   TYR A 100      -1.757  -3.348 -11.366  1.00 93.14           O  
ATOM   1651  CG  TYR A 100      -1.008   0.899 -10.908  1.00 93.14           C  
ATOM   1652  CD1 TYR A 100      -0.297   1.114  -9.713  1.00 93.14           C  
ATOM   1653  HD1 TYR A 100      -0.084   0.281  -9.061  1.00 93.14           H  
ATOM   1654  CD2 TYR A 100      -1.333   1.986 -11.741  1.00 93.14           C  
ATOM   1655  HD2 TYR A 100      -1.896   1.811 -12.646  1.00 93.14           H  
ATOM   1656  CE1 TYR A 100       0.077   2.416  -9.340  1.00 93.14           C  
ATOM   1657  HE1 TYR A 100       0.590   2.572  -8.403  1.00 93.14           H  
ATOM   1658  CE2 TYR A 100      -0.957   3.293 -11.376  1.00 93.14           C  
ATOM   1659  HE2 TYR A 100      -1.248   4.131 -11.992  1.00 93.14           H  
ATOM   1660  OH  TYR A 100       0.101   4.764  -9.796  1.00 93.14           O  
ATOM   1661  HH  TYR A 100       0.185   4.785  -8.840  1.00 93.14           H  
ATOM   1662  CZ  TYR A 100      -0.263   3.507 -10.167  1.00 93.14           C  
ATOM   1663  N   SER A 101       0.099  -3.668 -12.594  1.00 94.32           N  
ATOM   1664  H   SER A 101       0.910  -3.246 -13.021  1.00 94.32           H  
ATOM   1665  CA  SER A 101      -0.091  -5.124 -12.726  1.00 94.32           C  
ATOM   1666  HA  SER A 101      -1.005  -5.313 -13.290  1.00 94.32           H  
ATOM   1667  C   SER A 101      -0.222  -5.770 -11.343  1.00 94.32           C  
ATOM   1668  CB  SER A 101       1.078  -5.785 -13.459  1.00 94.32           C  
ATOM   1669  HB2 SER A 101       2.009  -5.580 -12.930  1.00 94.32           H  
ATOM   1670  HB3 SER A 101       0.920  -6.864 -13.478  1.00 94.32           H  
ATOM   1671  O   SER A 101       0.594  -5.488 -10.456  1.00 94.32           O  
ATOM   1672  OG  SER A 101       1.175  -5.316 -14.786  1.00 94.32           O  
ATOM   1673  HG  SER A 101       1.411  -4.385 -14.774  1.00 94.32           H  
ATOM   1674  N   LEU A 102      -1.253  -6.597 -11.164  1.00 95.33           N  
ATOM   1675  H   LEU A 102      -1.852  -6.805 -11.950  1.00 95.33           H  
ATOM   1676  CA  LEU A 102      -1.644  -7.165  -9.878  1.00 95.33           C  
ATOM   1677  HA  LEU A 102      -1.271  -6.517  -9.085  1.00 95.33           H  
ATOM   1678  C   LEU A 102      -1.042  -8.559  -9.692  1.00 95.33           C  
ATOM   1679  CB  LEU A 102      -3.180  -7.189  -9.808  1.00 95.33           C  
ATOM   1680  HB2 LEU A 102      -3.559  -6.196 -10.046  1.00 95.33           H  
ATOM   1681  HB3 LEU A 102      -3.546  -7.871 -10.576  1.00 95.33           H  
ATOM   1682  O   LEU A 102      -1.182  -9.424 -10.549  1.00 95.33           O  
ATOM   1683  CG  LEU A 102      -3.756  -7.620  -8.446  1.00 95.33           C  
ATOM   1684  HG  LEU A 102      -3.347  -8.587  -8.151  1.00 95.33           H  
ATOM   1685  CD1 LEU A 102      -3.452  -6.590  -7.353  1.00 95.33           C  
ATOM   1686 HD11 LEU A 102      -4.036  -6.818  -6.461  1.00 95.33           H  
ATOM   1687 HD12 LEU A 102      -3.731  -5.595  -7.699  1.00 95.33           H  
ATOM   1688 HD13 LEU A 102      -2.391  -6.614  -7.104  1.00 95.33           H  
ATOM   1689  CD2 LEU A 102      -5.270  -7.755  -8.572  1.00 95.33           C  
ATOM   1690 HD21 LEU A 102      -5.720  -8.052  -7.625  1.00 95.33           H  
ATOM   1691 HD22 LEU A 102      -5.705  -6.804  -8.881  1.00 95.33           H  
ATOM   1692 HD23 LEU A 102      -5.514  -8.505  -9.325  1.00 95.33           H  
ATOM   1693  N   PHE A 103      -0.413  -8.780  -8.547  1.00 96.20           N  
ATOM   1694  H   PHE A 103      -0.316  -8.013  -7.896  1.00 96.20           H  
ATOM   1695  CA  PHE A 103       0.166 -10.055  -8.149  1.00 96.20           C  
ATOM   1696  HA  PHE A 103       0.037 -10.788  -8.945  1.00 96.20           H  
ATOM   1697  C   PHE A 103      -0.537 -10.565  -6.901  1.00 96.20           C  
ATOM   1698  CB  PHE A 103       1.667  -9.882  -7.897  1.00 96.20           C  
ATOM   1699  HB2 PHE A 103       1.819  -9.099  -7.154  1.00 96.20           H  
ATOM   1700  HB3 PHE A 103       2.059 -10.810  -7.481  1.00 96.20           H  
ATOM   1701  O   PHE A 103      -0.716  -9.799  -5.952  1.00 96.20           O  
ATOM   1702  CG  PHE A 103       2.447  -9.542  -9.148  1.00 96.20           C  
ATOM   1703  CD1 PHE A 103       3.048 -10.570  -9.896  1.00 96.20           C  
ATOM   1704  HD1 PHE A 103       2.966 -11.598  -9.577  1.00 96.20           H  
ATOM   1705  CD2 PHE A 103       2.545  -8.207  -9.583  1.00 96.20           C  
ATOM   1706  HD2 PHE A 103       2.055  -7.420  -9.029  1.00 96.20           H  
ATOM   1707  CE1 PHE A 103       3.769 -10.263 -11.060  1.00 96.20           C  
ATOM   1708  HE1 PHE A 103       4.239 -11.058 -11.619  1.00 96.20           H  
ATOM   1709  CE2 PHE A 103       3.236  -7.907 -10.769  1.00 96.20           C  
ATOM   1710  HE2 PHE A 103       3.257  -6.895 -11.145  1.00 96.20           H  
ATOM   1711  CZ  PHE A 103       3.863  -8.932 -11.496  1.00 96.20           C  
ATOM   1712  HZ  PHE A 103       4.397  -8.709 -12.408  1.00 96.20           H  
ATOM   1713  N   GLU A 104      -0.900 -11.842  -6.888  1.00 96.49           N  
ATOM   1714  H   GLU A 104      -0.714 -12.400  -7.709  1.00 96.49           H  
ATOM   1715  CA  GLU A 104      -1.364 -12.558  -5.703  1.00 96.49           C  
ATOM   1716  HA  GLU A 104      -1.608 -11.832  -4.928  1.00 96.49           H  
ATOM   1717  C   GLU A 104      -0.255 -13.450  -5.151  1.00 96.49           C  
ATOM   1718  CB  GLU A 104      -2.662 -13.304  -6.004  1.00 96.49           C  
ATOM   1719  HB2 GLU A 104      -2.536 -13.948  -6.873  1.00 96.49           H  
ATOM   1720  HB3 GLU A 104      -3.385 -12.520  -6.229  1.00 96.49           H  
ATOM   1721  O   GLU A 104       0.343 -14.267  -5.854  1.00 96.49           O  
ATOM   1722  CG  GLU A 104      -3.225 -14.111  -4.826  1.00 96.49           C  
ATOM   1723  HG2 GLU A 104      -3.078 -13.538  -3.911  1.00 96.49           H  
ATOM   1724  HG3 GLU A 104      -2.684 -15.053  -4.735  1.00 96.49           H  
ATOM   1725  CD  GLU A 104      -4.727 -14.374  -5.017  1.00 96.49           C  
ATOM   1726  OE1 GLU A 104      -5.492 -14.084  -4.062  1.00 96.49           O  
ATOM   1727  OE2 GLU A 104      -5.147 -14.676  -6.151  1.00 96.49           O  
ATOM   1728  N   LEU A 105       0.022 -13.220  -3.876  1.00 95.46           N  
ATOM   1729  H   LEU A 105      -0.588 -12.581  -3.386  1.00 95.46           H  
ATOM   1730  CA  LEU A 105       0.993 -13.891  -3.035  1.00 95.46           C  
ATOM   1731  HA  LEU A 105       1.665 -14.493  -3.646  1.00 95.46           H  
ATOM   1732  C   LEU A 105       0.251 -14.835  -2.073  1.00 95.46           C  
ATOM   1733  CB  LEU A 105       1.821 -12.828  -2.279  1.00 95.46           C  
ATOM   1734  HB2 LEU A 105       1.183 -12.303  -1.568  1.00 95.46           H  
ATOM   1735  HB3 LEU A 105       2.573 -13.364  -1.701  1.00 95.46           H  
ATOM   1736  O   LEU A 105      -0.961 -15.042  -2.172  1.00 95.46           O  
ATOM   1737  CG  LEU A 105       2.558 -11.806  -3.164  1.00 95.46           C  
ATOM   1738  HG  LEU A 105       2.809 -12.260  -4.123  1.00 95.46           H  
ATOM   1739  CD1 LEU A 105       1.750 -10.525  -3.403  1.00 95.46           C  
ATOM   1740 HD11 LEU A 105       0.845 -10.758  -3.964  1.00 95.46           H  
ATOM   1741 HD12 LEU A 105       2.346  -9.828  -3.993  1.00 95.46           H  
ATOM   1742 HD13 LEU A 105       1.475 -10.079  -2.448  1.00 95.46           H  
ATOM   1743  CD2 LEU A 105       3.850 -11.365  -2.489  1.00 95.46           C  
ATOM   1744 HD21 LEU A 105       3.637 -10.853  -1.551  1.00 95.46           H  
ATOM   1745 HD22 LEU A 105       4.393 -10.703  -3.165  1.00 95.46           H  
ATOM   1746 HD23 LEU A 105       4.469 -12.241  -2.295  1.00 95.46           H  
ATOM   1747  N   GLU A 106       0.971 -15.399  -1.108  1.00 91.56           N  
ATOM   1748  H   GLU A 106       1.958 -15.194  -1.047  1.00 91.56           H  
ATOM   1749  CA  GLU A 106       0.401 -16.260  -0.078  1.00 91.56           C  
ATOM   1750  HA  GLU A 106      -0.034 -17.115  -0.595  1.00 91.56           H  
ATOM   1751  C   GLU A 106      -0.744 -15.590   0.711  1.00 91.56           C  
ATOM   1752  CB  GLU A 106       1.510 -16.813   0.838  1.00 91.56           C  
ATOM   1753  HB2 GLU A 106       2.254 -17.326   0.229  1.00 91.56           H  
ATOM   1754  HB3 GLU A 106       1.053 -17.570   1.476  1.00 91.56           H  
ATOM   1755  O   GLU A 106      -0.795 -14.371   0.890  1.00 91.56           O  
ATOM   1756  CG  GLU A 106       2.217 -15.803   1.760  1.00 91.56           C  
ATOM   1757  HG2 GLU A 106       2.822 -16.371   2.467  1.00 91.56           H  
ATOM   1758  HG3 GLU A 106       1.465 -15.273   2.344  1.00 91.56           H  
ATOM   1759  CD  GLU A 106       3.135 -14.792   1.057  1.00 91.56           C  
ATOM   1760  OE1 GLU A 106       3.421 -13.750   1.687  1.00 91.56           O  
ATOM   1761  OE2 GLU A 106       3.527 -14.994  -0.111  1.00 91.56           O  
ATOM   1762  N   ASN A 107      -1.687 -16.400   1.206  1.00 88.48           N  
ATOM   1763  H   ASN A 107      -1.570 -17.394   1.074  1.00 88.48           H  
ATOM   1764  CA  ASN A 107      -2.815 -15.965   2.047  1.00 88.48           C  
ATOM   1765  HA  ASN A 107      -3.445 -16.842   2.196  1.00 88.48           H  
ATOM   1766  C   ASN A 107      -3.742 -14.905   1.408  1.00 88.48           C  
ATOM   1767  CB  ASN A 107      -2.282 -15.559   3.435  1.00 88.48           C  
ATOM   1768  HB2 ASN A 107      -3.118 -15.362   4.106  1.00 88.48           H  
ATOM   1769  HB3 ASN A 107      -1.694 -14.646   3.344  1.00 88.48           H  
ATOM   1770  O   ASN A 107      -4.387 -14.118   2.114  1.00 88.48           O  
ATOM   1771  CG  ASN A 107      -1.434 -16.646   4.066  1.00 88.48           C  
ATOM   1772  ND2 ASN A 107      -0.347 -16.294   4.711  1.00 88.48           N  
ATOM   1773 HD21 ASN A 107       0.203 -17.047   5.098  1.00 88.48           H  
ATOM   1774 HD22 ASN A 107      -0.043 -15.331   4.729  1.00 88.48           H  
ATOM   1775  OD1 ASN A 107      -1.731 -17.824   3.974  1.00 88.48           O  
ATOM   1776  N   GLY A 108      -3.796 -14.857   0.071  1.00 91.63           N  
ATOM   1777  H   GLY A 108      -3.197 -15.479  -0.453  1.00 91.63           H  
ATOM   1778  CA  GLY A 108      -4.588 -13.885  -0.689  1.00 91.63           C  
ATOM   1779  HA2 GLY A 108      -5.618 -13.892  -0.331  1.00 91.63           H  
ATOM   1780  HA3 GLY A 108      -4.583 -14.188  -1.736  1.00 91.63           H  
ATOM   1781  C   GLY A 108      -4.047 -12.453  -0.611  1.00 91.63           C  
ATOM   1782  O   GLY A 108      -4.756 -11.499  -0.965  1.00 91.63           O  
ATOM   1783  N   ARG A 109      -2.810 -12.283  -0.121  1.00 95.43           N  
ATOM   1784  H   ARG A 109      -2.286 -13.113   0.117  1.00 95.43           H  
ATOM   1785  CA  ARG A 109      -2.088 -11.010  -0.098  1.00 95.43           C  
ATOM   1786  HA  ARG A 109      -2.716 -10.254   0.373  1.00 95.43           H  
ATOM   1787  C   ARG A 109      -1.802 -10.589  -1.531  1.00 95.43           C  
ATOM   1788  CB  ARG A 109      -0.807 -11.191   0.726  1.00 95.43           C  
ATOM   1789  HB2 ARG A 109      -1.094 -11.561   1.710  1.00 95.43           H  
ATOM   1790  HB3 ARG A 109      -0.176 -11.946   0.257  1.00 95.43           H  
ATOM   1791  O   ARG A 109      -1.346 -11.384  -2.338  1.00 95.43           O  
ATOM   1792  CG  ARG A 109       0.010  -9.906   0.901  1.00 95.43           C  
ATOM   1793  HG2 ARG A 109      -0.659  -9.097   1.193  1.00 95.43           H  
ATOM   1794  HG3 ARG A 109       0.503  -9.635  -0.033  1.00 95.43           H  
ATOM   1795  CD  ARG A 109       1.052 -10.104   2.013  1.00 95.43           C  
ATOM   1796  HD2 ARG A 109       0.569 -10.568   2.873  1.00 95.43           H  
ATOM   1797  HD3 ARG A 109       1.393  -9.122   2.340  1.00 95.43           H  
ATOM   1798  NE  ARG A 109       2.196 -10.956   1.615  1.00 95.43           N  
ATOM   1799  HE  ARG A 109       2.075 -11.958   1.568  1.00 95.43           H  
ATOM   1800  NH1 ARG A 109       3.783  -9.327   1.565  1.00 95.43           N  
ATOM   1801 HH11 ARG A 109       3.081  -8.663   1.859  1.00 95.43           H  
ATOM   1802 HH12 ARG A 109       4.659  -9.085   1.124  1.00 95.43           H  
ATOM   1803  NH2 ARG A 109       4.372 -11.363   1.046  1.00 95.43           N  
ATOM   1804 HH21 ARG A 109       4.185 -12.355   1.073  1.00 95.43           H  
ATOM   1805 HH22 ARG A 109       5.267 -10.994   0.756  1.00 95.43           H  
ATOM   1806  CZ  ARG A 109       3.435 -10.563   1.425  1.00 95.43           C  
ATOM   1807  N   LYS A 110      -2.079  -9.337  -1.863  1.00 96.39           N  
ATOM   1808  H   LYS A 110      -2.439  -8.726  -1.143  1.00 96.39           H  
ATOM   1809  CA  LYS A 110      -1.956  -8.804  -3.214  1.00 96.39           C  
ATOM   1810  HA  LYS A 110      -1.477  -9.566  -3.828  1.00 96.39           H  
ATOM   1811  C   LYS A 110      -1.048  -7.587  -3.238  1.00 96.39           C  
ATOM   1812  CB  LYS A 110      -3.339  -8.523  -3.823  1.00 96.39           C  
ATOM   1813  HB2 LYS A 110      -3.892  -7.855  -3.162  1.00 96.39           H  
ATOM   1814  HB3 LYS A 110      -3.191  -8.031  -4.785  1.00 96.39           H  
ATOM   1815  O   LYS A 110      -1.084  -6.735  -2.343  1.00 96.39           O  
ATOM   1816  CG  LYS A 110      -4.164  -9.799  -4.053  1.00 96.39           C  
ATOM   1817  HG2 LYS A 110      -3.594 -10.482  -4.683  1.00 96.39           H  
ATOM   1818  HG3 LYS A 110      -4.352 -10.281  -3.094  1.00 96.39           H  
ATOM   1819  CD  LYS A 110      -5.510  -9.497  -4.726  1.00 96.39           C  
ATOM   1820  HD2 LYS A 110      -5.308  -8.961  -5.654  1.00 96.39           H  
ATOM   1821  HD3 LYS A 110      -6.119  -8.857  -4.087  1.00 96.39           H  
ATOM   1822  CE  LYS A 110      -6.269 -10.786  -5.079  1.00 96.39           C  
ATOM   1823  HE2 LYS A 110      -7.118 -10.545  -5.719  1.00 96.39           H  
ATOM   1824  HE3 LYS A 110      -5.600 -11.418  -5.662  1.00 96.39           H  
ATOM   1825  NZ  LYS A 110      -6.723 -11.554  -3.897  1.00 96.39           N  
ATOM   1826  HZ1 LYS A 110      -6.003 -11.585  -3.189  1.00 96.39           H  
ATOM   1827  HZ2 LYS A 110      -6.794 -12.531  -4.146  1.00 96.39           H  
ATOM   1828  HZ3 LYS A 110      -7.598 -11.224  -3.514  1.00 96.39           H  
ATOM   1829  N   ARG A 111      -0.252  -7.473  -4.297  1.00 96.65           N  
ATOM   1830  H   ARG A 111      -0.294  -8.214  -4.981  1.00 96.65           H  
ATOM   1831  CA  ARG A 111       0.631  -6.332  -4.559  1.00 96.65           C  
ATOM   1832  HA  ARG A 111       0.364  -5.511  -3.894  1.00 96.65           H  
ATOM   1833  C   ARG A 111       0.452  -5.835  -5.978  1.00 96.65           C  
ATOM   1834  CB  ARG A 111       2.095  -6.720  -4.323  1.00 96.65           C  
ATOM   1835  HB2 ARG A 111       2.319  -7.614  -4.905  1.00 96.65           H  
ATOM   1836  HB3 ARG A 111       2.742  -5.922  -4.688  1.00 96.65           H  
ATOM   1837  O   ARG A 111       0.313  -6.621  -6.904  1.00 96.65           O  
ATOM   1838  CG  ARG A 111       2.437  -6.989  -2.854  1.00 96.65           C  
ATOM   1839  HG2 ARG A 111       3.448  -7.395  -2.840  1.00 96.65           H  
ATOM   1840  HG3 ARG A 111       1.770  -7.745  -2.439  1.00 96.65           H  
ATOM   1841  CD  ARG A 111       2.368  -5.726  -1.987  1.00 96.65           C  
ATOM   1842  HD2 ARG A 111       2.897  -4.917  -2.491  1.00 96.65           H  
ATOM   1843  HD3 ARG A 111       1.321  -5.449  -1.863  1.00 96.65           H  
ATOM   1844  NE  ARG A 111       3.001  -5.963  -0.681  1.00 96.65           N  
ATOM   1845  HE  ARG A 111       3.803  -6.576  -0.713  1.00 96.65           H  
ATOM   1846  NH1 ARG A 111       1.782  -4.490   0.575  1.00 96.65           N  
ATOM   1847 HH11 ARG A 111       1.335  -4.181  -0.277  1.00 96.65           H  
ATOM   1848 HH12 ARG A 111       1.515  -4.158   1.491  1.00 96.65           H  
ATOM   1849  NH2 ARG A 111       3.227  -5.861   1.580  1.00 96.65           N  
ATOM   1850 HH21 ARG A 111       2.921  -5.532   2.484  1.00 96.65           H  
ATOM   1851 HH22 ARG A 111       4.000  -6.506   1.498  1.00 96.65           H  
ATOM   1852  CZ  ARG A 111       2.669  -5.438   0.482  1.00 96.65           C  
ATOM   1853  N   MET A 112       0.502  -4.523  -6.147  1.00 96.26           N  
ATOM   1854  H   MET A 112       0.631  -3.945  -5.328  1.00 96.26           H  
ATOM   1855  CA  MET A 112       0.539  -3.897  -7.464  1.00 96.26           C  
ATOM   1856  HA  MET A 112       0.206  -4.600  -8.227  1.00 96.26           H  
ATOM   1857  C   MET A 112       1.946  -3.433  -7.804  1.00 96.26           C  
ATOM   1858  CB  MET A 112      -0.379  -2.689  -7.503  1.00 96.26           C  
ATOM   1859  HB2 MET A 112      -0.137  -2.042  -6.660  1.00 96.26           H  
ATOM   1860  HB3 MET A 112      -0.185  -2.137  -8.422  1.00 96.26           H  
ATOM   1861  O   MET A 112       2.619  -2.823  -6.971  1.00 96.26           O  
ATOM   1862  CG  MET A 112      -1.860  -3.035  -7.475  1.00 96.26           C  
ATOM   1863  HG2 MET A 112      -2.136  -3.476  -6.517  1.00 96.26           H  
ATOM   1864  HG3 MET A 112      -2.081  -3.740  -8.277  1.00 96.26           H  
ATOM   1865  SD  MET A 112      -2.802  -1.527  -7.758  1.00 96.26           S  
ATOM   1866  CE  MET A 112      -2.568  -0.689  -6.173  1.00 96.26           C  
ATOM   1867  HE1 MET A 112      -3.038  -1.283  -5.389  1.00 96.26           H  
ATOM   1868  HE2 MET A 112      -1.509  -0.546  -5.956  1.00 96.26           H  
ATOM   1869  HE3 MET A 112      -3.056   0.285  -6.214  1.00 96.26           H  
ATOM   1870  N   LEU A 113       2.361  -3.632  -9.050  1.00 95.91           N  
ATOM   1871  H   LEU A 113       1.783  -4.191  -9.661  1.00 95.91           H  
ATOM   1872  CA  LEU A 113       3.650  -3.161  -9.542  1.00 95.91           C  
ATOM   1873  HA  LEU A 113       4.384  -3.296  -8.747  1.00 95.91           H  
ATOM   1874  C   LEU A 113       3.606  -1.671  -9.905  1.00 95.91           C  
ATOM   1875  CB  LEU A 113       4.047  -4.045 -10.727  1.00 95.91           C  
ATOM   1876  HB2 LEU A 113       4.028  -5.081 -10.389  1.00 95.91           H  
ATOM   1877  HB3 LEU A 113       3.312  -3.927 -11.524  1.00 95.91           H  
ATOM   1878  O   LEU A 113       3.138  -1.296 -10.978  1.00 95.91           O  
ATOM   1879  CG  LEU A 113       5.447  -3.747 -11.277  1.00 95.91           C  
ATOM   1880  HG  LEU A 113       5.543  -2.691 -11.527  1.00 95.91           H  
ATOM   1881  CD1 LEU A 113       6.517  -4.119 -10.253  1.00 95.91           C  
ATOM   1882 HD11 LEU A 113       6.444  -3.481  -9.372  1.00 95.91           H  
ATOM   1883 HD12 LEU A 113       6.411  -5.161  -9.953  1.00 95.91           H  
ATOM   1884 HD13 LEU A 113       7.505  -3.963 -10.686  1.00 95.91           H  
ATOM   1885  CD2 LEU A 113       5.668  -4.565 -12.543  1.00 95.91           C  
ATOM   1886 HD21 LEU A 113       5.506  -5.622 -12.334  1.00 95.91           H  
ATOM   1887 HD22 LEU A 113       6.692  -4.424 -12.892  1.00 95.91           H  
ATOM   1888 HD23 LEU A 113       4.976  -4.235 -13.317  1.00 95.91           H  
ATOM   1889  N   ALA A 114       4.117  -0.796  -9.038  1.00 94.09           N  
ATOM   1890  H   ALA A 114       4.545  -1.142  -8.191  1.00 94.09           H  
ATOM   1891  CA  ALA A 114       4.190   0.637  -9.334  1.00 94.09           C  
ATOM   1892  HA  ALA A 114       3.282   0.935  -9.857  1.00 94.09           H  
ATOM   1893  C   ALA A 114       5.376   0.990 -10.244  1.00 94.09           C  
ATOM   1894  CB  ALA A 114       4.247   1.407  -8.016  1.00 94.09           C  
ATOM   1895  HB1 ALA A 114       4.290   2.478  -8.216  1.00 94.09           H  
ATOM   1896  HB2 ALA A 114       5.121   1.114  -7.434  1.00 94.09           H  
ATOM   1897  HB3 ALA A 114       3.340   1.182  -7.456  1.00 94.09           H  
ATOM   1898  O   ALA A 114       5.283   1.915 -11.054  1.00 94.09           O  
ATOM   1899  N   SER A 115       6.486   0.265 -10.098  1.00 93.40           N  
ATOM   1900  H   SER A 115       6.487  -0.453  -9.388  1.00 93.40           H  
ATOM   1901  CA  SER A 115       7.656   0.310 -10.976  1.00 93.40           C  
ATOM   1902  HA  SER A 115       7.325   0.361 -12.013  1.00 93.40           H  
ATOM   1903  C   SER A 115       8.495  -0.955 -10.792  1.00 93.40           C  
ATOM   1904  CB  SER A 115       8.515   1.542 -10.656  1.00 93.40           C  
ATOM   1905  HB2 SER A 115       9.242   1.681 -11.456  1.00 93.40           H  
ATOM   1906  HB3 SER A 115       7.886   2.431 -10.610  1.00 93.40           H  
ATOM   1907  O   SER A 115       8.292  -1.690  -9.831  1.00 93.40           O  
ATOM   1908  OG  SER A 115       9.215   1.387  -9.435  1.00 93.40           O  
ATOM   1909  HG  SER A 115       8.579   1.336  -8.718  1.00 93.40           H  
ATOM   1910  N   ALA A 116       9.511  -1.150 -11.631  1.00 94.77           N  
ATOM   1911  H   ALA A 116       9.594  -0.541 -12.433  1.00 94.77           H  
ATOM   1912  CA  ALA A 116      10.459  -2.263 -11.530  1.00 94.77           C  
ATOM   1913  HA  ALA A 116       9.927  -3.192 -11.733  1.00 94.77           H  
ATOM   1914  C   ALA A 116      11.143  -2.427 -10.153  1.00 94.77           C  
ATOM   1915  CB  ALA A 116      11.511  -2.047 -12.621  1.00 94.77           C  
ATOM   1916  HB1 ALA A 116      11.043  -2.095 -13.605  1.00 94.77           H  
ATOM   1917  HB2 ALA A 116      12.263  -2.833 -12.552  1.00 94.77           H  
ATOM   1918  HB3 ALA A 116      12.005  -1.085 -12.487  1.00 94.77           H  
ATOM   1919  O   ALA A 116      11.708  -3.480  -9.886  1.00 94.77           O  
ATOM   1920  N   GLY A 117      11.106  -1.410  -9.283  1.00 94.64           N  
ATOM   1921  H   GLY A 117      10.592  -0.581  -9.546  1.00 94.64           H  
ATOM   1922  CA  GLY A 117      11.664  -1.464  -7.928  1.00 94.64           C  
ATOM   1923  HA2 GLY A 117      12.530  -0.805  -7.878  1.00 94.64           H  
ATOM   1924  HA3 GLY A 117      12.002  -2.475  -7.701  1.00 94.64           H  
ATOM   1925  C   GLY A 117      10.693  -1.052  -6.821  1.00 94.64           C  
ATOM   1926  O   GLY A 117      11.138  -0.799  -5.705  1.00 94.64           O  
ATOM   1927  N   GLU A 118       9.393  -0.911  -7.099  1.00 96.16           N  
ATOM   1928  H   GLU A 118       9.042  -1.222  -7.993  1.00 96.16           H  
ATOM   1929  CA  GLU A 118       8.426  -0.478  -6.084  1.00 96.16           C  
ATOM   1930  HA  GLU A 118       8.804  -0.783  -5.109  1.00 96.16           H  
ATOM   1931  C   GLU A 118       7.066  -1.153  -6.267  1.00 96.16           C  
ATOM   1932  CB  GLU A 118       8.313   1.061  -6.064  1.00 96.16           C  
ATOM   1933  HB2 GLU A 118       7.865   1.406  -6.996  1.00 96.16           H  
ATOM   1934  HB3 GLU A 118       9.322   1.471  -5.997  1.00 96.16           H  
ATOM   1935  O   GLU A 118       6.473  -1.113  -7.349  1.00 96.16           O  
ATOM   1936  CG  GLU A 118       7.496   1.606  -4.873  1.00 96.16           C  
ATOM   1937  HG2 GLU A 118       7.808   1.079  -3.971  1.00 96.16           H  
ATOM   1938  HG3 GLU A 118       6.441   1.394  -5.040  1.00 96.16           H  
ATOM   1939  CD  GLU A 118       7.680   3.123  -4.643  1.00 96.16           C  
ATOM   1940  OE1 GLU A 118       7.548   3.581  -3.478  1.00 96.16           O  
ATOM   1941  OE2 GLU A 118       7.983   3.856  -5.612  1.00 96.16           O  
ATOM   1942  N   LEU A 119       6.564  -1.724  -5.174  1.00 97.06           N  
ATOM   1943  H   LEU A 119       7.123  -1.702  -4.332  1.00 97.06           H  
ATOM   1944  CA  LEU A 119       5.238  -2.315  -5.061  1.00 97.06           C  
ATOM   1945  HA  LEU A 119       4.818  -2.427  -6.061  1.00 97.06           H  
ATOM   1946  C   LEU A 119       4.288  -1.407  -4.268  1.00 97.06           C  
ATOM   1947  CB  LEU A 119       5.332  -3.714  -4.422  1.00 97.06           C  
ATOM   1948  HB2 LEU A 119       4.330  -4.138  -4.369  1.00 97.06           H  
ATOM   1949  HB3 LEU A 119       5.698  -3.607  -3.401  1.00 97.06           H  
ATOM   1950  O   LEU A 119       4.698  -0.508  -3.529  1.00 97.06           O  
ATOM   1951  CG  LEU A 119       6.241  -4.720  -5.147  1.00 97.06           C  
ATOM   1952  HG  LEU A 119       7.259  -4.331  -5.190  1.00 97.06           H  
ATOM   1953  CD1 LEU A 119       6.260  -6.022  -4.356  1.00 97.06           C  
ATOM   1954 HD11 LEU A 119       5.253  -6.431  -4.264  1.00 97.06           H  
ATOM   1955 HD12 LEU A 119       6.653  -5.843  -3.355  1.00 97.06           H  
ATOM   1956 HD13 LEU A 119       6.903  -6.752  -4.847  1.00 97.06           H  
ATOM   1957  CD2 LEU A 119       5.755  -5.003  -6.567  1.00 97.06           C  
ATOM   1958 HD21 LEU A 119       4.726  -5.362  -6.553  1.00 97.06           H  
ATOM   1959 HD22 LEU A 119       6.393  -5.759  -7.024  1.00 97.06           H  
ATOM   1960 HD23 LEU A 119       5.825  -4.095  -7.166  1.00 97.06           H  
ATOM   1961  N   GLN A 120       2.992  -1.665  -4.405  1.00 96.44           N  
ATOM   1962  H   GLN A 120       2.733  -2.376  -5.074  1.00 96.44           H  
ATOM   1963  CA  GLN A 120       1.914  -1.011  -3.664  1.00 96.44           C  
ATOM   1964  HA  GLN A 120       2.329  -0.493  -2.799  1.00 96.44           H  
ATOM   1965  C   GLN A 120       0.920  -2.039  -3.119  1.00 96.44           C  
ATOM   1966  CB  GLN A 120       1.230   0.023  -4.566  1.00 96.44           C  
ATOM   1967  HB2 GLN A 120       0.309   0.362  -4.091  1.00 96.44           H  
ATOM   1968  HB3 GLN A 120       0.978  -0.427  -5.527  1.00 96.44           H  
ATOM   1969  O   GLN A 120       0.899  -3.185  -3.569  1.00 96.44           O  
ATOM   1970  CG  GLN A 120       2.150   1.227  -4.792  1.00 96.44           C  
ATOM   1971  HG2 GLN A 120       3.057   0.901  -5.302  1.00 96.44           H  
ATOM   1972  HG3 GLN A 120       2.449   1.636  -3.827  1.00 96.44           H  
ATOM   1973  CD  GLN A 120       1.508   2.343  -5.603  1.00 96.44           C  
ATOM   1974  NE2 GLN A 120       2.273   3.344  -5.979  1.00 96.44           N  
ATOM   1975 HE21 GLN A 120       1.802   4.117  -6.427  1.00 96.44           H  
ATOM   1976 HE22 GLN A 120       3.255   3.341  -5.742  1.00 96.44           H  
ATOM   1977  OE1 GLN A 120       0.325   2.377  -5.889  1.00 96.44           O  
ATOM   1978  N   LYS A 121       0.108  -1.643  -2.130  1.00 96.30           N  
ATOM   1979  H   LYS A 121       0.077  -0.662  -1.894  1.00 96.30           H  
ATOM   1980  CA  LYS A 121      -0.915  -2.515  -1.532  1.00 96.30           C  
ATOM   1981  HA  LYS A 121      -0.465  -3.448  -1.191  1.00 96.30           H  
ATOM   1982  C   LYS A 121      -1.967  -2.867  -2.581  1.00 96.30           C  
ATOM   1983  CB  LYS A 121      -1.584  -1.811  -0.338  1.00 96.30           C  
ATOM   1984  HB2 LYS A 121      -2.424  -2.418  -0.000  1.00 96.30           H  
ATOM   1985  HB3 LYS A 121      -1.982  -0.850  -0.665  1.00 96.30           H  
ATOM   1986  O   LYS A 121      -2.538  -1.960  -3.172  1.00 96.30           O  
ATOM   1987  CG  LYS A 121      -0.629  -1.600   0.848  1.00 96.30           C  
ATOM   1988  HG2 LYS A 121       0.246  -1.036   0.525  1.00 96.30           H  
ATOM   1989  HG3 LYS A 121      -0.304  -2.576   1.210  1.00 96.30           H  
ATOM   1990  CD  LYS A 121      -1.313  -0.853   2.002  1.00 96.30           C  
ATOM   1991  HD2 LYS A 121      -2.310  -1.266   2.153  1.00 96.30           H  
ATOM   1992  HD3 LYS A 121      -0.740  -1.007   2.917  1.00 96.30           H  
ATOM   1993  CE  LYS A 121      -1.405   0.654   1.724  1.00 96.30           C  
ATOM   1994  HE2 LYS A 121      -0.411   1.093   1.812  1.00 96.30           H  
ATOM   1995  HE3 LYS A 121      -1.761   0.805   0.705  1.00 96.30           H  
ATOM   1996  NZ  LYS A 121      -2.346   1.314   2.655  1.00 96.30           N  
ATOM   1997  HZ1 LYS A 121      -2.212   1.043   3.619  1.00 96.30           H  
ATOM   1998  HZ2 LYS A 121      -3.280   1.032   2.395  1.00 96.30           H  
ATOM   1999  HZ3 LYS A 121      -2.343   2.321   2.583  1.00 96.30           H  
ATOM   2000  N   GLY A 122      -2.206  -4.158  -2.797  1.00 95.40           N  
ATOM   2001  H   GLY A 122      -1.659  -4.852  -2.307  1.00 95.40           H  
ATOM   2002  CA  GLY A 122      -3.253  -4.674  -3.683  1.00 95.40           C  
ATOM   2003  HA2 GLY A 122      -3.561  -3.896  -4.382  1.00 95.40           H  
ATOM   2004  HA3 GLY A 122      -2.849  -5.502  -4.265  1.00 95.40           H  
ATOM   2005  C   GLY A 122      -4.496  -5.185  -2.943  1.00 95.40           C  
ATOM   2006  O   GLY A 122      -5.404  -5.706  -3.578  1.00 95.40           O  
ATOM   2007  N   ASN A 123      -4.530  -5.080  -1.611  1.00 95.37           N  
ATOM   2008  H   ASN A 123      -3.762  -4.613  -1.150  1.00 95.37           H  
ATOM   2009  CA  ASN A 123      -5.694  -5.396  -0.783  1.00 95.37           C  
ATOM   2010  HA  ASN A 123      -6.466  -5.863  -1.394  1.00 95.37           H  
ATOM   2011  C   ASN A 123      -6.280  -4.114  -0.188  1.00 95.37           C  
ATOM   2012  CB  ASN A 123      -5.306  -6.356   0.354  1.00 95.37           C  
ATOM   2013  HB2 ASN A 123      -4.579  -5.860   0.997  1.00 95.37           H  
ATOM   2014  HB3 ASN A 123      -6.186  -6.576   0.957  1.00 95.37           H  
ATOM   2015  O   ASN A 123      -5.560  -3.134   0.014  1.00 95.37           O  
ATOM   2016  CG  ASN A 123      -4.704  -7.662  -0.108  1.00 95.37           C  
ATOM   2017  ND2 ASN A 123      -5.501  -8.641  -0.475  1.00 95.37           N  
ATOM   2018 HD21 ASN A 123      -6.502  -8.511  -0.460  1.00 95.37           H  
ATOM   2019 HD22 ASN A 123      -5.088  -9.536  -0.696  1.00 95.37           H  
ATOM   2020  OD1 ASN A 123      -3.497  -7.812  -0.110  1.00 95.37           O  
ATOM   2021  N   GLU A 124      -7.556  -4.181   0.170  1.00 91.47           N  
ATOM   2022  H   GLU A 124      -8.086  -5.021  -0.017  1.00 91.47           H  
ATOM   2023  CA  GLU A 124      -8.271  -3.170   0.941  1.00 91.47           C  
ATOM   2024  HA  GLU A 124      -7.565  -2.443   1.343  1.00 91.47           H  
ATOM   2025  C   GLU A 124      -8.985  -3.848   2.114  1.00 91.47           C  
ATOM   2026  CB  GLU A 124      -9.239  -2.436   0.010  1.00 91.47           C  
ATOM   2027  HB2 GLU A 124     -10.004  -3.129  -0.341  1.00 91.47           H  
ATOM   2028  HB3 GLU A 124      -8.666  -2.089  -0.850  1.00 91.47           H  
ATOM   2029  O   GLU A 124      -9.396  -5.009   2.008  1.00 91.47           O  
ATOM   2030  CG  GLU A 124      -9.904  -1.228   0.680  1.00 91.47           C  
ATOM   2031  HG2 GLU A 124      -9.139  -0.673   1.224  1.00 91.47           H  
ATOM   2032  HG3 GLU A 124     -10.646  -1.579   1.397  1.00 91.47           H  
ATOM   2033  CD  GLU A 124     -10.570  -0.293  -0.340  1.00 91.47           C  
ATOM   2034  OE1 GLU A 124     -10.737   0.894   0.011  1.00 91.47           O  
ATOM   2035  OE2 GLU A 124     -10.816  -0.737  -1.484  1.00 91.47           O  
ATOM   2036  N   LEU A 125      -9.079  -3.152   3.247  1.00 95.91           N  
ATOM   2037  H   LEU A 125      -8.787  -2.185   3.245  1.00 95.91           H  
ATOM   2038  CA  LEU A 125      -9.831  -3.634   4.399  1.00 95.91           C  
ATOM   2039  HA  LEU A 125      -9.615  -4.693   4.545  1.00 95.91           H  
ATOM   2040  C   LEU A 125     -11.327  -3.468   4.122  1.00 95.91           C  
ATOM   2041  CB  LEU A 125      -9.393  -2.867   5.659  1.00 95.91           C  
ATOM   2042  HB2 LEU A 125      -9.503  -1.800   5.460  1.00 95.91           H  
ATOM   2043  HB3 LEU A 125      -8.342  -3.080   5.850  1.00 95.91           H  
ATOM   2044  O   LEU A 125     -11.795  -2.354   3.913  1.00 95.91           O  
ATOM   2045  CG  LEU A 125     -10.210  -3.209   6.921  1.00 95.91           C  
ATOM   2046  HG  LEU A 125     -11.275  -3.069   6.731  1.00 95.91           H  
ATOM   2047  CD1 LEU A 125      -9.968  -4.644   7.388  1.00 95.91           C  
ATOM   2048 HD11 LEU A 125     -10.530  -4.828   8.303  1.00 95.91           H  
ATOM   2049 HD12 LEU A 125      -8.908  -4.798   7.592  1.00 95.91           H  
ATOM   2050 HD13 LEU A 125     -10.313  -5.354   6.636  1.00 95.91           H  
ATOM   2051  CD2 LEU A 125      -9.805  -2.273   8.053  1.00 95.91           C  
ATOM   2052 HD21 LEU A 125      -9.968  -1.235   7.760  1.00 95.91           H  
ATOM   2053 HD22 LEU A 125     -10.416  -2.483   8.932  1.00 95.91           H  
ATOM   2054 HD23 LEU A 125      -8.760  -2.443   8.313  1.00 95.91           H  
ATOM   2055  N   ALA A 126     -12.075  -4.565   4.185  1.00 94.45           N  
ATOM   2056  H   ALA A 126     -11.629  -5.454   4.364  1.00 94.45           H  
ATOM   2057  CA  ALA A 126     -13.530  -4.543   4.148  1.00 94.45           C  
ATOM   2058  HA  ALA A 126     -13.881  -3.569   3.809  1.00 94.45           H  
ATOM   2059  C   ALA A 126     -14.071  -4.785   5.559  1.00 94.45           C  
ATOM   2060  CB  ALA A 126     -14.018  -5.584   3.136  1.00 94.45           C  
ATOM   2061  HB1 ALA A 126     -13.621  -5.351   2.148  1.00 94.45           H  
ATOM   2062  HB2 ALA A 126     -13.690  -6.581   3.433  1.00 94.45           H  
ATOM   2063  HB3 ALA A 126     -15.107  -5.567   3.093  1.00 94.45           H  
ATOM   2064  O   ALA A 126     -13.899  -5.873   6.109  1.00 94.45           O  
ATOM   2065  N   LEU A 127     -14.715  -3.772   6.138  1.00 96.47           N  
ATOM   2066  H   LEU A 127     -14.834  -2.912   5.624  1.00 96.47           H  
ATOM   2067  CA  LEU A 127     -15.377  -3.897   7.434  1.00 96.47           C  
ATOM   2068  HA  LEU A 127     -14.841  -4.641   8.024  1.00 96.47           H  
ATOM   2069  C   LEU A 127     -16.831  -4.360   7.263  1.00 96.47           C  
ATOM   2070  CB  LEU A 127     -15.330  -2.565   8.195  1.00 96.47           C  
ATOM   2071  HB2 LEU A 127     -15.981  -2.650   9.065  1.00 96.47           H  
ATOM   2072  HB3 LEU A 127     -15.735  -1.780   7.556  1.00 96.47           H  
ATOM   2073  O   LEU A 127     -17.526  -3.871   6.368  1.00 96.47           O  
ATOM   2074  CG  LEU A 127     -13.935  -2.145   8.684  1.00 96.47           C  
ATOM   2075  HG  LEU A 127     -13.270  -1.998   7.833  1.00 96.47           H  
ATOM   2076  CD1 LEU A 127     -14.071  -0.826   9.434  1.00 96.47           C  
ATOM   2077 HD11 LEU A 127     -14.420  -0.049   8.755  1.00 96.47           H  
ATOM   2078 HD12 LEU A 127     -14.770  -0.931  10.264  1.00 96.47           H  
ATOM   2079 HD13 LEU A 127     -13.097  -0.549   9.838  1.00 96.47           H  
ATOM   2080  CD2 LEU A 127     -13.309  -3.158   9.643  1.00 96.47           C  
ATOM   2081 HD21 LEU A 127     -13.034  -4.067   9.108  1.00 96.47           H  
ATOM   2082 HD22 LEU A 127     -12.407  -2.750  10.098  1.00 96.47           H  
ATOM   2083 HD23 LEU A 127     -14.009  -3.412  10.438  1.00 96.47           H  
ATOM   2084  N   PRO A 128     -17.336  -5.241   8.145  1.00 97.94           N  
ATOM   2085  CA  PRO A 128     -18.764  -5.520   8.249  1.00 97.94           C  
ATOM   2086  HA  PRO A 128     -19.070  -6.049   7.346  1.00 97.94           H  
ATOM   2087  C   PRO A 128     -19.618  -4.254   8.408  1.00 97.94           C  
ATOM   2088  CB  PRO A 128     -18.903  -6.458   9.450  1.00 97.94           C  
ATOM   2089  HB2 PRO A 128     -18.984  -5.882  10.371  1.00 97.94           H  
ATOM   2090  HB3 PRO A 128     -19.754  -7.130   9.342  1.00 97.94           H  
ATOM   2091  O   PRO A 128     -19.234  -3.302   9.093  1.00 97.94           O  
ATOM   2092  CG  PRO A 128     -17.576  -7.219   9.435  1.00 97.94           C  
ATOM   2093  HG2 PRO A 128     -17.318  -7.625  10.413  1.00 97.94           H  
ATOM   2094  HG3 PRO A 128     -17.637  -8.027   8.705  1.00 97.94           H  
ATOM   2095  CD  PRO A 128     -16.564  -6.182   8.949  1.00 97.94           C  
ATOM   2096  HD2 PRO A 128     -15.804  -6.675   8.342  1.00 97.94           H  
ATOM   2097  HD3 PRO A 128     -16.073  -5.684   9.785  1.00 97.94           H  
ATOM   2098  N   SER A 129     -20.822  -4.268   7.827  1.00 97.97           N  
ATOM   2099  H   SER A 129     -21.105  -5.095   7.322  1.00 97.97           H  
ATOM   2100  CA  SER A 129     -21.735  -3.113   7.789  1.00 97.97           C  
ATOM   2101  HA  SER A 129     -21.262  -2.317   7.214  1.00 97.97           H  
ATOM   2102  C   SER A 129     -22.067  -2.539   9.170  1.00 97.97           C  
ATOM   2103  CB  SER A 129     -23.038  -3.503   7.083  1.00 97.97           C  
ATOM   2104  HB2 SER A 129     -23.729  -2.660   7.106  1.00 97.97           H  
ATOM   2105  HB3 SER A 129     -22.823  -3.754   6.045  1.00 97.97           H  
ATOM   2106  O   SER A 129     -22.207  -1.324   9.297  1.00 97.97           O  
ATOM   2107  OG  SER A 129     -23.623  -4.621   7.726  1.00 97.97           O  
ATOM   2108  HG  SER A 129     -24.485  -4.788   7.339  1.00 97.97           H  
ATOM   2109  N   LYS A 130     -22.129  -3.381  10.213  1.00 98.21           N  
ATOM   2110  H   LYS A 130     -22.061  -4.369  10.013  1.00 98.21           H  
ATOM   2111  CA  LYS A 130     -22.363  -2.944  11.600  1.00 98.21           C  
ATOM   2112  HA  LYS A 130     -23.306  -2.399  11.622  1.00 98.21           H  
ATOM   2113  C   LYS A 130     -21.308  -1.945  12.091  1.00 98.21           C  
ATOM   2114  CB  LYS A 130     -22.511  -4.151  12.552  1.00 98.21           C  
ATOM   2115  HB2 LYS A 130     -23.327  -4.781  12.197  1.00 98.21           H  
ATOM   2116  HB3 LYS A 130     -22.804  -3.762  13.527  1.00 98.21           H  
ATOM   2117  O   LYS A 130     -21.665  -0.945  12.706  1.00 98.21           O  
ATOM   2118  CG  LYS A 130     -21.255  -5.028  12.739  1.00 98.21           C  
ATOM   2119  HG2 LYS A 130     -21.031  -5.551  11.810  1.00 98.21           H  
ATOM   2120  HG3 LYS A 130     -20.406  -4.396  13.002  1.00 98.21           H  
ATOM   2121  CD  LYS A 130     -21.431  -6.049  13.880  1.00 98.21           C  
ATOM   2122  HD2 LYS A 130     -21.719  -5.500  14.777  1.00 98.21           H  
ATOM   2123  HD3 LYS A 130     -22.222  -6.759  13.638  1.00 98.21           H  
ATOM   2124  CE  LYS A 130     -20.114  -6.797  14.146  1.00 98.21           C  
ATOM   2125  HE2 LYS A 130     -19.308  -6.149  13.801  1.00 98.21           H  
ATOM   2126  HE3 LYS A 130     -20.079  -7.708  13.549  1.00 98.21           H  
ATOM   2127  NZ  LYS A 130     -19.872  -7.103  15.587  1.00 98.21           N  
ATOM   2128  HZ1 LYS A 130     -18.926  -7.417  15.749  1.00 98.21           H  
ATOM   2129  HZ2 LYS A 130     -20.511  -7.782  15.977  1.00 98.21           H  
ATOM   2130  HZ3 LYS A 130     -19.918  -6.270  16.157  1.00 98.21           H  
ATOM   2131  N   TYR A 131     -20.037  -2.163  11.751  1.00 98.54           N  
ATOM   2132  H   TYR A 131     -19.818  -2.961  11.171  1.00 98.54           H  
ATOM   2133  CA  TYR A 131     -18.938  -1.285  12.151  1.00 98.54           C  
ATOM   2134  HA  TYR A 131     -19.048  -1.015  13.201  1.00 98.54           H  
ATOM   2135  C   TYR A 131     -18.917  -0.001  11.336  1.00 98.54           C  
ATOM   2136  CB  TYR A 131     -17.606  -2.003  11.966  1.00 98.54           C  
ATOM   2137  HB2 TYR A 131     -16.803  -1.322  12.249  1.00 98.54           H  
ATOM   2138  HB3 TYR A 131     -17.472  -2.224  10.907  1.00 98.54           H  
ATOM   2139  O   TYR A 131     -18.672   1.068  11.883  1.00 98.54           O  
ATOM   2140  CG  TYR A 131     -17.465  -3.272  12.768  1.00 98.54           C  
ATOM   2141  CD1 TYR A 131     -17.614  -3.273  14.167  1.00 98.54           C  
ATOM   2142  HD1 TYR A 131     -17.820  -2.355  14.697  1.00 98.54           H  
ATOM   2143  CD2 TYR A 131     -17.183  -4.464  12.092  1.00 98.54           C  
ATOM   2144  HD2 TYR A 131     -17.092  -4.444  11.016  1.00 98.54           H  
ATOM   2145  CE1 TYR A 131     -17.427  -4.462  14.895  1.00 98.54           C  
ATOM   2146  HE1 TYR A 131     -17.503  -4.451  15.972  1.00 98.54           H  
ATOM   2147  CE2 TYR A 131     -17.029  -5.658  12.811  1.00 98.54           C  
ATOM   2148  HE2 TYR A 131     -16.856  -6.594  12.300  1.00 98.54           H  
ATOM   2149  OH  TYR A 131     -16.960  -6.837  14.856  1.00 98.54           O  
ATOM   2150  HH  TYR A 131     -16.939  -6.706  15.806  1.00 98.54           H  
ATOM   2151  CZ  TYR A 131     -17.098  -5.654  14.214  1.00 98.54           C  
ATOM   2152  N   VAL A 132     -19.221  -0.089  10.037  1.00 98.10           N  
ATOM   2153  H   VAL A 132     -19.386  -1.005   9.644  1.00 98.10           H  
ATOM   2154  CA  VAL A 132     -19.344   1.093   9.173  1.00 98.10           C  
ATOM   2155  HA  VAL A 132     -18.419   1.667   9.233  1.00 98.10           H  
ATOM   2156  C   VAL A 132     -20.471   2.001   9.676  1.00 98.10           C  
ATOM   2157  CB  VAL A 132     -19.567   0.685   7.704  1.00 98.10           C  
ATOM   2158  HB  VAL A 132     -20.484   0.101   7.626  1.00 98.10           H  
ATOM   2159  O   VAL A 132     -20.270   3.206   9.815  1.00 98.10           O  
ATOM   2160  CG1 VAL A 132     -19.696   1.912   6.793  1.00 98.10           C  
ATOM   2161 HG11 VAL A 132     -18.813   2.543   6.889  1.00 98.10           H  
ATOM   2162 HG12 VAL A 132     -20.581   2.491   7.058  1.00 98.10           H  
ATOM   2163 HG13 VAL A 132     -19.797   1.594   5.756  1.00 98.10           H  
ATOM   2164  CG2 VAL A 132     -18.403  -0.169   7.183  1.00 98.10           C  
ATOM   2165 HG21 VAL A 132     -17.465   0.379   7.276  1.00 98.10           H  
ATOM   2166 HG22 VAL A 132     -18.566  -0.423   6.136  1.00 98.10           H  
ATOM   2167 HG23 VAL A 132     -18.329  -1.100   7.745  1.00 98.10           H  
ATOM   2168  N   ASN A 133     -21.631   1.425  10.013  1.00 98.20           N  
ATOM   2169  H   ASN A 133     -21.737   0.431   9.869  1.00 98.20           H  
ATOM   2170  CA  ASN A 133     -22.755   2.163  10.587  1.00 98.20           C  
ATOM   2171  HA  ASN A 133     -23.012   2.987   9.922  1.00 98.20           H  
ATOM   2172  C   ASN A 133     -22.398   2.779  11.948  1.00 98.20           C  
ATOM   2173  CB  ASN A 133     -23.967   1.225  10.695  1.00 98.20           C  
ATOM   2174  HB2 ASN A 133     -23.738   0.399  11.368  1.00 98.20           H  
ATOM   2175  HB3 ASN A 133     -24.204   0.815   9.713  1.00 98.20           H  
ATOM   2176  O   ASN A 133     -22.653   3.959  12.173  1.00 98.20           O  
ATOM   2177  CG  ASN A 133     -25.192   1.973  11.195  1.00 98.20           C  
ATOM   2178  ND2 ASN A 133     -25.788   1.547  12.284  1.00 98.20           N  
ATOM   2179 HD21 ASN A 133     -26.565   2.098  12.618  1.00 98.20           H  
ATOM   2180 HD22 ASN A 133     -25.420   0.774  12.821  1.00 98.20           H  
ATOM   2181  OD1 ASN A 133     -25.618   2.955  10.613  1.00 98.20           O  
ATOM   2182  N   PHE A 134     -21.761   2.007  12.833  1.00 98.66           N  
ATOM   2183  H   PHE A 134     -21.596   1.035  12.612  1.00 98.66           H  
ATOM   2184  CA  PHE A 134     -21.290   2.500  14.125  1.00 98.66           C  
ATOM   2185  HA  PHE A 134     -22.139   2.877  14.696  1.00 98.66           H  
ATOM   2186  C   PHE A 134     -20.315   3.674  13.981  1.00 98.66           C  
ATOM   2187  CB  PHE A 134     -20.668   1.343  14.907  1.00 98.66           C  
ATOM   2188  HB2 PHE A 134     -19.949   0.825  14.273  1.00 98.66           H  
ATOM   2189  HB3 PHE A 134     -21.453   0.634  15.170  1.00 98.66           H  
ATOM   2190  O   PHE A 134     -20.563   4.725  14.561  1.00 98.66           O  
ATOM   2191  CG  PHE A 134     -19.961   1.789  16.167  1.00 98.66           C  
ATOM   2192  CD1 PHE A 134     -18.566   1.976  16.155  1.00 98.66           C  
ATOM   2193  HD1 PHE A 134     -17.993   1.779  15.261  1.00 98.66           H  
ATOM   2194  CD2 PHE A 134     -20.698   2.043  17.339  1.00 98.66           C  
ATOM   2195  HD2 PHE A 134     -21.766   1.884  17.365  1.00 98.66           H  
ATOM   2196  CE1 PHE A 134     -17.906   2.397  17.319  1.00 98.66           C  
ATOM   2197  HE1 PHE A 134     -16.832   2.504  17.325  1.00 98.66           H  
ATOM   2198  CE2 PHE A 134     -20.033   2.467  18.501  1.00 98.66           C  
ATOM   2199  HE2 PHE A 134     -20.583   2.612  19.419  1.00 98.66           H  
ATOM   2200  CZ  PHE A 134     -18.639   2.631  18.493  1.00 98.66           C  
ATOM   2201  HZ  PHE A 134     -18.125   2.895  19.406  1.00 98.66           H  
ATOM   2202  N   LEU A 135     -19.265   3.554  13.157  1.00 98.44           N  
ATOM   2203  H   LEU A 135     -19.113   2.668  12.698  1.00 98.44           H  
ATOM   2204  CA  LEU A 135     -18.303   4.639  12.927  1.00 98.44           C  
ATOM   2205  HA  LEU A 135     -17.869   4.937  13.882  1.00 98.44           H  
ATOM   2206  C   LEU A 135     -18.970   5.886  12.346  1.00 98.44           C  
ATOM   2207  CB  LEU A 135     -17.195   4.174  11.967  1.00 98.44           C  
ATOM   2208  HB2 LEU A 135     -17.659   3.684  11.111  1.00 98.44           H  
ATOM   2209  HB3 LEU A 135     -16.668   5.053  11.598  1.00 98.44           H  
ATOM   2210  O   LEU A 135     -18.627   7.005  12.732  1.00 98.44           O  
ATOM   2211  CG  LEU A 135     -16.151   3.232  12.583  1.00 98.44           C  
ATOM   2212  HG  LEU A 135     -16.649   2.352  12.991  1.00 98.44           H  
ATOM   2213  CD1 LEU A 135     -15.192   2.799  11.473  1.00 98.44           C  
ATOM   2214 HD11 LEU A 135     -15.741   2.249  10.709  1.00 98.44           H  
ATOM   2215 HD12 LEU A 135     -14.418   2.152  11.886  1.00 98.44           H  
ATOM   2216 HD13 LEU A 135     -14.717   3.676  11.031  1.00 98.44           H  
ATOM   2217  CD2 LEU A 135     -15.335   3.902  13.691  1.00 98.44           C  
ATOM   2218 HD21 LEU A 135     -15.974   4.143  14.541  1.00 98.44           H  
ATOM   2219 HD22 LEU A 135     -14.863   4.813  13.323  1.00 98.44           H  
ATOM   2220 HD23 LEU A 135     -14.565   3.218  14.048  1.00 98.44           H  
ATOM   2221  N   TYR A 136     -19.933   5.716  11.437  1.00 98.05           N  
ATOM   2222  H   TYR A 136     -20.161   4.779  11.138  1.00 98.05           H  
ATOM   2223  CA  TYR A 136     -20.697   6.835  10.897  1.00 98.05           C  
ATOM   2224  HA  TYR A 136     -20.002   7.557  10.467  1.00 98.05           H  
ATOM   2225  C   TYR A 136     -21.482   7.564  11.996  1.00 98.05           C  
ATOM   2226  CB  TYR A 136     -21.626   6.349   9.780  1.00 98.05           C  
ATOM   2227  HB2 TYR A 136     -21.023   5.947   8.966  1.00 98.05           H  
ATOM   2228  HB3 TYR A 136     -22.256   5.541  10.153  1.00 98.05           H  
ATOM   2229  O   TYR A 136     -21.358   8.780  12.123  1.00 98.05           O  
ATOM   2230  CG  TYR A 136     -22.510   7.454   9.241  1.00 98.05           C  
ATOM   2231  CD1 TYR A 136     -23.845   7.568   9.677  1.00 98.05           C  
ATOM   2232  HD1 TYR A 136     -24.250   6.840  10.364  1.00 98.05           H  
ATOM   2233  CD2 TYR A 136     -21.972   8.408   8.358  1.00 98.05           C  
ATOM   2234  HD2 TYR A 136     -20.941   8.327   8.046  1.00 98.05           H  
ATOM   2235  CE1 TYR A 136     -24.644   8.637   9.227  1.00 98.05           C  
ATOM   2236  HE1 TYR A 136     -25.667   8.734   9.560  1.00 98.05           H  
ATOM   2237  CE2 TYR A 136     -22.766   9.479   7.907  1.00 98.05           C  
ATOM   2238  HE2 TYR A 136     -22.341  10.220   7.246  1.00 98.05           H  
ATOM   2239  OH  TYR A 136     -24.863  10.635   7.912  1.00 98.05           O  
ATOM   2240  HH  TYR A 136     -24.327  11.217   7.368  1.00 98.05           H  
ATOM   2241  CZ  TYR A 136     -24.104   9.594   8.345  1.00 98.05           C  
ATOM   2242  N   LEU A 137     -22.246   6.837  12.818  1.00 98.28           N  
ATOM   2243  H   LEU A 137     -22.274   5.835  12.694  1.00 98.28           H  
ATOM   2244  CA  LEU A 137     -23.041   7.435  13.894  1.00 98.28           C  
ATOM   2245  HA  LEU A 137     -23.622   8.261  13.483  1.00 98.28           H  
ATOM   2246  C   LEU A 137     -22.158   8.047  14.990  1.00 98.28           C  
ATOM   2247  CB  LEU A 137     -24.002   6.382  14.474  1.00 98.28           C  
ATOM   2248  HB2 LEU A 137     -24.489   6.811  15.349  1.00 98.28           H  
ATOM   2249  HB3 LEU A 137     -23.417   5.525  14.807  1.00 98.28           H  
ATOM   2250  O   LEU A 137     -22.402   9.179  15.401  1.00 98.28           O  
ATOM   2251  CG  LEU A 137     -25.096   5.891  13.508  1.00 98.28           C  
ATOM   2252  HG  LEU A 137     -24.644   5.473  12.608  1.00 98.28           H  
ATOM   2253  CD1 LEU A 137     -25.919   4.798  14.190  1.00 98.28           C  
ATOM   2254 HD11 LEU A 137     -26.368   5.178  15.108  1.00 98.28           H  
ATOM   2255 HD12 LEU A 137     -25.266   3.959  14.431  1.00 98.28           H  
ATOM   2256 HD13 LEU A 137     -26.701   4.447  13.516  1.00 98.28           H  
ATOM   2257  CD2 LEU A 137     -26.049   7.012  13.081  1.00 98.28           C  
ATOM   2258 HD21 LEU A 137     -25.509   7.756  12.496  1.00 98.28           H  
ATOM   2259 HD22 LEU A 137     -26.845   6.595  12.465  1.00 98.28           H  
ATOM   2260 HD23 LEU A 137     -26.475   7.482  13.968  1.00 98.28           H  
ATOM   2261  N   ALA A 138     -21.105   7.345  15.411  1.00 98.42           N  
ATOM   2262  H   ALA A 138     -20.971   6.415  15.040  1.00 98.42           H  
ATOM   2263  CA  ALA A 138     -20.161   7.801  16.425  1.00 98.42           C  
ATOM   2264  HA  ALA A 138     -20.708   8.052  17.334  1.00 98.42           H  
ATOM   2265  C   ALA A 138     -19.403   9.067  15.985  1.00 98.42           C  
ATOM   2266  CB  ALA A 138     -19.210   6.641  16.739  1.00 98.42           C  
ATOM   2267  HB1 ALA A 138     -18.467   6.962  17.469  1.00 98.42           H  
ATOM   2268  HB2 ALA A 138     -19.769   5.800  17.150  1.00 98.42           H  
ATOM   2269  HB3 ALA A 138     -18.697   6.318  15.833  1.00 98.42           H  
ATOM   2270  O   ALA A 138     -19.307  10.023  16.745  1.00 98.42           O  
ATOM   2271  N   SER A 139     -18.946   9.147  14.730  1.00 98.07           N  
ATOM   2272  H   SER A 139     -19.042   8.340  14.131  1.00 98.07           H  
ATOM   2273  CA  SER A 139     -18.279  10.358  14.205  1.00 98.07           C  
ATOM   2274  HA  SER A 139     -17.508  10.652  14.917  1.00 98.07           H  
ATOM   2275  C   SER A 139     -19.212  11.568  14.043  1.00 98.07           C  
ATOM   2276  CB  SER A 139     -17.576  10.070  12.877  1.00 98.07           C  
ATOM   2277  HB2 SER A 139     -16.794   9.331  13.047  1.00 98.07           H  
ATOM   2278  HB3 SER A 139     -17.113  10.985  12.509  1.00 98.07           H  
ATOM   2279  O   SER A 139     -18.747  12.695  13.884  1.00 98.07           O  
ATOM   2280  OG  SER A 139     -18.483   9.580  11.906  1.00 98.07           O  
ATOM   2281  HG  SER A 139     -18.640   8.661  12.135  1.00 98.07           H  
ATOM   2282  N   HIS A 140     -20.529  11.360  14.102  1.00 97.66           N  
ATOM   2283  H   HIS A 140     -20.852  10.414  14.246  1.00 97.66           H  
ATOM   2284  CA  HIS A 140     -21.542  12.410  14.001  1.00 97.66           C  
ATOM   2285  HA  HIS A 140     -21.049  13.367  13.834  1.00 97.66           H  
ATOM   2286  C   HIS A 140     -22.341  12.576  15.299  1.00 97.66           C  
ATOM   2287  CB  HIS A 140     -22.448  12.144  12.786  1.00 97.66           C  
ATOM   2288  HB2 HIS A 140     -23.259  12.871  12.771  1.00 97.66           H  
ATOM   2289  HB3 HIS A 140     -22.889  11.152  12.879  1.00 97.66           H  
ATOM   2290  O   HIS A 140     -23.413  13.174  15.256  1.00 97.66           O  
ATOM   2291  CG  HIS A 140     -21.725  12.240  11.467  1.00 97.66           C  
ATOM   2292  CD2 HIS A 140     -21.800  13.261  10.560  1.00 97.66           C  
ATOM   2293  HD2 HIS A 140     -22.399  14.153  10.669  1.00 97.66           H  
ATOM   2294  ND1 HIS A 140     -20.856  11.313  10.954  1.00 97.66           N  
ATOM   2295  HD1 HIS A 140     -20.588  10.449  11.403  1.00 97.66           H  
ATOM   2296  CE1 HIS A 140     -20.406  11.764   9.776  1.00 97.66           C  
ATOM   2297  HE1 HIS A 140     -19.687  11.246   9.159  1.00 97.66           H  
ATOM   2298  NE2 HIS A 140     -20.972  12.948   9.474  1.00 97.66           N  
ATOM   2299  N   TYR A 141     -21.841  12.077  16.434  1.00 96.85           N  
ATOM   2300  H   TYR A 141     -20.947  11.609  16.391  1.00 96.85           H  
ATOM   2301  CA  TYR A 141     -22.610  11.870  17.666  1.00 96.85           C  
ATOM   2302  HA  TYR A 141     -23.325  11.069  17.480  1.00 96.85           H  
ATOM   2303  C   TYR A 141     -23.421  13.092  18.147  1.00 96.85           C  
ATOM   2304  CB  TYR A 141     -21.636  11.385  18.744  1.00 96.85           C  
ATOM   2305  HB2 TYR A 141     -21.057  10.549  18.350  1.00 96.85           H  
ATOM   2306  HB3 TYR A 141     -20.938  12.186  18.990  1.00 96.85           H  
ATOM   2307  O   TYR A 141     -24.608  12.958  18.450  1.00 96.85           O  
ATOM   2308  CG  TYR A 141     -22.305  10.889  20.000  1.00 96.85           C  
ATOM   2309  CD1 TYR A 141     -22.263  11.671  21.168  1.00 96.85           C  
ATOM   2310  HD1 TYR A 141     -21.733  12.612  21.175  1.00 96.85           H  
ATOM   2311  CD2 TYR A 141     -22.939   9.630  20.005  1.00 96.85           C  
ATOM   2312  HD2 TYR A 141     -22.966   9.034  19.105  1.00 96.85           H  
ATOM   2313  CE1 TYR A 141     -22.877  11.203  22.342  1.00 96.85           C  
ATOM   2314  HE1 TYR A 141     -22.831  11.777  23.255  1.00 96.85           H  
ATOM   2315  CE2 TYR A 141     -23.519   9.144  21.193  1.00 96.85           C  
ATOM   2316  HE2 TYR A 141     -23.986   8.171  21.234  1.00 96.85           H  
ATOM   2317  OH  TYR A 141     -24.027   9.480  23.514  1.00 96.85           O  
ATOM   2318  HH  TYR A 141     -23.495   8.749  23.836  1.00 96.85           H  
ATOM   2319  CZ  TYR A 141     -23.498   9.940  22.357  1.00 96.85           C  
ATOM   2320  N   GLU A 142     -22.846  14.305  18.136  1.00 93.88           N  
ATOM   2321  H   GLU A 142     -21.849  14.363  17.989  1.00 93.88           H  
ATOM   2322  CA  GLU A 142     -23.567  15.540  18.518  1.00 93.88           C  
ATOM   2323  HA  GLU A 142     -24.350  15.272  19.227  1.00 93.88           H  
ATOM   2324  C   GLU A 142     -24.265  16.246  17.342  1.00 93.88           C  
ATOM   2325  CB  GLU A 142     -22.658  16.558  19.233  1.00 93.88           C  
ATOM   2326  HB2 GLU A 142     -23.309  17.298  19.699  1.00 93.88           H  
ATOM   2327  HB3 GLU A 142     -22.061  17.099  18.499  1.00 93.88           H  
ATOM   2328  O   GLU A 142     -24.948  17.252  17.526  1.00 93.88           O  
ATOM   2329  CG  GLU A 142     -21.760  15.989  20.341  1.00 93.88           C  
ATOM   2330  HG2 GLU A 142     -22.348  15.317  20.965  1.00 93.88           H  
ATOM   2331  HG3 GLU A 142     -21.425  16.820  20.962  1.00 93.88           H  
ATOM   2332  CD  GLU A 142     -20.525  15.271  19.789  1.00 93.88           C  
ATOM   2333  OE1 GLU A 142     -19.984  14.410  20.502  1.00 93.88           O  
ATOM   2334  OE2 GLU A 142     -20.140  15.585  18.632  1.00 93.88           O  
ATOM   2335  N   LYS A 143     -24.076  15.760  16.110  1.00 93.40           N  
ATOM   2336  H   LYS A 143     -23.575  14.886  16.049  1.00 93.40           H  
ATOM   2337  CA  LYS A 143     -24.573  16.365  14.858  1.00 93.40           C  
ATOM   2338  HA  LYS A 143     -25.222  17.202  15.115  1.00 93.40           H  
ATOM   2339  C   LYS A 143     -25.459  15.406  14.060  1.00 93.40           C  
ATOM   2340  CB  LYS A 143     -23.400  16.903  14.026  1.00 93.40           C  
ATOM   2341  HB2 LYS A 143     -22.725  16.079  13.797  1.00 93.40           H  
ATOM   2342  HB3 LYS A 143     -23.783  17.308  13.089  1.00 93.40           H  
ATOM   2343  O   LYS A 143     -25.560  15.517  12.833  1.00 93.40           O  
ATOM   2344  CG  LYS A 143     -22.630  18.016  14.746  1.00 93.40           C  
ATOM   2345  HG2 LYS A 143     -23.303  18.846  14.963  1.00 93.40           H  
ATOM   2346  HG3 LYS A 143     -22.218  17.636  15.681  1.00 93.40           H  
ATOM   2347  CD  LYS A 143     -21.479  18.503  13.862  1.00 93.40           C  
ATOM   2348  HD2 LYS A 143     -20.844  17.651  13.618  1.00 93.40           H  
ATOM   2349  HD3 LYS A 143     -21.879  18.932  12.943  1.00 93.40           H  
ATOM   2350  CE  LYS A 143     -20.664  19.548  14.622  1.00 93.40           C  
ATOM   2351  HE2 LYS A 143     -21.284  20.428  14.789  1.00 93.40           H  
ATOM   2352  HE3 LYS A 143     -20.408  19.133  15.597  1.00 93.40           H  
ATOM   2353  NZ  LYS A 143     -19.428  19.898  13.884  1.00 93.40           N  
ATOM   2354  HZ1 LYS A 143     -19.648  20.258  12.966  1.00 93.40           H  
ATOM   2355  HZ2 LYS A 143     -18.856  19.072  13.781  1.00 93.40           H  
ATOM   2356  HZ3 LYS A 143     -18.896  20.585  14.398  1.00 93.40           H  
ATOM   2357  N   LEU A 144     -26.094  14.460  14.748  1.00 93.83           N  
ATOM   2358  H   LEU A 144     -25.913  14.400  15.740  1.00 93.83           H  
ATOM   2359  CA  LEU A 144     -27.004  13.498  14.143  1.00 93.83           C  
ATOM   2360  HA  LEU A 144     -26.464  12.976  13.353  1.00 93.83           H  
ATOM   2361  C   LEU A 144     -28.202  14.207  13.502  1.00 93.83           C  
ATOM   2362  CB  LEU A 144     -27.464  12.473  15.191  1.00 93.83           C  
ATOM   2363  HB2 LEU A 144     -27.878  13.017  16.040  1.00 93.83           H  
ATOM   2364  HB3 LEU A 144     -28.265  11.866  14.768  1.00 93.83           H  
ATOM   2365  O   LEU A 144     -28.764  15.165  14.036  1.00 93.83           O  
ATOM   2366  CG  LEU A 144     -26.352  11.533  15.689  1.00 93.83           C  
ATOM   2367  HG  LEU A 144     -25.500  12.120  16.033  1.00 93.83           H  
ATOM   2368  CD1 LEU A 144     -26.878  10.751  16.878  1.00 93.83           C  
ATOM   2369 HD11 LEU A 144     -26.115  10.062  17.241  1.00 93.83           H  
ATOM   2370 HD12 LEU A 144     -27.107  11.459  17.675  1.00 93.83           H  
ATOM   2371 HD13 LEU A 144     -27.783  10.204  16.613  1.00 93.83           H  
ATOM   2372  CD2 LEU A 144     -25.890  10.548  14.612  1.00 93.83           C  
ATOM   2373 HD21 LEU A 144     -25.401  11.085  13.799  1.00 93.83           H  
ATOM   2374 HD22 LEU A 144     -25.155   9.870  15.045  1.00 93.83           H  
ATOM   2375 HD23 LEU A 144     -26.735   9.972  14.235  1.00 93.83           H  
ATOM   2376  N   LYS A 145     -28.608  13.707  12.334  1.00 92.79           N  
ATOM   2377  H   LYS A 145     -28.117  12.898  11.981  1.00 92.79           H  
ATOM   2378  CA  LYS A 145     -29.780  14.189  11.598  1.00 92.79           C  
ATOM   2379  HA  LYS A 145     -30.081  15.158  11.997  1.00 92.79           H  
ATOM   2380  C   LYS A 145     -30.946  13.224  11.804  1.00 92.79           C  
ATOM   2381  CB  LYS A 145     -29.437  14.367  10.111  1.00 92.79           C  
ATOM   2382  HB2 LYS A 145     -30.344  14.660   9.581  1.00 92.79           H  
ATOM   2383  HB3 LYS A 145     -29.098  13.414   9.705  1.00 92.79           H  
ATOM   2384  O   LYS A 145     -30.792  12.023  11.565  1.00 92.79           O  
ATOM   2385  CG  LYS A 145     -28.358  15.436   9.876  1.00 92.79           C  
ATOM   2386  HG2 LYS A 145     -28.694  16.384  10.297  1.00 92.79           H  
ATOM   2387  HG3 LYS A 145     -27.431  15.140  10.368  1.00 92.79           H  
ATOM   2388  CD  LYS A 145     -28.093  15.609   8.376  1.00 92.79           C  
ATOM   2389  HD2 LYS A 145     -29.018  15.906   7.882  1.00 92.79           H  
ATOM   2390  HD3 LYS A 145     -27.756  14.658   7.964  1.00 92.79           H  
ATOM   2391  CE  LYS A 145     -27.020  16.678   8.152  1.00 92.79           C  
ATOM   2392  HE2 LYS A 145     -27.363  17.613   8.596  1.00 92.79           H  
ATOM   2393  HE3 LYS A 145     -26.116  16.374   8.682  1.00 92.79           H  
ATOM   2394  NZ  LYS A 145     -26.735  16.863   6.708  1.00 92.79           N  
ATOM   2395  HZ1 LYS A 145     -26.403  15.998   6.306  1.00 92.79           H  
ATOM   2396  HZ2 LYS A 145     -26.023  17.569   6.578  1.00 92.79           H  
ATOM   2397  HZ3 LYS A 145     -27.570  17.149   6.218  1.00 92.79           H  
ATOM   2398  N   GLY A 146     -32.105  13.744  12.195  1.00 93.49           N  
ATOM   2399  H   GLY A 146     -32.137  14.715  12.471  1.00 93.49           H  
ATOM   2400  CA  GLY A 146     -33.316  12.962  12.455  1.00 93.49           C  
ATOM   2401  HA2 GLY A 146     -33.052  12.025  12.944  1.00 93.49           H  
ATOM   2402  HA3 GLY A 146     -33.822  12.738  11.516  1.00 93.49           H  
ATOM   2403  C   GLY A 146     -34.287  13.700  13.372  1.00 93.49           C  
ATOM   2404  O   GLY A 146     -34.010  14.828  13.785  1.00 93.49           O  
ATOM   2405  N   SER A 147     -35.420  13.067  13.687  1.00 96.26           N  
ATOM   2406  H   SER A 147     -35.580  12.126  13.358  1.00 96.26           H  
ATOM   2407  CA  SER A 147     -36.271  13.540  14.782  1.00 96.26           C  
ATOM   2408  HA  SER A 147     -36.476  14.598  14.616  1.00 96.26           H  
ATOM   2409  C   SER A 147     -35.547  13.383  16.133  1.00 96.26           C  
ATOM   2410  CB  SER A 147     -37.610  12.791  14.779  1.00 96.26           C  
ATOM   2411  HB2 SER A 147     -38.307  13.309  15.438  1.00 96.26           H  
ATOM   2412  HB3 SER A 147     -38.030  12.781  13.773  1.00 96.26           H  
ATOM   2413  O   SER A 147     -34.602  12.593  16.221  1.00 96.26           O  
ATOM   2414  OG  SER A 147     -37.455  11.468  15.243  1.00 96.26           O  
ATOM   2415  HG  SER A 147     -37.229  10.906  14.499  1.00 96.26           H  
ATOM   2416  N   PRO A 148     -35.966  14.091  17.201  1.00 94.73           N  
ATOM   2417  CA  PRO A 148     -35.368  13.929  18.529  1.00 94.73           C  
ATOM   2418  HA  PRO A 148     -34.343  14.299  18.498  1.00 94.73           H  
ATOM   2419  C   PRO A 148     -35.336  12.471  19.009  1.00 94.73           C  
ATOM   2420  CB  PRO A 148     -36.195  14.825  19.457  1.00 94.73           C  
ATOM   2421  HB2 PRO A 148     -35.589  15.222  20.272  1.00 94.73           H  
ATOM   2422  HB3 PRO A 148     -37.054  14.283  19.852  1.00 94.73           H  
ATOM   2423  O   PRO A 148     -34.290  12.002  19.443  1.00 94.73           O  
ATOM   2424  CG  PRO A 148     -36.687  15.927  18.520  1.00 94.73           C  
ATOM   2425  HG2 PRO A 148     -37.594  16.400  18.895  1.00 94.73           H  
ATOM   2426  HG3 PRO A 148     -35.898  16.664  18.372  1.00 94.73           H  
ATOM   2427  CD  PRO A 148     -36.936  15.177  17.212  1.00 94.73           C  
ATOM   2428  HD2 PRO A 148     -36.797  15.855  16.369  1.00 94.73           H  
ATOM   2429  HD3 PRO A 148     -37.945  14.765  17.209  1.00 94.73           H  
ATOM   2430  N   ASN A 149     -36.438  11.736  18.824  1.00 95.80           N  
ATOM   2431  H   ASN A 149     -37.255  12.177  18.427  1.00 95.80           H  
ATOM   2432  CA  ASN A 149     -36.526  10.316  19.170  1.00 95.80           C  
ATOM   2433  HA  ASN A 149     -36.243  10.185  20.214  1.00 95.80           H  
ATOM   2434  C   ASN A 149     -35.564   9.456  18.331  1.00 95.80           C  
ATOM   2435  CB  ASN A 149     -37.990   9.882  18.997  1.00 95.80           C  
ATOM   2436  HB2 ASN A 149     -38.303  10.026  17.963  1.00 95.80           H  
ATOM   2437  HB3 ASN A 149     -38.624  10.489  19.644  1.00 95.80           H  
ATOM   2438  O   ASN A 149     -34.879   8.593  18.869  1.00 95.80           O  
ATOM   2439  CG  ASN A 149     -38.202   8.431  19.386  1.00 95.80           C  
ATOM   2440  ND2 ASN A 149     -38.287   7.532  18.434  1.00 95.80           N  
ATOM   2441 HD21 ASN A 149     -38.126   7.777  17.467  1.00 95.80           H  
ATOM   2442 HD22 ASN A 149     -38.385   6.577  18.746  1.00 95.80           H  
ATOM   2443  OD1 ASN A 149     -38.304   8.084  20.545  1.00 95.80           O  
ATOM   2444  N   ASP A 150     -35.451   9.707  17.020  1.00 96.59           N  
ATOM   2445  H   ASP A 150     -36.029  10.421  16.601  1.00 96.59           H  
ATOM   2446  CA  ASP A 150     -34.503   8.960  16.174  1.00 96.59           C  
ATOM   2447  HA  ASP A 150     -34.701   7.893  16.274  1.00 96.59           H  
ATOM   2448  C   ASP A 150     -33.049   9.218  16.577  1.00 96.59           C  
ATOM   2449  CB  ASP A 150     -34.622   9.351  14.696  1.00 96.59           C  
ATOM   2450  HB2 ASP A 150     -34.351  10.401  14.584  1.00 96.59           H  
ATOM   2451  HB3 ASP A 150     -33.902   8.767  14.123  1.00 96.59           H  
ATOM   2452  O   ASP A 150     -32.207   8.326  16.488  1.00 96.59           O  
ATOM   2453  CG  ASP A 150     -35.998   9.123  14.094  1.00 96.59           C  
ATOM   2454  OD1 ASP A 150     -36.657   8.128  14.451  1.00 96.59           O  
ATOM   2455  OD2 ASP A 150     -36.385  10.009  13.294  1.00 96.59           O  
ATOM   2456  N   ASN A 151     -32.735  10.453  16.970  1.00 97.13           N  
ATOM   2457  H   ASN A 151     -33.472  11.143  17.015  1.00 97.13           H  
ATOM   2458  CA  ASN A 151     -31.400  10.822  17.422  1.00 97.13           C  
ATOM   2459  HA  ASN A 151     -30.665  10.441  16.713  1.00 97.13           H  
ATOM   2460  C   ASN A 151     -31.068  10.162  18.764  1.00 97.13           C  
ATOM   2461  CB  ASN A 151     -31.282  12.351  17.463  1.00 97.13           C  
ATOM   2462  HB2 ASN A 151     -30.401  12.612  18.050  1.00 97.13           H  
ATOM   2463  HB3 ASN A 151     -32.153  12.774  17.963  1.00 97.13           H  
ATOM   2464  O   ASN A 151     -29.970   9.631  18.895  1.00 97.13           O  
ATOM   2465  CG  ASN A 151     -31.124  12.991  16.092  1.00 97.13           C  
ATOM   2466  ND2 ASN A 151     -31.038  14.300  16.068  1.00 97.13           N  
ATOM   2467 HD21 ASN A 151     -30.738  14.733  15.206  1.00 97.13           H  
ATOM   2468 HD22 ASN A 151     -31.102  14.816  16.934  1.00 97.13           H  
ATOM   2469  OD1 ASN A 151     -31.005  12.353  15.048  1.00 97.13           O  
ATOM   2470  N   GLU A 152     -32.016  10.107  19.702  1.00 96.40           N  
ATOM   2471  H   GLU A 152     -32.889  10.590  19.550  1.00 96.40           H  
ATOM   2472  CA  GLU A 152     -31.859   9.388  20.972  1.00 96.40           C  
ATOM   2473  HA  GLU A 152     -31.003   9.798  21.509  1.00 96.40           H  
ATOM   2474  C   GLU A 152     -31.590   7.892  20.744  1.00 96.40           C  
ATOM   2475  CB  GLU A 152     -33.116   9.619  21.822  1.00 96.40           C  
ATOM   2476  HB2 GLU A 152     -33.282  10.693  21.900  1.00 96.40           H  
ATOM   2477  HB3 GLU A 152     -33.974   9.170  21.322  1.00 96.40           H  
ATOM   2478  O   GLU A 152     -30.649   7.342  21.311  1.00 96.40           O  
ATOM   2479  CG  GLU A 152     -32.994   9.040  23.240  1.00 96.40           C  
ATOM   2480  HG2 GLU A 152     -32.098   9.452  23.706  1.00 96.40           H  
ATOM   2481  HG3 GLU A 152     -32.876   7.959  23.173  1.00 96.40           H  
ATOM   2482  CD  GLU A 152     -34.215   9.354  24.121  1.00 96.40           C  
ATOM   2483  OE1 GLU A 152     -34.124   9.086  25.339  1.00 96.40           O  
ATOM   2484  OE2 GLU A 152     -35.234   9.846  23.580  1.00 96.40           O  
ATOM   2485  N   GLN A 153     -32.324   7.241  19.831  1.00 97.65           N  
ATOM   2486  H   GLN A 153     -33.107   7.727  19.417  1.00 97.65           H  
ATOM   2487  CA  GLN A 153     -32.083   5.832  19.483  1.00 97.65           C  
ATOM   2488  HA  GLN A 153     -32.086   5.243  20.400  1.00 97.65           H  
ATOM   2489  C   GLN A 153     -30.710   5.606  18.830  1.00 97.65           C  
ATOM   2490  CB  GLN A 153     -33.199   5.319  18.557  1.00 97.65           C  
ATOM   2491  HB2 GLN A 153     -33.264   5.961  17.678  1.00 97.65           H  
ATOM   2492  HB3 GLN A 153     -32.940   4.315  18.221  1.00 97.65           H  
ATOM   2493  O   GLN A 153     -30.026   4.629  19.132  1.00 97.65           O  
ATOM   2494  CG  GLN A 153     -34.579   5.259  19.231  1.00 97.65           C  
ATOM   2495  HG2 GLN A 153     -34.904   6.265  19.498  1.00 97.65           H  
ATOM   2496  HG3 GLN A 153     -35.305   4.852  18.527  1.00 97.65           H  
ATOM   2497  CD  GLN A 153     -34.594   4.401  20.489  1.00 97.65           C  
ATOM   2498  NE2 GLN A 153     -35.204   4.865  21.557  1.00 97.65           N  
ATOM   2499 HE21 GLN A 153     -35.130   4.306  22.395  1.00 97.65           H  
ATOM   2500 HE22 GLN A 153     -35.590   5.798  21.571  1.00 97.65           H  
ATOM   2501  OE1 GLN A 153     -34.056   3.308  20.534  1.00 97.65           O  
ATOM   2502  N   LYS A 154     -30.267   6.516  17.952  1.00 97.97           N  
ATOM   2503  H   LYS A 154     -30.876   7.293  17.740  1.00 97.97           H  
ATOM   2504  CA  LYS A 154     -28.924   6.459  17.344  1.00 97.97           C  
ATOM   2505  HA  LYS A 154     -28.761   5.473  16.911  1.00 97.97           H  
ATOM   2506  C   LYS A 154     -27.817   6.659  18.379  1.00 97.97           C  
ATOM   2507  CB  LYS A 154     -28.802   7.530  16.258  1.00 97.97           C  
ATOM   2508  HB2 LYS A 154     -29.178   8.465  16.672  1.00 97.97           H  
ATOM   2509  HB3 LYS A 154     -27.752   7.666  16.001  1.00 97.97           H  
ATOM   2510  O   LYS A 154     -26.795   5.984  18.296  1.00 97.97           O  
ATOM   2511  CG  LYS A 154     -29.576   7.189  14.980  1.00 97.97           C  
ATOM   2512  HG2 LYS A 154     -30.565   6.809  15.235  1.00 97.97           H  
ATOM   2513  HG3 LYS A 154     -29.042   6.421  14.420  1.00 97.97           H  
ATOM   2514  CD  LYS A 154     -29.721   8.456  14.130  1.00 97.97           C  
ATOM   2515  HD2 LYS A 154     -28.747   8.773  13.758  1.00 97.97           H  
ATOM   2516  HD3 LYS A 154     -30.135   9.245  14.758  1.00 97.97           H  
ATOM   2517  CE  LYS A 154     -30.673   8.200  12.965  1.00 97.97           C  
ATOM   2518  HE2 LYS A 154     -30.145   7.669  12.173  1.00 97.97           H  
ATOM   2519  HE3 LYS A 154     -31.477   7.560  13.328  1.00 97.97           H  
ATOM   2520  NZ  LYS A 154     -31.253   9.472  12.479  1.00 97.97           N  
ATOM   2521  HZ1 LYS A 154     -31.960   9.311  11.777  1.00 97.97           H  
ATOM   2522  HZ2 LYS A 154     -31.689   9.956  13.251  1.00 97.97           H  
ATOM   2523  HZ3 LYS A 154     -30.568  10.116  12.110  1.00 97.97           H  
ATOM   2524  N   GLN A 155     -28.007   7.565  19.337  1.00 97.83           N  
ATOM   2525  H   GLN A 155     -28.864   8.101  19.340  1.00 97.83           H  
ATOM   2526  CA  GLN A 155     -27.057   7.780  20.429  1.00 97.83           C  
ATOM   2527  HA  GLN A 155     -26.057   7.905  20.014  1.00 97.83           H  
ATOM   2528  C   GLN A 155     -27.007   6.566  21.350  1.00 97.83           C  
ATOM   2529  CB  GLN A 155     -27.419   9.045  21.216  1.00 97.83           C  
ATOM   2530  HB2 GLN A 155     -26.843   9.071  22.141  1.00 97.83           H  
ATOM   2531  HB3 GLN A 155     -28.480   9.033  21.465  1.00 97.83           H  
ATOM   2532  O   GLN A 155     -25.920   6.069  21.619  1.00 97.83           O  
ATOM   2533  CG  GLN A 155     -27.077  10.293  20.397  1.00 97.83           C  
ATOM   2534  HG2 GLN A 155     -27.583  10.234  19.433  1.00 97.83           H  
ATOM   2535  HG3 GLN A 155     -26.002  10.318  20.219  1.00 97.83           H  
ATOM   2536  CD  GLN A 155     -27.502  11.598  21.052  1.00 97.83           C  
ATOM   2537  NE2 GLN A 155     -26.858  12.695  20.712  1.00 97.83           N  
ATOM   2538 HE21 GLN A 155     -26.056  12.646  20.099  1.00 97.83           H  
ATOM   2539 HE22 GLN A 155     -27.108  13.525  21.229  1.00 97.83           H  
ATOM   2540  OE1 GLN A 155     -28.434  11.681  21.835  1.00 97.83           O  
ATOM   2541  N   LEU A 156     -28.164   6.021  21.736  1.00 97.93           N  
ATOM   2542  H   LEU A 156     -29.024   6.503  21.515  1.00 97.93           H  
ATOM   2543  CA  LEU A 156     -28.251   4.794  22.524  1.00 97.93           C  
ATOM   2544  HA  LEU A 156     -27.749   4.974  23.475  1.00 97.93           H  
ATOM   2545  C   LEU A 156     -27.536   3.627  21.832  1.00 97.93           C  
ATOM   2546  CB  LEU A 156     -29.733   4.477  22.784  1.00 97.93           C  
ATOM   2547  HB2 LEU A 156     -30.228   4.309  21.827  1.00 97.93           H  
ATOM   2548  HB3 LEU A 156     -30.202   5.340  23.257  1.00 97.93           H  
ATOM   2549  O   LEU A 156     -26.785   2.906  22.481  1.00 97.93           O  
ATOM   2550  CG  LEU A 156     -29.959   3.242  23.675  1.00 97.93           C  
ATOM   2551  HG  LEU A 156     -29.489   2.370  23.219  1.00 97.93           H  
ATOM   2552  CD1 LEU A 156     -29.391   3.438  25.083  1.00 97.93           C  
ATOM   2553 HD11 LEU A 156     -29.787   4.355  25.520  1.00 97.93           H  
ATOM   2554 HD12 LEU A 156     -28.303   3.496  25.042  1.00 97.93           H  
ATOM   2555 HD13 LEU A 156     -29.665   2.592  25.713  1.00 97.93           H  
ATOM   2556  CD2 LEU A 156     -31.456   2.961  23.793  1.00 97.93           C  
ATOM   2557 HD21 LEU A 156     -31.877   2.796  22.801  1.00 97.93           H  
ATOM   2558 HD22 LEU A 156     -31.620   2.068  24.396  1.00 97.93           H  
ATOM   2559 HD23 LEU A 156     -31.959   3.810  24.256  1.00 97.93           H  
ATOM   2560  N   PHE A 157     -27.702   3.478  20.513  1.00 98.40           N  
ATOM   2561  H   PHE A 157     -28.386   4.056  20.046  1.00 98.40           H  
ATOM   2562  CA  PHE A 157     -26.970   2.478  19.734  1.00 98.40           C  
ATOM   2563  HA  PHE A 157     -27.197   1.492  20.140  1.00 98.40           H  
ATOM   2564  C   PHE A 157     -25.450   2.665  19.835  1.00 98.40           C  
ATOM   2565  CB  PHE A 157     -27.428   2.519  18.269  1.00 98.40           C  
ATOM   2566  HB2 PHE A 157     -27.335   3.535  17.886  1.00 98.40           H  
ATOM   2567  HB3 PHE A 157     -28.483   2.249  18.224  1.00 98.40           H  
ATOM   2568  O   PHE A 157     -24.738   1.687  20.037  1.00 98.40           O  
ATOM   2569  CG  PHE A 157     -26.639   1.589  17.364  1.00 98.40           C  
ATOM   2570  CD1 PHE A 157     -25.495   2.057  16.687  1.00 98.40           C  
ATOM   2571  HD1 PHE A 157     -25.188   3.087  16.799  1.00 98.40           H  
ATOM   2572  CD2 PHE A 157     -27.008   0.237  17.252  1.00 98.40           C  
ATOM   2573  HD2 PHE A 157     -27.866  -0.134  17.794  1.00 98.40           H  
ATOM   2574  CE1 PHE A 157     -24.723   1.176  15.909  1.00 98.40           C  
ATOM   2575  HE1 PHE A 157     -23.825   1.531  15.425  1.00 98.40           H  
ATOM   2576  CE2 PHE A 157     -26.235  -0.644  16.475  1.00 98.40           C  
ATOM   2577  HE2 PHE A 157     -26.495  -1.692  16.434  1.00 98.40           H  
ATOM   2578  CZ  PHE A 157     -25.090  -0.177  15.807  1.00 98.40           C  
ATOM   2579  HZ  PHE A 157     -24.471  -0.866  15.253  1.00 98.40           H  
ATOM   2580  N   VAL A 158     -24.939   3.893  19.708  1.00 98.39           N  
ATOM   2581  H   VAL A 158     -25.573   4.669  19.580  1.00 98.39           H  
ATOM   2582  CA  VAL A 158     -23.497   4.166  19.844  1.00 98.39           C  
ATOM   2583  HA  VAL A 158     -22.947   3.498  19.181  1.00 98.39           H  
ATOM   2584  C   VAL A 158     -23.011   3.864  21.263  1.00 98.39           C  
ATOM   2585  CB  VAL A 158     -23.178   5.618  19.437  1.00 98.39           C  
ATOM   2586  HB  VAL A 158     -23.863   6.293  19.951  1.00 98.39           H  
ATOM   2587  O   VAL A 158     -21.973   3.231  21.429  1.00 98.39           O  
ATOM   2588  CG1 VAL A 158     -21.744   6.033  19.780  1.00 98.39           C  
ATOM   2589 HG11 VAL A 158     -21.623   6.073  20.863  1.00 98.39           H  
ATOM   2590 HG12 VAL A 158     -21.034   5.319  19.363  1.00 98.39           H  
ATOM   2591 HG13 VAL A 158     -21.533   7.028  19.388  1.00 98.39           H  
ATOM   2592  CG2 VAL A 158     -23.357   5.811  17.926  1.00 98.39           C  
ATOM   2593 HG21 VAL A 158     -24.364   5.522  17.626  1.00 98.39           H  
ATOM   2594 HG22 VAL A 158     -22.634   5.200  17.386  1.00 98.39           H  
ATOM   2595 HG23 VAL A 158     -23.206   6.860  17.671  1.00 98.39           H  
ATOM   2596  N   GLU A 159     -23.766   4.270  22.283  1.00 97.97           N  
ATOM   2597  H   GLU A 159     -24.606   4.792  22.078  1.00 97.97           H  
ATOM   2598  CA  GLU A 159     -23.430   4.042  23.693  1.00 97.97           C  
ATOM   2599  HA  GLU A 159     -22.436   4.439  23.897  1.00 97.97           H  
ATOM   2600  C   GLU A 159     -23.382   2.555  24.060  1.00 97.97           C  
ATOM   2601  CB  GLU A 159     -24.457   4.771  24.576  1.00 97.97           C  
ATOM   2602  HB2 GLU A 159     -24.344   4.443  25.610  1.00 97.97           H  
ATOM   2603  HB3 GLU A 159     -25.465   4.505  24.259  1.00 97.97           H  
ATOM   2604  O   GLU A 159     -22.491   2.132  24.793  1.00 97.97           O  
ATOM   2605  CG  GLU A 159     -24.301   6.299  24.521  1.00 97.97           C  
ATOM   2606  HG2 GLU A 159     -24.411   6.642  23.493  1.00 97.97           H  
ATOM   2607  HG3 GLU A 159     -25.091   6.760  25.114  1.00 97.97           H  
ATOM   2608  CD  GLU A 159     -22.938   6.754  25.042  1.00 97.97           C  
ATOM   2609  OE1 GLU A 159     -22.343   7.679  24.448  1.00 97.97           O  
ATOM   2610  OE2 GLU A 159     -22.419   6.153  26.009  1.00 97.97           O  
ATOM   2611  N   GLN A 160     -24.306   1.760  23.516  1.00 98.27           N  
ATOM   2612  H   GLN A 160     -25.017   2.188  22.941  1.00 98.27           H  
ATOM   2613  CA  GLN A 160     -24.392   0.317  23.750  1.00 98.27           C  
ATOM   2614  HA  GLN A 160     -24.271   0.122  24.816  1.00 98.27           H  
ATOM   2615  C   GLN A 160     -23.312  -0.502  23.038  1.00 98.27           C  
ATOM   2616  CB  GLN A 160     -25.773  -0.181  23.303  1.00 98.27           C  
ATOM   2617  HB2 GLN A 160     -26.000   0.223  22.317  1.00 98.27           H  
ATOM   2618  HB3 GLN A 160     -25.759  -1.268  23.228  1.00 98.27           H  
ATOM   2619  O   GLN A 160     -23.133  -1.655  23.410  1.00 98.27           O  
ATOM   2620  CG  GLN A 160     -26.873   0.204  24.298  1.00 98.27           C  
ATOM   2621  HG2 GLN A 160     -26.666  -0.280  25.252  1.00 98.27           H  
ATOM   2622  HG3 GLN A 160     -26.876   1.282  24.462  1.00 98.27           H  
ATOM   2623  CD  GLN A 160     -28.262  -0.217  23.828  1.00 98.27           C  
ATOM   2624  NE2 GLN A 160     -29.241  -0.196  24.705  1.00 98.27           N  
ATOM   2625 HE21 GLN A 160     -30.149  -0.459  24.350  1.00 98.27           H  
ATOM   2626 HE22 GLN A 160     -29.068   0.107  25.653  1.00 98.27           H  
ATOM   2627  OE1 GLN A 160     -28.516  -0.567  22.686  1.00 98.27           O  
ATOM   2628  N   HIS A 161     -22.635   0.065  22.034  1.00 98.37           N  
ATOM   2629  H   HIS A 161     -22.842   1.026  21.802  1.00 98.37           H  
ATOM   2630  CA  HIS A 161     -21.683  -0.656  21.182  1.00 98.37           C  
ATOM   2631  HA  HIS A 161     -21.553  -1.660  21.588  1.00 98.37           H  
ATOM   2632  C   HIS A 161     -20.285  -0.022  21.173  1.00 98.37           C  
ATOM   2633  CB  HIS A 161     -22.253  -0.822  19.767  1.00 98.37           C  
ATOM   2634  HB2 HIS A 161     -22.409   0.162  19.326  1.00 98.37           H  
ATOM   2635  HB3 HIS A 161     -21.524  -1.354  19.155  1.00 98.37           H  
ATOM   2636  O   HIS A 161     -19.560  -0.111  20.181  1.00 98.37           O  
ATOM   2637  CG  HIS A 161     -23.539  -1.601  19.711  1.00 98.37           C  
ATOM   2638  CD2 HIS A 161     -23.682  -2.960  19.707  1.00 98.37           C  
ATOM   2639  HD2 HIS A 161     -22.874  -3.672  19.790  1.00 98.37           H  
ATOM   2640  ND1 HIS A 161     -24.798  -1.062  19.684  1.00 98.37           N  
ATOM   2641  HD1 HIS A 161     -24.994  -0.077  19.785  1.00 98.37           H  
ATOM   2642  CE1 HIS A 161     -25.685  -2.066  19.654  1.00 98.37           C  
ATOM   2643  HE1 HIS A 161     -26.758  -1.944  19.679  1.00 98.37           H  
ATOM   2644  NE2 HIS A 161     -25.053  -3.251  19.618  1.00 98.37           N  
ATOM   2645  N   LYS A 162     -19.884   0.669  22.248  1.00 97.92           N  
ATOM   2646  H   LYS A 162     -20.499   0.663  23.050  1.00 97.92           H  
ATOM   2647  CA  LYS A 162     -18.563   1.323  22.342  1.00 97.92           C  
ATOM   2648  HA  LYS A 162     -18.477   2.050  21.535  1.00 97.92           H  
ATOM   2649  C   LYS A 162     -17.397   0.350  22.143  1.00 97.92           C  
ATOM   2650  CB  LYS A 162     -18.436   2.048  23.689  1.00 97.92           C  
ATOM   2651  HB2 LYS A 162     -17.384   2.258  23.882  1.00 97.92           H  
ATOM   2652  HB3 LYS A 162     -18.816   1.413  24.489  1.00 97.92           H  
ATOM   2653  O   LYS A 162     -16.368   0.739  21.595  1.00 97.92           O  
ATOM   2654  CG  LYS A 162     -19.193   3.380  23.661  1.00 97.92           C  
ATOM   2655  HG2 LYS A 162     -18.756   4.007  22.884  1.00 97.92           H  
ATOM   2656  HG3 LYS A 162     -20.241   3.203  23.418  1.00 97.92           H  
ATOM   2657  CD  LYS A 162     -19.116   4.110  25.005  1.00 97.92           C  
ATOM   2658  HD2 LYS A 162     -19.763   3.602  25.720  1.00 97.92           H  
ATOM   2659  HD3 LYS A 162     -18.089   4.114  25.372  1.00 97.92           H  
ATOM   2660  CE  LYS A 162     -19.588   5.548  24.784  1.00 97.92           C  
ATOM   2661  HE2 LYS A 162     -20.522   5.526  24.222  1.00 97.92           H  
ATOM   2662  HE3 LYS A 162     -18.849   6.069  24.176  1.00 97.92           H  
ATOM   2663  NZ  LYS A 162     -19.826   6.278  26.046  1.00 97.92           N  
ATOM   2664  HZ1 LYS A 162     -20.107   7.223  25.829  1.00 97.92           H  
ATOM   2665  HZ2 LYS A 162     -19.055   6.239  26.697  1.00 97.92           H  
ATOM   2666  HZ3 LYS A 162     -20.684   5.924  26.444  1.00 97.92           H  
ATOM   2667  N   GLU A 163     -17.572  -0.915  22.515  1.00 97.69           N  
ATOM   2668  H   GLU A 163     -18.466  -1.175  22.906  1.00 97.69           H  
ATOM   2669  CA  GLU A 163     -16.618  -2.003  22.291  1.00 97.69           C  
ATOM   2670  HA  GLU A 163     -15.675  -1.723  22.760  1.00 97.69           H  
ATOM   2671  C   GLU A 163     -16.307  -2.244  20.806  1.00 97.69           C  
ATOM   2672  CB  GLU A 163     -17.104  -3.294  22.980  1.00 97.69           C  
ATOM   2673  HB2 GLU A 163     -17.335  -3.079  24.024  1.00 97.69           H  
ATOM   2674  HB3 GLU A 163     -16.260  -3.984  22.987  1.00 97.69           H  
ATOM   2675  O   GLU A 163     -15.241  -2.764  20.479  1.00 97.69           O  
ATOM   2676  CG  GLU A 163     -18.291  -4.044  22.337  1.00 97.69           C  
ATOM   2677  HG2 GLU A 163     -18.078  -4.209  21.281  1.00 97.69           H  
ATOM   2678  HG3 GLU A 163     -18.344  -5.026  22.807  1.00 97.69           H  
ATOM   2679  CD  GLU A 163     -19.669  -3.380  22.487  1.00 97.69           C  
ATOM   2680  OE1 GLU A 163     -20.615  -3.890  21.846  1.00 97.69           O  
ATOM   2681  OE2 GLU A 163     -19.767  -2.348  23.194  1.00 97.69           O  
ATOM   2682  N   TYR A 164     -17.167  -1.796  19.882  1.00 98.69           N  
ATOM   2683  H   TYR A 164     -18.030  -1.365  20.180  1.00 98.69           H  
ATOM   2684  CA  TYR A 164     -16.892  -1.896  18.448  1.00 98.69           C  
ATOM   2685  HA  TYR A 164     -16.701  -2.941  18.206  1.00 98.69           H  
ATOM   2686  C   TYR A 164     -15.635  -1.127  18.038  1.00 98.69           C  
ATOM   2687  CB  TYR A 164     -18.093  -1.415  17.621  1.00 98.69           C  
ATOM   2688  HB2 TYR A 164     -17.739  -1.219  16.609  1.00 98.69           H  
ATOM   2689  HB3 TYR A 164     -18.441  -0.458  18.008  1.00 98.69           H  
ATOM   2690  O   TYR A 164     -15.014  -1.503  17.048  1.00 98.69           O  
ATOM   2691  CG  TYR A 164     -19.269  -2.371  17.504  1.00 98.69           C  
ATOM   2692  CD1 TYR A 164     -19.383  -3.519  18.317  1.00 98.69           C  
ATOM   2693  HD1 TYR A 164     -18.648  -3.756  19.072  1.00 98.69           H  
ATOM   2694  CD2 TYR A 164     -20.273  -2.097  16.554  1.00 98.69           C  
ATOM   2695  HD2 TYR A 164     -20.199  -1.205  15.951  1.00 98.69           H  
ATOM   2696  CE1 TYR A 164     -20.496  -4.364  18.207  1.00 98.69           C  
ATOM   2697  HE1 TYR A 164     -20.581  -5.197  18.890  1.00 98.69           H  
ATOM   2698  CE2 TYR A 164     -21.380  -2.957  16.420  1.00 98.69           C  
ATOM   2699  HE2 TYR A 164     -22.174  -2.727  15.725  1.00 98.69           H  
ATOM   2700  OH  TYR A 164     -22.570  -4.908  17.154  1.00 98.69           O  
ATOM   2701  HH  TYR A 164     -22.702  -5.372  17.984  1.00 98.69           H  
ATOM   2702  CZ  TYR A 164     -21.497  -4.083  17.261  1.00 98.69           C  
ATOM   2703  N   LEU A 165     -15.223  -0.092  18.779  1.00 98.44           N  
ATOM   2704  H   LEU A 165     -15.743   0.141  19.613  1.00 98.44           H  
ATOM   2705  CA  LEU A 165     -13.930   0.561  18.552  1.00 98.44           C  
ATOM   2706  HA  LEU A 165     -13.897   0.963  17.539  1.00 98.44           H  
ATOM   2707  C   LEU A 165     -12.771  -0.442  18.681  1.00 98.44           C  
ATOM   2708  CB  LEU A 165     -13.732   1.698  19.565  1.00 98.44           C  
ATOM   2709  HB2 LEU A 165     -12.718   2.081  19.445  1.00 98.44           H  
ATOM   2710  HB3 LEU A 165     -13.803   1.277  20.567  1.00 98.44           H  
ATOM   2711  O   LEU A 165     -11.917  -0.510  17.795  1.00 98.44           O  
ATOM   2712  CG  LEU A 165     -14.695   2.890  19.465  1.00 98.44           C  
ATOM   2713  HG  LEU A 165     -15.729   2.545  19.478  1.00 98.44           H  
ATOM   2714  CD1 LEU A 165     -14.452   3.774  20.683  1.00 98.44           C  
ATOM   2715 HD11 LEU A 165     -14.935   4.746  20.573  1.00 98.44           H  
ATOM   2716 HD12 LEU A 165     -14.833   3.277  21.575  1.00 98.44           H  
ATOM   2717 HD13 LEU A 165     -13.382   3.940  20.808  1.00 98.44           H  
ATOM   2718  CD2 LEU A 165     -14.460   3.734  18.210  1.00 98.44           C  
ATOM   2719 HD21 LEU A 165     -13.457   4.161  18.244  1.00 98.44           H  
ATOM   2720 HD22 LEU A 165     -14.574   3.117  17.319  1.00 98.44           H  
ATOM   2721 HD23 LEU A 165     -15.188   4.544  18.177  1.00 98.44           H  
ATOM   2722  N   ASP A 166     -12.782  -1.258  19.739  1.00 98.27           N  
ATOM   2723  H   ASP A 166     -13.582  -1.232  20.355  1.00 98.27           H  
ATOM   2724  CA  ASP A 166     -11.759  -2.272  20.000  1.00 98.27           C  
ATOM   2725  HA  ASP A 166     -10.776  -1.807  19.924  1.00 98.27           H  
ATOM   2726  C   ASP A 166     -11.791  -3.375  18.936  1.00 98.27           C  
ATOM   2727  CB  ASP A 166     -11.931  -2.849  21.423  1.00 98.27           C  
ATOM   2728  HB2 ASP A 166     -12.974  -3.109  21.603  1.00 98.27           H  
ATOM   2729  HB3 ASP A 166     -11.345  -3.766  21.493  1.00 98.27           H  
ATOM   2730  O   ASP A 166     -10.749  -3.714  18.373  1.00 98.27           O  
ATOM   2731  CG  ASP A 166     -11.436  -1.909  22.525  1.00 98.27           C  
ATOM   2732  OD1 ASP A 166     -10.541  -1.087  22.238  1.00 98.27           O  
ATOM   2733  OD2 ASP A 166     -11.766  -2.067  23.718  1.00 98.27           O  
ATOM   2734  N   GLU A 167     -12.985  -3.861  18.581  1.00 98.58           N  
ATOM   2735  H   GLU A 167     -13.792  -3.561  19.109  1.00 98.58           H  
ATOM   2736  CA  GLU A 167     -13.157  -4.872  17.528  1.00 98.58           C  
ATOM   2737  HA  GLU A 167     -12.580  -5.758  17.792  1.00 98.58           H  
ATOM   2738  C   GLU A 167     -12.645  -4.378  16.160  1.00 98.58           C  
ATOM   2739  CB  GLU A 167     -14.642  -5.267  17.399  1.00 98.58           C  
ATOM   2740  HB2 GLU A 167     -14.731  -5.941  16.547  1.00 98.58           H  
ATOM   2741  HB3 GLU A 167     -15.229  -4.374  17.183  1.00 98.58           H  
ATOM   2742  O   GLU A 167     -12.018  -5.127  15.408  1.00 98.58           O  
ATOM   2743  CG  GLU A 167     -15.232  -5.974  18.634  1.00 98.58           C  
ATOM   2744  HG2 GLU A 167     -14.631  -6.859  18.845  1.00 98.58           H  
ATOM   2745  HG3 GLU A 167     -15.164  -5.304  19.491  1.00 98.58           H  
ATOM   2746  CD  GLU A 167     -16.703  -6.409  18.455  1.00 98.58           C  
ATOM   2747  OE1 GLU A 167     -17.367  -6.715  19.460  1.00 98.58           O  
ATOM   2748  OE2 GLU A 167     -17.208  -6.483  17.302  1.00 98.58           O  
ATOM   2749  N   ILE A 168     -12.873  -3.103  15.819  1.00 98.64           N  
ATOM   2750  H   ILE A 168     -13.396  -2.527  16.463  1.00 98.64           H  
ATOM   2751  CA  ILE A 168     -12.382  -2.509  14.565  1.00 98.64           C  
ATOM   2752  HA  ILE A 168     -12.659  -3.166  13.741  1.00 98.64           H  
ATOM   2753  C   ILE A 168     -10.853  -2.419  14.568  1.00 98.64           C  
ATOM   2754  CB  ILE A 168     -13.031  -1.128  14.325  1.00 98.64           C  
ATOM   2755  HB  ILE A 168     -12.910  -0.529  15.228  1.00 98.64           H  
ATOM   2756  O   ILE A 168     -10.216  -2.731  13.557  1.00 98.64           O  
ATOM   2757  CG1 ILE A 168     -14.535  -1.283  14.016  1.00 98.64           C  
ATOM   2758 HG12 ILE A 168     -14.971  -2.064  14.639  1.00 98.64           H  
ATOM   2759 HG13 ILE A 168     -14.658  -1.601  12.980  1.00 98.64           H  
ATOM   2760  CG2 ILE A 168     -12.353  -0.387  13.153  1.00 98.64           C  
ATOM   2761 HG21 ILE A 168     -11.344  -0.087  13.438  1.00 98.64           H  
ATOM   2762 HG22 ILE A 168     -12.305  -1.037  12.280  1.00 98.64           H  
ATOM   2763 HG23 ILE A 168     -12.908   0.516  12.898  1.00 98.64           H  
ATOM   2764  CD1 ILE A 168     -15.322   0.013  14.259  1.00 98.64           C  
ATOM   2765 HD11 ILE A 168     -15.096   0.416  15.246  1.00 98.64           H  
ATOM   2766 HD12 ILE A 168     -16.392  -0.187  14.202  1.00 98.64           H  
ATOM   2767 HD13 ILE A 168     -15.056   0.751  13.502  1.00 98.64           H  
ATOM   2768  N   ILE A 169     -10.246  -2.008  15.685  1.00 98.48           N  
ATOM   2769  H   ILE A 169     -10.816  -1.786  16.488  1.00 98.48           H  
ATOM   2770  CA  ILE A 169      -8.785  -1.946  15.819  1.00 98.48           C  
ATOM   2771  HA  ILE A 169      -8.386  -1.381  14.976  1.00 98.48           H  
ATOM   2772  C   ILE A 169      -8.160  -3.338  15.721  1.00 98.48           C  
ATOM   2773  CB  ILE A 169      -8.401  -1.222  17.126  1.00 98.48           C  
ATOM   2774  HB  ILE A 169      -8.981  -1.653  17.941  1.00 98.48           H  
ATOM   2775  O   ILE A 169      -7.116  -3.493  15.080  1.00 98.48           O  
ATOM   2776  CG1 ILE A 169      -8.752   0.279  17.044  1.00 98.48           C  
ATOM   2777 HG12 ILE A 169      -9.809   0.395  16.802  1.00 98.48           H  
ATOM   2778 HG13 ILE A 169      -8.604   0.715  18.032  1.00 98.48           H  
ATOM   2779  CG2 ILE A 169      -6.912  -1.401  17.480  1.00 98.48           C  
ATOM   2780 HG21 ILE A 169      -6.284  -1.157  16.624  1.00 98.48           H  
ATOM   2781 HG22 ILE A 169      -6.657  -0.755  18.320  1.00 98.48           H  
ATOM   2782 HG23 ILE A 169      -6.726  -2.432  17.781  1.00 98.48           H  
ATOM   2783  CD1 ILE A 169      -7.951   1.115  16.039  1.00 98.48           C  
ATOM   2784 HD11 ILE A 169      -8.116   0.762  15.021  1.00 98.48           H  
ATOM   2785 HD12 ILE A 169      -6.887   1.086  16.273  1.00 98.48           H  
ATOM   2786 HD13 ILE A 169      -8.290   2.148  16.103  1.00 98.48           H  
ATOM   2787  N   GLU A 170      -8.806  -4.359  16.280  1.00 98.51           N  
ATOM   2788  H   GLU A 170      -9.627  -4.174  16.840  1.00 98.51           H  
ATOM   2789  CA  GLU A 170      -8.374  -5.747  16.139  1.00 98.51           C  
ATOM   2790  HA  GLU A 170      -7.339  -5.815  16.474  1.00 98.51           H  
ATOM   2791  C   GLU A 170      -8.400  -6.199  14.671  1.00 98.51           C  
ATOM   2792  CB  GLU A 170      -9.207  -6.637  17.067  1.00 98.51           C  
ATOM   2793  HB2 GLU A 170      -9.118  -6.230  18.074  1.00 98.51           H  
ATOM   2794  HB3 GLU A 170     -10.256  -6.617  16.771  1.00 98.51           H  
ATOM   2795  O   GLU A 170      -7.382  -6.677  14.167  1.00 98.51           O  
ATOM   2796  CG  GLU A 170      -8.696  -8.085  17.067  1.00 98.51           C  
ATOM   2797  HG2 GLU A 170      -9.087  -8.600  16.189  1.00 98.51           H  
ATOM   2798  HG3 GLU A 170      -7.609  -8.068  16.988  1.00 98.51           H  
ATOM   2799  CD  GLU A 170      -9.084  -8.845  18.344  1.00 98.51           C  
ATOM   2800  OE1 GLU A 170      -8.292  -9.733  18.735  1.00 98.51           O  
ATOM   2801  OE2 GLU A 170     -10.120  -8.499  18.953  1.00 98.51           O  
ATOM   2802  N   GLN A 171      -9.474  -5.915  13.925  1.00 98.44           N  
ATOM   2803  H   GLN A 171     -10.288  -5.537  14.386  1.00 98.44           H  
ATOM   2804  CA  GLN A 171      -9.529  -6.218  12.486  1.00 98.44           C  
ATOM   2805  HA  GLN A 171      -9.339  -7.283  12.352  1.00 98.44           H  
ATOM   2806  C   GLN A 171      -8.463  -5.473  11.672  1.00 98.44           C  
ATOM   2807  CB  GLN A 171     -10.916  -5.893  11.920  1.00 98.44           C  
ATOM   2808  HB2 GLN A 171     -10.874  -5.970  10.833  1.00 98.44           H  
ATOM   2809  HB3 GLN A 171     -11.209  -4.878  12.187  1.00 98.44           H  
ATOM   2810  O   GLN A 171      -7.872  -6.037  10.746  1.00 98.44           O  
ATOM   2811  CG  GLN A 171     -11.952  -6.889  12.439  1.00 98.44           C  
ATOM   2812  HG2 GLN A 171     -11.608  -7.905  12.245  1.00 98.44           H  
ATOM   2813  HG3 GLN A 171     -12.059  -6.780  13.518  1.00 98.44           H  
ATOM   2814  CD  GLN A 171     -13.318  -6.731  11.793  1.00 98.44           C  
ATOM   2815  NE2 GLN A 171     -14.335  -7.252  12.431  1.00 98.44           N  
ATOM   2816 HE21 GLN A 171     -14.196  -7.632  13.356  1.00 98.44           H  
ATOM   2817 HE22 GLN A 171     -15.250  -7.107  12.027  1.00 98.44           H  
ATOM   2818  OE1 GLN A 171     -13.511  -6.190  10.711  1.00 98.44           O  
ATOM   2819  N   ILE A 172      -8.169  -4.214  12.015  1.00 98.31           N  
ATOM   2820  H   ILE A 172      -8.707  -3.792  12.758  1.00 98.31           H  
ATOM   2821  CA  ILE A 172      -7.074  -3.452  11.393  1.00 98.31           C  
ATOM   2822  HA  ILE A 172      -7.199  -3.492  10.311  1.00 98.31           H  
ATOM   2823  C   ILE A 172      -5.717  -4.102  11.708  1.00 98.31           C  
ATOM   2824  CB  ILE A 172      -7.128  -1.969  11.832  1.00 98.31           C  
ATOM   2825  HB  ILE A 172      -7.213  -1.929  12.918  1.00 98.31           H  
ATOM   2826  O   ILE A 172      -4.859  -4.189  10.824  1.00 98.31           O  
ATOM   2827  CG1 ILE A 172      -8.360  -1.275  11.207  1.00 98.31           C  
ATOM   2828 HG12 ILE A 172      -9.241  -1.907  11.328  1.00 98.31           H  
ATOM   2829 HG13 ILE A 172      -8.195  -1.139  10.139  1.00 98.31           H  
ATOM   2830  CG2 ILE A 172      -5.844  -1.217  11.420  1.00 98.31           C  
ATOM   2831 HG21 ILE A 172      -5.671  -1.331  10.350  1.00 98.31           H  
ATOM   2832 HG22 ILE A 172      -4.988  -1.605  11.972  1.00 98.31           H  
ATOM   2833 HG23 ILE A 172      -5.929  -0.158  11.664  1.00 98.31           H  
ATOM   2834  CD1 ILE A 172      -8.688   0.090  11.821  1.00 98.31           C  
ATOM   2835 HD11 ILE A 172      -9.654   0.431  11.449  1.00 98.31           H  
ATOM   2836 HD12 ILE A 172      -8.744   0.006  12.906  1.00 98.31           H  
ATOM   2837 HD13 ILE A 172      -7.934   0.824  11.538  1.00 98.31           H  
ATOM   2838  N   SER A 173      -5.521  -4.577  12.940  1.00 98.45           N  
ATOM   2839  H   SER A 173      -6.274  -4.476  13.606  1.00 98.45           H  
ATOM   2840  CA  SER A 173      -4.305  -5.265  13.386  1.00 98.45           C  
ATOM   2841  HA  SER A 173      -3.447  -4.627  13.172  1.00 98.45           H  
ATOM   2842  C   SER A 173      -4.094  -6.583  12.642  1.00 98.45           C  
ATOM   2843  CB  SER A 173      -4.384  -5.492  14.900  1.00 98.45           C  
ATOM   2844  HB2 SER A 173      -4.603  -4.539  15.383  1.00 98.45           H  
ATOM   2845  HB3 SER A 173      -5.197  -6.181  15.130  1.00 98.45           H  
ATOM   2846  O   SER A 173      -3.022  -6.808  12.074  1.00 98.45           O  
ATOM   2847  OG  SER A 173      -3.181  -6.012  15.445  1.00 98.45           O  
ATOM   2848  HG  SER A 173      -3.302  -5.950  16.395  1.00 98.45           H  
ATOM   2849  N   GLU A 174      -5.127  -7.420  12.553  1.00 97.83           N  
ATOM   2850  H   GLU A 174      -5.976  -7.193  13.050  1.00 97.83           H  
ATOM   2851  CA  GLU A 174      -5.099  -8.675  11.799  1.00 97.83           C  
ATOM   2852  HA  GLU A 174      -4.306  -9.319  12.180  1.00 97.83           H  
ATOM   2853  C   GLU A 174      -4.842  -8.443  10.309  1.00 97.83           C  
ATOM   2854  CB  GLU A 174      -6.435  -9.401  11.947  1.00 97.83           C  
ATOM   2855  HB2 GLU A 174      -7.243  -8.717  11.686  1.00 97.83           H  
ATOM   2856  HB3 GLU A 174      -6.441 -10.231  11.241  1.00 97.83           H  
ATOM   2857  O   GLU A 174      -3.974  -9.083   9.709  1.00 97.83           O  
ATOM   2858  CG  GLU A 174      -6.670  -9.966  13.352  1.00 97.83           C  
ATOM   2859  HG2 GLU A 174      -5.815 -10.590  13.614  1.00 97.83           H  
ATOM   2860  HG3 GLU A 174      -6.728  -9.154  14.077  1.00 97.83           H  
ATOM   2861  CD  GLU A 174      -7.953 -10.807  13.401  1.00 97.83           C  
ATOM   2862  OE1 GLU A 174      -8.056 -11.615  14.345  1.00 97.83           O  
ATOM   2863  OE2 GLU A 174      -8.760 -10.712  12.444  1.00 97.83           O  
ATOM   2864  N   PHE A 175      -5.548  -7.484   9.701  1.00 97.48           N  
ATOM   2865  H   PHE A 175      -6.269  -7.012  10.227  1.00 97.48           H  
ATOM   2866  CA  PHE A 175      -5.329  -7.109   8.307  1.00 97.48           C  
ATOM   2867  HA  PHE A 175      -5.482  -7.989   7.682  1.00 97.48           H  
ATOM   2868  C   PHE A 175      -3.894  -6.625   8.084  1.00 97.48           C  
ATOM   2869  CB  PHE A 175      -6.347  -6.039   7.904  1.00 97.48           C  
ATOM   2870  HB2 PHE A 175      -6.218  -5.160   8.536  1.00 97.48           H  
ATOM   2871  HB3 PHE A 175      -7.346  -6.432   8.095  1.00 97.48           H  
ATOM   2872  O   PHE A 175      -3.241  -7.027   7.120  1.00 97.48           O  
ATOM   2873  CG  PHE A 175      -6.262  -5.622   6.449  1.00 97.48           C  
ATOM   2874  CD1 PHE A 175      -5.487  -4.509   6.072  1.00 97.48           C  
ATOM   2875  HD1 PHE A 175      -4.946  -3.957   6.826  1.00 97.48           H  
ATOM   2876  CD2 PHE A 175      -6.978  -6.338   5.472  1.00 97.48           C  
ATOM   2877  HD2 PHE A 175      -7.597  -7.173   5.765  1.00 97.48           H  
ATOM   2878  CE1 PHE A 175      -5.438  -4.107   4.725  1.00 97.48           C  
ATOM   2879  HE1 PHE A 175      -4.867  -3.238   4.434  1.00 97.48           H  
ATOM   2880  CE2 PHE A 175      -6.928  -5.938   4.125  1.00 97.48           C  
ATOM   2881  HE2 PHE A 175      -7.514  -6.459   3.383  1.00 97.48           H  
ATOM   2882  CZ  PHE A 175      -6.163  -4.818   3.755  1.00 97.48           C  
ATOM   2883  HZ  PHE A 175      -6.147  -4.486   2.727  1.00 97.48           H  
ATOM   2884  N   SER A 176      -3.361  -5.811   8.995  1.00 97.48           N  
ATOM   2885  H   SER A 176      -3.928  -5.521   9.778  1.00 97.48           H  
ATOM   2886  CA  SER A 176      -1.991  -5.324   8.891  1.00 97.48           C  
ATOM   2887  HA  SER A 176      -1.902  -4.819   7.929  1.00 97.48           H  
ATOM   2888  C   SER A 176      -0.963  -6.453   8.923  1.00 97.48           C  
ATOM   2889  CB  SER A 176      -1.693  -4.308   9.983  1.00 97.48           C  
ATOM   2890  HB2 SER A 176      -2.384  -3.470   9.888  1.00 97.48           H  
ATOM   2891  HB3 SER A 176      -1.799  -4.761  10.969  1.00 97.48           H  
ATOM   2892  O   SER A 176      -0.141  -6.554   8.005  1.00 97.48           O  
ATOM   2893  OG  SER A 176      -0.365  -3.884   9.773  1.00 97.48           O  
ATOM   2894  HG  SER A 176      -0.220  -3.037  10.200  1.00 97.48           H  
ATOM   2895  N   LYS A 177      -1.066  -7.342   9.917  1.00 97.25           N  
ATOM   2896  H   LYS A 177      -1.784  -7.189  10.611  1.00 97.25           H  
ATOM   2897  CA  LYS A 177      -0.187  -8.510  10.085  1.00 97.25           C  
ATOM   2898  HA  LYS A 177       0.853  -8.188  10.130  1.00 97.25           H  
ATOM   2899  C   LYS A 177      -0.291  -9.497   8.927  1.00 97.25           C  
ATOM   2900  CB  LYS A 177      -0.548  -9.232  11.389  1.00 97.25           C  
ATOM   2901  HB2 LYS A 177      -1.621  -9.423  11.404  1.00 97.25           H  
ATOM   2902  HB3 LYS A 177      -0.031 -10.191  11.420  1.00 97.25           H  
ATOM   2903  O   LYS A 177       0.679 -10.178   8.622  1.00 97.25           O  
ATOM   2904  CG  LYS A 177      -0.145  -8.431  12.632  1.00 97.25           C  
ATOM   2905  HG2 LYS A 177      -0.542  -7.418  12.564  1.00 97.25           H  
ATOM   2906  HG3 LYS A 177       0.942  -8.379  12.697  1.00 97.25           H  
ATOM   2907  CD  LYS A 177      -0.709  -9.102  13.888  1.00 97.25           C  
ATOM   2908  HD2 LYS A 177      -0.295 -10.106  13.983  1.00 97.25           H  
ATOM   2909  HD3 LYS A 177      -1.793  -9.168  13.790  1.00 97.25           H  
ATOM   2910  CE  LYS A 177      -0.367  -8.278  15.131  1.00 97.25           C  
ATOM   2911  HE2 LYS A 177      -0.694  -7.252  14.962  1.00 97.25           H  
ATOM   2912  HE3 LYS A 177       0.715  -8.269  15.264  1.00 97.25           H  
ATOM   2913  NZ  LYS A 177      -1.044  -8.818  16.334  1.00 97.25           N  
ATOM   2914  HZ1 LYS A 177      -0.785  -9.780  16.497  1.00 97.25           H  
ATOM   2915  HZ2 LYS A 177      -2.045  -8.775  16.211  1.00 97.25           H  
ATOM   2916  HZ3 LYS A 177      -0.807  -8.271  17.150  1.00 97.25           H  
ATOM   2917  N   ARG A 178      -1.452  -9.582   8.272  1.00 95.96           N  
ATOM   2918  H   ARG A 178      -2.242  -9.088   8.664  1.00 95.96           H  
ATOM   2919  CA  ARG A 178      -1.669 -10.502   7.150  1.00 95.96           C  
ATOM   2920  HA  ARG A 178      -1.058 -11.389   7.318  1.00 95.96           H  
ATOM   2921  C   ARG A 178      -1.214  -9.937   5.809  1.00 95.96           C  
ATOM   2922  CB  ARG A 178      -3.138 -10.934   7.142  1.00 95.96           C  
ATOM   2923  HB2 ARG A 178      -3.395 -11.308   8.133  1.00 95.96           H  
ATOM   2924  HB3 ARG A 178      -3.768 -10.072   6.924  1.00 95.96           H  
ATOM   2925  O   ARG A 178      -0.634 -10.677   5.022  1.00 95.96           O  
ATOM   2926  CG  ARG A 178      -3.400 -12.051   6.117  1.00 95.96           C  
ATOM   2927  HG2 ARG A 178      -2.686 -12.858   6.281  1.00 95.96           H  
ATOM   2928  HG3 ARG A 178      -3.265 -11.674   5.103  1.00 95.96           H  
ATOM   2929  CD  ARG A 178      -4.813 -12.625   6.260  1.00 95.96           C  
ATOM   2930  HD2 ARG A 178      -4.920 -13.037   7.263  1.00 95.96           H  
ATOM   2931  HD3 ARG A 178      -4.934 -13.450   5.558  1.00 95.96           H  
ATOM   2932  NE  ARG A 178      -5.859 -11.605   6.053  1.00 95.96           N  
ATOM   2933  HE  ARG A 178      -6.160 -11.113   6.882  1.00 95.96           H  
ATOM   2934  NH1 ARG A 178      -6.231 -11.945   3.802  1.00 95.96           N  
ATOM   2935 HH11 ARG A 178      -5.511 -12.652   3.767  1.00 95.96           H  
ATOM   2936 HH12 ARG A 178      -6.773 -11.766   2.968  1.00 95.96           H  
ATOM   2937  NH2 ARG A 178      -7.455 -10.449   4.931  1.00 95.96           N  
ATOM   2938 HH21 ARG A 178      -8.006 -10.289   4.100  1.00 95.96           H  
ATOM   2939 HH22 ARG A 178      -7.745 -10.039   5.807  1.00 95.96           H  
ATOM   2940  CZ  ARG A 178      -6.502 -11.341   4.930  1.00 95.96           C  
ATOM   2941  N   VAL A 179      -1.504  -8.666   5.505  1.00 95.50           N  
ATOM   2942  H   VAL A 179      -2.015  -8.125   6.188  1.00 95.50           H  
ATOM   2943  CA  VAL A 179      -1.312  -8.127   4.142  1.00 95.50           C  
ATOM   2944  HA  VAL A 179      -0.751  -8.864   3.567  1.00 95.50           H  
ATOM   2945  C   VAL A 179      -0.461  -6.860   4.043  1.00 95.50           C  
ATOM   2946  CB  VAL A 179      -2.641  -7.956   3.380  1.00 95.50           C  
ATOM   2947  HB  VAL A 179      -2.385  -7.685   2.355  1.00 95.50           H  
ATOM   2948  O   VAL A 179       0.204  -6.658   3.022  1.00 95.50           O  
ATOM   2949  CG1 VAL A 179      -3.459  -9.253   3.321  1.00 95.50           C  
ATOM   2950 HG11 VAL A 179      -2.829 -10.073   2.977  1.00 95.50           H  
ATOM   2951 HG12 VAL A 179      -4.289  -9.132   2.625  1.00 95.50           H  
ATOM   2952 HG13 VAL A 179      -3.856  -9.493   4.308  1.00 95.50           H  
ATOM   2953  CG2 VAL A 179      -3.556  -6.861   3.920  1.00 95.50           C  
ATOM   2954 HG21 VAL A 179      -3.021  -5.921   4.051  1.00 95.50           H  
ATOM   2955 HG22 VAL A 179      -4.360  -6.703   3.201  1.00 95.50           H  
ATOM   2956 HG23 VAL A 179      -4.012  -7.169   4.861  1.00 95.50           H  
ATOM   2957  N   ILE A 180      -0.431  -6.002   5.068  1.00 95.98           N  
ATOM   2958  H   ILE A 180      -0.912  -6.247   5.922  1.00 95.98           H  
ATOM   2959  CA  ILE A 180       0.354  -4.756   5.020  1.00 95.98           C  
ATOM   2960  HA  ILE A 180       0.306  -4.362   4.005  1.00 95.98           H  
ATOM   2961  C   ILE A 180       1.826  -5.047   5.315  1.00 95.98           C  
ATOM   2962  CB  ILE A 180      -0.220  -3.664   5.951  1.00 95.98           C  
ATOM   2963  HB  ILE A 180      -0.199  -4.041   6.973  1.00 95.98           H  
ATOM   2964  O   ILE A 180       2.680  -4.596   4.543  1.00 95.98           O  
ATOM   2965  CG1 ILE A 180      -1.676  -3.339   5.544  1.00 95.98           C  
ATOM   2966 HG12 ILE A 180      -1.700  -3.008   4.506  1.00 95.98           H  
ATOM   2967 HG13 ILE A 180      -2.280  -4.243   5.624  1.00 95.98           H  
ATOM   2968  CG2 ILE A 180       0.640  -2.385   5.924  1.00 95.98           C  
ATOM   2969 HG21 ILE A 180       0.567  -1.899   4.951  1.00 95.98           H  
ATOM   2970 HG22 ILE A 180       0.296  -1.697   6.696  1.00 95.98           H  
ATOM   2971 HG23 ILE A 180       1.681  -2.614   6.150  1.00 95.98           H  
ATOM   2972  CD1 ILE A 180      -2.348  -2.274   6.416  1.00 95.98           C  
ATOM   2973 HD11 ILE A 180      -1.883  -1.300   6.265  1.00 95.98           H  
ATOM   2974 HD12 ILE A 180      -3.401  -2.205   6.140  1.00 95.98           H  
ATOM   2975 HD13 ILE A 180      -2.279  -2.549   7.468  1.00 95.98           H  
ATOM   2976  N   LEU A 181       2.107  -5.814   6.371  1.00 95.12           N  
ATOM   2977  H   LEU A 181       1.329  -6.150   6.921  1.00 95.12           H  
ATOM   2978  CA  LEU A 181       3.447  -6.170   6.856  1.00 95.12           C  
ATOM   2979  HA  LEU A 181       3.316  -6.684   7.809  1.00 95.12           H  
ATOM   2980  C   LEU A 181       4.304  -4.934   7.165  1.00 95.12           C  
ATOM   2981  CB  LEU A 181       4.136  -7.163   5.900  1.00 95.12           C  
ATOM   2982  HB2 LEU A 181       4.452  -6.632   5.002  1.00 95.12           H  
ATOM   2983  HB3 LEU A 181       5.035  -7.524   6.398  1.00 95.12           H  
ATOM   2984  O   LEU A 181       5.316  -4.659   6.517  1.00 95.12           O  
ATOM   2985  CG  LEU A 181       3.296  -8.374   5.461  1.00 95.12           C  
ATOM   2986  HG  LEU A 181       2.502  -8.047   4.791  1.00 95.12           H  
ATOM   2987  CD1 LEU A 181       4.200  -9.340   4.705  1.00 95.12           C  
ATOM   2988 HD11 LEU A 181       4.744  -8.814   3.921  1.00 95.12           H  
ATOM   2989 HD12 LEU A 181       3.600 -10.146   4.283  1.00 95.12           H  
ATOM   2990 HD13 LEU A 181       4.927  -9.780   5.389  1.00 95.12           H  
ATOM   2991  CD2 LEU A 181       2.679  -9.132   6.625  1.00 95.12           C  
ATOM   2992 HD21 LEU A 181       3.450  -9.439   7.331  1.00 95.12           H  
ATOM   2993 HD22 LEU A 181       2.154 -10.016   6.260  1.00 95.12           H  
ATOM   2994 HD23 LEU A 181       1.952  -8.504   7.140  1.00 95.12           H  
ATOM   2995  N   ALA A 182       3.836  -4.127   8.115  1.00 96.40           N  
ATOM   2996  H   ALA A 182       3.035  -4.445   8.642  1.00 96.40           H  
ATOM   2997  CA  ALA A 182       4.502  -2.906   8.560  1.00 96.40           C  
ATOM   2998  HA  ALA A 182       5.554  -2.952   8.281  1.00 96.40           H  
ATOM   2999  C   ALA A 182       4.456  -2.806  10.091  1.00 96.40           C  
ATOM   3000  CB  ALA A 182       3.866  -1.699   7.851  1.00 96.40           C  
ATOM   3001  HB1 ALA A 182       2.829  -1.591   8.170  1.00 96.40           H  
ATOM   3002  HB2 ALA A 182       4.420  -0.795   8.102  1.00 96.40           H  
ATOM   3003  HB3 ALA A 182       3.887  -1.855   6.773  1.00 96.40           H  
ATOM   3004  O   ALA A 182       3.831  -1.889  10.624  1.00 96.40           O  
ATOM   3005  N   ASP A 183       5.099  -3.755  10.774  1.00 97.47           N  
ATOM   3006  H   ASP A 183       5.464  -4.545  10.262  1.00 97.47           H  
ATOM   3007  CA  ASP A 183       4.968  -3.974  12.224  1.00 97.47           C  
ATOM   3008  HA  ASP A 183       3.939  -4.258  12.443  1.00 97.47           H  
ATOM   3009  C   ASP A 183       5.270  -2.717  13.044  1.00 97.47           C  
ATOM   3010  CB  ASP A 183       5.869  -5.142  12.659  1.00 97.47           C  
ATOM   3011  HB2 ASP A 183       5.764  -5.284  13.734  1.00 97.47           H  
ATOM   3012  HB3 ASP A 183       6.907  -4.885  12.449  1.00 97.47           H  
ATOM   3013  O   ASP A 183       4.441  -2.294  13.837  1.00 97.47           O  
ATOM   3014  CG  ASP A 183       5.522  -6.461  11.957  1.00 97.47           C  
ATOM   3015  OD1 ASP A 183       4.405  -6.553  11.394  1.00 97.47           O  
ATOM   3016  OD2 ASP A 183       6.423  -7.322  11.889  1.00 97.47           O  
ATOM   3017  N   SER A 184       6.360  -2.002  12.739  1.00 97.65           N  
ATOM   3018  H   SER A 184       7.030  -2.419  12.109  1.00 97.65           H  
ATOM   3019  CA  SER A 184       6.679  -0.742  13.431  1.00 97.65           C  
ATOM   3020  HA  SER A 184       6.787  -0.963  14.493  1.00 97.65           H  
ATOM   3021  C   SER A 184       5.582   0.327  13.293  1.00 97.65           C  
ATOM   3022  CB  SER A 184       8.004  -0.189  12.900  1.00 97.65           C  
ATOM   3023  HB2 SER A 184       8.794  -0.916  13.089  1.00 97.65           H  
ATOM   3024  HB3 SER A 184       7.927  -0.021  11.826  1.00 97.65           H  
ATOM   3025  O   SER A 184       5.365   1.117  14.211  1.00 97.65           O  
ATOM   3026  OG  SER A 184       8.335   1.031  13.537  1.00 97.65           O  
ATOM   3027  HG  SER A 184       8.171   0.909  14.475  1.00 97.65           H  
ATOM   3028  N   ASN A 185       4.872   0.369  12.160  1.00 97.90           N  
ATOM   3029  H   ASN A 185       4.985  -0.391  11.504  1.00 97.90           H  
ATOM   3030  CA  ASN A 185       3.729   1.268  12.005  1.00 97.90           C  
ATOM   3031  HA  ASN A 185       3.979   2.243  12.425  1.00 97.90           H  
ATOM   3032  C   ASN A 185       2.513   0.757  12.782  1.00 97.90           C  
ATOM   3033  CB  ASN A 185       3.367   1.450  10.523  1.00 97.90           C  
ATOM   3034  HB2 ASN A 185       2.362   1.870  10.482  1.00 97.90           H  
ATOM   3035  HB3 ASN A 185       3.346   0.485  10.016  1.00 97.90           H  
ATOM   3036  O   ASN A 185       1.787   1.572  13.344  1.00 97.90           O  
ATOM   3037  CG  ASN A 185       4.275   2.390   9.759  1.00 97.90           C  
ATOM   3038  ND2 ASN A 185       3.814   2.825   8.612  1.00 97.90           N  
ATOM   3039 HD21 ASN A 185       4.275   3.651   8.258  1.00 97.90           H  
ATOM   3040 HD22 ASN A 185       2.850   2.637   8.376  1.00 97.90           H  
ATOM   3041  OD1 ASN A 185       5.358   2.774  10.166  1.00 97.90           O  
ATOM   3042  N   LEU A 186       2.287  -0.560  12.804  1.00 98.40           N  
ATOM   3043  H   LEU A 186       2.977  -1.181  12.405  1.00 98.40           H  
ATOM   3044  CA  LEU A 186       1.202  -1.164  13.571  1.00 98.40           C  
ATOM   3045  HA  LEU A 186       0.272  -0.684  13.270  1.00 98.40           H  
ATOM   3046  C   LEU A 186       1.387  -0.909  15.072  1.00 98.40           C  
ATOM   3047  CB  LEU A 186       1.117  -2.667  13.250  1.00 98.40           C  
ATOM   3048  HB2 LEU A 186       0.952  -2.795  12.180  1.00 98.40           H  
ATOM   3049  HB3 LEU A 186       2.065  -3.140  13.503  1.00 98.40           H  
ATOM   3050  O   LEU A 186       0.441  -0.480  15.723  1.00 98.40           O  
ATOM   3051  CG  LEU A 186       0.007  -3.402  14.022  1.00 98.40           C  
ATOM   3052  HG  LEU A 186       0.208  -3.349  15.092  1.00 98.40           H  
ATOM   3053  CD1 LEU A 186      -1.384  -2.822  13.756  1.00 98.40           C  
ATOM   3054 HD11 LEU A 186      -1.635  -2.892  12.698  1.00 98.40           H  
ATOM   3055 HD12 LEU A 186      -2.114  -3.373  14.349  1.00 98.40           H  
ATOM   3056 HD13 LEU A 186      -1.434  -1.783  14.083  1.00 98.40           H  
ATOM   3057  CD2 LEU A 186       0.003  -4.872  13.612  1.00 98.40           C  
ATOM   3058 HD21 LEU A 186      -0.108  -4.966  12.532  1.00 98.40           H  
ATOM   3059 HD22 LEU A 186      -0.826  -5.380  14.104  1.00 98.40           H  
ATOM   3060 HD23 LEU A 186       0.943  -5.333  13.915  1.00 98.40           H  
ATOM   3061  N   ASP A 187       2.601  -1.064  15.597  1.00 98.30           N  
ATOM   3062  H   ASP A 187       3.309  -1.524  15.041  1.00 98.30           H  
ATOM   3063  CA  ASP A 187       2.924  -0.790  17.001  1.00 98.30           C  
ATOM   3064  HA  ASP A 187       2.334  -1.446  17.640  1.00 98.30           H  
ATOM   3065  C   ASP A 187       2.600   0.661  17.379  1.00 98.30           C  
ATOM   3066  CB  ASP A 187       4.414  -1.067  17.258  1.00 98.30           C  
ATOM   3067  HB2 ASP A 187       5.010  -0.451  16.584  1.00 98.30           H  
ATOM   3068  HB3 ASP A 187       4.650  -0.767  18.279  1.00 98.30           H  
ATOM   3069  O   ASP A 187       1.972   0.918  18.407  1.00 98.30           O  
ATOM   3070  CG  ASP A 187       4.818  -2.534  17.090  1.00 98.30           C  
ATOM   3071  OD1 ASP A 187       3.940  -3.412  17.251  1.00 98.30           O  
ATOM   3072  OD2 ASP A 187       6.020  -2.746  16.808  1.00 98.30           O  
ATOM   3073  N   LYS A 188       2.950   1.623  16.510  1.00 98.35           N  
ATOM   3074  H   LYS A 188       3.468   1.339  15.691  1.00 98.35           H  
ATOM   3075  CA  LYS A 188       2.592   3.039  16.695  1.00 98.35           C  
ATOM   3076  HA  LYS A 188       2.939   3.369  17.675  1.00 98.35           H  
ATOM   3077  C   LYS A 188       1.078   3.256  16.691  1.00 98.35           C  
ATOM   3078  CB  LYS A 188       3.234   3.911  15.610  1.00 98.35           C  
ATOM   3079  HB2 LYS A 188       3.011   3.484  14.633  1.00 98.35           H  
ATOM   3080  HB3 LYS A 188       2.786   4.903  15.664  1.00 98.35           H  
ATOM   3081  O   LYS A 188       0.581   4.014  17.516  1.00 98.35           O  
ATOM   3082  CG  LYS A 188       4.751   4.077  15.761  1.00 98.35           C  
ATOM   3083  HG2 LYS A 188       4.966   4.602  16.692  1.00 98.35           H  
ATOM   3084  HG3 LYS A 188       5.238   3.102  15.786  1.00 98.35           H  
ATOM   3085  CD  LYS A 188       5.279   4.894  14.574  1.00 98.35           C  
ATOM   3086  HD2 LYS A 188       5.033   4.372  13.649  1.00 98.35           H  
ATOM   3087  HD3 LYS A 188       4.792   5.869  14.572  1.00 98.35           H  
ATOM   3088  CE  LYS A 188       6.796   5.080  14.657  1.00 98.35           C  
ATOM   3089  HE2 LYS A 188       7.265   4.096  14.637  1.00 98.35           H  
ATOM   3090  HE3 LYS A 188       7.033   5.549  15.612  1.00 98.35           H  
ATOM   3091  NZ  LYS A 188       7.291   5.918  13.533  1.00 98.35           N  
ATOM   3092  HZ1 LYS A 188       7.113   5.466  12.647  1.00 98.35           H  
ATOM   3093  HZ2 LYS A 188       6.828   6.815  13.519  1.00 98.35           H  
ATOM   3094  HZ3 LYS A 188       8.285   6.081  13.608  1.00 98.35           H  
ATOM   3095  N   VAL A 189       0.349   2.601  15.785  1.00 98.39           N  
ATOM   3096  H   VAL A 189       0.831   1.974  15.156  1.00 98.39           H  
ATOM   3097  CA  VAL A 189      -1.121   2.680  15.712  1.00 98.39           C  
ATOM   3098  HA  VAL A 189      -1.416   3.727  15.641  1.00 98.39           H  
ATOM   3099  C   VAL A 189      -1.757   2.138  16.993  1.00 98.39           C  
ATOM   3100  CB  VAL A 189      -1.646   1.943  14.462  1.00 98.39           C  
ATOM   3101  HB  VAL A 189      -1.159   0.972  14.379  1.00 98.39           H  
ATOM   3102  O   VAL A 189      -2.595   2.812  17.587  1.00 98.39           O  
ATOM   3103  CG1 VAL A 189      -3.160   1.702  14.485  1.00 98.39           C  
ATOM   3104 HG11 VAL A 189      -3.430   1.032  15.301  1.00 98.39           H  
ATOM   3105 HG12 VAL A 189      -3.690   2.647  14.609  1.00 98.39           H  
ATOM   3106 HG13 VAL A 189      -3.471   1.227  13.555  1.00 98.39           H  
ATOM   3107  CG2 VAL A 189      -1.329   2.749  13.194  1.00 98.39           C  
ATOM   3108 HG21 VAL A 189      -0.265   2.982  13.148  1.00 98.39           H  
ATOM   3109 HG22 VAL A 189      -1.889   3.684  13.202  1.00 98.39           H  
ATOM   3110 HG23 VAL A 189      -1.598   2.168  12.313  1.00 98.39           H  
ATOM   3111  N   LEU A 190      -1.340   0.956  17.452  1.00 98.51           N  
ATOM   3112  H   LEU A 190      -0.632   0.458  16.932  1.00 98.51           H  
ATOM   3113  CA  LEU A 190      -1.880   0.335  18.663  1.00 98.51           C  
ATOM   3114  HA  LEU A 190      -2.968   0.317  18.599  1.00 98.51           H  
ATOM   3115  C   LEU A 190      -1.540   1.149  19.919  1.00 98.51           C  
ATOM   3116  CB  LEU A 190      -1.356  -1.108  18.776  1.00 98.51           C  
ATOM   3117  HB2 LEU A 190      -1.676  -1.515  19.735  1.00 98.51           H  
ATOM   3118  HB3 LEU A 190      -0.266  -1.082  18.774  1.00 98.51           H  
ATOM   3119  O   LEU A 190      -2.405   1.346  20.771  1.00 98.51           O  
ATOM   3120  CG  LEU A 190      -1.829  -2.064  17.662  1.00 98.51           C  
ATOM   3121  HG  LEU A 190      -1.526  -1.680  16.688  1.00 98.51           H  
ATOM   3122  CD1 LEU A 190      -1.185  -3.437  17.855  1.00 98.51           C  
ATOM   3123 HD11 LEU A 190      -0.101  -3.334  17.839  1.00 98.51           H  
ATOM   3124 HD12 LEU A 190      -1.493  -3.864  18.810  1.00 98.51           H  
ATOM   3125 HD13 LEU A 190      -1.484  -4.098  17.042  1.00 98.51           H  
ATOM   3126  CD2 LEU A 190      -3.347  -2.242  17.640  1.00 98.51           C  
ATOM   3127 HD21 LEU A 190      -3.831  -1.299  17.386  1.00 98.51           H  
ATOM   3128 HD22 LEU A 190      -3.624  -2.975  16.882  1.00 98.51           H  
ATOM   3129 HD23 LEU A 190      -3.704  -2.578  18.614  1.00 98.51           H  
ATOM   3130  N   SER A 191      -0.313   1.670  20.019  1.00 98.34           N  
ATOM   3131  H   SER A 191       0.369   1.437  19.312  1.00 98.34           H  
ATOM   3132  CA  SER A 191       0.093   2.554  21.118  1.00 98.34           C  
ATOM   3133  HA  SER A 191      -0.061   2.033  22.064  1.00 98.34           H  
ATOM   3134  C   SER A 191      -0.738   3.837  21.149  1.00 98.34           C  
ATOM   3135  CB  SER A 191       1.579   2.900  21.002  1.00 98.34           C  
ATOM   3136  HB2 SER A 191       2.158   1.977  20.966  1.00 98.34           H  
ATOM   3137  HB3 SER A 191       1.759   3.459  20.084  1.00 98.34           H  
ATOM   3138  O   SER A 191      -1.267   4.184  22.202  1.00 98.34           O  
ATOM   3139  OG  SER A 191       2.006   3.662  22.116  1.00 98.34           O  
ATOM   3140  HG  SER A 191       1.530   4.496  22.145  1.00 98.34           H  
ATOM   3141  N   ALA A 192      -0.888   4.514  20.006  1.00 98.22           N  
ATOM   3142  H   ALA A 192      -0.425   4.186  19.170  1.00 98.22           H  
ATOM   3143  CA  ALA A 192      -1.660   5.751  19.912  1.00 98.22           C  
ATOM   3144  HA  ALA A 192      -1.248   6.479  20.611  1.00 98.22           H  
ATOM   3145  C   ALA A 192      -3.131   5.527  20.283  1.00 98.22           C  
ATOM   3146  CB  ALA A 192      -1.523   6.311  18.492  1.00 98.22           C  
ATOM   3147  HB1 ALA A 192      -1.898   5.588  17.768  1.00 98.22           H  
ATOM   3148  HB2 ALA A 192      -2.091   7.238  18.409  1.00 98.22           H  
ATOM   3149  HB3 ALA A 192      -0.475   6.524  18.284  1.00 98.22           H  
ATOM   3150  O   ALA A 192      -3.694   6.317  21.035  1.00 98.22           O  
ATOM   3151  N   TYR A 193      -3.732   4.425  19.824  1.00 98.29           N  
ATOM   3152  H   TYR A 193      -3.215   3.808  19.214  1.00 98.29           H  
ATOM   3153  CA  TYR A 193      -5.098   4.060  20.197  1.00 98.29           C  
ATOM   3154  HA  TYR A 193      -5.765   4.881  19.935  1.00 98.29           H  
ATOM   3155  C   TYR A 193      -5.237   3.838  21.710  1.00 98.29           C  
ATOM   3156  CB  TYR A 193      -5.519   2.813  19.416  1.00 98.29           C  
ATOM   3157  HB2 TYR A 193      -4.806   2.011  19.610  1.00 98.29           H  
ATOM   3158  HB3 TYR A 193      -5.485   3.027  18.347  1.00 98.29           H  
ATOM   3159  O   TYR A 193      -6.096   4.444  22.343  1.00 98.29           O  
ATOM   3160  CG  TYR A 193      -6.911   2.339  19.770  1.00 98.29           C  
ATOM   3161  CD1 TYR A 193      -7.082   1.102  20.418  1.00 98.29           C  
ATOM   3162  HD1 TYR A 193      -6.230   0.478  20.643  1.00 98.29           H  
ATOM   3163  CD2 TYR A 193      -8.027   3.155  19.493  1.00 98.29           C  
ATOM   3164  HD2 TYR A 193      -7.905   4.122  19.029  1.00 98.29           H  
ATOM   3165  CE1 TYR A 193      -8.374   0.673  20.770  1.00 98.29           C  
ATOM   3166  HE1 TYR A 193      -8.523  -0.293  21.229  1.00 98.29           H  
ATOM   3167  CE2 TYR A 193      -9.317   2.733  19.868  1.00 98.29           C  
ATOM   3168  HE2 TYR A 193     -10.180   3.360  19.698  1.00 98.29           H  
ATOM   3169  OH  TYR A 193     -10.736   1.095  20.872  1.00 98.29           O  
ATOM   3170  HH  TYR A 193     -10.714   0.275  21.370  1.00 98.29           H  
ATOM   3171  CZ  TYR A 193      -9.494   1.492  20.509  1.00 98.29           C  
ATOM   3172  N   ASN A 194      -4.351   3.038  22.313  1.00 97.77           N  
ATOM   3173  H   ASN A 194      -3.649   2.582  21.749  1.00 97.77           H  
ATOM   3174  CA  ASN A 194      -4.403   2.748  23.749  1.00 97.77           C  
ATOM   3175  HA  ASN A 194      -5.396   2.370  23.990  1.00 97.77           H  
ATOM   3176  C   ASN A 194      -4.204   3.994  24.628  1.00 97.77           C  
ATOM   3177  CB  ASN A 194      -3.371   1.659  24.076  1.00 97.77           C  
ATOM   3178  HB2 ASN A 194      -2.410   1.926  23.636  1.00 97.77           H  
ATOM   3179  HB3 ASN A 194      -3.246   1.598  25.157  1.00 97.77           H  
ATOM   3180  O   ASN A 194      -4.810   4.079  25.691  1.00 97.77           O  
ATOM   3181  CG  ASN A 194      -3.799   0.282  23.599  1.00 97.77           C  
ATOM   3182  ND2 ASN A 194      -2.856  -0.562  23.253  1.00 97.77           N  
ATOM   3183 HD21 ASN A 194      -1.896  -0.252  23.211  1.00 97.77           H  
ATOM   3184 HD22 ASN A 194      -3.162  -1.474  22.944  1.00 97.77           H  
ATOM   3185  OD1 ASN A 194      -4.971  -0.069  23.560  1.00 97.77           O  
ATOM   3186  N   GLN A 195      -3.394   4.959  24.183  1.00 97.92           N  
ATOM   3187  H   GLN A 195      -2.912   4.811  23.308  1.00 97.92           H  
ATOM   3188  CA  GLN A 195      -3.167   6.231  24.881  1.00 97.92           C  
ATOM   3189  HA  GLN A 195      -3.001   6.034  25.940  1.00 97.92           H  
ATOM   3190  C   GLN A 195      -4.352   7.207  24.811  1.00 97.92           C  
ATOM   3191  CB  GLN A 195      -1.912   6.899  24.299  1.00 97.92           C  
ATOM   3192  HB2 GLN A 195      -1.868   7.940  24.619  1.00 97.92           H  
ATOM   3193  HB3 GLN A 195      -1.969   6.883  23.210  1.00 97.92           H  
ATOM   3194  O   GLN A 195      -4.367   8.160  25.579  1.00 97.92           O  
ATOM   3195  CG  GLN A 195      -0.629   6.204  24.772  1.00 97.92           C  
ATOM   3196  HG2 GLN A 195      -0.684   5.134  24.575  1.00 97.92           H  
ATOM   3197  HG3 GLN A 195      -0.538   6.343  25.849  1.00 97.92           H  
ATOM   3198  CD  GLN A 195       0.622   6.748  24.093  1.00 97.92           C  
ATOM   3199  NE2 GLN A 195       1.773   6.629  24.716  1.00 97.92           N  
ATOM   3200 HE21 GLN A 195       1.809   6.244  25.649  1.00 97.92           H  
ATOM   3201 HE22 GLN A 195       2.562   7.045  24.243  1.00 97.92           H  
ATOM   3202  OE1 GLN A 195       0.626   7.241  22.979  1.00 97.92           O  
ATOM   3203  N   HIS A 196      -5.314   6.984  23.911  1.00 97.61           N  
ATOM   3204  H   HIS A 196      -5.232   6.180  23.305  1.00 97.61           H  
ATOM   3205  CA  HIS A 196      -6.444   7.888  23.662  1.00 97.61           C  
ATOM   3206  HA  HIS A 196      -6.406   8.710  24.378  1.00 97.61           H  
ATOM   3207  C   HIS A 196      -7.812   7.218  23.887  1.00 97.61           C  
ATOM   3208  CB  HIS A 196      -6.308   8.488  22.251  1.00 97.61           C  
ATOM   3209  HB2 HIS A 196      -7.202   9.067  22.018  1.00 97.61           H  
ATOM   3210  HB3 HIS A 196      -6.240   7.682  21.521  1.00 97.61           H  
ATOM   3211  O   HIS A 196      -8.836   7.737  23.442  1.00 97.61           O  
ATOM   3212  CG  HIS A 196      -5.119   9.402  22.094  1.00 97.61           C  
ATOM   3213  CD2 HIS A 196      -5.124  10.765  22.183  1.00 97.61           C  
ATOM   3214  HD2 HIS A 196      -5.995  11.376  22.366  1.00 97.61           H  
ATOM   3215  ND1 HIS A 196      -3.827   9.024  21.829  1.00 97.61           N  
ATOM   3216  HD1 HIS A 196      -3.524   8.073  21.674  1.00 97.61           H  
ATOM   3217  CE1 HIS A 196      -3.063  10.128  21.790  1.00 97.61           C  
ATOM   3218  HE1 HIS A 196      -1.994  10.139  21.634  1.00 97.61           H  
ATOM   3219  NE2 HIS A 196      -3.820  11.224  21.978  1.00 97.61           N  
ATOM   3220  N   ARG A 197      -7.852   6.068  24.578  1.00 95.63           N  
ATOM   3221  H   ARG A 197      -6.973   5.709  24.923  1.00 95.63           H  
ATOM   3222  CA  ARG A 197      -9.092   5.317  24.874  1.00 95.63           C  
ATOM   3223  HA  ARG A 197      -9.609   5.088  23.942  1.00 95.63           H  
ATOM   3224  C   ARG A 197     -10.102   6.105  25.716  1.00 95.63           C  
ATOM   3225  CB  ARG A 197      -8.742   4.009  25.606  1.00 95.63           C  
ATOM   3226  HB2 ARG A 197      -7.965   4.205  26.345  1.00 95.63           H  
ATOM   3227  HB3 ARG A 197      -9.627   3.659  26.138  1.00 95.63           H  
ATOM   3228  O   ARG A 197     -11.291   5.804  25.680  1.00 95.63           O  
ATOM   3229  CG  ARG A 197      -8.297   2.880  24.668  1.00 95.63           C  
ATOM   3230  HG2 ARG A 197      -9.118   2.629  23.996  1.00 95.63           H  
ATOM   3231  HG3 ARG A 197      -7.442   3.206  24.076  1.00 95.63           H  
ATOM   3232  CD  ARG A 197      -7.913   1.645  25.499  1.00 95.63           C  
ATOM   3233  HD2 ARG A 197      -8.711   1.437  26.212  1.00 95.63           H  
ATOM   3234  HD3 ARG A 197      -7.016   1.882  26.072  1.00 95.63           H  
ATOM   3235  NE  ARG A 197      -7.651   0.455  24.665  1.00 95.63           N  
ATOM   3236  HE  ARG A 197      -6.770   0.421  24.172  1.00 95.63           H  
ATOM   3237  NH1 ARG A 197      -9.612  -0.706  25.051  1.00 95.63           N  
ATOM   3238 HH11 ARG A 197      -9.960   0.045  25.629  1.00 95.63           H  
ATOM   3239 HH12 ARG A 197     -10.305  -1.300  24.618  1.00 95.63           H  
ATOM   3240  NH2 ARG A 197      -8.147  -1.469  23.582  1.00 95.63           N  
ATOM   3241 HH21 ARG A 197      -8.958  -1.892  23.153  1.00 95.63           H  
ATOM   3242 HH22 ARG A 197      -7.288  -1.368  23.061  1.00 95.63           H  
ATOM   3243  CZ  ARG A 197      -8.466  -0.564  24.451  1.00 95.63           C  
ATOM   3244  N   ASP A 198      -9.635   7.081  26.488  1.00 95.20           N  
ATOM   3245  H   ASP A 198      -8.651   7.307  26.449  1.00 95.20           H  
ATOM   3246  CA  ASP A 198     -10.434   7.942  27.364  1.00 95.20           C  
ATOM   3247  HA  ASP A 198     -11.279   7.367  27.741  1.00 95.20           H  
ATOM   3248  C   ASP A 198     -11.024   9.174  26.654  1.00 95.20           C  
ATOM   3249  CB  ASP A 198      -9.571   8.355  28.570  1.00 95.20           C  
ATOM   3250  HB2 ASP A 198      -9.202   7.457  29.066  1.00 95.20           H  
ATOM   3251  HB3 ASP A 198     -10.198   8.889  29.283  1.00 95.20           H  
ATOM   3252  O   ASP A 198     -11.826   9.896  27.248  1.00 95.20           O  
ATOM   3253  CG  ASP A 198      -8.374   9.235  28.180  1.00 95.20           C  
ATOM   3254  OD1 ASP A 198      -7.661   8.848  27.224  1.00 95.20           O  
ATOM   3255  OD2 ASP A 198      -8.174  10.276  28.843  1.00 95.20           O  
ATOM   3256  N   LYS A 199     -10.665   9.415  25.384  1.00 96.59           N  
ATOM   3257  H   LYS A 199     -10.022   8.772  24.943  1.00 96.59           H  
ATOM   3258  CA  LYS A 199     -11.253  10.493  24.576  1.00 96.59           C  
ATOM   3259  HA  LYS A 199     -11.209  11.412  25.161  1.00 96.59           H  
ATOM   3260  C   LYS A 199     -12.738  10.261  24.308  1.00 96.59           C  
ATOM   3261  CB  LYS A 199     -10.479  10.675  23.258  1.00 96.59           C  
ATOM   3262  HB2 LYS A 199     -10.468   9.731  22.713  1.00 96.59           H  
ATOM   3263  HB3 LYS A 199     -11.011  11.399  22.641  1.00 96.59           H  
ATOM   3264  O   LYS A 199     -13.242   9.140  24.396  1.00 96.59           O  
ATOM   3265  CG  LYS A 199      -9.037  11.177  23.421  1.00 96.59           C  
ATOM   3266  HG2 LYS A 199      -8.653  11.412  22.428  1.00 96.59           H  
ATOM   3267  HG3 LYS A 199      -8.416  10.391  23.851  1.00 96.59           H  
ATOM   3268  CD  LYS A 199      -8.950  12.420  24.317  1.00 96.59           C  
ATOM   3269  HD2 LYS A 199      -8.894  12.086  25.353  1.00 96.59           H  
ATOM   3270  HD3 LYS A 199      -9.848  13.026  24.204  1.00 96.59           H  
ATOM   3271  CE  LYS A 199      -7.715  13.259  24.000  1.00 96.59           C  
ATOM   3272  HE2 LYS A 199      -7.293  13.632  24.934  1.00 96.59           H  
ATOM   3273  HE3 LYS A 199      -6.970  12.624  23.522  1.00 96.59           H  
ATOM   3274  NZ  LYS A 199      -8.093  14.384  23.117  1.00 96.59           N  
ATOM   3275  HZ1 LYS A 199      -8.615  14.048  22.321  1.00 96.59           H  
ATOM   3276  HZ2 LYS A 199      -7.301  14.879  22.733  1.00 96.59           H  
ATOM   3277  HZ3 LYS A 199      -8.758  15.003  23.558  1.00 96.59           H  
ATOM   3278  N   ASP A 200     -13.452  11.322  23.938  1.00 96.63           N  
ATOM   3279  H   ASP A 200     -12.991  12.203  23.761  1.00 96.63           H  
ATOM   3280  CA  ASP A 200     -14.861  11.196  23.579  1.00 96.63           C  
ATOM   3281  HA  ASP A 200     -15.362  10.715  24.418  1.00 96.63           H  
ATOM   3282  C   ASP A 200     -15.060  10.288  22.350  1.00 96.63           C  
ATOM   3283  CB  ASP A 200     -15.508  12.574  23.407  1.00 96.63           C  
ATOM   3284  HB2 ASP A 200     -16.587  12.446  23.327  1.00 96.63           H  
ATOM   3285  HB3 ASP A 200     -15.310  13.180  24.292  1.00 96.63           H  
ATOM   3286  O   ASP A 200     -14.178  10.113  21.504  1.00 96.63           O  
ATOM   3287  CG  ASP A 200     -14.997  13.290  22.161  1.00 96.63           C  
ATOM   3288  OD1 ASP A 200     -15.537  12.993  21.073  1.00 96.63           O  
ATOM   3289  OD2 ASP A 200     -14.067  14.107  22.309  1.00 96.63           O  
ATOM   3290  N   ILE A 201     -16.243   9.674  22.271  1.00 97.09           N  
ATOM   3291  H   ILE A 201     -16.935   9.891  22.974  1.00 97.09           H  
ATOM   3292  CA  ILE A 201     -16.575   8.662  21.261  1.00 97.09           C  
ATOM   3293  HA  ILE A 201     -15.854   7.852  21.365  1.00 97.09           H  
ATOM   3294  C   ILE A 201     -16.452   9.195  19.830  1.00 97.09           C  
ATOM   3295  CB  ILE A 201     -17.992   8.114  21.555  1.00 97.09           C  
ATOM   3296  HB  ILE A 201     -17.992   7.773  22.590  1.00 97.09           H  
ATOM   3297  O   ILE A 201     -16.076   8.456  18.915  1.00 97.09           O  
ATOM   3298  CG1 ILE A 201     -18.408   6.913  20.690  1.00 97.09           C  
ATOM   3299 HG12 ILE A 201     -18.603   7.244  19.670  1.00 97.09           H  
ATOM   3300 HG13 ILE A 201     -19.334   6.511  21.101  1.00 97.09           H  
ATOM   3301  CG2 ILE A 201     -19.097   9.182  21.424  1.00 97.09           C  
ATOM   3302 HG21 ILE A 201     -20.050   8.772  21.757  1.00 97.09           H  
ATOM   3303 HG22 ILE A 201     -19.210   9.502  20.388  1.00 97.09           H  
ATOM   3304 HG23 ILE A 201     -18.877  10.055  22.039  1.00 97.09           H  
ATOM   3305  CD1 ILE A 201     -17.391   5.777  20.658  1.00 97.09           C  
ATOM   3306 HD11 ILE A 201     -17.067   5.528  21.668  1.00 97.09           H  
ATOM   3307 HD12 ILE A 201     -17.853   4.902  20.201  1.00 97.09           H  
ATOM   3308 HD13 ILE A 201     -16.539   6.079  20.048  1.00 97.09           H  
ATOM   3309  N   ARG A 202     -16.726  10.487  19.634  1.00 97.76           N  
ATOM   3310  H   ARG A 202     -16.873  11.080  20.439  1.00 97.76           H  
ATOM   3311  CA  ARG A 202     -16.629  11.124  18.331  1.00 97.76           C  
ATOM   3312  HA  ARG A 202     -17.065  10.460  17.585  1.00 97.76           H  
ATOM   3313  C   ARG A 202     -15.176  11.315  17.923  1.00 97.76           C  
ATOM   3314  CB  ARG A 202     -17.433  12.423  18.352  1.00 97.76           C  
ATOM   3315  HB2 ARG A 202     -17.116  13.057  19.180  1.00 97.76           H  
ATOM   3316  HB3 ARG A 202     -18.490  12.186  18.481  1.00 97.76           H  
ATOM   3317  O   ARG A 202     -14.835  10.951  16.799  1.00 97.76           O  
ATOM   3318  CG  ARG A 202     -17.228  13.173  17.041  1.00 97.76           C  
ATOM   3319  HG2 ARG A 202     -17.486  12.537  16.195  1.00 97.76           H  
ATOM   3320  HG3 ARG A 202     -16.187  13.487  16.956  1.00 97.76           H  
ATOM   3321  CD  ARG A 202     -18.099  14.405  17.042  1.00 97.76           C  
ATOM   3322  HD2 ARG A 202     -17.970  14.876  18.017  1.00 97.76           H  
ATOM   3323  HD3 ARG A 202     -19.140  14.111  16.910  1.00 97.76           H  
ATOM   3324  NE  ARG A 202     -17.677  15.308  15.971  1.00 97.76           N  
ATOM   3325  HE  ARG A 202     -17.155  14.877  15.221  1.00 97.76           H  
ATOM   3326  NH1 ARG A 202     -18.062  17.235  17.128  1.00 97.76           N  
ATOM   3327 HH11 ARG A 202     -18.672  16.667  17.698  1.00 97.76           H  
ATOM   3328 HH12 ARG A 202     -17.626  18.040  17.556  1.00 97.76           H  
ATOM   3329  NH2 ARG A 202     -16.642  17.166  15.344  1.00 97.76           N  
ATOM   3330 HH21 ARG A 202     -16.147  16.478  14.795  1.00 97.76           H  
ATOM   3331 HH22 ARG A 202     -16.085  17.922  15.716  1.00 97.76           H  
ATOM   3332  CZ  ARG A 202     -17.478  16.583  16.153  1.00 97.76           C  
ATOM   3333  N   GLU A 203     -14.321  11.824  18.808  1.00 97.91           N  
ATOM   3334  H   GLU A 203     -14.687  12.146  19.693  1.00 97.91           H  
ATOM   3335  CA  GLU A 203     -12.884  11.967  18.550  1.00 97.91           C  
ATOM   3336  HA  GLU A 203     -12.758  12.595  17.668  1.00 97.91           H  
ATOM   3337  C   GLU A 203     -12.239  10.606  18.241  1.00 97.91           C  
ATOM   3338  CB  GLU A 203     -12.192  12.671  19.740  1.00 97.91           C  
ATOM   3339  HB2 GLU A 203     -12.267  12.042  20.627  1.00 97.91           H  
ATOM   3340  HB3 GLU A 203     -12.702  13.615  19.929  1.00 97.91           H  
ATOM   3341  O   GLU A 203     -11.451  10.496  17.295  1.00 97.91           O  
ATOM   3342  CG  GLU A 203     -10.707  12.969  19.445  1.00 97.91           C  
ATOM   3343  HG2 GLU A 203     -10.194  12.026  19.258  1.00 97.91           H  
ATOM   3344  HG3 GLU A 203     -10.650  13.557  18.528  1.00 97.91           H  
ATOM   3345  CD  GLU A 203      -9.929  13.710  20.555  1.00 97.91           C  
ATOM   3346  OE1 GLU A 203      -8.714  13.958  20.373  1.00 97.91           O  
ATOM   3347  OE2 GLU A 203     -10.433  14.002  21.657  1.00 97.91           O  
ATOM   3348  N   GLN A 204     -12.610   9.550  18.975  1.00 98.25           N  
ATOM   3349  H   GLN A 204     -13.233   9.706  19.754  1.00 98.25           H  
ATOM   3350  CA  GLN A 204     -12.134   8.190  18.700  1.00 98.25           C  
ATOM   3351  HA  GLN A 204     -11.044   8.203  18.698  1.00 98.25           H  
ATOM   3352  C   GLN A 204     -12.573   7.702  17.309  1.00 98.25           C  
ATOM   3353  CB  GLN A 204     -12.595   7.222  19.804  1.00 98.25           C  
ATOM   3354  HB2 GLN A 204     -13.677   7.276  19.921  1.00 98.25           H  
ATOM   3355  HB3 GLN A 204     -12.334   6.209  19.499  1.00 98.25           H  
ATOM   3356  O   GLN A 204     -11.740   7.255  16.515  1.00 98.25           O  
ATOM   3357  CG  GLN A 204     -11.917   7.508  21.155  1.00 98.25           C  
ATOM   3358  HG2 GLN A 204     -10.838   7.572  21.015  1.00 98.25           H  
ATOM   3359  HG3 GLN A 204     -12.261   8.464  21.551  1.00 98.25           H  
ATOM   3360  CD  GLN A 204     -12.188   6.409  22.176  1.00 98.25           C  
ATOM   3361  NE2 GLN A 204     -12.967   6.646  23.203  1.00 98.25           N  
ATOM   3362 HE21 GLN A 204     -13.211   7.598  23.436  1.00 98.25           H  
ATOM   3363 HE22 GLN A 204     -12.884   5.971  23.950  1.00 98.25           H  
ATOM   3364  OE1 GLN A 204     -11.682   5.306  22.063  1.00 98.25           O  
ATOM   3365  N   ALA A 205     -13.858   7.842  16.966  1.00 98.33           N  
ATOM   3366  H   ALA A 205     -14.502   8.221  17.646  1.00 98.33           H  
ATOM   3367  CA  ALA A 205     -14.388   7.414  15.672  1.00 98.33           C  
ATOM   3368  HA  ALA A 205     -14.124   6.367  15.525  1.00 98.33           H  
ATOM   3369  C   ALA A 205     -13.801   8.205  14.487  1.00 98.33           C  
ATOM   3370  CB  ALA A 205     -15.914   7.517  15.716  1.00 98.33           C  
ATOM   3371  HB1 ALA A 205     -16.337   7.188  14.767  1.00 98.33           H  
ATOM   3372  HB2 ALA A 205     -16.290   6.879  16.516  1.00 98.33           H  
ATOM   3373  HB3 ALA A 205     -16.214   8.546  15.912  1.00 98.33           H  
ATOM   3374  O   ALA A 205     -13.422   7.604  13.480  1.00 98.33           O  
ATOM   3375  N   GLU A 206     -13.675   9.534  14.598  1.00 97.98           N  
ATOM   3376  H   GLU A 206     -13.999   9.975  15.447  1.00 97.98           H  
ATOM   3377  CA  GLU A 206     -13.053  10.386  13.571  1.00 97.98           C  
ATOM   3378  HA  GLU A 206     -13.596  10.272  12.634  1.00 97.98           H  
ATOM   3379  C   GLU A 206     -11.598   9.954  13.300  1.00 97.98           C  
ATOM   3380  CB  GLU A 206     -13.107  11.875  13.990  1.00 97.98           C  
ATOM   3381  HB2 GLU A 206     -12.409  12.423  13.357  1.00 97.98           H  
ATOM   3382  HB3 GLU A 206     -12.763  11.966  15.021  1.00 97.98           H  
ATOM   3383  O   GLU A 206     -11.173   9.851  12.143  1.00 97.98           O  
ATOM   3384  CG  GLU A 206     -14.494  12.550  13.846  1.00 97.98           C  
ATOM   3385  HG2 GLU A 206     -15.227  12.004  14.440  1.00 97.98           H  
ATOM   3386  HG3 GLU A 206     -14.801  12.469  12.803  1.00 97.98           H  
ATOM   3387  CD  GLU A 206     -14.517  14.049  14.255  1.00 97.98           C  
ATOM   3388  OE1 GLU A 206     -15.593  14.709  14.177  1.00 97.98           O  
ATOM   3389  OE2 GLU A 206     -13.455  14.601  14.610  1.00 97.98           O  
ATOM   3390  N   ASN A 207     -10.838   9.620  14.349  1.00 98.20           N  
ATOM   3391  H   ASN A 207     -11.227   9.706  15.277  1.00 98.20           H  
ATOM   3392  CA  ASN A 207      -9.465   9.145  14.197  1.00 98.20           C  
ATOM   3393  HA  ASN A 207      -8.963   9.799  13.485  1.00 98.20           H  
ATOM   3394  C   ASN A 207      -9.382   7.739  13.587  1.00 98.20           C  
ATOM   3395  CB  ASN A 207      -8.721   9.259  15.532  1.00 98.20           C  
ATOM   3396  HB2 ASN A 207      -9.365   8.961  16.360  1.00 98.20           H  
ATOM   3397  HB3 ASN A 207      -7.850   8.604  15.534  1.00 98.20           H  
ATOM   3398  O   ASN A 207      -8.522   7.518  12.732  1.00 98.20           O  
ATOM   3399  CG  ASN A 207      -8.214  10.671  15.735  1.00 98.20           C  
ATOM   3400  ND2 ASN A 207      -8.881  11.460  16.539  1.00 98.20           N  
ATOM   3401 HD21 ASN A 207      -9.721  11.118  16.983  1.00 98.20           H  
ATOM   3402 HD22 ASN A 207      -8.538  12.392  16.726  1.00 98.20           H  
ATOM   3403  OD1 ASN A 207      -7.245  11.085  15.107  1.00 98.20           O  
ATOM   3404  N   ILE A 208     -10.275   6.805  13.936  1.00 98.11           N  
ATOM   3405  H   ILE A 208     -10.932   7.013  14.674  1.00 98.11           H  
ATOM   3406  CA  ILE A 208     -10.334   5.489  13.271  1.00 98.11           C  
ATOM   3407  HA  ILE A 208      -9.341   5.041  13.310  1.00 98.11           H  
ATOM   3408  C   ILE A 208     -10.686   5.638  11.784  1.00 98.11           C  
ATOM   3409  CB  ILE A 208     -11.301   4.532  14.005  1.00 98.11           C  
ATOM   3410  HB  ILE A 208     -12.252   5.042  14.160  1.00 98.11           H  
ATOM   3411  O   ILE A 208     -10.069   4.996  10.935  1.00 98.11           O  
ATOM   3412  CG1 ILE A 208     -10.701   4.156  15.378  1.00 98.11           C  
ATOM   3413 HG12 ILE A 208     -10.542   5.062  15.963  1.00 98.11           H  
ATOM   3414 HG13 ILE A 208      -9.729   3.685  15.232  1.00 98.11           H  
ATOM   3415  CG2 ILE A 208     -11.566   3.260  13.172  1.00 98.11           C  
ATOM   3416 HG21 ILE A 208     -12.240   2.594  13.711  1.00 98.11           H  
ATOM   3417 HG22 ILE A 208     -10.631   2.737  12.975  1.00 98.11           H  
ATOM   3418 HG23 ILE A 208     -12.054   3.504  12.229  1.00 98.11           H  
ATOM   3419  CD1 ILE A 208     -11.583   3.217  16.207  1.00 98.11           C  
ATOM   3420 HD11 ILE A 208     -11.242   3.215  17.242  1.00 98.11           H  
ATOM   3421 HD12 ILE A 208     -12.616   3.564  16.161  1.00 98.11           H  
ATOM   3422 HD13 ILE A 208     -11.524   2.198  15.824  1.00 98.11           H  
ATOM   3423  N   ILE A 209     -11.606   6.539  11.426  1.00 97.78           N  
ATOM   3424  H   ILE A 209     -12.111   7.029  12.151  1.00 97.78           H  
ATOM   3425  CA  ILE A 209     -11.904   6.836  10.015  1.00 97.78           C  
ATOM   3426  HA  ILE A 209     -12.182   5.905   9.522  1.00 97.78           H  
ATOM   3427  C   ILE A 209     -10.648   7.359   9.298  1.00 97.78           C  
ATOM   3428  CB  ILE A 209     -13.098   7.811   9.909  1.00 97.78           C  
ATOM   3429  HB  ILE A 209     -12.914   8.660  10.568  1.00 97.78           H  
ATOM   3430  O   ILE A 209     -10.341   6.938   8.180  1.00 97.78           O  
ATOM   3431  CG1 ILE A 209     -14.400   7.104  10.354  1.00 97.78           C  
ATOM   3432 HG12 ILE A 209     -14.226   6.553  11.278  1.00 97.78           H  
ATOM   3433 HG13 ILE A 209     -14.700   6.378   9.598  1.00 97.78           H  
ATOM   3434  CG2 ILE A 209     -13.262   8.345   8.472  1.00 97.78           C  
ATOM   3435 HG21 ILE A 209     -14.123   9.011   8.413  1.00 97.78           H  
ATOM   3436 HG22 ILE A 209     -13.399   7.516   7.778  1.00 97.78           H  
ATOM   3437 HG23 ILE A 209     -12.388   8.927   8.178  1.00 97.78           H  
ATOM   3438  CD1 ILE A 209     -15.562   8.072  10.611  1.00 97.78           C  
ATOM   3439 HD11 ILE A 209     -15.250   8.842  11.316  1.00 97.78           H  
ATOM   3440 HD12 ILE A 209     -16.399   7.520  11.040  1.00 97.78           H  
ATOM   3441 HD13 ILE A 209     -15.895   8.537   9.684  1.00 97.78           H  
ATOM   3442  N   HIS A 210      -9.871   8.240   9.936  1.00 96.69           N  
ATOM   3443  H   HIS A 210     -10.177   8.588  10.833  1.00 96.69           H  
ATOM   3444  CA  HIS A 210      -8.595   8.707   9.387  1.00 96.69           C  
ATOM   3445  HA  HIS A 210      -8.766   9.063   8.371  1.00 96.69           H  
ATOM   3446  C   HIS A 210      -7.537   7.598   9.277  1.00 96.69           C  
ATOM   3447  CB  HIS A 210      -8.063   9.871  10.232  1.00 96.69           C  
ATOM   3448  HB2 HIS A 210      -7.029  10.062   9.946  1.00 96.69           H  
ATOM   3449  HB3 HIS A 210      -8.059   9.585  11.284  1.00 96.69           H  
ATOM   3450  O   HIS A 210      -6.735   7.618   8.333  1.00 96.69           O  
ATOM   3451  CG  HIS A 210      -8.817  11.168  10.085  1.00 96.69           C  
ATOM   3452  CD2 HIS A 210      -9.827  11.462   9.208  1.00 96.69           C  
ATOM   3453  HD2 HIS A 210     -10.275  10.785   8.495  1.00 96.69           H  
ATOM   3454  ND1 HIS A 210      -8.585  12.303  10.827  1.00 96.69           N  
ATOM   3455  HD1 HIS A 210      -8.068  12.336  11.694  1.00 96.69           H  
ATOM   3456  CE1 HIS A 210      -9.431  13.255  10.403  1.00 96.69           C  
ATOM   3457  HE1 HIS A 210      -9.552  14.226  10.860  1.00 96.69           H  
ATOM   3458  NE2 HIS A 210     -10.170  12.805   9.377  1.00 96.69           N  
ATOM   3459  N   LEU A 211      -7.550   6.622  10.191  1.00 97.66           N  
ATOM   3460  H   LEU A 211      -8.211   6.696  10.951  1.00 97.66           H  
ATOM   3461  CA  LEU A 211      -6.655   5.467  10.189  1.00 97.66           C  
ATOM   3462  HA  LEU A 211      -5.633   5.845  10.173  1.00 97.66           H  
ATOM   3463  C   LEU A 211      -6.835   4.594   8.945  1.00 97.66           C  
ATOM   3464  CB  LEU A 211      -6.850   4.660  11.488  1.00 97.66           C  
ATOM   3465  HB2 LEU A 211      -6.662   5.321  12.334  1.00 97.66           H  
ATOM   3466  HB3 LEU A 211      -7.886   4.329  11.549  1.00 97.66           H  
ATOM   3467  O   LEU A 211      -5.867   3.962   8.533  1.00 97.66           O  
ATOM   3468  CG  LEU A 211      -5.983   3.399  11.640  1.00 97.66           C  
ATOM   3469  HG  LEU A 211      -6.220   2.695  10.842  1.00 97.66           H  
ATOM   3470  CD1 LEU A 211      -4.487   3.709  11.600  1.00 97.66           C  
ATOM   3471 HD11 LEU A 211      -4.221   4.143  10.636  1.00 97.66           H  
ATOM   3472 HD12 LEU A 211      -3.928   2.783  11.730  1.00 97.66           H  
ATOM   3473 HD13 LEU A 211      -4.236   4.403  12.403  1.00 97.66           H  
ATOM   3474  CD2 LEU A 211      -6.299   2.721  12.971  1.00 97.66           C  
ATOM   3475 HD21 LEU A 211      -7.371   2.547  13.059  1.00 97.66           H  
ATOM   3476 HD22 LEU A 211      -5.989   3.358  13.800  1.00 97.66           H  
ATOM   3477 HD23 LEU A 211      -5.782   1.765  13.043  1.00 97.66           H  
ATOM   3478  N   PHE A 212      -7.982   4.613   8.257  1.00 96.63           N  
ATOM   3479  H   PHE A 212      -8.782   5.088   8.649  1.00 96.63           H  
ATOM   3480  CA  PHE A 212      -8.144   3.852   7.009  1.00 96.63           C  
ATOM   3481  HA  PHE A 212      -7.901   2.813   7.229  1.00 96.63           H  
ATOM   3482  C   PHE A 212      -7.152   4.248   5.904  1.00 96.63           C  
ATOM   3483  CB  PHE A 212      -9.598   3.899   6.524  1.00 96.63           C  
ATOM   3484  HB2 PHE A 212      -9.876   4.939   6.347  1.00 96.63           H  
ATOM   3485  HB3 PHE A 212      -9.661   3.377   5.569  1.00 96.63           H  
ATOM   3486  O   PHE A 212      -6.829   3.428   5.049  1.00 96.63           O  
ATOM   3487  CG  PHE A 212     -10.603   3.254   7.464  1.00 96.63           C  
ATOM   3488  CD1 PHE A 212     -10.314   2.029   8.103  1.00 96.63           C  
ATOM   3489  HD1 PHE A 212      -9.377   1.519   7.932  1.00 96.63           H  
ATOM   3490  CD2 PHE A 212     -11.845   3.876   7.691  1.00 96.63           C  
ATOM   3491  HD2 PHE A 212     -12.080   4.810   7.202  1.00 96.63           H  
ATOM   3492  CE1 PHE A 212     -11.236   1.460   8.994  1.00 96.63           C  
ATOM   3493  HE1 PHE A 212     -11.001   0.539   9.506  1.00 96.63           H  
ATOM   3494  CE2 PHE A 212     -12.774   3.300   8.574  1.00 96.63           C  
ATOM   3495  HE2 PHE A 212     -13.717   3.789   8.764  1.00 96.63           H  
ATOM   3496  CZ  PHE A 212     -12.458   2.106   9.240  1.00 96.63           C  
ATOM   3497  HZ  PHE A 212     -13.153   1.693   9.956  1.00 96.63           H  
ATOM   3498  N   LYS A 213      -6.495   5.417   5.982  1.00 95.75           N  
ATOM   3499  H   LYS A 213      -6.745   6.041   6.735  1.00 95.75           H  
ATOM   3500  CA  LYS A 213      -5.314   5.722   5.140  1.00 95.75           C  
ATOM   3501  HA  LYS A 213      -5.629   5.739   4.096  1.00 95.75           H  
ATOM   3502  C   LYS A 213      -4.212   4.652   5.240  1.00 95.75           C  
ATOM   3503  CB  LYS A 213      -4.746   7.094   5.530  1.00 95.75           C  
ATOM   3504  HB2 LYS A 213      -3.784   7.233   5.037  1.00 95.75           H  
ATOM   3505  HB3 LYS A 213      -4.586   7.123   6.608  1.00 95.75           H  
ATOM   3506  O   LYS A 213      -3.505   4.390   4.261  1.00 95.75           O  
ATOM   3507  CG  LYS A 213      -5.681   8.234   5.107  1.00 95.75           C  
ATOM   3508  HG2 LYS A 213      -5.781   8.234   4.022  1.00 95.75           H  
ATOM   3509  HG3 LYS A 213      -6.666   8.087   5.550  1.00 95.75           H  
ATOM   3510  CD  LYS A 213      -5.129   9.586   5.568  1.00 95.75           C  
ATOM   3511  HD2 LYS A 213      -5.045   9.567   6.655  1.00 95.75           H  
ATOM   3512  HD3 LYS A 213      -4.147   9.752   5.126  1.00 95.75           H  
ATOM   3513  CE  LYS A 213      -6.092  10.698   5.146  1.00 95.75           C  
ATOM   3514  HE2 LYS A 213      -6.119  10.750   4.058  1.00 95.75           H  
ATOM   3515  HE3 LYS A 213      -7.090  10.425   5.489  1.00 95.75           H  
ATOM   3516  NZ  LYS A 213      -5.709  12.007   5.728  1.00 95.75           N  
ATOM   3517  HZ1 LYS A 213      -6.377  12.715   5.459  1.00 95.75           H  
ATOM   3518  HZ2 LYS A 213      -5.734  11.944   6.735  1.00 95.75           H  
ATOM   3519  HZ3 LYS A 213      -4.783  12.283   5.431  1.00 95.75           H  
ATOM   3520  N   TYR A 214      -4.079   4.007   6.398  1.00 96.69           N  
ATOM   3521  H   TYR A 214      -4.717   4.250   7.142  1.00 96.69           H  
ATOM   3522  CA  TYR A 214      -3.170   2.890   6.645  1.00 96.69           C  
ATOM   3523  HA  TYR A 214      -2.162   3.187   6.357  1.00 96.69           H  
ATOM   3524  C   TYR A 214      -3.549   1.631   5.864  1.00 96.69           C  
ATOM   3525  CB  TYR A 214      -3.191   2.559   8.138  1.00 96.69           C  
ATOM   3526  HB2 TYR A 214      -4.190   2.210   8.400  1.00 96.69           H  
ATOM   3527  HB3 TYR A 214      -3.004   3.467   8.711  1.00 96.69           H  
ATOM   3528  O   TYR A 214      -2.664   0.972   5.316  1.00 96.69           O  
ATOM   3529  CG  TYR A 214      -2.209   1.498   8.575  1.00 96.69           C  
ATOM   3530  CD1 TYR A 214      -2.680   0.391   9.304  1.00 96.69           C  
ATOM   3531  HD1 TYR A 214      -3.727   0.305   9.556  1.00 96.69           H  
ATOM   3532  CD2 TYR A 214      -0.836   1.624   8.285  1.00 96.69           C  
ATOM   3533  HD2 TYR A 214      -0.477   2.487   7.743  1.00 96.69           H  
ATOM   3534  CE1 TYR A 214      -1.778  -0.582   9.761  1.00 96.69           C  
ATOM   3535  HE1 TYR A 214      -2.129  -1.395  10.378  1.00 96.69           H  
ATOM   3536  CE2 TYR A 214       0.069   0.641   8.727  1.00 96.69           C  
ATOM   3537  HE2 TYR A 214       1.126   0.730   8.521  1.00 96.69           H  
ATOM   3538  OH  TYR A 214       0.470  -1.361   9.984  1.00 96.69           O  
ATOM   3539  HH  TYR A 214       1.396  -1.119   9.910  1.00 96.69           H  
ATOM   3540  CZ  TYR A 214      -0.403  -0.453   9.481  1.00 96.69           C  
ATOM   3541  N   THR A 215      -4.842   1.321   5.754  1.00 96.07           N  
ATOM   3542  H   THR A 215      -5.528   1.929   6.180  1.00 96.07           H  
ATOM   3543  CA  THR A 215      -5.369   0.084   5.154  1.00 96.07           C  
ATOM   3544  HA  THR A 215      -4.579  -0.667   5.144  1.00 96.07           H  
ATOM   3545  C   THR A 215      -5.816   0.238   3.700  1.00 96.07           C  
ATOM   3546  CB  THR A 215      -6.515  -0.489   5.997  1.00 96.07           C  
ATOM   3547  HB  THR A 215      -6.892  -1.393   5.518  1.00 96.07           H  
ATOM   3548  O   THR A 215      -5.979  -0.771   3.021  1.00 96.07           O  
ATOM   3549  CG2 THR A 215      -6.071  -0.818   7.423  1.00 96.07           C  
ATOM   3550 HG21 THR A 215      -5.225  -1.505   7.407  1.00 96.07           H  
ATOM   3551 HG22 THR A 215      -5.792   0.091   7.956  1.00 96.07           H  
ATOM   3552 HG23 THR A 215      -6.891  -1.294   7.960  1.00 96.07           H  
ATOM   3553  OG1 THR A 215      -7.540   0.464   6.091  1.00 96.07           O  
ATOM   3554  HG1 THR A 215      -8.366   0.011   6.279  1.00 96.07           H  
ATOM   3555  N   ASN A 216      -5.911   1.472   3.191  1.00 94.55           N  
ATOM   3556  H   ASN A 216      -5.999   2.221   3.863  1.00 94.55           H  
ATOM   3557  CA  ASN A 216      -6.309   1.781   1.814  1.00 94.55           C  
ATOM   3558  HA  ASN A 216      -7.354   1.495   1.690  1.00 94.55           H  
ATOM   3559  C   ASN A 216      -5.501   1.022   0.754  1.00 94.55           C  
ATOM   3560  CB  ASN A 216      -6.170   3.298   1.561  1.00 94.55           C  
ATOM   3561  HB2 ASN A 216      -6.090   3.471   0.488  1.00 94.55           H  
ATOM   3562  HB3 ASN A 216      -5.264   3.677   2.034  1.00 94.55           H  
ATOM   3563  O   ASN A 216      -4.288   0.829   0.889  1.00 94.55           O  
ATOM   3564  CG  ASN A 216      -7.359   4.109   2.040  1.00 94.55           C  
ATOM   3565  ND2 ASN A 216      -7.349   5.403   1.822  1.00 94.55           N  
ATOM   3566 HD21 ASN A 216      -8.220   5.849   2.071  1.00 94.55           H  
ATOM   3567 HD22 ASN A 216      -6.650   5.816   1.222  1.00 94.55           H  
ATOM   3568  OD1 ASN A 216      -8.319   3.620   2.591  1.00 94.55           O  
ATOM   3569  N   PHE A 217      -6.154   0.702  -0.356  1.00 94.23           N  
ATOM   3570  H   PHE A 217      -7.149   0.871  -0.400  1.00 94.23           H  
ATOM   3571  CA  PHE A 217      -5.504   0.203  -1.561  1.00 94.23           C  
ATOM   3572  HA  PHE A 217      -4.973  -0.717  -1.316  1.00 94.23           H  
ATOM   3573  C   PHE A 217      -4.498   1.222  -2.136  1.00 94.23           C  
ATOM   3574  CB  PHE A 217      -6.609  -0.129  -2.562  1.00 94.23           C  
ATOM   3575  HB2 PHE A 217      -7.166   0.779  -2.790  1.00 94.23           H  
ATOM   3576  HB3 PHE A 217      -7.311  -0.819  -2.093  1.00 94.23           H  
ATOM   3577  O   PHE A 217      -4.683   2.437  -2.046  1.00 94.23           O  
ATOM   3578  CG  PHE A 217      -6.137  -0.750  -3.854  1.00 94.23           C  
ATOM   3579  CD1 PHE A 217      -5.938   0.061  -4.985  1.00 94.23           C  
ATOM   3580  HD1 PHE A 217      -6.072   1.130  -4.915  1.00 94.23           H  
ATOM   3581  CD2 PHE A 217      -6.004  -2.146  -3.952  1.00 94.23           C  
ATOM   3582  HD2 PHE A 217      -6.202  -2.768  -3.091  1.00 94.23           H  
ATOM   3583  CE1 PHE A 217      -5.662  -0.531  -6.227  1.00 94.23           C  
ATOM   3584  HE1 PHE A 217      -5.569   0.080  -7.113  1.00 94.23           H  
ATOM   3585  CE2 PHE A 217      -5.723  -2.735  -5.196  1.00 94.23           C  
ATOM   3586  HE2 PHE A 217      -5.708  -3.810  -5.300  1.00 94.23           H  
ATOM   3587  CZ  PHE A 217      -5.572  -1.929  -6.333  1.00 94.23           C  
ATOM   3588  HZ  PHE A 217      -5.427  -2.391  -7.298  1.00 94.23           H  
ATOM   3589  N   GLY A 218      -3.419   0.735  -2.754  1.00 95.09           N  
ATOM   3590  H   GLY A 218      -3.336  -0.267  -2.848  1.00 95.09           H  
ATOM   3591  CA  GLY A 218      -2.446   1.573  -3.455  1.00 95.09           C  
ATOM   3592  HA2 GLY A 218      -2.961   2.441  -3.865  1.00 95.09           H  
ATOM   3593  HA3 GLY A 218      -2.040   1.014  -4.298  1.00 95.09           H  
ATOM   3594  C   GLY A 218      -1.256   2.051  -2.621  1.00 95.09           C  
ATOM   3595  O   GLY A 218      -0.692   1.323  -1.792  1.00 95.09           O  
ATOM   3596  N   ALA A 219      -0.787   3.258  -2.943  1.00 94.86           N  
ATOM   3597  H   ALA A 219      -1.316   3.804  -3.608  1.00 94.86           H  
ATOM   3598  CA  ALA A 219       0.452   3.819  -2.420  1.00 94.86           C  
ATOM   3599  HA  ALA A 219       1.234   3.073  -2.561  1.00 94.86           H  
ATOM   3600  C   ALA A 219       0.329   4.185  -0.930  1.00 94.86           C  
ATOM   3601  CB  ALA A 219       0.849   5.047  -3.247  1.00 94.86           C  
ATOM   3602  HB1 ALA A 219       0.833   4.810  -4.311  1.00 94.86           H  
ATOM   3603  HB2 ALA A 219       1.847   5.376  -2.959  1.00 94.86           H  
ATOM   3604  HB3 ALA A 219       0.141   5.855  -3.063  1.00 94.86           H  
ATOM   3605  O   ALA A 219      -0.558   4.953  -0.560  1.00 94.86           O  
ATOM   3606  N   PRO A 220       1.252   3.724  -0.070  1.00 94.95           N  
ATOM   3607  CA  PRO A 220       1.317   4.168   1.317  1.00 94.95           C  
ATOM   3608  HA  PRO A 220       0.365   3.940   1.795  1.00 94.95           H  
ATOM   3609  C   PRO A 220       1.583   5.678   1.408  1.00 94.95           C  
ATOM   3610  CB  PRO A 220       2.418   3.319   1.969  1.00 94.95           C  
ATOM   3611  HB2 PRO A 220       2.189   3.084   3.009  1.00 94.95           H  
ATOM   3612  HB3 PRO A 220       3.386   3.813   1.890  1.00 94.95           H  
ATOM   3613  O   PRO A 220       2.532   6.196   0.806  1.00 94.95           O  
ATOM   3614  CG  PRO A 220       2.425   2.067   1.090  1.00 94.95           C  
ATOM   3615  HG2 PRO A 220       3.366   1.518   1.100  1.00 94.95           H  
ATOM   3616  HG3 PRO A 220       1.602   1.412   1.377  1.00 94.95           H  
ATOM   3617  CD  PRO A 220       2.176   2.629  -0.295  1.00 94.95           C  
ATOM   3618  HD2 PRO A 220       1.750   1.851  -0.928  1.00 94.95           H  
ATOM   3619  HD3 PRO A 220       3.104   3.009  -0.721  1.00 94.95           H  
ATOM   3620  N   ALA A 221       0.769   6.376   2.196  1.00 94.65           N  
ATOM   3621  H   ALA A 221       0.017   5.892   2.666  1.00 94.65           H  
ATOM   3622  CA  ALA A 221       0.908   7.797   2.495  1.00 94.65           C  
ATOM   3623  HA  ALA A 221       1.756   8.206   1.946  1.00 94.65           H  
ATOM   3624  C   ALA A 221       1.178   7.995   3.990  1.00 94.65           C  
ATOM   3625  CB  ALA A 221      -0.352   8.533   2.026  1.00 94.65           C  
ATOM   3626  HB1 ALA A 221      -0.497   8.376   0.958  1.00 94.65           H  
ATOM   3627  HB2 ALA A 221      -1.222   8.154   2.562  1.00 94.65           H  
ATOM   3628  HB3 ALA A 221      -0.255   9.601   2.223  1.00 94.65           H  
ATOM   3629  O   ALA A 221       0.753   7.182   4.806  1.00 94.65           O  
ATOM   3630  N   ALA A 222       1.898   9.064   4.336  1.00 96.33           N  
ATOM   3631  H   ALA A 222       2.113   9.756   3.633  1.00 96.33           H  
ATOM   3632  CA  ALA A 222       2.022   9.473   5.729  1.00 96.33           C  
ATOM   3633  HA  ALA A 222       2.182   8.585   6.341  1.00 96.33           H  
ATOM   3634  C   ALA A 222       0.713  10.136   6.176  1.00 96.33           C  
ATOM   3635  CB  ALA A 222       3.232  10.399   5.897  1.00 96.33           C  
ATOM   3636  HB1 ALA A 222       4.139   9.891   5.571  1.00 96.33           H  
ATOM   3637  HB2 ALA A 222       3.341  10.658   6.950  1.00 96.33           H  
ATOM   3638  HB3 ALA A 222       3.089  11.314   5.321  1.00 96.33           H  
ATOM   3639  O   ALA A 222       0.064  10.826   5.383  1.00 96.33           O  
ATOM   3640  N   PHE A 223       0.324   9.931   7.427  1.00 96.79           N  
ATOM   3641  H   PHE A 223       0.896   9.363   8.036  1.00 96.79           H  
ATOM   3642  CA  PHE A 223      -0.898  10.499   7.989  1.00 96.79           C  
ATOM   3643  HA  PHE A 223      -1.063  11.479   7.540  1.00 96.79           H  
ATOM   3644  C   PHE A 223      -0.751  10.719   9.496  1.00 96.79           C  
ATOM   3645  CB  PHE A 223      -2.108   9.609   7.642  1.00 96.79           C  
ATOM   3646  HB2 PHE A 223      -3.015  10.114   7.973  1.00 96.79           H  
ATOM   3647  HB3 PHE A 223      -2.171   9.512   6.558  1.00 96.79           H  
ATOM   3648  O   PHE A 223       0.160  10.185  10.128  1.00 96.79           O  
ATOM   3649  CG  PHE A 223      -2.079   8.219   8.246  1.00 96.79           C  
ATOM   3650  CD1 PHE A 223      -1.287   7.211   7.664  1.00 96.79           C  
ATOM   3651  HD1 PHE A 223      -0.718   7.418   6.770  1.00 96.79           H  
ATOM   3652  CD2 PHE A 223      -2.832   7.931   9.400  1.00 96.79           C  
ATOM   3653  HD2 PHE A 223      -3.473   8.678   9.844  1.00 96.79           H  
ATOM   3654  CE1 PHE A 223      -1.194   5.946   8.266  1.00 96.79           C  
ATOM   3655  HE1 PHE A 223      -0.550   5.189   7.842  1.00 96.79           H  
ATOM   3656  CE2 PHE A 223      -2.745   6.663   9.994  1.00 96.79           C  
ATOM   3657  HE2 PHE A 223      -3.317   6.437  10.882  1.00 96.79           H  
ATOM   3658  CZ  PHE A 223      -1.901   5.685   9.450  1.00 96.79           C  
ATOM   3659  HZ  PHE A 223      -1.795   4.736   9.956  1.00 96.79           H  
ATOM   3660  N   LYS A 224      -1.643  11.535  10.058  1.00 97.17           N  
ATOM   3661  H   LYS A 224      -2.408  11.873   9.492  1.00 97.17           H  
ATOM   3662  CA  LYS A 224      -1.788  11.692  11.505  1.00 97.17           C  
ATOM   3663  HA  LYS A 224      -0.875  11.375  12.010  1.00 97.17           H  
ATOM   3664  C   LYS A 224      -2.905  10.786  12.008  1.00 97.17           C  
ATOM   3665  CB  LYS A 224      -2.061  13.151  11.882  1.00 97.17           C  
ATOM   3666  HB2 LYS A 224      -2.924  13.524  11.330  1.00 97.17           H  
ATOM   3667  HB3 LYS A 224      -2.303  13.178  12.945  1.00 97.17           H  
ATOM   3668  O   LYS A 224      -3.940  10.691  11.348  1.00 97.17           O  
ATOM   3669  CG  LYS A 224      -0.846  14.056  11.632  1.00 97.17           C  
ATOM   3670  HG2 LYS A 224      -0.684  14.179  10.562  1.00 97.17           H  
ATOM   3671  HG3 LYS A 224       0.036  13.598  12.079  1.00 97.17           H  
ATOM   3672  CD  LYS A 224      -1.086  15.421  12.287  1.00 97.17           C  
ATOM   3673  HD2 LYS A 224      -1.332  15.258  13.336  1.00 97.17           H  
ATOM   3674  HD3 LYS A 224      -1.928  15.916  11.803  1.00 97.17           H  
ATOM   3675  CE  LYS A 224       0.164  16.299  12.201  1.00 97.17           C  
ATOM   3676  HE2 LYS A 224       0.337  16.577  11.161  1.00 97.17           H  
ATOM   3677  HE3 LYS A 224       1.016  15.711  12.541  1.00 97.17           H  
ATOM   3678  NZ  LYS A 224       0.013  17.503  13.056  1.00 97.17           N  
ATOM   3679  HZ1 LYS A 224      -0.784  18.055  12.775  1.00 97.17           H  
ATOM   3680  HZ2 LYS A 224       0.846  18.074  13.036  1.00 97.17           H  
ATOM   3681  HZ3 LYS A 224      -0.137  17.218  14.013  1.00 97.17           H  
ATOM   3682  N   TYR A 225      -2.674  10.158  13.150  1.00 97.76           N  
ATOM   3683  H   TYR A 225      -1.786  10.306  13.608  1.00 97.76           H  
ATOM   3684  CA  TYR A 225      -3.636   9.363  13.898  1.00 97.76           C  
ATOM   3685  HA  TYR A 225      -4.647   9.556  13.538  1.00 97.76           H  
ATOM   3686  C   TYR A 225      -3.538   9.801  15.356  1.00 97.76           C  
ATOM   3687  CB  TYR A 225      -3.301   7.881  13.716  1.00 97.76           C  
ATOM   3688  HB2 TYR A 225      -3.359   7.651  12.652  1.00 97.76           H  
ATOM   3689  HB3 TYR A 225      -2.277   7.701  14.042  1.00 97.76           H  
ATOM   3690  O   TYR A 225      -2.497   9.601  15.981  1.00 97.76           O  
ATOM   3691  CG  TYR A 225      -4.236   6.944  14.447  1.00 97.76           C  
ATOM   3692  CD1 TYR A 225      -3.725   6.001  15.359  1.00 97.76           C  
ATOM   3693  HD1 TYR A 225      -2.664   5.961  15.561  1.00 97.76           H  
ATOM   3694  CD2 TYR A 225      -5.622   7.018  14.216  1.00 97.76           C  
ATOM   3695  HD2 TYR A 225      -6.032   7.735  13.520  1.00 97.76           H  
ATOM   3696  CE1 TYR A 225      -4.598   5.126  16.033  1.00 97.76           C  
ATOM   3697  HE1 TYR A 225      -4.215   4.414  16.749  1.00 97.76           H  
ATOM   3698  CE2 TYR A 225      -6.491   6.145  14.892  1.00 97.76           C  
ATOM   3699  HE2 TYR A 225      -7.559   6.178  14.732  1.00 97.76           H  
ATOM   3700  OH  TYR A 225      -6.849   4.350  16.406  1.00 97.76           O  
ATOM   3701  HH  TYR A 225      -6.424   3.735  17.008  1.00 97.76           H  
ATOM   3702  CZ  TYR A 225      -5.985   5.195  15.792  1.00 97.76           C  
ATOM   3703  N   PHE A 226      -4.571  10.489  15.841  1.00 96.99           N  
ATOM   3704  H   PHE A 226      -5.421  10.565  15.302  1.00 96.99           H  
ATOM   3705  CA  PHE A 226      -4.497  11.331  17.033  1.00 96.99           C  
ATOM   3706  HA  PHE A 226      -5.406  11.930  17.074  1.00 96.99           H  
ATOM   3707  C   PHE A 226      -3.335  12.341  16.930  1.00 96.99           C  
ATOM   3708  CB  PHE A 226      -4.498  10.448  18.296  1.00 96.99           C  
ATOM   3709  HB2 PHE A 226      -4.459  11.093  19.173  1.00 96.99           H  
ATOM   3710  HB3 PHE A 226      -3.608   9.820  18.321  1.00 96.99           H  
ATOM   3711  O   PHE A 226      -3.176  13.030  15.915  1.00 96.99           O  
ATOM   3712  CG  PHE A 226      -5.728   9.577  18.432  1.00 96.99           C  
ATOM   3713  CD1 PHE A 226      -6.910  10.127  18.960  1.00 96.99           C  
ATOM   3714  HD1 PHE A 226      -6.941  11.164  19.263  1.00 96.99           H  
ATOM   3715  CD2 PHE A 226      -5.692   8.219  18.063  1.00 96.99           C  
ATOM   3716  HD2 PHE A 226      -4.781   7.785  17.677  1.00 96.99           H  
ATOM   3717  CE1 PHE A 226      -8.052   9.326  19.126  1.00 96.99           C  
ATOM   3718  HE1 PHE A 226      -8.950   9.745  19.554  1.00 96.99           H  
ATOM   3719  CE2 PHE A 226      -6.832   7.417  18.243  1.00 96.99           C  
ATOM   3720  HE2 PHE A 226      -6.802   6.362  18.014  1.00 96.99           H  
ATOM   3721  CZ  PHE A 226      -8.011   7.967  18.772  1.00 96.99           C  
ATOM   3722  HZ  PHE A 226      -8.875   7.340  18.933  1.00 96.99           H  
ATOM   3723  N   ASP A 227      -2.502  12.427  17.961  1.00 95.78           N  
ATOM   3724  H   ASP A 227      -2.640  11.809  18.748  1.00 95.78           H  
ATOM   3725  CA  ASP A 227      -1.288  13.240  18.020  1.00 95.78           C  
ATOM   3726  HA  ASP A 227      -1.469  14.174  17.489  1.00 95.78           H  
ATOM   3727  C   ASP A 227      -0.065  12.567  17.360  1.00 95.78           C  
ATOM   3728  CB  ASP A 227      -1.027  13.584  19.493  1.00 95.78           C  
ATOM   3729  HB2 ASP A 227      -0.214  14.308  19.537  1.00 95.78           H  
ATOM   3730  HB3 ASP A 227      -1.916  14.057  19.910  1.00 95.78           H  
ATOM   3731  O   ASP A 227       0.991  13.187  17.201  1.00 95.78           O  
ATOM   3732  CG  ASP A 227      -0.658  12.367  20.353  1.00 95.78           C  
ATOM   3733  OD1 ASP A 227      -0.841  11.219  19.873  1.00 95.78           O  
ATOM   3734  OD2 ASP A 227      -0.137  12.614  21.458  1.00 95.78           O  
ATOM   3735  N   THR A 228      -0.207  11.320  16.906  1.00 97.43           N  
ATOM   3736  H   THR A 228      -1.098  10.871  17.063  1.00 97.43           H  
ATOM   3737  CA  THR A 228       0.892  10.501  16.400  1.00 97.43           C  
ATOM   3738  HA  THR A 228       1.820  10.888  16.819  1.00 97.43           H  
ATOM   3739  C   THR A 228       0.991  10.569  14.875  1.00 97.43           C  
ATOM   3740  CB  THR A 228       0.755   9.066  16.923  1.00 97.43           C  
ATOM   3741  HB  THR A 228      -0.203   8.642  16.622  1.00 97.43           H  
ATOM   3742  O   THR A 228       0.019  10.390  14.139  1.00 97.43           O  
ATOM   3743  CG2 THR A 228       1.892   8.159  16.438  1.00 97.43           C  
ATOM   3744 HG21 THR A 228       2.853   8.577  16.735  1.00 97.43           H  
ATOM   3745 HG22 THR A 228       1.775   7.176  16.894  1.00 97.43           H  
ATOM   3746 HG23 THR A 228       1.850   8.047  15.354  1.00 97.43           H  
ATOM   3747  OG1 THR A 228       0.857   9.074  18.326  1.00 97.43           O  
ATOM   3748  HG1 THR A 228       0.233   9.692  18.715  1.00 97.43           H  
ATOM   3749  N   THR A 229       2.200  10.809  14.358  1.00 97.38           N  
ATOM   3750  H   THR A 229       2.976  10.890  15.000  1.00 97.38           H  
ATOM   3751  CA  THR A 229       2.472  10.743  12.912  1.00 97.38           C  
ATOM   3752  HA  THR A 229       1.554  10.968  12.369  1.00 97.38           H  
ATOM   3753  C   THR A 229       2.906   9.335  12.517  1.00 97.38           C  
ATOM   3754  CB  THR A 229       3.501  11.791  12.474  1.00 97.38           C  
ATOM   3755  HB  THR A 229       4.432  11.644  13.021  1.00 97.38           H  
ATOM   3756  O   THR A 229       3.898   8.810  13.026  1.00 97.38           O  
ATOM   3757  CG2 THR A 229       3.784  11.755  10.971  1.00 97.38           C  
ATOM   3758 HG21 THR A 229       4.428  12.594  10.705  1.00 97.38           H  
ATOM   3759 HG22 THR A 229       2.851  11.821  10.412  1.00 97.38           H  
ATOM   3760 HG23 THR A 229       4.303  10.833  10.708  1.00 97.38           H  
ATOM   3761  OG1 THR A 229       2.983  13.073  12.768  1.00 97.38           O  
ATOM   3762  HG1 THR A 229       2.765  13.065  13.703  1.00 97.38           H  
ATOM   3763  N   ILE A 230       2.181   8.740  11.572  1.00 97.73           N  
ATOM   3764  H   ILE A 230       1.382   9.232  11.198  1.00 97.73           H  
ATOM   3765  CA  ILE A 230       2.500   7.439  10.989  1.00 97.73           C  
ATOM   3766  HA  ILE A 230       3.225   6.931  11.625  1.00 97.73           H  
ATOM   3767  C   ILE A 230       3.146   7.668   9.623  1.00 97.73           C  
ATOM   3768  CB  ILE A 230       1.247   6.542  10.913  1.00 97.73           C  
ATOM   3769  HB  ILE A 230       0.562   6.986  10.192  1.00 97.73           H  
ATOM   3770  O   ILE A 230       2.508   8.140   8.678  1.00 97.73           O  
ATOM   3771  CG1 ILE A 230       0.479   6.436  12.252  1.00 97.73           C  
ATOM   3772 HG12 ILE A 230       0.123   7.423  12.546  1.00 97.73           H  
ATOM   3773 HG13 ILE A 230      -0.407   5.819  12.100  1.00 97.73           H  
ATOM   3774  CG2 ILE A 230       1.636   5.140  10.404  1.00 97.73           C  
ATOM   3775 HG21 ILE A 230       0.764   4.486  10.429  1.00 97.73           H  
ATOM   3776 HG22 ILE A 230       2.418   4.709  11.029  1.00 97.73           H  
ATOM   3777 HG23 ILE A 230       1.994   5.204   9.376  1.00 97.73           H  
ATOM   3778  CD1 ILE A 230       1.277   5.840  13.419  1.00 97.73           C  
ATOM   3779 HD11 ILE A 230       2.177   6.425  13.608  1.00 97.73           H  
ATOM   3780 HD12 ILE A 230       0.658   5.848  14.316  1.00 97.73           H  
ATOM   3781 HD13 ILE A 230       1.551   4.808  13.200  1.00 97.73           H  
ATOM   3782  N   ASP A 231       4.432   7.338   9.519  1.00 96.49           N  
ATOM   3783  H   ASP A 231       4.916   7.016  10.344  1.00 96.49           H  
ATOM   3784  CA  ASP A 231       5.191   7.465   8.277  1.00 96.49           C  
ATOM   3785  HA  ASP A 231       5.018   8.464   7.875  1.00 96.49           H  
ATOM   3786  C   ASP A 231       4.740   6.442   7.228  1.00 96.49           C  
ATOM   3787  CB  ASP A 231       6.692   7.314   8.548  1.00 96.49           C  
ATOM   3788  HB2 ASP A 231       6.874   6.370   9.060  1.00 96.49           H  
ATOM   3789  HB3 ASP A 231       7.226   7.290   7.597  1.00 96.49           H  
ATOM   3790  O   ASP A 231       4.274   5.344   7.537  1.00 96.49           O  
ATOM   3791  CG  ASP A 231       7.238   8.476   9.371  1.00 96.49           C  
ATOM   3792  OD1 ASP A 231       7.034   9.622   8.914  1.00 96.49           O  
ATOM   3793  OD2 ASP A 231       7.858   8.184  10.418  1.00 96.49           O  
ATOM   3794  N   ARG A 232       4.934   6.761   5.945  1.00 94.82           N  
ATOM   3795  H   ARG A 232       5.354   7.658   5.746  1.00 94.82           H  
ATOM   3796  CA  ARG A 232       4.668   5.797   4.868  1.00 94.82           C  
ATOM   3797  HA  ARG A 232       3.682   5.373   5.060  1.00 94.82           H  
ATOM   3798  C   ARG A 232       5.677   4.638   4.904  1.00 94.82           C  
ATOM   3799  CB  ARG A 232       4.611   6.496   3.501  1.00 94.82           C  
ATOM   3800  HB2 ARG A 232       3.863   7.288   3.540  1.00 94.82           H  
ATOM   3801  HB3 ARG A 232       4.296   5.767   2.754  1.00 94.82           H  
ATOM   3802  O   ARG A 232       6.882   4.866   4.801  1.00 94.82           O  
ATOM   3803  CG  ARG A 232       5.951   7.097   3.062  1.00 94.82           C  
ATOM   3804  HG2 ARG A 232       6.697   6.311   2.938  1.00 94.82           H  
ATOM   3805  HG3 ARG A 232       6.295   7.808   3.814  1.00 94.82           H  
ATOM   3806  CD  ARG A 232       5.837   7.800   1.719  1.00 94.82           C  
ATOM   3807  HD2 ARG A 232       5.517   7.081   0.964  1.00 94.82           H  
ATOM   3808  HD3 ARG A 232       5.088   8.586   1.804  1.00 94.82           H  
ATOM   3809  NE  ARG A 232       7.150   8.372   1.376  1.00 94.82           N  
ATOM   3810  HE  ARG A 232       7.898   8.151   2.018  1.00 94.82           H  
ATOM   3811  NH1 ARG A 232       6.439   9.699  -0.340  1.00 94.82           N  
ATOM   3812 HH11 ARG A 232       6.535  10.579  -0.826  1.00 94.82           H  
ATOM   3813 HH12 ARG A 232       5.506   9.344  -0.187  1.00 94.82           H  
ATOM   3814  NH2 ARG A 232       8.546   9.879   0.423  1.00 94.82           N  
ATOM   3815 HH21 ARG A 232       9.222   9.700   1.152  1.00 94.82           H  
ATOM   3816 HH22 ARG A 232       8.690  10.682  -0.173  1.00 94.82           H  
ATOM   3817  CZ  ARG A 232       7.372   9.319   0.494  1.00 94.82           C  
ATOM   3818  N   ASN A 233       5.200   3.395   4.924  1.00 95.31           N  
ATOM   3819  H   ASN A 233       4.211   3.253   5.075  1.00 95.31           H  
ATOM   3820  CA  ASN A 233       6.050   2.221   4.707  1.00 95.31           C  
ATOM   3821  HA  ASN A 233       7.055   2.431   5.071  1.00 95.31           H  
ATOM   3822  C   ASN A 233       6.129   1.900   3.206  1.00 95.31           C  
ATOM   3823  CB  ASN A 233       5.512   1.029   5.515  1.00 95.31           C  
ATOM   3824  HB2 ASN A 233       5.445   1.288   6.572  1.00 95.31           H  
ATOM   3825  HB3 ASN A 233       4.523   0.744   5.156  1.00 95.31           H  
ATOM   3826  O   ASN A 233       5.131   1.502   2.620  1.00 95.31           O  
ATOM   3827  CG  ASN A 233       6.460  -0.153   5.393  1.00 95.31           C  
ATOM   3828  ND2 ASN A 233       5.962  -1.343   5.155  1.00 95.31           N  
ATOM   3829 HD21 ASN A 233       6.603  -2.122   5.201  1.00 95.31           H  
ATOM   3830 HD22 ASN A 233       4.965  -1.499   5.130  1.00 95.31           H  
ATOM   3831  OD1 ASN A 233       7.666   0.004   5.462  1.00 95.31           O  
ATOM   3832  N   ARG A 234       7.279   2.101   2.553  1.00 94.73           N  
ATOM   3833  H   ARG A 234       8.095   2.310   3.111  1.00 94.73           H  
ATOM   3834  CA  ARG A 234       7.433   1.855   1.104  1.00 94.73           C  
ATOM   3835  HA  ARG A 234       6.464   1.961   0.616  1.00 94.73           H  
ATOM   3836  C   ARG A 234       7.920   0.437   0.808  1.00 94.73           C  
ATOM   3837  CB  ARG A 234       8.405   2.855   0.471  1.00 94.73           C  
ATOM   3838  HB2 ARG A 234       9.325   2.876   1.054  1.00 94.73           H  
ATOM   3839  HB3 ARG A 234       8.641   2.498  -0.532  1.00 94.73           H  
ATOM   3840  O   ARG A 234       8.976   0.043   1.294  1.00 94.73           O  
ATOM   3841  CG  ARG A 234       7.839   4.273   0.344  1.00 94.73           C  
ATOM   3842  HG2 ARG A 234       7.663   4.701   1.331  1.00 94.73           H  
ATOM   3843  HG3 ARG A 234       6.905   4.237  -0.216  1.00 94.73           H  
ATOM   3844  CD  ARG A 234       8.870   5.104  -0.424  1.00 94.73           C  
ATOM   3845  HD2 ARG A 234       9.759   5.221   0.196  1.00 94.73           H  
ATOM   3846  HD3 ARG A 234       9.131   4.554  -1.329  1.00 94.73           H  
ATOM   3847  NE  ARG A 234       8.356   6.423  -0.820  1.00 94.73           N  
ATOM   3848  HE  ARG A 234       7.385   6.602  -0.606  1.00 94.73           H  
ATOM   3849  NH1 ARG A 234      10.137   6.979  -2.156  1.00 94.73           N  
ATOM   3850 HH11 ARG A 234      10.512   7.558  -2.894  1.00 94.73           H  
ATOM   3851 HH12 ARG A 234      10.435   6.016  -2.095  1.00 94.73           H  
ATOM   3852  NH2 ARG A 234       8.367   8.301  -2.125  1.00 94.73           N  
ATOM   3853 HH21 ARG A 234       7.392   8.441  -1.904  1.00 94.73           H  
ATOM   3854 HH22 ARG A 234       8.777   8.800  -2.901  1.00 94.73           H  
ATOM   3855  CZ  ARG A 234       8.953   7.231  -1.679  1.00 94.73           C  
ATOM   3856  N   TYR A 235       7.252  -0.255  -0.111  1.00 96.03           N  
ATOM   3857  H   TYR A 235       6.389   0.123  -0.473  1.00 96.03           H  
ATOM   3858  CA  TYR A 235       7.637  -1.592  -0.575  1.00 96.03           C  
ATOM   3859  HA  TYR A 235       8.103  -2.133   0.248  1.00 96.03           H  
ATOM   3860  C   TYR A 235       8.653  -1.507  -1.723  1.00 96.03           C  
ATOM   3861  CB  TYR A 235       6.377  -2.370  -0.967  1.00 96.03           C  
ATOM   3862  HB2 TYR A 235       5.955  -1.926  -1.868  1.00 96.03           H  
ATOM   3863  HB3 TYR A 235       6.654  -3.399  -1.196  1.00 96.03           H  
ATOM   3864  O   TYR A 235       8.306  -1.616  -2.894  1.00 96.03           O  
ATOM   3865  CG  TYR A 235       5.317  -2.373   0.109  1.00 96.03           C  
ATOM   3866  CD1 TYR A 235       5.461  -3.215   1.226  1.00 96.03           C  
ATOM   3867  HD1 TYR A 235       6.303  -3.887   1.297  1.00 96.03           H  
ATOM   3868  CD2 TYR A 235       4.223  -1.490   0.018  1.00 96.03           C  
ATOM   3869  HD2 TYR A 235       4.119  -0.846  -0.842  1.00 96.03           H  
ATOM   3870  CE1 TYR A 235       4.510  -3.178   2.260  1.00 96.03           C  
ATOM   3871  HE1 TYR A 235       4.629  -3.818   3.122  1.00 96.03           H  
ATOM   3872  CE2 TYR A 235       3.261  -1.467   1.044  1.00 96.03           C  
ATOM   3873  HE2 TYR A 235       2.407  -0.809   0.986  1.00 96.03           H  
ATOM   3874  OH  TYR A 235       2.417  -2.360   3.093  1.00 96.03           O  
ATOM   3875  HH  TYR A 235       2.600  -3.034   3.751  1.00 96.03           H  
ATOM   3876  CZ  TYR A 235       3.397  -2.321   2.157  1.00 96.03           C  
ATOM   3877  N   LYS A 236       9.925  -1.263  -1.389  1.00 94.80           N  
ATOM   3878  H   LYS A 236      10.126  -1.164  -0.404  1.00 94.80           H  
ATOM   3879  CA  LYS A 236      11.019  -1.054  -2.365  1.00 94.80           C  
ATOM   3880  HA  LYS A 236      10.602  -0.600  -3.264  1.00 94.80           H  
ATOM   3881  C   LYS A 236      11.697  -2.343  -2.856  1.00 94.80           C  
ATOM   3882  CB  LYS A 236      12.067  -0.096  -1.791  1.00 94.80           C  
ATOM   3883  HB2 LYS A 236      12.500  -0.550  -0.900  1.00 94.80           H  
ATOM   3884  HB3 LYS A 236      12.861   0.036  -2.525  1.00 94.80           H  
ATOM   3885  O   LYS A 236      12.779  -2.288  -3.434  1.00 94.80           O  
ATOM   3886  CG  LYS A 236      11.518   1.291  -1.445  1.00 94.80           C  
ATOM   3887  HG2 LYS A 236      10.738   1.205  -0.689  1.00 94.80           H  
ATOM   3888  HG3 LYS A 236      11.114   1.768  -2.338  1.00 94.80           H  
ATOM   3889  CD  LYS A 236      12.679   2.115  -0.884  1.00 94.80           C  
ATOM   3890  HD2 LYS A 236      13.448   2.221  -1.649  1.00 94.80           H  
ATOM   3891  HD3 LYS A 236      13.101   1.578  -0.034  1.00 94.80           H  
ATOM   3892  CE  LYS A 236      12.214   3.492  -0.423  1.00 94.80           C  
ATOM   3893  HE2 LYS A 236      11.894   4.060  -1.297  1.00 94.80           H  
ATOM   3894  HE3 LYS A 236      11.360   3.354   0.241  1.00 94.80           H  
ATOM   3895  NZ  LYS A 236      13.313   4.182   0.298  1.00 94.80           N  
ATOM   3896  HZ1 LYS A 236      13.594   3.626   1.093  1.00 94.80           H  
ATOM   3897  HZ2 LYS A 236      13.033   5.088   0.647  1.00 94.80           H  
ATOM   3898  HZ3 LYS A 236      14.125   4.281  -0.294  1.00 94.80           H  
ATOM   3899  N   SER A 237      11.114  -3.500  -2.560  1.00 93.86           N  
ATOM   3900  H   SER A 237      10.184  -3.476  -2.167  1.00 93.86           H  
ATOM   3901  CA  SER A 237      11.604  -4.799  -3.013  1.00 93.86           C  
ATOM   3902  HA  SER A 237      12.498  -4.675  -3.625  1.00 93.86           H  
ATOM   3903  C   SER A 237      10.527  -5.456  -3.858  1.00 93.86           C  
ATOM   3904  CB  SER A 237      11.970  -5.692  -1.829  1.00 93.86           C  
ATOM   3905  HB2 SER A 237      11.088  -5.869  -1.214  1.00 93.86           H  
ATOM   3906  HB3 SER A 237      12.741  -5.210  -1.229  1.00 93.86           H  
ATOM   3907  O   SER A 237       9.376  -5.517  -3.435  1.00 93.86           O  
ATOM   3908  OG  SER A 237      12.456  -6.919  -2.329  1.00 93.86           O  
ATOM   3909  HG  SER A 237      12.593  -7.526  -1.598  1.00 93.86           H  
ATOM   3910  N   ILE A 238      10.909  -5.944  -5.037  1.00 94.74           N  
ATOM   3911  H   ILE A 238      11.876  -5.844  -5.308  1.00 94.74           H  
ATOM   3912  CA  ILE A 238      10.018  -6.690  -5.934  1.00 94.74           C  
ATOM   3913  HA  ILE A 238       8.988  -6.474  -5.651  1.00 94.74           H  
ATOM   3914  C   ILE A 238      10.160  -8.204  -5.772  1.00 94.74           C  
ATOM   3915  CB  ILE A 238      10.173  -6.226  -7.399  1.00 94.74           C  
ATOM   3916  HB  ILE A 238       9.484  -6.809  -8.011  1.00 94.74           H  
ATOM   3917  O   ILE A 238       9.475  -8.952  -6.457  1.00 94.74           O  
ATOM   3918  CG1 ILE A 238      11.591  -6.369  -8.000  1.00 94.74           C  
ATOM   3919 HG12 ILE A 238      11.591  -5.872  -8.970  1.00 94.74           H  
ATOM   3920 HG13 ILE A 238      12.328  -5.869  -7.372  1.00 94.74           H  
ATOM   3921  CG2 ILE A 238       9.725  -4.758  -7.504  1.00 94.74           C  
ATOM   3922 HG21 ILE A 238      10.414  -4.107  -6.966  1.00 94.74           H  
ATOM   3923 HG22 ILE A 238       9.688  -4.453  -8.550  1.00 94.74           H  
ATOM   3924 HG23 ILE A 238       8.724  -4.643  -7.088  1.00 94.74           H  
ATOM   3925  CD1 ILE A 238      12.036  -7.809  -8.264  1.00 94.74           C  
ATOM   3926 HD11 ILE A 238      12.317  -8.303  -7.334  1.00 94.74           H  
ATOM   3927 HD12 ILE A 238      11.222  -8.351  -8.744  1.00 94.74           H  
ATOM   3928 HD13 ILE A 238      12.903  -7.804  -8.926  1.00 94.74           H  
ATOM   3929  N   THR A 239      11.043  -8.670  -4.883  1.00 94.56           N  
ATOM   3930  H   THR A 239      11.596  -8.018  -4.345  1.00 94.56           H  
ATOM   3931  CA  THR A 239      11.363 -10.097  -4.748  1.00 94.56           C  
ATOM   3932  HA  THR A 239      11.811 -10.449  -5.677  1.00 94.56           H  
ATOM   3933  C   THR A 239      10.118 -10.938  -4.493  1.00 94.56           C  
ATOM   3934  CB  THR A 239      12.365 -10.317  -3.609  1.00 94.56           C  
ATOM   3935  HB  THR A 239      11.901 -10.051  -2.659  1.00 94.56           H  
ATOM   3936  O   THR A 239       9.976 -12.000  -5.084  1.00 94.56           O  
ATOM   3937  CG2 THR A 239      12.879 -11.752  -3.526  1.00 94.56           C  
ATOM   3938 HG21 THR A 239      12.058 -12.431  -3.295  1.00 94.56           H  
ATOM   3939 HG22 THR A 239      13.623 -11.841  -2.735  1.00 94.56           H  
ATOM   3940 HG23 THR A 239      13.317 -12.049  -4.479  1.00 94.56           H  
ATOM   3941  OG1 THR A 239      13.497  -9.500  -3.804  1.00 94.56           O  
ATOM   3942  HG1 THR A 239      14.215  -9.909  -3.315  1.00 94.56           H  
ATOM   3943  N   GLU A 240       9.189 -10.432  -3.677  1.00 94.02           N  
ATOM   3944  H   GLU A 240       9.338  -9.522  -3.265  1.00 94.02           H  
ATOM   3945  CA  GLU A 240       7.971 -11.160  -3.312  1.00 94.02           C  
ATOM   3946  HA  GLU A 240       8.260 -12.150  -2.958  1.00 94.02           H  
ATOM   3947  C   GLU A 240       7.025 -11.413  -4.495  1.00 94.02           C  
ATOM   3948  CB  GLU A 240       7.272 -10.447  -2.137  1.00 94.02           C  
ATOM   3949  HB2 GLU A 240       6.474 -11.096  -1.778  1.00 94.02           H  
ATOM   3950  HB3 GLU A 240       7.994 -10.349  -1.326  1.00 94.02           H  
ATOM   3951  O   GLU A 240       6.269 -12.375  -4.464  1.00 94.02           O  
ATOM   3952  CG  GLU A 240       6.690  -9.047  -2.437  1.00 94.02           C  
ATOM   3953  HG2 GLU A 240       6.021  -9.110  -3.295  1.00 94.02           H  
ATOM   3954  HG3 GLU A 240       7.509  -8.379  -2.703  1.00 94.02           H  
ATOM   3955  CD  GLU A 240       5.915  -8.439  -1.245  1.00 94.02           C  
ATOM   3956  OE1 GLU A 240       5.349  -7.327  -1.377  1.00 94.02           O  
ATOM   3957  OE2 GLU A 240       5.869  -9.043  -0.148  1.00 94.02           O  
ATOM   3958  N   VAL A 241       7.082 -10.602  -5.560  1.00 95.72           N  
ATOM   3959  H   VAL A 241       7.788  -9.880  -5.589  1.00 95.72           H  
ATOM   3960  CA  VAL A 241       6.212 -10.788  -6.734  1.00 95.72           C  
ATOM   3961  HA  VAL A 241       5.341 -11.362  -6.415  1.00 95.72           H  
ATOM   3962  C   VAL A 241       6.847 -11.613  -7.848  1.00 95.72           C  
ATOM   3963  CB  VAL A 241       5.651  -9.470  -7.289  1.00 95.72           C  
ATOM   3964  HB  VAL A 241       5.008  -9.713  -8.136  1.00 95.72           H  
ATOM   3965  O   VAL A 241       6.157 -11.973  -8.796  1.00 95.72           O  
ATOM   3966  CG1 VAL A 241       4.777  -8.765  -6.248  1.00 95.72           C  
ATOM   3967 HG11 VAL A 241       4.321  -7.880  -6.690  1.00 95.72           H  
ATOM   3968 HG12 VAL A 241       3.989  -9.445  -5.923  1.00 95.72           H  
ATOM   3969 HG13 VAL A 241       5.375  -8.484  -5.381  1.00 95.72           H  
ATOM   3970  CG2 VAL A 241       6.717  -8.496  -7.798  1.00 95.72           C  
ATOM   3971 HG21 VAL A 241       7.433  -9.016  -8.435  1.00 95.72           H  
ATOM   3972 HG22 VAL A 241       6.232  -7.719  -8.388  1.00 95.72           H  
ATOM   3973 HG23 VAL A 241       7.234  -8.038  -6.955  1.00 95.72           H  
ATOM   3974  N   LEU A 242       8.146 -11.924  -7.770  1.00 94.97           N  
ATOM   3975  H   LEU A 242       8.658 -11.674  -6.936  1.00 94.97           H  
ATOM   3976  CA  LEU A 242       8.825 -12.664  -8.837  1.00 94.97           C  
ATOM   3977  HA  LEU A 242       8.628 -12.166  -9.786  1.00 94.97           H  
ATOM   3978  C   LEU A 242       8.271 -14.082  -8.989  1.00 94.97           C  
ATOM   3979  CB  LEU A 242      10.339 -12.703  -8.579  1.00 94.97           C  
ATOM   3980  HB2 LEU A 242      10.788 -13.414  -9.272  1.00 94.97           H  
ATOM   3981  HB3 LEU A 242      10.511 -13.079  -7.571  1.00 94.97           H  
ATOM   3982  O   LEU A 242       8.155 -14.562 -10.115  1.00 94.97           O  
ATOM   3983  CG  LEU A 242      11.049 -11.350  -8.745  1.00 94.97           C  
ATOM   3984  HG  LEU A 242      10.628 -10.626  -8.047  1.00 94.97           H  
ATOM   3985  CD1 LEU A 242      12.527 -11.534  -8.409  1.00 94.97           C  
ATOM   3986 HD11 LEU A 242      12.625 -11.857  -7.373  1.00 94.97           H  
ATOM   3987 HD12 LEU A 242      13.069 -10.598  -8.546  1.00 94.97           H  
ATOM   3988 HD13 LEU A 242      12.958 -12.301  -9.052  1.00 94.97           H  
ATOM   3989  CD2 LEU A 242      10.926 -10.798 -10.171  1.00 94.97           C  
ATOM   3990 HD21 LEU A 242      11.596  -9.948 -10.305  1.00 94.97           H  
ATOM   3991 HD22 LEU A 242       9.904 -10.463 -10.350  1.00 94.97           H  
ATOM   3992 HD23 LEU A 242      11.190 -11.569 -10.894  1.00 94.97           H  
ATOM   3993  N   ASP A 243       7.916 -14.731  -7.884  1.00 92.48           N  
ATOM   3994  H   ASP A 243       8.063 -14.277  -6.994  1.00 92.48           H  
ATOM   3995  CA  ASP A 243       7.351 -16.087  -7.858  1.00 92.48           C  
ATOM   3996  HA  ASP A 243       7.433 -16.528  -8.851  1.00 92.48           H  
ATOM   3997  C   ASP A 243       5.844 -16.095  -7.543  1.00 92.48           C  
ATOM   3998  CB  ASP A 243       8.190 -16.963  -6.913  1.00 92.48           C  
ATOM   3999  HB2 ASP A 243       8.121 -16.563  -5.901  1.00 92.48           H  
ATOM   4000  HB3 ASP A 243       7.788 -17.976  -6.909  1.00 92.48           H  
ATOM   4001  O   ASP A 243       5.261 -17.147  -7.296  1.00 92.48           O  
ATOM   4002  CG  ASP A 243       9.662 -17.030  -7.348  1.00 92.48           C  
ATOM   4003  OD1 ASP A 243       9.919 -17.174  -8.573  1.00 92.48           O  
ATOM   4004  OD2 ASP A 243      10.545 -16.882  -6.478  1.00 92.48           O  
ATOM   4005  N   ALA A 244       5.207 -14.920  -7.564  1.00 95.24           N  
ATOM   4006  H   ALA A 244       5.724 -14.106  -7.866  1.00 95.24           H  
ATOM   4007  CA  ALA A 244       3.781 -14.759  -7.313  1.00 95.24           C  
ATOM   4008  HA  ALA A 244       3.483 -15.453  -6.527  1.00 95.24           H  
ATOM   4009  C   ALA A 244       2.929 -15.070  -8.554  1.00 95.24           C  
ATOM   4010  CB  ALA A 244       3.548 -13.335  -6.800  1.00 95.24           C  
ATOM   4011  HB1 ALA A 244       3.843 -12.617  -7.565  1.00 95.24           H  
ATOM   4012  HB2 ALA A 244       2.494 -13.184  -6.564  1.00 95.24           H  
ATOM   4013  HB3 ALA A 244       4.132 -13.181  -5.893  1.00 95.24           H  
ATOM   4014  O   ALA A 244       3.421 -15.137  -9.683  1.00 95.24           O  
ATOM   4015  N   THR A 245       1.618 -15.198  -8.348  1.00 95.48           N  
ATOM   4016  H   THR A 245       1.256 -15.041  -7.419  1.00 95.48           H  
ATOM   4017  CA  THR A 245       0.660 -15.372  -9.446  1.00 95.48           C  
ATOM   4018  HA  THR A 245       1.121 -15.976 -10.227  1.00 95.48           H  
ATOM   4019  C   THR A 245       0.299 -14.010 -10.030  1.00 95.48           C  
ATOM   4020  CB  THR A 245      -0.591 -16.122  -8.973  1.00 95.48           C  
ATOM   4021  HB  THR A 245      -1.084 -15.563  -8.177  1.00 95.48           H  
ATOM   4022  O   THR A 245      -0.222 -13.148  -9.323  1.00 95.48           O  
ATOM   4023  CG2 THR A 245      -1.582 -16.374 -10.108  1.00 95.48           C  
ATOM   4024 HG21 THR A 245      -1.094 -16.911 -10.921  1.00 95.48           H  
ATOM   4025 HG22 THR A 245      -2.411 -16.974  -9.731  1.00 95.48           H  
ATOM   4026 HG23 THR A 245      -1.983 -15.431 -10.479  1.00 95.48           H  
ATOM   4027  OG1 THR A 245      -0.203 -17.385  -8.487  1.00 95.48           O  
ATOM   4028  HG1 THR A 245       0.224 -17.252  -7.637  1.00 95.48           H  
ATOM   4029  N   LEU A 246       0.558 -13.802 -11.323  1.00 94.23           N  
ATOM   4030  H   LEU A 246       0.990 -14.545 -11.854  1.00 94.23           H  
ATOM   4031  CA  LEU A 246       0.089 -12.618 -12.043  1.00 94.23           C  
ATOM   4032  HA  LEU A 246       0.278 -11.738 -11.427  1.00 94.23           H  
ATOM   4033  C   LEU A 246      -1.421 -12.733 -12.279  1.00 94.23           C  
ATOM   4034  CB  LEU A 246       0.871 -12.472 -13.360  1.00 94.23           C  
ATOM   4035  HB2 LEU A 246       0.739 -13.386 -13.940  1.00 94.23           H  
ATOM   4036  HB3 LEU A 246       1.931 -12.372 -13.126  1.00 94.23           H  
ATOM   4037  O   LEU A 246      -1.880 -13.641 -12.970  1.00 94.23           O  
ATOM   4038  CG  LEU A 246       0.436 -11.281 -14.239  1.00 94.23           C  
ATOM   4039  HG  LEU A 246      -0.623 -11.364 -14.484  1.00 94.23           H  
ATOM   4040  CD1 LEU A 246       0.684  -9.930 -13.563  1.00 94.23           C  
ATOM   4041 HD11 LEU A 246       0.044  -9.836 -12.685  1.00 94.23           H  
ATOM   4042 HD12 LEU A 246       1.727  -9.848 -13.259  1.00 94.23           H  
ATOM   4043 HD13 LEU A 246       0.432  -9.126 -14.253  1.00 94.23           H  
ATOM   4044  CD2 LEU A 246       1.235 -11.299 -15.542  1.00 94.23           C  
ATOM   4045 HD21 LEU A 246       0.936 -10.461 -16.172  1.00 94.23           H  
ATOM   4046 HD22 LEU A 246       2.303 -11.244 -15.329  1.00 94.23           H  
ATOM   4047 HD23 LEU A 246       1.027 -12.226 -16.075  1.00 94.23           H  
ATOM   4048  N   ILE A 247      -2.189 -11.796 -11.730  1.00 91.20           N  
ATOM   4049  H   ILE A 247      -1.751 -11.056 -11.201  1.00 91.20           H  
ATOM   4050  CA  ILE A 247      -3.623 -11.703 -11.977  1.00 91.20           C  
ATOM   4051  HA  ILE A 247      -4.005 -12.699 -12.202  1.00 91.20           H  
ATOM   4052  C   ILE A 247      -3.847 -10.818 -13.201  1.00 91.20           C  
ATOM   4053  CB  ILE A 247      -4.395 -11.198 -10.741  1.00 91.20           C  
ATOM   4054  HB  ILE A 247      -4.021 -10.212 -10.467  1.00 91.20           H  
ATOM   4055  O   ILE A 247      -3.637  -9.604 -13.170  1.00 91.20           O  
ATOM   4056  CG1 ILE A 247      -4.226 -12.153  -9.542  1.00 91.20           C  
ATOM   4057 HG12 ILE A 247      -3.169 -12.330  -9.348  1.00 91.20           H  
ATOM   4058 HG13 ILE A 247      -4.684 -13.112  -9.786  1.00 91.20           H  
ATOM   4059  CG2 ILE A 247      -5.889 -11.094 -11.111  1.00 91.20           C  
ATOM   4060 HG21 ILE A 247      -6.292 -12.080 -11.342  1.00 91.20           H  
ATOM   4061 HG22 ILE A 247      -6.469 -10.648 -10.303  1.00 91.20           H  
ATOM   4062 HG23 ILE A 247      -6.018 -10.443 -11.975  1.00 91.20           H  
ATOM   4063  CD1 ILE A 247      -4.854 -11.627  -8.244  1.00 91.20           C  
ATOM   4064 HD11 ILE A 247      -4.197 -10.886  -7.789  1.00 91.20           H  
ATOM   4065 HD12 ILE A 247      -5.838 -11.184  -8.398  1.00 91.20           H  
ATOM   4066 HD13 ILE A 247      -5.003 -12.469  -7.568  1.00 91.20           H  
ATOM   4067  N   HIS A 248      -4.361 -11.426 -14.265  1.00 82.12           N  
ATOM   4068  H   HIS A 248      -4.474 -12.430 -14.236  1.00 82.12           H  
ATOM   4069  CA  HIS A 248      -4.893 -10.708 -15.415  1.00 82.12           C  
ATOM   4070  HA  HIS A 248      -4.281  -9.825 -15.603  1.00 82.12           H  
ATOM   4071  C   HIS A 248      -6.314 -10.224 -15.103  1.00 82.12           C  
ATOM   4072  CB  HIS A 248      -4.811 -11.602 -16.657  1.00 82.12           C  
ATOM   4073  HB2 HIS A 248      -5.307 -11.100 -17.487  1.00 82.12           H  
ATOM   4074  HB3 HIS A 248      -5.336 -12.539 -16.471  1.00 82.12           H  
ATOM   4075  O   HIS A 248      -7.296 -10.837 -15.503  1.00 82.12           O  
ATOM   4076  CG  HIS A 248      -3.389 -11.895 -17.059  1.00 82.12           C  
ATOM   4077  CD2 HIS A 248      -2.655 -13.008 -16.745  1.00 82.12           C  
ATOM   4078  HD2 HIS A 248      -2.991 -13.850 -16.157  1.00 82.12           H  
ATOM   4079  ND1 HIS A 248      -2.577 -11.069 -17.801  1.00 82.12           N  
ATOM   4080  HD1 HIS A 248      -2.850 -10.189 -18.215  1.00 82.12           H  
ATOM   4081  CE1 HIS A 248      -1.387 -11.674 -17.942  1.00 82.12           C  
ATOM   4082  HE1 HIS A 248      -0.549 -11.277 -18.495  1.00 82.12           H  
ATOM   4083  NE2 HIS A 248      -1.386 -12.858 -17.315  1.00 82.12           N  
ATOM   4084  N   GLN A 249      -6.425  -9.136 -14.343  1.00 65.53           N  
ATOM   4085  H   GLN A 249      -5.580  -8.702 -14.001  1.00 65.53           H  
ATOM   4086  CA  GLN A 249      -7.685  -8.411 -14.194  1.00 65.53           C  
ATOM   4087  HA  GLN A 249      -8.524  -9.089 -14.349  1.00 65.53           H  
ATOM   4088  C   GLN A 249      -7.763  -7.342 -15.277  1.00 65.53           C  
ATOM   4089  CB  GLN A 249      -7.806  -7.811 -12.785  1.00 65.53           C  
ATOM   4090  HB2 GLN A 249      -6.815  -7.574 -12.398  1.00 65.53           H  
ATOM   4091  HB3 GLN A 249      -8.387  -6.890 -12.828  1.00 65.53           H  
ATOM   4092  O   GLN A 249      -6.823  -6.565 -15.457  1.00 65.53           O  
ATOM   4093  CG  GLN A 249      -8.527  -8.786 -11.845  1.00 65.53           C  
ATOM   4094  HG2 GLN A 249      -9.570  -8.856 -12.151  1.00 65.53           H  
ATOM   4095  HG3 GLN A 249      -8.101  -9.785 -11.937  1.00 65.53           H  
ATOM   4096  CD  GLN A 249      -8.495  -8.359 -10.381  1.00 65.53           C  
ATOM   4097  NE2 GLN A 249      -8.961  -9.195  -9.480  1.00 65.53           N  
ATOM   4098 HE21 GLN A 249      -9.010  -8.831  -8.539  1.00 65.53           H  
ATOM   4099 HE22 GLN A 249      -9.372 -10.073  -9.762  1.00 65.53           H  
ATOM   4100  OE1 GLN A 249      -8.070  -7.281 -10.007  1.00 65.53           O  
ATOM   4101  N   SER A 250      -8.886  -7.276 -15.988  1.00 57.51           N  
ATOM   4102  H   SER A 250      -9.646  -7.913 -15.798  1.00 57.51           H  
ATOM   4103  CA  SER A 250      -9.169  -6.067 -16.748  1.00 57.51           C  
ATOM   4104  HA  SER A 250      -8.288  -5.823 -17.342  1.00 57.51           H  
ATOM   4105  C   SER A 250      -9.429  -4.918 -15.774  1.00 57.51           C  
ATOM   4106  CB  SER A 250     -10.322  -6.268 -17.720  1.00 57.51           C  
ATOM   4107  HB2 SER A 250     -10.278  -7.269 -18.150  1.00 57.51           H  
ATOM   4108  HB3 SER A 250     -10.241  -5.540 -18.527  1.00 57.51           H  
ATOM   4109  O   SER A 250      -9.923  -5.117 -14.661  1.00 57.51           O  
ATOM   4110  OG  SER A 250     -11.543  -6.070 -17.067  1.00 57.51           O  
ATOM   4111  HG  SER A 250     -12.198  -6.299 -17.730  1.00 57.51           H  
ATOM   4112  N   ILE A 251      -9.119  -3.697 -16.204  1.00 51.48           N  
ATOM   4113  H   ILE A 251      -8.714  -3.606 -17.125  1.00 51.48           H  
ATOM   4114  CA  ILE A 251      -9.365  -2.476 -15.421  1.00 51.48           C  
ATOM   4115  HA  ILE A 251      -8.842  -2.561 -14.469  1.00 51.48           H  
ATOM   4116  C   ILE A 251     -10.866  -2.324 -15.092  1.00 51.48           C  
ATOM   4117  CB  ILE A 251      -8.791  -1.263 -16.199  1.00 51.48           C  
ATOM   4118  HB  ILE A 251      -9.259  -1.240 -17.183  1.00 51.48           H  
ATOM   4119  O   ILE A 251     -11.223  -1.670 -14.116  1.00 51.48           O  
ATOM   4120  CG1 ILE A 251      -7.258  -1.419 -16.388  1.00 51.48           C  
ATOM   4121 HG12 ILE A 251      -7.035  -2.397 -16.814  1.00 51.48           H  
ATOM   4122 HG13 ILE A 251      -6.768  -1.363 -15.417  1.00 51.48           H  
ATOM   4123  CG2 ILE A 251      -9.100   0.072 -15.497  1.00 51.48           C  
ATOM   4124 HG21 ILE A 251      -8.699   0.064 -14.484  1.00 51.48           H  
ATOM   4125 HG22 ILE A 251     -10.177   0.234 -15.449  1.00 51.48           H  
ATOM   4126 HG23 ILE A 251      -8.681   0.912 -16.052  1.00 51.48           H  
ATOM   4127  CD1 ILE A 251      -6.624  -0.385 -17.328  1.00 51.48           C  
ATOM   4128 HD11 ILE A 251      -5.585  -0.660 -17.512  1.00 51.48           H  
ATOM   4129 HD12 ILE A 251      -6.640   0.608 -16.878  1.00 51.48           H  
ATOM   4130 HD13 ILE A 251      -7.158  -0.368 -18.278  1.00 51.48           H  
ATOM   4131  N   THR A 252     -11.745  -2.950 -15.880  1.00 60.85           N  
ATOM   4132  H   THR A 252     -11.395  -3.523 -16.635  1.00 60.85           H  
ATOM   4133  CA  THR A 252     -13.206  -2.911 -15.736  1.00 60.85           C  
ATOM   4134  HA  THR A 252     -13.488  -2.033 -15.155  1.00 60.85           H  
ATOM   4135  C   THR A 252     -13.792  -4.124 -15.003  1.00 60.85           C  
ATOM   4136  CB  THR A 252     -13.858  -2.794 -17.124  1.00 60.85           C  
ATOM   4137  HB  THR A 252     -14.943  -2.801 -17.023  1.00 60.85           H  
ATOM   4138  O   THR A 252     -14.995  -4.153 -14.763  1.00 60.85           O  
ATOM   4139  CG2 THR A 252     -13.439  -1.515 -17.853  1.00 60.85           C  
ATOM   4140 HG21 THR A 252     -12.372  -1.531 -18.077  1.00 60.85           H  
ATOM   4141 HG22 THR A 252     -13.996  -1.431 -18.786  1.00 60.85           H  
ATOM   4142 HG23 THR A 252     -13.666  -0.650 -17.230  1.00 60.85           H  
ATOM   4143  OG1 THR A 252     -13.453  -3.882 -17.925  1.00 60.85           O  
ATOM   4144  HG1 THR A 252     -13.753  -3.730 -18.825  1.00 60.85           H  
ATOM   4145  N   GLY A 253     -12.992  -5.146 -14.677  1.00 53.17           N  
ATOM   4146  H   GLY A 253     -12.008  -5.072 -14.893  1.00 53.17           H  
ATOM   4147  CA  GLY A 253     -13.481  -6.446 -14.196  1.00 53.17           C  
ATOM   4148  HA2 GLY A 253     -14.204  -6.280 -13.397  1.00 53.17           H  
ATOM   4149  HA3 GLY A 253     -12.639  -7.005 -13.789  1.00 53.17           H  
ATOM   4150  C   GLY A 253     -14.155  -7.321 -15.268  1.00 53.17           C  
ATOM   4151  O   GLY A 253     -14.519  -8.458 -14.982  1.00 53.17           O  
ATOM   4152  N   LEU A 254     -14.297  -6.831 -16.502  1.00 45.87           N  
ATOM   4153  H   LEU A 254     -13.970  -5.889 -16.666  1.00 45.87           H  
ATOM   4154  CA  LEU A 254     -14.795  -7.580 -17.657  1.00 45.87           C  
ATOM   4155  HA  LEU A 254     -15.358  -8.452 -17.324  1.00 45.87           H  
ATOM   4156  C   LEU A 254     -13.611  -8.066 -18.497  1.00 45.87           C  
ATOM   4157  CB  LEU A 254     -15.726  -6.668 -18.480  1.00 45.87           C  
ATOM   4158  HB2 LEU A 254     -16.041  -7.203 -19.375  1.00 45.87           H  
ATOM   4159  HB3 LEU A 254     -15.156  -5.798 -18.807  1.00 45.87           H  
ATOM   4160  O   LEU A 254     -12.846  -7.237 -18.987  1.00 45.87           O  
ATOM   4161  CG  LEU A 254     -16.976  -6.184 -17.721  1.00 45.87           C  
ATOM   4162  HG  LEU A 254     -16.690  -5.753 -16.762  1.00 45.87           H  
ATOM   4163  CD1 LEU A 254     -17.683  -5.094 -18.526  1.00 45.87           C  
ATOM   4164 HD11 LEU A 254     -17.986  -5.485 -19.497  1.00 45.87           H  
ATOM   4165 HD12 LEU A 254     -18.564  -4.749 -17.983  1.00 45.87           H  
ATOM   4166 HD13 LEU A 254     -17.009  -4.250 -18.672  1.00 45.87           H  
ATOM   4167  CD2 LEU A 254     -17.962  -7.327 -17.478  1.00 45.87           C  
ATOM   4168 HD21 LEU A 254     -18.248  -7.786 -18.424  1.00 45.87           H  
ATOM   4169 HD22 LEU A 254     -17.509  -8.078 -16.830  1.00 45.87           H  
ATOM   4170 HD23 LEU A 254     -18.852  -6.942 -16.980  1.00 45.87           H  
ATOM   4171  N   TYR A 255     -13.432  -9.379 -18.654  1.00 45.86           N  
ATOM   4172  H   TYR A 255     -14.098 -10.013 -18.235  1.00 45.86           H  
ATOM   4173  CA  TYR A 255     -12.477  -9.926 -19.624  1.00 45.86           C  
ATOM   4174  HA  TYR A 255     -11.459  -9.669 -19.330  1.00 45.86           H  
ATOM   4175  C   TYR A 255     -12.758  -9.307 -21.001  1.00 45.86           C  
ATOM   4176  CB  TYR A 255     -12.606 -11.460 -19.697  1.00 45.86           C  
ATOM   4177  HB2 TYR A 255     -12.410 -11.773 -20.722  1.00 45.86           H  
ATOM   4178  HB3 TYR A 255     -13.633 -11.756 -19.481  1.00 45.86           H  
ATOM   4179  O   TYR A 255     -13.854  -9.477 -21.532  1.00 45.86           O  
ATOM   4180  CG  TYR A 255     -11.654 -12.234 -18.802  1.00 45.86           C  
ATOM   4181  CD1 TYR A 255     -10.435 -12.701 -19.333  1.00 45.86           C  
ATOM   4182  HD1 TYR A 255     -10.183 -12.492 -20.362  1.00 45.86           H  
ATOM   4183  CD2 TYR A 255     -11.985 -12.512 -17.461  1.00 45.86           C  
ATOM   4184  HD2 TYR A 255     -12.921 -12.160 -17.052  1.00 45.86           H  
ATOM   4185  CE1 TYR A 255      -9.549 -13.448 -18.533  1.00 45.86           C  
ATOM   4186  HE1 TYR A 255      -8.620 -13.807 -18.950  1.00 45.86           H  
ATOM   4187  CE2 TYR A 255     -11.102 -13.259 -16.656  1.00 45.86           C  
ATOM   4188  HE2 TYR A 255     -11.348 -13.484 -15.629  1.00 45.86           H  
ATOM   4189  OH  TYR A 255      -9.036 -14.455 -16.415  1.00 45.86           O  
ATOM   4190  HH  TYR A 255      -8.247 -14.707 -16.901  1.00 45.86           H  
ATOM   4191  CZ  TYR A 255      -9.883 -13.729 -17.190  1.00 45.86           C  
ATOM   4192  N   GLU A 256     -11.786  -8.601 -21.578  1.00 43.15           N  
ATOM   4193  H   GLU A 256     -10.911  -8.462 -21.094  1.00 43.15           H  
ATOM   4194  CA  GLU A 256     -11.788  -8.382 -23.023  1.00 43.15           C  
ATOM   4195  HA  GLU A 256     -12.805  -8.205 -23.374  1.00 43.15           H  
ATOM   4196  C   GLU A 256     -11.301  -9.693 -23.650  1.00 43.15           C  
ATOM   4197  CB  GLU A 256     -10.947  -7.156 -23.427  1.00 43.15           C  
ATOM   4198  HB2 GLU A 256     -10.838  -7.164 -24.511  1.00 43.15           H  
ATOM   4199  HB3 GLU A 256      -9.957  -7.222 -22.974  1.00 43.15           H  
ATOM   4200  O   GLU A 256     -10.144 -10.081 -23.473  1.00 43.15           O  
ATOM   4201  CG  GLU A 256     -11.623  -5.833 -23.010  1.00 43.15           C  
ATOM   4202  HG2 GLU A 256     -11.652  -5.786 -21.922  1.00 43.15           H  
ATOM   4203  HG3 GLU A 256     -12.652  -5.843 -23.369  1.00 43.15           H  
ATOM   4204  CD  GLU A 256     -10.930  -4.563 -23.545  1.00 43.15           C  
ATOM   4205  OE1 GLU A 256     -11.477  -3.464 -23.288  1.00 43.15           O  
ATOM   4206  OE2 GLU A 256      -9.840  -4.663 -24.155  1.00 43.15           O  
ATOM   4207  N   THR A 257     -12.233 -10.425 -24.259  1.00 40.58           N  
ATOM   4208  H   THR A 257     -13.175 -10.062 -24.291  1.00 40.58           H  
ATOM   4209  CA  THR A 257     -11.963 -11.558 -25.156  1.00 40.58           C  
ATOM   4210  HA  THR A 257     -11.195 -12.204 -24.730  1.00 40.58           H  
ATOM   4211  C   THR A 257     -11.439 -11.072 -26.494  1.00 40.58           C  
ATOM   4212  CB  THR A 257     -13.229 -12.366 -25.430  1.00 40.58           C  
ATOM   4213  HB  THR A 257     -13.028 -13.085 -26.224  1.00 40.58           H  
ATOM   4214  O   THR A 257     -12.044 -10.102 -27.008  1.00 40.58           O  
ATOM   4215  CG2 THR A 257     -13.720 -13.125 -24.200  1.00 40.58           C  
ATOM   4216 HG21 THR A 257     -12.940 -13.807 -23.859  1.00 40.58           H  
ATOM   4217 HG22 THR A 257     -13.964 -12.423 -23.402  1.00 40.58           H  
ATOM   4218 HG23 THR A 257     -14.610 -13.697 -24.462  1.00 40.58           H  
ATOM   4219  OG1 THR A 257     -14.225 -11.466 -25.855  1.00 40.58           O  
ATOM   4220  HG1 THR A 257     -13.741 -10.849 -26.408  1.00 40.58           H  
ATOM   4221  OXT THR A 257     -10.523 -11.745 -27.006  1.00 40.58           O  
TER    4222      THR A 257                                                       
END   
