# Supplementary material for: Computational design of novel Cas9 PAM-interacting domains using evolution-based modelling and structural quality assessment
Source: PLoS Comput Biol. 2023 Nov 17;19(11):e1011621. doi: 10.1371/journal.pcbi.1011621 (PMC10729993; doi:10.1371/journal.pcbi.1011621)
Supplement: S1 File — This file contains the experimentally tested sequences in a zip format. It includes Fasta files, AlphaFold Prediction with PDB file, pLDDT, and more. (ZIP) [file pcbi.1011621.s001.zip › pdb/dg_18_relaxed_rank_1_model_3.pdb]

ATOM      1  N   THR A   1     -22.901   8.883  -8.008  1.00 41.44           N  
ATOM      2  H   THR A   1     -23.337   9.717  -8.374  1.00 41.44           H  
ATOM      3  H2  THR A   1     -21.896   8.987  -7.992  1.00 41.44           H  
ATOM      4  H3  THR A   1     -23.148   8.119  -8.621  1.00 41.44           H  
ATOM      5  CA  THR A   1     -23.439   8.567  -6.667  1.00 41.44           C  
ATOM      6  HA  THR A   1     -23.265   9.392  -5.976  1.00 41.44           H  
ATOM      7  C   THR A   1     -22.720   7.335  -6.142  1.00 41.44           C  
ATOM      8  CB  THR A   1     -24.951   8.317  -6.764  1.00 41.44           C  
ATOM      9  HB  THR A   1     -25.290   7.701  -5.931  1.00 41.44           H  
ATOM     10  O   THR A   1     -22.908   6.257  -6.681  1.00 41.44           O  
ATOM     11  CG2 THR A   1     -25.719   9.636  -6.777  1.00 41.44           C  
ATOM     12 HG21 THR A   1     -25.445  10.241  -7.641  1.00 41.44           H  
ATOM     13 HG22 THR A   1     -26.789   9.431  -6.820  1.00 41.44           H  
ATOM     14 HG23 THR A   1     -25.517  10.193  -5.862  1.00 41.44           H  
ATOM     15  OG1 THR A   1     -25.230   7.689  -7.991  1.00 41.44           O  
ATOM     16  HG1 THR A   1     -26.090   7.268  -7.927  1.00 41.44           H  
ATOM     17  N   GLY A   2     -21.793   7.480  -5.190  1.00 56.79           N  
ATOM     18  H   GLY A   2     -21.679   8.368  -4.721  1.00 56.79           H  
ATOM     19  CA  GLY A   2     -21.123   6.321  -4.579  1.00 56.79           C  
ATOM     20  HA2 GLY A   2     -20.212   6.638  -4.071  1.00 56.79           H  
ATOM     21  HA3 GLY A   2     -20.853   5.595  -5.347  1.00 56.79           H  
ATOM     22  C   GLY A   2     -22.041   5.655  -3.553  1.00 56.79           C  
ATOM     23  O   GLY A   2     -22.696   6.370  -2.796  1.00 56.79           O  
ATOM     24  N   GLY A   3     -22.108   4.321  -3.531  1.00 76.26           N  
ATOM     25  H   GLY A   3     -21.582   3.785  -4.207  1.00 76.26           H  
ATOM     26  CA  GLY A   3     -22.930   3.582  -2.568  1.00 76.26           C  
ATOM     27  HA2 GLY A   3     -22.806   2.509  -2.711  1.00 76.26           H  
ATOM     28  HA3 GLY A   3     -23.980   3.821  -2.736  1.00 76.26           H  
ATOM     29  C   GLY A   3     -22.560   3.923  -1.120  1.00 76.26           C  
ATOM     30  O   GLY A   3     -21.379   4.047  -0.783  1.00 76.26           O  
ATOM     31  N   PHE A   4     -23.564   4.089  -0.255  1.00 85.68           N  
ATOM     32  H   PHE A   4     -24.511   4.012  -0.599  1.00 85.68           H  
ATOM     33  CA  PHE A   4     -23.370   4.384   1.173  1.00 85.68           C  
ATOM     34  HA  PHE A   4     -22.748   5.274   1.269  1.00 85.68           H  
ATOM     35  C   PHE A   4     -22.665   3.245   1.922  1.00 85.68           C  
ATOM     36  CB  PHE A   4     -24.737   4.655   1.814  1.00 85.68           C  
ATOM     37  HB2 PHE A   4     -24.602   4.767   2.890  1.00 85.68           H  
ATOM     38  HB3 PHE A   4     -25.380   3.788   1.664  1.00 85.68           H  
ATOM     39  O   PHE A   4     -21.958   3.475   2.909  1.00 85.68           O  
ATOM     40  CG  PHE A   4     -25.431   5.899   1.299  1.00 85.68           C  
ATOM     41  CD1 PHE A   4     -24.886   7.169   1.568  1.00 85.68           C  
ATOM     42  HD1 PHE A   4     -23.987   7.256   2.162  1.00 85.68           H  
ATOM     43  CD2 PHE A   4     -26.629   5.795   0.568  1.00 85.68           C  
ATOM     44  HD2 PHE A   4     -27.070   4.828   0.375  1.00 85.68           H  
ATOM     45  CE1 PHE A   4     -25.523   8.328   1.094  1.00 85.68           C  
ATOM     46  HE1 PHE A   4     -25.116   9.303   1.317  1.00 85.68           H  
ATOM     47  CE2 PHE A   4     -27.272   6.955   0.102  1.00 85.68           C  
ATOM     48  HE2 PHE A   4     -28.200   6.875  -0.445  1.00 85.68           H  
ATOM     49  CZ  PHE A   4     -26.717   8.221   0.360  1.00 85.68           C  
ATOM     50  HZ  PHE A   4     -27.223   9.110   0.015  1.00 85.68           H  
ATOM     51  N   SER A   5     -22.828   2.025   1.423  1.00 89.00           N  
ATOM     52  H   SER A   5     -23.414   1.924   0.606  1.00 89.00           H  
ATOM     53  CA  SER A   5     -22.239   0.792   1.930  1.00 89.00           C  
ATOM     54  HA  SER A   5     -21.480   1.022   2.677  1.00 89.00           H  
ATOM     55  C   SER A   5     -21.557   0.020   0.811  1.00 89.00           C  
ATOM     56  CB  SER A   5     -23.320  -0.061   2.599  1.00 89.00           C  
ATOM     57  HB2 SER A   5     -23.645   0.448   3.507  1.00 89.00           H  
ATOM     58  HB3 SER A   5     -22.908  -1.031   2.878  1.00 89.00           H  
ATOM     59  O   SER A   5     -21.780   0.277  -0.371  1.00 89.00           O  
ATOM     60  OG  SER A   5     -24.459  -0.233   1.780  1.00 89.00           O  
ATOM     61  HG  SER A   5     -24.242  -0.636   0.936  1.00 89.00           H  
ATOM     62  N   LYS A   6     -20.728  -0.955   1.178  1.00 88.85           N  
ATOM     63  H   LYS A   6     -20.580  -1.122   2.163  1.00 88.85           H  
ATOM     64  CA  LYS A   6     -20.219  -1.920   0.207  1.00 88.85           C  
ATOM     65  HA  LYS A   6     -19.895  -1.391  -0.689  1.00 88.85           H  
ATOM     66  C   LYS A   6     -21.333  -2.888  -0.176  1.00 88.85           C  
ATOM     67  CB  LYS A   6     -19.043  -2.690   0.788  1.00 88.85           C  
ATOM     68  HB2 LYS A   6     -19.398  -3.263   1.644  1.00 88.85           H  
ATOM     69  HB3 LYS A   6     -18.687  -3.385   0.028  1.00 88.85           H  
ATOM     70  O   LYS A   6     -21.859  -3.583   0.687  1.00 88.85           O  
ATOM     71  CG  LYS A   6     -17.886  -1.794   1.242  1.00 88.85           C  
ATOM     72  HG2 LYS A   6     -17.587  -1.109   0.449  1.00 88.85           H  
ATOM     73  HG3 LYS A   6     -18.189  -1.229   2.124  1.00 88.85           H  
ATOM     74  CD  LYS A   6     -16.735  -2.735   1.584  1.00 88.85           C  
ATOM     75  HD2 LYS A   6     -17.164  -3.684   1.906  1.00 88.85           H  
ATOM     76  HD3 LYS A   6     -16.144  -2.933   0.690  1.00 88.85           H  
ATOM     77  CE  LYS A   6     -15.851  -2.203   2.699  1.00 88.85           C  
ATOM     78  HE2 LYS A   6     -15.044  -1.603   2.280  1.00 88.85           H  
ATOM     79  HE3 LYS A   6     -16.465  -1.586   3.355  1.00 88.85           H  
ATOM     80  NZ  LYS A   6     -15.361  -3.382   3.445  1.00 88.85           N  
ATOM     81  HZ1 LYS A   6     -14.812  -3.140   4.258  1.00 88.85           H  
ATOM     82  HZ2 LYS A   6     -16.164  -3.920   3.737  1.00 88.85           H  
ATOM     83  HZ3 LYS A   6     -14.896  -4.038   2.833  1.00 88.85           H  
ATOM     84  N   GLU A   7     -21.627  -2.981  -1.467  1.00 87.80           N  
ATOM     85  H   GLU A   7     -21.212  -2.301  -2.088  1.00 87.80           H  
ATOM     86  CA  GLU A   7     -22.778  -3.728  -2.004  1.00 87.80           C  
ATOM     87  HA  GLU A   7     -23.685  -3.391  -1.502  1.00 87.80           H  
ATOM     88  C   GLU A   7     -22.720  -5.253  -1.786  1.00 87.80           C  
ATOM     89  CB  GLU A   7     -22.913  -3.406  -3.503  1.00 87.80           C  
ATOM     90  HB2 GLU A   7     -22.000  -3.711  -4.013  1.00 87.80           H  
ATOM     91  HB3 GLU A   7     -23.734  -3.987  -3.922  1.00 87.80           H  
ATOM     92  O   GLU A   7     -23.703  -5.958  -1.997  1.00 87.80           O  
ATOM     93  CG  GLU A   7     -23.163  -1.914  -3.795  1.00 87.80           C  
ATOM     94  HG2 GLU A   7     -22.288  -1.342  -3.485  1.00 87.80           H  
ATOM     95  HG3 GLU A   7     -23.265  -1.789  -4.873  1.00 87.80           H  
ATOM     96  CD  GLU A   7     -24.422  -1.358  -3.106  1.00 87.80           C  
ATOM     97  OE1 GLU A   7     -24.408  -0.150  -2.776  1.00 87.80           O  
ATOM     98  OE2 GLU A   7     -25.361  -2.151  -2.876  1.00 87.80           O  
ATOM     99  N   ASN A   8     -21.589  -5.786  -1.314  1.00 91.36           N  
ATOM    100  H   ASN A   8     -20.828  -5.159  -1.097  1.00 91.36           H  
ATOM    101  CA  ASN A   8     -21.486  -7.194  -0.948  1.00 91.36           C  
ATOM    102  HA  ASN A   8     -21.843  -7.794  -1.785  1.00 91.36           H  
ATOM    103  C   ASN A   8     -22.374  -7.499   0.265  1.00 91.36           C  
ATOM    104  CB  ASN A   8     -20.019  -7.560  -0.674  1.00 91.36           C  
ATOM    105  HB2 ASN A   8     -19.598  -6.853   0.041  1.00 91.36           H  
ATOM    106  HB3 ASN A   8     -19.980  -8.555  -0.231  1.00 91.36           H  
ATOM    107  O   ASN A   8     -22.113  -7.025   1.374  1.00 91.36           O  
ATOM    108  CG  ASN A   8     -19.169  -7.589  -1.928  1.00 91.36           C  
ATOM    109  ND2 ASN A   8     -17.868  -7.513  -1.784  1.00 91.36           N  
ATOM    110 HD21 ASN A   8     -17.457  -7.447  -0.863  1.00 91.36           H  
ATOM    111 HD22 ASN A   8     -17.342  -7.557  -2.645  1.00 91.36           H  
ATOM    112  OD1 ASN A   8     -19.632  -7.698  -3.045  1.00 91.36           O  
ATOM    113  N   VAL A   9     -23.389  -8.338   0.059  1.00 90.53           N  
ATOM    114  H   VAL A   9     -23.582  -8.626  -0.890  1.00 90.53           H  
ATOM    115  CA  VAL A   9     -24.248  -8.849   1.130  1.00 90.53           C  
ATOM    116  HA  VAL A   9     -24.390  -8.056   1.863  1.00 90.53           H  
ATOM    117  C   VAL A   9     -23.551 -10.018   1.816  1.00 90.53           C  
ATOM    118  CB  VAL A   9     -25.642  -9.247   0.612  1.00 90.53           C  
ATOM    119  HB  VAL A   9     -25.546 -10.048  -0.122  1.00 90.53           H  
ATOM    120  O   VAL A   9     -23.266 -11.046   1.204  1.00 90.53           O  
ATOM    121  CG1 VAL A   9     -26.541  -9.730   1.760  1.00 90.53           C  
ATOM    122 HG11 VAL A   9     -27.539  -9.947   1.379  1.00 90.53           H  
ATOM    123 HG12 VAL A   9     -26.138 -10.647   2.190  1.00 90.53           H  
ATOM    124 HG13 VAL A   9     -26.596  -8.970   2.539  1.00 90.53           H  
ATOM    125  CG2 VAL A   9     -26.341  -8.054  -0.056  1.00 90.53           C  
ATOM    126 HG21 VAL A   9     -25.772  -7.717  -0.922  1.00 90.53           H  
ATOM    127 HG22 VAL A   9     -26.428  -7.225   0.646  1.00 90.53           H  
ATOM    128 HG23 VAL A   9     -27.333  -8.347  -0.402  1.00 90.53           H  
ATOM    129  N   LEU A  10     -23.285  -9.859   3.106  1.00 92.38           N  
ATOM    130  H   LEU A  10     -23.575  -8.995   3.543  1.00 92.38           H  
ATOM    131  CA  LEU A  10     -22.745 -10.897   3.967  1.00 92.38           C  
ATOM    132  HA  LEU A  10     -22.284 -11.671   3.355  1.00 92.38           H  
ATOM    133  C   LEU A  10     -23.870 -11.554   4.763  1.00 92.38           C  
ATOM    134  CB  LEU A  10     -21.679 -10.297   4.892  1.00 92.38           C  
ATOM    135  HB2 LEU A  10     -21.313 -11.080   5.556  1.00 92.38           H  
ATOM    136  HB3 LEU A  10     -22.168  -9.535   5.498  1.00 92.38           H  
ATOM    137  O   LEU A  10     -24.878 -10.921   5.083  1.00 92.38           O  
ATOM    138  CG  LEU A  10     -20.485  -9.645   4.174  1.00 92.38           C  
ATOM    139  HG  LEU A  10     -20.832  -8.787   3.598  1.00 92.38           H  
ATOM    140  CD1 LEU A  10     -19.486  -9.159   5.224  1.00 92.38           C  
ATOM    141 HD11 LEU A  10     -19.157  -9.990   5.848  1.00 92.38           H  
ATOM    142 HD12 LEU A  10     -19.956  -8.394   5.843  1.00 92.38           H  
ATOM    143 HD13 LEU A  10     -18.621  -8.715   4.730  1.00 92.38           H  
ATOM    144  CD2 LEU A  10     -19.759 -10.610   3.234  1.00 92.38           C  
ATOM    145 HD21 LEU A  10     -18.880 -10.120   2.816  1.00 92.38           H  
ATOM    146 HD22 LEU A  10     -20.414 -10.880   2.406  1.00 92.38           H  
ATOM    147 HD23 LEU A  10     -19.457 -11.509   3.773  1.00 92.38           H  
ATOM    148  N   LYS A  11     -23.658 -12.826   5.104  1.00 92.79           N  
ATOM    149  H   LYS A  11     -22.807 -13.263   4.781  1.00 92.79           H  
ATOM    150  CA  LYS A  11     -24.548 -13.592   5.978  1.00 92.79           C  
ATOM    151  HA  LYS A  11     -25.541 -13.595   5.529  1.00 92.79           H  
ATOM    152  C   LYS A  11     -24.711 -12.939   7.354  1.00 92.79           C  
ATOM    153  CB  LYS A  11     -24.075 -15.050   6.078  1.00 92.79           C  
ATOM    154  HB2 LYS A  11     -24.821 -15.616   6.636  1.00 92.79           H  
ATOM    155  HB3 LYS A  11     -24.023 -15.471   5.073  1.00 92.79           H  
ATOM    156  O   LYS A  11     -23.913 -12.091   7.762  1.00 92.79           O  
ATOM    157  CG  LYS A  11     -22.711 -15.208   6.769  1.00 92.79           C  
ATOM    158  HG2 LYS A  11     -22.764 -14.811   7.782  1.00 92.79           H  
ATOM    159  HG3 LYS A  11     -21.945 -14.668   6.213  1.00 92.79           H  
ATOM    160  CD  LYS A  11     -22.340 -16.692   6.834  1.00 92.79           C  
ATOM    161  HD2 LYS A  11     -22.257 -17.086   5.821  1.00 92.79           H  
ATOM    162  HD3 LYS A  11     -23.135 -17.225   7.356  1.00 92.79           H  
ATOM    163  CE  LYS A  11     -21.020 -16.888   7.582  1.00 92.79           C  
ATOM    164  HE2 LYS A  11     -20.230 -16.360   7.049  1.00 92.79           H  
ATOM    165  HE3 LYS A  11     -21.125 -16.443   8.571  1.00 92.79           H  
ATOM    166  NZ  LYS A  11     -20.701 -18.332   7.702  1.00 92.79           N  
ATOM    167  HZ1 LYS A  11     -20.618 -18.758   6.790  1.00 92.79           H  
ATOM    168  HZ2 LYS A  11     -21.450 -18.803   8.191  1.00 92.79           H  
ATOM    169  HZ3 LYS A  11     -19.846 -18.478   8.220  1.00 92.79           H  
ATOM    170  N   ASP A  12     -25.754 -13.358   8.052  1.00 88.82           N  
ATOM    171  H   ASP A  12     -26.262 -14.172   7.736  1.00 88.82           H  
ATOM    172  CA  ASP A  12     -26.065 -12.933   9.406  1.00 88.82           C  
ATOM    173  HA  ASP A  12     -26.245 -11.858   9.406  1.00 88.82           H  
ATOM    174  C   ASP A  12     -24.913 -13.167  10.388  1.00 88.82           C  
ATOM    175  CB  ASP A  12     -27.367 -13.599   9.854  1.00 88.82           C  
ATOM    176  HB2 ASP A  12     -27.638 -13.194  10.829  1.00 88.82           H  
ATOM    177  HB3 ASP A  12     -28.164 -13.353   9.152  1.00 88.82           H  
ATOM    178  O   ASP A  12     -24.065 -14.052  10.236  1.00 88.82           O  
ATOM    179  CG  ASP A  12     -27.218 -15.116   9.940  1.00 88.82           C  
ATOM    180  OD1 ASP A  12     -27.029 -15.722   8.857  1.00 88.82           O  
ATOM    181  OD2 ASP A  12     -27.225 -15.627  11.078  1.00 88.82           O  
ATOM    182  N   GLY A  13     -24.844 -12.292  11.388  1.00 85.31           N  
ATOM    183  H   GLY A  13     -25.542 -11.565  11.439  1.00 85.31           H  
ATOM    184  CA  GLY A  13     -23.850 -12.395  12.442  1.00 85.31           C  
ATOM    185  HA2 GLY A  13     -24.080 -13.276  13.041  1.00 85.31           H  
ATOM    186  HA3 GLY A  13     -22.865 -12.533  11.997  1.00 85.31           H  
ATOM    187  C   GLY A  13     -23.810 -11.176  13.353  1.00 85.31           C  
ATOM    188  O   GLY A  13     -24.348 -10.112  13.056  1.00 85.31           O  
ATOM    189  N   ASN A  14     -23.092 -11.309  14.467  1.00 84.62           N  
ATOM    190  H   ASN A  14     -22.701 -12.220  14.659  1.00 84.62           H  
ATOM    191  CA  ASN A  14     -22.941 -10.256  15.480  1.00 84.62           C  
ATOM    192  HA  ASN A  14     -23.897  -9.741  15.571  1.00 84.62           H  
ATOM    193  C   ASN A  14     -21.929  -9.158  15.092  1.00 84.62           C  
ATOM    194  CB  ASN A  14     -22.623 -10.922  16.832  1.00 84.62           C  
ATOM    195  HB2 ASN A  14     -21.790 -11.615  16.716  1.00 84.62           H  
ATOM    196  HB3 ASN A  14     -22.333 -10.165  17.560  1.00 84.62           H  
ATOM    197  O   ASN A  14     -21.400  -8.448  15.950  1.00 84.62           O  
ATOM    198  CG  ASN A  14     -23.824 -11.643  17.417  1.00 84.62           C  
ATOM    199  ND2 ASN A  14     -23.609 -12.723  18.129  1.00 84.62           N  
ATOM    200 HD21 ASN A  14     -22.679 -13.091  18.269  1.00 84.62           H  
ATOM    201 HD22 ASN A  14     -24.425 -13.213  18.466  1.00 84.62           H  
ATOM    202  OD1 ASN A  14     -24.960 -11.221  17.278  1.00 84.62           O  
ATOM    203  N   SER A  15     -21.620  -9.012  13.804  1.00 87.48           N  
ATOM    204  H   SER A  15     -22.187  -9.501  13.126  1.00 87.48           H  
ATOM    205  CA  SER A  15     -20.670  -8.005  13.343  1.00 87.48           C  
ATOM    206  HA  SER A  15     -19.804  -8.010  14.004  1.00 87.48           H  
ATOM    207  C   SER A  15     -21.309  -6.619  13.380  1.00 87.48           C  
ATOM    208  CB  SER A  15     -20.172  -8.348  11.941  1.00 87.48           C  
ATOM    209  HB2 SER A  15     -21.031  -8.484  11.284  1.00 87.48           H  
ATOM    210  HB3 SER A  15     -19.614  -9.284  11.974  1.00 87.48           H  
ATOM    211  O   SER A  15     -22.199  -6.312  12.591  1.00 87.48           O  
ATOM    212  OG  SER A  15     -19.336  -7.316  11.442  1.00 87.48           O  
ATOM    213  HG  SER A  15     -19.287  -7.452  10.493  1.00 87.48           H  
ATOM    214  N   LYS A  16     -20.773  -5.737  14.233  1.00 84.50           N  
ATOM    215  H   LYS A  16     -20.122  -6.097  14.917  1.00 84.50           H  
ATOM    216  CA  LYS A  16     -21.140  -4.308  14.283  1.00 84.50           C  
ATOM    217  HA  LYS A  16     -22.214  -4.220  14.452  1.00 84.50           H  
ATOM    218  C   LYS A  16     -20.867  -3.558  12.973  1.00 84.50           C  
ATOM    219  CB  LYS A  16     -20.389  -3.599  15.423  1.00 84.50           C  
ATOM    220  HB2 LYS A  16     -19.315  -3.709  15.272  1.00 84.50           H  
ATOM    221  HB3 LYS A  16     -20.627  -2.536  15.378  1.00 84.50           H  
ATOM    222  O   LYS A  16     -21.288  -2.419  12.830  1.00 84.50           O  
ATOM    223  CG  LYS A  16     -20.762  -4.105  16.824  1.00 84.50           C  
ATOM    224  HG2 LYS A  16     -21.843  -4.051  16.950  1.00 84.50           H  
ATOM    225  HG3 LYS A  16     -20.441  -5.141  16.939  1.00 84.50           H  
ATOM    226  CD  LYS A  16     -20.083  -3.236  17.895  1.00 84.50           C  
ATOM    227  HD2 LYS A  16     -19.002  -3.275  17.759  1.00 84.50           H  
ATOM    228  HD3 LYS A  16     -20.417  -2.206  17.776  1.00 84.50           H  
ATOM    229  CE  LYS A  16     -20.441  -3.724  19.306  1.00 84.50           C  
ATOM    230  HE2 LYS A  16     -21.527  -3.741  19.398  1.00 84.50           H  
ATOM    231  HE3 LYS A  16     -20.081  -4.746  19.426  1.00 84.50           H  
ATOM    232  NZ  LYS A  16     -19.862  -2.848  20.360  1.00 84.50           N  
ATOM    233  HZ1 LYS A  16     -20.208  -1.904  20.271  1.00 84.50           H  
ATOM    234  HZ2 LYS A  16     -18.854  -2.821  20.310  1.00 84.50           H  
ATOM    235  HZ3 LYS A  16     -20.122  -3.175  21.280  1.00 84.50           H  
ATOM    236  N   LYS A  17     -20.119  -4.163  12.044  1.00 87.34           N  
ATOM    237  H   LYS A  17     -19.859  -5.126  12.204  1.00 87.34           H  
ATOM    238  CA  LYS A  17     -19.852  -3.569  10.732  1.00 87.34           C  
ATOM    239  HA  LYS A  17     -19.749  -2.489  10.839  1.00 87.34           H  
ATOM    240  C   LYS A  17     -21.009  -3.768   9.763  1.00 87.34           C  
ATOM    241  CB  LYS A  17     -18.569  -4.134  10.114  1.00 87.34           C  
ATOM    242  HB2 LYS A  17     -18.684  -5.209   9.970  1.00 87.34           H  
ATOM    243  HB3 LYS A  17     -18.432  -3.681   9.133  1.00 87.34           H  
ATOM    244  O   LYS A  17     -21.067  -3.014   8.810  1.00 87.34           O  
ATOM    245  CG  LYS A  17     -17.320  -3.855  10.957  1.00 87.34           C  
ATOM    246  HG2 LYS A  17     -17.188  -2.779  11.073  1.00 87.34           H  
ATOM    247  HG3 LYS A  17     -17.427  -4.314  11.940  1.00 87.34           H  
ATOM    248  CD  LYS A  17     -16.101  -4.455  10.253  1.00 87.34           C  
ATOM    249  HD2 LYS A  17     -15.969  -3.972   9.285  1.00 87.34           H  
ATOM    250  HD3 LYS A  17     -16.280  -5.518  10.094  1.00 87.34           H  
ATOM    251  CE  LYS A  17     -14.846  -4.270  11.108  1.00 87.34           C  
ATOM    252  HE2 LYS A  17     -15.060  -4.640  12.111  1.00 87.34           H  
ATOM    253  HE3 LYS A  17     -14.623  -3.206  11.182  1.00 87.34           H  
ATOM    254  NZ  LYS A  17     -13.708  -5.021  10.525  1.00 87.34           N  
ATOM    255  HZ1 LYS A  17     -13.518  -4.712   9.583  1.00 87.34           H  
ATOM    256  HZ2 LYS A  17     -12.881  -4.933  11.099  1.00 87.34           H  
ATOM    257  HZ3 LYS A  17     -13.945  -6.001  10.478  1.00 87.34           H  
ATOM    258  N   LEU A  18     -21.871  -4.770   9.956  1.00 91.20           N  
ATOM    259  H   LEU A  18     -21.859  -5.286  10.824  1.00 91.20           H  
ATOM    260  CA  LEU A  18     -22.954  -5.034   9.010  1.00 91.20           C  
ATOM    261  HA  LEU A  18     -22.531  -5.102   8.008  1.00 91.20           H  
ATOM    262  C   LEU A  18     -23.943  -3.873   9.008  1.00 91.20           C  
ATOM    263  CB  LEU A  18     -23.673  -6.352   9.338  1.00 91.20           C  
ATOM    264  HB2 LEU A  18     -23.996  -6.321  10.379  1.00 91.20           H  
ATOM    265  HB3 LEU A  18     -24.562  -6.429   8.712  1.00 91.20           H  
ATOM    266  O   LEU A  18     -24.399  -3.441  10.066  1.00 91.20           O  
ATOM    267  CG  LEU A  18     -22.829  -7.611   9.110  1.00 91.20           C  
ATOM    268  HG  LEU A  18     -21.885  -7.504   9.646  1.00 91.20           H  
ATOM    269  CD1 LEU A  18     -23.568  -8.836   9.648  1.00 91.20           C  
ATOM    270 HD11 LEU A  18     -22.971  -9.736   9.498  1.00 91.20           H  
ATOM    271 HD12 LEU A  18     -23.773  -8.718  10.712  1.00 91.20           H  
ATOM    272 HD13 LEU A  18     -24.513  -8.966   9.119  1.00 91.20           H  
ATOM    273  CD2 LEU A  18     -22.510  -7.851   7.639  1.00 91.20           C  
ATOM    274 HD21 LEU A  18     -21.915  -8.760   7.555  1.00 91.20           H  
ATOM    275 HD22 LEU A  18     -21.940  -7.023   7.216  1.00 91.20           H  
ATOM    276 HD23 LEU A  18     -23.431  -7.977   7.070  1.00 91.20           H  
ATOM    277  N   ILE A  19     -24.293  -3.409   7.813  1.00 91.00           N  
ATOM    278  H   ILE A  19     -23.884  -3.830   6.991  1.00 91.00           H  
ATOM    279  CA  ILE A  19     -25.343  -2.408   7.623  1.00 91.00           C  
ATOM    280  HA  ILE A  19     -25.542  -1.911   8.572  1.00 91.00           H  
ATOM    281  C   ILE A  19     -26.617  -3.129   7.208  1.00 91.00           C  
ATOM    282  CB  ILE A  19     -24.904  -1.316   6.631  1.00 91.00           C  
ATOM    283  HB  ILE A  19     -24.572  -1.791   5.708  1.00 91.00           H  
ATOM    284  O   ILE A  19     -26.593  -4.018   6.353  1.00 91.00           O  
ATOM    285  CG1 ILE A  19     -23.726  -0.532   7.239  1.00 91.00           C  
ATOM    286 HG12 ILE A  19     -24.078   0.044   8.095  1.00 91.00           H  
ATOM    287 HG13 ILE A  19     -22.955  -1.218   7.589  1.00 91.00           H  
ATOM    288  CG2 ILE A  19     -26.064  -0.358   6.303  1.00 91.00           C  
ATOM    289 HG21 ILE A  19     -26.887  -0.898   5.835  1.00 91.00           H  
ATOM    290 HG22 ILE A  19     -26.425   0.143   7.202  1.00 91.00           H  
ATOM    291 HG23 ILE A  19     -25.765   0.395   5.574  1.00 91.00           H  
ATOM    292  CD1 ILE A  19     -23.073   0.414   6.239  1.00 91.00           C  
ATOM    293 HD11 ILE A  19     -22.644  -0.164   5.421  1.00 91.00           H  
ATOM    294 HD12 ILE A  19     -23.784   1.134   5.837  1.00 91.00           H  
ATOM    295 HD13 ILE A  19     -22.297   0.970   6.765  1.00 91.00           H  
ATOM    296  N   ARG A  20     -27.731  -2.752   7.836  1.00 90.99           N  
ATOM    297  H   ARG A  20     -27.683  -1.955   8.454  1.00 90.99           H  
ATOM    298  CA  ARG A  20     -29.047  -3.302   7.519  1.00 90.99           C  
ATOM    299  HA  ARG A  20     -29.027  -4.384   7.653  1.00 90.99           H  
ATOM    300  C   ARG A  20     -29.396  -3.005   6.064  1.00 90.99           C  
ATOM    301  CB  ARG A  20     -30.119  -2.706   8.436  1.00 90.99           C  
ATOM    302  HB2 ARG A  20     -31.071  -3.163   8.162  1.00 90.99           H  
ATOM    303  HB3 ARG A  20     -30.189  -1.631   8.271  1.00 90.99           H  
ATOM    304  O   ARG A  20     -29.160  -1.907   5.576  1.00 90.99           O  
ATOM    305  CG  ARG A  20     -29.883  -2.982   9.923  1.00 90.99           C  
ATOM    306  HG2 ARG A  20     -29.848  -4.059  10.082  1.00 90.99           H  
ATOM    307  HG3 ARG A  20     -28.944  -2.532  10.244  1.00 90.99           H  
ATOM    308  CD  ARG A  20     -31.030  -2.405  10.751  1.00 90.99           C  
ATOM    309  HD2 ARG A  20     -31.075  -1.327  10.596  1.00 90.99           H  
ATOM    310  HD3 ARG A  20     -31.969  -2.832  10.401  1.00 90.99           H  
ATOM    311  NE  ARG A  20     -30.848  -2.696  12.184  1.00 90.99           N  
ATOM    312  HE  ARG A  20     -29.953  -3.064  12.472  1.00 90.99           H  
ATOM    313  NH1 ARG A  20     -32.924  -1.959  12.851  1.00 90.99           N  
ATOM    314 HH11 ARG A  20     -33.625  -1.810  13.563  1.00 90.99           H  
ATOM    315 HH12 ARG A  20     -33.216  -1.790  11.899  1.00 90.99           H  
ATOM    316  NH2 ARG A  20     -31.500  -2.773  14.362  1.00 90.99           N  
ATOM    317 HH21 ARG A  20     -30.614  -3.177  14.629  1.00 90.99           H  
ATOM    318 HH22 ARG A  20     -32.237  -2.653  15.042  1.00 90.99           H  
ATOM    319  CZ  ARG A  20     -31.756  -2.472  13.118  1.00 90.99           C  
ATOM    320  N   ARG A  21     -29.977  -3.987   5.379  1.00 90.09           N  
ATOM    321  H   ARG A  21     -30.122  -4.868   5.851  1.00 90.09           H  
ATOM    322  CA  ARG A  21     -30.466  -3.815   4.001  1.00 90.09           C  
ATOM    323  HA  ARG A  21     -29.753  -3.221   3.429  1.00 90.09           H  
ATOM    324  C   ARG A  21     -31.785  -3.047   3.929  1.00 90.09           C  
ATOM    325  CB  ARG A  21     -30.628  -5.187   3.354  1.00 90.09           C  
ATOM    326  HB2 ARG A  21     -31.218  -5.065   2.447  1.00 90.09           H  
ATOM    327  HB3 ARG A  21     -31.177  -5.837   4.035  1.00 90.09           H  
ATOM    328  O   ARG A  21     -32.094  -2.472   2.894  1.00 90.09           O  
ATOM    329  CG  ARG A  21     -29.285  -5.832   2.977  1.00 90.09           C  
ATOM    330  HG2 ARG A  21     -28.570  -5.732   3.794  1.00 90.09           H  
ATOM    331  HG3 ARG A  21     -28.881  -5.320   2.104  1.00 90.09           H  
ATOM    332  CD  ARG A  21     -29.459  -7.318   2.648  1.00 90.09           C  
ATOM    333  HD2 ARG A  21     -28.566  -7.666   2.128  1.00 90.09           H  
ATOM    334  HD3 ARG A  21     -29.552  -7.866   3.586  1.00 90.09           H  
ATOM    335  NE  ARG A  21     -30.653  -7.562   1.816  1.00 90.09           N  
ATOM    336  HE  ARG A  21     -31.090  -6.745   1.415  1.00 90.09           H  
ATOM    337  NH1 ARG A  21     -30.663  -9.851   1.931  1.00 90.09           N  
ATOM    338 HH11 ARG A  21     -29.846  -9.824   2.524  1.00 90.09           H  
ATOM    339 HH12 ARG A  21     -31.076 -10.743   1.699  1.00 90.09           H  
ATOM    340  NH2 ARG A  21     -32.300  -8.789   0.850  1.00 90.09           N  
ATOM    341 HH21 ARG A  21     -32.739  -7.939   0.525  1.00 90.09           H  
ATOM    342 HH22 ARG A  21     -32.690  -9.688   0.604  1.00 90.09           H  
ATOM    343  CZ  ARG A  21     -31.195  -8.729   1.536  1.00 90.09           C  
ATOM    344  N   LYS A  22     -32.565  -3.111   5.007  1.00 88.79           N  
ATOM    345  H   LYS A  22     -32.198  -3.584   5.820  1.00 88.79           H  
ATOM    346  CA  LYS A  22     -33.839  -2.422   5.217  1.00 88.79           C  
ATOM    347  HA  LYS A  22     -33.879  -1.512   4.618  1.00 88.79           H  
ATOM    348  C   LYS A  22     -33.936  -2.029   6.686  1.00 88.79           C  
ATOM    349  CB  LYS A  22     -35.025  -3.330   4.863  1.00 88.79           C  
ATOM    350  HB2 LYS A  22     -35.024  -4.203   5.515  1.00 88.79           H  
ATOM    351  HB3 LYS A  22     -35.938  -2.769   5.060  1.00 88.79           H  
ATOM    352  O   LYS A  22     -33.347  -2.710   7.527  1.00 88.79           O  
ATOM    353  CG  LYS A  22     -35.046  -3.789   3.400  1.00 88.79           C  
ATOM    354  HG2 LYS A  22     -34.217  -4.471   3.209  1.00 88.79           H  
ATOM    355  HG3 LYS A  22     -34.963  -2.921   2.746  1.00 88.79           H  
ATOM    356  CD  LYS A  22     -36.369  -4.506   3.126  1.00 88.79           C  
ATOM    357  HD2 LYS A  22     -37.188  -3.829   3.367  1.00 88.79           H  
ATOM    358  HD3 LYS A  22     -36.444  -5.379   3.775  1.00 88.79           H  
ATOM    359  CE  LYS A  22     -36.471  -4.930   1.661  1.00 88.79           C  
ATOM    360  HE2 LYS A  22     -35.688  -5.658   1.450  1.00 88.79           H  
ATOM    361  HE3 LYS A  22     -36.306  -4.051   1.037  1.00 88.79           H  
ATOM    362  NZ  LYS A  22     -37.811  -5.505   1.390  1.00 88.79           N  
ATOM    363  HZ1 LYS A  22     -37.915  -5.766   0.420  1.00 88.79           H  
ATOM    364  HZ2 LYS A  22     -38.521  -4.822   1.614  1.00 88.79           H  
ATOM    365  HZ3 LYS A  22     -37.975  -6.307   1.982  1.00 88.79           H  
ATOM    366  N   ASP A  23     -34.673  -0.973   6.996  1.00 87.43           N  
ATOM    367  H   ASP A  23     -35.103  -0.436   6.257  1.00 87.43           H  
ATOM    368  CA  ASP A  23     -34.725  -0.407   8.350  1.00 87.43           C  
ATOM    369  HA  ASP A  23     -33.719  -0.113   8.648  1.00 87.43           H  
ATOM    370  C   ASP A  23     -35.235  -1.410   9.399  1.00 87.43           C  
ATOM    371  CB  ASP A  23     -35.600   0.856   8.318  1.00 87.43           C  
ATOM    372  HB2 ASP A  23     -36.599   0.593   7.971  1.00 87.43           H  
ATOM    373  HB3 ASP A  23     -35.682   1.252   9.330  1.00 87.43           H  
ATOM    374  O   ASP A  23     -34.690  -1.502  10.507  1.00 87.43           O  
ATOM    375  CG  ASP A  23     -35.006   1.944   7.418  1.00 87.43           C  
ATOM    376  OD1 ASP A  23     -33.758   2.002   7.333  1.00 87.43           O  
ATOM    377  OD2 ASP A  23     -35.804   2.667   6.789  1.00 87.43           O  
ATOM    378  N   ASP A  24     -36.214  -2.228   9.009  1.00 91.00           N  
ATOM    379  H   ASP A  24     -36.559  -2.137   8.064  1.00 91.00           H  
ATOM    380  CA  ASP A  24     -36.864  -3.270   9.807  1.00 91.00           C  
ATOM    381  HA  ASP A  24     -36.957  -2.907  10.831  1.00 91.00           H  
ATOM    382  C   ASP A  24     -36.074  -4.591   9.870  1.00 91.00           C  
ATOM    383  CB  ASP A  24     -38.289  -3.482   9.255  1.00 91.00           C  
ATOM    384  HB2 ASP A  24     -38.821  -2.530   9.275  1.00 91.00           H  
ATOM    385  HB3 ASP A  24     -38.818  -4.165   9.920  1.00 91.00           H  
ATOM    386  O   ASP A  24     -36.423  -5.499  10.626  1.00 91.00           O  
ATOM    387  CG  ASP A  24     -38.329  -4.039   7.821  1.00 91.00           C  
ATOM    388  OD1 ASP A  24     -37.587  -3.516   6.955  1.00 91.00           O  
ATOM    389  OD2 ASP A  24     -39.052  -5.032   7.585  1.00 91.00           O  
ATOM    390  N   TRP A  25     -34.989  -4.728   9.100  1.00 91.14           N  
ATOM    391  H   TRP A  25     -34.714  -3.944   8.526  1.00 91.14           H  
ATOM    392  CA  TRP A  25     -34.223  -5.971   9.020  1.00 91.14           C  
ATOM    393  HA  TRP A  25     -34.856  -6.798   9.344  1.00 91.14           H  
ATOM    394  C   TRP A  25     -33.011  -5.948   9.939  1.00 91.14           C  
ATOM    395  CB  TRP A  25     -33.825  -6.276   7.576  1.00 91.14           C  
ATOM    396  HB2 TRP A  25     -33.395  -5.384   7.122  1.00 91.14           H  
ATOM    397  HB3 TRP A  25     -33.049  -7.041   7.593  1.00 91.14           H  
ATOM    398  O   TRP A  25     -32.017  -5.267   9.691  1.00 91.14           O  
ATOM    399  CG  TRP A  25     -34.926  -6.787   6.702  1.00 91.14           C  
ATOM    400  CD1 TRP A  25     -36.254  -6.624   6.899  1.00 91.14           C  
ATOM    401  HD1 TRP A  25     -36.713  -6.087   7.716  1.00 91.14           H  
ATOM    402  CD2 TRP A  25     -34.813  -7.574   5.485  1.00 91.14           C  
ATOM    403  CE2 TRP A  25     -36.126  -7.831   4.982  1.00 91.14           C  
ATOM    404  CE3 TRP A  25     -33.727  -8.128   4.780  1.00 91.14           C  
ATOM    405  HE3 TRP A  25     -32.730  -8.000   5.174  1.00 91.14           H  
ATOM    406  NE1 TRP A  25     -36.965  -7.220   5.887  1.00 91.14           N  
ATOM    407  HE1 TRP A  25     -37.973  -7.168   5.868  1.00 91.14           H  
ATOM    408  CH2 TRP A  25     -35.246  -9.127   3.142  1.00 91.14           C  
ATOM    409  HH2 TRP A  25     -35.406  -9.772   2.290  1.00 91.14           H  
ATOM    410  CZ2 TRP A  25     -36.348  -8.572   3.813  1.00 91.14           C  
ATOM    411  HZ2 TRP A  25     -37.357  -8.777   3.489  1.00 91.14           H  
ATOM    412  CZ3 TRP A  25     -33.947  -8.923   3.642  1.00 91.14           C  
ATOM    413  HZ3 TRP A  25     -33.114  -9.450   3.201  1.00 91.14           H  
ATOM    414  N   GLU A  26     -33.042  -6.771  10.980  1.00 91.17           N  
ATOM    415  H   GLU A  26     -33.910  -7.239  11.199  1.00 91.17           H  
ATOM    416  CA  GLU A  26     -31.886  -6.961  11.849  1.00 91.17           C  
ATOM    417  HA  GLU A  26     -31.494  -5.978  12.111  1.00 91.17           H  
ATOM    418  C   GLU A  26     -30.774  -7.757  11.156  1.00 91.17           C  
ATOM    419  CB  GLU A  26     -32.287  -7.669  13.141  1.00 91.17           C  
ATOM    420  HB2 GLU A  26     -32.745  -8.627  12.897  1.00 91.17           H  
ATOM    421  HB3 GLU A  26     -31.379  -7.851  13.715  1.00 91.17           H  
ATOM    422  O   GLU A  26     -30.981  -8.871  10.664  1.00 91.17           O  
ATOM    423  CG  GLU A  26     -33.253  -6.837  13.994  1.00 91.17           C  
ATOM    424  HG2 GLU A  26     -34.178  -6.679  13.440  1.00 91.17           H  
ATOM    425  HG3 GLU A  26     -32.795  -5.867  14.189  1.00 91.17           H  
ATOM    426  CD  GLU A  26     -33.573  -7.526  15.327  1.00 91.17           C  
ATOM    427  OE1 GLU A  26     -34.288  -6.895  16.130  1.00 91.17           O  
ATOM    428  OE2 GLU A  26     -33.056  -8.646  15.564  1.00 91.17           O  
ATOM    429  N   THR A  27     -29.546  -7.241  11.216  1.00 91.68           N  
ATOM    430  H   THR A  27     -29.412  -6.326  11.621  1.00 91.68           H  
ATOM    431  CA  THR A  27     -28.366  -7.907  10.640  1.00 91.68           C  
ATOM    432  HA  THR A  27     -28.580  -8.111   9.590  1.00 91.68           H  
ATOM    433  C   THR A  27     -28.045  -9.254  11.282  1.00 91.68           C  
ATOM    434  CB  THR A  27     -27.121  -7.019  10.727  1.00 91.68           C  
ATOM    435  HB  THR A  27     -26.252  -7.583  10.389  1.00 91.68           H  
ATOM    436  O   THR A  27     -27.416 -10.103  10.655  1.00 91.68           O  
ATOM    437  CG2 THR A  27     -27.249  -5.758   9.882  1.00 91.68           C  
ATOM    438 HG21 THR A  27     -28.018  -5.108  10.300  1.00 91.68           H  
ATOM    439 HG22 THR A  27     -27.506  -6.022   8.856  1.00 91.68           H  
ATOM    440 HG23 THR A  27     -26.303  -5.215   9.881  1.00 91.68           H  
ATOM    441  OG1 THR A  27     -26.921  -6.589  12.058  1.00 91.68           O  
ATOM    442  HG1 THR A  27     -26.095  -6.099  12.065  1.00 91.68           H  
ATOM    443  N   LYS A  28     -28.516  -9.482  12.513  1.00 91.97           N  
ATOM    444  H   LYS A  28     -29.022  -8.728  12.955  1.00 91.97           H  
ATOM    445  CA  LYS A  28     -28.397 -10.761  13.224  1.00 91.97           C  
ATOM    446  HA  LYS A  28     -27.367 -11.115  13.176  1.00 91.97           H  
ATOM    447  C   LYS A  28     -29.252 -11.883  12.636  1.00 91.97           C  
ATOM    448  CB  LYS A  28     -28.807 -10.585  14.689  1.00 91.97           C  
ATOM    449  HB2 LYS A  28     -28.873 -11.572  15.147  1.00 91.97           H  
ATOM    450  HB3 LYS A  28     -29.795 -10.126  14.737  1.00 91.97           H  
ATOM    451  O   LYS A  28     -28.977 -13.033  12.940  1.00 91.97           O  
ATOM    452  CG  LYS A  28     -27.810  -9.755  15.503  1.00 91.97           C  
ATOM    453  HG2 LYS A  28     -27.782  -8.731  15.131  1.00 91.97           H  
ATOM    454  HG3 LYS A  28     -26.816 -10.197  15.427  1.00 91.97           H  
ATOM    455  CD  LYS A  28     -28.272  -9.769  16.963  1.00 91.97           C  
ATOM    456  HD2 LYS A  28     -28.319 -10.801  17.309  1.00 91.97           H  
ATOM    457  HD3 LYS A  28     -29.269  -9.332  17.022  1.00 91.97           H  
ATOM    458  CE  LYS A  28     -27.315  -8.985  17.858  1.00 91.97           C  
ATOM    459  HE2 LYS A  28     -27.251  -7.961  17.490  1.00 91.97           H  
ATOM    460  HE3 LYS A  28     -26.328  -9.441  17.787  1.00 91.97           H  
ATOM    461  NZ  LYS A  28     -27.796  -9.006  19.262  1.00 91.97           N  
ATOM    462  HZ1 LYS A  28     -28.724  -8.612  19.319  1.00 91.97           H  
ATOM    463  HZ2 LYS A  28     -27.848  -9.959  19.592  1.00 91.97           H  
ATOM    464  HZ3 LYS A  28     -27.181  -8.485  19.870  1.00 91.97           H  
ATOM    465  N   ARG A  29     -30.296 -11.561  11.865  1.00 92.23           N  
ATOM    466  H   ARG A  29     -30.461 -10.583  11.677  1.00 92.23           H  
ATOM    467  CA  ARG A  29     -31.197 -12.553  11.251  1.00 92.23           C  
ATOM    468  HA  ARG A  29     -30.955 -13.555  11.608  1.00 92.23           H  
ATOM    469  C   ARG A  29     -31.039 -12.624   9.739  1.00 92.23           C  
ATOM    470  CB  ARG A  29     -32.658 -12.241  11.610  1.00 92.23           C  
ATOM    471  HB2 ARG A  29     -33.298 -12.920  11.046  1.00 92.23           H  
ATOM    472  HB3 ARG A  29     -32.896 -11.221  11.306  1.00 92.23           H  
ATOM    473  O   ARG A  29     -31.132 -13.700   9.168  1.00 92.23           O  
ATOM    474  CG  ARG A  29     -32.965 -12.412  13.103  1.00 92.23           C  
ATOM    475  HG2 ARG A  29     -32.666 -13.410  13.426  1.00 92.23           H  
ATOM    476  HG3 ARG A  29     -32.416 -11.667  13.679  1.00 92.23           H  
ATOM    477  CD  ARG A  29     -34.469 -12.231  13.335  1.00 92.23           C  
ATOM    478  HD2 ARG A  29     -34.766 -11.252  12.958  1.00 92.23           H  
ATOM    479  HD3 ARG A  29     -34.999 -13.000  12.773  1.00 92.23           H  
ATOM    480  NE  ARG A  29     -34.820 -12.322  14.764  1.00 92.23           N  
ATOM    481  HE  ARG A  29     -34.072 -12.163  15.422  1.00 92.23           H  
ATOM    482  NH1 ARG A  29     -37.094 -12.519  14.500  1.00 92.23           N  
ATOM    483 HH11 ARG A  29     -36.976 -12.456  13.499  1.00 92.23           H  
ATOM    484 HH12 ARG A  29     -38.019 -12.591  14.899  1.00 92.23           H  
ATOM    485  NH2 ARG A  29     -36.222 -12.507  16.549  1.00 92.23           N  
ATOM    486 HH21 ARG A  29     -37.158 -12.566  16.924  1.00 92.23           H  
ATOM    487 HH22 ARG A  29     -35.438 -12.382  17.174  1.00 92.23           H  
ATOM    488  CZ  ARG A  29     -36.038 -12.450  15.261  1.00 92.23           C  
ATOM    489  N   TYR A  30     -30.807 -11.480   9.098  1.00 93.20           N  
ATOM    490  H   TYR A  30     -30.818 -10.626   9.636  1.00 93.20           H  
ATOM    491  CA  TYR A  30     -30.840 -11.367   7.636  1.00 93.20           C  
ATOM    492  HA  TYR A  30     -31.145 -12.320   7.205  1.00 93.20           H  
ATOM    493  C   TYR A  30     -29.488 -11.037   7.004  1.00 93.20           C  
ATOM    494  CB  TYR A  30     -31.901 -10.329   7.258  1.00 93.20           C  
ATOM    495  HB2 TYR A  30     -31.927 -10.227   6.173  1.00 93.20           H  
ATOM    496  HB3 TYR A  30     -31.619  -9.361   7.673  1.00 93.20           H  
ATOM    497  O   TYR A  30     -29.407 -10.848   5.787  1.00 93.20           O  
ATOM    498  CG  TYR A  30     -33.293 -10.700   7.720  1.00 93.20           C  
ATOM    499  CD1 TYR A  30     -33.964 -11.773   7.104  1.00 93.20           C  
ATOM    500  HD1 TYR A  30     -33.485 -12.334   6.315  1.00 93.20           H  
ATOM    501  CD2 TYR A  30     -33.911  -9.985   8.764  1.00 93.20           C  
ATOM    502  HD2 TYR A  30     -33.392  -9.164   9.236  1.00 93.20           H  
ATOM    503  CE1 TYR A  30     -35.262 -12.123   7.519  1.00 93.20           C  
ATOM    504  HE1 TYR A  30     -35.790 -12.941   7.052  1.00 93.20           H  
ATOM    505  CE2 TYR A  30     -35.218 -10.319   9.169  1.00 93.20           C  
ATOM    506  HE2 TYR A  30     -35.710  -9.746   9.941  1.00 93.20           H  
ATOM    507  OH  TYR A  30     -37.162 -11.708   8.911  1.00 93.20           O  
ATOM    508  HH  TYR A  30     -37.554 -11.040   9.479  1.00 93.20           H  
ATOM    509  CZ  TYR A  30     -35.896 -11.388   8.540  1.00 93.20           C  
ATOM    510  N   GLY A  31     -28.432 -10.919   7.812  1.00 92.15           N  
ATOM    511  H   GLY A  31     -28.540 -11.100   8.800  1.00 92.15           H  
ATOM    512  CA  GLY A  31     -27.169 -10.383   7.330  1.00 92.15           C  
ATOM    513  HA2 GLY A  31     -26.851 -10.969   6.468  1.00 92.15           H  
ATOM    514  HA3 GLY A  31     -26.392 -10.433   8.092  1.00 92.15           H  
ATOM    515  C   GLY A  31     -27.286  -8.924   6.923  1.00 92.15           C  
ATOM    516  O   GLY A  31     -28.195  -8.197   7.331  1.00 92.15           O  
ATOM    517  N   GLY A  32     -26.325  -8.463   6.140  1.00 93.43           N  
ATOM    518  H   GLY A  32     -25.632  -9.100   5.776  1.00 93.43           H  
ATOM    519  CA  GLY A  32     -26.255  -7.057   5.778  1.00 93.43           C  
ATOM    520  HA2 GLY A  32     -27.198  -6.744   5.331  1.00 93.43           H  
ATOM    521  HA3 GLY A  32     -26.092  -6.466   6.679  1.00 93.43           H  
ATOM    522  C   GLY A  32     -25.134  -6.759   4.805  1.00 93.43           C  
ATOM    523  O   GLY A  32     -24.352  -7.636   4.448  1.00 93.43           O  
ATOM    524  N   PHE A  33     -25.052  -5.505   4.387  1.00 93.45           N  
ATOM    525  H   PHE A  33     -25.704  -4.828   4.758  1.00 93.45           H  
ATOM    526  CA  PHE A  33     -23.952  -5.022   3.559  1.00 93.45           C  
ATOM    527  HA  PHE A  33     -23.841  -5.676   2.694  1.00 93.45           H  
ATOM    528  C   PHE A  33     -22.623  -5.042   4.334  1.00 93.45           C  
ATOM    529  CB  PHE A  33     -24.317  -3.621   3.063  1.00 93.45           C  
ATOM    530  HB2 PHE A  33     -23.475  -3.211   2.506  1.00 93.45           H  
ATOM    531  HB3 PHE A  33     -24.479  -2.970   3.922  1.00 93.45           H  
ATOM    532  O   PHE A  33     -22.627  -4.861   5.559  1.00 93.45           O  
ATOM    533  CG  PHE A  33     -25.540  -3.579   2.166  1.00 93.45           C  
ATOM    534  CD1 PHE A  33     -25.513  -4.243   0.925  1.00 93.45           C  
ATOM    535  HD1 PHE A  33     -24.631  -4.782   0.612  1.00 93.45           H  
ATOM    536  CD2 PHE A  33     -26.680  -2.838   2.538  1.00 93.45           C  
ATOM    537  HD2 PHE A  33     -26.700  -2.294   3.471  1.00 93.45           H  
ATOM    538  CE1 PHE A  33     -26.611  -4.155   0.053  1.00 93.45           C  
ATOM    539  HE1 PHE A  33     -26.557  -4.608  -0.926  1.00 93.45           H  
ATOM    540  CE2 PHE A  33     -27.771  -2.738   1.657  1.00 93.45           C  
ATOM    541  HE2 PHE A  33     -28.610  -2.105   1.904  1.00 93.45           H  
ATOM    542  CZ  PHE A  33     -27.737  -3.397   0.416  1.00 93.45           C  
ATOM    543  HZ  PHE A  33     -28.549  -3.275  -0.286  1.00 93.45           H  
ATOM    544  N   ASP A  34     -21.491  -5.236   3.636  1.00 91.67           N  
ATOM    545  H   ASP A  34     -21.602  -5.424   2.650  1.00 91.67           H  
ATOM    546  CA  ASP A  34     -20.114  -5.301   4.182  1.00 91.67           C  
ATOM    547  HA  ASP A  34     -20.160  -5.927   5.074  1.00 91.67           H  
ATOM    548  C   ASP A  34     -19.578  -3.932   4.659  1.00 91.67           C  
ATOM    549  CB  ASP A  34     -19.140  -6.005   3.213  1.00 91.67           C  
ATOM    550  HB2 ASP A  34     -19.506  -7.009   2.996  1.00 91.67           H  
ATOM    551  HB3 ASP A  34     -19.107  -5.454   2.273  1.00 91.67           H  
ATOM    552  O   ASP A  34     -18.505  -3.441   4.278  1.00 91.67           O  
ATOM    553  CG  ASP A  34     -17.712  -6.109   3.796  1.00 91.67           C  
ATOM    554  OD1 ASP A  34     -17.563  -6.302   5.026  1.00 91.67           O  
ATOM    555  OD2 ASP A  34     -16.727  -5.894   3.044  1.00 91.67           O  
ATOM    556  N   GLY A  35     -20.351  -3.309   5.536  1.00 89.94           N  
ATOM    557  H   GLY A  35     -21.230  -3.752   5.762  1.00 89.94           H  
ATOM    558  CA  GLY A  35     -20.041  -2.059   6.190  1.00 89.94           C  
ATOM    559  HA2 GLY A  35     -20.827  -1.865   6.920  1.00 89.94           H  
ATOM    560  HA3 GLY A  35     -19.079  -2.141   6.696  1.00 89.94           H  
ATOM    561  C   GLY A  35     -20.055  -0.826   5.307  1.00 89.94           C  
ATOM    562  O   GLY A  35     -20.327  -0.882   4.105  1.00 89.94           O  
ATOM    563  N   PRO A  36     -19.839   0.330   5.951  1.00 91.69           N  
ATOM    564  CA  PRO A  36     -19.992   1.614   5.301  1.00 91.69           C  
ATOM    565  HA  PRO A  36     -20.949   1.665   4.782  1.00 91.69           H  
ATOM    566  C   PRO A  36     -18.869   1.851   4.300  1.00 91.69           C  
ATOM    567  CB  PRO A  36     -19.979   2.648   6.425  1.00 91.69           C  
ATOM    568  HB2 PRO A  36     -19.508   3.575   6.098  1.00 91.69           H  
ATOM    569  HB3 PRO A  36     -20.992   2.842   6.776  1.00 91.69           H  
ATOM    570  O   PRO A  36     -17.710   1.490   4.538  1.00 91.69           O  
ATOM    571  CG  PRO A  36     -19.184   1.973   7.540  1.00 91.69           C  
ATOM    572  HG2 PRO A  36     -18.118   2.123   7.371  1.00 91.69           H  
ATOM    573  HG3 PRO A  36     -19.474   2.339   8.525  1.00 91.69           H  
ATOM    574  CD  PRO A  36     -19.526   0.497   7.366  1.00 91.69           C  
ATOM    575  HD2 PRO A  36     -18.678  -0.120   7.664  1.00 91.69           H  
ATOM    576  HD3 PRO A  36     -20.401   0.249   7.967  1.00 91.69           H  
ATOM    577  N   SER A  37     -19.212   2.532   3.215  1.00 91.51           N  
ATOM    578  H   SER A  37     -20.179   2.795   3.089  1.00 91.51           H  
ATOM    579  CA  SER A  37     -18.237   3.138   2.320  1.00 91.51           C  
ATOM    580  HA  SER A  37     -17.437   2.423   2.124  1.00 91.51           H  
ATOM    581  C   SER A  37     -17.645   4.380   2.980  1.00 91.51           C  
ATOM    582  CB  SER A  37     -18.892   3.489   0.987  1.00 91.51           C  
ATOM    583  HB2 SER A  37     -19.738   4.152   1.169  1.00 91.51           H  
ATOM    584  HB3 SER A  37     -18.175   3.995   0.340  1.00 91.51           H  
ATOM    585  O   SER A  37     -18.339   5.131   3.673  1.00 91.51           O  
ATOM    586  OG  SER A  37     -19.335   2.302   0.363  1.00 91.51           O  
ATOM    587  HG  SER A  37     -20.045   2.545  -0.236  1.00 91.51           H  
ATOM    588  N   LEU A  38     -16.346   4.595   2.786  1.00 91.29           N  
ATOM    589  H   LEU A  38     -15.852   4.001   2.135  1.00 91.29           H  
ATOM    590  CA  LEU A  38     -15.681   5.813   3.235  1.00 91.29           C  
ATOM    591  HA  LEU A  38     -16.179   6.200   4.124  1.00 91.29           H  
ATOM    592  C   LEU A  38     -15.793   6.888   2.155  1.00 91.29           C  
ATOM    593  CB  LEU A  38     -14.218   5.534   3.598  1.00 91.29           C  
ATOM    594  HB2 LEU A  38     -13.713   5.118   2.726  1.00 91.29           H  
ATOM    595  HB3 LEU A  38     -13.766   6.498   3.831  1.00 91.29           H  
ATOM    596  O   LEU A  38     -15.551   6.603   0.986  1.00 91.29           O  
ATOM    597  CG  LEU A  38     -14.000   4.611   4.808  1.00 91.29           C  
ATOM    598  HG  LEU A  38     -14.493   3.653   4.642  1.00 91.29           H  
ATOM    599  CD1 LEU A  38     -12.502   4.356   4.992  1.00 91.29           C  
ATOM    600 HD11 LEU A  38     -11.989   5.300   5.178  1.00 91.29           H  
ATOM    601 HD12 LEU A  38     -12.103   3.903   4.084  1.00 91.29           H  
ATOM    602 HD13 LEU A  38     -12.341   3.678   5.830  1.00 91.29           H  
ATOM    603  CD2 LEU A  38     -14.537   5.238   6.096  1.00 91.29           C  
ATOM    604 HD21 LEU A  38     -15.625   5.283   6.053  1.00 91.29           H  
ATOM    605 HD22 LEU A  38     -14.153   6.252   6.206  1.00 91.29           H  
ATOM    606 HD23 LEU A  38     -14.254   4.638   6.962  1.00 91.29           H  
ATOM    607  N   ALA A  39     -16.108   8.115   2.562  1.00 90.30           N  
ATOM    608  H   ALA A  39     -16.258   8.280   3.547  1.00 90.30           H  
ATOM    609  CA  ALA A  39     -16.093   9.277   1.682  1.00 90.30           C  
ATOM    610  HA  ALA A  39     -16.385   8.974   0.676  1.00 90.30           H  
ATOM    611  C   ALA A  39     -14.684   9.880   1.589  1.00 90.30           C  
ATOM    612  CB  ALA A  39     -17.122  10.290   2.197  1.00 90.30           C  
ATOM    613  HB1 ALA A  39     -16.891  10.583   3.221  1.00 90.30           H  
ATOM    614  HB2 ALA A  39     -18.116   9.843   2.162  1.00 90.30           H  
ATOM    615  HB3 ALA A  39     -17.110  11.175   1.561  1.00 90.30           H  
ATOM    616  O   ALA A  39     -14.185  10.118   0.495  1.00 90.30           O  
ATOM    617  N   TYR A  40     -14.039  10.105   2.735  1.00 88.59           N  
ATOM    618  H   TYR A  40     -14.511   9.897   3.603  1.00 88.59           H  
ATOM    619  CA  TYR A  40     -12.672  10.621   2.830  1.00 88.59           C  
ATOM    620  HA  TYR A  40     -12.055  10.143   2.069  1.00 88.59           H  
ATOM    621  C   TYR A  40     -12.057  10.285   4.193  1.00 88.59           C  
ATOM    622  CB  TYR A  40     -12.648  12.137   2.555  1.00 88.59           C  
ATOM    623  HB2 TYR A  40     -11.672  12.546   2.816  1.00 88.59           H  
ATOM    624  HB3 TYR A  40     -12.752  12.279   1.479  1.00 88.59           H  
ATOM    625  O   TYR A  40     -12.730   9.771   5.095  1.00 88.59           O  
ATOM    626  CG  TYR A  40     -13.725  12.955   3.243  1.00 88.59           C  
ATOM    627  CD1 TYR A  40     -14.891  13.293   2.529  1.00 88.59           C  
ATOM    628  HD1 TYR A  40     -15.012  12.953   1.512  1.00 88.59           H  
ATOM    629  CD2 TYR A  40     -13.549  13.409   4.565  1.00 88.59           C  
ATOM    630  HD2 TYR A  40     -12.650  13.156   5.108  1.00 88.59           H  
ATOM    631  CE1 TYR A  40     -15.870  14.111   3.118  1.00 88.59           C  
ATOM    632  HE1 TYR A  40     -16.742  14.413   2.557  1.00 88.59           H  
ATOM    633  CE2 TYR A  40     -14.535  14.217   5.163  1.00 88.59           C  
ATOM    634  HE2 TYR A  40     -14.408  14.578   6.173  1.00 88.59           H  
ATOM    635  OH  TYR A  40     -16.581  15.456   4.951  1.00 88.59           O  
ATOM    636  HH  TYR A  40     -17.264  15.710   4.327  1.00 88.59           H  
ATOM    637  CZ  TYR A  40     -15.685  14.583   4.431  1.00 88.59           C  
ATOM    638  N   ALA A  41     -10.760  10.555   4.337  1.00 91.46           N  
ATOM    639  H   ALA A  41     -10.274  11.019   3.583  1.00 91.46           H  
ATOM    640  CA  ALA A  41     -10.094  10.561   5.628  1.00 91.46           C  
ATOM    641  HA  ALA A  41     -10.693  10.002   6.347  1.00 91.46           H  
ATOM    642  C   ALA A  41      -9.962  11.990   6.159  1.00 91.46           C  
ATOM    643  CB  ALA A  41      -8.734   9.867   5.525  1.00 91.46           C  
ATOM    644  HB1 ALA A  41      -8.865   8.793   5.396  1.00 91.46           H  
ATOM    645  HB2 ALA A  41      -8.181  10.285   4.684  1.00 91.46           H  
ATOM    646  HB3 ALA A  41      -8.166  10.032   6.440  1.00 91.46           H  
ATOM    647  O   ALA A  41      -9.943  12.968   5.412  1.00 91.46           O  
ATOM    648  N   ILE A  42      -9.840  12.093   7.471  1.00 90.44           N  
ATOM    649  H   ILE A  42      -9.910  11.254   8.028  1.00 90.44           H  
ATOM    650  CA  ILE A  42      -9.459  13.314   8.165  1.00 90.44           C  
ATOM    651  HA  ILE A  42      -9.100  14.032   7.428  1.00 90.44           H  
ATOM    652  C   ILE A  42      -8.293  13.000   9.093  1.00 90.44           C  
ATOM    653  CB  ILE A  42     -10.655  13.953   8.903  1.00 90.44           C  
ATOM    654  HB  ILE A  42     -10.309  14.884   9.353  1.00 90.44           H  
ATOM    655  O   ILE A  42      -8.192  11.895   9.631  1.00 90.44           O  
ATOM    656  CG1 ILE A  42     -11.160  13.028  10.023  1.00 90.44           C  
ATOM    657 HG12 ILE A  42     -10.352  12.883  10.740  1.00 90.44           H  
ATOM    658 HG13 ILE A  42     -11.435  12.064   9.595  1.00 90.44           H  
ATOM    659  CG2 ILE A  42     -11.775  14.297   7.908  1.00 90.44           C  
ATOM    660 HG21 ILE A  42     -12.251  13.388   7.541  1.00 90.44           H  
ATOM    661 HG22 ILE A  42     -12.526  14.921   8.392  1.00 90.44           H  
ATOM    662 HG23 ILE A  42     -11.365  14.850   7.063  1.00 90.44           H  
ATOM    663  CD1 ILE A  42     -12.358  13.529  10.816  1.00 90.44           C  
ATOM    664 HD11 ILE A  42     -13.225  13.659  10.169  1.00 90.44           H  
ATOM    665 HD12 ILE A  42     -12.599  12.765  11.555  1.00 90.44           H  
ATOM    666 HD13 ILE A  42     -12.115  14.469  11.312  1.00 90.44           H  
ATOM    667  N   ILE A  43      -7.424  13.978   9.293  1.00 89.58           N  
ATOM    668  H   ILE A  43      -7.564  14.847   8.797  1.00 89.58           H  
ATOM    669  CA  ILE A  43      -6.418  13.947  10.348  1.00 89.58           C  
ATOM    670  HA  ILE A  43      -6.301  12.928  10.716  1.00 89.58           H  
ATOM    671  C   ILE A  43      -6.951  14.808  11.486  1.00 89.58           C  
ATOM    672  CB  ILE A  43      -5.043  14.401   9.818  1.00 89.58           C  
ATOM    673  HB  ILE A  43      -5.143  15.386   9.364  1.00 89.58           H  
ATOM    674  O   ILE A  43      -7.186  16.001  11.291  1.00 89.58           O  
ATOM    675  CG1 ILE A  43      -4.547  13.401   8.747  1.00 89.58           C  
ATOM    676 HG12 ILE A  43      -4.387  12.427   9.210  1.00 89.58           H  
ATOM    677 HG13 ILE A  43      -5.312  13.281   7.980  1.00 89.58           H  
ATOM    678  CG2 ILE A  43      -4.045  14.494  10.988  1.00 89.58           C  
ATOM    679 HG21 ILE A  43      -3.055  14.779  10.631  1.00 89.58           H  
ATOM    680 HG22 ILE A  43      -4.366  15.262  11.692  1.00 89.58           H  
ATOM    681 HG23 ILE A  43      -3.988  13.538  11.508  1.00 89.58           H  
ATOM    682  CD1 ILE A  43      -3.258  13.827   8.033  1.00 89.58           C  
ATOM    683 HD11 ILE A  43      -3.048  13.128   7.224  1.00 89.58           H  
ATOM    684 HD12 ILE A  43      -2.414  13.813   8.722  1.00 89.58           H  
ATOM    685 HD13 ILE A  43      -3.376  14.828   7.618  1.00 89.58           H  
ATOM    686  N   ALA A  44      -7.153  14.196  12.651  1.00 87.98           N  
ATOM    687  H   ALA A  44      -6.919  13.216  12.723  1.00 87.98           H  
ATOM    688  CA  ALA A  44      -7.513  14.897  13.875  1.00 87.98           C  
ATOM    689  HA  ALA A  44      -7.835  15.909  13.629  1.00 87.98           H  
ATOM    690  C   ALA A  44      -6.291  14.983  14.789  1.00 87.98           C  
ATOM    691  CB  ALA A  44      -8.699  14.208  14.549  1.00 87.98           C  
ATOM    692  HB1 ALA A  44      -9.562  14.239  13.884  1.00 87.98           H  
ATOM    693  HB2 ALA A  44      -8.439  13.175  14.783  1.00 87.98           H  
ATOM    694  HB3 ALA A  44      -8.949  14.732  15.472  1.00 87.98           H  
ATOM    695  O   ALA A  44      -5.687  13.962  15.128  1.00 87.98           O  
ATOM    696  N   ILE A  45      -5.941  16.200  15.190  1.00 85.67           N  
ATOM    697  H   ILE A  45      -6.472  16.984  14.839  1.00 85.67           H  
ATOM    698  CA  ILE A  45      -4.861  16.488  16.134  1.00 85.67           C  
ATOM    699  HA  ILE A  45      -4.364  15.563  16.427  1.00 85.67           H  
ATOM    700  C   ILE A  45      -5.495  17.112  17.360  1.00 85.67           C  
ATOM    701  CB  ILE A  45      -3.801  17.428  15.522  1.00 85.67           C  
ATOM    702  HB  ILE A  45      -4.275  18.383  15.294  1.00 85.67           H  
ATOM    703  O   ILE A  45      -6.139  18.154  17.252  1.00 85.67           O  
ATOM    704  CG1 ILE A  45      -3.261  16.848  14.196  1.00 85.67           C  
ATOM    705 HG12 ILE A  45      -2.818  15.868  14.371  1.00 85.67           H  
ATOM    706 HG13 ILE A  45      -4.093  16.719  13.504  1.00 85.67           H  
ATOM    707  CG2 ILE A  45      -2.684  17.690  16.553  1.00 85.67           C  
ATOM    708 HG21 ILE A  45      -3.085  18.182  17.439  1.00 85.67           H  
ATOM    709 HG22 ILE A  45      -2.209  16.757  16.857  1.00 85.67           H  
ATOM    710 HG23 ILE A  45      -1.925  18.357  16.143  1.00 85.67           H  
ATOM    711  CD1 ILE A  45      -2.244  17.743  13.483  1.00 85.67           C  
ATOM    712 HD11 ILE A  45      -2.030  17.328  12.498  1.00 85.67           H  
ATOM    713 HD12 ILE A  45      -2.651  18.747  13.364  1.00 85.67           H  
ATOM    714 HD13 ILE A  45      -1.312  17.789  14.047  1.00 85.67           H  
ATOM    715  N   GLY A  46      -5.310  16.502  18.523  1.00 83.97           N  
ATOM    716  H   GLY A  46      -4.761  15.656  18.563  1.00 83.97           H  
ATOM    717  CA  GLY A  46      -5.816  17.084  19.750  1.00 83.97           C  
ATOM    718  HA2 GLY A  46      -6.858  16.795  19.891  1.00 83.97           H  
ATOM    719  HA3 GLY A  46      -5.742  18.167  19.652  1.00 83.97           H  
ATOM    720  C   GLY A  46      -5.030  16.746  20.992  1.00 83.97           C  
ATOM    721  O   GLY A  46      -4.036  16.032  20.939  1.00 83.97           O  
ATOM    722  N   THR A  47      -5.472  17.288  22.120  1.00 80.18           N  
ATOM    723  H   THR A  47      -6.278  17.895  22.085  1.00 80.18           H  
ATOM    724  CA  THR A  47      -4.840  17.071  23.421  1.00 80.18           C  
ATOM    725  HA  THR A  47      -3.948  16.459  23.283  1.00 80.18           H  
ATOM    726  C   THR A  47      -5.770  16.307  24.348  1.00 80.18           C  
ATOM    727  CB  THR A  47      -4.373  18.383  24.059  1.00 80.18           C  
ATOM    728  HB  THR A  47      -4.036  18.174  25.074  1.00 80.18           H  
ATOM    729  O   THR A  47      -6.932  16.677  24.515  1.00 80.18           O  
ATOM    730  CG2 THR A  47      -3.216  19.005  23.278  1.00 80.18           C  
ATOM    731 HG21 THR A  47      -3.540  19.279  22.274  1.00 80.18           H  
ATOM    732 HG22 THR A  47      -2.852  19.892  23.795  1.00 80.18           H  
ATOM    733 HG23 THR A  47      -2.398  18.288  23.199  1.00 80.18           H  
ATOM    734  OG1 THR A  47      -5.401  19.345  24.105  1.00 80.18           O  
ATOM    735  HG1 THR A  47      -5.011  20.162  24.425  1.00 80.18           H  
ATOM    736  N   ILE A  48      -5.245  15.241  24.948  1.00 77.24           N  
ATOM    737  H   ILE A  48      -4.288  14.996  24.737  1.00 77.24           H  
ATOM    738  CA  ILE A  48      -5.932  14.448  25.972  1.00 77.24           C  
ATOM    739  HA  ILE A  48      -6.943  14.830  26.111  1.00 77.24           H  
ATOM    740  C   ILE A  48      -5.181  14.628  27.289  1.00 77.24           C  
ATOM    741  CB  ILE A  48      -6.047  12.961  25.552  1.00 77.24           C  
ATOM    742  HB  ILE A  48      -5.044  12.545  25.461  1.00 77.24           H  
ATOM    743  O   ILE A  48      -3.946  14.642  27.308  1.00 77.24           O  
ATOM    744  CG1 ILE A  48      -6.749  12.846  24.178  1.00 77.24           C  
ATOM    745 HG12 ILE A  48      -7.707  13.364  24.230  1.00 77.24           H  
ATOM    746 HG13 ILE A  48      -6.137  13.338  23.423  1.00 77.24           H  
ATOM    747  CG2 ILE A  48      -6.810  12.156  26.620  1.00 77.24           C  
ATOM    748 HG21 ILE A  48      -6.291  12.190  27.578  1.00 77.24           H  
ATOM    749 HG22 ILE A  48      -7.814  12.560  26.747  1.00 77.24           H  
ATOM    750 HG23 ILE A  48      -6.888  11.106  26.339  1.00 77.24           H  
ATOM    751  CD1 ILE A  48      -6.998  11.411  23.696  1.00 77.24           C  
ATOM    752 HD11 ILE A  48      -7.867  10.997  24.206  1.00 77.24           H  
ATOM    753 HD12 ILE A  48      -6.132  10.783  23.907  1.00 77.24           H  
ATOM    754 HD13 ILE A  48      -7.194  11.415  22.624  1.00 77.24           H  
ATOM    755  N   GLU A  49      -5.909  14.761  28.395  1.00 74.86           N  
ATOM    756  H   GLU A  49      -6.916  14.726  28.331  1.00 74.86           H  
ATOM    757  CA  GLU A  49      -5.300  14.709  29.724  1.00 74.86           C  
ATOM    758  HA  GLU A  49      -4.463  15.405  29.761  1.00 74.86           H  
ATOM    759  C   GLU A  49      -4.745  13.311  30.000  1.00 74.86           C  
ATOM    760  CB  GLU A  49      -6.295  15.114  30.816  1.00 74.86           C  
ATOM    761  HB2 GLU A  49      -5.898  14.791  31.778  1.00 74.86           H  
ATOM    762  HB3 GLU A  49      -7.255  14.625  30.644  1.00 74.86           H  
ATOM    763  O   GLU A  49      -5.468  12.315  30.060  1.00 74.86           O  
ATOM    764  CG  GLU A  49      -6.468  16.635  30.854  1.00 74.86           C  
ATOM    765  HG2 GLU A  49      -5.483  17.096  30.933  1.00 74.86           H  
ATOM    766  HG3 GLU A  49      -6.918  16.969  29.919  1.00 74.86           H  
ATOM    767  CD  GLU A  49      -7.327  17.110  32.030  1.00 74.86           C  
ATOM    768  OE1 GLU A  49      -7.339  18.348  32.228  1.00 74.86           O  
ATOM    769  OE2 GLU A  49      -7.994  16.282  32.674  1.00 74.86           O  
ATOM    770  N   ASN A  50      -3.430  13.225  30.180  1.00 69.41           N  
ATOM    771  H   ASN A  50      -2.857  14.054  30.109  1.00 69.41           H  
ATOM    772  CA  ASN A  50      -2.811  11.995  30.626  1.00 69.41           C  
ATOM    773  HA  ASN A  50      -3.265  11.157  30.096  1.00 69.41           H  
ATOM    774  C   ASN A  50      -3.079  11.822  32.126  1.00 69.41           C  
ATOM    775  CB  ASN A  50      -1.320  12.032  30.270  1.00 69.41           C  
ATOM    776  HB2 ASN A  50      -0.831  12.820  30.843  1.00 69.41           H  
ATOM    777  HB3 ASN A  50      -1.215  12.260  29.209  1.00 69.41           H  
ATOM    778  O   ASN A  50      -2.457  12.497  32.945  1.00 69.41           O  
ATOM    779  CG  ASN A  50      -0.622  10.718  30.558  1.00 69.41           C  
ATOM    780  ND2 ASN A  50       0.556  10.522  30.019  1.00 69.41           N  
ATOM    781 HD21 ASN A  50       1.033   9.681  30.311  1.00 69.41           H  
ATOM    782 HD22 ASN A  50       1.025  11.301  29.580  1.00 69.41           H  
ATOM    783  OD1 ASN A  50      -1.112   9.845  31.254  1.00 69.41           O  
ATOM    784  N   LYS A  51      -3.961  10.880  32.482  1.00 68.41           N  
ATOM    785  H   LYS A  51      -4.510  10.463  31.744  1.00 68.41           H  
ATOM    786  CA  LYS A  51      -4.298  10.557  33.881  1.00 68.41           C  
ATOM    787  HA  LYS A  51      -4.741  11.437  34.347  1.00 68.41           H  
ATOM    788  C   LYS A  51      -3.074  10.211  34.743  1.00 68.41           C  
ATOM    789  CB  LYS A  51      -5.320   9.404  33.931  1.00 68.41           C  
ATOM    790  HB2 LYS A  51      -4.925   8.541  33.394  1.00 68.41           H  
ATOM    791  HB3 LYS A  51      -5.466   9.120  34.973  1.00 68.41           H  
ATOM    792  O   LYS A  51      -3.126  10.405  35.948  1.00 68.41           O  
ATOM    793  CG  LYS A  51      -6.686   9.797  33.344  1.00 68.41           C  
ATOM    794  HG2 LYS A  51      -6.574  10.020  32.283  1.00 68.41           H  
ATOM    795  HG3 LYS A  51      -7.041  10.694  33.851  1.00 68.41           H  
ATOM    796  CD  LYS A  51      -7.733   8.684  33.514  1.00 68.41           C  
ATOM    797  HD2 LYS A  51      -7.398   7.788  32.992  1.00 68.41           H  
ATOM    798  HD3 LYS A  51      -7.856   8.463  34.575  1.00 68.41           H  
ATOM    799  CE  LYS A  51      -9.068   9.167  32.926  1.00 68.41           C  
ATOM    800  HE2 LYS A  51      -9.356  10.087  33.434  1.00 68.41           H  
ATOM    801  HE3 LYS A  51      -8.917   9.421  31.876  1.00 68.41           H  
ATOM    802  NZ  LYS A  51     -10.157   8.165  33.050  1.00 68.41           N  
ATOM    803  HZ1 LYS A  51     -10.353   7.965  34.020  1.00 68.41           H  
ATOM    804  HZ2 LYS A  51      -9.922   7.313  32.559  1.00 68.41           H  
ATOM    805  HZ3 LYS A  51     -10.996   8.541  32.632  1.00 68.41           H  
ATOM    806  N   VAL A  52      -1.986   9.713  34.142  1.00 73.21           N  
ATOM    807  H   VAL A  52      -2.002   9.614  33.137  1.00 73.21           H  
ATOM    808  CA  VAL A  52      -0.771   9.300  34.867  1.00 73.21           C  
ATOM    809  HA  VAL A  52      -1.060   8.916  35.846  1.00 73.21           H  
ATOM    810  C   VAL A  52       0.175  10.472  35.122  1.00 73.21           C  
ATOM    811  CB  VAL A  52      -0.036   8.169  34.117  1.00 73.21           C  
ATOM    812  HB  VAL A  52       0.284   8.536  33.142  1.00 73.21           H  
ATOM    813  O   VAL A  52       0.734  10.580  36.205  1.00 73.21           O  
ATOM    814  CG1 VAL A  52       1.208   7.682  34.870  1.00 73.21           C  
ATOM    815 HG11 VAL A  52       0.933   7.358  35.874  1.00 73.21           H  
ATOM    816 HG12 VAL A  52       1.947   8.480  34.949  1.00 73.21           H  
ATOM    817 HG13 VAL A  52       1.666   6.847  34.340  1.00 73.21           H  
ATOM    818  CG2 VAL A  52      -0.954   6.958  33.900  1.00 73.21           C  
ATOM    819 HG21 VAL A  52      -1.800   7.229  33.268  1.00 73.21           H  
ATOM    820 HG22 VAL A  52      -0.403   6.158  33.406  1.00 73.21           H  
ATOM    821 HG23 VAL A  52      -1.323   6.596  34.860  1.00 73.21           H  
ATOM    822  N   SER A  53       0.382  11.349  34.135  1.00 69.26           N  
ATOM    823  H   SER A  53      -0.145  11.253  33.279  1.00 69.26           H  
ATOM    824  CA  SER A  53       1.360  12.441  34.249  1.00 69.26           C  
ATOM    825  HA  SER A  53       2.010  12.240  35.101  1.00 69.26           H  
ATOM    826  C   SER A  53       0.748  13.812  34.533  1.00 69.26           C  
ATOM    827  CB  SER A  53       2.275  12.484  33.023  1.00 69.26           C  
ATOM    828  HB2 SER A  53       3.049  13.233  33.190  1.00 69.26           H  
ATOM    829  HB3 SER A  53       2.758  11.513  32.904  1.00 69.26           H  
ATOM    830  O   SER A  53       1.502  14.772  34.668  1.00 69.26           O  
ATOM    831  OG  SER A  53       1.567  12.805  31.840  1.00 69.26           O  
ATOM    832  HG  SER A  53       2.194  13.198  31.228  1.00 69.26           H  
ATOM    833  N   LEU A  54      -0.588  13.925  34.571  1.00 69.67           N  
ATOM    834  H   LEU A  54      -1.135  13.088  34.432  1.00 69.67           H  
ATOM    835  CA  LEU A  54      -1.342  15.186  34.676  1.00 69.67           C  
ATOM    836  HA  LEU A  54      -2.386  14.951  34.472  1.00 69.67           H  
ATOM    837  C   LEU A  54      -0.955  16.224  33.603  1.00 69.67           C  
ATOM    838  CB  LEU A  54      -1.259  15.739  36.113  1.00 69.67           C  
ATOM    839  HB2 LEU A  54      -1.774  16.699  36.158  1.00 69.67           H  
ATOM    840  HB3 LEU A  54      -0.211  15.923  36.351  1.00 69.67           H  
ATOM    841  O   LEU A  54      -1.236  17.413  33.733  1.00 69.67           O  
ATOM    842  CG  LEU A  54      -1.864  14.823  37.193  1.00 69.67           C  
ATOM    843  HG  LEU A  54      -1.480  13.809  37.081  1.00 69.67           H  
ATOM    844  CD1 LEU A  54      -1.459  15.332  38.575  1.00 69.67           C  
ATOM    845 HD11 LEU A  54      -0.373  15.325  38.668  1.00 69.67           H  
ATOM    846 HD12 LEU A  54      -1.830  16.345  38.727  1.00 69.67           H  
ATOM    847 HD13 LEU A  54      -1.875  14.680  39.343  1.00 69.67           H  
ATOM    848  CD2 LEU A  54      -3.392  14.790  37.117  1.00 69.67           C  
ATOM    849 HD21 LEU A  54      -3.715  14.362  36.168  1.00 69.67           H  
ATOM    850 HD22 LEU A  54      -3.798  15.796  37.217  1.00 69.67           H  
ATOM    851 HD23 LEU A  54      -3.784  14.167  37.921  1.00 69.67           H  
ATOM    852  N   ARG A  55      -0.302  15.782  32.521  1.00 72.14           N  
ATOM    853  H   ARG A  55      -0.140  14.787  32.470  1.00 72.14           H  
ATOM    854  CA  ARG A  55       0.082  16.620  31.380  1.00 72.14           C  
ATOM    855  HA  ARG A  55      -0.067  17.665  31.653  1.00 72.14           H  
ATOM    856  C   ARG A  55      -0.831  16.341  30.198  1.00 72.14           C  
ATOM    857  CB  ARG A  55       1.563  16.429  31.013  1.00 72.14           C  
ATOM    858  HB2 ARG A  55       1.768  16.972  30.091  1.00 72.14           H  
ATOM    859  HB3 ARG A  55       1.754  15.371  30.834  1.00 72.14           H  
ATOM    860  O   ARG A  55      -1.309  15.224  30.007  1.00 72.14           O  
ATOM    861  CG  ARG A  55       2.513  16.950  32.101  1.00 72.14           C  
ATOM    862  HG2 ARG A  55       2.340  16.403  33.028  1.00 72.14           H  
ATOM    863  HG3 ARG A  55       2.319  18.008  32.282  1.00 72.14           H  
ATOM    864  CD  ARG A  55       3.975  16.766  31.681  1.00 72.14           C  
ATOM    865  HD2 ARG A  55       4.193  17.445  30.856  1.00 72.14           H  
ATOM    866  HD3 ARG A  55       4.113  15.740  31.340  1.00 72.14           H  
ATOM    867  NE  ARG A  55       4.895  17.025  32.803  1.00 72.14           N  
ATOM    868  HE  ARG A  55       4.472  17.325  33.670  1.00 72.14           H  
ATOM    869  NH1 ARG A  55       6.854  16.465  31.740  1.00 72.14           N  
ATOM    870 HH11 ARG A  55       7.860  16.371  31.762  1.00 72.14           H  
ATOM    871 HH12 ARG A  55       6.348  16.344  30.874  1.00 72.14           H  
ATOM    872  NH2 ARG A  55       6.899  17.075  33.884  1.00 72.14           N  
ATOM    873 HH21 ARG A  55       6.439  17.378  34.730  1.00 72.14           H  
ATOM    874 HH22 ARG A  55       7.902  16.958  33.888  1.00 72.14           H  
ATOM    875  CZ  ARG A  55       6.206  16.856  32.803  1.00 72.14           C  
ATOM    876  N   LEU A  56      -1.015  17.356  29.365  1.00 73.43           N  
ATOM    877  H   LEU A  56      -0.579  18.242  29.580  1.00 73.43           H  
ATOM    878  CA  LEU A  56      -1.671  17.201  28.074  1.00 73.43           C  
ATOM    879  HA  LEU A  56      -2.587  16.625  28.205  1.00 73.43           H  
ATOM    880  C   LEU A  56      -0.752  16.412  27.136  1.00 73.43           C  
ATOM    881  CB  LEU A  56      -2.024  18.588  27.513  1.00 73.43           C  
ATOM    882  HB2 LEU A  56      -1.110  19.179  27.454  1.00 73.43           H  
ATOM    883  HB3 LEU A  56      -2.401  18.468  26.497  1.00 73.43           H  
ATOM    884  O   LEU A  56       0.398  16.790  26.919  1.00 73.43           O  
ATOM    885  CG  LEU A  56      -3.065  19.357  28.348  1.00 73.43           C  
ATOM    886  HG  LEU A  56      -2.719  19.441  29.379  1.00 73.43           H  
ATOM    887  CD1 LEU A  56      -3.228  20.768  27.787  1.00 73.43           C  
ATOM    888 HD11 LEU A  56      -2.269  21.286  27.812  1.00 73.43           H  
ATOM    889 HD12 LEU A  56      -3.935  21.327  28.399  1.00 73.43           H  
ATOM    890 HD13 LEU A  56      -3.589  20.726  26.759  1.00 73.43           H  
ATOM    891  CD2 LEU A  56      -4.439  18.682  28.341  1.00 73.43           C  
ATOM    892 HD21 LEU A  56      -5.139  19.272  28.932  1.00 73.43           H  
ATOM    893 HD22 LEU A  56      -4.379  17.693  28.796  1.00 73.43           H  
ATOM    894 HD23 LEU A  56      -4.817  18.585  27.323  1.00 73.43           H  
ATOM    895  N   LYS A  57      -1.260  15.311  26.586  1.00 80.94           N  
ATOM    896  H   LYS A  57      -2.204  15.055  26.834  1.00 80.94           H  
ATOM    897  CA  LYS A  57      -0.593  14.532  25.543  1.00 80.94           C  
ATOM    898  HA  LYS A  57       0.458  14.816  25.493  1.00 80.94           H  
ATOM    899  C   LYS A  57      -1.235  14.861  24.203  1.00 80.94           C  
ATOM    900  CB  LYS A  57      -0.679  13.039  25.893  1.00 80.94           C  
ATOM    901  HB2 LYS A  57      -1.727  12.745  25.960  1.00 80.94           H  
ATOM    902  HB3 LYS A  57      -0.211  12.879  26.864  1.00 80.94           H  
ATOM    903  O   LYS A  57      -2.453  14.750  24.068  1.00 80.94           O  
ATOM    904  CG  LYS A  57       0.027  12.168  24.845  1.00 80.94           C  
ATOM    905  HG2 LYS A  57      -0.469  12.295  23.882  1.00 80.94           H  
ATOM    906  HG3 LYS A  57       1.067  12.481  24.753  1.00 80.94           H  
ATOM    907  CD  LYS A  57      -0.029  10.685  25.220  1.00 80.94           C  
ATOM    908  HD2 LYS A  57       0.498  10.528  26.160  1.00 80.94           H  
ATOM    909  HD3 LYS A  57      -1.072  10.387  25.334  1.00 80.94           H  
ATOM    910  CE  LYS A  57       0.625   9.864  24.103  1.00 80.94           C  
ATOM    911  HE2 LYS A  57       0.113  10.091  23.168  1.00 80.94           H  
ATOM    912  HE3 LYS A  57       1.661  10.186  23.994  1.00 80.94           H  
ATOM    913  NZ  LYS A  57       0.561   8.409  24.386  1.00 80.94           N  
ATOM    914  HZ1 LYS A  57      -0.401   8.112  24.471  1.00 80.94           H  
ATOM    915  HZ2 LYS A  57       0.991   7.889  23.634  1.00 80.94           H  
ATOM    916  HZ3 LYS A  57       1.046   8.192  25.245  1.00 80.94           H  
ATOM    917  N   GLU A  58      -0.418  15.228  23.220  1.00 82.61           N  
ATOM    918  H   GLU A  58       0.570  15.331  23.399  1.00 82.61           H  
ATOM    919  CA  GLU A  58      -0.884  15.354  21.842  1.00 82.61           C  
ATOM    920  HA  GLU A  58      -1.804  15.939  21.852  1.00 82.61           H  
ATOM    921  C   GLU A  58      -1.194  13.967  21.269  1.00 82.61           C  
ATOM    922  CB  GLU A  58       0.125  16.122  20.980  1.00 82.61           C  
ATOM    923  HB2 GLU A  58       1.027  15.524  20.850  1.00 82.61           H  
ATOM    924  HB3 GLU A  58       0.389  17.048  21.491  1.00 82.61           H  
ATOM    925  O   GLU A  58      -0.409  13.020  21.389  1.00 82.61           O  
ATOM    926  CG  GLU A  58      -0.473  16.465  19.608  1.00 82.61           C  
ATOM    927  HG2 GLU A  58      -0.744  15.546  19.088  1.00 82.61           H  
ATOM    928  HG3 GLU A  58      -1.383  17.049  19.749  1.00 82.61           H  
ATOM    929  CD  GLU A  58       0.520  17.259  18.757  1.00 82.61           C  
ATOM    930  OE1 GLU A  58       1.051  16.665  17.791  1.00 82.61           O  
ATOM    931  OE2 GLU A  58       0.740  18.443  19.080  1.00 82.61           O  
ATOM    932  N   VAL A  59      -2.362  13.848  20.655  1.00 83.45           N  
ATOM    933  H   VAL A  59      -2.953  14.666  20.611  1.00 83.45           H  
ATOM    934  CA  VAL A  59      -2.832  12.659  19.963  1.00 83.45           C  
ATOM    935  HA  VAL A  59      -2.031  11.920  19.929  1.00 83.45           H  
ATOM    936  C   VAL A  59      -3.169  13.063  18.541  1.00 83.45           C  
ATOM    937  CB  VAL A  59      -4.030  12.023  20.688  1.00 83.45           C  
ATOM    938  HB  VAL A  59      -4.846  12.742  20.765  1.00 83.45           H  
ATOM    939  O   VAL A  59      -3.992  13.947  18.312  1.00 83.45           O  
ATOM    940  CG1 VAL A  59      -4.537  10.783  19.940  1.00 83.45           C  
ATOM    941 HG11 VAL A  59      -5.354  10.322  20.496  1.00 83.45           H  
ATOM    942 HG12 VAL A  59      -4.919  11.062  18.958  1.00 83.45           H  
ATOM    943 HG13 VAL A  59      -3.734  10.056  19.818  1.00 83.45           H  
ATOM    944  CG2 VAL A  59      -3.614  11.592  22.102  1.00 83.45           C  
ATOM    945 HG21 VAL A  59      -2.698  11.004  22.058  1.00 83.45           H  
ATOM    946 HG22 VAL A  59      -3.445  12.474  22.720  1.00 83.45           H  
ATOM    947 HG23 VAL A  59      -4.402  10.992  22.557  1.00 83.45           H  
ATOM    948  N   LYS A  60      -2.525  12.388  17.591  1.00 87.25           N  
ATOM    949  H   LYS A  60      -1.872  11.672  17.878  1.00 87.25           H  
ATOM    950  CA  LYS A  60      -2.795  12.507  16.163  1.00 87.25           C  
ATOM    951  HA  LYS A  60      -3.497  13.321  15.984  1.00 87.25           H  
ATOM    952  C   LYS A  60      -3.430  11.209  15.684  1.00 87.25           C  
ATOM    953  CB  LYS A  60      -1.502  12.800  15.395  1.00 87.25           C  
ATOM    954  HB2 LYS A  60      -0.831  11.948  15.503  1.00 87.25           H  
ATOM    955  HB3 LYS A  60      -1.762  12.914  14.342  1.00 87.25           H  
ATOM    956  O   LYS A  60      -2.924  10.130  15.996  1.00 87.25           O  
ATOM    957  CG  LYS A  60      -0.734  14.050  15.837  1.00 87.25           C  
ATOM    958  HG2 LYS A  60      -0.349  13.908  16.847  1.00 87.25           H  
ATOM    959  HG3 LYS A  60      -1.390  14.920  15.823  1.00 87.25           H  
ATOM    960  CD  LYS A  60       0.435  14.262  14.866  1.00 87.25           C  
ATOM    961  HD2 LYS A  60       0.045  14.506  13.878  1.00 87.25           H  
ATOM    962  HD3 LYS A  60       1.015  13.342  14.798  1.00 87.25           H  
ATOM    963  CE  LYS A  60       1.361  15.382  15.332  1.00 87.25           C  
ATOM    964  HE2 LYS A  60       1.694  15.159  16.346  1.00 87.25           H  
ATOM    965  HE3 LYS A  60       0.808  16.319  15.386  1.00 87.25           H  
ATOM    966  NZ  LYS A  60       2.541  15.512  14.444  1.00 87.25           N  
ATOM    967  HZ1 LYS A  60       3.085  14.662  14.431  1.00 87.25           H  
ATOM    968  HZ2 LYS A  60       2.258  15.686  13.490  1.00 87.25           H  
ATOM    969  HZ3 LYS A  60       3.128  16.269  14.766  1.00 87.25           H  
ATOM    970  N   GLU A  61      -4.502  11.301  14.912  1.00 88.46           N  
ATOM    971  H   GLU A  61      -4.909  12.210  14.748  1.00 88.46           H  
ATOM    972  CA  GLU A  61      -5.209  10.125  14.411  1.00 88.46           C  
ATOM    973  HA  GLU A  61      -4.513   9.286  14.379  1.00 88.46           H  
ATOM    974  C   GLU A  61      -5.730  10.342  12.991  1.00 88.46           C  
ATOM    975  CB  GLU A  61      -6.329   9.758  15.393  1.00 88.46           C  
ATOM    976  HB2 GLU A  61      -5.908   9.760  16.399  1.00 88.46           H  
ATOM    977  HB3 GLU A  61      -7.122  10.506  15.345  1.00 88.46           H  
ATOM    978  O   GLU A  61      -6.172  11.435  12.638  1.00 88.46           O  
ATOM    979  CG  GLU A  61      -6.908   8.365  15.113  1.00 88.46           C  
ATOM    980  HG2 GLU A  61      -7.461   8.392  14.174  1.00 88.46           H  
ATOM    981  HG3 GLU A  61      -6.083   7.663  14.998  1.00 88.46           H  
ATOM    982  CD  GLU A  61      -7.835   7.865  16.232  1.00 88.46           C  
ATOM    983  OE1 GLU A  61      -8.255   6.691  16.115  1.00 88.46           O  
ATOM    984  OE2 GLU A  61      -8.103   8.635  17.190  1.00 88.46           O  
ATOM    985  N   VAL A  62      -5.683   9.281  12.180  1.00 90.57           N  
ATOM    986  H   VAL A  62      -5.390   8.398  12.574  1.00 90.57           H  
ATOM    987  CA  VAL A  62      -6.314   9.240  10.857  1.00 90.57           C  
ATOM    988  HA  VAL A  62      -6.444  10.258  10.489  1.00 90.57           H  
ATOM    989  C   VAL A  62      -7.684   8.590  11.010  1.00 90.57           C  
ATOM    990  CB  VAL A  62      -5.470   8.470   9.824  1.00 90.57           C  
ATOM    991  HB  VAL A  62      -5.421   7.418  10.105  1.00 90.57           H  
ATOM    992  O   VAL A  62      -7.783   7.425  11.392  1.00 90.57           O  
ATOM    993  CG1 VAL A  62      -6.102   8.577   8.431  1.00 90.57           C  
ATOM    994 HG11 VAL A  62      -6.140   9.621   8.120  1.00 90.57           H  
ATOM    995 HG12 VAL A  62      -7.115   8.174   8.444  1.00 90.57           H  
ATOM    996 HG13 VAL A  62      -5.507   8.013   7.713  1.00 90.57           H  
ATOM    997  CG2 VAL A  62      -4.033   8.996   9.729  1.00 90.57           C  
ATOM    998 HG21 VAL A  62      -3.489   8.456   8.954  1.00 90.57           H  
ATOM    999 HG22 VAL A  62      -4.039  10.059   9.489  1.00 90.57           H  
ATOM   1000 HG23 VAL A  62      -3.515   8.841  10.676  1.00 90.57           H  
ATOM   1001  N   ILE A  63      -8.740   9.331  10.696  1.00 90.24           N  
ATOM   1002  H   ILE A  63      -8.578  10.274  10.375  1.00 90.24           H  
ATOM   1003  CA  ILE A  63     -10.126   8.918  10.921  1.00 90.24           C  
ATOM   1004  HA  ILE A  63     -10.138   7.922  11.364  1.00 90.24           H  
ATOM   1005  C   ILE A  63     -10.842   8.851   9.578  1.00 90.24           C  
ATOM   1006  CB  ILE A  63     -10.820   9.868  11.915  1.00 90.24           C  
ATOM   1007  HB  ILE A  63     -10.831  10.862  11.467  1.00 90.24           H  
ATOM   1008  O   ILE A  63     -10.690   9.725   8.731  1.00 90.24           O  
ATOM   1009  CG1 ILE A  63     -10.033   9.966  13.241  1.00 90.24           C  
ATOM   1010 HG12 ILE A  63     -10.144   9.042  13.810  1.00 90.24           H  
ATOM   1011 HG13 ILE A  63      -8.967  10.094  13.052  1.00 90.24           H  
ATOM   1012  CG2 ILE A  63     -12.282   9.437  12.153  1.00 90.24           C  
ATOM   1013 HG21 ILE A  63     -12.848   9.450  11.222  1.00 90.24           H  
ATOM   1014 HG22 ILE A  63     -12.778  10.135  12.827  1.00 90.24           H  
ATOM   1015 HG23 ILE A  63     -12.315   8.440  12.593  1.00 90.24           H  
ATOM   1016  CD1 ILE A  63     -10.442  11.174  14.081  1.00 90.24           C  
ATOM   1017 HD11 ILE A  63      -9.913  11.155  15.034  1.00 90.24           H  
ATOM   1018 HD12 ILE A  63     -11.517  11.195  14.261  1.00 90.24           H  
ATOM   1019 HD13 ILE A  63     -10.178  12.078  13.533  1.00 90.24           H  
ATOM   1020  N   GLY A  64     -11.626   7.797   9.366  1.00 91.43           N  
ATOM   1021  H   GLY A  64     -11.776   7.158  10.133  1.00 91.43           H  
ATOM   1022  CA  GLY A  64     -12.446   7.655   8.167  1.00 91.43           C  
ATOM   1023  HA2 GLY A  64     -11.977   8.152   7.318  1.00 91.43           H  
ATOM   1024  HA3 GLY A  64     -12.558   6.597   7.926  1.00 91.43           H  
ATOM   1025  C   GLY A  64     -13.830   8.242   8.389  1.00 91.43           C  
ATOM   1026  O   GLY A  64     -14.539   7.796   9.289  1.00 91.43           O  
ATOM   1027  N   VAL A  65     -14.232   9.187   7.544  1.00 91.79           N  
ATOM   1028  H   VAL A  65     -13.609   9.492   6.810  1.00 91.79           H  
ATOM   1029  CA  VAL A  65     -15.610   9.686   7.508  1.00 91.79           C  
ATOM   1030  HA  VAL A  65     -16.068   9.551   8.487  1.00 91.79           H  
ATOM   1031  C   VAL A  65     -16.379   8.844   6.499  1.00 91.79           C  
ATOM   1032  CB  VAL A  65     -15.665  11.191   7.195  1.00 91.79           C  
ATOM   1033  HB  VAL A  65     -15.214  11.378   6.221  1.00 91.79           H  
ATOM   1034  O   VAL A  65     -15.998   8.734   5.331  1.00 91.79           O  
ATOM   1035  CG1 VAL A  65     -17.111  11.702   7.183  1.00 91.79           C  
ATOM   1036 HG11 VAL A  65     -17.595  11.509   8.141  1.00 91.79           H  
ATOM   1037 HG12 VAL A  65     -17.114  12.777   7.004  1.00 91.79           H  
ATOM   1038 HG13 VAL A  65     -17.679  11.227   6.384  1.00 91.79           H  
ATOM   1039  CG2 VAL A  65     -14.896  11.981   8.263  1.00 91.79           C  
ATOM   1040 HG21 VAL A  65     -13.842  11.703   8.260  1.00 91.79           H  
ATOM   1041 HG22 VAL A  65     -15.317  11.792   9.251  1.00 91.79           H  
ATOM   1042 HG23 VAL A  65     -14.969  13.049   8.057  1.00 91.79           H  
ATOM   1043  N   THR A  66     -17.441   8.188   6.961  1.00 92.06           N  
ATOM   1044  H   THR A  66     -17.737   8.362   7.911  1.00 92.06           H  
ATOM   1045  CA  THR A  66     -18.288   7.367   6.088  1.00 92.06           C  
ATOM   1046  HA  THR A  66     -17.644   6.799   5.416  1.00 92.06           H  
ATOM   1047  C   THR A  66     -19.183   8.245   5.224  1.00 92.06           C  
ATOM   1048  CB  THR A  66     -19.133   6.344   6.855  1.00 92.06           C  
ATOM   1049  HB  THR A  66     -19.621   5.705   6.119  1.00 92.06           H  
ATOM   1050  O   THR A  66     -19.503   9.368   5.604  1.00 92.06           O  
ATOM   1051  CG2 THR A  66     -18.312   5.470   7.803  1.00 92.06           C  
ATOM   1052 HG21 THR A  66     -17.768   6.080   8.524  1.00 92.06           H  
ATOM   1053 HG22 THR A  66     -18.980   4.802   8.346  1.00 92.06           H  
ATOM   1054 HG23 THR A  66     -17.605   4.874   7.226  1.00 92.06           H  
ATOM   1055  OG1 THR A  66     -20.148   6.955   7.607  1.00 92.06           O  
ATOM   1056  HG1 THR A  66     -19.798   7.186   8.471  1.00 92.06           H  
ATOM   1057  N   THR A  67     -19.641   7.733   4.083  1.00 91.24           N  
ATOM   1058  H   THR A  67     -19.298   6.840   3.757  1.00 91.24           H  
ATOM   1059  CA  THR A  67     -20.582   8.468   3.223  1.00 91.24           C  
ATOM   1060  HA  THR A  67     -20.120   9.408   2.921  1.00 91.24           H  
ATOM   1061  C   THR A  67     -21.872   8.828   3.968  1.00 91.24           C  
ATOM   1062  CB  THR A  67     -20.903   7.662   1.957  1.00 91.24           C  
ATOM   1063  HB  THR A  67     -21.529   6.811   2.224  1.00 91.24           H  
ATOM   1064  O   THR A  67     -22.384   9.925   3.783  1.00 91.24           O  
ATOM   1065  CG2 THR A  67     -21.602   8.498   0.887  1.00 91.24           C  
ATOM   1066 HG21 THR A  67     -20.940   9.295   0.546  1.00 91.24           H  
ATOM   1067 HG22 THR A  67     -22.513   8.945   1.284  1.00 91.24           H  
ATOM   1068 HG23 THR A  67     -21.871   7.865   0.042  1.00 91.24           H  
ATOM   1069  OG1 THR A  67     -19.713   7.184   1.372  1.00 91.24           O  
ATOM   1070  HG1 THR A  67     -19.957   6.715   0.570  1.00 91.24           H  
ATOM   1071  N   MET A  68     -22.358   7.954   4.860  1.00 89.41           N  
ATOM   1072  H   MET A  68     -21.870   7.080   4.993  1.00 89.41           H  
ATOM   1073  CA  MET A  68     -23.539   8.224   5.698  1.00 89.41           C  
ATOM   1074  HA  MET A  68     -24.351   8.592   5.071  1.00 89.41           H  
ATOM   1075  C   MET A  68     -23.277   9.292   6.769  1.00 89.41           C  
ATOM   1076  CB  MET A  68     -24.001   6.937   6.394  1.00 89.41           C  
ATOM   1077  HB2 MET A  68     -23.185   6.546   7.002  1.00 89.41           H  
ATOM   1078  HB3 MET A  68     -24.836   7.178   7.051  1.00 89.41           H  
ATOM   1079  O   MET A  68     -24.148  10.101   7.060  1.00 89.41           O  
ATOM   1080  CG  MET A  68     -24.468   5.866   5.406  1.00 89.41           C  
ATOM   1081  HG2 MET A  68     -23.626   5.559   4.784  1.00 89.41           H  
ATOM   1082  HG3 MET A  68     -25.230   6.303   4.761  1.00 89.41           H  
ATOM   1083  SD  MET A  68     -25.179   4.391   6.184  1.00 89.41           S  
ATOM   1084  CE  MET A  68     -23.715   3.702   6.985  1.00 89.41           C  
ATOM   1085  HE1 MET A  68     -23.995   2.791   7.514  1.00 89.41           H  
ATOM   1086  HE2 MET A  68     -23.308   4.415   7.701  1.00 89.41           H  
ATOM   1087  HE3 MET A  68     -22.976   3.475   6.216  1.00 89.41           H  
ATOM   1088  N   ALA A  69     -22.071   9.317   7.340  1.00 91.38           N  
ATOM   1089  H   ALA A  69     -21.389   8.624   7.065  1.00 91.38           H  
ATOM   1090  CA  ALA A  69     -21.681  10.288   8.361  1.00 91.38           C  
ATOM   1091  HA  ALA A  69     -22.530  10.480   9.017  1.00 91.38           H  
ATOM   1092  C   ALA A  69     -21.240  11.643   7.789  1.00 91.38           C  
ATOM   1093  CB  ALA A  69     -20.558   9.673   9.194  1.00 91.38           C  
ATOM   1094  HB1 ALA A  69     -19.710   9.428   8.555  1.00 91.38           H  
ATOM   1095  HB2 ALA A  69     -20.226  10.414   9.921  1.00 91.38           H  
ATOM   1096  HB3 ALA A  69     -20.917   8.787   9.718  1.00 91.38           H  
ATOM   1097  O   ALA A  69     -21.027  12.588   8.544  1.00 91.38           O  
ATOM   1098  N   ARG A  70     -21.075  11.742   6.465  1.00 92.14           N  
ATOM   1099  H   ARG A  70     -21.231  10.912   5.912  1.00 92.14           H  
ATOM   1100  CA  ARG A  70     -20.523  12.924   5.802  1.00 92.14           C  
ATOM   1101  HA  ARG A  70     -19.514  13.099   6.177  1.00 92.14           H  
ATOM   1102  C   ARG A  70     -21.310  14.192   6.122  1.00 92.14           C  
ATOM   1103  CB  ARG A  70     -20.458  12.665   4.292  1.00 92.14           C  
ATOM   1104  HB2 ARG A  70     -21.459  12.451   3.918  1.00 92.14           H  
ATOM   1105  HB3 ARG A  70     -19.818  11.804   4.101  1.00 92.14           H  
ATOM   1106  O   ARG A  70     -20.686  15.187   6.461  1.00 92.14           O  
ATOM   1107  CG  ARG A  70     -19.901  13.886   3.556  1.00 92.14           C  
ATOM   1108  HG2 ARG A  70     -18.899  14.108   3.924  1.00 92.14           H  
ATOM   1109  HG3 ARG A  70     -20.543  14.749   3.732  1.00 92.14           H  
ATOM   1110  CD  ARG A  70     -19.852  13.647   2.053  1.00 92.14           C  
ATOM   1111  HD2 ARG A  70     -20.842  13.345   1.711  1.00 92.14           H  
ATOM   1112  HD3 ARG A  70     -19.132  12.857   1.837  1.00 92.14           H  
ATOM   1113  NE  ARG A  70     -19.462  14.891   1.380  1.00 92.14           N  
ATOM   1114  HE  ARG A  70     -19.362  15.707   1.966  1.00 92.14           H  
ATOM   1115  NH1 ARG A  70     -19.464  14.124  -0.784  1.00 92.14           N  
ATOM   1116 HH11 ARG A  70     -19.746  13.214  -0.448  1.00 92.14           H  
ATOM   1117 HH12 ARG A  70     -19.357  14.324  -1.768  1.00 92.14           H  
ATOM   1118  NH2 ARG A  70     -19.010  16.275  -0.331  1.00 92.14           N  
ATOM   1119 HH21 ARG A  70     -18.988  17.011   0.361  1.00 92.14           H  
ATOM   1120 HH22 ARG A  70     -18.940  16.501  -1.313  1.00 92.14           H  
ATOM   1121  CZ  ARG A  70     -19.314  15.086   0.089  1.00 92.14           C  
ATOM   1122  N   ALA A  71     -22.639  14.148   6.026  1.00 92.42           N  
ATOM   1123  H   ALA A  71     -23.081  13.280   5.761  1.00 92.42           H  
ATOM   1124  CA  ALA A  71     -23.480  15.320   6.267  1.00 92.42           C  
ATOM   1125  HA  ALA A  71     -23.156  16.130   5.614  1.00 92.42           H  
ATOM   1126  C   ALA A  71     -23.342  15.824   7.713  1.00 92.42           C  
ATOM   1127  CB  ALA A  71     -24.930  14.966   5.913  1.00 92.42           C  
ATOM   1128  HB1 ALA A  71     -25.561  15.840   6.073  1.00 92.42           H  
ATOM   1129  HB2 ALA A  71     -24.998  14.673   4.866  1.00 92.42           H  
ATOM   1130  HB3 ALA A  71     -25.290  14.153   6.544  1.00 92.42           H  
ATOM   1131  O   ALA A  71     -23.052  16.995   7.924  1.00 92.42           O  
ATOM   1132  N   ALA A  72     -23.434  14.917   8.692  1.00 91.42           N  
ATOM   1133  H   ALA A  72     -23.667  13.963   8.453  1.00 91.42           H  
ATOM   1134  CA  ALA A  72     -23.279  15.252  10.108  1.00 91.42           C  
ATOM   1135  HA  ALA A  72     -24.002  16.024  10.371  1.00 91.42           H  
ATOM   1136  C   ALA A  72     -21.879  15.802  10.430  1.00 91.42           C  
ATOM   1137  CB  ALA A  72     -23.578  13.990  10.927  1.00 91.42           C  
ATOM   1138  HB1 ALA A  72     -22.870  13.199  10.680  1.00 91.42           H  
ATOM   1139  HB2 ALA A  72     -23.495  14.224  11.989  1.00 91.42           H  
ATOM   1140  HB3 ALA A  72     -24.594  13.651  10.725  1.00 91.42           H  
ATOM   1141  O   ALA A  72     -21.735  16.762  11.184  1.00 91.42           O  
ATOM   1142  N   PHE A  73     -20.836  15.219   9.832  1.00 91.72           N  
ATOM   1143  H   PHE A  73     -20.996  14.412   9.246  1.00 91.72           H  
ATOM   1144  CA  PHE A  73     -19.476  15.722   9.987  1.00 91.72           C  
ATOM   1145  HA  PHE A  73     -19.267  15.851  11.049  1.00 91.72           H  
ATOM   1146  C   PHE A  73     -19.285  17.099   9.334  1.00 91.72           C  
ATOM   1147  CB  PHE A  73     -18.486  14.698   9.419  1.00 91.72           C  
ATOM   1148  HB2 PHE A  73     -18.795  14.423   8.410  1.00 91.72           H  
ATOM   1149  HB3 PHE A  73     -18.512  13.798  10.033  1.00 91.72           H  
ATOM   1150  O   PHE A  73     -18.598  17.939   9.901  1.00 91.72           O  
ATOM   1151  CG  PHE A  73     -17.070  15.231   9.371  1.00 91.72           C  
ATOM   1152  CD1 PHE A  73     -16.569  15.764   8.175  1.00 91.72           C  
ATOM   1153  HD1 PHE A  73     -17.197  15.765   7.296  1.00 91.72           H  
ATOM   1154  CD2 PHE A  73     -16.297  15.310  10.541  1.00 91.72           C  
ATOM   1155  HD2 PHE A  73     -16.714  14.973  11.479  1.00 91.72           H  
ATOM   1156  CE1 PHE A  73     -15.294  16.349   8.149  1.00 91.72           C  
ATOM   1157  HE1 PHE A  73     -14.911  16.782   7.237  1.00 91.72           H  
ATOM   1158  CE2 PHE A  73     -15.019  15.890  10.514  1.00 91.72           C  
ATOM   1159  HE2 PHE A  73     -14.448  15.968  11.428  1.00 91.72           H  
ATOM   1160  CZ  PHE A  73     -14.520  16.416   9.313  1.00 91.72           C  
ATOM   1161  HZ  PHE A  73     -13.555  16.899   9.281  1.00 91.72           H  
ATOM   1162  N   GLU A  74     -19.853  17.341   8.151  1.00 91.31           N  
ATOM   1163  H   GLU A  74     -20.423  16.622   7.728  1.00 91.31           H  
ATOM   1164  CA  GLU A  74     -19.726  18.623   7.442  1.00 91.31           C  
ATOM   1165  HA  GLU A  74     -18.685  18.943   7.491  1.00 91.31           H  
ATOM   1166  C   GLU A  74     -20.511  19.752   8.117  1.00 91.31           C  
ATOM   1167  CB  GLU A  74     -20.116  18.455   5.956  1.00 91.31           C  
ATOM   1168  HB2 GLU A  74     -21.051  17.901   5.874  1.00 91.31           H  
ATOM   1169  HB3 GLU A  74     -20.241  19.436   5.497  1.00 91.31           H  
ATOM   1170  O   GLU A  74     -20.060  20.893   8.073  1.00 91.31           O  
ATOM   1171  CG  GLU A  74     -18.985  17.717   5.227  1.00 91.31           C  
ATOM   1172  HG2 GLU A  74     -18.090  18.334   5.308  1.00 91.31           H  
ATOM   1173  HG3 GLU A  74     -18.769  16.787   5.753  1.00 91.31           H  
ATOM   1174  CD  GLU A  74     -19.190  17.370   3.743  1.00 91.31           C  
ATOM   1175  OE1 GLU A  74     -18.190  16.868   3.161  1.00 91.31           O  
ATOM   1176  OE2 GLU A  74     -20.275  17.509   3.152  1.00 91.31           O  
ATOM   1177  N   GLU A  75     -21.625  19.433   8.777  1.00 93.34           N  
ATOM   1178  H   GLU A  75     -21.978  18.490   8.705  1.00 93.34           H  
ATOM   1179  CA  GLU A  75     -22.400  20.378   9.585  1.00 93.34           C  
ATOM   1180  HA  GLU A  75     -22.600  21.275   8.999  1.00 93.34           H  
ATOM   1181  C   GLU A  75     -21.640  20.811  10.847  1.00 93.34           C  
ATOM   1182  CB  GLU A  75     -23.738  19.713   9.941  1.00 93.34           C  
ATOM   1183  HB2 GLU A  75     -23.541  18.826  10.544  1.00 93.34           H  
ATOM   1184  HB3 GLU A  75     -24.228  19.403   9.018  1.00 93.34           H  
ATOM   1185  O   GLU A  75     -21.538  22.004  11.134  1.00 93.34           O  
ATOM   1186  CG  GLU A  75     -24.689  20.645  10.708  1.00 93.34           C  
ATOM   1187  HG2 GLU A  75     -24.197  20.986  11.619  1.00 93.34           H  
ATOM   1188  HG3 GLU A  75     -24.896  21.516  10.087  1.00 93.34           H  
ATOM   1189  CD  GLU A  75     -26.012  19.966  11.099  1.00 93.34           C  
ATOM   1190  OE1 GLU A  75     -26.854  20.674  11.695  1.00 93.34           O  
ATOM   1191  OE2 GLU A  75     -26.167  18.748  10.848  1.00 93.34           O  
ATOM   1192  N   ASN A  76     -21.083  19.855  11.604  1.00 90.38           N  
ATOM   1193  H   ASN A  76     -21.219  18.890  11.338  1.00 90.38           H  
ATOM   1194  CA  ASN A  76     -20.313  20.159  12.809  1.00 90.38           C  
ATOM   1195  HA  ASN A  76     -19.868  21.147  12.688  1.00 90.38           H  
ATOM   1196  C   ASN A  76     -19.163  19.156  13.035  1.00 90.38           C  
ATOM   1197  CB  ASN A  76     -21.276  20.267  14.001  1.00 90.38           C  
ATOM   1198  HB2 ASN A  76     -22.123  20.887  13.707  1.00 90.38           H  
ATOM   1199  HB3 ASN A  76     -21.655  19.282  14.271  1.00 90.38           H  
ATOM   1200  O   ASN A  76     -19.325  18.158  13.750  1.00 90.38           O  
ATOM   1201  CG  ASN A  76     -20.613  20.905  15.210  1.00 90.38           C  
ATOM   1202  ND2 ASN A  76     -21.370  21.633  15.997  1.00 90.38           N  
ATOM   1203 HD21 ASN A  76     -22.326  21.824  15.734  1.00 90.38           H  
ATOM   1204 HD22 ASN A  76     -20.913  22.086  16.776  1.00 90.38           H  
ATOM   1205  OD1 ASN A  76     -19.426  20.764  15.475  1.00 90.38           O  
ATOM   1206  N   PRO A  77     -17.965  19.441  12.483  1.00 88.33           N  
ATOM   1207  CA  PRO A  77     -16.805  18.567  12.616  1.00 88.33           C  
ATOM   1208  HA  PRO A  77     -17.032  17.616  12.134  1.00 88.33           H  
ATOM   1209  C   PRO A  77     -16.390  18.308  14.068  1.00 88.33           C  
ATOM   1210  CB  PRO A  77     -15.682  19.274  11.848  1.00 88.33           C  
ATOM   1211  HB2 PRO A  77     -15.145  19.952  12.512  1.00 88.33           H  
ATOM   1212  HB3 PRO A  77     -14.992  18.565  11.390  1.00 88.33           H  
ATOM   1213  O   PRO A  77     -15.993  17.194  14.393  1.00 88.33           O  
ATOM   1214  CG  PRO A  77     -16.410  20.108  10.799  1.00 88.33           C  
ATOM   1215  HG2 PRO A  77     -15.831  20.984  10.507  1.00 88.33           H  
ATOM   1216  HG3 PRO A  77     -16.633  19.495   9.926  1.00 88.33           H  
ATOM   1217  CD  PRO A  77     -17.699  20.502  11.517  1.00 88.33           C  
ATOM   1218  HD2 PRO A  77     -17.556  21.445  12.045  1.00 88.33           H  
ATOM   1219  HD3 PRO A  77     -18.507  20.599  10.791  1.00 88.33           H  
ATOM   1220  N   GLY A  78     -16.480  19.315  14.945  1.00 84.17           N  
ATOM   1221  H   GLY A  78     -16.914  20.176  14.645  1.00 84.17           H  
ATOM   1222  CA  GLY A  78     -16.072  19.198  16.350  1.00 84.17           C  
ATOM   1223  HA2 GLY A  78     -16.171  20.167  16.839  1.00 84.17           H  
ATOM   1224  HA3 GLY A  78     -15.032  18.877  16.408  1.00 84.17           H  
ATOM   1225  C   GLY A  78     -16.935  18.192  17.107  1.00 84.17           C  
ATOM   1226  O   GLY A  78     -16.413  17.211  17.639  1.00 84.17           O  
ATOM   1227  N   LYS A  79     -18.260  18.374  17.042  1.00 86.58           N  
ATOM   1228  H   LYS A  79     -18.602  19.184  16.545  1.00 86.58           H  
ATOM   1229  CA  LYS A  79     -19.240  17.484  17.681  1.00 86.58           C  
ATOM   1230  HA  LYS A  79     -19.050  17.468  18.754  1.00 86.58           H  
ATOM   1231  C   LYS A  79     -19.116  16.042  17.187  1.00 86.58           C  
ATOM   1232  CB  LYS A  79     -20.647  18.046  17.435  1.00 86.58           C  
ATOM   1233  HB2 LYS A  79     -20.843  18.071  16.363  1.00 86.58           H  
ATOM   1234  HB3 LYS A  79     -20.694  19.064  17.824  1.00 86.58           H  
ATOM   1235  O   LYS A  79     -19.116  15.116  17.992  1.00 86.58           O  
ATOM   1236  CG  LYS A  79     -21.726  17.202  18.125  1.00 86.58           C  
ATOM   1237  HG2 LYS A  79     -21.707  16.190  17.718  1.00 86.58           H  
ATOM   1238  HG3 LYS A  79     -21.525  17.154  19.195  1.00 86.58           H  
ATOM   1239  CD  LYS A  79     -23.120  17.792  17.893  1.00 86.58           C  
ATOM   1240  HD2 LYS A  79     -23.277  17.940  16.824  1.00 86.58           H  
ATOM   1241  HD3 LYS A  79     -23.207  18.743  18.416  1.00 86.58           H  
ATOM   1242  CE  LYS A  79     -24.141  16.788  18.426  1.00 86.58           C  
ATOM   1243  HE2 LYS A  79     -23.973  15.846  17.903  1.00 86.58           H  
ATOM   1244  HE3 LYS A  79     -23.952  16.601  19.483  1.00 86.58           H  
ATOM   1245  NZ  LYS A  79     -25.537  17.217  18.196  1.00 86.58           N  
ATOM   1246  HZ1 LYS A  79     -26.152  16.486  18.522  1.00 86.58           H  
ATOM   1247  HZ2 LYS A  79     -25.694  17.341  17.206  1.00 86.58           H  
ATOM   1248  HZ3 LYS A  79     -25.734  18.078  18.686  1.00 86.58           H  
ATOM   1249  N   TYR A  80     -18.944  15.841  15.878  1.00 87.19           N  
ATOM   1250  H   TYR A  80     -18.977  16.638  15.258  1.00 87.19           H  
ATOM   1251  CA  TYR A  80     -18.759  14.500  15.319  1.00 87.19           C  
ATOM   1252  HA  TYR A  80     -19.642  13.902  15.547  1.00 87.19           H  
ATOM   1253  C   TYR A  80     -17.544  13.775  15.924  1.00 87.19           C  
ATOM   1254  CB  TYR A  80     -18.615  14.606  13.796  1.00 87.19           C  
ATOM   1255  HB2 TYR A  80     -19.522  15.051  13.387  1.00 87.19           H  
ATOM   1256  HB3 TYR A  80     -17.787  15.275  13.562  1.00 87.19           H  
ATOM   1257  O   TYR A  80     -17.608  12.580  16.214  1.00 87.19           O  
ATOM   1258  CG  TYR A  80     -18.378  13.265  13.126  1.00 87.19           C  
ATOM   1259  CD1 TYR A  80     -17.067  12.813  12.872  1.00 87.19           C  
ATOM   1260  HD1 TYR A  80     -16.228  13.434  13.153  1.00 87.19           H  
ATOM   1261  CD2 TYR A  80     -19.473  12.439  12.818  1.00 87.19           C  
ATOM   1262  HD2 TYR A  80     -20.474  12.768  13.057  1.00 87.19           H  
ATOM   1263  CE1 TYR A  80     -16.849  11.563  12.264  1.00 87.19           C  
ATOM   1264  HE1 TYR A  80     -15.841  11.234  12.061  1.00 87.19           H  
ATOM   1265  CE2 TYR A  80     -19.260  11.173  12.244  1.00 87.19           C  
ATOM   1266  HE2 TYR A  80     -20.102  10.521  12.063  1.00 87.19           H  
ATOM   1267  OH  TYR A  80     -17.741   9.532  11.350  1.00 87.19           O  
ATOM   1268  HH  TYR A  80     -16.801   9.340  11.310  1.00 87.19           H  
ATOM   1269  CZ  TYR A  80     -17.952  10.743  11.938  1.00 87.19           C  
ATOM   1270  N   ILE A  81     -16.423  14.478  16.127  1.00 83.73           N  
ATOM   1271  H   ILE A  81     -16.427  15.468  15.928  1.00 83.73           H  
ATOM   1272  CA  ILE A  81     -15.222  13.872  16.719  1.00 83.73           C  
ATOM   1273  HA  ILE A  81     -15.085  12.889  16.269  1.00 83.73           H  
ATOM   1274  C   ILE A  81     -15.408  13.613  18.214  1.00 83.73           C  
ATOM   1275  CB  ILE A  81     -13.964  14.722  16.438  1.00 83.73           C  
ATOM   1276  HB  ILE A  81     -14.109  15.709  16.876  1.00 83.73           H  
ATOM   1277  O   ILE A  81     -14.979  12.564  18.694  1.00 83.73           O  
ATOM   1278  CG1 ILE A  81     -13.714  14.900  14.929  1.00 83.73           C  
ATOM   1279 HG12 ILE A  81     -12.913  15.625  14.784  1.00 83.73           H  
ATOM   1280 HG13 ILE A  81     -14.611  15.304  14.460  1.00 83.73           H  
ATOM   1281  CG2 ILE A  81     -12.711  14.087  17.069  1.00 83.73           C  
ATOM   1282 HG21 ILE A  81     -12.811  14.059  18.154  1.00 83.73           H  
ATOM   1283 HG22 ILE A  81     -11.827  14.668  16.806  1.00 83.73           H  
ATOM   1284 HG23 ILE A  81     -12.578  13.069  16.702  1.00 83.73           H  
ATOM   1285  CD1 ILE A  81     -13.361  13.633  14.153  1.00 83.73           C  
ATOM   1286 HD11 ILE A  81     -13.940  12.773  14.490  1.00 83.73           H  
ATOM   1287 HD12 ILE A  81     -13.619  13.819  13.111  1.00 83.73           H  
ATOM   1288 HD13 ILE A  81     -12.294  13.427  14.244  1.00 83.73           H  
ATOM   1289  N   GLU A  82     -16.057  14.519  18.940  1.00 82.28           N  
ATOM   1290  H   GLU A  82     -16.371  15.373  18.502  1.00 82.28           H  
ATOM   1291  CA  GLU A  82     -16.393  14.315  20.354  1.00 82.28           C  
ATOM   1292  HA  GLU A  82     -15.483  14.150  20.930  1.00 82.28           H  
ATOM   1293  C   GLU A  82     -17.285  13.081  20.552  1.00 82.28           C  
ATOM   1294  CB  GLU A  82     -17.092  15.565  20.901  1.00 82.28           C  
ATOM   1295  HB2 GLU A  82     -17.907  15.837  20.229  1.00 82.28           H  
ATOM   1296  HB3 GLU A  82     -17.513  15.332  21.879  1.00 82.28           H  
ATOM   1297  O   GLU A  82     -17.011  12.263  21.427  1.00 82.28           O  
ATOM   1298  CG  GLU A  82     -16.130  16.752  21.059  1.00 82.28           C  
ATOM   1299  HG2 GLU A  82     -15.567  16.892  20.136  1.00 82.28           H  
ATOM   1300  HG3 GLU A  82     -15.414  16.512  21.846  1.00 82.28           H  
ATOM   1301  CD  GLU A  82     -16.852  18.064  21.407  1.00 82.28           C  
ATOM   1302  OE1 GLU A  82     -16.155  19.104  21.426  1.00 82.28           O  
ATOM   1303  OE2 GLU A  82     -18.083  18.034  21.635  1.00 82.28           O  
ATOM   1304  N   GLU A  83     -18.294  12.878  19.701  1.00 82.16           N  
ATOM   1305  H   GLU A  83     -18.518  13.610  19.043  1.00 82.16           H  
ATOM   1306  CA  GLU A  83     -19.174  11.702  19.758  1.00 82.16           C  
ATOM   1307  HA  GLU A  83     -19.570  11.597  20.768  1.00 82.16           H  
ATOM   1308  C   GLU A  83     -18.443  10.394  19.421  1.00 82.16           C  
ATOM   1309  CB  GLU A  83     -20.347  11.891  18.785  1.00 82.16           C  
ATOM   1310  HB2 GLU A  83     -19.956  12.198  17.815  1.00 82.16           H  
ATOM   1311  HB3 GLU A  83     -20.857  10.935  18.663  1.00 82.16           H  
ATOM   1312  O   GLU A  83     -18.721   9.352  20.015  1.00 82.16           O  
ATOM   1313  CG  GLU A  83     -21.375  12.918  19.287  1.00 82.16           C  
ATOM   1314  HG2 GLU A  83     -21.795  12.552  20.223  1.00 82.16           H  
ATOM   1315  HG3 GLU A  83     -20.875  13.864  19.496  1.00 82.16           H  
ATOM   1316  CD  GLU A  83     -22.517  13.167  18.287  1.00 82.16           C  
ATOM   1317  OE1 GLU A  83     -23.431  13.950  18.642  1.00 82.16           O  
ATOM   1318  OE2 GLU A  83     -22.496  12.587  17.176  1.00 82.16           O  
ATOM   1319  N   GLN A  84     -17.496  10.429  18.479  1.00 76.88           N  
ATOM   1320  H   GLN A  84     -17.340  11.306  18.001  1.00 76.88           H  
ATOM   1321  CA  GLN A  84     -16.740   9.239  18.075  1.00 76.88           C  
ATOM   1322  HA  GLN A  84     -17.420   8.386  18.048  1.00 76.88           H  
ATOM   1323  C   GLN A  84     -15.626   8.860  19.062  1.00 76.88           C  
ATOM   1324  CB  GLN A  84     -16.161   9.446  16.665  1.00 76.88           C  
ATOM   1325  HB2 GLN A  84     -15.422   8.671  16.464  1.00 76.88           H  
ATOM   1326  HB3 GLN A  84     -15.656  10.411  16.626  1.00 76.88           H  
ATOM   1327  O   GLN A  84     -15.328   7.674  19.209  1.00 76.88           O  
ATOM   1328  CG  GLN A  84     -17.227   9.400  15.561  1.00 76.88           C  
ATOM   1329  HG2 GLN A  84     -17.998  10.141  15.771  1.00 76.88           H  
ATOM   1330  HG3 GLN A  84     -16.763   9.665  14.611  1.00 76.88           H  
ATOM   1331  CD  GLN A  84     -17.888   8.034  15.405  1.00 76.88           C  
ATOM   1332  NE2 GLN A  84     -19.183   8.000  15.191  1.00 76.88           N  
ATOM   1333 HE21 GLN A  84     -19.709   8.861  15.241  1.00 76.88           H  
ATOM   1334 HE22 GLN A  84     -19.625   7.092  15.192  1.00 76.88           H  
ATOM   1335  OE1 GLN A  84     -17.266   6.982  15.440  1.00 76.88           O  
ATOM   1336  N   PHE A  85     -14.987   9.836  19.715  1.00 70.41           N  
ATOM   1337  H   PHE A  85     -15.280  10.788  19.545  1.00 70.41           H  
ATOM   1338  CA  PHE A  85     -13.773   9.613  20.516  1.00 70.41           C  
ATOM   1339  HA  PHE A  85     -13.538   8.549  20.516  1.00 70.41           H  
ATOM   1340  C   PHE A  85     -13.892   9.990  21.995  1.00 70.41           C  
ATOM   1341  CB  PHE A  85     -12.591  10.339  19.866  1.00 70.41           C  
ATOM   1342  HB2 PHE A  85     -11.727  10.228  20.521  1.00 70.41           H  
ATOM   1343  HB3 PHE A  85     -12.818  11.402  19.785  1.00 70.41           H  
ATOM   1344  O   PHE A  85     -12.950   9.739  22.748  1.00 70.41           O  
ATOM   1345  CG  PHE A  85     -12.230   9.779  18.510  1.00 70.41           C  
ATOM   1346  CD1 PHE A  85     -11.383   8.661  18.417  1.00 70.41           C  
ATOM   1347  HD1 PHE A  85     -10.953   8.220  19.304  1.00 70.41           H  
ATOM   1348  CD2 PHE A  85     -12.805  10.318  17.349  1.00 70.41           C  
ATOM   1349  HD2 PHE A  85     -13.498  11.143  17.421  1.00 70.41           H  
ATOM   1350  CE1 PHE A  85     -11.134   8.075  17.167  1.00 70.41           C  
ATOM   1351  HE1 PHE A  85     -10.492   7.209  17.100  1.00 70.41           H  
ATOM   1352  CE2 PHE A  85     -12.580   9.713  16.105  1.00 70.41           C  
ATOM   1353  HE2 PHE A  85     -13.105  10.075  15.234  1.00 70.41           H  
ATOM   1354  CZ  PHE A  85     -11.740   8.592  16.014  1.00 70.41           C  
ATOM   1355  HZ  PHE A  85     -11.596   8.089  15.069  1.00 70.41           H  
ATOM   1356  N   GLY A  86     -15.019  10.560  22.412  1.00 67.81           N  
ATOM   1357  H   GLY A  86     -15.728  10.795  21.733  1.00 67.81           H  
ATOM   1358  CA  GLY A  86     -15.237  11.065  23.761  1.00 67.81           C  
ATOM   1359  HA2 GLY A  86     -14.703  10.451  24.487  1.00 67.81           H  
ATOM   1360  HA3 GLY A  86     -16.303  10.996  23.979  1.00 67.81           H  
ATOM   1361  C   GLY A  86     -14.804  12.523  23.943  1.00 67.81           C  
ATOM   1362  O   GLY A  86     -13.954  13.056  23.225  1.00 67.81           O  
ATOM   1363  N   THR A  87     -15.388  13.152  24.962  1.00 61.13           N  
ATOM   1364  H   THR A  87     -16.064  12.642  25.512  1.00 61.13           H  
ATOM   1365  CA  THR A  87     -15.228  14.568  25.338  1.00 61.13           C  
ATOM   1366  HA  THR A  87     -15.336  15.188  24.447  1.00 61.13           H  
ATOM   1367  C   THR A  87     -13.870  14.915  25.952  1.00 61.13           C  
ATOM   1368  CB  THR A  87     -16.335  14.952  26.334  1.00 61.13           C  
ATOM   1369  HB  THR A  87     -16.111  15.914  26.795  1.00 61.13           H  
ATOM   1370  O   THR A  87     -13.590  16.081  26.209  1.00 61.13           O  
ATOM   1371  CG2 THR A  87     -17.694  15.054  25.642  1.00 61.13           C  
ATOM   1372 HG21 THR A  87     -17.972  14.098  25.198  1.00 61.13           H  
ATOM   1373 HG22 THR A  87     -17.653  15.813  24.861  1.00 61.13           H  
ATOM   1374 HG23 THR A  87     -18.450  15.343  26.371  1.00 61.13           H  
ATOM   1375  OG1 THR A  87     -16.448  13.957  27.336  1.00 61.13           O  
ATOM   1376  HG1 THR A  87     -15.698  14.040  27.929  1.00 61.13           H  
ATOM   1377  N   ASP A  88     -12.998  13.930  26.184  1.00 64.18           N  
ATOM   1378  H   ASP A  88     -13.300  12.982  26.013  1.00 64.18           H  
ATOM   1379  CA  ASP A  88     -11.691  14.138  26.828  1.00 64.18           C  
ATOM   1380  HA  ASP A  88     -11.845  14.724  27.734  1.00 64.18           H  
ATOM   1381  C   ASP A  88     -10.694  14.926  25.944  1.00 64.18           C  
ATOM   1382  CB  ASP A  88     -11.095  12.777  27.237  1.00 64.18           C  
ATOM   1383  HB2 ASP A  88     -10.094  12.944  27.634  1.00 64.18           H  
ATOM   1384  HB3 ASP A  88     -10.998  12.155  26.347  1.00 64.18           H  
ATOM   1385  O   ASP A  88      -9.605  15.295  26.395  1.00 64.18           O  
ATOM   1386  CG  ASP A  88     -11.890  12.009  28.306  1.00 64.18           C  
ATOM   1387  OD1 ASP A  88     -12.767  12.613  28.958  1.00 64.18           O  
ATOM   1388  OD2 ASP A  88     -11.587  10.804  28.477  1.00 64.18           O  
ATOM   1389  N   LYS A  89     -11.039  15.182  24.673  1.00 63.86           N  
ATOM   1390  H   LYS A  89     -11.975  14.919  24.398  1.00 63.86           H  
ATOM   1391  CA  LYS A  89     -10.214  15.919  23.704  1.00 63.86           C  
ATOM   1392  HA  LYS A  89      -9.165  15.787  23.966  1.00 63.86           H  
ATOM   1393  C   LYS A  89     -10.526  17.423  23.770  1.00 63.86           C  
ATOM   1394  CB  LYS A  89     -10.440  15.336  22.294  1.00 63.86           C  
ATOM   1395  HB2 LYS A  89     -11.509  15.329  22.080  1.00 63.86           H  
ATOM   1396  HB3 LYS A  89      -9.948  15.987  21.571  1.00 63.86           H  
ATOM   1397  O   LYS A  89     -11.576  17.859  23.321  1.00 63.86           O  
ATOM   1398  CG  LYS A  89      -9.880  13.910  22.126  1.00 63.86           C  
ATOM   1399  HG2 LYS A  89      -8.807  13.938  22.319  1.00 63.86           H  
ATOM   1400  HG3 LYS A  89     -10.353  13.243  22.846  1.00 63.86           H  
ATOM   1401  CD  LYS A  89     -10.104  13.355  20.706  1.00 63.86           C  
ATOM   1402  HD2 LYS A  89     -11.176  13.300  20.515  1.00 63.86           H  
ATOM   1403  HD3 LYS A  89      -9.651  14.034  19.984  1.00 63.86           H  
ATOM   1404  CE  LYS A  89      -9.480  11.953  20.564  1.00 63.86           C  
ATOM   1405  HE2 LYS A  89      -9.976  11.288  21.270  1.00 63.86           H  
ATOM   1406  HE3 LYS A  89      -8.430  12.016  20.850  1.00 63.86           H  
ATOM   1407  NZ  LYS A  89      -9.590  11.402  19.179  1.00 63.86           N  
ATOM   1408  HZ1 LYS A  89      -9.150  12.006  18.499  1.00 63.86           H  
ATOM   1409  HZ2 LYS A  89     -10.557  11.280  18.916  1.00 63.86           H  
ATOM   1410  HZ3 LYS A  89      -9.159  10.493  19.091  1.00 63.86           H  
ATOM   1411  N   LYS A  90      -9.592  18.237  24.286  1.00 59.99           N  
ATOM   1412  H   LYS A  90      -8.761  17.790  24.647  1.00 59.99           H  
ATOM   1413  CA  LYS A  90      -9.831  19.675  24.581  1.00 59.99           C  
ATOM   1414  HA  LYS A  90     -10.859  19.789  24.924  1.00 59.99           H  
ATOM   1415  C   LYS A  90      -9.701  20.628  23.392  1.00 59.99           C  
ATOM   1416  CB  LYS A  90      -8.883  20.148  25.691  1.00 59.99           C  
ATOM   1417  HB2 LYS A  90      -7.852  19.928  25.415  1.00 59.99           H  
ATOM   1418  HB3 LYS A  90      -8.990  21.228  25.795  1.00 59.99           H  
ATOM   1419  O   LYS A  90     -10.266  21.716  23.398  1.00 59.99           O  
ATOM   1420  CG  LYS A  90      -9.207  19.502  27.041  1.00 59.99           C  
ATOM   1421  HG2 LYS A  90      -8.959  18.441  27.009  1.00 59.99           H  
ATOM   1422  HG3 LYS A  90     -10.272  19.612  27.247  1.00 59.99           H  
ATOM   1423  CD  LYS A  90      -8.409  20.185  28.156  1.00 59.99           C  
ATOM   1424  HD2 LYS A  90      -7.342  20.077  27.963  1.00 59.99           H  
ATOM   1425  HD3 LYS A  90      -8.672  21.242  28.190  1.00 59.99           H  
ATOM   1426  CE  LYS A  90      -8.765  19.530  29.491  1.00 59.99           C  
ATOM   1427  HE2 LYS A  90      -8.436  18.491  29.469  1.00 59.99           H  
ATOM   1428  HE3 LYS A  90      -9.848  19.519  29.613  1.00 59.99           H  
ATOM   1429  NZ  LYS A  90      -8.138  20.223  30.639  1.00 59.99           N  
ATOM   1430  HZ1 LYS A  90      -8.591  21.094  30.874  1.00 59.99           H  
ATOM   1431  HZ2 LYS A  90      -8.194  19.616  31.444  1.00 59.99           H  
ATOM   1432  HZ3 LYS A  90      -7.139  20.325  30.526  1.00 59.99           H  
ATOM   1433  N   LYS A  91      -8.878  20.272  22.412  1.00 64.22           N  
ATOM   1434  H   LYS A  91      -8.454  19.358  22.484  1.00 64.22           H  
ATOM   1435  CA  LYS A  91      -8.663  21.035  21.176  1.00 64.22           C  
ATOM   1436  HA  LYS A  91      -9.536  21.655  20.969  1.00 64.22           H  
ATOM   1437  C   LYS A  91      -8.517  20.027  20.063  1.00 64.22           C  
ATOM   1438  CB  LYS A  91      -7.406  21.918  21.272  1.00 64.22           C  
ATOM   1439  HB2 LYS A  91      -6.553  21.311  21.573  1.00 64.22           H  
ATOM   1440  HB3 LYS A  91      -7.202  22.333  20.285  1.00 64.22           H  
ATOM   1441  O   LYS A  91      -7.751  19.089  20.240  1.00 64.22           O  
ATOM   1442  CG  LYS A  91      -7.587  23.078  22.261  1.00 64.22           C  
ATOM   1443  HG2 LYS A  91      -8.487  23.633  21.997  1.00 64.22           H  
ATOM   1444  HG3 LYS A  91      -7.701  22.681  23.270  1.00 64.22           H  
ATOM   1445  CD  LYS A  91      -6.388  24.033  22.241  1.00 64.22           C  
ATOM   1446  HD2 LYS A  91      -6.265  24.431  21.234  1.00 64.22           H  
ATOM   1447  HD3 LYS A  91      -5.488  23.489  22.527  1.00 64.22           H  
ATOM   1448  CE  LYS A  91      -6.646  25.181  23.225  1.00 64.22           C  
ATOM   1449  HE2 LYS A  91      -7.580  25.667  22.946  1.00 64.22           H  
ATOM   1450  HE3 LYS A  91      -6.780  24.763  24.223  1.00 64.22           H  
ATOM   1451  NZ  LYS A  91      -5.539  26.172  23.224  1.00 64.22           N  
ATOM   1452  HZ1 LYS A  91      -5.431  26.575  22.305  1.00 64.22           H  
ATOM   1453  HZ2 LYS A  91      -5.741  26.924  23.867  1.00 64.22           H  
ATOM   1454  HZ3 LYS A  91      -4.665  25.742  23.493  1.00 64.22           H  
ATOM   1455  N   ILE A  92      -9.243  20.196  18.966  1.00 72.18           N  
ATOM   1456  H   ILE A  92      -9.885  20.974  18.909  1.00 72.18           H  
ATOM   1457  CA  ILE A  92      -9.207  19.263  17.842  1.00 72.18           C  
ATOM   1458  HA  ILE A  92      -8.349  18.600  17.952  1.00 72.18           H  
ATOM   1459  C   ILE A  92      -9.019  20.078  16.568  1.00 72.18           C  
ATOM   1460  CB  ILE A  92     -10.462  18.362  17.798  1.00 72.18           C  
ATOM   1461  HB  ILE A  92     -11.323  18.968  17.515  1.00 72.18           H  
ATOM   1462  O   ILE A  92      -9.935  20.759  16.118  1.00 72.18           O  
ATOM   1463  CG1 ILE A  92     -10.745  17.737  19.186  1.00 72.18           C  
ATOM   1464 HG12 ILE A  92     -10.988  18.534  19.889  1.00 72.18           H  
ATOM   1465 HG13 ILE A  92      -9.852  17.226  19.545  1.00 72.18           H  
ATOM   1466  CG2 ILE A  92     -10.257  17.269  16.733  1.00 72.18           C  
ATOM   1467 HG21 ILE A  92     -11.216  16.800  16.512  1.00 72.18           H  
ATOM   1468 HG22 ILE A  92      -9.548  16.524  17.094  1.00 72.18           H  
ATOM   1469 HG23 ILE A  92      -9.874  17.697  15.807  1.00 72.18           H  
ATOM   1470  CD1 ILE A  92     -11.918  16.759  19.222  1.00 72.18           C  
ATOM   1471 HD11 ILE A  92     -11.583  15.794  18.842  1.00 72.18           H  
ATOM   1472 HD12 ILE A  92     -12.749  17.138  18.626  1.00 72.18           H  
ATOM   1473 HD13 ILE A  92     -12.257  16.632  20.250  1.00 72.18           H  
ATOM   1474  N   LEU A  93      -7.820  20.025  15.996  1.00 79.70           N  
ATOM   1475  H   LEU A  93      -7.115  19.443  16.425  1.00 79.70           H  
ATOM   1476  CA  LEU A  93      -7.579  20.498  14.641  1.00 79.70           C  
ATOM   1477  HA  LEU A  93      -8.250  21.333  14.439  1.00 79.70           H  
ATOM   1478  C   LEU A  93      -7.920  19.365  13.681  1.00 79.70           C  
ATOM   1479  CB  LEU A  93      -6.140  21.018  14.513  1.00 79.70           C  
ATOM   1480  HB2 LEU A  93      -5.430  20.203  14.653  1.00 79.70           H  
ATOM   1481  HB3 LEU A  93      -5.986  21.733  15.322  1.00 79.70           H  
ATOM   1482  O   LEU A  93      -7.442  18.243  13.850  1.00 79.70           O  
ATOM   1483  CG  LEU A  93      -5.877  21.725  13.168  1.00 79.70           C  
ATOM   1484  HG  LEU A  93      -6.808  22.141  12.786  1.00 79.70           H  
ATOM   1485  CD1 LEU A  93      -4.896  22.879  13.372  1.00 79.70           C  
ATOM   1486 HD11 LEU A  93      -5.320  23.606  14.064  1.00 79.70           H  
ATOM   1487 HD12 LEU A  93      -4.714  23.378  12.421  1.00 79.70           H  
ATOM   1488 HD13 LEU A  93      -3.952  22.506  13.769  1.00 79.70           H  
ATOM   1489  CD2 LEU A  93      -5.285  20.781  12.117  1.00 79.70           C  
ATOM   1490 HD21 LEU A  93      -5.155  21.321  11.178  1.00 79.70           H  
ATOM   1491 HD22 LEU A  93      -4.317  20.408  12.452  1.00 79.70           H  
ATOM   1492 HD23 LEU A  93      -5.952  19.938  11.939  1.00 79.70           H  
ATOM   1493  N   ILE A  94      -8.758  19.661  12.692  1.00 80.51           N  
ATOM   1494  H   ILE A  94      -9.100  20.607  12.610  1.00 80.51           H  
ATOM   1495  CA  ILE A  94      -9.262  18.680  11.735  1.00 80.51           C  
ATOM   1496  HA  ILE A  94      -8.808  17.710  11.937  1.00 80.51           H  
ATOM   1497  C   ILE A  94      -8.848  19.124  10.339  1.00 80.51           C  
ATOM   1498  CB  ILE A  94     -10.792  18.509  11.860  1.00 80.51           C  
ATOM   1499  HB  ILE A  94     -11.274  19.448  11.591  1.00 80.51           H  
ATOM   1500  O   ILE A  94      -9.198  20.218   9.906  1.00 80.51           O  
ATOM   1501  CG1 ILE A  94     -11.210  18.140  13.304  1.00 80.51           C  
ATOM   1502 HG12 ILE A  94     -10.849  17.141  13.547  1.00 80.51           H  
ATOM   1503 HG13 ILE A  94     -10.760  18.845  14.002  1.00 80.51           H  
ATOM   1504  CG2 ILE A  94     -11.251  17.414  10.882  1.00 80.51           C  
ATOM   1505 HG21 ILE A  94     -12.317  17.232  11.015  1.00 80.51           H  
ATOM   1506 HG22 ILE A  94     -10.707  16.490  11.080  1.00 80.51           H  
ATOM   1507 HG23 ILE A  94     -11.083  17.727   9.852  1.00 80.51           H  
ATOM   1508  CD1 ILE A  94     -12.719  18.214  13.561  1.00 80.51           C  
ATOM   1509 HD11 ILE A  94     -13.253  17.447  13.000  1.00 80.51           H  
ATOM   1510 HD12 ILE A  94     -12.910  18.060  14.623  1.00 80.51           H  
ATOM   1511 HD13 ILE A  94     -13.086  19.202  13.284  1.00 80.51           H  
ATOM   1512  N   SER A  95      -8.127  18.263   9.627  1.00 84.89           N  
ATOM   1513  H   SER A  95      -7.837  17.403  10.069  1.00 84.89           H  
ATOM   1514  CA  SER A  95      -7.778  18.487   8.225  1.00 84.89           C  
ATOM   1515  HA  SER A  95      -8.199  19.433   7.886  1.00 84.89           H  
ATOM   1516  C   SER A  95      -8.357  17.377   7.359  1.00 84.89           C  
ATOM   1517  CB  SER A  95      -6.264  18.599   8.067  1.00 84.89           C  
ATOM   1518  HB2 SER A  95      -5.887  19.375   8.734  1.00 84.89           H  
ATOM   1519  HB3 SER A  95      -5.790  17.648   8.309  1.00 84.89           H  
ATOM   1520  O   SER A  95      -8.132  16.196   7.635  1.00 84.89           O  
ATOM   1521  OG  SER A  95      -5.988  18.954   6.731  1.00 84.89           O  
ATOM   1522  HG  SER A  95      -5.059  19.174   6.637  1.00 84.89           H  
ATOM   1523  N   LYS A  96      -9.126  17.746   6.326  1.00 86.42           N  
ATOM   1524  H   LYS A  96      -9.181  18.733   6.117  1.00 86.42           H  
ATOM   1525  CA  LYS A  96      -9.633  16.795   5.328  1.00 86.42           C  
ATOM   1526  HA  LYS A  96      -9.987  15.898   5.835  1.00 86.42           H  
ATOM   1527  C   LYS A  96      -8.490  16.365   4.419  1.00 86.42           C  
ATOM   1528  CB  LYS A  96     -10.784  17.385   4.493  1.00 86.42           C  
ATOM   1529  HB2 LYS A  96     -10.949  16.729   3.638  1.00 86.42           H  
ATOM   1530  HB3 LYS A  96     -10.488  18.362   4.111  1.00 86.42           H  
ATOM   1531  O   LYS A  96      -7.761  17.201   3.896  1.00 86.42           O  
ATOM   1532  CG  LYS A  96     -12.114  17.509   5.256  1.00 86.42           C  
ATOM   1533  HG2 LYS A  96     -11.999  18.216   6.077  1.00 86.42           H  
ATOM   1534  HG3 LYS A  96     -12.387  16.535   5.661  1.00 86.42           H  
ATOM   1535  CD  LYS A  96     -13.233  17.991   4.312  1.00 86.42           C  
ATOM   1536  HD2 LYS A  96     -12.971  18.974   3.922  1.00 86.42           H  
ATOM   1537  HD3 LYS A  96     -13.326  17.293   3.481  1.00 86.42           H  
ATOM   1538  CE  LYS A  96     -14.576  18.073   5.050  1.00 86.42           C  
ATOM   1539  HE2 LYS A  96     -14.464  18.737   5.908  1.00 86.42           H  
ATOM   1540  HE3 LYS A  96     -14.814  17.073   5.411  1.00 86.42           H  
ATOM   1541  NZ  LYS A  96     -15.703  18.535   4.197  1.00 86.42           N  
ATOM   1542  HZ1 LYS A  96     -15.987  17.830   3.533  1.00 86.42           H  
ATOM   1543  HZ2 LYS A  96     -16.522  18.704   4.763  1.00 86.42           H  
ATOM   1544  HZ3 LYS A  96     -15.481  19.391   3.708  1.00 86.42           H  
ATOM   1545  N   VAL A  97      -8.383  15.061   4.200  1.00 86.02           N  
ATOM   1546  H   VAL A  97      -9.032  14.433   4.653  1.00 86.02           H  
ATOM   1547  CA  VAL A  97      -7.368  14.467   3.338  1.00 86.02           C  
ATOM   1548  HA  VAL A  97      -6.803  15.254   2.840  1.00 86.02           H  
ATOM   1549  C   VAL A  97      -8.056  13.583   2.298  1.00 86.02           C  
ATOM   1550  CB  VAL A  97      -6.347  13.669   4.154  1.00 86.02           C  
ATOM   1551  HB  VAL A  97      -6.850  12.854   4.674  1.00 86.02           H  
ATOM   1552  O   VAL A  97      -8.669  12.569   2.661  1.00 86.02           O  
ATOM   1553  CG1 VAL A  97      -5.295  13.078   3.218  1.00 86.02           C  
ATOM   1554 HG11 VAL A  97      -5.757  12.476   2.436  1.00 86.02           H  
ATOM   1555 HG12 VAL A  97      -4.706  13.866   2.750  1.00 86.02           H  
ATOM   1556 HG13 VAL A  97      -4.661  12.397   3.786  1.00 86.02           H  
ATOM   1557  CG2 VAL A  97      -5.645  14.552   5.194  1.00 86.02           C  
ATOM   1558 HG21 VAL A  97      -6.356  14.888   5.949  1.00 86.02           H  
ATOM   1559 HG22 VAL A  97      -5.200  15.421   4.709  1.00 86.02           H  
ATOM   1560 HG23 VAL A  97      -4.864  13.974   5.688  1.00 86.02           H  
ATOM   1561  N   PRO A  98      -7.961  13.935   1.006  1.00 82.92           N  
ATOM   1562  CA  PRO A  98      -8.406  13.066  -0.072  1.00 82.92           C  
ATOM   1563  HA  PRO A  98      -9.482  12.922   0.020  1.00 82.92           H  
ATOM   1564  C   PRO A  98      -7.700  11.706  -0.039  1.00 82.92           C  
ATOM   1565  CB  PRO A  98      -8.107  13.824  -1.370  1.00 82.92           C  
ATOM   1566  HB2 PRO A  98      -8.877  13.654  -2.123  1.00 82.92           H  
ATOM   1567  HB3 PRO A  98      -7.131  13.532  -1.757  1.00 82.92           H  
ATOM   1568  O   PRO A  98      -6.530  11.583   0.327  1.00 82.92           O  
ATOM   1569  CG  PRO A  98      -8.054  15.287  -0.934  1.00 82.92           C  
ATOM   1570  HG2 PRO A  98      -7.426  15.885  -1.595  1.00 82.92           H  
ATOM   1571  HG3 PRO A  98      -9.064  15.694  -0.888  1.00 82.92           H  
ATOM   1572  CD  PRO A  98      -7.472  15.198   0.472  1.00 82.92           C  
ATOM   1573  HD2 PRO A  98      -6.383  15.177   0.424  1.00 82.92           H  
ATOM   1574  HD3 PRO A  98      -7.809  16.049   1.065  1.00 82.92           H  
ATOM   1575  N   PHE A  99      -8.396  10.652  -0.461  1.00 88.16           N  
ATOM   1576  H   PHE A  99      -9.334  10.782  -0.812  1.00 88.16           H  
ATOM   1577  CA  PHE A  99      -7.705   9.393  -0.723  1.00 88.16           C  
ATOM   1578  HA  PHE A  99      -7.092   9.159   0.147  1.00 88.16           H  
ATOM   1579  C   PHE A  99      -6.729   9.558  -1.891  1.00 88.16           C  
ATOM   1580  CB  PHE A  99      -8.699   8.245  -0.935  1.00 88.16           C  
ATOM   1581  HB2 PHE A  99      -9.312   8.474  -1.807  1.00 88.16           H  
ATOM   1582  HB3 PHE A  99      -8.139   7.336  -1.153  1.00 88.16           H  
ATOM   1583  O   PHE A  99      -6.933  10.381  -2.777  1.00 88.16           O  
ATOM   1584  CG  PHE A  99      -9.597   7.961   0.257  1.00 88.16           C  
ATOM   1585  CD1 PHE A  99      -9.072   7.960   1.564  1.00 88.16           C  
ATOM   1586  HD1 PHE A  99      -8.022   8.149   1.734  1.00 88.16           H  
ATOM   1587  CD2 PHE A  99     -10.966   7.694   0.061  1.00 88.16           C  
ATOM   1588  HD2 PHE A  99     -11.381   7.696  -0.936  1.00 88.16           H  
ATOM   1589  CE1 PHE A  99      -9.912   7.726   2.661  1.00 88.16           C  
ATOM   1590  HE1 PHE A  99      -9.506   7.752   3.662  1.00 88.16           H  
ATOM   1591  CE2 PHE A  99     -11.805   7.447   1.162  1.00 88.16           C  
ATOM   1592  HE2 PHE A  99     -12.859   7.275   1.000  1.00 88.16           H  
ATOM   1593  CZ  PHE A  99     -11.276   7.474   2.463  1.00 88.16           C  
ATOM   1594  HZ  PHE A  99     -11.918   7.339   3.320  1.00 88.16           H  
ATOM   1595  N   GLN A 100      -5.667   8.759  -1.868  1.00 88.80           N  
ATOM   1596  H   GLN A 100      -5.596   8.125  -1.085  1.00 88.80           H  
ATOM   1597  CA  GLN A 100      -4.515   8.817  -2.770  1.00 88.80           C  
ATOM   1598  HA  GLN A 100      -3.864   7.999  -2.462  1.00 88.80           H  
ATOM   1599  C   GLN A 100      -3.616  10.052  -2.625  1.00 88.80           C  
ATOM   1600  CB  GLN A 100      -4.918   8.533  -4.230  1.00 88.80           C  
ATOM   1601  HB2 GLN A 100      -4.014   8.433  -4.830  1.00 88.80           H  
ATOM   1602  HB3 GLN A 100      -5.473   9.384  -4.626  1.00 88.80           H  
ATOM   1603  O   GLN A 100      -2.644  10.175  -3.365  1.00 88.80           O  
ATOM   1604  CG  GLN A 100      -5.763   7.263  -4.419  1.00 88.80           C  
ATOM   1605  HG2 GLN A 100      -6.017   7.179  -5.476  1.00 88.80           H  
ATOM   1606  HG3 GLN A 100      -6.699   7.351  -3.867  1.00 88.80           H  
ATOM   1607  CD  GLN A 100      -5.052   5.976  -4.005  1.00 88.80           C  
ATOM   1608  NE2 GLN A 100      -5.736   4.855  -4.005  1.00 88.80           N  
ATOM   1609 HE21 GLN A 100      -6.683   4.842  -4.355  1.00 88.80           H  
ATOM   1610 HE22 GLN A 100      -5.180   4.027  -3.842  1.00 88.80           H  
ATOM   1611  OE1 GLN A 100      -3.883   5.918  -3.663  1.00 88.80           O  
ATOM   1612  N   SER A 101      -3.839  10.914  -1.627  1.00 89.38           N  
ATOM   1613  H   SER A 101      -4.696  10.866  -1.094  1.00 89.38           H  
ATOM   1614  CA  SER A 101      -2.850  11.933  -1.260  1.00 89.38           C  
ATOM   1615  HA  SER A 101      -2.696  12.588  -2.117  1.00 89.38           H  
ATOM   1616  C   SER A 101      -1.506  11.290  -0.903  1.00 89.38           C  
ATOM   1617  CB  SER A 101      -3.348  12.780  -0.089  1.00 89.38           C  
ATOM   1618  HB2 SER A 101      -3.663  12.132   0.729  1.00 89.38           H  
ATOM   1619  HB3 SER A 101      -2.539  13.420   0.263  1.00 89.38           H  
ATOM   1620  O   SER A 101      -1.456  10.312  -0.146  1.00 89.38           O  
ATOM   1621  OG  SER A 101      -4.432  13.585  -0.503  1.00 89.38           O  
ATOM   1622  HG  SER A 101      -4.160  14.121  -1.251  1.00 89.38           H  
ATOM   1623  N   CYS A 102      -0.424  11.838  -1.461  1.00 91.48           N  
ATOM   1624  H   CYS A 102      -0.540  12.651  -2.049  1.00 91.48           H  
ATOM   1625  CA  CYS A 102       0.931  11.326  -1.303  1.00 91.48           C  
ATOM   1626  HA  CYS A 102       0.880  10.258  -1.092  1.00 91.48           H  
ATOM   1627  C   CYS A 102       1.642  12.009  -0.132  1.00 91.48           C  
ATOM   1628  CB  CYS A 102       1.687  11.502  -2.625  1.00 91.48           C  
ATOM   1629  HB2 CYS A 102       1.094  11.090  -3.442  1.00 91.48           H  
ATOM   1630  HB3 CYS A 102       1.851  12.562  -2.817  1.00 91.48           H  
ATOM   1631  O   CYS A 102       1.606  13.226   0.013  1.00 91.48           O  
ATOM   1632  SG  CYS A 102       3.280  10.631  -2.549  1.00 91.48           S  
ATOM   1633  HG  CYS A 102       3.662  10.937  -3.792  1.00 91.48           H  
ATOM   1634  N   TYR A 103       2.313  11.219   0.694  1.00 92.75           N  
ATOM   1635  H   TYR A 103       2.280  10.222   0.531  1.00 92.75           H  
ATOM   1636  CA  TYR A 103       3.043  11.673   1.867  1.00 92.75           C  
ATOM   1637  HA  TYR A 103       3.005  12.760   1.936  1.00 92.75           H  
ATOM   1638  C   TYR A 103       4.495  11.243   1.770  1.00 92.75           C  
ATOM   1639  CB  TYR A 103       2.396  11.086   3.121  1.00 92.75           C  
ATOM   1640  HB2 TYR A 103       2.294  10.006   3.013  1.00 92.75           H  
ATOM   1641  HB3 TYR A 103       3.058  11.265   3.968  1.00 92.75           H  
ATOM   1642  O   TYR A 103       4.765  10.057   1.566  1.00 92.75           O  
ATOM   1643  CG  TYR A 103       1.051  11.693   3.424  1.00 92.75           C  
ATOM   1644  CD1 TYR A 103       0.993  12.830   4.250  1.00 92.75           C  
ATOM   1645  HD1 TYR A 103       1.898  13.254   4.660  1.00 92.75           H  
ATOM   1646  CD2 TYR A 103      -0.123  11.148   2.867  1.00 92.75           C  
ATOM   1647  HD2 TYR A 103      -0.065  10.300   2.202  1.00 92.75           H  
ATOM   1648  CE1 TYR A 103      -0.243  13.420   4.538  1.00 92.75           C  
ATOM   1649  HE1 TYR A 103      -0.285  14.288   5.179  1.00 92.75           H  
ATOM   1650  CE2 TYR A 103      -1.367  11.746   3.145  1.00 92.75           C  
ATOM   1651  HE2 TYR A 103      -2.277  11.368   2.704  1.00 92.75           H  
ATOM   1652  OH  TYR A 103      -2.584  13.488   4.263  1.00 92.75           O  
ATOM   1653  HH  TYR A 103      -2.454  14.291   4.774  1.00 92.75           H  
ATOM   1654  CZ  TYR A 103      -1.416  12.879   3.984  1.00 92.75           C  
ATOM   1655  N   GLU A 104       5.416  12.181   1.961  1.00 93.97           N  
ATOM   1656  H   GLU A 104       5.110  13.125   2.145  1.00 93.97           H  
ATOM   1657  CA  GLU A 104       6.845  11.912   2.074  1.00 93.97           C  
ATOM   1658  HA  GLU A 104       7.061  10.982   1.549  1.00 93.97           H  
ATOM   1659  C   GLU A 104       7.240  11.730   3.539  1.00 93.97           C  
ATOM   1660  CB  GLU A 104       7.660  13.012   1.389  1.00 93.97           C  
ATOM   1661  HB2 GLU A 104       7.658  13.923   1.989  1.00 93.97           H  
ATOM   1662  HB3 GLU A 104       7.189  13.229   0.430  1.00 93.97           H  
ATOM   1663  O   GLU A 104       7.079  12.619   4.374  1.00 93.97           O  
ATOM   1664  CG  GLU A 104       9.097  12.540   1.142  1.00 93.97           C  
ATOM   1665  HG2 GLU A 104       9.075  11.521   0.754  1.00 93.97           H  
ATOM   1666  HG3 GLU A 104       9.631  12.521   2.092  1.00 93.97           H  
ATOM   1667  CD  GLU A 104       9.840  13.419   0.130  1.00 93.97           C  
ATOM   1668  OE1 GLU A 104      10.891  13.970   0.510  1.00 93.97           O  
ATOM   1669  OE2 GLU A 104       9.407  13.435  -1.054  1.00 93.97           O  
ATOM   1670  N   LEU A 105       7.725  10.534   3.844  1.00 93.28           N  
ATOM   1671  H   LEU A 105       7.871   9.894   3.076  1.00 93.28           H  
ATOM   1672  CA  LEU A 105       8.318  10.145   5.110  1.00 93.28           C  
ATOM   1673  HA  LEU A 105       7.936  10.786   5.904  1.00 93.28           H  
ATOM   1674  C   LEU A 105       9.841  10.346   5.036  1.00 93.28           C  
ATOM   1675  CB  LEU A 105       7.968   8.671   5.431  1.00 93.28           C  
ATOM   1676  HB2 LEU A 105       8.469   8.425   6.367  1.00 93.28           H  
ATOM   1677  HB3 LEU A 105       8.393   8.026   4.662  1.00 93.28           H  
ATOM   1678  O   LEU A 105      10.404  10.734   4.014  1.00 93.28           O  
ATOM   1679  CG  LEU A 105       6.479   8.327   5.620  1.00 93.28           C  
ATOM   1680  HG  LEU A 105       6.006   9.083   6.248  1.00 93.28           H  
ATOM   1681  CD1 LEU A 105       5.685   8.169   4.321  1.00 93.28           C  
ATOM   1682 HD11 LEU A 105       6.191   7.482   3.643  1.00 93.28           H  
ATOM   1683 HD12 LEU A 105       5.589   9.140   3.835  1.00 93.28           H  
ATOM   1684 HD13 LEU A 105       4.675   7.822   4.540  1.00 93.28           H  
ATOM   1685  CD2 LEU A 105       6.375   6.977   6.338  1.00 93.28           C  
ATOM   1686 HD21 LEU A 105       5.321   6.730   6.465  1.00 93.28           H  
ATOM   1687 HD22 LEU A 105       6.827   7.059   7.326  1.00 93.28           H  
ATOM   1688 HD23 LEU A 105       6.867   6.199   5.754  1.00 93.28           H  
ATOM   1689  N   GLU A 106      10.513   9.998   6.128  1.00 90.22           N  
ATOM   1690  H   GLU A 106       9.987   9.774   6.961  1.00 90.22           H  
ATOM   1691  CA  GLU A 106      11.971   9.953   6.239  1.00 90.22           C  
ATOM   1692  HA  GLU A 106      12.344  10.974   6.318  1.00 90.22           H  
ATOM   1693  C   GLU A 106      12.650   9.276   5.032  1.00 90.22           C  
ATOM   1694  CB  GLU A 106      12.339   9.195   7.521  1.00 90.22           C  
ATOM   1695  HB2 GLU A 106      13.424   9.107   7.583  1.00 90.22           H  
ATOM   1696  HB3 GLU A 106      11.914   8.194   7.450  1.00 90.22           H  
ATOM   1697  O   GLU A 106      12.142   8.298   4.467  1.00 90.22           O  
ATOM   1698  CG  GLU A 106      11.823   9.880   8.802  1.00 90.22           C  
ATOM   1699  HG2 GLU A 106      12.380  10.805   8.953  1.00 90.22           H  
ATOM   1700  HG3 GLU A 106      10.771  10.136   8.678  1.00 90.22           H  
ATOM   1701  CD  GLU A 106      11.947   8.987  10.045  1.00 90.22           C  
ATOM   1702  OE1 GLU A 106      11.338   9.357  11.073  1.00 90.22           O  
ATOM   1703  OE2 GLU A 106      12.548   7.893   9.938  1.00 90.22           O  
ATOM   1704  N   ALA A 107      13.824   9.799   4.662  1.00 90.50           N  
ATOM   1705  H   ALA A 107      14.174  10.585   5.191  1.00 90.50           H  
ATOM   1706  CA  ALA A 107      14.661   9.322   3.557  1.00 90.50           C  
ATOM   1707  HA  ALA A 107      15.476  10.039   3.459  1.00 90.50           H  
ATOM   1708  C   ALA A 107      13.977   9.311   2.169  1.00 90.50           C  
ATOM   1709  CB  ALA A 107      15.305   7.984   3.954  1.00 90.50           C  
ATOM   1710  HB1 ALA A 107      14.546   7.203   4.008  1.00 90.50           H  
ATOM   1711  HB2 ALA A 107      15.797   8.078   4.922  1.00 90.50           H  
ATOM   1712  HB3 ALA A 107      16.048   7.700   3.209  1.00 90.50           H  
ATOM   1713  O   ALA A 107      14.336   8.513   1.305  1.00 90.50           O  
ATOM   1714  N   GLY A 108      12.975  10.170   1.940  1.00 91.32           N  
ATOM   1715  H   GLY A 108      12.674  10.783   2.684  1.00 91.32           H  
ATOM   1716  CA  GLY A 108      12.267  10.264   0.655  1.00 91.32           C  
ATOM   1717  HA2 GLY A 108      12.993  10.298  -0.158  1.00 91.32           H  
ATOM   1718  HA3 GLY A 108      11.696  11.192   0.639  1.00 91.32           H  
ATOM   1719  C   GLY A 108      11.302   9.101   0.393  1.00 91.32           C  
ATOM   1720  O   GLY A 108      10.803   8.919  -0.722  1.00 91.32           O  
ATOM   1721  N   ARG A 109      11.018   8.273   1.406  1.00 93.23           N  
ATOM   1722  H   ARG A 109      11.431   8.474   2.306  1.00 93.23           H  
ATOM   1723  CA  ARG A 109      10.039   7.190   1.288  1.00 93.23           C  
ATOM   1724  HA  ARG A 109      10.222   6.664   0.351  1.00 93.23           H  
ATOM   1725  C   ARG A 109       8.638   7.772   1.224  1.00 93.23           C  
ATOM   1726  CB  ARG A 109      10.205   6.218   2.457  1.00 93.23           C  
ATOM   1727  HB2 ARG A 109      11.221   5.823   2.443  1.00 93.23           H  
ATOM   1728  HB3 ARG A 109      10.064   6.761   3.391  1.00 93.23           H  
ATOM   1729  O   ARG A 109       8.205   8.455   2.137  1.00 93.23           O  
ATOM   1730  CG  ARG A 109       9.205   5.054   2.366  1.00 93.23           C  
ATOM   1731  HG2 ARG A 109       9.300   4.573   1.393  1.00 93.23           H  
ATOM   1732  HG3 ARG A 109       8.184   5.422   2.476  1.00 93.23           H  
ATOM   1733  CD  ARG A 109       9.485   4.023   3.460  1.00 93.23           C  
ATOM   1734  HD2 ARG A 109      10.512   3.678   3.342  1.00 93.23           H  
ATOM   1735  HD3 ARG A 109       8.815   3.174   3.324  1.00 93.23           H  
ATOM   1736  NE  ARG A 109       9.293   4.600   4.806  1.00 93.23           N  
ATOM   1737  HE  ARG A 109       8.946   5.548   4.842  1.00 93.23           H  
ATOM   1738  NH1 ARG A 109      10.392   2.968   5.981  1.00 93.23           N  
ATOM   1739 HH11 ARG A 109      10.879   2.721   6.831  1.00 93.23           H  
ATOM   1740 HH12 ARG A 109      10.747   2.611   5.105  1.00 93.23           H  
ATOM   1741  NH2 ARG A 109       9.606   4.764   7.055  1.00 93.23           N  
ATOM   1742 HH21 ARG A 109       9.275   5.718   7.031  1.00 93.23           H  
ATOM   1743 HH22 ARG A 109      10.110   4.485   7.884  1.00 93.23           H  
ATOM   1744  CZ  ARG A 109       9.757   4.107   5.940  1.00 93.23           C  
ATOM   1745  N   ARG A 110       7.879   7.414   0.199  1.00 93.90           N  
ATOM   1746  H   ARG A 110       8.287   6.806  -0.496  1.00 93.90           H  
ATOM   1747  CA  ARG A 110       6.540   7.934  -0.059  1.00 93.90           C  
ATOM   1748  HA  ARG A 110       6.359   8.742   0.650  1.00 93.90           H  
ATOM   1749  C   ARG A 110       5.455   6.892   0.175  1.00 93.90           C  
ATOM   1750  CB  ARG A 110       6.487   8.563  -1.456  1.00 93.90           C  
ATOM   1751  HB2 ARG A 110       5.457   8.820  -1.701  1.00 93.90           H  
ATOM   1752  HB3 ARG A 110       6.854   7.842  -2.186  1.00 93.90           H  
ATOM   1753  O   ARG A 110       5.614   5.689  -0.097  1.00 93.90           O  
ATOM   1754  CG  ARG A 110       7.342   9.836  -1.526  1.00 93.90           C  
ATOM   1755  HG2 ARG A 110       6.919  10.595  -0.869  1.00 93.90           H  
ATOM   1756  HG3 ARG A 110       8.361   9.620  -1.202  1.00 93.90           H  
ATOM   1757  CD  ARG A 110       7.395  10.377  -2.953  1.00 93.90           C  
ATOM   1758  HD2 ARG A 110       6.393  10.669  -3.264  1.00 93.90           H  
ATOM   1759  HD3 ARG A 110       7.760   9.593  -3.616  1.00 93.90           H  
ATOM   1760  NE  ARG A 110       8.294  11.538  -3.023  1.00 93.90           N  
ATOM   1761  HE  ARG A 110       8.605  11.967  -2.162  1.00 93.90           H  
ATOM   1762  NH1 ARG A 110       8.337  11.813  -5.308  1.00 93.90           N  
ATOM   1763 HH11 ARG A 110       8.624  12.363  -6.105  1.00 93.90           H  
ATOM   1764 HH12 ARG A 110       7.658  11.073  -5.421  1.00 93.90           H  
ATOM   1765  NH2 ARG A 110       9.500  13.176  -3.934  1.00 93.90           N  
ATOM   1766 HH21 ARG A 110       9.846  13.729  -4.705  1.00 93.90           H  
ATOM   1767 HH22 ARG A 110       9.684  13.456  -2.981  1.00 93.90           H  
ATOM   1768  CZ  ARG A 110       8.706  12.164  -4.102  1.00 93.90           C  
ATOM   1769  N   ARG A 111       4.320   7.355   0.693  1.00 93.54           N  
ATOM   1770  H   ARG A 111       4.285   8.340   0.913  1.00 93.54           H  
ATOM   1771  CA  ARG A 111       3.113   6.555   0.913  1.00 93.54           C  
ATOM   1772  HA  ARG A 111       3.166   5.675   0.272  1.00 93.54           H  
ATOM   1773  C   ARG A 111       1.869   7.313   0.476  1.00 93.54           C  
ATOM   1774  CB  ARG A 111       3.005   6.136   2.391  1.00 93.54           C  
ATOM   1775  HB2 ARG A 111       3.065   7.030   3.011  1.00 93.54           H  
ATOM   1776  HB3 ARG A 111       2.022   5.694   2.555  1.00 93.54           H  
ATOM   1777  O   ARG A 111       1.725   8.484   0.792  1.00 93.54           O  
ATOM   1778  CG  ARG A 111       4.075   5.131   2.854  1.00 93.54           C  
ATOM   1779  HG2 ARG A 111       3.957   4.970   3.925  1.00 93.54           H  
ATOM   1780  HG3 ARG A 111       5.070   5.539   2.677  1.00 93.54           H  
ATOM   1781  CD  ARG A 111       3.930   3.787   2.127  1.00 93.54           C  
ATOM   1782  HD2 ARG A 111       4.016   3.944   1.052  1.00 93.54           H  
ATOM   1783  HD3 ARG A 111       2.932   3.393   2.319  1.00 93.54           H  
ATOM   1784  NE  ARG A 111       4.929   2.795   2.565  1.00 93.54           N  
ATOM   1785  HE  ARG A 111       4.761   2.348   3.455  1.00 93.54           H  
ATOM   1786  NH1 ARG A 111       6.299   2.865   0.707  1.00 93.54           N  
ATOM   1787 HH11 ARG A 111       7.183   2.589   0.306  1.00 93.54           H  
ATOM   1788 HH12 ARG A 111       5.914   3.752   0.416  1.00 93.54           H  
ATOM   1789  NH2 ARG A 111       6.736   1.436   2.335  1.00 93.54           N  
ATOM   1790 HH21 ARG A 111       6.524   0.959   3.199  1.00 93.54           H  
ATOM   1791 HH22 ARG A 111       7.575   1.233   1.810  1.00 93.54           H  
ATOM   1792  CZ  ARG A 111       5.965   2.371   1.864  1.00 93.54           C  
ATOM   1793  N   MET A 112       0.957   6.625  -0.201  1.00 93.20           N  
ATOM   1794  H   MET A 112       1.143   5.653  -0.404  1.00 93.20           H  
ATOM   1795  CA  MET A 112      -0.351   7.169  -0.569  1.00 93.20           C  
ATOM   1796  HA  MET A 112      -0.304   8.258  -0.556  1.00 93.20           H  
ATOM   1797  C   MET A 112      -1.407   6.727   0.440  1.00 93.20           C  
ATOM   1798  CB  MET A 112      -0.743   6.754  -1.991  1.00 93.20           C  
ATOM   1799  HB2 MET A 112      -1.726   7.164  -2.218  1.00 93.20           H  
ATOM   1800  HB3 MET A 112      -0.794   5.667  -2.051  1.00 93.20           H  
ATOM   1801  O   MET A 112      -1.429   5.558   0.842  1.00 93.20           O  
ATOM   1802  CG  MET A 112       0.253   7.281  -3.027  1.00 93.20           C  
ATOM   1803  HG2 MET A 112       0.385   8.351  -2.868  1.00 93.20           H  
ATOM   1804  HG3 MET A 112       1.217   6.794  -2.881  1.00 93.20           H  
ATOM   1805  SD  MET A 112      -0.250   7.046  -4.749  1.00 93.20           S  
ATOM   1806  CE  MET A 112      -0.428   5.250  -4.850  1.00 93.20           C  
ATOM   1807  HE1 MET A 112      -1.244   4.921  -4.206  1.00 93.20           H  
ATOM   1808  HE2 MET A 112       0.507   4.775  -4.553  1.00 93.20           H  
ATOM   1809  HE3 MET A 112      -0.657   4.976  -5.880  1.00 93.20           H  
ATOM   1810  N   LEU A 113      -2.287   7.635   0.856  1.00 93.04           N  
ATOM   1811  H   LEU A 113      -2.201   8.583   0.518  1.00 93.04           H  
ATOM   1812  CA  LEU A 113      -3.381   7.304   1.766  1.00 93.04           C  
ATOM   1813  HA  LEU A 113      -3.002   6.597   2.505  1.00 93.04           H  
ATOM   1814  C   LEU A 113      -4.531   6.629   1.007  1.00 93.04           C  
ATOM   1815  CB  LEU A 113      -3.831   8.575   2.507  1.00 93.04           C  
ATOM   1816  HB2 LEU A 113      -4.200   9.301   1.783  1.00 93.04           H  
ATOM   1817  HB3 LEU A 113      -2.968   9.011   3.010  1.00 93.04           H  
ATOM   1818  O   LEU A 113      -5.407   7.300   0.475  1.00 93.04           O  
ATOM   1819  CG  LEU A 113      -4.934   8.303   3.550  1.00 93.04           C  
ATOM   1820  HG  LEU A 113      -5.815   7.876   3.071  1.00 93.04           H  
ATOM   1821  CD1 LEU A 113      -4.456   7.336   4.633  1.00 93.04           C  
ATOM   1822 HD11 LEU A 113      -5.183   7.295   5.444  1.00 93.04           H  
ATOM   1823 HD12 LEU A 113      -4.350   6.333   4.219  1.00 93.04           H  
ATOM   1824 HD13 LEU A 113      -3.491   7.663   5.018  1.00 93.04           H  
ATOM   1825  CD2 LEU A 113      -5.347   9.610   4.213  1.00 93.04           C  
ATOM   1826 HD21 LEU A 113      -4.472  10.124   4.610  1.00 93.04           H  
ATOM   1827 HD22 LEU A 113      -5.832  10.247   3.474  1.00 93.04           H  
ATOM   1828 HD23 LEU A 113      -6.043   9.415   5.029  1.00 93.04           H  
ATOM   1829  N   ALA A 114      -4.564   5.299   0.968  1.00 92.40           N  
ATOM   1830  H   ALA A 114      -3.827   4.778   1.421  1.00 92.40           H  
ATOM   1831  CA  ALA A 114      -5.620   4.574   0.257  1.00 92.40           C  
ATOM   1832  HA  ALA A 114      -5.808   5.065  -0.697  1.00 92.40           H  
ATOM   1833  C   ALA A 114      -6.947   4.545   1.027  1.00 92.40           C  
ATOM   1834  CB  ALA A 114      -5.112   3.166  -0.027  1.00 92.40           C  
ATOM   1835  HB1 ALA A 114      -5.865   2.617  -0.593  1.00 92.40           H  
ATOM   1836  HB2 ALA A 114      -4.209   3.262  -0.631  1.00 92.40           H  
ATOM   1837  HB3 ALA A 114      -4.891   2.637   0.900  1.00 92.40           H  
ATOM   1838  O   ALA A 114      -8.022   4.549   0.436  1.00 92.40           O  
ATOM   1839  N   SER A 115      -6.879   4.492   2.356  1.00 91.67           N  
ATOM   1840  H   SER A 115      -5.962   4.467   2.781  1.00 91.67           H  
ATOM   1841  CA  SER A 115      -8.032   4.646   3.241  1.00 91.67           C  
ATOM   1842  HA  SER A 115      -8.691   5.410   2.830  1.00 91.67           H  
ATOM   1843  C   SER A 115      -7.570   5.077   4.628  1.00 91.67           C  
ATOM   1844  CB  SER A 115      -8.815   3.330   3.344  1.00 91.67           C  
ATOM   1845  HB2 SER A 115      -9.769   3.526   3.832  1.00 91.67           H  
ATOM   1846  HB3 SER A 115      -9.016   2.938   2.347  1.00 91.67           H  
ATOM   1847  O   SER A 115      -6.393   4.960   4.960  1.00 91.67           O  
ATOM   1848  OG  SER A 115      -8.104   2.370   4.108  1.00 91.67           O  
ATOM   1849  HG  SER A 115      -7.373   2.071   3.562  1.00 91.67           H  
ATOM   1850  N   ALA A 116      -8.505   5.431   5.509  1.00 90.67           N  
ATOM   1851  H   ALA A 116      -9.459   5.543   5.197  1.00 90.67           H  
ATOM   1852  CA  ALA A 116      -8.192   5.695   6.916  1.00 90.67           C  
ATOM   1853  HA  ALA A 116      -7.466   6.508   6.949  1.00 90.67           H  
ATOM   1854  C   ALA A 116      -7.559   4.506   7.676  1.00 90.67           C  
ATOM   1855  CB  ALA A 116      -9.474   6.163   7.600  1.00 90.67           C  
ATOM   1856  HB1 ALA A 116      -9.254   6.415   8.637  1.00 90.67           H  
ATOM   1857  HB2 ALA A 116     -10.231   5.378   7.572  1.00 90.67           H  
ATOM   1858  HB3 ALA A 116      -9.846   7.057   7.099  1.00 90.67           H  
ATOM   1859  O   ALA A 116      -7.192   4.647   8.837  1.00 90.67           O  
ATOM   1860  N   LYS A 117      -7.441   3.323   7.054  1.00 90.87           N  
ATOM   1861  H   LYS A 117      -7.733   3.278   6.088  1.00 90.87           H  
ATOM   1862  CA  LYS A 117      -6.851   2.110   7.646  1.00 90.87           C  
ATOM   1863  HA  LYS A 117      -6.395   2.361   8.604  1.00 90.87           H  
ATOM   1864  C   LYS A 117      -5.726   1.503   6.814  1.00 90.87           C  
ATOM   1865  CB  LYS A 117      -7.957   1.074   7.893  1.00 90.87           C  
ATOM   1866  HB2 LYS A 117      -8.447   0.833   6.950  1.00 90.87           H  
ATOM   1867  HB3 LYS A 117      -7.513   0.166   8.301  1.00 90.87           H  
ATOM   1868  O   LYS A 117      -5.209   0.452   7.183  1.00 90.87           O  
ATOM   1869  CG  LYS A 117      -8.986   1.604   8.895  1.00 90.87           C  
ATOM   1870  HG2 LYS A 117      -9.482   2.482   8.481  1.00 90.87           H  
ATOM   1871  HG3 LYS A 117      -8.472   1.892   9.811  1.00 90.87           H  
ATOM   1872  CD  LYS A 117     -10.051   0.558   9.223  1.00 90.87           C  
ATOM   1873  HD2 LYS A 117     -10.582   0.279   8.313  1.00 90.87           H  
ATOM   1874  HD3 LYS A 117      -9.581  -0.317   9.673  1.00 90.87           H  
ATOM   1875  CE  LYS A 117     -11.003   1.227  10.217  1.00 90.87           C  
ATOM   1876  HE2 LYS A 117     -11.382   2.144   9.766  1.00 90.87           H  
ATOM   1877  HE3 LYS A 117     -10.431   1.523  11.097  1.00 90.87           H  
ATOM   1878  NZ  LYS A 117     -12.131   0.355  10.612  1.00 90.87           N  
ATOM   1879  HZ1 LYS A 117     -12.687   0.119   9.803  1.00 90.87           H  
ATOM   1880  HZ2 LYS A 117     -12.716   0.866  11.258  1.00 90.87           H  
ATOM   1881  HZ3 LYS A 117     -11.782  -0.468  11.083  1.00 90.87           H  
ATOM   1882  N   GLU A 118      -5.364   2.103   5.684  1.00 94.07           N  
ATOM   1883  H   GLU A 118      -5.752   3.004   5.444  1.00 94.07           H  
ATOM   1884  CA  GLU A 118      -4.360   1.524   4.796  1.00 94.07           C  
ATOM   1885  HA  GLU A 118      -3.619   1.009   5.407  1.00 94.07           H  
ATOM   1886  C   GLU A 118      -3.626   2.603   4.007  1.00 94.07           C  
ATOM   1887  CB  GLU A 118      -5.007   0.473   3.874  1.00 94.07           C  
ATOM   1888  HB2 GLU A 118      -5.550  -0.233   4.503  1.00 94.07           H  
ATOM   1889  HB3 GLU A 118      -5.721   0.955   3.206  1.00 94.07           H  
ATOM   1890  O   GLU A 118      -4.240   3.452   3.360  1.00 94.07           O  
ATOM   1891  CG  GLU A 118      -3.976  -0.318   3.045  1.00 94.07           C  
ATOM   1892  HG2 GLU A 118      -3.114  -0.528   3.677  1.00 94.07           H  
ATOM   1893  HG3 GLU A 118      -3.644   0.299   2.209  1.00 94.07           H  
ATOM   1894  CD  GLU A 118      -4.527  -1.656   2.513  1.00 94.07           C  
ATOM   1895  OE1 GLU A 118      -3.724  -2.613   2.371  1.00 94.07           O  
ATOM   1896  OE2 GLU A 118      -5.757  -1.780   2.324  1.00 94.07           O  
ATOM   1897  N   ALA A 119      -2.301   2.519   4.043  1.00 94.00           N  
ATOM   1898  H   ALA A 119      -1.885   1.777   4.588  1.00 94.00           H  
ATOM   1899  CA  ALA A 119      -1.415   3.246   3.154  1.00 94.00           C  
ATOM   1900  HA  ALA A 119      -1.970   4.060   2.687  1.00 94.00           H  
ATOM   1901  C   ALA A 119      -0.901   2.323   2.035  1.00 94.00           C  
ATOM   1902  CB  ALA A 119      -0.291   3.873   3.986  1.00 94.00           C  
ATOM   1903  HB1 ALA A 119       0.295   3.096   4.476  1.00 94.00           H  
ATOM   1904  HB2 ALA A 119       0.354   4.459   3.332  1.00 94.00           H  
ATOM   1905  HB3 ALA A 119      -0.718   4.536   4.738  1.00 94.00           H  
ATOM   1906  O   ALA A 119      -0.884   1.095   2.162  1.00 94.00           O  
ATOM   1907  N   GLN A 120      -0.459   2.919   0.935  1.00 93.79           N  
ATOM   1908  H   GLN A 120      -0.549   3.923   0.880  1.00 93.79           H  
ATOM   1909  CA  GLN A 120       0.048   2.234  -0.254  1.00 93.79           C  
ATOM   1910  HA  GLN A 120       0.215   1.179  -0.037  1.00 93.79           H  
ATOM   1911  C   GLN A 120       1.400   2.809  -0.684  1.00 93.79           C  
ATOM   1912  CB  GLN A 120      -1.007   2.338  -1.358  1.00 93.79           C  
ATOM   1913  HB2 GLN A 120      -1.382   3.360  -1.419  1.00 93.79           H  
ATOM   1914  HB3 GLN A 120      -0.552   2.090  -2.317  1.00 93.79           H  
ATOM   1915  O   GLN A 120       1.806   3.863  -0.197  1.00 93.79           O  
ATOM   1916  CG  GLN A 120      -2.169   1.371  -1.086  1.00 93.79           C  
ATOM   1917  HG2 GLN A 120      -1.777   0.359  -0.991  1.00 93.79           H  
ATOM   1918  HG3 GLN A 120      -2.649   1.628  -0.141  1.00 93.79           H  
ATOM   1919  CD  GLN A 120      -3.222   1.377  -2.187  1.00 93.79           C  
ATOM   1920  NE2 GLN A 120      -4.289   0.627  -2.029  1.00 93.79           N  
ATOM   1921 HE21 GLN A 120      -4.974   0.695  -2.768  1.00 93.79           H  
ATOM   1922 HE22 GLN A 120      -4.453   0.120  -1.171  1.00 93.79           H  
ATOM   1923  OE1 GLN A 120      -3.116   2.030  -3.206  1.00 93.79           O  
ATOM   1924  N   LYS A 121       2.135   2.103  -1.552  1.00 93.81           N  
ATOM   1925  H   LYS A 121       1.699   1.329  -2.033  1.00 93.81           H  
ATOM   1926  CA  LYS A 121       3.459   2.546  -2.022  1.00 93.81           C  
ATOM   1927  HA  LYS A 121       4.098   2.775  -1.170  1.00 93.81           H  
ATOM   1928  C   LYS A 121       3.309   3.820  -2.858  1.00 93.81           C  
ATOM   1929  CB  LYS A 121       4.116   1.439  -2.865  1.00 93.81           C  
ATOM   1930  HB2 LYS A 121       5.009   1.842  -3.342  1.00 93.81           H  
ATOM   1931  HB3 LYS A 121       3.428   1.135  -3.654  1.00 93.81           H  
ATOM   1932  O   LYS A 121       2.520   3.811  -3.791  1.00 93.81           O  
ATOM   1933  CG  LYS A 121       4.526   0.214  -2.030  1.00 93.81           C  
ATOM   1934  HG2 LYS A 121       3.670  -0.161  -1.470  1.00 93.81           H  
ATOM   1935  HG3 LYS A 121       5.297   0.517  -1.322  1.00 93.81           H  
ATOM   1936  CD  LYS A 121       5.079  -0.911  -2.920  1.00 93.81           C  
ATOM   1937  HD2 LYS A 121       5.732  -0.483  -3.680  1.00 93.81           H  
ATOM   1938  HD3 LYS A 121       5.665  -1.597  -2.307  1.00 93.81           H  
ATOM   1939  CE  LYS A 121       3.941  -1.698  -3.585  1.00 93.81           C  
ATOM   1940  HE2 LYS A 121       3.241  -0.993  -4.034  1.00 93.81           H  
ATOM   1941  HE3 LYS A 121       3.410  -2.269  -2.824  1.00 93.81           H  
ATOM   1942  NZ  LYS A 121       4.444  -2.601  -4.646  1.00 93.81           N  
ATOM   1943  HZ1 LYS A 121       4.731  -2.017  -5.418  1.00 93.81           H  
ATOM   1944  HZ2 LYS A 121       5.227  -3.168  -4.357  1.00 93.81           H  
ATOM   1945  HZ3 LYS A 121       3.720  -3.185  -5.039  1.00 93.81           H  
ATOM   1946  N   GLY A 122       4.051   4.876  -2.523  1.00 92.54           N  
ATOM   1947  H   GLY A 122       4.659   4.818  -1.718  1.00 92.54           H  
ATOM   1948  CA  GLY A 122       4.051   6.152  -3.253  1.00 92.54           C  
ATOM   1949  HA2 GLY A 122       3.229   6.178  -3.967  1.00 92.54           H  
ATOM   1950  HA3 GLY A 122       3.892   6.966  -2.546  1.00 92.54           H  
ATOM   1951  C   GLY A 122       5.350   6.447  -4.015  1.00 92.54           C  
ATOM   1952  O   GLY A 122       5.493   7.536  -4.554  1.00 92.54           O  
ATOM   1953  N   ASN A 123       6.321   5.529  -4.000  1.00 93.24           N  
ATOM   1954  H   ASN A 123       6.116   4.618  -3.615  1.00 93.24           H  
ATOM   1955  CA  ASN A 123       7.567   5.656  -4.758  1.00 93.24           C  
ATOM   1956  HA  ASN A 123       7.740   6.702  -5.011  1.00 93.24           H  
ATOM   1957  C   ASN A 123       7.463   4.871  -6.065  1.00 93.24           C  
ATOM   1958  CB  ASN A 123       8.766   5.142  -3.940  1.00 93.24           C  
ATOM   1959  HB2 ASN A 123       8.612   4.092  -3.691  1.00 93.24           H  
ATOM   1960  HB3 ASN A 123       9.667   5.209  -4.550  1.00 93.24           H  
ATOM   1961  O   ASN A 123       6.901   3.774  -6.077  1.00 93.24           O  
ATOM   1962  CG  ASN A 123       9.010   5.901  -2.658  1.00 93.24           C  
ATOM   1963  ND2 ASN A 123       9.721   7.008  -2.717  1.00 93.24           N  
ATOM   1964 HD21 ASN A 123      10.149   7.278  -3.591  1.00 93.24           H  
ATOM   1965 HD22 ASN A 123       9.983   7.520  -1.887  1.00 93.24           H  
ATOM   1966  OD1 ASN A 123       8.554   5.486  -1.602  1.00 93.24           O  
ATOM   1967  N   GLU A 124       8.103   5.389  -7.107  1.00 89.14           N  
ATOM   1968  H   GLU A 124       8.544   6.294  -7.026  1.00 89.14           H  
ATOM   1969  CA  GLU A 124       8.332   4.696  -8.372  1.00 89.14           C  
ATOM   1970  HA  GLU A 124       7.800   3.745  -8.379  1.00 89.14           H  
ATOM   1971  C   GLU A 124       9.821   4.411  -8.529  1.00 89.14           C  
ATOM   1972  CB  GLU A 124       7.816   5.528  -9.550  1.00 89.14           C  
ATOM   1973  HB2 GLU A 124       8.328   6.490  -9.564  1.00 89.14           H  
ATOM   1974  HB3 GLU A 124       8.032   4.994 -10.475  1.00 89.14           H  
ATOM   1975  O   GLU A 124      10.664   5.218  -8.126  1.00 89.14           O  
ATOM   1976  CG  GLU A 124       6.304   5.743  -9.435  1.00 89.14           C  
ATOM   1977  HG2 GLU A 124       6.099   6.352  -8.554  1.00 89.14           H  
ATOM   1978  HG3 GLU A 124       5.830   4.771  -9.300  1.00 89.14           H  
ATOM   1979  CD  GLU A 124       5.703   6.442 -10.655  1.00 89.14           C  
ATOM   1980  OE1 GLU A 124       4.498   6.199 -10.886  1.00 89.14           O  
ATOM   1981  OE2 GLU A 124       6.440   7.208 -11.310  1.00 89.14           O  
ATOM   1982  N   ILE A 125      10.148   3.247  -9.084  1.00 89.72           N  
ATOM   1983  H   ILE A 125       9.418   2.676  -9.487  1.00 89.72           H  
ATOM   1984  CA  ILE A 125      11.529   2.912  -9.411  1.00 89.72           C  
ATOM   1985  HA  ILE A 125      12.170   3.346  -8.645  1.00 89.72           H  
ATOM   1986  C   ILE A 125      11.896   3.563 -10.744  1.00 89.72           C  
ATOM   1987  CB  ILE A 125      11.758   1.388  -9.380  1.00 89.72           C  
ATOM   1988  HB  ILE A 125      11.409   1.026  -8.413  1.00 89.72           H  
ATOM   1989  O   ILE A 125      11.141   3.492 -11.711  1.00 89.72           O  
ATOM   1990  CG1 ILE A 125      13.264   1.062  -9.474  1.00 89.72           C  
ATOM   1991 HG12 ILE A 125      13.641   1.324 -10.463  1.00 89.72           H  
ATOM   1992 HG13 ILE A 125      13.797   1.664  -8.739  1.00 89.72           H  
ATOM   1993  CG2 ILE A 125      10.953   0.664 -10.467  1.00 89.72           C  
ATOM   1994 HG21 ILE A 125      11.209   1.029 -11.462  1.00 89.72           H  
ATOM   1995 HG22 ILE A 125       9.882   0.795 -10.307  1.00 89.72           H  
ATOM   1996 HG23 ILE A 125      11.199  -0.397 -10.443  1.00 89.72           H  
ATOM   1997  CD1 ILE A 125      13.600  -0.411  -9.194  1.00 89.72           C  
ATOM   1998 HD11 ILE A 125      13.121  -0.737  -8.271  1.00 89.72           H  
ATOM   1999 HD12 ILE A 125      13.274  -1.045 -10.019  1.00 89.72           H  
ATOM   2000 HD13 ILE A 125      14.679  -0.522  -9.087  1.00 89.72           H  
ATOM   2001  N   VAL A 126      13.077   4.171 -10.801  1.00 88.84           N  
ATOM   2002  H   VAL A 126      13.641   4.221  -9.965  1.00 88.84           H  
ATOM   2003  CA  VAL A 126      13.651   4.669 -12.052  1.00 88.84           C  
ATOM   2004  HA  VAL A 126      12.862   4.784 -12.795  1.00 88.84           H  
ATOM   2005  C   VAL A 126      14.634   3.623 -12.557  1.00 88.84           C  
ATOM   2006  CB  VAL A 126      14.295   6.053 -11.872  1.00 88.84           C  
ATOM   2007  HB  VAL A 126      15.111   5.986 -11.153  1.00 88.84           H  
ATOM   2008  O   VAL A 126      15.669   3.378 -11.929  1.00 88.84           O  
ATOM   2009  CG1 VAL A 126      14.848   6.572 -13.205  1.00 88.84           C  
ATOM   2010 HG11 VAL A 126      15.269   7.568 -13.067  1.00 88.84           H  
ATOM   2011 HG12 VAL A 126      15.638   5.916 -13.572  1.00 88.84           H  
ATOM   2012 HG13 VAL A 126      14.053   6.625 -13.948  1.00 88.84           H  
ATOM   2013  CG2 VAL A 126      13.267   7.068 -11.352  1.00 88.84           C  
ATOM   2014 HG21 VAL A 126      12.418   7.123 -12.033  1.00 88.84           H  
ATOM   2015 HG22 VAL A 126      12.908   6.779 -10.364  1.00 88.84           H  
ATOM   2016 HG23 VAL A 126      13.725   8.054 -11.275  1.00 88.84           H  
ATOM   2017  N   ILE A 127      14.277   2.986 -13.669  1.00 86.89           N  
ATOM   2018  H   ILE A 127      13.425   3.268 -14.133  1.00 86.89           H  
ATOM   2019  CA  ILE A 127      15.076   1.946 -14.316  1.00 86.89           C  
ATOM   2020  HA  ILE A 127      15.800   1.570 -13.593  1.00 86.89           H  
ATOM   2021  C   ILE A 127      15.812   2.576 -15.512  1.00 86.89           C  
ATOM   2022  CB  ILE A 127      14.195   0.738 -14.708  1.00 86.89           C  
ATOM   2023  HB  ILE A 127      13.425   1.073 -15.403  1.00 86.89           H  
ATOM   2024  O   ILE A 127      15.168   3.250 -16.316  1.00 86.89           O  
ATOM   2025  CG1 ILE A 127      13.508   0.151 -13.451  1.00 86.89           C  
ATOM   2026 HG12 ILE A 127      12.876   0.921 -13.009  1.00 86.89           H  
ATOM   2027 HG13 ILE A 127      14.266  -0.125 -12.718  1.00 86.89           H  
ATOM   2028  CG2 ILE A 127      15.048  -0.330 -15.406  1.00 86.89           C  
ATOM   2029 HG21 ILE A 127      15.486   0.087 -16.313  1.00 86.89           H  
ATOM   2030 HG22 ILE A 127      15.836  -0.689 -14.744  1.00 86.89           H  
ATOM   2031 HG23 ILE A 127      14.433  -1.173 -15.722  1.00 86.89           H  
ATOM   2032  CD1 ILE A 127      12.615  -1.067 -13.711  1.00 86.89           C  
ATOM   2033 HD11 ILE A 127      13.229  -1.939 -13.937  1.00 86.89           H  
ATOM   2034 HD12 ILE A 127      11.935  -0.865 -14.539  1.00 86.89           H  
ATOM   2035 HD13 ILE A 127      12.032  -1.285 -12.817  1.00 86.89           H  
ATOM   2036  N   PRO A 128      17.139   2.395 -15.647  1.00 88.41           N  
ATOM   2037  CA  PRO A 128      17.896   2.875 -16.803  1.00 88.41           C  
ATOM   2038  HA  PRO A 128      17.846   3.964 -16.824  1.00 88.41           H  
ATOM   2039  C   PRO A 128      17.387   2.309 -18.137  1.00 88.41           C  
ATOM   2040  CB  PRO A 128      19.340   2.429 -16.554  1.00 88.41           C  
ATOM   2041  HB2 PRO A 128      19.499   1.447 -17.000  1.00 88.41           H  
ATOM   2042  HB3 PRO A 128      20.062   3.148 -16.940  1.00 88.41           H  
ATOM   2043  O   PRO A 128      16.968   1.156 -18.199  1.00 88.41           O  
ATOM   2044  CG  PRO A 128      19.430   2.289 -15.038  1.00 88.41           C  
ATOM   2045  HG2 PRO A 128      19.607   3.267 -14.589  1.00 88.41           H  
ATOM   2046  HG3 PRO A 128      20.202   1.580 -14.741  1.00 88.41           H  
ATOM   2047  CD  PRO A 128      18.035   1.798 -14.667  1.00 88.41           C  
ATOM   2048  HD2 PRO A 128      17.801   2.116 -13.652  1.00 88.41           H  
ATOM   2049  HD3 PRO A 128      17.983   0.712 -14.749  1.00 88.41           H  
ATOM   2050  N   ASN A 129      17.511   3.080 -19.223  1.00 87.03           N  
ATOM   2051  H   ASN A 129      17.785   4.042 -19.086  1.00 87.03           H  
ATOM   2052  CA  ASN A 129      16.976   2.714 -20.544  1.00 87.03           C  
ATOM   2053  HA  ASN A 129      15.888   2.689 -20.480  1.00 87.03           H  
ATOM   2054  C   ASN A 129      17.410   1.324 -21.042  1.00 87.03           C  
ATOM   2055  CB  ASN A 129      17.383   3.785 -21.576  1.00 87.03           C  
ATOM   2056  HB2 ASN A 129      18.461   3.945 -21.538  1.00 87.03           H  
ATOM   2057  HB3 ASN A 129      17.130   3.422 -22.572  1.00 87.03           H  
ATOM   2058  O   ASN A 129      16.583   0.599 -21.582  1.00 87.03           O  
ATOM   2059  CG  ASN A 129      16.670   5.113 -21.400  1.00 87.03           C  
ATOM   2060  ND2 ASN A 129      17.128   6.149 -22.060  1.00 87.03           N  
ATOM   2061 HD21 ASN A 129      17.886   6.053 -22.720  1.00 87.03           H  
ATOM   2062 HD22 ASN A 129      16.604   7.005 -21.946  1.00 87.03           H  
ATOM   2063  OD1 ASN A 129      15.714   5.252 -20.663  1.00 87.03           O  
ATOM   2064  N   HIS A 130      18.674   0.932 -20.846  1.00 82.45           N  
ATOM   2065  H   HIS A 130      19.309   1.535 -20.342  1.00 82.45           H  
ATOM   2066  CA  HIS A 130      19.162  -0.383 -21.288  1.00 82.45           C  
ATOM   2067  HA  HIS A 130      18.928  -0.497 -22.346  1.00 82.45           H  
ATOM   2068  C   HIS A 130      18.443  -1.539 -20.566  1.00 82.45           C  
ATOM   2069  CB  HIS A 130      20.693  -0.453 -21.146  1.00 82.45           C  
ATOM   2070  HB2 HIS A 130      21.143   0.349 -21.730  1.00 82.45           H  
ATOM   2071  HB3 HIS A 130      21.030  -1.396 -21.577  1.00 82.45           H  
ATOM   2072  O   HIS A 130      18.031  -2.504 -21.203  1.00 82.45           O  
ATOM   2073  CG  HIS A 130      21.204  -0.374 -19.729  1.00 82.45           C  
ATOM   2074  CD2 HIS A 130      21.618  -1.432 -18.964  1.00 82.45           C  
ATOM   2075  HD2 HIS A 130      21.640  -2.469 -19.264  1.00 82.45           H  
ATOM   2076  ND1 HIS A 130      21.412   0.772 -18.988  1.00 82.45           N  
ATOM   2077  HD1 HIS A 130      21.425   1.715 -19.349  1.00 82.45           H  
ATOM   2078  CE1 HIS A 130      21.915   0.406 -17.797  1.00 82.45           C  
ATOM   2079  HE1 HIS A 130      22.253   1.075 -17.020  1.00 82.45           H  
ATOM   2080  NE2 HIS A 130      22.034  -0.919 -17.733  1.00 82.45           N  
ATOM   2081  N   LEU A 131      18.161  -1.382 -19.269  1.00 83.40           N  
ATOM   2082  H   LEU A 131      18.495  -0.551 -18.801  1.00 83.40           H  
ATOM   2083  CA  LEU A 131      17.404  -2.355 -18.480  1.00 83.40           C  
ATOM   2084  HA  LEU A 131      17.766  -3.356 -18.714  1.00 83.40           H  
ATOM   2085  C   LEU A 131      15.904  -2.343 -18.809  1.00 83.40           C  
ATOM   2086  CB  LEU A 131      17.633  -2.081 -16.986  1.00 83.40           C  
ATOM   2087  HB2 LEU A 131      17.275  -1.077 -16.760  1.00 83.40           H  
ATOM   2088  HB3 LEU A 131      17.034  -2.795 -16.420  1.00 83.40           H  
ATOM   2089  O   LEU A 131      15.248  -3.378 -18.737  1.00 83.40           O  
ATOM   2090  CG  LEU A 131      19.092  -2.154 -16.509  1.00 83.40           C  
ATOM   2091  HG  LEU A 131      19.604  -1.295 -16.943  1.00 83.40           H  
ATOM   2092  CD1 LEU A 131      19.173  -1.976 -14.985  1.00 83.40           C  
ATOM   2093 HD11 LEU A 131      19.946  -2.629 -14.579  1.00 83.40           H  
ATOM   2094 HD12 LEU A 131      19.461  -0.949 -14.757  1.00 83.40           H  
ATOM   2095 HD13 LEU A 131      18.226  -2.211 -14.500  1.00 83.40           H  
ATOM   2096  CD2 LEU A 131      19.814  -3.417 -16.985  1.00 83.40           C  
ATOM   2097 HD21 LEU A 131      19.255  -4.328 -16.774  1.00 83.40           H  
ATOM   2098 HD22 LEU A 131      20.801  -3.483 -16.528  1.00 83.40           H  
ATOM   2099 HD23 LEU A 131      19.957  -3.384 -18.065  1.00 83.40           H  
ATOM   2100  N   VAL A 132      15.345  -1.192 -19.201  1.00 83.99           N  
ATOM   2101  H   VAL A 132      15.922  -0.364 -19.217  1.00 83.99           H  
ATOM   2102  CA  VAL A 132      13.964  -1.120 -19.712  1.00 83.99           C  
ATOM   2103  HA  VAL A 132      13.300  -1.582 -18.982  1.00 83.99           H  
ATOM   2104  C   VAL A 132      13.826  -1.924 -21.004  1.00 83.99           C  
ATOM   2105  CB  VAL A 132      13.497   0.334 -19.925  1.00 83.99           C  
ATOM   2106  HB  VAL A 132      14.196   0.852 -20.582  1.00 83.99           H  
ATOM   2107  O   VAL A 132      12.853  -2.660 -21.143  1.00 83.99           O  
ATOM   2108  CG1 VAL A 132      12.100   0.408 -20.556  1.00 83.99           C  
ATOM   2109 HG11 VAL A 132      11.387  -0.161 -19.960  1.00 83.99           H  
ATOM   2110 HG12 VAL A 132      12.119   0.008 -21.570  1.00 83.99           H  
ATOM   2111 HG13 VAL A 132      11.774   1.447 -20.615  1.00 83.99           H  
ATOM   2112  CG2 VAL A 132      13.431   1.086 -18.591  1.00 83.99           C  
ATOM   2113 HG21 VAL A 132      13.101   2.111 -18.758  1.00 83.99           H  
ATOM   2114 HG22 VAL A 132      12.739   0.588 -17.912  1.00 83.99           H  
ATOM   2115 HG23 VAL A 132      14.419   1.125 -18.132  1.00 83.99           H  
ATOM   2116  N   THR A 133      14.799  -1.839 -21.916  1.00 81.14           N  
ATOM   2117  H   THR A 133      15.542  -1.168 -21.780  1.00 81.14           H  
ATOM   2118  CA  THR A 133      14.830  -2.650 -23.145  1.00 81.14           C  
ATOM   2119  HA  THR A 133      13.926  -2.451 -23.721  1.00 81.14           H  
ATOM   2120  C   THR A 133      14.855  -4.144 -22.824  1.00 81.14           C  
ATOM   2121  CB  THR A 133      16.040  -2.274 -24.011  1.00 81.14           C  
ATOM   2122  HB  THR A 133      16.962  -2.483 -23.470  1.00 81.14           H  
ATOM   2123  O   THR A 133      14.061  -4.898 -23.387  1.00 81.14           O  
ATOM   2124  CG2 THR A 133      16.077  -3.009 -25.347  1.00 81.14           C  
ATOM   2125 HG21 THR A 133      16.860  -2.596 -25.983  1.00 81.14           H  
ATOM   2126 HG22 THR A 133      16.303  -4.062 -25.178  1.00 81.14           H  
ATOM   2127 HG23 THR A 133      15.115  -2.925 -25.853  1.00 81.14           H  
ATOM   2128  OG1 THR A 133      15.996  -0.900 -24.319  1.00 81.14           O  
ATOM   2129  HG1 THR A 133      16.785  -0.708 -24.832  1.00 81.14           H  
ATOM   2130  N   LEU A 134      15.687  -4.566 -21.863  1.00 80.28           N  
ATOM   2131  H   LEU A 134      16.352  -3.915 -21.471  1.00 80.28           H  
ATOM   2132  CA  LEU A 134      15.698  -5.945 -21.366  1.00 80.28           C  
ATOM   2133  HA  LEU A 134      15.938  -6.606 -22.199  1.00 80.28           H  
ATOM   2134  C   LEU A 134      14.313  -6.360 -20.844  1.00 80.28           C  
ATOM   2135  CB  LEU A 134      16.808  -6.080 -20.305  1.00 80.28           C  
ATOM   2136  HB2 LEU A 134      17.766  -5.884 -20.786  1.00 80.28           H  
ATOM   2137  HB3 LEU A 134      16.667  -5.321 -19.535  1.00 80.28           H  
ATOM   2138  O   LEU A 134      13.753  -7.353 -21.306  1.00 80.28           O  
ATOM   2139  CG  LEU A 134      16.884  -7.450 -19.605  1.00 80.28           C  
ATOM   2140  HG  LEU A 134      16.002  -7.583 -18.978  1.00 80.28           H  
ATOM   2141  CD1 LEU A 134      16.951  -8.595 -20.612  1.00 80.28           C  
ATOM   2142 HD11 LEU A 134      17.390  -9.484 -20.159  1.00 80.28           H  
ATOM   2143 HD12 LEU A 134      17.568  -8.301 -21.461  1.00 80.28           H  
ATOM   2144 HD13 LEU A 134      15.952  -8.840 -20.975  1.00 80.28           H  
ATOM   2145  CD2 LEU A 134      18.114  -7.492 -18.703  1.00 80.28           C  
ATOM   2146 HD21 LEU A 134      18.086  -8.369 -18.056  1.00 80.28           H  
ATOM   2147 HD22 LEU A 134      18.178  -6.592 -18.091  1.00 80.28           H  
ATOM   2148 HD23 LEU A 134      19.015  -7.534 -19.315  1.00 80.28           H  
ATOM   2149  N   ILE A 135      13.710  -5.566 -19.952  1.00 81.41           N  
ATOM   2150  H   ILE A 135      14.220  -4.757 -19.625  1.00 81.41           H  
ATOM   2151  CA  ILE A 135      12.369  -5.833 -19.406  1.00 81.41           C  
ATOM   2152  HA  ILE A 135      12.394  -6.804 -18.912  1.00 81.41           H  
ATOM   2153  C   ILE A 135      11.317  -5.919 -20.520  1.00 81.41           C  
ATOM   2154  CB  ILE A 135      11.984  -4.770 -18.352  1.00 81.41           C  
ATOM   2155  HB  ILE A 135      12.147  -3.781 -18.780  1.00 81.41           H  
ATOM   2156  O   ILE A 135      10.500  -6.838 -20.506  1.00 81.41           O  
ATOM   2157  CG1 ILE A 135      12.861  -4.925 -17.090  1.00 81.41           C  
ATOM   2158 HG12 ILE A 135      13.904  -5.053 -17.379  1.00 81.41           H  
ATOM   2159 HG13 ILE A 135      12.566  -5.821 -16.546  1.00 81.41           H  
ATOM   2160  CG2 ILE A 135      10.499  -4.889 -17.956  1.00 81.41           C  
ATOM   2161 HG21 ILE A 135      10.285  -5.907 -17.632  1.00 81.41           H  
ATOM   2162 HG22 ILE A 135      10.254  -4.188 -17.158  1.00 81.41           H  
ATOM   2163 HG23 ILE A 135       9.861  -4.641 -18.805  1.00 81.41           H  
ATOM   2164  CD1 ILE A 135      12.788  -3.717 -16.149  1.00 81.41           C  
ATOM   2165 HD11 ILE A 135      13.539  -3.836 -15.368  1.00 81.41           H  
ATOM   2166 HD12 ILE A 135      11.807  -3.644 -15.681  1.00 81.41           H  
ATOM   2167 HD13 ILE A 135      12.998  -2.803 -16.706  1.00 81.41           H  
ATOM   2168  N   TYR A 136      11.337  -5.008 -21.491  1.00 81.83           N  
ATOM   2169  H   TYR A 136      12.041  -4.285 -21.458  1.00 81.83           H  
ATOM   2170  CA  TYR A 136      10.411  -5.014 -22.623  1.00 81.83           C  
ATOM   2171  HA  TYR A 136       9.391  -4.925 -22.248  1.00 81.83           H  
ATOM   2172  C   TYR A 136      10.491  -6.330 -23.407  1.00 81.83           C  
ATOM   2173  CB  TYR A 136      10.712  -3.802 -23.517  1.00 81.83           C  
ATOM   2174  HB2 TYR A 136      11.772  -3.792 -23.773  1.00 81.83           H  
ATOM   2175  HB3 TYR A 136      10.500  -2.889 -22.960  1.00 81.83           H  
ATOM   2176  O   TYR A 136       9.471  -6.990 -23.616  1.00 81.83           O  
ATOM   2177  CG  TYR A 136       9.902  -3.797 -24.793  1.00 81.83           C  
ATOM   2178  CD1 TYR A 136      10.502  -4.169 -26.013  1.00 81.83           C  
ATOM   2179  HD1 TYR A 136      11.556  -4.401 -26.051  1.00 81.83           H  
ATOM   2180  CD2 TYR A 136       8.522  -3.524 -24.733  1.00 81.83           C  
ATOM   2181  HD2 TYR A 136       8.061  -3.273 -23.789  1.00 81.83           H  
ATOM   2182  CE1 TYR A 136       9.711  -4.300 -27.170  1.00 81.83           C  
ATOM   2183  HE1 TYR A 136      10.142  -4.642 -28.099  1.00 81.83           H  
ATOM   2184  CE2 TYR A 136       7.728  -3.676 -25.883  1.00 81.83           C  
ATOM   2185  HE2 TYR A 136       6.655  -3.564 -25.832  1.00 81.83           H  
ATOM   2186  OH  TYR A 136       7.529  -4.413 -28.144  1.00 81.83           O  
ATOM   2187  HH  TYR A 136       7.113  -5.245 -27.908  1.00 81.83           H  
ATOM   2188  CZ  TYR A 136       8.320  -4.078 -27.097  1.00 81.83           C  
ATOM   2189  N   HIS A 137      11.705  -6.774 -23.735  1.00 76.15           N  
ATOM   2190  H   HIS A 137      12.511  -6.203 -23.527  1.00 76.15           H  
ATOM   2191  CA  HIS A 137      11.909  -8.050 -24.412  1.00 76.15           C  
ATOM   2192  HA  HIS A 137      11.290  -8.069 -25.309  1.00 76.15           H  
ATOM   2193  C   HIS A 137      11.485  -9.259 -23.565  1.00 76.15           C  
ATOM   2194  CB  HIS A 137      13.373  -8.164 -24.827  1.00 76.15           C  
ATOM   2195  HB2 HIS A 137      14.026  -8.048 -23.962  1.00 76.15           H  
ATOM   2196  HB3 HIS A 137      13.499  -9.165 -25.239  1.00 76.15           H  
ATOM   2197  O   HIS A 137      10.998 -10.248 -24.110  1.00 76.15           O  
ATOM   2198  CG  HIS A 137      13.779  -7.213 -25.917  1.00 76.15           C  
ATOM   2199  CD2 HIS A 137      14.867  -6.387 -25.923  1.00 76.15           C  
ATOM   2200  HD2 HIS A 137      15.586  -6.286 -25.123  1.00 76.15           H  
ATOM   2201  ND1 HIS A 137      13.155  -7.078 -27.134  1.00 76.15           N  
ATOM   2202  HD1 HIS A 137      12.325  -7.568 -27.434  1.00 76.15           H  
ATOM   2203  CE1 HIS A 137      13.845  -6.179 -27.854  1.00 76.15           C  
ATOM   2204  HE1 HIS A 137      13.596  -5.865 -28.857  1.00 76.15           H  
ATOM   2205  NE2 HIS A 137      14.894  -5.721 -27.155  1.00 76.15           N  
ATOM   2206  N   THR A 138      11.601  -9.184 -22.234  1.00 74.42           N  
ATOM   2207  H   THR A 138      12.098  -8.399 -21.839  1.00 74.42           H  
ATOM   2208  CA  THR A 138      11.075 -10.241 -21.357  1.00 74.42           C  
ATOM   2209  HA  THR A 138      11.424 -11.198 -21.745  1.00 74.42           H  
ATOM   2210  C   THR A 138       9.541 -10.294 -21.377  1.00 74.42           C  
ATOM   2211  CB  THR A 138      11.588 -10.137 -19.909  1.00 74.42           C  
ATOM   2212  HB  THR A 138      11.300 -11.054 -19.395  1.00 74.42           H  
ATOM   2213  O   THR A 138       8.968 -11.382 -21.430  1.00 74.42           O  
ATOM   2214  CG2 THR A 138      13.099  -9.995 -19.775  1.00 74.42           C  
ATOM   2215 HG21 THR A 138      13.597 -10.314 -20.691  1.00 74.42           H  
ATOM   2216 HG22 THR A 138      13.431 -10.602 -18.932  1.00 74.42           H  
ATOM   2217 HG23 THR A 138      13.379  -8.966 -19.553  1.00 74.42           H  
ATOM   2218  OG1 THR A 138      11.020  -9.065 -19.197  1.00 74.42           O  
ATOM   2219  HG1 THR A 138      10.976  -8.303 -19.779  1.00 74.42           H  
ATOM   2220  N   MET A 139       8.860  -9.140 -21.357  1.00 74.91           N  
ATOM   2221  H   MET A 139       9.390  -8.280 -21.379  1.00 74.91           H  
ATOM   2222  CA  MET A 139       7.396  -9.043 -21.267  1.00 74.91           C  
ATOM   2223  HA  MET A 139       7.048  -9.617 -20.408  1.00 74.91           H  
ATOM   2224  C   MET A 139       6.665  -9.613 -22.481  1.00 74.91           C  
ATOM   2225  CB  MET A 139       6.963  -7.587 -21.064  1.00 74.91           C  
ATOM   2226  HB2 MET A 139       7.489  -6.939 -21.765  1.00 74.91           H  
ATOM   2227  HB3 MET A 139       5.896  -7.512 -21.273  1.00 74.91           H  
ATOM   2228  O   MET A 139       5.625 -10.250 -22.309  1.00 74.91           O  
ATOM   2229  CG  MET A 139       7.186  -7.091 -19.637  1.00 74.91           C  
ATOM   2230  HG2 MET A 139       8.255  -7.046 -19.427  1.00 74.91           H  
ATOM   2231  HG3 MET A 139       6.724  -7.793 -18.944  1.00 74.91           H  
ATOM   2232  SD  MET A 139       6.451  -5.454 -19.384  1.00 74.91           S  
ATOM   2233  CE  MET A 139       6.831  -5.223 -17.645  1.00 74.91           C  
ATOM   2234  HE1 MET A 139       6.331  -6.000 -17.066  1.00 74.91           H  
ATOM   2235  HE2 MET A 139       6.486  -4.240 -17.324  1.00 74.91           H  
ATOM   2236  HE3 MET A 139       7.911  -5.293 -17.511  1.00 74.91           H  
ATOM   2237  N   ASP A 140       7.201  -9.413 -23.685  1.00 66.86           N  
ATOM   2238  H   ASP A 140       8.025  -8.833 -23.764  1.00 66.86           H  
ATOM   2239  CA  ASP A 140       6.596  -9.929 -24.920  1.00 66.86           C  
ATOM   2240  HA  ASP A 140       5.517  -9.784 -24.857  1.00 66.86           H  
ATOM   2241  C   ASP A 140       6.784 -11.456 -25.081  1.00 66.86           C  
ATOM   2242  CB  ASP A 140       7.112  -9.115 -26.130  1.00 66.86           C  
ATOM   2243  HB2 ASP A 140       8.177  -8.915 -26.010  1.00 66.86           H  
ATOM   2244  HB3 ASP A 140       6.992  -9.724 -27.026  1.00 66.86           H  
ATOM   2245  O   ASP A 140       6.034 -12.107 -25.821  1.00 66.86           O  
ATOM   2246  CG  ASP A 140       6.350  -7.793 -26.376  1.00 66.86           C  
ATOM   2247  OD1 ASP A 140       5.187  -7.676 -25.918  1.00 66.86           O  
ATOM   2248  OD2 ASP A 140       6.871  -6.925 -27.118  1.00 66.86           O  
ATOM   2249  N   PHE A 141       7.697 -12.066 -24.310  1.00 61.61           N  
ATOM   2250  H   PHE A 141       8.255 -11.486 -23.700  1.00 61.61           H  
ATOM   2251  CA  PHE A 141       8.091 -13.465 -24.467  1.00 61.61           C  
ATOM   2252  HA  PHE A 141       8.435 -13.552 -25.498  1.00 61.61           H  
ATOM   2253  C   PHE A 141       6.963 -14.503 -24.337  1.00 61.61           C  
ATOM   2254  CB  PHE A 141       9.287 -13.814 -23.566  1.00 61.61           C  
ATOM   2255  HB2 PHE A 141      10.077 -13.080 -23.724  1.00 61.61           H  
ATOM   2256  HB3 PHE A 141       9.002 -13.772 -22.515  1.00 61.61           H  
ATOM   2257  O   PHE A 141       6.835 -15.342 -25.234  1.00 61.61           O  
ATOM   2258  CG  PHE A 141       9.831 -15.195 -23.868  1.00 61.61           C  
ATOM   2259  CD1 PHE A 141       9.325 -16.329 -23.210  1.00 61.61           C  
ATOM   2260  HD1 PHE A 141       8.608 -16.216 -22.411  1.00 61.61           H  
ATOM   2261  CD2 PHE A 141      10.746 -15.359 -24.917  1.00 61.61           C  
ATOM   2262  HD2 PHE A 141      11.096 -14.489 -25.453  1.00 61.61           H  
ATOM   2263  CE1 PHE A 141       9.683 -17.612 -23.656  1.00 61.61           C  
ATOM   2264  HE1 PHE A 141       9.242 -18.478 -23.184  1.00 61.61           H  
ATOM   2265  CE2 PHE A 141      11.157 -16.632 -25.326  1.00 61.61           C  
ATOM   2266  HE2 PHE A 141      11.868 -16.731 -26.133  1.00 61.61           H  
ATOM   2267  CZ  PHE A 141      10.591 -17.764 -24.722  1.00 61.61           C  
ATOM   2268  HZ  PHE A 141      10.867 -18.751 -25.063  1.00 61.61           H  
ATOM   2269  N   PRO A 142       6.119 -14.498 -23.280  1.00 58.93           N  
ATOM   2270  CA  PRO A 142       5.167 -15.587 -23.055  1.00 58.93           C  
ATOM   2271  HA  PRO A 142       5.710 -16.532 -23.054  1.00 58.93           H  
ATOM   2272  C   PRO A 142       4.058 -15.663 -24.107  1.00 58.93           C  
ATOM   2273  CB  PRO A 142       4.560 -15.344 -21.664  1.00 58.93           C  
ATOM   2274  HB2 PRO A 142       4.484 -16.272 -21.097  1.00 58.93           H  
ATOM   2275  HB3 PRO A 142       3.579 -14.880 -21.756  1.00 58.93           H  
ATOM   2276  O   PRO A 142       3.345 -16.662 -24.156  1.00 58.93           O  
ATOM   2277  CG  PRO A 142       5.513 -14.357 -20.994  1.00 58.93           C  
ATOM   2278  HG2 PRO A 142       6.323 -14.902 -20.509  1.00 58.93           H  
ATOM   2279  HG3 PRO A 142       4.999 -13.713 -20.280  1.00 58.93           H  
ATOM   2280  CD  PRO A 142       6.071 -13.563 -22.168  1.00 58.93           C  
ATOM   2281  HD2 PRO A 142       7.047 -13.152 -21.911  1.00 58.93           H  
ATOM   2282  HD3 PRO A 142       5.384 -12.754 -22.420  1.00 58.93           H  
ATOM   2283  N   THR A 143       3.852 -14.602 -24.896  1.00 60.31           N  
ATOM   2284  H   THR A 143       4.535 -13.858 -24.895  1.00 60.31           H  
ATOM   2285  CA  THR A 143       2.625 -14.457 -25.691  1.00 60.31           C  
ATOM   2286  HA  THR A 143       2.000 -15.337 -25.541  1.00 60.31           H  
ATOM   2287  C   THR A 143       2.822 -14.409 -27.198  1.00 60.31           C  
ATOM   2288  CB  THR A 143       1.776 -13.262 -25.223  1.00 60.31           C  
ATOM   2289  HB  THR A 143       0.945 -13.137 -25.917  1.00 60.31           H  
ATOM   2290  O   THR A 143       1.850 -14.686 -27.899  1.00 60.31           O  
ATOM   2291  CG2 THR A 143       1.179 -13.488 -23.835  1.00 60.31           C  
ATOM   2292 HG21 THR A 143       1.972 -13.564 -23.091  1.00 60.31           H  
ATOM   2293 HG22 THR A 143       0.529 -12.650 -23.581  1.00 60.31           H  
ATOM   2294 HG23 THR A 143       0.593 -14.407 -23.833  1.00 60.31           H  
ATOM   2295  OG1 THR A 143       2.498 -12.051 -25.180  1.00 60.31           O  
ATOM   2296  HG1 THR A 143       3.286 -12.154 -24.642  1.00 60.31           H  
ATOM   2297  N   LYS A 144       4.005 -14.058 -27.729  1.00 57.27           N  
ATOM   2298  H   LYS A 144       4.764 -13.806 -27.112  1.00 57.27           H  
ATOM   2299  CA  LYS A 144       4.071 -13.628 -29.141  1.00 57.27           C  
ATOM   2300  HA  LYS A 144       3.194 -14.001 -29.669  1.00 57.27           H  
ATOM   2301  C   LYS A 144       5.199 -14.166 -30.013  1.00 57.27           C  
ATOM   2302  CB  LYS A 144       4.003 -12.094 -29.192  1.00 57.27           C  
ATOM   2303  HB2 LYS A 144       4.720 -11.665 -28.492  1.00 57.27           H  
ATOM   2304  HB3 LYS A 144       4.256 -11.746 -30.194  1.00 57.27           H  
ATOM   2305  O   LYS A 144       5.208 -13.828 -31.191  1.00 57.27           O  
ATOM   2306  CG  LYS A 144       2.583 -11.614 -28.867  1.00 57.27           C  
ATOM   2307  HG2 LYS A 144       1.868 -12.106 -29.526  1.00 57.27           H  
ATOM   2308  HG3 LYS A 144       2.337 -11.849 -27.831  1.00 57.27           H  
ATOM   2309  CD  LYS A 144       2.484 -10.108 -29.058  1.00 57.27           C  
ATOM   2310  HD2 LYS A 144       3.222  -9.625 -28.416  1.00 57.27           H  
ATOM   2311  HD3 LYS A 144       2.696  -9.858 -30.097  1.00 57.27           H  
ATOM   2312  CE  LYS A 144       1.081  -9.640 -28.678  1.00 57.27           C  
ATOM   2313  HE2 LYS A 144       0.358 -10.101 -29.349  1.00 57.27           H  
ATOM   2314  HE3 LYS A 144       0.877  -9.974 -27.660  1.00 57.27           H  
ATOM   2315  NZ  LYS A 144       1.018  -8.163 -28.755  1.00 57.27           N  
ATOM   2316  HZ1 LYS A 144       1.233  -7.850 -29.691  1.00 57.27           H  
ATOM   2317  HZ2 LYS A 144       1.721  -7.774 -28.143  1.00 57.27           H  
ATOM   2318  HZ3 LYS A 144       0.113  -7.816 -28.471  1.00 57.27           H  
ATOM   2319  N   HIS A 145       6.094 -15.017 -29.520  1.00 54.48           N  
ATOM   2320  H   HIS A 145       6.052 -15.288 -28.548  1.00 54.48           H  
ATOM   2321  CA  HIS A 145       7.297 -15.312 -30.297  1.00 54.48           C  
ATOM   2322  HA  HIS A 145       7.410 -14.502 -31.018  1.00 54.48           H  
ATOM   2323  C   HIS A 145       7.254 -16.578 -31.157  1.00 54.48           C  
ATOM   2324  CB  HIS A 145       8.528 -15.188 -29.411  1.00 54.48           C  
ATOM   2325  HB2 HIS A 145       8.378 -15.778 -28.507  1.00 54.48           H  
ATOM   2326  HB3 HIS A 145       9.399 -15.598 -29.921  1.00 54.48           H  
ATOM   2327  O   HIS A 145       6.990 -17.688 -30.695  1.00 54.48           O  
ATOM   2328  CG  HIS A 145       8.786 -13.747 -29.036  1.00 54.48           C  
ATOM   2329  CD2 HIS A 145       9.268 -13.330 -27.835  1.00 54.48           C  
ATOM   2330  HD2 HIS A 145       9.592 -13.987 -27.041  1.00 54.48           H  
ATOM   2331  ND1 HIS A 145       8.565 -12.607 -29.788  1.00 54.48           N  
ATOM   2332  HD1 HIS A 145       8.236 -12.547 -30.741  1.00 54.48           H  
ATOM   2333  CE1 HIS A 145       8.900 -11.543 -29.042  1.00 54.48           C  
ATOM   2334  HE1 HIS A 145       8.831 -10.515 -29.367  1.00 54.48           H  
ATOM   2335  NE2 HIS A 145       9.322 -11.937 -27.832  1.00 54.48           N  
ATOM   2336  N   THR A 146       7.610 -16.389 -32.425  1.00 59.81           N  
ATOM   2337  H   THR A 146       7.795 -15.429 -32.680  1.00 59.81           H  
ATOM   2338  CA  THR A 146       8.077 -17.431 -33.343  1.00 59.81           C  
ATOM   2339  HA  THR A 146       7.349 -18.243 -33.354  1.00 59.81           H  
ATOM   2340  C   THR A 146       9.431 -17.995 -32.878  1.00 59.81           C  
ATOM   2341  CB  THR A 146       8.211 -16.857 -34.765  1.00 59.81           C  
ATOM   2342  HB  THR A 146       8.586 -17.646 -35.416  1.00 59.81           H  
ATOM   2343  O   THR A 146      10.155 -17.363 -32.104  1.00 59.81           O  
ATOM   2344  CG2 THR A 146       6.886 -16.363 -35.347  1.00 59.81           C  
ATOM   2345 HG21 THR A 146       6.153 -17.170 -35.336  1.00 59.81           H  
ATOM   2346 HG22 THR A 146       7.042 -16.035 -36.374  1.00 59.81           H  
ATOM   2347 HG23 THR A 146       6.507 -15.525 -34.762  1.00 59.81           H  
ATOM   2348  OG1 THR A 146       9.139 -15.793 -34.787  1.00 59.81           O  
ATOM   2349  HG1 THR A 146       8.791 -15.071 -34.257  1.00 59.81           H  
ATOM   2350  N   ASN A 147       9.839 -19.169 -33.382  1.00 65.20           N  
ATOM   2351  H   ASN A 147       9.191 -19.700 -33.946  1.00 65.20           H  
ATOM   2352  CA  ASN A 147      11.140 -19.781 -33.047  1.00 65.20           C  
ATOM   2353  HA  ASN A 147      11.140 -20.048 -31.990  1.00 65.20           H  
ATOM   2354  C   ASN A 147      12.345 -18.833 -33.258  1.00 65.20           C  
ATOM   2355  CB  ASN A 147      11.329 -21.063 -33.888  1.00 65.20           C  
ATOM   2356  HB2 ASN A 147      12.366 -21.388 -33.799  1.00 65.20           H  
ATOM   2357  HB3 ASN A 147      11.136 -20.845 -34.938  1.00 65.20           H  
ATOM   2358  O   ASN A 147      13.353 -18.955 -32.566  1.00 65.20           O  
ATOM   2359  CG  ASN A 147      10.469 -22.236 -33.447  1.00 65.20           C  
ATOM   2360  ND2 ASN A 147      10.334 -23.245 -34.276  1.00 65.20           N  
ATOM   2361 HD21 ASN A 147      10.817 -23.262 -35.163  1.00 65.20           H  
ATOM   2362 HD22 ASN A 147       9.774 -24.016 -33.942  1.00 65.20           H  
ATOM   2363  OD1 ASN A 147       9.913 -22.272 -32.366  1.00 65.20           O  
ATOM   2364  N   CYS A 148      12.248 -17.878 -34.192  1.00 60.72           N  
ATOM   2365  H   CYS A 148      11.362 -17.762 -34.663  1.00 60.72           H  
ATOM   2366  CA  CYS A 148      13.317 -16.925 -34.496  1.00 60.72           C  
ATOM   2367  HA  CYS A 148      14.256 -17.469 -34.596  1.00 60.72           H  
ATOM   2368  C   CYS A 148      13.513 -15.878 -33.385  1.00 60.72           C  
ATOM   2369  CB  CYS A 148      12.989 -16.261 -35.841  1.00 60.72           C  
ATOM   2370  HB2 CYS A 148      12.695 -17.020 -36.567  1.00 60.72           H  
ATOM   2371  HB3 CYS A 148      12.168 -15.555 -35.714  1.00 60.72           H  
ATOM   2372  O   CYS A 148      14.646 -15.589 -33.000  1.00 60.72           O  
ATOM   2373  SG  CYS A 148      14.456 -15.396 -36.467  1.00 60.72           S  
ATOM   2374  HG  CYS A 148      13.864 -14.795 -37.503  1.00 60.72           H  
ATOM   2375  N   GLU A 149      12.421 -15.349 -32.831  1.00 61.29           N  
ATOM   2376  H   GLU A 149      11.512 -15.647 -33.154  1.00 61.29           H  
ATOM   2377  CA  GLU A 149      12.454 -14.357 -31.748  1.00 61.29           C  
ATOM   2378  HA  GLU A 149      13.168 -13.568 -31.985  1.00 61.29           H  
ATOM   2379  C   GLU A 149      12.884 -14.994 -30.424  1.00 61.29           C  
ATOM   2380  CB  GLU A 149      11.073 -13.729 -31.600  1.00 61.29           C  
ATOM   2381  HB2 GLU A 149      11.065 -13.105 -30.706  1.00 61.29           H  
ATOM   2382  HB3 GLU A 149      10.363 -14.547 -31.479  1.00 61.29           H  
ATOM   2383  O   GLU A 149      13.667 -14.399 -29.685  1.00 61.29           O  
ATOM   2384  CG  GLU A 149      10.648 -12.873 -32.801  1.00 61.29           C  
ATOM   2385  HG2 GLU A 149      10.943 -13.360 -33.730  1.00 61.29           H  
ATOM   2386  HG3 GLU A 149      11.151 -11.908 -32.750  1.00 61.29           H  
ATOM   2387  CD  GLU A 149       9.130 -12.706 -32.806  1.00 61.29           C  
ATOM   2388  OE1 GLU A 149       8.637 -11.576 -32.645  1.00 61.29           O  
ATOM   2389  OE2 GLU A 149       8.453 -13.755 -32.908  1.00 61.29           O  
ATOM   2390  N   ARG A 150      12.485 -16.253 -30.181  1.00 64.40           N  
ATOM   2391  H   ARG A 150      11.814 -16.664 -30.813  1.00 64.40           H  
ATOM   2392  CA  ARG A 150      13.032 -17.060 -29.080  1.00 64.40           C  
ATOM   2393  HA  ARG A 150      12.853 -16.527 -28.147  1.00 64.40           H  
ATOM   2394  C   ARG A 150      14.549 -17.201 -29.195  1.00 64.40           C  
ATOM   2395  CB  ARG A 150      12.318 -18.418 -29.031  1.00 64.40           C  
ATOM   2396  HB2 ARG A 150      11.247 -18.237 -28.933  1.00 64.40           H  
ATOM   2397  HB3 ARG A 150      12.492 -18.960 -29.961  1.00 64.40           H  
ATOM   2398  O   ARG A 150      15.248 -16.968 -28.218  1.00 64.40           O  
ATOM   2399  CG  ARG A 150      12.792 -19.275 -27.850  1.00 64.40           C  
ATOM   2400  HG2 ARG A 150      12.732 -18.702 -26.925  1.00 64.40           H  
ATOM   2401  HG3 ARG A 150      13.825 -19.581 -28.010  1.00 64.40           H  
ATOM   2402  CD  ARG A 150      11.912 -20.519 -27.731  1.00 64.40           C  
ATOM   2403  HD2 ARG A 150      10.876 -20.196 -27.620  1.00 64.40           H  
ATOM   2404  HD3 ARG A 150      12.008 -21.106 -28.644  1.00 64.40           H  
ATOM   2405  NE  ARG A 150      12.308 -21.340 -26.577  1.00 64.40           N  
ATOM   2406  HE  ARG A 150      13.260 -21.218 -26.262  1.00 64.40           H  
ATOM   2407  NH1 ARG A 150      10.388 -22.597 -26.465  1.00 64.40           N  
ATOM   2408 HH11 ARG A 150      10.052 -22.121 -27.290  1.00 64.40           H  
ATOM   2409 HH12 ARG A 150       9.836 -23.312 -26.011  1.00 64.40           H  
ATOM   2410  NH2 ARG A 150      12.005 -22.909 -24.960  1.00 64.40           N  
ATOM   2411 HH21 ARG A 150      12.930 -22.683 -24.622  1.00 64.40           H  
ATOM   2412 HH22 ARG A 150      11.455 -23.624 -24.505  1.00 64.40           H  
ATOM   2413  CZ  ARG A 150      11.568 -22.273 -26.006  1.00 64.40           C  
ATOM   2414  N   GLY A 151      15.058 -17.483 -30.397  1.00 67.76           N  
ATOM   2415  H   GLY A 151      14.417 -17.702 -31.146  1.00 67.76           H  
ATOM   2416  CA  GLY A 151      16.497 -17.537 -30.656  1.00 67.76           C  
ATOM   2417  HA2 GLY A 151      16.960 -18.229 -29.953  1.00 67.76           H  
ATOM   2418  HA3 GLY A 151      16.652 -17.917 -31.666  1.00 67.76           H  
ATOM   2419  C   GLY A 151      17.204 -16.180 -30.538  1.00 67.76           C  
ATOM   2420  O   GLY A 151      18.358 -16.135 -30.126  1.00 67.76           O  
ATOM   2421  N   HIS A 152      16.551 -15.065 -30.888  1.00 65.79           N  
ATOM   2422  H   HIS A 152      15.611 -15.148 -31.249  1.00 65.79           H  
ATOM   2423  CA  HIS A 152      17.111 -13.723 -30.685  1.00 65.79           C  
ATOM   2424  HA  HIS A 152      18.124 -13.701 -31.087  1.00 65.79           H  
ATOM   2425  C   HIS A 152      17.225 -13.379 -29.202  1.00 65.79           C  
ATOM   2426  CB  HIS A 152      16.276 -12.666 -31.418  1.00 65.79           C  
ATOM   2427  HB2 HIS A 152      16.256 -12.899 -32.482  1.00 65.79           H  
ATOM   2428  HB3 HIS A 152      15.251 -12.702 -31.048  1.00 65.79           H  
ATOM   2429  O   HIS A 152      18.259 -12.861 -28.793  1.00 65.79           O  
ATOM   2430  CG  HIS A 152      16.797 -11.256 -31.239  1.00 65.79           C  
ATOM   2431  CD2 HIS A 152      16.111 -10.197 -30.706  1.00 65.79           C  
ATOM   2432  HD2 HIS A 152      15.099 -10.217 -30.329  1.00 65.79           H  
ATOM   2433  ND1 HIS A 152      18.051 -10.787 -31.574  1.00 65.79           N  
ATOM   2434  HD1 HIS A 152      18.851 -11.341 -31.846  1.00 65.79           H  
ATOM   2435  CE1 HIS A 152      18.109  -9.481 -31.265  1.00 65.79           C  
ATOM   2436  HE1 HIS A 152      18.978  -8.849 -31.369  1.00 65.79           H  
ATOM   2437  NE2 HIS A 152      16.944  -9.076 -30.752  1.00 65.79           N  
ATOM   2438  N   LEU A 153      16.209 -13.722 -28.408  1.00 62.82           N  
ATOM   2439  H   LEU A 153      15.375 -14.112 -28.822  1.00 62.82           H  
ATOM   2440  CA  LEU A 153      16.239 -13.553 -26.963  1.00 62.82           C  
ATOM   2441  HA  LEU A 153      16.571 -12.537 -26.752  1.00 62.82           H  
ATOM   2442  C   LEU A 153      17.268 -14.462 -26.309  1.00 62.82           C  
ATOM   2443  CB  LEU A 153      14.827 -13.755 -26.391  1.00 62.82           C  
ATOM   2444  HB2 LEU A 153      14.884 -14.092 -25.356  1.00 62.82           H  
ATOM   2445  HB3 LEU A 153      14.296 -14.513 -26.966  1.00 62.82           H  
ATOM   2446  O   LEU A 153      18.111 -13.963 -25.581  1.00 62.82           O  
ATOM   2447  CG  LEU A 153      14.079 -12.417 -26.441  1.00 62.82           C  
ATOM   2448  HG  LEU A 153      14.196 -11.978 -27.432  1.00 62.82           H  
ATOM   2449  CD1 LEU A 153      12.594 -12.602 -26.191  1.00 62.82           C  
ATOM   2450 HD11 LEU A 153      12.083 -11.648 -26.318  1.00 62.82           H  
ATOM   2451 HD12 LEU A 153      12.190 -13.304 -26.920  1.00 62.82           H  
ATOM   2452 HD13 LEU A 153      12.445 -12.938 -25.164  1.00 62.82           H  
ATOM   2453  CD2 LEU A 153      14.654 -11.458 -25.393  1.00 62.82           C  
ATOM   2454 HD21 LEU A 153      13.916 -11.219 -24.628  1.00 62.82           H  
ATOM   2455 HD22 LEU A 153      14.994 -10.553 -25.896  1.00 62.82           H  
ATOM   2456 HD23 LEU A 153      15.520 -11.886 -24.887  1.00 62.82           H  
ATOM   2457  N   GLU A 154      17.293 -15.754 -26.629  1.00 67.85           N  
ATOM   2458  H   GLU A 154      16.563 -16.133 -27.215  1.00 67.85           H  
ATOM   2459  CA  GLU A 154      18.338 -16.659 -26.134  1.00 67.85           C  
ATOM   2460  HA  GLU A 154      18.267 -16.728 -25.049  1.00 67.85           H  
ATOM   2461  C   GLU A 154      19.745 -16.122 -26.447  1.00 67.85           C  
ATOM   2462  CB  GLU A 154      18.142 -18.064 -26.727  1.00 67.85           C  
ATOM   2463  HB2 GLU A 154      19.056 -18.639 -26.581  1.00 67.85           H  
ATOM   2464  HB3 GLU A 154      17.962 -17.972 -27.799  1.00 67.85           H  
ATOM   2465  O   GLU A 154      20.611 -16.183 -25.581  1.00 67.85           O  
ATOM   2466  CG  GLU A 154      16.981 -18.828 -26.057  1.00 67.85           C  
ATOM   2467  HG2 GLU A 154      17.256 -19.029 -25.021  1.00 67.85           H  
ATOM   2468  HG3 GLU A 154      16.095 -18.193 -26.039  1.00 67.85           H  
ATOM   2469  CD  GLU A 154      16.621 -20.158 -26.750  1.00 67.85           C  
ATOM   2470  OE1 GLU A 154      15.586 -20.760 -26.353  1.00 67.85           O  
ATOM   2471  OE2 GLU A 154      17.344 -20.560 -27.691  1.00 67.85           O  
ATOM   2472  N   ARG A 155      19.963 -15.518 -27.626  1.00 68.36           N  
ATOM   2473  H   ARG A 155      19.206 -15.504 -28.295  1.00 68.36           H  
ATOM   2474  CA  ARG A 155      21.228 -14.835 -27.959  1.00 68.36           C  
ATOM   2475  HA  ARG A 155      22.062 -15.484 -27.691  1.00 68.36           H  
ATOM   2476  C   ARG A 155      21.465 -13.567 -27.138  1.00 68.36           C  
ATOM   2477  CB  ARG A 155      21.313 -14.521 -29.457  1.00 68.36           C  
ATOM   2478  HB2 ARG A 155      22.126 -13.812 -29.610  1.00 68.36           H  
ATOM   2479  HB3 ARG A 155      20.385 -14.056 -29.790  1.00 68.36           H  
ATOM   2480  O   ARG A 155      22.536 -13.436 -26.565  1.00 68.36           O  
ATOM   2481  CG  ARG A 155      21.614 -15.771 -30.294  1.00 68.36           C  
ATOM   2482  HG2 ARG A 155      22.511 -16.245 -29.895  1.00 68.36           H  
ATOM   2483  HG3 ARG A 155      20.797 -16.489 -30.221  1.00 68.36           H  
ATOM   2484  CD  ARG A 155      21.879 -15.415 -31.763  1.00 68.36           C  
ATOM   2485  HD2 ARG A 155      22.163 -16.321 -32.299  1.00 68.36           H  
ATOM   2486  HD3 ARG A 155      22.738 -14.745 -31.795  1.00 68.36           H  
ATOM   2487  NE  ARG A 155      20.733 -14.757 -32.429  1.00 68.36           N  
ATOM   2488  HE  ARG A 155      20.720 -13.749 -32.367  1.00 68.36           H  
ATOM   2489  NH1 ARG A 155      19.655 -16.640 -33.173  1.00 68.36           N  
ATOM   2490 HH11 ARG A 155      18.884 -17.079 -33.656  1.00 68.36           H  
ATOM   2491 HH12 ARG A 155      20.284 -17.187 -32.603  1.00 68.36           H  
ATOM   2492  NH2 ARG A 155      18.829 -14.636 -33.686  1.00 68.36           N  
ATOM   2493 HH21 ARG A 155      18.043 -15.095 -34.124  1.00 68.36           H  
ATOM   2494 HH22 ARG A 155      18.868 -13.627 -33.669  1.00 68.36           H  
ATOM   2495  CZ  ARG A 155      19.748 -15.344 -33.088  1.00 68.36           C  
ATOM   2496  N   LEU A 156      20.488 -12.661 -27.046  1.00 64.65           N  
ATOM   2497  H   LEU A 156      19.618 -12.852 -27.523  1.00 64.65           H  
ATOM   2498  CA  LEU A 156      20.571 -11.454 -26.208  1.00 64.65           C  
ATOM   2499  HA  LEU A 156      21.365 -10.811 -26.587  1.00 64.65           H  
ATOM   2500  C   LEU A 156      20.959 -11.818 -24.767  1.00 64.65           C  
ATOM   2501  CB  LEU A 156      19.219 -10.702 -26.261  1.00 64.65           C  
ATOM   2502  HB2 LEU A 156      18.458 -11.367 -26.668  1.00 64.65           H  
ATOM   2503  HB3 LEU A 156      18.890 -10.450 -25.253  1.00 64.65           H  
ATOM   2504  O   LEU A 156      21.876 -11.226 -24.203  1.00 64.65           O  
ATOM   2505  CG  LEU A 156      19.264  -9.413 -27.099  1.00 64.65           C  
ATOM   2506  HG  LEU A 156      19.881  -9.582 -27.982  1.00 64.65           H  
ATOM   2507  CD1 LEU A 156      17.861  -9.036 -27.566  1.00 64.65           C  
ATOM   2508 HD11 LEU A 156      17.218  -8.850 -26.706  1.00 64.65           H  
ATOM   2509 HD12 LEU A 156      17.440  -9.853 -28.153  1.00 64.65           H  
ATOM   2510 HD13 LEU A 156      17.898  -8.139 -28.184  1.00 64.65           H  
ATOM   2511  CD2 LEU A 156      19.824  -8.226 -26.316  1.00 64.65           C  
ATOM   2512 HD21 LEU A 156      19.984  -7.382 -26.986  1.00 64.65           H  
ATOM   2513 HD22 LEU A 156      19.120  -7.928 -25.538  1.00 64.65           H  
ATOM   2514 HD23 LEU A 156      20.766  -8.502 -25.843  1.00 64.65           H  
ATOM   2515  N   TYR A 157      20.319 -12.855 -24.218  1.00 67.98           N  
ATOM   2516  H   TYR A 157      19.591 -13.298 -24.760  1.00 67.98           H  
ATOM   2517  CA  TYR A 157      20.589 -13.379 -22.882  1.00 67.98           C  
ATOM   2518  HA  TYR A 157      20.559 -12.566 -22.156  1.00 67.98           H  
ATOM   2519  C   TYR A 157      21.985 -13.956 -22.746  1.00 67.98           C  
ATOM   2520  CB  TYR A 157      19.518 -14.392 -22.487  1.00 67.98           C  
ATOM   2521  HB2 TYR A 157      19.206 -14.969 -23.357  1.00 67.98           H  
ATOM   2522  HB3 TYR A 157      19.957 -15.099 -21.783  1.00 67.98           H  
ATOM   2523  O   TYR A 157      22.719 -13.546 -21.852  1.00 67.98           O  
ATOM   2524  CG  TYR A 157      18.310 -13.766 -21.825  1.00 67.98           C  
ATOM   2525  CD1 TYR A 157      18.187 -13.845 -20.427  1.00 67.98           C  
ATOM   2526  HD1 TYR A 157      18.974 -14.285 -19.833  1.00 67.98           H  
ATOM   2527  CD2 TYR A 157      17.291 -13.159 -22.586  1.00 67.98           C  
ATOM   2528  HD2 TYR A 157      17.410 -13.017 -23.650  1.00 67.98           H  
ATOM   2529  CE1 TYR A 157      16.999 -13.419 -19.811  1.00 67.98           C  
ATOM   2530  HE1 TYR A 157      16.879 -13.542 -18.744  1.00 67.98           H  
ATOM   2531  CE2 TYR A 157      16.123 -12.687 -21.970  1.00 67.98           C  
ATOM   2532  HE2 TYR A 157      15.340 -12.211 -22.542  1.00 67.98           H  
ATOM   2533  OH  TYR A 157      14.858 -12.403 -19.980  1.00 67.98           O  
ATOM   2534  HH  TYR A 157      14.921 -12.574 -19.037  1.00 67.98           H  
ATOM   2535  CZ  TYR A 157      15.981 -12.831 -20.584  1.00 67.98           C  
ATOM   2536  N   ARG A 158      22.360 -14.861 -23.651  1.00 66.48           N  
ATOM   2537  H   ARG A 158      21.701 -15.124 -24.370  1.00 66.48           H  
ATOM   2538  CA  ARG A 158      23.650 -15.549 -23.602  1.00 66.48           C  
ATOM   2539  HA  ARG A 158      23.775 -15.977 -22.608  1.00 66.48           H  
ATOM   2540  C   ARG A 158      24.834 -14.607 -23.807  1.00 66.48           C  
ATOM   2541  CB  ARG A 158      23.632 -16.655 -24.658  1.00 66.48           C  
ATOM   2542  HB2 ARG A 158      22.653 -17.135 -24.643  1.00 66.48           H  
ATOM   2543  HB3 ARG A 158      23.804 -16.228 -25.646  1.00 66.48           H  
ATOM   2544  O   ARG A 158      25.887 -14.835 -23.226  1.00 66.48           O  
ATOM   2545  CG  ARG A 158      24.651 -17.752 -24.364  1.00 66.48           C  
ATOM   2546  HG2 ARG A 158      24.406 -18.201 -23.402  1.00 66.48           H  
ATOM   2547  HG3 ARG A 158      25.658 -17.338 -24.317  1.00 66.48           H  
ATOM   2548  CD  ARG A 158      24.580 -18.800 -25.478  1.00 66.48           C  
ATOM   2549  HD2 ARG A 158      25.355 -18.563 -26.207  1.00 66.48           H  
ATOM   2550  HD3 ARG A 158      23.611 -18.739 -25.974  1.00 66.48           H  
ATOM   2551  NE  ARG A 158      24.744 -20.164 -24.947  1.00 66.48           N  
ATOM   2552  HE  ARG A 158      24.634 -20.261 -23.948  1.00 66.48           H  
ATOM   2553  NH1 ARG A 158      25.199 -21.200 -26.936  1.00 66.48           N  
ATOM   2554 HH11 ARG A 158      25.385 -22.037 -27.471  1.00 66.48           H  
ATOM   2555 HH12 ARG A 158      25.209 -20.287 -27.366  1.00 66.48           H  
ATOM   2556  NH2 ARG A 158      25.020 -22.415 -25.067  1.00 66.48           N  
ATOM   2557 HH21 ARG A 158      24.865 -22.471 -24.071  1.00 66.48           H  
ATOM   2558 HH22 ARG A 158      25.231 -23.251 -25.594  1.00 66.48           H  
ATOM   2559  CZ  ARG A 158      24.986 -21.251 -25.650  1.00 66.48           C  
ATOM   2560  N   ASP A 159      24.665 -13.578 -24.633  1.00 65.26           N  
ATOM   2561  H   ASP A 159      23.790 -13.509 -25.134  1.00 65.26           H  
ATOM   2562  CA  ASP A 159      25.768 -12.716 -25.049  1.00 65.26           C  
ATOM   2563  HA  ASP A 159      26.692 -13.294 -25.039  1.00 65.26           H  
ATOM   2564  C   ASP A 159      25.985 -11.522 -24.105  1.00 65.26           C  
ATOM   2565  CB  ASP A 159      25.541 -12.233 -26.497  1.00 65.26           C  
ATOM   2566  HB2 ASP A 159      24.588 -11.706 -26.548  1.00 65.26           H  
ATOM   2567  HB3 ASP A 159      26.320 -11.511 -26.742  1.00 65.26           H  
ATOM   2568  O   ASP A 159      27.078 -10.951 -24.114  1.00 65.26           O  
ATOM   2569  CG  ASP A 159      25.578 -13.332 -27.576  1.00 65.26           C  
ATOM   2570  OD1 ASP A 159      26.058 -14.456 -27.302  1.00 65.26           O  
ATOM   2571  OD2 ASP A 159      25.156 -13.020 -28.719  1.00 65.26           O  
ATOM   2572  N   ARG A 160      24.963 -11.078 -23.348  1.00 58.86           N  
ATOM   2573  H   ARG A 160      24.086 -11.575 -23.402  1.00 58.86           H  
ATOM   2574  CA  ARG A 160      25.023  -9.780 -22.640  1.00 58.86           C  
ATOM   2575  HA  ARG A 160      26.066  -9.547 -22.424  1.00 58.86           H  
ATOM   2576  C   ARG A 160      24.339  -9.688 -21.278  1.00 58.86           C  
ATOM   2577  CB  ARG A 160      24.457  -8.670 -23.548  1.00 58.86           C  
ATOM   2578  HB2 ARG A 160      23.426  -8.903 -23.813  1.00 58.86           H  
ATOM   2579  HB3 ARG A 160      24.462  -7.730 -22.997  1.00 58.86           H  
ATOM   2580  O   ARG A 160      24.638  -8.737 -20.560  1.00 58.86           O  
ATOM   2581  CG  ARG A 160      25.292  -8.485 -24.820  1.00 58.86           C  
ATOM   2582  HG2 ARG A 160      26.345  -8.391 -24.553  1.00 58.86           H  
ATOM   2583  HG3 ARG A 160      25.159  -9.353 -25.467  1.00 58.86           H  
ATOM   2584  CD  ARG A 160      24.867  -7.242 -25.592  1.00 58.86           C  
ATOM   2585  HD2 ARG A 160      25.086  -6.366 -24.981  1.00 58.86           H  
ATOM   2586  HD3 ARG A 160      23.793  -7.291 -25.770  1.00 58.86           H  
ATOM   2587  NE  ARG A 160      25.585  -7.179 -26.878  1.00 58.86           N  
ATOM   2588  HE  ARG A 160      26.066  -8.026 -27.144  1.00 58.86           H  
ATOM   2589  NH1 ARG A 160      25.055  -5.018 -27.402  1.00 58.86           N  
ATOM   2590 HH11 ARG A 160      25.104  -4.217 -28.016  1.00 58.86           H  
ATOM   2591 HH12 ARG A 160      24.560  -4.966 -26.523  1.00 58.86           H  
ATOM   2592  NH2 ARG A 160      26.299  -6.231 -28.814  1.00 58.86           N  
ATOM   2593 HH21 ARG A 160      26.763  -7.098 -29.040  1.00 58.86           H  
ATOM   2594 HH22 ARG A 160      26.351  -5.438 -29.437  1.00 58.86           H  
ATOM   2595  CZ  ARG A 160      25.644  -6.145 -27.690  1.00 58.86           C  
ATOM   2596  N   HIS A 161      23.421 -10.585 -20.910  1.00 61.16           N  
ATOM   2597  H   HIS A 161      23.236 -11.394 -21.485  1.00 61.16           H  
ATOM   2598  CA  HIS A 161      22.481 -10.234 -19.840  1.00 61.16           C  
ATOM   2599  HA  HIS A 161      22.499  -9.149 -19.735  1.00 61.16           H  
ATOM   2600  C   HIS A 161      22.818 -10.713 -18.432  1.00 61.16           C  
ATOM   2601  CB  HIS A 161      21.031 -10.544 -20.212  1.00 61.16           C  
ATOM   2602  HB2 HIS A 161      20.921 -11.610 -20.413  1.00 61.16           H  
ATOM   2603  HB3 HIS A 161      20.410 -10.302 -19.349  1.00 61.16           H  
ATOM   2604  O   HIS A 161      22.206 -10.161 -17.527  1.00 61.16           O  
ATOM   2605  CG  HIS A 161      20.499  -9.689 -21.332  1.00 61.16           C  
ATOM   2606  CD2 HIS A 161      19.744 -10.072 -22.404  1.00 61.16           C  
ATOM   2607  HD2 HIS A 161      19.360 -11.063 -22.596  1.00 61.16           H  
ATOM   2608  ND1 HIS A 161      20.555  -8.319 -21.392  1.00 61.16           N  
ATOM   2609  HD1 HIS A 161      20.934  -7.664 -20.723  1.00 61.16           H  
ATOM   2610  CE1 HIS A 161      19.926  -7.904 -22.493  1.00 61.16           C  
ATOM   2611  HE1 HIS A 161      19.827  -6.867 -22.777  1.00 61.16           H  
ATOM   2612  NE2 HIS A 161      19.414  -8.945 -23.157  1.00 61.16           N  
ATOM   2613  N   ASP A 162      23.765 -11.626 -18.193  1.00 68.13           N  
ATOM   2614  H   ASP A 162      24.175 -12.151 -18.953  1.00 68.13           H  
ATOM   2615  CA  ASP A 162      24.077 -12.032 -16.806  1.00 68.13           C  
ATOM   2616  HA  ASP A 162      23.195 -12.503 -16.370  1.00 68.13           H  
ATOM   2617  C   ASP A 162      24.391 -10.799 -15.935  1.00 68.13           C  
ATOM   2618  CB  ASP A 162      25.222 -13.062 -16.770  1.00 68.13           C  
ATOM   2619  HB2 ASP A 162      26.065 -12.676 -17.343  1.00 68.13           H  
ATOM   2620  HB3 ASP A 162      25.545 -13.180 -15.736  1.00 68.13           H  
ATOM   2621  O   ASP A 162      23.758 -10.583 -14.903  1.00 68.13           O  
ATOM   2622  CG  ASP A 162      24.834 -14.451 -17.303  1.00 68.13           C  
ATOM   2623  OD1 ASP A 162      23.627 -14.686 -17.543  1.00 68.13           O  
ATOM   2624  OD2 ASP A 162      25.768 -15.256 -17.513  1.00 68.13           O  
ATOM   2625  N   SER A 163      25.221  -9.878 -16.444  1.00 78.46           N  
ATOM   2626  H   SER A 163      25.670 -10.064 -17.329  1.00 78.46           H  
ATOM   2627  CA  SER A 163      25.508  -8.611 -15.759  1.00 78.46           C  
ATOM   2628  HA  SER A 163      25.771  -8.842 -14.726  1.00 78.46           H  
ATOM   2629  C   SER A 163      24.321  -7.641 -15.706  1.00 78.46           C  
ATOM   2630  CB  SER A 163      26.712  -7.916 -16.400  1.00 78.46           C  
ATOM   2631  HB2 SER A 163      26.903  -6.979 -15.877  1.00 78.46           H  
ATOM   2632  HB3 SER A 163      27.587  -8.557 -16.291  1.00 78.46           H  
ATOM   2633  O   SER A 163      24.155  -6.931 -14.720  1.00 78.46           O  
ATOM   2634  OG  SER A 163      26.508  -7.651 -17.779  1.00 78.46           O  
ATOM   2635  HG  SER A 163      25.742  -7.082 -17.881  1.00 78.46           H  
ATOM   2636  N   GLU A 164      23.480  -7.579 -16.746  1.00 80.93           N  
ATOM   2637  H   GLU A 164      23.574  -8.269 -17.477  1.00 80.93           H  
ATOM   2638  CA  GLU A 164      22.323  -6.667 -16.757  1.00 80.93           C  
ATOM   2639  HA  GLU A 164      22.643  -5.689 -16.397  1.00 80.93           H  
ATOM   2640  C   GLU A 164      21.199  -7.140 -15.820  1.00 80.93           C  
ATOM   2641  CB  GLU A 164      21.765  -6.490 -18.177  1.00 80.93           C  
ATOM   2642  HB2 GLU A 164      20.831  -5.935 -18.090  1.00 80.93           H  
ATOM   2643  HB3 GLU A 164      21.537  -7.468 -18.601  1.00 80.93           H  
ATOM   2644  O   GLU A 164      20.514  -6.319 -15.203  1.00 80.93           O  
ATOM   2645  CG  GLU A 164      22.696  -5.714 -19.129  1.00 80.93           C  
ATOM   2646  HG2 GLU A 164      22.987  -4.782 -18.646  1.00 80.93           H  
ATOM   2647  HG3 GLU A 164      23.595  -6.304 -19.305  1.00 80.93           H  
ATOM   2648  CD  GLU A 164      22.026  -5.383 -20.477  1.00 80.93           C  
ATOM   2649  OE1 GLU A 164      22.684  -4.774 -21.351  1.00 80.93           O  
ATOM   2650  OE2 GLU A 164      20.832  -5.722 -20.644  1.00 80.93           O  
ATOM   2651  N   PHE A 165      21.010  -8.455 -15.672  1.00 77.70           N  
ATOM   2652  H   PHE A 165      21.606  -9.089 -16.185  1.00 77.70           H  
ATOM   2653  CA  PHE A 165      20.114  -9.020 -14.666  1.00 77.70           C  
ATOM   2654  HA  PHE A 165      19.151  -8.514 -14.743  1.00 77.70           H  
ATOM   2655  C   PHE A 165      20.631  -8.752 -13.267  1.00 77.70           C  
ATOM   2656  CB  PHE A 165      19.898 -10.525 -14.871  1.00 77.70           C  
ATOM   2657  HB2 PHE A 165      20.830 -10.998 -15.180  1.00 77.70           H  
ATOM   2658  HB3 PHE A 165      19.598 -10.977 -13.926  1.00 77.70           H  
ATOM   2659  O   PHE A 165      19.839  -8.337 -12.419  1.00 77.70           O  
ATOM   2660  CG  PHE A 165      18.803 -10.789 -15.871  1.00 77.70           C  
ATOM   2661  CD1 PHE A 165      17.473 -10.465 -15.547  1.00 77.70           C  
ATOM   2662  HD1 PHE A 165      17.241 -10.097 -14.558  1.00 77.70           H  
ATOM   2663  CD2 PHE A 165      19.124 -11.231 -17.159  1.00 77.70           C  
ATOM   2664  HD2 PHE A 165      20.143 -11.494 -17.401  1.00 77.70           H  
ATOM   2665  CE1 PHE A 165      16.466 -10.544 -16.520  1.00 77.70           C  
ATOM   2666  HE1 PHE A 165      15.455 -10.248 -16.280  1.00 77.70           H  
ATOM   2667  CE2 PHE A 165      18.136 -11.236 -18.149  1.00 77.70           C  
ATOM   2668  HE2 PHE A 165      18.419 -11.447 -19.169  1.00 77.70           H  
ATOM   2669  CZ  PHE A 165      16.811 -10.890 -17.832  1.00 77.70           C  
ATOM   2670  HZ  PHE A 165      16.073 -10.806 -18.616  1.00 77.70           H  
ATOM   2671  N   ASP A 166      21.933  -8.909 -13.038  1.00 82.52           N  
ATOM   2672  H   ASP A 166      22.514  -9.343 -13.740  1.00 82.52           H  
ATOM   2673  CA  ASP A 166      22.557  -8.549 -11.767  1.00 82.52           C  
ATOM   2674  HA  ASP A 166      22.080  -9.114 -10.967  1.00 82.52           H  
ATOM   2675  C   ASP A 166      22.362  -7.059 -11.447  1.00 82.52           C  
ATOM   2676  CB  ASP A 166      24.045  -8.923 -11.798  1.00 82.52           C  
ATOM   2677  HB2 ASP A 166      24.534  -8.448 -10.948  1.00 82.52           H  
ATOM   2678  HB3 ASP A 166      24.506  -8.534 -12.706  1.00 82.52           H  
ATOM   2679  O   ASP A 166      21.972  -6.706 -10.328  1.00 82.52           O  
ATOM   2680  CG  ASP A 166      24.301 -10.431 -11.696  1.00 82.52           C  
ATOM   2681  OD1 ASP A 166      23.382 -11.149 -11.233  1.00 82.52           O  
ATOM   2682  OD2 ASP A 166      25.461 -10.815 -11.965  1.00 82.52           O  
ATOM   2683  N   ASP A 167      22.513  -6.177 -12.440  1.00 88.16           N  
ATOM   2684  H   ASP A 167      22.921  -6.507 -13.303  1.00 88.16           H  
ATOM   2685  CA  ASP A 167      22.260  -4.742 -12.290  1.00 88.16           C  
ATOM   2686  HA  ASP A 167      22.850  -4.373 -11.451  1.00 88.16           H  
ATOM   2687  C   ASP A 167      20.785  -4.446 -11.962  1.00 88.16           C  
ATOM   2688  CB  ASP A 167      22.694  -3.989 -13.561  1.00 88.16           C  
ATOM   2689  HB2 ASP A 167      22.222  -3.006 -13.550  1.00 88.16           H  
ATOM   2690  HB3 ASP A 167      22.330  -4.516 -14.443  1.00 88.16           H  
ATOM   2691  O   ASP A 167      20.492  -3.649 -11.059  1.00 88.16           O  
ATOM   2692  CG  ASP A 167      24.207  -3.759 -13.676  1.00 88.16           C  
ATOM   2693  OD1 ASP A 167      24.899  -3.816 -12.631  1.00 88.16           O  
ATOM   2694  OD2 ASP A 167      24.636  -3.360 -14.782  1.00 88.16           O  
ATOM   2695  N   ILE A 168      19.835  -5.114 -12.630  1.00 86.95           N  
ATOM   2696  H   ILE A 168      20.139  -5.735 -13.367  1.00 86.95           H  
ATOM   2697  CA  ILE A 168      18.399  -5.017 -12.313  1.00 86.95           C  
ATOM   2698  HA  ILE A 168      18.116  -3.965 -12.341  1.00 86.95           H  
ATOM   2699  C   ILE A 168      18.126  -5.511 -10.892  1.00 86.95           C  
ATOM   2700  CB  ILE A 168      17.538  -5.785 -13.349  1.00 86.95           C  
ATOM   2701  HB  ILE A 168      17.998  -6.752 -13.549  1.00 86.95           H  
ATOM   2702  O   ILE A 168      17.424  -4.833 -10.135  1.00 86.95           O  
ATOM   2703  CG1 ILE A 168      17.470  -4.979 -14.650  1.00 86.95           C  
ATOM   2704 HG12 ILE A 168      16.906  -4.063 -14.476  1.00 86.95           H  
ATOM   2705 HG13 ILE A 168      18.495  -4.713 -14.908  1.00 86.95           H  
ATOM   2706  CG2 ILE A 168      16.099  -6.024 -12.856  1.00 86.95           C  
ATOM   2707 HG21 ILE A 168      15.637  -5.077 -12.577  1.00 86.95           H  
ATOM   2708 HG22 ILE A 168      15.504  -6.514 -13.626  1.00 86.95           H  
ATOM   2709 HG23 ILE A 168      16.120  -6.708 -12.008  1.00 86.95           H  
ATOM   2710  CD1 ILE A 168      16.840  -5.723 -15.835  1.00 86.95           C  
ATOM   2711 HD11 ILE A 168      17.305  -6.704 -15.941  1.00 86.95           H  
ATOM   2712 HD12 ILE A 168      15.766  -5.843 -15.692  1.00 86.95           H  
ATOM   2713 HD13 ILE A 168      16.992  -5.150 -16.749  1.00 86.95           H  
ATOM   2714  N   VAL A 169      18.665  -6.672 -10.510  1.00 86.68           N  
ATOM   2715  H   VAL A 169      19.259  -7.149 -11.174  1.00 86.68           H  
ATOM   2716  CA  VAL A 169      18.516  -7.265  -9.173  1.00 86.68           C  
ATOM   2717  HA  VAL A 169      17.460  -7.467  -8.990  1.00 86.68           H  
ATOM   2718  C   VAL A 169      18.983  -6.288  -8.118  1.00 86.68           C  
ATOM   2719  CB  VAL A 169      19.312  -8.581  -9.045  1.00 86.68           C  
ATOM   2720  HB  VAL A 169      20.284  -8.474  -9.527  1.00 86.68           H  
ATOM   2721  O   VAL A 169      18.220  -5.986  -7.197  1.00 86.68           O  
ATOM   2722  CG1 VAL A 169      19.552  -9.038  -7.599  1.00 86.68           C  
ATOM   2723 HG11 VAL A 169      19.946 -10.055  -7.592  1.00 86.68           H  
ATOM   2724 HG12 VAL A 169      18.641  -8.993  -7.003  1.00 86.68           H  
ATOM   2725 HG13 VAL A 169      20.311  -8.408  -7.135  1.00 86.68           H  
ATOM   2726  CG2 VAL A 169      18.549  -9.695  -9.738  1.00 86.68           C  
ATOM   2727 HG21 VAL A 169      17.599  -9.889  -9.241  1.00 86.68           H  
ATOM   2728 HG22 VAL A 169      18.387  -9.397 -10.774  1.00 86.68           H  
ATOM   2729 HG23 VAL A 169      19.157 -10.600  -9.745  1.00 86.68           H  
ATOM   2730  N   LYS A 170      20.196  -5.761  -8.281  1.00 90.32           N  
ATOM   2731  H   LYS A 170      20.748  -6.077  -9.065  1.00 90.32           H  
ATOM   2732  CA  LYS A 170      20.800  -4.808  -7.358  1.00 90.32           C  
ATOM   2733  HA  LYS A 170      20.853  -5.257  -6.366  1.00 90.32           H  
ATOM   2734  C   LYS A 170      19.964  -3.537  -7.254  1.00 90.32           C  
ATOM   2735  CB  LYS A 170      22.218  -4.533  -7.858  1.00 90.32           C  
ATOM   2736  HB2 LYS A 170      22.177  -4.034  -8.826  1.00 90.32           H  
ATOM   2737  HB3 LYS A 170      22.739  -5.482  -7.983  1.00 90.32           H  
ATOM   2738  O   LYS A 170      19.655  -3.089  -6.150  1.00 90.32           O  
ATOM   2739  CG  LYS A 170      22.999  -3.673  -6.865  1.00 90.32           C  
ATOM   2740  HG2 LYS A 170      23.063  -4.187  -5.905  1.00 90.32           H  
ATOM   2741  HG3 LYS A 170      22.501  -2.713  -6.730  1.00 90.32           H  
ATOM   2742  CD  LYS A 170      24.399  -3.441  -7.421  1.00 90.32           C  
ATOM   2743  HD2 LYS A 170      24.320  -2.946  -8.389  1.00 90.32           H  
ATOM   2744  HD3 LYS A 170      24.900  -4.400  -7.553  1.00 90.32           H  
ATOM   2745  CE  LYS A 170      25.191  -2.565  -6.456  1.00 90.32           C  
ATOM   2746  HE2 LYS A 170      25.262  -3.076  -5.495  1.00 90.32           H  
ATOM   2747  HE3 LYS A 170      24.644  -1.634  -6.301  1.00 90.32           H  
ATOM   2748  NZ  LYS A 170      26.535  -2.305  -7.018  1.00 90.32           N  
ATOM   2749  HZ1 LYS A 170      26.437  -1.829  -7.904  1.00 90.32           H  
ATOM   2750  HZ2 LYS A 170      27.009  -3.179  -7.196  1.00 90.32           H  
ATOM   2751  HZ3 LYS A 170      27.082  -1.734  -6.389  1.00 90.32           H  
ATOM   2752  N   LYS A 171      19.497  -2.996  -8.384  1.00 90.49           N  
ATOM   2753  H   LYS A 171      19.798  -3.399  -9.260  1.00 90.49           H  
ATOM   2754  CA  LYS A 171      18.659  -1.790  -8.387  1.00 90.49           C  
ATOM   2755  HA  LYS A 171      19.204  -1.042  -7.811  1.00 90.49           H  
ATOM   2756  C   LYS A 171      17.323  -2.008  -7.676  1.00 90.49           C  
ATOM   2757  CB  LYS A 171      18.451  -1.320  -9.838  1.00 90.49           C  
ATOM   2758  HB2 LYS A 171      19.406  -1.342 -10.364  1.00 90.49           H  
ATOM   2759  HB3 LYS A 171      17.781  -2.012 -10.349  1.00 90.49           H  
ATOM   2760  O   LYS A 171      16.866  -1.141  -6.926  1.00 90.49           O  
ATOM   2761  CG  LYS A 171      17.878   0.102  -9.937  1.00 90.49           C  
ATOM   2762  HG2 LYS A 171      17.668   0.321 -10.983  1.00 90.49           H  
ATOM   2763  HG3 LYS A 171      16.948   0.178  -9.373  1.00 90.49           H  
ATOM   2764  CD  LYS A 171      18.893   1.121  -9.407  1.00 90.49           C  
ATOM   2765  HD2 LYS A 171      19.089   0.937  -8.351  1.00 90.49           H  
ATOM   2766  HD3 LYS A 171      19.827   1.003  -9.957  1.00 90.49           H  
ATOM   2767  CE  LYS A 171      18.403   2.558  -9.545  1.00 90.49           C  
ATOM   2768  HE2 LYS A 171      17.463   2.659  -9.001  1.00 90.49           H  
ATOM   2769  HE3 LYS A 171      18.216   2.778 -10.596  1.00 90.49           H  
ATOM   2770  NZ  LYS A 171      19.434   3.461  -8.981  1.00 90.49           N  
ATOM   2771  HZ1 LYS A 171      19.130   4.424  -8.986  1.00 90.49           H  
ATOM   2772  HZ2 LYS A 171      20.292   3.375  -9.508  1.00 90.49           H  
ATOM   2773  HZ3 LYS A 171      19.656   3.177  -8.038  1.00 90.49           H  
ATOM   2774  N   ILE A 172      16.701  -3.166  -7.891  1.00 89.04           N  
ATOM   2775  H   ILE A 172      17.129  -3.813  -8.537  1.00 89.04           H  
ATOM   2776  CA  ILE A 172      15.458  -3.553  -7.218  1.00 89.04           C  
ATOM   2777  HA  ILE A 172      14.740  -2.739  -7.325  1.00 89.04           H  
ATOM   2778  C   ILE A 172      15.696  -3.745  -5.718  1.00 89.04           C  
ATOM   2779  CB  ILE A 172      14.858  -4.815  -7.878  1.00 89.04           C  
ATOM   2780  HB  ILE A 172      15.636  -5.575  -7.952  1.00 89.04           H  
ATOM   2781  O   ILE A 172      14.856  -3.327  -4.920  1.00 89.04           O  
ATOM   2782  CG1 ILE A 172      14.348  -4.478  -9.297  1.00 89.04           C  
ATOM   2783 HG12 ILE A 172      15.097  -3.898  -9.837  1.00 89.04           H  
ATOM   2784 HG13 ILE A 172      13.456  -3.855  -9.227  1.00 89.04           H  
ATOM   2785  CG2 ILE A 172      13.703  -5.383  -7.025  1.00 89.04           C  
ATOM   2786 HG21 ILE A 172      13.218  -6.217  -7.533  1.00 89.04           H  
ATOM   2787 HG22 ILE A 172      14.088  -5.763  -6.079  1.00 89.04           H  
ATOM   2788 HG23 ILE A 172      12.969  -4.601  -6.832  1.00 89.04           H  
ATOM   2789  CD1 ILE A 172      14.044  -5.726 -10.134  1.00 89.04           C  
ATOM   2790 HD11 ILE A 172      13.219  -6.300  -9.713  1.00 89.04           H  
ATOM   2791 HD12 ILE A 172      14.926  -6.365 -10.164  1.00 89.04           H  
ATOM   2792 HD13 ILE A 172      13.772  -5.426 -11.146  1.00 89.04           H  
ATOM   2793  N   GLU A 173      16.818  -4.343  -5.318  1.00 89.61           N  
ATOM   2794  H   GLU A 173      17.462  -4.678  -6.020  1.00 89.61           H  
ATOM   2795  CA  GLU A 173      17.195  -4.531  -3.912  1.00 89.61           C  
ATOM   2796  HA  GLU A 173      16.400  -5.069  -3.397  1.00 89.61           H  
ATOM   2797  C   GLU A 173      17.376  -3.216  -3.174  1.00 89.61           C  
ATOM   2798  CB  GLU A 173      18.503  -5.324  -3.797  1.00 89.61           C  
ATOM   2799  HB2 GLU A 173      18.930  -5.173  -2.806  1.00 89.61           H  
ATOM   2800  HB3 GLU A 173      19.225  -5.010  -4.552  1.00 89.61           H  
ATOM   2801  O   GLU A 173      16.784  -3.029  -2.106  1.00 89.61           O  
ATOM   2802  CG  GLU A 173      18.176  -6.792  -3.956  1.00 89.61           C  
ATOM   2803  HG2 GLU A 173      17.728  -6.965  -4.934  1.00 89.61           H  
ATOM   2804  HG3 GLU A 173      17.433  -7.014  -3.189  1.00 89.61           H  
ATOM   2805  CD  GLU A 173      19.345  -7.753  -3.754  1.00 89.61           C  
ATOM   2806  OE1 GLU A 173      19.008  -8.959  -3.686  1.00 89.61           O  
ATOM   2807  OE2 GLU A 173      20.489  -7.306  -3.580  1.00 89.61           O  
ATOM   2808  N   GLU A 174      18.149  -2.303  -3.756  1.00 91.72           N  
ATOM   2809  H   GLU A 174      18.642  -2.563  -4.598  1.00 91.72           H  
ATOM   2810  CA  GLU A 174      18.370  -0.961  -3.224  1.00 91.72           C  
ATOM   2811  HA  GLU A 174      18.853  -1.025  -2.249  1.00 91.72           H  
ATOM   2812  C   GLU A 174      17.031  -0.233  -3.045  1.00 91.72           C  
ATOM   2813  CB  GLU A 174      19.283  -0.181  -4.183  1.00 91.72           C  
ATOM   2814  HB2 GLU A 174      19.254   0.872  -3.906  1.00 91.72           H  
ATOM   2815  HB3 GLU A 174      18.891  -0.279  -5.196  1.00 91.72           H  
ATOM   2816  O   GLU A 174      16.713   0.248  -1.953  1.00 91.72           O  
ATOM   2817  CG  GLU A 174      20.751  -0.646  -4.151  1.00 91.72           C  
ATOM   2818  HG2 GLU A 174      20.796  -1.728  -4.273  1.00 91.72           H  
ATOM   2819  HG3 GLU A 174      21.160  -0.410  -3.169  1.00 91.72           H  
ATOM   2820  CD  GLU A 174      21.617   0.025  -5.237  1.00 91.72           C  
ATOM   2821  OE1 GLU A 174      22.804  -0.366  -5.351  1.00 91.72           O  
ATOM   2822  OE2 GLU A 174      21.105   0.936  -5.940  1.00 91.72           O  
ATOM   2823  N   PHE A 175      16.191  -0.231  -4.087  1.00 92.61           N  
ATOM   2824  H   PHE A 175      16.503  -0.656  -4.948  1.00 92.61           H  
ATOM   2825  CA  PHE A 175      14.881   0.416  -4.052  1.00 92.61           C  
ATOM   2826  HA  PHE A 175      15.020   1.463  -3.781  1.00 92.61           H  
ATOM   2827  C   PHE A 175      13.945  -0.212  -3.011  1.00 92.61           C  
ATOM   2828  CB  PHE A 175      14.250   0.347  -5.449  1.00 92.61           C  
ATOM   2829  HB2 PHE A 175      14.116  -0.695  -5.739  1.00 92.61           H  
ATOM   2830  HB3 PHE A 175      14.932   0.800  -6.168  1.00 92.61           H  
ATOM   2831  O   PHE A 175      13.280   0.486  -2.240  1.00 92.61           O  
ATOM   2832  CG  PHE A 175      12.916   1.060  -5.523  1.00 92.61           C  
ATOM   2833  CD1 PHE A 175      11.720   0.376  -5.230  1.00 92.61           C  
ATOM   2834  HD1 PHE A 175      11.747  -0.679  -4.999  1.00 92.61           H  
ATOM   2835  CD2 PHE A 175      12.878   2.429  -5.838  1.00 92.61           C  
ATOM   2836  HD2 PHE A 175      13.792   2.961  -6.060  1.00 92.61           H  
ATOM   2837  CE1 PHE A 175      10.492   1.063  -5.247  1.00 92.61           C  
ATOM   2838  HE1 PHE A 175       9.568   0.541  -5.046  1.00 92.61           H  
ATOM   2839  CE2 PHE A 175      11.653   3.116  -5.845  1.00 92.61           C  
ATOM   2840  HE2 PHE A 175      11.632   4.168  -6.087  1.00 92.61           H  
ATOM   2841  CZ  PHE A 175      10.460   2.429  -5.566  1.00 92.61           C  
ATOM   2842  HZ  PHE A 175       9.513   2.944  -5.628  1.00 92.61           H  
ATOM   2843  N   ALA A 176      13.861  -1.540  -2.972  1.00 91.73           N  
ATOM   2844  H   ALA A 176      14.430  -2.079  -3.610  1.00 91.73           H  
ATOM   2845  CA  ALA A 176      12.957  -2.241  -2.074  1.00 91.73           C  
ATOM   2846  HA  ALA A 176      11.962  -1.810  -2.185  1.00 91.73           H  
ATOM   2847  C   ALA A 176      13.367  -2.098  -0.605  1.00 91.73           C  
ATOM   2848  CB  ALA A 176      12.899  -3.700  -2.495  1.00 91.73           C  
ATOM   2849  HB1 ALA A 176      12.288  -4.252  -1.781  1.00 91.73           H  
ATOM   2850  HB2 ALA A 176      13.912  -4.103  -2.509  1.00 91.73           H  
ATOM   2851  HB3 ALA A 176      12.472  -3.783  -3.495  1.00 91.73           H  
ATOM   2852  O   ALA A 176      12.497  -1.914   0.259  1.00 91.73           O  
ATOM   2853  N   SER A 177      14.672  -2.141  -0.335  1.00 91.02           N  
ATOM   2854  H   SER A 177      15.317  -2.305  -1.094  1.00 91.02           H  
ATOM   2855  CA  SER A 177      15.237  -1.940   0.999  1.00 91.02           C  
ATOM   2856  HA  SER A 177      14.764  -2.632   1.697  1.00 91.02           H  
ATOM   2857  C   SER A 177      14.976  -0.519   1.494  1.00 91.02           C  
ATOM   2858  CB  SER A 177      16.739  -2.239   0.990  1.00 91.02           C  
ATOM   2859  HB2 SER A 177      17.141  -2.105   1.995  1.00 91.02           H  
ATOM   2860  HB3 SER A 177      17.255  -1.566   0.307  1.00 91.02           H  
ATOM   2861  O   SER A 177      14.521  -0.342   2.625  1.00 91.02           O  
ATOM   2862  OG  SER A 177      16.942  -3.576   0.583  1.00 91.02           O  
ATOM   2863  HG  SER A 177      17.059  -3.561  -0.369  1.00 91.02           H  
ATOM   2864  N   ALA A 178      15.154   0.485   0.629  1.00 92.03           N  
ATOM   2865  H   ALA A 178      15.568   0.290  -0.271  1.00 92.03           H  
ATOM   2866  CA  ALA A 178      14.900   1.882   0.971  1.00 92.03           C  
ATOM   2867  HA  ALA A 178      15.391   2.106   1.918  1.00 92.03           H  
ATOM   2868  C   ALA A 178      13.399   2.197   1.143  1.00 92.03           C  
ATOM   2869  CB  ALA A 178      15.548   2.751  -0.115  1.00 92.03           C  
ATOM   2870  HB1 ALA A 178      15.111   2.532  -1.089  1.00 92.03           H  
ATOM   2871  HB2 ALA A 178      16.619   2.553  -0.159  1.00 92.03           H  
ATOM   2872  HB3 ALA A 178      15.395   3.805   0.115  1.00 92.03           H  
ATOM   2873  O   ALA A 178      12.986   2.819   2.126  1.00 92.03           O  
ATOM   2874  N   TYR A 179      12.548   1.750   0.210  1.00 93.33           N  
ATOM   2875  H   TYR A 179      12.960   1.290  -0.589  1.00 93.33           H  
ATOM   2876  CA  TYR A 179      11.200   2.313   0.057  1.00 93.33           C  
ATOM   2877  HA  TYR A 179      11.060   3.107   0.790  1.00 93.33           H  
ATOM   2878  C   TYR A 179      10.049   1.328   0.270  1.00 93.33           C  
ATOM   2879  CB  TYR A 179      11.095   2.964  -1.323  1.00 93.33           C  
ATOM   2880  HB2 TYR A 179      11.136   2.186  -2.085  1.00 93.33           H  
ATOM   2881  HB3 TYR A 179      10.121   3.446  -1.405  1.00 93.33           H  
ATOM   2882  O   TYR A 179       8.979   1.727   0.747  1.00 93.33           O  
ATOM   2883  CG  TYR A 179      12.166   4.001  -1.604  1.00 93.33           C  
ATOM   2884  CD1 TYR A 179      12.351   5.096  -0.740  1.00 93.33           C  
ATOM   2885  HD1 TYR A 179      11.755   5.192   0.155  1.00 93.33           H  
ATOM   2886  CD2 TYR A 179      13.005   3.848  -2.720  1.00 93.33           C  
ATOM   2887  HD2 TYR A 179      12.899   2.980  -3.353  1.00 93.33           H  
ATOM   2888  CE1 TYR A 179      13.344   6.054  -1.010  1.00 93.33           C  
ATOM   2889  HE1 TYR A 179      13.489   6.891  -0.344  1.00 93.33           H  
ATOM   2890  CE2 TYR A 179      14.000   4.803  -2.998  1.00 93.33           C  
ATOM   2891  HE2 TYR A 179      14.653   4.693  -3.852  1.00 93.33           H  
ATOM   2892  OH  TYR A 179      15.136   6.827  -2.405  1.00 93.33           O  
ATOM   2893  HH  TYR A 179      15.184   7.506  -1.728  1.00 93.33           H  
ATOM   2894  CZ  TYR A 179      14.170   5.912  -2.144  1.00 93.33           C  
ATOM   2895  N   VAL A 180      10.214   0.039  -0.036  1.00 91.56           N  
ATOM   2896  H   VAL A 180      11.115  -0.253  -0.385  1.00 91.56           H  
ATOM   2897  CA  VAL A 180       9.142  -0.967   0.132  1.00 91.56           C  
ATOM   2898  HA  VAL A 180       8.185  -0.492  -0.083  1.00 91.56           H  
ATOM   2899  C   VAL A 180       9.081  -1.452   1.584  1.00 91.56           C  
ATOM   2900  CB  VAL A 180       9.293  -2.125  -0.878  1.00 91.56           C  
ATOM   2901  HB  VAL A 180      10.242  -2.635  -0.715  1.00 91.56           H  
ATOM   2902  O   VAL A 180       7.995  -1.732   2.103  1.00 91.56           O  
ATOM   2903  CG1 VAL A 180       8.170  -3.161  -0.741  1.00 91.56           C  
ATOM   2904 HG11 VAL A 180       8.220  -3.643   0.235  1.00 91.56           H  
ATOM   2905 HG12 VAL A 180       7.196  -2.686  -0.864  1.00 91.56           H  
ATOM   2906 HG13 VAL A 180       8.289  -3.929  -1.506  1.00 91.56           H  
ATOM   2907  CG2 VAL A 180       9.243  -1.602  -2.321  1.00 91.56           C  
ATOM   2908 HG21 VAL A 180       9.404  -2.426  -3.017  1.00 91.56           H  
ATOM   2909 HG22 VAL A 180      10.021  -0.860  -2.498  1.00 91.56           H  
ATOM   2910 HG23 VAL A 180       8.277  -1.144  -2.530  1.00 91.56           H  
ATOM   2911  N   ALA A 181      10.220  -1.460   2.281  1.00 86.54           N  
ATOM   2912  H   ALA A 181      11.072  -1.240   1.785  1.00 86.54           H  
ATOM   2913  CA  ALA A 181      10.347  -1.902   3.666  1.00 86.54           C  
ATOM   2914  HA  ALA A 181      11.414  -1.933   3.885  1.00 86.54           H  
ATOM   2915  C   ALA A 181       9.825  -3.335   3.873  1.00 86.54           C  
ATOM   2916  CB  ALA A 181       9.711  -0.857   4.608  1.00 86.54           C  
ATOM   2917  HB1 ALA A 181      10.126   0.127   4.389  1.00 86.54           H  
ATOM   2918  HB2 ALA A 181       9.944  -1.109   5.643  1.00 86.54           H  
ATOM   2919  HB3 ALA A 181       8.629  -0.833   4.478  1.00 86.54           H  
ATOM   2920  O   ALA A 181       9.139  -3.591   4.854  1.00 86.54           O  
ATOM   2921  N   ALA A 182      10.077  -4.271   2.955  1.00 91.03           N  
ATOM   2922  H   ALA A 182      10.675  -4.018   2.182  1.00 91.03           H  
ATOM   2923  CA  ALA A 182       9.598  -5.659   3.028  1.00 91.03           C  
ATOM   2924  HA  ALA A 182       9.052  -5.802   3.960  1.00 91.03           H  
ATOM   2925  C   ALA A 182      10.757  -6.669   3.090  1.00 91.03           C  
ATOM   2926  CB  ALA A 182       8.603  -5.916   1.889  1.00 91.03           C  
ATOM   2927  HB1 ALA A 182       8.198  -6.924   1.973  1.00 91.03           H  
ATOM   2928  HB2 ALA A 182       7.785  -5.197   1.932  1.00 91.03           H  
ATOM   2929  HB3 ALA A 182       9.114  -5.811   0.931  1.00 91.03           H  
ATOM   2930  O   ALA A 182      10.834  -7.581   2.272  1.00 91.03           O  
ATOM   2931  N   ASN A 183      11.642  -6.515   4.080  1.00 90.77           N  
ATOM   2932  H   ASN A 183      11.604  -5.659   4.615  1.00 90.77           H  
ATOM   2933  CA  ASN A 183      12.890  -7.285   4.193  1.00 90.77           C  
ATOM   2934  HA  ASN A 183      13.515  -7.053   3.331  1.00 90.77           H  
ATOM   2935  C   ASN A 183      12.671  -8.807   4.184  1.00 90.77           C  
ATOM   2936  CB  ASN A 183      13.655  -6.845   5.458  1.00 90.77           C  
ATOM   2937  HB2 ASN A 183      13.061  -7.053   6.348  1.00 90.77           H  
ATOM   2938  HB3 ASN A 183      14.577  -7.424   5.523  1.00 90.77           H  
ATOM   2939  O   ASN A 183      13.381  -9.515   3.485  1.00 90.77           O  
ATOM   2940  CG  ASN A 183      14.039  -5.374   5.460  1.00 90.77           C  
ATOM   2941  ND2 ASN A 183      14.650  -4.895   6.515  1.00 90.77           N  
ATOM   2942 HD21 ASN A 183      15.021  -5.517   7.218  1.00 90.77           H  
ATOM   2943 HD22 ASN A 183      14.987  -3.946   6.430  1.00 90.77           H  
ATOM   2944  OD1 ASN A 183      13.718  -4.620   4.560  1.00 90.77           O  
ATOM   2945  N   SER A 184      11.633  -9.311   4.860  1.00 92.71           N  
ATOM   2946  H   SER A 184      11.048  -8.691   5.402  1.00 92.71           H  
ATOM   2947  CA  SER A 184      11.288 -10.742   4.834  1.00 92.71           C  
ATOM   2948  HA  SER A 184      12.131 -11.312   5.225  1.00 92.71           H  
ATOM   2949  C   SER A 184      10.994 -11.264   3.425  1.00 92.71           C  
ATOM   2950  CB  SER A 184      10.062 -11.000   5.719  1.00 92.71           C  
ATOM   2951  HB2 SER A 184       9.794 -12.056   5.670  1.00 92.71           H  
ATOM   2952  HB3 SER A 184      10.317 -10.755   6.750  1.00 92.71           H  
ATOM   2953  O   SER A 184      11.316 -12.402   3.102  1.00 92.71           O  
ATOM   2954  OG  SER A 184       8.950 -10.206   5.315  1.00 92.71           O  
ATOM   2955  HG  SER A 184       8.543 -10.600   4.540  1.00 92.71           H  
ATOM   2956  N   ASN A 185      10.370 -10.440   2.581  1.00 93.70           N  
ATOM   2957  H   ASN A 185      10.226  -9.482   2.866  1.00 93.70           H  
ATOM   2958  CA  ASN A 185      10.041 -10.804   1.207  1.00 93.70           C  
ATOM   2959  HA  ASN A 185       9.674 -11.830   1.177  1.00 93.70           H  
ATOM   2960  C   ASN A 185      11.282 -10.748   0.314  1.00 93.70           C  
ATOM   2961  CB  ASN A 185       8.949  -9.871   0.667  1.00 93.70           C  
ATOM   2962  HB2 ASN A 185       8.829 -10.085  -0.395  1.00 93.70           H  
ATOM   2963  HB3 ASN A 185       9.269  -8.832   0.745  1.00 93.70           H  
ATOM   2964  O   ASN A 185      11.435 -11.607  -0.548  1.00 93.70           O  
ATOM   2965  CG  ASN A 185       7.597 -10.022   1.336  1.00 93.70           C  
ATOM   2966  ND2 ASN A 185       6.577  -9.555   0.661  1.00 93.70           N  
ATOM   2967 HD21 ASN A 185       6.732  -9.279  -0.298  1.00 93.70           H  
ATOM   2968 HD22 ASN A 185       5.664  -9.896   0.927  1.00 93.70           H  
ATOM   2969  OD1 ASN A 185       7.437 -10.527   2.439  1.00 93.70           O  
ATOM   2970  N   LEU A 186      12.169  -9.775   0.553  1.00 92.23           N  
ATOM   2971  H   LEU A 186      11.974  -9.109   1.287  1.00 92.23           H  
ATOM   2972  CA  LEU A 186      13.476  -9.712  -0.100  1.00 92.23           C  
ATOM   2973  HA  LEU A 186      13.334  -9.712  -1.180  1.00 92.23           H  
ATOM   2974  C   LEU A 186      14.303 -10.961   0.208  1.00 92.23           C  
ATOM   2975  CB  LEU A 186      14.225  -8.436   0.325  1.00 92.23           C  
ATOM   2976  HB2 LEU A 186      14.119  -8.292   1.401  1.00 92.23           H  
ATOM   2977  HB3 LEU A 186      15.288  -8.573   0.125  1.00 92.23           H  
ATOM   2978  O   LEU A 186      14.777 -11.600  -0.722  1.00 92.23           O  
ATOM   2979  CG  LEU A 186      13.767  -7.166  -0.405  1.00 92.23           C  
ATOM   2980  HG  LEU A 186      12.687  -7.053  -0.307  1.00 92.23           H  
ATOM   2981  CD1 LEU A 186      14.437  -5.947   0.226  1.00 92.23           C  
ATOM   2982 HD11 LEU A 186      14.136  -5.036  -0.291  1.00 92.23           H  
ATOM   2983 HD12 LEU A 186      14.161  -5.860   1.277  1.00 92.23           H  
ATOM   2984 HD13 LEU A 186      15.521  -6.038   0.153  1.00 92.23           H  
ATOM   2985  CD2 LEU A 186      14.139  -7.236  -1.888  1.00 92.23           C  
ATOM   2986 HD21 LEU A 186      13.991  -6.272  -2.374  1.00 92.23           H  
ATOM   2987 HD22 LEU A 186      15.193  -7.493  -1.993  1.00 92.23           H  
ATOM   2988 HD23 LEU A 186      13.538  -7.980  -2.411  1.00 92.23           H  
ATOM   2989  N   SER A 187      14.384 -11.381   1.475  1.00 93.19           N  
ATOM   2990  H   SER A 187      14.040 -10.785   2.215  1.00 93.19           H  
ATOM   2991  CA  SER A 187      15.092 -12.610   1.855  1.00 93.19           C  
ATOM   2992  HA  SER A 187      16.140 -12.511   1.573  1.00 93.19           H  
ATOM   2993  C   SER A 187      14.542 -13.840   1.129  1.00 93.19           C  
ATOM   2994  CB  SER A 187      15.017 -12.836   3.368  1.00 93.19           C  
ATOM   2995  HB2 SER A 187      13.980 -13.005   3.658  1.00 93.19           H  
ATOM   2996  HB3 SER A 187      15.603 -13.717   3.630  1.00 93.19           H  
ATOM   2997  O   SER A 187      15.318 -14.607   0.573  1.00 93.19           O  
ATOM   2998  OG  SER A 187      15.515 -11.713   4.069  1.00 93.19           O  
ATOM   2999  HG  SER A 187      16.446 -11.612   3.861  1.00 93.19           H  
ATOM   3000  N   LYS A 188      13.211 -13.995   1.051  1.00 94.67           N  
ATOM   3001  H   LYS A 188      12.625 -13.328   1.532  1.00 94.67           H  
ATOM   3002  CA  LYS A 188      12.582 -15.098   0.301  1.00 94.67           C  
ATOM   3003  HA  LYS A 188      12.963 -16.051   0.669  1.00 94.67           H  
ATOM   3004  C   LYS A 188      12.917 -15.074  -1.188  1.00 94.67           C  
ATOM   3005  CB  LYS A 188      11.061 -15.061   0.459  1.00 94.67           C  
ATOM   3006  HB2 LYS A 188      10.689 -14.057   0.256  1.00 94.67           H  
ATOM   3007  HB3 LYS A 188      10.626 -15.741  -0.273  1.00 94.67           H  
ATOM   3008  O   LYS A 188      13.224 -16.116  -1.755  1.00 94.67           O  
ATOM   3009  CG  LYS A 188      10.624 -15.513   1.851  1.00 94.67           C  
ATOM   3010  HG2 LYS A 188      11.003 -16.518   2.035  1.00 94.67           H  
ATOM   3011  HG3 LYS A 188      11.010 -14.842   2.619  1.00 94.67           H  
ATOM   3012  CD  LYS A 188       9.098 -15.535   1.886  1.00 94.67           C  
ATOM   3013  HD2 LYS A 188       8.756 -16.186   1.081  1.00 94.67           H  
ATOM   3014  HD3 LYS A 188       8.703 -14.532   1.728  1.00 94.67           H  
ATOM   3015  CE  LYS A 188       8.623 -16.087   3.225  1.00 94.67           C  
ATOM   3016  HE2 LYS A 188       8.643 -15.299   3.978  1.00 94.67           H  
ATOM   3017  HE3 LYS A 188       9.317 -16.872   3.528  1.00 94.67           H  
ATOM   3018  NZ  LYS A 188       7.276 -16.673   3.061  1.00 94.67           N  
ATOM   3019  HZ1 LYS A 188       7.332 -17.373   2.335  1.00 94.67           H  
ATOM   3020  HZ2 LYS A 188       6.604 -15.981   2.759  1.00 94.67           H  
ATOM   3021  HZ3 LYS A 188       6.974 -17.139   3.904  1.00 94.67           H  
ATOM   3022  N   ARG A 189      12.875 -13.894  -1.814  1.00 93.35           N  
ATOM   3023  H   ARG A 189      12.616 -13.079  -1.276  1.00 93.35           H  
ATOM   3024  CA  ARG A 189      13.247 -13.720  -3.224  1.00 93.35           C  
ATOM   3025  HA  ARG A 189      12.663 -14.411  -3.831  1.00 93.35           H  
ATOM   3026  C   ARG A 189      14.709 -14.103  -3.448  1.00 93.35           C  
ATOM   3027  CB  ARG A 189      12.915 -12.282  -3.651  1.00 93.35           C  
ATOM   3028  HB2 ARG A 189      11.865 -12.105  -3.421  1.00 93.35           H  
ATOM   3029  HB3 ARG A 189      13.488 -11.576  -3.049  1.00 93.35           H  
ATOM   3030  O   ARG A 189      14.986 -14.819  -4.399  1.00 93.35           O  
ATOM   3031  CG  ARG A 189      13.102 -11.977  -5.150  1.00 93.35           C  
ATOM   3032  HG2 ARG A 189      12.569 -11.048  -5.353  1.00 93.35           H  
ATOM   3033  HG3 ARG A 189      12.620 -12.759  -5.737  1.00 93.35           H  
ATOM   3034  CD  ARG A 189      14.541 -11.784  -5.645  1.00 93.35           C  
ATOM   3035  HD2 ARG A 189      15.074 -12.735  -5.662  1.00 93.35           H  
ATOM   3036  HD3 ARG A 189      14.501 -11.419  -6.671  1.00 93.35           H  
ATOM   3037  NE  ARG A 189      15.247 -10.833  -4.787  1.00 93.35           N  
ATOM   3038  HE  ARG A 189      15.383 -11.096  -3.822  1.00 93.35           H  
ATOM   3039  NH1 ARG A 189      16.251  -9.446  -6.338  1.00 93.35           N  
ATOM   3040 HH11 ARG A 189      16.869  -8.660  -6.478  1.00 93.35           H  
ATOM   3041 HH12 ARG A 189      16.098 -10.107  -7.086  1.00 93.35           H  
ATOM   3042  NH2 ARG A 189      16.364  -9.050  -4.161  1.00 93.35           N  
ATOM   3043 HH21 ARG A 189      17.265  -8.632  -4.340  1.00 93.35           H  
ATOM   3044 HH22 ARG A 189      16.427  -9.542  -3.281  1.00 93.35           H  
ATOM   3045  CZ  ARG A 189      15.942  -9.778  -5.123  1.00 93.35           C  
ATOM   3046  N   ASN A 190      15.618 -13.686  -2.565  1.00 92.08           N  
ATOM   3047  H   ASN A 190      15.325 -13.065  -1.825  1.00 92.08           H  
ATOM   3048  CA  ASN A 190      17.048 -14.001  -2.675  1.00 92.08           C  
ATOM   3049  HA  ASN A 190      17.390 -13.738  -3.676  1.00 92.08           H  
ATOM   3050  C   ASN A 190      17.297 -15.507  -2.521  1.00 92.08           C  
ATOM   3051  CB  ASN A 190      17.866 -13.173  -1.659  1.00 92.08           C  
ATOM   3052  HB2 ASN A 190      18.898 -13.522  -1.684  1.00 92.08           H  
ATOM   3053  HB3 ASN A 190      17.479 -13.316  -0.650  1.00 92.08           H  
ATOM   3054  O   ASN A 190      18.036 -16.081  -3.313  1.00 92.08           O  
ATOM   3055  CG  ASN A 190      17.872 -11.688  -1.982  1.00 92.08           C  
ATOM   3056  ND2 ASN A 190      18.827 -10.919  -1.530  1.00 92.08           N  
ATOM   3057 HD21 ASN A 190      18.958 -10.086  -2.087  1.00 92.08           H  
ATOM   3058 HD22 ASN A 190      19.647 -11.328  -1.106  1.00 92.08           H  
ATOM   3059  OD1 ASN A 190      16.988 -11.183  -2.645  1.00 92.08           O  
ATOM   3060  N   SER A 191      16.628 -16.167  -1.570  1.00 93.89           N  
ATOM   3061  H   SER A 191      16.082 -15.649  -0.896  1.00 93.89           H  
ATOM   3062  CA  SER A 191      16.683 -17.630  -1.443  1.00 93.89           C  
ATOM   3063  HA  SER A 191      17.722 -17.936  -1.328  1.00 93.89           H  
ATOM   3064  C   SER A 191      16.138 -18.343  -2.683  1.00 93.89           C  
ATOM   3065  CB  SER A 191      15.893 -18.095  -0.217  1.00 93.89           C  
ATOM   3066  HB2 SER A 191      14.846 -17.813  -0.325  1.00 93.89           H  
ATOM   3067  HB3 SER A 191      15.958 -19.181  -0.142  1.00 93.89           H  
ATOM   3068  O   SER A 191      16.736 -19.315  -3.130  1.00 93.89           O  
ATOM   3069  OG  SER A 191      16.413 -17.516   0.965  1.00 93.89           O  
ATOM   3070  HG  SER A 191      17.359 -17.680   0.985  1.00 93.89           H  
ATOM   3071  N   ALA A 192      15.035 -17.857  -3.258  1.00 93.77           N  
ATOM   3072  H   ALA A 192      14.556 -17.081  -2.824  1.00 93.77           H  
ATOM   3073  CA  ALA A 192      14.464 -18.424  -4.476  1.00 93.77           C  
ATOM   3074  HA  ALA A 192      14.353 -19.500  -4.340  1.00 93.77           H  
ATOM   3075  C   ALA A 192      15.370 -18.218  -5.700  1.00 93.77           C  
ATOM   3076  CB  ALA A 192      13.071 -17.822  -4.686  1.00 93.77           C  
ATOM   3077  HB1 ALA A 192      12.640 -18.205  -5.611  1.00 93.77           H  
ATOM   3078  HB2 ALA A 192      12.425 -18.101  -3.853  1.00 93.77           H  
ATOM   3079  HB3 ALA A 192      13.140 -16.735  -4.734  1.00 93.77           H  
ATOM   3080  O   ALA A 192      15.460 -19.119  -6.524  1.00 93.77           O  
ATOM   3081  N   LEU A 193      16.060 -17.077  -5.806  1.00 90.88           N  
ATOM   3082  H   LEU A 193      15.921 -16.360  -5.107  1.00 90.88           H  
ATOM   3083  CA  LEU A 193      17.048 -16.835  -6.860  1.00 90.88           C  
ATOM   3084  HA  LEU A 193      16.571 -17.015  -7.823  1.00 90.88           H  
ATOM   3085  C   LEU A 193      18.216 -17.822  -6.747  1.00 90.88           C  
ATOM   3086  CB  LEU A 193      17.526 -15.371  -6.789  1.00 90.88           C  
ATOM   3087  HB2 LEU A 193      18.065 -15.226  -5.852  1.00 90.88           H  
ATOM   3088  HB3 LEU A 193      16.662 -14.707  -6.778  1.00 90.88           H  
ATOM   3089  O   LEU A 193      18.525 -18.500  -7.715  1.00 90.88           O  
ATOM   3090  CG  LEU A 193      18.454 -14.953  -7.947  1.00 90.88           C  
ATOM   3091  HG  LEU A 193      19.337 -15.590  -7.961  1.00 90.88           H  
ATOM   3092  CD1 LEU A 193      17.752 -15.027  -9.306  1.00 90.88           C  
ATOM   3093 HD11 LEU A 193      16.829 -14.448  -9.303  1.00 90.88           H  
ATOM   3094 HD12 LEU A 193      18.420 -14.639 -10.075  1.00 90.88           H  
ATOM   3095 HD13 LEU A 193      17.548 -16.067  -9.562  1.00 90.88           H  
ATOM   3096  CD2 LEU A 193      18.899 -13.506  -7.721  1.00 90.88           C  
ATOM   3097 HD21 LEU A 193      19.430 -13.427  -6.773  1.00 90.88           H  
ATOM   3098 HD22 LEU A 193      19.591 -13.219  -8.513  1.00 90.88           H  
ATOM   3099 HD23 LEU A 193      18.043 -12.831  -7.732  1.00 90.88           H  
ATOM   3100  N   TRP A 194      18.786 -17.969  -5.548  1.00 90.12           N  
ATOM   3101  H   TRP A 194      18.488 -17.367  -4.793  1.00 90.12           H  
ATOM   3102  CA  TRP A 194      19.894 -18.896  -5.294  1.00 90.12           C  
ATOM   3103  HA  TRP A 194      20.723 -18.656  -5.959  1.00 90.12           H  
ATOM   3104  C   TRP A 194      19.528 -20.365  -5.575  1.00 90.12           C  
ATOM   3105  CB  TRP A 194      20.354 -18.706  -3.844  1.00 90.12           C  
ATOM   3106  HB2 TRP A 194      20.685 -17.676  -3.713  1.00 90.12           H  
ATOM   3107  HB3 TRP A 194      19.510 -18.874  -3.175  1.00 90.12           H  
ATOM   3108  O   TRP A 194      20.312 -21.108  -6.144  1.00 90.12           O  
ATOM   3109  CG  TRP A 194      21.469 -19.613  -3.435  1.00 90.12           C  
ATOM   3110  CD1 TRP A 194      22.742 -19.528  -3.881  1.00 90.12           C  
ATOM   3111  HD1 TRP A 194      23.104 -18.803  -4.595  1.00 90.12           H  
ATOM   3112  CD2 TRP A 194      21.409 -20.832  -2.633  1.00 90.12           C  
ATOM   3113  CE2 TRP A 194      22.707 -21.425  -2.619  1.00 90.12           C  
ATOM   3114  CE3 TRP A 194      20.377 -21.520  -1.956  1.00 90.12           C  
ATOM   3115  HE3 TRP A 194      19.380 -21.104  -1.978  1.00 90.12           H  
ATOM   3116  NE1 TRP A 194      23.478 -20.588  -3.397  1.00 90.12           N  
ATOM   3117  HE1 TRP A 194      24.389 -20.814  -3.769  1.00 90.12           H  
ATOM   3118  CH2 TRP A 194      21.925 -23.290  -1.289  1.00 90.12           C  
ATOM   3119  HH2 TRP A 194      22.112 -24.234  -0.798  1.00 90.12           H  
ATOM   3120  CZ2 TRP A 194      22.972 -22.631  -1.956  1.00 90.12           C  
ATOM   3121  HZ2 TRP A 194      23.962 -23.059  -1.994  1.00 90.12           H  
ATOM   3122  CZ3 TRP A 194      20.630 -22.738  -1.293  1.00 90.12           C  
ATOM   3123  HZ3 TRP A 194      19.826 -23.262  -0.798  1.00 90.12           H  
ATOM   3124  N   GLN A 195      18.308 -20.792  -5.238  1.00 93.18           N  
ATOM   3125  H   GLN A 195      17.692 -20.151  -4.758  1.00 93.18           H  
ATOM   3126  CA  GLN A 195      17.833 -22.155  -5.530  1.00 93.18           C  
ATOM   3127  HA  GLN A 195      18.591 -22.871  -5.212  1.00 93.18           H  
ATOM   3128  C   GLN A 195      17.573 -22.428  -7.020  1.00 93.18           C  
ATOM   3129  CB  GLN A 195      16.536 -22.406  -4.753  1.00 93.18           C  
ATOM   3130  HB2 GLN A 195      15.860 -21.566  -4.907  1.00 93.18           H  
ATOM   3131  HB3 GLN A 195      16.052 -23.307  -5.131  1.00 93.18           H  
ATOM   3132  O   GLN A 195      17.347 -23.577  -7.393  1.00 93.18           O  
ATOM   3133  CG  GLN A 195      16.792 -22.607  -3.258  1.00 93.18           C  
ATOM   3134  HG2 GLN A 195      17.351 -21.761  -2.857  1.00 93.18           H  
ATOM   3135  HG3 GLN A 195      17.397 -23.504  -3.122  1.00 93.18           H  
ATOM   3136  CD  GLN A 195      15.505 -22.753  -2.459  1.00 93.18           C  
ATOM   3137  NE2 GLN A 195      15.606 -23.069  -1.187  1.00 93.18           N  
ATOM   3138 HE21 GLN A 195      16.516 -23.240  -0.784  1.00 93.18           H  
ATOM   3139 HE22 GLN A 195      14.732 -23.193  -0.697  1.00 93.18           H  
ATOM   3140  OE1 GLN A 195      14.389 -22.595  -2.929  1.00 93.18           O  
ATOM   3141  N   ASN A 196      17.527 -21.387  -7.848  1.00 90.48           N  
ATOM   3142  H   ASN A 196      17.809 -20.482  -7.499  1.00 90.48           H  
ATOM   3143  CA  ASN A 196      17.210 -21.461  -9.270  1.00 90.48           C  
ATOM   3144  HA  ASN A 196      17.199 -22.504  -9.586  1.00 90.48           H  
ATOM   3145  C   ASN A 196      18.328 -20.798 -10.098  1.00 90.48           C  
ATOM   3146  CB  ASN A 196      15.800 -20.871  -9.510  1.00 90.48           C  
ATOM   3147  HB2 ASN A 196      15.770 -19.850  -9.131  1.00 90.48           H  
ATOM   3148  HB3 ASN A 196      15.595 -20.818 -10.579  1.00 90.48           H  
ATOM   3149  O   ASN A 196      18.045 -20.187 -11.122  1.00 90.48           O  
ATOM   3150  CG  ASN A 196      14.681 -21.688  -8.888  1.00 90.48           C  
ATOM   3151  ND2 ASN A 196      14.295 -21.364  -7.679  1.00 90.48           N  
ATOM   3152 HD21 ASN A 196      13.711 -22.026  -7.189  1.00 90.48           H  
ATOM   3153 HD22 ASN A 196      14.800 -20.619  -7.220  1.00 90.48           H  
ATOM   3154  OD1 ASN A 196      14.114 -22.611  -9.457  1.00 90.48           O  
ATOM   3155  N   GLU A 197      19.583 -20.904  -9.645  1.00 84.31           N  
ATOM   3156  H   GLU A 197      19.752 -21.364  -8.762  1.00 84.31           H  
ATOM   3157  CA  GLU A 197      20.762 -20.357 -10.335  1.00 84.31           C  
ATOM   3158  HA  GLU A 197      20.644 -19.279 -10.448  1.00 84.31           H  
ATOM   3159  C   GLU A 197      20.911 -20.945 -11.750  1.00 84.31           C  
ATOM   3160  CB  GLU A 197      21.993 -20.618  -9.447  1.00 84.31           C  
ATOM   3161  HB2 GLU A 197      21.763 -20.241  -8.450  1.00 84.31           H  
ATOM   3162  HB3 GLU A 197      22.163 -21.693  -9.376  1.00 84.31           H  
ATOM   3163  O   GLU A 197      21.078 -20.204 -12.711  1.00 84.31           O  
ATOM   3164  CG  GLU A 197      23.278 -19.928  -9.933  1.00 84.31           C  
ATOM   3165  HG2 GLU A 197      23.562 -20.351 -10.897  1.00 84.31           H  
ATOM   3166  HG3 GLU A 197      23.063 -18.869 -10.077  1.00 84.31           H  
ATOM   3167  CD  GLU A 197      24.459 -20.066  -8.947  1.00 84.31           C  
ATOM   3168  OE1 GLU A 197      25.546 -19.529  -9.261  1.00 84.31           O  
ATOM   3169  OE2 GLU A 197      24.278 -20.647  -7.848  1.00 84.31           O  
ATOM   3170  N   ASP A 198      20.694 -22.257 -11.900  1.00 84.51           N  
ATOM   3171  H   ASP A 198      20.656 -22.818 -11.061  1.00 84.51           H  
ATOM   3172  CA  ASP A 198      20.714 -22.966 -13.191  1.00 84.51           C  
ATOM   3173  HA  ASP A 198      21.483 -22.512 -13.816  1.00 84.51           H  
ATOM   3174  C   ASP A 198      19.382 -22.878 -13.970  1.00 84.51           C  
ATOM   3175  CB  ASP A 198      21.098 -24.437 -12.965  1.00 84.51           C  
ATOM   3176  HB2 ASP A 198      20.325 -24.910 -12.359  1.00 84.51           H  
ATOM   3177  HB3 ASP A 198      21.130 -24.951 -13.926  1.00 84.51           H  
ATOM   3178  O   ASP A 198      19.088 -23.712 -14.835  1.00 84.51           O  
ATOM   3179  CG  ASP A 198      22.459 -24.628 -12.301  1.00 84.51           C  
ATOM   3180  OD1 ASP A 198      23.439 -24.032 -12.793  1.00 84.51           O  
ATOM   3181  OD2 ASP A 198      22.501 -25.436 -11.344  1.00 84.51           O  
ATOM   3182  N   ALA A 199      18.505 -21.929 -13.628  1.00 84.40           N  
ATOM   3183  H   ALA A 199      18.798 -21.218 -12.972  1.00 84.40           H  
ATOM   3184  CA  ALA A 199      17.209 -21.815 -14.283  1.00 84.40           C  
ATOM   3185  HA  ALA A 199      16.725 -22.790 -14.221  1.00 84.40           H  
ATOM   3186  C   ALA A 199      17.340 -21.464 -15.764  1.00 84.40           C  
ATOM   3187  CB  ALA A 199      16.319 -20.809 -13.560  1.00 84.40           C  
ATOM   3188  HB1 ALA A 199      16.823 -19.845 -13.496  1.00 84.40           H  
ATOM   3189  HB2 ALA A 199      16.112 -21.193 -12.561  1.00 84.40           H  
ATOM   3190  HB3 ALA A 199      15.377 -20.692 -14.095  1.00 84.40           H  
ATOM   3191  O   ALA A 199      18.258 -20.773 -16.205  1.00 84.40           O  
ATOM   3192  N   SER A 200      16.347 -21.895 -16.547  1.00 82.20           N  
ATOM   3193  H   SER A 200      15.572 -22.396 -16.136  1.00 82.20           H  
ATOM   3194  CA  SER A 200      16.284 -21.480 -17.939  1.00 82.20           C  
ATOM   3195  HA  SER A 200      17.235 -21.749 -18.399  1.00 82.20           H  
ATOM   3196  C   SER A 200      16.131 -19.961 -18.027  1.00 82.20           C  
ATOM   3197  CB  SER A 200      15.177 -22.216 -18.702  1.00 82.20           C  
ATOM   3198  HB2 SER A 200      15.381 -22.125 -19.769  1.00 82.20           H  
ATOM   3199  HB3 SER A 200      15.191 -23.275 -18.443  1.00 82.20           H  
ATOM   3200  O   SER A 200      15.448 -19.333 -17.213  1.00 82.20           O  
ATOM   3201  OG  SER A 200      13.890 -21.680 -18.458  1.00 82.20           O  
ATOM   3202  HG  SER A 200      13.516 -22.084 -17.671  1.00 82.20           H  
ATOM   3203  N   VAL A 201      16.693 -19.382 -19.086  1.00 76.95           N  
ATOM   3204  H   VAL A 201      17.342 -19.930 -19.631  1.00 76.95           H  
ATOM   3205  CA  VAL A 201      16.510 -17.970 -19.455  1.00 76.95           C  
ATOM   3206  HA  VAL A 201      17.063 -17.339 -18.759  1.00 76.95           H  
ATOM   3207  C   VAL A 201      15.035 -17.543 -19.384  1.00 76.95           C  
ATOM   3208  CB  VAL A 201      17.089 -17.782 -20.873  1.00 76.95           C  
ATOM   3209  HB  VAL A 201      16.790 -18.629 -21.489  1.00 76.95           H  
ATOM   3210  O   VAL A 201      14.720 -16.431 -18.967  1.00 76.95           O  
ATOM   3211  CG1 VAL A 201      16.589 -16.527 -21.579  1.00 76.95           C  
ATOM   3212 HG11 VAL A 201      15.579 -16.682 -21.960  1.00 76.95           H  
ATOM   3213 HG12 VAL A 201      17.230 -16.278 -22.425  1.00 76.95           H  
ATOM   3214 HG13 VAL A 201      16.552 -15.700 -20.869  1.00 76.95           H  
ATOM   3215  CG2 VAL A 201      18.621 -17.765 -20.815  1.00 76.95           C  
ATOM   3216 HG21 VAL A 201      19.001 -18.679 -20.357  1.00 76.95           H  
ATOM   3217 HG22 VAL A 201      18.962 -16.914 -20.226  1.00 76.95           H  
ATOM   3218 HG23 VAL A 201      19.033 -17.685 -21.821  1.00 76.95           H  
ATOM   3219  N   LEU A 202      14.115 -18.447 -19.727  1.00 77.01           N  
ATOM   3220  H   LEU A 202      14.436 -19.381 -19.940  1.00 77.01           H  
ATOM   3221  CA  LEU A 202      12.675 -18.187 -19.746  1.00 77.01           C  
ATOM   3222  HA  LEU A 202      12.499 -17.218 -20.213  1.00 77.01           H  
ATOM   3223  C   LEU A 202      12.064 -18.125 -18.345  1.00 77.01           C  
ATOM   3224  CB  LEU A 202      11.981 -19.283 -20.572  1.00 77.01           C  
ATOM   3225  HB2 LEU A 202      12.017 -20.225 -20.025  1.00 77.01           H  
ATOM   3226  HB3 LEU A 202      10.934 -19.001 -20.684  1.00 77.01           H  
ATOM   3227  O   LEU A 202      11.224 -17.267 -18.054  1.00 77.01           O  
ATOM   3228  CG  LEU A 202      12.592 -19.507 -21.962  1.00 77.01           C  
ATOM   3229  HG  LEU A 202      13.567 -19.982 -21.855  1.00 77.01           H  
ATOM   3230  CD1 LEU A 202      11.715 -20.467 -22.762  1.00 77.01           C  
ATOM   3231 HD11 LEU A 202      11.729 -21.446 -22.282  1.00 77.01           H  
ATOM   3232 HD12 LEU A 202      12.118 -20.540 -23.772  1.00 77.01           H  
ATOM   3233 HD13 LEU A 202      10.689 -20.102 -22.799  1.00 77.01           H  
ATOM   3234  CD2 LEU A 202      12.796 -18.189 -22.702  1.00 77.01           C  
ATOM   3235 HD21 LEU A 202      12.987 -18.364 -23.761  1.00 77.01           H  
ATOM   3236 HD22 LEU A 202      13.678 -17.687 -22.304  1.00 77.01           H  
ATOM   3237 HD23 LEU A 202      11.953 -17.516 -22.544  1.00 77.01           H  
ATOM   3238  N   ASP A 203      12.494 -19.020 -17.461  1.00 84.44           N  
ATOM   3239  H   ASP A 203      13.213 -19.672 -17.741  1.00 84.44           H  
ATOM   3240  CA  ASP A 203      12.068 -19.024 -16.064  1.00 84.44           C  
ATOM   3241  HA  ASP A 203      10.980 -18.991 -16.015  1.00 84.44           H  
ATOM   3242  C   ASP A 203      12.617 -17.797 -15.330  1.00 84.44           C  
ATOM   3243  CB  ASP A 203      12.527 -20.315 -15.382  1.00 84.44           C  
ATOM   3244  HB2 ASP A 203      13.611 -20.400 -15.471  1.00 84.44           H  
ATOM   3245  HB3 ASP A 203      12.273 -20.265 -14.323  1.00 84.44           H  
ATOM   3246  O   ASP A 203      11.900 -17.172 -14.543  1.00 84.44           O  
ATOM   3247  CG  ASP A 203      11.864 -21.555 -15.978  1.00 84.44           C  
ATOM   3248  OD1 ASP A 203      10.626 -21.537 -16.158  1.00 84.44           O  
ATOM   3249  OD2 ASP A 203      12.614 -22.518 -16.263  1.00 84.44           O  
ATOM   3250  N   LEU A 204      13.852 -17.397 -15.651  1.00 84.62           N  
ATOM   3251  H   LEU A 204      14.395 -17.982 -16.270  1.00 84.62           H  
ATOM   3252  CA  LEU A 204      14.461 -16.168 -15.158  1.00 84.62           C  
ATOM   3253  HA  LEU A 204      14.438 -16.197 -14.068  1.00 84.62           H  
ATOM   3254  C   LEU A 204      13.649 -14.945 -15.617  1.00 84.62           C  
ATOM   3255  CB  LEU A 204      15.929 -16.132 -15.630  1.00 84.62           C  
ATOM   3256  HB2 LEU A 204      16.388 -17.105 -15.455  1.00 84.62           H  
ATOM   3257  HB3 LEU A 204      15.954 -15.951 -16.704  1.00 84.62           H  
ATOM   3258  O   LEU A 204      13.148 -14.186 -14.785  1.00 84.62           O  
ATOM   3259  CG  LEU A 204      16.783 -15.064 -14.929  1.00 84.62           C  
ATOM   3260  HG  LEU A 204      16.281 -14.099 -15.011  1.00 84.62           H  
ATOM   3261  CD1 LEU A 204      16.994 -15.412 -13.453  1.00 84.62           C  
ATOM   3262 HD11 LEU A 204      17.292 -16.457 -13.359  1.00 84.62           H  
ATOM   3263 HD12 LEU A 204      17.801 -14.810 -13.035  1.00 84.62           H  
ATOM   3264 HD13 LEU A 204      16.082 -15.224 -12.888  1.00 84.62           H  
ATOM   3265  CD2 LEU A 204      18.142 -14.937 -15.607  1.00 84.62           C  
ATOM   3266 HD21 LEU A 204      18.691 -15.876 -15.531  1.00 84.62           H  
ATOM   3267 HD22 LEU A 204      18.020 -14.680 -16.659  1.00 84.62           H  
ATOM   3268 HD23 LEU A 204      18.729 -14.152 -15.131  1.00 84.62           H  
ATOM   3269  N   ALA A 205      13.421 -14.806 -16.928  1.00 81.42           N  
ATOM   3270  H   ALA A 205      13.852 -15.475 -17.550  1.00 81.42           H  
ATOM   3271  CA  ALA A 205      12.639 -13.725 -17.534  1.00 81.42           C  
ATOM   3272  HA  ALA A 205      13.179 -12.786 -17.416  1.00 81.42           H  
ATOM   3273  C   ALA A 205      11.253 -13.573 -16.891  1.00 81.42           C  
ATOM   3274  CB  ALA A 205      12.477 -14.035 -19.030  1.00 81.42           C  
ATOM   3275  HB1 ALA A 205      13.432 -14.319 -19.473  1.00 81.42           H  
ATOM   3276  HB2 ALA A 205      11.797 -14.874 -19.180  1.00 81.42           H  
ATOM   3277  HB3 ALA A 205      12.082 -13.165 -19.555  1.00 81.42           H  
ATOM   3278  O   ALA A 205      10.878 -12.502 -16.407  1.00 81.42           O  
ATOM   3279  N   SER A 206      10.497 -14.671 -16.840  1.00 84.81           N  
ATOM   3280  H   SER A 206      10.876 -15.522 -17.230  1.00 84.81           H  
ATOM   3281  CA  SER A 206       9.142 -14.688 -16.284  1.00 84.81           C  
ATOM   3282  HA  SER A 206       8.555 -13.923 -16.793  1.00 84.81           H  
ATOM   3283  C   SER A 206       9.113 -14.353 -14.789  1.00 84.81           C  
ATOM   3284  CB  SER A 206       8.474 -16.033 -16.566  1.00 84.81           C  
ATOM   3285  HB2 SER A 206       7.449 -16.003 -16.197  1.00 84.81           H  
ATOM   3286  HB3 SER A 206       8.454 -16.213 -17.641  1.00 84.81           H  
ATOM   3287  O   SER A 206       8.193 -13.671 -14.317  1.00 84.81           O  
ATOM   3288  OG  SER A 206       9.157 -17.086 -15.928  1.00 84.81           O  
ATOM   3289  HG  SER A 206       9.921 -17.318 -16.460  1.00 84.81           H  
ATOM   3290  N   SER A 207      10.140 -14.760 -14.042  1.00 89.65           N  
ATOM   3291  H   SER A 207      10.836 -15.354 -14.469  1.00 89.65           H  
ATOM   3292  CA  SER A 207      10.299 -14.415 -12.628  1.00 89.65           C  
ATOM   3293  HA  SER A 207       9.366 -14.638 -12.111  1.00 89.65           H  
ATOM   3294  C   SER A 207      10.580 -12.925 -12.433  1.00 89.65           C  
ATOM   3295  CB  SER A 207      11.390 -15.278 -11.993  1.00 89.65           C  
ATOM   3296  HB2 SER A 207      11.528 -14.988 -10.952  1.00 89.65           H  
ATOM   3297  HB3 SER A 207      12.335 -15.168 -12.525  1.00 89.65           H  
ATOM   3298  O   SER A 207       9.955 -12.305 -11.569  1.00 89.65           O  
ATOM   3299  OG  SER A 207      10.955 -16.619 -12.043  1.00 89.65           O  
ATOM   3300  HG  SER A 207      11.301 -16.982 -12.862  1.00 89.65           H  
ATOM   3301  N   PHE A 208      11.428 -12.310 -13.263  1.00 86.45           N  
ATOM   3302  H   PHE A 208      11.924 -12.863 -13.947  1.00 86.45           H  
ATOM   3303  CA  PHE A 208      11.693 -10.866 -13.210  1.00 86.45           C  
ATOM   3304  HA  PHE A 208      11.957 -10.606 -12.184  1.00 86.45           H  
ATOM   3305  C   PHE A 208      10.477 -10.011 -13.568  1.00 86.45           C  
ATOM   3306  CB  PHE A 208      12.885 -10.505 -14.101  1.00 86.45           C  
ATOM   3307  HB2 PHE A 208      12.816  -9.455 -14.387  1.00 86.45           H  
ATOM   3308  HB3 PHE A 208      12.865 -11.094 -15.017  1.00 86.45           H  
ATOM   3309  O   PHE A 208      10.202  -9.030 -12.878  1.00 86.45           O  
ATOM   3310  CG  PHE A 208      14.197 -10.693 -13.380  1.00 86.45           C  
ATOM   3311  CD1 PHE A 208      14.611  -9.746 -12.425  1.00 86.45           C  
ATOM   3312  HD1 PHE A 208      14.016  -8.863 -12.245  1.00 86.45           H  
ATOM   3313  CD2 PHE A 208      15.001 -11.809 -13.650  1.00 86.45           C  
ATOM   3314  HD2 PHE A 208      14.736 -12.496 -14.441  1.00 86.45           H  
ATOM   3315  CE1 PHE A 208      15.813  -9.936 -11.726  1.00 86.45           C  
ATOM   3316  HE1 PHE A 208      16.146  -9.190 -11.020  1.00 86.45           H  
ATOM   3317  CE2 PHE A 208      16.195 -12.001 -12.946  1.00 86.45           C  
ATOM   3318  HE2 PHE A 208      16.854 -12.822 -13.189  1.00 86.45           H  
ATOM   3319  CZ  PHE A 208      16.597 -11.077 -11.982  1.00 86.45           C  
ATOM   3320  HZ  PHE A 208      17.543 -11.247 -11.490  1.00 86.45           H  
ATOM   3321  N   ILE A 209       9.683 -10.404 -14.566  1.00 86.31           N  
ATOM   3322  H   ILE A 209       9.990 -11.169 -15.149  1.00 86.31           H  
ATOM   3323  CA  ILE A 209       8.427  -9.703 -14.891  1.00 86.31           C  
ATOM   3324  HA  ILE A 209       8.650  -8.663 -15.130  1.00 86.31           H  
ATOM   3325  C   ILE A 209       7.477  -9.730 -13.690  1.00 86.31           C  
ATOM   3326  CB  ILE A 209       7.745 -10.354 -16.105  1.00 86.31           C  
ATOM   3327  HB  ILE A 209       7.597 -11.408 -15.870  1.00 86.31           H  
ATOM   3328  O   ILE A 209       6.867  -8.719 -13.333  1.00 86.31           O  
ATOM   3329  CG1 ILE A 209       8.624 -10.238 -17.363  1.00 86.31           C  
ATOM   3330 HG12 ILE A 209       8.535  -9.247 -17.808  1.00 86.31           H  
ATOM   3331 HG13 ILE A 209       9.674 -10.391 -17.113  1.00 86.31           H  
ATOM   3332  CG2 ILE A 209       6.367  -9.728 -16.394  1.00 86.31           C  
ATOM   3333 HG21 ILE A 209       5.941 -10.159 -17.300  1.00 86.31           H  
ATOM   3334 HG22 ILE A 209       5.672  -9.921 -15.577  1.00 86.31           H  
ATOM   3335 HG23 ILE A 209       6.472  -8.652 -16.536  1.00 86.31           H  
ATOM   3336  CD1 ILE A 209       8.235 -11.308 -18.381  1.00 86.31           C  
ATOM   3337 HD11 ILE A 209       9.087 -11.487 -19.037  1.00 86.31           H  
ATOM   3338 HD12 ILE A 209       8.014 -12.253 -17.886  1.00 86.31           H  
ATOM   3339 HD13 ILE A 209       7.352 -11.013 -18.948  1.00 86.31           H  
ATOM   3340  N   ASN A 210       7.358 -10.881 -13.025  1.00 90.73           N  
ATOM   3341  H   ASN A 210       7.878 -11.684 -13.350  1.00 90.73           H  
ATOM   3342  CA  ASN A 210       6.534 -10.987 -11.826  1.00 90.73           C  
ATOM   3343  HA  ASN A 210       5.564 -10.537 -12.041  1.00 90.73           H  
ATOM   3344  C   ASN A 210       7.107 -10.196 -10.643  1.00 90.73           C  
ATOM   3345  CB  ASN A 210       6.323 -12.462 -11.482  1.00 90.73           C  
ATOM   3346  HB2 ASN A 210       5.956 -12.532 -10.458  1.00 90.73           H  
ATOM   3347  HB3 ASN A 210       7.269 -13.001 -11.537  1.00 90.73           H  
ATOM   3348  O   ASN A 210       6.325  -9.659  -9.853  1.00 90.73           O  
ATOM   3349  CG  ASN A 210       5.284 -13.117 -12.367  1.00 90.73           C  
ATOM   3350  ND2 ASN A 210       5.575 -14.274 -12.904  1.00 90.73           N  
ATOM   3351 HD21 ASN A 210       6.539 -14.576 -12.895  1.00 90.73           H  
ATOM   3352 HD22 ASN A 210       4.930 -14.675 -13.570  1.00 90.73           H  
ATOM   3353  OD1 ASN A 210       4.177 -12.603 -12.536  1.00 90.73           O  
ATOM   3354  N   LEU A 211       8.433 -10.060 -10.545  1.00 91.16           N  
ATOM   3355  H   LEU A 211       9.013 -10.563 -11.202  1.00 91.16           H  
ATOM   3356  CA  LEU A 211       9.103  -9.240  -9.534  1.00 91.16           C  
ATOM   3357  HA  LEU A 211       8.774  -9.594  -8.557  1.00 91.16           H  
ATOM   3358  C   LEU A 211       8.717  -7.759  -9.638  1.00 91.16           C  
ATOM   3359  CB  LEU A 211      10.627  -9.443  -9.644  1.00 91.16           C  
ATOM   3360  HB2 LEU A 211      10.965  -9.074 -10.613  1.00 91.16           H  
ATOM   3361  HB3 LEU A 211      10.839 -10.511  -9.601  1.00 91.16           H  
ATOM   3362  O   LEU A 211       8.644  -7.094  -8.608  1.00 91.16           O  
ATOM   3363  CG  LEU A 211      11.475  -8.728  -8.579  1.00 91.16           C  
ATOM   3364  HG  LEU A 211      11.328  -7.651  -8.652  1.00 91.16           H  
ATOM   3365  CD1 LEU A 211      11.123  -9.182  -7.162  1.00 91.16           C  
ATOM   3366 HD11 LEU A 211      11.183 -10.269  -7.104  1.00 91.16           H  
ATOM   3367 HD12 LEU A 211      11.820  -8.738  -6.452  1.00 91.16           H  
ATOM   3368 HD13 LEU A 211      10.114  -8.858  -6.908  1.00 91.16           H  
ATOM   3369  CD2 LEU A 211      12.954  -9.030  -8.825  1.00 91.16           C  
ATOM   3370 HD21 LEU A 211      13.234  -8.715  -9.830  1.00 91.16           H  
ATOM   3371 HD22 LEU A 211      13.576  -8.497  -8.106  1.00 91.16           H  
ATOM   3372 HD23 LEU A 211      13.141 -10.100  -8.735  1.00 91.16           H  
ATOM   3373  N   LEU A 212       8.366  -7.244 -10.823  1.00 89.39           N  
ATOM   3374  H   LEU A 212       8.486  -7.818 -11.646  1.00 89.39           H  
ATOM   3375  CA  LEU A 212       7.915  -5.852 -10.986  1.00 89.39           C  
ATOM   3376  HA  LEU A 212       8.722  -5.192 -10.669  1.00 89.39           H  
ATOM   3377  C   LEU A 212       6.696  -5.514 -10.104  1.00 89.39           C  
ATOM   3378  CB  LEU A 212       7.606  -5.553 -12.462  1.00 89.39           C  
ATOM   3379  HB2 LEU A 212       7.377  -4.491 -12.550  1.00 89.39           H  
ATOM   3380  HB3 LEU A 212       6.711  -6.107 -12.744  1.00 89.39           H  
ATOM   3381  O   LEU A 212       6.571  -4.403  -9.578  1.00 89.39           O  
ATOM   3382  CG  LEU A 212       8.718  -5.895 -13.472  1.00 89.39           C  
ATOM   3383  HG  LEU A 212       8.899  -6.970 -13.455  1.00 89.39           H  
ATOM   3384  CD1 LEU A 212       8.253  -5.527 -14.866  1.00 89.39           C  
ATOM   3385 HD11 LEU A 212       9.000  -5.858 -15.587  1.00 89.39           H  
ATOM   3386 HD12 LEU A 212       7.319  -6.051 -15.067  1.00 89.39           H  
ATOM   3387 HD13 LEU A 212       8.108  -4.450 -14.954  1.00 89.39           H  
ATOM   3388  CD2 LEU A 212      10.034  -5.177 -13.228  1.00 89.39           C  
ATOM   3389 HD21 LEU A 212      10.723  -5.388 -14.046  1.00 89.39           H  
ATOM   3390 HD22 LEU A 212      10.480  -5.583 -12.320  1.00 89.39           H  
ATOM   3391 HD23 LEU A 212       9.868  -4.101 -13.169  1.00 89.39           H  
ATOM   3392  N   LYS A 213       5.825  -6.501  -9.839  1.00 91.14           N  
ATOM   3393  H   LYS A 213       6.024  -7.405 -10.243  1.00 91.14           H  
ATOM   3394  CA  LYS A 213       4.664  -6.357  -8.936  1.00 91.14           C  
ATOM   3395  HA  LYS A 213       4.045  -5.533  -9.289  1.00 91.14           H  
ATOM   3396  C   LYS A 213       5.082  -6.015  -7.499  1.00 91.14           C  
ATOM   3397  CB  LYS A 213       3.835  -7.654  -8.945  1.00 91.14           C  
ATOM   3398  HB2 LYS A 213       3.016  -7.556  -8.232  1.00 91.14           H  
ATOM   3399  HB3 LYS A 213       4.468  -8.477  -8.611  1.00 91.14           H  
ATOM   3400  O   LYS A 213       4.323  -5.376  -6.761  1.00 91.14           O  
ATOM   3401  CG  LYS A 213       3.239  -7.983 -10.325  1.00 91.14           C  
ATOM   3402  HG2 LYS A 213       2.484  -7.238 -10.575  1.00 91.14           H  
ATOM   3403  HG3 LYS A 213       4.023  -7.953 -11.082  1.00 91.14           H  
ATOM   3404  CD  LYS A 213       2.612  -9.384 -10.348  1.00 91.14           C  
ATOM   3405  HD2 LYS A 213       1.830  -9.458  -9.592  1.00 91.14           H  
ATOM   3406  HD3 LYS A 213       3.393 -10.113 -10.129  1.00 91.14           H  
ATOM   3407  CE  LYS A 213       2.028  -9.658 -11.741  1.00 91.14           C  
ATOM   3408  HE2 LYS A 213       1.109  -9.084 -11.860  1.00 91.14           H  
ATOM   3409  HE3 LYS A 213       2.740  -9.298 -12.484  1.00 91.14           H  
ATOM   3410  NZ  LYS A 213       1.784 -11.104 -11.977  1.00 91.14           N  
ATOM   3411  HZ1 LYS A 213       1.217 -11.519 -11.252  1.00 91.14           H  
ATOM   3412  HZ2 LYS A 213       2.662 -11.600 -12.028  1.00 91.14           H  
ATOM   3413  HZ3 LYS A 213       1.351 -11.249 -12.878  1.00 91.14           H  
ATOM   3414  N   PHE A 214       6.291  -6.403  -7.090  1.00 91.32           N  
ATOM   3415  H   PHE A 214       6.896  -6.861  -7.756  1.00 91.32           H  
ATOM   3416  CA  PHE A 214       6.811  -6.170  -5.746  1.00 91.32           C  
ATOM   3417  HA  PHE A 214       6.091  -6.569  -5.031  1.00 91.32           H  
ATOM   3418  C   PHE A 214       7.006  -4.682  -5.442  1.00 91.32           C  
ATOM   3419  CB  PHE A 214       8.135  -6.919  -5.584  1.00 91.32           C  
ATOM   3420  HB2 PHE A 214       8.848  -6.507  -6.298  1.00 91.32           H  
ATOM   3421  HB3 PHE A 214       7.987  -7.972  -5.824  1.00 91.32           H  
ATOM   3422  O   PHE A 214       6.655  -4.229  -4.347  1.00 91.32           O  
ATOM   3423  CG  PHE A 214       8.766  -6.809  -4.215  1.00 91.32           C  
ATOM   3424  CD1 PHE A 214      10.121  -6.456  -4.112  1.00 91.32           C  
ATOM   3425  HD1 PHE A 214      10.712  -6.281  -4.999  1.00 91.32           H  
ATOM   3426  CD2 PHE A 214       8.017  -7.060  -3.049  1.00 91.32           C  
ATOM   3427  HD2 PHE A 214       6.973  -7.328  -3.125  1.00 91.32           H  
ATOM   3428  CE1 PHE A 214      10.726  -6.372  -2.852  1.00 91.32           C  
ATOM   3429  HE1 PHE A 214      11.782  -6.154  -2.792  1.00 91.32           H  
ATOM   3430  CE2 PHE A 214       8.623  -6.960  -1.785  1.00 91.32           C  
ATOM   3431  HE2 PHE A 214       8.049  -7.155  -0.891  1.00 91.32           H  
ATOM   3432  CZ  PHE A 214       9.982  -6.619  -1.687  1.00 91.32           C  
ATOM   3433  HZ  PHE A 214      10.471  -6.573  -0.725  1.00 91.32           H  
ATOM   3434  N   PHE A 215       7.475  -3.898  -6.413  1.00 88.34           N  
ATOM   3435  H   PHE A 215       7.729  -4.325  -7.292  1.00 88.34           H  
ATOM   3436  CA  PHE A 215       7.789  -2.475  -6.242  1.00 88.34           C  
ATOM   3437  HA  PHE A 215       7.712  -2.214  -5.186  1.00 88.34           H  
ATOM   3438  C   PHE A 215       6.835  -1.519  -6.964  1.00 88.34           C  
ATOM   3439  CB  PHE A 215       9.243  -2.227  -6.624  1.00 88.34           C  
ATOM   3440  HB2 PHE A 215       9.885  -2.697  -5.879  1.00 88.34           H  
ATOM   3441  HB3 PHE A 215       9.449  -1.157  -6.597  1.00 88.34           H  
ATOM   3442  O   PHE A 215       6.909  -0.326  -6.701  1.00 88.34           O  
ATOM   3443  CG  PHE A 215       9.616  -2.746  -7.987  1.00 88.34           C  
ATOM   3444  CD1 PHE A 215      10.301  -3.967  -8.093  1.00 88.34           C  
ATOM   3445  HD1 PHE A 215      10.511  -4.563  -7.218  1.00 88.34           H  
ATOM   3446  CD2 PHE A 215       9.298  -2.007  -9.141  1.00 88.34           C  
ATOM   3447  HD2 PHE A 215       8.744  -1.082  -9.068  1.00 88.34           H  
ATOM   3448  CE1 PHE A 215      10.788  -4.377  -9.338  1.00 88.34           C  
ATOM   3449  HE1 PHE A 215      11.357  -5.291  -9.423  1.00 88.34           H  
ATOM   3450  CE2 PHE A 215       9.771  -2.436 -10.390  1.00 88.34           C  
ATOM   3451  HE2 PHE A 215       9.583  -1.849 -11.278  1.00 88.34           H  
ATOM   3452  CZ  PHE A 215      10.600  -3.562 -10.463  1.00 88.34           C  
ATOM   3453  HZ  PHE A 215      11.115  -3.791 -11.384  1.00 88.34           H  
ATOM   3454  N   ALA A 216       5.885  -2.022  -7.762  1.00 91.11           N  
ATOM   3455  H   ALA A 216       5.985  -2.976  -8.078  1.00 91.11           H  
ATOM   3456  CA  ALA A 216       4.858  -1.207  -8.420  1.00 91.11           C  
ATOM   3457  HA  ALA A 216       5.334  -0.644  -9.222  1.00 91.11           H  
ATOM   3458  C   ALA A 216       4.174  -0.200  -7.469  1.00 91.11           C  
ATOM   3459  CB  ALA A 216       3.822  -2.152  -9.044  1.00 91.11           C  
ATOM   3460  HB1 ALA A 216       3.068  -1.567  -9.573  1.00 91.11           H  
ATOM   3461  HB2 ALA A 216       3.334  -2.744  -8.271  1.00 91.11           H  
ATOM   3462  HB3 ALA A 216       4.309  -2.816  -9.758  1.00 91.11           H  
ATOM   3463  O   ALA A 216       3.876  -0.541  -6.316  1.00 91.11           O  
ATOM   3464  N   LEU A 217       3.916   1.017  -7.954  1.00 91.73           N  
ATOM   3465  H   LEU A 217       4.193   1.233  -8.901  1.00 91.73           H  
ATOM   3466  CA  LEU A 217       3.180   2.055  -7.229  1.00 91.73           C  
ATOM   3467  HA  LEU A 217       3.746   2.322  -6.337  1.00 91.73           H  
ATOM   3468  C   LEU A 217       1.788   1.544  -6.812  1.00 91.73           C  
ATOM   3469  CB  LEU A 217       3.061   3.298  -8.134  1.00 91.73           C  
ATOM   3470  HB2 LEU A 217       4.038   3.547  -8.547  1.00 91.73           H  
ATOM   3471  HB3 LEU A 217       2.417   3.035  -8.974  1.00 91.73           H  
ATOM   3472  O   LEU A 217       1.147   0.773  -7.525  1.00 91.73           O  
ATOM   3473  CG  LEU A 217       2.484   4.551  -7.442  1.00 91.73           C  
ATOM   3474  HG  LEU A 217       1.690   4.265  -6.752  1.00 91.73           H  
ATOM   3475  CD1 LEU A 217       3.554   5.300  -6.655  1.00 91.73           C  
ATOM   3476 HD11 LEU A 217       3.104   6.169  -6.175  1.00 91.73           H  
ATOM   3477 HD12 LEU A 217       4.324   5.653  -7.341  1.00 91.73           H  
ATOM   3478 HD13 LEU A 217       4.008   4.641  -5.915  1.00 91.73           H  
ATOM   3479  CD2 LEU A 217       1.857   5.499  -8.455  1.00 91.73           C  
ATOM   3480 HD21 LEU A 217       1.055   4.999  -8.998  1.00 91.73           H  
ATOM   3481 HD22 LEU A 217       1.451   6.376  -7.952  1.00 91.73           H  
ATOM   3482 HD23 LEU A 217       2.609   5.827  -9.173  1.00 91.73           H  
ATOM   3483  N   GLY A 218       1.301   1.988  -5.653  1.00 92.89           N  
ATOM   3484  H   GLY A 218       1.844   2.664  -5.136  1.00 92.89           H  
ATOM   3485  CA  GLY A 218      -0.054   1.701  -5.198  1.00 92.89           C  
ATOM   3486  HA2 GLY A 218      -0.416   2.533  -4.594  1.00 92.89           H  
ATOM   3487  HA3 GLY A 218      -0.713   1.626  -6.063  1.00 92.89           H  
ATOM   3488  C   GLY A 218      -0.174   0.426  -4.366  1.00 92.89           C  
ATOM   3489  O   GLY A 218       0.653   0.142  -3.484  1.00 92.89           O  
ATOM   3490  N   ALA A 219      -1.280  -0.291  -4.574  1.00 93.43           N  
ATOM   3491  H   ALA A 219      -1.889  -0.004  -5.327  1.00 93.43           H  
ATOM   3492  CA  ALA A 219      -1.678  -1.432  -3.764  1.00 93.43           C  
ATOM   3493  HA  ALA A 219      -1.732  -1.098  -2.728  1.00 93.43           H  
ATOM   3494  C   ALA A 219      -0.672  -2.590  -3.899  1.00 93.43           C  
ATOM   3495  CB  ALA A 219      -3.092  -1.874  -4.156  1.00 93.43           C  
ATOM   3496  HB1 ALA A 219      -3.088  -2.256  -5.178  1.00 93.43           H  
ATOM   3497  HB2 ALA A 219      -3.779  -1.030  -4.105  1.00 93.43           H  
ATOM   3498  HB3 ALA A 219      -3.433  -2.661  -3.483  1.00 93.43           H  
ATOM   3499  O   ALA A 219      -0.459  -3.101  -4.996  1.00 93.43           O  
ATOM   3500  N   PRO A 220      -0.083  -3.067  -2.789  1.00 93.87           N  
ATOM   3501  CA  PRO A 220       0.749  -4.262  -2.811  1.00 93.87           C  
ATOM   3502  HA  PRO A 220       1.602  -4.077  -3.463  1.00 93.87           H  
ATOM   3503  C   PRO A 220      -0.040  -5.476  -3.329  1.00 93.87           C  
ATOM   3504  CB  PRO A 220       1.236  -4.430  -1.366  1.00 93.87           C  
ATOM   3505  HB2 PRO A 220       0.528  -5.030  -0.795  1.00 93.87           H  
ATOM   3506  HB3 PRO A 220       2.239  -4.852  -1.317  1.00 93.87           H  
ATOM   3507  O   PRO A 220      -1.177  -5.710  -2.900  1.00 93.87           O  
ATOM   3508  CG  PRO A 220       1.187  -3.005  -0.817  1.00 93.87           C  
ATOM   3509  HG2 PRO A 220       1.092  -2.965   0.268  1.00 93.87           H  
ATOM   3510  HG3 PRO A 220       2.061  -2.450  -1.157  1.00 93.87           H  
ATOM   3511  CD  PRO A 220      -0.061  -2.448  -1.476  1.00 93.87           C  
ATOM   3512  HD2 PRO A 220      -0.948  -2.745  -0.916  1.00 93.87           H  
ATOM   3513  HD3 PRO A 220       0.012  -1.362  -1.531  1.00 93.87           H  
ATOM   3514  N   ALA A 221       0.580  -6.265  -4.206  1.00 94.65           N  
ATOM   3515  H   ALA A 221       1.505  -6.012  -4.525  1.00 94.65           H  
ATOM   3516  CA  ALA A 221       0.025  -7.488  -4.778  1.00 94.65           C  
ATOM   3517  HA  ALA A 221      -0.979  -7.652  -4.385  1.00 94.65           H  
ATOM   3518  C   ALA A 221       0.879  -8.703  -4.397  1.00 94.65           C  
ATOM   3519  CB  ALA A 221      -0.099  -7.323  -6.296  1.00 94.65           C  
ATOM   3520  HB1 ALA A 221       0.887  -7.162  -6.733  1.00 94.65           H  
ATOM   3521  HB2 ALA A 221      -0.533  -8.222  -6.734  1.00 94.65           H  
ATOM   3522  HB3 ALA A 221      -0.735  -6.469  -6.528  1.00 94.65           H  
ATOM   3523  O   ALA A 221       2.086  -8.580  -4.179  1.00 94.65           O  
ATOM   3524  N   ASP A 222       0.229  -9.860  -4.261  1.00 95.40           N  
ATOM   3525  H   ASP A 222      -0.743  -9.909  -4.530  1.00 95.40           H  
ATOM   3526  CA  ASP A 222       0.944 -11.130  -4.141  1.00 95.40           C  
ATOM   3527  HA  ASP A 222       1.731 -11.041  -3.392  1.00 95.40           H  
ATOM   3528  C   ASP A 222       1.589 -11.426  -5.499  1.00 95.40           C  
ATOM   3529  CB  ASP A 222      -0.001 -12.279  -3.735  1.00 95.40           C  
ATOM   3530  HB2 ASP A 222      -0.774 -12.377  -4.497  1.00 95.40           H  
ATOM   3531  HB3 ASP A 222       0.574 -13.205  -3.728  1.00 95.40           H  
ATOM   3532  O   ASP A 222       1.017 -11.107  -6.547  1.00 95.40           O  
ATOM   3533  CG  ASP A 222      -0.683 -12.138  -2.366  1.00 95.40           C  
ATOM   3534  OD1 ASP A 222      -0.350 -11.215  -1.589  1.00 95.40           O  
ATOM   3535  OD2 ASP A 222      -1.582 -12.958  -2.076  1.00 95.40           O  
ATOM   3536  N   PHE A 223       2.761 -12.044  -5.494  1.00 94.38           N  
ATOM   3537  H   PHE A 223       3.198 -12.302  -4.620  1.00 94.38           H  
ATOM   3538  CA  PHE A 223       3.433 -12.460  -6.720  1.00 94.38           C  
ATOM   3539  HA  PHE A 223       2.679 -12.660  -7.481  1.00 94.38           H  
ATOM   3540  C   PHE A 223       4.184 -13.767  -6.489  1.00 94.38           C  
ATOM   3541  CB  PHE A 223       4.340 -11.334  -7.246  1.00 94.38           C  
ATOM   3542  HB2 PHE A 223       3.755 -10.418  -7.327  1.00 94.38           H  
ATOM   3543  HB3 PHE A 223       4.661 -11.595  -8.254  1.00 94.38           H  
ATOM   3544  O   PHE A 223       4.448 -14.155  -5.350  1.00 94.38           O  
ATOM   3545  CG  PHE A 223       5.571 -11.050  -6.406  1.00 94.38           C  
ATOM   3546  CD1 PHE A 223       5.458 -10.331  -5.201  1.00 94.38           C  
ATOM   3547  HD1 PHE A 223       4.492  -9.978  -4.872  1.00 94.38           H  
ATOM   3548  CD2 PHE A 223       6.834 -11.506  -6.833  1.00 94.38           C  
ATOM   3549  HD2 PHE A 223       6.936 -12.047  -7.761  1.00 94.38           H  
ATOM   3550  CE1 PHE A 223       6.599 -10.089  -4.416  1.00 94.38           C  
ATOM   3551  HE1 PHE A 223       6.505  -9.561  -3.478  1.00 94.38           H  
ATOM   3552  CE2 PHE A 223       7.975 -11.242  -6.058  1.00 94.38           C  
ATOM   3553  HE2 PHE A 223       8.944 -11.578  -6.397  1.00 94.38           H  
ATOM   3554  CZ  PHE A 223       7.859 -10.540  -4.846  1.00 94.38           C  
ATOM   3555  HZ  PHE A 223       8.741 -10.345  -4.255  1.00 94.38           H  
ATOM   3556  N   SER A 224       4.505 -14.448  -7.580  1.00 94.14           N  
ATOM   3557  H   SER A 224       4.298 -14.061  -8.490  1.00 94.14           H  
ATOM   3558  CA  SER A 224       5.376 -15.619  -7.557  1.00 94.14           C  
ATOM   3559  HA  SER A 224       5.526 -15.952  -6.530  1.00 94.14           H  
ATOM   3560  C   SER A 224       6.728 -15.233  -8.135  1.00 94.14           C  
ATOM   3561  CB  SER A 224       4.768 -16.789  -8.329  1.00 94.14           C  
ATOM   3562  HB2 SER A 224       4.687 -16.529  -9.384  1.00 94.14           H  
ATOM   3563  HB3 SER A 224       5.425 -17.653  -8.233  1.00 94.14           H  
ATOM   3564  O   SER A 224       6.784 -14.484  -9.111  1.00 94.14           O  
ATOM   3565  OG  SER A 224       3.482 -17.115  -7.820  1.00 94.14           O  
ATOM   3566  HG  SER A 224       3.270 -17.984  -8.170  1.00 94.14           H  
ATOM   3567  N   PHE A 225       7.801 -15.730  -7.537  1.00 93.23           N  
ATOM   3568  H   PHE A 225       7.673 -16.354  -6.753  1.00 93.23           H  
ATOM   3569  CA  PHE A 225       9.157 -15.609  -8.057  1.00 93.23           C  
ATOM   3570  HA  PHE A 225       9.140 -15.159  -9.050  1.00 93.23           H  
ATOM   3571  C   PHE A 225       9.712 -17.025  -8.181  1.00 93.23           C  
ATOM   3572  CB  PHE A 225       9.973 -14.706  -7.129  1.00 93.23           C  
ATOM   3573  HB2 PHE A 225      10.137 -15.212  -6.177  1.00 93.23           H  
ATOM   3574  HB3 PHE A 225       9.399 -13.802  -6.928  1.00 93.23           H  
ATOM   3575  O   PHE A 225       9.834 -17.728  -7.176  1.00 93.23           O  
ATOM   3576  CG  PHE A 225      11.297 -14.295  -7.728  1.00 93.23           C  
ATOM   3577  CD1 PHE A 225      12.485 -14.922  -7.319  1.00 93.23           C  
ATOM   3578  HD1 PHE A 225      12.458 -15.710  -6.582  1.00 93.23           H  
ATOM   3579  CD2 PHE A 225      11.338 -13.300  -8.723  1.00 93.23           C  
ATOM   3580  HD2 PHE A 225      10.424 -12.836  -9.062  1.00 93.23           H  
ATOM   3581  CE1 PHE A 225      13.712 -14.544  -7.888  1.00 93.23           C  
ATOM   3582  HE1 PHE A 225      14.619 -15.047  -7.586  1.00 93.23           H  
ATOM   3583  CE2 PHE A 225      12.564 -12.938  -9.309  1.00 93.23           C  
ATOM   3584  HE2 PHE A 225      12.596 -12.207 -10.104  1.00 93.23           H  
ATOM   3585  CZ  PHE A 225      13.752 -13.559  -8.890  1.00 93.23           C  
ATOM   3586  HZ  PHE A 225      14.689 -13.303  -9.362  1.00 93.23           H  
ATOM   3587  N   PHE A 226       9.926 -17.484  -9.414  1.00 92.76           N  
ATOM   3588  H   PHE A 226       9.957 -16.849 -10.198  1.00 92.76           H  
ATOM   3589  CA  PHE A 226       9.997 -18.908  -9.735  1.00 92.76           C  
ATOM   3590  HA  PHE A 226       9.921 -19.007 -10.818  1.00 92.76           H  
ATOM   3591  C   PHE A 226       8.792 -19.667  -9.145  1.00 92.76           C  
ATOM   3592  CB  PHE A 226      11.376 -19.462  -9.331  1.00 92.76           C  
ATOM   3593  HB2 PHE A 226      11.429 -20.518  -9.598  1.00 92.76           H  
ATOM   3594  HB3 PHE A 226      11.512 -19.391  -8.252  1.00 92.76           H  
ATOM   3595  O   PHE A 226       7.636 -19.276  -9.335  1.00 92.76           O  
ATOM   3596  CG  PHE A 226      12.527 -18.768 -10.018  1.00 92.76           C  
ATOM   3597  CD1 PHE A 226      12.880 -19.149 -11.324  1.00 92.76           C  
ATOM   3598  HD1 PHE A 226      12.336 -19.929 -11.836  1.00 92.76           H  
ATOM   3599  CD2 PHE A 226      13.253 -17.760  -9.356  1.00 92.76           C  
ATOM   3600  HD2 PHE A 226      12.999 -17.483  -8.343  1.00 92.76           H  
ATOM   3601  CE1 PHE A 226      13.967 -18.534 -11.964  1.00 92.76           C  
ATOM   3602  HE1 PHE A 226      14.261 -18.840 -12.957  1.00 92.76           H  
ATOM   3603  CE2 PHE A 226      14.343 -17.149  -9.999  1.00 92.76           C  
ATOM   3604  HE2 PHE A 226      14.941 -16.407  -9.491  1.00 92.76           H  
ATOM   3605  CZ  PHE A 226      14.705 -17.546 -11.296  1.00 92.76           C  
ATOM   3606  HZ  PHE A 226      15.579 -17.123 -11.766  1.00 92.76           H  
ATOM   3607  N   LYS A 227       9.048 -20.746  -8.400  1.00 91.29           N  
ATOM   3608  H   LYS A 227      10.019 -20.990  -8.267  1.00 91.29           H  
ATOM   3609  CA  LYS A 227       8.023 -21.561  -7.731  1.00 91.29           C  
ATOM   3610  HA  LYS A 227       7.108 -21.525  -8.322  1.00 91.29           H  
ATOM   3611  C   LYS A 227       7.632 -21.021  -6.348  1.00 91.29           C  
ATOM   3612  CB  LYS A 227       8.498 -23.024  -7.675  1.00 91.29           C  
ATOM   3613  HB2 LYS A 227       9.439 -23.073  -7.127  1.00 91.29           H  
ATOM   3614  HB3 LYS A 227       7.758 -23.620  -7.141  1.00 91.29           H  
ATOM   3615  O   LYS A 227       6.692 -21.537  -5.747  1.00 91.29           O  
ATOM   3616  CG  LYS A 227       8.687 -23.619  -9.083  1.00 91.29           C  
ATOM   3617  HG2 LYS A 227       7.729 -23.627  -9.602  1.00 91.29           H  
ATOM   3618  HG3 LYS A 227       9.385 -23.003  -9.651  1.00 91.29           H  
ATOM   3619  CD  LYS A 227       9.250 -25.045  -9.028  1.00 91.29           C  
ATOM   3620  HD2 LYS A 227      10.187 -25.029  -8.472  1.00 91.29           H  
ATOM   3621  HD3 LYS A 227       8.541 -25.701  -8.522  1.00 91.29           H  
ATOM   3622  CE  LYS A 227       9.510 -25.543 -10.456  1.00 91.29           C  
ATOM   3623  HE2 LYS A 227      10.086 -24.781 -10.982  1.00 91.29           H  
ATOM   3624  HE3 LYS A 227       8.559 -25.654 -10.976  1.00 91.29           H  
ATOM   3625  NZ  LYS A 227      10.268 -26.820 -10.470  1.00 91.29           N  
ATOM   3626  HZ1 LYS A 227      11.165 -26.691 -10.024  1.00 91.29           H  
ATOM   3627  HZ2 LYS A 227      10.456 -27.101 -11.422  1.00 91.29           H  
ATOM   3628  HZ3 LYS A 227       9.766 -27.558  -9.996  1.00 91.29           H  
ATOM   3629  N   GLU A 228       8.310 -19.986  -5.848  1.00 94.50           N  
ATOM   3630  H   GLU A 228       9.010 -19.533  -6.419  1.00 94.50           H  
ATOM   3631  CA  GLU A 228       8.065 -19.430  -4.516  1.00 94.50           C  
ATOM   3632  HA  GLU A 228       7.727 -20.243  -3.873  1.00 94.50           H  
ATOM   3633  C   GLU A 228       6.964 -18.364  -4.556  1.00 94.50           C  
ATOM   3634  CB  GLU A 228       9.377 -18.891  -3.913  1.00 94.50           C  
ATOM   3635  HB2 GLU A 228       9.768 -18.113  -4.568  1.00 94.50           H  
ATOM   3636  HB3 GLU A 228      10.111 -19.697  -3.886  1.00 94.50           H  
ATOM   3637  O   GLU A 228       7.035 -17.381  -5.299  1.00 94.50           O  
ATOM   3638  CG  GLU A 228       9.250 -18.285  -2.499  1.00 94.50           C  
ATOM   3639  HG2 GLU A 228       8.558 -17.444  -2.540  1.00 94.50           H  
ATOM   3640  HG3 GLU A 228      10.222 -17.878  -2.221  1.00 94.50           H  
ATOM   3641  CD  GLU A 228       8.794 -19.255  -1.392  1.00 94.50           C  
ATOM   3642  OE1 GLU A 228       8.515 -18.750  -0.271  1.00 94.50           O  
ATOM   3643  OE2 GLU A 228       8.642 -20.461  -1.674  1.00 94.50           O  
ATOM   3644  N   LYS A 229       5.939 -18.526  -3.712  1.00 95.31           N  
ATOM   3645  H   LYS A 229       5.972 -19.324  -3.094  1.00 95.31           H  
ATOM   3646  CA  LYS A 229       4.851 -17.550  -3.577  1.00 95.31           C  
ATOM   3647  HA  LYS A 229       4.751 -17.021  -4.524  1.00 95.31           H  
ATOM   3648  C   LYS A 229       5.190 -16.519  -2.504  1.00 95.31           C  
ATOM   3649  CB  LYS A 229       3.526 -18.271  -3.310  1.00 95.31           C  
ATOM   3650  HB2 LYS A 229       3.575 -18.785  -2.350  1.00 95.31           H  
ATOM   3651  HB3 LYS A 229       3.369 -19.012  -4.094  1.00 95.31           H  
ATOM   3652  O   LYS A 229       5.229 -16.826  -1.312  1.00 95.31           O  
ATOM   3653  CG  LYS A 229       2.351 -17.281  -3.312  1.00 95.31           C  
ATOM   3654  HG2 LYS A 229       2.334 -16.747  -4.262  1.00 95.31           H  
ATOM   3655  HG3 LYS A 229       2.471 -16.561  -2.503  1.00 95.31           H  
ATOM   3656  CD  LYS A 229       1.024 -18.023  -3.127  1.00 95.31           C  
ATOM   3657  HD2 LYS A 229       0.907 -18.742  -3.938  1.00 95.31           H  
ATOM   3658  HD3 LYS A 229       1.041 -18.555  -2.176  1.00 95.31           H  
ATOM   3659  CE  LYS A 229      -0.134 -17.021  -3.149  1.00 95.31           C  
ATOM   3660  HE2 LYS A 229      -0.083 -16.457  -4.080  1.00 95.31           H  
ATOM   3661  HE3 LYS A 229      -0.006 -16.316  -2.328  1.00 95.31           H  
ATOM   3662  NZ  LYS A 229      -1.441 -17.713  -3.042  1.00 95.31           N  
ATOM   3663  HZ1 LYS A 229      -1.562 -18.341  -3.823  1.00 95.31           H  
ATOM   3664  HZ2 LYS A 229      -2.191 -17.037  -3.050  1.00 95.31           H  
ATOM   3665  HZ3 LYS A 229      -1.486 -18.252  -2.189  1.00 95.31           H  
ATOM   3666  N   ILE A 230       5.327 -15.261  -2.910  1.00 95.27           N  
ATOM   3667  H   ILE A 230       5.233 -15.060  -3.895  1.00 95.27           H  
ATOM   3668  CA  ILE A 230       5.664 -14.153  -2.018  1.00 95.27           C  
ATOM   3669  HA  ILE A 230       6.037 -14.578  -1.086  1.00 95.27           H  
ATOM   3670  C   ILE A 230       4.399 -13.323  -1.730  1.00 95.27           C  
ATOM   3671  CB  ILE A 230       6.844 -13.337  -2.584  1.00 95.27           C  
ATOM   3672  HB  ILE A 230       6.560 -12.921  -3.551  1.00 95.27           H  
ATOM   3673  O   ILE A 230       3.838 -12.691  -2.631  1.00 95.27           O  
ATOM   3674  CG1 ILE A 230       8.071 -14.266  -2.776  1.00 95.27           C  
ATOM   3675 HG12 ILE A 230       8.324 -14.734  -1.824  1.00 95.27           H  
ATOM   3676 HG13 ILE A 230       7.817 -15.059  -3.479  1.00 95.27           H  
ATOM   3677  CG2 ILE A 230       7.173 -12.183  -1.616  1.00 95.27           C  
ATOM   3678 HG21 ILE A 230       7.492 -12.581  -0.653  1.00 95.27           H  
ATOM   3679 HG22 ILE A 230       6.304 -11.539  -1.486  1.00 95.27           H  
ATOM   3680 HG23 ILE A 230       7.973 -11.575  -2.038  1.00 95.27           H  
ATOM   3681  CD1 ILE A 230       9.327 -13.587  -3.327  1.00 95.27           C  
ATOM   3682 HD11 ILE A 230       9.721 -12.867  -2.610  1.00 95.27           H  
ATOM   3683 HD12 ILE A 230       9.100 -13.092  -4.271  1.00 95.27           H  
ATOM   3684 HD13 ILE A 230      10.090 -14.344  -3.507  1.00 95.27           H  
ATOM   3685  N   PRO A 231       3.912 -13.302  -0.472  1.00 95.09           N  
ATOM   3686  CA  PRO A 231       2.707 -12.565  -0.116  1.00 95.09           C  
ATOM   3687  HA  PRO A 231       1.915 -12.767  -0.838  1.00 95.09           H  
ATOM   3688  C   PRO A 231       2.969 -11.060  -0.070  1.00 95.09           C  
ATOM   3689  CB  PRO A 231       2.294 -13.104   1.255  1.00 95.09           C  
ATOM   3690  HB2 PRO A 231       1.690 -14.002   1.124  1.00 95.09           H  
ATOM   3691  HB3 PRO A 231       1.755 -12.365   1.847  1.00 95.09           H  
ATOM   3692  O   PRO A 231       4.045 -10.600   0.321  1.00 95.09           O  
ATOM   3693  CG  PRO A 231       3.634 -13.478   1.891  1.00 95.09           C  
ATOM   3694  HG2 PRO A 231       3.519 -14.248   2.654  1.00 95.09           H  
ATOM   3695  HG3 PRO A 231       4.104 -12.589   2.311  1.00 95.09           H  
ATOM   3696  CD  PRO A 231       4.453 -13.979   0.701  1.00 95.09           C  
ATOM   3697  HD2 PRO A 231       5.505 -13.736   0.848  1.00 95.09           H  
ATOM   3698  HD3 PRO A 231       4.324 -15.055   0.588  1.00 95.09           H  
ATOM   3699  N   ARG A 232       1.953 -10.261  -0.383  1.00 93.89           N  
ATOM   3700  H   ARG A 232       1.110 -10.684  -0.747  1.00 93.89           H  
ATOM   3701  CA  ARG A 232       2.029  -8.803  -0.312  1.00 93.89           C  
ATOM   3702  HA  ARG A 232       2.877  -8.501  -0.927  1.00 93.89           H  
ATOM   3703  C   ARG A 232       2.257  -8.301   1.110  1.00 93.89           C  
ATOM   3704  CB  ARG A 232       0.768  -8.202  -0.927  1.00 93.89           C  
ATOM   3705  HB2 ARG A 232       0.630  -8.673  -1.901  1.00 93.89           H  
ATOM   3706  HB3 ARG A 232       0.935  -7.138  -1.091  1.00 93.89           H  
ATOM   3707  O   ARG A 232       1.571  -8.706   2.052  1.00 93.89           O  
ATOM   3708  CG  ARG A 232      -0.522  -8.403  -0.119  1.00 93.89           C  
ATOM   3709  HG2 ARG A 232      -0.473  -7.854   0.821  1.00 93.89           H  
ATOM   3710  HG3 ARG A 232      -0.672  -9.461   0.097  1.00 93.89           H  
ATOM   3711  CD  ARG A 232      -1.685  -7.857  -0.938  1.00 93.89           C  
ATOM   3712  HD2 ARG A 232      -1.737  -6.782  -0.770  1.00 93.89           H  
ATOM   3713  HD3 ARG A 232      -1.487  -8.042  -1.994  1.00 93.89           H  
ATOM   3714  NE  ARG A 232      -2.966  -8.498  -0.615  1.00 93.89           N  
ATOM   3715  HE  ARG A 232      -2.896  -9.483  -0.406  1.00 93.89           H  
ATOM   3716  NH1 ARG A 232      -4.220  -6.902  -1.688  1.00 93.89           N  
ATOM   3717 HH11 ARG A 232      -5.080  -6.591  -2.117  1.00 93.89           H  
ATOM   3718 HH12 ARG A 232      -3.370  -6.414  -1.931  1.00 93.89           H  
ATOM   3719  NH2 ARG A 232      -5.205  -8.750  -0.936  1.00 93.89           N  
ATOM   3720 HH21 ARG A 232      -6.030  -8.417  -1.414  1.00 93.89           H  
ATOM   3721 HH22 ARG A 232      -5.095  -9.751  -0.857  1.00 93.89           H  
ATOM   3722  CZ  ARG A 232      -4.121  -8.042  -1.066  1.00 93.89           C  
ATOM   3723  N   LYS A 233       3.132  -7.305   1.260  1.00 93.19           N  
ATOM   3724  H   LYS A 233       3.674  -7.021   0.457  1.00 93.19           H  
ATOM   3725  CA  LYS A 233       3.237  -6.532   2.502  1.00 93.19           C  
ATOM   3726  HA  LYS A 233       3.054  -7.203   3.342  1.00 93.19           H  
ATOM   3727  C   LYS A 233       2.167  -5.442   2.523  1.00 93.19           C  
ATOM   3728  CB  LYS A 233       4.659  -5.969   2.661  1.00 93.19           C  
ATOM   3729  HB2 LYS A 233       4.913  -5.322   1.821  1.00 93.19           H  
ATOM   3730  HB3 LYS A 233       5.364  -6.799   2.694  1.00 93.19           H  
ATOM   3731  O   LYS A 233       2.254  -4.492   1.758  1.00 93.19           O  
ATOM   3732  CG  LYS A 233       4.741  -5.169   3.968  1.00 93.19           C  
ATOM   3733  HG2 LYS A 233       4.265  -5.749   4.759  1.00 93.19           H  
ATOM   3734  HG3 LYS A 233       4.196  -4.233   3.851  1.00 93.19           H  
ATOM   3735  CD  LYS A 233       6.170  -4.852   4.412  1.00 93.19           C  
ATOM   3736  HD2 LYS A 233       6.661  -4.207   3.683  1.00 93.19           H  
ATOM   3737  HD3 LYS A 233       6.724  -5.785   4.523  1.00 93.19           H  
ATOM   3738  CE  LYS A 233       6.056  -4.134   5.763  1.00 93.19           C  
ATOM   3739  HE2 LYS A 233       5.787  -3.093   5.582  1.00 93.19           H  
ATOM   3740  HE3 LYS A 233       5.239  -4.590   6.322  1.00 93.19           H  
ATOM   3741  NZ  LYS A 233       7.289  -4.216   6.577  1.00 93.19           N  
ATOM   3742  HZ1 LYS A 233       8.053  -3.767   6.092  1.00 93.19           H  
ATOM   3743  HZ2 LYS A 233       7.187  -3.760   7.472  1.00 93.19           H  
ATOM   3744  HZ3 LYS A 233       7.567  -5.175   6.729  1.00 93.19           H  
ATOM   3745  N   ARG A 234       1.170  -5.554   3.406  1.00 92.62           N  
ATOM   3746  H   ARG A 234       1.170  -6.361   4.014  1.00 92.62           H  
ATOM   3747  CA  ARG A 234       0.153  -4.502   3.602  1.00 92.62           C  
ATOM   3748  HA  ARG A 234       0.017  -3.966   2.662  1.00 92.62           H  
ATOM   3749  C   ARG A 234       0.603  -3.471   4.634  1.00 92.62           C  
ATOM   3750  CB  ARG A 234      -1.202  -5.092   4.005  1.00 92.62           C  
ATOM   3751  HB2 ARG A 234      -1.108  -5.599   4.965  1.00 92.62           H  
ATOM   3752  HB3 ARG A 234      -1.897  -4.261   4.123  1.00 92.62           H  
ATOM   3753  O   ARG A 234       1.164  -3.843   5.664  1.00 92.62           O  
ATOM   3754  CG  ARG A 234      -1.775  -6.066   2.968  1.00 92.62           C  
ATOM   3755  HG2 ARG A 234      -1.679  -5.650   1.965  1.00 92.62           H  
ATOM   3756  HG3 ARG A 234      -1.242  -7.015   3.025  1.00 92.62           H  
ATOM   3757  CD  ARG A 234      -3.256  -6.268   3.289  1.00 92.62           C  
ATOM   3758  HD2 ARG A 234      -3.351  -6.473   4.355  1.00 92.62           H  
ATOM   3759  HD3 ARG A 234      -3.773  -5.336   3.059  1.00 92.62           H  
ATOM   3760  NE  ARG A 234      -3.861  -7.381   2.536  1.00 92.62           N  
ATOM   3761  HE  ARG A 234      -3.231  -7.987   2.030  1.00 92.62           H  
ATOM   3762  NH1 ARG A 234      -6.029  -6.874   3.069  1.00 92.62           N  
ATOM   3763 HH11 ARG A 234      -5.753  -5.905   3.126  1.00 92.62           H  
ATOM   3764 HH12 ARG A 234      -7.011  -7.055   2.918  1.00 92.62           H  
ATOM   3765  NH2 ARG A 234      -5.587  -8.781   2.014  1.00 92.62           N  
ATOM   3766 HH21 ARG A 234      -4.930  -9.458   1.654  1.00 92.62           H  
ATOM   3767 HH22 ARG A 234      -6.574  -8.993   1.992  1.00 92.62           H  
ATOM   3768  CZ  ARG A 234      -5.149  -7.671   2.528  1.00 92.62           C  
ATOM   3769  N   TYR A 235       0.269  -2.201   4.414  1.00 93.34           N  
ATOM   3770  H   TYR A 235      -0.204  -1.962   3.555  1.00 93.34           H  
ATOM   3771  CA  TYR A 235       0.579  -1.108   5.341  1.00 93.34           C  
ATOM   3772  HA  TYR A 235       1.262  -1.474   6.108  1.00 93.34           H  
ATOM   3773  C   TYR A 235      -0.696  -0.648   6.061  1.00 93.34           C  
ATOM   3774  CB  TYR A 235       1.320   0.027   4.616  1.00 93.34           C  
ATOM   3775  HB2 TYR A 235       0.612   0.584   4.004  1.00 93.34           H  
ATOM   3776  HB3 TYR A 235       1.705   0.723   5.361  1.00 93.34           H  
ATOM   3777  O   TYR A 235      -1.257   0.403   5.767  1.00 93.34           O  
ATOM   3778  CG  TYR A 235       2.464  -0.425   3.728  1.00 93.34           C  
ATOM   3779  CD1 TYR A 235       3.751  -0.642   4.265  1.00 93.34           C  
ATOM   3780  HD1 TYR A 235       3.924  -0.480   5.319  1.00 93.34           H  
ATOM   3781  CD2 TYR A 235       2.227  -0.638   2.358  1.00 93.34           C  
ATOM   3782  HD2 TYR A 235       1.245  -0.463   1.944  1.00 93.34           H  
ATOM   3783  CE1 TYR A 235       4.801  -1.076   3.428  1.00 93.34           C  
ATOM   3784  HE1 TYR A 235       5.790  -1.260   3.824  1.00 93.34           H  
ATOM   3785  CE2 TYR A 235       3.270  -1.075   1.527  1.00 93.34           C  
ATOM   3786  HE2 TYR A 235       3.100  -1.243   0.474  1.00 93.34           H  
ATOM   3787  OH  TYR A 235       5.534  -1.707   1.213  1.00 93.34           O  
ATOM   3788  HH  TYR A 235       6.401  -1.779   1.620  1.00 93.34           H  
ATOM   3789  CZ  TYR A 235       4.554  -1.296   2.054  1.00 93.34           C  
ATOM   3790  N   ARG A 236      -1.170  -1.459   7.016  1.00 91.28           N  
ATOM   3791  H   ARG A 236      -0.636  -2.292   7.222  1.00 91.28           H  
ATOM   3792  CA  ARG A 236      -2.431  -1.234   7.762  1.00 91.28           C  
ATOM   3793  HA  ARG A 236      -3.178  -0.852   7.067  1.00 91.28           H  
ATOM   3794  C   ARG A 236      -2.355  -0.166   8.862  1.00 91.28           C  
ATOM   3795  CB  ARG A 236      -2.946  -2.554   8.345  1.00 91.28           C  
ATOM   3796  HB2 ARG A 236      -3.811  -2.350   8.977  1.00 91.28           H  
ATOM   3797  HB3 ARG A 236      -2.171  -3.005   8.965  1.00 91.28           H  
ATOM   3798  O   ARG A 236      -3.298   0.005   9.628  1.00 91.28           O  
ATOM   3799  CG  ARG A 236      -3.387  -3.537   7.258  1.00 91.28           C  
ATOM   3800  HG2 ARG A 236      -2.534  -3.828   6.645  1.00 91.28           H  
ATOM   3801  HG3 ARG A 236      -4.143  -3.065   6.630  1.00 91.28           H  
ATOM   3802  CD  ARG A 236      -3.980  -4.773   7.937  1.00 91.28           C  
ATOM   3803  HD2 ARG A 236      -3.201  -5.246   8.534  1.00 91.28           H  
ATOM   3804  HD3 ARG A 236      -4.785  -4.455   8.601  1.00 91.28           H  
ATOM   3805  NE  ARG A 236      -4.512  -5.729   6.953  1.00 91.28           N  
ATOM   3806  HE  ARG A 236      -4.580  -5.394   6.002  1.00 91.28           H  
ATOM   3807  NH1 ARG A 236      -4.954  -7.424   8.437  1.00 91.28           N  
ATOM   3808 HH11 ARG A 236      -4.600  -6.850   9.188  1.00 91.28           H  
ATOM   3809 HH12 ARG A 236      -5.243  -8.372   8.635  1.00 91.28           H  
ATOM   3810  NH2 ARG A 236      -5.390  -7.720   6.272  1.00 91.28           N  
ATOM   3811 HH21 ARG A 236      -5.461  -7.377   5.324  1.00 91.28           H  
ATOM   3812 HH22 ARG A 236      -5.687  -8.658   6.500  1.00 91.28           H  
ATOM   3813  CZ  ARG A 236      -4.946  -6.948   7.223  1.00 91.28           C  
ATOM   3814  N   THR A 237      -1.230   0.530   8.949  1.00 86.60           N  
ATOM   3815  H   THR A 237      -0.513   0.354   8.260  1.00 86.60           H  
ATOM   3816  CA  THR A 237      -0.955   1.528   9.981  1.00 86.60           C  
ATOM   3817  HA  THR A 237      -1.818   1.633  10.639  1.00 86.60           H  
ATOM   3818  C   THR A 237      -0.709   2.865   9.289  1.00 86.60           C  
ATOM   3819  CB  THR A 237       0.221   1.073  10.861  1.00 86.60           C  
ATOM   3820  HB  THR A 237       1.143   1.061  10.280  1.00 86.60           H  
ATOM   3821  O   THR A 237       0.444   3.250   9.103  1.00 86.60           O  
ATOM   3822  CG2 THR A 237       0.414   1.957  12.083  1.00 86.60           C  
ATOM   3823 HG21 THR A 237       1.006   1.445  12.842  1.00 86.60           H  
ATOM   3824 HG22 THR A 237       0.971   2.841  11.770  1.00 86.60           H  
ATOM   3825 HG23 THR A 237      -0.546   2.247  12.510  1.00 86.60           H  
ATOM   3826  OG1 THR A 237      -0.008  -0.233  11.336  1.00 86.60           O  
ATOM   3827  HG1 THR A 237       0.550  -0.357  12.107  1.00 86.60           H  
ATOM   3828  N   PRO A 238      -1.766   3.572   8.844  1.00 85.40           N  
ATOM   3829  CA  PRO A 238      -1.610   4.849   8.153  1.00 85.40           C  
ATOM   3830  HA  PRO A 238      -0.898   4.745   7.335  1.00 85.40           H  
ATOM   3831  C   PRO A 238      -1.094   5.952   9.082  1.00 85.40           C  
ATOM   3832  CB  PRO A 238      -2.986   5.182   7.576  1.00 85.40           C  
ATOM   3833  HB2 PRO A 238      -3.087   4.724   6.592  1.00 85.40           H  
ATOM   3834  HB3 PRO A 238      -3.168   6.255   7.510  1.00 85.40           H  
ATOM   3835  O   PRO A 238      -0.721   7.007   8.594  1.00 85.40           O  
ATOM   3836  CG  PRO A 238      -3.937   4.504   8.553  1.00 85.40           C  
ATOM   3837  HG2 PRO A 238      -4.868   4.243   8.050  1.00 85.40           H  
ATOM   3838  HG3 PRO A 238      -4.118   5.152   9.411  1.00 85.40           H  
ATOM   3839  CD  PRO A 238      -3.180   3.251   8.988  1.00 85.40           C  
ATOM   3840  HD2 PRO A 238      -3.438   2.997  10.016  1.00 85.40           H  
ATOM   3841  HD3 PRO A 238      -3.432   2.426   8.320  1.00 85.40           H  
ATOM   3842  N   SER A 239      -0.989   5.714  10.396  1.00 85.81           N  
ATOM   3843  H   SER A 239      -1.270   4.815  10.761  1.00 85.81           H  
ATOM   3844  CA  SER A 239      -0.401   6.668  11.344  1.00 85.81           C  
ATOM   3845  HA  SER A 239      -1.004   7.576  11.316  1.00 85.81           H  
ATOM   3846  C   SER A 239       1.037   7.070  11.003  1.00 85.81           C  
ATOM   3847  CB  SER A 239      -0.447   6.122  12.772  1.00 85.81           C  
ATOM   3848  HB2 SER A 239      -0.012   6.854  13.452  1.00 85.81           H  
ATOM   3849  HB3 SER A 239      -1.483   5.946  13.063  1.00 85.81           H  
ATOM   3850  O   SER A 239       1.484   8.125  11.439  1.00 85.81           O  
ATOM   3851  OG  SER A 239       0.281   4.919  12.866  1.00 85.81           O  
ATOM   3852  HG  SER A 239       0.557   4.813  13.780  1.00 85.81           H  
ATOM   3853  N   VAL A 240       1.741   6.293  10.170  1.00 87.70           N  
ATOM   3854  H   VAL A 240       1.327   5.425   9.862  1.00 87.70           H  
ATOM   3855  CA  VAL A 240       3.054   6.678   9.626  1.00 87.70           C  
ATOM   3856  HA  VAL A 240       3.732   6.840  10.464  1.00 87.70           H  
ATOM   3857  C   VAL A 240       3.023   7.998   8.845  1.00 87.70           C  
ATOM   3858  CB  VAL A 240       3.654   5.564   8.747  1.00 87.70           C  
ATOM   3859  HB  VAL A 240       4.641   5.892   8.421  1.00 87.70           H  
ATOM   3860  O   VAL A 240       4.055   8.650   8.742  1.00 87.70           O  
ATOM   3861  CG1 VAL A 240       3.869   4.273   9.546  1.00 87.70           C  
ATOM   3862 HG11 VAL A 240       4.477   4.489  10.424  1.00 87.70           H  
ATOM   3863 HG12 VAL A 240       2.914   3.856   9.867  1.00 87.70           H  
ATOM   3864 HG13 VAL A 240       4.392   3.542   8.930  1.00 87.70           H  
ATOM   3865  CG2 VAL A 240       2.815   5.253   7.496  1.00 87.70           C  
ATOM   3866 HG21 VAL A 240       2.772   6.131   6.851  1.00 87.70           H  
ATOM   3867 HG22 VAL A 240       1.800   4.968   7.772  1.00 87.70           H  
ATOM   3868 HG23 VAL A 240       3.277   4.440   6.936  1.00 87.70           H  
ATOM   3869  N   ILE A 241       1.862   8.419   8.325  1.00 90.24           N  
ATOM   3870  H   ILE A 241       1.034   7.853   8.443  1.00 90.24           H  
ATOM   3871  CA  ILE A 241       1.720   9.692   7.600  1.00 90.24           C  
ATOM   3872  HA  ILE A 241       2.632   9.851   7.026  1.00 90.24           H  
ATOM   3873  C   ILE A 241       1.575  10.902   8.536  1.00 90.24           C  
ATOM   3874  CB  ILE A 241       0.556   9.647   6.583  1.00 90.24           C  
ATOM   3875  HB  ILE A 241       0.706  10.490   5.908  1.00 90.24           H  
ATOM   3876  O   ILE A 241       1.687  12.035   8.087  1.00 90.24           O  
ATOM   3877  CG1 ILE A 241      -0.807   9.898   7.277  1.00 90.24           C  
ATOM   3878 HG12 ILE A 241      -0.888  10.965   7.482  1.00 90.24           H  
ATOM   3879 HG13 ILE A 241      -0.850   9.390   8.240  1.00 90.24           H  
ATOM   3880  CG2 ILE A 241       0.636   8.382   5.701  1.00 90.24           C  
ATOM   3881 HG21 ILE A 241      -0.031   8.493   4.846  1.00 90.24           H  
ATOM   3882 HG22 ILE A 241       1.652   8.269   5.321  1.00 90.24           H  
ATOM   3883 HG23 ILE A 241       0.352   7.496   6.267  1.00 90.24           H  
ATOM   3884  CD1 ILE A 241      -2.035   9.508   6.463  1.00 90.24           C  
ATOM   3885 HD11 ILE A 241      -1.980   9.943   5.465  1.00 90.24           H  
ATOM   3886 HD12 ILE A 241      -2.935   9.871   6.961  1.00 90.24           H  
ATOM   3887 HD13 ILE A 241      -2.074   8.421   6.404  1.00 90.24           H  
ATOM   3888  N   LEU A 242       1.312  10.696   9.832  1.00 90.20           N  
ATOM   3889  H   LEU A 242       1.294   9.746  10.176  1.00 90.20           H  
ATOM   3890  CA  LEU A 242       1.002  11.784  10.775  1.00 90.20           C  
ATOM   3891  HA  LEU A 242       0.255  12.439  10.326  1.00 90.20           H  
ATOM   3892  C   LEU A 242       2.210  12.675  11.101  1.00 90.20           C  
ATOM   3893  CB  LEU A 242       0.441  11.183  12.073  1.00 90.20           C  
ATOM   3894  HB2 LEU A 242       1.176  10.489  12.478  1.00 90.20           H  
ATOM   3895  HB3 LEU A 242       0.314  11.982  12.804  1.00 90.20           H  
ATOM   3896  O   LEU A 242       2.041  13.782  11.615  1.00 90.20           O  
ATOM   3897  CG  LEU A 242      -0.907  10.468  11.900  1.00 90.20           C  
ATOM   3898  HG  LEU A 242      -0.840   9.738  11.093  1.00 90.20           H  
ATOM   3899  CD1 LEU A 242      -1.247   9.722  13.186  1.00 90.20           C  
ATOM   3900 HD11 LEU A 242      -0.438   9.036  13.438  1.00 90.20           H  
ATOM   3901 HD12 LEU A 242      -2.177   9.166  13.064  1.00 90.20           H  
ATOM   3902 HD13 LEU A 242      -1.360  10.434  14.003  1.00 90.20           H  
ATOM   3903  CD2 LEU A 242      -2.033  11.447  11.571  1.00 90.20           C  
ATOM   3904 HD21 LEU A 242      -3.003  10.957  11.657  1.00 90.20           H  
ATOM   3905 HD22 LEU A 242      -1.920  11.808  10.549  1.00 90.20           H  
ATOM   3906 HD23 LEU A 242      -2.010  12.301  12.249  1.00 90.20           H  
ATOM   3907  N   ASN A 243       3.413  12.177  10.819  1.00 88.76           N  
ATOM   3908  H   ASN A 243       3.446  11.259  10.399  1.00 88.76           H  
ATOM   3909  CA  ASN A 243       4.674  12.910  10.925  1.00 88.76           C  
ATOM   3910  HA  ASN A 243       4.488  13.905  11.329  1.00 88.76           H  
ATOM   3911  C   ASN A 243       5.322  13.130   9.546  1.00 88.76           C  
ATOM   3912  CB  ASN A 243       5.602  12.157  11.893  1.00 88.76           C  
ATOM   3913  HB2 ASN A 243       6.557  12.679  11.953  1.00 88.76           H  
ATOM   3914  HB3 ASN A 243       5.794  11.160  11.496  1.00 88.76           H  
ATOM   3915  O   ASN A 243       6.494  13.478   9.473  1.00 88.76           O  
ATOM   3916  CG  ASN A 243       5.057  12.047  13.305  1.00 88.76           C  
ATOM   3917  ND2 ASN A 243       5.415  10.991  13.998  1.00 88.76           N  
ATOM   3918 HD21 ASN A 243       5.125  10.964  14.965  1.00 88.76           H  
ATOM   3919 HD22 ASN A 243       6.104  10.359  13.615  1.00 88.76           H  
ATOM   3920  OD1 ASN A 243       4.322  12.888  13.815  1.00 88.76           O  
ATOM   3921  N   ALA A 244       4.583  12.875   8.465  1.00 91.30           N  
ATOM   3922  H   ALA A 244       3.592  12.717   8.576  1.00 91.30           H  
ATOM   3923  CA  ALA A 244       5.068  12.988   7.098  1.00 91.30           C  
ATOM   3924  HA  ALA A 244       6.155  12.917   7.085  1.00 91.30           H  
ATOM   3925  C   ALA A 244       4.680  14.339   6.484  1.00 91.30           C  
ATOM   3926  CB  ALA A 244       4.504  11.808   6.301  1.00 91.30           C  
ATOM   3927  HB1 ALA A 244       3.423  11.914   6.211  1.00 91.30           H  
ATOM   3928  HB2 ALA A 244       4.934  11.791   5.300  1.00 91.30           H  
ATOM   3929  HB3 ALA A 244       4.744  10.875   6.812  1.00 91.30           H  
ATOM   3930  O   ALA A 244       3.721  14.986   6.913  1.00 91.30           O  
ATOM   3931  N   THR A 245       5.390  14.730   5.432  1.00 91.67           N  
ATOM   3932  H   THR A 245       6.158  14.152   5.122  1.00 91.67           H  
ATOM   3933  CA  THR A 245       5.063  15.918   4.640  1.00 91.67           C  
ATOM   3934  HA  THR A 245       4.630  16.676   5.294  1.00 91.67           H  
ATOM   3935  C   THR A 245       4.045  15.542   3.571  1.00 91.67           C  
ATOM   3936  CB  THR A 245       6.329  16.518   4.017  1.00 91.67           C  
ATOM   3937  HB  THR A 245       6.789  15.793   3.346  1.00 91.67           H  
ATOM   3938  O   THR A 245       4.285  14.633   2.777  1.00 91.67           O  
ATOM   3939  CG2 THR A 245       6.049  17.815   3.260  1.00 91.67           C  
ATOM   3940 HG21 THR A 245       6.986  18.231   2.891  1.00 91.67           H  
ATOM   3941 HG22 THR A 245       5.570  18.539   3.919  1.00 91.67           H  
ATOM   3942 HG23 THR A 245       5.404  17.620   2.403  1.00 91.67           H  
ATOM   3943  OG1 THR A 245       7.233  16.838   5.048  1.00 91.67           O  
ATOM   3944  HG1 THR A 245       8.087  17.008   4.644  1.00 91.67           H  
ATOM   3945  N   LEU A 246       2.902  16.229   3.532  1.00 89.76           N  
ATOM   3946  H   LEU A 246       2.763  16.977   4.197  1.00 89.76           H  
ATOM   3947  CA  LEU A 246       1.929  16.069   2.451  1.00 89.76           C  
ATOM   3948  HA  LEU A 246       1.751  15.006   2.289  1.00 89.76           H  
ATOM   3949  C   LEU A 246       2.505  16.664   1.162  1.00 89.76           C  
ATOM   3950  CB  LEU A 246       0.598  16.724   2.861  1.00 89.76           C  
ATOM   3951  HB2 LEU A 246       0.215  16.199   3.736  1.00 89.76           H  
ATOM   3952  HB3 LEU A 246       0.798  17.756   3.151  1.00 89.76           H  
ATOM   3953  O   LEU A 246       2.755  17.866   1.084  1.00 89.76           O  
ATOM   3954  CG  LEU A 246      -0.494  16.745   1.773  1.00 89.76           C  
ATOM   3955  HG  LEU A 246      -0.184  17.401   0.959  1.00 89.76           H  
ATOM   3956  CD1 LEU A 246      -0.831  15.372   1.199  1.00 89.76           C  
ATOM   3957 HD11 LEU A 246      -1.673  15.472   0.515  1.00 89.76           H  
ATOM   3958 HD12 LEU A 246       0.016  14.998   0.624  1.00 89.76           H  
ATOM   3959 HD13 LEU A 246      -1.079  14.670   1.995  1.00 89.76           H  
ATOM   3960  CD2 LEU A 246      -1.784  17.291   2.383  1.00 89.76           C  
ATOM   3961 HD21 LEU A 246      -2.528  17.428   1.599  1.00 89.76           H  
ATOM   3962 HD22 LEU A 246      -2.175  16.598   3.127  1.00 89.76           H  
ATOM   3963 HD23 LEU A 246      -1.589  18.253   2.858  1.00 89.76           H  
ATOM   3964  N   ILE A 247       2.687  15.822   0.150  1.00 86.49           N  
ATOM   3965  H   ILE A 247       2.428  14.853   0.273  1.00 86.49           H  
ATOM   3966  CA  ILE A 247       3.022  16.256  -1.200  1.00 86.49           C  
ATOM   3967  HA  ILE A 247       3.630  17.158  -1.144  1.00 86.49           H  
ATOM   3968  C   ILE A 247       1.711  16.594  -1.908  1.00 86.49           C  
ATOM   3969  CB  ILE A 247       3.843  15.193  -1.959  1.00 86.49           C  
ATOM   3970  HB  ILE A 247       3.261  14.274  -2.024  1.00 86.49           H  
ATOM   3971  O   ILE A 247       0.952  15.713  -2.318  1.00 86.49           O  
ATOM   3972  CG1 ILE A 247       5.184  14.883  -1.259  1.00 86.49           C  
ATOM   3973 HG12 ILE A 247       5.853  15.735  -1.379  1.00 86.49           H  
ATOM   3974 HG13 ILE A 247       5.032  14.726  -0.191  1.00 86.49           H  
ATOM   3975  CG2 ILE A 247       4.118  15.720  -3.381  1.00 86.49           C  
ATOM   3976 HG21 ILE A 247       3.177  15.866  -3.912  1.00 86.49           H  
ATOM   3977 HG22 ILE A 247       4.660  16.665  -3.340  1.00 86.49           H  
ATOM   3978 HG23 ILE A 247       4.696  15.010  -3.973  1.00 86.49           H  
ATOM   3979  CD1 ILE A 247       5.862  13.627  -1.823  1.00 86.49           C  
ATOM   3980 HD11 ILE A 247       5.441  12.740  -1.348  1.00 86.49           H  
ATOM   3981 HD12 ILE A 247       6.934  13.680  -1.629  1.00 86.49           H  
ATOM   3982 HD13 ILE A 247       5.739  13.534  -2.902  1.00 86.49           H  
ATOM   3983  N   TYR A 248       1.463  17.889  -2.073  1.00 76.21           N  
ATOM   3984  H   TYR A 248       2.100  18.555  -1.660  1.00 76.21           H  
ATOM   3985  CA  TYR A 248       0.422  18.397  -2.957  1.00 76.21           C  
ATOM   3986  HA  TYR A 248      -0.474  17.785  -2.857  1.00 76.21           H  
ATOM   3987  C   TYR A 248       0.899  18.280  -4.408  1.00 76.21           C  
ATOM   3988  CB  TYR A 248       0.061  19.834  -2.555  1.00 76.21           C  
ATOM   3989  HB2 TYR A 248      -0.449  20.330  -3.380  1.00 76.21           H  
ATOM   3990  HB3 TYR A 248       0.973  20.401  -2.369  1.00 76.21           H  
ATOM   3991  O   TYR A 248       1.387  19.237  -4.997  1.00 76.21           O  
ATOM   3992  CG  TYR A 248      -0.850  19.914  -1.349  1.00 76.21           C  
ATOM   3993  CD1 TYR A 248      -2.240  19.746  -1.510  1.00 76.21           C  
ATOM   3994  HD1 TYR A 248      -2.651  19.551  -2.490  1.00 76.21           H  
ATOM   3995  CD2 TYR A 248      -0.314  20.189  -0.078  1.00 76.21           C  
ATOM   3996  HD2 TYR A 248       0.751  20.317   0.043  1.00 76.21           H  
ATOM   3997  CE1 TYR A 248      -3.097  19.863  -0.399  1.00 76.21           C  
ATOM   3998  HE1 TYR A 248      -4.165  19.753  -0.513  1.00 76.21           H  
ATOM   3999  CE2 TYR A 248      -1.169  20.329   1.031  1.00 76.21           C  
ATOM   4000  HE2 TYR A 248      -0.756  20.564   2.000  1.00 76.21           H  
ATOM   4001  OH  TYR A 248      -3.392  20.296   1.937  1.00 76.21           O  
ATOM   4002  HH  TYR A 248      -2.917  20.591   2.718  1.00 76.21           H  
ATOM   4003  CZ  TYR A 248      -2.563  20.167   0.869  1.00 76.21           C  
ATOM   4004  N   GLN A 249       0.786  17.083  -4.974  1.00 64.04           N  
ATOM   4005  H   GLN A 249       0.450  16.315  -4.410  1.00 64.04           H  
ATOM   4006  CA  GLN A 249       0.927  16.845  -6.407  1.00 64.04           C  
ATOM   4007  HA  GLN A 249       0.966  17.795  -6.940  1.00 64.04           H  
ATOM   4008  C   GLN A 249      -0.317  16.110  -6.884  1.00 64.04           C  
ATOM   4009  CB  GLN A 249       2.215  16.063  -6.719  1.00 64.04           C  
ATOM   4010  HB2 GLN A 249       2.310  15.221  -6.033  1.00 64.04           H  
ATOM   4011  HB3 GLN A 249       2.153  15.670  -7.734  1.00 64.04           H  
ATOM   4012  O   GLN A 249      -0.771  15.164  -6.234  1.00 64.04           O  
ATOM   4013  CG  GLN A 249       3.453  16.972  -6.635  1.00 64.04           C  
ATOM   4014  HG2 GLN A 249       3.517  17.431  -5.649  1.00 64.04           H  
ATOM   4015  HG3 GLN A 249       3.338  17.774  -7.364  1.00 64.04           H  
ATOM   4016  CD  GLN A 249       4.766  16.246  -6.914  1.00 64.04           C  
ATOM   4017  NE2 GLN A 249       5.766  16.947  -7.400  1.00 64.04           N  
ATOM   4018 HE21 GLN A 249       5.642  17.922  -7.631  1.00 64.04           H  
ATOM   4019 HE22 GLN A 249       6.603  16.431  -7.632  1.00 64.04           H  
ATOM   4020  OE1 GLN A 249       4.942  15.060  -6.682  1.00 64.04           O  
ATOM   4021  N   SER A 250      -0.885  16.541  -8.009  1.00 58.81           N  
ATOM   4022  H   SER A 250      -0.472  17.304  -8.525  1.00 58.81           H  
ATOM   4023  CA  SER A 250      -1.869  15.699  -8.677  1.00 58.81           C  
ATOM   4024  HA  SER A 250      -2.604  15.388  -7.934  1.00 58.81           H  
ATOM   4025  C   SER A 250      -1.165  14.444  -9.201  1.00 58.81           C  
ATOM   4026  CB  SER A 250      -2.627  16.466  -9.761  1.00 58.81           C  
ATOM   4027  HB2 SER A 250      -3.654  16.102  -9.796  1.00 58.81           H  
ATOM   4028  HB3 SER A 250      -2.649  17.530  -9.526  1.00 58.81           H  
ATOM   4029  O   SER A 250       0.029  14.469  -9.506  1.00 58.81           O  
ATOM   4030  OG  SER A 250      -2.049  16.259 -11.021  1.00 58.81           O  
ATOM   4031  HG  SER A 250      -2.544  16.807 -11.634  1.00 58.81           H  
ATOM   4032  N   VAL A 251      -1.906  13.343  -9.327  1.00 53.85           N  
ATOM   4033  H   VAL A 251      -2.878  13.381  -9.057  1.00 53.85           H  
ATOM   4034  CA  VAL A 251      -1.376  12.090  -9.895  1.00 53.85           C  
ATOM   4035  HA  VAL A 251      -0.523  11.770  -9.296  1.00 53.85           H  
ATOM   4036  C   VAL A 251      -0.858  12.306 -11.329  1.00 53.85           C  
ATOM   4037  CB  VAL A 251      -2.454  10.986  -9.846  1.00 53.85           C  
ATOM   4038  HB  VAL A 251      -3.287  11.278 -10.485  1.00 53.85           H  
ATOM   4039  O   VAL A 251       0.020  11.582 -11.780  1.00 53.85           O  
ATOM   4040  CG1 VAL A 251      -1.934   9.625 -10.324  1.00 53.85           C  
ATOM   4041 HG11 VAL A 251      -1.672   9.671 -11.381  1.00 53.85           H  
ATOM   4042 HG12 VAL A 251      -2.702   8.861 -10.203  1.00 53.85           H  
ATOM   4043 HG13 VAL A 251      -1.048   9.341  -9.755  1.00 53.85           H  
ATOM   4044  CG2 VAL A 251      -2.993  10.787  -8.419  1.00 53.85           C  
ATOM   4045 HG21 VAL A 251      -3.490  11.689  -8.063  1.00 53.85           H  
ATOM   4046 HG22 VAL A 251      -3.721   9.976  -8.406  1.00 53.85           H  
ATOM   4047 HG23 VAL A 251      -2.172  10.541  -7.745  1.00 53.85           H  
ATOM   4048  N   THR A 252      -1.362  13.327 -12.030  1.00 60.33           N  
ATOM   4049  H   THR A 252      -2.033  13.939 -11.587  1.00 60.33           H  
ATOM   4050  CA  THR A 252      -0.947  13.715 -13.387  1.00 60.33           C  
ATOM   4051  HA  THR A 252      -0.482  12.858 -13.875  1.00 60.33           H  
ATOM   4052  C   THR A 252       0.091  14.845 -13.418  1.00 60.33           C  
ATOM   4053  CB  THR A 252      -2.174  14.124 -14.221  1.00 60.33           C  
ATOM   4054  HB  THR A 252      -1.850  14.418 -15.220  1.00 60.33           H  
ATOM   4055  O   THR A 252       0.501  15.253 -14.499  1.00 60.33           O  
ATOM   4056  CG2 THR A 252      -3.194  12.992 -14.349  1.00 60.33           C  
ATOM   4057 HG21 THR A 252      -3.993  13.297 -15.026  1.00 60.33           H  
ATOM   4058 HG22 THR A 252      -3.623  12.751 -13.377  1.00 60.33           H  
ATOM   4059 HG23 THR A 252      -2.705  12.108 -14.759  1.00 60.33           H  
ATOM   4060  OG1 THR A 252      -2.844  15.207 -13.614  1.00 60.33           O  
ATOM   4061  HG1 THR A 252      -3.539  15.498 -14.208  1.00 60.33           H  
ATOM   4062  N   GLY A 253       0.496  15.401 -12.271  1.00 53.78           N  
ATOM   4063  H   GLY A 253       0.145  15.016 -11.406  1.00 53.78           H  
ATOM   4064  CA  GLY A 253       1.322  16.614 -12.186  1.00 53.78           C  
ATOM   4065  HA2 GLY A 253       2.168  16.510 -12.866  1.00 53.78           H  
ATOM   4066  HA3 GLY A 253       1.708  16.704 -11.170  1.00 53.78           H  
ATOM   4067  C   GLY A 253       0.595  17.923 -12.537  1.00 53.78           C  
ATOM   4068  O   GLY A 253       1.136  18.999 -12.300  1.00 53.78           O  
ATOM   4069  N   LEU A 254      -0.634  17.854 -13.054  1.00 45.42           N  
ATOM   4070  H   LEU A 254      -1.010  16.933 -13.226  1.00 45.42           H  
ATOM   4071  CA  LEU A 254      -1.479  19.002 -13.380  1.00 45.42           C  
ATOM   4072  HA  LEU A 254      -0.866  19.895 -13.503  1.00 45.42           H  
ATOM   4073  C   LEU A 254      -2.468  19.254 -12.237  1.00 45.42           C  
ATOM   4074  CB  LEU A 254      -2.213  18.718 -14.705  1.00 45.42           C  
ATOM   4075  HB2 LEU A 254      -2.918  19.527 -14.897  1.00 45.42           H  
ATOM   4076  HB3 LEU A 254      -2.792  17.803 -14.586  1.00 45.42           H  
ATOM   4077  O   LEU A 254      -3.344  18.423 -11.994  1.00 45.42           O  
ATOM   4078  CG  LEU A 254      -1.288  18.563 -15.928  1.00 45.42           C  
ATOM   4079  HG  LEU A 254      -0.475  17.874 -15.699  1.00 45.42           H  
ATOM   4080  CD1 LEU A 254      -2.074  17.979 -17.102  1.00 45.42           C  
ATOM   4081 HD11 LEU A 254      -1.417  17.868 -17.965  1.00 45.42           H  
ATOM   4082 HD12 LEU A 254      -2.464  16.997 -16.831  1.00 45.42           H  
ATOM   4083 HD13 LEU A 254      -2.902  18.638 -17.361  1.00 45.42           H  
ATOM   4084  CD2 LEU A 254      -0.693  19.904 -16.359  1.00 45.42           C  
ATOM   4085 HD21 LEU A 254      -0.077  19.765 -17.247  1.00 45.42           H  
ATOM   4086 HD22 LEU A 254      -1.489  20.615 -16.582  1.00 45.42           H  
ATOM   4087 HD23 LEU A 254      -0.063  20.305 -15.565  1.00 45.42           H  
ATOM   4088  N   PHE A 255      -2.348  20.377 -11.531  1.00 48.73           N  
ATOM   4089  H   PHE A 255      -1.619  21.028 -11.788  1.00 48.73           H  
ATOM   4090  CA  PHE A 255      -3.511  20.924 -10.836  1.00 48.73           C  
ATOM   4091  HA  PHE A 255      -4.061  20.125 -10.338  1.00 48.73           H  
ATOM   4092  C   PHE A 255      -4.423  21.541 -11.893  1.00 48.73           C  
ATOM   4093  CB  PHE A 255      -3.107  21.961  -9.774  1.00 48.73           C  
ATOM   4094  HB2 PHE A 255      -2.352  22.631 -10.184  1.00 48.73           H  
ATOM   4095  HB3 PHE A 255      -3.981  22.568  -9.538  1.00 48.73           H  
ATOM   4096  O   PHE A 255      -3.975  22.382 -12.669  1.00 48.73           O  
ATOM   4097  CG  PHE A 255      -2.609  21.344  -8.483  1.00 48.73           C  
ATOM   4098  CD1 PHE A 255      -3.537  20.907  -7.517  1.00 48.73           C  
ATOM   4099  HD1 PHE A 255      -4.594  21.041  -7.692  1.00 48.73           H  
ATOM   4100  CD2 PHE A 255      -1.231  21.188  -8.250  1.00 48.73           C  
ATOM   4101  HD2 PHE A 255      -0.518  21.530  -8.985  1.00 48.73           H  
ATOM   4102  CE1 PHE A 255      -3.090  20.298  -6.332  1.00 48.73           C  
ATOM   4103  HE1 PHE A 255      -3.806  19.964  -5.597  1.00 48.73           H  
ATOM   4104  CE2 PHE A 255      -0.783  20.586  -7.062  1.00 48.73           C  
ATOM   4105  HE2 PHE A 255       0.277  20.477  -6.884  1.00 48.73           H  
ATOM   4106  CZ  PHE A 255      -1.713  20.130  -6.112  1.00 48.73           C  
ATOM   4107  HZ  PHE A 255      -1.372  19.647  -5.208  1.00 48.73           H  
ATOM   4108  N   GLU A 256      -5.693  21.148 -11.909  1.00 44.08           N  
ATOM   4109  H   GLU A 256      -5.993  20.413 -11.286  1.00 44.08           H  
ATOM   4110  CA  GLU A 256      -6.723  22.090 -12.334  1.00 44.08           C  
ATOM   4111  HA  GLU A 256      -6.426  22.594 -13.254  1.00 44.08           H  
ATOM   4112  C   GLU A 256      -6.805  23.133 -11.214  1.00 44.08           C  
ATOM   4113  CB  GLU A 256      -8.063  21.379 -12.593  1.00 44.08           C  
ATOM   4114  HB2 GLU A 256      -8.320  20.762 -11.731  1.00 44.08           H  
ATOM   4115  HB3 GLU A 256      -8.832  22.139 -12.726  1.00 44.08           H  
ATOM   4116  O   GLU A 256      -7.216  22.825 -10.093  1.00 44.08           O  
ATOM   4117  CG  GLU A 256      -8.010  20.503 -13.859  1.00 44.08           C  
ATOM   4118  HG2 GLU A 256      -7.245  19.739 -13.726  1.00 44.08           H  
ATOM   4119  HG3 GLU A 256      -7.712  21.130 -14.700  1.00 44.08           H  
ATOM   4120  CD  GLU A 256      -9.345  19.812 -14.200  1.00 44.08           C  
ATOM   4121  OE1 GLU A 256      -9.360  19.079 -15.217  1.00 44.08           O  
ATOM   4122  OE2 GLU A 256     -10.327  19.965 -13.439  1.00 44.08           O  
ATOM   4123  N   THR A 257      -6.260  24.318 -11.482  1.00 42.05           N  
ATOM   4124  H   THR A 257      -5.865  24.461 -12.400  1.00 42.05           H  
ATOM   4125  CA  THR A 257      -6.552  25.540 -10.724  1.00 42.05           C  
ATOM   4126  HA  THR A 257      -6.573  25.330  -9.654  1.00 42.05           H  
ATOM   4127  C   THR A 257      -7.922  26.064 -11.097  1.00 42.05           C  
ATOM   4128  CB  THR A 257      -5.544  26.648 -11.016  1.00 42.05           C  
ATOM   4129  HB  THR A 257      -5.911  27.585 -10.598  1.00 42.05           H  
ATOM   4130  O   THR A 257      -8.199  26.065 -12.320  1.00 42.05           O  
ATOM   4131  CG2 THR A 257      -4.171  26.354 -10.417  1.00 42.05           C  
ATOM   4132 HG21 THR A 257      -3.499  27.183 -10.638  1.00 42.05           H  
ATOM   4133 HG22 THR A 257      -4.261  26.239  -9.337  1.00 42.05           H  
ATOM   4134 HG23 THR A 257      -3.769  25.437 -10.848  1.00 42.05           H  
ATOM   4135  OG1 THR A 257      -5.433  26.775 -12.413  1.00 42.05           O  
ATOM   4136  HG1 THR A 257      -6.337  26.670 -12.717  1.00 42.05           H  
ATOM   4137  OXT THR A 257      -8.604  26.532 -10.165  1.00 42.05           O  
TER    4138      THR A 257                                                       
END   
