# Supplementary material for: Computational design of novel Cas9 PAM-interacting domains using evolution-based modelling and structural quality assessment
Source: PLoS Comput Biol. 2023 Nov 17;19(11):e1011621. doi: 10.1371/journal.pcbi.1011621 (PMC10729993; doi:10.1371/journal.pcbi.1011621)
Supplement: S1 File — This file contains the experimentally tested sequences in a zip format. It includes Fasta files, AlphaFold Prediction with PDB file, pLDDT, and more. (ZIP) [file pcbi.1011621.s001.zip › pdb/dg_9_relaxed_rank_1_model_3.pdb]

ATOM      1  N   THR A   1      -7.620  -2.179 -25.273  1.00 37.95           N  
ATOM      2  H   THR A   1      -8.198  -1.369 -25.098  1.00 37.95           H  
ATOM      3  H2  THR A   1      -7.414  -2.639 -24.398  1.00 37.95           H  
ATOM      4  H3  THR A   1      -8.138  -2.793 -25.886  1.00 37.95           H  
ATOM      5  CA  THR A   1      -6.391  -1.703 -25.942  1.00 37.95           C  
ATOM      6  HA  THR A   1      -5.780  -2.541 -26.277  1.00 37.95           H  
ATOM      7  C   THR A   1      -5.586  -0.888 -24.941  1.00 37.95           C  
ATOM      8  CB  THR A   1      -6.777  -0.854 -27.162  1.00 37.95           C  
ATOM      9  HB  THR A   1      -5.956  -0.194 -27.444  1.00 37.95           H  
ATOM     10  O   THR A   1      -5.958   0.231 -24.637  1.00 37.95           O  
ATOM     11  CG2 THR A   1      -7.161  -1.742 -28.344  1.00 37.95           C  
ATOM     12 HG21 THR A   1      -6.320  -2.378 -28.620  1.00 37.95           H  
ATOM     13 HG22 THR A   1      -8.027  -2.360 -28.108  1.00 37.95           H  
ATOM     14 HG23 THR A   1      -7.406  -1.114 -29.200  1.00 37.95           H  
ATOM     15  OG1 THR A   1      -7.929  -0.112 -26.846  1.00 37.95           O  
ATOM     16  HG1 THR A   1      -7.941   0.678 -27.391  1.00 37.95           H  
ATOM     17  N   GLY A   2      -4.565  -1.476 -24.308  1.00 51.38           N  
ATOM     18  H   GLY A   2      -4.232  -2.378 -24.617  1.00 51.38           H  
ATOM     19  CA  GLY A   2      -3.659  -0.731 -23.418  1.00 51.38           C  
ATOM     20  HA2 GLY A   2      -4.191   0.073 -22.911  1.00 51.38           H  
ATOM     21  HA3 GLY A   2      -3.241  -1.398 -22.664  1.00 51.38           H  
ATOM     22  C   GLY A   2      -2.507  -0.144 -24.231  1.00 51.38           C  
ATOM     23  O   GLY A   2      -2.017  -0.828 -25.129  1.00 51.38           O  
ATOM     24  N   GLY A   3      -2.099   1.096 -23.956  1.00 59.79           N  
ATOM     25  H   GLY A   3      -2.577   1.635 -23.248  1.00 59.79           H  
ATOM     26  CA  GLY A   3      -0.996   1.749 -24.668  1.00 59.79           C  
ATOM     27  HA2 GLY A   3      -1.308   1.949 -25.693  1.00 59.79           H  
ATOM     28  HA3 GLY A   3      -0.766   2.705 -24.197  1.00 59.79           H  
ATOM     29  C   GLY A   3       0.279   0.896 -24.684  1.00 59.79           C  
ATOM     30  O   GLY A   3       0.627   0.249 -23.690  1.00 59.79           O  
ATOM     31  N   LEU A   4       0.978   0.884 -25.825  1.00 64.77           N  
ATOM     32  H   LEU A   4       0.629   1.433 -26.598  1.00 64.77           H  
ATOM     33  CA  LEU A   4       2.239   0.146 -26.012  1.00 64.77           C  
ATOM     34  HA  LEU A   4       2.088  -0.901 -25.748  1.00 64.77           H  
ATOM     35  C   LEU A   4       3.359   0.681 -25.113  1.00 64.77           C  
ATOM     36  CB  LEU A   4       2.680   0.252 -27.484  1.00 64.77           C  
ATOM     37  HB2 LEU A   4       2.815   1.306 -27.729  1.00 64.77           H  
ATOM     38  HB3 LEU A   4       3.650  -0.233 -27.587  1.00 64.77           H  
ATOM     39  O   LEU A   4       4.282  -0.048 -24.748  1.00 64.77           O  
ATOM     40  CG  LEU A   4       1.716  -0.371 -28.509  1.00 64.77           C  
ATOM     41  HG  LEU A   4       0.737   0.100 -28.426  1.00 64.77           H  
ATOM     42  CD1 LEU A   4       2.245  -0.134 -29.922  1.00 64.77           C  
ATOM     43 HD11 LEU A   4       3.217  -0.611 -30.048  1.00 64.77           H  
ATOM     44 HD12 LEU A   4       1.548  -0.546 -30.652  1.00 64.77           H  
ATOM     45 HD13 LEU A   4       2.344   0.936 -30.105  1.00 64.77           H  
ATOM     46  CD2 LEU A   4       1.564  -1.876 -28.301  1.00 64.77           C  
ATOM     47 HD21 LEU A   4       1.070  -2.068 -27.349  1.00 64.77           H  
ATOM     48 HD22 LEU A   4       0.948  -2.296 -29.096  1.00 64.77           H  
ATOM     49 HD23 LEU A   4       2.545  -2.352 -28.320  1.00 64.77           H  
ATOM     50  N   THR A   5       3.258   1.951 -24.741  1.00 64.66           N  
ATOM     51  H   THR A   5       2.472   2.490 -25.077  1.00 64.66           H  
ATOM     52  CA  THR A   5       4.202   2.684 -23.910  1.00 64.66           C  
ATOM     53  HA  THR A   5       4.854   1.985 -23.386  1.00 64.66           H  
ATOM     54  C   THR A   5       3.453   3.477 -22.847  1.00 64.66           C  
ATOM     55  CB  THR A   5       5.070   3.618 -24.770  1.00 64.66           C  
ATOM     56  HB  THR A   5       5.734   4.170 -24.105  1.00 64.66           H  
ATOM     57  O   THR A   5       2.258   3.751 -22.968  1.00 64.66           O  
ATOM     58  CG2 THR A   5       5.918   2.873 -25.801  1.00 64.66           C  
ATOM     59 HG21 THR A   5       6.546   2.132 -25.305  1.00 64.66           H  
ATOM     60 HG22 THR A   5       5.282   2.376 -26.533  1.00 64.66           H  
ATOM     61 HG23 THR A   5       6.560   3.584 -26.322  1.00 64.66           H  
ATOM     62  OG1 THR A   5       4.251   4.513 -25.482  1.00 64.66           O  
ATOM     63  HG1 THR A   5       4.789   5.204 -25.875  1.00 64.66           H  
ATOM     64  N   LYS A   6       4.156   3.854 -21.776  1.00 64.11           N  
ATOM     65  H   LYS A   6       5.125   3.574 -21.720  1.00 64.11           H  
ATOM     66  CA  LYS A   6       3.670   4.900 -20.875  1.00 64.11           C  
ATOM     67  HA  LYS A   6       2.632   4.695 -20.611  1.00 64.11           H  
ATOM     68  C   LYS A   6       3.714   6.219 -21.640  1.00 64.11           C  
ATOM     69  CB  LYS A   6       4.523   4.959 -19.606  1.00 64.11           C  
ATOM     70  HB2 LYS A   6       4.204   5.815 -19.012  1.00 64.11           H  
ATOM     71  HB3 LYS A   6       5.566   5.100 -19.887  1.00 64.11           H  
ATOM     72  O   LYS A   6       4.795   6.666 -22.009  1.00 64.11           O  
ATOM     73  CG  LYS A   6       4.391   3.684 -18.764  1.00 64.11           C  
ATOM     74  HG2 LYS A   6       4.751   2.831 -19.338  1.00 64.11           H  
ATOM     75  HG3 LYS A   6       3.347   3.523 -18.495  1.00 64.11           H  
ATOM     76  CD  LYS A   6       5.233   3.833 -17.498  1.00 64.11           C  
ATOM     77  HD2 LYS A   6       6.242   4.123 -17.792  1.00 64.11           H  
ATOM     78  HD3 LYS A   6       4.812   4.615 -16.866  1.00 64.11           H  
ATOM     79  CE  LYS A   6       5.281   2.508 -16.740  1.00 64.11           C  
ATOM     80  HE2 LYS A   6       4.313   2.327 -16.272  1.00 64.11           H  
ATOM     81  HE3 LYS A   6       5.469   1.715 -17.464  1.00 64.11           H  
ATOM     82  NZ  LYS A   6       6.375   2.535 -15.745  1.00 64.11           N  
ATOM     83  HZ1 LYS A   6       6.256   3.303 -15.099  1.00 64.11           H  
ATOM     84  HZ2 LYS A   6       7.243   2.673 -16.243  1.00 64.11           H  
ATOM     85  HZ3 LYS A   6       6.437   1.659 -15.246  1.00 64.11           H  
ATOM     86  N   GLU A   7       2.553   6.828 -21.849  1.00 62.72           N  
ATOM     87  H   GLU A   7       1.711   6.332 -21.591  1.00 62.72           H  
ATOM     88  CA  GLU A   7       2.354   7.977 -22.750  1.00 62.72           C  
ATOM     89  HA  GLU A   7       2.772   7.730 -23.725  1.00 62.72           H  
ATOM     90  C   GLU A   7       3.056   9.274 -22.308  1.00 62.72           C  
ATOM     91  CB  GLU A   7       0.846   8.207 -22.940  1.00 62.72           C  
ATOM     92  HB2 GLU A   7       0.695   9.100 -23.546  1.00 62.72           H  
ATOM     93  HB3 GLU A   7       0.386   8.360 -21.964  1.00 62.72           H  
ATOM     94  O   GLU A   7       3.062  10.260 -23.040  1.00 62.72           O  
ATOM     95  CG  GLU A   7       0.181   7.016 -23.653  1.00 62.72           C  
ATOM     96  HG2 GLU A   7       0.334   6.115 -23.059  1.00 62.72           H  
ATOM     97  HG3 GLU A   7       0.673   6.870 -24.615  1.00 62.72           H  
ATOM     98  CD  GLU A   7      -1.327   7.193 -23.874  1.00 62.72           C  
ATOM     99  OE1 GLU A   7      -1.897   6.308 -24.552  1.00 62.72           O  
ATOM    100  OE2 GLU A   7      -1.904   8.152 -23.317  1.00 62.72           O  
ATOM    101  N   ASN A   8       3.720   9.275 -21.150  1.00 64.36           N  
ATOM    102  H   ASN A   8       3.743   8.417 -20.618  1.00 64.36           H  
ATOM    103  CA  ASN A   8       4.596  10.373 -20.766  1.00 64.36           C  
ATOM    104  HA  ASN A   8       4.066  11.312 -20.926  1.00 64.36           H  
ATOM    105  C   ASN A   8       5.843  10.376 -21.661  1.00 64.36           C  
ATOM    106  CB  ASN A   8       4.952  10.270 -19.275  1.00 64.36           C  
ATOM    107  HB2 ASN A   8       5.350   9.277 -19.065  1.00 64.36           H  
ATOM    108  HB3 ASN A   8       5.729  11.001 -19.053  1.00 64.36           H  
ATOM    109  O   ASN A   8       6.714   9.509 -21.533  1.00 64.36           O  
ATOM    110  CG  ASN A   8       3.778  10.553 -18.356  1.00 64.36           C  
ATOM    111  ND2 ASN A   8       3.932  10.314 -17.076  1.00 64.36           N  
ATOM    112 HD21 ASN A   8       3.147  10.592 -16.505  1.00 64.36           H  
ATOM    113 HD22 ASN A   8       4.840  10.062 -16.711  1.00 64.36           H  
ATOM    114  OD1 ASN A   8       2.715  10.998 -18.739  1.00 64.36           O  
ATOM    115  N   ILE A   9       5.931  11.378 -22.535  1.00 59.92           N  
ATOM    116  H   ILE A   9       5.127  11.979 -22.652  1.00 59.92           H  
ATOM    117  CA  ILE A   9       7.154  11.714 -23.264  1.00 59.92           C  
ATOM    118  HA  ILE A   9       7.598  10.796 -23.650  1.00 59.92           H  
ATOM    119  C   ILE A   9       8.123  12.341 -22.260  1.00 59.92           C  
ATOM    120  CB  ILE A   9       6.856  12.639 -24.467  1.00 59.92           C  
ATOM    121  HB  ILE A   9       6.379  13.547 -24.097  1.00 59.92           H  
ATOM    122  O   ILE A   9       7.850  13.406 -21.697  1.00 59.92           O  
ATOM    123  CG1 ILE A   9       5.895  11.942 -25.460  1.00 59.92           C  
ATOM    124 HG12 ILE A   9       5.026  11.558 -24.925  1.00 59.92           H  
ATOM    125 HG13 ILE A   9       6.402  11.093 -25.918  1.00 59.92           H  
ATOM    126  CG2 ILE A   9       8.172  13.027 -25.170  1.00 59.92           C  
ATOM    127 HG21 ILE A   9       8.685  12.135 -25.528  1.00 59.92           H  
ATOM    128 HG22 ILE A   9       7.981  13.689 -26.014  1.00 59.92           H  
ATOM    129 HG23 ILE A   9       8.835  13.558 -24.487  1.00 59.92           H  
ATOM    130  CD1 ILE A   9       5.360  12.860 -26.566  1.00 59.92           C  
ATOM    131 HD11 ILE A   9       4.627  12.314 -27.160  1.00 59.92           H  
ATOM    132 HD12 ILE A   9       6.166  13.181 -27.225  1.00 59.92           H  
ATOM    133 HD13 ILE A   9       4.878  13.732 -26.124  1.00 59.92           H  
ATOM    134  N   LEU A  10       9.238  11.663 -22.002  1.00 61.14           N  
ATOM    135  H   LEU A  10       9.439  10.844 -22.557  1.00 61.14           H  
ATOM    136  CA  LEU A  10      10.319  12.209 -21.192  1.00 61.14           C  
ATOM    137  HA  LEU A  10       9.893  12.854 -20.424  1.00 61.14           H  
ATOM    138  C   LEU A  10      11.206  13.086 -22.077  1.00 61.14           C  
ATOM    139  CB  LEU A  10      11.107  11.091 -20.490  1.00 61.14           C  
ATOM    140  HB2 LEU A  10      11.527  10.432 -21.250  1.00 61.14           H  
ATOM    141  HB3 LEU A  10      11.942  11.539 -19.952  1.00 61.14           H  
ATOM    142  O   LEU A  10      11.520  12.742 -23.215  1.00 61.14           O  
ATOM    143  CG  LEU A  10      10.280  10.247 -19.504  1.00 61.14           C  
ATOM    144  HG  LEU A  10       9.496   9.734 -20.061  1.00 61.14           H  
ATOM    145  CD1 LEU A  10      11.177   9.201 -18.844  1.00 61.14           C  
ATOM    146 HD11 LEU A  10      10.594   8.536 -18.206  1.00 61.14           H  
ATOM    147 HD12 LEU A  10      11.688   8.619 -19.611  1.00 61.14           H  
ATOM    148 HD13 LEU A  10      11.944   9.693 -18.245  1.00 61.14           H  
ATOM    149  CD2 LEU A  10       9.630  11.069 -18.383  1.00 61.14           C  
ATOM    150 HD21 LEU A  10       8.880  11.739 -18.805  1.00 61.14           H  
ATOM    151 HD22 LEU A  10       9.139  10.401 -17.676  1.00 61.14           H  
ATOM    152 HD23 LEU A  10      10.394  11.649 -17.865  1.00 61.14           H  
ATOM    153  N   LYS A  11      11.582  14.253 -21.548  1.00 58.91           N  
ATOM    154  H   LYS A  11      11.323  14.437 -20.589  1.00 58.91           H  
ATOM    155  CA  LYS A  11      12.550  15.146 -22.189  1.00 58.91           C  
ATOM    156  HA  LYS A  11      12.402  15.129 -23.269  1.00 58.91           H  
ATOM    157  C   LYS A  11      13.961  14.640 -21.895  1.00 58.91           C  
ATOM    158  CB  LYS A  11      12.390  16.590 -21.679  1.00 58.91           C  
ATOM    159  HB2 LYS A  11      13.193  17.188 -22.109  1.00 58.91           H  
ATOM    160  HB3 LYS A  11      12.504  16.601 -20.596  1.00 58.91           H  
ATOM    161  O   LYS A  11      14.312  14.565 -20.724  1.00 58.91           O  
ATOM    162  CG  LYS A  11      11.048  17.238 -22.052  1.00 58.91           C  
ATOM    163  HG2 LYS A  11      10.925  17.210 -23.134  1.00 58.91           H  
ATOM    164  HG3 LYS A  11      10.231  16.685 -21.587  1.00 58.91           H  
ATOM    165  CD  LYS A  11      11.013  18.698 -21.573  1.00 58.91           C  
ATOM    166  HD2 LYS A  11      11.834  19.240 -22.040  1.00 58.91           H  
ATOM    167  HD3 LYS A  11      11.138  18.722 -20.490  1.00 58.91           H  
ATOM    168  CE  LYS A  11       9.681  19.353 -21.957  1.00 58.91           C  
ATOM    169  HE2 LYS A  11       9.554  19.262 -23.035  1.00 58.91           H  
ATOM    170  HE3 LYS A  11       8.871  18.801 -21.482  1.00 58.91           H  
ATOM    171  NZ  LYS A  11       9.638  20.784 -21.559  1.00 58.91           N  
ATOM    172  HZ1 LYS A  11       9.745  20.882 -20.559  1.00 58.91           H  
ATOM    173  HZ2 LYS A  11       8.759  21.197 -21.834  1.00 58.91           H  
ATOM    174  HZ3 LYS A  11      10.380  21.293 -22.018  1.00 58.91           H  
ATOM    175  N   GLU A  12      14.726  14.357 -22.947  1.00 52.77           N  
ATOM    176  H   GLU A  12      14.226  14.275 -23.820  1.00 52.77           H  
ATOM    177  CA  GLU A  12      16.198  14.378 -23.116  1.00 52.77           C  
ATOM    178  HA  GLU A  12      16.399  13.604 -23.857  1.00 52.77           H  
ATOM    179  C   GLU A  12      17.147  13.992 -21.948  1.00 52.77           C  
ATOM    180  CB  GLU A  12      16.594  15.726 -23.772  1.00 52.77           C  
ATOM    181  HB2 GLU A  12      17.155  16.333 -23.061  1.00 52.77           H  
ATOM    182  HB3 GLU A  12      15.694  16.285 -24.029  1.00 52.77           H  
ATOM    183  O   GLU A  12      18.330  14.325 -22.006  1.00 52.77           O  
ATOM    184  CG  GLU A  12      17.403  15.529 -25.067  1.00 52.77           C  
ATOM    185  HG2 GLU A  12      18.298  14.950 -24.836  1.00 52.77           H  
ATOM    186  HG3 GLU A  12      16.781  14.952 -25.752  1.00 52.77           H  
ATOM    187  CD  GLU A  12      17.813  16.849 -25.752  1.00 52.77           C  
ATOM    188  OE1 GLU A  12      18.274  16.806 -26.915  1.00 52.77           O  
ATOM    189  OE2 GLU A  12      17.650  17.915 -25.110  1.00 52.77           O  
ATOM    190  N   ARG A  13      16.703  13.324 -20.872  1.00 50.66           N  
ATOM    191  H   ARG A  13      15.721  13.088 -20.842  1.00 50.66           H  
ATOM    192  CA  ARG A  13      17.530  13.143 -19.659  1.00 50.66           C  
ATOM    193  HA  ARG A  13      18.559  13.407 -19.903  1.00 50.66           H  
ATOM    194  C   ARG A  13      17.706  11.716 -19.141  1.00 50.66           C  
ATOM    195  CB  ARG A  13      17.073  14.101 -18.540  1.00 50.66           C  
ATOM    196  HB2 ARG A  13      15.986  14.087 -18.462  1.00 50.66           H  
ATOM    197  HB3 ARG A  13      17.484  13.751 -17.593  1.00 50.66           H  
ATOM    198  O   ARG A  13      18.695  11.516 -18.444  1.00 50.66           O  
ATOM    199  CG  ARG A  13      17.572  15.539 -18.770  1.00 50.66           C  
ATOM    200  HG2 ARG A  13      17.088  15.952 -19.655  1.00 50.66           H  
ATOM    201  HG3 ARG A  13      18.649  15.520 -18.934  1.00 50.66           H  
ATOM    202  CD  ARG A  13      17.268  16.425 -17.554  1.00 50.66           C  
ATOM    203  HD2 ARG A  13      17.722  15.970 -16.674  1.00 50.66           H  
ATOM    204  HD3 ARG A  13      16.187  16.459 -17.418  1.00 50.66           H  
ATOM    205  NE  ARG A  13      17.796  17.794 -17.729  1.00 50.66           N  
ATOM    206  HE  ARG A  13      18.299  17.963 -18.588  1.00 50.66           H  
ATOM    207  NH1 ARG A  13      17.044  18.674 -15.746  1.00 50.66           N  
ATOM    208 HH11 ARG A  13      16.664  17.766 -15.519  1.00 50.66           H  
ATOM    209 HH12 ARG A  13      16.988  19.442 -15.093  1.00 50.66           H  
ATOM    210  NH2 ARG A  13      18.207  19.962 -17.151  1.00 50.66           N  
ATOM    211 HH21 ARG A  13      18.713  20.087 -18.016  1.00 50.66           H  
ATOM    212 HH22 ARG A  13      18.141  20.727 -16.494  1.00 50.66           H  
ATOM    213  CZ  ARG A  13      17.681  18.800 -16.878  1.00 50.66           C  
ATOM    214  N   ASP A  14      16.850  10.740 -19.457  1.00 48.30           N  
ATOM    215  H   ASP A  14      16.115  10.902 -20.130  1.00 48.30           H  
ATOM    216  CA  ASP A  14      16.963   9.379 -18.888  1.00 48.30           C  
ATOM    217  HA  ASP A  14      17.879   9.331 -18.299  1.00 48.30           H  
ATOM    218  C   ASP A  14      17.195   8.314 -19.979  1.00 48.30           C  
ATOM    219  CB  ASP A  14      15.806   9.084 -17.905  1.00 48.30           C  
ATOM    220  HB2 ASP A  14      14.967   9.747 -18.115  1.00 48.30           H  
ATOM    221  HB3 ASP A  14      15.452   8.064 -18.056  1.00 48.30           H  
ATOM    222  O   ASP A  14      16.335   7.519 -20.352  1.00 48.30           O  
ATOM    223  CG  ASP A  14      16.196   9.196 -16.418  1.00 48.30           C  
ATOM    224  OD1 ASP A  14      17.373   8.948 -16.073  1.00 48.30           O  
ATOM    225  OD2 ASP A  14      15.280   9.450 -15.599  1.00 48.30           O  
ATOM    226  N   PHE A  15      18.434   8.308 -20.473  1.00 50.34           N  
ATOM    227  H   PHE A  15      19.053   9.001 -20.076  1.00 50.34           H  
ATOM    228  CA  PHE A  15      18.911   7.681 -21.713  1.00 50.34           C  
ATOM    229  HA  PHE A  15      18.384   8.149 -22.544  1.00 50.34           H  
ATOM    230  C   PHE A  15      18.710   6.161 -21.881  1.00 50.34           C  
ATOM    231  CB  PHE A  15      20.408   8.021 -21.828  1.00 50.34           C  
ATOM    232  HB2 PHE A  15      20.933   7.631 -20.957  1.00 50.34           H  
ATOM    233  HB3 PHE A  15      20.816   7.515 -22.702  1.00 50.34           H  
ATOM    234  O   PHE A  15      18.762   5.682 -23.012  1.00 50.34           O  
ATOM    235  CG  PHE A  15      20.688   9.508 -21.969  1.00 50.34           C  
ATOM    236  CD1 PHE A  15      20.557  10.114 -23.232  1.00 50.34           C  
ATOM    237  HD1 PHE A  15      20.257   9.518 -24.081  1.00 50.34           H  
ATOM    238  CD2 PHE A  15      21.015  10.296 -20.848  1.00 50.34           C  
ATOM    239  HD2 PHE A  15      21.097   9.846 -19.870  1.00 50.34           H  
ATOM    240  CE1 PHE A  15      20.748  11.499 -23.378  1.00 50.34           C  
ATOM    241  HE1 PHE A  15      20.597  11.974 -24.337  1.00 50.34           H  
ATOM    242  CE2 PHE A  15      21.199  11.684 -20.993  1.00 50.34           C  
ATOM    243  HE2 PHE A  15      21.411  12.291 -20.126  1.00 50.34           H  
ATOM    244  CZ  PHE A  15      21.064  12.285 -22.257  1.00 50.34           C  
ATOM    245  HZ  PHE A  15      21.159  13.356 -22.361  1.00 50.34           H  
ATOM    246  N   ASP A  16      18.483   5.389 -20.814  1.00 50.72           N  
ATOM    247  H   ASP A  16      18.439   5.841 -19.912  1.00 50.72           H  
ATOM    248  CA  ASP A  16      18.597   3.920 -20.885  1.00 50.72           C  
ATOM    249  HA  ASP A  16      19.210   3.659 -21.748  1.00 50.72           H  
ATOM    250  C   ASP A  16      17.269   3.168 -21.109  1.00 50.72           C  
ATOM    251  CB  ASP A  16      19.343   3.398 -19.641  1.00 50.72           C  
ATOM    252  HB2 ASP A  16      18.908   3.849 -18.749  1.00 50.72           H  
ATOM    253  HB3 ASP A  16      19.196   2.320 -19.564  1.00 50.72           H  
ATOM    254  O   ASP A  16      17.280   1.947 -21.277  1.00 50.72           O  
ATOM    255  CG  ASP A  16      20.860   3.641 -19.662  1.00 50.72           C  
ATOM    256  OD1 ASP A  16      21.421   3.909 -20.747  1.00 50.72           O  
ATOM    257  OD2 ASP A  16      21.451   3.512 -18.566  1.00 50.72           O  
ATOM    258  N   LYS A  17      16.103   3.836 -21.083  1.00 50.71           N  
ATOM    259  H   LYS A  17      16.144   4.839 -20.969  1.00 50.71           H  
ATOM    260  CA  LYS A  17      14.785   3.144 -21.114  1.00 50.71           C  
ATOM    261  HA  LYS A  17      14.938   2.140 -21.510  1.00 50.71           H  
ATOM    262  C   LYS A  17      13.745   3.742 -22.062  1.00 50.71           C  
ATOM    263  CB  LYS A  17      14.225   3.008 -19.688  1.00 50.71           C  
ATOM    264  HB2 LYS A  17      14.116   3.999 -19.247  1.00 50.71           H  
ATOM    265  HB3 LYS A  17      13.243   2.538 -19.729  1.00 50.71           H  
ATOM    266  O   LYS A  17      12.568   3.380 -21.986  1.00 50.71           O  
ATOM    267  CG  LYS A  17      15.132   2.141 -18.809  1.00 50.71           C  
ATOM    268  HG2 LYS A  17      15.308   1.185 -19.301  1.00 50.71           H  
ATOM    269  HG3 LYS A  17      16.087   2.647 -18.662  1.00 50.71           H  
ATOM    270  CD  LYS A  17      14.499   1.895 -17.443  1.00 50.71           C  
ATOM    271  HD2 LYS A  17      14.288   2.854 -16.971  1.00 50.71           H  
ATOM    272  HD3 LYS A  17      13.576   1.328 -17.563  1.00 50.71           H  
ATOM    273  CE  LYS A  17      15.511   1.108 -16.611  1.00 50.71           C  
ATOM    274  HE2 LYS A  17      15.702   0.153 -17.100  1.00 50.71           H  
ATOM    275  HE3 LYS A  17      16.448   1.664 -16.609  1.00 50.71           H  
ATOM    276  NZ  LYS A  17      15.036   0.910 -15.224  1.00 50.71           N  
ATOM    277  HZ1 LYS A  17      14.180   0.373 -15.219  1.00 50.71           H  
ATOM    278  HZ2 LYS A  17      14.881   1.812 -14.797  1.00 50.71           H  
ATOM    279  HZ3 LYS A  17      15.746   0.424 -14.695  1.00 50.71           H  
ATOM    280  N   GLU A  18      14.163   4.644 -22.936  1.00 59.70           N  
ATOM    281  H   GLU A  18      15.148   4.862 -22.979  1.00 59.70           H  
ATOM    282  CA  GLU A  18      13.256   5.430 -23.766  1.00 59.70           C  
ATOM    283  HA  GLU A  18      12.321   5.566 -23.222  1.00 59.70           H  
ATOM    284  C   GLU A  18      12.918   4.718 -25.080  1.00 59.70           C  
ATOM    285  CB  GLU A  18      13.841   6.829 -23.987  1.00 59.70           C  
ATOM    286  HB2 GLU A  18      13.245   7.339 -24.744  1.00 59.70           H  
ATOM    287  HB3 GLU A  18      14.865   6.740 -24.350  1.00 59.70           H  
ATOM    288  O   GLU A  18      13.794   4.318 -25.848  1.00 59.70           O  
ATOM    289  CG  GLU A  18      13.811   7.656 -22.686  1.00 59.70           C  
ATOM    290  HG2 GLU A  18      14.345   7.111 -21.908  1.00 59.70           H  
ATOM    291  HG3 GLU A  18      12.773   7.752 -22.366  1.00 59.70           H  
ATOM    292  CD  GLU A  18      14.417   9.064 -22.834  1.00 59.70           C  
ATOM    293  OE1 GLU A  18      14.488   9.787 -21.810  1.00 59.70           O  
ATOM    294  OE2 GLU A  18      14.742   9.443 -23.982  1.00 59.70           O  
ATOM    295  N   VAL A  19      11.620   4.572 -25.355  1.00 64.41           N  
ATOM    296  H   VAL A  19      10.954   4.956 -24.699  1.00 64.41           H  
ATOM    297  CA  VAL A  19      11.141   4.103 -26.662  1.00 64.41           C  
ATOM    298  HA  VAL A  19      11.854   3.372 -27.043  1.00 64.41           H  
ATOM    299  C   VAL A  19      11.068   5.315 -27.590  1.00 64.41           C  
ATOM    300  CB  VAL A  19       9.776   3.404 -26.576  1.00 64.41           C  
ATOM    301  HB  VAL A  19       9.030   4.115 -26.222  1.00 64.41           H  
ATOM    302  O   VAL A  19      10.389   6.283 -27.232  1.00 64.41           O  
ATOM    303  CG1 VAL A  19       9.315   2.862 -27.934  1.00 64.41           C  
ATOM    304 HG11 VAL A  19       8.328   2.411 -27.835  1.00 64.41           H  
ATOM    305 HG12 VAL A  19      10.021   2.118 -28.304  1.00 64.41           H  
ATOM    306 HG13 VAL A  19       9.234   3.672 -28.659  1.00 64.41           H  
ATOM    307  CG2 VAL A  19       9.825   2.234 -25.592  1.00 64.41           C  
ATOM    308 HG21 VAL A  19      10.605   1.531 -25.883  1.00 64.41           H  
ATOM    309 HG22 VAL A  19       8.860   1.726 -25.580  1.00 64.41           H  
ATOM    310 HG23 VAL A  19      10.034   2.619 -24.594  1.00 64.41           H  
ATOM    311  N   PRO A  20      11.706   5.283 -28.773  1.00 67.40           N  
ATOM    312  CA  PRO A  20      11.569   6.338 -29.769  1.00 67.40           C  
ATOM    313  HA  PRO A  20      12.122   7.218 -29.442  1.00 67.40           H  
ATOM    314  C   PRO A  20      10.102   6.693 -30.015  1.00 67.40           C  
ATOM    315  CB  PRO A  20      12.202   5.769 -31.041  1.00 67.40           C  
ATOM    316  HB2 PRO A  20      12.661   6.550 -31.645  1.00 67.40           H  
ATOM    317  HB3 PRO A  20      11.456   5.236 -31.630  1.00 67.40           H  
ATOM    318  O   PRO A  20       9.275   5.799 -30.200  1.00 67.40           O  
ATOM    319  CG  PRO A  20      13.226   4.762 -30.526  1.00 67.40           C  
ATOM    320  HG2 PRO A  20      14.151   5.274 -30.261  1.00 67.40           H  
ATOM    321  HG3 PRO A  20      13.421   3.974 -31.253  1.00 67.40           H  
ATOM    322  CD  PRO A  20      12.568   4.219 -29.264  1.00 67.40           C  
ATOM    323  HD2 PRO A  20      13.334   3.959 -28.534  1.00 67.40           H  
ATOM    324  HD3 PRO A  20      11.964   3.345 -29.510  1.00 67.40           H  
ATOM    325  N   ILE A  21       9.779   7.991 -30.074  1.00 71.39           N  
ATOM    326  H   ILE A  21      10.481   8.676 -29.836  1.00 71.39           H  
ATOM    327  CA  ILE A  21       8.419   8.452 -30.418  1.00 71.39           C  
ATOM    328  HA  ILE A  21       7.725   8.068 -29.670  1.00 71.39           H  
ATOM    329  C   ILE A  21       7.994   7.887 -31.782  1.00 71.39           C  
ATOM    330  CB  ILE A  21       8.339   9.999 -30.409  1.00 71.39           C  
ATOM    331  HB  ILE A  21       9.075  10.384 -31.116  1.00 71.39           H  
ATOM    332  O   ILE A  21       6.830   7.555 -32.001  1.00 71.39           O  
ATOM    333  CG1 ILE A  21       8.675  10.551 -29.005  1.00 71.39           C  
ATOM    334 HG12 ILE A  21       9.637  10.151 -28.686  1.00 71.39           H  
ATOM    335 HG13 ILE A  21       7.921  10.224 -28.290  1.00 71.39           H  
ATOM    336  CG2 ILE A  21       6.945  10.490 -30.851  1.00 71.39           C  
ATOM    337 HG21 ILE A  21       6.722  10.170 -31.869  1.00 71.39           H  
ATOM    338 HG22 ILE A  21       6.183  10.099 -30.177  1.00 71.39           H  
ATOM    339 HG23 ILE A  21       6.902  11.579 -30.845  1.00 71.39           H  
ATOM    340  CD1 ILE A  21       8.796  12.078 -28.946  1.00 71.39           C  
ATOM    341 HD11 ILE A  21       9.478  12.429 -29.721  1.00 71.39           H  
ATOM    342 HD12 ILE A  21       7.822  12.551 -29.067  1.00 71.39           H  
ATOM    343 HD13 ILE A  21       9.196  12.364 -27.973  1.00 71.39           H  
ATOM    344  N   LYS A  22       8.959   7.754 -32.699  1.00 70.05           N  
ATOM    345  H   LYS A  22       9.898   7.994 -32.416  1.00 70.05           H  
ATOM    346  CA  LYS A  22       8.782   7.189 -34.033  1.00 70.05           C  
ATOM    347  HA  LYS A  22       7.918   6.525 -34.013  1.00 70.05           H  
ATOM    348  C   LYS A  22      10.010   6.367 -34.412  1.00 70.05           C  
ATOM    349  CB  LYS A  22       8.507   8.347 -35.003  1.00 70.05           C  
ATOM    350  HB2 LYS A  22       9.388   8.987 -35.063  1.00 70.05           H  
ATOM    351  HB3 LYS A  22       7.687   8.941 -34.600  1.00 70.05           H  
ATOM    352  O   LYS A  22      11.133   6.718 -34.059  1.00 70.05           O  
ATOM    353  CG  LYS A  22       8.117   7.882 -36.410  1.00 70.05           C  
ATOM    354  HG2 LYS A  22       7.266   7.205 -36.343  1.00 70.05           H  
ATOM    355  HG3 LYS A  22       8.956   7.359 -36.871  1.00 70.05           H  
ATOM    356  CD  LYS A  22       7.740   9.089 -37.277  1.00 70.05           C  
ATOM    357  HD2 LYS A  22       6.911   9.620 -36.810  1.00 70.05           H  
ATOM    358  HD3 LYS A  22       8.598   9.757 -37.349  1.00 70.05           H  
ATOM    359  CE  LYS A  22       7.328   8.620 -38.676  1.00 70.05           C  
ATOM    360  HE2 LYS A  22       6.495   7.925 -38.580  1.00 70.05           H  
ATOM    361  HE3 LYS A  22       8.164   8.078 -39.118  1.00 70.05           H  
ATOM    362  NZ  LYS A  22       6.945   9.764 -39.542  1.00 70.05           N  
ATOM    363  HZ1 LYS A  22       6.682   9.438 -40.462  1.00 70.05           H  
ATOM    364  HZ2 LYS A  22       7.718  10.405 -39.644  1.00 70.05           H  
ATOM    365  HZ3 LYS A  22       6.162  10.264 -39.146  1.00 70.05           H  
ATOM    366  N   GLN A  23       9.804   5.287 -35.160  1.00 71.86           N  
ATOM    367  H   GLN A  23       8.858   5.043 -35.413  1.00 71.86           H  
ATOM    368  CA  GLN A  23      10.898   4.478 -35.695  1.00 71.86           C  
ATOM    369  HA  GLN A  23      11.437   4.038 -34.856  1.00 71.86           H  
ATOM    370  C   GLN A  23      11.872   5.351 -36.507  1.00 71.86           C  
ATOM    371  CB  GLN A  23      10.300   3.349 -36.542  1.00 71.86           C  
ATOM    372  HB2 GLN A  23       9.821   3.775 -37.424  1.00 71.86           H  
ATOM    373  HB3 GLN A  23       9.540   2.839 -35.950  1.00 71.86           H  
ATOM    374  O   GLN A  23      11.447   6.140 -37.350  1.00 71.86           O  
ATOM    375  CG  GLN A  23      11.345   2.313 -36.980  1.00 71.86           C  
ATOM    376  HG2 GLN A  23      11.847   1.913 -36.099  1.00 71.86           H  
ATOM    377  HG3 GLN A  23      12.091   2.787 -37.619  1.00 71.86           H  
ATOM    378  CD  GLN A  23      10.722   1.153 -37.753  1.00 71.86           C  
ATOM    379  NE2 GLN A  23      11.488   0.141 -38.092  1.00 71.86           N  
ATOM    380 HE21 GLN A  23      11.031  -0.595 -38.612  1.00 71.86           H  
ATOM    381 HE22 GLN A  23      12.471   0.119 -37.863  1.00 71.86           H  
ATOM    382  OE1 GLN A  23       9.545   1.131 -38.067  1.00 71.86           O  
ATOM    383  N   GLY A  24      13.171   5.223 -36.227  1.00 72.68           N  
ATOM    384  H   GLY A  24      13.443   4.592 -35.487  1.00 72.68           H  
ATOM    385  CA  GLY A  24      14.233   6.017 -36.859  1.00 72.68           C  
ATOM    386  HA2 GLY A  24      15.183   5.495 -36.743  1.00 72.68           H  
ATOM    387  HA3 GLY A  24      14.025   6.110 -37.925  1.00 72.68           H  
ATOM    388  C   GLY A  24      14.409   7.431 -36.294  1.00 72.68           C  
ATOM    389  O   GLY A  24      15.369   8.107 -36.657  1.00 72.68           O  
ATOM    390  N   LEU A  25      13.526   7.881 -35.399  1.00 74.39           N  
ATOM    391  H   LEU A  25      12.780   7.275 -35.090  1.00 74.39           H  
ATOM    392  CA  LEU A  25      13.676   9.154 -34.707  1.00 74.39           C  
ATOM    393  HA  LEU A  25      14.191   9.848 -35.371  1.00 74.39           H  
ATOM    394  C   LEU A  25      14.541   8.942 -33.463  1.00 74.39           C  
ATOM    395  CB  LEU A  25      12.279   9.711 -34.382  1.00 74.39           C  
ATOM    396  HB2 LEU A  25      11.599   9.481 -35.203  1.00 74.39           H  
ATOM    397  HB3 LEU A  25      11.905   9.222 -33.483  1.00 74.39           H  
ATOM    398  O   LEU A  25      14.190   8.145 -32.600  1.00 74.39           O  
ATOM    399  CG  LEU A  25      12.286  11.228 -34.172  1.00 74.39           C  
ATOM    400  HG  LEU A  25      13.138  11.474 -33.538  1.00 74.39           H  
ATOM    401  CD1 LEU A  25      12.389  11.978 -35.505  1.00 74.39           C  
ATOM    402 HD11 LEU A  25      13.315  11.720 -36.019  1.00 74.39           H  
ATOM    403 HD12 LEU A  25      12.399  13.051 -35.313  1.00 74.39           H  
ATOM    404 HD13 LEU A  25      11.539  11.735 -36.143  1.00 74.39           H  
ATOM    405  CD2 LEU A  25      11.011  11.685 -33.466  1.00 74.39           C  
ATOM    406 HD21 LEU A  25      10.965  11.230 -32.477  1.00 74.39           H  
ATOM    407 HD22 LEU A  25      11.031  12.768 -33.341  1.00 74.39           H  
ATOM    408 HD23 LEU A  25      10.132  11.401 -34.044  1.00 74.39           H  
ATOM    409  N   ASP A  26      15.675   9.630 -33.381  1.00 72.06           N  
ATOM    410  H   ASP A  26      15.936  10.242 -34.141  1.00 72.06           H  
ATOM    411  CA  ASP A  26      16.603   9.478 -32.261  1.00 72.06           C  
ATOM    412  HA  ASP A  26      16.837   8.419 -32.153  1.00 72.06           H  
ATOM    413  C   ASP A  26      15.970  10.010 -30.958  1.00 72.06           C  
ATOM    414  CB  ASP A  26      17.918  10.198 -32.597  1.00 72.06           C  
ATOM    415  HB2 ASP A  26      18.299   9.804 -33.540  1.00 72.06           H  
ATOM    416  HB3 ASP A  26      17.721  11.261 -32.736  1.00 72.06           H  
ATOM    417  O   ASP A  26      15.768  11.226 -30.842  1.00 72.06           O  
ATOM    418  CG  ASP A  26      19.005  10.027 -31.530  1.00 72.06           C  
ATOM    419  OD1 ASP A  26      18.759   9.327 -30.520  1.00 72.06           O  
ATOM    420  OD2 ASP A  26      20.088  10.618 -31.737  1.00 72.06           O  
ATOM    421  N   PRO A  27      15.663   9.154 -29.963  1.00 69.22           N  
ATOM    422  CA  PRO A  27      15.080   9.613 -28.708  1.00 69.22           C  
ATOM    423  HA  PRO A  27      14.147  10.136 -28.919  1.00 69.22           H  
ATOM    424  C   PRO A  27      16.006  10.586 -27.969  1.00 69.22           C  
ATOM    425  CB  PRO A  27      14.776   8.351 -27.895  1.00 69.22           C  
ATOM    426  HB2 PRO A  27      13.750   8.037 -28.086  1.00 69.22           H  
ATOM    427  HB3 PRO A  27      14.924   8.503 -26.826  1.00 69.22           H  
ATOM    428  O   PRO A  27      15.517  11.458 -27.256  1.00 69.22           O  
ATOM    429  CG  PRO A  27      15.744   7.312 -28.458  1.00 69.22           C  
ATOM    430  HG2 PRO A  27      16.703   7.401 -27.948  1.00 69.22           H  
ATOM    431  HG3 PRO A  27      15.353   6.300 -28.358  1.00 69.22           H  
ATOM    432  CD  PRO A  27      15.909   7.721 -29.919  1.00 69.22           C  
ATOM    433  HD2 PRO A  27      15.167   7.208 -30.531  1.00 69.22           H  
ATOM    434  HD3 PRO A  27      16.916   7.472 -30.254  1.00 69.22           H  
ATOM    435  N   LYS A  28      17.324  10.554 -28.229  1.00 70.71           N  
ATOM    436  H   LYS A  28      17.677   9.881 -28.894  1.00 70.71           H  
ATOM    437  CA  LYS A  28      18.263  11.535 -27.667  1.00 70.71           C  
ATOM    438  HA  LYS A  28      18.158  11.546 -26.582  1.00 70.71           H  
ATOM    439  C   LYS A  28      18.010  12.962 -28.128  1.00 70.71           C  
ATOM    440  CB  LYS A  28      19.709  11.201 -28.037  1.00 70.71           C  
ATOM    441  HB2 LYS A  28      20.350  11.990 -27.645  1.00 70.71           H  
ATOM    442  HB3 LYS A  28      19.822  11.195 -29.121  1.00 70.71           H  
ATOM    443  O   LYS A  28      18.424  13.861 -27.422  1.00 70.71           O  
ATOM    444  CG  LYS A  28      20.183   9.874 -27.452  1.00 70.71           C  
ATOM    445  HG2 LYS A  28      20.056   9.894 -26.370  1.00 70.71           H  
ATOM    446  HG3 LYS A  28      19.603   9.049 -27.868  1.00 70.71           H  
ATOM    447  CD  LYS A  28      21.660   9.689 -27.795  1.00 70.71           C  
ATOM    448  HD2 LYS A  28      21.767   9.622 -28.878  1.00 70.71           H  
ATOM    449  HD3 LYS A  28      22.226  10.543 -27.424  1.00 70.71           H  
ATOM    450  CE  LYS A  28      22.165   8.409 -27.134  1.00 70.71           C  
ATOM    451  HE2 LYS A  28      21.981   8.474 -26.061  1.00 70.71           H  
ATOM    452  HE3 LYS A  28      21.583   7.572 -27.520  1.00 70.71           H  
ATOM    453  NZ  LYS A  28      23.606   8.208 -27.401  1.00 70.71           N  
ATOM    454  HZ1 LYS A  28      23.761   8.153 -28.398  1.00 70.71           H  
ATOM    455  HZ2 LYS A  28      23.920   7.351 -26.968  1.00 70.71           H  
ATOM    456  HZ3 LYS A  28      24.137   8.981 -27.025  1.00 70.71           H  
ATOM    457  N   LYS A  29      17.405  13.172 -29.301  1.00 72.45           N  
ATOM    458  H   LYS A  29      17.097  12.358 -29.812  1.00 72.45           H  
ATOM    459  CA  LYS A  29      17.140  14.513 -29.857  1.00 72.45           C  
ATOM    460  HA  LYS A  29      17.749  15.257 -29.344  1.00 72.45           H  
ATOM    461  C   LYS A  29      15.701  14.966 -29.660  1.00 72.45           C  
ATOM    462  CB  LYS A  29      17.463  14.524 -31.355  1.00 72.45           C  
ATOM    463  HB2 LYS A  29      16.965  13.683 -31.837  1.00 72.45           H  
ATOM    464  HB3 LYS A  29      17.076  15.448 -31.785  1.00 72.45           H  
ATOM    465  O   LYS A  29      15.421  16.159 -29.644  1.00 72.45           O  
ATOM    466  CG  LYS A  29      18.964  14.448 -31.635  1.00 72.45           C  
ATOM    467  HG2 LYS A  29      19.358  13.495 -31.282  1.00 72.45           H  
ATOM    468  HG3 LYS A  29      19.471  15.261 -31.115  1.00 72.45           H  
ATOM    469  CD  LYS A  29      19.200  14.578 -33.142  1.00 72.45           C  
ATOM    470  HD2 LYS A  29      18.789  15.525 -33.490  1.00 72.45           H  
ATOM    471  HD3 LYS A  29      18.701  13.754 -33.652  1.00 72.45           H  
ATOM    472  CE  LYS A  29      20.701  14.528 -33.421  1.00 72.45           C  
ATOM    473  HE2 LYS A  29      21.083  13.575 -33.055  1.00 72.45           H  
ATOM    474  HE3 LYS A  29      21.185  15.322 -32.851  1.00 72.45           H  
ATOM    475  NZ  LYS A  29      20.980  14.681 -34.868  1.00 72.45           N  
ATOM    476  HZ1 LYS A  29      20.612  15.561 -35.202  1.00 72.45           H  
ATOM    477  HZ2 LYS A  29      21.975  14.655 -35.036  1.00 72.45           H  
ATOM    478  HZ3 LYS A  29      20.544  13.927 -35.379  1.00 72.45           H  
ATOM    479  N   TYR A  30      14.775  14.015 -29.594  1.00 75.34           N  
ATOM    480  H   TYR A  30      15.079  13.054 -29.662  1.00 75.34           H  
ATOM    481  CA  TYR A  30      13.340  14.301 -29.641  1.00 75.34           C  
ATOM    482  HA  TYR A  30      13.185  15.379 -29.688  1.00 75.34           H  
ATOM    483  C   TYR A  30      12.598  13.847 -28.382  1.00 75.34           C  
ATOM    484  CB  TYR A  30      12.771  13.708 -30.935  1.00 75.34           C  
ATOM    485  HB2 TYR A  30      11.701  13.911 -30.976  1.00 75.34           H  
ATOM    486  HB3 TYR A  30      12.901  12.626 -30.918  1.00 75.34           H  
ATOM    487  O   TYR A  30      11.384  14.022 -28.288  1.00 75.34           O  
ATOM    488  CG  TYR A  30      13.418  14.281 -32.188  1.00 75.34           C  
ATOM    489  CD1 TYR A  30      13.051  15.559 -32.650  1.00 75.34           C  
ATOM    490  HD1 TYR A  30      12.313  16.132 -32.108  1.00 75.34           H  
ATOM    491  CD2 TYR A  30      14.414  13.558 -32.870  1.00 75.34           C  
ATOM    492  HD2 TYR A  30      14.723  12.593 -32.495  1.00 75.34           H  
ATOM    493  CE1 TYR A  30      13.659  16.099 -33.801  1.00 75.34           C  
ATOM    494  HE1 TYR A  30      13.380  17.085 -34.142  1.00 75.34           H  
ATOM    495  CE2 TYR A  30      15.014  14.081 -34.029  1.00 75.34           C  
ATOM    496  HE2 TYR A  30      15.770  13.520 -34.558  1.00 75.34           H  
ATOM    497  OH  TYR A  30      15.233  15.864 -35.606  1.00 75.34           O  
ATOM    498  HH  TYR A  30      14.893  16.738 -35.812  1.00 75.34           H  
ATOM    499  CZ  TYR A  30      14.638  15.355 -34.495  1.00 75.34           C  
ATOM    500  N   GLY A  31      13.322  13.289 -27.410  1.00 67.40           N  
ATOM    501  H   GLY A  31      14.311  13.147 -27.561  1.00 67.40           H  
ATOM    502  CA  GLY A  31      12.739  12.560 -26.298  1.00 67.40           C  
ATOM    503  HA2 GLY A  31      13.510  12.361 -25.554  1.00 67.40           H  
ATOM    504  HA3 GLY A  31      11.952  13.153 -25.832  1.00 67.40           H  
ATOM    505  C   GLY A  31      12.148  11.223 -26.740  1.00 67.40           C  
ATOM    506  O   GLY A  31      12.067  10.881 -27.925  1.00 67.40           O  
ATOM    507  N   GLY A  32      11.696  10.463 -25.755  1.00 69.63           N  
ATOM    508  H   GLY A  32      11.825  10.781 -24.805  1.00 69.63           H  
ATOM    509  CA  GLY A  32      11.055   9.176 -25.968  1.00 69.63           C  
ATOM    510  HA2 GLY A  32      10.600   9.138 -26.958  1.00 69.63           H  
ATOM    511  HA3 GLY A  32      11.802   8.384 -25.915  1.00 69.63           H  
ATOM    512  C   GLY A  32       9.972   8.909 -24.939  1.00 69.63           C  
ATOM    513  O   GLY A  32       9.820   9.620 -23.943  1.00 69.63           O  
ATOM    514  N   PHE A  33       9.187   7.866 -25.181  1.00 72.20           N  
ATOM    515  H   PHE A  33       9.385   7.293 -25.989  1.00 72.20           H  
ATOM    516  CA  PHE A  33       8.226   7.405 -24.190  1.00 72.20           C  
ATOM    517  HA  PHE A  33       7.668   8.265 -23.819  1.00 72.20           H  
ATOM    518  C   PHE A  33       8.956   6.766 -23.006  1.00 72.20           C  
ATOM    519  CB  PHE A  33       7.231   6.432 -24.812  1.00 72.20           C  
ATOM    520  HB2 PHE A  33       7.764   5.560 -25.192  1.00 72.20           H  
ATOM    521  HB3 PHE A  33       6.569   6.099 -24.013  1.00 72.20           H  
ATOM    522  O   PHE A  33       9.879   5.972 -23.197  1.00 72.20           O  
ATOM    523  CG  PHE A  33       6.370   7.026 -25.904  1.00 72.20           C  
ATOM    524  CD1 PHE A  33       5.349   7.930 -25.556  1.00 72.20           C  
ATOM    525  HD1 PHE A  33       5.202   8.214 -24.524  1.00 72.20           H  
ATOM    526  CD2 PHE A  33       6.561   6.666 -27.253  1.00 72.20           C  
ATOM    527  HD2 PHE A  33       7.353   5.988 -27.534  1.00 72.20           H  
ATOM    528  CE1 PHE A  33       4.519   8.473 -26.550  1.00 72.20           C  
ATOM    529  HE1 PHE A  33       3.740   9.171 -26.281  1.00 72.20           H  
ATOM    530  CE2 PHE A  33       5.715   7.196 -28.244  1.00 72.20           C  
ATOM    531  HE2 PHE A  33       5.848   6.912 -29.277  1.00 72.20           H  
ATOM    532  CZ  PHE A  33       4.700   8.104 -27.894  1.00 72.20           C  
ATOM    533  HZ  PHE A  33       4.058   8.516 -28.658  1.00 72.20           H  
ATOM    534  N   ALA A  34       8.494   7.068 -21.788  1.00 63.63           N  
ATOM    535  H   ALA A  34       7.759   7.760 -21.743  1.00 63.63           H  
ATOM    536  CA  ALA A  34       9.175   6.748 -20.530  1.00 63.63           C  
ATOM    537  HA  ALA A  34      10.102   7.321 -20.491  1.00 63.63           H  
ATOM    538  C   ALA A  34       9.544   5.269 -20.324  1.00 63.63           C  
ATOM    539  CB  ALA A  34       8.241   7.186 -19.390  1.00 63.63           C  
ATOM    540  HB1 ALA A  34       8.740   7.044 -18.431  1.00 63.63           H  
ATOM    541  HB2 ALA A  34       7.976   8.238 -19.499  1.00 63.63           H  
ATOM    542  HB3 ALA A  34       7.324   6.596 -19.413  1.00 63.63           H  
ATOM    543  O   ALA A  34      10.413   4.942 -19.518  1.00 63.63           O  
ATOM    544  N   SER A  35       8.772   4.352 -20.904  1.00 68.57           N  
ATOM    545  H   SER A  35       8.052   4.697 -21.523  1.00 68.57           H  
ATOM    546  CA  SER A  35       9.059   2.911 -20.957  1.00 68.57           C  
ATOM    547  HA  SER A  35       9.998   2.780 -21.495  1.00 68.57           H  
ATOM    548  C   SER A  35       7.945   2.196 -21.718  1.00 68.57           C  
ATOM    549  CB  SER A  35       9.195   2.254 -19.564  1.00 68.57           C  
ATOM    550  HB2 SER A  35       8.875   1.213 -19.608  1.00 68.57           H  
ATOM    551  HB3 SER A  35      10.251   2.265 -19.294  1.00 68.57           H  
ATOM    552  O   SER A  35       6.787   2.632 -21.661  1.00 68.57           O  
ATOM    553  OG  SER A  35       8.477   2.934 -18.544  1.00 68.57           O  
ATOM    554  HG  SER A  35       8.878   3.805 -18.586  1.00 68.57           H  
ATOM    555  N   PRO A  36       8.244   1.074 -22.391  1.00 75.86           N  
ATOM    556  CA  PRO A  36       7.203   0.234 -22.949  1.00 75.86           C  
ATOM    557  HA  PRO A  36       6.529   0.830 -23.566  1.00 75.86           H  
ATOM    558  C   PRO A  36       6.394  -0.426 -21.825  1.00 75.86           C  
ATOM    559  CB  PRO A  36       7.928  -0.747 -23.859  1.00 75.86           C  
ATOM    560  HB2 PRO A  36       8.092  -0.276 -24.829  1.00 75.86           H  
ATOM    561  HB3 PRO A  36       7.363  -1.668 -24.001  1.00 75.86           H  
ATOM    562  O   PRO A  36       6.904  -0.724 -20.740  1.00 75.86           O  
ATOM    563  CG  PRO A  36       9.275  -0.938 -23.158  1.00 75.86           C  
ATOM    564  HG2 PRO A  36      10.059  -1.222 -23.860  1.00 75.86           H  
ATOM    565  HG3 PRO A  36       9.178  -1.685 -22.370  1.00 75.86           H  
ATOM    566  CD  PRO A  36       9.547   0.429 -22.524  1.00 75.86           C  
ATOM    567  HD2 PRO A  36      10.199   1.014 -23.172  1.00 75.86           H  
ATOM    568  HD3 PRO A  36      10.024   0.294 -21.554  1.00 75.86           H  
ATOM    569  N   THR A  37       5.109  -0.652 -22.077  1.00 77.32           N  
ATOM    570  H   THR A  37       4.742  -0.402 -22.984  1.00 77.32           H  
ATOM    571  CA  THR A  37       4.230  -1.362 -21.148  1.00 77.32           C  
ATOM    572  HA  THR A  37       4.316  -0.897 -20.166  1.00 77.32           H  
ATOM    573  C   THR A  37       4.685  -2.818 -21.048  1.00 77.32           C  
ATOM    574  CB  THR A  37       2.766  -1.246 -21.596  1.00 77.32           C  
ATOM    575  HB  THR A  37       2.670  -1.625 -22.613  1.00 77.32           H  
ATOM    576  O   THR A  37       4.916  -3.479 -22.060  1.00 77.32           O  
ATOM    577  CG2 THR A  37       1.795  -1.979 -20.671  1.00 77.32           C  
ATOM    578 HG21 THR A  37       0.774  -1.788 -21.003  1.00 77.32           H  
ATOM    579 HG22 THR A  37       1.913  -1.626 -19.647  1.00 77.32           H  
ATOM    580 HG23 THR A  37       1.972  -3.054 -20.714  1.00 77.32           H  
ATOM    581  OG1 THR A  37       2.389   0.109 -21.572  1.00 77.32           O  
ATOM    582  HG1 THR A  37       1.735   0.232 -22.265  1.00 77.32           H  
ATOM    583  N   VAL A  38       4.829  -3.333 -19.824  1.00 78.43           N  
ATOM    584  H   VAL A  38       4.629  -2.744 -19.028  1.00 78.43           H  
ATOM    585  CA  VAL A  38       5.152  -4.748 -19.584  1.00 78.43           C  
ATOM    586  HA  VAL A  38       5.943  -5.055 -20.268  1.00 78.43           H  
ATOM    587  C   VAL A  38       3.916  -5.594 -19.884  1.00 78.43           C  
ATOM    588  CB  VAL A  38       5.687  -4.977 -18.157  1.00 78.43           C  
ATOM    589  HB  VAL A  38       4.956  -4.619 -17.433  1.00 78.43           H  
ATOM    590  O   VAL A  38       2.860  -5.359 -19.300  1.00 78.43           O  
ATOM    591  CG1 VAL A  38       5.965  -6.460 -17.883  1.00 78.43           C  
ATOM    592 HG11 VAL A  38       5.035  -7.028 -17.904  1.00 78.43           H  
ATOM    593 HG12 VAL A  38       6.411  -6.587 -16.897  1.00 78.43           H  
ATOM    594 HG13 VAL A  38       6.641  -6.864 -18.637  1.00 78.43           H  
ATOM    595  CG2 VAL A  38       7.002  -4.211 -17.944  1.00 78.43           C  
ATOM    596 HG21 VAL A  38       6.847  -3.141 -18.083  1.00 78.43           H  
ATOM    597 HG22 VAL A  38       7.751  -4.552 -18.659  1.00 78.43           H  
ATOM    598 HG23 VAL A  38       7.372  -4.380 -16.933  1.00 78.43           H  
ATOM    599  N   SER A  39       4.045  -6.569 -20.787  1.00 78.15           N  
ATOM    600  H   SER A  39       4.959  -6.735 -21.184  1.00 78.15           H  
ATOM    601  CA  SER A  39       2.971  -7.500 -21.145  1.00 78.15           C  
ATOM    602  HA  SER A  39       2.034  -6.949 -21.217  1.00 78.15           H  
ATOM    603  C   SER A  39       2.803  -8.599 -20.098  1.00 78.15           C  
ATOM    604  CB  SER A  39       3.259  -8.153 -22.503  1.00 78.15           C  
ATOM    605  HB2 SER A  39       3.459  -7.383 -23.248  1.00 78.15           H  
ATOM    606  HB3 SER A  39       4.135  -8.797 -22.427  1.00 78.15           H  
ATOM    607  O   SER A  39       1.678  -8.930 -19.735  1.00 78.15           O  
ATOM    608  OG  SER A  39       2.136  -8.919 -22.906  1.00 78.15           O  
ATOM    609  HG  SER A  39       1.634  -9.154 -22.122  1.00 78.15           H  
ATOM    610  N   TYR A  40       3.908  -9.191 -19.652  1.00 78.11           N  
ATOM    611  H   TYR A  40       4.797  -8.894 -20.029  1.00 78.11           H  
ATOM    612  CA  TYR A  40       3.968 -10.201 -18.594  1.00 78.11           C  
ATOM    613  HA  TYR A  40       3.327  -9.892 -17.768  1.00 78.11           H  
ATOM    614  C   TYR A  40       5.404 -10.298 -18.069  1.00 78.11           C  
ATOM    615  CB  TYR A  40       3.476 -11.567 -19.109  1.00 78.11           C  
ATOM    616  HB2 TYR A  40       3.588 -12.297 -18.307  1.00 78.11           H  
ATOM    617  HB3 TYR A  40       2.408 -11.497 -19.316  1.00 78.11           H  
ATOM    618  O   TYR A  40       6.332  -9.779 -18.687  1.00 78.11           O  
ATOM    619  CG  TYR A  40       4.177 -12.094 -20.349  1.00 78.11           C  
ATOM    620  CD1 TYR A  40       3.617 -11.855 -21.619  1.00 78.11           C  
ATOM    621  HD1 TYR A  40       2.694 -11.302 -21.710  1.00 78.11           H  
ATOM    622  CD2 TYR A  40       5.376 -12.825 -20.234  1.00 78.11           C  
ATOM    623  HD2 TYR A  40       5.806 -13.020 -19.263  1.00 78.11           H  
ATOM    624  CE1 TYR A  40       4.268 -12.323 -22.775  1.00 78.11           C  
ATOM    625  HE1 TYR A  40       3.859 -12.147 -23.759  1.00 78.11           H  
ATOM    626  CE2 TYR A  40       6.033 -13.289 -21.391  1.00 78.11           C  
ATOM    627  HE2 TYR A  40       6.963 -13.831 -21.311  1.00 78.11           H  
ATOM    628  OH  TYR A  40       6.109 -13.447 -23.784  1.00 78.11           O  
ATOM    629  HH  TYR A  40       6.924 -13.924 -23.612  1.00 78.11           H  
ATOM    630  CZ  TYR A  40       5.482 -13.026 -22.662  1.00 78.11           C  
ATOM    631  N   SER A  41       5.594 -10.967 -16.936  1.00 83.36           N  
ATOM    632  H   SER A  41       4.795 -11.369 -16.468  1.00 83.36           H  
ATOM    633  CA  SER A  41       6.925 -11.250 -16.386  1.00 83.36           C  
ATOM    634  HA  SER A  41       7.666 -10.653 -16.918  1.00 83.36           H  
ATOM    635  C   SER A  41       7.294 -12.721 -16.573  1.00 83.36           C  
ATOM    636  CB  SER A  41       6.994 -10.853 -14.911  1.00 83.36           C  
ATOM    637  HB2 SER A  41       8.006 -11.011 -14.540  1.00 83.36           H  
ATOM    638  HB3 SER A  41       6.308 -11.481 -14.343  1.00 83.36           H  
ATOM    639  O   SER A  41       6.402 -13.552 -16.675  1.00 83.36           O  
ATOM    640  OG  SER A  41       6.636  -9.491 -14.737  1.00 83.36           O  
ATOM    641  HG  SER A  41       6.391  -9.370 -13.817  1.00 83.36           H  
ATOM    642  N   VAL A  42       8.584 -13.050 -16.596  1.00 85.79           N  
ATOM    643  H   VAL A  42       9.261 -12.300 -16.570  1.00 85.79           H  
ATOM    644  CA  VAL A  42       9.126 -14.419 -16.618  1.00 85.79           C  
ATOM    645  HA  VAL A  42       8.322 -15.125 -16.411  1.00 85.79           H  
ATOM    646  C   VAL A  42      10.161 -14.577 -15.508  1.00 85.79           C  
ATOM    647  CB  VAL A  42       9.727 -14.787 -17.991  1.00 85.79           C  
ATOM    648  HB  VAL A  42      10.078 -15.817 -17.944  1.00 85.79           H  
ATOM    649  O   VAL A  42      10.821 -13.605 -15.153  1.00 85.79           O  
ATOM    650  CG1 VAL A  42       8.655 -14.707 -19.082  1.00 85.79           C  
ATOM    651 HG11 VAL A  42       9.042 -15.142 -20.003  1.00 85.79           H  
ATOM    652 HG12 VAL A  42       8.386 -13.667 -19.268  1.00 85.79           H  
ATOM    653 HG13 VAL A  42       7.763 -15.251 -18.770  1.00 85.79           H  
ATOM    654  CG2 VAL A  42      10.904 -13.901 -18.420  1.00 85.79           C  
ATOM    655 HG21 VAL A  42      11.273 -14.221 -19.394  1.00 85.79           H  
ATOM    656 HG22 VAL A  42      11.718 -13.997 -17.701  1.00 85.79           H  
ATOM    657 HG23 VAL A  42      10.595 -12.858 -18.484  1.00 85.79           H  
ATOM    658  N   LEU A  43      10.308 -15.776 -14.945  1.00 87.32           N  
ATOM    659  H   LEU A  43       9.802 -16.560 -15.332  1.00 87.32           H  
ATOM    660  CA  LEU A  43      11.366 -16.063 -13.974  1.00 87.32           C  
ATOM    661  HA  LEU A  43      11.679 -15.135 -13.497  1.00 87.32           H  
ATOM    662  C   LEU A  43      12.573 -16.648 -14.710  1.00 87.32           C  
ATOM    663  CB  LEU A  43      10.833 -16.996 -12.875  1.00 87.32           C  
ATOM    664  HB2 LEU A  43      10.467 -17.905 -13.351  1.00 87.32           H  
ATOM    665  HB3 LEU A  43       9.991 -16.517 -12.375  1.00 87.32           H  
ATOM    666  O   LEU A  43      12.460 -17.695 -15.351  1.00 87.32           O  
ATOM    667  CG  LEU A  43      11.887 -17.394 -11.827  1.00 87.32           C  
ATOM    668  HG  LEU A  43      12.783 -17.775 -12.317  1.00 87.32           H  
ATOM    669  CD1 LEU A  43      12.265 -16.211 -10.949  1.00 87.32           C  
ATOM    670 HD11 LEU A  43      12.952 -16.558 -10.177  1.00 87.32           H  
ATOM    671 HD12 LEU A  43      12.771 -15.448 -11.540  1.00 87.32           H  
ATOM    672 HD13 LEU A  43      11.377 -15.788 -10.478  1.00 87.32           H  
ATOM    673  CD2 LEU A  43      11.347 -18.497 -10.920  1.00 87.32           C  
ATOM    674 HD21 LEU A  43      11.163 -19.392 -11.515  1.00 87.32           H  
ATOM    675 HD22 LEU A  43      10.425 -18.175 -10.437  1.00 87.32           H  
ATOM    676 HD23 LEU A  43      12.083 -18.739 -10.153  1.00 87.32           H  
ATOM    677  N   VAL A  44      13.718 -15.984 -14.592  1.00 88.97           N  
ATOM    678  H   VAL A  44      13.730 -15.137 -14.043  1.00 88.97           H  
ATOM    679  CA  VAL A  44      14.975 -16.378 -15.233  1.00 88.97           C  
ATOM    680  HA  VAL A  44      14.802 -17.232 -15.888  1.00 88.97           H  
ATOM    681  C   VAL A  44      15.970 -16.790 -14.156  1.00 88.97           C  
ATOM    682  CB  VAL A  44      15.545 -15.232 -16.096  1.00 88.97           C  
ATOM    683  HB  VAL A  44      15.883 -14.425 -15.446  1.00 88.97           H  
ATOM    684  O   VAL A  44      16.238 -16.014 -13.241  1.00 88.97           O  
ATOM    685  CG1 VAL A  44      16.739 -15.722 -16.923  1.00 88.97           C  
ATOM    686 HG11 VAL A  44      17.132 -14.904 -17.528  1.00 88.97           H  
ATOM    687 HG12 VAL A  44      17.535 -16.060 -16.260  1.00 88.97           H  
ATOM    688 HG13 VAL A  44      16.439 -16.540 -17.578  1.00 88.97           H  
ATOM    689  CG2 VAL A  44      14.502 -14.651 -17.061  1.00 88.97           C  
ATOM    690 HG21 VAL A  44      14.070 -15.443 -17.673  1.00 88.97           H  
ATOM    691 HG22 VAL A  44      13.716 -14.154 -16.492  1.00 88.97           H  
ATOM    692 HG23 VAL A  44      14.971 -13.909 -17.706  1.00 88.97           H  
ATOM    693  N   VAL A  45      16.527 -17.995 -14.277  1.00 90.78           N  
ATOM    694  H   VAL A  45      16.219 -18.586 -15.035  1.00 90.78           H  
ATOM    695  CA  VAL A  45      17.737 -18.431 -13.569  1.00 90.78           C  
ATOM    696  HA  VAL A  45      18.013 -17.671 -12.838  1.00 90.78           H  
ATOM    697  C   VAL A  45      18.839 -18.564 -14.610  1.00 90.78           C  
ATOM    698  CB  VAL A  45      17.562 -19.755 -12.808  1.00 90.78           C  
ATOM    699  HB  VAL A  45      17.478 -20.567 -13.530  1.00 90.78           H  
ATOM    700  O   VAL A  45      18.751 -19.398 -15.513  1.00 90.78           O  
ATOM    701  CG1 VAL A  45      18.785 -20.040 -11.928  1.00 90.78           C  
ATOM    702 HG11 VAL A  45      19.682 -20.122 -12.542  1.00 90.78           H  
ATOM    703 HG12 VAL A  45      18.919 -19.237 -11.204  1.00 90.78           H  
ATOM    704 HG13 VAL A  45      18.648 -20.983 -11.398  1.00 90.78           H  
ATOM    705  CG2 VAL A  45      16.320 -19.757 -11.908  1.00 90.78           C  
ATOM    706 HG21 VAL A  45      16.243 -20.712 -11.389  1.00 90.78           H  
ATOM    707 HG22 VAL A  45      16.412 -18.957 -11.173  1.00 90.78           H  
ATOM    708 HG23 VAL A  45      15.420 -19.606 -12.503  1.00 90.78           H  
ATOM    709  N   ALA A  46      19.858 -17.721 -14.528  1.00 92.38           N  
ATOM    710  H   ALA A  46      19.888 -17.067 -13.759  1.00 92.38           H  
ATOM    711  CA  ALA A  46      20.885 -17.633 -15.559  1.00 92.38           C  
ATOM    712  HA  ALA A  46      21.035 -18.612 -16.013  1.00 92.38           H  
ATOM    713  C   ALA A  46      22.231 -17.194 -14.985  1.00 92.38           C  
ATOM    714  CB  ALA A  46      20.395 -16.659 -16.638  1.00 92.38           C  
ATOM    715  HB1 ALA A  46      21.174 -16.487 -17.380  1.00 92.38           H  
ATOM    716  HB2 ALA A  46      19.523 -17.077 -17.142  1.00 92.38           H  
ATOM    717  HB3 ALA A  46      20.121 -15.709 -16.180  1.00 92.38           H  
ATOM    718  O   ALA A  46      22.309 -16.619 -13.899  1.00 92.38           O  
ATOM    719  N   LYS A  47      23.304 -17.424 -15.742  1.00 91.53           N  
ATOM    720  H   LYS A  47      23.149 -17.886 -16.626  1.00 91.53           H  
ATOM    721  CA  LYS A  47      24.616 -16.838 -15.476  1.00 91.53           C  
ATOM    722  HA  LYS A  47      24.691 -16.636 -14.408  1.00 91.53           H  
ATOM    723  C   LYS A  47      24.763 -15.505 -16.191  1.00 91.53           C  
ATOM    724  CB  LYS A  47      25.743 -17.802 -15.851  1.00 91.53           C  
ATOM    725  HB2 LYS A  47      25.628 -18.135 -16.883  1.00 91.53           H  
ATOM    726  HB3 LYS A  47      26.685 -17.261 -15.767  1.00 91.53           H  
ATOM    727  O   LYS A  47      24.510 -15.407 -17.389  1.00 91.53           O  
ATOM    728  CG  LYS A  47      25.765 -19.008 -14.902  1.00 91.53           C  
ATOM    729  HG2 LYS A  47      24.983 -19.715 -15.179  1.00 91.53           H  
ATOM    730  HG3 LYS A  47      25.587 -18.664 -13.883  1.00 91.53           H  
ATOM    731  CD  LYS A  47      27.133 -19.693 -14.945  1.00 91.53           C  
ATOM    732  HD2 LYS A  47      27.909 -18.945 -14.786  1.00 91.53           H  
ATOM    733  HD3 LYS A  47      27.277 -20.158 -15.920  1.00 91.53           H  
ATOM    734  CE  LYS A  47      27.220 -20.743 -13.837  1.00 91.53           C  
ATOM    735  HE2 LYS A  47      26.553 -21.570 -14.079  1.00 91.53           H  
ATOM    736  HE3 LYS A  47      26.860 -20.294 -12.911  1.00 91.53           H  
ATOM    737  NZ  LYS A  47      28.618 -21.205 -13.663  1.00 91.53           N  
ATOM    738  HZ1 LYS A  47      28.685 -21.857 -12.894  1.00 91.53           H  
ATOM    739  HZ2 LYS A  47      28.954 -21.647 -14.506  1.00 91.53           H  
ATOM    740  HZ3 LYS A  47      29.217 -20.416 -13.465  1.00 91.53           H  
ATOM    741  N   VAL A  48      25.240 -14.509 -15.456  1.00 90.13           N  
ATOM    742  H   VAL A  48      25.393 -14.683 -14.473  1.00 90.13           H  
ATOM    743  CA  VAL A  48      25.614 -13.187 -15.970  1.00 90.13           C  
ATOM    744  HA  VAL A  48      25.531 -13.183 -17.057  1.00 90.13           H  
ATOM    745  C   VAL A  48      27.066 -12.885 -15.636  1.00 90.13           C  
ATOM    746  CB  VAL A  48      24.692 -12.071 -15.441  1.00 90.13           C  
ATOM    747  HB  VAL A  48      25.037 -11.119 -15.846  1.00 90.13           H  
ATOM    748  O   VAL A  48      27.626 -13.425 -14.675  1.00 90.13           O  
ATOM    749  CG1 VAL A  48      23.255 -12.282 -15.919  1.00 90.13           C  
ATOM    750 HG11 VAL A  48      22.859 -13.227 -15.548  1.00 90.13           H  
ATOM    751 HG12 VAL A  48      22.621 -11.466 -15.571  1.00 90.13           H  
ATOM    752 HG13 VAL A  48      23.234 -12.284 -17.009  1.00 90.13           H  
ATOM    753  CG2 VAL A  48      24.706 -11.965 -13.911  1.00 90.13           C  
ATOM    754 HG21 VAL A  48      24.364 -12.904 -13.476  1.00 90.13           H  
ATOM    755 HG22 VAL A  48      24.041 -11.158 -13.602  1.00 90.13           H  
ATOM    756 HG23 VAL A  48      25.713 -11.742 -13.560  1.00 90.13           H  
ATOM    757  N   GLU A  49      27.676 -12.006 -16.421  1.00 86.76           N  
ATOM    758  H   GLU A  49      27.169 -11.598 -17.193  1.00 86.76           H  
ATOM    759  CA  GLU A  49      29.021 -11.503 -16.170  1.00 86.76           C  
ATOM    760  HA  GLU A  49      29.639 -12.326 -15.810  1.00 86.76           H  
ATOM    761  C   GLU A  49      28.968 -10.447 -15.057  1.00 86.76           C  
ATOM    762  CB  GLU A  49      29.651 -10.977 -17.476  1.00 86.76           C  
ATOM    763  HB2 GLU A  49      30.073  -9.988 -17.298  1.00 86.76           H  
ATOM    764  HB3 GLU A  49      28.890 -10.884 -18.251  1.00 86.76           H  
ATOM    765  O   GLU A  49      28.295  -9.422 -15.144  1.00 86.76           O  
ATOM    766  CG  GLU A  49      30.778 -11.901 -17.965  1.00 86.76           C  
ATOM    767  HG2 GLU A  49      30.498 -12.954 -17.924  1.00 86.76           H  
ATOM    768  HG3 GLU A  49      31.576 -11.827 -17.226  1.00 86.76           H  
ATOM    769  CD  GLU A  49      31.326 -11.539 -19.357  1.00 86.76           C  
ATOM    770  OE1 GLU A  49      31.757 -12.465 -20.082  1.00 86.76           O  
ATOM    771  OE2 GLU A  49      31.432 -10.326 -19.642  1.00 86.76           O  
ATOM    772  N   LYS A  50      29.677 -10.717 -13.965  1.00 73.92           N  
ATOM    773  H   LYS A  50      30.197 -11.583 -13.964  1.00 73.92           H  
ATOM    774  CA  LYS A  50      29.900  -9.810 -12.849  1.00 73.92           C  
ATOM    775  HA  LYS A  50      29.085  -9.086 -12.824  1.00 73.92           H  
ATOM    776  C   LYS A  50      31.209  -9.068 -13.103  1.00 73.92           C  
ATOM    777  CB  LYS A  50      29.891 -10.607 -11.534  1.00 73.92           C  
ATOM    778  HB2 LYS A  50      28.995 -11.228 -11.503  1.00 73.92           H  
ATOM    779  HB3 LYS A  50      30.761 -11.262 -11.503  1.00 73.92           H  
ATOM    780  O   LYS A  50      32.296  -9.623 -12.940  1.00 73.92           O  
ATOM    781  CG  LYS A  50      29.898  -9.686 -10.305  1.00 73.92           C  
ATOM    782  HG2 LYS A  50      28.976  -9.104 -10.282  1.00 73.92           H  
ATOM    783  HG3 LYS A  50      30.745  -9.003 -10.371  1.00 73.92           H  
ATOM    784  CD  LYS A  50      30.026 -10.502  -9.013  1.00 73.92           C  
ATOM    785  HD2 LYS A  50      30.945 -11.086  -9.068  1.00 73.92           H  
ATOM    786  HD3 LYS A  50      29.180 -11.183  -8.925  1.00 73.92           H  
ATOM    787  CE  LYS A  50      30.084  -9.569  -7.796  1.00 73.92           C  
ATOM    788  HE2 LYS A  50      30.822  -8.794  -8.004  1.00 73.92           H  
ATOM    789  HE3 LYS A  50      29.118  -9.080  -7.674  1.00 73.92           H  
ATOM    790  NZ  LYS A  50      30.472 -10.304  -6.564  1.00 73.92           N  
ATOM    791  HZ1 LYS A  50      30.541  -9.681  -5.773  1.00 73.92           H  
ATOM    792  HZ2 LYS A  50      31.382 -10.725  -6.692  1.00 73.92           H  
ATOM    793  HZ3 LYS A  50      29.825 -11.049  -6.349  1.00 73.92           H  
ATOM    794  N   ASN A  51      31.076  -7.777 -13.397  1.00 69.71           N  
ATOM    795  H   ASN A  51      30.136  -7.453 -13.577  1.00 69.71           H  
ATOM    796  CA  ASN A  51      32.167  -6.817 -13.577  1.00 69.71           C  
ATOM    797  HA  ASN A  51      31.701  -5.844 -13.735  1.00 69.71           H  
ATOM    798  C   ASN A  51      33.053  -7.081 -14.812  1.00 69.71           C  
ATOM    799  CB  ASN A  51      33.004  -6.722 -12.278  1.00 69.71           C  
ATOM    800  HB2 ASN A  51      33.588  -7.635 -12.156  1.00 69.71           H  
ATOM    801  HB3 ASN A  51      33.708  -5.894 -12.357  1.00 69.71           H  
ATOM    802  O   ASN A  51      33.025  -8.142 -15.427  1.00 69.71           O  
ATOM    803  CG  ASN A  51      32.188  -6.494 -11.018  1.00 69.71           C  
ATOM    804  ND2 ASN A  51      32.689  -6.906  -9.877  1.00 69.71           N  
ATOM    805 HD21 ASN A  51      32.220  -6.560  -9.052  1.00 69.71           H  
ATOM    806 HD22 ASN A  51      33.600  -7.342  -9.853  1.00 69.71           H  
ATOM    807  OD1 ASN A  51      31.117  -5.919 -11.021  1.00 69.71           O  
ATOM    808  N   LYS A  52      33.922  -6.108 -15.126  1.00 67.87           N  
ATOM    809  H   LYS A  52      33.878  -5.252 -14.591  1.00 67.87           H  
ATOM    810  CA  LYS A  52      34.891  -6.175 -16.239  1.00 67.87           C  
ATOM    811  HA  LYS A  52      34.345  -6.278 -17.177  1.00 67.87           H  
ATOM    812  C   LYS A  52      35.836  -7.389 -16.189  1.00 67.87           C  
ATOM    813  CB  LYS A  52      35.729  -4.881 -16.286  1.00 67.87           C  
ATOM    814  HB2 LYS A  52      36.205  -4.722 -15.318  1.00 67.87           H  
ATOM    815  HB3 LYS A  52      36.516  -5.016 -17.027  1.00 67.87           H  
ATOM    816  O   LYS A  52      36.393  -7.758 -17.213  1.00 67.87           O  
ATOM    817  CG  LYS A  52      34.923  -3.631 -16.676  1.00 67.87           C  
ATOM    818  HG2 LYS A  52      34.183  -3.414 -15.905  1.00 67.87           H  
ATOM    819  HG3 LYS A  52      34.407  -3.820 -17.618  1.00 67.87           H  
ATOM    820  CD  LYS A  52      35.854  -2.418 -16.847  1.00 67.87           C  
ATOM    821  HD2 LYS A  52      36.345  -2.206 -15.898  1.00 67.87           H  
ATOM    822  HD3 LYS A  52      36.613  -2.659 -17.591  1.00 67.87           H  
ATOM    823  CE  LYS A  52      35.069  -1.183 -17.311  1.00 67.87           C  
ATOM    824  HE2 LYS A  52      34.541  -1.435 -18.231  1.00 67.87           H  
ATOM    825  HE3 LYS A  52      34.319  -0.940 -16.558  1.00 67.87           H  
ATOM    826  NZ  LYS A  52      35.958  -0.014 -17.546  1.00 67.87           N  
ATOM    827  HZ1 LYS A  52      35.422   0.781 -17.863  1.00 67.87           H  
ATOM    828  HZ2 LYS A  52      36.444   0.250 -16.701  1.00 67.87           H  
ATOM    829  HZ3 LYS A  52      36.644  -0.224 -18.257  1.00 67.87           H  
ATOM    830  N   ALA A  53      36.009  -8.013 -15.021  1.00 72.03           N  
ATOM    831  H   ALA A  53      35.473  -7.682 -14.231  1.00 72.03           H  
ATOM    832  CA  ALA A  53      36.859  -9.191 -14.819  1.00 72.03           C  
ATOM    833  HA  ALA A  53      37.771  -9.056 -15.400  1.00 72.03           H  
ATOM    834  C   ALA A  53      36.231 -10.518 -15.307  1.00 72.03           C  
ATOM    835  CB  ALA A  53      37.252  -9.248 -13.336  1.00 72.03           C  
ATOM    836  HB1 ALA A  53      37.731  -8.314 -13.040  1.00 72.03           H  
ATOM    837  HB2 ALA A  53      36.369  -9.420 -12.720  1.00 72.03           H  
ATOM    838  HB3 ALA A  53      37.958 -10.063 -13.176  1.00 72.03           H  
ATOM    839  O   ALA A  53      36.777 -11.583 -15.034  1.00 72.03           O  
ATOM    840  N   LYS A  54      35.077 -10.463 -15.986  1.00 72.87           N  
ATOM    841  H   LYS A  54      34.667  -9.553 -16.137  1.00 72.87           H  
ATOM    842  CA  LYS A  54      34.344 -11.604 -16.559  1.00 72.87           C  
ATOM    843  HA  LYS A  54      33.387 -11.183 -16.869  1.00 72.87           H  
ATOM    844  C   LYS A  54      33.999 -12.743 -15.586  1.00 72.87           C  
ATOM    845  CB  LYS A  54      35.010 -12.135 -17.837  1.00 72.87           C  
ATOM    846  HB2 LYS A  54      35.986 -12.556 -17.595  1.00 72.87           H  
ATOM    847  HB3 LYS A  54      34.384 -12.934 -18.233  1.00 72.87           H  
ATOM    848  O   LYS A  54      33.793 -13.887 -15.990  1.00 72.87           O  
ATOM    849  CG  LYS A  54      35.163 -11.078 -18.935  1.00 72.87           C  
ATOM    850  HG2 LYS A  54      35.951 -10.375 -18.666  1.00 72.87           H  
ATOM    851  HG3 LYS A  54      34.224 -10.539 -19.059  1.00 72.87           H  
ATOM    852  CD  LYS A  54      35.517 -11.784 -20.246  1.00 72.87           C  
ATOM    853  HD2 LYS A  54      36.453 -12.331 -20.129  1.00 72.87           H  
ATOM    854  HD3 LYS A  54      34.718 -12.485 -20.486  1.00 72.87           H  
ATOM    855  CE  LYS A  54      35.639 -10.767 -21.379  1.00 72.87           C  
ATOM    856  HE2 LYS A  54      34.723 -10.176 -21.393  1.00 72.87           H  
ATOM    857  HE3 LYS A  54      36.475 -10.100 -21.172  1.00 72.87           H  
ATOM    858  NZ  LYS A  54      35.814 -11.456 -22.678  1.00 72.87           N  
ATOM    859  HZ1 LYS A  54      36.660 -12.007 -22.688  1.00 72.87           H  
ATOM    860  HZ2 LYS A  54      35.026 -12.071 -22.826  1.00 72.87           H  
ATOM    861  HZ3 LYS A  54      35.830 -10.790 -23.437  1.00 72.87           H  
ATOM    862  N   GLN A  55      33.928 -12.465 -14.285  1.00 81.96           N  
ATOM    863  H   GLN A  55      34.023 -11.503 -13.992  1.00 81.96           H  
ATOM    864  CA  GLN A  55      33.517 -13.483 -13.318  1.00 81.96           C  
ATOM    865  HA  GLN A  55      34.089 -14.394 -13.495  1.00 81.96           H  
ATOM    866  C   GLN A  55      32.038 -13.796 -13.519  1.00 81.96           C  
ATOM    867  CB  GLN A  55      33.769 -13.013 -11.884  1.00 81.96           C  
ATOM    868  HB2 GLN A  55      33.312 -12.035 -11.733  1.00 81.96           H  
ATOM    869  HB3 GLN A  55      33.302 -13.723 -11.202  1.00 81.96           H  
ATOM    870  O   GLN A  55      31.227 -12.883 -13.570  1.00 81.96           O  
ATOM    871  CG  GLN A  55      35.266 -12.940 -11.563  1.00 81.96           C  
ATOM    872  HG2 GLN A  55      35.746 -12.213 -12.218  1.00 81.96           H  
ATOM    873  HG3 GLN A  55      35.721 -13.914 -11.742  1.00 81.96           H  
ATOM    874  CD  GLN A  55      35.532 -12.541 -10.115  1.00 81.96           C  
ATOM    875  NE2 GLN A  55      36.784 -12.423  -9.734  1.00 81.96           N  
ATOM    876 HE21 GLN A  55      36.949 -12.210  -8.761  1.00 81.96           H  
ATOM    877 HE22 GLN A  55      37.538 -12.633 -10.373  1.00 81.96           H  
ATOM    878  OE1 GLN A  55      34.639 -12.316  -9.309  1.00 81.96           O  
ATOM    879  N   THR A  56      31.651 -15.066 -13.600  1.00 86.59           N  
ATOM    880  H   THR A  56      32.345 -15.798 -13.555  1.00 86.59           H  
ATOM    881  CA  THR A  56      30.229 -15.409 -13.761  1.00 86.59           C  
ATOM    882  HA  THR A  56      29.754 -14.600 -14.316  1.00 86.59           H  
ATOM    883  C   THR A  56      29.517 -15.490 -12.412  1.00 86.59           C  
ATOM    884  CB  THR A  56      29.993 -16.660 -14.617  1.00 86.59           C  
ATOM    885  HB  THR A  56      28.918 -16.770 -14.756  1.00 86.59           H  
ATOM    886  O   THR A  56      30.063 -16.002 -11.435  1.00 86.59           O  
ATOM    887  CG2 THR A  56      30.641 -16.529 -15.994  1.00 86.59           C  
ATOM    888 HG21 THR A  56      30.315 -17.350 -16.632  1.00 86.59           H  
ATOM    889 HG22 THR A  56      30.338 -15.590 -16.458  1.00 86.59           H  
ATOM    890 HG23 THR A  56      31.728 -16.544 -15.918  1.00 86.59           H  
ATOM    891  OG1 THR A  56      30.490 -17.837 -14.014  1.00 86.59           O  
ATOM    892  HG1 THR A  56      31.447 -17.764 -14.011  1.00 86.59           H  
ATOM    893  N   LYS A  57      28.280 -14.996 -12.349  1.00 90.75           N  
ATOM    894  H   LYS A  57      27.919 -14.527 -13.168  1.00 90.75           H  
ATOM    895  CA  LYS A  57      27.387 -15.136 -11.193  1.00 90.75           C  
ATOM    896  HA  LYS A  57      27.816 -15.851 -10.492  1.00 90.75           H  
ATOM    897  C   LYS A  57      26.041 -15.687 -11.654  1.00 90.75           C  
ATOM    898  CB  LYS A  57      27.247 -13.774 -10.485  1.00 90.75           C  
ATOM    899  HB2 LYS A  57      28.225 -13.461 -10.118  1.00 90.75           H  
ATOM    900  HB3 LYS A  57      26.887 -13.035 -11.201  1.00 90.75           H  
ATOM    901  O   LYS A  57      25.498 -15.208 -12.644  1.00 90.75           O  
ATOM    902  CG  LYS A  57      26.262 -13.862  -9.313  1.00 90.75           C  
ATOM    903  HG2 LYS A  57      25.295 -14.167  -9.713  1.00 90.75           H  
ATOM    904  HG3 LYS A  57      26.609 -14.614  -8.604  1.00 90.75           H  
ATOM    905  CD  LYS A  57      26.023 -12.542  -8.580  1.00 90.75           C  
ATOM    906  HD2 LYS A  57      26.940 -12.217  -8.089  1.00 90.75           H  
ATOM    907  HD3 LYS A  57      25.691 -11.792  -9.297  1.00 90.75           H  
ATOM    908  CE  LYS A  57      24.920 -12.818  -7.550  1.00 90.75           C  
ATOM    909  HE2 LYS A  57      24.081 -13.282  -8.068  1.00 90.75           H  
ATOM    910  HE3 LYS A  57      25.286 -13.551  -6.830  1.00 90.75           H  
ATOM    911  NZ  LYS A  57      24.469 -11.590  -6.857  1.00 90.75           N  
ATOM    912  HZ1 LYS A  57      24.111 -10.931  -7.533  1.00 90.75           H  
ATOM    913  HZ2 LYS A  57      23.727 -11.834  -6.216  1.00 90.75           H  
ATOM    914  HZ3 LYS A  57      25.224 -11.177  -6.330  1.00 90.75           H  
ATOM    915  N   THR A  58      25.479 -16.631 -10.903  1.00 90.53           N  
ATOM    916  H   THR A  58      25.993 -17.036 -10.134  1.00 90.53           H  
ATOM    917  CA  THR A  58      24.082 -17.045 -11.087  1.00 90.53           C  
ATOM    918  HA  THR A  58      23.890 -17.127 -12.157  1.00 90.53           H  
ATOM    919  C   THR A  58      23.141 -15.990 -10.508  1.00 90.53           C  
ATOM    920  CB  THR A  58      23.806 -18.428 -10.486  1.00 90.53           C  
ATOM    921  HB  THR A  58      23.952 -18.398  -9.406  1.00 90.53           H  
ATOM    922  O   THR A  58      23.301 -15.543  -9.366  1.00 90.53           O  
ATOM    923  CG2 THR A  58      22.401 -18.938 -10.801  1.00 90.53           C  
ATOM    924 HG21 THR A  58      22.235 -18.955 -11.878  1.00 90.53           H  
ATOM    925 HG22 THR A  58      21.650 -18.298 -10.338  1.00 90.53           H  
ATOM    926 HG23 THR A  58      22.276 -19.946 -10.405  1.00 90.53           H  
ATOM    927  OG1 THR A  58      24.701 -19.357 -11.057  1.00 90.53           O  
ATOM    928  HG1 THR A  58      24.155 -19.968 -11.556  1.00 90.53           H  
ATOM    929  N   VAL A  59      22.166 -15.578 -11.306  1.00 88.94           N  
ATOM    930  H   VAL A  59      22.102 -15.981 -12.230  1.00 88.94           H  
ATOM    931  CA  VAL A  59      21.077 -14.687 -10.917  1.00 88.94           C  
ATOM    932  HA  VAL A  59      21.179 -14.441  -9.860  1.00 88.94           H  
ATOM    933  C   VAL A  59      19.753 -15.414 -11.075  1.00 88.94           C  
ATOM    934  CB  VAL A  59      21.087 -13.362 -11.704  1.00 88.94           C  
ATOM    935  HB  VAL A  59      20.211 -12.786 -11.405  1.00 88.94           H  
ATOM    936  O   VAL A  59      19.565 -16.164 -12.029  1.00 88.94           O  
ATOM    937  CG1 VAL A  59      22.328 -12.546 -11.317  1.00 88.94           C  
ATOM    938 HG11 VAL A  59      22.323 -11.604 -11.865  1.00 88.94           H  
ATOM    939 HG12 VAL A  59      23.233 -13.103 -11.558  1.00 88.94           H  
ATOM    940 HG13 VAL A  59      22.305 -12.339 -10.247  1.00 88.94           H  
ATOM    941  CG2 VAL A  59      21.043 -13.530 -13.227  1.00 88.94           C  
ATOM    942 HG21 VAL A  59      21.931 -14.057 -13.578  1.00 88.94           H  
ATOM    943 HG22 VAL A  59      20.997 -12.550 -13.702  1.00 88.94           H  
ATOM    944 HG23 VAL A  59      20.154 -14.087 -13.523  1.00 88.94           H  
ATOM    945  N   THR A  60      18.854 -15.161 -10.132  1.00 88.62           N  
ATOM    946  H   THR A  60      19.107 -14.546  -9.372  1.00 88.62           H  
ATOM    947  CA  THR A  60      17.440 -15.514 -10.214  1.00 88.62           C  
ATOM    948  HA  THR A  60      17.240 -16.049 -11.142  1.00 88.62           H  
ATOM    949  C   THR A  60      16.678 -14.202 -10.190  1.00 88.62           C  
ATOM    950  CB  THR A  60      17.011 -16.412  -9.047  1.00 88.62           C  
ATOM    951  HB  THR A  60      17.152 -15.881  -8.106  1.00 88.62           H  
ATOM    952  O   THR A  60      16.866 -13.414  -9.261  1.00 88.62           O  
ATOM    953  CG2 THR A  60      15.553 -16.846  -9.165  1.00 88.62           C  
ATOM    954 HG21 THR A  60      15.305 -17.548  -8.368  1.00 88.62           H  
ATOM    955 HG22 THR A  60      14.905 -15.975  -9.071  1.00 88.62           H  
ATOM    956 HG23 THR A  60      15.372 -17.309 -10.135  1.00 88.62           H  
ATOM    957  OG1 THR A  60      17.791 -17.584  -9.025  1.00 88.62           O  
ATOM    958  HG1 THR A  60      17.494 -18.112  -8.280  1.00 88.62           H  
ATOM    959  N   GLU A  61      15.868 -13.922 -11.206  1.00 87.21           N  
ATOM    960  H   GLU A  61      15.816 -14.558 -11.989  1.00 87.21           H  
ATOM    961  CA  GLU A  61      15.110 -12.674 -11.263  1.00 87.21           C  
ATOM    962  HA  GLU A  61      14.814 -12.422 -10.245  1.00 87.21           H  
ATOM    963  C   GLU A  61      13.820 -12.782 -12.069  1.00 87.21           C  
ATOM    964  CB  GLU A  61      15.990 -11.518 -11.763  1.00 87.21           C  
ATOM    965  HB2 GLU A  61      15.427 -10.591 -11.658  1.00 87.21           H  
ATOM    966  HB3 GLU A  61      16.860 -11.450 -11.110  1.00 87.21           H  
ATOM    967  O   GLU A  61      13.691 -13.580 -12.997  1.00 87.21           O  
ATOM    968  CG  GLU A  61      16.465 -11.646 -13.217  1.00 87.21           C  
ATOM    969  HG2 GLU A  61      16.923 -12.624 -13.361  1.00 87.21           H  
ATOM    970  HG3 GLU A  61      15.607 -11.564 -13.883  1.00 87.21           H  
ATOM    971  CD  GLU A  61      17.491 -10.562 -13.572  1.00 87.21           C  
ATOM    972  OE1 GLU A  61      18.049 -10.659 -14.680  1.00 87.21           O  
ATOM    973  OE2 GLU A  61      17.747  -9.653 -12.749  1.00 87.21           O  
ATOM    974  N   LEU A  62      12.854 -11.940 -11.703  1.00 86.45           N  
ATOM    975  H   LEU A  62      13.050 -11.289 -10.956  1.00 86.45           H  
ATOM    976  CA  LEU A  62      11.671 -11.694 -12.513  1.00 86.45           C  
ATOM    977  HA  LEU A  62      11.374 -12.619 -13.007  1.00 86.45           H  
ATOM    978  C   LEU A  62      12.024 -10.673 -13.592  1.00 86.45           C  
ATOM    979  CB  LEU A  62      10.521 -11.199 -11.618  1.00 86.45           C  
ATOM    980  HB2 LEU A  62       9.756 -10.748 -12.251  1.00 86.45           H  
ATOM    981  HB3 LEU A  62      10.903 -10.421 -10.956  1.00 86.45           H  
ATOM    982  O   LEU A  62      12.337  -9.530 -13.273  1.00 86.45           O  
ATOM    983  CG  LEU A  62       9.865 -12.309 -10.780  1.00 86.45           C  
ATOM    984  HG  LEU A  62      10.631 -12.863 -10.236  1.00 86.45           H  
ATOM    985  CD1 LEU A  62       8.906 -11.685  -9.764  1.00 86.45           C  
ATOM    986 HD11 LEU A  62       8.120 -11.127 -10.273  1.00 86.45           H  
ATOM    987 HD12 LEU A  62       9.458 -11.022  -9.097  1.00 86.45           H  
ATOM    988 HD13 LEU A  62       8.455 -12.471  -9.159  1.00 86.45           H  
ATOM    989  CD2 LEU A  62       9.072 -13.277 -11.661  1.00 86.45           C  
ATOM    990 HD21 LEU A  62       8.537 -13.987 -11.031  1.00 86.45           H  
ATOM    991 HD22 LEU A  62       8.364 -12.729 -12.282  1.00 86.45           H  
ATOM    992 HD23 LEU A  62       9.750 -13.843 -12.301  1.00 86.45           H  
ATOM    993  N   LEU A  63      11.932 -11.064 -14.858  1.00 87.53           N  
ATOM    994  H   LEU A  63      11.694 -12.030 -15.033  1.00 87.53           H  
ATOM    995  CA  LEU A  63      12.149 -10.200 -16.011  1.00 87.53           C  
ATOM    996  HA  LEU A  63      12.642  -9.287 -15.676  1.00 87.53           H  
ATOM    997  C   LEU A  63      10.810  -9.820 -16.644  1.00 87.53           C  
ATOM    998  CB  LEU A  63      13.080 -10.916 -17.002  1.00 87.53           C  
ATOM    999  HB2 LEU A  63      12.615 -11.858 -17.292  1.00 87.53           H  
ATOM   1000  HB3 LEU A  63      14.025 -11.149 -16.509  1.00 87.53           H  
ATOM   1001  O   LEU A  63      10.011 -10.683 -16.987  1.00 87.53           O  
ATOM   1002  CG  LEU A  63      13.363 -10.093 -18.270  1.00 87.53           C  
ATOM   1003  HG  LEU A  63      12.419  -9.784 -18.718  1.00 87.53           H  
ATOM   1004  CD1 LEU A  63      14.196  -8.833 -17.986  1.00 87.53           C  
ATOM   1005 HD11 LEU A  63      14.327  -8.690 -16.913  1.00 87.53           H  
ATOM   1006 HD12 LEU A  63      15.199  -8.933 -18.401  1.00 87.53           H  
ATOM   1007 HD13 LEU A  63      13.693  -7.958 -18.397  1.00 87.53           H  
ATOM   1008  CD2 LEU A  63      14.083 -10.955 -19.300  1.00 87.53           C  
ATOM   1009 HD21 LEU A  63      13.466 -11.822 -19.538  1.00 87.53           H  
ATOM   1010 HD22 LEU A  63      15.033 -11.302 -18.892  1.00 87.53           H  
ATOM   1011 HD23 LEU A  63      14.260 -10.394 -20.217  1.00 87.53           H  
ATOM   1012  N   GLY A  64      10.570  -8.523 -16.829  1.00 85.61           N  
ATOM   1013  H   GLY A  64      11.286  -7.862 -16.562  1.00 85.61           H  
ATOM   1014  CA  GLY A  64       9.380  -8.021 -17.508  1.00 85.61           C  
ATOM   1015  HA2 GLY A  64       9.193  -6.989 -17.211  1.00 85.61           H  
ATOM   1016  HA3 GLY A  64       8.508  -8.619 -17.243  1.00 85.61           H  
ATOM   1017  C   GLY A  64       9.593  -8.056 -19.015  1.00 85.61           C  
ATOM   1018  O   GLY A  64      10.535  -7.437 -19.507  1.00 85.61           O  
ATOM   1019  N   ILE A  65       8.718  -8.749 -19.737  1.00 87.22           N  
ATOM   1020  H   ILE A  65       7.967  -9.230 -19.263  1.00 87.22           H  
ATOM   1021  CA  ILE A  65       8.689  -8.751 -21.198  1.00 87.22           C  
ATOM   1022  HA  ILE A  65       9.682  -8.514 -21.580  1.00 87.22           H  
ATOM   1023  C   ILE A  65       7.740  -7.648 -21.644  1.00 87.22           C  
ATOM   1024  CB  ILE A  65       8.298 -10.136 -21.751  1.00 87.22           C  
ATOM   1025  HB  ILE A  65       7.272 -10.353 -21.452  1.00 87.22           H  
ATOM   1026  O   ILE A  65       6.550  -7.654 -21.313  1.00 87.22           O  
ATOM   1027  CG1 ILE A  65       9.191 -11.267 -21.189  1.00 87.22           C  
ATOM   1028 HG12 ILE A  65       8.985 -11.384 -20.125  1.00 87.22           H  
ATOM   1029 HG13 ILE A  65       8.912 -12.204 -21.671  1.00 87.22           H  
ATOM   1030  CG2 ILE A  65       8.343 -10.126 -23.289  1.00 87.22           C  
ATOM   1031 HG21 ILE A  65       9.326  -9.824 -23.652  1.00 87.22           H  
ATOM   1032 HG22 ILE A  65       7.596  -9.440 -23.688  1.00 87.22           H  
ATOM   1033 HG23 ILE A  65       8.122 -11.122 -23.672  1.00 87.22           H  
ATOM   1034  CD1 ILE A  65      10.704 -11.067 -21.364  1.00 87.22           C  
ATOM   1035 HD11 ILE A  65      11.045 -10.198 -20.800  1.00 87.22           H  
ATOM   1036 HD12 ILE A  65      11.225 -11.948 -20.989  1.00 87.22           H  
ATOM   1037 HD13 ILE A  65      10.953 -10.939 -22.417  1.00 87.22           H  
ATOM   1038  N   SER A  66       8.278  -6.657 -22.346  1.00 85.06           N  
ATOM   1039  H   SER A  66       9.239  -6.732 -22.647  1.00 85.06           H  
ATOM   1040  CA  SER A  66       7.488  -5.540 -22.849  1.00 85.06           C  
ATOM   1041  HA  SER A  66       6.846  -5.182 -22.044  1.00 85.06           H  
ATOM   1042  C   SER A  66       6.574  -5.977 -23.995  1.00 85.06           C  
ATOM   1043  CB  SER A  66       8.405  -4.377 -23.222  1.00 85.06           C  
ATOM   1044  HB2 SER A  66       9.209  -4.282 -22.492  1.00 85.06           H  
ATOM   1045  HB3 SER A  66       7.798  -3.473 -23.182  1.00 85.06           H  
ATOM   1046  O   SER A  66       6.830  -6.988 -24.643  1.00 85.06           O  
ATOM   1047  OG  SER A  66       8.943  -4.515 -24.517  1.00 85.06           O  
ATOM   1048  HG  SER A  66       9.883  -4.704 -24.468  1.00 85.06           H  
ATOM   1049  N   ILE A  67       5.499  -5.232 -24.266  1.00 83.30           N  
ATOM   1050  H   ILE A  67       5.285  -4.443 -23.673  1.00 83.30           H  
ATOM   1051  CA  ILE A  67       4.634  -5.525 -25.422  1.00 83.30           C  
ATOM   1052  HA  ILE A  67       4.272  -6.549 -25.331  1.00 83.30           H  
ATOM   1053  C   ILE A  67       5.438  -5.466 -26.734  1.00 83.30           C  
ATOM   1054  CB  ILE A  67       3.404  -4.585 -25.452  1.00 83.30           C  
ATOM   1055  HB  ILE A  67       3.753  -3.552 -25.467  1.00 83.30           H  
ATOM   1056  O   ILE A  67       5.187  -6.267 -27.630  1.00 83.30           O  
ATOM   1057  CG1 ILE A  67       2.510  -4.795 -24.206  1.00 83.30           C  
ATOM   1058 HG12 ILE A  67       3.117  -4.725 -23.304  1.00 83.30           H  
ATOM   1059 HG13 ILE A  67       2.076  -5.794 -24.234  1.00 83.30           H  
ATOM   1060  CG2 ILE A  67       2.571  -4.843 -26.722  1.00 83.30           C  
ATOM   1061 HG21 ILE A  67       2.300  -5.896 -26.785  1.00 83.30           H  
ATOM   1062 HG22 ILE A  67       3.136  -4.574 -27.614  1.00 83.30           H  
ATOM   1063 HG23 ILE A  67       1.660  -4.244 -26.723  1.00 83.30           H  
ATOM   1064  CD1 ILE A  67       1.375  -3.770 -24.069  1.00 83.30           C  
ATOM   1065 HD11 ILE A  67       0.952  -3.832 -23.067  1.00 83.30           H  
ATOM   1066 HD12 ILE A  67       1.755  -2.763 -24.238  1.00 83.30           H  
ATOM   1067 HD13 ILE A  67       0.583  -3.980 -24.788  1.00 83.30           H  
ATOM   1068  N   LEU A  68       6.428  -4.569 -26.828  1.00 84.19           N  
ATOM   1069  H   LEU A  68       6.638  -4.001 -26.020  1.00 84.19           H  
ATOM   1070  CA  LEU A  68       7.294  -4.426 -28.005  1.00 84.19           C  
ATOM   1071  HA  LEU A  68       6.678  -4.410 -28.904  1.00 84.19           H  
ATOM   1072  C   LEU A  68       8.260  -5.608 -28.165  1.00 84.19           C  
ATOM   1073  CB  LEU A  68       8.078  -3.104 -27.908  1.00 84.19           C  
ATOM   1074  HB2 LEU A  68       8.724  -3.144 -27.031  1.00 84.19           H  
ATOM   1075  HB3 LEU A  68       8.723  -3.029 -28.784  1.00 84.19           H  
ATOM   1076  O   LEU A  68       8.466  -6.090 -29.275  1.00 84.19           O  
ATOM   1077  CG  LEU A  68       7.216  -1.832 -27.826  1.00 84.19           C  
ATOM   1078  HG  LEU A  68       6.619  -1.860 -26.915  1.00 84.19           H  
ATOM   1079  CD1 LEU A  68       8.117  -0.601 -27.764  1.00 84.19           C  
ATOM   1080 HD11 LEU A  68       7.507   0.281 -27.567  1.00 84.19           H  
ATOM   1081 HD12 LEU A  68       8.644  -0.474 -28.709  1.00 84.19           H  
ATOM   1082 HD13 LEU A  68       8.853  -0.716 -26.969  1.00 84.19           H  
ATOM   1083  CD2 LEU A  68       6.278  -1.675 -29.026  1.00 84.19           C  
ATOM   1084 HD21 LEU A  68       6.849  -1.720 -29.953  1.00 84.19           H  
ATOM   1085 HD22 LEU A  68       5.766  -0.714 -28.970  1.00 84.19           H  
ATOM   1086 HD23 LEU A  68       5.529  -2.467 -29.023  1.00 84.19           H  
ATOM   1087  N   ASP A  69       8.798  -6.112 -27.054  1.00 88.21           N  
ATOM   1088  H   ASP A  69       8.613  -5.642 -26.180  1.00 88.21           H  
ATOM   1089  CA  ASP A  69       9.726  -7.250 -27.037  1.00 88.21           C  
ATOM   1090  HA  ASP A  69      10.376  -7.201 -27.910  1.00 88.21           H  
ATOM   1091  C   ASP A  69       9.017  -8.603 -27.062  1.00 88.21           C  
ATOM   1092  CB  ASP A  69      10.594  -7.187 -25.781  1.00 88.21           C  
ATOM   1093  HB2 ASP A  69       9.950  -7.228 -24.902  1.00 88.21           H  
ATOM   1094  HB3 ASP A  69      11.246  -8.060 -25.751  1.00 88.21           H  
ATOM   1095  O   ASP A  69       9.656  -9.648 -27.142  1.00 88.21           O  
ATOM   1096  CG  ASP A  69      11.462  -5.941 -25.728  1.00 88.21           C  
ATOM   1097  OD1 ASP A  69      12.112  -5.625 -26.742  1.00 88.21           O  
ATOM   1098  OD2 ASP A  69      11.483  -5.338 -24.628  1.00 88.21           O  
ATOM   1099  N   ARG A  70       7.687  -8.615 -26.956  1.00 87.95           N  
ATOM   1100  H   ARG A  70       7.223  -7.728 -26.819  1.00 87.95           H  
ATOM   1101  CA  ARG A  70       6.920  -9.851 -26.835  1.00 87.95           C  
ATOM   1102  HA  ARG A  70       7.274 -10.396 -25.960  1.00 87.95           H  
ATOM   1103  C   ARG A  70       7.148 -10.776 -28.024  1.00 87.95           C  
ATOM   1104  CB  ARG A  70       5.444  -9.499 -26.645  1.00 87.95           C  
ATOM   1105  HB2 ARG A  70       5.085  -8.932 -27.504  1.00 87.95           H  
ATOM   1106  HB3 ARG A  70       5.332  -8.894 -25.745  1.00 87.95           H  
ATOM   1107  O   ARG A  70       7.396 -11.954 -27.820  1.00 87.95           O  
ATOM   1108  CG  ARG A  70       4.622 -10.774 -26.500  1.00 87.95           C  
ATOM   1109  HG2 ARG A  70       5.027 -11.382 -25.691  1.00 87.95           H  
ATOM   1110  HG3 ARG A  70       4.665 -11.347 -27.426  1.00 87.95           H  
ATOM   1111  CD  ARG A  70       3.167 -10.441 -26.210  1.00 87.95           C  
ATOM   1112  HD2 ARG A  70       2.793  -9.778 -26.990  1.00 87.95           H  
ATOM   1113  HD3 ARG A  70       3.093  -9.949 -25.240  1.00 87.95           H  
ATOM   1114  NE  ARG A  70       2.413 -11.692 -26.208  1.00 87.95           N  
ATOM   1115  HE  ARG A  70       2.964 -12.536 -26.272  1.00 87.95           H  
ATOM   1116  NH1 ARG A  70       0.285 -10.850 -26.262  1.00 87.95           N  
ATOM   1117 HH11 ARG A  70      -0.700 -10.985 -26.439  1.00 87.95           H  
ATOM   1118 HH12 ARG A  70       0.672  -9.935 -26.083  1.00 87.95           H  
ATOM   1119  NH2 ARG A  70       0.693 -13.054 -26.565  1.00 87.95           N  
ATOM   1120 HH21 ARG A  70      -0.228 -13.201 -26.951  1.00 87.95           H  
ATOM   1121 HH22 ARG A  70       1.433 -13.712 -26.765  1.00 87.95           H  
ATOM   1122  CZ  ARG A  70       1.123 -11.850 -26.338  1.00 87.95           C  
ATOM   1123  N   SER A  71       7.088 -10.244 -29.245  1.00 89.82           N  
ATOM   1124  H   SER A  71       6.938  -9.248 -29.316  1.00 89.82           H  
ATOM   1125  CA  SER A  71       7.247 -11.048 -30.464  1.00 89.82           C  
ATOM   1126  HA  SER A  71       6.556 -11.890 -30.425  1.00 89.82           H  
ATOM   1127  C   SER A  71       8.662 -11.623 -30.591  1.00 89.82           C  
ATOM   1128  CB  SER A  71       6.891 -10.195 -31.684  1.00 89.82           C  
ATOM   1129  HB2 SER A  71       5.883  -9.800 -31.559  1.00 89.82           H  
ATOM   1130  HB3 SER A  71       7.589  -9.362 -31.766  1.00 89.82           H  
ATOM   1131  O   SER A  71       8.826 -12.800 -30.905  1.00 89.82           O  
ATOM   1132  OG  SER A  71       6.938 -10.966 -32.865  1.00 89.82           O  
ATOM   1133  HG  SER A  71       6.587 -10.450 -33.595  1.00 89.82           H  
ATOM   1134  N   SER A  72       9.694 -10.826 -30.288  1.00 90.71           N  
ATOM   1135  H   SER A  72       9.526  -9.902 -29.915  1.00 90.71           H  
ATOM   1136  CA  SER A  72      11.086 -11.291 -30.332  1.00 90.71           C  
ATOM   1137  HA  SER A  72      11.253 -11.792 -31.285  1.00 90.71           H  
ATOM   1138  C   SER A  72      11.374 -12.319 -29.238  1.00 90.71           C  
ATOM   1139  CB  SER A  72      12.062 -10.110 -30.253  1.00 90.71           C  
ATOM   1140  HB2 SER A  72      11.965  -9.512 -31.159  1.00 90.71           H  
ATOM   1141  HB3 SER A  72      13.082 -10.489 -30.192  1.00 90.71           H  
ATOM   1142  O   SER A  72      11.964 -13.359 -29.529  1.00 90.71           O  
ATOM   1143  OG  SER A  72      11.790  -9.291 -29.134  1.00 90.71           O  
ATOM   1144  HG  SER A  72      12.394  -8.544 -29.125  1.00 90.71           H  
ATOM   1145  N   PHE A  73      10.896 -12.081 -28.015  1.00 91.79           N  
ATOM   1146  H   PHE A  73      10.468 -11.184 -27.833  1.00 91.79           H  
ATOM   1147  CA  PHE A  73      11.018 -13.028 -26.912  1.00 91.79           C  
ATOM   1148  HA  PHE A  73      12.069 -13.295 -26.799  1.00 91.79           H  
ATOM   1149  C   PHE A  73      10.256 -14.332 -27.179  1.00 91.79           C  
ATOM   1150  CB  PHE A  73      10.545 -12.369 -25.611  1.00 91.79           C  
ATOM   1151  HB2 PHE A  73       9.519 -12.024 -25.739  1.00 91.79           H  
ATOM   1152  HB3 PHE A  73      11.167 -11.496 -25.411  1.00 91.79           H  
ATOM   1153  O   PHE A  73      10.819 -15.400 -26.987  1.00 91.79           O  
ATOM   1154  CG  PHE A  73      10.606 -13.301 -24.416  1.00 91.79           C  
ATOM   1155  CD1 PHE A  73       9.467 -14.021 -24.019  1.00 91.79           C  
ATOM   1156  HD1 PHE A  73       8.555 -13.914 -24.588  1.00 91.79           H  
ATOM   1157  CD2 PHE A  73      11.824 -13.512 -23.751  1.00 91.79           C  
ATOM   1158  HD2 PHE A  73      12.715 -13.013 -24.104  1.00 91.79           H  
ATOM   1159  CE1 PHE A  73       9.541 -14.923 -22.942  1.00 91.79           C  
ATOM   1160  HE1 PHE A  73       8.678 -15.511 -22.667  1.00 91.79           H  
ATOM   1161  CE2 PHE A  73      11.905 -14.404 -22.669  1.00 91.79           C  
ATOM   1162  HE2 PHE A  73      12.855 -14.580 -22.187  1.00 91.79           H  
ATOM   1163  CZ  PHE A  73      10.759 -15.108 -22.262  1.00 91.79           C  
ATOM   1164  HZ  PHE A  73      10.831 -15.826 -21.459  1.00 91.79           H  
ATOM   1165  N   GLU A  74       8.998 -14.283 -27.635  1.00 90.42           N  
ATOM   1166  H   GLU A  74       8.565 -13.382 -27.781  1.00 90.42           H  
ATOM   1167  CA  GLU A  74       8.198 -15.488 -27.919  1.00 90.42           C  
ATOM   1168  HA  GLU A  74       8.245 -16.150 -27.055  1.00 90.42           H  
ATOM   1169  C   GLU A  74       8.769 -16.301 -29.097  1.00 90.42           C  
ATOM   1170  CB  GLU A  74       6.710 -15.127 -28.163  1.00 90.42           C  
ATOM   1171  HB2 GLU A  74       6.654 -14.321 -28.895  1.00 90.42           H  
ATOM   1172  HB3 GLU A  74       6.209 -15.997 -28.587  1.00 90.42           H  
ATOM   1173  O   GLU A  74       8.641 -17.523 -29.098  1.00 90.42           O  
ATOM   1174  CG  GLU A  74       5.939 -14.726 -26.881  1.00 90.42           C  
ATOM   1175  HG2 GLU A  74       6.458 -13.893 -26.406  1.00 90.42           H  
ATOM   1176  HG3 GLU A  74       5.978 -15.565 -26.185  1.00 90.42           H  
ATOM   1177  CD  GLU A  74       4.453 -14.327 -27.093  1.00 90.42           C  
ATOM   1178  OE1 GLU A  74       3.693 -14.161 -26.098  1.00 90.42           O  
ATOM   1179  OE2 GLU A  74       4.000 -14.114 -28.234  1.00 90.42           O  
ATOM   1180  N   LYS A  75       9.437 -15.656 -30.068  1.00 93.99           N  
ATOM   1181  H   LYS A  75       9.466 -14.647 -30.031  1.00 93.99           H  
ATOM   1182  CA  LYS A  75      10.088 -16.340 -31.198  1.00 93.99           C  
ATOM   1183  HA  LYS A  75       9.366 -17.027 -31.641  1.00 93.99           H  
ATOM   1184  C   LYS A  75      11.276 -17.198 -30.759  1.00 93.99           C  
ATOM   1185  CB  LYS A  75      10.507 -15.301 -32.252  1.00 93.99           C  
ATOM   1186  HB2 LYS A  75      11.238 -14.621 -31.815  1.00 93.99           H  
ATOM   1187  HB3 LYS A  75       9.629 -14.724 -32.543  1.00 93.99           H  
ATOM   1188  O   LYS A  75      11.412 -18.323 -31.233  1.00 93.99           O  
ATOM   1189  CG  LYS A  75      11.103 -15.952 -33.510  1.00 93.99           C  
ATOM   1190  HG2 LYS A  75      11.969 -16.557 -33.240  1.00 93.99           H  
ATOM   1191  HG3 LYS A  75      10.352 -16.595 -33.970  1.00 93.99           H  
ATOM   1192  CD  LYS A  75      11.556 -14.891 -34.518  1.00 93.99           C  
ATOM   1193  HD2 LYS A  75      12.318 -14.267 -34.052  1.00 93.99           H  
ATOM   1194  HD3 LYS A  75      10.704 -14.272 -34.799  1.00 93.99           H  
ATOM   1195  CE  LYS A  75      12.135 -15.585 -35.756  1.00 93.99           C  
ATOM   1196  HE2 LYS A  75      11.346 -16.176 -36.223  1.00 93.99           H  
ATOM   1197  HE3 LYS A  75      12.914 -16.274 -35.430  1.00 93.99           H  
ATOM   1198  NZ  LYS A  75      12.694 -14.607 -36.721  1.00 93.99           N  
ATOM   1199  HZ1 LYS A  75      11.981 -13.959 -37.024  1.00 93.99           H  
ATOM   1200  HZ2 LYS A  75      13.445 -14.088 -36.289  1.00 93.99           H  
ATOM   1201  HZ3 LYS A  75      13.067 -15.086 -37.528  1.00 93.99           H  
ATOM   1202  N   ASN A  76      12.158 -16.659 -29.916  1.00 93.18           N  
ATOM   1203  H   ASN A  76      11.986 -15.721 -29.581  1.00 93.18           H  
ATOM   1204  CA  ASN A  76      13.287 -17.397 -29.352  1.00 93.18           C  
ATOM   1205  HA  ASN A  76      12.984 -18.433 -29.196  1.00 93.18           H  
ATOM   1206  C   ASN A  76      13.690 -16.800 -27.988  1.00 93.18           C  
ATOM   1207  CB  ASN A  76      14.453 -17.430 -30.360  1.00 93.18           C  
ATOM   1208  HB2 ASN A  76      14.882 -16.435 -30.479  1.00 93.18           H  
ATOM   1209  HB3 ASN A  76      14.079 -17.766 -31.328  1.00 93.18           H  
ATOM   1210  O   ASN A  76      14.496 -15.863 -27.938  1.00 93.18           O  
ATOM   1211  CG  ASN A  76      15.546 -18.394 -29.923  1.00 93.18           C  
ATOM   1212  ND2 ASN A  76      16.340 -18.886 -30.843  1.00 93.18           N  
ATOM   1213 HD21 ASN A  76      17.078 -19.487 -30.505  1.00 93.18           H  
ATOM   1214 HD22 ASN A  76      16.297 -18.557 -31.797  1.00 93.18           H  
ATOM   1215  OD1 ASN A  76      15.701 -18.727 -28.758  1.00 93.18           O  
ATOM   1216  N   PRO A  77      13.139 -17.326 -26.877  1.00 91.87           N  
ATOM   1217  CA  PRO A  77      13.393 -16.781 -25.548  1.00 91.87           C  
ATOM   1218  HA  PRO A  77      13.049 -15.747 -25.523  1.00 91.87           H  
ATOM   1219  C   PRO A  77      14.866 -16.827 -25.139  1.00 91.87           C  
ATOM   1220  CB  PRO A  77      12.539 -17.621 -24.596  1.00 91.87           C  
ATOM   1221  HB2 PRO A  77      12.153 -17.014 -23.777  1.00 91.87           H  
ATOM   1222  HB3 PRO A  77      13.120 -18.460 -24.213  1.00 91.87           H  
ATOM   1223  O   PRO A  77      15.346 -15.894 -24.500  1.00 91.87           O  
ATOM   1224  CG  PRO A  77      11.407 -18.160 -25.463  1.00 91.87           C  
ATOM   1225  HG2 PRO A  77      11.036 -19.116 -25.093  1.00 91.87           H  
ATOM   1226  HG3 PRO A  77      10.597 -17.434 -25.512  1.00 91.87           H  
ATOM   1227  CD  PRO A  77      12.066 -18.314 -26.831  1.00 91.87           C  
ATOM   1228  HD2 PRO A  77      11.326 -18.144 -27.612  1.00 91.87           H  
ATOM   1229  HD3 PRO A  77      12.492 -19.313 -26.925  1.00 91.87           H  
ATOM   1230  N   GLU A  78      15.589 -17.891 -25.497  1.00 91.47           N  
ATOM   1231  H   GLU A  78      15.178 -18.591 -26.098  1.00 91.47           H  
ATOM   1232  CA  GLU A  78      17.003 -18.040 -25.142  1.00 91.47           C  
ATOM   1233  HA  GLU A  78      17.128 -17.853 -24.075  1.00 91.47           H  
ATOM   1234  C   GLU A  78      17.863 -17.012 -25.869  1.00 91.47           C  
ATOM   1235  CB  GLU A  78      17.508 -19.455 -25.442  1.00 91.47           C  
ATOM   1236  HB2 GLU A  78      17.270 -19.719 -26.472  1.00 91.47           H  
ATOM   1237  HB3 GLU A  78      18.591 -19.458 -25.318  1.00 91.47           H  
ATOM   1238  O   GLU A  78      18.601 -16.286 -25.212  1.00 91.47           O  
ATOM   1239  CG  GLU A  78      16.904 -20.491 -24.484  1.00 91.47           C  
ATOM   1240  HG2 GLU A  78      15.825 -20.522 -24.633  1.00 91.47           H  
ATOM   1241  HG3 GLU A  78      17.091 -20.167 -23.461  1.00 91.47           H  
ATOM   1242  CD  GLU A  78      17.484 -21.901 -24.675  1.00 91.47           C  
ATOM   1243  OE1 GLU A  78      16.995 -22.801 -23.957  1.00 91.47           O  
ATOM   1244  OE2 GLU A  78      18.410 -22.068 -25.500  1.00 91.47           O  
ATOM   1245  N   ASP A  79      17.714 -16.881 -27.189  1.00 93.30           N  
ATOM   1246  H   ASP A  79      17.076 -17.501 -27.668  1.00 93.30           H  
ATOM   1247  CA  ASP A  79      18.464 -15.897 -27.979  1.00 93.30           C  
ATOM   1248  HA  ASP A  79      19.531 -16.062 -27.832  1.00 93.30           H  
ATOM   1249  C   ASP A  79      18.155 -14.458 -27.539  1.00 93.30           C  
ATOM   1250  CB  ASP A  79      18.153 -16.106 -29.464  1.00 93.30           C  
ATOM   1251  HB2 ASP A  79      18.394 -17.133 -29.737  1.00 93.30           H  
ATOM   1252  HB3 ASP A  79      17.087 -15.946 -29.630  1.00 93.30           H  
ATOM   1253  O   ASP A  79      19.064 -13.648 -27.358  1.00 93.30           O  
ATOM   1254  CG  ASP A  79      18.956 -15.162 -30.359  1.00 93.30           C  
ATOM   1255  OD1 ASP A  79      20.196 -15.138 -30.224  1.00 93.30           O  
ATOM   1256  OD2 ASP A  79      18.317 -14.454 -31.168  1.00 93.30           O  
ATOM   1257  N   TYR A  80      16.884 -14.141 -27.256  1.00 93.63           N  
ATOM   1258  H   TYR A  80      16.166 -14.831 -27.421  1.00 93.63           H  
ATOM   1259  CA  TYR A  80      16.518 -12.841 -26.684  1.00 93.63           C  
ATOM   1260  HA  TYR A  80      16.801 -12.059 -27.388  1.00 93.63           H  
ATOM   1261  C   TYR A  80      17.269 -12.565 -25.372  1.00 93.63           C  
ATOM   1262  CB  TYR A  80      15.000 -12.768 -26.461  1.00 93.63           C  
ATOM   1263  HB2 TYR A  80      14.500 -12.856 -27.426  1.00 93.63           H  
ATOM   1264  HB3 TYR A  80      14.685 -13.616 -25.853  1.00 93.63           H  
ATOM   1265  O   TYR A  80      17.773 -11.460 -25.166  1.00 93.63           O  
ATOM   1266  CG  TYR A  80      14.552 -11.484 -25.778  1.00 93.63           C  
ATOM   1267  CD1 TYR A  80      14.575 -11.391 -24.372  1.00 93.63           C  
ATOM   1268  HD1 TYR A  80      14.893 -12.243 -23.789  1.00 93.63           H  
ATOM   1269  CD2 TYR A  80      14.158 -10.367 -26.539  1.00 93.63           C  
ATOM   1270  HD2 TYR A  80      14.146 -10.433 -27.617  1.00 93.63           H  
ATOM   1271  CE1 TYR A  80      14.191 -10.200 -23.728  1.00 93.63           C  
ATOM   1272  HE1 TYR A  80      14.197 -10.148 -22.650  1.00 93.63           H  
ATOM   1273  CE2 TYR A  80      13.801  -9.160 -25.902  1.00 93.63           C  
ATOM   1274  HE2 TYR A  80      13.524  -8.301 -26.495  1.00 93.63           H  
ATOM   1275  OH  TYR A  80      13.508  -7.908 -23.850  1.00 93.63           O  
ATOM   1276  HH  TYR A  80      13.247  -7.236 -24.484  1.00 93.63           H  
ATOM   1277  CZ  TYR A  80      13.819  -9.074 -24.491  1.00 93.63           C  
ATOM   1278  N   LEU A  81      17.352 -13.553 -24.474  1.00 92.92           N  
ATOM   1279  H   LEU A  81      16.973 -14.456 -24.719  1.00 92.92           H  
ATOM   1280  CA  LEU A  81      18.062 -13.410 -23.204  1.00 92.92           C  
ATOM   1281  HA  LEU A  81      17.765 -12.467 -22.744  1.00 92.92           H  
ATOM   1282  C   LEU A  81      19.582 -13.315 -23.428  1.00 92.92           C  
ATOM   1283  CB  LEU A  81      17.673 -14.566 -22.262  1.00 92.92           C  
ATOM   1284  HB2 LEU A  81      18.320 -14.538 -21.386  1.00 92.92           H  
ATOM   1285  HB3 LEU A  81      17.858 -15.506 -22.781  1.00 92.92           H  
ATOM   1286  O   LEU A  81      20.225 -12.424 -22.873  1.00 92.92           O  
ATOM   1287  CG  LEU A  81      16.213 -14.543 -21.773  1.00 92.92           C  
ATOM   1288  HG  LEU A  81      15.532 -14.404 -22.613  1.00 92.92           H  
ATOM   1289  CD1 LEU A  81      15.872 -15.856 -21.069  1.00 92.92           C  
ATOM   1290 HD11 LEU A  81      14.817 -15.854 -20.794  1.00 92.92           H  
ATOM   1291 HD12 LEU A  81      16.048 -16.685 -21.755  1.00 92.92           H  
ATOM   1292 HD13 LEU A  81      16.490 -15.983 -20.181  1.00 92.92           H  
ATOM   1293  CD2 LEU A  81      15.932 -13.413 -20.786  1.00 92.92           C  
ATOM   1294 HD21 LEU A  81      14.888 -13.464 -20.479  1.00 92.92           H  
ATOM   1295 HD22 LEU A  81      16.117 -12.449 -21.260  1.00 92.92           H  
ATOM   1296 HD23 LEU A  81      16.570 -13.524 -19.909  1.00 92.92           H  
ATOM   1297  N   LEU A  82      20.171 -14.151 -24.278  1.00 92.54           N  
ATOM   1298  H   LEU A  82      19.613 -14.847 -24.750  1.00 92.54           H  
ATOM   1299  CA  LEU A  82      21.601 -14.070 -24.586  1.00 92.54           C  
ATOM   1300  HA  LEU A  82      22.160 -14.204 -23.660  1.00 92.54           H  
ATOM   1301  C   LEU A  82      21.982 -12.680 -25.121  1.00 92.54           C  
ATOM   1302  CB  LEU A  82      21.991 -15.187 -25.566  1.00 92.54           C  
ATOM   1303  HB2 LEU A  82      21.345 -15.121 -26.441  1.00 92.54           H  
ATOM   1304  HB3 LEU A  82      23.014 -15.011 -25.899  1.00 92.54           H  
ATOM   1305  O   LEU A  82      22.900 -12.041 -24.606  1.00 92.54           O  
ATOM   1306  CG  LEU A  82      21.911 -16.616 -24.992  1.00 92.54           C  
ATOM   1307  HG  LEU A  82      20.905 -16.819 -24.625  1.00 92.54           H  
ATOM   1308  CD1 LEU A  82      22.225 -17.620 -26.099  1.00 92.54           C  
ATOM   1309 HD11 LEU A  82      23.242 -17.475 -26.463  1.00 92.54           H  
ATOM   1310 HD12 LEU A  82      22.111 -18.636 -25.724  1.00 92.54           H  
ATOM   1311 HD13 LEU A  82      21.527 -17.479 -26.925  1.00 92.54           H  
ATOM   1312  CD2 LEU A  82      22.875 -16.860 -23.829  1.00 92.54           C  
ATOM   1313 HD21 LEU A  82      23.880 -16.536 -24.100  1.00 92.54           H  
ATOM   1314 HD22 LEU A  82      22.535 -16.304 -22.955  1.00 92.54           H  
ATOM   1315 HD23 LEU A  82      22.894 -17.921 -23.579  1.00 92.54           H  
ATOM   1316  N   ASN A  83      21.185 -12.143 -26.049  1.00 92.36           N  
ATOM   1317  H   ASN A  83      20.463 -12.726 -26.447  1.00 92.36           H  
ATOM   1318  CA  ASN A  83      21.354 -10.789 -26.584  1.00 92.36           C  
ATOM   1319  HA  ASN A  83      22.381 -10.678 -26.931  1.00 92.36           H  
ATOM   1320  C   ASN A  83      21.130  -9.683 -25.537  1.00 92.36           C  
ATOM   1321  CB  ASN A  83      20.409 -10.632 -27.787  1.00 92.36           C  
ATOM   1322  HB2 ASN A  83      19.395 -10.913 -27.500  1.00 92.36           H  
ATOM   1323  HB3 ASN A  83      20.401  -9.590 -28.108  1.00 92.36           H  
ATOM   1324  O   ASN A  83      21.652  -8.578 -25.677  1.00 92.36           O  
ATOM   1325  CG  ASN A  83      20.865 -11.464 -28.975  1.00 92.36           C  
ATOM   1326  ND2 ASN A  83      19.958 -12.085 -29.688  1.00 92.36           N  
ATOM   1327 HD21 ASN A  83      19.039 -12.224 -29.293  1.00 92.36           H  
ATOM   1328 HD22 ASN A  83      20.296 -12.821 -30.291  1.00 92.36           H  
ATOM   1329  OD1 ASN A  83      22.044 -11.537 -29.276  1.00 92.36           O  
ATOM   1330  N   LYS A  84      20.393  -9.972 -24.458  1.00 89.45           N  
ATOM   1331  H   LYS A  84      19.980 -10.893 -24.418  1.00 89.45           H  
ATOM   1332  CA  LYS A  84      20.204  -9.071 -23.310  1.00 89.45           C  
ATOM   1333  HA  LYS A  84      20.158  -8.054 -23.700  1.00 89.45           H  
ATOM   1334  C   LYS A  84      21.381  -9.086 -22.323  1.00 89.45           C  
ATOM   1335  CB  LYS A  84      18.855  -9.404 -22.654  1.00 89.45           C  
ATOM   1336  HB2 LYS A  84      18.139  -9.594 -23.453  1.00 89.45           H  
ATOM   1337  HB3 LYS A  84      18.945 -10.310 -22.054  1.00 89.45           H  
ATOM   1338  O   LYS A  84      21.385  -8.293 -21.384  1.00 89.45           O  
ATOM   1339  CG  LYS A  84      18.301  -8.268 -21.784  1.00 89.45           C  
ATOM   1340  HG2 LYS A  84      18.395  -7.327 -22.325  1.00 89.45           H  
ATOM   1341  HG3 LYS A  84      18.852  -8.203 -20.846  1.00 89.45           H  
ATOM   1342  CD  LYS A  84      16.820  -8.529 -21.493  1.00 89.45           C  
ATOM   1343  HD2 LYS A  84      16.716  -9.405 -20.852  1.00 89.45           H  
ATOM   1344  HD3 LYS A  84      16.320  -8.724 -22.441  1.00 89.45           H  
ATOM   1345  CE  LYS A  84      16.175  -7.308 -20.838  1.00 89.45           C  
ATOM   1346  HE2 LYS A  84      16.568  -6.418 -21.328  1.00 89.45           H  
ATOM   1347  HE3 LYS A  84      16.461  -7.272 -19.787  1.00 89.45           H  
ATOM   1348  NZ  LYS A  84      14.700  -7.355 -21.003  1.00 89.45           N  
ATOM   1349  HZ1 LYS A  84      14.266  -6.501 -20.684  1.00 89.45           H  
ATOM   1350  HZ2 LYS A  84      14.307  -8.142 -20.506  1.00 89.45           H  
ATOM   1351  HZ3 LYS A  84      14.463  -7.464 -21.979  1.00 89.45           H  
ATOM   1352  N   GLY A  85      22.375  -9.956 -22.525  1.00 89.81           N  
ATOM   1353  H   GLY A  85      22.309 -10.569 -23.325  1.00 89.81           H  
ATOM   1354  CA  GLY A  85      23.599 -10.037 -21.719  1.00 89.81           C  
ATOM   1355  HA2 GLY A  85      23.734  -9.118 -21.149  1.00 89.81           H  
ATOM   1356  HA3 GLY A  85      24.444 -10.137 -22.401  1.00 89.81           H  
ATOM   1357  C   GLY A  85      23.660 -11.216 -20.744  1.00 89.81           C  
ATOM   1358  O   GLY A  85      24.591 -11.295 -19.938  1.00 89.81           O  
ATOM   1359  N   TYR A  86      22.699 -12.144 -20.792  1.00 91.27           N  
ATOM   1360  H   TYR A  86      21.993 -12.070 -21.510  1.00 91.27           H  
ATOM   1361  CA  TYR A  86      22.857 -13.426 -20.105  1.00 91.27           C  
ATOM   1362  HA  TYR A  86      23.285 -13.245 -19.119  1.00 91.27           H  
ATOM   1363  C   TYR A  86      23.843 -14.302 -20.890  1.00 91.27           C  
ATOM   1364  CB  TYR A  86      21.506 -14.120 -19.893  1.00 91.27           C  
ATOM   1365  HB2 TYR A  86      21.686 -15.064 -19.378  1.00 91.27           H  
ATOM   1366  HB3 TYR A  86      21.087 -14.356 -20.871  1.00 91.27           H  
ATOM   1367  O   TYR A  86      23.865 -14.292 -22.112  1.00 91.27           O  
ATOM   1368  CG  TYR A  86      20.488 -13.319 -19.091  1.00 91.27           C  
ATOM   1369  CD1 TYR A  86      20.498 -13.298 -17.682  1.00 91.27           C  
ATOM   1370  HD1 TYR A  86      21.245 -13.863 -17.145  1.00 91.27           H  
ATOM   1371  CD2 TYR A  86      19.503 -12.584 -19.764  1.00 91.27           C  
ATOM   1372  HD2 TYR A  86      19.448 -12.615 -20.842  1.00 91.27           H  
ATOM   1373  CE1 TYR A  86      19.538 -12.533 -16.978  1.00 91.27           C  
ATOM   1374  HE1 TYR A  86      19.536 -12.499 -15.899  1.00 91.27           H  
ATOM   1375  CE2 TYR A  86      18.557 -11.817 -19.085  1.00 91.27           C  
ATOM   1376  HE2 TYR A  86      17.812 -11.255 -19.629  1.00 91.27           H  
ATOM   1377  OH  TYR A  86      17.614 -11.038 -17.090  1.00 91.27           O  
ATOM   1378  HH  TYR A  86      17.797 -10.927 -16.154  1.00 91.27           H  
ATOM   1379  CZ  TYR A  86      18.567 -11.789 -17.690  1.00 91.27           C  
ATOM   1380  N   ILE A  87      24.673 -15.073 -20.197  1.00 90.47           N  
ATOM   1381  H   ILE A  87      24.633 -15.025 -19.189  1.00 90.47           H  
ATOM   1382  CA  ILE A  87      25.717 -15.904 -20.827  1.00 90.47           C  
ATOM   1383  HA  ILE A  87      25.967 -15.513 -21.813  1.00 90.47           H  
ATOM   1384  C   ILE A  87      25.227 -17.334 -21.007  1.00 90.47           C  
ATOM   1385  CB  ILE A  87      26.982 -15.887 -19.954  1.00 90.47           C  
ATOM   1386  HB  ILE A  87      26.712 -16.259 -18.965  1.00 90.47           H  
ATOM   1387  O   ILE A  87      25.588 -18.022 -21.956  1.00 90.47           O  
ATOM   1388  CG1 ILE A  87      27.490 -14.445 -19.821  1.00 90.47           C  
ATOM   1389 HG12 ILE A  87      27.983 -14.129 -20.740  1.00 90.47           H  
ATOM   1390 HG13 ILE A  87      26.672 -13.751 -19.627  1.00 90.47           H  
ATOM   1391  CG2 ILE A  87      28.101 -16.786 -20.515  1.00 90.47           C  
ATOM   1392 HG21 ILE A  87      29.001 -16.717 -19.904  1.00 90.47           H  
ATOM   1393 HG22 ILE A  87      27.788 -17.830 -20.531  1.00 90.47           H  
ATOM   1394 HG23 ILE A  87      28.342 -16.480 -21.533  1.00 90.47           H  
ATOM   1395  CD1 ILE A  87      28.444 -14.311 -18.652  1.00 90.47           C  
ATOM   1396 HD11 ILE A  87      29.413 -14.753 -18.886  1.00 90.47           H  
ATOM   1397 HD12 ILE A  87      28.024 -14.759 -17.752  1.00 90.47           H  
ATOM   1398 HD13 ILE A  87      28.545 -13.236 -18.505  1.00 90.47           H  
ATOM   1399  N   ARG A  88      24.431 -17.800 -20.045  1.00 90.22           N  
ATOM   1400  H   ARG A  88      24.161 -17.158 -19.313  1.00 90.22           H  
ATOM   1401  CA  ARG A  88      23.863 -19.142 -20.033  1.00 90.22           C  
ATOM   1402  HA  ARG A  88      23.673 -19.450 -21.062  1.00 90.22           H  
ATOM   1403  C   ARG A  88      22.554 -19.125 -19.273  1.00 90.22           C  
ATOM   1404  CB  ARG A  88      24.860 -20.111 -19.386  1.00 90.22           C  
ATOM   1405  HB2 ARG A  88      25.837 -19.981 -19.851  1.00 90.22           H  
ATOM   1406  HB3 ARG A  88      24.947 -19.892 -18.322  1.00 90.22           H  
ATOM   1407  O   ARG A  88      22.512 -18.615 -18.154  1.00 90.22           O  
ATOM   1408  CG  ARG A  88      24.419 -21.567 -19.582  1.00 90.22           C  
ATOM   1409  HG2 ARG A  88      23.432 -21.734 -19.151  1.00 90.22           H  
ATOM   1410  HG3 ARG A  88      24.370 -21.778 -20.650  1.00 90.22           H  
ATOM   1411  CD  ARG A  88      25.417 -22.530 -18.938  1.00 90.22           C  
ATOM   1412  HD2 ARG A  88      25.210 -23.528 -19.322  1.00 90.22           H  
ATOM   1413  HD3 ARG A  88      26.430 -22.247 -19.227  1.00 90.22           H  
ATOM   1414  NE  ARG A  88      25.272 -22.542 -17.474  1.00 90.22           N  
ATOM   1415  HE  ARG A  88      24.391 -22.209 -17.111  1.00 90.22           H  
ATOM   1416  NH1 ARG A  88      26.944 -24.033 -16.988  1.00 90.22           N  
ATOM   1417 HH11 ARG A  88      27.155 -24.066 -17.975  1.00 90.22           H  
ATOM   1418 HH12 ARG A  88      27.320 -24.737 -16.368  1.00 90.22           H  
ATOM   1419  NH2 ARG A  88      25.531 -23.334 -15.389  1.00 90.22           N  
ATOM   1420 HH21 ARG A  88      24.609 -22.937 -15.276  1.00 90.22           H  
ATOM   1421 HH22 ARG A  88      25.753 -24.133 -14.812  1.00 90.22           H  
ATOM   1422  CZ  ARG A  88      25.928 -23.299 -16.625  1.00 90.22           C  
ATOM   1423  N   ILE A  89      21.518 -19.707 -19.855  1.00 90.48           N  
ATOM   1424  H   ILE A  89      21.636 -20.133 -20.763  1.00 90.48           H  
ATOM   1425  CA  ILE A  89      20.215 -19.846 -19.213  1.00 90.48           C  
ATOM   1426  HA  ILE A  89      20.108 -19.094 -18.432  1.00 90.48           H  
ATOM   1427  C   ILE A  89      20.176 -21.222 -18.550  1.00 90.48           C  
ATOM   1428  CB  ILE A  89      19.089 -19.616 -20.243  1.00 90.48           C  
ATOM   1429  HB  ILE A  89      19.071 -20.458 -20.936  1.00 90.48           H  
ATOM   1430  O   ILE A  89      20.259 -22.237 -19.229  1.00 90.48           O  
ATOM   1431  CG1 ILE A  89      19.293 -18.334 -21.089  1.00 90.48           C  
ATOM   1432 HG12 ILE A  89      18.417 -18.184 -21.719  1.00 90.48           H  
ATOM   1433 HG13 ILE A  89      20.136 -18.485 -21.762  1.00 90.48           H  
ATOM   1434  CG2 ILE A  89      17.730 -19.569 -19.528  1.00 90.48           C  
ATOM   1435 HG21 ILE A  89      17.524 -20.533 -19.064  1.00 90.48           H  
ATOM   1436 HG22 ILE A  89      17.718 -18.790 -18.765  1.00 90.48           H  
ATOM   1437 HG23 ILE A  89      16.949 -19.372 -20.262  1.00 90.48           H  
ATOM   1438  CD1 ILE A  89      19.544 -17.048 -20.291  1.00 90.48           C  
ATOM   1439 HD11 ILE A  89      20.437 -17.143 -19.673  1.00 90.48           H  
ATOM   1440 HD12 ILE A  89      18.686 -16.811 -19.662  1.00 90.48           H  
ATOM   1441 HD13 ILE A  89      19.710 -16.236 -20.999  1.00 90.48           H  
ATOM   1442  N   ASP A  90      20.115 -21.254 -17.220  1.00 88.65           N  
ATOM   1443  H   ASP A  90      19.991 -20.388 -16.716  1.00 88.65           H  
ATOM   1444  CA  ASP A  90      20.072 -22.507 -16.454  1.00 88.65           C  
ATOM   1445  HA  ASP A  90      20.620 -23.285 -16.987  1.00 88.65           H  
ATOM   1446  C   ASP A  90      18.623 -22.996 -16.294  1.00 88.65           C  
ATOM   1447  CB  ASP A  90      20.735 -22.305 -15.076  1.00 88.65           C  
ATOM   1448  HB2 ASP A  90      20.237 -21.484 -14.560  1.00 88.65           H  
ATOM   1449  HB3 ASP A  90      20.576 -23.206 -14.485  1.00 88.65           H  
ATOM   1450  O   ASP A  90      18.351 -24.195 -16.311  1.00 88.65           O  
ATOM   1451  CG  ASP A  90      22.249 -22.033 -15.110  1.00 88.65           C  
ATOM   1452  OD1 ASP A  90      22.971 -22.558 -15.988  1.00 88.65           O  
ATOM   1453  OD2 ASP A  90      22.770 -21.344 -14.204  1.00 88.65           O  
ATOM   1454  N   LYS A  91      17.677 -22.062 -16.134  1.00 87.62           N  
ATOM   1455  H   LYS A  91      17.980 -21.099 -16.096  1.00 87.62           H  
ATOM   1456  CA  LYS A  91      16.238 -22.336 -16.084  1.00 87.62           C  
ATOM   1457  HA  LYS A  91      16.029 -23.161 -16.765  1.00 87.62           H  
ATOM   1458  C   LYS A  91      15.458 -21.108 -16.534  1.00 87.62           C  
ATOM   1459  CB  LYS A  91      15.849 -22.749 -14.654  1.00 87.62           C  
ATOM   1460  HB2 LYS A  91      15.925 -21.884 -13.995  1.00 87.62           H  
ATOM   1461  HB3 LYS A  91      16.549 -23.509 -14.307  1.00 87.62           H  
ATOM   1462  O   LYS A  91      15.679 -20.008 -16.033  1.00 87.62           O  
ATOM   1463  CG  LYS A  91      14.428 -23.307 -14.527  1.00 87.62           C  
ATOM   1464  HG2 LYS A  91      13.702 -22.557 -14.840  1.00 87.62           H  
ATOM   1465  HG3 LYS A  91      14.330 -24.189 -15.159  1.00 87.62           H  
ATOM   1466  CD  LYS A  91      14.168 -23.689 -13.062  1.00 87.62           C  
ATOM   1467  HD2 LYS A  91      14.190 -22.787 -12.450  1.00 87.62           H  
ATOM   1468  HD3 LYS A  91      14.954 -24.366 -12.727  1.00 87.62           H  
ATOM   1469  CE  LYS A  91      12.812 -24.385 -12.919  1.00 87.62           C  
ATOM   1470  HE2 LYS A  91      12.035 -23.723 -13.301  1.00 87.62           H  
ATOM   1471  HE3 LYS A  91      12.818 -25.276 -13.546  1.00 87.62           H  
ATOM   1472  NZ  LYS A  91      12.539 -24.760 -11.507  1.00 87.62           N  
ATOM   1473  HZ1 LYS A  91      11.645 -25.222 -11.426  1.00 87.62           H  
ATOM   1474  HZ2 LYS A  91      13.247 -25.398 -11.172  1.00 87.62           H  
ATOM   1475  HZ3 LYS A  91      12.539 -23.946 -10.909  1.00 87.62           H  
ATOM   1476  N   LEU A  92      14.484 -21.310 -17.410  1.00 81.84           N  
ATOM   1477  H   LEU A  92      14.377 -22.228 -17.818  1.00 81.84           H  
ATOM   1478  CA  LEU A  92      13.537 -20.277 -17.807  1.00 81.84           C  
ATOM   1479  HA  LEU A  92      13.715 -19.371 -17.227  1.00 81.84           H  
ATOM   1480  C   LEU A  92      12.119 -20.755 -17.511  1.00 81.84           C  
ATOM   1481  CB  LEU A  92      13.763 -19.950 -19.289  1.00 81.84           C  
ATOM   1482  HB2 LEU A  92      14.792 -19.616 -19.422  1.00 81.84           H  
ATOM   1483  HB3 LEU A  92      13.626 -20.858 -19.877  1.00 81.84           H  
ATOM   1484  O   LEU A  92      11.654 -21.732 -18.093  1.00 81.84           O  
ATOM   1485  CG  LEU A  92      12.820 -18.868 -19.833  1.00 81.84           C  
ATOM   1486  HG  LEU A  92      11.787 -19.195 -19.714  1.00 81.84           H  
ATOM   1487  CD1 LEU A  92      12.988 -17.531 -19.109  1.00 81.84           C  
ATOM   1488 HD11 LEU A  92      14.044 -17.259 -19.100  1.00 81.84           H  
ATOM   1489 HD12 LEU A  92      12.419 -16.755 -19.621  1.00 81.84           H  
ATOM   1490 HD13 LEU A  92      12.623 -17.605 -18.085  1.00 81.84           H  
ATOM   1491  CD2 LEU A  92      13.088 -18.653 -21.316  1.00 81.84           C  
ATOM   1492 HD21 LEU A  92      12.403 -17.900 -21.704  1.00 81.84           H  
ATOM   1493 HD22 LEU A  92      12.931 -19.586 -21.858  1.00 81.84           H  
ATOM   1494 HD23 LEU A  92      14.116 -18.325 -21.474  1.00 81.84           H  
ATOM   1495  N   ILE A  93      11.420 -20.064 -16.611  1.00 79.80           N  
ATOM   1496  H   ILE A  93      11.854 -19.263 -16.175  1.00 79.80           H  
ATOM   1497  CA  ILE A  93       9.996 -20.300 -16.372  1.00 79.80           C  
ATOM   1498  HA  ILE A  93       9.696 -21.212 -16.888  1.00 79.80           H  
ATOM   1499  C   ILE A  93       9.213 -19.145 -16.987  1.00 79.80           C  
ATOM   1500  CB  ILE A  93       9.659 -20.520 -14.885  1.00 79.80           C  
ATOM   1501  HB  ILE A  93       9.791 -19.574 -14.359  1.00 79.80           H  
ATOM   1502  O   ILE A  93       9.135 -18.042 -16.439  1.00 79.80           O  
ATOM   1503  CG1 ILE A  93      10.591 -21.562 -14.226  1.00 79.80           C  
ATOM   1504 HG12 ILE A  93      11.605 -21.162 -14.219  1.00 79.80           H  
ATOM   1505 HG13 ILE A  93      10.589 -22.482 -14.810  1.00 79.80           H  
ATOM   1506  CG2 ILE A  93       8.176 -20.918 -14.757  1.00 79.80           C  
ATOM   1507 HG21 ILE A  93       7.879 -20.961 -13.709  1.00 79.80           H  
ATOM   1508 HG22 ILE A  93       8.011 -21.893 -15.216  1.00 79.80           H  
ATOM   1509 HG23 ILE A  93       7.538 -20.183 -15.247  1.00 79.80           H  
ATOM   1510  CD1 ILE A  93      10.212 -21.887 -12.775  1.00 79.80           C  
ATOM   1511 HD11 ILE A  93       9.420 -22.636 -12.758  1.00 79.80           H  
ATOM   1512 HD12 ILE A  93       9.857 -20.991 -12.267  1.00 79.80           H  
ATOM   1513 HD13 ILE A  93      11.080 -22.269 -12.237  1.00 79.80           H  
ATOM   1514  N   ILE A  94       8.584 -19.427 -18.125  1.00 72.65           N  
ATOM   1515  H   ILE A  94       8.727 -20.338 -18.536  1.00 72.65           H  
ATOM   1516  CA  ILE A  94       7.692 -18.496 -18.817  1.00 72.65           C  
ATOM   1517  HA  ILE A  94       8.056 -17.484 -18.641  1.00 72.65           H  
ATOM   1518  C   ILE A  94       6.302 -18.605 -18.185  1.00 72.65           C  
ATOM   1519  CB  ILE A  94       7.703 -18.722 -20.348  1.00 72.65           C  
ATOM   1520  HB  ILE A  94       7.222 -19.675 -20.568  1.00 72.65           H  
ATOM   1521  O   ILE A  94       5.372 -19.167 -18.757  1.00 72.65           O  
ATOM   1522  CG1 ILE A  94       9.153 -18.784 -20.885  1.00 72.65           C  
ATOM   1523 HG12 ILE A  94       9.681 -17.866 -20.627  1.00 72.65           H  
ATOM   1524 HG13 ILE A  94       9.667 -19.622 -20.414  1.00 72.65           H  
ATOM   1525  CG2 ILE A  94       6.911 -17.596 -21.044  1.00 72.65           C  
ATOM   1526 HG21 ILE A  94       5.895 -17.535 -20.653  1.00 72.65           H  
ATOM   1527 HG22 ILE A  94       7.409 -16.637 -20.901  1.00 72.65           H  
ATOM   1528 HG23 ILE A  94       6.831 -17.801 -22.111  1.00 72.65           H  
ATOM   1529  CD1 ILE A  94       9.266 -19.016 -22.395  1.00 72.65           C  
ATOM   1530 HD11 ILE A  94       8.667 -19.879 -22.687  1.00 72.65           H  
ATOM   1531 HD12 ILE A  94       8.937 -18.135 -22.946  1.00 72.65           H  
ATOM   1532 HD13 ILE A  94      10.308 -19.210 -22.650  1.00 72.65           H  
ATOM   1533  N   LYS A  95       6.154 -18.102 -16.957  1.00 72.31           N  
ATOM   1534  H   LYS A  95       6.961 -17.689 -16.512  1.00 72.31           H  
ATOM   1535  CA  LYS A  95       4.841 -17.991 -16.317  1.00 72.31           C  
ATOM   1536  HA  LYS A  95       4.146 -18.674 -16.807  1.00 72.31           H  
ATOM   1537  C   LYS A  95       4.327 -16.583 -16.518  1.00 72.31           C  
ATOM   1538  CB  LYS A  95       4.907 -18.402 -14.840  1.00 72.31           C  
ATOM   1539  HB2 LYS A  95       5.530 -17.706 -14.278  1.00 72.31           H  
ATOM   1540  HB3 LYS A  95       5.360 -19.392 -14.787  1.00 72.31           H  
ATOM   1541  O   LYS A  95       4.869 -15.664 -15.923  1.00 72.31           O  
ATOM   1542  CG  LYS A  95       3.501 -18.470 -14.215  1.00 72.31           C  
ATOM   1543  HG2 LYS A  95       2.830 -18.987 -14.901  1.00 72.31           H  
ATOM   1544  HG3 LYS A  95       3.122 -17.462 -14.045  1.00 72.31           H  
ATOM   1545  CD  LYS A  95       3.527 -19.247 -12.889  1.00 72.31           C  
ATOM   1546  HD2 LYS A  95       4.144 -18.710 -12.168  1.00 72.31           H  
ATOM   1547  HD3 LYS A  95       3.969 -20.226 -13.070  1.00 72.31           H  
ATOM   1548  CE  LYS A  95       2.113 -19.439 -12.319  1.00 72.31           C  
ATOM   1549  HE2 LYS A  95       1.737 -18.469 -11.992  1.00 72.31           H  
ATOM   1550  HE3 LYS A  95       1.459 -19.803 -13.110  1.00 72.31           H  
ATOM   1551  NZ  LYS A  95       2.100 -20.399 -11.181  1.00 72.31           N  
ATOM   1552  HZ1 LYS A  95       1.200 -20.425 -10.724  1.00 72.31           H  
ATOM   1553  HZ2 LYS A  95       2.306 -21.343 -11.474  1.00 72.31           H  
ATOM   1554  HZ3 LYS A  95       2.753 -20.128 -10.459  1.00 72.31           H  
ATOM   1555  N   LYS A  96       3.264 -16.418 -17.308  1.00 73.13           N  
ATOM   1556  H   LYS A  96       2.887 -17.230 -17.775  1.00 73.13           H  
ATOM   1557  CA  LYS A  96       2.557 -15.138 -17.407  1.00 73.13           C  
ATOM   1558  HA  LYS A  96       3.267 -14.364 -17.697  1.00 73.13           H  
ATOM   1559  C   LYS A  96       2.015 -14.790 -16.025  1.00 73.13           C  
ATOM   1560  CB  LYS A  96       1.423 -15.205 -18.445  1.00 73.13           C  
ATOM   1561  HB2 LYS A  96       0.843 -14.284 -18.389  1.00 73.13           H  
ATOM   1562  HB3 LYS A  96       0.763 -16.040 -18.211  1.00 73.13           H  
ATOM   1563  O   LYS A  96       0.983 -15.314 -15.630  1.00 73.13           O  
ATOM   1564  CG  LYS A  96       1.956 -15.361 -19.875  1.00 73.13           C  
ATOM   1565  HG2 LYS A  96       2.549 -16.273 -19.944  1.00 73.13           H  
ATOM   1566  HG3 LYS A  96       2.596 -14.511 -20.112  1.00 73.13           H  
ATOM   1567  CD  LYS A  96       0.812 -15.434 -20.894  1.00 73.13           C  
ATOM   1568  HD2 LYS A  96       0.224 -14.517 -20.852  1.00 73.13           H  
ATOM   1569  HD3 LYS A  96       0.175 -16.285 -20.656  1.00 73.13           H  
ATOM   1570  CE  LYS A  96       1.413 -15.608 -22.295  1.00 73.13           C  
ATOM   1571  HE2 LYS A  96       2.087 -16.465 -22.279  1.00 73.13           H  
ATOM   1572  HE3 LYS A  96       2.017 -14.732 -22.530  1.00 73.13           H  
ATOM   1573  NZ  LYS A  96       0.378 -15.811 -23.339  1.00 73.13           N  
ATOM   1574  HZ1 LYS A  96      -0.142 -16.659 -23.165  1.00 73.13           H  
ATOM   1575  HZ2 LYS A  96       0.828 -15.903 -24.238  1.00 73.13           H  
ATOM   1576  HZ3 LYS A  96      -0.259 -15.029 -23.374  1.00 73.13           H  
ATOM   1577  N   LEU A  97       2.742 -13.960 -15.285  1.00 78.94           N  
ATOM   1578  H   LEU A  97       3.675 -13.742 -15.604  1.00 78.94           H  
ATOM   1579  CA  LEU A  97       2.268 -13.383 -14.035  1.00 78.94           C  
ATOM   1580  HA  LEU A  97       1.654 -14.106 -13.498  1.00 78.94           H  
ATOM   1581  C   LEU A  97       1.409 -12.170 -14.390  1.00 78.94           C  
ATOM   1582  CB  LEU A  97       3.456 -13.002 -13.138  1.00 78.94           C  
ATOM   1583  HB2 LEU A  97       3.076 -12.440 -12.285  1.00 78.94           H  
ATOM   1584  HB3 LEU A  97       4.121 -12.345 -13.699  1.00 78.94           H  
ATOM   1585  O   LEU A  97       1.960 -11.186 -14.899  1.00 78.94           O  
ATOM   1586  CG  LEU A  97       4.265 -14.200 -12.613  1.00 78.94           C  
ATOM   1587  HG  LEU A  97       4.647 -14.785 -13.449  1.00 78.94           H  
ATOM   1588  CD1 LEU A  97       5.457 -13.676 -11.817  1.00 78.94           C  
ATOM   1589 HD11 LEU A  97       6.048 -14.512 -11.442  1.00 78.94           H  
ATOM   1590 HD12 LEU A  97       5.113 -13.068 -10.980  1.00 78.94           H  
ATOM   1591 HD13 LEU A  97       6.086 -13.070 -12.470  1.00 78.94           H  
ATOM   1592  CD2 LEU A  97       3.445 -15.119 -11.705  1.00 78.94           C  
ATOM   1593 HD21 LEU A  97       4.094 -15.888 -11.287  1.00 78.94           H  
ATOM   1594 HD22 LEU A  97       2.654 -15.606 -12.276  1.00 78.94           H  
ATOM   1595 HD23 LEU A  97       2.999 -14.543 -10.894  1.00 78.94           H  
ATOM   1596  N   PRO A  98       0.083 -12.217 -14.168  1.00 75.84           N  
ATOM   1597  CA  PRO A  98      -0.751 -11.043 -14.343  1.00 75.84           C  
ATOM   1598  HA  PRO A  98      -0.723 -10.746 -15.391  1.00 75.84           H  
ATOM   1599  C   PRO A  98      -0.253  -9.898 -13.464  1.00 75.84           C  
ATOM   1600  CB  PRO A  98      -2.176 -11.467 -13.971  1.00 75.84           C  
ATOM   1601  HB2 PRO A  98      -2.920 -10.991 -14.610  1.00 75.84           H  
ATOM   1602  HB3 PRO A  98      -2.376 -11.239 -12.924  1.00 75.84           H  
ATOM   1603  O   PRO A  98       0.331 -10.106 -12.392  1.00 75.84           O  
ATOM   1604  CG  PRO A  98      -2.158 -12.982 -14.157  1.00 75.84           C  
ATOM   1605  HG2 PRO A  98      -2.299 -13.229 -15.209  1.00 75.84           H  
ATOM   1606  HG3 PRO A  98      -2.906 -13.477 -13.538  1.00 75.84           H  
ATOM   1607  CD  PRO A  98      -0.741 -13.338 -13.729  1.00 75.84           C  
ATOM   1608  HD2 PRO A  98      -0.708 -13.431 -12.644  1.00 75.84           H  
ATOM   1609  HD3 PRO A  98      -0.459 -14.290 -14.180  1.00 75.84           H  
ATOM   1610  N   LYS A  99      -0.509  -8.668 -13.904  1.00 79.45           N  
ATOM   1611  H   LYS A  99      -1.033  -8.565 -14.761  1.00 79.45           H  
ATOM   1612  CA  LYS A  99      -0.271  -7.494 -13.068  1.00 79.45           C  
ATOM   1613  HA  LYS A  99       0.792  -7.452 -12.832  1.00 79.45           H  
ATOM   1614  C   LYS A  99      -1.056  -7.648 -11.764  1.00 79.45           C  
ATOM   1615  CB  LYS A  99      -0.686  -6.238 -13.835  1.00 79.45           C  
ATOM   1616  HB2 LYS A  99      -0.293  -6.293 -14.851  1.00 79.45           H  
ATOM   1617  HB3 LYS A  99      -1.773  -6.184 -13.884  1.00 79.45           H  
ATOM   1618  O   LYS A  99      -2.212  -8.052 -11.796  1.00 79.45           O  
ATOM   1619  CG  LYS A  99      -0.125  -4.981 -13.168  1.00 79.45           C  
ATOM   1620  HG2 LYS A  99       0.963  -5.025 -13.194  1.00 79.45           H  
ATOM   1621  HG3 LYS A  99      -0.455  -4.922 -12.130  1.00 79.45           H  
ATOM   1622  CD  LYS A  99      -0.606  -3.742 -13.922  1.00 79.45           C  
ATOM   1623  HD2 LYS A  99      -0.301  -3.808 -14.967  1.00 79.45           H  
ATOM   1624  HD3 LYS A  99      -1.693  -3.701 -13.867  1.00 79.45           H  
ATOM   1625  CE  LYS A  99      -0.003  -2.491 -13.287  1.00 79.45           C  
ATOM   1626  HE2 LYS A  99       1.072  -2.490 -13.469  1.00 79.45           H  
ATOM   1627  HE3 LYS A  99      -0.159  -2.544 -12.210  1.00 79.45           H  
ATOM   1628  NZ  LYS A  99      -0.646  -1.271 -13.830  1.00 79.45           N  
ATOM   1629  HZ1 LYS A  99      -0.582  -1.245 -14.838  1.00 79.45           H  
ATOM   1630  HZ2 LYS A  99      -0.231  -0.438 -13.436  1.00 79.45           H  
ATOM   1631  HZ3 LYS A  99      -1.621  -1.270 -13.570  1.00 79.45           H  
ATOM   1632  N   TYR A 100      -0.418  -7.311 -10.648  1.00 85.15           N  
ATOM   1633  H   TYR A 100       0.554  -7.047 -10.721  1.00 85.15           H  
ATOM   1634  CA  TYR A 100      -0.954  -7.497  -9.299  1.00 85.15           C  
ATOM   1635  HA  TYR A 100      -0.195  -7.098  -8.626  1.00 85.15           H  
ATOM   1636  C   TYR A 100      -1.116  -8.963  -8.874  1.00 85.15           C  
ATOM   1637  CB  TYR A 100      -2.221  -6.655  -9.075  1.00 85.15           C  
ATOM   1638  HB2 TYR A 100      -2.441  -6.627  -8.007  1.00 85.15           H  
ATOM   1639  HB3 TYR A 100      -3.070  -7.145  -9.553  1.00 85.15           H  
ATOM   1640  O   TYR A 100      -1.907  -9.254  -7.990  1.00 85.15           O  
ATOM   1641  CG  TYR A 100      -2.120  -5.228  -9.567  1.00 85.15           C  
ATOM   1642  CD1 TYR A 100      -1.259  -4.327  -8.916  1.00 85.15           C  
ATOM   1643  HD1 TYR A 100      -0.693  -4.652  -8.055  1.00 85.15           H  
ATOM   1644  CD2 TYR A 100      -2.898  -4.800 -10.660  1.00 85.15           C  
ATOM   1645  HD2 TYR A 100      -3.573  -5.495 -11.137  1.00 85.15           H  
ATOM   1646  CE1 TYR A 100      -1.187  -2.991  -9.345  1.00 85.15           C  
ATOM   1647  HE1 TYR A 100      -0.556  -2.294  -8.813  1.00 85.15           H  
ATOM   1648  CE2 TYR A 100      -2.821  -3.465 -11.100  1.00 85.15           C  
ATOM   1649  HE2 TYR A 100      -3.454  -3.126 -11.907  1.00 85.15           H  
ATOM   1650  OH  TYR A 100      -1.891  -1.266 -10.850  1.00 85.15           O  
ATOM   1651  HH  TYR A 100      -1.613  -0.714 -10.116  1.00 85.15           H  
ATOM   1652  CZ  TYR A 100      -1.973  -2.558 -10.433  1.00 85.15           C  
ATOM   1653  N   SER A 101      -0.325  -9.883  -9.437  1.00 86.79           N  
ATOM   1654  H   SER A 101       0.249  -9.626 -10.228  1.00 86.79           H  
ATOM   1655  CA  SER A 101      -0.177 -11.225  -8.854  1.00 86.79           C  
ATOM   1656  HA  SER A 101      -1.119 -11.765  -8.949  1.00 86.79           H  
ATOM   1657  C   SER A 101       0.192 -11.122  -7.371  1.00 86.79           C  
ATOM   1658  CB  SER A 101       0.923 -12.015  -9.561  1.00 86.79           C  
ATOM   1659  HB2 SER A 101       1.850 -11.443  -9.544  1.00 86.79           H  
ATOM   1660  HB3 SER A 101       1.083 -12.955  -9.032  1.00 86.79           H  
ATOM   1661  O   SER A 101       1.096 -10.354  -7.017  1.00 86.79           O  
ATOM   1662  OG  SER A 101       0.573 -12.297 -10.896  1.00 86.79           O  
ATOM   1663  HG  SER A 101       0.417 -11.472 -11.362  1.00 86.79           H  
ATOM   1664  N   LEU A 102      -0.503 -11.883  -6.525  1.00 90.63           N  
ATOM   1665  H   LEU A 102      -1.228 -12.485  -6.887  1.00 90.63           H  
ATOM   1666  CA  LEU A 102      -0.325 -11.864  -5.078  1.00 90.63           C  
ATOM   1667  HA  LEU A 102      -0.033 -10.857  -4.781  1.00 90.63           H  
ATOM   1668  C   LEU A 102       0.774 -12.836  -4.650  1.00 90.63           C  
ATOM   1669  CB  LEU A 102      -1.662 -12.205  -4.397  1.00 90.63           C  
ATOM   1670  HB2 LEU A 102      -2.445 -11.549  -4.776  1.00 90.63           H  
ATOM   1671  HB3 LEU A 102      -1.933 -13.227  -4.663  1.00 90.63           H  
ATOM   1672  O   LEU A 102       0.745 -14.010  -5.002  1.00 90.63           O  
ATOM   1673  CG  LEU A 102      -1.590 -12.079  -2.862  1.00 90.63           C  
ATOM   1674  HG  LEU A 102      -0.723 -12.619  -2.482  1.00 90.63           H  
ATOM   1675  CD1 LEU A 102      -1.492 -10.609  -2.446  1.00 90.63           C  
ATOM   1676 HD11 LEU A 102      -2.205 -10.021  -3.024  1.00 90.63           H  
ATOM   1677 HD12 LEU A 102      -1.778 -10.502  -1.400  1.00 90.63           H  
ATOM   1678 HD13 LEU A 102      -0.480 -10.237  -2.603  1.00 90.63           H  
ATOM   1679  CD2 LEU A 102      -2.815 -12.670  -2.181  1.00 90.63           C  
ATOM   1680 HD21 LEU A 102      -3.114 -13.596  -2.670  1.00 90.63           H  
ATOM   1681 HD22 LEU A 102      -3.628 -11.945  -2.217  1.00 90.63           H  
ATOM   1682 HD23 LEU A 102      -2.580 -12.897  -1.141  1.00 90.63           H  
ATOM   1683  N   PHE A 103       1.706 -12.355  -3.838  1.00 91.21           N  
ATOM   1684  H   PHE A 103       1.697 -11.370  -3.614  1.00 91.21           H  
ATOM   1685  CA  PHE A 103       2.738 -13.173  -3.215  1.00 91.21           C  
ATOM   1686  HA  PHE A 103       2.591 -14.218  -3.488  1.00 91.21           H  
ATOM   1687  C   PHE A 103       2.648 -13.074  -1.700  1.00 91.21           C  
ATOM   1688  CB  PHE A 103       4.113 -12.753  -3.725  1.00 91.21           C  
ATOM   1689  HB2 PHE A 103       4.873 -13.222  -3.099  1.00 91.21           H  
ATOM   1690  HB3 PHE A 103       4.228 -11.674  -3.623  1.00 91.21           H  
ATOM   1691  O   PHE A 103       2.538 -11.971  -1.161  1.00 91.21           O  
ATOM   1692  CG  PHE A 103       4.359 -13.155  -5.163  1.00 91.21           C  
ATOM   1693  CD1 PHE A 103       5.122 -14.302  -5.451  1.00 91.21           C  
ATOM   1694  HD1 PHE A 103       5.509 -14.917  -4.653  1.00 91.21           H  
ATOM   1695  CD2 PHE A 103       3.856 -12.368  -6.215  1.00 91.21           C  
ATOM   1696  HD2 PHE A 103       3.241 -11.509  -5.991  1.00 91.21           H  
ATOM   1697  CE1 PHE A 103       5.430 -14.624  -6.783  1.00 91.21           C  
ATOM   1698  HE1 PHE A 103       6.047 -15.486  -6.988  1.00 91.21           H  
ATOM   1699  CE2 PHE A 103       4.145 -12.703  -7.549  1.00 91.21           C  
ATOM   1700  HE2 PHE A 103       3.752 -12.100  -8.354  1.00 91.21           H  
ATOM   1701  CZ  PHE A 103       4.952 -13.820  -7.832  1.00 91.21           C  
ATOM   1702  HZ  PHE A 103       5.189 -14.078  -8.853  1.00 91.21           H  
ATOM   1703  N   GLU A 104       2.707 -14.219  -1.030  1.00 93.28           N  
ATOM   1704  H   GLU A 104       2.816 -15.076  -1.555  1.00 93.28           H  
ATOM   1705  CA  GLU A 104       2.746 -14.342   0.423  1.00 93.28           C  
ATOM   1706  HA  GLU A 104       2.481 -13.385   0.870  1.00 93.28           H  
ATOM   1707  C   GLU A 104       4.162 -14.700   0.880  1.00 93.28           C  
ATOM   1708  CB  GLU A 104       1.700 -15.361   0.889  1.00 93.28           C  
ATOM   1709  HB2 GLU A 104       0.734 -15.074   0.474  1.00 93.28           H  
ATOM   1710  HB3 GLU A 104       1.961 -16.352   0.516  1.00 93.28           H  
ATOM   1711  O   GLU A 104       4.770 -15.658   0.405  1.00 93.28           O  
ATOM   1712  CG  GLU A 104       1.583 -15.399   2.416  1.00 93.28           C  
ATOM   1713  HG2 GLU A 104       1.466 -14.382   2.789  1.00 93.28           H  
ATOM   1714  HG3 GLU A 104       2.495 -15.816   2.843  1.00 93.28           H  
ATOM   1715  CD  GLU A 104       0.374 -16.236   2.838  1.00 93.28           C  
ATOM   1716  OE1 GLU A 104       0.530 -17.453   3.038  1.00 93.28           O  
ATOM   1717  OE2 GLU A 104      -0.731 -15.639   2.934  1.00 93.28           O  
ATOM   1718  N   PHE A 105       4.686 -13.886   1.786  1.00 92.38           N  
ATOM   1719  H   PHE A 105       4.083 -13.180   2.184  1.00 92.38           H  
ATOM   1720  CA  PHE A 105       5.978 -14.058   2.429  1.00 92.38           C  
ATOM   1721  HA  PHE A 105       6.644 -14.622   1.777  1.00 92.38           H  
ATOM   1722  C   PHE A 105       5.806 -14.836   3.730  1.00 92.38           C  
ATOM   1723  CB  PHE A 105       6.599 -12.681   2.711  1.00 92.38           C  
ATOM   1724  HB2 PHE A 105       5.939 -12.126   3.378  1.00 92.38           H  
ATOM   1725  HB3 PHE A 105       7.541 -12.822   3.240  1.00 92.38           H  
ATOM   1726  O   PHE A 105       4.714 -14.887   4.308  1.00 92.38           O  
ATOM   1727  CG  PHE A 105       6.859 -11.846   1.475  1.00 92.38           C  
ATOM   1728  CD1 PHE A 105       8.141 -11.806   0.906  1.00 92.38           C  
ATOM   1729  HD1 PHE A 105       8.951 -12.369   1.347  1.00 92.38           H  
ATOM   1730  CD2 PHE A 105       5.810 -11.141   0.860  1.00 92.38           C  
ATOM   1731  HD2 PHE A 105       4.810 -11.199   1.263  1.00 92.38           H  
ATOM   1732  CE1 PHE A 105       8.359 -11.050  -0.255  1.00 92.38           C  
ATOM   1733  HE1 PHE A 105       9.344 -11.038  -0.699  1.00 92.38           H  
ATOM   1734  CE2 PHE A 105       6.027 -10.424  -0.323  1.00 92.38           C  
ATOM   1735  HE2 PHE A 105       5.182  -9.978  -0.827  1.00 92.38           H  
ATOM   1736  CZ  PHE A 105       7.313 -10.354  -0.874  1.00 92.38           C  
ATOM   1737  HZ  PHE A 105       7.493  -9.805  -1.787  1.00 92.38           H  
ATOM   1738  N   GLU A 106       6.915 -15.367   4.235  1.00 89.44           N  
ATOM   1739  H   GLU A 106       7.783 -15.298   3.723  1.00 89.44           H  
ATOM   1740  CA  GLU A 106       6.977 -15.911   5.586  1.00 89.44           C  
ATOM   1741  HA  GLU A 106       6.352 -16.803   5.618  1.00 89.44           H  
ATOM   1742  C   GLU A 106       6.430 -14.889   6.609  1.00 89.44           C  
ATOM   1743  CB  GLU A 106       8.423 -16.329   5.871  1.00 89.44           C  
ATOM   1744  HB2 GLU A 106       9.037 -15.439   6.004  1.00 89.44           H  
ATOM   1745  HB3 GLU A 106       8.794 -16.889   5.013  1.00 89.44           H  
ATOM   1746  O   GLU A 106       6.689 -13.686   6.518  1.00 89.44           O  
ATOM   1747  CG  GLU A 106       8.518 -17.226   7.111  1.00 89.44           C  
ATOM   1748  HG2 GLU A 106       7.847 -18.075   6.977  1.00 89.44           H  
ATOM   1749  HG3 GLU A 106       8.175 -16.662   7.979  1.00 89.44           H  
ATOM   1750  CD  GLU A 106       9.942 -17.741   7.373  1.00 89.44           C  
ATOM   1751  OE1 GLU A 106      10.084 -18.506   8.350  1.00 89.44           O  
ATOM   1752  OE2 GLU A 106      10.865 -17.364   6.615  1.00 89.44           O  
ATOM   1753  N   GLY A 107       5.587 -15.353   7.536  1.00 88.11           N  
ATOM   1754  H   GLY A 107       5.446 -16.352   7.590  1.00 88.11           H  
ATOM   1755  CA  GLY A 107       4.862 -14.498   8.488  1.00 88.11           C  
ATOM   1756  HA2 GLY A 107       5.492 -13.653   8.763  1.00 88.11           H  
ATOM   1757  HA3 GLY A 107       4.668 -15.076   9.392  1.00 88.11           H  
ATOM   1758  C   GLY A 107       3.516 -13.943   7.990  1.00 88.11           C  
ATOM   1759  O   GLY A 107       2.857 -13.202   8.717  1.00 88.11           O  
ATOM   1760  N   GLY A 108       3.074 -14.287   6.774  1.00 90.70           N  
ATOM   1761  H   GLY A 108       3.677 -14.837   6.179  1.00 90.70           H  
ATOM   1762  CA  GLY A 108       1.743 -13.925   6.254  1.00 90.70           C  
ATOM   1763  HA2 GLY A 108       1.490 -14.617   5.450  1.00 90.70           H  
ATOM   1764  HA3 GLY A 108       1.003 -14.036   7.045  1.00 90.70           H  
ATOM   1765  C   GLY A 108       1.641 -12.501   5.694  1.00 90.70           C  
ATOM   1766  O   GLY A 108       0.553 -12.020   5.354  1.00 90.70           O  
ATOM   1767  N   THR A 109       2.771 -11.803   5.568  1.00 93.04           N  
ATOM   1768  H   THR A 109       3.631 -12.267   5.823  1.00 93.04           H  
ATOM   1769  CA  THR A 109       2.830 -10.548   4.815  1.00 93.04           C  
ATOM   1770  HA  THR A 109       2.045  -9.883   5.177  1.00 93.04           H  
ATOM   1771  C   THR A 109       2.579 -10.843   3.343  1.00 93.04           C  
ATOM   1772  CB  THR A 109       4.172  -9.839   5.012  1.00 93.04           C  
ATOM   1773  HB  THR A 109       5.003 -10.514   4.809  1.00 93.04           H  
ATOM   1774  O   THR A 109       3.111 -11.798   2.793  1.00 93.04           O  
ATOM   1775  CG2 THR A 109       4.296  -8.585   4.153  1.00 93.04           C  
ATOM   1776 HG21 THR A 109       4.375  -8.851   3.099  1.00 93.04           H  
ATOM   1777 HG22 THR A 109       5.194  -8.041   4.446  1.00 93.04           H  
ATOM   1778 HG23 THR A 109       3.417  -7.966   4.332  1.00 93.04           H  
ATOM   1779  OG1 THR A 109       4.241  -9.364   6.330  1.00 93.04           O  
ATOM   1780  HG1 THR A 109       4.450 -10.090   6.923  1.00 93.04           H  
ATOM   1781  N   ARG A 110       1.783 -10.012   2.675  1.00 93.50           N  
ATOM   1782  H   ARG A 110       1.349  -9.256   3.186  1.00 93.50           H  
ATOM   1783  CA  ARG A 110       1.412 -10.184   1.272  1.00 93.50           C  
ATOM   1784  HA  ARG A 110       1.982 -11.016   0.858  1.00 93.50           H  
ATOM   1785  C   ARG A 110       1.746  -8.949   0.455  1.00 93.50           C  
ATOM   1786  CB  ARG A 110      -0.072 -10.537   1.166  1.00 93.50           C  
ATOM   1787  HB2 ARG A 110      -0.658  -9.789   1.700  1.00 93.50           H  
ATOM   1788  HB3 ARG A 110      -0.347 -10.507   0.111  1.00 93.50           H  
ATOM   1789  O   ARG A 110       1.562  -7.813   0.912  1.00 93.50           O  
ATOM   1790  CG  ARG A 110      -0.405 -11.933   1.706  1.00 93.50           C  
ATOM   1791  HG2 ARG A 110      -0.005 -12.053   2.712  1.00 93.50           H  
ATOM   1792  HG3 ARG A 110       0.040 -12.686   1.055  1.00 93.50           H  
ATOM   1793  CD  ARG A 110      -1.922 -12.125   1.756  1.00 93.50           C  
ATOM   1794  HD2 ARG A 110      -2.347 -11.392   2.441  1.00 93.50           H  
ATOM   1795  HD3 ARG A 110      -2.344 -11.959   0.765  1.00 93.50           H  
ATOM   1796  NE  ARG A 110      -2.247 -13.475   2.227  1.00 93.50           N  
ATOM   1797  HE  ARG A 110      -1.483 -14.096   2.453  1.00 93.50           H  
ATOM   1798  NH1 ARG A 110      -4.543 -13.381   2.198  1.00 93.50           N  
ATOM   1799 HH11 ARG A 110      -4.505 -12.465   1.774  1.00 93.50           H  
ATOM   1800 HH12 ARG A 110      -5.427 -13.832   2.385  1.00 93.50           H  
ATOM   1801  NH2 ARG A 110      -3.457 -15.216   2.926  1.00 93.50           N  
ATOM   1802 HH21 ARG A 110      -2.559 -15.658   3.059  1.00 93.50           H  
ATOM   1803 HH22 ARG A 110      -4.310 -15.730   3.095  1.00 93.50           H  
ATOM   1804  CZ  ARG A 110      -3.426 -14.011   2.445  1.00 93.50           C  
ATOM   1805  N   ARG A 111       2.218  -9.148  -0.775  1.00 92.54           N  
ATOM   1806  H   ARG A 111       2.338 -10.103  -1.079  1.00 92.54           H  
ATOM   1807  CA  ARG A 111       2.470  -8.061  -1.730  1.00 92.54           C  
ATOM   1808  HA  ARG A 111       1.915  -7.187  -1.392  1.00 92.54           H  
ATOM   1809  C   ARG A 111       1.934  -8.387  -3.115  1.00 92.54           C  
ATOM   1810  CB  ARG A 111       3.963  -7.695  -1.807  1.00 92.54           C  
ATOM   1811  HB2 ARG A 111       4.511  -8.537  -2.231  1.00 92.54           H  
ATOM   1812  HB3 ARG A 111       4.061  -6.870  -2.512  1.00 92.54           H  
ATOM   1813  O   ARG A 111       2.029  -9.516  -3.579  1.00 92.54           O  
ATOM   1814  CG  ARG A 111       4.617  -7.270  -0.476  1.00 92.54           C  
ATOM   1815  HG2 ARG A 111       4.440  -8.026   0.289  1.00 92.54           H  
ATOM   1816  HG3 ARG A 111       5.694  -7.195  -0.629  1.00 92.54           H  
ATOM   1817  CD  ARG A 111       4.102  -5.913   0.019  1.00 92.54           C  
ATOM   1818  HD2 ARG A 111       3.014  -5.938   0.093  1.00 92.54           H  
ATOM   1819  HD3 ARG A 111       4.361  -5.151  -0.716  1.00 92.54           H  
ATOM   1820  NE  ARG A 111       4.692  -5.543   1.322  1.00 92.54           N  
ATOM   1821  HE  ARG A 111       5.634  -5.178   1.314  1.00 92.54           H  
ATOM   1822  NH1 ARG A 111       2.900  -6.045   2.700  1.00 92.54           N  
ATOM   1823 HH11 ARG A 111       2.570  -6.108   3.653  1.00 92.54           H  
ATOM   1824 HH12 ARG A 111       2.430  -6.588   1.990  1.00 92.54           H  
ATOM   1825  NH2 ARG A 111       4.748  -5.233   3.579  1.00 92.54           N  
ATOM   1826 HH21 ARG A 111       5.716  -4.945   3.562  1.00 92.54           H  
ATOM   1827 HH22 ARG A 111       4.291  -5.380   4.468  1.00 92.54           H  
ATOM   1828  CZ  ARG A 111       4.112  -5.610   2.511  1.00 92.54           C  
ATOM   1829  N   LEU A 112       1.419  -7.362  -3.784  1.00 91.31           N  
ATOM   1830  H   LEU A 112       1.402  -6.466  -3.319  1.00 91.31           H  
ATOM   1831  CA  LEU A 112       1.007  -7.419  -5.183  1.00 91.31           C  
ATOM   1832  HA  LEU A 112       0.731  -8.441  -5.445  1.00 91.31           H  
ATOM   1833  C   LEU A 112       2.182  -6.981  -6.063  1.00 91.31           C  
ATOM   1834  CB  LEU A 112      -0.214  -6.511  -5.403  1.00 91.31           C  
ATOM   1835  HB2 LEU A 112      -0.492  -6.537  -6.457  1.00 91.31           H  
ATOM   1836  HB3 LEU A 112       0.085  -5.491  -5.163  1.00 91.31           H  
ATOM   1837  O   LEU A 112       2.756  -5.909  -5.844  1.00 91.31           O  
ATOM   1838  CG  LEU A 112      -1.456  -6.842  -4.560  1.00 91.31           C  
ATOM   1839  HG  LEU A 112      -1.167  -7.004  -3.522  1.00 91.31           H  
ATOM   1840  CD1 LEU A 112      -2.426  -5.665  -4.604  1.00 91.31           C  
ATOM   1841 HD11 LEU A 112      -3.303  -5.907  -4.004  1.00 91.31           H  
ATOM   1842 HD12 LEU A 112      -2.744  -5.467  -5.628  1.00 91.31           H  
ATOM   1843 HD13 LEU A 112      -1.960  -4.775  -4.182  1.00 91.31           H  
ATOM   1844  CD2 LEU A 112      -2.184  -8.077  -5.072  1.00 91.31           C  
ATOM   1845 HD21 LEU A 112      -2.623  -7.882  -6.050  1.00 91.31           H  
ATOM   1846 HD22 LEU A 112      -3.000  -8.329  -4.394  1.00 91.31           H  
ATOM   1847 HD23 LEU A 112      -1.509  -8.930  -5.142  1.00 91.31           H  
ATOM   1848  N   VAL A 113       2.526  -7.768  -7.081  1.00 87.65           N  
ATOM   1849  H   VAL A 113       2.063  -8.660  -7.172  1.00 87.65           H  
ATOM   1850  CA  VAL A 113       3.562  -7.391  -8.057  1.00 87.65           C  
ATOM   1851  HA  VAL A 113       4.338  -6.825  -7.543  1.00 87.65           H  
ATOM   1852  C   VAL A 113       2.947  -6.477  -9.114  1.00 87.65           C  
ATOM   1853  CB  VAL A 113       4.248  -8.626  -8.669  1.00 87.65           C  
ATOM   1854  HB  VAL A 113       3.501  -9.275  -9.126  1.00 87.65           H  
ATOM   1855  O   VAL A 113       2.331  -6.929 -10.077  1.00 87.65           O  
ATOM   1856  CG1 VAL A 113       5.295  -8.234  -9.724  1.00 87.65           C  
ATOM   1857 HG11 VAL A 113       5.811  -9.129 -10.072  1.00 87.65           H  
ATOM   1858 HG12 VAL A 113       6.023  -7.546  -9.295  1.00 87.65           H  
ATOM   1859 HG13 VAL A 113       4.812  -7.768 -10.582  1.00 87.65           H  
ATOM   1860  CG2 VAL A 113       4.993  -9.408  -7.584  1.00 87.65           C  
ATOM   1861 HG21 VAL A 113       5.802  -8.807  -7.168  1.00 87.65           H  
ATOM   1862 HG22 VAL A 113       4.313  -9.687  -6.779  1.00 87.65           H  
ATOM   1863 HG23 VAL A 113       5.420 -10.314  -8.012  1.00 87.65           H  
ATOM   1864  N   ALA A 114       3.108  -5.164  -8.945  1.00 83.21           N  
ATOM   1865  H   ALA A 114       3.621  -4.842  -8.137  1.00 83.21           H  
ATOM   1866  CA  ALA A 114       2.623  -4.182  -9.915  1.00 83.21           C  
ATOM   1867  HA  ALA A 114       1.626  -4.474 -10.243  1.00 83.21           H  
ATOM   1868  C   ALA A 114       3.521  -4.109 -11.161  1.00 83.21           C  
ATOM   1869  CB  ALA A 114       2.518  -2.823  -9.216  1.00 83.21           C  
ATOM   1870  HB1 ALA A 114       2.109  -2.085  -9.907  1.00 83.21           H  
ATOM   1871  HB2 ALA A 114       1.851  -2.913  -8.358  1.00 83.21           H  
ATOM   1872  HB3 ALA A 114       3.499  -2.494  -8.874  1.00 83.21           H  
ATOM   1873  O   ALA A 114       3.041  -3.816 -12.256  1.00 83.21           O  
ATOM   1874  N   SER A 115       4.826  -4.345 -10.991  1.00 77.25           N  
ATOM   1875  H   SER A 115       5.141  -4.569 -10.058  1.00 77.25           H  
ATOM   1876  CA  SER A 115       5.808  -4.503 -12.073  1.00 77.25           C  
ATOM   1877  HA  SER A 115       5.394  -5.164 -12.834  1.00 77.25           H  
ATOM   1878  C   SER A 115       7.102  -5.128 -11.545  1.00 77.25           C  
ATOM   1879  CB  SER A 115       6.125  -3.147 -12.722  1.00 77.25           C  
ATOM   1880  HB2 SER A 115       5.214  -2.727 -13.149  1.00 77.25           H  
ATOM   1881  HB3 SER A 115       6.848  -3.279 -13.527  1.00 77.25           H  
ATOM   1882  O   SER A 115       7.302  -5.225 -10.332  1.00 77.25           O  
ATOM   1883  OG  SER A 115       6.647  -2.248 -11.769  1.00 77.25           O  
ATOM   1884  HG  SER A 115       6.089  -2.315 -10.991  1.00 77.25           H  
ATOM   1885  N   VAL A 116       8.009  -5.493 -12.455  1.00 72.83           N  
ATOM   1886  H   VAL A 116       7.776  -5.407 -13.434  1.00 72.83           H  
ATOM   1887  CA  VAL A 116       9.399  -5.839 -12.129  1.00 72.83           C  
ATOM   1888  HA  VAL A 116       9.406  -6.644 -11.394  1.00 72.83           H  
ATOM   1889  C   VAL A 116      10.084  -4.623 -11.502  1.00 72.83           C  
ATOM   1890  CB  VAL A 116      10.130  -6.338 -13.390  1.00 72.83           C  
ATOM   1891  HB  VAL A 116      10.061  -5.594 -14.183  1.00 72.83           H  
ATOM   1892  O   VAL A 116      10.546  -3.727 -12.199  1.00 72.83           O  
ATOM   1893  CG1 VAL A 116      11.610  -6.616 -13.116  1.00 72.83           C  
ATOM   1894 HG11 VAL A 116      12.141  -5.690 -12.896  1.00 72.83           H  
ATOM   1895 HG12 VAL A 116      11.716  -7.297 -12.272  1.00 72.83           H  
ATOM   1896 HG13 VAL A 116      12.077  -7.056 -13.997  1.00 72.83           H  
ATOM   1897  CG2 VAL A 116       9.438  -7.622 -13.867  1.00 72.83           C  
ATOM   1898 HG21 VAL A 116       8.583  -7.388 -14.502  1.00 72.83           H  
ATOM   1899 HG22 VAL A 116       9.108  -8.219 -13.016  1.00 72.83           H  
ATOM   1900 HG23 VAL A 116      10.145  -8.245 -14.414  1.00 72.83           H  
ATOM   1901  N   GLY A 117      10.069  -4.547 -10.171  1.00 76.90           N  
ATOM   1902  H   GLY A 117       9.581  -5.278  -9.673  1.00 76.90           H  
ATOM   1903  CA  GLY A 117      10.635  -3.433  -9.401  1.00 76.90           C  
ATOM   1904  HA2 GLY A 117      11.434  -3.805  -8.760  1.00 76.90           H  
ATOM   1905  HA3 GLY A 117      11.086  -2.707 -10.078  1.00 76.90           H  
ATOM   1906  C   GLY A 117       9.640  -2.666  -8.529  1.00 76.90           C  
ATOM   1907  O   GLY A 117      10.053  -1.783  -7.784  1.00 76.90           O  
ATOM   1908  N   SER A 118       8.340  -2.970  -8.593  1.00 85.12           N  
ATOM   1909  H   SER A 118       8.039  -3.718  -9.201  1.00 85.12           H  
ATOM   1910  CA  SER A 118       7.343  -2.299  -7.753  1.00 85.12           C  
ATOM   1911  HA  SER A 118       7.849  -1.790  -6.933  1.00 85.12           H  
ATOM   1912  C   SER A 118       6.383  -3.300  -7.139  1.00 85.12           C  
ATOM   1913  CB  SER A 118       6.589  -1.232  -8.546  1.00 85.12           C  
ATOM   1914  HB2 SER A 118       6.039  -1.706  -9.359  1.00 85.12           H  
ATOM   1915  HB3 SER A 118       7.304  -0.524  -8.965  1.00 85.12           H  
ATOM   1916  O   SER A 118       5.592  -3.939  -7.839  1.00 85.12           O  
ATOM   1917  OG  SER A 118       5.668  -0.542  -7.721  1.00 85.12           O  
ATOM   1918  HG  SER A 118       6.102  -0.311  -6.897  1.00 85.12           H  
ATOM   1919  N   LEU A 119       6.447  -3.385  -5.813  1.00 90.20           N  
ATOM   1920  H   LEU A 119       7.139  -2.836  -5.322  1.00 90.20           H  
ATOM   1921  CA  LEU A 119       5.505  -4.129  -4.999  1.00 90.20           C  
ATOM   1922  HA  LEU A 119       4.929  -4.795  -5.641  1.00 90.20           H  
ATOM   1923  C   LEU A 119       4.518  -3.171  -4.329  1.00 90.20           C  
ATOM   1924  CB  LEU A 119       6.246  -4.998  -3.973  1.00 90.20           C  
ATOM   1925  HB2 LEU A 119       6.670  -4.346  -3.210  1.00 90.20           H  
ATOM   1926  HB3 LEU A 119       5.516  -5.643  -3.483  1.00 90.20           H  
ATOM   1927  O   LEU A 119       4.831  -2.016  -4.030  1.00 90.20           O  
ATOM   1928  CG  LEU A 119       7.386  -5.870  -4.514  1.00 90.20           C  
ATOM   1929  HG  LEU A 119       8.154  -5.236  -4.956  1.00 90.20           H  
ATOM   1930  CD1 LEU A 119       8.012  -6.636  -3.350  1.00 90.20           C  
ATOM   1931 HD11 LEU A 119       8.869  -7.213  -3.699  1.00 90.20           H  
ATOM   1932 HD12 LEU A 119       7.287  -7.318  -2.908  1.00 90.20           H  
ATOM   1933 HD13 LEU A 119       8.368  -5.941  -2.589  1.00 90.20           H  
ATOM   1934  CD2 LEU A 119       6.885  -6.849  -5.569  1.00 90.20           C  
ATOM   1935 HD21 LEU A 119       7.739  -7.387  -5.978  1.00 90.20           H  
ATOM   1936 HD22 LEU A 119       6.408  -6.316  -6.392  1.00 90.20           H  
ATOM   1937 HD23 LEU A 119       6.176  -7.550  -5.127  1.00 90.20           H  
ATOM   1938  N   GLN A 120       3.317  -3.674  -4.091  1.00 91.86           N  
ATOM   1939  H   GLN A 120       3.128  -4.614  -4.410  1.00 91.86           H  
ATOM   1940  CA  GLN A 120       2.224  -2.966  -3.436  1.00 91.86           C  
ATOM   1941  HA  GLN A 120       2.576  -2.018  -3.029  1.00 91.86           H  
ATOM   1942  C   GLN A 120       1.694  -3.785  -2.259  1.00 91.86           C  
ATOM   1943  CB  GLN A 120       1.146  -2.677  -4.483  1.00 91.86           C  
ATOM   1944  HB2 GLN A 120       0.237  -2.348  -3.979  1.00 91.86           H  
ATOM   1945  HB3 GLN A 120       0.914  -3.587  -5.036  1.00 91.86           H  
ATOM   1946  O   GLN A 120       1.932  -4.991  -2.194  1.00 91.86           O  
ATOM   1947  CG  GLN A 120       1.603  -1.612  -5.487  1.00 91.86           C  
ATOM   1948  HG2 GLN A 120       2.414  -2.012  -6.096  1.00 91.86           H  
ATOM   1949  HG3 GLN A 120       1.983  -0.744  -4.947  1.00 91.86           H  
ATOM   1950  CD  GLN A 120       0.487  -1.147  -6.411  1.00 91.86           C  
ATOM   1951  NE2 GLN A 120       0.786  -0.286  -7.358  1.00 91.86           N  
ATOM   1952 HE21 GLN A 120      -0.008   0.106  -7.844  1.00 91.86           H  
ATOM   1953 HE22 GLN A 120       1.732   0.055  -7.454  1.00 91.86           H  
ATOM   1954  OE1 GLN A 120      -0.669  -1.508  -6.308  1.00 91.86           O  
ATOM   1955  N   LYS A 121       1.003  -3.144  -1.312  1.00 93.27           N  
ATOM   1956  H   LYS A 121       0.715  -2.192  -1.489  1.00 93.27           H  
ATOM   1957  CA  LYS A 121       0.406  -3.826  -0.153  1.00 93.27           C  
ATOM   1958  HA  LYS A 121       1.174  -4.376   0.391  1.00 93.27           H  
ATOM   1959  C   LYS A 121      -0.642  -4.830  -0.647  1.00 93.27           C  
ATOM   1960  CB  LYS A 121      -0.231  -2.785   0.787  1.00 93.27           C  
ATOM   1961  HB2 LYS A 121      -0.801  -3.308   1.554  1.00 93.27           H  
ATOM   1962  HB3 LYS A 121      -0.928  -2.169   0.218  1.00 93.27           H  
ATOM   1963  O   LYS A 121      -1.472  -4.457  -1.467  1.00 93.27           O  
ATOM   1964  CG  LYS A 121       0.806  -1.881   1.480  1.00 93.27           C  
ATOM   1965  HG2 LYS A 121       1.438  -2.507   2.110  1.00 93.27           H  
ATOM   1966  HG3 LYS A 121       1.437  -1.389   0.740  1.00 93.27           H  
ATOM   1967  CD  LYS A 121       0.138  -0.812   2.366  1.00 93.27           C  
ATOM   1968  HD2 LYS A 121       0.859  -0.465   3.105  1.00 93.27           H  
ATOM   1969  HD3 LYS A 121      -0.698  -1.266   2.898  1.00 93.27           H  
ATOM   1970  CE  LYS A 121      -0.355   0.407   1.566  1.00 93.27           C  
ATOM   1971  HE2 LYS A 121       0.504   1.011   1.272  1.00 93.27           H  
ATOM   1972  HE3 LYS A 121      -0.858   0.060   0.664  1.00 93.27           H  
ATOM   1973  NZ  LYS A 121      -1.312   1.224   2.354  1.00 93.27           N  
ATOM   1974  HZ1 LYS A 121      -1.008   1.374   3.306  1.00 93.27           H  
ATOM   1975  HZ2 LYS A 121      -1.538   2.120   1.947  1.00 93.27           H  
ATOM   1976  HZ3 LYS A 121      -2.197   0.737   2.374  1.00 93.27           H  
ATOM   1977  N   GLY A 122      -0.584  -6.078  -0.182  1.00 93.07           N  
ATOM   1978  H   GLY A 122       0.164  -6.335   0.446  1.00 93.07           H  
ATOM   1979  CA  GLY A 122      -1.523  -7.144  -0.565  1.00 93.07           C  
ATOM   1980  HA2 GLY A 122      -2.259  -6.767  -1.276  1.00 93.07           H  
ATOM   1981  HA3 GLY A 122      -0.971  -7.949  -1.049  1.00 93.07           H  
ATOM   1982  C   GLY A 122      -2.300  -7.748   0.607  1.00 93.07           C  
ATOM   1983  O   GLY A 122      -3.000  -8.737   0.423  1.00 93.07           O  
ATOM   1984  N   ASN A 123      -2.146  -7.206   1.818  1.00 93.81           N  
ATOM   1985  H   ASN A 123      -1.599  -6.361   1.903  1.00 93.81           H  
ATOM   1986  CA  ASN A 123      -2.959  -7.583   2.972  1.00 93.81           C  
ATOM   1987  HA  ASN A 123      -3.329  -8.600   2.842  1.00 93.81           H  
ATOM   1988  C   ASN A 123      -4.168  -6.650   3.067  1.00 93.81           C  
ATOM   1989  CB  ASN A 123      -2.125  -7.528   4.262  1.00 93.81           C  
ATOM   1990  HB2 ASN A 123      -2.764  -7.772   5.110  1.00 93.81           H  
ATOM   1991  HB3 ASN A 123      -1.749  -6.514   4.405  1.00 93.81           H  
ATOM   1992  O   ASN A 123      -4.037  -5.448   2.840  1.00 93.81           O  
ATOM   1993  CG  ASN A 123      -0.950  -8.479   4.261  1.00 93.81           C  
ATOM   1994  ND2 ASN A 123      -1.144  -9.700   4.715  1.00 93.81           N  
ATOM   1995 HD21 ASN A 123      -0.373 -10.348   4.785  1.00 93.81           H  
ATOM   1996 HD22 ASN A 123      -2.045  -9.972   5.081  1.00 93.81           H  
ATOM   1997  OD1 ASN A 123       0.140  -8.122   3.841  1.00 93.81           O  
ATOM   1998  N   GLU A 124      -5.306  -7.199   3.473  1.00 91.64           N  
ATOM   1999  H   GLU A 124      -5.357  -8.194   3.638  1.00 91.64           H  
ATOM   2000  CA  GLU A 124      -6.513  -6.438   3.785  1.00 91.64           C  
ATOM   2001  HA  GLU A 124      -6.398  -5.407   3.452  1.00 91.64           H  
ATOM   2002  C   GLU A 124      -6.737  -6.425   5.293  1.00 91.64           C  
ATOM   2003  CB  GLU A 124      -7.725  -7.024   3.057  1.00 91.64           C  
ATOM   2004  HB2 GLU A 124      -8.619  -6.490   3.380  1.00 91.64           H  
ATOM   2005  HB3 GLU A 124      -7.824  -8.077   3.319  1.00 91.64           H  
ATOM   2006  O   GLU A 124      -6.504  -7.423   5.982  1.00 91.64           O  
ATOM   2007  CG  GLU A 124      -7.574  -6.871   1.538  1.00 91.64           C  
ATOM   2008  HG2 GLU A 124      -7.426  -5.815   1.312  1.00 91.64           H  
ATOM   2009  HG3 GLU A 124      -6.689  -7.417   1.210  1.00 91.64           H  
ATOM   2010  CD  GLU A 124      -8.784  -7.396   0.761  1.00 91.64           C  
ATOM   2011  OE1 GLU A 124      -8.892  -7.006  -0.422  1.00 91.64           O  
ATOM   2012  OE2 GLU A 124      -9.555  -8.190   1.341  1.00 91.64           O  
ATOM   2013  N   MET A 125      -7.163  -5.277   5.808  1.00 92.93           N  
ATOM   2014  H   MET A 125      -7.394  -4.518   5.183  1.00 92.93           H  
ATOM   2015  CA  MET A 125      -7.464  -5.102   7.220  1.00 92.93           C  
ATOM   2016  HA  MET A 125      -6.901  -5.828   7.806  1.00 92.93           H  
ATOM   2017  C   MET A 125      -8.955  -5.337   7.451  1.00 92.93           C  
ATOM   2018  CB  MET A 125      -7.022  -3.705   7.657  1.00 92.93           C  
ATOM   2019  HB2 MET A 125      -7.609  -2.965   7.113  1.00 92.93           H  
ATOM   2020  HB3 MET A 125      -5.971  -3.564   7.402  1.00 92.93           H  
ATOM   2021  O   MET A 125      -9.791  -4.653   6.865  1.00 92.93           O  
ATOM   2022  CG  MET A 125      -7.187  -3.495   9.165  1.00 92.93           C  
ATOM   2023  HG2 MET A 125      -6.617  -4.260   9.692  1.00 92.93           H  
ATOM   2024  HG3 MET A 125      -8.237  -3.606   9.435  1.00 92.93           H  
ATOM   2025  SD  MET A 125      -6.619  -1.875   9.738  1.00 92.93           S  
ATOM   2026  CE  MET A 125      -7.731  -0.826   8.774  1.00 92.93           C  
ATOM   2027  HE1 MET A 125      -8.731  -1.259   8.773  1.00 92.93           H  
ATOM   2028  HE2 MET A 125      -7.762   0.172   9.211  1.00 92.93           H  
ATOM   2029  HE3 MET A 125      -7.377  -0.756   7.746  1.00 92.93           H  
ATOM   2030  N   ALA A 126      -9.280  -6.273   8.337  1.00 92.22           N  
ATOM   2031  H   ALA A 126      -8.545  -6.802   8.784  1.00 92.22           H  
ATOM   2032  CA  ALA A 126     -10.642  -6.481   8.803  1.00 92.22           C  
ATOM   2033  HA  ALA A 126     -11.340  -6.174   8.025  1.00 92.22           H  
ATOM   2034  C   ALA A 126     -10.895  -5.626  10.049  1.00 92.22           C  
ATOM   2035  CB  ALA A 126     -10.864  -7.974   9.060  1.00 92.22           C  
ATOM   2036  HB1 ALA A 126     -11.893  -8.140   9.382  1.00 92.22           H  
ATOM   2037  HB2 ALA A 126     -10.688  -8.536   8.143  1.00 92.22           H  
ATOM   2038  HB3 ALA A 126     -10.187  -8.326   9.838  1.00 92.22           H  
ATOM   2039  O   ALA A 126     -10.140  -5.697  11.019  1.00 92.22           O  
ATOM   2040  N   ILE A 127     -11.972  -4.842  10.026  1.00 92.56           N  
ATOM   2041  H   ILE A 127     -12.560  -4.853   9.206  1.00 92.56           H  
ATOM   2042  CA  ILE A 127     -12.427  -4.046  11.166  1.00 92.56           C  
ATOM   2043  HA  ILE A 127     -11.723  -4.187  11.987  1.00 92.56           H  
ATOM   2044  C   ILE A 127     -13.809  -4.550  11.610  1.00 92.56           C  
ATOM   2045  CB  ILE A 127     -12.401  -2.539  10.828  1.00 92.56           C  
ATOM   2046  HB  ILE A 127     -12.902  -2.380   9.873  1.00 92.56           H  
ATOM   2047  O   ILE A 127     -14.676  -4.758  10.761  1.00 92.56           O  
ATOM   2048  CG1 ILE A 127     -10.932  -2.076  10.709  1.00 92.56           C  
ATOM   2049 HG12 ILE A 127     -10.356  -2.463  11.550  1.00 92.56           H  
ATOM   2050 HG13 ILE A 127     -10.507  -2.483   9.791  1.00 92.56           H  
ATOM   2051  CG2 ILE A 127     -13.145  -1.714  11.887  1.00 92.56           C  
ATOM   2052 HG21 ILE A 127     -13.210  -0.668  11.588  1.00 92.56           H  
ATOM   2053 HG22 ILE A 127     -14.177  -2.056  11.969  1.00 92.56           H  
ATOM   2054 HG23 ILE A 127     -12.636  -1.789  12.848  1.00 92.56           H  
ATOM   2055  CD1 ILE A 127     -10.765  -0.555  10.698  1.00 92.56           C  
ATOM   2056 HD11 ILE A 127     -11.018  -0.136  11.671  1.00 92.56           H  
ATOM   2057 HD12 ILE A 127     -11.413  -0.122   9.936  1.00 92.56           H  
ATOM   2058 HD13 ILE A 127      -9.720  -0.302  10.520  1.00 92.56           H  
ATOM   2059  N   PRO A 128     -14.050  -4.731  12.923  1.00 95.69           N  
ATOM   2060  CA  PRO A 128     -15.371  -5.059  13.458  1.00 95.69           C  
ATOM   2061  HA  PRO A 128     -15.625  -6.072  13.149  1.00 95.69           H  
ATOM   2062  C   PRO A 128     -16.477  -4.091  13.008  1.00 95.69           C  
ATOM   2063  CB  PRO A 128     -15.205  -5.011  14.981  1.00 95.69           C  
ATOM   2064  HB2 PRO A 128     -15.392  -4.001  15.348  1.00 95.69           H  
ATOM   2065  HB3 PRO A 128     -15.862  -5.724  15.479  1.00 95.69           H  
ATOM   2066  O   PRO A 128     -16.289  -2.875  13.040  1.00 95.69           O  
ATOM   2067  CG  PRO A 128     -13.733  -5.349  15.200  1.00 95.69           C  
ATOM   2068  HG2 PRO A 128     -13.352  -4.921  16.128  1.00 95.69           H  
ATOM   2069  HG3 PRO A 128     -13.603  -6.431  15.194  1.00 95.69           H  
ATOM   2070  CD  PRO A 128     -13.047  -4.750  13.978  1.00 95.69           C  
ATOM   2071  HD2 PRO A 128     -12.195  -5.370  13.700  1.00 95.69           H  
ATOM   2072  HD3 PRO A 128     -12.711  -3.733  14.180  1.00 95.69           H  
ATOM   2073  N   THR A 129     -17.670  -4.611  12.708  1.00 95.54           N  
ATOM   2074  H   THR A 129     -17.750  -5.614  12.622  1.00 95.54           H  
ATOM   2075  CA  THR A 129     -18.815  -3.843  12.173  1.00 95.54           C  
ATOM   2076  HA  THR A 129     -18.575  -3.536  11.155  1.00 95.54           H  
ATOM   2077  C   THR A 129     -19.145  -2.576  12.968  1.00 95.54           C  
ATOM   2078  CB  THR A 129     -20.064  -4.737  12.116  1.00 95.54           C  
ATOM   2079  HB  THR A 129     -20.399  -4.959  13.129  1.00 95.54           H  
ATOM   2080  O   THR A 129     -19.346  -1.521  12.376  1.00 95.54           O  
ATOM   2081  CG2 THR A 129     -21.217  -4.110  11.339  1.00 95.54           C  
ATOM   2082 HG21 THR A 129     -22.052  -4.809  11.280  1.00 95.54           H  
ATOM   2083 HG22 THR A 129     -20.893  -3.848  10.332  1.00 95.54           H  
ATOM   2084 HG23 THR A 129     -21.566  -3.209  11.844  1.00 95.54           H  
ATOM   2085  OG1 THR A 129     -19.730  -5.950  11.483  1.00 95.54           O  
ATOM   2086  HG1 THR A 129     -20.538  -6.321  11.121  1.00 95.54           H  
ATOM   2087  N   LYS A 130     -19.109  -2.636  14.306  1.00 95.03           N  
ATOM   2088  H   LYS A 130     -18.956  -3.541  14.730  1.00 95.03           H  
ATOM   2089  CA  LYS A 130     -19.362  -1.473  15.180  1.00 95.03           C  
ATOM   2090  HA  LYS A 130     -20.359  -1.088  14.964  1.00 95.03           H  
ATOM   2091  C   LYS A 130     -18.405  -0.299  14.937  1.00 95.03           C  
ATOM   2092  CB  LYS A 130     -19.322  -1.910  16.654  1.00 95.03           C  
ATOM   2093  HB2 LYS A 130     -19.669  -1.079  17.268  1.00 95.03           H  
ATOM   2094  HB3 LYS A 130     -20.020  -2.736  16.791  1.00 95.03           H  
ATOM   2095  O   LYS A 130     -18.776   0.858  15.093  1.00 95.03           O  
ATOM   2096  CG  LYS A 130     -17.921  -2.333  17.133  1.00 95.03           C  
ATOM   2097  HG2 LYS A 130     -17.534  -3.126  16.492  1.00 95.03           H  
ATOM   2098  HG3 LYS A 130     -17.245  -1.479  17.093  1.00 95.03           H  
ATOM   2099  CD  LYS A 130     -17.967  -2.833  18.575  1.00 95.03           C  
ATOM   2100  HD2 LYS A 130     -18.359  -2.042  19.215  1.00 95.03           H  
ATOM   2101  HD3 LYS A 130     -18.632  -3.695  18.629  1.00 95.03           H  
ATOM   2102  CE  LYS A 130     -16.560  -3.223  19.031  1.00 95.03           C  
ATOM   2103  HE2 LYS A 130     -16.147  -3.936  18.317  1.00 95.03           H  
ATOM   2104  HE3 LYS A 130     -15.933  -2.332  19.014  1.00 95.03           H  
ATOM   2105  NZ  LYS A 130     -16.604  -3.817  20.388  1.00 95.03           N  
ATOM   2106  HZ1 LYS A 130     -17.018  -3.164  21.038  1.00 95.03           H  
ATOM   2107  HZ2 LYS A 130     -15.679  -4.080  20.698  1.00 95.03           H  
ATOM   2108  HZ3 LYS A 130     -17.182  -4.645  20.380  1.00 95.03           H  
ATOM   2109  N   PHE A 131     -17.158  -0.591  14.569  1.00 96.00           N  
ATOM   2110  H   PHE A 131     -16.929  -1.550  14.350  1.00 96.00           H  
ATOM   2111  CA  PHE A 131     -16.180   0.439  14.242  1.00 96.00           C  
ATOM   2112  HA  PHE A 131     -16.333   1.308  14.883  1.00 96.00           H  
ATOM   2113  C   PHE A 131     -16.366   0.930  12.810  1.00 96.00           C  
ATOM   2114  CB  PHE A 131     -14.764  -0.089  14.474  1.00 96.00           C  
ATOM   2115  HB2 PHE A 131     -14.056   0.659  14.117  1.00 96.00           H  
ATOM   2116  HB3 PHE A 131     -14.650  -0.982  13.859  1.00 96.00           H  
ATOM   2117  O   PHE A 131     -16.190   2.116  12.575  1.00 96.00           O  
ATOM   2118  CG  PHE A 131     -14.390  -0.465  15.896  1.00 96.00           C  
ATOM   2119  CD1 PHE A 131     -14.882   0.248  17.004  1.00 96.00           C  
ATOM   2120  HD1 PHE A 131     -15.536   1.094  16.854  1.00 96.00           H  
ATOM   2121  CD2 PHE A 131     -13.491  -1.523  16.110  1.00 96.00           C  
ATOM   2122  HD2 PHE A 131     -13.049  -2.019  15.259  1.00 96.00           H  
ATOM   2123  CE1 PHE A 131     -14.508  -0.117  18.308  1.00 96.00           C  
ATOM   2124  HE1 PHE A 131     -14.882   0.456  19.144  1.00 96.00           H  
ATOM   2125  CE2 PHE A 131     -13.110  -1.891  17.410  1.00 96.00           C  
ATOM   2126  HE2 PHE A 131     -12.379  -2.674  17.549  1.00 96.00           H  
ATOM   2127  CZ  PHE A 131     -13.623  -1.190  18.512  1.00 96.00           C  
ATOM   2128  HZ  PHE A 131     -13.298  -1.450  19.508  1.00 96.00           H  
ATOM   2129  N   VAL A 132     -16.781   0.067  11.875  1.00 94.81           N  
ATOM   2130  H   VAL A 132     -16.929  -0.897  12.138  1.00 94.81           H  
ATOM   2131  CA  VAL A 132     -17.130   0.479  10.504  1.00 94.81           C  
ATOM   2132  HA  VAL A 132     -16.266   0.973  10.060  1.00 94.81           H  
ATOM   2133  C   VAL A 132     -18.269   1.502  10.513  1.00 94.81           C  
ATOM   2134  CB  VAL A 132     -17.490  -0.733   9.621  1.00 94.81           C  
ATOM   2135  HB  VAL A 132     -18.343  -1.261  10.048  1.00 94.81           H  
ATOM   2136  O   VAL A 132     -18.142   2.544   9.875  1.00 94.81           O  
ATOM   2137  CG1 VAL A 132     -17.864  -0.307   8.196  1.00 94.81           C  
ATOM   2138 HG11 VAL A 132     -17.052   0.267   7.751  1.00 94.81           H  
ATOM   2139 HG12 VAL A 132     -18.059  -1.189   7.585  1.00 94.81           H  
ATOM   2140 HG13 VAL A 132     -18.770   0.298   8.206  1.00 94.81           H  
ATOM   2141  CG2 VAL A 132     -16.315  -1.715   9.523  1.00 94.81           C  
ATOM   2142 HG21 VAL A 132     -15.431  -1.208   9.135  1.00 94.81           H  
ATOM   2143 HG22 VAL A 132     -16.574  -2.541   8.861  1.00 94.81           H  
ATOM   2144 HG23 VAL A 132     -16.089  -2.135  10.504  1.00 94.81           H  
ATOM   2145  N   GLU A 133     -19.338   1.253  11.276  1.00 95.13           N  
ATOM   2146  H   GLU A 133     -19.401   0.361  11.747  1.00 95.13           H  
ATOM   2147  CA  GLU A 133     -20.447   2.203  11.458  1.00 95.13           C  
ATOM   2148  HA  GLU A 133     -20.901   2.422  10.492  1.00 95.13           H  
ATOM   2149  C   GLU A 133     -19.956   3.529  12.052  1.00 95.13           C  
ATOM   2150  CB  GLU A 133     -21.509   1.557  12.357  1.00 95.13           C  
ATOM   2151  HB2 GLU A 133     -21.848   0.637  11.881  1.00 95.13           H  
ATOM   2152  HB3 GLU A 133     -21.054   1.305  13.315  1.00 95.13           H  
ATOM   2153  O   GLU A 133     -20.210   4.600  11.498  1.00 95.13           O  
ATOM   2154  CG  GLU A 133     -22.720   2.473  12.592  1.00 95.13           C  
ATOM   2155  HG2 GLU A 133     -22.393   3.376  13.107  1.00 95.13           H  
ATOM   2156  HG3 GLU A 133     -23.128   2.762  11.623  1.00 95.13           H  
ATOM   2157  CD  GLU A 133     -23.814   1.799  13.432  1.00 95.13           C  
ATOM   2158  OE1 GLU A 133     -24.939   2.340  13.430  1.00 95.13           O  
ATOM   2159  OE2 GLU A 133     -23.515   0.756  14.062  1.00 95.13           O  
ATOM   2160  N   PHE A 134     -19.165   3.460  13.126  1.00 95.91           N  
ATOM   2161  H   PHE A 134     -19.026   2.560  13.564  1.00 95.91           H  
ATOM   2162  CA  PHE A 134     -18.568   4.642  13.737  1.00 95.91           C  
ATOM   2163  HA  PHE A 134     -19.369   5.315  14.045  1.00 95.91           H  
ATOM   2164  C   PHE A 134     -17.697   5.441  12.757  1.00 95.91           C  
ATOM   2165  CB  PHE A 134     -17.787   4.213  14.980  1.00 95.91           C  
ATOM   2166  HB2 PHE A 134     -18.489   3.801  15.705  1.00 95.91           H  
ATOM   2167  HB3 PHE A 134     -17.081   3.428  14.711  1.00 95.91           H  
ATOM   2168  O   PHE A 134     -17.864   6.651  12.652  1.00 95.91           O  
ATOM   2169  CG  PHE A 134     -17.026   5.352  15.616  1.00 95.91           C  
ATOM   2170  CD1 PHE A 134     -15.671   5.554  15.297  1.00 95.91           C  
ATOM   2171  HD1 PHE A 134     -15.159   4.872  14.635  1.00 95.91           H  
ATOM   2172  CD2 PHE A 134     -17.692   6.251  16.466  1.00 95.91           C  
ATOM   2173  HD2 PHE A 134     -18.734   6.100  16.710  1.00 95.91           H  
ATOM   2174  CE1 PHE A 134     -14.996   6.676  15.800  1.00 95.91           C  
ATOM   2175  HE1 PHE A 134     -13.965   6.842  15.524  1.00 95.91           H  
ATOM   2176  CE2 PHE A 134     -17.009   7.364  16.980  1.00 95.91           C  
ATOM   2177  HE2 PHE A 134     -17.514   8.058  17.636  1.00 95.91           H  
ATOM   2178  CZ  PHE A 134     -15.672   7.591  16.627  1.00 95.91           C  
ATOM   2179  HZ  PHE A 134     -15.184   8.487  16.981  1.00 95.91           H  
ATOM   2180  N   ILE A 135     -16.810   4.792  11.995  1.00 95.36           N  
ATOM   2181  H   ILE A 135     -16.737   3.791  12.110  1.00 95.36           H  
ATOM   2182  CA  ILE A 135     -15.952   5.444  10.991  1.00 95.36           C  
ATOM   2183  HA  ILE A 135     -15.389   6.243  11.474  1.00 95.36           H  
ATOM   2184  C   ILE A 135     -16.805   6.084   9.887  1.00 95.36           C  
ATOM   2185  CB  ILE A 135     -14.954   4.421  10.398  1.00 95.36           C  
ATOM   2186  HB  ILE A 135     -15.524   3.561  10.046  1.00 95.36           H  
ATOM   2187  O   ILE A 135     -16.527   7.207   9.453  1.00 95.36           O  
ATOM   2188  CG1 ILE A 135     -13.925   3.940  11.448  1.00 95.36           C  
ATOM   2189 HG12 ILE A 135     -14.379   3.882  12.437  1.00 95.36           H  
ATOM   2190 HG13 ILE A 135     -13.105   4.656  11.515  1.00 95.36           H  
ATOM   2191  CG2 ILE A 135     -14.188   5.015   9.197  1.00 95.36           C  
ATOM   2192 HG21 ILE A 135     -13.706   5.950   9.485  1.00 95.36           H  
ATOM   2193 HG22 ILE A 135     -13.425   4.323   8.841  1.00 95.36           H  
ATOM   2194 HG23 ILE A 135     -14.866   5.205   8.365  1.00 95.36           H  
ATOM   2195  CD1 ILE A 135     -13.363   2.554  11.100  1.00 95.36           C  
ATOM   2196 HD11 ILE A 135     -12.955   2.553  10.090  1.00 95.36           H  
ATOM   2197 HD12 ILE A 135     -12.588   2.280  11.816  1.00 95.36           H  
ATOM   2198 HD13 ILE A 135     -14.152   1.802  11.137  1.00 95.36           H  
ATOM   2199  N   TYR A 136     -17.859   5.399   9.434  1.00 94.26           N  
ATOM   2200  H   TYR A 136     -18.047   4.486   9.824  1.00 94.26           H  
ATOM   2201  CA  TYR A 136     -18.774   5.915   8.418  1.00 94.26           C  
ATOM   2202  HA  TYR A 136     -18.202   6.149   7.520  1.00 94.26           H  
ATOM   2203  C   TYR A 136     -19.467   7.208   8.869  1.00 94.26           C  
ATOM   2204  CB  TYR A 136     -19.806   4.838   8.058  1.00 94.26           C  
ATOM   2205  HB2 TYR A 136     -20.307   4.491   8.962  1.00 94.26           H  
ATOM   2206  HB3 TYR A 136     -19.289   3.982   7.623  1.00 94.26           H  
ATOM   2207  O   TYR A 136     -19.527   8.165   8.091  1.00 94.26           O  
ATOM   2208  CG  TYR A 136     -20.857   5.333   7.085  1.00 94.26           C  
ATOM   2209  CD1 TYR A 136     -22.064   5.876   7.568  1.00 94.26           C  
ATOM   2210  HD1 TYR A 136     -22.261   5.889   8.630  1.00 94.26           H  
ATOM   2211  CD2 TYR A 136     -20.611   5.283   5.701  1.00 94.26           C  
ATOM   2212  HD2 TYR A 136     -19.703   4.829   5.333  1.00 94.26           H  
ATOM   2213  CE1 TYR A 136     -23.012   6.405   6.672  1.00 94.26           C  
ATOM   2214  HE1 TYR A 136     -23.934   6.821   7.050  1.00 94.26           H  
ATOM   2215  CE2 TYR A 136     -21.562   5.803   4.801  1.00 94.26           C  
ATOM   2216  HE2 TYR A 136     -21.402   5.746   3.734  1.00 94.26           H  
ATOM   2217  OH  TYR A 136     -23.640   6.915   4.408  1.00 94.26           O  
ATOM   2218  HH  TYR A 136     -24.461   7.159   4.842  1.00 94.26           H  
ATOM   2219  CZ  TYR A 136     -22.753   6.380   5.286  1.00 94.26           C  
ATOM   2220  N   LEU A 137     -19.944   7.253  10.117  1.00 94.13           N  
ATOM   2221  H   LEU A 137     -19.880   6.416  10.679  1.00 94.13           H  
ATOM   2222  CA  LEU A 137     -20.600   8.424  10.702  1.00 94.13           C  
ATOM   2223  HA  LEU A 137     -21.282   8.851   9.966  1.00 94.13           H  
ATOM   2224  C   LEU A 137     -19.597   9.538  11.044  1.00 94.13           C  
ATOM   2225  CB  LEU A 137     -21.413   7.982  11.934  1.00 94.13           C  
ATOM   2226  HB2 LEU A 137     -21.798   8.868  12.439  1.00 94.13           H  
ATOM   2227  HB3 LEU A 137     -20.741   7.477  12.629  1.00 94.13           H  
ATOM   2228  O   LEU A 137     -19.844  10.699  10.716  1.00 94.13           O  
ATOM   2229  CG  LEU A 137     -22.597   7.040  11.625  1.00 94.13           C  
ATOM   2230  HG  LEU A 137     -22.232   6.149  11.113  1.00 94.13           H  
ATOM   2231  CD1 LEU A 137     -23.257   6.607  12.929  1.00 94.13           C  
ATOM   2232 HD11 LEU A 137     -23.611   7.470  13.493  1.00 94.13           H  
ATOM   2233 HD12 LEU A 137     -24.097   5.944  12.723  1.00 94.13           H  
ATOM   2234 HD13 LEU A 137     -22.538   6.046  13.526  1.00 94.13           H  
ATOM   2235  CD2 LEU A 137     -23.669   7.682  10.741  1.00 94.13           C  
ATOM   2236 HD21 LEU A 137     -24.099   8.549  11.244  1.00 94.13           H  
ATOM   2237 HD22 LEU A 137     -24.464   6.958  10.566  1.00 94.13           H  
ATOM   2238 HD23 LEU A 137     -23.253   7.974   9.776  1.00 94.13           H  
ATOM   2239  N   ALA A 138     -18.441   9.192  11.618  1.00 94.49           N  
ATOM   2240  H   ALA A 138     -18.315   8.227  11.886  1.00 94.49           H  
ATOM   2241  CA  ALA A 138     -17.369  10.128  11.959  1.00 94.49           C  
ATOM   2242  HA  ALA A 138     -17.764  10.895  12.626  1.00 94.49           H  
ATOM   2243  C   ALA A 138     -16.819  10.842  10.716  1.00 94.49           C  
ATOM   2244  CB  ALA A 138     -16.265   9.366  12.703  1.00 94.49           C  
ATOM   2245  HB1 ALA A 138     -16.664   8.945  13.625  1.00 94.49           H  
ATOM   2246  HB2 ALA A 138     -15.450  10.046  12.952  1.00 94.49           H  
ATOM   2247  HB3 ALA A 138     -15.875   8.561  12.080  1.00 94.49           H  
ATOM   2248  O   ALA A 138     -16.765  12.064  10.671  1.00 94.49           O  
ATOM   2249  N   SER A 139     -16.522  10.115   9.639  1.00 93.01           N  
ATOM   2250  H   SER A 139     -16.579   9.109   9.712  1.00 93.01           H  
ATOM   2251  CA  SER A 139     -16.055  10.720   8.377  1.00 93.01           C  
ATOM   2252  HA  SER A 139     -15.140  11.278   8.576  1.00 93.01           H  
ATOM   2253  C   SER A 139     -17.040  11.684   7.709  1.00 93.01           C  
ATOM   2254  CB  SER A 139     -15.744   9.624   7.380  1.00 93.01           C  
ATOM   2255  HB2 SER A 139     -14.953   9.002   7.797  1.00 93.01           H  
ATOM   2256  HB3 SER A 139     -15.402  10.101   6.461  1.00 93.01           H  
ATOM   2257  O   SER A 139     -16.705  12.380   6.753  1.00 93.01           O  
ATOM   2258  OG  SER A 139     -16.862   8.805   7.084  1.00 93.01           O  
ATOM   2259  HG  SER A 139     -17.023   8.273   7.866  1.00 93.01           H  
ATOM   2260  N   ARG A 140     -18.278  11.698   8.196  1.00 92.13           N  
ATOM   2261  H   ARG A 140     -18.455  11.091   8.984  1.00 92.13           H  
ATOM   2262  CA  ARG A 140     -19.393  12.509   7.724  1.00 92.13           C  
ATOM   2263  HA  ARG A 140     -19.065  13.124   6.885  1.00 92.13           H  
ATOM   2264  C   ARG A 140     -19.874  13.481   8.791  1.00 92.13           C  
ATOM   2265  CB  ARG A 140     -20.485  11.538   7.258  1.00 92.13           C  
ATOM   2266  HB2 ARG A 140     -21.470  12.004   7.251  1.00 92.13           H  
ATOM   2267  HB3 ARG A 140     -20.545  10.700   7.952  1.00 92.13           H  
ATOM   2268  O   ARG A 140     -20.969  14.023   8.626  1.00 92.13           O  
ATOM   2269  CG  ARG A 140     -20.167  11.026   5.854  1.00 92.13           C  
ATOM   2270  HG2 ARG A 140     -20.156  11.859   5.151  1.00 92.13           H  
ATOM   2271  HG3 ARG A 140     -19.187  10.550   5.858  1.00 92.13           H  
ATOM   2272  CD  ARG A 140     -21.243  10.020   5.437  1.00 92.13           C  
ATOM   2273  HD2 ARG A 140     -21.341   9.255   6.207  1.00 92.13           H  
ATOM   2274  HD3 ARG A 140     -22.199  10.537   5.356  1.00 92.13           H  
ATOM   2275  NE  ARG A 140     -20.917   9.383   4.152  1.00 92.13           N  
ATOM   2276  HE  ARG A 140     -21.481   9.640   3.354  1.00 92.13           H  
ATOM   2277  NH1 ARG A 140     -19.247   8.020   4.951  1.00 92.13           N  
ATOM   2278 HH11 ARG A 140     -19.409   8.354   5.891  1.00 92.13           H  
ATOM   2279 HH12 ARG A 140     -18.474   7.388   4.799  1.00 92.13           H  
ATOM   2280  NH2 ARG A 140     -19.775   7.981   2.778  1.00 92.13           N  
ATOM   2281 HH21 ARG A 140     -20.344   8.287   2.002  1.00 92.13           H  
ATOM   2282 HH22 ARG A 140     -19.063   7.276   2.649  1.00 92.13           H  
ATOM   2283  CZ  ARG A 140     -19.986   8.465   3.971  1.00 92.13           C  
ATOM   2284  N   TYR A 141     -19.088  13.723   9.841  1.00 92.65           N  
ATOM   2285  H   TYR A 141     -18.210  13.228   9.897  1.00 92.65           H  
ATOM   2286  CA  TYR A 141     -19.480  14.500  11.019  1.00 92.65           C  
ATOM   2287  HA  TYR A 141     -20.205  13.916  11.586  1.00 92.65           H  
ATOM   2288  C   TYR A 141     -20.144  15.843  10.658  1.00 92.65           C  
ATOM   2289  CB  TYR A 141     -18.242  14.691  11.904  1.00 92.65           C  
ATOM   2290  HB2 TYR A 141     -17.779  13.721  12.086  1.00 92.65           H  
ATOM   2291  HB3 TYR A 141     -17.512  15.319  11.393  1.00 92.65           H  
ATOM   2292  O   TYR A 141     -21.244  16.124  11.132  1.00 92.65           O  
ATOM   2293  CG  TYR A 141     -18.555  15.267  13.261  1.00 92.65           C  
ATOM   2294  CD1 TYR A 141     -18.372  16.638  13.506  1.00 92.65           C  
ATOM   2295  HD1 TYR A 141     -18.000  17.290  12.729  1.00 92.65           H  
ATOM   2296  CD2 TYR A 141     -19.037  14.422  14.279  1.00 92.65           C  
ATOM   2297  HD2 TYR A 141     -19.177  13.368  14.089  1.00 92.65           H  
ATOM   2298  CE1 TYR A 141     -18.680  17.175  14.767  1.00 92.65           C  
ATOM   2299  HE1 TYR A 141     -18.542  18.232  14.946  1.00 92.65           H  
ATOM   2300  CE2 TYR A 141     -19.336  14.953  15.547  1.00 92.65           C  
ATOM   2301  HE2 TYR A 141     -19.707  14.324  16.343  1.00 92.65           H  
ATOM   2302  OH  TYR A 141     -19.485  16.841  17.003  1.00 92.65           O  
ATOM   2303  HH  TYR A 141     -19.406  17.797  17.023  1.00 92.65           H  
ATOM   2304  CZ  TYR A 141     -19.166  16.332  15.788  1.00 92.65           C  
ATOM   2305  N   ASN A 142     -19.573  16.583   9.697  1.00 90.69           N  
ATOM   2306  H   ASN A 142     -18.646  16.314   9.398  1.00 90.69           H  
ATOM   2307  CA  ASN A 142     -20.111  17.863   9.202  1.00 90.69           C  
ATOM   2308  HA  ASN A 142     -20.713  18.330   9.981  1.00 90.69           H  
ATOM   2309  C   ASN A 142     -20.985  17.770   7.947  1.00 90.69           C  
ATOM   2310  CB  ASN A 142     -18.946  18.794   8.867  1.00 90.69           C  
ATOM   2311  HB2 ASN A 142     -18.339  18.350   8.078  1.00 90.69           H  
ATOM   2312  HB3 ASN A 142     -19.335  19.744   8.501  1.00 90.69           H  
ATOM   2313  O   ASN A 142     -21.476  18.787   7.463  1.00 90.69           O  
ATOM   2314  CG  ASN A 142     -18.083  19.120  10.051  1.00 90.69           C  
ATOM   2315  ND2 ASN A 142     -16.837  19.386   9.758  1.00 90.69           N  
ATOM   2316 HD21 ASN A 142     -16.578  19.517   8.791  1.00 90.69           H  
ATOM   2317 HD22 ASN A 142     -16.365  19.965  10.438  1.00 90.69           H  
ATOM   2318  OD1 ASN A 142     -18.523  19.124  11.185  1.00 90.69           O  
ATOM   2319  N   SER A 143     -21.124  16.586   7.347  1.00 89.28           N  
ATOM   2320  H   SER A 143     -20.742  15.766   7.796  1.00 89.28           H  
ATOM   2321  CA  SER A 143     -21.898  16.465   6.107  1.00 89.28           C  
ATOM   2322  HA  SER A 143     -21.530  17.224   5.417  1.00 89.28           H  
ATOM   2323  C   SER A 143     -23.376  16.754   6.372  1.00 89.28           C  
ATOM   2324  CB  SER A 143     -21.704  15.113   5.416  1.00 89.28           C  
ATOM   2325  HB2 SER A 143     -22.219  15.133   4.456  1.00 89.28           H  
ATOM   2326  HB3 SER A 143     -20.642  14.947   5.236  1.00 89.28           H  
ATOM   2327  O   SER A 143     -23.965  16.172   7.289  1.00 89.28           O  
ATOM   2328  OG  SER A 143     -22.221  14.052   6.188  1.00 89.28           O  
ATOM   2329  HG  SER A 143     -21.788  14.066   7.045  1.00 89.28           H  
ATOM   2330  N   LYS A 144     -23.960  17.636   5.557  1.00 87.23           N  
ATOM   2331  H   LYS A 144     -23.400  18.081   4.844  1.00 87.23           H  
ATOM   2332  CA  LYS A 144     -25.366  18.037   5.649  1.00 87.23           C  
ATOM   2333  HA  LYS A 144     -25.725  17.803   6.651  1.00 87.23           H  
ATOM   2334  C   LYS A 144     -26.232  17.235   4.684  1.00 87.23           C  
ATOM   2335  CB  LYS A 144     -25.532  19.549   5.459  1.00 87.23           C  
ATOM   2336  HB2 LYS A 144     -26.599  19.770   5.492  1.00 87.23           H  
ATOM   2337  HB3 LYS A 144     -25.148  19.847   4.483  1.00 87.23           H  
ATOM   2338  O   LYS A 144     -26.683  17.742   3.661  1.00 87.23           O  
ATOM   2339  CG  LYS A 144     -24.836  20.357   6.559  1.00 87.23           C  
ATOM   2340  HG2 LYS A 144     -25.136  19.972   7.533  1.00 87.23           H  
ATOM   2341  HG3 LYS A 144     -23.754  20.269   6.457  1.00 87.23           H  
ATOM   2342  CD  LYS A 144     -25.250  21.826   6.450  1.00 87.23           C  
ATOM   2343  HD2 LYS A 144     -26.334  21.885   6.542  1.00 87.23           H  
ATOM   2344  HD3 LYS A 144     -24.946  22.225   5.482  1.00 87.23           H  
ATOM   2345  CE  LYS A 144     -24.601  22.623   7.580  1.00 87.23           C  
ATOM   2346  HE2 LYS A 144     -23.521  22.635   7.435  1.00 87.23           H  
ATOM   2347  HE3 LYS A 144     -24.809  22.103   8.515  1.00 87.23           H  
ATOM   2348  NZ  LYS A 144     -25.150  23.998   7.643  1.00 87.23           N  
ATOM   2349  HZ1 LYS A 144     -24.735  24.506   8.411  1.00 87.23           H  
ATOM   2350  HZ2 LYS A 144     -24.993  24.494   6.777  1.00 87.23           H  
ATOM   2351  HZ3 LYS A 144     -26.143  23.946   7.815  1.00 87.23           H  
ATOM   2352  N   ASN A 145     -26.355  15.938   4.960  1.00 80.93           N  
ATOM   2353  H   ASN A 145     -25.990  15.630   5.850  1.00 80.93           H  
ATOM   2354  CA  ASN A 145     -27.016  14.969   4.079  1.00 80.93           C  
ATOM   2355  HA  ASN A 145     -27.299  15.469   3.152  1.00 80.93           H  
ATOM   2356  C   ASN A 145     -28.338  14.451   4.673  1.00 80.93           C  
ATOM   2357  CB  ASN A 145     -26.034  13.838   3.711  1.00 80.93           C  
ATOM   2358  HB2 ASN A 145     -25.625  13.407   4.625  1.00 80.93           H  
ATOM   2359  HB3 ASN A 145     -26.577  13.055   3.183  1.00 80.93           H  
ATOM   2360  O   ASN A 145     -28.659  13.272   4.521  1.00 80.93           O  
ATOM   2361  CG  ASN A 145     -24.895  14.252   2.800  1.00 80.93           C  
ATOM   2362  ND2 ASN A 145     -23.956  13.363   2.576  1.00 80.93           N  
ATOM   2363 HD21 ASN A 145     -24.032  12.444   2.988  1.00 80.93           H  
ATOM   2364 HD22 ASN A 145     -23.244  13.649   1.920  1.00 80.93           H  
ATOM   2365  OD1 ASN A 145     -24.807  15.337   2.261  1.00 80.93           O  
ATOM   2366  N   GLY A 146     -29.088  15.288   5.390  1.00 84.93           N  
ATOM   2367  H   GLY A 146     -28.808  16.250   5.520  1.00 84.93           H  
ATOM   2368  CA  GLY A 146     -30.328  14.862   6.031  1.00 84.93           C  
ATOM   2369  HA2 GLY A 146     -30.986  14.408   5.291  1.00 84.93           H  
ATOM   2370  HA3 GLY A 146     -30.093  14.112   6.787  1.00 84.93           H  
ATOM   2371  C   GLY A 146     -31.080  16.000   6.705  1.00 84.93           C  
ATOM   2372  O   GLY A 146     -30.823  17.172   6.456  1.00 84.93           O  
ATOM   2373  N   THR A 147     -32.043  15.630   7.543  1.00 92.24           N  
ATOM   2374  H   THR A 147     -32.173  14.649   7.743  1.00 92.24           H  
ATOM   2375  CA  THR A 147     -32.720  16.569   8.438  1.00 92.24           C  
ATOM   2376  HA  THR A 147     -32.969  17.475   7.886  1.00 92.24           H  
ATOM   2377  C   THR A 147     -31.795  16.961   9.590  1.00 92.24           C  
ATOM   2378  CB  THR A 147     -34.017  15.957   8.991  1.00 92.24           C  
ATOM   2379  HB  THR A 147     -34.498  16.681   9.648  1.00 92.24           H  
ATOM   2380  O   THR A 147     -30.882  16.209   9.938  1.00 92.24           O  
ATOM   2381  CG2 THR A 147     -34.994  15.566   7.880  1.00 92.24           C  
ATOM   2382 HG21 THR A 147     -34.593  14.741   7.291  1.00 92.24           H  
ATOM   2383 HG22 THR A 147     -35.943  15.261   8.321  1.00 92.24           H  
ATOM   2384 HG23 THR A 147     -35.168  16.422   7.229  1.00 92.24           H  
ATOM   2385  OG1 THR A 147     -33.741  14.780   9.716  1.00 92.24           O  
ATOM   2386  HG1 THR A 147     -34.529  14.555  10.216  1.00 92.24           H  
ATOM   2387  N   GLU A 148     -32.068  18.098  10.232  1.00 92.27           N  
ATOM   2388  H   GLU A 148     -32.770  18.727   9.867  1.00 92.27           H  
ATOM   2389  CA  GLU A 148     -31.337  18.541  11.431  1.00 92.27           C  
ATOM   2390  HA  GLU A 148     -30.300  18.750  11.170  1.00 92.27           H  
ATOM   2391  C   GLU A 148     -31.328  17.462  12.530  1.00 92.27           C  
ATOM   2392  CB  GLU A 148     -31.977  19.827  11.977  1.00 92.27           C  
ATOM   2393  HB2 GLU A 148     -31.482  20.087  12.913  1.00 92.27           H  
ATOM   2394  HB3 GLU A 148     -33.031  19.637  12.181  1.00 92.27           H  
ATOM   2395  O   GLU A 148     -30.297  17.219  13.152  1.00 92.27           O  
ATOM   2396  CG  GLU A 148     -31.846  21.014  11.007  1.00 92.27           C  
ATOM   2397  HG2 GLU A 148     -32.350  20.766  10.073  1.00 92.27           H  
ATOM   2398  HG3 GLU A 148     -30.790  21.167  10.789  1.00 92.27           H  
ATOM   2399  CD  GLU A 148     -32.445  22.321  11.556  1.00 92.27           C  
ATOM   2400  OE1 GLU A 148     -32.223  23.364  10.898  1.00 92.27           O  
ATOM   2401  OE2 GLU A 148     -33.137  22.273  12.597  1.00 92.27           O  
ATOM   2402  N   GLU A 149     -32.442  16.740  12.698  1.00 93.02           N  
ATOM   2403  H   GLU A 149     -33.269  17.037  12.200  1.00 93.02           H  
ATOM   2404  CA  GLU A 149     -32.556  15.579  13.591  1.00 93.02           C  
ATOM   2405  HA  GLU A 149     -32.388  15.897  14.620  1.00 93.02           H  
ATOM   2406  C   GLU A 149     -31.518  14.493  13.247  1.00 93.02           C  
ATOM   2407  CB  GLU A 149     -33.985  15.018  13.470  1.00 93.02           C  
ATOM   2408  HB2 GLU A 149     -34.703  15.824  13.619  1.00 93.02           H  
ATOM   2409  HB3 GLU A 149     -34.123  14.668  12.447  1.00 93.02           H  
ATOM   2410  O   GLU A 149     -30.772  14.050  14.116  1.00 93.02           O  
ATOM   2411  CG  GLU A 149     -34.320  13.842  14.408  1.00 93.02           C  
ATOM   2412  HG2 GLU A 149     -33.512  13.112  14.380  1.00 93.02           H  
ATOM   2413  HG3 GLU A 149     -35.204  13.346  14.007  1.00 93.02           H  
ATOM   2414  CD  GLU A 149     -34.625  14.250  15.856  1.00 93.02           C  
ATOM   2415  OE1 GLU A 149     -34.215  13.481  16.760  1.00 93.02           O  
ATOM   2416  OE2 GLU A 149     -35.279  15.300  16.038  1.00 93.02           O  
ATOM   2417  N   LEU A 150     -31.412  14.078  11.978  1.00 92.79           N  
ATOM   2418  H   LEU A 150     -31.956  14.555  11.273  1.00 92.79           H  
ATOM   2419  CA  LEU A 150     -30.455  13.045  11.556  1.00 92.79           C  
ATOM   2420  HA  LEU A 150     -30.583  12.165  12.187  1.00 92.79           H  
ATOM   2421  C   LEU A 150     -29.000  13.497  11.734  1.00 92.79           C  
ATOM   2422  CB  LEU A 150     -30.705  12.675  10.082  1.00 92.79           C  
ATOM   2423  HB2 LEU A 150     -30.764  13.595   9.500  1.00 92.79           H  
ATOM   2424  HB3 LEU A 150     -29.849  12.110   9.715  1.00 92.79           H  
ATOM   2425  O   LEU A 150     -28.133  12.698  12.100  1.00 92.79           O  
ATOM   2426  CG  LEU A 150     -31.971  11.839   9.833  1.00 92.79           C  
ATOM   2427  HG  LEU A 150     -32.839  12.333  10.269  1.00 92.79           H  
ATOM   2428  CD1 LEU A 150     -32.192  11.697   8.325  1.00 92.79           C  
ATOM   2429 HD11 LEU A 150     -32.337  12.683   7.884  1.00 92.79           H  
ATOM   2430 HD12 LEU A 150     -31.334  11.210   7.861  1.00 92.79           H  
ATOM   2431 HD13 LEU A 150     -33.088  11.104   8.142  1.00 92.79           H  
ATOM   2432  CD2 LEU A 150     -31.856  10.433  10.427  1.00 92.79           C  
ATOM   2433 HD21 LEU A 150     -31.806  10.490  11.514  1.00 92.79           H  
ATOM   2434 HD22 LEU A 150     -30.964   9.933  10.049  1.00 92.79           H  
ATOM   2435 HD23 LEU A 150     -32.738   9.850  10.163  1.00 92.79           H  
ATOM   2436  N   GLU A 151     -28.725  14.775  11.483  1.00 93.30           N  
ATOM   2437  H   GLU A 151     -29.480  15.379  11.191  1.00 93.30           H  
ATOM   2438  CA  GLU A 151     -27.408  15.367  11.708  1.00 93.30           C  
ATOM   2439  HA  GLU A 151     -26.659  14.760  11.199  1.00 93.30           H  
ATOM   2440  C   GLU A 151     -27.042  15.363  13.196  1.00 93.30           C  
ATOM   2441  CB  GLU A 151     -27.360  16.785  11.124  1.00 93.30           C  
ATOM   2442  HB2 GLU A 151     -26.425  17.254  11.431  1.00 93.30           H  
ATOM   2443  HB3 GLU A 151     -28.192  17.372  11.513  1.00 93.30           H  
ATOM   2444  O   GLU A 151     -25.935  14.937  13.544  1.00 93.30           O  
ATOM   2445  CG  GLU A 151     -27.417  16.757   9.590  1.00 93.30           C  
ATOM   2446  HG2 GLU A 151     -26.540  16.220   9.226  1.00 93.30           H  
ATOM   2447  HG3 GLU A 151     -28.296  16.200   9.264  1.00 93.30           H  
ATOM   2448  CD  GLU A 151     -27.447  18.152   8.948  1.00 93.30           C  
ATOM   2449  OE1 GLU A 151     -27.687  18.187   7.721  1.00 93.30           O  
ATOM   2450  OE2 GLU A 151     -27.100  19.148   9.622  1.00 93.30           O  
ATOM   2451  N   TYR A 152     -27.988  15.740  14.061  1.00 93.46           N  
ATOM   2452  H   TYR A 152     -28.860  16.095  13.695  1.00 93.46           H  
ATOM   2453  CA  TYR A 152     -27.838  15.696  15.512  1.00 93.46           C  
ATOM   2454  HA  TYR A 152     -26.970  16.295  15.790  1.00 93.46           H  
ATOM   2455  C   TYR A 152     -27.593  14.270  16.017  1.00 93.46           C  
ATOM   2456  CB  TYR A 152     -29.077  16.314  16.173  1.00 93.46           C  
ATOM   2457  HB2 TYR A 152     -29.973  15.790  15.837  1.00 93.46           H  
ATOM   2458  HB3 TYR A 152     -29.168  17.351  15.852  1.00 93.46           H  
ATOM   2459  O   TYR A 152     -26.619  14.037  16.733  1.00 93.46           O  
ATOM   2460  CG  TYR A 152     -29.022  16.274  17.686  1.00 93.46           C  
ATOM   2461  CD1 TYR A 152     -29.739  15.292  18.399  1.00 93.46           C  
ATOM   2462  HD1 TYR A 152     -30.364  14.587  17.873  1.00 93.46           H  
ATOM   2463  CD2 TYR A 152     -28.219  17.201  18.375  1.00 93.46           C  
ATOM   2464  HD2 TYR A 152     -27.671  17.950  17.821  1.00 93.46           H  
ATOM   2465  CE1 TYR A 152     -29.650  15.239  19.803  1.00 93.46           C  
ATOM   2466  HE1 TYR A 152     -30.204  14.496  20.358  1.00 93.46           H  
ATOM   2467  CE2 TYR A 152     -28.133  17.156  19.779  1.00 93.46           C  
ATOM   2468  HE2 TYR A 152     -27.520  17.874  20.303  1.00 93.46           H  
ATOM   2469  OH  TYR A 152     -28.760  16.120  21.849  1.00 93.46           O  
ATOM   2470  HH  TYR A 152     -28.229  16.844  22.189  1.00 93.46           H  
ATOM   2471  CZ  TYR A 152     -28.848  16.170  20.494  1.00 93.46           C  
ATOM   2472  N   GLN A 153     -28.398  13.290  15.591  1.00 94.36           N  
ATOM   2473  H   GLN A 153     -29.191  13.543  15.019  1.00 94.36           H  
ATOM   2474  CA  GLN A 153     -28.241  11.889  16.008  1.00 94.36           C  
ATOM   2475  HA  GLN A 153     -28.293  11.843  17.096  1.00 94.36           H  
ATOM   2476  C   GLN A 153     -26.874  11.313  15.608  1.00 94.36           C  
ATOM   2477  CB  GLN A 153     -29.369  11.022  15.419  1.00 94.36           C  
ATOM   2478  HB2 GLN A 153     -29.151   9.976  15.633  1.00 94.36           H  
ATOM   2479  HB3 GLN A 153     -29.384  11.143  14.336  1.00 94.36           H  
ATOM   2480  O   GLN A 153     -26.226  10.622  16.395  1.00 94.36           O  
ATOM   2481  CG  GLN A 153     -30.774  11.335  15.968  1.00 94.36           C  
ATOM   2482  HG2 GLN A 153     -31.495  10.659  15.507  1.00 94.36           H  
ATOM   2483  HG3 GLN A 153     -31.064  12.351  15.700  1.00 94.36           H  
ATOM   2484  CD  GLN A 153     -30.911  11.215  17.479  1.00 94.36           C  
ATOM   2485  NE2 GLN A 153     -31.864  11.908  18.068  1.00 94.36           N  
ATOM   2486 HE21 GLN A 153     -32.534  12.449  17.541  1.00 94.36           H  
ATOM   2487 HE22 GLN A 153     -31.962  11.811  19.068  1.00 94.36           H  
ATOM   2488  OE1 GLN A 153     -30.174  10.504  18.148  1.00 94.36           O  
ATOM   2489  N   LYS A 154     -26.379  11.644  14.410  1.00 94.44           N  
ATOM   2490  H   LYS A 154     -26.963  12.202  13.803  1.00 94.44           H  
ATOM   2491  CA  LYS A 154     -25.030  11.267  13.957  1.00 94.44           C  
ATOM   2492  HA  LYS A 154     -24.926  10.183  14.007  1.00 94.44           H  
ATOM   2493  C   LYS A 154     -23.945  11.858  14.863  1.00 94.44           C  
ATOM   2494  CB  LYS A 154     -24.883  11.726  12.502  1.00 94.44           C  
ATOM   2495  HB2 LYS A 154     -25.557  11.136  11.881  1.00 94.44           H  
ATOM   2496  HB3 LYS A 154     -25.228  12.758  12.456  1.00 94.44           H  
ATOM   2497  O   LYS A 154     -23.037  11.137  15.280  1.00 94.44           O  
ATOM   2498  CG  LYS A 154     -23.458  11.625  11.921  1.00 94.44           C  
ATOM   2499  HG2 LYS A 154     -22.723  12.051  12.605  1.00 94.44           H  
ATOM   2500  HG3 LYS A 154     -23.210  10.576  11.763  1.00 94.44           H  
ATOM   2501  CD  LYS A 154     -23.353  12.377  10.588  1.00 94.44           C  
ATOM   2502  HD2 LYS A 154     -24.141  12.035   9.917  1.00 94.44           H  
ATOM   2503  HD3 LYS A 154     -22.383  12.164  10.139  1.00 94.44           H  
ATOM   2504  CE  LYS A 154     -23.484  13.889  10.839  1.00 94.44           C  
ATOM   2505  HE2 LYS A 154     -22.649  14.214  11.458  1.00 94.44           H  
ATOM   2506  HE3 LYS A 154     -24.394  14.096  11.402  1.00 94.44           H  
ATOM   2507  NZ  LYS A 154     -23.512  14.684   9.593  1.00 94.44           N  
ATOM   2508  HZ1 LYS A 154     -24.312  14.493   9.007  1.00 94.44           H  
ATOM   2509  HZ2 LYS A 154     -22.665  14.541   9.063  1.00 94.44           H  
ATOM   2510  HZ3 LYS A 154     -23.549  15.670   9.810  1.00 94.44           H  
ATOM   2511  N   GLN A 155     -24.014  13.156  15.159  1.00 94.47           N  
ATOM   2512  H   GLN A 155     -24.803  13.690  14.822  1.00 94.47           H  
ATOM   2513  CA  GLN A 155     -23.031  13.823  16.021  1.00 94.47           C  
ATOM   2514  HA  GLN A 155     -22.029  13.619  15.643  1.00 94.47           H  
ATOM   2515  C   GLN A 155     -23.088  13.295  17.461  1.00 94.47           C  
ATOM   2516  CB  GLN A 155     -23.259  15.338  15.997  1.00 94.47           C  
ATOM   2517  HB2 GLN A 155     -24.306  15.549  16.217  1.00 94.47           H  
ATOM   2518  HB3 GLN A 155     -22.646  15.798  16.772  1.00 94.47           H  
ATOM   2519  O   GLN A 155     -22.041  13.079  18.079  1.00 94.47           O  
ATOM   2520  CG  GLN A 155     -22.874  15.962  14.648  1.00 94.47           C  
ATOM   2521  HG2 GLN A 155     -21.812  15.795  14.465  1.00 94.47           H  
ATOM   2522  HG3 GLN A 155     -23.431  15.490  13.838  1.00 94.47           H  
ATOM   2523  CD  GLN A 155     -23.143  17.461  14.598  1.00 94.47           C  
ATOM   2524  NE2 GLN A 155     -22.644  18.141  13.589  1.00 94.47           N  
ATOM   2525 HE21 GLN A 155     -22.068  17.691  12.892  1.00 94.47           H  
ATOM   2526 HE22 GLN A 155     -22.851  19.129  13.584  1.00 94.47           H  
ATOM   2527  OE1 GLN A 155     -23.785  18.050  15.450  1.00 94.47           O  
ATOM   2528  N   LEU A 156     -24.292  13.017  17.969  1.00 95.25           N  
ATOM   2529  H   LEU A 156     -25.107  13.275  17.432  1.00 95.25           H  
ATOM   2530  CA  LEU A 156     -24.518  12.400  19.272  1.00 95.25           C  
ATOM   2531  HA  LEU A 156     -24.032  13.019  20.026  1.00 95.25           H  
ATOM   2532  C   LEU A 156     -23.891  11.003  19.338  1.00 95.25           C  
ATOM   2533  CB  LEU A 156     -26.032  12.366  19.552  1.00 95.25           C  
ATOM   2534  HB2 LEU A 156     -26.425  13.381  19.489  1.00 95.25           H  
ATOM   2535  HB3 LEU A 156     -26.522  11.774  18.779  1.00 95.25           H  
ATOM   2536  O   LEU A 156     -23.130  10.725  20.265  1.00 95.25           O  
ATOM   2537  CG  LEU A 156     -26.406  11.774  20.923  1.00 95.25           C  
ATOM   2538  HG  LEU A 156     -26.017  10.759  21.002  1.00 95.25           H  
ATOM   2539  CD1 LEU A 156     -25.847  12.610  22.078  1.00 95.25           C  
ATOM   2540 HD11 LEU A 156     -26.169  13.646  21.970  1.00 95.25           H  
ATOM   2541 HD12 LEU A 156     -26.220  12.222  23.026  1.00 95.25           H  
ATOM   2542 HD13 LEU A 156     -24.758  12.562  22.086  1.00 95.25           H  
ATOM   2543  CD2 LEU A 156     -27.925  11.712  21.068  1.00 95.25           C  
ATOM   2544 HD21 LEU A 156     -28.193  11.256  22.021  1.00 95.25           H  
ATOM   2545 HD22 LEU A 156     -28.348  12.715  21.013  1.00 95.25           H  
ATOM   2546 HD23 LEU A 156     -28.347  11.110  20.263  1.00 95.25           H  
ATOM   2547  N   PHE A 157     -24.131  10.157  18.331  1.00 96.05           N  
ATOM   2548  H   PHE A 157     -24.802  10.427  17.626  1.00 96.05           H  
ATOM   2549  CA  PHE A 157     -23.541   8.822  18.248  1.00 96.05           C  
ATOM   2550  HA  PHE A 157     -23.866   8.244  19.114  1.00 96.05           H  
ATOM   2551  C   PHE A 157     -22.010   8.876  18.267  1.00 96.05           C  
ATOM   2552  CB  PHE A 157     -24.032   8.115  16.978  1.00 96.05           C  
ATOM   2553  HB2 PHE A 157     -25.121   8.073  16.998  1.00 96.05           H  
ATOM   2554  HB3 PHE A 157     -23.744   8.694  16.101  1.00 96.05           H  
ATOM   2555  O   PHE A 157     -21.375   8.151  19.037  1.00 96.05           O  
ATOM   2556  CG  PHE A 157     -23.488   6.707  16.836  1.00 96.05           C  
ATOM   2557  CD1 PHE A 157     -22.238   6.477  16.226  1.00 96.05           C  
ATOM   2558  HD1 PHE A 157     -21.667   7.305  15.833  1.00 96.05           H  
ATOM   2559  CD2 PHE A 157     -24.229   5.621  17.335  1.00 96.05           C  
ATOM   2560  HD2 PHE A 157     -25.192   5.786  17.795  1.00 96.05           H  
ATOM   2561  CE1 PHE A 157     -21.740   5.167  16.111  1.00 96.05           C  
ATOM   2562  HE1 PHE A 157     -20.792   4.982  15.630  1.00 96.05           H  
ATOM   2563  CE2 PHE A 157     -23.734   4.311  17.207  1.00 96.05           C  
ATOM   2564  HE2 PHE A 157     -24.323   3.475  17.553  1.00 96.05           H  
ATOM   2565  CZ  PHE A 157     -22.493   4.083  16.592  1.00 96.05           C  
ATOM   2566  HZ  PHE A 157     -22.135   3.072  16.469  1.00 96.05           H  
ATOM   2567  N   VAL A 158     -21.407   9.753  17.455  1.00 95.23           N  
ATOM   2568  H   VAL A 158     -21.987  10.312  16.847  1.00 95.23           H  
ATOM   2569  CA  VAL A 158     -19.945   9.918  17.396  1.00 95.23           C  
ATOM   2570  HA  VAL A 158     -19.499   8.944  17.197  1.00 95.23           H  
ATOM   2571  C   VAL A 158     -19.394  10.397  18.742  1.00 95.23           C  
ATOM   2572  CB  VAL A 158     -19.551  10.869  16.249  1.00 95.23           C  
ATOM   2573  HB  VAL A 158     -20.138  11.784  16.321  1.00 95.23           H  
ATOM   2574  O   VAL A 158     -18.386   9.872  19.214  1.00 95.23           O  
ATOM   2575  CG1 VAL A 158     -18.065  11.242  16.271  1.00 95.23           C  
ATOM   2576 HG11 VAL A 158     -17.820  11.832  15.387  1.00 95.23           H  
ATOM   2577 HG12 VAL A 158     -17.843  11.852  17.147  1.00 95.23           H  
ATOM   2578 HG13 VAL A 158     -17.446  10.345  16.283  1.00 95.23           H  
ATOM   2579  CG2 VAL A 158     -19.826  10.210  14.890  1.00 95.23           C  
ATOM   2580 HG21 VAL A 158     -20.864   9.885  14.825  1.00 95.23           H  
ATOM   2581 HG22 VAL A 158     -19.180   9.342  14.756  1.00 95.23           H  
ATOM   2582 HG23 VAL A 158     -19.643  10.925  14.088  1.00 95.23           H  
ATOM   2583  N   SER A 159     -20.078  11.336  19.396  1.00 94.01           N  
ATOM   2584  H   SER A 159     -20.899  11.725  18.955  1.00 94.01           H  
ATOM   2585  CA  SER A 159     -19.675  11.869  20.702  1.00 94.01           C  
ATOM   2586  HA  SER A 159     -18.641  12.208  20.639  1.00 94.01           H  
ATOM   2587  C   SER A 159     -19.743  10.809  21.807  1.00 94.01           C  
ATOM   2588  CB  SER A 159     -20.544  13.074  21.070  1.00 94.01           C  
ATOM   2589  HB2 SER A 159     -20.231  13.461  22.040  1.00 94.01           H  
ATOM   2590  HB3 SER A 159     -21.592  12.779  21.128  1.00 94.01           H  
ATOM   2591  O   SER A 159     -18.784  10.642  22.560  1.00 94.01           O  
ATOM   2592  OG  SER A 159     -20.390  14.089  20.100  1.00 94.01           O  
ATOM   2593  HG  SER A 159     -20.956  13.885  19.352  1.00 94.01           H  
ATOM   2594  N   GLN A 160     -20.830  10.032  21.867  1.00 96.15           N  
ATOM   2595  H   GLN A 160     -21.581  10.210  21.216  1.00 96.15           H  
ATOM   2596  CA  GLN A 160     -21.001   8.929  22.824  1.00 96.15           C  
ATOM   2597  HA  GLN A 160     -20.883   9.306  23.840  1.00 96.15           H  
ATOM   2598  C   GLN A 160     -19.964   7.815  22.628  1.00 96.15           C  
ATOM   2599  CB  GLN A 160     -22.411   8.345  22.665  1.00 96.15           C  
ATOM   2600  HB2 GLN A 160     -22.463   7.395  23.197  1.00 96.15           H  
ATOM   2601  HB3 GLN A 160     -22.599   8.153  21.608  1.00 96.15           H  
ATOM   2602  O   GLN A 160     -19.521   7.187  23.590  1.00 96.15           O  
ATOM   2603  CG  GLN A 160     -23.502   9.266  23.232  1.00 96.15           C  
ATOM   2604  HG2 GLN A 160     -23.433  10.258  22.787  1.00 96.15           H  
ATOM   2605  HG3 GLN A 160     -23.353   9.368  24.307  1.00 96.15           H  
ATOM   2606  CD  GLN A 160     -24.906   8.722  22.984  1.00 96.15           C  
ATOM   2607  NE2 GLN A 160     -25.911   9.262  23.636  1.00 96.15           N  
ATOM   2608 HE21 GLN A 160     -26.823   8.892  23.410  1.00 96.15           H  
ATOM   2609 HE22 GLN A 160     -25.775  10.050  24.254  1.00 96.15           H  
ATOM   2610  OE1 GLN A 160     -25.131   7.804  22.214  1.00 96.15           O  
ATOM   2611  N   HIS A 161     -19.530   7.597  21.386  1.00 96.02           N  
ATOM   2612  H   HIS A 161     -19.973   8.106  20.635  1.00 96.02           H  
ATOM   2613  CA  HIS A 161     -18.565   6.564  21.029  1.00 96.02           C  
ATOM   2614  HA  HIS A 161     -18.457   5.886  21.876  1.00 96.02           H  
ATOM   2615  C   HIS A 161     -17.158   7.115  20.771  1.00 96.02           C  
ATOM   2616  CB  HIS A 161     -19.115   5.715  19.877  1.00 96.02           C  
ATOM   2617  HB2 HIS A 161     -19.305   6.357  19.016  1.00 96.02           H  
ATOM   2618  HB3 HIS A 161     -18.381   4.965  19.586  1.00 96.02           H  
ATOM   2619  O   HIS A 161     -16.349   6.417  20.169  1.00 96.02           O  
ATOM   2620  CG  HIS A 161     -20.387   5.005  20.254  1.00 96.02           C  
ATOM   2621  CD2 HIS A 161     -20.495   3.794  20.877  1.00 96.02           C  
ATOM   2622  HD2 HIS A 161     -19.670   3.165  21.178  1.00 96.02           H  
ATOM   2623  ND1 HIS A 161     -21.660   5.486  20.085  1.00 96.02           N  
ATOM   2624  HD1 HIS A 161     -21.901   6.360  19.640  1.00 96.02           H  
ATOM   2625  CE1 HIS A 161     -22.519   4.584  20.587  1.00 96.02           C  
ATOM   2626  HE1 HIS A 161     -23.594   4.689  20.588  1.00 96.02           H  
ATOM   2627  NE2 HIS A 161     -21.849   3.528  21.086  1.00 96.02           N  
ATOM   2628  N   LYS A 162     -16.802   8.310  21.273  1.00 92.70           N  
ATOM   2629  H   LYS A 162     -17.530   8.876  21.685  1.00 92.70           H  
ATOM   2630  CA  LYS A 162     -15.472   8.926  21.062  1.00 92.70           C  
ATOM   2631  HA  LYS A 162     -15.392   9.185  20.007  1.00 92.70           H  
ATOM   2632  C   LYS A 162     -14.309   7.968  21.374  1.00 92.70           C  
ATOM   2633  CB  LYS A 162     -15.373  10.228  21.889  1.00 92.70           C  
ATOM   2634  HB2 LYS A 162     -16.233  10.858  21.662  1.00 92.70           H  
ATOM   2635  HB3 LYS A 162     -15.400   9.983  22.951  1.00 92.70           H  
ATOM   2636  O   LYS A 162     -13.305   7.959  20.667  1.00 92.70           O  
ATOM   2637  CG  LYS A 162     -14.093  11.031  21.580  1.00 92.70           C  
ATOM   2638  HG2 LYS A 162     -13.225  10.387  21.719  1.00 92.70           H  
ATOM   2639  HG3 LYS A 162     -14.128  11.348  20.538  1.00 92.70           H  
ATOM   2640  CD  LYS A 162     -13.888  12.276  22.466  1.00 92.70           C  
ATOM   2641  HD2 LYS A 162     -13.887  11.971  23.512  1.00 92.70           H  
ATOM   2642  HD3 LYS A 162     -14.700  12.984  22.298  1.00 92.70           H  
ATOM   2643  CE  LYS A 162     -12.533  12.924  22.111  1.00 92.70           C  
ATOM   2644  HE2 LYS A 162     -12.581  13.300  21.089  1.00 92.70           H  
ATOM   2645  HE3 LYS A 162     -11.769  12.147  22.129  1.00 92.70           H  
ATOM   2646  NZ  LYS A 162     -12.112  14.019  23.030  1.00 92.70           N  
ATOM   2647  HZ1 LYS A 162     -11.189  14.345  22.781  1.00 92.70           H  
ATOM   2648  HZ2 LYS A 162     -12.027  13.694  23.982  1.00 92.70           H  
ATOM   2649  HZ3 LYS A 162     -12.737  14.812  22.995  1.00 92.70           H  
ATOM   2650  N   SER A 163     -14.457   7.099  22.379  1.00 93.73           N  
ATOM   2651  H   SER A 163     -15.325   7.142  22.895  1.00 93.73           H  
ATOM   2652  CA  SER A 163     -13.452   6.077  22.732  1.00 93.73           C  
ATOM   2653  HA  SER A 163     -12.519   6.590  22.964  1.00 93.73           H  
ATOM   2654  C   SER A 163     -13.140   5.072  21.609  1.00 93.73           C  
ATOM   2655  CB  SER A 163     -13.887   5.309  23.987  1.00 93.73           C  
ATOM   2656  HB2 SER A 163     -13.070   4.657  24.296  1.00 93.73           H  
ATOM   2657  HB3 SER A 163     -14.087   6.011  24.796  1.00 93.73           H  
ATOM   2658  O   SER A 163     -12.098   4.415  21.640  1.00 93.73           O  
ATOM   2659  OG  SER A 163     -15.039   4.516  23.741  1.00 93.73           O  
ATOM   2660  HG  SER A 163     -15.812   5.000  24.041  1.00 93.73           H  
ATOM   2661  N   TYR A 164     -14.010   4.940  20.603  1.00 95.57           N  
ATOM   2662  H   TYR A 164     -14.844   5.510  20.599  1.00 95.57           H  
ATOM   2663  CA  TYR A 164     -13.785   4.085  19.439  1.00 95.57           C  
ATOM   2664  HA  TYR A 164     -13.465   3.100  19.779  1.00 95.57           H  
ATOM   2665  C   TYR A 164     -12.661   4.620  18.551  1.00 95.57           C  
ATOM   2666  CB  TYR A 164     -15.079   3.909  18.627  1.00 95.57           C  
ATOM   2667  HB2 TYR A 164     -15.516   4.884  18.411  1.00 95.57           H  
ATOM   2668  HB3 TYR A 164     -14.797   3.487  17.663  1.00 95.57           H  
ATOM   2669  O   TYR A 164     -11.991   3.808  17.922  1.00 95.57           O  
ATOM   2670  CG  TYR A 164     -16.147   2.989  19.207  1.00 95.57           C  
ATOM   2671  CD1 TYR A 164     -16.157   2.586  20.562  1.00 95.57           C  
ATOM   2672  HD1 TYR A 164     -15.440   2.987  21.263  1.00 95.57           H  
ATOM   2673  CD2 TYR A 164     -17.145   2.504  18.341  1.00 95.57           C  
ATOM   2674  HD2 TYR A 164     -17.171   2.835  17.314  1.00 95.57           H  
ATOM   2675  CE1 TYR A 164     -17.141   1.694  21.031  1.00 95.57           C  
ATOM   2676  HE1 TYR A 164     -17.179   1.427  22.077  1.00 95.57           H  
ATOM   2677  CE2 TYR A 164     -18.106   1.583  18.794  1.00 95.57           C  
ATOM   2678  HE2 TYR A 164     -18.876   1.227  18.125  1.00 95.57           H  
ATOM   2679  OH  TYR A 164     -19.034   0.291  20.584  1.00 95.57           O  
ATOM   2680  HH  TYR A 164     -19.291   0.454  21.494  1.00 95.57           H  
ATOM   2681  CZ  TYR A 164     -18.105   1.176  20.141  1.00 95.57           C  
ATOM   2682  N   LEU A 165     -12.387   5.933  18.559  1.00 92.32           N  
ATOM   2683  H   LEU A 165     -12.962   6.544  19.120  1.00 92.32           H  
ATOM   2684  CA  LEU A 165     -11.254   6.528  17.836  1.00 92.32           C  
ATOM   2685  HA  LEU A 165     -11.389   6.384  16.764  1.00 92.32           H  
ATOM   2686  C   LEU A 165      -9.942   5.845  18.222  1.00 92.32           C  
ATOM   2687  CB  LEU A 165     -11.155   8.034  18.150  1.00 92.32           C  
ATOM   2688  HB2 LEU A 165     -11.126   8.164  19.232  1.00 92.32           H  
ATOM   2689  HB3 LEU A 165     -10.214   8.416  17.755  1.00 92.32           H  
ATOM   2690  O   LEU A 165      -9.241   5.324  17.359  1.00 92.32           O  
ATOM   2691  CG  LEU A 165     -12.300   8.877  17.575  1.00 92.32           C  
ATOM   2692  HG  LEU A 165     -13.245   8.382  17.799  1.00 92.32           H  
ATOM   2693  CD1 LEU A 165     -12.330  10.252  18.230  1.00 92.32           C  
ATOM   2694 HD11 LEU A 165     -12.553  10.134  19.290  1.00 92.32           H  
ATOM   2695 HD12 LEU A 165     -11.356  10.730  18.133  1.00 92.32           H  
ATOM   2696 HD13 LEU A 165     -13.098  10.875  17.769  1.00 92.32           H  
ATOM   2697  CD2 LEU A 165     -12.160   9.063  16.067  1.00 92.32           C  
ATOM   2698 HD21 LEU A 165     -12.255   8.095  15.574  1.00 92.32           H  
ATOM   2699 HD22 LEU A 165     -12.946   9.720  15.696  1.00 92.32           H  
ATOM   2700 HD23 LEU A 165     -11.187   9.493  15.832  1.00 92.32           H  
ATOM   2701  N   GLN A 166      -9.663   5.768  19.525  1.00 92.00           N  
ATOM   2702  H   GLN A 166     -10.300   6.198  20.180  1.00 92.00           H  
ATOM   2703  CA  GLN A 166      -8.439   5.150  20.034  1.00 92.00           C  
ATOM   2704  HA  GLN A 166      -7.585   5.613  19.539  1.00 92.00           H  
ATOM   2705  C   GLN A 166      -8.370   3.661  19.685  1.00 92.00           C  
ATOM   2706  CB  GLN A 166      -8.335   5.379  21.554  1.00 92.00           C  
ATOM   2707  HB2 GLN A 166      -9.261   5.057  22.031  1.00 92.00           H  
ATOM   2708  HB3 GLN A 166      -7.527   4.764  21.950  1.00 92.00           H  
ATOM   2709  O   GLN A 166      -7.340   3.177  19.234  1.00 92.00           O  
ATOM   2710  CG  GLN A 166      -8.059   6.849  21.929  1.00 92.00           C  
ATOM   2711  HG2 GLN A 166      -8.850   7.487  21.534  1.00 92.00           H  
ATOM   2712  HG3 GLN A 166      -8.068   6.941  23.016  1.00 92.00           H  
ATOM   2713  CD  GLN A 166      -6.709   7.361  21.423  1.00 92.00           C  
ATOM   2714  NE2 GLN A 166      -6.425   8.636  21.533  1.00 92.00           N  
ATOM   2715 HE21 GLN A 166      -5.493   8.896  21.244  1.00 92.00           H  
ATOM   2716 HE22 GLN A 166      -6.980   9.271  22.089  1.00 92.00           H  
ATOM   2717  OE1 GLN A 166      -5.888   6.625  20.913  1.00 92.00           O  
ATOM   2718  N   LYS A 167      -9.492   2.937  19.786  1.00 95.15           N  
ATOM   2719  H   LYS A 167     -10.326   3.406  20.109  1.00 95.15           H  
ATOM   2720  CA  LYS A 167      -9.543   1.509  19.427  1.00 95.15           C  
ATOM   2721  HA  LYS A 167      -8.734   0.996  19.947  1.00 95.15           H  
ATOM   2722  C   LYS A 167      -9.280   1.271  17.938  1.00 95.15           C  
ATOM   2723  CB  LYS A 167     -10.885   0.896  19.847  1.00 95.15           C  
ATOM   2724  HB2 LYS A 167     -10.917  -0.139  19.505  1.00 95.15           H  
ATOM   2725  HB3 LYS A 167     -11.700   1.442  19.374  1.00 95.15           H  
ATOM   2726  O   LYS A 167      -8.585   0.319  17.598  1.00 95.15           O  
ATOM   2727  CG  LYS A 167     -11.053   0.921  21.371  1.00 95.15           C  
ATOM   2728  HG2 LYS A 167     -11.024   1.953  21.722  1.00 95.15           H  
ATOM   2729  HG3 LYS A 167     -10.229   0.376  21.830  1.00 95.15           H  
ATOM   2730  CD  LYS A 167     -12.379   0.291  21.810  1.00 95.15           C  
ATOM   2731  HD2 LYS A 167     -12.383  -0.765  21.542  1.00 95.15           H  
ATOM   2732  HD3 LYS A 167     -13.202   0.810  21.320  1.00 95.15           H  
ATOM   2733  CE  LYS A 167     -12.488   0.447  23.330  1.00 95.15           C  
ATOM   2734  HE2 LYS A 167     -11.647  -0.068  23.794  1.00 95.15           H  
ATOM   2735  HE3 LYS A 167     -12.386   1.506  23.567  1.00 95.15           H  
ATOM   2736  NZ  LYS A 167     -13.772  -0.064  23.867  1.00 95.15           N  
ATOM   2737  HZ1 LYS A 167     -14.544   0.437  23.452  1.00 95.15           H  
ATOM   2738  HZ2 LYS A 167     -13.858  -1.057  23.705  1.00 95.15           H  
ATOM   2739  HZ3 LYS A 167     -13.803   0.100  24.863  1.00 95.15           H  
ATOM   2740  N   VAL A 168      -9.815   2.122  17.060  1.00 94.70           N  
ATOM   2741  H   VAL A 168     -10.381   2.881  17.412  1.00 94.70           H  
ATOM   2742  CA  VAL A 168      -9.563   2.054  15.612  1.00 94.70           C  
ATOM   2743  HA  VAL A 168      -9.745   1.036  15.270  1.00 94.70           H  
ATOM   2744  C   VAL A 168      -8.098   2.360  15.305  1.00 94.70           C  
ATOM   2745  CB  VAL A 168     -10.510   2.997  14.841  1.00 94.70           C  
ATOM   2746  HB  VAL A 168     -10.498   3.984  15.302  1.00 94.70           H  
ATOM   2747  O   VAL A 168      -7.488   1.626  14.531  1.00 94.70           O  
ATOM   2748  CG1 VAL A 168     -10.125   3.146  13.362  1.00 94.70           C  
ATOM   2749 HG11 VAL A 168     -10.032   2.166  12.895  1.00 94.70           H  
ATOM   2750 HG12 VAL A 168     -10.880   3.730  12.836  1.00 94.70           H  
ATOM   2751 HG13 VAL A 168      -9.176   3.677  13.275  1.00 94.70           H  
ATOM   2752  CG2 VAL A 168     -11.942   2.449  14.875  1.00 94.70           C  
ATOM   2753 HG21 VAL A 168     -12.620   3.152  14.391  1.00 94.70           H  
ATOM   2754 HG22 VAL A 168     -11.972   1.492  14.354  1.00 94.70           H  
ATOM   2755 HG23 VAL A 168     -12.272   2.299  15.903  1.00 94.70           H  
ATOM   2756  N   ILE A 169      -7.515   3.384  15.939  1.00 93.24           N  
ATOM   2757  H   ILE A 169      -8.069   3.953  16.562  1.00 93.24           H  
ATOM   2758  CA  ILE A 169      -6.091   3.716  15.787  1.00 93.24           C  
ATOM   2759  HA  ILE A 169      -5.884   3.880  14.729  1.00 93.24           H  
ATOM   2760  C   ILE A 169      -5.221   2.531  16.222  1.00 93.24           C  
ATOM   2761  CB  ILE A 169      -5.739   5.018  16.543  1.00 93.24           C  
ATOM   2762  HB  ILE A 169      -6.098   4.935  17.569  1.00 93.24           H  
ATOM   2763  O   ILE A 169      -4.375   2.103  15.442  1.00 93.24           O  
ATOM   2764  CG1 ILE A 169      -6.426   6.228  15.866  1.00 93.24           C  
ATOM   2765 HG12 ILE A 169      -5.938   6.435  14.913  1.00 93.24           H  
ATOM   2766 HG13 ILE A 169      -7.468   5.992  15.651  1.00 93.24           H  
ATOM   2767  CG2 ILE A 169      -4.214   5.241  16.581  1.00 93.24           C  
ATOM   2768 HG21 ILE A 169      -3.713   4.442  17.128  1.00 93.24           H  
ATOM   2769 HG22 ILE A 169      -3.805   5.291  15.572  1.00 93.24           H  
ATOM   2770 HG23 ILE A 169      -3.977   6.166  17.108  1.00 93.24           H  
ATOM   2771  CD1 ILE A 169      -6.410   7.508  16.711  1.00 93.24           C  
ATOM   2772 HD11 ILE A 169      -5.393   7.885  16.822  1.00 93.24           H  
ATOM   2773 HD12 ILE A 169      -7.009   8.273  16.217  1.00 93.24           H  
ATOM   2774 HD13 ILE A 169      -6.834   7.310  17.696  1.00 93.24           H  
ATOM   2775  N   SER A 170      -5.475   1.932  17.392  1.00 93.20           N  
ATOM   2776  H   SER A 170      -6.135   2.354  18.029  1.00 93.20           H  
ATOM   2777  CA  SER A 170      -4.729   0.751  17.850  1.00 93.20           C  
ATOM   2778  HA  SER A 170      -3.673   1.011  17.923  1.00 93.20           H  
ATOM   2779  C   SER A 170      -4.840  -0.425  16.876  1.00 93.20           C  
ATOM   2780  CB  SER A 170      -5.204   0.290  19.231  1.00 93.20           C  
ATOM   2781  HB2 SER A 170      -4.588  -0.549  19.555  1.00 93.20           H  
ATOM   2782  HB3 SER A 170      -6.240  -0.042  19.169  1.00 93.20           H  
ATOM   2783  O   SER A 170      -3.832  -1.039  16.551  1.00 93.20           O  
ATOM   2784  OG  SER A 170      -5.113   1.326  20.188  1.00 93.20           O  
ATOM   2785  HG  SER A 170      -4.255   1.749  20.113  1.00 93.20           H  
ATOM   2786  N   GLN A 171      -6.031  -0.708  16.331  1.00 94.68           N  
ATOM   2787  H   GLN A 171      -6.837  -0.169  16.613  1.00 94.68           H  
ATOM   2788  CA  GLN A 171      -6.191  -1.775  15.331  1.00 94.68           C  
ATOM   2789  HA  GLN A 171      -5.788  -2.700  15.743  1.00 94.68           H  
ATOM   2790  C   GLN A 171      -5.413  -1.499  14.039  1.00 94.68           C  
ATOM   2791  CB  GLN A 171      -7.676  -1.976  14.998  1.00 94.68           C  
ATOM   2792  HB2 GLN A 171      -7.752  -2.580  14.094  1.00 94.68           H  
ATOM   2793  HB3 GLN A 171      -8.155  -1.015  14.810  1.00 94.68           H  
ATOM   2794  O   GLN A 171      -4.846  -2.423  13.449  1.00 94.68           O  
ATOM   2795  CG  GLN A 171      -8.405  -2.716  16.123  1.00 94.68           C  
ATOM   2796  HG2 GLN A 171      -8.444  -2.103  17.024  1.00 94.68           H  
ATOM   2797  HG3 GLN A 171      -7.841  -3.618  16.362  1.00 94.68           H  
ATOM   2798  CD  GLN A 171      -9.821  -3.122  15.737  1.00 94.68           C  
ATOM   2799  NE2 GLN A 171     -10.286  -4.250  16.229  1.00 94.68           N  
ATOM   2800 HE21 GLN A 171      -9.670  -4.830  16.780  1.00 94.68           H  
ATOM   2801 HE22 GLN A 171     -11.165  -4.569  15.847  1.00 94.68           H  
ATOM   2802  OE1 GLN A 171     -10.543  -2.477  14.993  1.00 94.68           O  
ATOM   2803  N   ILE A 172      -5.374  -0.239  13.601  1.00 94.06           N  
ATOM   2804  H   ILE A 172      -5.864   0.468  14.130  1.00 94.06           H  
ATOM   2805  CA  ILE A 172      -4.580   0.179  12.446  1.00 94.06           C  
ATOM   2806  HA  ILE A 172      -4.804  -0.486  11.613  1.00 94.06           H  
ATOM   2807  C   ILE A 172      -3.086   0.022  12.738  1.00 94.06           C  
ATOM   2808  CB  ILE A 172      -4.949   1.620  12.028  1.00 94.06           C  
ATOM   2809  HB  ILE A 172      -4.959   2.261  12.910  1.00 94.06           H  
ATOM   2810  O   ILE A 172      -2.371  -0.519  11.894  1.00 94.06           O  
ATOM   2811  CG1 ILE A 172      -6.352   1.635  11.386  1.00 94.06           C  
ATOM   2812 HG12 ILE A 172      -6.287   1.184  10.396  1.00 94.06           H  
ATOM   2813 HG13 ILE A 172      -7.039   1.038  11.985  1.00 94.06           H  
ATOM   2814  CG2 ILE A 172      -3.902   2.168  11.042  1.00 94.06           C  
ATOM   2815 HG21 ILE A 172      -3.017   2.492  11.590  1.00 94.06           H  
ATOM   2816 HG22 ILE A 172      -3.621   1.387  10.336  1.00 94.06           H  
ATOM   2817 HG23 ILE A 172      -4.291   3.013  10.474  1.00 94.06           H  
ATOM   2818  CD1 ILE A 172      -6.959   3.036  11.251  1.00 94.06           C  
ATOM   2819 HD11 ILE A 172      -8.002   2.943  10.949  1.00 94.06           H  
ATOM   2820 HD12 ILE A 172      -6.434   3.618  10.493  1.00 94.06           H  
ATOM   2821 HD13 ILE A 172      -6.919   3.552  12.211  1.00 94.06           H  
ATOM   2822  N   GLU A 173      -2.616   0.451  13.912  1.00 92.19           N  
ATOM   2823  H   GLU A 173      -3.255   0.892  14.559  1.00 92.19           H  
ATOM   2824  CA  GLU A 173      -1.222   0.290  14.331  1.00 92.19           C  
ATOM   2825  HA  GLU A 173      -0.571   0.754  13.589  1.00 92.19           H  
ATOM   2826  C   GLU A 173      -0.821  -1.184  14.407  1.00 92.19           C  
ATOM   2827  CB  GLU A 173      -0.954   0.956  15.690  1.00 92.19           C  
ATOM   2828  HB2 GLU A 173       0.022   0.606  16.025  1.00 92.19           H  
ATOM   2829  HB3 GLU A 173      -1.700   0.639  16.419  1.00 92.19           H  
ATOM   2830  O   GLU A 173       0.191  -1.564  13.824  1.00 92.19           O  
ATOM   2831  CG  GLU A 173      -0.913   2.491  15.626  1.00 92.19           C  
ATOM   2832  HG2 GLU A 173      -1.919   2.878  15.465  1.00 92.19           H  
ATOM   2833  HG3 GLU A 173      -0.307   2.780  14.767  1.00 92.19           H  
ATOM   2834  CD  GLU A 173      -0.302   3.131  16.887  1.00 92.19           C  
ATOM   2835  OE1 GLU A 173      -0.163   4.370  16.886  1.00 92.19           O  
ATOM   2836  OE2 GLU A 173       0.163   2.405  17.803  1.00 92.19           O  
ATOM   2837  N   ASP A 174      -1.622  -2.028  15.057  1.00 92.61           N  
ATOM   2838  H   ASP A 174      -2.399  -1.645  15.576  1.00 92.61           H  
ATOM   2839  CA  ASP A 174      -1.358  -3.463  15.194  1.00 92.61           C  
ATOM   2840  HA  ASP A 174      -0.401  -3.611  15.693  1.00 92.61           H  
ATOM   2841  C   ASP A 174      -1.291  -4.154  13.828  1.00 92.61           C  
ATOM   2842  CB  ASP A 174      -2.465  -4.119  16.036  1.00 92.61           C  
ATOM   2843  HB2 ASP A 174      -2.369  -5.201  15.945  1.00 92.61           H  
ATOM   2844  HB3 ASP A 174      -3.438  -3.839  15.632  1.00 92.61           H  
ATOM   2845  O   ASP A 174      -0.389  -4.954  13.556  1.00 92.61           O  
ATOM   2846  CG  ASP A 174      -2.414  -3.776  17.527  1.00 92.61           C  
ATOM   2847  OD1 ASP A 174      -1.354  -3.294  17.987  1.00 92.61           O  
ATOM   2848  OD2 ASP A 174      -3.429  -4.077  18.197  1.00 92.61           O  
ATOM   2849  N   PHE A 175      -2.225  -3.828  12.929  1.00 94.29           N  
ATOM   2850  H   PHE A 175      -2.941  -3.170  13.199  1.00 94.29           H  
ATOM   2851  CA  PHE A 175      -2.199  -4.343  11.565  1.00 94.29           C  
ATOM   2852  HA  PHE A 175      -2.153  -5.431  11.606  1.00 94.29           H  
ATOM   2853  C   PHE A 175      -0.955  -3.864  10.819  1.00 94.29           C  
ATOM   2854  CB  PHE A 175      -3.476  -3.932  10.826  1.00 94.29           C  
ATOM   2855  HB2 PHE A 175      -3.540  -2.845  10.788  1.00 94.29           H  
ATOM   2856  HB3 PHE A 175      -4.339  -4.287  11.389  1.00 94.29           H  
ATOM   2857  O   PHE A 175      -0.261  -4.671  10.196  1.00 94.29           O  
ATOM   2858  CG  PHE A 175      -3.551  -4.487   9.418  1.00 94.29           C  
ATOM   2859  CD1 PHE A 175      -3.086  -3.727   8.330  1.00 94.29           C  
ATOM   2860  HD1 PHE A 175      -2.651  -2.756   8.512  1.00 94.29           H  
ATOM   2861  CD2 PHE A 175      -4.082  -5.770   9.196  1.00 94.29           C  
ATOM   2862  HD2 PHE A 175      -4.452  -6.348  10.029  1.00 94.29           H  
ATOM   2863  CE1 PHE A 175      -3.197  -4.220   7.019  1.00 94.29           C  
ATOM   2864  HE1 PHE A 175      -2.881  -3.619   6.180  1.00 94.29           H  
ATOM   2865  CE2 PHE A 175      -4.170  -6.277   7.888  1.00 94.29           C  
ATOM   2866  HE2 PHE A 175      -4.611  -7.247   7.710  1.00 94.29           H  
ATOM   2867  CZ  PHE A 175      -3.751  -5.492   6.801  1.00 94.29           C  
ATOM   2868  HZ  PHE A 175      -3.878  -5.852   5.790  1.00 94.29           H  
ATOM   2869  N   ALA A 176      -0.653  -2.568  10.896  1.00 93.16           N  
ATOM   2870  H   ALA A 176      -1.224  -1.965  11.471  1.00 93.16           H  
ATOM   2871  CA  ALA A 176       0.477  -1.986  10.201  1.00 93.16           C  
ATOM   2872  HA  ALA A 176       0.387  -2.258   9.149  1.00 93.16           H  
ATOM   2873  C   ALA A 176       1.798  -2.585  10.708  1.00 93.16           C  
ATOM   2874  CB  ALA A 176       0.393  -0.461  10.295  1.00 93.16           C  
ATOM   2875  HB1 ALA A 176       1.056  -0.016   9.552  1.00 93.16           H  
ATOM   2876  HB2 ALA A 176      -0.619  -0.127  10.067  1.00 93.16           H  
ATOM   2877  HB3 ALA A 176       0.659  -0.128  11.298  1.00 93.16           H  
ATOM   2878  O   ALA A 176       2.560  -3.077   9.890  1.00 93.16           O  
ATOM   2879  N   ASN A 177       2.018  -2.683  12.020  1.00 91.38           N  
ATOM   2880  H   ASN A 177       1.330  -2.293  12.648  1.00 91.38           H  
ATOM   2881  CA  ASN A 177       3.210  -3.303  12.612  1.00 91.38           C  
ATOM   2882  HA  ASN A 177       4.098  -2.758  12.293  1.00 91.38           H  
ATOM   2883  C   ASN A 177       3.415  -4.766  12.185  1.00 91.38           C  
ATOM   2884  CB  ASN A 177       3.089  -3.222  14.145  1.00 91.38           C  
ATOM   2885  HB2 ASN A 177       2.114  -3.596  14.456  1.00 91.38           H  
ATOM   2886  HB3 ASN A 177       3.853  -3.853  14.600  1.00 91.38           H  
ATOM   2887  O   ASN A 177       4.549  -5.229  12.093  1.00 91.38           O  
ATOM   2888  CG  ASN A 177       3.297  -1.820  14.690  1.00 91.38           C  
ATOM   2889  ND2 ASN A 177       2.586  -1.437  15.723  1.00 91.38           N  
ATOM   2890 HD21 ASN A 177       1.815  -2.007  16.040  1.00 91.38           H  
ATOM   2891 HD22 ASN A 177       2.668  -0.466  15.986  1.00 91.38           H  
ATOM   2892  OD1 ASN A 177       4.117  -1.055  14.215  1.00 91.38           O  
ATOM   2893  N   ARG A 178       2.330  -5.505  11.921  1.00 91.77           N  
ATOM   2894  H   ARG A 178       1.427  -5.081  12.081  1.00 91.77           H  
ATOM   2895  CA  ARG A 178       2.401  -6.926  11.561  1.00 91.77           C  
ATOM   2896  HA  ARG A 178       3.222  -7.380  12.115  1.00 91.77           H  
ATOM   2897  C   ARG A 178       2.711  -7.176  10.087  1.00 91.77           C  
ATOM   2898  CB  ARG A 178       1.093  -7.593  11.997  1.00 91.77           C  
ATOM   2899  HB2 ARG A 178       0.957  -7.410  13.063  1.00 91.77           H  
ATOM   2900  HB3 ARG A 178       0.264  -7.132  11.460  1.00 91.77           H  
ATOM   2901  O   ARG A 178       3.407  -8.138   9.780  1.00 91.77           O  
ATOM   2902  CG  ARG A 178       1.091  -9.111  11.753  1.00 91.77           C  
ATOM   2903  HG2 ARG A 178       1.068  -9.321  10.684  1.00 91.77           H  
ATOM   2904  HG3 ARG A 178       1.999  -9.545  12.172  1.00 91.77           H  
ATOM   2905  CD  ARG A 178      -0.117  -9.776  12.421  1.00 91.77           C  
ATOM   2906  HD2 ARG A 178      -0.026  -9.643  13.499  1.00 91.77           H  
ATOM   2907  HD3 ARG A 178      -0.087 -10.848  12.225  1.00 91.77           H  
ATOM   2908  NE  ARG A 178      -1.396  -9.184  11.978  1.00 91.77           N  
ATOM   2909  HE  ARG A 178      -1.647  -8.316  12.430  1.00 91.77           H  
ATOM   2910  NH1 ARG A 178      -2.004 -10.775  10.435  1.00 91.77           N  
ATOM   2911 HH11 ARG A 178      -2.669 -11.151   9.775  1.00 91.77           H  
ATOM   2912 HH12 ARG A 178      -1.135 -11.259  10.615  1.00 91.77           H  
ATOM   2913  NH2 ARG A 178      -3.350  -9.036  10.832  1.00 91.77           N  
ATOM   2914 HH21 ARG A 178      -4.017  -9.420  10.177  1.00 91.77           H  
ATOM   2915 HH22 ARG A 178      -3.565  -8.194  11.347  1.00 91.77           H  
ATOM   2916  CZ  ARG A 178      -2.238  -9.668  11.084  1.00 91.77           C  
ATOM   2917  N   VAL A 179       2.146  -6.382   9.172  1.00 91.41           N  
ATOM   2918  H   VAL A 179       1.563  -5.629   9.509  1.00 91.41           H  
ATOM   2919  CA  VAL A 179       2.196  -6.689   7.723  1.00 91.41           C  
ATOM   2920  HA  VAL A 179       2.899  -7.508   7.573  1.00 91.41           H  
ATOM   2921  C   VAL A 179       2.736  -5.557   6.852  1.00 91.41           C  
ATOM   2922  CB  VAL A 179       0.840  -7.191   7.190  1.00 91.41           C  
ATOM   2923  HB  VAL A 179       1.021  -7.606   6.199  1.00 91.41           H  
ATOM   2924  O   VAL A 179       2.917  -5.722   5.638  1.00 91.41           O  
ATOM   2925  CG1 VAL A 179       0.248  -8.322   8.038  1.00 91.41           C  
ATOM   2926 HG11 VAL A 179      -0.080  -7.935   9.003  1.00 91.41           H  
ATOM   2927 HG12 VAL A 179       1.003  -9.094   8.189  1.00 91.41           H  
ATOM   2928 HG13 VAL A 179      -0.605  -8.763   7.521  1.00 91.41           H  
ATOM   2929  CG2 VAL A 179      -0.211  -6.086   7.043  1.00 91.41           C  
ATOM   2930 HG21 VAL A 179      -0.296  -5.511   7.965  1.00 91.41           H  
ATOM   2931 HG22 VAL A 179       0.058  -5.422   6.222  1.00 91.41           H  
ATOM   2932 HG23 VAL A 179      -1.183  -6.529   6.824  1.00 91.41           H  
ATOM   2933  N   ILE A 180       2.987  -4.391   7.438  1.00 88.53           N  
ATOM   2934  H   ILE A 180       2.895  -4.320   8.441  1.00 88.53           H  
ATOM   2935  CA  ILE A 180       3.488  -3.196   6.766  1.00 88.53           C  
ATOM   2936  HA  ILE A 180       3.678  -3.423   5.716  1.00 88.53           H  
ATOM   2937  C   ILE A 180       4.817  -2.836   7.410  1.00 88.53           C  
ATOM   2938  CB  ILE A 180       2.464  -2.040   6.813  1.00 88.53           C  
ATOM   2939  HB  ILE A 180       2.325  -1.726   7.847  1.00 88.53           H  
ATOM   2940  O   ILE A 180       4.971  -2.798   8.622  1.00 88.53           O  
ATOM   2941  CG1 ILE A 180       1.114  -2.560   6.278  1.00 88.53           C  
ATOM   2942 HG12 ILE A 180       0.737  -3.321   6.961  1.00 88.53           H  
ATOM   2943 HG13 ILE A 180       1.253  -3.013   5.296  1.00 88.53           H  
ATOM   2944  CG2 ILE A 180       2.945  -0.804   6.028  1.00 88.53           C  
ATOM   2945 HG21 ILE A 180       3.947  -0.515   6.346  1.00 88.53           H  
ATOM   2946 HG22 ILE A 180       2.286   0.038   6.242  1.00 88.53           H  
ATOM   2947 HG23 ILE A 180       2.926  -1.009   4.958  1.00 88.53           H  
ATOM   2948  CD1 ILE A 180       0.024  -1.509   6.181  1.00 88.53           C  
ATOM   2949 HD11 ILE A 180      -0.921  -2.022   6.006  1.00 88.53           H  
ATOM   2950 HD12 ILE A 180       0.235  -0.845   5.343  1.00 88.53           H  
ATOM   2951 HD13 ILE A 180      -0.029  -0.936   7.107  1.00 88.53           H  
ATOM   2952  N   ASP A 181       5.802  -2.554   6.573  1.00 82.04           N  
ATOM   2953  H   ASP A 181       5.625  -2.524   5.579  1.00 82.04           H  
ATOM   2954  CA  ASP A 181       7.087  -2.082   7.062  1.00 82.04           C  
ATOM   2955  HA  ASP A 181       7.367  -2.629   7.962  1.00 82.04           H  
ATOM   2956  C   ASP A 181       6.948  -0.596   7.435  1.00 82.04           C  
ATOM   2957  CB  ASP A 181       8.128  -2.402   5.991  1.00 82.04           C  
ATOM   2958  HB2 ASP A 181       7.881  -1.863   5.077  1.00 82.04           H  
ATOM   2959  HB3 ASP A 181       8.092  -3.469   5.771  1.00 82.04           H  
ATOM   2960  O   ASP A 181       7.130   0.298   6.600  1.00 82.04           O  
ATOM   2961  CG  ASP A 181       9.543  -2.049   6.421  1.00 82.04           C  
ATOM   2962  OD1 ASP A 181       9.703  -1.567   7.552  1.00 82.04           O  
ATOM   2963  OD2 ASP A 181      10.426  -2.153   5.534  1.00 82.04           O  
ATOM   2964  N   VAL A 182       6.460  -0.349   8.655  1.00 79.35           N  
ATOM   2965  H   VAL A 182       6.230  -1.146   9.231  1.00 79.35           H  
ATOM   2966  CA  VAL A 182       6.095   0.987   9.136  1.00 79.35           C  
ATOM   2967  HA  VAL A 182       5.677   1.540   8.294  1.00 79.35           H  
ATOM   2968  C   VAL A 182       7.284   1.811   9.610  1.00 79.35           C  
ATOM   2969  CB  VAL A 182       5.015   0.955  10.232  1.00 79.35           C  
ATOM   2970  HB  VAL A 182       4.896   1.967  10.619  1.00 79.35           H  
ATOM   2971  O   VAL A 182       7.137   3.027   9.640  1.00 79.35           O  
ATOM   2972  CG1 VAL A 182       3.660   0.541   9.671  1.00 79.35           C  
ATOM   2973 HG11 VAL A 182       2.925   0.665  10.466  1.00 79.35           H  
ATOM   2974 HG12 VAL A 182       3.688  -0.504   9.363  1.00 79.35           H  
ATOM   2975 HG13 VAL A 182       3.391   1.172   8.824  1.00 79.35           H  
ATOM   2976  CG2 VAL A 182       5.358   0.039  11.404  1.00 79.35           C  
ATOM   2977 HG21 VAL A 182       5.374  -1.006  11.095  1.00 79.35           H  
ATOM   2978 HG22 VAL A 182       6.325   0.307  11.830  1.00 79.35           H  
ATOM   2979 HG23 VAL A 182       4.598   0.167  12.174  1.00 79.35           H  
ATOM   2980  N   ASP A 183       8.439   1.214   9.927  1.00 79.50           N  
ATOM   2981  H   ASP A 183       8.504   0.215   9.795  1.00 79.50           H  
ATOM   2982  CA  ASP A 183       9.658   1.892  10.406  1.00 79.50           C  
ATOM   2983  HA  ASP A 183      10.172   1.216  11.090  1.00 79.50           H  
ATOM   2984  C   ASP A 183       9.369   3.190  11.213  1.00 79.50           C  
ATOM   2985  CB  ASP A 183      10.613   2.166   9.221  1.00 79.50           C  
ATOM   2986  HB2 ASP A 183      10.069   2.700   8.443  1.00 79.50           H  
ATOM   2987  HB3 ASP A 183      11.423   2.811   9.562  1.00 79.50           H  
ATOM   2988  O   ASP A 183       8.742   3.181  12.270  1.00 79.50           O  
ATOM   2989  CG  ASP A 183      11.312   0.958   8.616  1.00 79.50           C  
ATOM   2990  OD1 ASP A 183      11.711   0.076   9.397  1.00 79.50           O  
ATOM   2991  OD2 ASP A 183      11.594   1.071   7.395  1.00 79.50           O  
ATOM   2992  N   LYS A 184       9.782   4.344  10.667  1.00 83.14           N  
ATOM   2993  H   LYS A 184      10.241   4.251   9.772  1.00 83.14           H  
ATOM   2994  CA  LYS A 184       9.624   5.699  11.216  1.00 83.14           C  
ATOM   2995  HA  LYS A 184       9.808   5.671  12.291  1.00 83.14           H  
ATOM   2996  C   LYS A 184       8.214   6.279  11.044  1.00 83.14           C  
ATOM   2997  CB  LYS A 184      10.642   6.629  10.533  1.00 83.14           C  
ATOM   2998  HB2 LYS A 184      10.458   6.625   9.459  1.00 83.14           H  
ATOM   2999  HB3 LYS A 184      10.483   7.643  10.899  1.00 83.14           H  
ATOM   3000  O   LYS A 184       7.896   7.298  11.646  1.00 83.14           O  
ATOM   3001  CG  LYS A 184      12.106   6.245  10.801  1.00 83.14           C  
ATOM   3002  HG2 LYS A 184      12.295   5.227  10.462  1.00 83.14           H  
ATOM   3003  HG3 LYS A 184      12.293   6.298  11.874  1.00 83.14           H  
ATOM   3004  CD  LYS A 184      13.060   7.196  10.066  1.00 83.14           C  
ATOM   3005  HD2 LYS A 184      12.820   8.225  10.335  1.00 83.14           H  
ATOM   3006  HD3 LYS A 184      12.934   7.065   8.991  1.00 83.14           H  
ATOM   3007  CE  LYS A 184      14.505   6.884  10.465  1.00 83.14           C  
ATOM   3008  HE2 LYS A 184      14.594   7.004  11.545  1.00 83.14           H  
ATOM   3009  HE3 LYS A 184      14.714   5.838  10.237  1.00 83.14           H  
ATOM   3010  NZ  LYS A 184      15.478   7.769   9.776  1.00 83.14           N  
ATOM   3011  HZ1 LYS A 184      15.411   7.658   8.775  1.00 83.14           H  
ATOM   3012  HZ2 LYS A 184      16.418   7.536  10.063  1.00 83.14           H  
ATOM   3013  HZ3 LYS A 184      15.307   8.734  10.017  1.00 83.14           H  
ATOM   3014  N   ASN A 185       7.381   5.692  10.191  1.00 87.48           N  
ATOM   3015  H   ASN A 185       7.654   4.801   9.799  1.00 87.48           H  
ATOM   3016  CA  ASN A 185       6.008   6.147   9.974  1.00 87.48           C  
ATOM   3017  HA  ASN A 185       5.992   7.236   9.929  1.00 87.48           H  
ATOM   3018  C   ASN A 185       5.097   5.734  11.129  1.00 87.48           C  
ATOM   3019  CB  ASN A 185       5.463   5.597   8.649  1.00 87.48           C  
ATOM   3020  HB2 ASN A 185       4.419   5.897   8.560  1.00 87.48           H  
ATOM   3021  HB3 ASN A 185       5.481   4.507   8.651  1.00 87.48           H  
ATOM   3022  O   ASN A 185       4.232   6.516  11.510  1.00 87.48           O  
ATOM   3023  CG  ASN A 185       6.182   6.109   7.423  1.00 87.48           C  
ATOM   3024  ND2 ASN A 185       5.881   5.515   6.298  1.00 87.48           N  
ATOM   3025 HD21 ASN A 185       5.196   4.773   6.319  1.00 87.48           H  
ATOM   3026 HD22 ASN A 185       6.014   6.091   5.479  1.00 87.48           H  
ATOM   3027  OD1 ASN A 185       6.953   7.057   7.439  1.00 87.48           O  
ATOM   3028  N   GLY A 186       5.313   4.543  11.700  1.00 88.47           N  
ATOM   3029  H   GLY A 186       6.047   3.954  11.335  1.00 88.47           H  
ATOM   3030  CA  GLY A 186       4.556   4.075  12.864  1.00 88.47           C  
ATOM   3031  HA2 GLY A 186       4.909   3.085  13.151  1.00 88.47           H  
ATOM   3032  HA3 GLY A 186       3.496   4.010  12.616  1.00 88.47           H  
ATOM   3033  C   GLY A 186       4.720   5.013  14.061  1.00 88.47           C  
ATOM   3034  O   GLY A 186       3.734   5.419  14.666  1.00 88.47           O  
ATOM   3035  N   SER A 187       5.951   5.456  14.341  1.00 90.16           N  
ATOM   3036  H   SER A 187       6.735   5.120  13.801  1.00 90.16           H  
ATOM   3037  CA  SER A 187       6.213   6.404  15.431  1.00 90.16           C  
ATOM   3038  HA  SER A 187       5.744   6.016  16.336  1.00 90.16           H  
ATOM   3039  C   SER A 187       5.612   7.791  15.190  1.00 90.16           C  
ATOM   3040  CB  SER A 187       7.713   6.516  15.704  1.00 90.16           C  
ATOM   3041  HB2 SER A 187       8.089   5.549  16.038  1.00 90.16           H  
ATOM   3042  HB3 SER A 187       7.873   7.243  16.501  1.00 90.16           H  
ATOM   3043  O   SER A 187       5.134   8.408  16.137  1.00 90.16           O  
ATOM   3044  OG  SER A 187       8.424   6.916  14.549  1.00 90.16           O  
ATOM   3045  HG  SER A 187       9.288   7.223  14.832  1.00 90.16           H  
ATOM   3046  N   LYS A 188       5.580   8.277  13.941  1.00 92.70           N  
ATOM   3047  H   LYS A 188       6.041   7.742  13.219  1.00 92.70           H  
ATOM   3048  CA  LYS A 188       4.908   9.541  13.589  1.00 92.70           C  
ATOM   3049  HA  LYS A 188       5.257  10.338  14.246  1.00 92.70           H  
ATOM   3050  C   LYS A 188       3.393   9.471  13.784  1.00 92.70           C  
ATOM   3051  CB  LYS A 188       5.198   9.914  12.136  1.00 92.70           C  
ATOM   3052  HB2 LYS A 188       4.498  10.701  11.854  1.00 92.70           H  
ATOM   3053  HB3 LYS A 188       5.021   9.045  11.503  1.00 92.70           H  
ATOM   3054  O   LYS A 188       2.812  10.407  14.320  1.00 92.70           O  
ATOM   3055  CG  LYS A 188       6.602  10.460  11.882  1.00 92.70           C  
ATOM   3056  HG2 LYS A 188       6.692  11.435  12.362  1.00 92.70           H  
ATOM   3057  HG3 LYS A 188       7.359   9.789  12.288  1.00 92.70           H  
ATOM   3058  CD  LYS A 188       6.785  10.596  10.365  1.00 92.70           C  
ATOM   3059  HD2 LYS A 188       5.866  10.979   9.923  1.00 92.70           H  
ATOM   3060  HD3 LYS A 188       6.971   9.607   9.946  1.00 92.70           H  
ATOM   3061  CE  LYS A 188       7.945  11.525  10.013  1.00 92.70           C  
ATOM   3062  HE2 LYS A 188       8.593  11.026   9.292  1.00 92.70           H  
ATOM   3063  HE3 LYS A 188       8.517  11.731  10.918  1.00 92.70           H  
ATOM   3064  NZ  LYS A 188       7.418  12.789   9.449  1.00 92.70           N  
ATOM   3065  HZ1 LYS A 188       8.132  13.465   9.216  1.00 92.70           H  
ATOM   3066  HZ2 LYS A 188       6.829  13.247  10.130  1.00 92.70           H  
ATOM   3067  HZ3 LYS A 188       6.778  12.652   8.680  1.00 92.70           H  
ATOM   3068  N   VAL A 189       2.763   8.372  13.358  1.00 92.56           N  
ATOM   3069  H   VAL A 189       3.309   7.645  12.918  1.00 92.56           H  
ATOM   3070  CA  VAL A 189       1.324   8.141  13.572  1.00 92.56           C  
ATOM   3071  HA  VAL A 189       0.756   8.965  13.142  1.00 92.56           H  
ATOM   3072  C   VAL A 189       1.009   8.127  15.063  1.00 92.56           C  
ATOM   3073  CB  VAL A 189       0.872   6.830  12.902  1.00 92.56           C  
ATOM   3074  HB  VAL A 189       1.563   6.037  13.189  1.00 92.56           H  
ATOM   3075  O   VAL A 189       0.103   8.840  15.484  1.00 92.56           O  
ATOM   3076  CG1 VAL A 189      -0.530   6.391  13.342  1.00 92.56           C  
ATOM   3077 HG11 VAL A 189      -0.549   6.174  14.410  1.00 92.56           H  
ATOM   3078 HG12 VAL A 189      -0.794   5.463  12.835  1.00 92.56           H  
ATOM   3079 HG13 VAL A 189      -1.260   7.171  13.126  1.00 92.56           H  
ATOM   3080  CG2 VAL A 189       0.910   6.961  11.366  1.00 92.56           C  
ATOM   3081 HG21 VAL A 189       1.254   7.952  11.069  1.00 92.56           H  
ATOM   3082 HG22 VAL A 189      -0.078   6.799  10.937  1.00 92.56           H  
ATOM   3083 HG23 VAL A 189       1.596   6.216  10.963  1.00 92.56           H  
ATOM   3084  N   ARG A 190       1.799   7.391  15.853  1.00 92.02           N  
ATOM   3085  H   ARG A 190       2.475   6.774  15.425  1.00 92.02           H  
ATOM   3086  CA  ARG A 190       1.627   7.325  17.304  1.00 92.02           C  
ATOM   3087  HA  ARG A 190       0.613   6.984  17.513  1.00 92.02           H  
ATOM   3088  C   ARG A 190       1.776   8.691  17.964  1.00 92.02           C  
ATOM   3089  CB  ARG A 190       2.595   6.294  17.881  1.00 92.02           C  
ATOM   3090  HB2 ARG A 190       3.625   6.622  17.742  1.00 92.02           H  
ATOM   3091  HB3 ARG A 190       2.449   5.358  17.342  1.00 92.02           H  
ATOM   3092  O   ARG A 190       0.888   9.108  18.688  1.00 92.02           O  
ATOM   3093  CG  ARG A 190       2.316   6.085  19.377  1.00 92.02           C  
ATOM   3094  HG2 ARG A 190       1.251   5.917  19.536  1.00 92.02           H  
ATOM   3095  HG3 ARG A 190       2.611   6.975  19.934  1.00 92.02           H  
ATOM   3096  CD  ARG A 190       3.095   4.889  19.916  1.00 92.02           C  
ATOM   3097  HD2 ARG A 190       4.157   5.042  19.720  1.00 92.02           H  
ATOM   3098  HD3 ARG A 190       2.934   4.843  20.993  1.00 92.02           H  
ATOM   3099  NE  ARG A 190       2.627   3.639  19.293  1.00 92.02           N  
ATOM   3100  HE  ARG A 190       1.771   3.689  18.760  1.00 92.02           H  
ATOM   3101  NH1 ARG A 190       4.198   2.219  20.170  1.00 92.02           N  
ATOM   3102 HH11 ARG A 190       4.576   3.004  20.681  1.00 92.02           H  
ATOM   3103 HH12 ARG A 190       4.529   1.275  20.310  1.00 92.02           H  
ATOM   3104  NH2 ARG A 190       2.553   1.441  18.847  1.00 92.02           N  
ATOM   3105 HH21 ARG A 190       1.663   1.655  18.419  1.00 92.02           H  
ATOM   3106 HH22 ARG A 190       2.808   0.479  19.020  1.00 92.02           H  
ATOM   3107  CZ  ARG A 190       3.138   2.438  19.437  1.00 92.02           C  
ATOM   3108  N   ALA A 191       2.829   9.439  17.631  1.00 92.96           N  
ATOM   3109  H   ALA A 191       3.537   9.039  17.033  1.00 92.96           H  
ATOM   3110  CA  ALA A 191       3.033  10.784  18.168  1.00 92.96           C  
ATOM   3111  HA  ALA A 191       3.076  10.717  19.255  1.00 92.96           H  
ATOM   3112  C   ALA A 191       1.886  11.751  17.813  1.00 92.96           C  
ATOM   3113  CB  ALA A 191       4.377  11.308  17.649  1.00 92.96           C  
ATOM   3114  HB1 ALA A 191       4.564  12.298  18.065  1.00 92.96           H  
ATOM   3115  HB2 ALA A 191       4.358  11.374  16.561  1.00 92.96           H  
ATOM   3116  HB3 ALA A 191       5.177  10.637  17.959  1.00 92.96           H  
ATOM   3117  O   ALA A 191       1.512  12.592  18.628  1.00 92.96           O  
ATOM   3118  N   ALA A 192       1.308  11.640  16.613  1.00 93.23           N  
ATOM   3119  H   ALA A 192       1.670  10.967  15.953  1.00 93.23           H  
ATOM   3120  CA  ALA A 192       0.130  12.419  16.234  1.00 93.23           C  
ATOM   3121  HA  ALA A 192       0.308  13.468  16.473  1.00 93.23           H  
ATOM   3122  C   ALA A 192      -1.125  11.983  17.014  1.00 93.23           C  
ATOM   3123  CB  ALA A 192      -0.057  12.302  14.717  1.00 93.23           C  
ATOM   3124  HB1 ALA A 192       0.821  12.697  14.207  1.00 93.23           H  
ATOM   3125  HB2 ALA A 192      -0.932  12.875  14.409  1.00 93.23           H  
ATOM   3126  HB3 ALA A 192      -0.193  11.256  14.442  1.00 93.23           H  
ATOM   3127  O   ALA A 192      -1.900  12.833  17.448  1.00 93.23           O  
ATOM   3128  N   ALA A 193      -1.306  10.676  17.235  1.00 92.66           N  
ATOM   3129  H   ALA A 193      -0.627  10.024  16.870  1.00 92.66           H  
ATOM   3130  CA  ALA A 193      -2.409  10.127  18.023  1.00 92.66           C  
ATOM   3131  HA  ALA A 193      -3.343  10.545  17.648  1.00 92.66           H  
ATOM   3132  C   ALA A 193      -2.316  10.490  19.518  1.00 92.66           C  
ATOM   3133  CB  ALA A 193      -2.448   8.608  17.817  1.00 92.66           C  
ATOM   3134  HB1 ALA A 193      -3.295   8.193  18.362  1.00 92.66           H  
ATOM   3135  HB2 ALA A 193      -2.550   8.374  16.757  1.00 92.66           H  
ATOM   3136  HB3 ALA A 193      -1.534   8.152  18.199  1.00 92.66           H  
ATOM   3137  O   ALA A 193      -3.335  10.811  20.127  1.00 92.66           O  
ATOM   3138  N   ASP A 194      -1.110  10.518  20.090  1.00 92.40           N  
ATOM   3139  H   ASP A 194      -0.336  10.117  19.580  1.00 92.40           H  
ATOM   3140  CA  ASP A 194      -0.861  10.920  21.482  1.00 92.40           C  
ATOM   3141  HA  ASP A 194      -1.488  10.325  22.146  1.00 92.40           H  
ATOM   3142  C   ASP A 194      -1.207  12.402  21.722  1.00 92.40           C  
ATOM   3143  CB  ASP A 194       0.616  10.663  21.842  1.00 92.40           C  
ATOM   3144  HB2 ASP A 194       1.249  11.178  21.120  1.00 92.40           H  
ATOM   3145  HB3 ASP A 194       0.811  11.101  22.821  1.00 92.40           H  
ATOM   3146  O   ASP A 194      -1.600  12.787  22.818  1.00 92.40           O  
ATOM   3147  CG  ASP A 194       1.023   9.182  21.908  1.00 92.40           C  
ATOM   3148  OD1 ASP A 194       0.143   8.320  22.122  1.00 92.40           O  
ATOM   3149  OD2 ASP A 194       2.243   8.918  21.767  1.00 92.40           O  
ATOM   3150  N   ASN A 195      -1.112  13.239  20.681  1.00 92.79           N  
ATOM   3151  H   ASN A 195      -0.795  12.848  19.806  1.00 92.79           H  
ATOM   3152  CA  ASN A 195      -1.467  14.662  20.720  1.00 92.79           C  
ATOM   3153  HA  ASN A 195      -1.440  15.001  21.755  1.00 92.79           H  
ATOM   3154  C   ASN A 195      -2.896  14.950  20.228  1.00 92.79           C  
ATOM   3155  CB  ASN A 195      -0.413  15.455  19.936  1.00 92.79           C  
ATOM   3156  HB2 ASN A 195      -0.745  16.485  19.805  1.00 92.79           H  
ATOM   3157  HB3 ASN A 195      -0.278  15.015  18.948  1.00 92.79           H  
ATOM   3158  O   ASN A 195      -3.255  16.109  20.013  1.00 92.79           O  
ATOM   3159  CG  ASN A 195       0.905  15.509  20.676  1.00 92.79           C  
ATOM   3160  ND2 ASN A 195       1.946  14.918  20.147  1.00 92.79           N  
ATOM   3161 HD21 ASN A 195       1.789  14.231  19.424  1.00 92.79           H  
ATOM   3162 HD22 ASN A 195       2.765  14.890  20.737  1.00 92.79           H  
ATOM   3163  OD1 ASN A 195       1.026  16.095  21.735  1.00 92.79           O  
ATOM   3164  N   MET A 196      -3.717  13.916  20.030  1.00 91.64           N  
ATOM   3165  H   MET A 196      -3.371  12.987  20.223  1.00 91.64           H  
ATOM   3166  CA  MET A 196      -5.046  14.053  19.436  1.00 91.64           C  
ATOM   3167  HA  MET A 196      -4.935  14.557  18.476  1.00 91.64           H  
ATOM   3168  C   MET A 196      -6.003  14.899  20.286  1.00 91.64           C  
ATOM   3169  CB  MET A 196      -5.598  12.650  19.175  1.00 91.64           C  
ATOM   3170  HB2 MET A 196      -5.718  12.128  20.125  1.00 91.64           H  
ATOM   3171  HB3 MET A 196      -4.883  12.109  18.556  1.00 91.64           H  
ATOM   3172  O   MET A 196      -6.873  15.561  19.730  1.00 91.64           O  
ATOM   3173  CG  MET A 196      -6.925  12.672  18.425  1.00 91.64           C  
ATOM   3174  HG2 MET A 196      -6.784  13.283  17.533  1.00 91.64           H  
ATOM   3175  HG3 MET A 196      -7.678  13.142  19.058  1.00 91.64           H  
ATOM   3176  SD  MET A 196      -7.521  11.039  17.909  1.00 91.64           S  
ATOM   3177  CE  MET A 196      -8.093  10.432  19.510  1.00 91.64           C  
ATOM   3178  HE1 MET A 196      -7.309  10.589  20.251  1.00 91.64           H  
ATOM   3179  HE2 MET A 196      -8.981  10.988  19.814  1.00 91.64           H  
ATOM   3180  HE3 MET A 196      -8.324   9.370  19.436  1.00 91.64           H  
ATOM   3181  N   ASP A 197      -5.822  14.942  21.608  1.00 91.31           N  
ATOM   3182  H   ASP A 197      -5.091  14.379  22.019  1.00 91.31           H  
ATOM   3183  CA  ASP A 197      -6.651  15.760  22.504  1.00 91.31           C  
ATOM   3184  HA  ASP A 197      -7.698  15.552  22.285  1.00 91.31           H  
ATOM   3185  C   ASP A 197      -6.482  17.277  22.292  1.00 91.31           C  
ATOM   3186  CB  ASP A 197      -6.384  15.362  23.965  1.00 91.31           C  
ATOM   3187  HB2 ASP A 197      -6.836  16.106  24.621  1.00 91.31           H  
ATOM   3188  HB3 ASP A 197      -5.309  15.363  24.147  1.00 91.31           H  
ATOM   3189  O   ASP A 197      -7.330  18.051  22.733  1.00 91.31           O  
ATOM   3190  CG  ASP A 197      -6.981  13.997  24.335  1.00 91.31           C  
ATOM   3191  OD1 ASP A 197      -8.063  13.641  23.794  1.00 91.31           O  
ATOM   3192  OD2 ASP A 197      -6.380  13.319  25.194  1.00 91.31           O  
ATOM   3193  N   ASN A 198      -5.448  17.708  21.558  1.00 93.68           N  
ATOM   3194  H   ASN A 198      -4.793  17.024  21.208  1.00 93.68           H  
ATOM   3195  CA  ASN A 198      -5.267  19.106  21.154  1.00 93.68           C  
ATOM   3196  HA  ASN A 198      -5.538  19.748  21.992  1.00 93.68           H  
ATOM   3197  C   ASN A 198      -6.165  19.522  19.974  1.00 93.68           C  
ATOM   3198  CB  ASN A 198      -3.786  19.342  20.817  1.00 93.68           C  
ATOM   3199  HB2 ASN A 198      -3.495  18.687  19.996  1.00 93.68           H  
ATOM   3200  HB3 ASN A 198      -3.655  20.372  20.485  1.00 93.68           H  
ATOM   3201  O   ASN A 198      -6.163  20.691  19.592  1.00 93.68           O  
ATOM   3202  CG  ASN A 198      -2.862  19.130  22.001  1.00 93.68           C  
ATOM   3203  ND2 ASN A 198      -1.654  18.682  21.757  1.00 93.68           N  
ATOM   3204 HD21 ASN A 198      -1.086  18.464  22.563  1.00 93.68           H  
ATOM   3205 HD22 ASN A 198      -1.413  18.379  20.824  1.00 93.68           H  
ATOM   3206  OD1 ASN A 198      -3.190  19.378  23.148  1.00 93.68           O  
ATOM   3207  N   PHE A 199      -6.905  18.583  19.380  1.00 92.86           N  
ATOM   3208  H   PHE A 199      -6.897  17.650  19.768  1.00 92.86           H  
ATOM   3209  CA  PHE A 199      -7.766  18.814  18.224  1.00 92.86           C  
ATOM   3210  HA  PHE A 199      -7.616  19.827  17.852  1.00 92.86           H  
ATOM   3211  C   PHE A 199      -9.242  18.681  18.601  1.00 92.86           C  
ATOM   3212  CB  PHE A 199      -7.389  17.849  17.093  1.00 92.86           C  
ATOM   3213  HB2 PHE A 199      -7.504  16.825  17.447  1.00 92.86           H  
ATOM   3214  HB3 PHE A 199      -8.086  17.989  16.267  1.00 92.86           H  
ATOM   3215  O   PHE A 199      -9.629  17.908  19.483  1.00 92.86           O  
ATOM   3216  CG  PHE A 199      -5.979  18.032  16.570  1.00 92.86           C  
ATOM   3217  CD1 PHE A 199      -5.731  18.888  15.480  1.00 92.86           C  
ATOM   3218  HD1 PHE A 199      -6.544  19.438  15.030  1.00 92.86           H  
ATOM   3219  CD2 PHE A 199      -4.908  17.362  17.188  1.00 92.86           C  
ATOM   3220  HD2 PHE A 199      -5.092  16.732  18.046  1.00 92.86           H  
ATOM   3221  CE1 PHE A 199      -4.418  19.056  15.004  1.00 92.86           C  
ATOM   3222  HE1 PHE A 199      -4.230  19.729  14.180  1.00 92.86           H  
ATOM   3223  CE2 PHE A 199      -3.596  17.532  16.716  1.00 92.86           C  
ATOM   3224  HE2 PHE A 199      -2.780  17.017  17.202  1.00 92.86           H  
ATOM   3225  CZ  PHE A 199      -3.351  18.376  15.620  1.00 92.86           C  
ATOM   3226  HZ  PHE A 199      -2.342  18.509  15.259  1.00 92.86           H  
ATOM   3227  N   SER A 200     -10.097  19.408  17.888  1.00 92.58           N  
ATOM   3228  H   SER A 200      -9.736  19.990  17.145  1.00 92.58           H  
ATOM   3229  CA  SER A 200     -11.544  19.248  18.020  1.00 92.58           C  
ATOM   3230  HA  SER A 200     -11.800  19.348  19.074  1.00 92.58           H  
ATOM   3231  C   SER A 200     -11.992  17.859  17.546  1.00 92.58           C  
ATOM   3232  CB  SER A 200     -12.274  20.353  17.255  1.00 92.58           C  
ATOM   3233  HB2 SER A 200     -13.347  20.267  17.424  1.00 92.58           H  
ATOM   3234  HB3 SER A 200     -11.937  21.329  17.604  1.00 92.58           H  
ATOM   3235  O   SER A 200     -11.384  17.249  16.663  1.00 92.58           O  
ATOM   3236  OG  SER A 200     -12.012  20.230  15.879  1.00 92.58           O  
ATOM   3237  HG  SER A 200     -11.115  20.541  15.736  1.00 92.58           H  
ATOM   3238  N   ILE A 201     -13.106  17.351  18.090  1.00 90.62           N  
ATOM   3239  H   ILE A 201     -13.572  17.877  18.816  1.00 90.62           H  
ATOM   3240  CA  ILE A 201     -13.695  16.079  17.628  1.00 90.62           C  
ATOM   3241  HA  ILE A 201     -12.962  15.293  17.807  1.00 90.62           H  
ATOM   3242  C   ILE A 201     -13.961  16.094  16.118  1.00 90.62           C  
ATOM   3243  CB  ILE A 201     -14.970  15.735  18.430  1.00 90.62           C  
ATOM   3244  HB  ILE A 201     -14.705  15.778  19.486  1.00 90.62           H  
ATOM   3245  O   ILE A 201     -13.769  15.083  15.449  1.00 90.62           O  
ATOM   3246  CG1 ILE A 201     -15.417  14.289  18.118  1.00 90.62           C  
ATOM   3247 HG12 ILE A 201     -15.797  14.229  17.098  1.00 90.62           H  
ATOM   3248 HG13 ILE A 201     -14.553  13.629  18.200  1.00 90.62           H  
ATOM   3249  CG2 ILE A 201     -16.113  16.741  18.191  1.00 90.62           C  
ATOM   3250 HG21 ILE A 201     -16.930  16.554  18.888  1.00 90.62           H  
ATOM   3251 HG22 ILE A 201     -15.769  17.764  18.345  1.00 90.62           H  
ATOM   3252 HG23 ILE A 201     -16.504  16.643  17.179  1.00 90.62           H  
ATOM   3253  CD1 ILE A 201     -16.499  13.759  19.068  1.00 90.62           C  
ATOM   3254 HD11 ILE A 201     -17.447  14.265  18.884  1.00 90.62           H  
ATOM   3255 HD12 ILE A 201     -16.633  12.690  18.904  1.00 90.62           H  
ATOM   3256 HD13 ILE A 201     -16.197  13.915  20.104  1.00 90.62           H  
ATOM   3257  N   GLU A 202     -14.339  17.254  15.587  1.00 90.44           N  
ATOM   3258  H   GLU A 202     -14.413  18.053  16.202  1.00 90.44           H  
ATOM   3259  CA  GLU A 202     -14.554  17.502  14.169  1.00 90.44           C  
ATOM   3260  HA  GLU A 202     -15.327  16.832  13.792  1.00 90.44           H  
ATOM   3261  C   GLU A 202     -13.277  17.268  13.351  1.00 90.44           C  
ATOM   3262  CB  GLU A 202     -15.041  18.949  14.041  1.00 90.44           C  
ATOM   3263  HB2 GLU A 202     -15.944  19.071  14.639  1.00 90.44           H  
ATOM   3264  HB3 GLU A 202     -14.276  19.625  14.422  1.00 90.44           H  
ATOM   3265  O   GLU A 202     -13.279  16.478  12.405  1.00 90.44           O  
ATOM   3266  CG  GLU A 202     -15.347  19.312  12.592  1.00 90.44           C  
ATOM   3267  HG2 GLU A 202     -14.471  19.114  11.975  1.00 90.44           H  
ATOM   3268  HG3 GLU A 202     -16.152  18.664  12.246  1.00 90.44           H  
ATOM   3269  CD  GLU A 202     -15.733  20.785  12.413  1.00 90.44           C  
ATOM   3270  OE1 GLU A 202     -15.596  21.239  11.253  1.00 90.44           O  
ATOM   3271  OE2 GLU A 202     -16.180  21.421  13.388  1.00 90.44           O  
ATOM   3272  N   GLU A 203     -12.169  17.905  13.735  1.00 91.79           N  
ATOM   3273  H   GLU A 203     -12.218  18.538  14.521  1.00 91.79           H  
ATOM   3274  CA  GLU A 203     -10.876  17.747  13.064  1.00 91.79           C  
ATOM   3275  HA  GLU A 203     -10.973  18.025  12.014  1.00 91.79           H  
ATOM   3276  C   GLU A 203     -10.389  16.300  13.118  1.00 91.79           C  
ATOM   3277  CB  GLU A 203      -9.830  18.650  13.719  1.00 91.79           C  
ATOM   3278  HB2 GLU A 203      -9.875  18.505  14.798  1.00 91.79           H  
ATOM   3279  HB3 GLU A 203      -8.836  18.358  13.379  1.00 91.79           H  
ATOM   3280  O   GLU A 203      -9.913  15.769  12.111  1.00 91.79           O  
ATOM   3281  CG  GLU A 203     -10.044  20.124  13.359  1.00 91.79           C  
ATOM   3282  HG2 GLU A 203      -9.752  20.273  12.320  1.00 91.79           H  
ATOM   3283  HG3 GLU A 203     -11.099  20.385  13.444  1.00 91.79           H  
ATOM   3284  CD  GLU A 203      -9.224  21.025  14.284  1.00 91.79           C  
ATOM   3285  OE1 GLU A 203      -8.425  21.823  13.752  1.00 91.79           O  
ATOM   3286  OE2 GLU A 203      -9.411  20.880  15.518  1.00 91.79           O  
ATOM   3287  N   ILE A 204     -10.560  15.638  14.263  1.00 93.21           N  
ATOM   3288  H   ILE A 204     -10.934  16.149  15.050  1.00 93.21           H  
ATOM   3289  CA  ILE A 204     -10.193  14.232  14.435  1.00 93.21           C  
ATOM   3290  HA  ILE A 204      -9.144  14.111  14.165  1.00 93.21           H  
ATOM   3291  C   ILE A 204     -11.007  13.343  13.492  1.00 93.21           C  
ATOM   3292  CB  ILE A 204     -10.376  13.809  15.905  1.00 93.21           C  
ATOM   3293  HB  ILE A 204     -11.413  13.982  16.195  1.00 93.21           H  
ATOM   3294  O   ILE A 204     -10.448  12.533  12.747  1.00 93.21           O  
ATOM   3295  CG1 ILE A 204      -9.463  14.615  16.852  1.00 93.21           C  
ATOM   3296 HG12 ILE A 204      -9.482  15.672  16.587  1.00 93.21           H  
ATOM   3297 HG13 ILE A 204      -8.431  14.287  16.728  1.00 93.21           H  
ATOM   3298  CG2 ILE A 204     -10.077  12.307  16.025  1.00 93.21           C  
ATOM   3299 HG21 ILE A 204      -9.117  12.078  15.564  1.00 93.21           H  
ATOM   3300 HG22 ILE A 204     -10.864  11.727  15.542  1.00 93.21           H  
ATOM   3301 HG23 ILE A 204     -10.031  12.017  17.075  1.00 93.21           H  
ATOM   3302  CD1 ILE A 204      -9.885  14.509  18.325  1.00 93.21           C  
ATOM   3303 HD11 ILE A 204     -10.905  14.877  18.443  1.00 93.21           H  
ATOM   3304 HD12 ILE A 204      -9.231  15.133  18.934  1.00 93.21           H  
ATOM   3305 HD13 ILE A 204      -9.834  13.481  18.684  1.00 93.21           H  
ATOM   3306  N   CYS A 205     -12.329  13.514  13.487  1.00 91.59           N  
ATOM   3307  H   CYS A 205     -12.722  14.224  14.088  1.00 91.59           H  
ATOM   3308  CA  CYS A 205     -13.244  12.716  12.679  1.00 91.59           C  
ATOM   3309  HA  CYS A 205     -13.070  11.659  12.879  1.00 91.59           H  
ATOM   3310  C   CYS A 205     -13.027  12.924  11.174  1.00 91.59           C  
ATOM   3311  CB  CYS A 205     -14.676  13.063  13.091  1.00 91.59           C  
ATOM   3312  HB2 CYS A 205     -14.825  14.142  13.088  1.00 91.59           H  
ATOM   3313  HB3 CYS A 205     -15.366  12.616  12.375  1.00 91.59           H  
ATOM   3314  O   CYS A 205     -13.066  11.960  10.411  1.00 91.59           O  
ATOM   3315  SG  CYS A 205     -15.038  12.377  14.729  1.00 91.59           S  
ATOM   3316  HG  CYS A 205     -14.412  13.349  15.399  1.00 91.59           H  
ATOM   3317  N   ASN A 206     -12.717  14.148  10.743  1.00 86.29           N  
ATOM   3318  H   ASN A 206     -12.752  14.913  11.401  1.00 86.29           H  
ATOM   3319  CA  ASN A 206     -12.393  14.438   9.345  1.00 86.29           C  
ATOM   3320  HA  ASN A 206     -13.148  13.980   8.707  1.00 86.29           H  
ATOM   3321  C   ASN A 206     -11.040  13.835   8.917  1.00 86.29           C  
ATOM   3322  CB  ASN A 206     -12.448  15.964   9.143  1.00 86.29           C  
ATOM   3323  HB2 ASN A 206     -12.039  16.212   8.164  1.00 86.29           H  
ATOM   3324  HB3 ASN A 206     -11.838  16.453   9.903  1.00 86.29           H  
ATOM   3325  O   ASN A 206     -10.847  13.532   7.740  1.00 86.29           O  
ATOM   3326  CG  ASN A 206     -13.866  16.520   9.194  1.00 86.29           C  
ATOM   3327  ND2 ASN A 206     -14.029  17.767   9.569  1.00 86.29           N  
ATOM   3328 HD21 ASN A 206     -14.977  18.072   9.738  1.00 86.29           H  
ATOM   3329 HD22 ASN A 206     -13.259  18.289   9.964  1.00 86.29           H  
ATOM   3330  OD1 ASN A 206     -14.840  15.860   8.862  1.00 86.29           O  
ATOM   3331  N   ASN A 207     -10.107  13.618   9.851  1.00 90.27           N  
ATOM   3332  H   ASN A 207     -10.310  13.898  10.800  1.00 90.27           H  
ATOM   3333  CA  ASN A 207      -8.777  13.076   9.554  1.00 90.27           C  
ATOM   3334  HA  ASN A 207      -8.552  13.259   8.504  1.00 90.27           H  
ATOM   3335  C   ASN A 207      -8.654  11.554   9.727  1.00 90.27           C  
ATOM   3336  CB  ASN A 207      -7.720  13.825  10.379  1.00 90.27           C  
ATOM   3337  HB2 ASN A 207      -8.071  13.978  11.399  1.00 90.27           H  
ATOM   3338  HB3 ASN A 207      -6.809  13.228  10.427  1.00 90.27           H  
ATOM   3339  O   ASN A 207      -7.710  10.976   9.184  1.00 90.27           O  
ATOM   3340  CG  ASN A 207      -7.353  15.147   9.738  1.00 90.27           C  
ATOM   3341  ND2 ASN A 207      -7.990  16.223  10.125  1.00 90.27           N  
ATOM   3342 HD21 ASN A 207      -8.694  16.147  10.846  1.00 90.27           H  
ATOM   3343 HD22 ASN A 207      -7.738  17.112   9.717  1.00 90.27           H  
ATOM   3344  OD1 ASN A 207      -6.483  15.212   8.881  1.00 90.27           O  
ATOM   3345  N   ILE A 208      -9.572  10.874  10.427  1.00 89.95           N  
ATOM   3346  H   ILE A 208     -10.275  11.398  10.927  1.00 89.95           H  
ATOM   3347  CA  ILE A 208      -9.430   9.431  10.698  1.00 89.95           C  
ATOM   3348  HA  ILE A 208      -8.464   9.302  11.188  1.00 89.95           H  
ATOM   3349  C   ILE A 208      -9.382   8.582   9.422  1.00 89.95           C  
ATOM   3350  CB  ILE A 208     -10.512   8.920  11.674  1.00 89.95           C  
ATOM   3351  HB  ILE A 208     -10.544   9.607  12.519  1.00 89.95           H  
ATOM   3352  O   ILE A 208      -8.618   7.621   9.358  1.00 89.95           O  
ATOM   3353  CG1 ILE A 208     -10.107   7.521  12.192  1.00 89.95           C  
ATOM   3354 HG12 ILE A 208     -10.274   6.775  11.415  1.00 89.95           H  
ATOM   3355 HG13 ILE A 208      -9.044   7.518  12.432  1.00 89.95           H  
ATOM   3356  CG2 ILE A 208     -11.912   8.859  11.032  1.00 89.95           C  
ATOM   3357 HG21 ILE A 208     -12.000   7.998  10.369  1.00 89.95           H  
ATOM   3358 HG22 ILE A 208     -12.672   8.787  11.809  1.00 89.95           H  
ATOM   3359 HG23 ILE A 208     -12.100   9.763  10.454  1.00 89.95           H  
ATOM   3360  CD1 ILE A 208     -10.855   7.092  13.451  1.00 89.95           C  
ATOM   3361 HD11 ILE A 208     -10.584   6.066  13.702  1.00 89.95           H  
ATOM   3362 HD12 ILE A 208     -10.539   7.737  14.271  1.00 89.95           H  
ATOM   3363 HD13 ILE A 208     -11.934   7.150  13.307  1.00 89.95           H  
ATOM   3364  N   ILE A 209     -10.128   8.956   8.374  1.00 90.54           N  
ATOM   3365  H   ILE A 209     -10.721   9.767   8.475  1.00 90.54           H  
ATOM   3366  CA  ILE A 209     -10.071   8.256   7.080  1.00 90.54           C  
ATOM   3367  HA  ILE A 209     -10.295   7.203   7.249  1.00 90.54           H  
ATOM   3368  C   ILE A 209      -8.660   8.300   6.492  1.00 90.54           C  
ATOM   3369  CB  ILE A 209     -11.115   8.808   6.082  1.00 90.54           C  
ATOM   3370  HB  ILE A 209     -11.119   9.897   6.135  1.00 90.54           H  
ATOM   3371  O   ILE A 209      -8.209   7.309   5.921  1.00 90.54           O  
ATOM   3372  CG1 ILE A 209     -12.504   8.279   6.500  1.00 90.54           C  
ATOM   3373 HG12 ILE A 209     -12.442   7.207   6.687  1.00 90.54           H  
ATOM   3374 HG13 ILE A 209     -12.799   8.767   7.429  1.00 90.54           H  
ATOM   3375  CG2 ILE A 209     -10.788   8.414   4.623  1.00 90.54           C  
ATOM   3376 HG21 ILE A 209     -11.493   8.874   3.930  1.00 90.54           H  
ATOM   3377 HG22 ILE A 209     -10.804   7.330   4.507  1.00 90.54           H  
ATOM   3378 HG23 ILE A 209      -9.814   8.797   4.320  1.00 90.54           H  
ATOM   3379  CD1 ILE A 209     -13.598   8.492   5.445  1.00 90.54           C  
ATOM   3380 HD11 ILE A 209     -14.533   8.052   5.793  1.00 90.54           H  
ATOM   3381 HD12 ILE A 209     -13.364   7.953   4.528  1.00 90.54           H  
ATOM   3382 HD13 ILE A 209     -13.712   9.553   5.224  1.00 90.54           H  
ATOM   3383  N   ASN A 210      -7.936   9.409   6.654  1.00 93.86           N  
ATOM   3384  H   ASN A 210      -8.312  10.173   7.197  1.00 93.86           H  
ATOM   3385  CA  ASN A 210      -6.602   9.546   6.075  1.00 93.86           C  
ATOM   3386  HA  ASN A 210      -6.673   9.370   5.002  1.00 93.86           H  
ATOM   3387  C   ASN A 210      -5.639   8.502   6.644  1.00 93.86           C  
ATOM   3388  CB  ASN A 210      -6.064  10.965   6.299  1.00 93.86           C  
ATOM   3389  HB2 ASN A 210      -6.004  11.181   7.366  1.00 93.86           H  
ATOM   3390  HB3 ASN A 210      -5.054  11.026   5.894  1.00 93.86           H  
ATOM   3391  O   ASN A 210      -4.775   8.020   5.910  1.00 93.86           O  
ATOM   3392  CG  ASN A 210      -6.886  12.038   5.613  1.00 93.86           C  
ATOM   3393  ND2 ASN A 210      -6.747  13.272   6.033  1.00 93.86           N  
ATOM   3394 HD21 ASN A 210      -7.374  13.958   5.638  1.00 93.86           H  
ATOM   3395 HD22 ASN A 210      -6.134  13.485   6.807  1.00 93.86           H  
ATOM   3396  OD1 ASN A 210      -7.639  11.787   4.687  1.00 93.86           O  
ATOM   3397  N   LEU A 211      -5.830   8.089   7.902  1.00 93.03           N  
ATOM   3398  H   LEU A 211      -6.595   8.488   8.428  1.00 93.03           H  
ATOM   3399  CA  LEU A 211      -5.015   7.065   8.547  1.00 93.03           C  
ATOM   3400  HA  LEU A 211      -3.976   7.383   8.460  1.00 93.03           H  
ATOM   3401  C   LEU A 211      -5.129   5.696   7.849  1.00 93.03           C  
ATOM   3402  CB  LEU A 211      -5.399   7.008  10.037  1.00 93.03           C  
ATOM   3403  HB2 LEU A 211      -5.349   8.013  10.456  1.00 93.03           H  
ATOM   3404  HB3 LEU A 211      -6.424   6.649  10.124  1.00 93.03           H  
ATOM   3405  O   LEU A 211      -4.145   4.960   7.780  1.00 93.03           O  
ATOM   3406  CG  LEU A 211      -4.503   6.086  10.872  1.00 93.03           C  
ATOM   3407  HG  LEU A 211      -4.595   5.075  10.474  1.00 93.03           H  
ATOM   3408  CD1 LEU A 211      -3.032   6.489  10.828  1.00 93.03           C  
ATOM   3409 HD11 LEU A 211      -2.637   6.405   9.816  1.00 93.03           H  
ATOM   3410 HD12 LEU A 211      -2.474   5.796  11.458  1.00 93.03           H  
ATOM   3411 HD13 LEU A 211      -2.910   7.506  11.202  1.00 93.03           H  
ATOM   3412  CD2 LEU A 211      -4.960   6.066  12.328  1.00 93.03           C  
ATOM   3413 HD21 LEU A 211      -4.821   7.051  12.774  1.00 93.03           H  
ATOM   3414 HD22 LEU A 211      -6.014   5.793  12.385  1.00 93.03           H  
ATOM   3415 HD23 LEU A 211      -4.376   5.337  12.890  1.00 93.03           H  
ATOM   3416  N   PHE A 212      -6.269   5.384   7.223  1.00 93.53           N  
ATOM   3417  H   PHE A 212      -7.033   6.044   7.254  1.00 93.53           H  
ATOM   3418  CA  PHE A 212      -6.432   4.168   6.415  1.00 93.53           C  
ATOM   3419  HA  PHE A 212      -6.139   3.311   7.022  1.00 93.53           H  
ATOM   3420  C   PHE A 212      -5.540   4.143   5.169  1.00 93.53           C  
ATOM   3421  CB  PHE A 212      -7.898   3.980   6.015  1.00 93.53           C  
ATOM   3422  HB2 PHE A 212      -7.952   3.214   5.240  1.00 93.53           H  
ATOM   3423  HB3 PHE A 212      -8.297   4.893   5.573  1.00 93.53           H  
ATOM   3424  O   PHE A 212      -5.284   3.071   4.623  1.00 93.53           O  
ATOM   3425  CG  PHE A 212      -8.771   3.538   7.162  1.00 93.53           C  
ATOM   3426  CD1 PHE A 212      -8.998   2.167   7.348  1.00 93.53           C  
ATOM   3427  HD1 PHE A 212      -8.585   1.447   6.657  1.00 93.53           H  
ATOM   3428  CD2 PHE A 212      -9.330   4.472   8.054  1.00 93.53           C  
ATOM   3429  HD2 PHE A 212      -9.135   5.526   7.923  1.00 93.53           H  
ATOM   3430  CE1 PHE A 212      -9.778   1.734   8.424  1.00 93.53           C  
ATOM   3431  HE1 PHE A 212      -9.981   0.678   8.524  1.00 93.53           H  
ATOM   3432  CE2 PHE A 212     -10.088   4.033   9.151  1.00 93.53           C  
ATOM   3433  HE2 PHE A 212     -10.479   4.747   9.861  1.00 93.53           H  
ATOM   3434  CZ  PHE A 212     -10.288   2.657   9.349  1.00 93.53           C  
ATOM   3435  HZ  PHE A 212     -10.816   2.307  10.224  1.00 93.53           H  
ATOM   3436  N   THR A 213      -4.985   5.280   4.739  1.00 93.72           N  
ATOM   3437  H   THR A 213      -5.217   6.141   5.212  1.00 93.72           H  
ATOM   3438  CA  THR A 213      -3.967   5.314   3.673  1.00 93.72           C  
ATOM   3439  HA  THR A 213      -4.394   4.864   2.776  1.00 93.72           H  
ATOM   3440  C   THR A 213      -2.719   4.512   4.059  1.00 93.72           C  
ATOM   3441  CB  THR A 213      -3.557   6.756   3.338  1.00 93.72           C  
ATOM   3442  HB  THR A 213      -2.987   7.175   4.167  1.00 93.72           H  
ATOM   3443  O   THR A 213      -2.064   3.914   3.195  1.00 93.72           O  
ATOM   3444  CG2 THR A 213      -2.720   6.831   2.062  1.00 93.72           C  
ATOM   3445 HG21 THR A 213      -1.746   6.370   2.225  1.00 93.72           H  
ATOM   3446 HG22 THR A 213      -2.563   7.875   1.787  1.00 93.72           H  
ATOM   3447 HG23 THR A 213      -3.240   6.327   1.248  1.00 93.72           H  
ATOM   3448  OG1 THR A 213      -4.697   7.551   3.128  1.00 93.72           O  
ATOM   3449  HG1 THR A 213      -4.929   7.903   3.990  1.00 93.72           H  
ATOM   3450  N   LEU A 214      -2.414   4.421   5.362  1.00 93.07           N  
ATOM   3451  H   LEU A 214      -2.998   4.900   6.032  1.00 93.07           H  
ATOM   3452  CA  LEU A 214      -1.328   3.593   5.880  1.00 93.07           C  
ATOM   3453  HA  LEU A 214      -0.404   3.910   5.397  1.00 93.07           H  
ATOM   3454  C   LEU A 214      -1.558   2.114   5.556  1.00 93.07           C  
ATOM   3455  CB  LEU A 214      -1.202   3.806   7.400  1.00 93.07           C  
ATOM   3456  HB2 LEU A 214      -1.121   4.874   7.603  1.00 93.07           H  
ATOM   3457  HB3 LEU A 214      -2.113   3.447   7.879  1.00 93.07           H  
ATOM   3458  O   LEU A 214      -0.645   1.456   5.056  1.00 93.07           O  
ATOM   3459  CG  LEU A 214      -0.012   3.082   8.056  1.00 93.07           C  
ATOM   3460  HG  LEU A 214      -0.098   2.009   7.887  1.00 93.07           H  
ATOM   3461  CD1 LEU A 214       1.335   3.560   7.505  1.00 93.07           C  
ATOM   3462 HD11 LEU A 214       2.142   3.098   8.074  1.00 93.07           H  
ATOM   3463 HD12 LEU A 214       1.409   4.643   7.601  1.00 93.07           H  
ATOM   3464 HD13 LEU A 214       1.438   3.268   6.460  1.00 93.07           H  
ATOM   3465  CD2 LEU A 214      -0.032   3.330   9.562  1.00 93.07           C  
ATOM   3466 HD21 LEU A 214       0.058   4.395   9.776  1.00 93.07           H  
ATOM   3467 HD22 LEU A 214       0.787   2.797  10.044  1.00 93.07           H  
ATOM   3468 HD23 LEU A 214      -0.969   2.966   9.984  1.00 93.07           H  
ATOM   3469  N   THR A 215      -2.780   1.611   5.747  1.00 93.33           N  
ATOM   3470  H   THR A 215      -3.497   2.222   6.114  1.00 93.33           H  
ATOM   3471  CA  THR A 215      -3.116   0.177   5.689  1.00 93.33           C  
ATOM   3472  HA  THR A 215      -2.183  -0.387   5.681  1.00 93.33           H  
ATOM   3473  C   THR A 215      -3.851  -0.274   4.434  1.00 93.33           C  
ATOM   3474  CB  THR A 215      -3.880  -0.266   6.942  1.00 93.33           C  
ATOM   3475  HB  THR A 215      -4.172  -1.312   6.851  1.00 93.33           H  
ATOM   3476  O   THR A 215      -3.948  -1.474   4.200  1.00 93.33           O  
ATOM   3477  CG2 THR A 215      -3.017  -0.099   8.188  1.00 93.33           C  
ATOM   3478 HG21 THR A 215      -2.785   0.953   8.351  1.00 93.33           H  
ATOM   3479 HG22 THR A 215      -3.545  -0.499   9.054  1.00 93.33           H  
ATOM   3480 HG23 THR A 215      -2.081  -0.645   8.073  1.00 93.33           H  
ATOM   3481  OG1 THR A 215      -5.023   0.532   7.113  1.00 93.33           O  
ATOM   3482  HG1 THR A 215      -5.398   0.305   7.967  1.00 93.33           H  
ATOM   3483  N   SER A 216      -4.283   0.655   3.578  1.00 92.66           N  
ATOM   3484  H   SER A 216      -4.291   1.614   3.897  1.00 92.66           H  
ATOM   3485  CA  SER A 216      -5.000   0.367   2.330  1.00 92.66           C  
ATOM   3486  HA  SER A 216      -5.970  -0.053   2.594  1.00 92.66           H  
ATOM   3487  C   SER A 216      -4.276  -0.644   1.433  1.00 92.66           C  
ATOM   3488  CB  SER A 216      -5.248   1.667   1.553  1.00 92.66           C  
ATOM   3489  HB2 SER A 216      -5.777   1.434   0.629  1.00 92.66           H  
ATOM   3490  HB3 SER A 216      -5.875   2.328   2.152  1.00 92.66           H  
ATOM   3491  O   SER A 216      -3.053  -0.589   1.274  1.00 92.66           O  
ATOM   3492  OG  SER A 216      -4.030   2.330   1.243  1.00 92.66           O  
ATOM   3493  HG  SER A 216      -4.255   3.112   0.734  1.00 92.66           H  
ATOM   3494  N   LEU A 217      -5.022  -1.558   0.815  1.00 92.55           N  
ATOM   3495  H   LEU A 217      -6.017  -1.586   0.987  1.00 92.55           H  
ATOM   3496  CA  LEU A 217      -4.482  -2.456  -0.204  1.00 92.55           C  
ATOM   3497  HA  LEU A 217      -3.596  -2.939   0.209  1.00 92.55           H  
ATOM   3498  C   LEU A 217      -4.046  -1.653  -1.443  1.00 92.55           C  
ATOM   3499  CB  LEU A 217      -5.518  -3.560  -0.488  1.00 92.55           C  
ATOM   3500  HB2 LEU A 217      -5.689  -4.092   0.449  1.00 92.55           H  
ATOM   3501  HB3 LEU A 217      -6.467  -3.109  -0.777  1.00 92.55           H  
ATOM   3502  O   LEU A 217      -4.673  -0.663  -1.818  1.00 92.55           O  
ATOM   3503  CG  LEU A 217      -5.079  -4.576  -1.563  1.00 92.55           C  
ATOM   3504  HG  LEU A 217      -3.997  -4.528  -1.692  1.00 92.55           H  
ATOM   3505  CD1 LEU A 217      -5.410  -6.007  -1.158  1.00 92.55           C  
ATOM   3506 HD11 LEU A 217      -5.046  -6.706  -1.910  1.00 92.55           H  
ATOM   3507 HD12 LEU A 217      -6.490  -6.124  -1.073  1.00 92.55           H  
ATOM   3508 HD13 LEU A 217      -4.951  -6.244  -0.198  1.00 92.55           H  
ATOM   3509  CD2 LEU A 217      -5.745  -4.278  -2.908  1.00 92.55           C  
ATOM   3510 HD21 LEU A 217      -6.827  -4.365  -2.804  1.00 92.55           H  
ATOM   3511 HD22 LEU A 217      -5.498  -3.271  -3.242  1.00 92.55           H  
ATOM   3512 HD23 LEU A 217      -5.417  -5.000  -3.656  1.00 92.55           H  
ATOM   3513  N   GLY A 218      -2.954  -2.076  -2.082  1.00 92.10           N  
ATOM   3514  H   GLY A 218      -2.510  -2.922  -1.754  1.00 92.10           H  
ATOM   3515  CA  GLY A 218      -2.422  -1.441  -3.283  1.00 92.10           C  
ATOM   3516  HA2 GLY A 218      -3.225  -0.910  -3.795  1.00 92.10           H  
ATOM   3517  HA3 GLY A 218      -2.072  -2.216  -3.965  1.00 92.10           H  
ATOM   3518  C   GLY A 218      -1.271  -0.466  -3.024  1.00 92.10           C  
ATOM   3519  O   GLY A 218      -0.391  -0.688  -2.180  1.00 92.10           O  
ATOM   3520  N   ALA A 219      -1.201   0.576  -3.853  1.00 90.91           N  
ATOM   3521  H   ALA A 219      -1.976   0.734  -4.481  1.00 90.91           H  
ATOM   3522  CA  ALA A 219      -0.087   1.514  -3.866  1.00 90.91           C  
ATOM   3523  HA  ALA A 219       0.838   0.940  -3.926  1.00 90.91           H  
ATOM   3524  C   ALA A 219      -0.045   2.350  -2.582  1.00 90.91           C  
ATOM   3525  CB  ALA A 219      -0.179   2.404  -5.112  1.00 90.91           C  
ATOM   3526  HB1 ALA A 219      -1.060   3.041  -5.039  1.00 90.91           H  
ATOM   3527  HB2 ALA A 219      -0.262   1.792  -6.010  1.00 90.91           H  
ATOM   3528  HB3 ALA A 219       0.707   3.035  -5.180  1.00 90.91           H  
ATOM   3529  O   ALA A 219      -1.035   2.957  -2.188  1.00 90.91           O  
ATOM   3530  N   ALA A 220       1.129   2.430  -1.956  1.00 91.47           N  
ATOM   3531  H   ALA A 220       1.921   1.910  -2.308  1.00 91.47           H  
ATOM   3532  CA  ALA A 220       1.329   3.345  -0.843  1.00 91.47           C  
ATOM   3533  HA  ALA A 220       0.506   3.213  -0.141  1.00 91.47           H  
ATOM   3534  C   ALA A 220       1.298   4.805  -1.336  1.00 91.47           C  
ATOM   3535  CB  ALA A 220       2.628   2.972  -0.123  1.00 91.47           C  
ATOM   3536  HB1 ALA A 220       3.482   3.163  -0.772  1.00 91.47           H  
ATOM   3537  HB2 ALA A 220       2.723   3.562   0.789  1.00 91.47           H  
ATOM   3538  HB3 ALA A 220       2.614   1.917   0.153  1.00 91.47           H  
ATOM   3539  O   ALA A 220       1.867   5.130  -2.388  1.00 91.47           O  
ATOM   3540  N   ALA A 221       0.673   5.678  -0.551  1.00 92.79           N  
ATOM   3541  H   ALA A 221       0.247   5.358   0.307  1.00 92.79           H  
ATOM   3542  CA  ALA A 221       0.556   7.108  -0.808  1.00 92.79           C  
ATOM   3543  HA  ALA A 221       1.234   7.394  -1.613  1.00 92.79           H  
ATOM   3544  C   ALA A 221       0.959   7.907   0.436  1.00 92.79           C  
ATOM   3545  CB  ALA A 221      -0.870   7.424  -1.267  1.00 92.79           C  
ATOM   3546  HB1 ALA A 221      -1.583   7.140  -0.492  1.00 92.79           H  
ATOM   3547  HB2 ALA A 221      -1.101   6.875  -2.180  1.00 92.79           H  
ATOM   3548  HB3 ALA A 221      -0.971   8.493  -1.455  1.00 92.79           H  
ATOM   3549  O   ALA A 221       0.858   7.406   1.557  1.00 92.79           O  
ATOM   3550  N   ASP A 222       1.484   9.109   0.207  1.00 93.94           N  
ATOM   3551  H   ASP A 222       1.471   9.484  -0.731  1.00 93.94           H  
ATOM   3552  CA  ASP A 222       1.754  10.062   1.280  1.00 93.94           C  
ATOM   3553  HA  ASP A 222       2.273   9.557   2.094  1.00 93.94           H  
ATOM   3554  C   ASP A 222       0.401  10.572   1.789  1.00 93.94           C  
ATOM   3555  CB  ASP A 222       2.628  11.235   0.782  1.00 93.94           C  
ATOM   3556  HB2 ASP A 222       2.059  11.801   0.044  1.00 93.94           H  
ATOM   3557  HB3 ASP A 222       2.827  11.896   1.626  1.00 93.94           H  
ATOM   3558  O   ASP A 222      -0.531  10.742   0.999  1.00 93.94           O  
ATOM   3559  CG  ASP A 222       3.974  10.839   0.152  1.00 93.94           C  
ATOM   3560  OD1 ASP A 222       4.415   9.680   0.306  1.00 93.94           O  
ATOM   3561  OD2 ASP A 222       4.579  11.668  -0.556  1.00 93.94           O  
ATOM   3562  N   PHE A 223       0.278  10.821   3.088  1.00 94.62           N  
ATOM   3563  H   PHE A 223       1.065  10.669   3.704  1.00 94.62           H  
ATOM   3564  CA  PHE A 223      -0.953  11.355   3.667  1.00 94.62           C  
ATOM   3565  HA  PHE A 223      -1.455  11.961   2.914  1.00 94.62           H  
ATOM   3566  C   PHE A 223      -0.659  12.275   4.847  1.00 94.62           C  
ATOM   3567  CB  PHE A 223      -1.910  10.213   4.049  1.00 94.62           C  
ATOM   3568  HB2 PHE A 223      -2.875  10.643   4.319  1.00 94.62           H  
ATOM   3569  HB3 PHE A 223      -2.083   9.598   3.166  1.00 94.62           H  
ATOM   3570  O   PHE A 223       0.452  12.299   5.380  1.00 94.62           O  
ATOM   3571  CG  PHE A 223      -1.443   9.319   5.181  1.00 94.62           C  
ATOM   3572  CD1 PHE A 223      -0.520   8.285   4.933  1.00 94.62           C  
ATOM   3573  HD1 PHE A 223      -0.130   8.137   3.936  1.00 94.62           H  
ATOM   3574  CD2 PHE A 223      -1.948   9.506   6.482  1.00 94.62           C  
ATOM   3575  HD2 PHE A 223      -2.667  10.287   6.682  1.00 94.62           H  
ATOM   3576  CE1 PHE A 223      -0.103   7.444   5.980  1.00 94.62           C  
ATOM   3577  HE1 PHE A 223       0.612   6.658   5.788  1.00 94.62           H  
ATOM   3578  CE2 PHE A 223      -1.529   8.666   7.528  1.00 94.62           C  
ATOM   3579  HE2 PHE A 223      -1.917   8.806   8.526  1.00 94.62           H  
ATOM   3580  CZ  PHE A 223      -0.606   7.639   7.278  1.00 94.62           C  
ATOM   3581  HZ  PHE A 223      -0.281   7.006   8.091  1.00 94.62           H  
ATOM   3582  N   LYS A 224      -1.668  13.051   5.245  1.00 94.48           N  
ATOM   3583  H   LYS A 224      -2.565  12.935   4.796  1.00 94.48           H  
ATOM   3584  CA  LYS A 224      -1.627  13.871   6.455  1.00 94.48           C  
ATOM   3585  HA  LYS A 224      -0.619  13.847   6.869  1.00 94.48           H  
ATOM   3586  C   LYS A 224      -2.553  13.289   7.508  1.00 94.48           C  
ATOM   3587  CB  LYS A 224      -1.979  15.331   6.155  1.00 94.48           C  
ATOM   3588  HB2 LYS A 224      -2.069  15.859   7.104  1.00 94.48           H  
ATOM   3589  HB3 LYS A 224      -2.940  15.379   5.643  1.00 94.48           H  
ATOM   3590  O   LYS A 224      -3.677  12.905   7.189  1.00 94.48           O  
ATOM   3591  CG  LYS A 224      -0.900  16.020   5.312  1.00 94.48           C  
ATOM   3592  HG2 LYS A 224      -0.857  15.568   4.321  1.00 94.48           H  
ATOM   3593  HG3 LYS A 224       0.067  15.901   5.801  1.00 94.48           H  
ATOM   3594  CD  LYS A 224      -1.220  17.512   5.185  1.00 94.48           C  
ATOM   3595  HD2 LYS A 224      -2.181  17.634   4.685  1.00 94.48           H  
ATOM   3596  HD3 LYS A 224      -1.282  17.942   6.185  1.00 94.48           H  
ATOM   3597  CE  LYS A 224      -0.124  18.228   4.393  1.00 94.48           C  
ATOM   3598  HE2 LYS A 224      -0.100  17.825   3.380  1.00 94.48           H  
ATOM   3599  HE3 LYS A 224       0.835  18.009   4.862  1.00 94.48           H  
ATOM   3600  NZ  LYS A 224      -0.359  19.693   4.371  1.00 94.48           N  
ATOM   3601  HZ1 LYS A 224      -0.365  20.052   5.315  1.00 94.48           H  
ATOM   3602  HZ2 LYS A 224       0.374  20.165   3.863  1.00 94.48           H  
ATOM   3603  HZ3 LYS A 224      -1.250  19.908   3.947  1.00 94.48           H  
ATOM   3604  N   PHE A 225      -2.090  13.257   8.748  1.00 93.92           N  
ATOM   3605  H   PHE A 225      -1.151  13.584   8.926  1.00 93.92           H  
ATOM   3606  CA  PHE A 225      -2.878  12.832   9.896  1.00 93.92           C  
ATOM   3607  HA  PHE A 225      -3.938  12.853   9.647  1.00 93.92           H  
ATOM   3608  C   PHE A 225      -2.640  13.812  11.043  1.00 93.92           C  
ATOM   3609  CB  PHE A 225      -2.497  11.392  10.255  1.00 93.92           C  
ATOM   3610  HB2 PHE A 225      -1.425  11.341  10.446  1.00 93.92           H  
ATOM   3611  HB3 PHE A 225      -2.717  10.755   9.398  1.00 93.92           H  
ATOM   3612  O   PHE A 225      -1.512  13.941  11.508  1.00 93.92           O  
ATOM   3613  CG  PHE A 225      -3.250  10.847  11.449  1.00 93.92           C  
ATOM   3614  CD1 PHE A 225      -2.557  10.494  12.621  1.00 93.92           C  
ATOM   3615  HD1 PHE A 225      -1.484  10.598  12.671  1.00 93.92           H  
ATOM   3616  CD2 PHE A 225      -4.652  10.716  11.397  1.00 93.92           C  
ATOM   3617  HD2 PHE A 225      -5.193  10.976  10.499  1.00 93.92           H  
ATOM   3618  CE1 PHE A 225      -3.262  10.022  13.742  1.00 93.92           C  
ATOM   3619  HE1 PHE A 225      -2.728   9.763  14.645  1.00 93.92           H  
ATOM   3620  CE2 PHE A 225      -5.356  10.251  12.521  1.00 93.92           C  
ATOM   3621  HE2 PHE A 225      -6.433  10.166  12.490  1.00 93.92           H  
ATOM   3622  CZ  PHE A 225      -4.662   9.906  13.694  1.00 93.92           C  
ATOM   3623  HZ  PHE A 225      -5.200   9.560  14.563  1.00 93.92           H  
ATOM   3624  N   LEU A 226      -3.690  14.543  11.437  1.00 92.45           N  
ATOM   3625  H   LEU A 226      -4.584  14.370  11.001  1.00 92.45           H  
ATOM   3626  CA  LEU A 226      -3.645  15.553  12.507  1.00 92.45           C  
ATOM   3627  HA  LEU A 226      -4.542  16.167  12.427  1.00 92.45           H  
ATOM   3628  C   LEU A 226      -2.472  16.544  12.354  1.00 92.45           C  
ATOM   3629  CB  LEU A 226      -3.692  14.858  13.881  1.00 92.45           C  
ATOM   3630  HB2 LEU A 226      -3.664  15.621  14.658  1.00 92.45           H  
ATOM   3631  HB3 LEU A 226      -2.797  14.246  13.993  1.00 92.45           H  
ATOM   3632  O   LEU A 226      -1.684  16.769  13.264  1.00 92.45           O  
ATOM   3633  CG  LEU A 226      -4.927  13.975  14.119  1.00 92.45           C  
ATOM   3634  HG  LEU A 226      -4.974  13.195  13.359  1.00 92.45           H  
ATOM   3635  CD1 LEU A 226      -4.818  13.302  15.482  1.00 92.45           C  
ATOM   3636 HD11 LEU A 226      -3.900  12.717  15.532  1.00 92.45           H  
ATOM   3637 HD12 LEU A 226      -5.663  12.630  15.635  1.00 92.45           H  
ATOM   3638 HD13 LEU A 226      -4.795  14.057  16.267  1.00 92.45           H  
ATOM   3639  CD2 LEU A 226      -6.230  14.775  14.078  1.00 92.45           C  
ATOM   3640 HD21 LEU A 226      -6.175  15.607  14.780  1.00 92.45           H  
ATOM   3641 HD22 LEU A 226      -6.422  15.157  13.075  1.00 92.45           H  
ATOM   3642 HD23 LEU A 226      -7.051  14.122  14.372  1.00 92.45           H  
ATOM   3643  N   GLY A 227      -2.322  17.102  11.148  1.00 90.49           N  
ATOM   3644  H   GLY A 227      -3.000  16.860  10.440  1.00 90.49           H  
ATOM   3645  CA  GLY A 227      -1.258  18.056  10.808  1.00 90.49           C  
ATOM   3646  HA2 GLY A 227      -1.583  18.672   9.970  1.00 90.49           H  
ATOM   3647  HA3 GLY A 227      -1.090  18.711  11.662  1.00 90.49           H  
ATOM   3648  C   GLY A 227       0.092  17.423  10.445  1.00 90.49           C  
ATOM   3649  O   GLY A 227       0.848  18.024   9.679  1.00 90.49           O  
ATOM   3650  N   GLU A 228       0.368  16.194  10.882  1.00 93.64           N  
ATOM   3651  H   GLU A 228      -0.280  15.738  11.507  1.00 93.64           H  
ATOM   3652  CA  GLU A 228       1.628  15.507  10.592  1.00 93.64           C  
ATOM   3653  HA  GLU A 228       2.416  16.259  10.619  1.00 93.64           H  
ATOM   3654  C   GLU A 228       1.620  14.881   9.190  1.00 93.64           C  
ATOM   3655  CB  GLU A 228       1.939  14.480  11.696  1.00 93.64           C  
ATOM   3656  HB2 GLU A 228       1.140  13.739  11.721  1.00 93.64           H  
ATOM   3657  HB3 GLU A 228       1.948  14.989  12.660  1.00 93.64           H  
ATOM   3658  O   GLU A 228       0.656  14.232   8.776  1.00 93.64           O  
ATOM   3659  CG  GLU A 228       3.272  13.726  11.522  1.00 93.64           C  
ATOM   3660  HG2 GLU A 228       3.208  13.134  10.609  1.00 93.64           H  
ATOM   3661  HG3 GLU A 228       3.382  13.027  12.351  1.00 93.64           H  
ATOM   3662  CD  GLU A 228       4.533  14.605  11.446  1.00 93.64           C  
ATOM   3663  OE1 GLU A 228       5.565  14.086  10.942  1.00 93.64           O  
ATOM   3664  OE2 GLU A 228       4.464  15.803  11.779  1.00 93.64           O  
ATOM   3665  N   THR A 229       2.714  15.056   8.439  1.00 94.62           N  
ATOM   3666  H   THR A 229       3.501  15.518   8.871  1.00 94.62           H  
ATOM   3667  CA  THR A 229       2.879  14.441   7.110  1.00 94.62           C  
ATOM   3668  HA  THR A 229       1.891  14.255   6.689  1.00 94.62           H  
ATOM   3669  C   THR A 229       3.589  13.093   7.221  1.00 94.62           C  
ATOM   3670  CB  THR A 229       3.593  15.376   6.126  1.00 94.62           C  
ATOM   3671  HB  THR A 229       4.585  15.620   6.506  1.00 94.62           H  
ATOM   3672  O   THR A 229       4.760  13.005   7.615  1.00 94.62           O  
ATOM   3673  CG2 THR A 229       3.721  14.768   4.726  1.00 94.62           C  
ATOM   3674 HG21 THR A 229       2.740  14.461   4.364  1.00 94.62           H  
ATOM   3675 HG22 THR A 229       4.139  15.510   4.046  1.00 94.62           H  
ATOM   3676 HG23 THR A 229       4.385  13.904   4.749  1.00 94.62           H  
ATOM   3677  OG1 THR A 229       2.840  16.564   5.996  1.00 94.62           O  
ATOM   3678  HG1 THR A 229       2.680  16.872   6.891  1.00 94.62           H  
ATOM   3679  N   ILE A 230       2.889  12.038   6.806  1.00 93.72           N  
ATOM   3680  H   ILE A 230       1.949  12.192   6.470  1.00 93.72           H  
ATOM   3681  CA  ILE A 230       3.364  10.657   6.819  1.00 93.72           C  
ATOM   3682  HA  ILE A 230       4.233  10.602   7.475  1.00 93.72           H  
ATOM   3683  C   ILE A 230       3.757  10.248   5.389  1.00 93.72           C  
ATOM   3684  CB  ILE A 230       2.303   9.710   7.416  1.00 93.72           C  
ATOM   3685  HB  ILE A 230       1.481   9.630   6.704  1.00 93.72           H  
ATOM   3686  O   ILE A 230       2.887  10.132   4.520  1.00 93.72           O  
ATOM   3687  CG1 ILE A 230       1.688  10.208   8.745  1.00 93.72           C  
ATOM   3688 HG12 ILE A 230       1.182  11.160   8.581  1.00 93.72           H  
ATOM   3689 HG13 ILE A 230       0.923   9.499   9.062  1.00 93.72           H  
ATOM   3690  CG2 ILE A 230       2.929   8.313   7.599  1.00 93.72           C  
ATOM   3691 HG21 ILE A 230       2.220   7.658   8.105  1.00 93.72           H  
ATOM   3692 HG22 ILE A 230       3.167   7.880   6.627  1.00 93.72           H  
ATOM   3693 HG23 ILE A 230       3.838   8.376   8.196  1.00 93.72           H  
ATOM   3694  CD1 ILE A 230       2.684  10.374   9.894  1.00 93.72           C  
ATOM   3695 HD11 ILE A 230       2.162  10.773  10.765  1.00 93.72           H  
ATOM   3696 HD12 ILE A 230       3.478  11.065   9.610  1.00 93.72           H  
ATOM   3697 HD13 ILE A 230       3.109   9.407  10.160  1.00 93.72           H  
ATOM   3698  N   PRO A 231       5.055  10.036   5.106  1.00 92.59           N  
ATOM   3699  CA  PRO A 231       5.506   9.645   3.776  1.00 92.59           C  
ATOM   3700  HA  PRO A 231       5.031  10.271   3.020  1.00 92.59           H  
ATOM   3701  C   PRO A 231       5.175   8.178   3.482  1.00 92.59           C  
ATOM   3702  CB  PRO A 231       7.013   9.906   3.772  1.00 92.59           C  
ATOM   3703  HB2 PRO A 231       7.547   9.242   3.093  1.00 92.59           H  
ATOM   3704  HB3 PRO A 231       7.198  10.947   3.509  1.00 92.59           H  
ATOM   3705  O   PRO A 231       5.174   7.322   4.365  1.00 92.59           O  
ATOM   3706  CG  PRO A 231       7.409   9.672   5.230  1.00 92.59           C  
ATOM   3707  HG2 PRO A 231       8.310  10.224   5.499  1.00 92.59           H  
ATOM   3708  HG3 PRO A 231       7.551   8.605   5.399  1.00 92.59           H  
ATOM   3709  CD  PRO A 231       6.191  10.164   6.011  1.00 92.59           C  
ATOM   3710  HD2 PRO A 231       6.322  11.212   6.279  1.00 92.59           H  
ATOM   3711  HD3 PRO A 231       6.055   9.555   6.905  1.00 92.59           H  
ATOM   3712  N   ARG A 232       4.966   7.839   2.213  1.00 90.32           N  
ATOM   3713  H   ARG A 232       4.911   8.582   1.531  1.00 90.32           H  
ATOM   3714  CA  ARG A 232       4.701   6.467   1.777  1.00 90.32           C  
ATOM   3715  HA  ARG A 232       3.914   6.082   2.426  1.00 90.32           H  
ATOM   3716  C   ARG A 232       5.925   5.575   1.918  1.00 90.32           C  
ATOM   3717  CB  ARG A 232       4.169   6.464   0.343  1.00 90.32           C  
ATOM   3718  HB2 ARG A 232       3.766   5.477   0.117  1.00 90.32           H  
ATOM   3719  HB3 ARG A 232       3.351   7.182   0.302  1.00 90.32           H  
ATOM   3720  O   ARG A 232       7.025   5.924   1.483  1.00 90.32           O  
ATOM   3721  CG  ARG A 232       5.188   6.835  -0.744  1.00 90.32           C  
ATOM   3722  HG2 ARG A 232       5.927   6.043  -0.858  1.00 90.32           H  
ATOM   3723  HG3 ARG A 232       5.701   7.763  -0.490  1.00 90.32           H  
ATOM   3724  CD  ARG A 232       4.430   6.993  -2.057  1.00 90.32           C  
ATOM   3725  HD2 ARG A 232       4.108   6.001  -2.372  1.00 90.32           H  
ATOM   3726  HD3 ARG A 232       3.555   7.619  -1.884  1.00 90.32           H  
ATOM   3727  NE  ARG A 232       5.248   7.619  -3.107  1.00 90.32           N  
ATOM   3728  HE  ARG A 232       5.808   8.398  -2.789  1.00 90.32           H  
ATOM   3729  NH1 ARG A 232       3.893   6.939  -4.827  1.00 90.32           N  
ATOM   3730 HH11 ARG A 232       3.573   7.035  -5.780  1.00 90.32           H  
ATOM   3731 HH12 ARG A 232       3.283   6.510  -4.146  1.00 90.32           H  
ATOM   3732  NH2 ARG A 232       5.677   8.200  -5.273  1.00 90.32           N  
ATOM   3733 HH21 ARG A 232       5.339   8.276  -6.222  1.00 90.32           H  
ATOM   3734 HH22 ARG A 232       6.437   8.790  -4.965  1.00 90.32           H  
ATOM   3735  CZ  ARG A 232       4.943   7.580  -4.392  1.00 90.32           C  
ATOM   3736  N   LYS A 233       5.711   4.344   2.380  1.00 88.65           N  
ATOM   3737  H   LYS A 233       4.796   4.125   2.748  1.00 88.65           H  
ATOM   3738  CA  LYS A 233       6.709   3.276   2.263  1.00 88.65           C  
ATOM   3739  HA  LYS A 233       7.691   3.708   2.458  1.00 88.65           H  
ATOM   3740  C   LYS A 233       6.694   2.712   0.842  1.00 88.65           C  
ATOM   3741  CB  LYS A 233       6.457   2.195   3.323  1.00 88.65           C  
ATOM   3742  HB2 LYS A 233       5.494   1.722   3.127  1.00 88.65           H  
ATOM   3743  HB3 LYS A 233       6.410   2.650   4.312  1.00 88.65           H  
ATOM   3744  O   LYS A 233       5.682   2.185   0.382  1.00 88.65           O  
ATOM   3745  CG  LYS A 233       7.540   1.103   3.332  1.00 88.65           C  
ATOM   3746  HG2 LYS A 233       7.709   0.732   2.321  1.00 88.65           H  
ATOM   3747  HG3 LYS A 233       7.157   0.269   3.920  1.00 88.65           H  
ATOM   3748  CD  LYS A 233       8.879   1.550   3.950  1.00 88.65           C  
ATOM   3749  HD2 LYS A 233       8.699   1.875   4.975  1.00 88.65           H  
ATOM   3750  HD3 LYS A 233       9.329   2.364   3.382  1.00 88.65           H  
ATOM   3751  CE  LYS A 233       9.814   0.336   3.963  1.00 88.65           C  
ATOM   3752  HE2 LYS A 233       9.212  -0.529   4.242  1.00 88.65           H  
ATOM   3753  HE3 LYS A 233      10.205   0.148   2.963  1.00 88.65           H  
ATOM   3754  NZ  LYS A 233      10.918   0.412   4.951  1.00 88.65           N  
ATOM   3755  HZ1 LYS A 233      11.201  -0.527   5.194  1.00 88.65           H  
ATOM   3756  HZ2 LYS A 233      10.638   0.695   5.879  1.00 88.65           H  
ATOM   3757  HZ3 LYS A 233      11.726   0.967   4.710  1.00 88.65           H  
ATOM   3758  N   ARG A 234       7.820   2.815   0.132  1.00 86.72           N  
ATOM   3759  H   ARG A 234       8.620   3.235   0.582  1.00 86.72           H  
ATOM   3760  CA  ARG A 234       7.988   2.212  -1.200  1.00 86.72           C  
ATOM   3761  HA  ARG A 234       7.005   2.075  -1.650  1.00 86.72           H  
ATOM   3762  C   ARG A 234       8.626   0.834  -1.076  1.00 86.72           C  
ATOM   3763  CB  ARG A 234       8.814   3.114  -2.127  1.00 86.72           C  
ATOM   3764  HB2 ARG A 234       8.920   2.607  -3.086  1.00 86.72           H  
ATOM   3765  HB3 ARG A 234       9.809   3.252  -1.703  1.00 86.72           H  
ATOM   3766  O   ARG A 234       9.676   0.695  -0.460  1.00 86.72           O  
ATOM   3767  CG  ARG A 234       8.175   4.489  -2.367  1.00 86.72           C  
ATOM   3768  HG2 ARG A 234       8.188   5.060  -1.439  1.00 86.72           H  
ATOM   3769  HG3 ARG A 234       7.143   4.367  -2.699  1.00 86.72           H  
ATOM   3770  CD  ARG A 234       8.972   5.239  -3.441  1.00 86.72           C  
ATOM   3771  HD2 ARG A 234      10.024   5.239  -3.157  1.00 86.72           H  
ATOM   3772  HD3 ARG A 234       8.862   4.710  -4.388  1.00 86.72           H  
ATOM   3773  NE  ARG A 234       8.519   6.634  -3.585  1.00 86.72           N  
ATOM   3774  HE  ARG A 234       7.962   6.998  -2.825  1.00 86.72           H  
ATOM   3775  NH1 ARG A 234       9.660   7.127  -5.524  1.00 86.72           N  
ATOM   3776 HH11 ARG A 234      10.011   6.181  -5.558  1.00 86.72           H  
ATOM   3777 HH12 ARG A 234       9.985   7.801  -6.202  1.00 86.72           H  
ATOM   3778  NH2 ARG A 234       8.544   8.739  -4.459  1.00 86.72           N  
ATOM   3779 HH21 ARG A 234       8.966   9.387  -5.108  1.00 86.72           H  
ATOM   3780 HH22 ARG A 234       8.269   9.116  -3.563  1.00 86.72           H  
ATOM   3781  CZ  ARG A 234       8.902   7.485  -4.523  1.00 86.72           C  
ATOM   3782  N   TYR A 235       8.030  -0.154  -1.732  1.00 87.71           N  
ATOM   3783  H   TYR A 235       7.142   0.023  -2.180  1.00 87.71           H  
ATOM   3784  CA  TYR A 235       8.567  -1.509  -1.818  1.00 87.71           C  
ATOM   3785  HA  TYR A 235       9.341  -1.653  -1.064  1.00 87.71           H  
ATOM   3786  C   TYR A 235       9.194  -1.717  -3.202  1.00 87.71           C  
ATOM   3787  CB  TYR A 235       7.448  -2.507  -1.520  1.00 87.71           C  
ATOM   3788  HB2 TYR A 235       6.689  -2.409  -2.296  1.00 87.71           H  
ATOM   3789  HB3 TYR A 235       7.868  -3.511  -1.559  1.00 87.71           H  
ATOM   3790  O   TYR A 235       8.501  -2.018  -4.176  1.00 87.71           O  
ATOM   3791  CG  TYR A 235       6.765  -2.329  -0.182  1.00 87.71           C  
ATOM   3792  CD1 TYR A 235       7.360  -2.852   0.980  1.00 87.71           C  
ATOM   3793  HD1 TYR A 235       8.310  -3.364   0.927  1.00 87.71           H  
ATOM   3794  CD2 TYR A 235       5.537  -1.641  -0.103  1.00 87.71           C  
ATOM   3795  HD2 TYR A 235       5.078  -1.245  -0.997  1.00 87.71           H  
ATOM   3796  CE1 TYR A 235       6.731  -2.685   2.225  1.00 87.71           C  
ATOM   3797  HE1 TYR A 235       7.198  -3.051   3.127  1.00 87.71           H  
ATOM   3798  CE2 TYR A 235       4.908  -1.464   1.145  1.00 87.71           C  
ATOM   3799  HE2 TYR A 235       3.974  -0.926   1.214  1.00 87.71           H  
ATOM   3800  OH  TYR A 235       4.919  -1.849   3.522  1.00 87.71           O  
ATOM   3801  HH  TYR A 235       4.139  -1.289   3.502  1.00 87.71           H  
ATOM   3802  CZ  TYR A 235       5.508  -1.991   2.310  1.00 87.71           C  
ATOM   3803  N   THR A 236      10.503  -1.483  -3.303  1.00 80.55           N  
ATOM   3804  H   THR A 236      11.006  -1.166  -2.487  1.00 80.55           H  
ATOM   3805  CA  THR A 236      11.238  -1.441  -4.583  1.00 80.55           C  
ATOM   3806  HA  THR A 236      10.529  -1.336  -5.405  1.00 80.55           H  
ATOM   3807  C   THR A 236      12.055  -2.695  -4.885  1.00 80.55           C  
ATOM   3808  CB  THR A 236      12.176  -0.228  -4.630  1.00 80.55           C  
ATOM   3809  HB  THR A 236      12.795  -0.275  -5.526  1.00 80.55           H  
ATOM   3810  O   THR A 236      12.546  -2.838  -6.001  1.00 80.55           O  
ATOM   3811  CG2 THR A 236      11.406   1.093  -4.630  1.00 80.55           C  
ATOM   3812 HG21 THR A 236      12.107   1.920  -4.741  1.00 80.55           H  
ATOM   3813 HG22 THR A 236      10.707   1.104  -5.466  1.00 80.55           H  
ATOM   3814 HG23 THR A 236      10.860   1.207  -3.694  1.00 80.55           H  
ATOM   3815  OG1 THR A 236      12.996  -0.237  -3.484  1.00 80.55           O  
ATOM   3816  HG1 THR A 236      13.722   0.375  -3.626  1.00 80.55           H  
ATOM   3817  N   SER A 237      12.217  -3.608  -3.923  1.00 76.72           N  
ATOM   3818  H   SER A 237      11.780  -3.449  -3.027  1.00 76.72           H  
ATOM   3819  CA  SER A 237      12.996  -4.837  -4.112  1.00 76.72           C  
ATOM   3820  HA  SER A 237      13.669  -4.710  -4.960  1.00 76.72           H  
ATOM   3821  C   SER A 237      12.073  -6.030  -4.373  1.00 76.72           C  
ATOM   3822  CB  SER A 237      13.901  -5.099  -2.908  1.00 76.72           C  
ATOM   3823  HB2 SER A 237      13.296  -5.300  -2.024  1.00 76.72           H  
ATOM   3824  HB3 SER A 237      14.525  -4.225  -2.721  1.00 76.72           H  
ATOM   3825  O   SER A 237      11.563  -6.616  -3.422  1.00 76.72           O  
ATOM   3826  OG  SER A 237      14.729  -6.215  -3.188  1.00 76.72           O  
ATOM   3827  HG  SER A 237      15.025  -6.566  -2.345  1.00 76.72           H  
ATOM   3828  N   PRO A 238      11.859  -6.440  -5.638  1.00 71.85           N  
ATOM   3829  CA  PRO A 238      11.121  -7.657  -5.957  1.00 71.85           C  
ATOM   3830  HA  PRO A 238      10.207  -7.718  -5.366  1.00 71.85           H  
ATOM   3831  C   PRO A 238      11.949  -8.918  -5.687  1.00 71.85           C  
ATOM   3832  CB  PRO A 238      10.758  -7.525  -7.438  1.00 71.85           C  
ATOM   3833  HB2 PRO A 238       9.866  -6.907  -7.545  1.00 71.85           H  
ATOM   3834  HB3 PRO A 238      10.614  -8.490  -7.924  1.00 71.85           H  
ATOM   3835  O   PRO A 238      11.441 -10.011  -5.878  1.00 71.85           O  
ATOM   3836  CG  PRO A 238      11.970  -6.781  -7.992  1.00 71.85           C  
ATOM   3837  HG2 PRO A 238      11.748  -6.272  -8.930  1.00 71.85           H  
ATOM   3838  HG3 PRO A 238      12.798  -7.477  -8.130  1.00 71.85           H  
ATOM   3839  CD  PRO A 238      12.300  -5.802  -6.867  1.00 71.85           C  
ATOM   3840  HD2 PRO A 238      13.368  -5.584  -6.862  1.00 71.85           H  
ATOM   3841  HD3 PRO A 238      11.720  -4.890  -7.006  1.00 71.85           H  
ATOM   3842  N   LYS A 239      13.219  -8.806  -5.267  1.00 77.79           N  
ATOM   3843  H   LYS A 239      13.586  -7.887  -5.066  1.00 77.79           H  
ATOM   3844  CA  LYS A 239      14.064  -9.984  -5.022  1.00 77.79           C  
ATOM   3845  HA  LYS A 239      14.089 -10.605  -5.917  1.00 77.79           H  
ATOM   3846  C   LYS A 239      13.492 -10.880  -3.933  1.00 77.79           C  
ATOM   3847  CB  LYS A 239      15.492  -9.580  -4.653  1.00 77.79           C  
ATOM   3848  HB2 LYS A 239      16.025 -10.470  -4.320  1.00 77.79           H  
ATOM   3849  HB3 LYS A 239      15.476  -8.862  -3.833  1.00 77.79           H  
ATOM   3850  O   LYS A 239      13.531 -12.087  -4.089  1.00 77.79           O  
ATOM   3851  CG  LYS A 239      16.231  -8.994  -5.857  1.00 77.79           C  
ATOM   3852  HG2 LYS A 239      15.747  -8.069  -6.173  1.00 77.79           H  
ATOM   3853  HG3 LYS A 239      16.207  -9.709  -6.679  1.00 77.79           H  
ATOM   3854  CD  LYS A 239      17.684  -8.705  -5.479  1.00 77.79           C  
ATOM   3855  HD2 LYS A 239      17.703  -7.973  -4.672  1.00 77.79           H  
ATOM   3856  HD3 LYS A 239      18.161  -9.627  -5.145  1.00 77.79           H  
ATOM   3857  CE  LYS A 239      18.412  -8.158  -6.706  1.00 77.79           C  
ATOM   3858  HE2 LYS A 239      18.406  -8.922  -7.483  1.00 77.79           H  
ATOM   3859  HE3 LYS A 239      17.859  -7.299  -7.086  1.00 77.79           H  
ATOM   3860  NZ  LYS A 239      19.799  -7.764  -6.371  1.00 77.79           N  
ATOM   3861  HZ1 LYS A 239      19.791  -7.031  -5.677  1.00 77.79           H  
ATOM   3862  HZ2 LYS A 239      20.300  -8.560  -6.002  1.00 77.79           H  
ATOM   3863  HZ3 LYS A 239      20.264  -7.422  -7.200  1.00 77.79           H  
ATOM   3864  N   SER A 240      12.902 -10.293  -2.894  1.00 81.45           N  
ATOM   3865  H   SER A 240      12.818  -9.287  -2.857  1.00 81.45           H  
ATOM   3866  CA  SER A 240      12.258 -11.064  -1.830  1.00 81.45           C  
ATOM   3867  HA  SER A 240      12.970 -11.788  -1.433  1.00 81.45           H  
ATOM   3868  C   SER A 240      11.051 -11.867  -2.329  1.00 81.45           C  
ATOM   3869  CB  SER A 240      11.855 -10.121  -0.694  1.00 81.45           C  
ATOM   3870  HB2 SER A 240      12.753  -9.677  -0.263  1.00 81.45           H  
ATOM   3871  HB3 SER A 240      11.353 -10.692   0.087  1.00 81.45           H  
ATOM   3872  O   SER A 240      10.682 -12.855  -1.712  1.00 81.45           O  
ATOM   3873  OG  SER A 240      11.007  -9.086  -1.173  1.00 81.45           O  
ATOM   3874  HG  SER A 240      10.488  -8.778  -0.427  1.00 81.45           H  
ATOM   3875  N   VAL A 241      10.435 -11.477  -3.454  1.00 86.32           N  
ATOM   3876  H   VAL A 241      10.813 -10.690  -3.962  1.00 86.32           H  
ATOM   3877  CA  VAL A 241       9.310 -12.211  -4.060  1.00 86.32           C  
ATOM   3878  HA  VAL A 241       8.549 -12.382  -3.300  1.00 86.32           H  
ATOM   3879  C   VAL A 241       9.746 -13.582  -4.578  1.00 86.32           C  
ATOM   3880  CB  VAL A 241       8.687 -11.402  -5.216  1.00 86.32           C  
ATOM   3881  HB  VAL A 241       9.425 -11.245  -6.002  1.00 86.32           H  
ATOM   3882  O   VAL A 241       8.920 -14.477  -4.704  1.00 86.32           O  
ATOM   3883  CG1 VAL A 241       7.501 -12.088  -5.878  1.00 86.32           C  
ATOM   3884 HG11 VAL A 241       7.817 -12.994  -6.395  1.00 86.32           H  
ATOM   3885 HG12 VAL A 241       7.027 -11.433  -6.609  1.00 86.32           H  
ATOM   3886 HG13 VAL A 241       6.789 -12.345  -5.094  1.00 86.32           H  
ATOM   3887  CG2 VAL A 241       8.164 -10.050  -4.725  1.00 86.32           C  
ATOM   3888 HG21 VAL A 241       7.756  -9.509  -5.580  1.00 86.32           H  
ATOM   3889 HG22 VAL A 241       7.372 -10.207  -3.993  1.00 86.32           H  
ATOM   3890 HG23 VAL A 241       8.971  -9.469  -4.279  1.00 86.32           H  
ATOM   3891  N   LEU A 242      11.034 -13.755  -4.883  1.00 86.86           N  
ATOM   3892  H   LEU A 242      11.692 -13.021  -4.662  1.00 86.86           H  
ATOM   3893  CA  LEU A 242      11.572 -15.018  -5.389  1.00 86.86           C  
ATOM   3894  HA  LEU A 242      10.970 -15.354  -6.233  1.00 86.86           H  
ATOM   3895  C   LEU A 242      11.511 -16.136  -4.343  1.00 86.86           C  
ATOM   3896  CB  LEU A 242      13.019 -14.797  -5.844  1.00 86.86           C  
ATOM   3897  HB2 LEU A 242      13.410 -15.739  -6.228  1.00 86.86           H  
ATOM   3898  HB3 LEU A 242      13.617 -14.533  -4.972  1.00 86.86           H  
ATOM   3899  O   LEU A 242      11.382 -17.296  -4.721  1.00 86.86           O  
ATOM   3900  CG  LEU A 242      13.175 -13.709  -6.918  1.00 86.86           C  
ATOM   3901  HG  LEU A 242      12.745 -12.766  -6.580  1.00 86.86           H  
ATOM   3902  CD1 LEU A 242      14.658 -13.468  -7.169  1.00 86.86           C  
ATOM   3903 HD11 LEU A 242      15.138 -14.391  -7.495  1.00 86.86           H  
ATOM   3904 HD12 LEU A 242      14.786 -12.687  -7.918  1.00 86.86           H  
ATOM   3905 HD13 LEU A 242      15.127 -13.148  -6.239  1.00 86.86           H  
ATOM   3906  CD2 LEU A 242      12.492 -14.102  -8.227  1.00 86.86           C  
ATOM   3907 HD21 LEU A 242      11.411 -14.104  -8.088  1.00 86.86           H  
ATOM   3908 HD22 LEU A 242      12.818 -15.105  -8.502  1.00 86.86           H  
ATOM   3909 HD23 LEU A 242      12.750 -13.395  -9.015  1.00 86.86           H  
ATOM   3910  N   ASP A 243      11.553 -15.764  -3.063  1.00 87.13           N  
ATOM   3911  H   ASP A 243      11.695 -14.788  -2.846  1.00 87.13           H  
ATOM   3912  CA  ASP A 243      11.439 -16.671  -1.919  1.00 87.13           C  
ATOM   3913  HA  ASP A 243      11.724 -17.676  -2.231  1.00 87.13           H  
ATOM   3914  C   ASP A 243       9.991 -16.748  -1.386  1.00 87.13           C  
ATOM   3915  CB  ASP A 243      12.430 -16.224  -0.829  1.00 87.13           C  
ATOM   3916  HB2 ASP A 243      12.423 -16.954  -0.020  1.00 87.13           H  
ATOM   3917  HB3 ASP A 243      12.093 -15.270  -0.423  1.00 87.13           H  
ATOM   3918  O   ASP A 243       9.716 -17.429  -0.401  1.00 87.13           O  
ATOM   3919  CG  ASP A 243      13.871 -16.075  -1.341  1.00 87.13           C  
ATOM   3920  OD1 ASP A 243      14.359 -16.994  -2.038  1.00 87.13           O  
ATOM   3921  OD2 ASP A 243      14.473 -15.006  -1.074  1.00 87.13           O  
ATOM   3922  N   ALA A 244       9.050 -16.036  -2.018  1.00 90.01           N  
ATOM   3923  H   ALA A 244       9.308 -15.579  -2.880  1.00 90.01           H  
ATOM   3924  CA  ALA A 244       7.653 -15.961  -1.603  1.00 90.01           C  
ATOM   3925  HA  ALA A 244       7.592 -16.200  -0.541  1.00 90.01           H  
ATOM   3926  C   ALA A 244       6.769 -16.974  -2.350  1.00 90.01           C  
ATOM   3927  CB  ALA A 244       7.164 -14.517  -1.776  1.00 90.01           C  
ATOM   3928  HB1 ALA A 244       7.836 -13.840  -1.247  1.00 90.01           H  
ATOM   3929  HB2 ALA A 244       6.161 -14.410  -1.363  1.00 90.01           H  
ATOM   3930  HB3 ALA A 244       7.142 -14.258  -2.834  1.00 90.01           H  
ATOM   3931  O   ALA A 244       7.064 -17.410  -3.464  1.00 90.01           O  
ATOM   3932  N   THR A 245       5.617 -17.297  -1.764  1.00 91.63           N  
ATOM   3933  H   THR A 245       5.388 -16.855  -0.885  1.00 91.63           H  
ATOM   3934  CA  THR A 245       4.623 -18.180  -2.382  1.00 91.63           C  
ATOM   3935  HA  THR A 245       5.140 -18.913  -3.001  1.00 91.63           H  
ATOM   3936  C   THR A 245       3.681 -17.370  -3.267  1.00 91.63           C  
ATOM   3937  CB  THR A 245       3.847 -18.966  -1.318  1.00 91.63           C  
ATOM   3938  HB  THR A 245       3.317 -18.281  -0.655  1.00 91.63           H  
ATOM   3939  O   THR A 245       3.017 -16.449  -2.795  1.00 91.63           O  
ATOM   3940  CG2 THR A 245       2.858 -19.955  -1.935  1.00 91.63           C  
ATOM   3941 HG21 THR A 245       3.384 -20.653  -2.587  1.00 91.63           H  
ATOM   3942 HG22 THR A 245       2.370 -20.515  -1.137  1.00 91.63           H  
ATOM   3943 HG23 THR A 245       2.093 -19.427  -2.503  1.00 91.63           H  
ATOM   3944  OG1 THR A 245       4.757 -19.740  -0.575  1.00 91.63           O  
ATOM   3945  HG1 THR A 245       5.228 -19.158   0.026  1.00 91.63           H  
ATOM   3946  N   LEU A 246       3.591 -17.714  -4.556  1.00 89.17           N  
ATOM   3947  H   LEU A 246       4.167 -18.475  -4.886  1.00 89.17           H  
ATOM   3948  CA  LEU A 246       2.577 -17.152  -5.452  1.00 89.17           C  
ATOM   3949  HA  LEU A 246       2.575 -16.068  -5.341  1.00 89.17           H  
ATOM   3950  C   LEU A 246       1.197 -17.688  -5.061  1.00 89.17           C  
ATOM   3951  CB  LEU A 246       2.915 -17.496  -6.913  1.00 89.17           C  
ATOM   3952  HB2 LEU A 246       3.864 -17.028  -7.176  1.00 89.17           H  
ATOM   3953  HB3 LEU A 246       3.039 -18.577  -6.981  1.00 89.17           H  
ATOM   3954  O   LEU A 246       0.931 -18.883  -5.190  1.00 89.17           O  
ATOM   3955  CG  LEU A 246       1.832 -17.064  -7.926  1.00 89.17           C  
ATOM   3956  HG  LEU A 246       0.864 -17.480  -7.646  1.00 89.17           H  
ATOM   3957  CD1 LEU A 246       1.696 -15.552  -8.067  1.00 89.17           C  
ATOM   3958 HD11 LEU A 246       0.917 -15.320  -8.794  1.00 89.17           H  
ATOM   3959 HD12 LEU A 246       2.643 -15.114  -8.383  1.00 89.17           H  
ATOM   3960 HD13 LEU A 246       1.403 -15.120  -7.110  1.00 89.17           H  
ATOM   3961  CD2 LEU A 246       2.194 -17.628  -9.297  1.00 89.17           C  
ATOM   3962 HD21 LEU A 246       3.171 -17.252  -9.603  1.00 89.17           H  
ATOM   3963 HD22 LEU A 246       1.428 -17.338 -10.016  1.00 89.17           H  
ATOM   3964 HD23 LEU A 246       2.219 -18.713  -9.197  1.00 89.17           H  
ATOM   3965  N   ILE A 247       0.305 -16.790  -4.658  1.00 88.53           N  
ATOM   3966  H   ILE A 247       0.579 -15.818  -4.625  1.00 88.53           H  
ATOM   3967  CA  ILE A 247      -1.084 -17.115  -4.358  1.00 88.53           C  
ATOM   3968  HA  ILE A 247      -1.142 -18.159  -4.050  1.00 88.53           H  
ATOM   3969  C   ILE A 247      -1.903 -16.948  -5.633  1.00 88.53           C  
ATOM   3970  CB  ILE A 247      -1.620 -16.260  -3.193  1.00 88.53           C  
ATOM   3971  HB  ILE A 247      -1.654 -15.223  -3.526  1.00 88.53           H  
ATOM   3972  O   ILE A 247      -2.050 -15.848  -6.172  1.00 88.53           O  
ATOM   3973  CG1 ILE A 247      -0.718 -16.301  -1.938  1.00 88.53           C  
ATOM   3974 HG12 ILE A 247      -1.167 -15.675  -1.167  1.00 88.53           H  
ATOM   3975 HG13 ILE A 247       0.250 -15.861  -2.177  1.00 88.53           H  
ATOM   3976  CG2 ILE A 247      -3.055 -16.692  -2.837  1.00 88.53           C  
ATOM   3977 HG21 ILE A 247      -3.725 -16.524  -3.680  1.00 88.53           H  
ATOM   3978 HG22 ILE A 247      -3.417 -16.110  -1.989  1.00 88.53           H  
ATOM   3979 HG23 ILE A 247      -3.085 -17.750  -2.578  1.00 88.53           H  
ATOM   3980  CD1 ILE A 247      -0.482 -17.698  -1.345  1.00 88.53           C  
ATOM   3981 HD11 ILE A 247      -1.424 -18.140  -1.020  1.00 88.53           H  
ATOM   3982 HD12 ILE A 247      -0.004 -18.348  -2.077  1.00 88.53           H  
ATOM   3983 HD13 ILE A 247       0.174 -17.616  -0.477  1.00 88.53           H  
ATOM   3984  N   HIS A 248      -2.460 -18.055  -6.110  1.00 81.01           N  
ATOM   3985  H   HIS A 248      -2.300 -18.924  -5.621  1.00 81.01           H  
ATOM   3986  CA  HIS A 248      -3.440 -18.052  -7.184  1.00 81.01           C  
ATOM   3987  HA  HIS A 248      -3.137 -17.342  -7.955  1.00 81.01           H  
ATOM   3988  C   HIS A 248      -4.787 -17.577  -6.631  1.00 81.01           C  
ATOM   3989  CB  HIS A 248      -3.488 -19.448  -7.819  1.00 81.01           C  
ATOM   3990  HB2 HIS A 248      -4.395 -19.530  -8.418  1.00 81.01           H  
ATOM   3991  HB3 HIS A 248      -3.536 -20.212  -7.043  1.00 81.01           H  
ATOM   3992  O   HIS A 248      -5.609 -18.373  -6.195  1.00 81.01           O  
ATOM   3993  CG  HIS A 248      -2.306 -19.699  -8.720  1.00 81.01           C  
ATOM   3994  CD2 HIS A 248      -1.106 -20.288  -8.411  1.00 81.01           C  
ATOM   3995  HD2 HIS A 248      -0.824 -20.673  -7.442  1.00 81.01           H  
ATOM   3996  ND1 HIS A 248      -2.255 -19.340 -10.041  1.00 81.01           N  
ATOM   3997  HD1 HIS A 248      -3.033 -18.965 -10.564  1.00 81.01           H  
ATOM   3998  CE1 HIS A 248      -1.070 -19.715 -10.530  1.00 81.01           C  
ATOM   3999  HE1 HIS A 248      -0.790 -19.601 -11.567  1.00 81.01           H  
ATOM   4000  NE2 HIS A 248      -0.311 -20.286  -9.577  1.00 81.01           N  
ATOM   4001  N   GLN A 249      -4.991 -16.260  -6.601  1.00 66.84           N  
ATOM   4002  H   GLN A 249      -4.250 -15.644  -6.904  1.00 66.84           H  
ATOM   4003  CA  GLN A 249      -6.312 -15.695  -6.347  1.00 66.84           C  
ATOM   4004  HA  GLN A 249      -6.825 -16.293  -5.594  1.00 66.84           H  
ATOM   4005  C   GLN A 249      -7.123 -15.760  -7.638  1.00 66.84           C  
ATOM   4006  CB  GLN A 249      -6.211 -14.257  -5.824  1.00 66.84           C  
ATOM   4007  HB2 GLN A 249      -7.220 -13.864  -5.697  1.00 66.84           H  
ATOM   4008  HB3 GLN A 249      -5.688 -13.635  -6.550  1.00 66.84           H  
ATOM   4009  O   GLN A 249      -6.639 -15.346  -8.695  1.00 66.84           O  
ATOM   4010  CG  GLN A 249      -5.484 -14.196  -4.476  1.00 66.84           C  
ATOM   4011  HG2 GLN A 249      -4.430 -14.436  -4.615  1.00 66.84           H  
ATOM   4012  HG3 GLN A 249      -5.923 -14.929  -3.799  1.00 66.84           H  
ATOM   4013  CD  GLN A 249      -5.582 -12.811  -3.854  1.00 66.84           C  
ATOM   4014  NE2 GLN A 249      -6.033 -12.702  -2.624  1.00 66.84           N  
ATOM   4015 HE21 GLN A 249      -6.206 -11.755  -2.319  1.00 66.84           H  
ATOM   4016 HE22 GLN A 249      -6.449 -13.500  -2.165  1.00 66.84           H  
ATOM   4017  OE1 GLN A 249      -5.236 -11.804  -4.445  1.00 66.84           O  
ATOM   4018  N   SER A 250      -8.351 -16.266  -7.565  1.00 59.29           N  
ATOM   4019  H   SER A 250      -8.720 -16.590  -6.682  1.00 59.29           H  
ATOM   4020  CA  SER A 250      -9.294 -16.057  -8.656  1.00 59.29           C  
ATOM   4021  HA  SER A 250      -8.838 -16.398  -9.586  1.00 59.29           H  
ATOM   4022  C   SER A 250      -9.611 -14.567  -8.779  1.00 59.29           C  
ATOM   4023  CB  SER A 250     -10.572 -16.856  -8.440  1.00 59.29           C  
ATOM   4024  HB2 SER A 250     -10.326 -17.896  -8.224  1.00 59.29           H  
ATOM   4025  HB3 SER A 250     -11.196 -16.820  -9.333  1.00 59.29           H  
ATOM   4026  O   SER A 250      -9.459 -13.788  -7.833  1.00 59.29           O  
ATOM   4027  OG  SER A 250     -11.265 -16.281  -7.365  1.00 59.29           O  
ATOM   4028  HG  SER A 250     -11.711 -17.024  -6.952  1.00 59.29           H  
ATOM   4029  N   ILE A 251     -10.104 -14.172  -9.950  1.00 52.61           N  
ATOM   4030  H   ILE A 251     -10.224 -14.867 -10.673  1.00 52.61           H  
ATOM   4031  CA  ILE A 251     -10.577 -12.805 -10.205  1.00 52.61           C  
ATOM   4032  HA  ILE A 251      -9.758 -12.110 -10.021  1.00 52.61           H  
ATOM   4033  C   ILE A 251     -11.712 -12.424  -9.232  1.00 52.61           C  
ATOM   4034  CB  ILE A 251     -10.999 -12.696 -11.691  1.00 52.61           C  
ATOM   4035  HB  ILE A 251     -11.739 -13.471 -11.891  1.00 52.61           H  
ATOM   4036  O   ILE A 251     -11.895 -11.247  -8.934  1.00 52.61           O  
ATOM   4037  CG1 ILE A 251      -9.777 -12.929 -12.616  1.00 52.61           C  
ATOM   4038 HG12 ILE A 251      -9.104 -12.074 -12.550  1.00 52.61           H  
ATOM   4039 HG13 ILE A 251      -9.222 -13.809 -12.290  1.00 52.61           H  
ATOM   4040  CG2 ILE A 251     -11.642 -11.333 -12.008  1.00 52.61           C  
ATOM   4041 HG21 ILE A 251     -11.905 -11.263 -13.064  1.00 52.61           H  
ATOM   4042 HG22 ILE A 251     -12.566 -11.210 -11.443  1.00 52.61           H  
ATOM   4043 HG23 ILE A 251     -10.958 -10.526 -11.747  1.00 52.61           H  
ATOM   4044  CD1 ILE A 251     -10.143 -13.170 -14.086  1.00 52.61           C  
ATOM   4045 HD11 ILE A 251     -10.575 -12.273 -14.530  1.00 52.61           H  
ATOM   4046 HD12 ILE A 251     -10.854 -13.993 -14.161  1.00 52.61           H  
ATOM   4047 HD13 ILE A 251      -9.243 -13.431 -14.642  1.00 52.61           H  
ATOM   4048  N   THR A 252     -12.445 -13.412  -8.707  1.00 61.05           N  
ATOM   4049  H   THR A 252     -12.218 -14.367  -8.944  1.00 61.05           H  
ATOM   4050  CA  THR A 252     -13.560 -13.236  -7.765  1.00 61.05           C  
ATOM   4051  HA  THR A 252     -13.983 -12.240  -7.895  1.00 61.05           H  
ATOM   4052  C   THR A 252     -13.149 -13.342  -6.291  1.00 61.05           C  
ATOM   4053  CB  THR A 252     -14.666 -14.263  -8.064  1.00 61.05           C  
ATOM   4054  HB  THR A 252     -15.492 -14.123  -7.367  1.00 61.05           H  
ATOM   4055  O   THR A 252     -13.981 -13.113  -5.419  1.00 61.05           O  
ATOM   4056  CG2 THR A 252     -15.201 -14.145  -9.493  1.00 61.05           C  
ATOM   4057 HG21 THR A 252     -14.427 -14.405 -10.216  1.00 61.05           H  
ATOM   4058 HG22 THR A 252     -16.045 -14.823  -9.621  1.00 61.05           H  
ATOM   4059 HG23 THR A 252     -15.539 -13.125  -9.676  1.00 61.05           H  
ATOM   4060  OG1 THR A 252     -14.150 -15.565  -7.923  1.00 61.05           O  
ATOM   4061  HG1 THR A 252     -14.712 -16.175  -8.406  1.00 61.05           H  
ATOM   4062  N   GLY A 253     -11.896 -13.700  -5.982  1.00 53.67           N  
ATOM   4063  H   GLY A 253     -11.252 -13.880  -6.739  1.00 53.67           H  
ATOM   4064  CA  GLY A 253     -11.433 -13.977  -4.616  1.00 53.67           C  
ATOM   4065  HA2 GLY A 253     -10.344 -13.958  -4.607  1.00 53.67           H  
ATOM   4066  HA3 GLY A 253     -11.798 -13.193  -3.952  1.00 53.67           H  
ATOM   4067  C   GLY A 253     -11.888 -15.328  -4.038  1.00 53.67           C  
ATOM   4068  O   GLY A 253     -11.471 -15.687  -2.939  1.00 53.67           O  
ATOM   4069  N   LEU A 254     -12.697 -16.099  -4.769  1.00 49.52           N  
ATOM   4070  H   LEU A 254     -12.976 -15.753  -5.676  1.00 49.52           H  
ATOM   4071  CA  LEU A 254     -13.117 -17.453  -4.403  1.00 49.52           C  
ATOM   4072  HA  LEU A 254     -13.112 -17.557  -3.318  1.00 49.52           H  
ATOM   4073  C   LEU A 254     -12.130 -18.474  -4.977  1.00 49.52           C  
ATOM   4074  CB  LEU A 254     -14.547 -17.692  -4.922  1.00 49.52           C  
ATOM   4075  HB2 LEU A 254     -14.547 -17.550  -6.003  1.00 49.52           H  
ATOM   4076  HB3 LEU A 254     -14.823 -18.729  -4.730  1.00 49.52           H  
ATOM   4077  O   LEU A 254     -11.870 -18.454  -6.175  1.00 49.52           O  
ATOM   4078  CG  LEU A 254     -15.608 -16.767  -4.296  1.00 49.52           C  
ATOM   4079  HG  LEU A 254     -15.300 -15.726  -4.393  1.00 49.52           H  
ATOM   4080  CD1 LEU A 254     -16.939 -16.929  -5.030  1.00 49.52           C  
ATOM   4081 HD11 LEU A 254     -17.682 -16.259  -4.599  1.00 49.52           H  
ATOM   4082 HD12 LEU A 254     -16.807 -16.676  -6.082  1.00 49.52           H  
ATOM   4083 HD13 LEU A 254     -17.287 -17.959  -4.951  1.00 49.52           H  
ATOM   4084  CD2 LEU A 254     -15.834 -17.084  -2.815  1.00 49.52           C  
ATOM   4085 HD21 LEU A 254     -16.105 -18.132  -2.692  1.00 49.52           H  
ATOM   4086 HD22 LEU A 254     -14.930 -16.868  -2.246  1.00 49.52           H  
ATOM   4087 HD23 LEU A 254     -16.637 -16.457  -2.427  1.00 49.52           H  
ATOM   4088  N   TYR A 255     -11.561 -19.350  -4.150  1.00 43.30           N  
ATOM   4089  H   TYR A 255     -11.837 -19.344  -3.178  1.00 43.30           H  
ATOM   4090  CA  TYR A 255     -10.719 -20.457  -4.621  1.00 43.30           C  
ATOM   4091  HA  TYR A 255      -9.820 -20.053  -5.087  1.00 43.30           H  
ATOM   4092  C   TYR A 255     -11.499 -21.262  -5.675  1.00 43.30           C  
ATOM   4093  CB  TYR A 255     -10.314 -21.338  -3.419  1.00 43.30           C  
ATOM   4094  HB2 TYR A 255     -10.706 -20.906  -2.498  1.00 43.30           H  
ATOM   4095  HB3 TYR A 255     -10.782 -22.318  -3.507  1.00 43.30           H  
ATOM   4096  O   TYR A 255     -12.534 -21.842  -5.354  1.00 43.30           O  
ATOM   4097  CG  TYR A 255      -8.822 -21.542  -3.230  1.00 43.30           C  
ATOM   4098  CD1 TYR A 255      -8.191 -22.684  -3.760  1.00 43.30           C  
ATOM   4099  HD1 TYR A 255      -8.757 -23.390  -4.350  1.00 43.30           H  
ATOM   4100  CD2 TYR A 255      -8.075 -20.616  -2.474  1.00 43.30           C  
ATOM   4101  HD2 TYR A 255      -8.563 -19.742  -2.067  1.00 43.30           H  
ATOM   4102  CE1 TYR A 255      -6.821 -22.909  -3.521  1.00 43.30           C  
ATOM   4103  HE1 TYR A 255      -6.335 -23.786  -3.922  1.00 43.30           H  
ATOM   4104  CE2 TYR A 255      -6.705 -20.837  -2.232  1.00 43.30           C  
ATOM   4105  HE2 TYR A 255      -6.139 -20.131  -1.643  1.00 43.30           H  
ATOM   4106  OH  TYR A 255      -4.758 -22.215  -2.511  1.00 43.30           O  
ATOM   4107  HH  TYR A 255      -4.385 -21.554  -1.923  1.00 43.30           H  
ATOM   4108  CZ  TYR A 255      -6.077 -21.990  -2.754  1.00 43.30           C  
ATOM   4109  N   GLU A 256     -11.036 -21.269  -6.925  1.00 39.85           N  
ATOM   4110  H   GLU A 256     -10.184 -20.773  -7.144  1.00 39.85           H  
ATOM   4111  CA  GLU A 256     -11.530 -22.221  -7.921  1.00 39.85           C  
ATOM   4112  HA  GLU A 256     -12.567 -22.478  -7.706  1.00 39.85           H  
ATOM   4113  C   GLU A 256     -10.698 -23.495  -7.754  1.00 39.85           C  
ATOM   4114  CB  GLU A 256     -11.503 -21.636  -9.347  1.00 39.85           C  
ATOM   4115  HB2 GLU A 256     -11.698 -22.447 -10.049  1.00 39.85           H  
ATOM   4116  HB3 GLU A 256     -10.518 -21.219  -9.558  1.00 39.85           H  
ATOM   4117  O   GLU A 256      -9.473 -23.466  -7.895  1.00 39.85           O  
ATOM   4118  CG  GLU A 256     -12.583 -20.551  -9.538  1.00 39.85           C  
ATOM   4119  HG2 GLU A 256     -12.369 -19.727  -8.858  1.00 39.85           H  
ATOM   4120  HG3 GLU A 256     -13.548 -20.971  -9.256  1.00 39.85           H  
ATOM   4121  CD  GLU A 256     -12.688 -19.993 -10.971  1.00 39.85           C  
ATOM   4122  OE1 GLU A 256     -13.455 -19.016 -11.146  1.00 39.85           O  
ATOM   4123  OE2 GLU A 256     -11.973 -20.480 -11.876  1.00 39.85           O  
ATOM   4124  N   THR A 257     -11.365 -24.570  -7.332  1.00 39.67           N  
ATOM   4125  H   THR A 257     -12.365 -24.488  -7.213  1.00 39.67           H  
ATOM   4126  CA  THR A 257     -10.837 -25.941  -7.260  1.00 39.67           C  
ATOM   4127  HA  THR A 257      -9.819 -25.934  -6.872  1.00 39.67           H  
ATOM   4128  C   THR A 257     -10.782 -26.587  -8.629  1.00 39.67           C  
ATOM   4129  CB  THR A 257     -11.720 -26.830  -6.388  1.00 39.67           C  
ATOM   4130  HB  THR A 257     -11.411 -27.869  -6.509  1.00 39.67           H  
ATOM   4131  O   THR A 257     -11.776 -26.406  -9.371  1.00 39.67           O  
ATOM   4132  CG2 THR A 257     -11.635 -26.468  -4.907  1.00 39.67           C  
ATOM   4133 HG21 THR A 257     -11.991 -25.450  -4.753  1.00 39.67           H  
ATOM   4134 HG22 THR A 257     -10.600 -26.547  -4.572  1.00 39.67           H  
ATOM   4135 HG23 THR A 257     -12.253 -27.159  -4.333  1.00 39.67           H  
ATOM   4136  OG1 THR A 257     -13.048 -26.683  -6.830  1.00 39.67           O  
ATOM   4137  HG1 THR A 257     -12.960 -26.650  -7.785  1.00 39.67           H  
ATOM   4138  OXT THR A 257      -9.806 -27.332  -8.846  1.00 39.67           O  
TER    4139      THR A 257                                                       
END   
