# Supplementary material for: Computational design of novel Cas9 PAM-interacting domains using evolution-based modelling and structural quality assessment
Source: PLoS Comput Biol. 2023 Nov 17;19(11):e1011621. doi: 10.1371/journal.pcbi.1011621 (PMC10729993; doi:10.1371/journal.pcbi.1011621)
Supplement: S1 File — This file contains the experimentally tested sequences in a zip format. It includes Fasta files, AlphaFold Prediction with PDB file, pLDDT, and more. (ZIP) [file pcbi.1011621.s001.zip › pdb/dgfx_67_relaxed_rank_1_model_3.pdb]

ATOM      1  N   THR A   1       9.686  17.578 -12.320  1.00 41.87           N  
ATOM      2  H   THR A   1       9.350  18.145 -11.555  1.00 41.87           H  
ATOM      3  H2  THR A   1       9.174  16.708 -12.347  1.00 41.87           H  
ATOM      4  H3  THR A   1       9.541  18.097 -13.174  1.00 41.87           H  
ATOM      5  CA  THR A   1      11.130  17.349 -12.103  1.00 41.87           C  
ATOM      6  HA  THR A   1      11.568  16.818 -12.949  1.00 41.87           H  
ATOM      7  C   THR A   1      11.308  16.491 -10.858  1.00 41.87           C  
ATOM      8  CB  THR A   1      11.843  18.699 -11.952  1.00 41.87           C  
ATOM      9  HB  THR A   1      12.821  18.565 -11.490  1.00 41.87           H  
ATOM     10  O   THR A   1      11.286  17.003  -9.751  1.00 41.87           O  
ATOM     11  CG2 THR A   1      11.998  19.394 -13.303  1.00 41.87           C  
ATOM     12 HG21 THR A   1      11.028  19.616 -13.750  1.00 41.87           H  
ATOM     13 HG22 THR A   1      12.577  18.766 -13.980  1.00 41.87           H  
ATOM     14 HG23 THR A   1      12.539  20.331 -13.166  1.00 41.87           H  
ATOM     15  OG1 THR A   1      11.036  19.549 -11.176  1.00 41.87           O  
ATOM     16  HG1 THR A   1      11.597  20.229 -10.796  1.00 41.87           H  
ATOM     17  N   GLY A   2      11.356  15.164 -11.004  1.00 61.96           N  
ATOM     18  H   GLY A   2      11.446  14.763 -11.927  1.00 61.96           H  
ATOM     19  CA  GLY A   2      11.682  14.262  -9.890  1.00 61.96           C  
ATOM     20  HA2 GLY A   2      11.357  14.685  -8.939  1.00 61.96           H  
ATOM     21  HA3 GLY A   2      11.184  13.302 -10.027  1.00 61.96           H  
ATOM     22  C   GLY A   2      13.189  14.019  -9.850  1.00 61.96           C  
ATOM     23  O   GLY A   2      13.796  13.921 -10.915  1.00 61.96           O  
ATOM     24  N   GLY A   3      13.790  13.949  -8.661  1.00 78.66           N  
ATOM     25  H   GLY A   3      13.245  14.063  -7.818  1.00 78.66           H  
ATOM     26  CA  GLY A   3      15.205  13.589  -8.520  1.00 78.66           C  
ATOM     27  HA2 GLY A   3      15.817  14.318  -9.051  1.00 78.66           H  
ATOM     28  HA3 GLY A   3      15.496  13.601  -7.470  1.00 78.66           H  
ATOM     29  C   GLY A   3      15.493  12.194  -9.087  1.00 78.66           C  
ATOM     30  O   GLY A   3      14.606  11.341  -9.146  1.00 78.66           O  
ATOM     31  N   PHE A   4      16.733  11.950  -9.509  1.00 85.17           N  
ATOM     32  H   PHE A   4      17.413  12.695  -9.466  1.00 85.17           H  
ATOM     33  CA  PHE A   4      17.182  10.621  -9.953  1.00 85.17           C  
ATOM     34  HA  PHE A   4      16.381  10.134 -10.508  1.00 85.17           H  
ATOM     35  C   PHE A   4      17.509   9.692  -8.779  1.00 85.17           C  
ATOM     36  CB  PHE A   4      18.401  10.790 -10.868  1.00 85.17           C  
ATOM     37  HB2 PHE A   4      19.216  11.219 -10.286  1.00 85.17           H  
ATOM     38  HB3 PHE A   4      18.719   9.801 -11.199  1.00 85.17           H  
ATOM     39  O   PHE A   4      17.542   8.466  -8.919  1.00 85.17           O  
ATOM     40  CG  PHE A   4      18.170  11.640 -12.105  1.00 85.17           C  
ATOM     41  CD1 PHE A   4      16.969  11.533 -12.828  1.00 85.17           C  
ATOM     42  HD1 PHE A   4      16.184  10.880 -12.474  1.00 85.17           H  
ATOM     43  CD2 PHE A   4      19.162  12.533 -12.548  1.00 85.17           C  
ATOM     44  HD2 PHE A   4      20.089  12.631 -12.002  1.00 85.17           H  
ATOM     45  CE1 PHE A   4      16.764  12.283 -13.997  1.00 85.17           C  
ATOM     46  HE1 PHE A   4      15.840  12.189 -14.549  1.00 85.17           H  
ATOM     47  CE2 PHE A   4      18.955  13.298 -13.710  1.00 85.17           C  
ATOM     48  HE2 PHE A   4      19.720  13.980 -14.049  1.00 85.17           H  
ATOM     49  CZ  PHE A   4      17.760  13.167 -14.440  1.00 85.17           C  
ATOM     50  HZ  PHE A   4      17.608  13.750 -15.336  1.00 85.17           H  
ATOM     51  N   SER A   5      17.715  10.287  -7.610  1.00 86.73           N  
ATOM     52  H   SER A   5      17.668  11.295  -7.578  1.00 86.73           H  
ATOM     53  CA  SER A   5      18.074   9.639  -6.362  1.00 86.73           C  
ATOM     54  HA  SER A   5      17.802   8.584  -6.401  1.00 86.73           H  
ATOM     55  C   SER A   5      17.331  10.269  -5.197  1.00 86.73           C  
ATOM     56  CB  SER A   5      19.585   9.741  -6.146  1.00 86.73           C  
ATOM     57  HB2 SER A   5      20.055   9.072  -6.867  1.00 86.73           H  
ATOM     58  HB3 SER A   5      19.846   9.410  -5.141  1.00 86.73           H  
ATOM     59  O   SER A   5      16.754  11.350  -5.300  1.00 86.73           O  
ATOM     60  OG  SER A   5      20.114  11.034  -6.377  1.00 86.73           O  
ATOM     61  HG  SER A   5      19.578  11.743  -6.015  1.00 86.73           H  
ATOM     62  N   LYS A   6      17.349   9.591  -4.055  1.00 84.31           N  
ATOM     63  H   LYS A   6      17.824   8.700  -4.039  1.00 84.31           H  
ATOM     64  CA  LYS A   6      17.023  10.242  -2.791  1.00 84.31           C  
ATOM     65  HA  LYS A   6      16.096  10.808  -2.890  1.00 84.31           H  
ATOM     66  C   LYS A   6      18.150  11.208  -2.436  1.00 84.31           C  
ATOM     67  CB  LYS A   6      16.869   9.190  -1.707  1.00 84.31           C  
ATOM     68  HB2 LYS A   6      17.774   8.582  -1.712  1.00 84.31           H  
ATOM     69  HB3 LYS A   6      16.787   9.690  -0.742  1.00 84.31           H  
ATOM     70  O   LYS A   6      19.260  10.773  -2.149  1.00 84.31           O  
ATOM     71  CG  LYS A   6      15.658   8.276  -1.911  1.00 84.31           C  
ATOM     72  HG2 LYS A   6      15.737   7.742  -2.858  1.00 84.31           H  
ATOM     73  HG3 LYS A   6      14.731   8.848  -1.873  1.00 84.31           H  
ATOM     74  CD  LYS A   6      15.728   7.293  -0.754  1.00 84.31           C  
ATOM     75  HD2 LYS A   6      16.732   6.868  -0.758  1.00 84.31           H  
ATOM     76  HD3 LYS A   6      15.593   7.825   0.188  1.00 84.31           H  
ATOM     77  CE  LYS A   6      14.739   6.145  -0.832  1.00 84.31           C  
ATOM     78  HE2 LYS A   6      13.745   6.505  -0.567  1.00 84.31           H  
ATOM     79  HE3 LYS A   6      14.731   5.751  -1.849  1.00 84.31           H  
ATOM     80  NZ  LYS A   6      15.233   5.124   0.113  1.00 84.31           N  
ATOM     81  HZ1 LYS A   6      16.125   4.796  -0.228  1.00 84.31           H  
ATOM     82  HZ2 LYS A   6      15.463   5.558   0.996  1.00 84.31           H  
ATOM     83  HZ3 LYS A   6      14.594   4.351   0.227  1.00 84.31           H  
ATOM     84  N   GLU A   7      17.835  12.496  -2.412  1.00 84.50           N  
ATOM     85  H   GLU A   7      16.931  12.757  -2.778  1.00 84.50           H  
ATOM     86  CA  GLU A   7      18.804  13.593  -2.237  1.00 84.50           C  
ATOM     87  HA  GLU A   7      19.635  13.440  -2.925  1.00 84.50           H  
ATOM     88  C   GLU A   7      19.436  13.676  -0.834  1.00 84.50           C  
ATOM     89  CB  GLU A   7      18.118  14.919  -2.613  1.00 84.50           C  
ATOM     90  HB2 GLU A   7      17.262  15.074  -1.956  1.00 84.50           H  
ATOM     91  HB3 GLU A   7      18.813  15.743  -2.451  1.00 84.50           H  
ATOM     92  O   GLU A   7      20.295  14.518  -0.579  1.00 84.50           O  
ATOM     93  CG  GLU A   7      17.633  14.964  -4.075  1.00 84.50           C  
ATOM     94  HG2 GLU A   7      17.200  15.946  -4.265  1.00 84.50           H  
ATOM     95  HG3 GLU A   7      16.837  14.230  -4.207  1.00 84.50           H  
ATOM     96  CD  GLU A   7      18.763  14.706  -5.084  1.00 84.50           C  
ATOM     97  OE1 GLU A   7      18.518  13.950  -6.056  1.00 84.50           O  
ATOM     98  OE2 GLU A   7      19.873  15.228  -4.849  1.00 84.50           O  
ATOM     99  N   ASN A   8      19.061  12.783   0.087  1.00 88.27           N  
ATOM    100  H   ASN A   8      18.413  12.060  -0.193  1.00 88.27           H  
ATOM    101  CA  ASN A   8      19.739  12.662   1.371  1.00 88.27           C  
ATOM    102  HA  ASN A   8      19.781  13.647   1.835  1.00 88.27           H  
ATOM    103  C   ASN A   8      21.175  12.173   1.155  1.00 88.27           C  
ATOM    104  CB  ASN A   8      18.961  11.717   2.299  1.00 88.27           C  
ATOM    105  HB2 ASN A   8      19.566  11.510   3.181  1.00 88.27           H  
ATOM    106  HB3 ASN A   8      18.781  10.773   1.784  1.00 88.27           H  
ATOM    107  O   ASN A   8      21.401  11.079   0.629  1.00 88.27           O  
ATOM    108  CG  ASN A   8      17.643  12.295   2.778  1.00 88.27           C  
ATOM    109  ND2 ASN A   8      16.762  11.463   3.278  1.00 88.27           N  
ATOM    110 HD21 ASN A   8      16.988  10.483   3.376  1.00 88.27           H  
ATOM    111 HD22 ASN A   8      15.923  11.893   3.641  1.00 88.27           H  
ATOM    112  OD1 ASN A   8      17.377  13.481   2.730  1.00 88.27           O  
ATOM    113  N   ILE A   9      22.139  12.975   1.604  1.00 86.80           N  
ATOM    114  H   ILE A   9      21.876  13.869   1.993  1.00 86.80           H  
ATOM    115  CA  ILE A   9      23.554  12.608   1.604  1.00 86.80           C  
ATOM    116  HA  ILE A   9      23.764  12.037   0.699  1.00 86.80           H  
ATOM    117  C   ILE A   9      23.808  11.712   2.810  1.00 86.80           C  
ATOM    118  CB  ILE A   9      24.465  13.853   1.598  1.00 86.80           C  
ATOM    119  HB  ILE A   9      24.242  14.453   2.480  1.00 86.80           H  
ATOM    120  O   ILE A   9      23.617  12.123   3.955  1.00 86.80           O  
ATOM    121  CG1 ILE A   9      24.199  14.708   0.335  1.00 86.80           C  
ATOM    122 HG12 ILE A   9      24.529  14.163  -0.550  1.00 86.80           H  
ATOM    123 HG13 ILE A   9      23.130  14.891   0.231  1.00 86.80           H  
ATOM    124  CG2 ILE A   9      25.945  13.419   1.658  1.00 86.80           C  
ATOM    125 HG21 ILE A   9      26.144  12.887   2.589  1.00 86.80           H  
ATOM    126 HG22 ILE A   9      26.605  14.286   1.638  1.00 86.80           H  
ATOM    127 HG23 ILE A   9      26.175  12.755   0.825  1.00 86.80           H  
ATOM    128  CD1 ILE A   9      24.878  16.082   0.365  1.00 86.80           C  
ATOM    129 HD11 ILE A   9      24.572  16.651  -0.513  1.00 86.80           H  
ATOM    130 HD12 ILE A   9      24.576  16.625   1.260  1.00 86.80           H  
ATOM    131 HD13 ILE A   9      25.963  15.978   0.351  1.00 86.80           H  
ATOM    132  N   LEU A  10      24.253  10.491   2.544  1.00 89.65           N  
ATOM    133  H   LEU A  10      24.412  10.239   1.579  1.00 89.65           H  
ATOM    134  CA  LEU A  10      24.664   9.543   3.565  1.00 89.65           C  
ATOM    135  HA  LEU A  10      24.270   9.876   4.526  1.00 89.65           H  
ATOM    136  C   LEU A  10      26.193   9.513   3.681  1.00 89.65           C  
ATOM    137  CB  LEU A  10      24.075   8.159   3.255  1.00 89.65           C  
ATOM    138  HB2 LEU A  10      24.459   7.443   3.981  1.00 89.65           H  
ATOM    139  HB3 LEU A  10      24.434   7.863   2.269  1.00 89.65           H  
ATOM    140  O   LEU A  10      26.892   9.728   2.683  1.00 89.65           O  
ATOM    141  CG  LEU A  10      22.538   8.090   3.249  1.00 89.65           C  
ATOM    142  HG  LEU A  10      22.161   8.643   2.388  1.00 89.65           H  
ATOM    143  CD1 LEU A  10      22.107   6.627   3.129  1.00 89.65           C  
ATOM    144 HD11 LEU A  10      22.574   6.169   2.256  1.00 89.65           H  
ATOM    145 HD12 LEU A  10      21.024   6.567   3.024  1.00 89.65           H  
ATOM    146 HD13 LEU A  10      22.412   6.076   4.018  1.00 89.65           H  
ATOM    147  CD2 LEU A  10      21.892   8.654   4.518  1.00 89.65           C  
ATOM    148 HD21 LEU A  10      22.317   8.178   5.401  1.00 89.65           H  
ATOM    149 HD22 LEU A  10      20.817   8.477   4.491  1.00 89.65           H  
ATOM    150 HD23 LEU A  10      22.053   9.730   4.569  1.00 89.65           H  
ATOM    151  N   PRO A  11      26.724   9.242   4.887  1.00 89.93           N  
ATOM    152  CA  PRO A  11      28.157   9.084   5.089  1.00 89.93           C  
ATOM    153  HA  PRO A  11      28.677   9.988   4.770  1.00 89.93           H  
ATOM    154  C   PRO A  11      28.706   7.897   4.289  1.00 89.93           C  
ATOM    155  CB  PRO A  11      28.338   8.901   6.600  1.00 89.93           C  
ATOM    156  HB2 PRO A  11      28.441   9.877   7.074  1.00 89.93           H  
ATOM    157  HB3 PRO A  11      29.193   8.271   6.846  1.00 89.93           H  
ATOM    158  O   PRO A  11      27.965   7.036   3.809  1.00 89.93           O  
ATOM    159  CG  PRO A  11      27.021   8.262   7.033  1.00 89.93           C  
ATOM    160  HG2 PRO A  11      26.806   8.446   8.085  1.00 89.93           H  
ATOM    161  HG3 PRO A  11      27.047   7.192   6.825  1.00 89.93           H  
ATOM    162  CD  PRO A  11      26.004   8.938   6.119  1.00 89.93           C  
ATOM    163  HD2 PRO A  11      25.660   9.868   6.573  1.00 89.93           H  
ATOM    164  HD3 PRO A  11      25.161   8.269   5.949  1.00 89.93           H  
ATOM    165  N   HIS A  12      30.029   7.858   4.149  1.00 88.80           N  
ATOM    166  H   HIS A  12      30.591   8.557   4.613  1.00 88.80           H  
ATOM    167  CA  HIS A  12      30.716   6.764   3.474  1.00 88.80           C  
ATOM    168  HA  HIS A  12      30.332   6.694   2.456  1.00 88.80           H  
ATOM    169  C   HIS A  12      30.428   5.414   4.146  1.00 88.80           C  
ATOM    170  CB  HIS A  12      32.213   7.080   3.386  1.00 88.80           C  
ATOM    171  HB2 HIS A  12      32.663   6.402   2.661  1.00 88.80           H  
ATOM    172  HB3 HIS A  12      32.354   8.096   3.016  1.00 88.80           H  
ATOM    173  O   HIS A  12      30.244   5.317   5.360  1.00 88.80           O  
ATOM    174  CG  HIS A  12      32.943   6.948   4.693  1.00 88.80           C  
ATOM    175  CD2 HIS A  12      33.194   7.947   5.595  1.00 88.80           C  
ATOM    176  HD2 HIS A  12      32.928   8.988   5.485  1.00 88.80           H  
ATOM    177  ND1 HIS A  12      33.451   5.785   5.222  1.00 88.80           N  
ATOM    178  HD1 HIS A  12      33.475   4.885   4.764  1.00 88.80           H  
ATOM    179  CE1 HIS A  12      33.966   6.071   6.429  1.00 88.80           C  
ATOM    180  HE1 HIS A  12      34.442   5.360   7.088  1.00 88.80           H  
ATOM    181  NE2 HIS A  12      33.836   7.379   6.696  1.00 88.80           N  
ATOM    182  N   GLY A  13      30.396   4.350   3.349  1.00 84.08           N  
ATOM    183  H   GLY A  13      30.520   4.476   2.354  1.00 84.08           H  
ATOM    184  CA  GLY A  13      30.168   3.002   3.851  1.00 84.08           C  
ATOM    185  HA2 GLY A  13      29.209   2.966   4.367  1.00 84.08           H  
ATOM    186  HA3 GLY A  13      30.952   2.755   4.568  1.00 84.08           H  
ATOM    187  C   GLY A  13      30.172   1.962   2.742  1.00 84.08           C  
ATOM    188  O   GLY A  13      30.145   2.290   1.559  1.00 84.08           O  
ATOM    189  N   ASN A  14      30.155   0.686   3.125  1.00 82.55           N  
ATOM    190  H   ASN A  14      30.192   0.491   4.115  1.00 82.55           H  
ATOM    191  CA  ASN A  14      30.215  -0.454   2.199  1.00 82.55           C  
ATOM    192  HA  ASN A  14      30.933  -0.211   1.416  1.00 82.55           H  
ATOM    193  C   ASN A  14      28.887  -0.726   1.462  1.00 82.55           C  
ATOM    194  CB  ASN A  14      30.741  -1.685   2.965  1.00 82.55           C  
ATOM    195  HB2 ASN A  14      30.142  -1.847   3.861  1.00 82.55           H  
ATOM    196  HB3 ASN A  14      30.656  -2.572   2.337  1.00 82.55           H  
ATOM    197  O   ASN A  14      28.621  -1.852   1.054  1.00 82.55           O  
ATOM    198  CG  ASN A  14      32.205  -1.566   3.342  1.00 82.55           C  
ATOM    199  ND2 ASN A  14      32.657  -2.332   4.305  1.00 82.55           N  
ATOM    200 HD21 ASN A  14      32.059  -2.999   4.773  1.00 82.55           H  
ATOM    201 HD22 ASN A  14      33.638  -2.235   4.524  1.00 82.55           H  
ATOM    202  OD1 ASN A  14      32.961  -0.802   2.772  1.00 82.55           O  
ATOM    203  N   SER A  15      28.028   0.283   1.315  1.00 82.96           N  
ATOM    204  H   SER A  15      28.370   1.215   1.502  1.00 82.96           H  
ATOM    205  CA  SER A  15      26.744   0.142   0.637  1.00 82.96           C  
ATOM    206  HA  SER A  15      26.359  -0.866   0.789  1.00 82.96           H  
ATOM    207  C   SER A  15      26.914   0.384  -0.856  1.00 82.96           C  
ATOM    208  CB  SER A  15      25.732   1.117   1.233  1.00 82.96           C  
ATOM    209  HB2 SER A  15      25.622   0.918   2.299  1.00 82.96           H  
ATOM    210  HB3 SER A  15      26.100   2.136   1.109  1.00 82.96           H  
ATOM    211  O   SER A  15      27.145   1.513  -1.281  1.00 82.96           O  
ATOM    212  OG  SER A  15      24.474   0.981   0.597  1.00 82.96           O  
ATOM    213  HG  SER A  15      23.970   1.768   0.816  1.00 82.96           H  
ATOM    214  N   ASP A  16      26.704  -0.653  -1.665  1.00 80.42           N  
ATOM    215  H   ASP A  16      26.661  -1.580  -1.267  1.00 80.42           H  
ATOM    216  CA  ASP A  16      26.717  -0.538  -3.132  1.00 80.42           C  
ATOM    217  HA  ASP A  16      27.602   0.027  -3.424  1.00 80.42           H  
ATOM    218  C   ASP A  16      25.495   0.231  -3.686  1.00 80.42           C  
ATOM    219  CB  ASP A  16      26.831  -1.935  -3.762  1.00 80.42           C  
ATOM    220  HB2 ASP A  16      25.926  -2.495  -3.528  1.00 80.42           H  
ATOM    221  HB3 ASP A  16      26.887  -1.830  -4.845  1.00 80.42           H  
ATOM    222  O   ASP A  16      25.341   0.382  -4.895  1.00 80.42           O  
ATOM    223  CG  ASP A  16      28.061  -2.733  -3.298  1.00 80.42           C  
ATOM    224  OD1 ASP A  16      29.176  -2.156  -3.168  1.00 80.42           O  
ATOM    225  OD2 ASP A  16      27.867  -3.940  -3.048  1.00 80.42           O  
ATOM    226  N   LYS A  17      24.599   0.713  -2.811  1.00 83.52           N  
ATOM    227  H   LYS A  17      24.806   0.581  -1.831  1.00 83.52           H  
ATOM    228  CA  LYS A  17      23.450   1.554  -3.183  1.00 83.52           C  
ATOM    229  HA  LYS A  17      23.106   1.271  -4.178  1.00 83.52           H  
ATOM    230  C   LYS A  17      23.789   3.039  -3.271  1.00 83.52           C  
ATOM    231  CB  LYS A  17      22.308   1.379  -2.179  1.00 83.52           C  
ATOM    232  HB2 LYS A  17      21.491   2.041  -2.465  1.00 83.52           H  
ATOM    233  HB3 LYS A  17      22.653   1.687  -1.191  1.00 83.52           H  
ATOM    234  O   LYS A  17      23.019   3.773  -3.889  1.00 83.52           O  
ATOM    235  CG  LYS A  17      21.781  -0.057  -2.119  1.00 83.52           C  
ATOM    236  HG2 LYS A  17      21.431  -0.360  -3.106  1.00 83.52           H  
ATOM    237  HG3 LYS A  17      22.573  -0.731  -1.793  1.00 83.52           H  
ATOM    238  CD  LYS A  17      20.628  -0.110  -1.119  1.00 83.52           C  
ATOM    239  HD2 LYS A  17      19.829   0.550  -1.455  1.00 83.52           H  
ATOM    240  HD3 LYS A  17      20.990   0.235  -0.151  1.00 83.52           H  
ATOM    241  CE  LYS A  17      20.110  -1.540  -0.996  1.00 83.52           C  
ATOM    242  HE2 LYS A  17      19.711  -1.851  -1.962  1.00 83.52           H  
ATOM    243  HE3 LYS A  17      20.952  -2.188  -0.751  1.00 83.52           H  
ATOM    244  NZ  LYS A  17      19.076  -1.614   0.061  1.00 83.52           N  
ATOM    245  HZ1 LYS A  17      18.303  -1.006  -0.167  1.00 83.52           H  
ATOM    246  HZ2 LYS A  17      18.750  -2.562   0.186  1.00 83.52           H  
ATOM    247  HZ3 LYS A  17      19.472  -1.296   0.934  1.00 83.52           H  
ATOM    248  N   LEU A  18      24.879   3.468  -2.628  1.00 87.62           N  
ATOM    249  H   LEU A  18      25.519   2.788  -2.241  1.00 87.62           H  
ATOM    250  CA  LEU A  18      25.256   4.875  -2.588  1.00 87.62           C  
ATOM    251  HA  LEU A  18      24.390   5.450  -2.260  1.00 87.62           H  
ATOM    252  C   LEU A  18      25.632   5.358  -3.984  1.00 87.62           C  
ATOM    253  CB  LEU A  18      26.428   5.116  -1.626  1.00 87.62           C  
ATOM    254  HB2 LEU A  18      26.776   6.138  -1.776  1.00 87.62           H  
ATOM    255  HB3 LEU A  18      27.235   4.434  -1.892  1.00 87.62           H  
ATOM    256  O   LEU A  18      26.423   4.723  -4.681  1.00 87.62           O  
ATOM    257  CG  LEU A  18      26.112   4.956  -0.136  1.00 87.62           C  
ATOM    258  HG  LEU A  18      25.699   3.962   0.040  1.00 87.62           H  
ATOM    259  CD1 LEU A  18      27.400   5.112   0.677  1.00 87.62           C  
ATOM    260 HD11 LEU A  18      27.838   6.095   0.501  1.00 87.62           H  
ATOM    261 HD12 LEU A  18      28.116   4.345   0.383  1.00 87.62           H  
ATOM    262 HD13 LEU A  18      27.188   5.009   1.741  1.00 87.62           H  
ATOM    263  CD2 LEU A  18      25.106   5.992   0.359  1.00 87.62           C  
ATOM    264 HD21 LEU A  18      25.482   7.000   0.180  1.00 87.62           H  
ATOM    265 HD22 LEU A  18      24.150   5.870  -0.150  1.00 87.62           H  
ATOM    266 HD23 LEU A  18      24.948   5.847   1.427  1.00 87.62           H  
ATOM    267  N   ILE A  19      25.100   6.513  -4.366  1.00 88.25           N  
ATOM    268  H   ILE A  19      24.450   6.971  -3.744  1.00 88.25           H  
ATOM    269  CA  ILE A  19      25.402   7.126  -5.658  1.00 88.25           C  
ATOM    270  HA  ILE A  19      25.765   6.346  -6.327  1.00 88.25           H  
ATOM    271  C   ILE A  19      26.485   8.191  -5.465  1.00 88.25           C  
ATOM    272  CB  ILE A  19      24.138   7.687  -6.319  1.00 88.25           C  
ATOM    273  HB  ILE A  19      23.693   8.412  -5.638  1.00 88.25           H  
ATOM    274  O   ILE A  19      26.337   9.052  -4.588  1.00 88.25           O  
ATOM    275  CG1 ILE A  19      23.133   6.548  -6.569  1.00 88.25           C  
ATOM    276 HG12 ILE A  19      23.457   5.956  -7.425  1.00 88.25           H  
ATOM    277 HG13 ILE A  19      23.065   5.882  -5.709  1.00 88.25           H  
ATOM    278  CG2 ILE A  19      24.466   8.400  -7.648  1.00 88.25           C  
ATOM    279 HG21 ILE A  19      23.568   8.824  -8.098  1.00 88.25           H  
ATOM    280 HG22 ILE A  19      25.146   9.234  -7.480  1.00 88.25           H  
ATOM    281 HG23 ILE A  19      24.916   7.703  -8.354  1.00 88.25           H  
ATOM    282  CD1 ILE A  19      21.732   7.086  -6.817  1.00 88.25           C  
ATOM    283 HD11 ILE A  19      21.121   6.258  -7.177  1.00 88.25           H  
ATOM    284 HD12 ILE A  19      21.324   7.474  -5.884  1.00 88.25           H  
ATOM    285 HD13 ILE A  19      21.728   7.861  -7.583  1.00 88.25           H  
ATOM    286  N   PRO A  20      27.554   8.176  -6.281  1.00 88.53           N  
ATOM    287  CA  PRO A  20      28.558   9.231  -6.302  1.00 88.53           C  
ATOM    288  HA  PRO A  20      29.168   9.171  -5.401  1.00 88.53           H  
ATOM    289  C   PRO A  20      27.939  10.621  -6.417  1.00 88.53           C  
ATOM    290  CB  PRO A  20      29.427   8.935  -7.526  1.00 88.53           C  
ATOM    291  HB2 PRO A  20      29.002   9.402  -8.415  1.00 88.53           H  
ATOM    292  HB3 PRO A  20      30.453   9.275  -7.394  1.00 88.53           H  
ATOM    293  O   PRO A  20      27.151  10.892  -7.320  1.00 88.53           O  
ATOM    294  CG  PRO A  20      29.329   7.423  -7.685  1.00 88.53           C  
ATOM    295  HG2 PRO A  20      30.037   6.931  -7.018  1.00 88.53           H  
ATOM    296  HG3 PRO A  20      29.501   7.114  -8.716  1.00 88.53           H  
ATOM    297  CD  PRO A  20      27.899   7.134  -7.242  1.00 88.53           C  
ATOM    298  HD2 PRO A  20      27.232   7.196  -8.102  1.00 88.53           H  
ATOM    299  HD3 PRO A  20      27.847   6.141  -6.795  1.00 88.53           H  
ATOM    300  N   ARG A  21      28.358  11.542  -5.545  1.00 86.15           N  
ATOM    301  H   ARG A  21      28.956  11.238  -4.790  1.00 86.15           H  
ATOM    302  CA  ARG A  21      27.969  12.960  -5.650  1.00 86.15           C  
ATOM    303  HA  ARG A  21      26.891  13.022  -5.799  1.00 86.15           H  
ATOM    304  C   ARG A  21      28.595  13.653  -6.861  1.00 86.15           C  
ATOM    305  CB  ARG A  21      28.348  13.707  -4.368  1.00 86.15           C  
ATOM    306  HB2 ARG A  21      28.196  14.774  -4.529  1.00 86.15           H  
ATOM    307  HB3 ARG A  21      29.403  13.538  -4.151  1.00 86.15           H  
ATOM    308  O   ARG A  21      28.092  14.676  -7.313  1.00 86.15           O  
ATOM    309  CG  ARG A  21      27.493  13.263  -3.173  1.00 86.15           C  
ATOM    310  HG2 ARG A  21      26.451  13.532  -3.343  1.00 86.15           H  
ATOM    311  HG3 ARG A  21      27.556  12.180  -3.064  1.00 86.15           H  
ATOM    312  CD  ARG A  21      27.989  13.902  -1.872  1.00 86.15           C  
ATOM    313  HD2 ARG A  21      27.392  13.509  -1.049  1.00 86.15           H  
ATOM    314  HD3 ARG A  21      29.026  13.607  -1.715  1.00 86.15           H  
ATOM    315  NE  ARG A  21      27.867  15.374  -1.902  1.00 86.15           N  
ATOM    316  HE  ARG A  21      27.201  15.752  -2.560  1.00 86.15           H  
ATOM    317  NH1 ARG A  21      29.295  15.826  -0.163  1.00 86.15           N  
ATOM    318 HH11 ARG A  21      29.426  14.834  -0.025  1.00 86.15           H  
ATOM    319 HH12 ARG A  21      29.710  16.479   0.486  1.00 86.15           H  
ATOM    320  NH2 ARG A  21      28.260  17.506  -1.212  1.00 86.15           N  
ATOM    321 HH21 ARG A  21      27.567  17.841  -1.866  1.00 86.15           H  
ATOM    322 HH22 ARG A  21      28.672  18.149  -0.551  1.00 86.15           H  
ATOM    323  CZ  ARG A  21      28.476  16.225  -1.097  1.00 86.15           C  
ATOM    324  N   LYS A  22      29.725  13.129  -7.339  1.00 84.01           N  
ATOM    325  H   LYS A  22      30.033  12.257  -6.934  1.00 84.01           H  
ATOM    326  CA  LYS A  22      30.467  13.617  -8.502  1.00 84.01           C  
ATOM    327  HA  LYS A  22      29.795  14.183  -9.147  1.00 84.01           H  
ATOM    328  C   LYS A  22      30.989  12.431  -9.297  1.00 84.01           C  
ATOM    329  CB  LYS A  22      31.638  14.519  -8.070  1.00 84.01           C  
ATOM    330  HB2 LYS A  22      32.199  14.802  -8.961  1.00 84.01           H  
ATOM    331  HB3 LYS A  22      32.306  13.958  -7.417  1.00 84.01           H  
ATOM    332  O   LYS A  22      31.357  11.409  -8.714  1.00 84.01           O  
ATOM    333  CG  LYS A  22      31.178  15.797  -7.351  1.00 84.01           C  
ATOM    334  HG2 LYS A  22      30.437  16.306  -7.966  1.00 84.01           H  
ATOM    335  HG3 LYS A  22      30.727  15.535  -6.393  1.00 84.01           H  
ATOM    336  CD  LYS A  22      32.356  16.744  -7.101  1.00 84.01           C  
ATOM    337  HD2 LYS A  22      33.100  16.237  -6.487  1.00 84.01           H  
ATOM    338  HD3 LYS A  22      32.805  17.011  -8.058  1.00 84.01           H  
ATOM    339  CE  LYS A  22      31.867  18.010  -6.389  1.00 84.01           C  
ATOM    340  HE2 LYS A  22      31.074  18.457  -6.989  1.00 84.01           H  
ATOM    341  HE3 LYS A  22      31.439  17.722  -5.428  1.00 84.01           H  
ATOM    342  NZ  LYS A  22      32.970  18.983  -6.192  1.00 84.01           N  
ATOM    343  HZ1 LYS A  22      32.635  19.819  -5.734  1.00 84.01           H  
ATOM    344  HZ2 LYS A  22      33.363  19.253  -7.083  1.00 84.01           H  
ATOM    345  HZ3 LYS A  22      33.704  18.577  -5.630  1.00 84.01           H  
ATOM    346  N   THR A  23      31.081  12.597 -10.612  1.00 80.29           N  
ATOM    347  H   THR A  23      30.689  13.424 -11.039  1.00 80.29           H  
ATOM    348  CA  THR A  23      31.853  11.716 -11.492  1.00 80.29           C  
ATOM    349  HA  THR A  23      31.351  10.750 -11.558  1.00 80.29           H  
ATOM    350  C   THR A  23      33.242  11.539 -10.862  1.00 80.29           C  
ATOM    351  CB  THR A  23      31.950  12.338 -12.901  1.00 80.29           C  
ATOM    352  HB  THR A  23      32.747  13.081 -12.919  1.00 80.29           H  
ATOM    353  O   THR A  23      33.858  12.532 -10.483  1.00 80.29           O  
ATOM    354  CG2 THR A  23      32.204  11.292 -13.982  1.00 80.29           C  
ATOM    355 HG21 THR A  23      31.367  10.596 -14.035  1.00 80.29           H  
ATOM    356 HG22 THR A  23      32.331  11.779 -14.949  1.00 80.29           H  
ATOM    357 HG23 THR A  23      33.114  10.739 -13.751  1.00 80.29           H  
ATOM    358  OG1 THR A  23      30.733  12.977 -13.237  1.00 80.29           O  
ATOM    359  HG1 THR A  23      30.762  13.192 -14.172  1.00 80.29           H  
ATOM    360  N   TYR A  24      33.705  10.302 -10.668  1.00 83.43           N  
ATOM    361  H   TYR A  24      33.130   9.538 -10.993  1.00 83.43           H  
ATOM    362  CA  TYR A  24      34.985   9.936 -10.020  1.00 83.43           C  
ATOM    363  HA  TYR A  24      35.144   8.888 -10.275  1.00 83.43           H  
ATOM    364  C   TYR A  24      35.059   9.969  -8.481  1.00 83.43           C  
ATOM    365  CB  TYR A  24      36.176  10.695 -10.638  1.00 83.43           C  
ATOM    366  HB2 TYR A  24      36.280  11.660 -10.141  1.00 83.43           H  
ATOM    367  HB3 TYR A  24      37.090  10.137 -10.434  1.00 83.43           H  
ATOM    368  O   TYR A  24      36.106   9.632  -7.930  1.00 83.43           O  
ATOM    369  CG  TYR A  24      36.076  10.919 -12.132  1.00 83.43           C  
ATOM    370  CD1 TYR A  24      36.154   9.818 -13.002  1.00 83.43           C  
ATOM    371  HD1 TYR A  24      36.336   8.827 -12.612  1.00 83.43           H  
ATOM    372  CD2 TYR A  24      35.854  12.213 -12.647  1.00 83.43           C  
ATOM    373  HD2 TYR A  24      35.809  13.059 -11.978  1.00 83.43           H  
ATOM    374  CE1 TYR A  24      35.998  10.008 -14.386  1.00 83.43           C  
ATOM    375  HE1 TYR A  24      36.062   9.174 -15.069  1.00 83.43           H  
ATOM    376  CE2 TYR A  24      35.686  12.406 -14.029  1.00 83.43           C  
ATOM    377  HE2 TYR A  24      35.518  13.398 -14.423  1.00 83.43           H  
ATOM    378  OH  TYR A  24      35.607  11.467 -16.237  1.00 83.43           O  
ATOM    379  HH  TYR A  24      35.527  12.390 -16.490  1.00 83.43           H  
ATOM    380  CZ  TYR A  24      35.763  11.299 -14.901  1.00 83.43           C  
ATOM    381  N   TRP A  25      33.995  10.324  -7.756  1.00 87.76           N  
ATOM    382  H   TRP A  25      33.138  10.590  -8.218  1.00 87.76           H  
ATOM    383  CA  TRP A  25      33.996  10.199  -6.292  1.00 87.76           C  
ATOM    384  HA  TRP A  25      35.014  10.292  -5.915  1.00 87.76           H  
ATOM    385  C   TRP A  25      33.494   8.825  -5.866  1.00 87.76           C  
ATOM    386  CB  TRP A  25      33.195  11.326  -5.640  1.00 87.76           C  
ATOM    387  HB2 TRP A  25      32.942  11.016  -4.626  1.00 87.76           H  
ATOM    388  HB3 TRP A  25      32.258  11.472  -6.178  1.00 87.76           H  
ATOM    389  O   TRP A  25      32.321   8.512  -6.034  1.00 87.76           O  
ATOM    390  CG  TRP A  25      33.915  12.634  -5.528  1.00 87.76           C  
ATOM    391  CD1 TRP A  25      34.933  13.063  -6.313  1.00 87.76           C  
ATOM    392  HD1 TRP A  25      35.357  12.511  -7.139  1.00 87.76           H  
ATOM    393  CD2 TRP A  25      33.710  13.686  -4.539  1.00 87.76           C  
ATOM    394  CE2 TRP A  25      34.656  14.726  -4.784  1.00 87.76           C  
ATOM    395  CE3 TRP A  25      32.831  13.855  -3.448  1.00 87.76           C  
ATOM    396  HE3 TRP A  25      32.130  13.068  -3.213  1.00 87.76           H  
ATOM    397  NE1 TRP A  25      35.378  14.291  -5.873  1.00 87.76           N  
ATOM    398  HE1 TRP A  25      36.191  14.747  -6.262  1.00 87.76           H  
ATOM    399  CH2 TRP A  25      33.834  16.019  -2.913  1.00 87.76           C  
ATOM    400  HH2 TRP A  25      33.904  16.877  -2.260  1.00 87.76           H  
ATOM    401  CZ2 TRP A  25      34.724  15.881  -3.992  1.00 87.76           C  
ATOM    402  HZ2 TRP A  25      35.488  16.622  -4.176  1.00 87.76           H  
ATOM    403  CZ3 TRP A  25      32.891  15.010  -2.644  1.00 87.76           C  
ATOM    404  HZ3 TRP A  25      32.237  15.102  -1.790  1.00 87.76           H  
ATOM    405  N   ASP A  26      34.374   8.021  -5.277  1.00 88.14           N  
ATOM    406  H   ASP A  26      35.341   8.308  -5.220  1.00 88.14           H  
ATOM    407  CA  ASP A  26      33.997   6.734  -4.696  1.00 88.14           C  
ATOM    408  HA  ASP A  26      33.454   6.159  -5.446  1.00 88.14           H  
ATOM    409  C   ASP A  26      33.114   6.947  -3.447  1.00 88.14           C  
ATOM    410  CB  ASP A  26      35.261   5.930  -4.372  1.00 88.14           C  
ATOM    411  HB2 ASP A  26      35.873   6.494  -3.667  1.00 88.14           H  
ATOM    412  HB3 ASP A  26      35.838   5.799  -5.288  1.00 88.14           H  
ATOM    413  O   ASP A  26      33.598   7.490  -2.442  1.00 88.14           O  
ATOM    414  CG  ASP A  26      34.969   4.546  -3.779  1.00 88.14           C  
ATOM    415  OD1 ASP A  26      33.778   4.180  -3.642  1.00 88.14           O  
ATOM    416  OD2 ASP A  26      35.963   3.886  -3.409  1.00 88.14           O  
ATOM    417  N   PRO A  27      31.841   6.509  -3.449  1.00 89.15           N  
ATOM    418  CA  PRO A  27      30.959   6.665  -2.300  1.00 89.15           C  
ATOM    419  HA  PRO A  27      30.900   7.727  -2.062  1.00 89.15           H  
ATOM    420  C   PRO A  27      31.440   5.907  -1.062  1.00 89.15           C  
ATOM    421  CB  PRO A  27      29.587   6.157  -2.744  1.00 89.15           C  
ATOM    422  HB2 PRO A  27      28.797   6.812  -2.378  1.00 89.15           H  
ATOM    423  HB3 PRO A  27      29.436   5.131  -2.406  1.00 89.15           H  
ATOM    424  O   PRO A  27      31.111   6.293   0.060  1.00 89.15           O  
ATOM    425  CG  PRO A  27      29.658   6.176  -4.264  1.00 89.15           C  
ATOM    426  HG2 PRO A  27      29.000   5.435  -4.718  1.00 89.15           H  
ATOM    427  HG3 PRO A  27      29.423   7.182  -4.610  1.00 89.15           H  
ATOM    428  CD  PRO A  27      31.123   5.880  -4.543  1.00 89.15           C  
ATOM    429  HD2 PRO A  27      31.295   4.804  -4.517  1.00 89.15           H  
ATOM    430  HD3 PRO A  27      31.406   6.281  -5.516  1.00 89.15           H  
ATOM    431  N   LYS A  28      32.267   4.867  -1.236  1.00 90.59           N  
ATOM    432  H   LYS A  28      32.548   4.617  -2.173  1.00 90.59           H  
ATOM    433  CA  LYS A  28      32.882   4.139  -0.117  1.00 90.59           C  
ATOM    434  HA  LYS A  28      32.107   3.891   0.607  1.00 90.59           H  
ATOM    435  C   LYS A  28      33.908   4.988   0.636  1.00 90.59           C  
ATOM    436  CB  LYS A  28      33.512   2.823  -0.609  1.00 90.59           C  
ATOM    437  HB2 LYS A  28      33.967   2.314   0.240  1.00 90.59           H  
ATOM    438  HB3 LYS A  28      34.291   3.028  -1.344  1.00 90.59           H  
ATOM    439  O   LYS A  28      34.180   4.700   1.798  1.00 90.59           O  
ATOM    440  CG  LYS A  28      32.448   1.900  -1.220  1.00 90.59           C  
ATOM    441  HG2 LYS A  28      32.040   2.370  -2.115  1.00 90.59           H  
ATOM    442  HG3 LYS A  28      31.639   1.786  -0.498  1.00 90.59           H  
ATOM    443  CD  LYS A  28      32.958   0.501  -1.598  1.00 90.59           C  
ATOM    444  HD2 LYS A  28      33.713   0.584  -2.380  1.00 90.59           H  
ATOM    445  HD3 LYS A  28      33.373   0.006  -0.720  1.00 90.59           H  
ATOM    446  CE  LYS A  28      31.718  -0.250  -2.110  1.00 90.59           C  
ATOM    447  HE2 LYS A  28      31.306   0.309  -2.950  1.00 90.59           H  
ATOM    448  HE3 LYS A  28      30.959  -0.233  -1.327  1.00 90.59           H  
ATOM    449  NZ  LYS A  28      31.938  -1.653  -2.531  1.00 90.59           N  
ATOM    450  HZ1 LYS A  28      32.555  -1.706  -3.329  1.00 90.59           H  
ATOM    451  HZ2 LYS A  28      32.275  -2.226  -1.770  1.00 90.59           H  
ATOM    452  HZ3 LYS A  28      31.040  -2.020  -2.814  1.00 90.59           H  
ATOM    453  N   LYS A  29      34.432   6.049   0.008  1.00 90.60           N  
ATOM    454  H   LYS A  29      34.149   6.196  -0.950  1.00 90.60           H  
ATOM    455  CA  LYS A  29      35.358   7.020   0.617  1.00 90.60           C  
ATOM    456  HA  LYS A  29      35.778   6.601   1.531  1.00 90.60           H  
ATOM    457  C   LYS A  29      34.673   8.318   1.036  1.00 90.60           C  
ATOM    458  CB  LYS A  29      36.508   7.321  -0.354  1.00 90.60           C  
ATOM    459  HB2 LYS A  29      37.128   8.109   0.075  1.00 90.60           H  
ATOM    460  HB3 LYS A  29      36.103   7.683  -1.299  1.00 90.60           H  
ATOM    461  O   LYS A  29      35.003   8.862   2.081  1.00 90.60           O  
ATOM    462  CG  LYS A  29      37.385   6.090  -0.613  1.00 90.60           C  
ATOM    463  HG2 LYS A  29      37.766   5.712   0.336  1.00 90.60           H  
ATOM    464  HG3 LYS A  29      36.791   5.311  -1.091  1.00 90.60           H  
ATOM    465  CD  LYS A  29      38.562   6.454  -1.523  1.00 90.60           C  
ATOM    466  HD2 LYS A  29      38.178   6.853  -2.461  1.00 90.60           H  
ATOM    467  HD3 LYS A  29      39.178   7.208  -1.033  1.00 90.60           H  
ATOM    468  CE  LYS A  29      39.391   5.197  -1.797  1.00 90.60           C  
ATOM    469  HE2 LYS A  29      39.727   4.786  -0.845  1.00 90.60           H  
ATOM    470  HE3 LYS A  29      38.740   4.459  -2.267  1.00 90.60           H  
ATOM    471  NZ  LYS A  29      40.551   5.491  -2.673  1.00 90.60           N  
ATOM    472  HZ1 LYS A  29      40.229   5.842  -3.563  1.00 90.60           H  
ATOM    473  HZ2 LYS A  29      41.155   6.179  -2.246  1.00 90.60           H  
ATOM    474  HZ3 LYS A  29      41.082   4.648  -2.841  1.00 90.60           H  
ATOM    475  N   TYR A  30      33.731   8.816   0.236  1.00 91.55           N  
ATOM    476  H   TYR A  30      33.559   8.337  -0.637  1.00 91.55           H  
ATOM    477  CA  TYR A  30      33.180  10.171   0.402  1.00 91.55           C  
ATOM    478  HA  TYR A  30      33.707  10.677   1.210  1.00 91.55           H  
ATOM    479  C   TYR A  30      31.701  10.219   0.789  1.00 91.55           C  
ATOM    480  CB  TYR A  30      33.442  10.970  -0.879  1.00 91.55           C  
ATOM    481  HB2 TYR A  30      32.920  10.495  -1.709  1.00 91.55           H  
ATOM    482  HB3 TYR A  30      33.035  11.975  -0.765  1.00 91.55           H  
ATOM    483  O   TYR A  30      31.143  11.306   0.954  1.00 91.55           O  
ATOM    484  CG  TYR A  30      34.915  11.098  -1.205  1.00 91.55           C  
ATOM    485  CD1 TYR A  30      35.737  11.916  -0.407  1.00 91.55           C  
ATOM    486  HD1 TYR A  30      35.314  12.456   0.427  1.00 91.55           H  
ATOM    487  CD2 TYR A  30      35.467  10.375  -2.279  1.00 91.55           C  
ATOM    488  HD2 TYR A  30      34.836   9.737  -2.880  1.00 91.55           H  
ATOM    489  CE1 TYR A  30      37.114  12.018  -0.681  1.00 91.55           C  
ATOM    490  HE1 TYR A  30      37.743  12.639  -0.062  1.00 91.55           H  
ATOM    491  CE2 TYR A  30      36.843  10.474  -2.558  1.00 91.55           C  
ATOM    492  HE2 TYR A  30      37.279   9.931  -3.383  1.00 91.55           H  
ATOM    493  OH  TYR A  30      38.995  11.376  -2.029  1.00 91.55           O  
ATOM    494  HH  TYR A  30      39.445  11.979  -1.433  1.00 91.55           H  
ATOM    495  CZ  TYR A  30      37.667  11.295  -1.760  1.00 91.55           C  
ATOM    496  N   GLY A  31      31.050   9.064   0.917  1.00 89.42           N  
ATOM    497  H   GLY A  31      31.538   8.199   0.734  1.00 89.42           H  
ATOM    498  CA  GLY A  31      29.600   9.011   0.998  1.00 89.42           C  
ATOM    499  HA2 GLY A  31      29.247   9.719   1.748  1.00 89.42           H  
ATOM    500  HA3 GLY A  31      29.270   8.012   1.285  1.00 89.42           H  
ATOM    501  C   GLY A  31      28.951   9.345  -0.337  1.00 89.42           C  
ATOM    502  O   GLY A  31      29.606   9.582  -1.356  1.00 89.42           O  
ATOM    503  N   GLY A  32      27.629   9.346  -0.340  1.00 91.51           N  
ATOM    504  H   GLY A  32      27.132   9.242   0.533  1.00 91.51           H  
ATOM    505  CA  GLY A  32      26.860   9.468  -1.568  1.00 91.51           C  
ATOM    506  HA2 GLY A  32      27.293  10.232  -2.212  1.00 91.51           H  
ATOM    507  HA3 GLY A  32      26.892   8.519  -2.104  1.00 91.51           H  
ATOM    508  C   GLY A  32      25.410   9.813  -1.304  1.00 91.51           C  
ATOM    509  O   GLY A  32      24.980   9.904  -0.154  1.00 91.51           O  
ATOM    510  N   PHE A  33      24.650   9.986  -2.377  1.00 91.19           N  
ATOM    511  H   PHE A  33      25.061   9.854  -3.290  1.00 91.19           H  
ATOM    512  CA  PHE A  33      23.196  10.004  -2.268  1.00 91.19           C  
ATOM    513  HA  PHE A  33      22.907  10.698  -1.479  1.00 91.19           H  
ATOM    514  C   PHE A  33      22.699   8.607  -1.873  1.00 91.19           C  
ATOM    515  CB  PHE A  33      22.580  10.496  -3.578  1.00 91.19           C  
ATOM    516  HB2 PHE A  33      21.496  10.528  -3.463  1.00 91.19           H  
ATOM    517  HB3 PHE A  33      22.791   9.781  -4.374  1.00 91.19           H  
ATOM    518  O   PHE A  33      23.262   7.611  -2.331  1.00 91.19           O  
ATOM    519  CG  PHE A  33      23.051  11.872  -3.996  1.00 91.19           C  
ATOM    520  CD1 PHE A  33      22.641  12.990  -3.249  1.00 91.19           C  
ATOM    521  HD1 PHE A  33      22.001  12.865  -2.389  1.00 91.19           H  
ATOM    522  CD2 PHE A  33      23.857  12.047  -5.139  1.00 91.19           C  
ATOM    523  HD2 PHE A  33      24.157  11.194  -5.731  1.00 91.19           H  
ATOM    524  CE1 PHE A  33      23.009  14.283  -3.656  1.00 91.19           C  
ATOM    525  HE1 PHE A  33      22.622  15.139  -3.125  1.00 91.19           H  
ATOM    526  CE2 PHE A  33      24.220  13.343  -5.549  1.00 91.19           C  
ATOM    527  HE2 PHE A  33      24.776  13.481  -6.464  1.00 91.19           H  
ATOM    528  CZ  PHE A  33      23.792  14.460  -4.810  1.00 91.19           C  
ATOM    529  HZ  PHE A  33      24.015  15.457  -5.159  1.00 91.19           H  
ATOM    530  N   ASP A  34      21.673   8.540  -1.018  1.00 87.68           N  
ATOM    531  H   ASP A  34      21.312   9.418  -0.672  1.00 87.68           H  
ATOM    532  CA  ASP A  34      21.188   7.309  -0.365  1.00 87.68           C  
ATOM    533  HA  ASP A  34      21.947   6.977   0.344  1.00 87.68           H  
ATOM    534  C   ASP A  34      20.988   6.150  -1.352  1.00 87.68           C  
ATOM    535  CB  ASP A  34      19.895   7.654   0.426  1.00 87.68           C  
ATOM    536  HB2 ASP A  34      19.277   8.294  -0.204  1.00 87.68           H  
ATOM    537  HB3 ASP A  34      20.172   8.259   1.289  1.00 87.68           H  
ATOM    538  O   ASP A  34      21.593   5.083  -1.218  1.00 87.68           O  
ATOM    539  CG  ASP A  34      18.995   6.496   0.922  1.00 87.68           C  
ATOM    540  OD1 ASP A  34      19.235   5.307   0.618  1.00 87.68           O  
ATOM    541  OD2 ASP A  34      17.919   6.784   1.498  1.00 87.68           O  
ATOM    542  N   SER A  35      20.106   6.349  -2.329  1.00 86.23           N  
ATOM    543  H   SER A  35      19.691   7.265  -2.427  1.00 86.23           H  
ATOM    544  CA  SER A  35      19.748   5.306  -3.283  1.00 86.23           C  
ATOM    545  HA  SER A  35      20.675   4.815  -3.579  1.00 86.23           H  
ATOM    546  C   SER A  35      19.102   5.878  -4.544  1.00 86.23           C  
ATOM    547  CB  SER A  35      18.834   4.245  -2.635  1.00 86.23           C  
ATOM    548  HB2 SER A  35      18.277   3.723  -3.413  1.00 86.23           H  
ATOM    549  HB3 SER A  35      19.475   3.517  -2.138  1.00 86.23           H  
ATOM    550  O   SER A  35      18.457   6.933  -4.485  1.00 86.23           O  
ATOM    551  OG  SER A  35      17.925   4.743  -1.661  1.00 86.23           O  
ATOM    552  HG  SER A  35      18.475   4.979  -0.910  1.00 86.23           H  
ATOM    553  N   PRO A  36      19.238   5.184  -5.689  1.00 89.46           N  
ATOM    554  CA  PRO A  36      18.551   5.563  -6.916  1.00 89.46           C  
ATOM    555  HA  PRO A  36      18.793   6.590  -7.189  1.00 89.46           H  
ATOM    556  C   PRO A  36      17.039   5.429  -6.757  1.00 89.46           C  
ATOM    557  CB  PRO A  36      19.070   4.615  -7.998  1.00 89.46           C  
ATOM    558  HB2 PRO A  36      18.290   4.384  -8.723  1.00 89.46           H  
ATOM    559  HB3 PRO A  36      19.931   5.041  -8.512  1.00 89.46           H  
ATOM    560  O   PRO A  36      16.540   4.540  -6.059  1.00 89.46           O  
ATOM    561  CG  PRO A  36      19.519   3.381  -7.219  1.00 89.46           C  
ATOM    562  HG2 PRO A  36      18.663   2.731  -7.040  1.00 89.46           H  
ATOM    563  HG3 PRO A  36      20.312   2.842  -7.737  1.00 89.46           H  
ATOM    564  CD  PRO A  36      20.007   3.960  -5.894  1.00 89.46           C  
ATOM    565  HD2 PRO A  36      21.067   4.204  -5.964  1.00 89.46           H  
ATOM    566  HD3 PRO A  36      19.845   3.232  -5.099  1.00 89.46           H  
ATOM    567  N   ILE A  37      16.301   6.285  -7.455  1.00 90.20           N  
ATOM    568  H   ILE A  37      16.764   6.976  -8.027  1.00 90.20           H  
ATOM    569  CA  ILE A  37      14.851   6.160  -7.571  1.00 90.20           C  
ATOM    570  HA  ILE A  37      14.467   5.716  -6.652  1.00 90.20           H  
ATOM    571  C   ILE A  37      14.539   5.187  -8.711  1.00 90.20           C  
ATOM    572  CB  ILE A  37      14.196   7.552  -7.700  1.00 90.20           C  
ATOM    573  HB  ILE A  37      14.707   8.117  -8.480  1.00 90.20           H  
ATOM    574  O   ILE A  37      15.033   5.327  -9.831  1.00 90.20           O  
ATOM    575  CG1 ILE A  37      14.342   8.290  -6.346  1.00 90.20           C  
ATOM    576 HG12 ILE A  37      15.367   8.203  -5.986  1.00 90.20           H  
ATOM    577 HG13 ILE A  37      13.698   7.809  -5.610  1.00 90.20           H  
ATOM    578  CG2 ILE A  37      12.705   7.420  -8.067  1.00 90.20           C  
ATOM    579 HG21 ILE A  37      12.591   6.916  -9.026  1.00 90.20           H  
ATOM    580 HG22 ILE A  37      12.256   8.408  -8.174  1.00 90.20           H  
ATOM    581 HG23 ILE A  37      12.168   6.860  -7.301  1.00 90.20           H  
ATOM    582  CD1 ILE A  37      14.010   9.784  -6.377  1.00 90.20           C  
ATOM    583 HD11 ILE A  37      13.028   9.970  -6.811  1.00 90.20           H  
ATOM    584 HD12 ILE A  37      14.024  10.174  -5.359  1.00 90.20           H  
ATOM    585 HD13 ILE A  37      14.779  10.305  -6.947  1.00 90.20           H  
ATOM    586  N   VAL A  38      13.716   4.179  -8.413  1.00 91.39           N  
ATOM    587  H   VAL A  38      13.353   4.128  -7.471  1.00 91.39           H  
ATOM    588  CA  VAL A  38      13.188   3.233  -9.404  1.00 91.39           C  
ATOM    589  HA  VAL A  38      13.990   2.928 -10.075  1.00 91.39           H  
ATOM    590  C   VAL A  38      12.113   3.933 -10.233  1.00 91.39           C  
ATOM    591  CB  VAL A  38      12.676   1.942  -8.742  1.00 91.39           C  
ATOM    592  HB  VAL A  38      11.910   2.190  -8.007  1.00 91.39           H  
ATOM    593  O   VAL A  38      11.170   4.484  -9.666  1.00 91.39           O  
ATOM    594  CG1 VAL A  38      12.081   0.965  -9.762  1.00 91.39           C  
ATOM    595 HG11 VAL A  38      12.815   0.729 -10.533  1.00 91.39           H  
ATOM    596 HG12 VAL A  38      11.774   0.044  -9.268  1.00 91.39           H  
ATOM    597 HG13 VAL A  38      11.201   1.401 -10.236  1.00 91.39           H  
ATOM    598  CG2 VAL A  38      13.826   1.213  -8.029  1.00 91.39           C  
ATOM    599 HG21 VAL A  38      14.604   0.955  -8.747  1.00 91.39           H  
ATOM    600 HG22 VAL A  38      13.452   0.300  -7.565  1.00 91.39           H  
ATOM    601 HG23 VAL A  38      14.256   1.845  -7.253  1.00 91.39           H  
ATOM    602  N   ALA A  39      12.260   3.914 -11.557  1.00 92.48           N  
ATOM    603  H   ALA A  39      13.019   3.377 -11.953  1.00 92.48           H  
ATOM    604  CA  ALA A  39      11.289   4.462 -12.497  1.00 92.48           C  
ATOM    605  HA  ALA A  39      10.917   5.415 -12.120  1.00 92.48           H  
ATOM    606  C   ALA A  39      10.089   3.519 -12.656  1.00 92.48           C  
ATOM    607  CB  ALA A  39      11.995   4.706 -13.840  1.00 92.48           C  
ATOM    608  HB1 ALA A  39      12.842   5.377 -13.700  1.00 92.48           H  
ATOM    609  HB2 ALA A  39      11.295   5.155 -14.544  1.00 92.48           H  
ATOM    610  HB3 ALA A  39      12.358   3.767 -14.257  1.00 92.48           H  
ATOM    611  O   ALA A  39       8.942   3.925 -12.484  1.00 92.48           O  
ATOM    612  N   TYR A  40      10.366   2.249 -12.944  1.00 94.78           N  
ATOM    613  H   TYR A  40      11.332   1.985 -13.072  1.00 94.78           H  
ATOM    614  CA  TYR A  40       9.373   1.191 -13.120  1.00 94.78           C  
ATOM    615  HA  TYR A  40       8.575   1.314 -12.387  1.00 94.78           H  
ATOM    616  C   TYR A  40      10.016  -0.179 -12.876  1.00 94.78           C  
ATOM    617  CB  TYR A  40       8.748   1.297 -14.521  1.00 94.78           C  
ATOM    618  HB2 TYR A  40       8.105   2.177 -14.542  1.00 94.78           H  
ATOM    619  HB3 TYR A  40       8.105   0.438 -14.710  1.00 94.78           H  
ATOM    620  O   TYR A  40      11.226  -0.287 -12.660  1.00 94.78           O  
ATOM    621  CG  TYR A  40       9.735   1.392 -15.663  1.00 94.78           C  
ATOM    622  CD1 TYR A  40       9.983   2.640 -16.264  1.00 94.78           C  
ATOM    623  HD1 TYR A  40       9.462   3.522 -15.922  1.00 94.78           H  
ATOM    624  CD2 TYR A  40      10.377   0.233 -16.139  1.00 94.78           C  
ATOM    625  HD2 TYR A  40      10.159  -0.731 -15.702  1.00 94.78           H  
ATOM    626  CE1 TYR A  40      10.887   2.732 -17.335  1.00 94.78           C  
ATOM    627  HE1 TYR A  40      11.066   3.670 -17.840  1.00 94.78           H  
ATOM    628  CE2 TYR A  40      11.275   0.320 -17.216  1.00 94.78           C  
ATOM    629  HE2 TYR A  40      11.757  -0.567 -17.599  1.00 94.78           H  
ATOM    630  OH  TYR A  40      12.429   1.669 -18.815  1.00 94.78           O  
ATOM    631  HH  TYR A  40      12.704   0.806 -19.133  1.00 94.78           H  
ATOM    632  CZ  TYR A  40      11.538   1.574 -17.804  1.00 94.78           C  
ATOM    633  N   SER A  41       9.198  -1.228 -12.870  1.00 96.29           N  
ATOM    634  H   SER A  41       8.244  -1.096 -13.173  1.00 96.29           H  
ATOM    635  CA  SER A  41       9.686  -2.608 -12.812  1.00 96.29           C  
ATOM    636  HA  SER A  41      10.747  -2.610 -12.563  1.00 96.29           H  
ATOM    637  C   SER A  41       9.543  -3.273 -14.177  1.00 96.29           C  
ATOM    638  CB  SER A  41       8.968  -3.400 -11.719  1.00 96.29           C  
ATOM    639  HB2 SER A  41       7.921  -3.522 -11.995  1.00 96.29           H  
ATOM    640  HB3 SER A  41       9.429  -4.381 -11.610  1.00 96.29           H  
ATOM    641  O   SER A  41       8.746  -2.842 -15.001  1.00 96.29           O  
ATOM    642  OG  SER A  41       9.055  -2.687 -10.495  1.00 96.29           O  
ATOM    643  HG  SER A  41       8.585  -1.866 -10.662  1.00 96.29           H  
ATOM    644  N   VAL A  42      10.319  -4.316 -14.424  1.00 95.71           N  
ATOM    645  H   VAL A  42      11.028  -4.560 -13.748  1.00 95.71           H  
ATOM    646  CA  VAL A  42      10.261  -5.132 -15.635  1.00 95.71           C  
ATOM    647  HA  VAL A  42       9.399  -4.848 -16.239  1.00 95.71           H  
ATOM    648  C   VAL A  42      10.095  -6.574 -15.199  1.00 95.71           C  
ATOM    649  CB  VAL A  42      11.526  -4.939 -16.489  1.00 95.71           C  
ATOM    650  HB  VAL A  42      12.406  -5.138 -15.878  1.00 95.71           H  
ATOM    651  O   VAL A  42      10.896  -7.061 -14.402  1.00 95.71           O  
ATOM    652  CG1 VAL A  42      11.554  -5.869 -17.706  1.00 95.71           C  
ATOM    653 HG11 VAL A  42      12.445  -5.666 -18.300  1.00 95.71           H  
ATOM    654 HG12 VAL A  42      11.593  -6.912 -17.390  1.00 95.71           H  
ATOM    655 HG13 VAL A  42      10.665  -5.719 -18.320  1.00 95.71           H  
ATOM    656  CG2 VAL A  42      11.604  -3.496 -17.001  1.00 95.71           C  
ATOM    657 HG21 VAL A  42      11.548  -2.791 -16.172  1.00 95.71           H  
ATOM    658 HG22 VAL A  42      12.557  -3.347 -17.510  1.00 95.71           H  
ATOM    659 HG23 VAL A  42      10.783  -3.300 -17.691  1.00 95.71           H  
ATOM    660  N   LEU A  43       9.050  -7.235 -15.686  1.00 95.29           N  
ATOM    661  H   LEU A  43       8.467  -6.765 -16.364  1.00 95.29           H  
ATOM    662  CA  LEU A  43       8.901  -8.681 -15.575  1.00 95.29           C  
ATOM    663  HA  LEU A  43       9.341  -9.022 -14.638  1.00 95.29           H  
ATOM    664  C   LEU A  43       9.656  -9.326 -16.732  1.00 95.29           C  
ATOM    665  CB  LEU A  43       7.410  -9.043 -15.583  1.00 95.29           C  
ATOM    666  HB2 LEU A  43       6.959  -8.618 -16.480  1.00 95.29           H  
ATOM    667  HB3 LEU A  43       6.932  -8.583 -14.718  1.00 95.29           H  
ATOM    668  O   LEU A  43       9.434  -8.956 -17.887  1.00 95.29           O  
ATOM    669  CG  LEU A  43       7.115 -10.553 -15.562  1.00 95.29           C  
ATOM    670  HG  LEU A  43       7.610 -11.047 -16.398  1.00 95.29           H  
ATOM    671  CD1 LEU A  43       7.577 -11.190 -14.252  1.00 95.29           C  
ATOM    672 HD11 LEU A  43       8.666 -11.202 -14.203  1.00 95.29           H  
ATOM    673 HD12 LEU A  43       7.171 -10.640 -13.402  1.00 95.29           H  
ATOM    674 HD13 LEU A  43       7.217 -12.218 -14.217  1.00 95.29           H  
ATOM    675  CD2 LEU A  43       5.611 -10.781 -15.691  1.00 95.29           C  
ATOM    676 HD21 LEU A  43       5.400 -11.850 -15.729  1.00 95.29           H  
ATOM    677 HD22 LEU A  43       5.082 -10.341 -14.846  1.00 95.29           H  
ATOM    678 HD23 LEU A  43       5.248 -10.329 -16.614  1.00 95.29           H  
ATOM    679  N   LEU A  44      10.537 -10.272 -16.413  1.00 94.79           N  
ATOM    680  H   LEU A  44      10.690 -10.497 -15.440  1.00 94.79           H  
ATOM    681  CA  LEU A  44      11.323 -10.983 -17.411  1.00 94.79           C  
ATOM    682  HA  LEU A  44      10.796 -10.889 -18.361  1.00 94.79           H  
ATOM    683  C   LEU A  44      11.429 -12.478 -17.136  1.00 94.79           C  
ATOM    684  CB  LEU A  44      12.689 -10.299 -17.585  1.00 94.79           C  
ATOM    685  HB2 LEU A  44      12.500  -9.238 -17.749  1.00 94.79           H  
ATOM    686  HB3 LEU A  44      13.160 -10.675 -18.493  1.00 94.79           H  
ATOM    687  O   LEU A  44      11.355 -12.909 -15.982  1.00 94.79           O  
ATOM    688  CG  LEU A  44      13.657 -10.473 -16.396  1.00 94.79           C  
ATOM    689  HG  LEU A  44      13.107 -10.589 -15.462  1.00 94.79           H  
ATOM    690  CD1 LEU A  44      14.598 -11.663 -16.583  1.00 94.79           C  
ATOM    691 HD11 LEU A  44      15.282 -11.728 -15.736  1.00 94.79           H  
ATOM    692 HD12 LEU A  44      15.173 -11.537 -17.500  1.00 94.79           H  
ATOM    693 HD13 LEU A  44      14.034 -12.594 -16.629  1.00 94.79           H  
ATOM    694  CD2 LEU A  44      14.534  -9.230 -16.283  1.00 94.79           C  
ATOM    695 HD21 LEU A  44      14.993  -9.025 -17.250  1.00 94.79           H  
ATOM    696 HD22 LEU A  44      15.317  -9.401 -15.544  1.00 94.79           H  
ATOM    697 HD23 LEU A  44      13.924  -8.380 -15.979  1.00 94.79           H  
ATOM    698  N   VAL A  45      11.672 -13.238 -18.206  1.00 94.18           N  
ATOM    699  H   VAL A  45      11.661 -12.793 -19.112  1.00 94.18           H  
ATOM    700  CA  VAL A  45      12.134 -14.630 -18.152  1.00 94.18           C  
ATOM    701  HA  VAL A  45      12.186 -14.938 -17.108  1.00 94.18           H  
ATOM    702  C   VAL A  45      13.539 -14.706 -18.740  1.00 94.18           C  
ATOM    703  CB  VAL A  45      11.162 -15.591 -18.858  1.00 94.18           C  
ATOM    704  HB  VAL A  45      11.038 -15.294 -19.899  1.00 94.18           H  
ATOM    705  O   VAL A  45      13.770 -14.309 -19.881  1.00 94.18           O  
ATOM    706  CG1 VAL A  45      11.665 -17.040 -18.800  1.00 94.18           C  
ATOM    707 HG11 VAL A  45      11.843 -17.341 -17.767  1.00 94.18           H  
ATOM    708 HG12 VAL A  45      10.925 -17.702 -19.249  1.00 94.18           H  
ATOM    709 HG13 VAL A  45      12.587 -17.139 -19.374  1.00 94.18           H  
ATOM    710  CG2 VAL A  45       9.798 -15.559 -18.161  1.00 94.18           C  
ATOM    711 HG21 VAL A  45       9.916 -15.888 -17.128  1.00 94.18           H  
ATOM    712 HG22 VAL A  45       9.102 -16.216 -18.682  1.00 94.18           H  
ATOM    713 HG23 VAL A  45       9.397 -14.546 -18.167  1.00 94.18           H  
ATOM    714  N   ALA A  46      14.497 -15.179 -17.948  1.00 94.50           N  
ATOM    715  H   ALA A  46      14.249 -15.495 -17.021  1.00 94.50           H  
ATOM    716  CA  ALA A  46      15.887 -15.325 -18.371  1.00 94.50           C  
ATOM    717  HA  ALA A  46      15.919 -15.644 -19.413  1.00 94.50           H  
ATOM    718  C   ALA A  46      16.607 -16.379 -17.532  1.00 94.50           C  
ATOM    719  CB  ALA A  46      16.599 -13.972 -18.241  1.00 94.50           C  
ATOM    720  HB1 ALA A  46      17.623 -14.062 -18.603  1.00 94.50           H  
ATOM    721  HB2 ALA A  46      16.610 -13.661 -17.197  1.00 94.50           H  
ATOM    722  HB3 ALA A  46      16.081 -13.223 -18.840  1.00 94.50           H  
ATOM    723  O   ALA A  46      16.137 -16.774 -16.466  1.00 94.50           O  
ATOM    724  N   ASP A  47      17.786 -16.791 -17.975  1.00 94.06           N  
ATOM    725  H   ASP A  47      18.142 -16.409 -18.839  1.00 94.06           H  
ATOM    726  CA  ASP A  47      18.704 -17.564 -17.155  1.00 94.06           C  
ATOM    727  HA  ASP A  47      18.124 -18.159 -16.450  1.00 94.06           H  
ATOM    728  C   ASP A  47      19.627 -16.659 -16.352  1.00 94.06           C  
ATOM    729  CB  ASP A  47      19.517 -18.532 -18.004  1.00 94.06           C  
ATOM    730  HB2 ASP A  47      20.242 -19.036 -17.365  1.00 94.06           H  
ATOM    731  HB3 ASP A  47      20.064 -17.982 -18.770  1.00 94.06           H  
ATOM    732  O   ASP A  47      20.061 -15.602 -16.803  1.00 94.06           O  
ATOM    733  CG  ASP A  47      18.643 -19.591 -18.651  1.00 94.06           C  
ATOM    734  OD1 ASP A  47      17.694 -20.085 -18.011  1.00 94.06           O  
ATOM    735  OD2 ASP A  47      19.025 -20.026 -19.753  1.00 94.06           O  
ATOM    736  N   ILE A  48      19.974 -17.107 -15.153  1.00 93.44           N  
ATOM    737  H   ILE A  48      19.515 -17.935 -14.802  1.00 93.44           H  
ATOM    738  CA  ILE A  48      20.957 -16.438 -14.309  1.00 93.44           C  
ATOM    739  HA  ILE A  48      21.625 -15.867 -14.953  1.00 93.44           H  
ATOM    740  C   ILE A  48      21.812 -17.474 -13.584  1.00 93.44           C  
ATOM    741  CB  ILE A  48      20.250 -15.430 -13.375  1.00 93.44           C  
ATOM    742  HB  ILE A  48      19.674 -14.758 -14.011  1.00 93.44           H  
ATOM    743  O   ILE A  48      21.331 -18.537 -13.174  1.00 93.44           O  
ATOM    744  CG1 ILE A  48      21.279 -14.562 -12.622  1.00 93.44           C  
ATOM    745 HG12 ILE A  48      21.983 -14.154 -13.347  1.00 93.44           H  
ATOM    746 HG13 ILE A  48      21.835 -15.175 -11.912  1.00 93.44           H  
ATOM    747  CG2 ILE A  48      19.256 -16.128 -12.429  1.00 93.44           C  
ATOM    748 HG21 ILE A  48      18.532 -16.690 -13.018  1.00 93.44           H  
ATOM    749 HG22 ILE A  48      19.782 -16.819 -11.771  1.00 93.44           H  
ATOM    750 HG23 ILE A  48      18.705 -15.376 -11.863  1.00 93.44           H  
ATOM    751  CD1 ILE A  48      20.661 -13.382 -11.862  1.00 93.44           C  
ATOM    752 HD11 ILE A  48      20.060 -13.736 -11.025  1.00 93.44           H  
ATOM    753 HD12 ILE A  48      21.459 -12.748 -11.475  1.00 93.44           H  
ATOM    754 HD13 ILE A  48      20.040 -12.791 -12.535  1.00 93.44           H  
ATOM    755  N   GLU A  49      23.093 -17.165 -13.408  1.00 92.08           N  
ATOM    756  H   GLU A  49      23.447 -16.303 -13.797  1.00 92.08           H  
ATOM    757  CA  GLU A  49      23.981 -17.959 -12.563  1.00 92.08           C  
ATOM    758  HA  GLU A  49      23.881 -19.011 -12.832  1.00 92.08           H  
ATOM    759  C   GLU A  49      23.585 -17.786 -11.088  1.00 92.08           C  
ATOM    760  CB  GLU A  49      25.447 -17.555 -12.773  1.00 92.08           C  
ATOM    761  HB2 GLU A  49      26.047 -18.109 -12.051  1.00 92.08           H  
ATOM    762  HB3 GLU A  49      25.559 -16.490 -12.568  1.00 92.08           H  
ATOM    763  O   GLU A  49      23.666 -16.691 -10.528  1.00 92.08           O  
ATOM    764  CG  GLU A  49      25.975 -17.860 -14.183  1.00 92.08           C  
ATOM    765  HG2 GLU A  49      25.755 -18.902 -14.414  1.00 92.08           H  
ATOM    766  HG3 GLU A  49      25.447 -17.234 -14.903  1.00 92.08           H  
ATOM    767  CD  GLU A  49      27.493 -17.619 -14.312  1.00 92.08           C  
ATOM    768  OE1 GLU A  49      28.065 -18.093 -15.315  1.00 92.08           O  
ATOM    769  OE2 GLU A  49      28.104 -17.014 -13.391  1.00 92.08           O  
ATOM    770  N   LYS A  50      23.162 -18.870 -10.422  1.00 84.55           N  
ATOM    771  H   LYS A  50      23.061 -19.729 -10.943  1.00 84.55           H  
ATOM    772  CA  LYS A  50      22.832 -18.852  -8.985  1.00 84.55           C  
ATOM    773  HA  LYS A  50      23.141 -17.884  -8.589  1.00 84.55           H  
ATOM    774  C   LYS A  50      23.635 -19.881  -8.190  1.00 84.55           C  
ATOM    775  CB  LYS A  50      21.307 -18.971  -8.756  1.00 84.55           C  
ATOM    776  HB2 LYS A  50      20.886 -19.694  -9.455  1.00 84.55           H  
ATOM    777  HB3 LYS A  50      21.125 -19.323  -7.741  1.00 84.55           H  
ATOM    778  O   LYS A  50      23.817 -21.028  -8.595  1.00 84.55           O  
ATOM    779  CG  LYS A  50      20.605 -17.609  -8.918  1.00 84.55           C  
ATOM    780  HG2 LYS A  50      20.794 -17.246  -9.929  1.00 84.55           H  
ATOM    781  HG3 LYS A  50      21.062 -16.901  -8.227  1.00 84.55           H  
ATOM    782  CD  LYS A  50      19.082 -17.623  -8.656  1.00 84.55           C  
ATOM    783  HD2 LYS A  50      18.889 -17.943  -7.632  1.00 84.55           H  
ATOM    784  HD3 LYS A  50      18.607 -18.310  -9.355  1.00 84.55           H  
ATOM    785  CE  LYS A  50      18.535 -16.195  -8.875  1.00 84.55           C  
ATOM    786  HE2 LYS A  50      18.835 -15.883  -9.875  1.00 84.55           H  
ATOM    787  HE3 LYS A  50      19.028 -15.513  -8.182  1.00 84.55           H  
ATOM    788  NZ  LYS A  50      17.054 -16.052  -8.764  1.00 84.55           N  
ATOM    789  HZ1 LYS A  50      16.778 -15.131  -9.071  1.00 84.55           H  
ATOM    790  HZ2 LYS A  50      16.582 -16.677  -9.402  1.00 84.55           H  
ATOM    791  HZ3 LYS A  50      16.715 -16.184  -7.822  1.00 84.55           H  
ATOM    792  N   GLY A  51      24.026 -19.478  -6.979  1.00 82.70           N  
ATOM    793  H   GLY A  51      23.904 -18.499  -6.764  1.00 82.70           H  
ATOM    794  CA  GLY A  51      24.737 -20.314  -6.008  1.00 82.70           C  
ATOM    795  HA2 GLY A  51      24.559 -19.918  -5.009  1.00 82.70           H  
ATOM    796  HA3 GLY A  51      24.340 -21.329  -6.046  1.00 82.70           H  
ATOM    797  C   GLY A  51      26.250 -20.382  -6.234  1.00 82.70           C  
ATOM    798  O   GLY A  51      26.779 -19.846  -7.202  1.00 82.70           O  
ATOM    799  N   LYS A  52      26.957 -21.066  -5.323  1.00 82.83           N  
ATOM    800  H   LYS A  52      26.461 -21.476  -4.544  1.00 82.83           H  
ATOM    801  CA  LYS A  52      28.430 -21.165  -5.347  1.00 82.83           C  
ATOM    802  HA  LYS A  52      28.859 -20.163  -5.325  1.00 82.83           H  
ATOM    803  C   LYS A  52      28.976 -21.806  -6.627  1.00 82.83           C  
ATOM    804  CB  LYS A  52      28.940 -21.957  -4.131  1.00 82.83           C  
ATOM    805  HB2 LYS A  52      28.440 -22.924  -4.085  1.00 82.83           H  
ATOM    806  HB3 LYS A  52      30.006 -22.137  -4.271  1.00 82.83           H  
ATOM    807  O   LYS A  52      30.035 -21.419  -7.096  1.00 82.83           O  
ATOM    808  CG  LYS A  52      28.757 -21.216  -2.797  1.00 82.83           C  
ATOM    809  HG2 LYS A  52      29.206 -20.226  -2.873  1.00 82.83           H  
ATOM    810  HG3 LYS A  52      27.694 -21.108  -2.578  1.00 82.83           H  
ATOM    811  CD  LYS A  52      29.440 -21.991  -1.657  1.00 82.83           C  
ATOM    812  HD2 LYS A  52      28.976 -22.972  -1.561  1.00 82.83           H  
ATOM    813  HD3 LYS A  52      30.493 -22.125  -1.905  1.00 82.83           H  
ATOM    814  CE  LYS A  52      29.329 -21.235  -0.326  1.00 82.83           C  
ATOM    815  HE2 LYS A  52      28.275 -21.123  -0.070  1.00 82.83           H  
ATOM    816  HE3 LYS A  52      29.747 -20.237  -0.460  1.00 82.83           H  
ATOM    817  NZ  LYS A  52      30.050 -21.936   0.770  1.00 82.83           N  
ATOM    818  HZ1 LYS A  52      31.031 -22.032   0.551  1.00 82.83           H  
ATOM    819  HZ2 LYS A  52      29.981 -21.419   1.635  1.00 82.83           H  
ATOM    820  HZ3 LYS A  52      29.672 -22.859   0.928  1.00 82.83           H  
ATOM    821  N   SER A  53      28.247 -22.769  -7.188  1.00 85.29           N  
ATOM    822  H   SER A  53      27.366 -23.023  -6.764  1.00 85.29           H  
ATOM    823  CA  SER A  53      28.615 -23.471  -8.421  1.00 85.29           C  
ATOM    824  HA  SER A  53      29.701 -23.554  -8.466  1.00 85.29           H  
ATOM    825  C   SER A  53      28.201 -22.740  -9.700  1.00 85.29           C  
ATOM    826  CB  SER A  53      28.048 -24.895  -8.390  1.00 85.29           C  
ATOM    827  HB2 SER A  53      28.179 -25.378  -9.359  1.00 85.29           H  
ATOM    828  HB3 SER A  53      28.609 -25.466  -7.650  1.00 85.29           H  
ATOM    829  O   SER A  53      28.373 -23.307 -10.773  1.00 85.29           O  
ATOM    830  OG  SER A  53      26.675 -24.900  -8.021  1.00 85.29           O  
ATOM    831  HG  SER A  53      26.504 -25.736  -7.581  1.00 85.29           H  
ATOM    832  N   LYS A  54      27.638 -21.522  -9.597  1.00 85.18           N  
ATOM    833  H   LYS A  54      27.573 -21.098  -8.682  1.00 85.18           H  
ATOM    834  CA  LYS A  54      27.216 -20.695 -10.740  1.00 85.18           C  
ATOM    835  HA  LYS A  54      26.580 -19.891 -10.371  1.00 85.18           H  
ATOM    836  C   LYS A  54      26.358 -21.451 -11.763  1.00 85.18           C  
ATOM    837  CB  LYS A  54      28.445 -20.046 -11.389  1.00 85.18           C  
ATOM    838  HB2 LYS A  54      28.127 -19.523 -12.291  1.00 85.18           H  
ATOM    839  HB3 LYS A  54      29.155 -20.817 -11.688  1.00 85.18           H  
ATOM    840  O   LYS A  54      26.455 -21.242 -12.966  1.00 85.18           O  
ATOM    841  CG  LYS A  54      29.136 -19.027 -10.478  1.00 85.18           C  
ATOM    842  HG2 LYS A  54      28.425 -18.240 -10.227  1.00 85.18           H  
ATOM    843  HG3 LYS A  54      29.497 -19.500  -9.565  1.00 85.18           H  
ATOM    844  CD  LYS A  54      30.313 -18.433 -11.253  1.00 85.18           C  
ATOM    845  HD2 LYS A  54      31.121 -19.162 -11.314  1.00 85.18           H  
ATOM    846  HD3 LYS A  54      29.983 -18.217 -12.269  1.00 85.18           H  
ATOM    847  CE  LYS A  54      30.814 -17.141 -10.614  1.00 85.18           C  
ATOM    848  HE2 LYS A  54      31.483 -17.374  -9.785  1.00 85.18           H  
ATOM    849  HE3 LYS A  54      29.951 -16.595 -10.234  1.00 85.18           H  
ATOM    850  NZ  LYS A  54      31.484 -16.324 -11.651  1.00 85.18           N  
ATOM    851  HZ1 LYS A  54      30.825 -16.176 -12.403  1.00 85.18           H  
ATOM    852  HZ2 LYS A  54      32.274 -16.812 -12.048  1.00 85.18           H  
ATOM    853  HZ3 LYS A  54      31.768 -15.421 -11.300  1.00 85.18           H  
ATOM    854  N   LYS A  55      25.501 -22.359 -11.291  1.00 89.24           N  
ATOM    855  H   LYS A  55      25.406 -22.444 -10.289  1.00 89.24           H  
ATOM    856  CA  LYS A  55      24.623 -23.119 -12.185  1.00 89.24           C  
ATOM    857  HA  LYS A  55      25.228 -23.512 -13.002  1.00 89.24           H  
ATOM    858  C   LYS A  55      23.597 -22.175 -12.804  1.00 89.24           C  
ATOM    859  CB  LYS A  55      23.953 -24.291 -11.457  1.00 89.24           C  
ATOM    860  HB2 LYS A  55      23.486 -23.933 -10.540  1.00 89.24           H  
ATOM    861  HB3 LYS A  55      23.178 -24.701 -12.104  1.00 89.24           H  
ATOM    862  O   LYS A  55      22.948 -21.419 -12.075  1.00 89.24           O  
ATOM    863  CG  LYS A  55      24.965 -25.401 -11.138  1.00 89.24           C  
ATOM    864  HG2 LYS A  55      25.443 -25.720 -12.065  1.00 89.24           H  
ATOM    865  HG3 LYS A  55      25.733 -25.013 -10.469  1.00 89.24           H  
ATOM    866  CD  LYS A  55      24.279 -26.612 -10.491  1.00 89.24           C  
ATOM    867  HD2 LYS A  55      23.507 -26.979 -11.169  1.00 89.24           H  
ATOM    868  HD3 LYS A  55      23.819 -26.309  -9.551  1.00 89.24           H  
ATOM    869  CE  LYS A  55      25.308 -27.722 -10.239  1.00 89.24           C  
ATOM    870  HE2 LYS A  55      26.034 -27.370  -9.506  1.00 89.24           H  
ATOM    871  HE3 LYS A  55      25.848 -27.897 -11.169  1.00 89.24           H  
ATOM    872  NZ  LYS A  55      24.674 -28.989  -9.788  1.00 89.24           N  
ATOM    873  HZ1 LYS A  55      25.373 -29.707  -9.662  1.00 89.24           H  
ATOM    874  HZ2 LYS A  55      24.170 -28.872  -8.921  1.00 89.24           H  
ATOM    875  HZ3 LYS A  55      24.034 -29.328 -10.492  1.00 89.24           H  
ATOM    876  N   LEU A  56      23.437 -22.268 -14.122  1.00 92.35           N  
ATOM    877  H   LEU A  56      24.062 -22.863 -14.647  1.00 92.35           H  
ATOM    878  CA  LEU A  56      22.385 -21.570 -14.851  1.00 92.35           C  
ATOM    879  HA  LEU A  56      22.430 -20.508 -14.607  1.00 92.35           H  
ATOM    880  C   LEU A  56      21.020 -22.089 -14.407  1.00 92.35           C  
ATOM    881  CB  LEU A  56      22.569 -21.748 -16.370  1.00 92.35           C  
ATOM    882  HB2 LEU A  56      21.685 -21.358 -16.875  1.00 92.35           H  
ATOM    883  HB3 LEU A  56      22.631 -22.814 -16.591  1.00 92.35           H  
ATOM    884  O   LEU A  56      20.787 -23.300 -14.358  1.00 92.35           O  
ATOM    885  CG  LEU A  56      23.805 -21.040 -16.948  1.00 92.35           C  
ATOM    886  HG  LEU A  56      24.696 -21.373 -16.415  1.00 92.35           H  
ATOM    887  CD1 LEU A  56      23.961 -21.403 -18.425  1.00 92.35           C  
ATOM    888 HD11 LEU A  56      24.850 -20.917 -18.826  1.00 92.35           H  
ATOM    889 HD12 LEU A  56      24.076 -22.482 -18.533  1.00 92.35           H  
ATOM    890 HD13 LEU A  56      23.090 -21.069 -18.988  1.00 92.35           H  
ATOM    891  CD2 LEU A  56      23.695 -19.521 -16.842  1.00 92.35           C  
ATOM    892 HD21 LEU A  56      24.594 -19.078 -17.270  1.00 92.35           H  
ATOM    893 HD22 LEU A  56      23.643 -19.202 -15.800  1.00 92.35           H  
ATOM    894 HD23 LEU A  56      22.821 -19.157 -17.382  1.00 92.35           H  
ATOM    895  N   LYS A  57      20.128 -21.164 -14.064  1.00 93.44           N  
ATOM    896  H   LYS A  57      20.421 -20.198 -14.057  1.00 93.44           H  
ATOM    897  CA  LYS A  57      18.729 -21.451 -13.760  1.00 93.44           C  
ATOM    898  HA  LYS A  57      18.464 -22.440 -14.134  1.00 93.44           H  
ATOM    899  C   LYS A  57      17.844 -20.440 -14.458  1.00 93.44           C  
ATOM    900  CB  LYS A  57      18.477 -21.388 -12.249  1.00 93.44           C  
ATOM    901  HB2 LYS A  57      17.404 -21.483 -12.082  1.00 93.44           H  
ATOM    902  HB3 LYS A  57      18.798 -20.418 -11.868  1.00 93.44           H  
ATOM    903  O   LYS A  57      18.076 -19.242 -14.303  1.00 93.44           O  
ATOM    904  CG  LYS A  57      19.200 -22.502 -11.486  1.00 93.44           C  
ATOM    905  HG2 LYS A  57      20.278 -22.342 -11.528  1.00 93.44           H  
ATOM    906  HG3 LYS A  57      18.963 -23.463 -11.943  1.00 93.44           H  
ATOM    907  CD  LYS A  57      18.742 -22.511 -10.026  1.00 93.44           C  
ATOM    908  HD2 LYS A  57      17.661 -22.647 -10.002  1.00 93.44           H  
ATOM    909  HD3 LYS A  57      18.999 -21.560  -9.559  1.00 93.44           H  
ATOM    910  CE  LYS A  57      19.423 -23.664  -9.288  1.00 93.44           C  
ATOM    911  HE2 LYS A  57      20.492 -23.458  -9.233  1.00 93.44           H  
ATOM    912  HE3 LYS A  57      19.286 -24.569  -9.880  1.00 93.44           H  
ATOM    913  NZ  LYS A  57      18.841 -23.850  -7.937  1.00 93.44           N  
ATOM    914  HZ1 LYS A  57      18.958 -23.015  -7.380  1.00 93.44           H  
ATOM    915  HZ2 LYS A  57      19.273 -24.633  -7.467  1.00 93.44           H  
ATOM    916  HZ3 LYS A  57      17.854 -24.046  -8.020  1.00 93.44           H  
ATOM    917  N   THR A  58      16.805 -20.933 -15.117  1.00 93.38           N  
ATOM    918  H   THR A  58      16.748 -21.922 -15.314  1.00 93.38           H  
ATOM    919  CA  THR A  58      15.736 -20.095 -15.652  1.00 93.38           C  
ATOM    920  HA  THR A  58      16.182 -19.275 -16.214  1.00 93.38           H  
ATOM    921  C   THR A  58      14.928 -19.515 -14.502  1.00 93.38           C  
ATOM    922  CB  THR A  58      14.842 -20.881 -16.615  1.00 93.38           C  
ATOM    923  HB  THR A  58      14.220 -21.575 -16.050  1.00 93.38           H  
ATOM    924  O   THR A  58      14.552 -20.222 -13.562  1.00 93.38           O  
ATOM    925  CG2 THR A  58      13.941 -19.965 -17.438  1.00 93.38           C  
ATOM    926 HG21 THR A  58      13.232 -19.447 -16.791  1.00 93.38           H  
ATOM    927 HG22 THR A  58      14.544 -19.232 -17.975  1.00 93.38           H  
ATOM    928 HG23 THR A  58      13.383 -20.560 -18.161  1.00 93.38           H  
ATOM    929  OG1 THR A  58      15.651 -21.627 -17.495  1.00 93.38           O  
ATOM    930  HG1 THR A  58      16.346 -21.042 -17.806  1.00 93.38           H  
ATOM    931  N   VAL A  59      14.708 -18.208 -14.548  1.00 92.69           N  
ATOM    932  H   VAL A  59      15.072 -17.689 -15.333  1.00 92.69           H  
ATOM    933  CA  VAL A  59      13.963 -17.451 -13.551  1.00 92.69           C  
ATOM    934  HA  VAL A  59      13.422 -18.150 -12.913  1.00 92.69           H  
ATOM    935  C   VAL A  59      12.927 -16.583 -14.242  1.00 92.69           C  
ATOM    936  CB  VAL A  59      14.881 -16.602 -12.646  1.00 92.69           C  
ATOM    937  HB  VAL A  59      14.249 -16.078 -11.930  1.00 92.69           H  
ATOM    938  O   VAL A  59      13.192 -15.998 -15.289  1.00 92.69           O  
ATOM    939  CG1 VAL A  59      15.835 -17.499 -11.841  1.00 92.69           C  
ATOM    940 HG11 VAL A  59      15.255 -18.194 -11.233  1.00 92.69           H  
ATOM    941 HG12 VAL A  59      16.474 -16.873 -11.220  1.00 92.69           H  
ATOM    942 HG13 VAL A  59      16.470 -18.065 -12.523  1.00 92.69           H  
ATOM    943  CG2 VAL A  59      15.726 -15.548 -13.374  1.00 92.69           C  
ATOM    944 HG21 VAL A  59      15.088 -14.881 -13.954  1.00 92.69           H  
ATOM    945 HG22 VAL A  59      16.434 -16.027 -14.050  1.00 92.69           H  
ATOM    946 HG23 VAL A  59      16.273 -14.939 -12.654  1.00 92.69           H  
ATOM    947  N   THR A  60      11.768 -16.473 -13.608  1.00 93.62           N  
ATOM    948  H   THR A  60      11.590 -17.059 -12.805  1.00 93.62           H  
ATOM    949  CA  THR A  60      10.780 -15.433 -13.883  1.00 93.62           C  
ATOM    950  HA  THR A  60      11.024 -14.925 -14.816  1.00 93.62           H  
ATOM    951  C   THR A  60      10.857 -14.452 -12.724  1.00 93.62           C  
ATOM    952  CB  THR A  60       9.371 -16.024 -14.010  1.00 93.62           C  
ATOM    953  HB  THR A  60       9.038 -16.377 -13.034  1.00 93.62           H  
ATOM    954  O   THR A  60      10.611 -14.840 -11.579  1.00 93.62           O  
ATOM    955  CG2 THR A  60       8.375 -15.001 -14.540  1.00 93.62           C  
ATOM    956 HG21 THR A  60       7.393 -15.462 -14.648  1.00 93.62           H  
ATOM    957 HG22 THR A  60       8.298 -14.174 -13.834  1.00 93.62           H  
ATOM    958 HG23 THR A  60       8.702 -14.608 -15.503  1.00 93.62           H  
ATOM    959  OG1 THR A  60       9.376 -17.119 -14.892  1.00 93.62           O  
ATOM    960  HG1 THR A  60       9.074 -16.810 -15.749  1.00 93.62           H  
ATOM    961  N   GLU A  61      11.268 -13.211 -12.969  1.00 93.73           N  
ATOM    962  H   GLU A  61      11.446 -12.923 -13.920  1.00 93.73           H  
ATOM    963  CA  GLU A  61      11.441 -12.243 -11.885  1.00 93.73           C  
ATOM    964  HA  GLU A  61      10.690 -12.472 -11.130  1.00 93.73           H  
ATOM    965  C   GLU A  61      11.158 -10.802 -12.293  1.00 93.73           C  
ATOM    966  CB  GLU A  61      12.812 -12.405 -11.194  1.00 93.73           C  
ATOM    967  HB2 GLU A  61      12.830 -11.759 -10.316  1.00 93.73           H  
ATOM    968  HB3 GLU A  61      12.883 -13.432 -10.835  1.00 93.73           H  
ATOM    969  O   GLU A  61      11.109 -10.446 -13.468  1.00 93.73           O  
ATOM    970  CG  GLU A  61      14.053 -12.098 -12.042  1.00 93.73           C  
ATOM    971  HG2 GLU A  61      14.069 -12.760 -12.908  1.00 93.73           H  
ATOM    972  HG3 GLU A  61      13.993 -11.069 -12.395  1.00 93.73           H  
ATOM    973  CD  GLU A  61      15.353 -12.291 -11.233  1.00 93.73           C  
ATOM    974  OE1 GLU A  61      16.348 -11.619 -11.559  1.00 93.73           O  
ATOM    975  OE2 GLU A  61      15.404 -13.096 -10.265  1.00 93.73           O  
ATOM    976  N   LEU A  62      10.947  -9.976 -11.269  1.00 95.66           N  
ATOM    977  H   LEU A  62      11.054 -10.344 -10.335  1.00 95.66           H  
ATOM    978  CA  LEU A  62      10.775  -8.540 -11.400  1.00 95.66           C  
ATOM    979  HA  LEU A  62      10.462  -8.311 -12.419  1.00 95.66           H  
ATOM    980  C   LEU A  62      12.109  -7.844 -11.140  1.00 95.66           C  
ATOM    981  CB  LEU A  62       9.687  -8.061 -10.429  1.00 95.66           C  
ATOM    982  HB2 LEU A  62       9.703  -6.972 -10.392  1.00 95.66           H  
ATOM    983  HB3 LEU A  62       9.924  -8.436  -9.433  1.00 95.66           H  
ATOM    984  O   LEU A  62      12.728  -8.038 -10.090  1.00 95.66           O  
ATOM    985  CG  LEU A  62       8.276  -8.520 -10.831  1.00 95.66           C  
ATOM    986  HG  LEU A  62       8.288  -9.565 -11.141  1.00 95.66           H  
ATOM    987  CD1 LEU A  62       7.340  -8.391  -9.635  1.00 95.66           C  
ATOM    988 HD11 LEU A  62       7.371  -7.375  -9.241  1.00 95.66           H  
ATOM    989 HD12 LEU A  62       6.322  -8.639  -9.935  1.00 95.66           H  
ATOM    990 HD13 LEU A  62       7.658  -9.104  -8.874  1.00 95.66           H  
ATOM    991  CD2 LEU A  62       7.724  -7.667 -11.967  1.00 95.66           C  
ATOM    992 HD21 LEU A  62       7.674  -6.619 -11.672  1.00 95.66           H  
ATOM    993 HD22 LEU A  62       8.360  -7.763 -12.848  1.00 95.66           H  
ATOM    994 HD23 LEU A  62       6.726  -8.019 -12.228  1.00 95.66           H  
ATOM    995  N   VAL A  63      12.506  -6.973 -12.059  1.00 95.28           N  
ATOM    996  H   VAL A  63      11.981  -6.934 -12.921  1.00 95.28           H  
ATOM    997  CA  VAL A  63      13.708  -6.143 -11.953  1.00 95.28           C  
ATOM    998  HA  VAL A  63      14.220  -6.370 -11.017  1.00 95.28           H  
ATOM    999  C   VAL A  63      13.304  -4.680 -11.933  1.00 95.28           C  
ATOM   1000  CB  VAL A  63      14.692  -6.448 -13.094  1.00 95.28           C  
ATOM   1001  HB  VAL A  63      14.224  -6.226 -14.053  1.00 95.28           H  
ATOM   1002  O   VAL A  63      12.517  -4.234 -12.757  1.00 95.28           O  
ATOM   1003  CG1 VAL A  63      15.976  -5.615 -12.963  1.00 95.28           C  
ATOM   1004 HG11 VAL A  63      16.456  -5.806 -12.003  1.00 95.28           H  
ATOM   1005 HG12 VAL A  63      15.755  -4.553 -13.066  1.00 95.28           H  
ATOM   1006 HG13 VAL A  63      16.664  -5.890 -13.762  1.00 95.28           H  
ATOM   1007  CG2 VAL A  63      15.082  -7.926 -13.059  1.00 95.28           C  
ATOM   1008 HG21 VAL A  63      14.229  -8.553 -13.319  1.00 95.28           H  
ATOM   1009 HG22 VAL A  63      15.442  -8.207 -12.069  1.00 95.28           H  
ATOM   1010 HG23 VAL A  63      15.871  -8.111 -13.788  1.00 95.28           H  
ATOM   1011  N   GLY A  64      13.816  -3.914 -10.972  1.00 95.70           N  
ATOM   1012  H   GLY A  64      14.533  -4.308 -10.380  1.00 95.70           H  
ATOM   1013  CA  GLY A  64      13.601  -2.469 -10.941  1.00 95.70           C  
ATOM   1014  HA2 GLY A  64      13.778  -2.087  -9.935  1.00 95.70           H  
ATOM   1015  HA3 GLY A  64      12.575  -2.232 -11.224  1.00 95.70           H  
ATOM   1016  C   GLY A  64      14.565  -1.770 -11.893  1.00 95.70           C  
ATOM   1017  O   GLY A  64      15.770  -1.968 -11.770  1.00 95.70           O  
ATOM   1018  N   ILE A  65      14.042  -0.935 -12.787  1.00 95.73           N  
ATOM   1019  H   ILE A  65      13.038  -0.826 -12.824  1.00 95.73           H  
ATOM   1020  CA  ILE A  65      14.839  -0.052 -13.640  1.00 95.73           C  
ATOM   1021  HA  ILE A  65      15.867  -0.410 -13.684  1.00 95.73           H  
ATOM   1022  C   ILE A  65      14.852   1.327 -12.997  1.00 95.73           C  
ATOM   1023  CB  ILE A  65      14.284  -0.023 -15.079  1.00 95.73           C  
ATOM   1024  HB  ILE A  65      13.272   0.382 -15.045  1.00 95.73           H  
ATOM   1025  O   ILE A  65      13.802   1.927 -12.757  1.00 95.73           O  
ATOM   1026  CG1 ILE A  65      14.192  -1.436 -15.699  1.00 95.73           C  
ATOM   1027 HG12 ILE A  65      13.818  -1.344 -16.719  1.00 95.73           H  
ATOM   1028 HG13 ILE A  65      13.464  -2.020 -15.137  1.00 95.73           H  
ATOM   1029  CG2 ILE A  65      15.124   0.903 -15.976  1.00 95.73           C  
ATOM   1030 HG21 ILE A  65      14.759   0.852 -17.002  1.00 95.73           H  
ATOM   1031 HG22 ILE A  65      16.174   0.610 -15.960  1.00 95.73           H  
ATOM   1032 HG23 ILE A  65      15.038   1.937 -15.641  1.00 95.73           H  
ATOM   1033  CD1 ILE A  65      15.502  -2.233 -15.747  1.00 95.73           C  
ATOM   1034 HD11 ILE A  65      15.881  -2.413 -14.741  1.00 95.73           H  
ATOM   1035 HD12 ILE A  65      16.249  -1.697 -16.332  1.00 95.73           H  
ATOM   1036 HD13 ILE A  65      15.315  -3.196 -16.223  1.00 95.73           H  
ATOM   1037  N   THR A  66      16.035   1.829 -12.661  1.00 93.90           N  
ATOM   1038  H   THR A  66      16.869   1.293 -12.857  1.00 93.90           H  
ATOM   1039  CA  THR A  66      16.176   3.163 -12.066  1.00 93.90           C  
ATOM   1040  HA  THR A  66      15.379   3.308 -11.337  1.00 93.90           H  
ATOM   1041  C   THR A  66      16.001   4.265 -13.104  1.00 93.90           C  
ATOM   1042  CB  THR A  66      17.489   3.316 -11.302  1.00 93.90           C  
ATOM   1043  HB  THR A  66      17.501   4.295 -10.824  1.00 93.90           H  
ATOM   1044  O   THR A  66      16.162   4.032 -14.300  1.00 93.90           O  
ATOM   1045  CG2 THR A  66      17.674   2.239 -10.229  1.00 93.90           C  
ATOM   1046 HG21 THR A  66      18.678   2.315  -9.811  1.00 93.90           H  
ATOM   1047 HG22 THR A  66      17.560   1.239 -10.647  1.00 93.90           H  
ATOM   1048 HG23 THR A  66      16.936   2.380  -9.440  1.00 93.90           H  
ATOM   1049  OG1 THR A  66      18.569   3.248 -12.182  1.00 93.90           O  
ATOM   1050  HG1 THR A  66      18.655   2.321 -12.414  1.00 93.90           H  
ATOM   1051  N   ILE A  67      15.696   5.492 -12.668  1.00 91.69           N  
ATOM   1052  H   ILE A  67      15.528   5.639 -11.683  1.00 91.69           H  
ATOM   1053  CA  ILE A  67      15.578   6.624 -13.602  1.00 91.69           C  
ATOM   1054  HA  ILE A  67      14.822   6.368 -14.345  1.00 91.69           H  
ATOM   1055  C   ILE A  67      16.890   6.831 -14.382  1.00 91.69           C  
ATOM   1056  CB  ILE A  67      15.121   7.920 -12.890  1.00 91.69           C  
ATOM   1057  HB  ILE A  67      15.873   8.204 -12.153  1.00 91.69           H  
ATOM   1058  O   ILE A  67      16.847   7.133 -15.570  1.00 91.69           O  
ATOM   1059  CG1 ILE A  67      13.760   7.740 -12.176  1.00 91.69           C  
ATOM   1060 HG12 ILE A  67      13.787   6.850 -11.548  1.00 91.69           H  
ATOM   1061 HG13 ILE A  67      12.976   7.598 -12.920  1.00 91.69           H  
ATOM   1062  CG2 ILE A  67      14.995   9.035 -13.946  1.00 91.69           C  
ATOM   1063 HG21 ILE A  67      15.976   9.308 -14.335  1.00 91.69           H  
ATOM   1064 HG22 ILE A  67      14.536   9.934 -13.535  1.00 91.69           H  
ATOM   1065 HG23 ILE A  67      14.379   8.694 -14.778  1.00 91.69           H  
ATOM   1066  CD1 ILE A  67      13.368   8.915 -11.271  1.00 91.69           C  
ATOM   1067 HD11 ILE A  67      12.450   8.666 -10.739  1.00 91.69           H  
ATOM   1068 HD12 ILE A  67      14.161   9.102 -10.547  1.00 91.69           H  
ATOM   1069 HD13 ILE A  67      13.184   9.820 -11.851  1.00 91.69           H  
ATOM   1070  N   MET A  68      18.045   6.598 -13.748  1.00 89.73           N  
ATOM   1071  H   MET A  68      18.012   6.298 -12.784  1.00 89.73           H  
ATOM   1072  CA  MET A  68      19.359   6.687 -14.402  1.00 89.73           C  
ATOM   1073  HA  MET A  68      19.424   7.631 -14.943  1.00 89.73           H  
ATOM   1074  C   MET A  68      19.612   5.567 -15.423  1.00 89.73           C  
ATOM   1075  CB  MET A  68      20.471   6.646 -13.348  1.00 89.73           C  
ATOM   1076  HB2 MET A  68      20.394   5.718 -12.780  1.00 89.73           H  
ATOM   1077  HB3 MET A  68      21.435   6.656 -13.857  1.00 89.73           H  
ATOM   1078  O   MET A  68      20.363   5.761 -16.371  1.00 89.73           O  
ATOM   1079  CG  MET A  68      20.428   7.842 -12.394  1.00 89.73           C  
ATOM   1080  HG2 MET A  68      20.383   8.755 -12.988  1.00 89.73           H  
ATOM   1081  HG3 MET A  68      19.525   7.782 -11.786  1.00 89.73           H  
ATOM   1082  SD  MET A  68      21.866   7.963 -11.295  1.00 89.73           S  
ATOM   1083  CE  MET A  68      21.577   6.528 -10.236  1.00 89.73           C  
ATOM   1084  HE1 MET A  68      20.632   6.673  -9.713  1.00 89.73           H  
ATOM   1085  HE2 MET A  68      21.540   5.618 -10.833  1.00 89.73           H  
ATOM   1086  HE3 MET A  68      22.390   6.445  -9.514  1.00 89.73           H  
ATOM   1087  N   GLU A  69      19.004   4.395 -15.237  1.00 94.61           N  
ATOM   1088  H   GLU A  69      18.402   4.281 -14.434  1.00 94.61           H  
ATOM   1089  CA  GLU A  69      19.155   3.243 -16.136  1.00 94.61           C  
ATOM   1090  HA  GLU A  69      20.145   3.250 -16.591  1.00 94.61           H  
ATOM   1091  C   GLU A  69      18.139   3.245 -17.278  1.00 94.61           C  
ATOM   1092  CB  GLU A  69      18.994   1.959 -15.322  1.00 94.61           C  
ATOM   1093  HB2 GLU A  69      18.882   1.110 -15.997  1.00 94.61           H  
ATOM   1094  HB3 GLU A  69      18.075   2.046 -14.743  1.00 94.61           H  
ATOM   1095  O   GLU A  69      18.357   2.573 -18.285  1.00 94.61           O  
ATOM   1096  CG  GLU A  69      20.202   1.700 -14.403  1.00 94.61           C  
ATOM   1097  HG2 GLU A  69      20.499   2.623 -13.906  1.00 94.61           H  
ATOM   1098  HG3 GLU A  69      21.044   1.376 -15.014  1.00 94.61           H  
ATOM   1099  CD  GLU A  69      19.896   0.650 -13.331  1.00 94.61           C  
ATOM   1100  OE1 GLU A  69      20.829  -0.091 -12.940  1.00 94.61           O  
ATOM   1101  OE2 GLU A  69      18.736   0.618 -12.860  1.00 94.61           O  
ATOM   1102  N   ARG A  70      17.043   3.998 -17.128  1.00 94.56           N  
ATOM   1103  H   ARG A  70      16.944   4.480 -16.246  1.00 94.56           H  
ATOM   1104  CA  ARG A  70      15.900   4.018 -18.043  1.00 94.56           C  
ATOM   1105  HA  ARG A  70      15.381   3.061 -17.984  1.00 94.56           H  
ATOM   1106  C   ARG A  70      16.309   4.182 -19.504  1.00 94.56           C  
ATOM   1107  CB  ARG A  70      14.939   5.127 -17.593  1.00 94.56           C  
ATOM   1108  HB2 ARG A  70      14.601   4.916 -16.578  1.00 94.56           H  
ATOM   1109  HB3 ARG A  70      15.456   6.087 -17.601  1.00 94.56           H  
ATOM   1110  O   ARG A  70      15.930   3.356 -20.323  1.00 94.56           O  
ATOM   1111  CG  ARG A  70      13.730   5.205 -18.523  1.00 94.56           C  
ATOM   1112  HG2 ARG A  70      13.231   4.236 -18.546  1.00 94.56           H  
ATOM   1113  HG3 ARG A  70      14.055   5.452 -19.534  1.00 94.56           H  
ATOM   1114  CD  ARG A  70      12.742   6.276 -18.077  1.00 94.56           C  
ATOM   1115  HD2 ARG A  70      13.247   7.242 -18.053  1.00 94.56           H  
ATOM   1116  HD3 ARG A  70      12.362   6.028 -17.086  1.00 94.56           H  
ATOM   1117  NE  ARG A  70      11.645   6.307 -19.042  1.00 94.56           N  
ATOM   1118  HE  ARG A  70      11.681   5.604 -19.766  1.00 94.56           H  
ATOM   1119  NH1 ARG A  70      10.413   8.077 -18.259  1.00 94.56           N  
ATOM   1120 HH11 ARG A  70      11.110   8.226 -17.543  1.00 94.56           H  
ATOM   1121 HH12 ARG A  70       9.608   8.676 -18.374  1.00 94.56           H  
ATOM   1122  NH2 ARG A  70       9.773   6.922 -20.086  1.00 94.56           N  
ATOM   1123 HH21 ARG A  70       9.996   6.168 -20.720  1.00 94.56           H  
ATOM   1124 HH22 ARG A  70       8.953   7.491 -20.236  1.00 94.56           H  
ATOM   1125  CZ  ARG A  70      10.615   7.112 -19.117  1.00 94.56           C  
ATOM   1126  N   SER A  71      17.101   5.204 -19.825  1.00 94.94           N  
ATOM   1127  H   SER A  71      17.457   5.795 -19.088  1.00 94.94           H  
ATOM   1128  CA  SER A  71      17.503   5.487 -21.211  1.00 94.94           C  
ATOM   1129  HA  SER A  71      16.606   5.587 -21.822  1.00 94.94           H  
ATOM   1130  C   SER A  71      18.342   4.360 -21.818  1.00 94.94           C  
ATOM   1131  CB  SER A  71      18.278   6.806 -21.271  1.00 94.94           C  
ATOM   1132  HB2 SER A  71      18.627   6.975 -22.290  1.00 94.94           H  
ATOM   1133  HB3 SER A  71      17.616   7.623 -20.985  1.00 94.94           H  
ATOM   1134  O   SER A  71      18.153   4.000 -22.979  1.00 94.94           O  
ATOM   1135  OG  SER A  71      19.383   6.768 -20.385  1.00 94.94           O  
ATOM   1136  HG  SER A  71      19.864   7.597 -20.438  1.00 94.94           H  
ATOM   1137  N   THR A  72      19.243   3.766 -21.034  1.00 95.90           N  
ATOM   1138  H   THR A  72      19.391   4.144 -20.109  1.00 95.90           H  
ATOM   1139  CA  THR A  72      20.074   2.636 -21.468  1.00 95.90           C  
ATOM   1140  HA  THR A  72      20.535   2.886 -22.424  1.00 95.90           H  
ATOM   1141  C   THR A  72      19.235   1.378 -21.672  1.00 95.90           C  
ATOM   1142  CB  THR A  72      21.190   2.357 -20.452  1.00 95.90           C  
ATOM   1143  HB  THR A  72      20.755   2.000 -19.519  1.00 95.90           H  
ATOM   1144  O   THR A  72      19.404   0.692 -22.679  1.00 95.90           O  
ATOM   1145  CG2 THR A  72      22.207   1.339 -20.966  1.00 95.90           C  
ATOM   1146 HG21 THR A  72      21.717   0.393 -21.198  1.00 95.90           H  
ATOM   1147 HG22 THR A  72      22.966   1.161 -20.205  1.00 95.90           H  
ATOM   1148 HG23 THR A  72      22.685   1.718 -21.870  1.00 95.90           H  
ATOM   1149  OG1 THR A  72      21.909   3.543 -20.202  1.00 95.90           O  
ATOM   1150  HG1 THR A  72      22.384   3.438 -19.374  1.00 95.90           H  
ATOM   1151  N   PHE A  73      18.315   1.093 -20.747  1.00 96.05           N  
ATOM   1152  H   PHE A  73      18.217   1.708 -19.952  1.00 96.05           H  
ATOM   1153  CA  PHE A  73      17.396  -0.035 -20.855  1.00 96.05           C  
ATOM   1154  HA  PHE A  73      17.971  -0.948 -21.011  1.00 96.05           H  
ATOM   1155  C   PHE A  73      16.471   0.114 -22.068  1.00 96.05           C  
ATOM   1156  CB  PHE A  73      16.600  -0.186 -19.552  1.00 96.05           C  
ATOM   1157  HB2 PHE A  73      16.148   0.772 -19.295  1.00 96.05           H  
ATOM   1158  HB3 PHE A  73      17.285  -0.453 -18.747  1.00 96.05           H  
ATOM   1159  O   PHE A  73      16.413  -0.793 -22.886  1.00 96.05           O  
ATOM   1160  CG  PHE A  73      15.506  -1.232 -19.646  1.00 96.05           C  
ATOM   1161  CD1 PHE A  73      14.201  -0.853 -20.004  1.00 96.05           C  
ATOM   1162  HD1 PHE A  73      13.991   0.182 -20.231  1.00 96.05           H  
ATOM   1163  CD2 PHE A  73      15.805  -2.593 -19.461  1.00 96.05           C  
ATOM   1164  HD2 PHE A  73      16.817  -2.895 -19.233  1.00 96.05           H  
ATOM   1165  CE1 PHE A  73      13.196  -1.825 -20.148  1.00 96.05           C  
ATOM   1166  HE1 PHE A  73      12.201  -1.535 -20.454  1.00 96.05           H  
ATOM   1167  CE2 PHE A  73      14.805  -3.569 -19.608  1.00 96.05           C  
ATOM   1168  HE2 PHE A  73      15.045  -4.614 -19.481  1.00 96.05           H  
ATOM   1169  CZ  PHE A  73      13.499  -3.183 -19.956  1.00 96.05           C  
ATOM   1170  HZ  PHE A  73      12.733  -3.931 -20.094  1.00 96.05           H  
ATOM   1171  N   GLU A  74      15.793   1.254 -22.229  1.00 94.65           N  
ATOM   1172  H   GLU A  74      15.886   1.980 -21.534  1.00 94.65           H  
ATOM   1173  CA  GLU A  74      14.848   1.485 -23.333  1.00 94.65           C  
ATOM   1174  HA  GLU A  74      14.108   0.684 -23.346  1.00 94.65           H  
ATOM   1175  C   GLU A  74      15.540   1.455 -24.707  1.00 94.65           C  
ATOM   1176  CB  GLU A  74      14.107   2.823 -23.125  1.00 94.65           C  
ATOM   1177  HB2 GLU A  74      13.569   3.070 -24.040  1.00 94.65           H  
ATOM   1178  HB3 GLU A  74      14.846   3.603 -22.944  1.00 94.65           H  
ATOM   1179  O   GLU A  74      14.943   1.002 -25.681  1.00 94.65           O  
ATOM   1180  CG  GLU A  74      13.087   2.790 -21.966  1.00 94.65           C  
ATOM   1181  HG2 GLU A  74      13.595   2.450 -21.064  1.00 94.65           H  
ATOM   1182  HG3 GLU A  74      12.316   2.057 -22.204  1.00 94.65           H  
ATOM   1183  CD  GLU A  74      12.423   4.155 -21.671  1.00 94.65           C  
ATOM   1184  OE1 GLU A  74      11.486   4.224 -20.835  1.00 94.65           O  
ATOM   1185  OE2 GLU A  74      12.876   5.196 -22.190  1.00 94.65           O  
ATOM   1186  N   LYS A  75      16.814   1.868 -24.797  1.00 95.96           N  
ATOM   1187  H   LYS A  75      17.236   2.274 -23.973  1.00 95.96           H  
ATOM   1188  CA  LYS A  75      17.595   1.800 -26.043  1.00 95.96           C  
ATOM   1189  HA  LYS A  75      17.002   2.258 -26.835  1.00 95.96           H  
ATOM   1190  C   LYS A  75      17.868   0.363 -26.497  1.00 95.96           C  
ATOM   1191  CB  LYS A  75      18.899   2.594 -25.865  1.00 95.96           C  
ATOM   1192  HB2 LYS A  75      18.646   3.613 -25.572  1.00 95.96           H  
ATOM   1193  HB3 LYS A  75      19.491   2.142 -25.069  1.00 95.96           H  
ATOM   1194  O   LYS A  75      17.835   0.090 -27.695  1.00 95.96           O  
ATOM   1195  CG  LYS A  75      19.731   2.647 -27.156  1.00 95.96           C  
ATOM   1196  HG2 LYS A  75      20.023   1.638 -27.447  1.00 95.96           H  
ATOM   1197  HG3 LYS A  75      19.129   3.085 -27.952  1.00 95.96           H  
ATOM   1198  CD  LYS A  75      21.002   3.479 -26.963  1.00 95.96           C  
ATOM   1199  HD2 LYS A  75      21.605   3.032 -26.173  1.00 95.96           H  
ATOM   1200  HD3 LYS A  75      20.724   4.493 -26.675  1.00 95.96           H  
ATOM   1201  CE  LYS A  75      21.791   3.506 -28.277  1.00 95.96           C  
ATOM   1202  HE2 LYS A  75      21.153   3.931 -29.052  1.00 95.96           H  
ATOM   1203  HE3 LYS A  75      22.019   2.479 -28.564  1.00 95.96           H  
ATOM   1204  NZ  LYS A  75      23.041   4.295 -28.150  1.00 95.96           N  
ATOM   1205  HZ1 LYS A  75      23.639   3.898 -27.440  1.00 95.96           H  
ATOM   1206  HZ2 LYS A  75      23.541   4.302 -29.028  1.00 95.96           H  
ATOM   1207  HZ3 LYS A  75      22.826   5.249 -27.898  1.00 95.96           H  
ATOM   1208  N   ASN A  76      18.213  -0.536 -25.572  1.00 93.63           N  
ATOM   1209  H   ASN A  76      18.196  -0.246 -24.605  1.00 93.63           H  
ATOM   1210  CA  ASN A  76      18.440  -1.953 -25.869  1.00 93.63           C  
ATOM   1211  HA  ASN A  76      17.721  -2.268 -26.624  1.00 93.63           H  
ATOM   1212  C   ASN A  76      18.221  -2.814 -24.607  1.00 93.63           C  
ATOM   1213  CB  ASN A  76      19.846  -2.135 -26.478  1.00 93.63           C  
ATOM   1214  HB2 ASN A  76      20.609  -1.909 -25.733  1.00 93.63           H  
ATOM   1215  HB3 ASN A  76      19.963  -1.440 -27.310  1.00 93.63           H  
ATOM   1216  O   ASN A  76      19.182  -3.076 -23.870  1.00 93.63           O  
ATOM   1217  CG  ASN A  76      20.079  -3.542 -27.012  1.00 93.63           C  
ATOM   1218  ND2 ASN A  76      21.009  -3.698 -27.925  1.00 93.63           N  
ATOM   1219 HD21 ASN A  76      21.165  -4.641 -28.250  1.00 93.63           H  
ATOM   1220 HD22 ASN A  76      21.534  -2.906 -28.269  1.00 93.63           H  
ATOM   1221  OD1 ASN A  76      19.455  -4.520 -26.627  1.00 93.63           O  
ATOM   1222  N   PRO A  77      16.981  -3.285 -24.364  1.00 93.80           N  
ATOM   1223  CA  PRO A  77      16.641  -4.026 -23.151  1.00 93.80           C  
ATOM   1224  HA  PRO A  77      16.783  -3.372 -22.291  1.00 93.80           H  
ATOM   1225  C   PRO A  77      17.480  -5.290 -22.958  1.00 93.80           C  
ATOM   1226  CB  PRO A  77      15.151  -4.360 -23.284  1.00 93.80           C  
ATOM   1227  HB2 PRO A  77      14.660  -4.411 -22.313  1.00 93.80           H  
ATOM   1228  HB3 PRO A  77      15.019  -5.297 -23.824  1.00 93.80           H  
ATOM   1229  O   PRO A  77      17.935  -5.563 -21.850  1.00 93.80           O  
ATOM   1230  CG  PRO A  77      14.607  -3.214 -24.132  1.00 93.80           C  
ATOM   1231  HG2 PRO A  77      13.703  -3.502 -24.669  1.00 93.80           H  
ATOM   1232  HG3 PRO A  77      14.414  -2.347 -23.500  1.00 93.80           H  
ATOM   1233  CD  PRO A  77      15.763  -2.923 -25.087  1.00 93.80           C  
ATOM   1234  HD2 PRO A  77      15.752  -1.869 -25.362  1.00 93.80           H  
ATOM   1235  HD3 PRO A  77      15.669  -3.545 -25.978  1.00 93.80           H  
ATOM   1236  N   SER A  78      17.735  -6.043 -24.033  1.00 91.02           N  
ATOM   1237  H   SER A  78      17.365  -5.759 -24.928  1.00 91.02           H  
ATOM   1238  CA  SER A  78      18.510  -7.286 -23.965  1.00 91.02           C  
ATOM   1239  HA  SER A  78      18.074  -7.929 -23.200  1.00 91.02           H  
ATOM   1240  C   SER A  78      19.957  -7.030 -23.560  1.00 91.02           C  
ATOM   1241  CB  SER A  78      18.467  -8.035 -25.296  1.00 91.02           C  
ATOM   1242  HB2 SER A  78      18.992  -8.985 -25.192  1.00 91.02           H  
ATOM   1243  HB3 SER A  78      18.958  -7.442 -26.068  1.00 91.02           H  
ATOM   1244  O   SER A  78      20.416  -7.630 -22.596  1.00 91.02           O  
ATOM   1245  OG  SER A  78      17.121  -8.270 -25.669  1.00 91.02           O  
ATOM   1246  HG  SER A  78      16.683  -8.702 -24.932  1.00 91.02           H  
ATOM   1247  N   ALA A  79      20.644  -6.083 -24.211  1.00 92.95           N  
ATOM   1248  H   ALA A  79      20.200  -5.581 -24.966  1.00 92.95           H  
ATOM   1249  CA  ALA A  79      22.030  -5.756 -23.865  1.00 92.95           C  
ATOM   1250  HA  ALA A  79      22.629  -6.666 -23.920  1.00 92.95           H  
ATOM   1251  C   ALA A  79      22.152  -5.200 -22.435  1.00 92.95           C  
ATOM   1252  CB  ALA A  79      22.571  -4.755 -24.890  1.00 92.95           C  
ATOM   1253  HB1 ALA A  79      23.617  -4.543 -24.669  1.00 92.95           H  
ATOM   1254  HB2 ALA A  79      21.999  -3.828 -24.845  1.00 92.95           H  
ATOM   1255  HB3 ALA A  79      22.505  -5.186 -25.889  1.00 92.95           H  
ATOM   1256  O   ALA A  79      23.104  -5.511 -21.717  1.00 92.95           O  
ATOM   1257  N   PHE A  80      21.174  -4.403 -21.989  1.00 95.46           N  
ATOM   1258  H   PHE A  80      20.421  -4.152 -22.614  1.00 95.46           H  
ATOM   1259  CA  PHE A  80      21.132  -3.936 -20.605  1.00 95.46           C  
ATOM   1260  HA  PHE A  80      22.073  -3.434 -20.380  1.00 95.46           H  
ATOM   1261  C   PHE A  80      20.993  -5.104 -19.620  1.00 95.46           C  
ATOM   1262  CB  PHE A  80      19.996  -2.924 -20.423  1.00 95.46           C  
ATOM   1263  HB2 PHE A  80      19.052  -3.377 -20.727  1.00 95.46           H  
ATOM   1264  HB3 PHE A  80      20.175  -2.070 -21.076  1.00 95.46           H  
ATOM   1265  O   PHE A  80      21.747  -5.178 -18.651  1.00 95.46           O  
ATOM   1266  CG  PHE A  80      19.869  -2.441 -18.990  1.00 95.46           C  
ATOM   1267  CD1 PHE A  80      19.084  -3.156 -18.065  1.00 95.46           C  
ATOM   1268  HD1 PHE A  80      18.559  -4.047 -18.378  1.00 95.46           H  
ATOM   1269  CD2 PHE A  80      20.579  -1.305 -18.564  1.00 95.46           C  
ATOM   1270  HD2 PHE A  80      21.206  -0.769 -19.262  1.00 95.46           H  
ATOM   1271  CE1 PHE A  80      18.978  -2.718 -16.736  1.00 95.46           C  
ATOM   1272  HE1 PHE A  80      18.357  -3.261 -16.038  1.00 95.46           H  
ATOM   1273  CE2 PHE A  80      20.483  -0.871 -17.231  1.00 95.46           C  
ATOM   1274  HE2 PHE A  80      21.024   0.008 -16.914  1.00 95.46           H  
ATOM   1275  CZ  PHE A  80      19.673  -1.571 -16.320  1.00 95.46           C  
ATOM   1276  HZ  PHE A  80      19.577  -1.229 -15.300  1.00 95.46           H  
ATOM   1277  N   LEU A  81      20.063  -6.030 -19.858  1.00 94.85           N  
ATOM   1278  H   LEU A  81      19.486  -5.938 -20.682  1.00 94.85           H  
ATOM   1279  CA  LEU A  81      19.851  -7.189 -18.989  1.00 94.85           C  
ATOM   1280  HA  LEU A  81      19.756  -6.842 -17.960  1.00 94.85           H  
ATOM   1281  C   LEU A  81      21.059  -8.141 -19.005  1.00 94.85           C  
ATOM   1282  CB  LEU A  81      18.545  -7.884 -19.406  1.00 94.85           C  
ATOM   1283  HB2 LEU A  81      18.478  -8.851 -18.908  1.00 94.85           H  
ATOM   1284  HB3 LEU A  81      18.582  -8.067 -20.480  1.00 94.85           H  
ATOM   1285  O   LEU A  81      21.493  -8.597 -17.949  1.00 94.85           O  
ATOM   1286  CG  LEU A  81      17.270  -7.083 -19.075  1.00 94.85           C  
ATOM   1287  HG  LEU A  81      17.347  -6.068 -19.466  1.00 94.85           H  
ATOM   1288  CD1 LEU A  81      16.066  -7.756 -19.732  1.00 94.85           C  
ATOM   1289 HD11 LEU A  81      15.149  -7.226 -19.474  1.00 94.85           H  
ATOM   1290 HD12 LEU A  81      15.989  -8.793 -19.403  1.00 94.85           H  
ATOM   1291 HD13 LEU A  81      16.189  -7.727 -20.814  1.00 94.85           H  
ATOM   1292  CD2 LEU A  81      17.031  -6.974 -17.567  1.00 94.85           C  
ATOM   1293 HD21 LEU A  81      17.066  -7.964 -17.113  1.00 94.85           H  
ATOM   1294 HD22 LEU A  81      17.795  -6.344 -17.111  1.00 94.85           H  
ATOM   1295 HD23 LEU A  81      16.056  -6.525 -17.377  1.00 94.85           H  
ATOM   1296  N   GLU A  82      21.686  -8.354 -20.159  1.00 93.19           N  
ATOM   1297  H   GLU A  82      21.272  -8.005 -21.012  1.00 93.19           H  
ATOM   1298  CA  GLU A  82      22.948  -9.096 -20.269  1.00 93.19           C  
ATOM   1299  HA  GLU A  82      22.818 -10.105 -19.878  1.00 93.19           H  
ATOM   1300  C   GLU A  82      24.058  -8.463 -19.426  1.00 93.19           C  
ATOM   1301  CB  GLU A  82      23.360  -9.200 -21.742  1.00 93.19           C  
ATOM   1302  HB2 GLU A  82      23.290  -8.210 -22.193  1.00 93.19           H  
ATOM   1303  HB3 GLU A  82      24.397  -9.531 -21.798  1.00 93.19           H  
ATOM   1304  O   GLU A  82      24.741  -9.160 -18.675  1.00 93.19           O  
ATOM   1305  CG  GLU A  82      22.487 -10.199 -22.523  1.00 93.19           C  
ATOM   1306  HG2 GLU A  82      22.737 -11.208 -22.196  1.00 93.19           H  
ATOM   1307  HG3 GLU A  82      21.437 -10.030 -22.288  1.00 93.19           H  
ATOM   1308  CD  GLU A  82      22.677 -10.102 -24.046  1.00 93.19           C  
ATOM   1309  OE1 GLU A  82      21.839 -10.693 -24.768  1.00 93.19           O  
ATOM   1310  OE2 GLU A  82      23.633  -9.427 -24.495  1.00 93.19           O  
ATOM   1311  N   SER A  83      24.167  -7.128 -19.429  1.00 93.60           N  
ATOM   1312  H   SER A  83      23.613  -6.610 -20.095  1.00 93.60           H  
ATOM   1313  CA  SER A  83      25.119  -6.411 -18.567  1.00 93.60           C  
ATOM   1314  HA  SER A  83      26.108  -6.833 -18.747  1.00 93.60           H  
ATOM   1315  C   SER A  83      24.835  -6.574 -17.065  1.00 93.60           C  
ATOM   1316  CB  SER A  83      25.181  -4.927 -18.949  1.00 93.60           C  
ATOM   1317  HB2 SER A  83      26.134  -4.523 -18.608  1.00 93.60           H  
ATOM   1318  HB3 SER A  83      25.137  -4.828 -20.034  1.00 93.60           H  
ATOM   1319  O   SER A  83      25.736  -6.416 -16.240  1.00 93.60           O  
ATOM   1320  OG  SER A  83      24.146  -4.163 -18.356  1.00 93.60           O  
ATOM   1321  HG  SER A  83      23.302  -4.580 -18.544  1.00 93.60           H  
ATOM   1322  N   LYS A  84      23.595  -6.926 -16.694  1.00 92.43           N  
ATOM   1323  H   LYS A  84      22.922  -7.073 -17.433  1.00 92.43           H  
ATOM   1324  CA  LYS A  84      23.188  -7.262 -15.320  1.00 92.43           C  
ATOM   1325  HA  LYS A  84      23.845  -6.736 -14.626  1.00 92.43           H  
ATOM   1326  C   LYS A  84      23.384  -8.745 -14.977  1.00 92.43           C  
ATOM   1327  CB  LYS A  84      21.736  -6.812 -15.072  1.00 92.43           C  
ATOM   1328  HB2 LYS A  84      21.410  -7.171 -14.096  1.00 92.43           H  
ATOM   1329  HB3 LYS A  84      21.089  -7.274 -15.817  1.00 92.43           H  
ATOM   1330  O   LYS A  84      23.113  -9.130 -13.841  1.00 92.43           O  
ATOM   1331  CG  LYS A  84      21.513  -5.294 -15.120  1.00 92.43           C  
ATOM   1332  HG2 LYS A  84      20.441  -5.114 -15.038  1.00 92.43           H  
ATOM   1333  HG3 LYS A  84      21.850  -4.897 -16.078  1.00 92.43           H  
ATOM   1334  CD  LYS A  84      22.227  -4.549 -13.985  1.00 92.43           C  
ATOM   1335  HD2 LYS A  84      21.961  -5.003 -13.030  1.00 92.43           H  
ATOM   1336  HD3 LYS A  84      23.306  -4.604 -14.132  1.00 92.43           H  
ATOM   1337  CE  LYS A  84      21.772  -3.089 -14.015  1.00 92.43           C  
ATOM   1338  HE2 LYS A  84      20.686  -3.061 -13.931  1.00 92.43           H  
ATOM   1339  HE3 LYS A  84      22.030  -2.659 -14.984  1.00 92.43           H  
ATOM   1340  NZ  LYS A  84      22.369  -2.286 -12.926  1.00 92.43           N  
ATOM   1341  HZ1 LYS A  84      22.178  -2.693 -12.022  1.00 92.43           H  
ATOM   1342  HZ2 LYS A  84      21.924  -1.379 -12.926  1.00 92.43           H  
ATOM   1343  HZ3 LYS A  84      23.360  -2.152 -13.067  1.00 92.43           H  
ATOM   1344  N   GLY A  85      23.883  -9.556 -15.912  1.00 93.13           N  
ATOM   1345  H   GLY A  85      24.093  -9.167 -16.820  1.00 93.13           H  
ATOM   1346  CA  GLY A  85      24.156 -10.982 -15.725  1.00 93.13           C  
ATOM   1347  HA2 GLY A  85      24.382 -11.182 -14.677  1.00 93.13           H  
ATOM   1348  HA3 GLY A  85      25.030 -11.243 -16.321  1.00 93.13           H  
ATOM   1349  C   GLY A  85      23.019 -11.914 -16.150  1.00 93.13           C  
ATOM   1350  O   GLY A  85      23.089 -13.108 -15.859  1.00 93.13           O  
ATOM   1351  N   TYR A  86      21.983 -11.398 -16.819  1.00 94.40           N  
ATOM   1352  H   TYR A  86      21.991 -10.418 -17.063  1.00 94.40           H  
ATOM   1353  CA  TYR A  86      20.936 -12.234 -17.403  1.00 94.40           C  
ATOM   1354  HA  TYR A  86      20.725 -13.055 -16.718  1.00 94.40           H  
ATOM   1355  C   TYR A  86      21.401 -12.837 -18.727  1.00 94.40           C  
ATOM   1356  CB  TYR A  86      19.639 -11.445 -17.590  1.00 94.40           C  
ATOM   1357  HB2 TYR A  86      18.908 -12.094 -18.073  1.00 94.40           H  
ATOM   1358  HB3 TYR A  86      19.823 -10.605 -18.260  1.00 94.40           H  
ATOM   1359  O   TYR A  86      21.951 -12.158 -19.584  1.00 94.40           O  
ATOM   1360  CG  TYR A  86      19.045 -10.962 -16.288  1.00 94.40           C  
ATOM   1361  CD1 TYR A  86      18.417 -11.887 -15.438  1.00 94.40           C  
ATOM   1362  HD1 TYR A  86      18.336 -12.923 -15.729  1.00 94.40           H  
ATOM   1363  CD2 TYR A  86      19.156  -9.614 -15.903  1.00 94.40           C  
ATOM   1364  HD2 TYR A  86      19.616  -8.899 -16.569  1.00 94.40           H  
ATOM   1365  CE1 TYR A  86      17.921 -11.464 -14.196  1.00 94.40           C  
ATOM   1366  HE1 TYR A  86      17.452 -12.186 -13.544  1.00 94.40           H  
ATOM   1367  CE2 TYR A  86      18.678  -9.189 -14.653  1.00 94.40           C  
ATOM   1368  HE2 TYR A  86      18.776  -8.159 -14.344  1.00 94.40           H  
ATOM   1369  OH  TYR A  86      17.641  -9.705 -12.573  1.00 94.40           O  
ATOM   1370  HH  TYR A  86      17.170 -10.425 -12.148  1.00 94.40           H  
ATOM   1371  CZ  TYR A  86      18.067 -10.118 -13.792  1.00 94.40           C  
ATOM   1372  N   ILE A  87      21.155 -14.124 -18.911  1.00 91.97           N  
ATOM   1373  H   ILE A  87      20.668 -14.622 -18.179  1.00 91.97           H  
ATOM   1374  CA  ILE A  87      21.567 -14.897 -20.080  1.00 91.97           C  
ATOM   1375  HA  ILE A  87      22.077 -14.249 -20.793  1.00 91.97           H  
ATOM   1376  C   ILE A  87      20.304 -15.439 -20.749  1.00 91.97           C  
ATOM   1377  CB  ILE A  87      22.554 -16.002 -19.638  1.00 91.97           C  
ATOM   1378  HB  ILE A  87      22.066 -16.605 -18.873  1.00 91.97           H  
ATOM   1379  O   ILE A  87      19.342 -15.766 -20.061  1.00 91.97           O  
ATOM   1380  CG1 ILE A  87      23.840 -15.392 -19.028  1.00 91.97           C  
ATOM   1381 HG12 ILE A  87      24.462 -14.982 -19.824  1.00 91.97           H  
ATOM   1382 HG13 ILE A  87      23.589 -14.573 -18.353  1.00 91.97           H  
ATOM   1383  CG2 ILE A  87      22.917 -16.918 -20.819  1.00 91.97           C  
ATOM   1384 HG21 ILE A  87      23.696 -17.625 -20.533  1.00 91.97           H  
ATOM   1385 HG22 ILE A  87      23.268 -16.329 -21.666  1.00 91.97           H  
ATOM   1386 HG23 ILE A  87      22.042 -17.506 -21.095  1.00 91.97           H  
ATOM   1387  CD1 ILE A  87      24.661 -16.389 -18.203  1.00 91.97           C  
ATOM   1388 HD11 ILE A  87      25.526 -15.876 -17.783  1.00 91.97           H  
ATOM   1389 HD12 ILE A  87      25.014 -17.215 -18.820  1.00 91.97           H  
ATOM   1390 HD13 ILE A  87      24.050 -16.764 -17.382  1.00 91.97           H  
ATOM   1391  N   ARG A  88      20.293 -15.543 -22.086  1.00 88.75           N  
ATOM   1392  H   ARG A  88      21.110 -15.222 -22.587  1.00 88.75           H  
ATOM   1393  CA  ARG A  88      19.141 -16.060 -22.857  1.00 88.75           C  
ATOM   1394  HA  ARG A  88      19.267 -15.788 -23.905  1.00 88.75           H  
ATOM   1395  C   ARG A  88      17.818 -15.400 -22.437  1.00 88.75           C  
ATOM   1396  CB  ARG A  88      19.071 -17.600 -22.769  1.00 88.75           C  
ATOM   1397  HB2 ARG A  88      18.151 -17.937 -23.248  1.00 88.75           H  
ATOM   1398  HB3 ARG A  88      19.035 -17.906 -21.724  1.00 88.75           H  
ATOM   1399  O   ARG A  88      16.847 -16.079 -22.122  1.00 88.75           O  
ATOM   1400  CG  ARG A  88      20.238 -18.296 -23.481  1.00 88.75           C  
ATOM   1401  HG2 ARG A  88      20.263 -17.952 -24.516  1.00 88.75           H  
ATOM   1402  HG3 ARG A  88      21.188 -18.029 -23.017  1.00 88.75           H  
ATOM   1403  CD  ARG A  88      20.089 -19.822 -23.492  1.00 88.75           C  
ATOM   1404  HD2 ARG A  88      20.876 -20.224 -24.131  1.00 88.75           H  
ATOM   1405  HD3 ARG A  88      19.127 -20.079 -23.935  1.00 88.75           H  
ATOM   1406  NE  ARG A  88      20.177 -20.420 -22.148  1.00 88.75           N  
ATOM   1407  HE  ARG A  88      19.713 -19.936 -21.392  1.00 88.75           H  
ATOM   1408  NH1 ARG A  88      21.085 -22.454 -22.699  1.00 88.75           N  
ATOM   1409 HH11 ARG A  88      21.389 -23.376 -22.422  1.00 88.75           H  
ATOM   1410 HH12 ARG A  88      21.104 -22.160 -23.666  1.00 88.75           H  
ATOM   1411  NH2 ARG A  88      20.523 -22.034 -20.591  1.00 88.75           N  
ATOM   1412 HH21 ARG A  88      20.701 -22.993 -20.327  1.00 88.75           H  
ATOM   1413 HH22 ARG A  88      19.979 -21.422 -20.000  1.00 88.75           H  
ATOM   1414  CZ  ARG A  88      20.601 -21.625 -21.820  1.00 88.75           C  
ATOM   1415  N   VAL A  89      17.804 -14.067 -22.399  1.00 87.18           N  
ATOM   1416  H   VAL A  89      18.644 -13.566 -22.654  1.00 87.18           H  
ATOM   1417  CA  VAL A  89      16.591 -13.301 -22.089  1.00 87.18           C  
ATOM   1418  HA  VAL A  89      16.203 -13.629 -21.125  1.00 87.18           H  
ATOM   1419  C   VAL A  89      15.537 -13.592 -23.153  1.00 87.18           C  
ATOM   1420  CB  VAL A  89      16.874 -11.789 -22.021  1.00 87.18           C  
ATOM   1421  HB  VAL A  89      17.192 -11.435 -23.001  1.00 87.18           H  
ATOM   1422  O   VAL A  89      15.776 -13.349 -24.340  1.00 87.18           O  
ATOM   1423  CG1 VAL A  89      15.618 -11.013 -21.605  1.00 87.18           C  
ATOM   1424 HG11 VAL A  89      15.285 -11.336 -20.619  1.00 87.18           H  
ATOM   1425 HG12 VAL A  89      15.835  -9.945 -21.584  1.00 87.18           H  
ATOM   1426 HG13 VAL A  89      14.810 -11.181 -22.316  1.00 87.18           H  
ATOM   1427  CG2 VAL A  89      17.983 -11.456 -21.013  1.00 87.18           C  
ATOM   1428 HG21 VAL A  89      18.150 -10.379 -20.995  1.00 87.18           H  
ATOM   1429 HG22 VAL A  89      18.921 -11.933 -21.297  1.00 87.18           H  
ATOM   1430 HG23 VAL A  89      17.692 -11.793 -20.018  1.00 87.18           H  
ATOM   1431  N   ASP A  90      14.373 -14.082 -22.734  1.00 83.39           N  
ATOM   1432  H   ASP A  90      14.223 -14.257 -21.751  1.00 83.39           H  
ATOM   1433  CA  ASP A  90      13.240 -14.255 -23.632  1.00 83.39           C  
ATOM   1434  HA  ASP A  90      13.590 -14.739 -24.544  1.00 83.39           H  
ATOM   1435  C   ASP A  90      12.677 -12.878 -23.996  1.00 83.39           C  
ATOM   1436  CB  ASP A  90      12.174 -15.173 -23.021  1.00 83.39           C  
ATOM   1437  HB2 ASP A  90      11.719 -14.688 -22.157  1.00 83.39           H  
ATOM   1438  HB3 ASP A  90      12.653 -16.093 -22.685  1.00 83.39           H  
ATOM   1439  O   ASP A  90      12.006 -12.217 -23.203  1.00 83.39           O  
ATOM   1440  CG  ASP A  90      11.085 -15.526 -24.043  1.00 83.39           C  
ATOM   1441  OD1 ASP A  90      11.011 -14.842 -25.096  1.00 83.39           O  
ATOM   1442  OD2 ASP A  90      10.346 -16.493 -23.771  1.00 83.39           O  
ATOM   1443  N   LYS A  91      12.976 -12.427 -25.216  1.00 80.41           N  
ATOM   1444  H   LYS A  91      13.531 -13.035 -25.802  1.00 80.41           H  
ATOM   1445  CA  LYS A  91      12.553 -11.115 -25.716  1.00 80.41           C  
ATOM   1446  HA  LYS A  91      12.860 -10.352 -25.001  1.00 80.41           H  
ATOM   1447  C   LYS A  91      11.033 -10.985 -25.825  1.00 80.41           C  
ATOM   1448  CB  LYS A  91      13.201 -10.833 -27.076  1.00 80.41           C  
ATOM   1449  HB2 LYS A  91      12.954 -11.640 -27.766  1.00 80.41           H  
ATOM   1450  HB3 LYS A  91      12.787  -9.906 -27.472  1.00 80.41           H  
ATOM   1451  O   LYS A  91      10.545  -9.859 -25.815  1.00 80.41           O  
ATOM   1452  CG  LYS A  91      14.724 -10.683 -26.975  1.00 80.41           C  
ATOM   1453  HG2 LYS A  91      14.958  -9.880 -26.277  1.00 80.41           H  
ATOM   1454  HG3 LYS A  91      15.164 -11.611 -26.610  1.00 80.41           H  
ATOM   1455  CD  LYS A  91      15.311 -10.354 -28.352  1.00 80.41           C  
ATOM   1456  HD2 LYS A  91      14.885  -9.416 -28.708  1.00 80.41           H  
ATOM   1457  HD3 LYS A  91      15.055 -11.153 -29.048  1.00 80.41           H  
ATOM   1458  CE  LYS A  91      16.833 -10.227 -28.248  1.00 80.41           C  
ATOM   1459  HE2 LYS A  91      17.236 -11.157 -27.846  1.00 80.41           H  
ATOM   1460  HE3 LYS A  91      17.064  -9.433 -27.538  1.00 80.41           H  
ATOM   1461  NZ  LYS A  91      17.449  -9.916 -29.559  1.00 80.41           N  
ATOM   1462  HZ1 LYS A  91      18.449  -9.823 -29.452  1.00 80.41           H  
ATOM   1463  HZ2 LYS A  91      17.077  -9.049 -29.920  1.00 80.41           H  
ATOM   1464  HZ3 LYS A  91      17.259 -10.658 -30.218  1.00 80.41           H  
ATOM   1465  N   LEU A  92      10.299 -12.097 -25.930  1.00 81.06           N  
ATOM   1466  H   LEU A  92      10.750 -12.995 -25.830  1.00 81.06           H  
ATOM   1467  CA  LEU A  92       8.835 -12.086 -25.959  1.00 81.06           C  
ATOM   1468  HA  LEU A  92       8.491 -11.271 -26.596  1.00 81.06           H  
ATOM   1469  C   LEU A  92       8.243 -11.822 -24.570  1.00 81.06           C  
ATOM   1470  CB  LEU A  92       8.318 -13.420 -26.526  1.00 81.06           C  
ATOM   1471  HB2 LEU A  92       7.228 -13.409 -26.495  1.00 81.06           H  
ATOM   1472  HB3 LEU A  92       8.650 -14.229 -25.875  1.00 81.06           H  
ATOM   1473  O   LEU A  92       7.096 -11.396 -24.465  1.00 81.06           O  
ATOM   1474  CG  LEU A  92       8.762 -13.724 -27.967  1.00 81.06           C  
ATOM   1475  HG  LEU A  92       9.850 -13.712 -28.032  1.00 81.06           H  
ATOM   1476  CD1 LEU A  92       8.278 -15.114 -28.378  1.00 81.06           C  
ATOM   1477 HD11 LEU A  92       8.619 -15.345 -29.387  1.00 81.06           H  
ATOM   1478 HD12 LEU A  92       8.691 -15.852 -27.690  1.00 81.06           H  
ATOM   1479 HD13 LEU A  92       7.190 -15.160 -28.338  1.00 81.06           H  
ATOM   1480  CD2 LEU A  92       8.200 -12.708 -28.967  1.00 81.06           C  
ATOM   1481 HD21 LEU A  92       8.474 -13.000 -29.981  1.00 81.06           H  
ATOM   1482 HD22 LEU A  92       8.613 -11.719 -28.768  1.00 81.06           H  
ATOM   1483 HD23 LEU A  92       7.113 -12.669 -28.885  1.00 81.06           H  
ATOM   1484  N   ILE A  93       9.029 -12.027 -23.510  1.00 81.88           N  
ATOM   1485  H   ILE A  93       9.965 -12.370 -23.670  1.00 81.88           H  
ATOM   1486  CA  ILE A  93       8.618 -11.839 -22.120  1.00 81.88           C  
ATOM   1487  HA  ILE A  93       7.611 -11.421 -22.115  1.00 81.88           H  
ATOM   1488  C   ILE A  93       9.524 -10.787 -21.474  1.00 81.88           C  
ATOM   1489  CB  ILE A  93       8.547 -13.185 -21.355  1.00 81.88           C  
ATOM   1490  HB  ILE A  93       9.560 -13.531 -21.150  1.00 81.88           H  
ATOM   1491  O   ILE A  93      10.240 -11.054 -20.515  1.00 81.88           O  
ATOM   1492  CG1 ILE A  93       7.818 -14.283 -22.172  1.00 81.88           C  
ATOM   1493 HG12 ILE A  93       6.792 -13.973 -22.368  1.00 81.88           H  
ATOM   1494 HG13 ILE A  93       8.319 -14.415 -23.131  1.00 81.88           H  
ATOM   1495  CG2 ILE A  93       7.806 -12.945 -20.021  1.00 81.88           C  
ATOM   1496 HG21 ILE A  93       6.804 -12.563 -20.216  1.00 81.88           H  
ATOM   1497 HG22 ILE A  93       7.714 -13.873 -19.457  1.00 81.88           H  
ATOM   1498 HG23 ILE A  93       8.345 -12.229 -19.399  1.00 81.88           H  
ATOM   1499  CD1 ILE A  93       7.808 -15.666 -21.511  1.00 81.88           C  
ATOM   1500 HD11 ILE A  93       7.175 -15.671 -20.624  1.00 81.88           H  
ATOM   1501 HD12 ILE A  93       8.824 -15.957 -21.245  1.00 81.88           H  
ATOM   1502 HD13 ILE A  93       7.412 -16.395 -22.218  1.00 81.88           H  
ATOM   1503  N   ILE A  94       9.492  -9.566 -22.015  1.00 90.99           N  
ATOM   1504  H   ILE A  94       8.949  -9.449 -22.859  1.00 90.99           H  
ATOM   1505  CA  ILE A  94      10.002  -8.356 -21.355  1.00 90.99           C  
ATOM   1506  HA  ILE A  94      10.350  -8.610 -20.354  1.00 90.99           H  
ATOM   1507  C   ILE A  94       8.824  -7.396 -21.213  1.00 90.99           C  
ATOM   1508  CB  ILE A  94      11.189  -7.720 -22.116  1.00 90.99           C  
ATOM   1509  HB  ILE A  94      10.850  -7.426 -23.109  1.00 90.99           H  
ATOM   1510  O   ILE A  94       8.505  -6.639 -22.127  1.00 90.99           O  
ATOM   1511  CG1 ILE A  94      12.351  -8.726 -22.280  1.00 90.99           C  
ATOM   1512 HG12 ILE A  94      12.695  -9.056 -21.300  1.00 90.99           H  
ATOM   1513 HG13 ILE A  94      11.984  -9.599 -22.819  1.00 90.99           H  
ATOM   1514  CG2 ILE A  94      11.680  -6.461 -21.369  1.00 90.99           C  
ATOM   1515 HG21 ILE A  94      12.108  -6.750 -20.409  1.00 90.99           H  
ATOM   1516 HG22 ILE A  94      12.434  -5.942 -21.962  1.00 90.99           H  
ATOM   1517 HG23 ILE A  94      10.861  -5.760 -21.208  1.00 90.99           H  
ATOM   1518  CD1 ILE A  94      13.544  -8.176 -23.074  1.00 90.99           C  
ATOM   1519 HD11 ILE A  94      14.228  -8.992 -23.307  1.00 90.99           H  
ATOM   1520 HD12 ILE A  94      13.196  -7.734 -24.008  1.00 90.99           H  
ATOM   1521 HD13 ILE A  94      14.082  -7.430 -22.489  1.00 90.99           H  
ATOM   1522  N   ILE A  95       8.161  -7.435 -20.060  1.00 92.66           N  
ATOM   1523  H   ILE A  95       8.487  -8.064 -19.340  1.00 92.66           H  
ATOM   1524  CA  ILE A  95       6.963  -6.629 -19.807  1.00 92.66           C  
ATOM   1525  HA  ILE A  95       6.615  -6.200 -20.747  1.00 92.66           H  
ATOM   1526  C   ILE A  95       7.338  -5.474 -18.884  1.00 92.66           C  
ATOM   1527  CB  ILE A  95       5.802  -7.494 -19.273  1.00 92.66           C  
ATOM   1528  HB  ILE A  95       6.102  -7.929 -18.320  1.00 92.66           H  
ATOM   1529  O   ILE A  95       7.715  -5.682 -17.728  1.00 92.66           O  
ATOM   1530  CG1 ILE A  95       5.487  -8.649 -20.255  1.00 92.66           C  
ATOM   1531 HG12 ILE A  95       5.166  -8.233 -21.211  1.00 92.66           H  
ATOM   1532 HG13 ILE A  95       6.388  -9.235 -20.432  1.00 92.66           H  
ATOM   1533  CG2 ILE A  95       4.560  -6.613 -19.033  1.00 92.66           C  
ATOM   1534 HG21 ILE A  95       4.783  -5.802 -18.339  1.00 92.66           H  
ATOM   1535 HG22 ILE A  95       3.756  -7.202 -18.592  1.00 92.66           H  
ATOM   1536 HG23 ILE A  95       4.210  -6.190 -19.975  1.00 92.66           H  
ATOM   1537  CD1 ILE A  95       4.419  -9.631 -19.760  1.00 92.66           C  
ATOM   1538 HD11 ILE A  95       4.347 -10.462 -20.461  1.00 92.66           H  
ATOM   1539 HD12 ILE A  95       3.445  -9.145 -19.704  1.00 92.66           H  
ATOM   1540 HD13 ILE A  95       4.695 -10.021 -18.781  1.00 92.66           H  
ATOM   1541  N   ILE A  96       7.230  -4.246 -19.391  1.00 93.81           N  
ATOM   1542  H   ILE A  96       6.903  -4.151 -20.342  1.00 93.81           H  
ATOM   1543  CA  ILE A  96       7.399  -3.031 -18.589  1.00 93.81           C  
ATOM   1544  HA  ILE A  96       8.250  -3.172 -17.922  1.00 93.81           H  
ATOM   1545  C   ILE A  96       6.151  -2.840 -17.728  1.00 93.81           C  
ATOM   1546  CB  ILE A  96       7.697  -1.801 -19.476  1.00 93.81           C  
ATOM   1547  HB  ILE A  96       6.900  -1.701 -20.213  1.00 93.81           H  
ATOM   1548  O   ILE A  96       5.032  -2.779 -18.230  1.00 93.81           O  
ATOM   1549  CG1 ILE A  96       9.039  -2.000 -20.221  1.00 93.81           C  
ATOM   1550 HG12 ILE A  96       9.001  -2.932 -20.786  1.00 93.81           H  
ATOM   1551 HG13 ILE A  96       9.850  -2.080 -19.497  1.00 93.81           H  
ATOM   1552  CG2 ILE A  96       7.731  -0.518 -18.621  1.00 93.81           C  
ATOM   1553 HG21 ILE A  96       7.958   0.350 -19.240  1.00 93.81           H  
ATOM   1554 HG22 ILE A  96       6.756  -0.335 -18.168  1.00 93.81           H  
ATOM   1555 HG23 ILE A  96       8.484  -0.611 -17.839  1.00 93.81           H  
ATOM   1556  CD1 ILE A  96       9.379  -0.884 -21.218  1.00 93.81           C  
ATOM   1557 HD11 ILE A  96       9.644   0.033 -20.692  1.00 93.81           H  
ATOM   1558 HD12 ILE A  96       8.530  -0.700 -21.875  1.00 93.81           H  
ATOM   1559 HD13 ILE A  96      10.231  -1.190 -21.825  1.00 93.81           H  
ATOM   1560  N   LEU A  97       6.360  -2.717 -16.421  1.00 94.37           N  
ATOM   1561  H   LEU A  97       7.311  -2.784 -16.089  1.00 94.37           H  
ATOM   1562  CA  LEU A  97       5.325  -2.548 -15.411  1.00 94.37           C  
ATOM   1563  HA  LEU A  97       4.337  -2.572 -15.872  1.00 94.37           H  
ATOM   1564  C   LEU A  97       5.518  -1.194 -14.723  1.00 94.37           C  
ATOM   1565  CB  LEU A  97       5.396  -3.713 -14.415  1.00 94.37           C  
ATOM   1566  HB2 LEU A  97       6.395  -3.739 -13.979  1.00 94.37           H  
ATOM   1567  HB3 LEU A  97       4.681  -3.526 -13.613  1.00 94.37           H  
ATOM   1568  O   LEU A  97       6.388  -1.068 -13.844  1.00 94.37           O  
ATOM   1569  CG  LEU A  97       5.091  -5.081 -15.045  1.00 94.37           C  
ATOM   1570  HG  LEU A  97       5.706  -5.240 -15.931  1.00 94.37           H  
ATOM   1571  CD1 LEU A  97       5.450  -6.164 -14.035  1.00 94.37           C  
ATOM   1572 HD11 LEU A  97       5.142  -7.137 -14.419  1.00 94.37           H  
ATOM   1573 HD12 LEU A  97       4.955  -5.974 -13.083  1.00 94.37           H  
ATOM   1574 HD13 LEU A  97       6.532  -6.164 -13.902  1.00 94.37           H  
ATOM   1575  CD2 LEU A  97       3.622  -5.221 -15.434  1.00 94.37           C  
ATOM   1576 HD21 LEU A  97       3.390  -4.546 -16.258  1.00 94.37           H  
ATOM   1577 HD22 LEU A  97       2.975  -4.990 -14.588  1.00 94.37           H  
ATOM   1578 HD23 LEU A  97       3.434  -6.239 -15.775  1.00 94.37           H  
ATOM   1579  N   PRO A  98       4.743  -0.167 -15.120  1.00 92.96           N  
ATOM   1580  CA  PRO A  98       4.725   1.119 -14.442  1.00 92.96           C  
ATOM   1581  HA  PRO A  98       5.673   1.621 -14.635  1.00 92.96           H  
ATOM   1582  C   PRO A  98       4.517   0.983 -12.932  1.00 92.96           C  
ATOM   1583  CB  PRO A  98       3.593   1.920 -15.092  1.00 92.96           C  
ATOM   1584  HB2 PRO A  98       2.655   1.737 -14.568  1.00 92.96           H  
ATOM   1585  HB3 PRO A  98       3.812   2.987 -15.118  1.00 92.96           H  
ATOM   1586  O   PRO A  98       3.993  -0.005 -12.412  1.00 92.96           O  
ATOM   1587  CG  PRO A  98       3.506   1.327 -16.496  1.00 92.96           C  
ATOM   1588  HG2 PRO A  98       4.271   1.772 -17.133  1.00 92.96           H  
ATOM   1589  HG3 PRO A  98       2.516   1.457 -16.934  1.00 92.96           H  
ATOM   1590  CD  PRO A  98       3.831  -0.145 -16.258  1.00 92.96           C  
ATOM   1591  HD2 PRO A  98       4.291  -0.568 -17.150  1.00 92.96           H  
ATOM   1592  HD3 PRO A  98       2.919  -0.689 -16.012  1.00 92.96           H  
ATOM   1593  N   LYS A  99       4.926   2.012 -12.190  1.00 91.37           N  
ATOM   1594  H   LYS A  99       5.297   2.829 -12.653  1.00 91.37           H  
ATOM   1595  CA  LYS A  99       4.685   2.038 -10.751  1.00 91.37           C  
ATOM   1596  HA  LYS A  99       5.153   1.152 -10.323  1.00 91.37           H  
ATOM   1597  C   LYS A  99       3.181   1.955 -10.476  1.00 91.37           C  
ATOM   1598  CB  LYS A  99       5.318   3.290 -10.145  1.00 91.37           C  
ATOM   1599  HB2 LYS A  99       4.740   4.170 -10.425  1.00 91.37           H  
ATOM   1600  HB3 LYS A  99       6.331   3.395 -10.533  1.00 91.37           H  
ATOM   1601  O   LYS A  99       2.404   2.697 -11.065  1.00 91.37           O  
ATOM   1602  CG  LYS A  99       5.383   3.162  -8.622  1.00 91.37           C  
ATOM   1603  HG2 LYS A  99       5.933   2.256  -8.368  1.00 91.37           H  
ATOM   1604  HG3 LYS A  99       4.378   3.097  -8.206  1.00 91.37           H  
ATOM   1605  CD  LYS A  99       6.100   4.373  -8.033  1.00 91.37           C  
ATOM   1606  HD2 LYS A  99       5.500   5.264  -8.216  1.00 91.37           H  
ATOM   1607  HD3 LYS A  99       7.073   4.484  -8.512  1.00 91.37           H  
ATOM   1608  CE  LYS A  99       6.286   4.155  -6.535  1.00 91.37           C  
ATOM   1609  HE2 LYS A  99       5.309   3.987  -6.082  1.00 91.37           H  
ATOM   1610  HE3 LYS A  99       6.879   3.251  -6.390  1.00 91.37           H  
ATOM   1611  NZ  LYS A  99       6.951   5.325  -5.922  1.00 91.37           N  
ATOM   1612  HZ1 LYS A  99       6.389   6.150  -6.077  1.00 91.37           H  
ATOM   1613  HZ2 LYS A  99       7.057   5.183  -4.928  1.00 91.37           H  
ATOM   1614  HZ3 LYS A  99       7.856   5.465  -6.348  1.00 91.37           H  
ATOM   1615  N   TYR A 100       2.815   1.082  -9.545  1.00 93.46           N  
ATOM   1616  H   TYR A 100       3.532   0.470  -9.182  1.00 93.46           H  
ATOM   1617  CA  TYR A 100       1.439   0.772  -9.166  1.00 93.46           C  
ATOM   1618  HA  TYR A 100       1.523   0.058  -8.347  1.00 93.46           H  
ATOM   1619  C   TYR A 100       0.618   0.025 -10.227  1.00 93.46           C  
ATOM   1620  CB  TYR A 100       0.720   2.007  -8.593  1.00 93.46           C  
ATOM   1621  HB2 TYR A 100      -0.195   1.682  -8.097  1.00 93.46           H  
ATOM   1622  HB3 TYR A 100       0.413   2.649  -9.419  1.00 93.46           H  
ATOM   1623  O   TYR A 100      -0.606   0.051 -10.149  1.00 93.46           O  
ATOM   1624  CG  TYR A 100       1.514   2.822  -7.591  1.00 93.46           C  
ATOM   1625  CD1 TYR A 100       2.039   2.209  -6.437  1.00 93.46           C  
ATOM   1626  HD1 TYR A 100       1.877   1.155  -6.266  1.00 93.46           H  
ATOM   1627  CD2 TYR A 100       1.693   4.202  -7.800  1.00 93.46           C  
ATOM   1628  HD2 TYR A 100       1.279   4.663  -8.684  1.00 93.46           H  
ATOM   1629  CE1 TYR A 100       2.743   2.976  -5.491  1.00 93.46           C  
ATOM   1630  HE1 TYR A 100       3.118   2.516  -4.589  1.00 93.46           H  
ATOM   1631  CE2 TYR A 100       2.369   4.980  -6.843  1.00 93.46           C  
ATOM   1632  HE2 TYR A 100       2.465   6.045  -6.998  1.00 93.46           H  
ATOM   1633  OH  TYR A 100       3.546   5.119  -4.761  1.00 93.46           O  
ATOM   1634  HH  TYR A 100       3.279   6.036  -4.856  1.00 93.46           H  
ATOM   1635  CZ  TYR A 100       2.888   4.366  -5.683  1.00 93.46           C  
ATOM   1636  N   SER A 101       1.250  -0.709 -11.154  1.00 94.59           N  
ATOM   1637  H   SER A 101       2.246  -0.612 -11.296  1.00 94.59           H  
ATOM   1638  CA  SER A 101       0.538  -1.726 -11.945  1.00 94.59           C  
ATOM   1639  HA  SER A 101      -0.140  -1.221 -12.633  1.00 94.59           H  
ATOM   1640  C   SER A 101      -0.289  -2.643 -11.037  1.00 94.59           C  
ATOM   1641  CB  SER A 101       1.505  -2.593 -12.756  1.00 94.59           C  
ATOM   1642  HB2 SER A 101       2.272  -2.999 -12.097  1.00 94.59           H  
ATOM   1643  HB3 SER A 101       0.959  -3.421 -13.207  1.00 94.59           H  
ATOM   1644  O   SER A 101       0.208  -3.115 -10.007  1.00 94.59           O  
ATOM   1645  OG  SER A 101       2.115  -1.837 -13.778  1.00 94.59           O  
ATOM   1646  HG  SER A 101       1.441  -1.560 -14.403  1.00 94.59           H  
ATOM   1647  N   LEU A 102      -1.550  -2.858 -11.412  1.00 95.38           N  
ATOM   1648  H   LEU A 102      -1.875  -2.461 -12.281  1.00 95.38           H  
ATOM   1649  CA  LEU A 102      -2.534  -3.588 -10.623  1.00 95.38           C  
ATOM   1650  HA  LEU A 102      -2.278  -3.486  -9.568  1.00 95.38           H  
ATOM   1651  C   LEU A 102      -2.521  -5.072 -10.987  1.00 95.38           C  
ATOM   1652  CB  LEU A 102      -3.915  -2.949 -10.857  1.00 95.38           C  
ATOM   1653  HB2 LEU A 102      -4.164  -3.051 -11.913  1.00 95.38           H  
ATOM   1654  HB3 LEU A 102      -3.853  -1.882 -10.639  1.00 95.38           H  
ATOM   1655  O   LEU A 102      -2.664  -5.436 -12.150  1.00 95.38           O  
ATOM   1656  CG  LEU A 102      -5.056  -3.558 -10.021  1.00 95.38           C  
ATOM   1657  HG  LEU A 102      -5.114  -4.633 -10.189  1.00 95.38           H  
ATOM   1658  CD1 LEU A 102      -4.862  -3.291  -8.526  1.00 95.38           C  
ATOM   1659 HD11 LEU A 102      -5.783  -3.527  -7.994  1.00 95.38           H  
ATOM   1660 HD12 LEU A 102      -4.657  -2.231  -8.371  1.00 95.38           H  
ATOM   1661 HD13 LEU A 102      -4.042  -3.896  -8.139  1.00 95.38           H  
ATOM   1662  CD2 LEU A 102      -6.387  -2.935 -10.437  1.00 95.38           C  
ATOM   1663 HD21 LEU A 102      -6.394  -1.868 -10.216  1.00 95.38           H  
ATOM   1664 HD22 LEU A 102      -7.214  -3.418  -9.916  1.00 95.38           H  
ATOM   1665 HD23 LEU A 102      -6.539  -3.063 -11.508  1.00 95.38           H  
ATOM   1666  N   PHE A 103      -2.400  -5.923  -9.978  1.00 95.78           N  
ATOM   1667  H   PHE A 103      -2.243  -5.553  -9.051  1.00 95.78           H  
ATOM   1668  CA  PHE A 103      -2.449  -7.372 -10.119  1.00 95.78           C  
ATOM   1669  HA  PHE A 103      -2.587  -7.642 -11.166  1.00 95.78           H  
ATOM   1670  C   PHE A 103      -3.619  -7.937  -9.331  1.00 95.78           C  
ATOM   1671  CB  PHE A 103      -1.121  -7.962  -9.652  1.00 95.78           C  
ATOM   1672  HB2 PHE A 103      -0.880  -7.588  -8.657  1.00 95.78           H  
ATOM   1673  HB3 PHE A 103      -1.227  -9.044  -9.578  1.00 95.78           H  
ATOM   1674  O   PHE A 103      -3.800  -7.565  -8.170  1.00 95.78           O  
ATOM   1675  CG  PHE A 103       0.008  -7.644 -10.607  1.00 95.78           C  
ATOM   1676  CD1 PHE A 103       0.176  -8.426 -11.763  1.00 95.78           C  
ATOM   1677  HD1 PHE A 103      -0.505  -9.237 -11.976  1.00 95.78           H  
ATOM   1678  CD2 PHE A 103       0.846  -6.536 -10.382  1.00 95.78           C  
ATOM   1679  HD2 PHE A 103       0.675  -5.893  -9.531  1.00 95.78           H  
ATOM   1680  CE1 PHE A 103       1.236  -8.163 -12.645  1.00 95.78           C  
ATOM   1681  HE1 PHE A 103       1.377  -8.789 -13.514  1.00 95.78           H  
ATOM   1682  CE2 PHE A 103       1.880  -6.245 -11.291  1.00 95.78           C  
ATOM   1683  HE2 PHE A 103       2.503  -5.374 -11.151  1.00 95.78           H  
ATOM   1684  CZ  PHE A 103       2.092  -7.079 -12.402  1.00 95.78           C  
ATOM   1685  HZ  PHE A 103       2.886  -6.868 -13.104  1.00 95.78           H  
ATOM   1686  N   GLU A 104      -4.387  -8.833  -9.945  1.00 96.13           N  
ATOM   1687  H   GLU A 104      -4.151  -9.091 -10.892  1.00 96.13           H  
ATOM   1688  CA  GLU A 104      -5.484  -9.569  -9.319  1.00 96.13           C  
ATOM   1689  HA  GLU A 104      -5.667  -9.156  -8.327  1.00 96.13           H  
ATOM   1690  C   GLU A 104      -5.105 -11.044  -9.139  1.00 96.13           C  
ATOM   1691  CB  GLU A 104      -6.777  -9.381 -10.127  1.00 96.13           C  
ATOM   1692  HB2 GLU A 104      -6.958  -8.312 -10.239  1.00 96.13           H  
ATOM   1693  HB3 GLU A 104      -6.659  -9.821 -11.117  1.00 96.13           H  
ATOM   1694  O   GLU A 104      -4.635 -11.711 -10.063  1.00 96.13           O  
ATOM   1695  CG  GLU A 104      -7.986 -10.010  -9.423  1.00 96.13           C  
ATOM   1696  HG2 GLU A 104      -8.012  -9.666  -8.389  1.00 96.13           H  
ATOM   1697  HG3 GLU A 104      -7.877 -11.095  -9.416  1.00 96.13           H  
ATOM   1698  CD  GLU A 104      -9.295  -9.621 -10.119  1.00 96.13           C  
ATOM   1699  OE1 GLU A 104      -9.775 -10.396 -10.965  1.00 96.13           O  
ATOM   1700  OE2 GLU A 104      -9.813  -8.522  -9.789  1.00 96.13           O  
ATOM   1701  N   PHE A 105      -5.295 -11.539  -7.919  1.00 94.30           N  
ATOM   1702  H   PHE A 105      -5.695 -10.932  -7.218  1.00 94.30           H  
ATOM   1703  CA  PHE A 105      -5.101 -12.935  -7.542  1.00 94.30           C  
ATOM   1704  HA  PHE A 105      -4.427 -13.413  -8.253  1.00 94.30           H  
ATOM   1705  C   PHE A 105      -6.428 -13.703  -7.570  1.00 94.30           C  
ATOM   1706  CB  PHE A 105      -4.469 -12.994  -6.146  1.00 94.30           C  
ATOM   1707  HB2 PHE A 105      -4.211 -14.029  -5.924  1.00 94.30           H  
ATOM   1708  HB3 PHE A 105      -5.223 -12.684  -5.422  1.00 94.30           H  
ATOM   1709  O   PHE A 105      -7.499 -13.101  -7.553  1.00 94.30           O  
ATOM   1710  CG  PHE A 105      -3.224 -12.148  -5.962  1.00 94.30           C  
ATOM   1711  CD1 PHE A 105      -2.109 -12.316  -6.798  1.00 94.30           C  
ATOM   1712  HD1 PHE A 105      -2.145 -13.047  -7.592  1.00 94.30           H  
ATOM   1713  CD2 PHE A 105      -3.164 -11.211  -4.922  1.00 94.30           C  
ATOM   1714  HD2 PHE A 105      -4.034 -11.050  -4.303  1.00 94.30           H  
ATOM   1715  CE1 PHE A 105      -0.960 -11.526  -6.614  1.00 94.30           C  
ATOM   1716  HE1 PHE A 105      -0.127 -11.630  -7.293  1.00 94.30           H  
ATOM   1717  CE2 PHE A 105      -1.980 -10.508  -4.670  1.00 94.30           C  
ATOM   1718  HE2 PHE A 105      -1.915  -9.902  -3.778  1.00 94.30           H  
ATOM   1719  CZ  PHE A 105      -0.883 -10.631  -5.537  1.00 94.30           C  
ATOM   1720  HZ  PHE A 105       0.024 -10.069  -5.368  1.00 94.30           H  
ATOM   1721  N   GLU A 106      -6.352 -15.034  -7.525  1.00 86.35           N  
ATOM   1722  H   GLU A 106      -5.437 -15.462  -7.558  1.00 86.35           H  
ATOM   1723  CA  GLU A 106      -7.491 -15.960  -7.673  1.00 86.35           C  
ATOM   1724  HA  GLU A 106      -7.854 -15.923  -8.700  1.00 86.35           H  
ATOM   1725  C   GLU A 106      -8.698 -15.661  -6.760  1.00 86.35           C  
ATOM   1726  CB  GLU A 106      -6.998 -17.389  -7.383  1.00 86.35           C  
ATOM   1727  HB2 GLU A 106      -6.600 -17.413  -6.369  1.00 86.35           H  
ATOM   1728  HB3 GLU A 106      -7.848 -18.068  -7.438  1.00 86.35           H  
ATOM   1729  O   GLU A 106      -9.836 -15.917  -7.137  1.00 86.35           O  
ATOM   1730  CG  GLU A 106      -5.918 -17.878  -8.367  1.00 86.35           C  
ATOM   1731  HG2 GLU A 106      -5.074 -17.188  -8.340  1.00 86.35           H  
ATOM   1732  HG3 GLU A 106      -6.334 -17.862  -9.374  1.00 86.35           H  
ATOM   1733  CD  GLU A 106      -5.400 -19.291  -8.044  1.00 86.35           C  
ATOM   1734  OE1 GLU A 106      -4.615 -19.811  -8.866  1.00 86.35           O  
ATOM   1735  OE2 GLU A 106      -5.732 -19.812  -6.955  1.00 86.35           O  
ATOM   1736  N   ASN A 107      -8.487 -15.080  -5.575  1.00 86.79           N  
ATOM   1737  H   ASN A 107      -7.536 -14.831  -5.339  1.00 86.79           H  
ATOM   1738  CA  ASN A 107      -9.547 -14.746  -4.616  1.00 86.79           C  
ATOM   1739  HA  ASN A 107     -10.400 -15.390  -4.829  1.00 86.79           H  
ATOM   1740  C   ASN A 107     -10.085 -13.301  -4.737  1.00 86.79           C  
ATOM   1741  CB  ASN A 107      -9.061 -15.098  -3.198  1.00 86.79           C  
ATOM   1742  HB2 ASN A 107      -8.716 -16.131  -3.180  1.00 86.79           H  
ATOM   1743  HB3 ASN A 107      -9.905 -15.014  -2.514  1.00 86.79           H  
ATOM   1744  O   ASN A 107     -10.673 -12.778  -3.788  1.00 86.79           O  
ATOM   1745  CG  ASN A 107      -7.942 -14.204  -2.694  1.00 86.79           C  
ATOM   1746  ND2 ASN A 107      -7.710 -14.198  -1.403  1.00 86.79           N  
ATOM   1747 HD21 ASN A 107      -7.074 -13.503  -1.039  1.00 86.79           H  
ATOM   1748 HD22 ASN A 107      -8.305 -14.738  -0.791  1.00 86.79           H  
ATOM   1749  OD1 ASN A 107      -7.258 -13.512  -3.434  1.00 86.79           O  
ATOM   1750  N   GLY A 108      -9.823 -12.610  -5.852  1.00 91.73           N  
ATOM   1751  H   GLY A 108      -9.316 -13.074  -6.592  1.00 91.73           H  
ATOM   1752  CA  GLY A 108     -10.180 -11.198  -6.054  1.00 91.73           C  
ATOM   1753  HA2 GLY A 108     -10.038 -10.952  -7.107  1.00 91.73           H  
ATOM   1754  HA3 GLY A 108     -11.231 -11.054  -5.806  1.00 91.73           H  
ATOM   1755  C   GLY A 108      -9.344 -10.217  -5.219  1.00 91.73           C  
ATOM   1756  O   GLY A 108      -9.580  -9.003  -5.231  1.00 91.73           O  
ATOM   1757  N   ARG A 109      -8.346 -10.711  -4.473  1.00 95.15           N  
ATOM   1758  H   ARG A 109      -8.198 -11.710  -4.495  1.00 95.15           H  
ATOM   1759  CA  ARG A 109      -7.363  -9.865  -3.794  1.00 95.15           C  
ATOM   1760  HA  ARG A 109      -7.894  -9.093  -3.238  1.00 95.15           H  
ATOM   1761  C   ARG A 109      -6.489  -9.198  -4.842  1.00 95.15           C  
ATOM   1762  CB  ARG A 109      -6.538 -10.701  -2.818  1.00 95.15           C  
ATOM   1763  HB2 ARG A 109      -7.217 -11.181  -2.113  1.00 95.15           H  
ATOM   1764  HB3 ARG A 109      -6.018 -11.466  -3.394  1.00 95.15           H  
ATOM   1765  O   ARG A 109      -5.939  -9.852  -5.722  1.00 95.15           O  
ATOM   1766  CG  ARG A 109      -5.499  -9.894  -2.029  1.00 95.15           C  
ATOM   1767  HG2 ARG A 109      -6.010  -9.096  -1.492  1.00 95.15           H  
ATOM   1768  HG3 ARG A 109      -4.775  -9.440  -2.705  1.00 95.15           H  
ATOM   1769  CD  ARG A 109      -4.761 -10.807  -1.037  1.00 95.15           C  
ATOM   1770  HD2 ARG A 109      -4.096 -10.192  -0.431  1.00 95.15           H  
ATOM   1771  HD3 ARG A 109      -5.490 -11.282  -0.380  1.00 95.15           H  
ATOM   1772  NE  ARG A 109      -3.989 -11.838  -1.754  1.00 95.15           N  
ATOM   1773  HE  ARG A 109      -4.264 -12.016  -2.710  1.00 95.15           H  
ATOM   1774  NH1 ARG A 109      -2.678 -12.692  -0.063  1.00 95.15           N  
ATOM   1775 HH11 ARG A 109      -3.330 -12.378   0.641  1.00 95.15           H  
ATOM   1776 HH12 ARG A 109      -1.938 -13.345   0.154  1.00 95.15           H  
ATOM   1777  NH2 ARG A 109      -2.345 -13.304  -2.179  1.00 95.15           N  
ATOM   1778 HH21 ARG A 109      -1.516 -13.819  -1.919  1.00 95.15           H  
ATOM   1779 HH22 ARG A 109      -2.559 -13.290  -3.166  1.00 95.15           H  
ATOM   1780  CZ  ARG A 109      -3.012 -12.605  -1.318  1.00 95.15           C  
ATOM   1781  N   ARG A 110      -6.313  -7.894  -4.694  1.00 96.37           N  
ATOM   1782  H   ARG A 110      -6.774  -7.446  -3.916  1.00 96.37           H  
ATOM   1783  CA  ARG A 110      -5.569  -7.045  -5.610  1.00 96.37           C  
ATOM   1784  HA  ARG A 110      -5.189  -7.674  -6.414  1.00 96.37           H  
ATOM   1785  C   ARG A 110      -4.379  -6.400  -4.923  1.00 96.37           C  
ATOM   1786  CB  ARG A 110      -6.500  -5.999  -6.226  1.00 96.37           C  
ATOM   1787  HB2 ARG A 110      -7.009  -5.459  -5.428  1.00 96.37           H  
ATOM   1788  HB3 ARG A 110      -5.890  -5.294  -6.792  1.00 96.37           H  
ATOM   1789  O   ARG A 110      -4.448  -5.996  -3.756  1.00 96.37           O  
ATOM   1790  CG  ARG A 110      -7.541  -6.607  -7.173  1.00 96.37           C  
ATOM   1791  HG2 ARG A 110      -8.114  -7.377  -6.655  1.00 96.37           H  
ATOM   1792  HG3 ARG A 110      -7.035  -7.056  -8.028  1.00 96.37           H  
ATOM   1793  CD  ARG A 110      -8.503  -5.522  -7.659  1.00 96.37           C  
ATOM   1794  HD2 ARG A 110      -7.940  -4.764  -8.205  1.00 96.37           H  
ATOM   1795  HD3 ARG A 110      -8.979  -5.057  -6.796  1.00 96.37           H  
ATOM   1796  NE  ARG A 110      -9.527  -6.100  -8.534  1.00 96.37           N  
ATOM   1797  HE  ARG A 110      -9.425  -7.063  -8.822  1.00 96.37           H  
ATOM   1798  NH1 ARG A 110     -10.868  -4.261  -8.848  1.00 96.37           N  
ATOM   1799 HH11 ARG A 110     -11.663  -3.841  -9.309  1.00 96.37           H  
ATOM   1800 HH12 ARG A 110     -10.202  -3.687  -8.352  1.00 96.37           H  
ATOM   1801  NH2 ARG A 110     -11.366  -6.244  -9.794  1.00 96.37           N  
ATOM   1802 HH21 ARG A 110     -11.050  -7.188  -9.966  1.00 96.37           H  
ATOM   1803 HH22 ARG A 110     -12.182  -5.882 -10.266  1.00 96.37           H  
ATOM   1804  CZ  ARG A 110     -10.587  -5.520  -9.051  1.00 96.37           C  
ATOM   1805  N   ARG A 111      -3.277  -6.259  -5.655  1.00 96.49           N  
ATOM   1806  H   ARG A 111      -3.302  -6.616  -6.600  1.00 96.49           H  
ATOM   1807  CA  ARG A 111      -2.071  -5.561  -5.195  1.00 96.49           C  
ATOM   1808  HA  ARG A 111      -2.335  -4.946  -4.335  1.00 96.49           H  
ATOM   1809  C   ARG A 111      -1.539  -4.614  -6.252  1.00 96.49           C  
ATOM   1810  CB  ARG A 111      -0.976  -6.556  -4.789  1.00 96.49           C  
ATOM   1811  HB2 ARG A 111      -0.057  -6.006  -4.585  1.00 96.49           H  
ATOM   1812  HB3 ARG A 111      -0.784  -7.225  -5.627  1.00 96.49           H  
ATOM   1813  O   ARG A 111      -1.537  -4.930  -7.434  1.00 96.49           O  
ATOM   1814  CG  ARG A 111      -1.335  -7.398  -3.563  1.00 96.49           C  
ATOM   1815  HG2 ARG A 111      -0.568  -8.165  -3.456  1.00 96.49           H  
ATOM   1816  HG3 ARG A 111      -2.301  -7.870  -3.742  1.00 96.49           H  
ATOM   1817  CD  ARG A 111      -1.433  -6.638  -2.241  1.00 96.49           C  
ATOM   1818  HD2 ARG A 111      -0.504  -6.093  -2.073  1.00 96.49           H  
ATOM   1819  HD3 ARG A 111      -2.262  -5.934  -2.301  1.00 96.49           H  
ATOM   1820  NE  ARG A 111      -1.658  -7.589  -1.139  1.00 96.49           N  
ATOM   1821  HE  ARG A 111      -1.506  -8.565  -1.353  1.00 96.49           H  
ATOM   1822  NH1 ARG A 111      -2.296  -6.105   0.489  1.00 96.49           N  
ATOM   1823 HH11 ARG A 111      -2.649  -5.985   1.428  1.00 96.49           H  
ATOM   1824 HH12 ARG A 111      -2.161  -5.345  -0.162  1.00 96.49           H  
ATOM   1825  NH2 ARG A 111      -2.259  -8.287   0.924  1.00 96.49           N  
ATOM   1826 HH21 ARG A 111      -2.102  -9.246   0.651  1.00 96.49           H  
ATOM   1827 HH22 ARG A 111      -2.613  -8.110   1.853  1.00 96.49           H  
ATOM   1828  CZ  ARG A 111      -2.075  -7.318   0.081  1.00 96.49           C  
ATOM   1829  N   LEU A 112      -1.036  -3.476  -5.792  1.00 96.42           N  
ATOM   1830  H   LEU A 112      -1.067  -3.322  -4.794  1.00 96.42           H  
ATOM   1831  CA  LEU A 112      -0.306  -2.519  -6.615  1.00 96.42           C  
ATOM   1832  HA  LEU A 112      -0.614  -2.613  -7.656  1.00 96.42           H  
ATOM   1833  C   LEU A 112       1.189  -2.824  -6.516  1.00 96.42           C  
ATOM   1834  CB  LEU A 112      -0.616  -1.091  -6.137  1.00 96.42           C  
ATOM   1835  HB2 LEU A 112      -0.036  -0.383  -6.729  1.00 96.42           H  
ATOM   1836  HB3 LEU A 112      -0.289  -1.008  -5.101  1.00 96.42           H  
ATOM   1837  O   LEU A 112       1.727  -2.927  -5.408  1.00 96.42           O  
ATOM   1838  CG  LEU A 112      -2.097  -0.684  -6.197  1.00 96.42           C  
ATOM   1839  HG  LEU A 112      -2.712  -1.457  -5.735  1.00 96.42           H  
ATOM   1840  CD1 LEU A 112      -2.293   0.606  -5.406  1.00 96.42           C  
ATOM   1841 HD11 LEU A 112      -2.022   0.450  -4.362  1.00 96.42           H  
ATOM   1842 HD12 LEU A 112      -1.691   1.409  -5.831  1.00 96.42           H  
ATOM   1843 HD13 LEU A 112      -3.345   0.888  -5.452  1.00 96.42           H  
ATOM   1844  CD2 LEU A 112      -2.580  -0.455  -7.624  1.00 96.42           C  
ATOM   1845 HD21 LEU A 112      -3.647  -0.234  -7.618  1.00 96.42           H  
ATOM   1846 HD22 LEU A 112      -2.064   0.394  -8.073  1.00 96.42           H  
ATOM   1847 HD23 LEU A 112      -2.407  -1.338  -8.239  1.00 96.42           H  
ATOM   1848  N   LEU A 113       1.877  -2.936  -7.649  1.00 96.36           N  
ATOM   1849  H   LEU A 113       1.369  -2.919  -8.521  1.00 96.36           H  
ATOM   1850  CA  LEU A 113       3.325  -3.131  -7.687  1.00 96.36           C  
ATOM   1851  HA  LEU A 113       3.599  -3.809  -6.878  1.00 96.36           H  
ATOM   1852  C   LEU A 113       4.051  -1.798  -7.455  1.00 96.36           C  
ATOM   1853  CB  LEU A 113       3.695  -3.800  -9.018  1.00 96.36           C  
ATOM   1854  HB2 LEU A 113       3.411  -3.137  -9.835  1.00 96.36           H  
ATOM   1855  HB3 LEU A 113       3.119  -4.721  -9.110  1.00 96.36           H  
ATOM   1856  O   LEU A 113       4.266  -1.017  -8.379  1.00 96.36           O  
ATOM   1857  CG  LEU A 113       5.190  -4.142  -9.145  1.00 96.36           C  
ATOM   1858  HG  LEU A 113       5.795  -3.256  -8.949  1.00 96.36           H  
ATOM   1859  CD1 LEU A 113       5.601  -5.246  -8.172  1.00 96.36           C  
ATOM   1860 HD11 LEU A 113       5.489  -4.904  -7.144  1.00 96.36           H  
ATOM   1861 HD12 LEU A 113       6.652  -5.487  -8.329  1.00 96.36           H  
ATOM   1862 HD13 LEU A 113       4.995  -6.137  -8.336  1.00 96.36           H  
ATOM   1863  CD2 LEU A 113       5.501  -4.626 -10.555  1.00 96.36           C  
ATOM   1864 HD21 LEU A 113       6.567  -4.834 -10.645  1.00 96.36           H  
ATOM   1865 HD22 LEU A 113       5.230  -3.854 -11.276  1.00 96.36           H  
ATOM   1866 HD23 LEU A 113       4.939  -5.535 -10.770  1.00 96.36           H  
ATOM   1867  N   ALA A 114       4.441  -1.513  -6.212  1.00 94.55           N  
ATOM   1868  H   ALA A 114       4.281  -2.199  -5.488  1.00 94.55           H  
ATOM   1869  CA  ALA A 114       5.151  -0.277  -5.876  1.00 94.55           C  
ATOM   1870  HA  ALA A 114       4.673   0.554  -6.396  1.00 94.55           H  
ATOM   1871  C   ALA A 114       6.624  -0.305  -6.315  1.00 94.55           C  
ATOM   1872  CB  ALA A 114       5.021  -0.041  -4.372  1.00 94.55           C  
ATOM   1873  HB1 ALA A 114       3.962   0.030  -4.123  1.00 94.55           H  
ATOM   1874  HB2 ALA A 114       5.515   0.892  -4.102  1.00 94.55           H  
ATOM   1875  HB3 ALA A 114       5.473  -0.862  -3.816  1.00 94.55           H  
ATOM   1876  O   ALA A 114       7.201   0.735  -6.636  1.00 94.55           O  
ATOM   1877  N   SER A 115       7.233  -1.492  -6.309  1.00 94.30           N  
ATOM   1878  H   SER A 115       6.696  -2.288  -5.997  1.00 94.30           H  
ATOM   1879  CA  SER A 115       8.546  -1.778  -6.890  1.00 94.30           C  
ATOM   1880  HA  SER A 115       8.633  -1.274  -7.853  1.00 94.30           H  
ATOM   1881  C   SER A 115       8.698  -3.283  -7.105  1.00 94.30           C  
ATOM   1882  CB  SER A 115       9.667  -1.289  -5.959  1.00 94.30           C  
ATOM   1883  HB2 SER A 115      10.613  -1.327  -6.499  1.00 94.30           H  
ATOM   1884  HB3 SER A 115       9.484  -0.255  -5.668  1.00 94.30           H  
ATOM   1885  O   SER A 115       7.933  -4.064  -6.543  1.00 94.30           O  
ATOM   1886  OG  SER A 115       9.777  -2.101  -4.800  1.00 94.30           O  
ATOM   1887  HG  SER A 115       9.006  -1.936  -4.252  1.00 94.30           H  
ATOM   1888  N   ALA A 116       9.762  -3.709  -7.783  1.00 95.40           N  
ATOM   1889  H   ALA A 116      10.254  -3.043  -8.363  1.00 95.40           H  
ATOM   1890  CA  ALA A 116      10.130  -5.118  -7.929  1.00 95.40           C  
ATOM   1891  HA  ALA A 116       9.382  -5.607  -8.554  1.00 95.40           H  
ATOM   1892  C   ALA A 116      10.212  -5.916  -6.606  1.00 95.40           C  
ATOM   1893  CB  ALA A 116      11.477  -5.146  -8.657  1.00 95.40           C  
ATOM   1894  HB1 ALA A 116      12.222  -4.569  -8.108  1.00 95.40           H  
ATOM   1895  HB2 ALA A 116      11.359  -4.737  -9.660  1.00 95.40           H  
ATOM   1896  HB3 ALA A 116      11.819  -6.178  -8.735  1.00 95.40           H  
ATOM   1897  O   ALA A 116      10.224  -7.145  -6.633  1.00 95.40           O  
ATOM   1898  N   ARG A 117      10.266  -5.241  -5.447  1.00 94.83           N  
ATOM   1899  H   ARG A 117      10.177  -4.236  -5.498  1.00 94.83           H  
ATOM   1900  CA  ARG A 117      10.369  -5.849  -4.109  1.00 94.83           C  
ATOM   1901  HA  ARG A 117      10.263  -6.930  -4.193  1.00 94.83           H  
ATOM   1902  C   ARG A 117       9.272  -5.417  -3.137  1.00 94.83           C  
ATOM   1903  CB  ARG A 117      11.747  -5.535  -3.512  1.00 94.83           C  
ATOM   1904  HB2 ARG A 117      11.843  -4.456  -3.387  1.00 94.83           H  
ATOM   1905  HB3 ARG A 117      11.822  -6.004  -2.531  1.00 94.83           H  
ATOM   1906  O   ARG A 117       9.384  -5.701  -1.948  1.00 94.83           O  
ATOM   1907  CG  ARG A 117      12.899  -6.053  -4.376  1.00 94.83           C  
ATOM   1908  HG2 ARG A 117      12.785  -7.126  -4.530  1.00 94.83           H  
ATOM   1909  HG3 ARG A 117      12.901  -5.549  -5.342  1.00 94.83           H  
ATOM   1910  CD  ARG A 117      14.220  -5.771  -3.663  1.00 94.83           C  
ATOM   1911  HD2 ARG A 117      14.300  -4.697  -3.490  1.00 94.83           H  
ATOM   1912  HD3 ARG A 117      14.218  -6.291  -2.705  1.00 94.83           H  
ATOM   1913  NE  ARG A 117      15.359  -6.227  -4.474  1.00 94.83           N  
ATOM   1914  HE  ARG A 117      15.136  -6.657  -5.360  1.00 94.83           H  
ATOM   1915  NH1 ARG A 117      17.026  -5.604  -3.031  1.00 94.83           N  
ATOM   1916 HH11 ARG A 117      18.008  -5.619  -2.793  1.00 94.83           H  
ATOM   1917 HH12 ARG A 117      16.311  -5.321  -2.376  1.00 94.83           H  
ATOM   1918  NH2 ARG A 117      17.550  -6.569  -4.977  1.00 94.83           N  
ATOM   1919 HH21 ARG A 117      18.535  -6.486  -4.769  1.00 94.83           H  
ATOM   1920 HH22 ARG A 117      17.281  -6.975  -5.862  1.00 94.83           H  
ATOM   1921  CZ  ARG A 117      16.636  -6.129  -4.160  1.00 94.83           C  
ATOM   1922  N   GLU A 118       8.255  -4.688  -3.585  1.00 96.16           N  
ATOM   1923  H   GLU A 118       8.151  -4.525  -4.577  1.00 96.16           H  
ATOM   1924  CA  GLU A 118       7.210  -4.204  -2.683  1.00 96.16           C  
ATOM   1925  HA  GLU A 118       7.107  -4.916  -1.864  1.00 96.16           H  
ATOM   1926  C   GLU A 118       5.853  -4.119  -3.375  1.00 96.16           C  
ATOM   1927  CB  GLU A 118       7.625  -2.859  -2.063  1.00 96.16           C  
ATOM   1928  HB2 GLU A 118       8.621  -2.971  -1.635  1.00 96.16           H  
ATOM   1929  HB3 GLU A 118       7.667  -2.094  -2.839  1.00 96.16           H  
ATOM   1930  O   GLU A 118       5.701  -3.472  -4.413  1.00 96.16           O  
ATOM   1931  CG  GLU A 118       6.668  -2.409  -0.944  1.00 96.16           C  
ATOM   1932  HG2 GLU A 118       5.720  -2.104  -1.387  1.00 96.16           H  
ATOM   1933  HG3 GLU A 118       6.480  -3.258  -0.287  1.00 96.16           H  
ATOM   1934  CD  GLU A 118       7.231  -1.247  -0.106  1.00 96.16           C  
ATOM   1935  OE1 GLU A 118       6.860  -1.150   1.089  1.00 96.16           O  
ATOM   1936  OE2 GLU A 118       8.045  -0.460  -0.642  1.00 96.16           O  
ATOM   1937  N   LEU A 119       4.866  -4.748  -2.744  1.00 97.09           N  
ATOM   1938  H   LEU A 119       5.091  -5.243  -1.893  1.00 97.09           H  
ATOM   1939  CA  LEU A 119       3.456  -4.651  -3.082  1.00 97.09           C  
ATOM   1940  HA  LEU A 119       3.355  -4.222  -4.079  1.00 97.09           H  
ATOM   1941  C   LEU A 119       2.730  -3.714  -2.113  1.00 97.09           C  
ATOM   1942  CB  LEU A 119       2.812  -6.051  -3.084  1.00 97.09           C  
ATOM   1943  HB2 LEU A 119       2.864  -6.460  -2.075  1.00 97.09           H  
ATOM   1944  HB3 LEU A 119       1.758  -5.942  -3.339  1.00 97.09           H  
ATOM   1945  O   LEU A 119       3.143  -3.499  -0.971  1.00 97.09           O  
ATOM   1946  CG  LEU A 119       3.445  -7.073  -4.040  1.00 97.09           C  
ATOM   1947  HG  LEU A 119       4.476  -7.252  -3.733  1.00 97.09           H  
ATOM   1948  CD1 LEU A 119       2.692  -8.399  -3.956  1.00 97.09           C  
ATOM   1949 HD11 LEU A 119       2.686  -8.761  -2.927  1.00 97.09           H  
ATOM   1950 HD12 LEU A 119       3.189  -9.148  -4.572  1.00 97.09           H  
ATOM   1951 HD13 LEU A 119       1.668  -8.277  -4.311  1.00 97.09           H  
ATOM   1952  CD2 LEU A 119       3.425  -6.596  -5.489  1.00 97.09           C  
ATOM   1953 HD21 LEU A 119       3.912  -7.344  -6.116  1.00 97.09           H  
ATOM   1954 HD22 LEU A 119       2.402  -6.440  -5.832  1.00 97.09           H  
ATOM   1955 HD23 LEU A 119       3.989  -5.669  -5.583  1.00 97.09           H  
ATOM   1956  N   GLN A 120       1.600  -3.188  -2.564  1.00 96.86           N  
ATOM   1957  H   GLN A 120       1.367  -3.345  -3.534  1.00 96.86           H  
ATOM   1958  CA  GLN A 120       0.688  -2.358  -1.782  1.00 96.86           C  
ATOM   1959  HA  GLN A 120       0.939  -2.426  -0.723  1.00 96.86           H  
ATOM   1960  C   GLN A 120      -0.753  -2.855  -1.928  1.00 96.86           C  
ATOM   1961  CB  GLN A 120       0.858  -0.903  -2.223  1.00 96.86           C  
ATOM   1962  HB2 GLN A 120       0.039  -0.311  -1.815  1.00 96.86           H  
ATOM   1963  HB3 GLN A 120       0.816  -0.839  -3.310  1.00 96.86           H  
ATOM   1964  O   GLN A 120      -1.054  -3.624  -2.839  1.00 96.86           O  
ATOM   1965  CG  GLN A 120       2.197  -0.320  -1.753  1.00 96.86           C  
ATOM   1966  HG2 GLN A 120       2.296  -0.455  -0.676  1.00 96.86           H  
ATOM   1967  HG3 GLN A 120       3.016  -0.860  -2.229  1.00 96.86           H  
ATOM   1968  CD  GLN A 120       2.338   1.162  -2.073  1.00 96.86           C  
ATOM   1969  NE2 GLN A 120       3.504   1.735  -1.873  1.00 96.86           N  
ATOM   1970 HE21 GLN A 120       4.291   1.201  -1.533  1.00 96.86           H  
ATOM   1971 HE22 GLN A 120       3.542   2.722  -2.082  1.00 96.86           H  
ATOM   1972  OE1 GLN A 120       1.417   1.846  -2.478  1.00 96.86           O  
ATOM   1973  N   LYS A 121      -1.648  -2.466  -1.010  1.00 96.97           N  
ATOM   1974  H   LYS A 121      -1.391  -1.714  -0.387  1.00 96.97           H  
ATOM   1975  CA  LYS A 121      -3.073  -2.844  -1.064  1.00 96.97           C  
ATOM   1976  HA  LYS A 121      -3.186  -3.928  -1.098  1.00 96.97           H  
ATOM   1977  C   LYS A 121      -3.698  -2.291  -2.352  1.00 96.97           C  
ATOM   1978  CB  LYS A 121      -3.807  -2.290   0.176  1.00 96.97           C  
ATOM   1979  HB2 LYS A 121      -4.880  -2.412   0.030  1.00 96.97           H  
ATOM   1980  HB3 LYS A 121      -3.608  -1.222   0.259  1.00 96.97           H  
ATOM   1981  O   LYS A 121      -3.525  -1.109  -2.623  1.00 96.97           O  
ATOM   1982  CG  LYS A 121      -3.417  -2.988   1.493  1.00 96.97           C  
ATOM   1983  HG2 LYS A 121      -2.336  -2.969   1.627  1.00 96.97           H  
ATOM   1984  HG3 LYS A 121      -3.744  -4.026   1.434  1.00 96.97           H  
ATOM   1985  CD  LYS A 121      -4.096  -2.348   2.719  1.00 96.97           C  
ATOM   1986  HD2 LYS A 121      -4.113  -3.066   3.539  1.00 96.97           H  
ATOM   1987  HD3 LYS A 121      -5.129  -2.112   2.466  1.00 96.97           H  
ATOM   1988  CE  LYS A 121      -3.377  -1.076   3.202  1.00 96.97           C  
ATOM   1989  HE2 LYS A 121      -2.428  -1.348   3.665  1.00 96.97           H  
ATOM   1990  HE3 LYS A 121      -3.172  -0.444   2.338  1.00 96.97           H  
ATOM   1991  NZ  LYS A 121      -4.214  -0.303   4.155  1.00 96.97           N  
ATOM   1992  HZ1 LYS A 121      -4.999   0.064   3.637  1.00 96.97           H  
ATOM   1993  HZ2 LYS A 121      -4.580  -0.859   4.914  1.00 96.97           H  
ATOM   1994  HZ3 LYS A 121      -3.772   0.532   4.515  1.00 96.97           H  
ATOM   1995  N   GLY A 122      -4.385  -3.130  -3.128  1.00 95.69           N  
ATOM   1996  H   GLY A 122      -4.431  -4.110  -2.889  1.00 95.69           H  
ATOM   1997  CA  GLY A 122      -5.062  -2.732  -4.372  1.00 95.69           C  
ATOM   1998  HA2 GLY A 122      -4.678  -3.335  -5.195  1.00 95.69           H  
ATOM   1999  HA3 GLY A 122      -4.858  -1.686  -4.600  1.00 95.69           H  
ATOM   2000  C   GLY A 122      -6.583  -2.898  -4.341  1.00 95.69           C  
ATOM   2001  O   GLY A 122      -7.228  -2.693  -5.362  1.00 95.69           O  
ATOM   2002  N   ASN A 123      -7.161  -3.302  -3.206  1.00 95.79           N  
ATOM   2003  H   ASN A 123      -6.583  -3.434  -2.389  1.00 95.79           H  
ATOM   2004  CA  ASN A 123      -8.609  -3.343  -3.008  1.00 95.79           C  
ATOM   2005  HA  ASN A 123      -9.113  -3.338  -3.974  1.00 95.79           H  
ATOM   2006  C   ASN A 123      -9.065  -2.106  -2.235  1.00 95.79           C  
ATOM   2007  CB  ASN A 123      -9.017  -4.615  -2.251  1.00 95.79           C  
ATOM   2008  HB2 ASN A 123     -10.093  -4.599  -2.075  1.00 95.79           H  
ATOM   2009  HB3 ASN A 123      -8.520  -4.627  -1.281  1.00 95.79           H  
ATOM   2010  O   ASN A 123      -8.388  -1.678  -1.298  1.00 95.79           O  
ATOM   2011  CG  ASN A 123      -8.663  -5.889  -2.983  1.00 95.79           C  
ATOM   2012  ND2 ASN A 123      -9.519  -6.379  -3.854  1.00 95.79           N  
ATOM   2013 HD21 ASN A 123     -10.399  -5.914  -4.028  1.00 95.79           H  
ATOM   2014 HD22 ASN A 123      -9.329  -7.260  -4.311  1.00 95.79           H  
ATOM   2015  OD1 ASN A 123      -7.606  -6.449  -2.759  1.00 95.79           O  
ATOM   2016  N   GLU A 124     -10.245  -1.606  -2.579  1.00 93.36           N  
ATOM   2017  H   GLU A 124     -10.745  -1.998  -3.364  1.00 93.36           H  
ATOM   2018  CA  GLU A 124     -10.960  -0.594  -1.808  1.00 93.36           C  
ATOM   2019  HA  GLU A 124     -10.278  -0.124  -1.100  1.00 93.36           H  
ATOM   2020  C   GLU A 124     -12.085  -1.248  -1.010  1.00 93.36           C  
ATOM   2021  CB  GLU A 124     -11.505   0.509  -2.721  1.00 93.36           C  
ATOM   2022  HB2 GLU A 124     -12.180   0.071  -3.457  1.00 93.36           H  
ATOM   2023  HB3 GLU A 124     -12.057   1.224  -2.111  1.00 93.36           H  
ATOM   2024  O   GLU A 124     -12.705  -2.219  -1.454  1.00 93.36           O  
ATOM   2025  CG  GLU A 124     -10.357   1.236  -3.429  1.00 93.36           C  
ATOM   2026  HG2 GLU A 124      -9.628   1.536  -2.675  1.00 93.36           H  
ATOM   2027  HG3 GLU A 124      -9.876   0.547  -4.123  1.00 93.36           H  
ATOM   2028  CD  GLU A 124     -10.816   2.471  -4.205  1.00 93.36           C  
ATOM   2029  OE1 GLU A 124      -9.995   3.412  -4.287  1.00 93.36           O  
ATOM   2030  OE2 GLU A 124     -11.965   2.454  -4.696  1.00 93.36           O  
ATOM   2031  N   MET A 125     -12.332  -0.724   0.186  1.00 94.70           N  
ATOM   2032  H   MET A 125     -11.836   0.110   0.465  1.00 94.70           H  
ATOM   2033  CA  MET A 125     -13.443  -1.157   1.021  1.00 94.70           C  
ATOM   2034  HA  MET A 125     -13.696  -2.190   0.782  1.00 94.70           H  
ATOM   2035  C   MET A 125     -14.652  -0.272   0.730  1.00 94.70           C  
ATOM   2036  CB  MET A 125     -13.022  -1.110   2.491  1.00 94.70           C  
ATOM   2037  HB2 MET A 125     -12.090  -1.663   2.609  1.00 94.70           H  
ATOM   2038  HB3 MET A 125     -12.848  -0.077   2.790  1.00 94.70           H  
ATOM   2039  O   MET A 125     -14.607   0.934   0.962  1.00 94.70           O  
ATOM   2040  CG  MET A 125     -14.073  -1.747   3.403  1.00 94.70           C  
ATOM   2041  HG2 MET A 125     -15.000  -1.176   3.360  1.00 94.70           H  
ATOM   2042  HG3 MET A 125     -14.278  -2.756   3.046  1.00 94.70           H  
ATOM   2043  SD  MET A 125     -13.528  -1.865   5.125  1.00 94.70           S  
ATOM   2044  CE  MET A 125     -13.739  -0.144   5.619  1.00 94.70           C  
ATOM   2045  HE1 MET A 125     -13.153   0.508   4.971  1.00 94.70           H  
ATOM   2046  HE2 MET A 125     -13.416  -0.016   6.653  1.00 94.70           H  
ATOM   2047  HE3 MET A 125     -14.793   0.120   5.542  1.00 94.70           H  
ATOM   2048  N   ALA A 126     -15.731  -0.879   0.245  1.00 93.53           N  
ATOM   2049  H   ALA A 126     -15.700  -1.874   0.077  1.00 93.53           H  
ATOM   2050  CA  ALA A 126     -17.021  -0.218   0.112  1.00 93.53           C  
ATOM   2051  HA  ALA A 126     -16.868   0.854  -0.006  1.00 93.53           H  
ATOM   2052  C   ALA A 126     -17.844  -0.454   1.381  1.00 93.53           C  
ATOM   2053  CB  ALA A 126     -17.723  -0.729  -1.149  1.00 93.53           C  
ATOM   2054  HB1 ALA A 126     -17.105  -0.529  -2.024  1.00 93.53           H  
ATOM   2055  HB2 ALA A 126     -17.904  -1.801  -1.069  1.00 93.53           H  
ATOM   2056  HB3 ALA A 126     -18.678  -0.218  -1.269  1.00 93.53           H  
ATOM   2057  O   ALA A 126     -17.888  -1.572   1.894  1.00 93.53           O  
ATOM   2058  N   LEU A 127     -18.498   0.596   1.871  1.00 95.88           N  
ATOM   2059  H   LEU A 127     -18.470   1.468   1.362  1.00 95.88           H  
ATOM   2060  CA  LEU A 127     -19.408   0.519   3.008  1.00 95.88           C  
ATOM   2061  HA  LEU A 127     -19.454  -0.510   3.363  1.00 95.88           H  
ATOM   2062  C   LEU A 127     -20.814   0.951   2.586  1.00 95.88           C  
ATOM   2063  CB  LEU A 127     -18.907   1.405   4.158  1.00 95.88           C  
ATOM   2064  HB2 LEU A 127     -18.762   2.416   3.778  1.00 95.88           H  
ATOM   2065  HB3 LEU A 127     -19.690   1.448   4.915  1.00 95.88           H  
ATOM   2066  O   LEU A 127     -20.940   1.909   1.819  1.00 95.88           O  
ATOM   2067  CG  LEU A 127     -17.610   0.933   4.832  1.00 95.88           C  
ATOM   2068  HG  LEU A 127     -16.794   0.912   4.110  1.00 95.88           H  
ATOM   2069  CD1 LEU A 127     -17.265   1.925   5.936  1.00 95.88           C  
ATOM   2070 HD11 LEU A 127     -18.113   2.043   6.611  1.00 95.88           H  
ATOM   2071 HD12 LEU A 127     -17.002   2.891   5.505  1.00 95.88           H  
ATOM   2072 HD13 LEU A 127     -16.425   1.533   6.511  1.00 95.88           H  
ATOM   2073  CD2 LEU A 127     -17.750  -0.449   5.473  1.00 95.88           C  
ATOM   2074 HD21 LEU A 127     -17.878  -1.211   4.705  1.00 95.88           H  
ATOM   2075 HD22 LEU A 127     -18.607  -0.466   6.147  1.00 95.88           H  
ATOM   2076 HD23 LEU A 127     -16.857  -0.704   6.043  1.00 95.88           H  
ATOM   2077  N   PRO A 128     -21.867   0.304   3.116  1.00 97.32           N  
ATOM   2078  CA  PRO A 128     -23.233   0.799   3.012  1.00 97.32           C  
ATOM   2079  HA  PRO A 128     -23.559   0.677   1.979  1.00 97.32           H  
ATOM   2080  C   PRO A 128     -23.382   2.271   3.419  1.00 97.32           C  
ATOM   2081  CB  PRO A 128     -24.061  -0.123   3.910  1.00 97.32           C  
ATOM   2082  HB2 PRO A 128     -24.023   0.221   4.944  1.00 97.32           H  
ATOM   2083  HB3 PRO A 128     -25.093  -0.202   3.571  1.00 97.32           H  
ATOM   2084  O   PRO A 128     -22.726   2.756   4.346  1.00 97.32           O  
ATOM   2085  CG  PRO A 128     -23.323  -1.455   3.790  1.00 97.32           C  
ATOM   2086  HG2 PRO A 128     -23.509  -2.110   4.641  1.00 97.32           H  
ATOM   2087  HG3 PRO A 128     -23.625  -1.952   2.868  1.00 97.32           H  
ATOM   2088  CD  PRO A 128     -21.856  -1.042   3.681  1.00 97.32           C  
ATOM   2089  HD2 PRO A 128     -21.336  -1.735   3.018  1.00 97.32           H  
ATOM   2090  HD3 PRO A 128     -21.373  -1.060   4.658  1.00 97.32           H  
ATOM   2091  N   THR A 129     -24.298   2.976   2.748  1.00 97.16           N  
ATOM   2092  H   THR A 129     -24.756   2.539   1.961  1.00 97.16           H  
ATOM   2093  CA  THR A 129     -24.504   4.426   2.900  1.00 97.16           C  
ATOM   2094  HA  THR A 129     -23.609   4.938   2.548  1.00 97.16           H  
ATOM   2095  C   THR A 129     -24.736   4.850   4.350  1.00 97.16           C  
ATOM   2096  CB  THR A 129     -25.688   4.882   2.030  1.00 97.16           C  
ATOM   2097  HB  THR A 129     -26.603   4.402   2.375  1.00 97.16           H  
ATOM   2098  O   THR A 129     -24.196   5.867   4.773  1.00 97.16           O  
ATOM   2099  CG2 THR A 129     -25.893   6.396   2.020  1.00 97.16           C  
ATOM   2100 HG21 THR A 129     -24.978   6.895   1.700  1.00 97.16           H  
ATOM   2101 HG22 THR A 129     -26.704   6.656   1.339  1.00 97.16           H  
ATOM   2102 HG23 THR A 129     -26.159   6.747   3.017  1.00 97.16           H  
ATOM   2103  OG1 THR A 129     -25.447   4.494   0.698  1.00 97.16           O  
ATOM   2104  HG1 THR A 129     -26.077   4.951   0.136  1.00 97.16           H  
ATOM   2105  N   GLN A 130     -25.471   4.063   5.141  1.00 96.99           N  
ATOM   2106  H   GLN A 130     -25.870   3.220   4.753  1.00 96.99           H  
ATOM   2107  CA  GLN A 130     -25.752   4.378   6.547  1.00 96.99           C  
ATOM   2108  HA  GLN A 130     -26.231   5.357   6.583  1.00 96.99           H  
ATOM   2109  C   GLN A 130     -24.483   4.476   7.410  1.00 96.99           C  
ATOM   2110  CB  GLN A 130     -26.759   3.358   7.100  1.00 96.99           C  
ATOM   2111  HB2 GLN A 130     -27.611   3.338   6.420  1.00 96.99           H  
ATOM   2112  HB3 GLN A 130     -27.119   3.710   8.067  1.00 96.99           H  
ATOM   2113  O   GLN A 130     -24.348   5.397   8.217  1.00 96.99           O  
ATOM   2114  CG  GLN A 130     -26.210   1.925   7.277  1.00 96.99           C  
ATOM   2115  HG2 GLN A 130     -25.510   1.914   8.112  1.00 96.99           H  
ATOM   2116  HG3 GLN A 130     -25.685   1.605   6.377  1.00 96.99           H  
ATOM   2117  CD  GLN A 130     -27.307   0.903   7.568  1.00 96.99           C  
ATOM   2118  NE2 GLN A 130     -26.989  -0.220   8.168  1.00 96.99           N  
ATOM   2119 HE21 GLN A 130     -27.748  -0.842   8.412  1.00 96.99           H  
ATOM   2120 HE22 GLN A 130     -26.059  -0.424   8.505  1.00 96.99           H  
ATOM   2121  OE1 GLN A 130     -28.461   1.098   7.224  1.00 96.99           O  
ATOM   2122  N   TYR A 131     -23.507   3.593   7.184  1.00 97.62           N  
ATOM   2123  H   TYR A 131     -23.641   2.877   6.484  1.00 97.62           H  
ATOM   2124  CA  TYR A 131     -22.227   3.628   7.889  1.00 97.62           C  
ATOM   2125  HA  TYR A 131     -22.404   3.776   8.955  1.00 97.62           H  
ATOM   2126  C   TYR A 131     -21.360   4.777   7.395  1.00 97.62           C  
ATOM   2127  CB  TYR A 131     -21.484   2.309   7.689  1.00 97.62           C  
ATOM   2128  HB2 TYR A 131     -21.181   2.248   6.644  1.00 97.62           H  
ATOM   2129  HB3 TYR A 131     -20.571   2.321   8.285  1.00 97.62           H  
ATOM   2130  O   TYR A 131     -20.691   5.431   8.190  1.00 97.62           O  
ATOM   2131  CG  TYR A 131     -22.277   1.069   8.036  1.00 97.62           C  
ATOM   2132  CD1 TYR A 131     -23.103   1.006   9.177  1.00 97.62           C  
ATOM   2133  HD1 TYR A 131     -23.163   1.836   9.866  1.00 97.62           H  
ATOM   2134  CD2 TYR A 131     -22.186  -0.033   7.178  1.00 97.62           C  
ATOM   2135  HD2 TYR A 131     -21.511   0.010   6.336  1.00 97.62           H  
ATOM   2136  CE1 TYR A 131     -23.856  -0.155   9.438  1.00 97.62           C  
ATOM   2137  HE1 TYR A 131     -24.479  -0.223  10.318  1.00 97.62           H  
ATOM   2138  CE2 TYR A 131     -22.958  -1.179   7.418  1.00 97.62           C  
ATOM   2139  HE2 TYR A 131     -22.914  -2.039   6.766  1.00 97.62           H  
ATOM   2140  OH  TYR A 131     -24.538  -2.356   8.707  1.00 97.62           O  
ATOM   2141  HH  TYR A 131     -24.840  -2.438   9.614  1.00 97.62           H  
ATOM   2142  CZ  TYR A 131     -23.788  -1.246   8.545  1.00 97.62           C  
ATOM   2143  N   MET A 132     -21.405   5.079   6.095  1.00 96.13           N  
ATOM   2144  H   MET A 132     -21.971   4.509   5.482  1.00 96.13           H  
ATOM   2145  CA  MET A 132     -20.703   6.241   5.556  1.00 96.13           C  
ATOM   2146  HA  MET A 132     -19.657   6.154   5.852  1.00 96.13           H  
ATOM   2147  C   MET A 132     -21.240   7.549   6.159  1.00 96.13           C  
ATOM   2148  CB  MET A 132     -20.783   6.235   4.024  1.00 96.13           C  
ATOM   2149  HB2 MET A 132     -21.790   6.505   3.706  1.00 96.13           H  
ATOM   2150  HB3 MET A 132     -20.569   5.232   3.653  1.00 96.13           H  
ATOM   2151  O   MET A 132     -20.451   8.417   6.530  1.00 96.13           O  
ATOM   2152  CG  MET A 132     -19.780   7.218   3.406  1.00 96.13           C  
ATOM   2153  HG2 MET A 132     -20.049   8.227   3.717  1.00 96.13           H  
ATOM   2154  HG3 MET A 132     -19.880   7.172   2.322  1.00 96.13           H  
ATOM   2155  SD  MET A 132     -18.031   6.944   3.831  1.00 96.13           S  
ATOM   2156  CE  MET A 132     -17.744   5.338   3.039  1.00 96.13           C  
ATOM   2157  HE1 MET A 132     -16.698   5.055   3.158  1.00 96.13           H  
ATOM   2158  HE2 MET A 132     -18.374   4.582   3.508  1.00 96.13           H  
ATOM   2159  HE3 MET A 132     -17.981   5.402   1.977  1.00 96.13           H  
ATOM   2160  N   THR A 133     -22.561   7.667   6.340  1.00 95.54           N  
ATOM   2161  H   THR A 133     -23.166   6.961   5.946  1.00 95.54           H  
ATOM   2162  CA  THR A 133     -23.198   8.799   7.035  1.00 95.54           C  
ATOM   2163  HA  THR A 133     -22.918   9.722   6.527  1.00 95.54           H  
ATOM   2164  C   THR A 133     -22.728   8.902   8.485  1.00 95.54           C  
ATOM   2165  CB  THR A 133     -24.729   8.684   6.992  1.00 95.54           C  
ATOM   2166  HB  THR A 133     -25.044   7.755   7.468  1.00 95.54           H  
ATOM   2167  O   THR A 133     -22.318   9.984   8.913  1.00 95.54           O  
ATOM   2168  CG2 THR A 133     -25.437   9.858   7.668  1.00 95.54           C  
ATOM   2169 HG21 THR A 133     -26.511   9.791   7.494  1.00 95.54           H  
ATOM   2170 HG22 THR A 133     -25.066  10.801   7.268  1.00 95.54           H  
ATOM   2171 HG23 THR A 133     -25.268   9.828   8.744  1.00 95.54           H  
ATOM   2172  OG1 THR A 133     -25.158   8.682   5.652  1.00 95.54           O  
ATOM   2173  HG1 THR A 133     -26.085   8.431   5.645  1.00 95.54           H  
ATOM   2174  N   LEU A 134     -22.710   7.787   9.227  1.00 96.75           N  
ATOM   2175  H   LEU A 134     -23.079   6.932   8.837  1.00 96.75           H  
ATOM   2176  CA  LEU A 134     -22.171   7.758  10.589  1.00 96.75           C  
ATOM   2177  HA  LEU A 134     -22.763   8.428  11.212  1.00 96.75           H  
ATOM   2178  C   LEU A 134     -20.718   8.246  10.623  1.00 96.75           C  
ATOM   2179  CB  LEU A 134     -22.262   6.336  11.158  1.00 96.75           C  
ATOM   2180  HB2 LEU A 134     -21.682   5.670  10.518  1.00 96.75           H  
ATOM   2181  HB3 LEU A 134     -23.298   5.999  11.131  1.00 96.75           H  
ATOM   2182  O   LEU A 134     -20.400   9.141  11.396  1.00 96.75           O  
ATOM   2183  CG  LEU A 134     -21.722   6.220  12.600  1.00 96.75           C  
ATOM   2184  HG  LEU A 134     -20.802   6.791  12.728  1.00 96.75           H  
ATOM   2185  CD1 LEU A 134     -22.747   6.729  13.605  1.00 96.75           C  
ATOM   2186 HD11 LEU A 134     -23.647   6.118  13.528  1.00 96.75           H  
ATOM   2187 HD12 LEU A 134     -22.354   6.628  14.617  1.00 96.75           H  
ATOM   2188 HD13 LEU A 134     -22.996   7.772  13.410  1.00 96.75           H  
ATOM   2189  CD2 LEU A 134     -21.388   4.763  12.873  1.00 96.75           C  
ATOM   2190 HD21 LEU A 134     -21.342   4.566  13.944  1.00 96.75           H  
ATOM   2191 HD22 LEU A 134     -20.424   4.519  12.427  1.00 96.75           H  
ATOM   2192 HD23 LEU A 134     -22.148   4.137  12.407  1.00 96.75           H  
ATOM   2193  N   LEU A 135     -19.843   7.704   9.772  1.00 95.98           N  
ATOM   2194  H   LEU A 135     -20.175   6.965   9.168  1.00 95.98           H  
ATOM   2195  CA  LEU A 135     -18.419   8.060   9.718  1.00 95.98           C  
ATOM   2196  HA  LEU A 135     -17.981   7.923  10.706  1.00 95.98           H  
ATOM   2197  C   LEU A 135     -18.207   9.530   9.321  1.00 95.98           C  
ATOM   2198  CB  LEU A 135     -17.718   7.123   8.721  1.00 95.98           C  
ATOM   2199  HB2 LEU A 135     -16.699   7.473   8.555  1.00 95.98           H  
ATOM   2200  HB3 LEU A 135     -18.246   7.183   7.769  1.00 95.98           H  
ATOM   2201  O   LEU A 135     -17.356  10.229   9.882  1.00 95.98           O  
ATOM   2202  CG  LEU A 135     -17.665   5.652   9.174  1.00 95.98           C  
ATOM   2203  HG  LEU A 135     -18.638   5.331   9.545  1.00 95.98           H  
ATOM   2204  CD1 LEU A 135     -17.282   4.776   7.986  1.00 95.98           C  
ATOM   2205 HD11 LEU A 135     -17.326   3.731   8.295  1.00 95.98           H  
ATOM   2206 HD12 LEU A 135     -18.001   4.917   7.179  1.00 95.98           H  
ATOM   2207 HD13 LEU A 135     -16.282   5.027   7.632  1.00 95.98           H  
ATOM   2208  CD2 LEU A 135     -16.651   5.432  10.295  1.00 95.98           C  
ATOM   2209 HD21 LEU A 135     -15.653   5.693   9.945  1.00 95.98           H  
ATOM   2210 HD22 LEU A 135     -16.910   6.033  11.167  1.00 95.98           H  
ATOM   2211 HD23 LEU A 135     -16.658   4.382  10.589  1.00 95.98           H  
ATOM   2212  N   TYR A 136     -19.012  10.036   8.386  1.00 94.58           N  
ATOM   2213  H   TYR A 136     -19.665   9.412   7.934  1.00 94.58           H  
ATOM   2214  CA  TYR A 136     -19.005  11.439   7.977  1.00 94.58           C  
ATOM   2215  HA  TYR A 136     -18.006  11.695   7.624  1.00 94.58           H  
ATOM   2216  C   TYR A 136     -19.344  12.379   9.145  1.00 94.58           C  
ATOM   2217  CB  TYR A 136     -19.993  11.617   6.813  1.00 94.58           C  
ATOM   2218  HB2 TYR A 136     -19.663  11.003   5.975  1.00 94.58           H  
ATOM   2219  HB3 TYR A 136     -20.974  11.250   7.113  1.00 94.58           H  
ATOM   2220  O   TYR A 136     -18.702  13.423   9.302  1.00 94.58           O  
ATOM   2221  CG  TYR A 136     -20.149  13.050   6.346  1.00 94.58           C  
ATOM   2222  CD1 TYR A 136     -21.028  13.917   7.025  1.00 94.58           C  
ATOM   2223  HD1 TYR A 136     -21.626  13.540   7.842  1.00 94.58           H  
ATOM   2224  CD2 TYR A 136     -19.430  13.513   5.228  1.00 94.58           C  
ATOM   2225  HD2 TYR A 136     -18.827  12.824   4.656  1.00 94.58           H  
ATOM   2226  CE1 TYR A 136     -21.129  15.269   6.650  1.00 94.58           C  
ATOM   2227  HE1 TYR A 136     -21.796  15.927   7.188  1.00 94.58           H  
ATOM   2228  CE2 TYR A 136     -19.553  14.861   4.828  1.00 94.58           C  
ATOM   2229  HE2 TYR A 136     -19.048  15.221   3.944  1.00 94.58           H  
ATOM   2230  OH  TYR A 136     -20.386  17.071   5.252  1.00 94.58           O  
ATOM   2231  HH  TYR A 136     -21.124  17.519   5.671  1.00 94.58           H  
ATOM   2232  CZ  TYR A 136     -20.367  15.750   5.567  1.00 94.58           C  
ATOM   2233  N   LEU A 137     -20.334  12.025   9.968  1.00 93.42           N  
ATOM   2234  H   LEU A 137     -20.843  11.175   9.770  1.00 93.42           H  
ATOM   2235  CA  LEU A 137     -20.727  12.810  11.141  1.00 93.42           C  
ATOM   2236  HA  LEU A 137     -20.689  13.869  10.886  1.00 93.42           H  
ATOM   2237  C   LEU A 137     -19.740  12.627  12.302  1.00 93.42           C  
ATOM   2238  CB  LEU A 137     -22.171  12.450  11.534  1.00 93.42           C  
ATOM   2239  HB2 LEU A 137     -22.415  12.941  12.476  1.00 93.42           H  
ATOM   2240  HB3 LEU A 137     -22.230  11.374  11.698  1.00 93.42           H  
ATOM   2241  O   LEU A 137     -19.327  13.617  12.906  1.00 93.42           O  
ATOM   2242  CG  LEU A 137     -23.225  12.852  10.482  1.00 93.42           C  
ATOM   2243  HG  LEU A 137     -22.978  12.408   9.517  1.00 93.42           H  
ATOM   2244  CD1 LEU A 137     -24.597  12.344  10.906  1.00 93.42           C  
ATOM   2245 HD11 LEU A 137     -24.869  12.730  11.888  1.00 93.42           H  
ATOM   2246 HD12 LEU A 137     -25.353  12.642  10.180  1.00 93.42           H  
ATOM   2247 HD13 LEU A 137     -24.573  11.254  10.935  1.00 93.42           H  
ATOM   2248  CD2 LEU A 137     -23.324  14.368  10.293  1.00 93.42           C  
ATOM   2249 HD21 LEU A 137     -24.107  14.587   9.567  1.00 93.42           H  
ATOM   2250 HD22 LEU A 137     -23.590  14.831  11.243  1.00 93.42           H  
ATOM   2251 HD23 LEU A 137     -22.384  14.775   9.920  1.00 93.42           H  
ATOM   2252  N   ALA A 138     -19.284  11.396  12.545  1.00 94.16           N  
ATOM   2253  H   ALA A 138     -19.694  10.638  12.018  1.00 94.16           H  
ATOM   2254  CA  ALA A 138     -18.300  11.028  13.561  1.00 94.16           C  
ATOM   2255  HA  ALA A 138     -18.696  11.276  14.545  1.00 94.16           H  
ATOM   2256  C   ALA A 138     -16.976  11.789  13.382  1.00 94.16           C  
ATOM   2257  CB  ALA A 138     -18.101   9.508  13.502  1.00 94.16           C  
ATOM   2258  HB1 ALA A 138     -19.046   9.004  13.704  1.00 94.16           H  
ATOM   2259  HB2 ALA A 138     -17.372   9.188  14.246  1.00 94.16           H  
ATOM   2260  HB3 ALA A 138     -17.741   9.214  12.516  1.00 94.16           H  
ATOM   2261  O   ALA A 138     -16.492  12.418  14.323  1.00 94.16           O  
ATOM   2262  N   SER A 139     -16.444  11.841  12.155  1.00 92.72           N  
ATOM   2263  H   SER A 139     -16.885  11.294  11.429  1.00 92.72           H  
ATOM   2264  CA  SER A 139     -15.224  12.600  11.820  1.00 92.72           C  
ATOM   2265  HA  SER A 139     -14.422  12.258  12.474  1.00 92.72           H  
ATOM   2266  C   SER A 139     -15.346  14.117  12.031  1.00 92.72           C  
ATOM   2267  CB  SER A 139     -14.798  12.327  10.373  1.00 92.72           C  
ATOM   2268  HB2 SER A 139     -14.553  11.271  10.262  1.00 92.72           H  
ATOM   2269  HB3 SER A 139     -13.907  12.912  10.145  1.00 92.72           H  
ATOM   2270  O   SER A 139     -14.336  14.818  12.084  1.00 92.72           O  
ATOM   2271  OG  SER A 139     -15.825  12.665   9.461  1.00 92.72           O  
ATOM   2272  HG  SER A 139     -16.449  11.936   9.465  1.00 92.72           H  
ATOM   2273  N   ARG A 140     -16.570  14.641  12.182  1.00 88.90           N  
ATOM   2274  H   ARG A 140     -17.351  14.002  12.142  1.00 88.90           H  
ATOM   2275  CA  ARG A 140     -16.862  16.069  12.383  1.00 88.90           C  
ATOM   2276  HA  ARG A 140     -15.930  16.631  12.318  1.00 88.90           H  
ATOM   2277  C   ARG A 140     -17.424  16.401  13.759  1.00 88.90           C  
ATOM   2278  CB  ARG A 140     -17.792  16.569  11.276  1.00 88.90           C  
ATOM   2279  HB2 ARG A 140     -18.680  15.938  11.234  1.00 88.90           H  
ATOM   2280  HB3 ARG A 140     -18.102  17.589  11.501  1.00 88.90           H  
ATOM   2281  O   ARG A 140     -17.770  17.559  13.995  1.00 88.90           O  
ATOM   2282  CG  ARG A 140     -17.094  16.579   9.916  1.00 88.90           C  
ATOM   2283  HG2 ARG A 140     -16.182  17.173   9.973  1.00 88.90           H  
ATOM   2284  HG3 ARG A 140     -16.840  15.560   9.623  1.00 88.90           H  
ATOM   2285  CD  ARG A 140     -18.052  17.204   8.901  1.00 88.90           C  
ATOM   2286  HD2 ARG A 140     -18.980  16.633   8.883  1.00 88.90           H  
ATOM   2287  HD3 ARG A 140     -18.287  18.221   9.216  1.00 88.90           H  
ATOM   2288  NE  ARG A 140     -17.470  17.249   7.553  1.00 88.90           N  
ATOM   2289  HE  ARG A 140     -17.141  18.139   7.208  1.00 88.90           H  
ATOM   2290  NH1 ARG A 140     -17.763  15.031   7.102  1.00 88.90           N  
ATOM   2291 HH11 ARG A 140     -17.916  14.304   6.419  1.00 88.90           H  
ATOM   2292 HH12 ARG A 140     -18.028  14.825   8.055  1.00 88.90           H  
ATOM   2293  NH2 ARG A 140     -16.991  16.381   5.504  1.00 88.90           N  
ATOM   2294 HH21 ARG A 140     -16.943  15.569   4.906  1.00 88.90           H  
ATOM   2295 HH22 ARG A 140     -16.783  17.299   5.139  1.00 88.90           H  
ATOM   2296  CZ  ARG A 140     -17.412  16.224   6.728  1.00 88.90           C  
ATOM   2297  N   ILE A 141     -17.481  15.443  14.686  1.00 84.28           N  
ATOM   2298  H   ILE A 141     -17.234  14.500  14.421  1.00 84.28           H  
ATOM   2299  CA  ILE A 141     -17.932  15.700  16.064  1.00 84.28           C  
ATOM   2300  HA  ILE A 141     -18.962  16.057  16.036  1.00 84.28           H  
ATOM   2301  C   ILE A 141     -17.097  16.806  16.725  1.00 84.28           C  
ATOM   2302  CB  ILE A 141     -17.889  14.393  16.888  1.00 84.28           C  
ATOM   2303  HB  ILE A 141     -16.955  13.872  16.682  1.00 84.28           H  
ATOM   2304  O   ILE A 141     -17.637  17.630  17.466  1.00 84.28           O  
ATOM   2305  CG1 ILE A 141     -19.069  13.486  16.485  1.00 84.28           C  
ATOM   2306 HG12 ILE A 141     -20.014  13.976  16.718  1.00 84.28           H  
ATOM   2307 HG13 ILE A 141     -19.033  13.319  15.408  1.00 84.28           H  
ATOM   2308  CG2 ILE A 141     -17.941  14.690  18.397  1.00 84.28           C  
ATOM   2309 HG21 ILE A 141     -18.780  15.351  18.610  1.00 84.28           H  
ATOM   2310 HG22 ILE A 141     -17.012  15.156  18.726  1.00 84.28           H  
ATOM   2311 HG23 ILE A 141     -18.056  13.767  18.965  1.00 84.28           H  
ATOM   2312  CD1 ILE A 141     -19.035  12.117  17.173  1.00 84.28           C  
ATOM   2313 HD11 ILE A 141     -19.301  12.196  18.228  1.00 84.28           H  
ATOM   2314 HD12 ILE A 141     -18.049  11.664  17.068  1.00 84.28           H  
ATOM   2315 HD13 ILE A 141     -19.776  11.469  16.705  1.00 84.28           H  
ATOM   2316  N   ASN A 142     -15.795  16.841  16.422  1.00 74.89           N  
ATOM   2317  H   ASN A 142     -15.439  16.105  15.828  1.00 74.89           H  
ATOM   2318  CA  ASN A 142     -14.844  17.822  16.948  1.00 74.89           C  
ATOM   2319  HA  ASN A 142     -15.213  18.184  17.908  1.00 74.89           H  
ATOM   2320  C   ASN A 142     -14.688  19.061  16.055  1.00 74.89           C  
ATOM   2321  CB  ASN A 142     -13.489  17.132  17.193  1.00 74.89           C  
ATOM   2322  HB2 ASN A 142     -13.103  16.745  16.250  1.00 74.89           H  
ATOM   2323  HB3 ASN A 142     -12.773  17.856  17.579  1.00 74.89           H  
ATOM   2324  O   ASN A 142     -13.843  19.901  16.351  1.00 74.89           O  
ATOM   2325  CG  ASN A 142     -13.581  16.008  18.207  1.00 74.89           C  
ATOM   2326  ND2 ASN A 142     -12.903  14.907  17.981  1.00 74.89           N  
ATOM   2327 HD21 ASN A 142     -12.412  14.764  17.110  1.00 74.89           H  
ATOM   2328 HD22 ASN A 142     -13.132  14.122  18.574  1.00 74.89           H  
ATOM   2329  OD1 ASN A 142     -14.298  16.083  19.192  1.00 74.89           O  
ATOM   2330  N   SER A 143     -15.448  19.196  14.957  1.00 67.88           N  
ATOM   2331  H   SER A 143     -16.170  18.515  14.766  1.00 67.88           H  
ATOM   2332  CA  SER A 143     -15.369  20.383  14.101  1.00 67.88           C  
ATOM   2333  HA  SER A 143     -14.321  20.574  13.868  1.00 67.88           H  
ATOM   2334  C   SER A 143     -15.900  21.602  14.856  1.00 67.88           C  
ATOM   2335  CB  SER A 143     -16.104  20.192  12.771  1.00 67.88           C  
ATOM   2336  HB2 SER A 143     -17.153  19.967  12.961  1.00 67.88           H  
ATOM   2337  HB3 SER A 143     -16.043  21.118  12.200  1.00 67.88           H  
ATOM   2338  O   SER A 143     -17.084  21.936  14.824  1.00 67.88           O  
ATOM   2339  OG  SER A 143     -15.527  19.146  12.010  1.00 67.88           O  
ATOM   2340  HG  SER A 143     -14.580  19.129  12.161  1.00 67.88           H  
ATOM   2341  N   ILE A 144     -14.999  22.271  15.562  1.00 56.21           N  
ATOM   2342  H   ILE A 144     -14.089  21.847  15.670  1.00 56.21           H  
ATOM   2343  CA  ILE A 144     -15.190  23.609  16.098  1.00 56.21           C  
ATOM   2344  HA  ILE A 144     -16.155  23.674  16.599  1.00 56.21           H  
ATOM   2345  C   ILE A 144     -15.175  24.548  14.883  1.00 56.21           C  
ATOM   2346  CB  ILE A 144     -14.066  23.917  17.123  1.00 56.21           C  
ATOM   2347  HB  ILE A 144     -13.108  23.828  16.612  1.00 56.21           H  
ATOM   2348  O   ILE A 144     -14.173  24.627  14.180  1.00 56.21           O  
ATOM   2349  CG1 ILE A 144     -14.078  22.922  18.314  1.00 56.21           C  
ATOM   2350 HG12 ILE A 144     -14.910  23.159  18.978  1.00 56.21           H  
ATOM   2351 HG13 ILE A 144     -14.229  21.904  17.956  1.00 56.21           H  
ATOM   2352  CG2 ILE A 144     -14.201  25.357  17.651  1.00 56.21           C  
ATOM   2353 HG21 ILE A 144     -13.389  25.583  18.342  1.00 56.21           H  
ATOM   2354 HG22 ILE A 144     -15.152  25.487  18.167  1.00 56.21           H  
ATOM   2355 HG23 ILE A 144     -14.133  26.071  16.830  1.00 56.21           H  
ATOM   2356  CD1 ILE A 144     -12.775  22.912  19.126  1.00 56.21           C  
ATOM   2357 HD11 ILE A 144     -12.839  22.147  19.899  1.00 56.21           H  
ATOM   2358 HD12 ILE A 144     -12.612  23.877  19.605  1.00 56.21           H  
ATOM   2359 HD13 ILE A 144     -11.934  22.683  18.472  1.00 56.21           H  
ATOM   2360  N   GLY A 145     -16.281  25.242  14.601  1.00 57.82           N  
ATOM   2361  H   GLY A 145     -17.097  25.091  15.176  1.00 57.82           H  
ATOM   2362  CA  GLY A 145     -16.194  26.487  13.826  1.00 57.82           C  
ATOM   2363  HA2 GLY A 145     -16.728  27.253  14.388  1.00 57.82           H  
ATOM   2364  HA3 GLY A 145     -15.157  26.818  13.778  1.00 57.82           H  
ATOM   2365  C   GLY A 145     -16.745  26.544  12.397  1.00 57.82           C  
ATOM   2366  O   GLY A 145     -16.333  27.439  11.668  1.00 57.82           O  
ATOM   2367  N   LYS A 146     -17.705  25.704  11.976  1.00 54.03           N  
ATOM   2368  H   LYS A 146     -17.990  24.949  12.583  1.00 54.03           H  
ATOM   2369  CA  LYS A 146     -18.563  26.054  10.818  1.00 54.03           C  
ATOM   2370  HA  LYS A 146     -18.456  27.120  10.619  1.00 54.03           H  
ATOM   2371  C   LYS A 146     -20.057  25.822  11.116  1.00 54.03           C  
ATOM   2372  CB  LYS A 146     -18.094  25.381   9.512  1.00 54.03           C  
ATOM   2373  HB2 LYS A 146     -18.862  25.537   8.755  1.00 54.03           H  
ATOM   2374  HB3 LYS A 146     -17.970  24.309   9.665  1.00 54.03           H  
ATOM   2375  O   LYS A 146     -20.486  24.668  11.126  1.00 54.03           O  
ATOM   2376  CG  LYS A 146     -16.778  26.006   9.008  1.00 54.03           C  
ATOM   2377  HG2 LYS A 146     -16.870  27.092   9.030  1.00 54.03           H  
ATOM   2378  HG3 LYS A 146     -15.966  25.708   9.672  1.00 54.03           H  
ATOM   2379  CD  LYS A 146     -16.416  25.595   7.577  1.00 54.03           C  
ATOM   2380  HD2 LYS A 146     -16.293  24.513   7.533  1.00 54.03           H  
ATOM   2381  HD3 LYS A 146     -17.220  25.897   6.906  1.00 54.03           H  
ATOM   2382  CE  LYS A 146     -15.109  26.294   7.177  1.00 54.03           C  
ATOM   2383  HE2 LYS A 146     -14.321  25.981   7.862  1.00 54.03           H  
ATOM   2384  HE3 LYS A 146     -15.244  27.368   7.305  1.00 54.03           H  
ATOM   2385  NZ  LYS A 146     -14.724  25.996   5.774  1.00 54.03           N  
ATOM   2386  HZ1 LYS A 146     -13.873  26.484   5.533  1.00 54.03           H  
ATOM   2387  HZ2 LYS A 146     -14.575  25.005   5.644  1.00 54.03           H  
ATOM   2388  HZ3 LYS A 146     -15.448  26.302   5.140  1.00 54.03           H  
ATOM   2389  N   PRO A 147     -20.832  26.894  11.385  1.00 53.20           N  
ATOM   2390  CA  PRO A 147     -22.301  26.882  11.381  1.00 53.20           C  
ATOM   2391  HA  PRO A 147     -22.653  26.158  12.115  1.00 53.20           H  
ATOM   2392  C   PRO A 147     -22.860  26.526   9.982  1.00 53.20           C  
ATOM   2393  CB  PRO A 147     -22.725  28.303  11.799  1.00 53.20           C  
ATOM   2394  HB2 PRO A 147     -23.033  28.875  10.923  1.00 53.20           H  
ATOM   2395  HB3 PRO A 147     -23.530  28.287  12.534  1.00 53.20           H  
ATOM   2396  O   PRO A 147     -22.137  26.726   9.002  1.00 53.20           O  
ATOM   2397  CG  PRO A 147     -21.473  28.942  12.390  1.00 53.20           C  
ATOM   2398  HG2 PRO A 147     -21.405  28.702  13.452  1.00 53.20           H  
ATOM   2399  HG3 PRO A 147     -21.454  30.021  12.237  1.00 53.20           H  
ATOM   2400  CD  PRO A 147     -20.351  28.244  11.640  1.00 53.20           C  
ATOM   2401  HD2 PRO A 147     -19.446  28.246  12.248  1.00 53.20           H  
ATOM   2402  HD3 PRO A 147     -20.173  28.751  10.692  1.00 53.20           H  
ATOM   2403  N   PRO A 148     -24.119  26.043   9.856  1.00 53.47           N  
ATOM   2404  CA  PRO A 148     -25.184  26.154  10.857  1.00 53.47           C  
ATOM   2405  HA  PRO A 148     -24.871  26.766  11.703  1.00 53.47           H  
ATOM   2406  C   PRO A 148     -25.701  24.838  11.469  1.00 53.47           C  
ATOM   2407  CB  PRO A 148     -26.282  26.927  10.124  1.00 53.47           C  
ATOM   2408  HB2 PRO A 148     -27.268  26.802  10.570  1.00 53.47           H  
ATOM   2409  HB3 PRO A 148     -26.019  27.985  10.092  1.00 53.47           H  
ATOM   2410  O   PRO A 148     -26.711  24.880  12.156  1.00 53.47           O  
ATOM   2411  CG  PRO A 148     -26.217  26.349   8.712  1.00 53.47           C  
ATOM   2412  HG2 PRO A 148     -26.894  25.498   8.631  1.00 53.47           H  
ATOM   2413  HG3 PRO A 148     -26.468  27.104   7.967  1.00 53.47           H  
ATOM   2414  CD  PRO A 148     -24.770  25.866   8.556  1.00 53.47           C  
ATOM   2415  HD2 PRO A 148     -24.275  26.459   7.788  1.00 53.47           H  
ATOM   2416  HD3 PRO A 148     -24.757  24.814   8.270  1.00 53.47           H  
ATOM   2417  N   GLU A 149     -25.032  23.693  11.314  1.00 57.36           N  
ATOM   2418  H   GLU A 149     -24.218  23.667  10.718  1.00 57.36           H  
ATOM   2419  CA  GLU A 149     -25.458  22.460  12.006  1.00 57.36           C  
ATOM   2420  HA  GLU A 149     -26.537  22.494  12.153  1.00 57.36           H  
ATOM   2421  C   GLU A 149     -24.790  22.345  13.390  1.00 57.36           C  
ATOM   2422  CB  GLU A 149     -25.180  21.235  11.122  1.00 57.36           C  
ATOM   2423  HB2 GLU A 149     -24.286  21.414  10.523  1.00 57.36           H  
ATOM   2424  HB3 GLU A 149     -24.973  20.364  11.743  1.00 57.36           H  
ATOM   2425  O   GLU A 149     -23.566  22.134  13.457  1.00 57.36           O  
ATOM   2426  CG  GLU A 149     -26.366  20.930  10.189  1.00 57.36           C  
ATOM   2427  HG2 GLU A 149     -26.573  21.814   9.585  1.00 57.36           H  
ATOM   2428  HG3 GLU A 149     -26.069  20.127   9.515  1.00 57.36           H  
ATOM   2429  CD  GLU A 149     -27.621  20.502  10.964  1.00 57.36           C  
ATOM   2430  OE1 GLU A 149     -28.727  20.802  10.469  1.00 57.36           O  
ATOM   2431  OE2 GLU A 149     -27.419  19.954  12.072  1.00 57.36           O  
ATOM   2432  N   PRO A 150     -25.534  22.512  14.507  1.00 59.43           N  
ATOM   2433  CA  PRO A 150     -24.948  22.514  15.836  1.00 59.43           C  
ATOM   2434  HA  PRO A 150     -24.168  23.274  15.887  1.00 59.43           H  
ATOM   2435  C   PRO A 150     -24.340  21.143  16.117  1.00 59.43           C  
ATOM   2436  CB  PRO A 150     -26.080  22.886  16.804  1.00 59.43           C  
ATOM   2437  HB2 PRO A 150     -25.984  22.386  17.767  1.00 59.43           H  
ATOM   2438  HB3 PRO A 150     -26.097  23.968  16.937  1.00 59.43           H  
ATOM   2439  O   PRO A 150     -24.982  20.110  15.949  1.00 59.43           O  
ATOM   2440  CG  PRO A 150     -27.344  22.454  16.064  1.00 59.43           C  
ATOM   2441  HG2 PRO A 150     -28.208  23.056  16.344  1.00 59.43           H  
ATOM   2442  HG3 PRO A 150     -27.530  21.399  16.264  1.00 59.43           H  
ATOM   2443  CD  PRO A 150     -26.984  22.630  14.591  1.00 59.43           C  
ATOM   2444  HD2 PRO A 150     -27.482  21.864  13.998  1.00 59.43           H  
ATOM   2445  HD3 PRO A 150     -27.293  23.621  14.258  1.00 59.43           H  
ATOM   2446  N   ASN A 151     -23.102  21.124  16.611  1.00 69.74           N  
ATOM   2447  H   ASN A 151     -22.598  21.999  16.634  1.00 69.74           H  
ATOM   2448  CA  ASN A 151     -22.380  19.895  16.961  1.00 69.74           C  
ATOM   2449  HA  ASN A 151     -22.190  19.336  16.045  1.00 69.74           H  
ATOM   2450  C   ASN A 151     -23.184  18.938  17.871  1.00 69.74           C  
ATOM   2451  CB  ASN A 151     -21.032  20.295  17.593  1.00 69.74           C  
ATOM   2452  HB2 ASN A 151     -20.566  19.409  18.024  1.00 69.74           H  
ATOM   2453  HB3 ASN A 151     -21.195  21.017  18.394  1.00 69.74           H  
ATOM   2454  O   ASN A 151     -22.886  17.747  17.890  1.00 69.74           O  
ATOM   2455  CG  ASN A 151     -20.049  20.864  16.580  1.00 69.74           C  
ATOM   2456  ND2 ASN A 151     -19.030  21.560  17.026  1.00 69.74           N  
ATOM   2457 HD21 ASN A 151     -18.849  21.652  18.016  1.00 69.74           H  
ATOM   2458 HD22 ASN A 151     -18.355  21.821  16.322  1.00 69.74           H  
ATOM   2459  OD1 ASN A 151     -20.183  20.691  15.374  1.00 69.74           O  
ATOM   2460  N   LYS A 152     -24.223  19.437  18.561  1.00 76.80           N  
ATOM   2461  H   LYS A 152     -24.418  20.420  18.434  1.00 76.80           H  
ATOM   2462  CA  LYS A 152     -25.231  18.635  19.265  1.00 76.80           C  
ATOM   2463  HA  LYS A 152     -24.729  18.027  20.018  1.00 76.80           H  
ATOM   2464  C   LYS A 152     -25.946  17.624  18.366  1.00 76.80           C  
ATOM   2465  CB  LYS A 152     -26.267  19.542  19.957  1.00 76.80           C  
ATOM   2466  HB2 LYS A 152     -27.263  19.123  19.809  1.00 76.80           H  
ATOM   2467  HB3 LYS A 152     -26.261  20.539  19.518  1.00 76.80           H  
ATOM   2468  O   LYS A 152     -25.930  16.457  18.720  1.00 76.80           O  
ATOM   2469  CG  LYS A 152     -26.017  19.627  21.468  1.00 76.80           C  
ATOM   2470  HG2 LYS A 152     -25.983  18.618  21.879  1.00 76.80           H  
ATOM   2471  HG3 LYS A 152     -25.063  20.119  21.654  1.00 76.80           H  
ATOM   2472  CD  LYS A 152     -27.146  20.403  22.159  1.00 76.80           C  
ATOM   2473  HD2 LYS A 152     -27.145  21.435  21.809  1.00 76.80           H  
ATOM   2474  HD3 LYS A 152     -28.099  19.942  21.899  1.00 76.80           H  
ATOM   2475  CE  LYS A 152     -26.970  20.364  23.681  1.00 76.80           C  
ATOM   2476  HE2 LYS A 152     -26.907  19.320  23.990  1.00 76.80           H  
ATOM   2477  HE3 LYS A 152     -26.029  20.848  23.943  1.00 76.80           H  
ATOM   2478  NZ  LYS A 152     -28.105  21.022  24.378  1.00 76.80           N  
ATOM   2479  HZ1 LYS A 152     -28.971  20.559  24.142  1.00 76.80           H  
ATOM   2480  HZ2 LYS A 152     -27.995  20.961  25.381  1.00 76.80           H  
ATOM   2481  HZ3 LYS A 152     -28.185  21.994  24.117  1.00 76.80           H  
ATOM   2482  N   GLN A 153     -26.498  18.025  17.217  1.00 83.13           N  
ATOM   2483  H   GLN A 153     -26.377  18.980  16.911  1.00 83.13           H  
ATOM   2484  CA  GLN A 153     -27.236  17.105  16.334  1.00 83.13           C  
ATOM   2485  HA  GLN A 153     -28.028  16.616  16.901  1.00 83.13           H  
ATOM   2486  C   GLN A 153     -26.323  16.000  15.788  1.00 83.13           C  
ATOM   2487  CB  GLN A 153     -27.874  17.875  15.168  1.00 83.13           C  
ATOM   2488  HB2 GLN A 153     -28.236  17.145  14.443  1.00 83.13           H  
ATOM   2489  HB3 GLN A 153     -27.125  18.496  14.678  1.00 83.13           H  
ATOM   2490  O   GLN A 153     -26.693  14.832  15.757  1.00 83.13           O  
ATOM   2491  CG  GLN A 153     -29.062  18.748  15.603  1.00 83.13           C  
ATOM   2492  HG2 GLN A 153     -28.722  19.514  16.300  1.00 83.13           H  
ATOM   2493  HG3 GLN A 153     -29.800  18.129  16.113  1.00 83.13           H  
ATOM   2494  CD  GLN A 153     -29.745  19.405  14.406  1.00 83.13           C  
ATOM   2495  NE2 GLN A 153     -30.236  20.620  14.520  1.00 83.13           N  
ATOM   2496 HE21 GLN A 153     -30.225  21.135  15.389  1.00 83.13           H  
ATOM   2497 HE22 GLN A 153     -30.601  20.969  13.645  1.00 83.13           H  
ATOM   2498  OE1 GLN A 153     -29.902  18.819  13.357  1.00 83.13           O  
ATOM   2499  N   LYS A 154     -25.074  16.343  15.445  1.00 85.55           N  
ATOM   2500  H   LYS A 154     -24.848  17.328  15.460  1.00 85.55           H  
ATOM   2501  CA  LYS A 154     -24.064  15.362  15.010  1.00 85.55           C  
ATOM   2502  HA  LYS A 154     -24.478  14.777  14.188  1.00 85.55           H  
ATOM   2503  C   LYS A 154     -23.725  14.366  16.121  1.00 85.55           C  
ATOM   2504  CB  LYS A 154     -22.780  16.060  14.541  1.00 85.55           C  
ATOM   2505  HB2 LYS A 154     -22.316  16.551  15.396  1.00 85.55           H  
ATOM   2506  HB3 LYS A 154     -22.090  15.303  14.168  1.00 85.55           H  
ATOM   2507  O   LYS A 154     -23.650  13.170  15.867  1.00 85.55           O  
ATOM   2508  CG  LYS A 154     -23.016  17.102  13.440  1.00 85.55           C  
ATOM   2509  HG2 LYS A 154     -23.442  16.630  12.555  1.00 85.55           H  
ATOM   2510  HG3 LYS A 154     -23.713  17.858  13.804  1.00 85.55           H  
ATOM   2511  CD  LYS A 154     -21.697  17.791  13.084  1.00 85.55           C  
ATOM   2512  HD2 LYS A 154     -21.220  18.123  14.007  1.00 85.55           H  
ATOM   2513  HD3 LYS A 154     -21.031  17.094  12.574  1.00 85.55           H  
ATOM   2514  CE  LYS A 154     -21.987  19.004  12.197  1.00 85.55           C  
ATOM   2515  HE2 LYS A 154     -22.948  19.422  12.496  1.00 85.55           H  
ATOM   2516  HE3 LYS A 154     -22.077  18.688  11.158  1.00 85.55           H  
ATOM   2517  NZ  LYS A 154     -20.946  20.045  12.370  1.00 85.55           N  
ATOM   2518  HZ1 LYS A 154     -20.870  20.292  13.347  1.00 85.55           H  
ATOM   2519  HZ2 LYS A 154     -21.214  20.892  11.890  1.00 85.55           H  
ATOM   2520  HZ3 LYS A 154     -20.037  19.724  12.068  1.00 85.55           H  
ATOM   2521  N   GLN A 155     -23.502  14.860  17.343  1.00 87.43           N  
ATOM   2522  H   GLN A 155     -23.602  15.854  17.488  1.00 87.43           H  
ATOM   2523  CA  GLN A 155     -23.223  14.009  18.504  1.00 87.43           C  
ATOM   2524  HA  GLN A 155     -22.404  13.332  18.263  1.00 87.43           H  
ATOM   2525  C   GLN A 155     -24.422  13.128  18.850  1.00 87.43           C  
ATOM   2526  CB  GLN A 155     -22.827  14.863  19.721  1.00 87.43           C  
ATOM   2527  HB2 GLN A 155     -22.915  14.259  20.624  1.00 87.43           H  
ATOM   2528  HB3 GLN A 155     -23.497  15.718  19.812  1.00 87.43           H  
ATOM   2529  O   GLN A 155     -24.240  11.951  19.127  1.00 87.43           O  
ATOM   2530  CG  GLN A 155     -21.376  15.339  19.603  1.00 87.43           C  
ATOM   2531  HG2 GLN A 155     -21.246  15.861  18.655  1.00 87.43           H  
ATOM   2532  HG3 GLN A 155     -20.725  14.465  19.596  1.00 87.43           H  
ATOM   2533  CD  GLN A 155     -20.917  16.261  20.732  1.00 87.43           C  
ATOM   2534  NE2 GLN A 155     -19.879  17.042  20.510  1.00 87.43           N  
ATOM   2535 HE21 GLN A 155     -19.701  17.767  21.190  1.00 87.43           H  
ATOM   2536 HE22 GLN A 155     -19.455  17.059  19.593  1.00 87.43           H  
ATOM   2537  OE1 GLN A 155     -21.419  16.300  21.843  1.00 87.43           O  
ATOM   2538  N   GLU A 156     -25.631  13.677  18.806  1.00 90.52           N  
ATOM   2539  H   GLU A 156     -25.720  14.660  18.593  1.00 90.52           H  
ATOM   2540  CA  GLU A 156     -26.872  12.947  19.045  1.00 90.52           C  
ATOM   2541  HA  GLU A 156     -26.833  12.481  20.029  1.00 90.52           H  
ATOM   2542  C   GLU A 156     -27.061  11.825  18.025  1.00 90.52           C  
ATOM   2543  CB  GLU A 156     -28.026  13.950  19.043  1.00 90.52           C  
ATOM   2544  HB2 GLU A 156     -28.090  14.439  18.071  1.00 90.52           H  
ATOM   2545  HB3 GLU A 156     -27.812  14.701  19.804  1.00 90.52           H  
ATOM   2546  O   GLU A 156     -27.252  10.682  18.429  1.00 90.52           O  
ATOM   2547  CG  GLU A 156     -29.367  13.288  19.367  1.00 90.52           C  
ATOM   2548  HG2 GLU A 156     -29.247  12.672  20.259  1.00 90.52           H  
ATOM   2549  HG3 GLU A 156     -29.642  12.642  18.534  1.00 90.52           H  
ATOM   2550  CD  GLU A 156     -30.486  14.311  19.607  1.00 90.52           C  
ATOM   2551  OE1 GLU A 156     -31.571  13.855  20.028  1.00 90.52           O  
ATOM   2552  OE2 GLU A 156     -30.242  15.528  19.415  1.00 90.52           O  
ATOM   2553  N   PHE A 157     -26.878  12.105  16.731  1.00 93.75           N  
ATOM   2554  H   PHE A 157     -26.774  13.069  16.450  1.00 93.75           H  
ATOM   2555  CA  PHE A 157     -26.944  11.079  15.693  1.00 93.75           C  
ATOM   2556  HA  PHE A 157     -27.940  10.637  15.706  1.00 93.75           H  
ATOM   2557  C   PHE A 157     -25.931   9.954  15.933  1.00 93.75           C  
ATOM   2558  CB  PHE A 157     -26.709  11.719  14.318  1.00 93.75           C  
ATOM   2559  HB2 PHE A 157     -27.402  12.551  14.195  1.00 93.75           H  
ATOM   2560  HB3 PHE A 157     -25.698  12.122  14.269  1.00 93.75           H  
ATOM   2561  O   PHE A 157     -26.281   8.779  15.849  1.00 93.75           O  
ATOM   2562  CG  PHE A 157     -26.913  10.741  13.177  1.00 93.75           C  
ATOM   2563  CD1 PHE A 157     -25.883   9.860  12.790  1.00 93.75           C  
ATOM   2564  HD1 PHE A 157     -24.926   9.889  13.291  1.00 93.75           H  
ATOM   2565  CD2 PHE A 157     -28.165  10.669  12.541  1.00 93.75           C  
ATOM   2566  HD2 PHE A 157     -28.970  11.320  12.851  1.00 93.75           H  
ATOM   2567  CE1 PHE A 157     -26.103   8.917  11.771  1.00 93.75           C  
ATOM   2568  HE1 PHE A 157     -25.326   8.219  11.498  1.00 93.75           H  
ATOM   2569  CE2 PHE A 157     -28.384   9.730  11.518  1.00 93.75           C  
ATOM   2570  HE2 PHE A 157     -29.354   9.661  11.049  1.00 93.75           H  
ATOM   2571  CZ  PHE A 157     -27.355   8.853  11.135  1.00 93.75           C  
ATOM   2572  HZ  PHE A 157     -27.539   8.107  10.376  1.00 93.75           H  
ATOM   2573  N   VAL A 158     -24.677  10.296  16.249  1.00 94.20           N  
ATOM   2574  H   VAL A 158     -24.446  11.277  16.306  1.00 94.20           H  
ATOM   2575  CA  VAL A 158     -23.627   9.291  16.477  1.00 94.20           C  
ATOM   2576  HA  VAL A 158     -23.667   8.567  15.664  1.00 94.20           H  
ATOM   2577  C   VAL A 158     -23.886   8.488  17.755  1.00 94.20           C  
ATOM   2578  CB  VAL A 158     -22.229   9.937  16.455  1.00 94.20           C  
ATOM   2579  HB  VAL A 158     -22.198  10.767  17.161  1.00 94.20           H  
ATOM   2580  O   VAL A 158     -23.666   7.283  17.754  1.00 94.20           O  
ATOM   2581  CG1 VAL A 158     -21.132   8.930  16.822  1.00 94.20           C  
ATOM   2582 HG11 VAL A 158     -20.138   9.325  16.609  1.00 94.20           H  
ATOM   2583 HG12 VAL A 158     -21.196   8.706  17.887  1.00 94.20           H  
ATOM   2584 HG13 VAL A 158     -21.267   8.007  16.259  1.00 94.20           H  
ATOM   2585  CG2 VAL A 158     -21.925  10.465  15.043  1.00 94.20           C  
ATOM   2586 HG21 VAL A 158     -20.996  11.035  15.027  1.00 94.20           H  
ATOM   2587 HG22 VAL A 158     -21.832   9.630  14.348  1.00 94.20           H  
ATOM   2588 HG23 VAL A 158     -22.726  11.116  14.692  1.00 94.20           H  
ATOM   2589  N   ASN A 159     -24.409   9.114  18.813  1.00 93.64           N  
ATOM   2590  H   ASN A 159     -24.579  10.107  18.755  1.00 93.64           H  
ATOM   2591  CA  ASN A 159     -24.831   8.407  20.025  1.00 93.64           C  
ATOM   2592  HA  ASN A 159     -24.006   7.797  20.396  1.00 93.64           H  
ATOM   2593  C   ASN A 159     -25.995   7.444  19.747  1.00 93.64           C  
ATOM   2594  CB  ASN A 159     -25.230   9.426  21.105  1.00 93.64           C  
ATOM   2595  HB2 ASN A 159     -25.816   8.913  21.869  1.00 93.64           H  
ATOM   2596  HB3 ASN A 159     -25.864  10.198  20.668  1.00 93.64           H  
ATOM   2597  O   ASN A 159     -25.958   6.303  20.197  1.00 93.64           O  
ATOM   2598  CG  ASN A 159     -24.051  10.056  21.821  1.00 93.64           C  
ATOM   2599  ND2 ASN A 159     -24.103  11.340  22.085  1.00 93.64           N  
ATOM   2600 HD21 ASN A 159     -23.340  11.712  22.632  1.00 93.64           H  
ATOM   2601 HD22 ASN A 159     -24.874  11.883  21.723  1.00 93.64           H  
ATOM   2602  OD1 ASN A 159     -23.086   9.419  22.202  1.00 93.64           O  
ATOM   2603  N   GLN A 160     -27.006   7.879  18.987  1.00 96.13           N  
ATOM   2604  H   GLN A 160     -26.989   8.834  18.658  1.00 96.13           H  
ATOM   2605  CA  GLN A 160     -28.164   7.052  18.622  1.00 96.13           C  
ATOM   2606  HA  GLN A 160     -28.633   6.667  19.528  1.00 96.13           H  
ATOM   2607  C   GLN A 160     -27.781   5.834  17.770  1.00 96.13           C  
ATOM   2608  CB  GLN A 160     -29.185   7.911  17.859  1.00 96.13           C  
ATOM   2609  HB2 GLN A 160     -29.905   7.256  17.369  1.00 96.13           H  
ATOM   2610  HB3 GLN A 160     -28.666   8.478  17.086  1.00 96.13           H  
ATOM   2611  O   GLN A 160     -28.459   4.814  17.829  1.00 96.13           O  
ATOM   2612  CG  GLN A 160     -29.967   8.873  18.769  1.00 96.13           C  
ATOM   2613  HG2 GLN A 160     -29.279   9.462  19.375  1.00 96.13           H  
ATOM   2614  HG3 GLN A 160     -30.593   8.290  19.445  1.00 96.13           H  
ATOM   2615  CD  GLN A 160     -30.861   9.831  17.983  1.00 96.13           C  
ATOM   2616  NE2 GLN A 160     -31.582  10.706  18.650  1.00 96.13           N  
ATOM   2617 HE21 GLN A 160     -31.496  10.822  19.650  1.00 96.13           H  
ATOM   2618 HE22 GLN A 160     -32.100  11.380  18.104  1.00 96.13           H  
ATOM   2619  OE1 GLN A 160     -30.920   9.830  16.762  1.00 96.13           O  
ATOM   2620  N   HIS A 161     -26.689   5.925  17.010  1.00 96.75           N  
ATOM   2621  H   HIS A 161     -26.199   6.808  16.996  1.00 96.75           H  
ATOM   2622  CA  HIS A 161     -26.233   4.884  16.086  1.00 96.75           C  
ATOM   2623  HA  HIS A 161     -26.934   4.050  16.112  1.00 96.75           H  
ATOM   2624  C   HIS A 161     -24.871   4.301  16.483  1.00 96.75           C  
ATOM   2625  CB  HIS A 161     -26.240   5.440  14.658  1.00 96.75           C  
ATOM   2626  HB2 HIS A 161     -25.885   4.674  13.969  1.00 96.75           H  
ATOM   2627  HB3 HIS A 161     -25.561   6.292  14.614  1.00 96.75           H  
ATOM   2628  O   HIS A 161     -24.115   3.848  15.627  1.00 96.75           O  
ATOM   2629  CG  HIS A 161     -27.594   5.896  14.191  1.00 96.75           C  
ATOM   2630  CD2 HIS A 161     -28.537   5.152  13.537  1.00 96.75           C  
ATOM   2631  HD2 HIS A 161     -28.454   4.106  13.280  1.00 96.75           H  
ATOM   2632  ND1 HIS A 161     -28.112   7.155  14.360  1.00 96.75           N  
ATOM   2633  HD1 HIS A 161     -27.655   7.911  14.850  1.00 96.75           H  
ATOM   2634  CE1 HIS A 161     -29.339   7.176  13.820  1.00 96.75           C  
ATOM   2635  HE1 HIS A 161     -30.001   8.030  13.822  1.00 96.75           H  
ATOM   2636  NE2 HIS A 161     -29.632   5.983  13.278  1.00 96.75           N  
ATOM   2637  N   VAL A 162     -24.521   4.312  17.773  1.00 94.57           N  
ATOM   2638  H   VAL A 162     -25.149   4.738  18.439  1.00 94.57           H  
ATOM   2639  CA  VAL A 162     -23.208   3.834  18.240  1.00 94.57           C  
ATOM   2640  HA  VAL A 162     -22.449   4.409  17.710  1.00 94.57           H  
ATOM   2641  C   VAL A 162     -22.961   2.357  17.900  1.00 94.57           C  
ATOM   2642  CB  VAL A 162     -23.044   4.118  19.744  1.00 94.57           C  
ATOM   2643  HB  VAL A 162     -23.339   5.152  19.922  1.00 94.57           H  
ATOM   2644  O   VAL A 162     -21.829   1.988  17.596  1.00 94.57           O  
ATOM   2645  CG1 VAL A 162     -23.918   3.221  20.631  1.00 94.57           C  
ATOM   2646 HG11 VAL A 162     -23.599   2.180  20.567  1.00 94.57           H  
ATOM   2647 HG12 VAL A 162     -24.963   3.302  20.332  1.00 94.57           H  
ATOM   2648 HG13 VAL A 162     -23.835   3.547  21.667  1.00 94.57           H  
ATOM   2649  CG2 VAL A 162     -21.582   3.992  20.181  1.00 94.57           C  
ATOM   2650 HG21 VAL A 162     -21.240   2.963  20.068  1.00 94.57           H  
ATOM   2651 HG22 VAL A 162     -20.964   4.650  19.570  1.00 94.57           H  
ATOM   2652 HG23 VAL A 162     -21.487   4.284  21.227  1.00 94.57           H  
ATOM   2653  N   SER A 163     -24.014   1.532  17.863  1.00 96.04           N  
ATOM   2654  H   SER A 163     -24.931   1.907  18.059  1.00 96.04           H  
ATOM   2655  CA  SER A 163     -23.946   0.110  17.494  1.00 96.04           C  
ATOM   2656  HA  SER A 163     -23.244  -0.401  18.154  1.00 96.04           H  
ATOM   2657  C   SER A 163     -23.469  -0.119  16.059  1.00 96.04           C  
ATOM   2658  CB  SER A 163     -25.322  -0.537  17.667  1.00 96.04           C  
ATOM   2659  HB2 SER A 163     -25.616  -0.477  18.715  1.00 96.04           H  
ATOM   2660  HB3 SER A 163     -25.270  -1.587  17.379  1.00 96.04           H  
ATOM   2661  O   SER A 163     -22.879  -1.152  15.761  1.00 96.04           O  
ATOM   2662  OG  SER A 163     -26.285   0.133  16.871  1.00 96.04           O  
ATOM   2663  HG  SER A 163     -26.577  -0.477  16.190  1.00 96.04           H  
ATOM   2664  N   TYR A 164     -23.628   0.861  15.164  1.00 98.11           N  
ATOM   2665  H   TYR A 164     -24.098   1.711  15.440  1.00 98.11           H  
ATOM   2666  CA  TYR A 164     -23.085   0.761  13.809  1.00 98.11           C  
ATOM   2667  HA  TYR A 164     -23.451  -0.151  13.337  1.00 98.11           H  
ATOM   2668  C   TYR A 164     -21.553   0.676  13.805  1.00 98.11           C  
ATOM   2669  CB  TYR A 164     -23.528   1.967  12.980  1.00 98.11           C  
ATOM   2670  HB2 TYR A 164     -23.322   2.861  13.569  1.00 98.11           H  
ATOM   2671  HB3 TYR A 164     -22.903   1.998  12.087  1.00 98.11           H  
ATOM   2672  O   TYR A 164     -20.979   0.196  12.831  1.00 98.11           O  
ATOM   2673  CG  TYR A 164     -24.966   2.045  12.512  1.00 98.11           C  
ATOM   2674  CD1 TYR A 164     -25.923   1.082  12.889  1.00 98.11           C  
ATOM   2675  HD1 TYR A 164     -25.664   0.237  13.510  1.00 98.11           H  
ATOM   2676  CD2 TYR A 164     -25.335   3.100  11.652  1.00 98.11           C  
ATOM   2677  HD2 TYR A 164     -24.604   3.843  11.372  1.00 98.11           H  
ATOM   2678  CE1 TYR A 164     -27.240   1.177  12.415  1.00 98.11           C  
ATOM   2679  HE1 TYR A 164     -27.967   0.427  12.688  1.00 98.11           H  
ATOM   2680  CE2 TYR A 164     -26.655   3.195  11.172  1.00 98.11           C  
ATOM   2681  HE2 TYR A 164     -26.943   4.015  10.531  1.00 98.11           H  
ATOM   2682  OH  TYR A 164     -28.889   2.306  11.107  1.00 98.11           O  
ATOM   2683  HH  TYR A 164     -29.052   3.074  10.555  1.00 98.11           H  
ATOM   2684  CZ  TYR A 164     -27.609   2.226  11.553  1.00 98.11           C  
ATOM   2685  N   PHE A 165     -20.863   1.112  14.866  1.00 97.39           N  
ATOM   2686  H   PHE A 165     -21.360   1.462  15.672  1.00 97.39           H  
ATOM   2687  CA  PHE A 165     -19.424   0.879  14.978  1.00 97.39           C  
ATOM   2688  HA  PHE A 165     -18.955   1.189  14.044  1.00 97.39           H  
ATOM   2689  C   PHE A 165     -19.081  -0.607  15.130  1.00 97.39           C  
ATOM   2690  CB  PHE A 165     -18.822   1.705  16.121  1.00 97.39           C  
ATOM   2691  HB2 PHE A 165     -17.781   1.405  16.241  1.00 97.39           H  
ATOM   2692  HB3 PHE A 165     -19.333   1.449  17.049  1.00 97.39           H  
ATOM   2693  O   PHE A 165     -18.063  -1.027  14.582  1.00 97.39           O  
ATOM   2694  CG  PHE A 165     -18.835   3.211  15.915  1.00 97.39           C  
ATOM   2695  CD1 PHE A 165     -18.351   3.771  14.717  1.00 97.39           C  
ATOM   2696  HD1 PHE A 165     -18.028   3.123  13.915  1.00 97.39           H  
ATOM   2697  CD2 PHE A 165     -19.288   4.062  16.937  1.00 97.39           C  
ATOM   2698  HD2 PHE A 165     -19.686   3.636  17.846  1.00 97.39           H  
ATOM   2699  CE1 PHE A 165     -18.295   5.166  14.550  1.00 97.39           C  
ATOM   2700  HE1 PHE A 165     -17.930   5.584  13.624  1.00 97.39           H  
ATOM   2701  CE2 PHE A 165     -19.243   5.459  16.772  1.00 97.39           C  
ATOM   2702  HE2 PHE A 165     -19.610   6.102  17.558  1.00 97.39           H  
ATOM   2703  CZ  PHE A 165     -18.740   6.011  15.581  1.00 97.39           C  
ATOM   2704  HZ  PHE A 165     -18.719   7.084  15.453  1.00 97.39           H  
ATOM   2705  N   ASP A 166     -19.928  -1.403  15.790  1.00 97.30           N  
ATOM   2706  H   ASP A 166     -20.793  -1.025  16.146  1.00 97.30           H  
ATOM   2707  CA  ASP A 166     -19.734  -2.853  15.903  1.00 97.30           C  
ATOM   2708  HA  ASP A 166     -18.727  -3.048  16.271  1.00 97.30           H  
ATOM   2709  C   ASP A 166     -19.855  -3.522  14.524  1.00 97.30           C  
ATOM   2710  CB  ASP A 166     -20.732  -3.453  16.914  1.00 97.30           C  
ATOM   2711  HB2 ASP A 166     -20.546  -4.525  16.980  1.00 97.30           H  
ATOM   2712  HB3 ASP A 166     -21.750  -3.319  16.550  1.00 97.30           H  
ATOM   2713  O   ASP A 166     -18.969  -4.274  14.114  1.00 97.30           O  
ATOM   2714  CG  ASP A 166     -20.603  -2.858  18.322  1.00 97.30           C  
ATOM   2715  OD1 ASP A 166     -19.448  -2.718  18.796  1.00 97.30           O  
ATOM   2716  OD2 ASP A 166     -21.637  -2.522  18.935  1.00 97.30           O  
ATOM   2717  N   GLU A 167     -20.879  -3.147  13.754  1.00 98.11           N  
ATOM   2718  H   GLU A 167     -21.590  -2.566  14.175  1.00 98.11           H  
ATOM   2719  CA  GLU A 167     -21.098  -3.626  12.381  1.00 98.11           C  
ATOM   2720  HA  GLU A 167     -21.138  -4.715  12.381  1.00 98.11           H  
ATOM   2721  C   GLU A 167     -19.951  -3.205  11.438  1.00 98.11           C  
ATOM   2722  CB  GLU A 167     -22.446  -3.085  11.867  1.00 98.11           C  
ATOM   2723  HB2 GLU A 167     -22.431  -1.996  11.913  1.00 98.11           H  
ATOM   2724  HB3 GLU A 167     -22.564  -3.380  10.824  1.00 98.11           H  
ATOM   2725  O   GLU A 167     -19.467  -3.993  10.623  1.00 98.11           O  
ATOM   2726  CG  GLU A 167     -23.657  -3.605  12.668  1.00 98.11           C  
ATOM   2727  HG2 GLU A 167     -23.742  -4.681  12.515  1.00 98.11           H  
ATOM   2728  HG3 GLU A 167     -23.484  -3.428  13.729  1.00 98.11           H  
ATOM   2729  CD  GLU A 167     -24.982  -2.926  12.275  1.00 98.11           C  
ATOM   2730  OE1 GLU A 167     -25.866  -2.780  13.144  1.00 98.11           O  
ATOM   2731  OE2 GLU A 167     -25.115  -2.489  11.110  1.00 98.11           O  
ATOM   2732  N   ILE A 168     -19.437  -1.976  11.575  1.00 98.39           N  
ATOM   2733  H   ILE A 168     -19.884  -1.356  12.235  1.00 98.39           H  
ATOM   2734  CA  ILE A 168     -18.268  -1.505  10.813  1.00 98.39           C  
ATOM   2735  HA  ILE A 168     -18.469  -1.661   9.753  1.00 98.39           H  
ATOM   2736  C   ILE A 168     -17.017  -2.330  11.147  1.00 98.39           C  
ATOM   2737  CB  ILE A 168     -18.040   0.007  11.049  1.00 98.39           C  
ATOM   2738  HB  ILE A 168     -18.089   0.194  12.121  1.00 98.39           H  
ATOM   2739  O   ILE A 168     -16.235  -2.641  10.244  1.00 98.39           O  
ATOM   2740  CG1 ILE A 168     -19.140   0.834  10.344  1.00 98.39           C  
ATOM   2741 HG12 ILE A 168     -18.953   0.844   9.270  1.00 98.39           H  
ATOM   2742 HG13 ILE A 168     -20.111   0.363  10.493  1.00 98.39           H  
ATOM   2743  CG2 ILE A 168     -16.658   0.479  10.547  1.00 98.39           C  
ATOM   2744 HG21 ILE A 168     -16.530   0.210   9.498  1.00 98.39           H  
ATOM   2745 HG22 ILE A 168     -16.550   1.557  10.665  1.00 98.39           H  
ATOM   2746 HG23 ILE A 168     -15.870   0.011  11.138  1.00 98.39           H  
ATOM   2747  CD1 ILE A 168     -19.231   2.278  10.860  1.00 98.39           C  
ATOM   2748 HD11 ILE A 168     -20.135   2.749  10.474  1.00 98.39           H  
ATOM   2749 HD12 ILE A 168     -18.367   2.856  10.532  1.00 98.39           H  
ATOM   2750 HD13 ILE A 168     -19.283   2.281  11.949  1.00 98.39           H  
ATOM   2751  N   ILE A 169     -16.801  -2.692  12.416  1.00 98.23           N  
ATOM   2752  H   ILE A 169     -17.491  -2.442  13.110  1.00 98.23           H  
ATOM   2753  CA  ILE A 169     -15.672  -3.540  12.827  1.00 98.23           C  
ATOM   2754  HA  ILE A 169     -14.754  -3.105  12.432  1.00 98.23           H  
ATOM   2755  C   ILE A 169     -15.778  -4.934  12.205  1.00 98.23           C  
ATOM   2756  CB  ILE A 169     -15.574  -3.597  14.369  1.00 98.23           C  
ATOM   2757  HB  ILE A 169     -16.576  -3.748  14.772  1.00 98.23           H  
ATOM   2758  O   ILE A 169     -14.766  -5.471  11.745  1.00 98.23           O  
ATOM   2759  CG1 ILE A 169     -15.050  -2.262  14.940  1.00 98.23           C  
ATOM   2760 HG12 ILE A 169     -15.611  -1.434  14.508  1.00 98.23           H  
ATOM   2761 HG13 ILE A 169     -15.236  -2.257  16.014  1.00 98.23           H  
ATOM   2762  CG2 ILE A 169     -14.709  -4.768  14.875  1.00 98.23           C  
ATOM   2763 HG21 ILE A 169     -14.556  -4.674  15.950  1.00 98.23           H  
ATOM   2764 HG22 ILE A 169     -13.747  -4.782  14.362  1.00 98.23           H  
ATOM   2765 HG23 ILE A 169     -15.225  -5.711  14.694  1.00 98.23           H  
ATOM   2766  CD1 ILE A 169     -13.561  -1.984  14.713  1.00 98.23           C  
ATOM   2767 HD11 ILE A 169     -13.336  -2.011  13.647  1.00 98.23           H  
ATOM   2768 HD12 ILE A 169     -12.949  -2.717  15.238  1.00 98.23           H  
ATOM   2769 HD13 ILE A 169     -13.317  -0.996  15.105  1.00 98.23           H  
ATOM   2770  N   GLU A 170     -16.982  -5.498  12.137  1.00 98.18           N  
ATOM   2771  H   GLU A 170     -17.769  -5.028  12.560  1.00 98.18           H  
ATOM   2772  CA  GLU A 170     -17.229  -6.781  11.480  1.00 98.18           C  
ATOM   2773  HA  GLU A 170     -16.565  -7.525  11.920  1.00 98.18           H  
ATOM   2774  C   GLU A 170     -16.907  -6.715   9.979  1.00 98.18           C  
ATOM   2775  CB  GLU A 170     -18.667  -7.221  11.772  1.00 98.18           C  
ATOM   2776  HB2 GLU A 170     -18.826  -7.156  12.849  1.00 98.18           H  
ATOM   2777  HB3 GLU A 170     -19.370  -6.556  11.271  1.00 98.18           H  
ATOM   2778  O   GLU A 170     -16.093  -7.505   9.492  1.00 98.18           O  
ATOM   2779  CG  GLU A 170     -18.916  -8.667  11.328  1.00 98.18           C  
ATOM   2780  HG2 GLU A 170     -18.937  -8.707  10.239  1.00 98.18           H  
ATOM   2781  HG3 GLU A 170     -18.084  -9.282  11.672  1.00 98.18           H  
ATOM   2782  CD  GLU A 170     -20.227  -9.232  11.896  1.00 98.18           C  
ATOM   2783  OE1 GLU A 170     -20.278 -10.472  12.063  1.00 98.18           O  
ATOM   2784  OE2 GLU A 170     -21.136  -8.430  12.203  1.00 98.18           O  
ATOM   2785  N   LEU A 171     -17.397  -5.691   9.270  1.00 98.26           N  
ATOM   2786  H   LEU A 171     -18.075  -5.095   9.722  1.00 98.26           H  
ATOM   2787  CA  LEU A 171     -17.079  -5.468   7.853  1.00 98.26           C  
ATOM   2788  HA  LEU A 171     -17.384  -6.349   7.287  1.00 98.26           H  
ATOM   2789  C   LEU A 171     -15.573  -5.283   7.604  1.00 98.26           C  
ATOM   2790  CB  LEU A 171     -17.851  -4.236   7.349  1.00 98.26           C  
ATOM   2791  HB2 LEU A 171     -17.648  -3.402   8.021  1.00 98.26           H  
ATOM   2792  HB3 LEU A 171     -17.474  -3.968   6.362  1.00 98.26           H  
ATOM   2793  O   LEU A 171     -15.020  -5.818   6.639  1.00 98.26           O  
ATOM   2794  CG  LEU A 171     -19.373  -4.434   7.247  1.00 98.26           C  
ATOM   2795  HG  LEU A 171     -19.778  -4.769   8.201  1.00 98.26           H  
ATOM   2796  CD1 LEU A 171     -20.021  -3.100   6.878  1.00 98.26           C  
ATOM   2797 HD11 LEU A 171     -19.648  -2.750   5.915  1.00 98.26           H  
ATOM   2798 HD12 LEU A 171     -19.816  -2.368   7.660  1.00 98.26           H  
ATOM   2799 HD13 LEU A 171     -21.098  -3.254   6.825  1.00 98.26           H  
ATOM   2800  CD2 LEU A 171     -19.755  -5.449   6.167  1.00 98.26           C  
ATOM   2801 HD21 LEU A 171     -19.396  -6.441   6.442  1.00 98.26           H  
ATOM   2802 HD22 LEU A 171     -20.841  -5.511   6.093  1.00 98.26           H  
ATOM   2803 HD23 LEU A 171     -19.335  -5.165   5.202  1.00 98.26           H  
ATOM   2804  N   ILE A 172     -14.877  -4.555   8.485  1.00 98.28           N  
ATOM   2805  H   ILE A 172     -15.391  -4.123   9.239  1.00 98.28           H  
ATOM   2806  CA  ILE A 172     -13.415  -4.398   8.428  1.00 98.28           C  
ATOM   2807  HA  ILE A 172     -13.144  -4.057   7.428  1.00 98.28           H  
ATOM   2808  C   ILE A 172     -12.713  -5.745   8.642  1.00 98.28           C  
ATOM   2809  CB  ILE A 172     -12.946  -3.335   9.452  1.00 98.28           C  
ATOM   2810  HB  ILE A 172     -13.450  -3.519  10.400  1.00 98.28           H  
ATOM   2811  O   ILE A 172     -11.723  -6.035   7.963  1.00 98.28           O  
ATOM   2812  CG1 ILE A 172     -13.338  -1.929   8.946  1.00 98.28           C  
ATOM   2813 HG12 ILE A 172     -12.741  -1.688   8.066  1.00 98.28           H  
ATOM   2814 HG13 ILE A 172     -14.384  -1.929   8.640  1.00 98.28           H  
ATOM   2815  CG2 ILE A 172     -11.423  -3.405   9.702  1.00 98.28           C  
ATOM   2816 HG21 ILE A 172     -11.171  -4.340  10.203  1.00 98.28           H  
ATOM   2817 HG22 ILE A 172     -10.886  -3.345   8.756  1.00 98.28           H  
ATOM   2818 HG23 ILE A 172     -11.105  -2.597  10.360  1.00 98.28           H  
ATOM   2819  CD1 ILE A 172     -13.157  -0.811   9.979  1.00 98.28           C  
ATOM   2820 HD11 ILE A 172     -12.098  -0.616  10.147  1.00 98.28           H  
ATOM   2821 HD12 ILE A 172     -13.639  -1.089  10.917  1.00 98.28           H  
ATOM   2822 HD13 ILE A 172     -13.616   0.103   9.601  1.00 98.28           H  
ATOM   2823  N   SER A 173     -13.207  -6.569   9.568  1.00 98.27           N  
ATOM   2824  H   SER A 173     -14.032  -6.273  10.069  1.00 98.27           H  
ATOM   2825  CA  SER A 173     -12.667  -7.898   9.865  1.00 98.27           C  
ATOM   2826  HA  SER A 173     -11.607  -7.800  10.102  1.00 98.27           H  
ATOM   2827  C   SER A 173     -12.784  -8.830   8.662  1.00 98.27           C  
ATOM   2828  CB  SER A 173     -13.391  -8.476  11.085  1.00 98.27           C  
ATOM   2829  HB2 SER A 173     -14.443  -8.637  10.849  1.00 98.27           H  
ATOM   2830  HB3 SER A 173     -13.333  -7.754  11.900  1.00 98.27           H  
ATOM   2831  O   SER A 173     -11.784  -9.422   8.241  1.00 98.27           O  
ATOM   2832  OG  SER A 173     -12.835  -9.704  11.524  1.00 98.27           O  
ATOM   2833  HG  SER A 173     -13.341  -9.923  12.310  1.00 98.27           H  
ATOM   2834  N   GLU A 174     -13.963  -8.899   8.045  1.00 97.37           N  
ATOM   2835  H   GLU A 174     -14.748  -8.399   8.438  1.00 97.37           H  
ATOM   2836  CA  GLU A 174     -14.200  -9.685   6.832  1.00 97.37           C  
ATOM   2837  HA  GLU A 174     -13.956 -10.731   7.016  1.00 97.37           H  
ATOM   2838  C   GLU A 174     -13.342  -9.203   5.659  1.00 97.37           C  
ATOM   2839  CB  GLU A 174     -15.672  -9.596   6.429  1.00 97.37           C  
ATOM   2840  HB2 GLU A 174     -15.958  -8.548   6.336  1.00 97.37           H  
ATOM   2841  HB3 GLU A 174     -15.774 -10.072   5.454  1.00 97.37           H  
ATOM   2842  O   GLU A 174     -12.651  -9.998   5.012  1.00 97.37           O  
ATOM   2843  CG  GLU A 174     -16.608 -10.304   7.413  1.00 97.37           C  
ATOM   2844  HG2 GLU A 174     -16.619  -9.771   8.364  1.00 97.37           H  
ATOM   2845  HG3 GLU A 174     -16.220 -11.306   7.594  1.00 97.37           H  
ATOM   2846  CD  GLU A 174     -18.031 -10.401   6.848  1.00 97.37           C  
ATOM   2847  OE1 GLU A 174     -18.744 -11.319   7.299  1.00 97.37           O  
ATOM   2848  OE2 GLU A 174     -18.342  -9.638   5.901  1.00 97.37           O  
ATOM   2849  N   PHE A 175     -13.314  -7.889   5.412  1.00 97.35           N  
ATOM   2850  H   PHE A 175     -13.920  -7.288   5.952  1.00 97.35           H  
ATOM   2851  CA  PHE A 175     -12.486  -7.300   4.363  1.00 97.35           C  
ATOM   2852  HA  PHE A 175     -12.778  -7.738   3.409  1.00 97.35           H  
ATOM   2853  C   PHE A 175     -11.000  -7.612   4.584  1.00 97.35           C  
ATOM   2854  CB  PHE A 175     -12.737  -5.787   4.308  1.00 97.35           C  
ATOM   2855  HB2 PHE A 175     -12.459  -5.340   5.263  1.00 97.35           H  
ATOM   2856  HB3 PHE A 175     -13.803  -5.612   4.167  1.00 97.35           H  
ATOM   2857  O   PHE A 175     -10.293  -8.014   3.656  1.00 97.35           O  
ATOM   2858  CG  PHE A 175     -11.984  -5.092   3.191  1.00 97.35           C  
ATOM   2859  CD1 PHE A 175     -10.771  -4.430   3.454  1.00 97.35           C  
ATOM   2860  HD1 PHE A 175     -10.388  -4.407   4.463  1.00 97.35           H  
ATOM   2861  CD2 PHE A 175     -12.504  -5.105   1.885  1.00 97.35           C  
ATOM   2862  HD2 PHE A 175     -13.457  -5.577   1.695  1.00 97.35           H  
ATOM   2863  CE1 PHE A 175     -10.081  -3.781   2.413  1.00 97.35           C  
ATOM   2864  HE1 PHE A 175      -9.166  -3.243   2.616  1.00 97.35           H  
ATOM   2865  CE2 PHE A 175     -11.813  -4.463   0.843  1.00 97.35           C  
ATOM   2866  HE2 PHE A 175     -12.228  -4.441  -0.154  1.00 97.35           H  
ATOM   2867  CZ  PHE A 175     -10.603  -3.797   1.109  1.00 97.35           C  
ATOM   2868  HZ  PHE A 175     -10.092  -3.267   0.319  1.00 97.35           H  
ATOM   2869  N   SER A 176     -10.523  -7.489   5.823  1.00 97.44           N  
ATOM   2870  H   SER A 176     -11.155  -7.174   6.545  1.00 97.44           H  
ATOM   2871  CA  SER A 176      -9.134  -7.761   6.181  1.00 97.44           C  
ATOM   2872  HA  SER A 176      -8.504  -7.118   5.567  1.00 97.44           H  
ATOM   2873  C   SER A 176      -8.728  -9.209   5.912  1.00 97.44           C  
ATOM   2874  CB  SER A 176      -8.898  -7.407   7.644  1.00 97.44           C  
ATOM   2875  HB2 SER A 176      -9.573  -7.988   8.272  1.00 97.44           H  
ATOM   2876  HB3 SER A 176      -9.108  -6.348   7.790  1.00 97.44           H  
ATOM   2877  O   SER A 176      -7.717  -9.443   5.239  1.00 97.44           O  
ATOM   2878  OG  SER A 176      -7.554  -7.685   7.990  1.00 97.44           O  
ATOM   2879  HG  SER A 176      -7.560  -8.117   8.848  1.00 97.44           H  
ATOM   2880  N   LYS A 177      -9.542 -10.167   6.373  1.00 96.53           N  
ATOM   2881  H   LYS A 177     -10.362  -9.886   6.892  1.00 96.53           H  
ATOM   2882  CA  LYS A 177      -9.322 -11.605   6.157  1.00 96.53           C  
ATOM   2883  HA  LYS A 177      -8.343 -11.895   6.539  1.00 96.53           H  
ATOM   2884  C   LYS A 177      -9.334 -11.959   4.672  1.00 96.53           C  
ATOM   2885  CB  LYS A 177     -10.408 -12.404   6.892  1.00 96.53           C  
ATOM   2886  HB2 LYS A 177     -10.371 -13.443   6.563  1.00 96.53           H  
ATOM   2887  HB3 LYS A 177     -11.386 -12.000   6.630  1.00 96.53           H  
ATOM   2888  O   LYS A 177      -8.507 -12.743   4.217  1.00 96.53           O  
ATOM   2889  CG  LYS A 177     -10.225 -12.376   8.416  1.00 96.53           C  
ATOM   2890  HG2 LYS A 177      -9.330 -12.936   8.684  1.00 96.53           H  
ATOM   2891  HG3 LYS A 177     -10.108 -11.347   8.754  1.00 96.53           H  
ATOM   2892  CD  LYS A 177     -11.448 -12.990   9.106  1.00 96.53           C  
ATOM   2893  HD2 LYS A 177     -12.332 -12.422   8.815  1.00 96.53           H  
ATOM   2894  HD3 LYS A 177     -11.566 -14.024   8.781  1.00 96.53           H  
ATOM   2895  CE  LYS A 177     -11.298 -12.939  10.629  1.00 96.53           C  
ATOM   2896  HE2 LYS A 177     -11.083 -11.910  10.918  1.00 96.53           H  
ATOM   2897  HE3 LYS A 177     -10.451 -13.560  10.921  1.00 96.53           H  
ATOM   2898  NZ  LYS A 177     -12.540 -13.394  11.302  1.00 96.53           N  
ATOM   2899  HZ1 LYS A 177     -12.784 -14.333  11.021  1.00 96.53           H  
ATOM   2900  HZ2 LYS A 177     -13.308 -12.787  11.054  1.00 96.53           H  
ATOM   2901  HZ3 LYS A 177     -12.437 -13.371  12.306  1.00 96.53           H  
ATOM   2902  N   ARG A 178     -10.235 -11.347   3.898  1.00 95.68           N  
ATOM   2903  H   ARG A 178     -10.922 -10.762   4.352  1.00 95.68           H  
ATOM   2904  CA  ARG A 178     -10.373 -11.629   2.465  1.00 95.68           C  
ATOM   2905  HA  ARG A 178     -10.359 -12.711   2.333  1.00 95.68           H  
ATOM   2906  C   ARG A 178      -9.206 -11.088   1.637  1.00 95.68           C  
ATOM   2907  CB  ARG A 178     -11.734 -11.101   1.991  1.00 95.68           C  
ATOM   2908  HB2 ARG A 178     -12.507 -11.467   2.666  1.00 95.68           H  
ATOM   2909  HB3 ARG A 178     -11.729 -10.012   2.031  1.00 95.68           H  
ATOM   2910  O   ARG A 178      -8.698 -11.800   0.773  1.00 95.68           O  
ATOM   2911  CG  ARG A 178     -12.071 -11.582   0.571  1.00 95.68           C  
ATOM   2912  HG2 ARG A 178     -11.340 -11.206  -0.146  1.00 95.68           H  
ATOM   2913  HG3 ARG A 178     -12.028 -12.671   0.549  1.00 95.68           H  
ATOM   2914  CD  ARG A 178     -13.475 -11.151   0.131  1.00 95.68           C  
ATOM   2915  HD2 ARG A 178     -13.640 -11.551  -0.870  1.00 95.68           H  
ATOM   2916  HD3 ARG A 178     -14.206 -11.602   0.801  1.00 95.68           H  
ATOM   2917  NE  ARG A 178     -13.649  -9.682   0.137  1.00 95.68           N  
ATOM   2918  HE  ARG A 178     -13.196  -9.181   0.889  1.00 95.68           H  
ATOM   2919  NH1 ARG A 178     -15.131  -9.532  -1.615  1.00 95.68           N  
ATOM   2920 HH11 ARG A 178     -15.766  -8.990  -2.183  1.00 95.68           H  
ATOM   2921 HH12 ARG A 178     -15.089 -10.535  -1.729  1.00 95.68           H  
ATOM   2922  NH2 ARG A 178     -14.558  -7.692  -0.497  1.00 95.68           N  
ATOM   2923 HH21 ARG A 178     -14.110  -7.240   0.288  1.00 95.68           H  
ATOM   2924 HH22 ARG A 178     -15.223  -7.179  -1.057  1.00 95.68           H  
ATOM   2925  CZ  ARG A 178     -14.440  -8.981  -0.657  1.00 95.68           C  
ATOM   2926  N   VAL A 179      -8.790  -9.834   1.858  1.00 95.72           N  
ATOM   2927  H   VAL A 179      -9.272  -9.299   2.567  1.00 95.72           H  
ATOM   2928  CA  VAL A 179      -7.872  -9.148   0.924  1.00 95.72           C  
ATOM   2929  HA  VAL A 179      -7.449  -9.896   0.254  1.00 95.72           H  
ATOM   2930  C   VAL A 179      -6.645  -8.475   1.547  1.00 95.72           C  
ATOM   2931  CB  VAL A 179      -8.622  -8.159   0.012  1.00 95.72           C  
ATOM   2932  HB  VAL A 179      -7.885  -7.757  -0.684  1.00 95.72           H  
ATOM   2933  O   VAL A 179      -5.647  -8.277   0.849  1.00 95.72           O  
ATOM   2934  CG1 VAL A 179      -9.719  -8.840  -0.816  1.00 95.72           C  
ATOM   2935 HG11 VAL A 179     -10.066  -8.162  -1.596  1.00 95.72           H  
ATOM   2936 HG12 VAL A 179      -9.330  -9.743  -1.287  1.00 95.72           H  
ATOM   2937 HG13 VAL A 179     -10.564  -9.098  -0.178  1.00 95.72           H  
ATOM   2938  CG2 VAL A 179      -9.260  -6.978   0.747  1.00 95.72           C  
ATOM   2939 HG21 VAL A 179     -10.102  -7.315   1.351  1.00 95.72           H  
ATOM   2940 HG22 VAL A 179      -8.532  -6.470   1.379  1.00 95.72           H  
ATOM   2941 HG23 VAL A 179      -9.644  -6.266   0.017  1.00 95.72           H  
ATOM   2942  N   ILE A 180      -6.643  -8.142   2.840  1.00 95.98           N  
ATOM   2943  H   ILE A 180      -7.430  -8.403   3.418  1.00 95.98           H  
ATOM   2944  CA  ILE A 180      -5.490  -7.467   3.462  1.00 95.98           C  
ATOM   2945  HA  ILE A 180      -5.039  -6.813   2.715  1.00 95.98           H  
ATOM   2946  C   ILE A 180      -4.413  -8.483   3.850  1.00 95.98           C  
ATOM   2947  CB  ILE A 180      -5.907  -6.556   4.637  1.00 95.98           C  
ATOM   2948  HB  ILE A 180      -6.385  -7.168   5.402  1.00 95.98           H  
ATOM   2949  O   ILE A 180      -3.251  -8.276   3.494  1.00 95.98           O  
ATOM   2950  CG1 ILE A 180      -6.896  -5.480   4.130  1.00 95.98           C  
ATOM   2951 HG12 ILE A 180      -6.434  -4.908   3.325  1.00 95.98           H  
ATOM   2952 HG13 ILE A 180      -7.784  -5.966   3.726  1.00 95.98           H  
ATOM   2953  CG2 ILE A 180      -4.681  -5.887   5.288  1.00 95.98           C  
ATOM   2954 HG21 ILE A 180      -3.952  -6.637   5.596  1.00 95.98           H  
ATOM   2955 HG22 ILE A 180      -4.217  -5.193   4.586  1.00 95.98           H  
ATOM   2956 HG23 ILE A 180      -4.984  -5.351   6.187  1.00 95.98           H  
ATOM   2957  CD1 ILE A 180      -7.367  -4.503   5.210  1.00 95.98           C  
ATOM   2958 HD11 ILE A 180      -7.737  -5.043   6.082  1.00 95.98           H  
ATOM   2959 HD12 ILE A 180      -8.173  -3.894   4.801  1.00 95.98           H  
ATOM   2960 HD13 ILE A 180      -6.550  -3.847   5.511  1.00 95.98           H  
ATOM   2961  N   GLY A 181      -4.769  -9.583   4.520  1.00 93.08           N  
ATOM   2962  H   GLY A 181      -5.742  -9.710   4.758  1.00 93.08           H  
ATOM   2963  CA  GLY A 181      -3.806 -10.605   4.962  1.00 93.08           C  
ATOM   2964  HA2 GLY A 181      -3.244 -10.981   4.107  1.00 93.08           H  
ATOM   2965  HA3 GLY A 181      -4.357 -11.435   5.404  1.00 93.08           H  
ATOM   2966  C   GLY A 181      -2.816 -10.086   6.015  1.00 93.08           C  
ATOM   2967  O   GLY A 181      -1.600 -10.276   5.901  1.00 93.08           O  
ATOM   2968  N   ALA A 182      -3.327  -9.356   7.008  1.00 96.67           N  
ATOM   2969  H   ALA A 182      -4.334  -9.296   7.057  1.00 96.67           H  
ATOM   2970  CA  ALA A 182      -2.566  -8.812   8.132  1.00 96.67           C  
ATOM   2971  HA  ALA A 182      -1.549  -9.202   8.091  1.00 96.67           H  
ATOM   2972  C   ALA A 182      -3.151  -9.303   9.468  1.00 96.67           C  
ATOM   2973  CB  ALA A 182      -2.483  -7.284   8.002  1.00 96.67           C  
ATOM   2974  HB1 ALA A 182      -1.886  -6.877   8.817  1.00 96.67           H  
ATOM   2975  HB2 ALA A 182      -2.023  -7.020   7.050  1.00 96.67           H  
ATOM   2976  HB3 ALA A 182      -3.488  -6.863   8.046  1.00 96.67           H  
ATOM   2977  O   ALA A 182      -3.503  -8.498  10.327  1.00 96.67           O  
ATOM   2978  N   ASP A 183      -3.254 -10.623   9.624  1.00 97.52           N  
ATOM   2979  H   ASP A 183      -3.071 -11.211   8.824  1.00 97.52           H  
ATOM   2980  CA  ASP A 183      -4.038 -11.273  10.686  1.00 97.52           C  
ATOM   2981  HA  ASP A 183      -5.079 -10.967  10.577  1.00 97.52           H  
ATOM   2982  C   ASP A 183      -3.601 -10.868  12.097  1.00 97.52           C  
ATOM   2983  CB  ASP A 183      -3.998 -12.798  10.496  1.00 97.52           C  
ATOM   2984  HB2 ASP A 183      -2.980 -13.149  10.664  1.00 97.52           H  
ATOM   2985  HB3 ASP A 183      -4.650 -13.265  11.235  1.00 97.52           H  
ATOM   2986  O   ASP A 183      -4.435 -10.444  12.885  1.00 97.52           O  
ATOM   2987  CG  ASP A 183      -4.456 -13.216   9.093  1.00 97.52           C  
ATOM   2988  OD1 ASP A 183      -5.248 -12.456   8.485  1.00 97.52           O  
ATOM   2989  OD2 ASP A 183      -3.882 -14.192   8.570  1.00 97.52           O  
ATOM   2990  N   ALA A 184      -2.295 -10.827  12.379  1.00 97.94           N  
ATOM   2991  H   ALA A 184      -1.660 -11.274  11.732  1.00 97.94           H  
ATOM   2992  CA  ALA A 184      -1.782 -10.363  13.674  1.00 97.94           C  
ATOM   2993  HA  ALA A 184      -2.176 -11.011  14.457  1.00 97.94           H  
ATOM   2994  C   ALA A 184      -2.198  -8.914  14.013  1.00 97.94           C  
ATOM   2995  CB  ALA A 184      -0.253 -10.489  13.649  1.00 97.94           C  
ATOM   2996  HB1 ALA A 184       0.024 -11.526  13.465  1.00 97.94           H  
ATOM   2997  HB2 ALA A 184       0.168  -9.847  12.875  1.00 97.94           H  
ATOM   2998  HB3 ALA A 184       0.144 -10.191  14.619  1.00 97.94           H  
ATOM   2999  O   ALA A 184      -2.438  -8.572  15.171  1.00 97.94           O  
ATOM   3000  N   ASN A 185      -2.301  -8.040  13.003  1.00 98.18           N  
ATOM   3001  H   ASN A 185      -2.227  -8.392  12.060  1.00 98.18           H  
ATOM   3002  CA  ASN A 185      -2.800  -6.682  13.216  1.00 98.18           C  
ATOM   3003  HA  ASN A 185      -2.324  -6.259  14.100  1.00 98.18           H  
ATOM   3004  C   ASN A 185      -4.307  -6.694  13.473  1.00 98.18           C  
ATOM   3005  CB  ASN A 185      -2.500  -5.781  12.010  1.00 98.18           C  
ATOM   3006  HB2 ASN A 185      -3.073  -4.863  12.139  1.00 98.18           H  
ATOM   3007  HB3 ASN A 185      -2.848  -6.254  11.092  1.00 98.18           H  
ATOM   3008  O   ASN A 185      -4.769  -5.961  14.343  1.00 98.18           O  
ATOM   3009  CG  ASN A 185      -1.049  -5.391  11.837  1.00 98.18           C  
ATOM   3010  ND2 ASN A 185      -0.837  -4.345  11.079  1.00 98.18           N  
ATOM   3011 HD21 ASN A 185      -1.641  -3.804  10.793  1.00 98.18           H  
ATOM   3012 HD22 ASN A 185       0.049  -3.885  11.229  1.00 98.18           H  
ATOM   3013  OD1 ASN A 185      -0.113  -5.978  12.349  1.00 98.18           O  
ATOM   3014  N   LEU A 186      -5.058  -7.508  12.723  1.00 98.51           N  
ATOM   3015  H   LEU A 186      -4.595  -8.128  12.074  1.00 98.51           H  
ATOM   3016  CA  LEU A 186      -6.499  -7.656  12.897  1.00 98.51           C  
ATOM   3017  HA  LEU A 186      -6.953  -6.668  12.813  1.00 98.51           H  
ATOM   3018  C   LEU A 186      -6.836  -8.191  14.293  1.00 98.51           C  
ATOM   3019  CB  LEU A 186      -7.064  -8.554  11.782  1.00 98.51           C  
ATOM   3020  HB2 LEU A 186      -6.556  -9.518  11.813  1.00 98.51           H  
ATOM   3021  HB3 LEU A 186      -6.859  -8.092  10.817  1.00 98.51           H  
ATOM   3022  O   LEU A 186      -7.674  -7.608  14.967  1.00 98.51           O  
ATOM   3023  CG  LEU A 186      -8.577  -8.813  11.914  1.00 98.51           C  
ATOM   3024  HG  LEU A 186      -8.786  -9.280  12.876  1.00 98.51           H  
ATOM   3025  CD1 LEU A 186      -9.398  -7.527  11.805  1.00 98.51           C  
ATOM   3026 HD11 LEU A 186     -10.451  -7.767  11.953  1.00 98.51           H  
ATOM   3027 HD12 LEU A 186      -9.123  -6.828  12.594  1.00 98.51           H  
ATOM   3028 HD13 LEU A 186      -9.262  -7.060  10.830  1.00 98.51           H  
ATOM   3029  CD2 LEU A 186      -9.028  -9.782  10.824  1.00 98.51           C  
ATOM   3030 HD21 LEU A 186     -10.106  -9.927  10.892  1.00 98.51           H  
ATOM   3031 HD22 LEU A 186      -8.532 -10.743  10.964  1.00 98.51           H  
ATOM   3032 HD23 LEU A 186      -8.785  -9.398   9.833  1.00 98.51           H  
ATOM   3033  N   GLU A 187      -6.149  -9.232  14.759  1.00 98.32           N  
ATOM   3034  H   GLU A 187      -5.499  -9.697  14.141  1.00 98.32           H  
ATOM   3035  CA  GLU A 187      -6.296  -9.779  16.113  1.00 98.32           C  
ATOM   3036  HA  GLU A 187      -7.300 -10.180  16.252  1.00 98.32           H  
ATOM   3037  C   GLU A 187      -6.074  -8.699  17.176  1.00 98.32           C  
ATOM   3038  CB  GLU A 187      -5.275 -10.904  16.318  1.00 98.32           C  
ATOM   3039  HB2 GLU A 187      -4.298 -10.542  15.997  1.00 98.32           H  
ATOM   3040  HB3 GLU A 187      -5.221 -11.146  17.379  1.00 98.32           H  
ATOM   3041  O   GLU A 187      -6.894  -8.533  18.079  1.00 98.32           O  
ATOM   3042  CG  GLU A 187      -5.637 -12.182  15.547  1.00 98.32           C  
ATOM   3043  HG2 GLU A 187      -6.530 -12.616  15.997  1.00 98.32           H  
ATOM   3044  HG3 GLU A 187      -5.879 -11.928  14.515  1.00 98.32           H  
ATOM   3045  CD  GLU A 187      -4.501 -13.219  15.551  1.00 98.32           C  
ATOM   3046  OE1 GLU A 187      -4.678 -14.253  14.872  1.00 98.32           O  
ATOM   3047  OE2 GLU A 187      -3.451 -12.961  16.187  1.00 98.32           O  
ATOM   3048  N   LYS A 188      -5.014  -7.893  17.027  1.00 98.24           N  
ATOM   3049  H   LYS A 188      -4.365  -8.107  16.283  1.00 98.24           H  
ATOM   3050  CA  LYS A 188      -4.736  -6.767  17.927  1.00 98.24           C  
ATOM   3051  HA  LYS A 188      -4.709  -7.156  18.945  1.00 98.24           H  
ATOM   3052  C   LYS A 188      -5.848  -5.713  17.898  1.00 98.24           C  
ATOM   3053  CB  LYS A 188      -3.361  -6.180  17.579  1.00 98.24           C  
ATOM   3054  HB2 LYS A 188      -2.632  -6.989  17.571  1.00 98.24           H  
ATOM   3055  HB3 LYS A 188      -3.393  -5.735  16.584  1.00 98.24           H  
ATOM   3056  O   LYS A 188      -6.228  -5.211  18.951  1.00 98.24           O  
ATOM   3057  CG  LYS A 188      -2.914  -5.122  18.597  1.00 98.24           C  
ATOM   3058  HG2 LYS A 188      -3.599  -4.274  18.569  1.00 98.24           H  
ATOM   3059  HG3 LYS A 188      -2.931  -5.556  19.596  1.00 98.24           H  
ATOM   3060  CD  LYS A 188      -1.494  -4.632  18.284  1.00 98.24           C  
ATOM   3061  HD2 LYS A 188      -1.466  -4.210  17.280  1.00 98.24           H  
ATOM   3062  HD3 LYS A 188      -0.811  -5.480  18.325  1.00 98.24           H  
ATOM   3063  CE  LYS A 188      -1.072  -3.584  19.319  1.00 98.24           C  
ATOM   3064  HE2 LYS A 188      -1.829  -2.801  19.361  1.00 98.24           H  
ATOM   3065  HE3 LYS A 188      -1.044  -4.074  20.293  1.00 98.24           H  
ATOM   3066  NZ  LYS A 188       0.255  -2.998  19.003  1.00 98.24           N  
ATOM   3067  HZ1 LYS A 188       0.916  -3.710  18.727  1.00 98.24           H  
ATOM   3068  HZ2 LYS A 188       0.186  -2.311  18.266  1.00 98.24           H  
ATOM   3069  HZ3 LYS A 188       0.628  -2.500  19.798  1.00 98.24           H  
ATOM   3070  N   ILE A 189      -6.371  -5.375  16.718  1.00 98.45           N  
ATOM   3071  H   ILE A 189      -6.015  -5.846  15.898  1.00 98.45           H  
ATOM   3072  CA  ILE A 189      -7.485  -4.427  16.552  1.00 98.45           C  
ATOM   3073  HA  ILE A 189      -7.229  -3.484  17.035  1.00 98.45           H  
ATOM   3074  C   ILE A 189      -8.742  -4.955  17.251  1.00 98.45           C  
ATOM   3075  CB  ILE A 189      -7.734  -4.153  15.049  1.00 98.45           C  
ATOM   3076  HB  ILE A 189      -7.759  -5.111  14.530  1.00 98.45           H  
ATOM   3077  O   ILE A 189      -9.326  -4.240  18.061  1.00 98.45           O  
ATOM   3078  CG1 ILE A 189      -6.588  -3.300  14.454  1.00 98.45           C  
ATOM   3079 HG12 ILE A 189      -6.756  -2.248  14.685  1.00 98.45           H  
ATOM   3080 HG13 ILE A 189      -5.637  -3.581  14.908  1.00 98.45           H  
ATOM   3081  CG2 ILE A 189      -9.084  -3.456  14.790  1.00 98.45           C  
ATOM   3082 HG21 ILE A 189      -9.916  -4.062  15.148  1.00 98.45           H  
ATOM   3083 HG22 ILE A 189      -9.239  -3.323  13.719  1.00 98.45           H  
ATOM   3084 HG23 ILE A 189      -9.115  -2.484  15.283  1.00 98.45           H  
ATOM   3085  CD1 ILE A 189      -6.443  -3.472  12.935  1.00 98.45           C  
ATOM   3086 HD11 ILE A 189      -5.605  -2.873  12.576  1.00 98.45           H  
ATOM   3087 HD12 ILE A 189      -6.242  -4.516  12.693  1.00 98.45           H  
ATOM   3088 HD13 ILE A 189      -7.352  -3.168  12.415  1.00 98.45           H  
ATOM   3089  N   LEU A 190      -9.134  -6.202  16.979  1.00 98.43           N  
ATOM   3090  H   LEU A 190      -8.590  -6.747  16.325  1.00 98.43           H  
ATOM   3091  CA  LEU A 190     -10.328  -6.816  17.562  1.00 98.43           C  
ATOM   3092  HA  LEU A 190     -11.190  -6.178  17.366  1.00 98.43           H  
ATOM   3093  C   LEU A 190     -10.211  -6.923  19.086  1.00 98.43           C  
ATOM   3094  CB  LEU A 190     -10.566  -8.199  16.927  1.00 98.43           C  
ATOM   3095  HB2 LEU A 190     -11.380  -8.685  17.466  1.00 98.43           H  
ATOM   3096  HB3 LEU A 190      -9.670  -8.804  17.066  1.00 98.43           H  
ATOM   3097  O   LEU A 190     -11.152  -6.576  19.792  1.00 98.43           O  
ATOM   3098  CG  LEU A 190     -10.927  -8.181  15.429  1.00 98.43           C  
ATOM   3099  HG  LEU A 190     -10.140  -7.686  14.860  1.00 98.43           H  
ATOM   3100  CD1 LEU A 190     -11.056  -9.618  14.919  1.00 98.43           C  
ATOM   3101 HD11 LEU A 190     -11.862 -10.127  15.448  1.00 98.43           H  
ATOM   3102 HD12 LEU A 190     -10.119 -10.148  15.089  1.00 98.43           H  
ATOM   3103 HD13 LEU A 190     -11.267  -9.608  13.850  1.00 98.43           H  
ATOM   3104  CD2 LEU A 190     -12.236  -7.446  15.142  1.00 98.43           C  
ATOM   3105 HD21 LEU A 190     -13.051  -7.885  15.716  1.00 98.43           H  
ATOM   3106 HD22 LEU A 190     -12.141  -6.392  15.404  1.00 98.43           H  
ATOM   3107 HD23 LEU A 190     -12.473  -7.507  14.080  1.00 98.43           H  
ATOM   3108  N   HIS A 191      -9.040  -7.306  19.602  1.00 98.10           N  
ATOM   3109  H   HIS A 191      -8.314  -7.624  18.976  1.00 98.10           H  
ATOM   3110  CA  HIS A 191      -8.779  -7.337  21.040  1.00 98.10           C  
ATOM   3111  HA  HIS A 191      -9.510  -7.991  21.515  1.00 98.10           H  
ATOM   3112  C   HIS A 191      -8.919  -5.949  21.681  1.00 98.10           C  
ATOM   3113  CB  HIS A 191      -7.379  -7.913  21.285  1.00 98.10           C  
ATOM   3114  HB2 HIS A 191      -7.331  -8.918  20.867  1.00 98.10           H  
ATOM   3115  HB3 HIS A 191      -6.638  -7.301  20.771  1.00 98.10           H  
ATOM   3116  O   HIS A 191      -9.560  -5.811  22.719  1.00 98.10           O  
ATOM   3117  CG  HIS A 191      -7.015  -7.979  22.747  1.00 98.10           C  
ATOM   3118  CD2 HIS A 191      -7.071  -9.087  23.549  1.00 98.10           C  
ATOM   3119  HD2 HIS A 191      -7.367 -10.081  23.245  1.00 98.10           H  
ATOM   3120  ND1 HIS A 191      -6.612  -6.925  23.541  1.00 98.10           N  
ATOM   3121  HD1 HIS A 191      -6.580  -5.952  23.271  1.00 98.10           H  
ATOM   3122  CE1 HIS A 191      -6.439  -7.388  24.790  1.00 98.10           C  
ATOM   3123  HE1 HIS A 191      -6.184  -6.790  25.653  1.00 98.10           H  
ATOM   3124  NE2 HIS A 191      -6.690  -8.703  24.836  1.00 98.10           N  
ATOM   3125  N   LEU A 192      -8.334  -4.903  21.087  1.00 97.85           N  
ATOM   3126  H   LEU A 192      -7.830  -5.053  20.225  1.00 97.85           H  
ATOM   3127  CA  LEU A 192      -8.452  -3.539  21.618  1.00 97.85           C  
ATOM   3128  HA  LEU A 192      -8.179  -3.538  22.673  1.00 97.85           H  
ATOM   3129  C   LEU A 192      -9.891  -3.018  21.563  1.00 97.85           C  
ATOM   3130  CB  LEU A 192      -7.521  -2.599  20.839  1.00 97.85           C  
ATOM   3131  HB2 LEU A 192      -7.758  -1.569  21.108  1.00 97.85           H  
ATOM   3132  HB3 LEU A 192      -7.721  -2.723  19.774  1.00 97.85           H  
ATOM   3133  O   LEU A 192     -10.316  -2.315  22.470  1.00 97.85           O  
ATOM   3134  CG  LEU A 192      -6.030  -2.832  21.111  1.00 97.85           C  
ATOM   3135  HG  LEU A 192      -5.788  -3.890  21.016  1.00 97.85           H  
ATOM   3136  CD1 LEU A 192      -5.206  -2.047  20.090  1.00 97.85           C  
ATOM   3137 HD11 LEU A 192      -5.459  -2.404  19.092  1.00 97.85           H  
ATOM   3138 HD12 LEU A 192      -4.143  -2.207  20.272  1.00 97.85           H  
ATOM   3139 HD13 LEU A 192      -5.442  -0.986  20.162  1.00 97.85           H  
ATOM   3140  CD2 LEU A 192      -5.616  -2.391  22.514  1.00 97.85           C  
ATOM   3141 HD21 LEU A 192      -5.767  -1.318  22.628  1.00 97.85           H  
ATOM   3142 HD22 LEU A 192      -4.571  -2.653  22.680  1.00 97.85           H  
ATOM   3143 HD23 LEU A 192      -6.214  -2.907  23.265  1.00 97.85           H  
ATOM   3144  N   TYR A 193     -10.642  -3.380  20.524  1.00 97.70           N  
ATOM   3145  H   TYR A 193     -10.230  -3.947  19.796  1.00 97.70           H  
ATOM   3146  CA  TYR A 193     -12.042  -2.994  20.397  1.00 97.70           C  
ATOM   3147  HA  TYR A 193     -12.127  -1.928  20.608  1.00 97.70           H  
ATOM   3148  C   TYR A 193     -12.957  -3.722  21.393  1.00 97.70           C  
ATOM   3149  CB  TYR A 193     -12.502  -3.242  18.958  1.00 97.70           C  
ATOM   3150  HB2 TYR A 193     -12.493  -4.311  18.748  1.00 97.70           H  
ATOM   3151  HB3 TYR A 193     -11.808  -2.759  18.269  1.00 97.70           H  
ATOM   3152  O   TYR A 193     -13.907  -3.123  21.895  1.00 97.70           O  
ATOM   3153  CG  TYR A 193     -13.885  -2.685  18.712  1.00 97.70           C  
ATOM   3154  CD1 TYR A 193     -15.013  -3.529  18.722  1.00 97.70           C  
ATOM   3155  HD1 TYR A 193     -14.901  -4.595  18.852  1.00 97.70           H  
ATOM   3156  CD2 TYR A 193     -14.044  -1.298  18.545  1.00 97.70           C  
ATOM   3157  HD2 TYR A 193     -13.184  -0.645  18.534  1.00 97.70           H  
ATOM   3158  CE1 TYR A 193     -16.301  -2.982  18.554  1.00 97.70           C  
ATOM   3159  HE1 TYR A 193     -17.172  -3.620  18.540  1.00 97.70           H  
ATOM   3160  CE2 TYR A 193     -15.328  -0.752  18.396  1.00 97.70           C  
ATOM   3161  HE2 TYR A 193     -15.473   0.313  18.285  1.00 97.70           H  
ATOM   3162  OH  TYR A 193     -17.670  -1.004  18.281  1.00 97.70           O  
ATOM   3163  HH  TYR A 193     -18.383  -1.635  18.399  1.00 97.70           H  
ATOM   3164  CZ  TYR A 193     -16.456  -1.588  18.386  1.00 97.70           C  
ATOM   3165  N   ALA A 194     -12.687  -4.995  21.685  1.00 96.48           N  
ATOM   3166  H   ALA A 194     -11.947  -5.465  21.183  1.00 96.48           H  
ATOM   3167  CA  ALA A 194     -13.454  -5.777  22.653  1.00 96.48           C  
ATOM   3168  HA  ALA A 194     -14.518  -5.655  22.449  1.00 96.48           H  
ATOM   3169  C   ALA A 194     -13.212  -5.317  24.101  1.00 96.48           C  
ATOM   3170  CB  ALA A 194     -13.096  -7.255  22.466  1.00 96.48           C  
ATOM   3171  HB1 ALA A 194     -13.681  -7.859  23.160  1.00 96.48           H  
ATOM   3172  HB2 ALA A 194     -13.325  -7.567  21.447  1.00 96.48           H  
ATOM   3173  HB3 ALA A 194     -12.036  -7.413  22.665  1.00 96.48           H  
ATOM   3174  O   ALA A 194     -14.146  -5.293  24.892  1.00 96.48           O  
ATOM   3175  N   ASN A 195     -11.984  -4.901  24.426  1.00 95.36           N  
ATOM   3176  H   ASN A 195     -11.267  -4.953  23.716  1.00 95.36           H  
ATOM   3177  CA  ASN A 195     -11.574  -4.485  25.774  1.00 95.36           C  
ATOM   3178  HA  ASN A 195     -12.295  -4.868  26.495  1.00 95.36           H  
ATOM   3179  C   ASN A 195     -11.566  -2.955  25.963  1.00 95.36           C  
ATOM   3180  CB  ASN A 195     -10.213  -5.117  26.108  1.00 95.36           C  
ATOM   3181  HB2 ASN A 195      -9.920  -4.808  27.111  1.00 95.36           H  
ATOM   3182  HB3 ASN A 195      -9.459  -4.759  25.408  1.00 95.36           H  
ATOM   3183  O   ASN A 195     -10.783  -2.427  26.751  1.00 95.36           O  
ATOM   3184  CG  ASN A 195     -10.240  -6.631  26.113  1.00 95.36           C  
ATOM   3185  ND2 ASN A 195      -9.705  -7.267  25.102  1.00 95.36           N  
ATOM   3186 HD21 ASN A 195      -9.667  -8.273  25.187  1.00 95.36           H  
ATOM   3187 HD22 ASN A 195      -9.423  -6.758  24.276  1.00 95.36           H  
ATOM   3188  OD1 ASN A 195     -10.722  -7.276  27.020  1.00 95.36           O  
ATOM   3189  N   LYS A 196     -12.378  -2.219  25.196  1.00 91.93           N  
ATOM   3190  H   LYS A 196     -13.026  -2.707  24.594  1.00 91.93           H  
ATOM   3191  CA  LYS A 196     -12.535  -0.772  25.381  1.00 91.93           C  
ATOM   3192  HA  LYS A 196     -11.553  -0.349  25.592  1.00 91.93           H  
ATOM   3193  C   LYS A 196     -13.406  -0.517  26.618  1.00 91.93           C  
ATOM   3194  CB  LYS A 196     -13.046  -0.116  24.083  1.00 91.93           C  
ATOM   3195  HB2 LYS A 196     -12.379  -0.408  23.272  1.00 91.93           H  
ATOM   3196  HB3 LYS A 196     -12.971   0.965  24.202  1.00 91.93           H  
ATOM   3197  O   LYS A 196     -14.570  -0.902  26.633  1.00 91.93           O  
ATOM   3198  CG  LYS A 196     -14.496  -0.475  23.700  1.00 91.93           C  
ATOM   3199  HG2 LYS A 196     -14.652  -1.546  23.835  1.00 91.93           H  
ATOM   3200  HG3 LYS A 196     -15.183   0.059  24.357  1.00 91.93           H  
ATOM   3201  CD  LYS A 196     -14.829  -0.095  22.250  1.00 91.93           C  
ATOM   3202  HD2 LYS A 196     -14.129  -0.584  21.572  1.00 91.93           H  
ATOM   3203  HD3 LYS A 196     -14.695   0.980  22.129  1.00 91.93           H  
ATOM   3204  CE  LYS A 196     -16.268  -0.460  21.851  1.00 91.93           C  
ATOM   3205  HE2 LYS A 196     -16.470  -0.030  20.870  1.00 91.93           H  
ATOM   3206  HE3 LYS A 196     -16.966  -0.014  22.560  1.00 91.93           H  
ATOM   3207  NZ  LYS A 196     -16.476  -1.928  21.780  1.00 91.93           N  
ATOM   3208  HZ1 LYS A 196     -15.698  -2.373  21.314  1.00 91.93           H  
ATOM   3209  HZ2 LYS A 196     -16.511  -2.328  22.707  1.00 91.93           H  
ATOM   3210  HZ3 LYS A 196     -17.327  -2.157  21.286  1.00 91.93           H  
ATOM   3211  N   GLU A 197     -12.850   0.120  27.641  1.00 82.86           N  
ATOM   3212  H   GLU A 197     -11.873   0.373  27.593  1.00 82.86           H  
ATOM   3213  CA  GLU A 197     -13.555   0.461  28.885  1.00 82.86           C  
ATOM   3214  HA  GLU A 197     -14.535  -0.015  28.907  1.00 82.86           H  
ATOM   3215  C   GLU A 197     -13.767   1.975  28.973  1.00 82.86           C  
ATOM   3216  CB  GLU A 197     -12.772  -0.041  30.108  1.00 82.86           C  
ATOM   3217  HB2 GLU A 197     -13.247   0.352  31.006  1.00 82.86           H  
ATOM   3218  HB3 GLU A 197     -11.753   0.343  30.056  1.00 82.86           H  
ATOM   3219  O   GLU A 197     -12.861   2.734  28.629  1.00 82.86           O  
ATOM   3220  CG  GLU A 197     -12.739  -1.576  30.203  1.00 82.86           C  
ATOM   3221  HG2 GLU A 197     -13.764  -1.940  30.280  1.00 82.86           H  
ATOM   3222  HG3 GLU A 197     -12.310  -1.979  29.286  1.00 82.86           H  
ATOM   3223  CD  GLU A 197     -11.923  -2.098  31.401  1.00 82.86           C  
ATOM   3224  OE1 GLU A 197     -11.796  -3.339  31.505  1.00 82.86           O  
ATOM   3225  OE2 GLU A 197     -11.396  -1.276  32.186  1.00 82.86           O  
ATOM   3226  N   ASP A 198     -14.961   2.399  29.402  1.00 84.99           N  
ATOM   3227  H   ASP A 198     -15.610   1.702  29.739  1.00 84.99           H  
ATOM   3228  CA  ASP A 198     -15.324   3.784  29.755  1.00 84.99           C  
ATOM   3229  HA  ASP A 198     -16.406   3.850  29.641  1.00 84.99           H  
ATOM   3230  C   ASP A 198     -14.801   4.885  28.812  1.00 84.99           C  
ATOM   3231  CB  ASP A 198     -15.036   4.039  31.246  1.00 84.99           C  
ATOM   3232  HB2 ASP A 198     -15.202   5.092  31.471  1.00 84.99           H  
ATOM   3233  HB3 ASP A 198     -13.993   3.807  31.459  1.00 84.99           H  
ATOM   3234  O   ASP A 198     -14.410   5.976  29.231  1.00 84.99           O  
ATOM   3235  CG  ASP A 198     -15.953   3.234  32.176  1.00 84.99           C  
ATOM   3236  OD1 ASP A 198     -17.046   2.824  31.716  1.00 84.99           O  
ATOM   3237  OD2 ASP A 198     -15.573   3.074  33.356  1.00 84.99           O  
ATOM   3238  N   ILE A 199     -14.822   4.619  27.503  1.00 91.51           N  
ATOM   3239  H   ILE A 199     -15.095   3.687  27.224  1.00 91.51           H  
ATOM   3240  CA  ILE A 199     -14.407   5.591  26.490  1.00 91.51           C  
ATOM   3241  HA  ILE A 199     -13.597   6.183  26.915  1.00 91.51           H  
ATOM   3242  C   ILE A 199     -15.533   6.568  26.154  1.00 91.51           C  
ATOM   3243  CB  ILE A 199     -13.842   4.918  25.226  1.00 91.51           C  
ATOM   3244  HB  ILE A 199     -13.584   5.716  24.530  1.00 91.51           H  
ATOM   3245  O   ILE A 199     -16.705   6.203  26.027  1.00 91.51           O  
ATOM   3246  CG1 ILE A 199     -14.878   4.000  24.550  1.00 91.51           C  
ATOM   3247 HG12 ILE A 199     -15.075   3.128  25.175  1.00 91.51           H  
ATOM   3248 HG13 ILE A 199     -15.815   4.538  24.407  1.00 91.51           H  
ATOM   3249  CG2 ILE A 199     -12.546   4.155  25.548  1.00 91.51           C  
ATOM   3250 HG21 ILE A 199     -12.026   3.875  24.632  1.00 91.51           H  
ATOM   3251 HG22 ILE A 199     -11.886   4.786  26.143  1.00 91.51           H  
ATOM   3252 HG23 ILE A 199     -12.771   3.257  26.123  1.00 91.51           H  
ATOM   3253  CD1 ILE A 199     -14.429   3.537  23.173  1.00 91.51           C  
ATOM   3254 HD11 ILE A 199     -14.121   4.400  22.582  1.00 91.51           H  
ATOM   3255 HD12 ILE A 199     -13.594   2.841  23.255  1.00 91.51           H  
ATOM   3256 HD13 ILE A 199     -15.276   3.044  22.695  1.00 91.51           H  
ATOM   3257  N   SER A 200     -15.177   7.828  25.915  1.00 92.29           N  
ATOM   3258  H   SER A 200     -14.204   8.082  26.013  1.00 92.29           H  
ATOM   3259  CA  SER A 200     -16.143   8.798  25.405  1.00 92.29           C  
ATOM   3260  HA  SER A 200     -17.038   8.733  26.024  1.00 92.29           H  
ATOM   3261  C   SER A 200     -16.540   8.478  23.957  1.00 92.29           C  
ATOM   3262  CB  SER A 200     -15.591  10.218  25.537  1.00 92.29           C  
ATOM   3263  HB2 SER A 200     -15.274  10.391  26.565  1.00 92.29           H  
ATOM   3264  HB3 SER A 200     -16.376  10.932  25.287  1.00 92.29           H  
ATOM   3265  O   SER A 200     -15.734   7.983  23.164  1.00 92.29           O  
ATOM   3266  OG  SER A 200     -14.496  10.411  24.668  1.00 92.29           O  
ATOM   3267  HG  SER A 200     -13.771   9.912  25.054  1.00 92.29           H  
ATOM   3268  N   ILE A 201     -17.756   8.864  23.542  1.00 90.98           N  
ATOM   3269  H   ILE A 201     -18.435   9.140  24.237  1.00 90.98           H  
ATOM   3270  CA  ILE A 201     -18.190   8.730  22.136  1.00 90.98           C  
ATOM   3271  HA  ILE A 201     -18.184   7.665  21.905  1.00 90.98           H  
ATOM   3272  C   ILE A 201     -17.220   9.413  21.157  1.00 90.98           C  
ATOM   3273  CB  ILE A 201     -19.631   9.269  21.953  1.00 90.98           C  
ATOM   3274  HB  ILE A 201     -20.260   8.789  22.702  1.00 90.98           H  
ATOM   3275  O   ILE A 201     -17.054   8.980  20.019  1.00 90.98           O  
ATOM   3276  CG1 ILE A 201     -20.223   8.928  20.566  1.00 90.98           C  
ATOM   3277 HG12 ILE A 201     -21.230   9.340  20.496  1.00 90.98           H  
ATOM   3278 HG13 ILE A 201     -19.633   9.386  19.772  1.00 90.98           H  
ATOM   3279  CG2 ILE A 201     -19.729  10.792  22.176  1.00 90.98           C  
ATOM   3280 HG21 ILE A 201     -19.321  11.061  23.150  1.00 90.98           H  
ATOM   3281 HG22 ILE A 201     -19.208  11.332  21.385  1.00 90.98           H  
ATOM   3282 HG23 ILE A 201     -20.780  11.079  22.157  1.00 90.98           H  
ATOM   3283  CD1 ILE A 201     -20.317   7.417  20.320  1.00 90.98           C  
ATOM   3284 HD11 ILE A 201     -19.328   7.008  20.112  1.00 90.98           H  
ATOM   3285 HD12 ILE A 201     -20.744   6.923  21.193  1.00 90.98           H  
ATOM   3286 HD13 ILE A 201     -20.965   7.213  19.467  1.00 90.98           H  
ATOM   3287  N   ARG A 202     -16.537  10.472  21.613  1.00 90.54           N  
ATOM   3288  H   ARG A 202     -16.635  10.680  22.596  1.00 90.54           H  
ATOM   3289  CA  ARG A 202     -15.539  11.209  20.828  1.00 90.54           C  
ATOM   3290  HA  ARG A 202     -15.948  11.422  19.841  1.00 90.54           H  
ATOM   3291  C   ARG A 202     -14.284  10.377  20.596  1.00 90.54           C  
ATOM   3292  CB  ARG A 202     -15.172  12.524  21.530  1.00 90.54           C  
ATOM   3293  HB2 ARG A 202     -14.426  13.039  20.925  1.00 90.54           H  
ATOM   3294  HB3 ARG A 202     -14.734  12.310  22.505  1.00 90.54           H  
ATOM   3295  O   ARG A 202     -13.774  10.353  19.479  1.00 90.54           O  
ATOM   3296  CG  ARG A 202     -16.382  13.443  21.711  1.00 90.54           C  
ATOM   3297  HG2 ARG A 202     -17.087  12.990  22.409  1.00 90.54           H  
ATOM   3298  HG3 ARG A 202     -16.873  13.576  20.747  1.00 90.54           H  
ATOM   3299  CD  ARG A 202     -15.953  14.808  22.247  1.00 90.54           C  
ATOM   3300  HD2 ARG A 202     -15.429  14.656  23.191  1.00 90.54           H  
ATOM   3301  HD3 ARG A 202     -15.271  15.273  21.534  1.00 90.54           H  
ATOM   3302  NE  ARG A 202     -17.124  15.681  22.451  1.00 90.54           N  
ATOM   3303  HE  ARG A 202     -17.985  15.397  22.007  1.00 90.54           H  
ATOM   3304  NH1 ARG A 202     -16.103  17.233  23.797  1.00 90.54           N  
ATOM   3305 HH11 ARG A 202     -15.232  16.737  23.678  1.00 90.54           H  
ATOM   3306 HH12 ARG A 202     -16.152  18.027  24.420  1.00 90.54           H  
ATOM   3307  NH2 ARG A 202     -18.303  17.377  23.388  1.00 90.54           N  
ATOM   3308 HH21 ARG A 202     -19.155  16.917  23.100  1.00 90.54           H  
ATOM   3309 HH22 ARG A 202     -18.351  18.142  24.046  1.00 90.54           H  
ATOM   3310  CZ  ARG A 202     -17.167  16.762  23.204  1.00 90.54           C  
ATOM   3311  N   GLU A 203     -13.788   9.704  21.627  1.00 93.19           N  
ATOM   3312  H   GLU A 203     -14.266   9.742  22.516  1.00 93.19           H  
ATOM   3313  CA  GLU A 203     -12.621   8.823  21.531  1.00 93.19           C  
ATOM   3314  HA  GLU A 203     -11.804   9.338  21.027  1.00 93.19           H  
ATOM   3315  C   GLU A 203     -12.929   7.562  20.728  1.00 93.19           C  
ATOM   3316  CB  GLU A 203     -12.153   8.436  22.932  1.00 93.19           C  
ATOM   3317  HB2 GLU A 203     -11.438   7.615  22.868  1.00 93.19           H  
ATOM   3318  HB3 GLU A 203     -13.026   8.085  23.483  1.00 93.19           H  
ATOM   3319  O   GLU A 203     -12.099   7.151  19.913  1.00 93.19           O  
ATOM   3320  CG  GLU A 203     -11.471   9.626  23.626  1.00 93.19           C  
ATOM   3321  HG2 GLU A 203     -11.988  10.550  23.364  1.00 93.19           H  
ATOM   3322  HG3 GLU A 203     -10.452   9.710  23.249  1.00 93.19           H  
ATOM   3323  CD  GLU A 203     -11.469   9.504  25.149  1.00 93.19           C  
ATOM   3324  OE1 GLU A 203     -10.632  10.189  25.769  1.00 93.19           O  
ATOM   3325  OE2 GLU A 203     -12.424   8.875  25.664  1.00 93.19           O  
ATOM   3326  N   LEU A 204     -14.135   7.001  20.886  1.00 95.05           N  
ATOM   3327  H   LEU A 204     -14.730   7.347  21.625  1.00 95.05           H  
ATOM   3328  CA  LEU A 204     -14.625   5.903  20.054  1.00 95.05           C  
ATOM   3329  HA  LEU A 204     -13.937   5.065  20.158  1.00 95.05           H  
ATOM   3330  C   LEU A 204     -14.643   6.309  18.577  1.00 95.05           C  
ATOM   3331  CB  LEU A 204     -16.022   5.468  20.537  1.00 95.05           C  
ATOM   3332  HB2 LEU A 204     -15.966   5.170  21.583  1.00 95.05           H  
ATOM   3333  HB3 LEU A 204     -16.696   6.324  20.488  1.00 95.05           H  
ATOM   3334  O   LEU A 204     -13.985   5.672  17.755  1.00 95.05           O  
ATOM   3335  CG  LEU A 204     -16.648   4.323  19.715  1.00 95.05           C  
ATOM   3336  HG  LEU A 204     -16.873   4.691  18.714  1.00 95.05           H  
ATOM   3337  CD1 LEU A 204     -15.757   3.086  19.579  1.00 95.05           C  
ATOM   3338 HD11 LEU A 204     -14.845   3.330  19.035  1.00 95.05           H  
ATOM   3339 HD12 LEU A 204     -15.510   2.681  20.561  1.00 95.05           H  
ATOM   3340 HD13 LEU A 204     -16.299   2.330  19.010  1.00 95.05           H  
ATOM   3341  CD2 LEU A 204     -17.955   3.892  20.372  1.00 95.05           C  
ATOM   3342 HD21 LEU A 204     -18.427   3.103  19.787  1.00 95.05           H  
ATOM   3343 HD22 LEU A 204     -17.770   3.519  21.380  1.00 95.05           H  
ATOM   3344 HD23 LEU A 204     -18.639   4.739  20.429  1.00 95.05           H  
ATOM   3345  N   ALA A 205     -15.325   7.412  18.254  1.00 94.73           N  
ATOM   3346  H   ALA A 205     -15.850   7.880  18.979  1.00 94.73           H  
ATOM   3347  CA  ALA A 205     -15.407   7.948  16.900  1.00 94.73           C  
ATOM   3348  HA  ALA A 205     -15.918   7.224  16.265  1.00 94.73           H  
ATOM   3349  C   ALA A 205     -14.015   8.194  16.299  1.00 94.73           C  
ATOM   3350  CB  ALA A 205     -16.230   9.241  16.943  1.00 94.73           C  
ATOM   3351  HB1 ALA A 205     -16.177   9.750  15.981  1.00 94.73           H  
ATOM   3352  HB2 ALA A 205     -17.268   9.008  17.180  1.00 94.73           H  
ATOM   3353  HB3 ALA A 205     -15.833   9.914  17.703  1.00 94.73           H  
ATOM   3354  O   ALA A 205     -13.718   7.706  15.211  1.00 94.73           O  
ATOM   3355  N   ASN A 206     -13.134   8.897  17.016  1.00 94.55           N  
ATOM   3356  H   ASN A 206     -13.429   9.271  17.907  1.00 94.55           H  
ATOM   3357  CA  ASN A 206     -11.773   9.170  16.551  1.00 94.55           C  
ATOM   3358  HA  ASN A 206     -11.818   9.699  15.599  1.00 94.55           H  
ATOM   3359  C   ASN A 206     -10.973   7.879  16.309  1.00 94.55           C  
ATOM   3360  CB  ASN A 206     -11.059  10.055  17.585  1.00 94.55           C  
ATOM   3361  HB2 ASN A 206      -9.988  10.030  17.385  1.00 94.55           H  
ATOM   3362  HB3 ASN A 206     -11.220   9.645  18.583  1.00 94.55           H  
ATOM   3363  O   ASN A 206     -10.271   7.771  15.303  1.00 94.55           O  
ATOM   3364  CG  ASN A 206     -11.470  11.518  17.568  1.00 94.55           C  
ATOM   3365  ND2 ASN A 206     -11.134  12.238  18.615  1.00 94.55           N  
ATOM   3366 HD21 ASN A 206     -10.717  11.787  19.416  1.00 94.55           H  
ATOM   3367 HD22 ASN A 206     -11.296  13.234  18.573  1.00 94.55           H  
ATOM   3368  OD1 ASN A 206     -12.015  12.062  16.620  1.00 94.55           O  
ATOM   3369  N   SER A 207     -11.086   6.890  17.201  1.00 96.36           N  
ATOM   3370  H   SER A 207     -11.683   7.021  18.005  1.00 96.36           H  
ATOM   3371  CA  SER A 207     -10.389   5.607  17.058  1.00 96.36           C  
ATOM   3372  HA  SER A 207      -9.326   5.800  16.913  1.00 96.36           H  
ATOM   3373  C   SER A 207     -10.878   4.835  15.834  1.00 96.36           C  
ATOM   3374  CB  SER A 207     -10.538   4.758  18.324  1.00 96.36           C  
ATOM   3375  HB2 SER A 207     -10.068   3.787  18.166  1.00 96.36           H  
ATOM   3376  HB3 SER A 207     -11.592   4.608  18.559  1.00 96.36           H  
ATOM   3377  O   SER A 207     -10.056   4.353  15.054  1.00 96.36           O  
ATOM   3378  OG  SER A 207      -9.890   5.416  19.394  1.00 96.36           O  
ATOM   3379  HG  SER A 207     -10.541   6.002  19.787  1.00 96.36           H  
ATOM   3380  N   ILE A 208     -12.194   4.778  15.604  1.00 96.96           N  
ATOM   3381  H   ILE A 208     -12.825   5.192  16.276  1.00 96.96           H  
ATOM   3382  CA  ILE A 208     -12.765   4.133  14.415  1.00 96.96           C  
ATOM   3383  HA  ILE A 208     -12.343   3.131  14.329  1.00 96.96           H  
ATOM   3384  C   ILE A 208     -12.363   4.863  13.132  1.00 96.96           C  
ATOM   3385  CB  ILE A 208     -14.298   4.000  14.541  1.00 96.96           C  
ATOM   3386  HB  ILE A 208     -14.717   4.986  14.742  1.00 96.96           H  
ATOM   3387  O   ILE A 208     -11.991   4.214  12.160  1.00 96.96           O  
ATOM   3388  CG1 ILE A 208     -14.709   3.072  15.706  1.00 96.96           C  
ATOM   3389 HG12 ILE A 208     -15.794   3.098  15.808  1.00 96.96           H  
ATOM   3390 HG13 ILE A 208     -14.292   3.449  16.640  1.00 96.96           H  
ATOM   3391  CG2 ILE A 208     -14.903   3.495  13.217  1.00 96.96           C  
ATOM   3392 HG21 ILE A 208     -14.877   4.285  12.465  1.00 96.96           H  
ATOM   3393 HG22 ILE A 208     -14.354   2.630  12.846  1.00 96.96           H  
ATOM   3394 HG23 ILE A 208     -15.943   3.204  13.365  1.00 96.96           H  
ATOM   3395  CD1 ILE A 208     -14.275   1.609  15.559  1.00 96.96           C  
ATOM   3396 HD11 ILE A 208     -14.641   1.042  16.415  1.00 96.96           H  
ATOM   3397 HD12 ILE A 208     -13.188   1.528  15.534  1.00 96.96           H  
ATOM   3398 HD13 ILE A 208     -14.701   1.170  14.657  1.00 96.96           H  
ATOM   3399  N   ILE A 209     -12.354   6.198  13.109  1.00 96.37           N  
ATOM   3400  H   ILE A 209     -12.690   6.700  13.919  1.00 96.37           H  
ATOM   3401  CA  ILE A 209     -11.902   6.950  11.928  1.00 96.37           C  
ATOM   3402  HA  ILE A 209     -12.461   6.594  11.062  1.00 96.37           H  
ATOM   3403  C   ILE A 209     -10.430   6.652  11.614  1.00 96.37           C  
ATOM   3404  CB  ILE A 209     -12.184   8.458  12.108  1.00 96.37           C  
ATOM   3405  HB  ILE A 209     -11.779   8.765  13.072  1.00 96.37           H  
ATOM   3406  O   ILE A 209     -10.089   6.384  10.461  1.00 96.37           O  
ATOM   3407  CG1 ILE A 209     -13.702   8.765  12.122  1.00 96.37           C  
ATOM   3408 HG12 ILE A 209     -14.187   8.180  12.903  1.00 96.37           H  
ATOM   3409 HG13 ILE A 209     -13.844   9.816  12.372  1.00 96.37           H  
ATOM   3410  CG2 ILE A 209     -11.490   9.309  11.028  1.00 96.37           C  
ATOM   3411 HG21 ILE A 209     -10.409   9.277  11.161  1.00 96.37           H  
ATOM   3412 HG22 ILE A 209     -11.734   8.936  10.034  1.00 96.37           H  
ATOM   3413 HG23 ILE A 209     -11.808  10.348  11.115  1.00 96.37           H  
ATOM   3414  CD1 ILE A 209     -14.461   8.466  10.824  1.00 96.37           C  
ATOM   3415 HD11 ILE A 209     -15.515   8.701  10.971  1.00 96.37           H  
ATOM   3416 HD12 ILE A 209     -14.376   7.409  10.570  1.00 96.37           H  
ATOM   3417 HD13 ILE A 209     -14.075   9.066  10.000  1.00 96.37           H  
ATOM   3418  N   HIS A 210      -9.551   6.622  12.621  1.00 96.96           N  
ATOM   3419  H   HIS A 210      -9.864   6.853  13.553  1.00 96.96           H  
ATOM   3420  CA  HIS A 210      -8.143   6.273  12.411  1.00 96.96           C  
ATOM   3421  HA  HIS A 210      -7.749   6.899  11.610  1.00 96.96           H  
ATOM   3422  C   HIS A 210      -7.935   4.823  11.951  1.00 96.96           C  
ATOM   3423  CB  HIS A 210      -7.341   6.552  13.686  1.00 96.96           C  
ATOM   3424  HB2 HIS A 210      -7.810   6.036  14.524  1.00 96.96           H  
ATOM   3425  HB3 HIS A 210      -6.339   6.141  13.563  1.00 96.96           H  
ATOM   3426  O   HIS A 210      -6.983   4.559  11.205  1.00 96.96           O  
ATOM   3427  CG  HIS A 210      -7.189   8.013  14.026  1.00 96.96           C  
ATOM   3428  CD2 HIS A 210      -7.162   9.079  13.164  1.00 96.96           C  
ATOM   3429  HD2 HIS A 210      -7.270   9.036  12.090  1.00 96.96           H  
ATOM   3430  ND1 HIS A 210      -7.001   8.515  15.291  1.00 96.96           N  
ATOM   3431  HD1 HIS A 210      -7.063   7.980  16.145  1.00 96.96           H  
ATOM   3432  CE1 HIS A 210      -6.872   9.848  15.196  1.00 96.96           C  
ATOM   3433  HE1 HIS A 210      -6.751  10.521  16.032  1.00 96.96           H  
ATOM   3434  NE2 HIS A 210      -6.948  10.238  13.915  1.00 96.96           N  
ATOM   3435  N   LEU A 211      -8.832   3.901  12.323  1.00 97.99           N  
ATOM   3436  H   LEU A 211      -9.576   4.179  12.947  1.00 97.99           H  
ATOM   3437  CA  LEU A 211      -8.783   2.500  11.903  1.00 97.99           C  
ATOM   3438  HA  LEU A 211      -7.828   2.093  12.234  1.00 97.99           H  
ATOM   3439  C   LEU A 211      -8.840   2.331  10.380  1.00 97.99           C  
ATOM   3440  CB  LEU A 211      -9.912   1.721  12.600  1.00 97.99           C  
ATOM   3441  HB2 LEU A 211      -9.806   1.840  13.678  1.00 97.99           H  
ATOM   3442  HB3 LEU A 211     -10.872   2.143  12.301  1.00 97.99           H  
ATOM   3443  O   LEU A 211      -8.236   1.396   9.863  1.00 97.99           O  
ATOM   3444  CG  LEU A 211      -9.975   0.226  12.261  1.00 97.99           C  
ATOM   3445  HG  LEU A 211     -10.146   0.103  11.191  1.00 97.99           H  
ATOM   3446  CD1 LEU A 211      -8.697  -0.516  12.636  1.00 97.99           C  
ATOM   3447 HD11 LEU A 211      -8.829  -1.565  12.371  1.00 97.99           H  
ATOM   3448 HD12 LEU A 211      -7.850  -0.127  12.070  1.00 97.99           H  
ATOM   3449 HD13 LEU A 211      -8.510  -0.423  13.706  1.00 97.99           H  
ATOM   3450  CD2 LEU A 211     -11.139  -0.421  13.000  1.00 97.99           C  
ATOM   3451 HD21 LEU A 211     -10.984  -0.361  14.078  1.00 97.99           H  
ATOM   3452 HD22 LEU A 211     -12.069   0.085  12.745  1.00 97.99           H  
ATOM   3453 HD23 LEU A 211     -11.222  -1.469  12.710  1.00 97.99           H  
ATOM   3454  N   PHE A 212      -9.447   3.251   9.625  1.00 97.41           N  
ATOM   3455  H   PHE A 212      -9.935   4.008  10.082  1.00 97.41           H  
ATOM   3456  CA  PHE A 212      -9.458   3.185   8.153  1.00 97.41           C  
ATOM   3457  HA  PHE A 212      -9.840   2.205   7.865  1.00 97.41           H  
ATOM   3458  C   PHE A 212      -8.061   3.290   7.516  1.00 97.41           C  
ATOM   3459  CB  PHE A 212     -10.423   4.231   7.585  1.00 97.41           C  
ATOM   3460  HB2 PHE A 212     -10.261   5.192   8.072  1.00 97.41           H  
ATOM   3461  HB3 PHE A 212     -10.215   4.365   6.523  1.00 97.41           H  
ATOM   3462  O   PHE A 212      -7.872   2.901   6.364  1.00 97.41           O  
ATOM   3463  CG  PHE A 212     -11.868   3.812   7.733  1.00 97.41           C  
ATOM   3464  CD1 PHE A 212     -12.529   3.174   6.669  1.00 97.41           C  
ATOM   3465  HD1 PHE A 212     -12.029   3.034   5.723  1.00 97.41           H  
ATOM   3466  CD2 PHE A 212     -12.542   4.024   8.947  1.00 97.41           C  
ATOM   3467  HD2 PHE A 212     -12.040   4.532   9.758  1.00 97.41           H  
ATOM   3468  CE1 PHE A 212     -13.858   2.752   6.829  1.00 97.41           C  
ATOM   3469  HE1 PHE A 212     -14.393   2.334   5.989  1.00 97.41           H  
ATOM   3470  CE2 PHE A 212     -13.844   3.537   9.128  1.00 97.41           C  
ATOM   3471  HE2 PHE A 212     -14.333   3.648  10.085  1.00 97.41           H  
ATOM   3472  CZ  PHE A 212     -14.497   2.885   8.073  1.00 97.41           C  
ATOM   3473  HZ  PHE A 212     -15.494   2.501   8.227  1.00 97.41           H  
ATOM   3474  N   THR A 213      -7.034   3.695   8.272  1.00 97.61           N  
ATOM   3475  H   THR A 213      -7.231   4.010   9.211  1.00 97.61           H  
ATOM   3476  CA  THR A 213      -5.626   3.555   7.850  1.00 97.61           C  
ATOM   3477  HA  THR A 213      -5.492   4.088   6.909  1.00 97.61           H  
ATOM   3478  C   THR A 213      -5.235   2.084   7.624  1.00 97.61           C  
ATOM   3479  CB  THR A 213      -4.678   4.165   8.895  1.00 97.61           C  
ATOM   3480  HB  THR A 213      -4.662   3.533   9.783  1.00 97.61           H  
ATOM   3481  O   THR A 213      -4.398   1.766   6.773  1.00 97.61           O  
ATOM   3482  CG2 THR A 213      -3.256   4.306   8.352  1.00 97.61           C  
ATOM   3483 HG21 THR A 213      -2.794   3.324   8.255  1.00 97.61           H  
ATOM   3484 HG22 THR A 213      -3.279   4.802   7.382  1.00 97.61           H  
ATOM   3485 HG23 THR A 213      -2.656   4.907   9.037  1.00 97.61           H  
ATOM   3486  OG1 THR A 213      -5.103   5.451   9.276  1.00 97.61           O  
ATOM   3487  HG1 THR A 213      -5.770   5.330   9.956  1.00 97.61           H  
ATOM   3488  N   PHE A 214      -5.866   1.156   8.350  1.00 97.99           N  
ATOM   3489  H   PHE A 214      -6.573   1.457   9.005  1.00 97.99           H  
ATOM   3490  CA  PHE A 214      -5.677  -0.283   8.191  1.00 97.99           C  
ATOM   3491  HA  PHE A 214      -4.610  -0.501   8.237  1.00 97.99           H  
ATOM   3492  C   PHE A 214      -6.209  -0.792   6.850  1.00 97.99           C  
ATOM   3493  CB  PHE A 214      -6.385  -1.009   9.339  1.00 97.99           C  
ATOM   3494  HB2 PHE A 214      -6.031  -0.613  10.291  1.00 97.99           H  
ATOM   3495  HB3 PHE A 214      -7.455  -0.809   9.271  1.00 97.99           H  
ATOM   3496  O   PHE A 214      -5.532  -1.585   6.192  1.00 97.99           O  
ATOM   3497  CG  PHE A 214      -6.205  -2.507   9.344  1.00 97.99           C  
ATOM   3498  CD1 PHE A 214      -7.336  -3.342   9.341  1.00 97.99           C  
ATOM   3499  HD1 PHE A 214      -8.330  -2.922   9.346  1.00 97.99           H  
ATOM   3500  CD2 PHE A 214      -4.914  -3.068   9.367  1.00 97.99           C  
ATOM   3501  HD2 PHE A 214      -4.046  -2.427   9.385  1.00 97.99           H  
ATOM   3502  CE1 PHE A 214      -7.174  -4.735   9.372  1.00 97.99           C  
ATOM   3503  HE1 PHE A 214      -8.046  -5.371   9.415  1.00 97.99           H  
ATOM   3504  CE2 PHE A 214      -4.756  -4.464   9.372  1.00 97.99           C  
ATOM   3505  HE2 PHE A 214      -3.769  -4.901   9.387  1.00 97.99           H  
ATOM   3506  CZ  PHE A 214      -5.886  -5.297   9.379  1.00 97.99           C  
ATOM   3507  HZ  PHE A 214      -5.764  -6.369   9.410  1.00 97.99           H  
ATOM   3508  N   THR A 215      -7.362  -0.290   6.399  1.00 97.08           N  
ATOM   3509  H   THR A 215      -7.854   0.382   6.970  1.00 97.08           H  
ATOM   3510  CA  THR A 215      -8.063  -0.760   5.191  1.00 97.08           C  
ATOM   3511  HA  THR A 215      -7.718  -1.768   4.960  1.00 97.08           H  
ATOM   3512  C   THR A 215      -7.782   0.065   3.937  1.00 97.08           C  
ATOM   3513  CB  THR A 215      -9.575  -0.857   5.431  1.00 97.08           C  
ATOM   3514  HB  THR A 215     -10.067  -1.208   4.524  1.00 97.08           H  
ATOM   3515  O   THR A 215      -8.056  -0.412   2.842  1.00 97.08           O  
ATOM   3516  CG2 THR A 215      -9.910  -1.806   6.580  1.00 97.08           C  
ATOM   3517 HG21 THR A 215      -9.421  -2.769   6.433  1.00 97.08           H  
ATOM   3518 HG22 THR A 215     -10.987  -1.974   6.604  1.00 97.08           H  
ATOM   3519 HG23 THR A 215      -9.596  -1.383   7.534  1.00 97.08           H  
ATOM   3520  OG1 THR A 215     -10.079   0.405   5.790  1.00 97.08           O  
ATOM   3521  HG1 THR A 215     -11.016   0.292   5.967  1.00 97.08           H  
ATOM   3522  N   SER A 216      -7.156   1.241   4.069  1.00 96.31           N  
ATOM   3523  H   SER A 216      -7.088   1.621   5.002  1.00 96.31           H  
ATOM   3524  CA  SER A 216      -6.847   2.158   2.960  1.00 96.31           C  
ATOM   3525  HA  SER A 216      -7.788   2.584   2.612  1.00 96.31           H  
ATOM   3526  C   SER A 216      -6.160   1.496   1.756  1.00 96.31           C  
ATOM   3527  CB  SER A 216      -5.972   3.311   3.470  1.00 96.31           C  
ATOM   3528  HB2 SER A 216      -6.506   3.847   4.254  1.00 96.31           H  
ATOM   3529  HB3 SER A 216      -5.779   4.002   2.648  1.00 96.31           H  
ATOM   3530  O   SER A 216      -5.287   0.640   1.915  1.00 96.31           O  
ATOM   3531  OG  SER A 216      -4.734   2.837   3.983  1.00 96.31           O  
ATOM   3532  HG  SER A 216      -4.218   3.606   4.237  1.00 96.31           H  
ATOM   3533  N   LEU A 217      -6.498   1.910   0.537  1.00 95.52           N  
ATOM   3534  H   LEU A 217      -7.233   2.594   0.424  1.00 95.52           H  
ATOM   3535  CA  LEU A 217      -5.756   1.501  -0.656  1.00 95.52           C  
ATOM   3536  HA  LEU A 217      -5.667   0.415  -0.641  1.00 95.52           H  
ATOM   3537  C   LEU A 217      -4.329   2.080  -0.627  1.00 95.52           C  
ATOM   3538  CB  LEU A 217      -6.584   1.867  -1.900  1.00 95.52           C  
ATOM   3539  HB2 LEU A 217      -6.846   2.925  -1.878  1.00 95.52           H  
ATOM   3540  HB3 LEU A 217      -7.514   1.304  -1.823  1.00 95.52           H  
ATOM   3541  O   LEU A 217      -4.083   3.166  -0.101  1.00 95.52           O  
ATOM   3542  CG  LEU A 217      -5.931   1.531  -3.258  1.00 95.52           C  
ATOM   3543  HG  LEU A 217      -5.291   0.655  -3.148  1.00 95.52           H  
ATOM   3544  CD1 LEU A 217      -6.990   1.186  -4.297  1.00 95.52           C  
ATOM   3545 HD11 LEU A 217      -6.526   0.948  -5.254  1.00 95.52           H  
ATOM   3546 HD12 LEU A 217      -7.567   0.322  -3.968  1.00 95.52           H  
ATOM   3547 HD13 LEU A 217      -7.662   2.032  -4.437  1.00 95.52           H  
ATOM   3548  CD2 LEU A 217      -5.103   2.699  -3.806  1.00 95.52           C  
ATOM   3549 HD21 LEU A 217      -4.811   2.498  -4.836  1.00 95.52           H  
ATOM   3550 HD22 LEU A 217      -4.204   2.864  -3.212  1.00 95.52           H  
ATOM   3551 HD23 LEU A 217      -5.707   3.607  -3.804  1.00 95.52           H  
ATOM   3552  N   GLY A 218      -3.372   1.340  -1.187  1.00 96.03           N  
ATOM   3553  H   GLY A 218      -3.640   0.484  -1.651  1.00 96.03           H  
ATOM   3554  CA  GLY A 218      -1.984   1.769  -1.306  1.00 96.03           C  
ATOM   3555  HA2 GLY A 218      -1.952   2.855  -1.387  1.00 96.03           H  
ATOM   3556  HA3 GLY A 218      -1.565   1.368  -2.229  1.00 96.03           H  
ATOM   3557  C   GLY A 218      -1.091   1.331  -0.145  1.00 96.03           C  
ATOM   3558  O   GLY A 218      -1.193   0.211   0.379  1.00 96.03           O  
ATOM   3559  N   ALA A 219      -0.125   2.189   0.183  1.00 95.96           N  
ATOM   3560  H   ALA A 219      -0.108   3.080  -0.292  1.00 95.96           H  
ATOM   3561  CA  ALA A 219       0.943   1.894   1.126  1.00 95.96           C  
ATOM   3562  HA  ALA A 219       1.431   0.976   0.797  1.00 95.96           H  
ATOM   3563  C   ALA A 219       0.400   1.720   2.555  1.00 95.96           C  
ATOM   3564  CB  ALA A 219       2.000   3.003   1.073  1.00 95.96           C  
ATOM   3565  HB1 ALA A 219       1.572   3.935   1.442  1.00 95.96           H  
ATOM   3566  HB2 ALA A 219       2.851   2.730   1.696  1.00 95.96           H  
ATOM   3567  HB3 ALA A 219       2.335   3.159   0.047  1.00 95.96           H  
ATOM   3568  O   ALA A 219      -0.224   2.635   3.092  1.00 95.96           O  
ATOM   3569  N   PRO A 220       0.684   0.590   3.222  1.00 96.83           N  
ATOM   3570  CA  PRO A 220       0.371   0.427   4.635  1.00 96.83           C  
ATOM   3571  HA  PRO A 220      -0.706   0.528   4.765  1.00 96.83           H  
ATOM   3572  C   PRO A 220       1.094   1.474   5.492  1.00 96.83           C  
ATOM   3573  CB  PRO A 220       0.791  -1.007   4.973  1.00 96.83           C  
ATOM   3574  HB2 PRO A 220       0.154  -1.457   5.735  1.00 96.83           H  
ATOM   3575  HB3 PRO A 220       1.841  -1.037   5.265  1.00 96.83           H  
ATOM   3576  O   PRO A 220       2.305   1.683   5.350  1.00 96.83           O  
ATOM   3577  CG  PRO A 220       0.668  -1.710   3.628  1.00 96.83           C  
ATOM   3578  HG2 PRO A 220       1.277  -2.611   3.557  1.00 96.83           H  
ATOM   3579  HG3 PRO A 220      -0.383  -1.919   3.424  1.00 96.83           H  
ATOM   3580  CD  PRO A 220       1.173  -0.656   2.662  1.00 96.83           C  
ATOM   3581  HD2 PRO A 220       0.770  -0.850   1.667  1.00 96.83           H  
ATOM   3582  HD3 PRO A 220       2.262  -0.652   2.642  1.00 96.83           H  
ATOM   3583  N   ALA A 221       0.363   2.088   6.419  1.00 97.35           N  
ATOM   3584  H   ALA A 221      -0.622   1.878   6.485  1.00 97.35           H  
ATOM   3585  CA  ALA A 221       0.878   3.056   7.382  1.00 97.35           C  
ATOM   3586  HA  ALA A 221       1.962   3.124   7.286  1.00 97.35           H  
ATOM   3587  C   ALA A 221       0.573   2.599   8.814  1.00 97.35           C  
ATOM   3588  CB  ALA A 221       0.305   4.439   7.061  1.00 97.35           C  
ATOM   3589  HB1 ALA A 221       0.612   4.746   6.061  1.00 97.35           H  
ATOM   3590  HB2 ALA A 221      -0.784   4.410   7.100  1.00 97.35           H  
ATOM   3591  HB3 ALA A 221       0.662   5.170   7.786  1.00 97.35           H  
ATOM   3592  O   ALA A 221      -0.394   1.875   9.048  1.00 97.35           O  
ATOM   3593  N   ALA A 222       1.446   2.973   9.751  1.00 97.89           N  
ATOM   3594  H   ALA A 222       2.144   3.663   9.512  1.00 97.89           H  
ATOM   3595  CA  ALA A 222       1.174   2.780  11.168  1.00 97.89           C  
ATOM   3596  HA  ALA A 222       0.744   1.789  11.311  1.00 97.89           H  
ATOM   3597  C   ALA A 222       0.147   3.821  11.627  1.00 97.89           C  
ATOM   3598  CB  ALA A 222       2.482   2.864  11.965  1.00 97.89           C  
ATOM   3599  HB1 ALA A 222       2.276   2.681  13.019  1.00 97.89           H  
ATOM   3600  HB2 ALA A 222       3.184   2.107  11.614  1.00 97.89           H  
ATOM   3601  HB3 ALA A 222       2.924   3.855  11.859  1.00 97.89           H  
ATOM   3602  O   ALA A 222       0.128   4.938  11.107  1.00 97.89           O  
ATOM   3603  N   PHE A 223      -0.687   3.465  12.595  1.00 97.97           N  
ATOM   3604  H   PHE A 223      -0.614   2.538  12.990  1.00 97.97           H  
ATOM   3605  CA  PHE A 223      -1.726   4.348  13.125  1.00 97.97           C  
ATOM   3606  HA  PHE A 223      -1.388   5.381  13.044  1.00 97.97           H  
ATOM   3607  C   PHE A 223      -1.976   4.065  14.605  1.00 97.97           C  
ATOM   3608  CB  PHE A 223      -3.009   4.210  12.289  1.00 97.97           C  
ATOM   3609  HB2 PHE A 223      -3.727   4.961  12.619  1.00 97.97           H  
ATOM   3610  HB3 PHE A 223      -2.770   4.440  11.251  1.00 97.97           H  
ATOM   3611  O   PHE A 223      -1.547   3.037  15.132  1.00 97.97           O  
ATOM   3612  CG  PHE A 223      -3.668   2.845  12.344  1.00 97.97           C  
ATOM   3613  CD1 PHE A 223      -3.171   1.783  11.563  1.00 97.97           C  
ATOM   3614  HD1 PHE A 223      -2.323   1.939  10.912  1.00 97.97           H  
ATOM   3615  CD2 PHE A 223      -4.788   2.639  13.172  1.00 97.97           C  
ATOM   3616  HD2 PHE A 223      -5.201   3.453  13.748  1.00 97.97           H  
ATOM   3617  CE1 PHE A 223      -3.771   0.515  11.634  1.00 97.97           C  
ATOM   3618  HE1 PHE A 223      -3.382  -0.302  11.045  1.00 97.97           H  
ATOM   3619  CE2 PHE A 223      -5.389   1.372  13.237  1.00 97.97           C  
ATOM   3620  HE2 PHE A 223      -6.260   1.215  13.856  1.00 97.97           H  
ATOM   3621  CZ  PHE A 223      -4.873   0.310  12.481  1.00 97.97           C  
ATOM   3622  HZ  PHE A 223      -5.343  -0.661  12.543  1.00 97.97           H  
ATOM   3623  N   LYS A 224      -2.658   4.988  15.286  1.00 96.88           N  
ATOM   3624  H   LYS A 224      -3.045   5.768  14.774  1.00 96.88           H  
ATOM   3625  CA  LYS A 224      -3.113   4.796  16.667  1.00 96.88           C  
ATOM   3626  HA  LYS A 224      -2.493   4.044  17.156  1.00 96.88           H  
ATOM   3627  C   LYS A 224      -4.548   4.276  16.685  1.00 96.88           C  
ATOM   3628  CB  LYS A 224      -3.008   6.098  17.470  1.00 96.88           C  
ATOM   3629  HB2 LYS A 224      -3.513   5.940  18.422  1.00 96.88           H  
ATOM   3630  HB3 LYS A 224      -3.529   6.896  16.941  1.00 96.88           H  
ATOM   3631  O   LYS A 224      -5.392   4.800  15.963  1.00 96.88           O  
ATOM   3632  CG  LYS A 224      -1.559   6.523  17.755  1.00 96.88           C  
ATOM   3633  HG2 LYS A 224      -1.018   5.687  18.197  1.00 96.88           H  
ATOM   3634  HG3 LYS A 224      -1.067   6.824  16.830  1.00 96.88           H  
ATOM   3635  CD  LYS A 224      -1.577   7.694  18.746  1.00 96.88           C  
ATOM   3636  HD2 LYS A 224      -2.087   8.543  18.291  1.00 96.88           H  
ATOM   3637  HD3 LYS A 224      -2.139   7.390  19.629  1.00 96.88           H  
ATOM   3638  CE  LYS A 224      -0.170   8.111  19.181  1.00 96.88           C  
ATOM   3639  HE2 LYS A 224       0.359   8.534  18.327  1.00 96.88           H  
ATOM   3640  HE3 LYS A 224       0.365   7.221  19.512  1.00 96.88           H  
ATOM   3641  NZ  LYS A 224      -0.251   9.092  20.295  1.00 96.88           N  
ATOM   3642  HZ1 LYS A 224      -0.753   9.922  20.014  1.00 96.88           H  
ATOM   3643  HZ2 LYS A 224      -0.762   8.694  21.069  1.00 96.88           H  
ATOM   3644  HZ3 LYS A 224       0.665   9.355  20.630  1.00 96.88           H  
ATOM   3645  N   PHE A 225      -4.816   3.303  17.546  1.00 97.20           N  
ATOM   3646  H   PHE A 225      -4.052   2.900  18.069  1.00 97.20           H  
ATOM   3647  CA  PHE A 225      -6.143   2.760  17.818  1.00 97.20           C  
ATOM   3648  HA  PHE A 225      -6.907   3.462  17.483  1.00 97.20           H  
ATOM   3649  C   PHE A 225      -6.283   2.560  19.329  1.00 97.20           C  
ATOM   3650  CB  PHE A 225      -6.294   1.444  17.044  1.00 97.20           C  
ATOM   3651  HB2 PHE A 225      -5.975   1.612  16.015  1.00 97.20           H  
ATOM   3652  HB3 PHE A 225      -5.629   0.692  17.471  1.00 97.20           H  
ATOM   3653  O   PHE A 225      -5.505   1.796  19.902  1.00 97.20           O  
ATOM   3654  CG  PHE A 225      -7.710   0.916  17.004  1.00 97.20           C  
ATOM   3655  CD1 PHE A 225      -8.029  -0.331  17.572  1.00 97.20           C  
ATOM   3656  HD1 PHE A 225      -7.268  -0.920  18.061  1.00 97.20           H  
ATOM   3657  CD2 PHE A 225      -8.714   1.679  16.384  1.00 97.20           C  
ATOM   3658  HD2 PHE A 225      -8.472   2.632  15.936  1.00 97.20           H  
ATOM   3659  CE1 PHE A 225      -9.348  -0.812  17.508  1.00 97.20           C  
ATOM   3660  HE1 PHE A 225      -9.598  -1.766  17.948  1.00 97.20           H  
ATOM   3661  CE2 PHE A 225     -10.035   1.205  16.337  1.00 97.20           C  
ATOM   3662  HE2 PHE A 225     -10.808   1.796  15.867  1.00 97.20           H  
ATOM   3663  CZ  PHE A 225     -10.349  -0.049  16.883  1.00 97.20           C  
ATOM   3664  HZ  PHE A 225     -11.361  -0.423  16.831  1.00 97.20           H  
ATOM   3665  N   PHE A 226      -7.188   3.305  19.975  1.00 95.28           N  
ATOM   3666  H   PHE A 226      -7.850   3.857  19.447  1.00 95.28           H  
ATOM   3667  CA  PHE A 226      -7.300   3.376  21.443  1.00 95.28           C  
ATOM   3668  HA  PHE A 226      -7.885   4.263  21.688  1.00 95.28           H  
ATOM   3669  C   PHE A 226      -5.936   3.571  22.135  1.00 95.28           C  
ATOM   3670  CB  PHE A 226      -8.088   2.166  21.966  1.00 95.28           C  
ATOM   3671  HB2 PHE A 226      -7.516   1.257  21.781  1.00 95.28           H  
ATOM   3672  HB3 PHE A 226      -8.203   2.265  23.045  1.00 95.28           H  
ATOM   3673  O   PHE A 226      -5.491   2.754  22.937  1.00 95.28           O  
ATOM   3674  CG  PHE A 226      -9.468   2.028  21.357  1.00 95.28           C  
ATOM   3675  CD1 PHE A 226     -10.454   2.997  21.618  1.00 95.28           C  
ATOM   3676  HD1 PHE A 226     -10.235   3.837  22.260  1.00 95.28           H  
ATOM   3677  CD2 PHE A 226      -9.772   0.933  20.532  1.00 95.28           C  
ATOM   3678  HD2 PHE A 226      -9.026   0.177  20.335  1.00 95.28           H  
ATOM   3679  CE1 PHE A 226     -11.730   2.875  21.042  1.00 95.28           C  
ATOM   3680  HE1 PHE A 226     -12.475   3.635  21.231  1.00 95.28           H  
ATOM   3681  CE2 PHE A 226     -11.058   0.796  19.988  1.00 95.28           C  
ATOM   3682  HE2 PHE A 226     -11.288  -0.075  19.392  1.00 95.28           H  
ATOM   3683  CZ  PHE A 226     -12.040   1.769  20.234  1.00 95.28           C  
ATOM   3684  HZ  PHE A 226     -13.029   1.664  19.814  1.00 95.28           H  
ATOM   3685  N   ASP A 227      -5.207   4.613  21.716  1.00 92.23           N  
ATOM   3686  H   ASP A 227      -5.693   5.303  21.162  1.00 92.23           H  
ATOM   3687  CA  ASP A 227      -3.855   4.979  22.182  1.00 92.23           C  
ATOM   3688  HA  ASP A 227      -3.530   5.797  21.538  1.00 92.23           H  
ATOM   3689  C   ASP A 227      -2.747   3.932  22.014  1.00 92.23           C  
ATOM   3690  CB  ASP A 227      -3.914   5.546  23.605  1.00 92.23           C  
ATOM   3691  HB2 ASP A 227      -2.905   5.759  23.957  1.00 92.23           H  
ATOM   3692  HB3 ASP A 227      -4.363   4.818  24.282  1.00 92.23           H  
ATOM   3693  O   ASP A 227      -1.590   4.175  22.370  1.00 92.23           O  
ATOM   3694  CG  ASP A 227      -4.699   6.850  23.616  1.00 92.23           C  
ATOM   3695  OD1 ASP A 227      -4.414   7.678  22.713  1.00 92.23           O  
ATOM   3696  OD2 ASP A 227      -5.560   6.992  24.501  1.00 92.23           O  
ATOM   3697  N   LYS A 228      -3.040   2.790  21.391  1.00 96.29           N  
ATOM   3698  H   LYS A 228      -4.009   2.601  21.179  1.00 96.29           H  
ATOM   3699  CA  LYS A 228      -2.033   1.798  21.021  1.00 96.29           C  
ATOM   3700  HA  LYS A 228      -1.136   1.968  21.617  1.00 96.29           H  
ATOM   3701  C   LYS A 228      -1.643   1.965  19.560  1.00 96.29           C  
ATOM   3702  CB  LYS A 228      -2.541   0.384  21.327  1.00 96.29           C  
ATOM   3703  HB2 LYS A 228      -3.377   0.164  20.663  1.00 96.29           H  
ATOM   3704  HB3 LYS A 228      -1.745  -0.328  21.108  1.00 96.29           H  
ATOM   3705  O   LYS A 228      -2.488   2.091  18.678  1.00 96.29           O  
ATOM   3706  CG  LYS A 228      -3.011   0.165  22.776  1.00 96.29           C  
ATOM   3707  HG2 LYS A 228      -3.936   0.719  22.938  1.00 96.29           H  
ATOM   3708  HG3 LYS A 228      -3.237  -0.895  22.888  1.00 96.29           H  
ATOM   3709  CD  LYS A 228      -1.999   0.542  23.868  1.00 96.29           C  
ATOM   3710  HD2 LYS A 228      -1.087  -0.042  23.744  1.00 96.29           H  
ATOM   3711  HD3 LYS A 228      -1.770   1.606  23.804  1.00 96.29           H  
ATOM   3712  CE  LYS A 228      -2.640   0.249  25.230  1.00 96.29           C  
ATOM   3713  HE2 LYS A 228      -2.898  -0.809  25.284  1.00 96.29           H  
ATOM   3714  HE3 LYS A 228      -3.574   0.808  25.287  1.00 96.29           H  
ATOM   3715  NZ  LYS A 228      -1.767   0.626  26.369  1.00 96.29           N  
ATOM   3716  HZ1 LYS A 228      -0.909   0.094  26.376  1.00 96.29           H  
ATOM   3717  HZ2 LYS A 228      -2.258   0.459  27.236  1.00 96.29           H  
ATOM   3718  HZ3 LYS A 228      -1.563   1.615  26.334  1.00 96.29           H  
ATOM   3719  N   THR A 229      -0.343   1.920  19.285  1.00 97.74           N  
ATOM   3720  H   THR A 229       0.320   1.921  20.046  1.00 97.74           H  
ATOM   3721  CA  THR A 229       0.160   1.910  17.908  1.00 97.74           C  
ATOM   3722  HA  THR A 229      -0.396   2.651  17.333  1.00 97.74           H  
ATOM   3723  C   THR A 229      -0.067   0.539  17.275  1.00 97.74           C  
ATOM   3724  CB  THR A 229       1.639   2.309  17.843  1.00 97.74           C  
ATOM   3725  HB  THR A 229       2.238   1.586  18.396  1.00 97.74           H  
ATOM   3726  O   THR A 229       0.327  -0.494  17.829  1.00 97.74           O  
ATOM   3727  CG2 THR A 229       2.162   2.409  16.410  1.00 97.74           C  
ATOM   3728 HG21 THR A 229       2.174   1.424  15.945  1.00 97.74           H  
ATOM   3729 HG22 THR A 229       1.530   3.077  15.825  1.00 97.74           H  
ATOM   3730 HG23 THR A 229       3.185   2.786  16.413  1.00 97.74           H  
ATOM   3731  OG1 THR A 229       1.801   3.583  18.427  1.00 97.74           O  
ATOM   3732  HG1 THR A 229       2.742   3.773  18.427  1.00 97.74           H  
ATOM   3733  N   ILE A 230      -0.682   0.526  16.097  1.00 98.14           N  
ATOM   3734  H   ILE A 230      -1.026   1.404  15.735  1.00 98.14           H  
ATOM   3735  CA  ILE A 230      -0.743  -0.621  15.195  1.00 98.14           C  
ATOM   3736  HA  ILE A 230      -0.474  -1.531  15.733  1.00 98.14           H  
ATOM   3737  C   ILE A 230       0.292  -0.387  14.098  1.00 98.14           C  
ATOM   3738  CB  ILE A 230      -2.165  -0.807  14.623  1.00 98.14           C  
ATOM   3739  HB  ILE A 230      -2.383   0.051  13.987  1.00 98.14           H  
ATOM   3740  O   ILE A 230       0.168   0.545  13.300  1.00 98.14           O  
ATOM   3741  CG1 ILE A 230      -3.270  -0.850  15.702  1.00 98.14           C  
ATOM   3742 HG12 ILE A 230      -3.298   0.106  16.225  1.00 98.14           H  
ATOM   3743 HG13 ILE A 230      -4.235  -0.965  15.209  1.00 98.14           H  
ATOM   3744  CG2 ILE A 230      -2.215  -2.074  13.746  1.00 98.14           C  
ATOM   3745 HG21 ILE A 230      -1.890  -2.950  14.308  1.00 98.14           H  
ATOM   3746 HG22 ILE A 230      -3.234  -2.236  13.396  1.00 98.14           H  
ATOM   3747 HG23 ILE A 230      -1.569  -1.949  12.876  1.00 98.14           H  
ATOM   3748  CD1 ILE A 230      -3.127  -1.967  16.739  1.00 98.14           C  
ATOM   3749 HD11 ILE A 230      -2.186  -1.860  17.277  1.00 98.14           H  
ATOM   3750 HD12 ILE A 230      -3.185  -2.942  16.255  1.00 98.14           H  
ATOM   3751 HD13 ILE A 230      -3.948  -1.886  17.452  1.00 98.14           H  
ATOM   3752  N   ASP A 231       1.334  -1.215  14.075  1.00 97.62           N  
ATOM   3753  H   ASP A 231       1.410  -1.944  14.771  1.00 97.62           H  
ATOM   3754  CA  ASP A 231       2.386  -1.121  13.069  1.00 97.62           C  
ATOM   3755  HA  ASP A 231       2.692  -0.078  12.993  1.00 97.62           H  
ATOM   3756  C   ASP A 231       1.891  -1.551  11.689  1.00 97.62           C  
ATOM   3757  CB  ASP A 231       3.608  -1.952  13.478  1.00 97.62           C  
ATOM   3758  HB2 ASP A 231       3.289  -2.948  13.783  1.00 97.62           H  
ATOM   3759  HB3 ASP A 231       4.273  -2.059  12.621  1.00 97.62           H  
ATOM   3760  O   ASP A 231       0.978  -2.361  11.539  1.00 97.62           O  
ATOM   3761  CG  ASP A 231       4.394  -1.272  14.594  1.00 97.62           C  
ATOM   3762  OD1 ASP A 231       4.681  -0.066  14.421  1.00 97.62           O  
ATOM   3763  OD2 ASP A 231       4.699  -1.968  15.584  1.00 97.62           O  
ATOM   3764  N   ARG A 232       2.531  -1.038  10.640  1.00 95.96           N  
ATOM   3765  H   ARG A 232       3.291  -0.400  10.826  1.00 95.96           H  
ATOM   3766  CA  ARG A 232       2.192  -1.411   9.264  1.00 95.96           C  
ATOM   3767  HA  ARG A 232       1.104  -1.412   9.194  1.00 95.96           H  
ATOM   3768  C   ARG A 232       2.673  -2.822   8.904  1.00 95.96           C  
ATOM   3769  CB  ARG A 232       2.710  -0.357   8.285  1.00 95.96           C  
ATOM   3770  HB2 ARG A 232       2.379  -0.636   7.285  1.00 95.96           H  
ATOM   3771  HB3 ARG A 232       2.251   0.599   8.537  1.00 95.96           H  
ATOM   3772  O   ARG A 232       3.851  -3.142   9.065  1.00 95.96           O  
ATOM   3773  CG  ARG A 232       4.235  -0.176   8.271  1.00 95.96           C  
ATOM   3774  HG2 ARG A 232       4.574   0.185   9.242  1.00 95.96           H  
ATOM   3775  HG3 ARG A 232       4.739  -1.112   8.030  1.00 95.96           H  
ATOM   3776  CD  ARG A 232       4.590   0.839   7.192  1.00 95.96           C  
ATOM   3777  HD2 ARG A 232       4.296   0.425   6.227  1.00 95.96           H  
ATOM   3778  HD3 ARG A 232       4.023   1.753   7.369  1.00 95.96           H  
ATOM   3779  NE  ARG A 232       6.028   1.151   7.175  1.00 95.96           N  
ATOM   3780  HE  ARG A 232       6.561   0.892   7.992  1.00 95.96           H  
ATOM   3781  NH1 ARG A 232       5.893   2.490   5.325  1.00 95.96           N  
ATOM   3782 HH11 ARG A 232       6.306   3.090   4.625  1.00 95.96           H  
ATOM   3783 HH12 ARG A 232       4.900   2.307   5.280  1.00 95.96           H  
ATOM   3784  NH2 ARG A 232       7.864   2.210   6.319  1.00 95.96           N  
ATOM   3785 HH21 ARG A 232       8.430   1.893   7.093  1.00 95.96           H  
ATOM   3786 HH22 ARG A 232       8.231   2.880   5.659  1.00 95.96           H  
ATOM   3787  CZ  ARG A 232       6.590   1.938   6.276  1.00 95.96           C  
ATOM   3788  N   LYS A 233       1.813  -3.623   8.271  1.00 96.38           N  
ATOM   3789  H   LYS A 233       0.847  -3.333   8.215  1.00 96.38           H  
ATOM   3790  CA  LYS A 233       2.226  -4.844   7.559  1.00 96.38           C  
ATOM   3791  HA  LYS A 233       2.959  -5.370   8.171  1.00 96.38           H  
ATOM   3792  C   LYS A 233       2.872  -4.457   6.227  1.00 96.38           C  
ATOM   3793  CB  LYS A 233       1.003  -5.756   7.351  1.00 96.38           C  
ATOM   3794  HB2 LYS A 233       0.261  -5.220   6.758  1.00 96.38           H  
ATOM   3795  HB3 LYS A 233       0.551  -5.976   8.319  1.00 96.38           H  
ATOM   3796  O   LYS A 233       2.209  -3.865   5.385  1.00 96.38           O  
ATOM   3797  CG  LYS A 233       1.313  -7.084   6.634  1.00 96.38           C  
ATOM   3798  HG2 LYS A 233       0.363  -7.557   6.386  1.00 96.38           H  
ATOM   3799  HG3 LYS A 233       1.839  -6.892   5.699  1.00 96.38           H  
ATOM   3800  CD  LYS A 233       2.126  -8.061   7.497  1.00 96.38           C  
ATOM   3801  HD2 LYS A 233       1.594  -8.225   8.434  1.00 96.38           H  
ATOM   3802  HD3 LYS A 233       3.110  -7.645   7.709  1.00 96.38           H  
ATOM   3803  CE  LYS A 233       2.277  -9.396   6.755  1.00 96.38           C  
ATOM   3804  HE2 LYS A 233       2.879  -9.237   5.860  1.00 96.38           H  
ATOM   3805  HE3 LYS A 233       1.288  -9.720   6.433  1.00 96.38           H  
ATOM   3806  NZ  LYS A 233       2.883 -10.446   7.614  1.00 96.38           N  
ATOM   3807  HZ1 LYS A 233       2.301 -10.609   8.423  1.00 96.38           H  
ATOM   3808  HZ2 LYS A 233       2.932 -11.322   7.114  1.00 96.38           H  
ATOM   3809  HZ3 LYS A 233       3.809 -10.189   7.926  1.00 96.38           H  
ATOM   3810  N   ARG A 234       4.151  -4.782   6.015  1.00 95.43           N  
ATOM   3811  H   ARG A 234       4.642  -5.275   6.747  1.00 95.43           H  
ATOM   3812  CA  ARG A 234       4.815  -4.589   4.710  1.00 95.43           C  
ATOM   3813  HA  ARG A 234       4.320  -3.778   4.178  1.00 95.43           H  
ATOM   3814  C   ARG A 234       4.675  -5.838   3.841  1.00 95.43           C  
ATOM   3815  CB  ARG A 234       6.292  -4.208   4.873  1.00 95.43           C  
ATOM   3816  HB2 ARG A 234       6.708  -4.071   3.875  1.00 95.43           H  
ATOM   3817  HB3 ARG A 234       6.827  -5.024   5.358  1.00 95.43           H  
ATOM   3818  O   ARG A 234       4.850  -6.947   4.340  1.00 95.43           O  
ATOM   3819  CG  ARG A 234       6.511  -2.914   5.671  1.00 95.43           C  
ATOM   3820  HG2 ARG A 234       5.850  -2.130   5.302  1.00 95.43           H  
ATOM   3821  HG3 ARG A 234       6.301  -3.100   6.724  1.00 95.43           H  
ATOM   3822  CD  ARG A 234       7.969  -2.474   5.494  1.00 95.43           C  
ATOM   3823  HD2 ARG A 234       8.616  -3.338   5.650  1.00 95.43           H  
ATOM   3824  HD3 ARG A 234       8.095  -2.130   4.468  1.00 95.43           H  
ATOM   3825  NE  ARG A 234       8.356  -1.412   6.443  1.00 95.43           N  
ATOM   3826  HE  ARG A 234       7.806  -1.355   7.288  1.00 95.43           H  
ATOM   3827  NH1 ARG A 234      10.235  -0.715   5.323  1.00 95.43           N  
ATOM   3828 HH11 ARG A 234       9.951  -1.272   4.531  1.00 95.43           H  
ATOM   3829 HH12 ARG A 234      11.083  -0.168   5.272  1.00 95.43           H  
ATOM   3830  NH2 ARG A 234       9.794   0.111   7.347  1.00 95.43           N  
ATOM   3831 HH21 ARG A 234      10.709   0.540   7.315  1.00 95.43           H  
ATOM   3832 HH22 ARG A 234       9.404  -0.068   8.262  1.00 95.43           H  
ATOM   3833  CZ  ARG A 234       9.450  -0.675   6.362  1.00 95.43           C  
ATOM   3834  N   TYR A 235       4.429  -5.650   2.547  1.00 95.93           N  
ATOM   3835  H   TYR A 235       4.295  -4.709   2.205  1.00 95.93           H  
ATOM   3836  CA  TYR A 235       4.320  -6.735   1.567  1.00 95.93           C  
ATOM   3837  HA  TYR A 235       4.257  -7.692   2.086  1.00 95.93           H  
ATOM   3838  C   TYR A 235       5.577  -6.768   0.690  1.00 95.93           C  
ATOM   3839  CB  TYR A 235       3.029  -6.588   0.752  1.00 95.93           C  
ATOM   3840  HB2 TYR A 235       3.130  -5.729   0.089  1.00 95.93           H  
ATOM   3841  HB3 TYR A 235       2.908  -7.473   0.127  1.00 95.93           H  
ATOM   3842  O   TYR A 235       5.593  -6.266  -0.429  1.00 95.93           O  
ATOM   3843  CG  TYR A 235       1.776  -6.401   1.580  1.00 95.93           C  
ATOM   3844  CD1 TYR A 235       1.155  -7.509   2.189  1.00 95.93           C  
ATOM   3845  HD1 TYR A 235       1.555  -8.502   2.046  1.00 95.93           H  
ATOM   3846  CD2 TYR A 235       1.237  -5.111   1.741  1.00 95.93           C  
ATOM   3847  HD2 TYR A 235       1.701  -4.269   1.250  1.00 95.93           H  
ATOM   3848  CE1 TYR A 235       0.012  -7.323   2.990  1.00 95.93           C  
ATOM   3849  HE1 TYR A 235      -0.474  -8.159   3.472  1.00 95.93           H  
ATOM   3850  CE2 TYR A 235       0.085  -4.929   2.525  1.00 95.93           C  
ATOM   3851  HE2 TYR A 235      -0.360  -3.950   2.621  1.00 95.93           H  
ATOM   3852  OH  TYR A 235      -1.616  -5.834   3.932  1.00 95.93           O  
ATOM   3853  HH  TYR A 235      -1.818  -4.910   4.092  1.00 95.93           H  
ATOM   3854  CZ  TYR A 235      -0.514  -6.028   3.169  1.00 95.93           C  
ATOM   3855  N   THR A 236       6.669  -7.310   1.230  1.00 94.98           N  
ATOM   3856  H   THR A 236       6.619  -7.692   2.164  1.00 94.98           H  
ATOM   3857  CA  THR A 236       8.001  -7.286   0.592  1.00 94.98           C  
ATOM   3858  HA  THR A 236       8.077  -6.387  -0.019  1.00 94.98           H  
ATOM   3859  C   THR A 236       8.276  -8.466  -0.345  1.00 94.98           C  
ATOM   3860  CB  THR A 236       9.103  -7.217   1.654  1.00 94.98           C  
ATOM   3861  HB  THR A 236      10.079  -7.312   1.179  1.00 94.98           H  
ATOM   3862  O   THR A 236       9.339  -8.538  -0.959  1.00 94.98           O  
ATOM   3863  CG2 THR A 236       9.063  -5.905   2.439  1.00 94.98           C  
ATOM   3864 HG21 THR A 236       9.128  -5.066   1.746  1.00 94.98           H  
ATOM   3865 HG22 THR A 236       8.133  -5.836   3.004  1.00 94.98           H  
ATOM   3866 HG23 THR A 236       9.907  -5.867   3.127  1.00 94.98           H  
ATOM   3867  OG1 THR A 236       8.921  -8.261   2.586  1.00 94.98           O  
ATOM   3868  HG1 THR A 236       9.774  -8.461   2.978  1.00 94.98           H  
ATOM   3869  N   SER A 237       7.341  -9.412  -0.455  1.00 93.85           N  
ATOM   3870  H   SER A 237       6.466  -9.270   0.028  1.00 93.85           H  
ATOM   3871  CA  SER A 237       7.404 -10.498  -1.434  1.00 93.85           C  
ATOM   3872  HA  SER A 237       8.429 -10.629  -1.781  1.00 93.85           H  
ATOM   3873  C   SER A 237       6.523 -10.153  -2.625  1.00 93.85           C  
ATOM   3874  CB  SER A 237       6.959 -11.822  -0.811  1.00 93.85           C  
ATOM   3875  HB2 SER A 237       5.931 -11.728  -0.461  1.00 93.85           H  
ATOM   3876  HB3 SER A 237       7.602 -12.062   0.036  1.00 93.85           H  
ATOM   3877  O   SER A 237       5.317  -9.983  -2.475  1.00 93.85           O  
ATOM   3878  OG  SER A 237       7.035 -12.862  -1.771  1.00 93.85           O  
ATOM   3879  HG  SER A 237       6.245 -13.397  -1.662  1.00 93.85           H  
ATOM   3880  N   THR A 238       7.121 -10.086  -3.810  1.00 95.35           N  
ATOM   3881  H   THR A 238       8.128 -10.139  -3.860  1.00 95.35           H  
ATOM   3882  CA  THR A 238       6.424  -9.878  -5.088  1.00 95.35           C  
ATOM   3883  HA  THR A 238       5.439  -9.448  -4.900  1.00 95.35           H  
ATOM   3884  C   THR A 238       6.182 -11.186  -5.843  1.00 95.35           C  
ATOM   3885  CB  THR A 238       7.200  -8.883  -5.959  1.00 95.35           C  
ATOM   3886  HB  THR A 238       6.748  -8.833  -6.949  1.00 95.35           H  
ATOM   3887  O   THR A 238       5.675 -11.166  -6.955  1.00 95.35           O  
ATOM   3888  CG2 THR A 238       7.192  -7.482  -5.353  1.00 95.35           C  
ATOM   3889 HG21 THR A 238       6.164  -7.150  -5.202  1.00 95.35           H  
ATOM   3890 HG22 THR A 238       7.718  -7.475  -4.399  1.00 95.35           H  
ATOM   3891 HG23 THR A 238       7.660  -6.784  -6.048  1.00 95.35           H  
ATOM   3892  OG1 THR A 238       8.549  -9.295  -6.039  1.00 95.35           O  
ATOM   3893  HG1 THR A 238       9.053  -8.586  -6.446  1.00 95.35           H  
ATOM   3894  N   LYS A 239       6.508 -12.343  -5.250  1.00 93.62           N  
ATOM   3895  H   LYS A 239       6.887 -12.300  -4.315  1.00 93.62           H  
ATOM   3896  CA  LYS A 239       6.396 -13.653  -5.917  1.00 93.62           C  
ATOM   3897  HA  LYS A 239       6.991 -13.645  -6.831  1.00 93.62           H  
ATOM   3898  C   LYS A 239       4.975 -13.994  -6.359  1.00 93.62           C  
ATOM   3899  CB  LYS A 239       6.894 -14.768  -4.995  1.00 93.62           C  
ATOM   3900  HB2 LYS A 239       6.351 -14.726  -4.051  1.00 93.62           H  
ATOM   3901  HB3 LYS A 239       6.673 -15.723  -5.471  1.00 93.62           H  
ATOM   3902  O   LYS A 239       4.804 -14.596  -7.407  1.00 93.62           O  
ATOM   3903  CG  LYS A 239       8.401 -14.696  -4.732  1.00 93.62           C  
ATOM   3904  HG2 LYS A 239       8.646 -13.775  -4.203  1.00 93.62           H  
ATOM   3905  HG3 LYS A 239       8.938 -14.724  -5.680  1.00 93.62           H  
ATOM   3906  CD  LYS A 239       8.799 -15.902  -3.879  1.00 93.62           C  
ATOM   3907  HD2 LYS A 239       8.255 -15.863  -2.935  1.00 93.62           H  
ATOM   3908  HD3 LYS A 239       8.523 -16.815  -4.408  1.00 93.62           H  
ATOM   3909  CE  LYS A 239      10.302 -15.908  -3.607  1.00 93.62           C  
ATOM   3910  HE2 LYS A 239      10.825 -15.919  -4.563  1.00 93.62           H  
ATOM   3911  HE3 LYS A 239      10.565 -14.987  -3.085  1.00 93.62           H  
ATOM   3912  NZ  LYS A 239      10.672 -17.094  -2.797  1.00 93.62           N  
ATOM   3913  HZ1 LYS A 239      10.418 -17.939  -3.288  1.00 93.62           H  
ATOM   3914  HZ2 LYS A 239      11.664 -17.112  -2.608  1.00 93.62           H  
ATOM   3915  HZ3 LYS A 239      10.170 -17.089  -1.920  1.00 93.62           H  
ATOM   3916  N   GLU A 240       3.973 -13.602  -5.573  1.00 91.94           N  
ATOM   3917  H   GLU A 240       4.182 -13.102  -4.721  1.00 91.94           H  
ATOM   3918  CA  GLU A 240       2.564 -13.881  -5.882  1.00 91.94           C  
ATOM   3919  HA  GLU A 240       2.425 -14.953  -6.025  1.00 91.94           H  
ATOM   3920  C   GLU A 240       2.122 -13.207  -7.188  1.00 91.94           C  
ATOM   3921  CB  GLU A 240       1.677 -13.427  -4.710  1.00 91.94           C  
ATOM   3922  HB2 GLU A 240       0.633 -13.591  -4.975  1.00 91.94           H  
ATOM   3923  HB3 GLU A 240       1.827 -12.361  -4.539  1.00 91.94           H  
ATOM   3924  O   GLU A 240       1.245 -13.719  -7.872  1.00 91.94           O  
ATOM   3925  CG  GLU A 240       1.980 -14.199  -3.416  1.00 91.94           C  
ATOM   3926  HG2 GLU A 240       3.016 -14.028  -3.125  1.00 91.94           H  
ATOM   3927  HG3 GLU A 240       1.858 -15.266  -3.602  1.00 91.94           H  
ATOM   3928  CD  GLU A 240       1.061 -13.757  -2.269  1.00 91.94           C  
ATOM   3929  OE1 GLU A 240       1.354 -12.714  -1.642  1.00 91.94           O  
ATOM   3930  OE2 GLU A 240       0.052 -14.445  -2.002  1.00 91.94           O  
ATOM   3931  N   VAL A 241       2.768 -12.099  -7.573  1.00 93.79           N  
ATOM   3932  H   VAL A 241       3.548 -11.773  -7.020  1.00 93.79           H  
ATOM   3933  CA  VAL A 241       2.479 -11.390  -8.825  1.00 93.79           C  
ATOM   3934  HA  VAL A 241       1.406 -11.201  -8.867  1.00 93.79           H  
ATOM   3935  C   VAL A 241       2.820 -12.228 -10.061  1.00 93.79           C  
ATOM   3936  CB  VAL A 241       3.189 -10.022  -8.843  1.00 93.79           C  
ATOM   3937  HB  VAL A 241       4.227 -10.133  -8.530  1.00 93.79           H  
ATOM   3938  O   VAL A 241       2.158 -12.095 -11.085  1.00 93.79           O  
ATOM   3939  CG1 VAL A 241       3.230  -9.361 -10.212  1.00 93.79           C  
ATOM   3940 HG11 VAL A 241       3.908  -9.897 -10.877  1.00 93.79           H  
ATOM   3941 HG12 VAL A 241       3.564  -8.326 -10.137  1.00 93.79           H  
ATOM   3942 HG13 VAL A 241       2.225  -9.400 -10.634  1.00 93.79           H  
ATOM   3943  CG2 VAL A 241       2.478  -9.074  -7.869  1.00 93.79           C  
ATOM   3944 HG21 VAL A 241       2.919  -8.080  -7.940  1.00 93.79           H  
ATOM   3945 HG22 VAL A 241       1.424  -9.000  -8.138  1.00 93.79           H  
ATOM   3946 HG23 VAL A 241       2.563  -9.451  -6.850  1.00 93.79           H  
ATOM   3947  N   LEU A 242       3.803 -13.127  -9.972  1.00 92.98           N  
ATOM   3948  H   LEU A 242       4.229 -13.295  -9.072  1.00 92.98           H  
ATOM   3949  CA  LEU A 242       4.295 -13.886 -11.127  1.00 92.98           C  
ATOM   3950  HA  LEU A 242       4.538 -13.190 -11.929  1.00 92.98           H  
ATOM   3951  C   LEU A 242       3.251 -14.853 -11.710  1.00 92.98           C  
ATOM   3952  CB  LEU A 242       5.567 -14.653 -10.729  1.00 92.98           C  
ATOM   3953  HB2 LEU A 242       5.944 -15.165 -11.614  1.00 92.98           H  
ATOM   3954  HB3 LEU A 242       5.292 -15.416 -10.001  1.00 92.98           H  
ATOM   3955  O   LEU A 242       3.319 -15.160 -12.893  1.00 92.98           O  
ATOM   3956  CG  LEU A 242       6.698 -13.792 -10.137  1.00 92.98           C  
ATOM   3957  HG  LEU A 242       6.354 -13.307  -9.223  1.00 92.98           H  
ATOM   3958  CD1 LEU A 242       7.875 -14.695  -9.771  1.00 92.98           C  
ATOM   3959 HD11 LEU A 242       7.555 -15.421  -9.024  1.00 92.98           H  
ATOM   3960 HD12 LEU A 242       8.214 -15.229 -10.659  1.00 92.98           H  
ATOM   3961 HD13 LEU A 242       8.698 -14.099  -9.377  1.00 92.98           H  
ATOM   3962  CD2 LEU A 242       7.193 -12.706 -11.091  1.00 92.98           C  
ATOM   3963 HD21 LEU A 242       8.012 -12.152 -10.633  1.00 92.98           H  
ATOM   3964 HD22 LEU A 242       7.541 -13.165 -12.017  1.00 92.98           H  
ATOM   3965 HD23 LEU A 242       6.384 -12.010 -11.316  1.00 92.98           H  
ATOM   3966  N   ASN A 243       2.285 -15.288 -10.895  1.00 91.46           N  
ATOM   3967  H   ASN A 243       2.279 -14.941  -9.946  1.00 91.46           H  
ATOM   3968  CA  ASN A 243       1.195 -16.188 -11.293  1.00 91.46           C  
ATOM   3969  HA  ASN A 243       1.362 -16.533 -12.313  1.00 91.46           H  
ATOM   3970  C   ASN A 243      -0.173 -15.480 -11.292  1.00 91.46           C  
ATOM   3971  CB  ASN A 243       1.196 -17.412 -10.362  1.00 91.46           C  
ATOM   3972  HB2 ASN A 243       0.371 -18.069 -10.637  1.00 91.46           H  
ATOM   3973  HB3 ASN A 243       1.028 -17.078  -9.339  1.00 91.46           H  
ATOM   3974  O   ASN A 243      -1.210 -16.131 -11.213  1.00 91.46           O  
ATOM   3975  CG  ASN A 243       2.464 -18.241 -10.420  1.00 91.46           C  
ATOM   3976  ND2 ASN A 243       2.744 -18.982  -9.375  1.00 91.46           N  
ATOM   3977 HD21 ASN A 243       3.522 -19.613  -9.503  1.00 91.46           H  
ATOM   3978 HD22 ASN A 243       2.051 -19.081  -8.646  1.00 91.46           H  
ATOM   3979  OD1 ASN A 243       3.222 -18.263 -11.371  1.00 91.46           O  
ATOM   3980  N   SER A 244      -0.181 -14.146 -11.288  1.00 93.92           N  
ATOM   3981  H   SER A 244       0.694 -13.669 -11.452  1.00 93.92           H  
ATOM   3982  CA  SER A 244      -1.395 -13.337 -11.158  1.00 93.92           C  
ATOM   3983  HA  SER A 244      -2.213 -13.969 -10.812  1.00 93.92           H  
ATOM   3984  C   SER A 244      -1.838 -12.727 -12.484  1.00 93.92           C  
ATOM   3985  CB  SER A 244      -1.181 -12.267 -10.092  1.00 93.92           C  
ATOM   3986  HB2 SER A 244      -0.750 -12.743  -9.211  1.00 93.92           H  
ATOM   3987  HB3 SER A 244      -2.136 -11.815  -9.825  1.00 93.92           H  
ATOM   3988  O   SER A 244      -1.068 -12.666 -13.442  1.00 93.92           O  
ATOM   3989  OG  SER A 244      -0.313 -11.247 -10.525  1.00 93.92           O  
ATOM   3990  HG  SER A 244       0.474 -11.637 -10.911  1.00 93.92           H  
ATOM   3991  N   THR A 245      -3.070 -12.224 -12.525  1.00 94.91           N  
ATOM   3992  H   THR A 245      -3.648 -12.259 -11.698  1.00 94.91           H  
ATOM   3993  CA  THR A 245      -3.579 -11.493 -13.688  1.00 94.91           C  
ATOM   3994  HA  THR A 245      -3.153 -11.926 -14.593  1.00 94.91           H  
ATOM   3995  C   THR A 245      -3.159 -10.030 -13.598  1.00 94.91           C  
ATOM   3996  CB  THR A 245      -5.102 -11.624 -13.801  1.00 94.91           C  
ATOM   3997  HB  THR A 245      -5.583 -11.179 -12.930  1.00 94.91           H  
ATOM   3998  O   THR A 245      -3.511  -9.336 -12.642  1.00 94.91           O  
ATOM   3999  CG2 THR A 245      -5.642 -10.971 -15.072  1.00 94.91           C  
ATOM   4000 HG21 THR A 245      -5.179 -11.420 -15.951  1.00 94.91           H  
ATOM   4001 HG22 THR A 245      -6.720 -11.120 -15.123  1.00 94.91           H  
ATOM   4002 HG23 THR A 245      -5.440  -9.899 -15.065  1.00 94.91           H  
ATOM   4003  OG1 THR A 245      -5.441 -12.989 -13.880  1.00 94.91           O  
ATOM   4004  HG1 THR A 245      -5.729 -13.275 -13.010  1.00 94.91           H  
ATOM   4005  N   LEU A 246      -2.426  -9.541 -14.600  1.00 93.86           N  
ATOM   4006  H   LEU A 246      -2.163 -10.164 -15.350  1.00 93.86           H  
ATOM   4007  CA  LEU A 246      -2.161  -8.112 -14.767  1.00 93.86           C  
ATOM   4008  HA  LEU A 246      -1.889  -7.692 -13.798  1.00 93.86           H  
ATOM   4009  C   LEU A 246      -3.433  -7.417 -15.262  1.00 93.86           C  
ATOM   4010  CB  LEU A 246      -0.982  -7.912 -15.734  1.00 93.86           C  
ATOM   4011  HB2 LEU A 246      -1.215  -8.423 -16.668  1.00 93.86           H  
ATOM   4012  HB3 LEU A 246      -0.097  -8.383 -15.308  1.00 93.86           H  
ATOM   4013  O   LEU A 246      -3.925  -7.698 -16.353  1.00 93.86           O  
ATOM   4014  CG  LEU A 246      -0.661  -6.440 -16.067  1.00 93.86           C  
ATOM   4015  HG  LEU A 246      -1.518  -5.976 -16.555  1.00 93.86           H  
ATOM   4016  CD1 LEU A 246      -0.288  -5.603 -14.841  1.00 93.86           C  
ATOM   4017 HD11 LEU A 246       0.573  -6.043 -14.338  1.00 93.86           H  
ATOM   4018 HD12 LEU A 246      -1.131  -5.556 -14.152  1.00 93.86           H  
ATOM   4019 HD13 LEU A 246      -0.050  -4.588 -15.158  1.00 93.86           H  
ATOM   4020  CD2 LEU A 246       0.527  -6.399 -17.026  1.00 93.86           C  
ATOM   4021 HD21 LEU A 246       0.768  -5.367 -17.281  1.00 93.86           H  
ATOM   4022 HD22 LEU A 246       1.392  -6.886 -16.576  1.00 93.86           H  
ATOM   4023 HD23 LEU A 246       0.264  -6.928 -17.942  1.00 93.86           H  
ATOM   4024  N   ILE A 247      -3.950  -6.487 -14.465  1.00 90.97           N  
ATOM   4025  H   ILE A 247      -3.480  -6.277 -13.597  1.00 90.97           H  
ATOM   4026  CA  ILE A 247      -5.120  -5.693 -14.818  1.00 90.97           C  
ATOM   4027  HA  ILE A 247      -5.727  -6.251 -15.531  1.00 90.97           H  
ATOM   4028  C   ILE A 247      -4.649  -4.415 -15.510  1.00 90.97           C  
ATOM   4029  CB  ILE A 247      -5.999  -5.429 -13.578  1.00 90.97           C  
ATOM   4030  HB  ILE A 247      -5.410  -4.854 -12.863  1.00 90.97           H  
ATOM   4031  O   ILE A 247      -4.132  -3.491 -14.879  1.00 90.97           O  
ATOM   4032  CG1 ILE A 247      -6.444  -6.722 -12.856  1.00 90.97           C  
ATOM   4033 HG12 ILE A 247      -7.004  -6.443 -11.964  1.00 90.97           H  
ATOM   4034 HG13 ILE A 247      -5.563  -7.267 -12.517  1.00 90.97           H  
ATOM   4035  CG2 ILE A 247      -7.222  -4.584 -13.965  1.00 90.97           C  
ATOM   4036 HG21 ILE A 247      -7.901  -4.497 -13.116  1.00 90.97           H  
ATOM   4037 HG22 ILE A 247      -6.893  -3.581 -14.237  1.00 90.97           H  
ATOM   4038 HG23 ILE A 247      -7.754  -5.033 -14.804  1.00 90.97           H  
ATOM   4039  CD1 ILE A 247      -7.314  -7.676 -13.687  1.00 90.97           C  
ATOM   4040 HD11 ILE A 247      -8.253  -7.195 -13.960  1.00 90.97           H  
ATOM   4041 HD12 ILE A 247      -6.787  -7.986 -14.589  1.00 90.97           H  
ATOM   4042 HD13 ILE A 247      -7.541  -8.563 -13.095  1.00 90.97           H  
ATOM   4043  N   HIS A 248      -4.859  -4.355 -16.823  1.00 81.07           N  
ATOM   4044  H   HIS A 248      -5.224  -5.175 -17.285  1.00 81.07           H  
ATOM   4045  CA  HIS A 248      -4.676  -3.142 -17.615  1.00 81.07           C  
ATOM   4046  HA  HIS A 248      -3.798  -2.607 -17.254  1.00 81.07           H  
ATOM   4047  C   HIS A 248      -5.886  -2.220 -17.431  1.00 81.07           C  
ATOM   4048  CB  HIS A 248      -4.427  -3.508 -19.084  1.00 81.07           C  
ATOM   4049  HB2 HIS A 248      -5.237  -4.142 -19.446  1.00 81.07           H  
ATOM   4050  HB3 HIS A 248      -4.428  -2.595 -19.678  1.00 81.07           H  
ATOM   4051  O   HIS A 248      -6.769  -2.150 -18.280  1.00 81.07           O  
ATOM   4052  CG  HIS A 248      -3.112  -4.207 -19.303  1.00 81.07           C  
ATOM   4053  CD2 HIS A 248      -2.902  -5.558 -19.372  1.00 81.07           C  
ATOM   4054  HD2 HIS A 248      -3.651  -6.329 -19.263  1.00 81.07           H  
ATOM   4055  ND1 HIS A 248      -1.896  -3.593 -19.497  1.00 81.07           N  
ATOM   4056  HD1 HIS A 248      -1.738  -2.599 -19.577  1.00 81.07           H  
ATOM   4057  CE1 HIS A 248      -0.976  -4.552 -19.690  1.00 81.07           C  
ATOM   4058  HE1 HIS A 248       0.069  -4.379 -19.903  1.00 81.07           H  
ATOM   4059  NE2 HIS A 248      -1.542  -5.764 -19.619  1.00 81.07           N  
ATOM   4060  N   GLN A 249      -5.949  -1.538 -16.291  1.00 63.97           N  
ATOM   4061  H   GLN A 249      -5.217  -1.678 -15.609  1.00 63.97           H  
ATOM   4062  CA  GLN A 249      -6.873  -0.429 -16.078  1.00 63.97           C  
ATOM   4063  HA  GLN A 249      -7.564  -0.346 -16.916  1.00 63.97           H  
ATOM   4064  C   GLN A 249      -6.072   0.864 -16.031  1.00 63.97           C  
ATOM   4065  CB  GLN A 249      -7.700  -0.644 -14.801  1.00 63.97           C  
ATOM   4066  HB2 GLN A 249      -8.118   0.308 -14.476  1.00 63.97           H  
ATOM   4067  HB3 GLN A 249      -7.060  -1.030 -14.008  1.00 63.97           H  
ATOM   4068  O   GLN A 249      -5.033   0.934 -15.370  1.00 63.97           O  
ATOM   4069  CG  GLN A 249      -8.864  -1.609 -15.069  1.00 63.97           C  
ATOM   4070  HG2 GLN A 249      -8.491  -2.536 -15.502  1.00 63.97           H  
ATOM   4071  HG3 GLN A 249      -9.529  -1.152 -15.802  1.00 63.97           H  
ATOM   4072  CD  GLN A 249      -9.685  -1.944 -13.826  1.00 63.97           C  
ATOM   4073  NE2 GLN A 249     -10.812  -2.599 -13.999  1.00 63.97           N  
ATOM   4074 HE21 GLN A 249     -11.126  -2.835 -14.929  1.00 63.97           H  
ATOM   4075 HE22 GLN A 249     -11.367  -2.759 -13.170  1.00 63.97           H  
ATOM   4076  OE1 GLN A 249      -9.349  -1.654 -12.689  1.00 63.97           O  
ATOM   4077  N   SER A 250      -6.556   1.904 -16.704  1.00 57.52           N  
ATOM   4078  H   SER A 250      -7.428   1.819 -17.207  1.00 57.52           H  
ATOM   4079  CA  SER A 250      -6.116   3.241 -16.335  1.00 57.52           C  
ATOM   4080  HA  SER A 250      -5.026   3.269 -16.344  1.00 57.52           H  
ATOM   4081  C   SER A 250      -6.609   3.542 -14.921  1.00 57.52           C  
ATOM   4082  CB  SER A 250      -6.615   4.281 -17.321  1.00 57.52           C  
ATOM   4083  HB2 SER A 250      -6.410   3.949 -18.339  1.00 57.52           H  
ATOM   4084  HB3 SER A 250      -6.108   5.230 -17.148  1.00 57.52           H  
ATOM   4085  O   SER A 250      -7.641   3.036 -14.476  1.00 57.52           O  
ATOM   4086  OG  SER A 250      -7.990   4.451 -17.130  1.00 57.52           O  
ATOM   4087  HG  SER A 250      -8.279   4.857 -17.951  1.00 57.52           H  
ATOM   4088  N   ILE A 251      -5.884   4.403 -14.213  1.00 52.35           N  
ATOM   4089  H   ILE A 251      -5.039   4.771 -14.628  1.00 52.35           H  
ATOM   4090  CA  ILE A 251      -6.264   4.853 -12.867  1.00 52.35           C  
ATOM   4091  HA  ILE A 251      -6.329   3.983 -12.212  1.00 52.35           H  
ATOM   4092  C   ILE A 251      -7.663   5.507 -12.878  1.00 52.35           C  
ATOM   4093  CB  ILE A 251      -5.161   5.799 -12.331  1.00 52.35           C  
ATOM   4094  HB  ILE A 251      -5.043   6.616 -13.043  1.00 52.35           H  
ATOM   4095  O   ILE A 251      -8.353   5.509 -11.865  1.00 52.35           O  
ATOM   4096  CG1 ILE A 251      -3.809   5.047 -12.216  1.00 52.35           C  
ATOM   4097 HG12 ILE A 251      -3.871   4.311 -11.414  1.00 52.35           H  
ATOM   4098 HG13 ILE A 251      -3.601   4.509 -13.140  1.00 52.35           H  
ATOM   4099  CG2 ILE A 251      -5.541   6.410 -10.970  1.00 52.35           C  
ATOM   4100 HG21 ILE A 251      -5.741   5.618 -10.247  1.00 52.35           H  
ATOM   4101 HG22 ILE A 251      -6.433   7.029 -11.066  1.00 52.35           H  
ATOM   4102 HG23 ILE A 251      -4.746   7.054 -10.594  1.00 52.35           H  
ATOM   4103  CD1 ILE A 251      -2.600   5.958 -11.967  1.00 52.35           C  
ATOM   4104 HD11 ILE A 251      -1.688   5.366 -12.029  1.00 52.35           H  
ATOM   4105 HD12 ILE A 251      -2.564   6.742 -12.724  1.00 52.35           H  
ATOM   4106 HD13 ILE A 251      -2.652   6.407 -10.975  1.00 52.35           H  
ATOM   4107  N   THR A 252      -8.099   6.033 -14.027  1.00 61.41           N  
ATOM   4108  H   THR A 252      -7.518   5.949 -14.850  1.00 61.41           H  
ATOM   4109  CA  THR A 252      -9.408   6.670 -14.229  1.00 61.41           C  
ATOM   4110  HA  THR A 252      -9.765   7.067 -13.279  1.00 61.41           H  
ATOM   4111  C   THR A 252     -10.497   5.718 -14.738  1.00 61.41           C  
ATOM   4112  CB  THR A 252      -9.270   7.842 -15.216  1.00 61.41           C  
ATOM   4113  HB  THR A 252     -10.248   8.289 -15.395  1.00 61.41           H  
ATOM   4114  O   THR A 252     -11.646   6.133 -14.851  1.00 61.41           O  
ATOM   4115  CG2 THR A 252      -8.319   8.925 -14.703  1.00 61.41           C  
ATOM   4116 HG21 THR A 252      -8.653   9.267 -13.724  1.00 61.41           H  
ATOM   4117 HG22 THR A 252      -8.326   9.771 -15.391  1.00 61.41           H  
ATOM   4118 HG23 THR A 252      -7.303   8.539 -14.624  1.00 61.41           H  
ATOM   4119  OG1 THR A 252      -8.739   7.371 -16.434  1.00 61.41           O  
ATOM   4120  HG1 THR A 252      -8.582   8.122 -17.011  1.00 61.41           H  
ATOM   4121  N   GLY A 253     -10.170   4.469 -15.089  1.00 52.26           N  
ATOM   4122  H   GLY A 253      -9.214   4.168 -14.962  1.00 52.26           H  
ATOM   4123  CA  GLY A 253     -11.076   3.555 -15.797  1.00 52.26           C  
ATOM   4124  HA2 GLY A 253     -10.660   2.549 -15.749  1.00 52.26           H  
ATOM   4125  HA3 GLY A 253     -12.044   3.553 -15.296  1.00 52.26           H  
ATOM   4126  C   GLY A 253     -11.312   3.896 -17.279  1.00 52.26           C  
ATOM   4127  O   GLY A 253     -12.012   3.160 -17.968  1.00 52.26           O  
ATOM   4128  N   LEU A 254     -10.722   4.978 -17.794  1.00 46.10           N  
ATOM   4129  H   LEU A 254     -10.145   5.528 -17.173  1.00 46.10           H  
ATOM   4130  CA  LEU A 254     -10.732   5.342 -19.212  1.00 46.10           C  
ATOM   4131  HA  LEU A 254     -11.625   4.945 -19.694  1.00 46.10           H  
ATOM   4132  C   LEU A 254      -9.506   4.742 -19.904  1.00 46.10           C  
ATOM   4133  CB  LEU A 254     -10.733   6.878 -19.336  1.00 46.10           C  
ATOM   4134  HB2 LEU A 254      -9.820   7.264 -18.883  1.00 46.10           H  
ATOM   4135  HB3 LEU A 254     -10.705   7.142 -20.393  1.00 46.10           H  
ATOM   4136  O   LEU A 254      -8.391   5.127 -19.563  1.00 46.10           O  
ATOM   4137  CG  LEU A 254     -11.940   7.572 -18.681  1.00 46.10           C  
ATOM   4138  HG  LEU A 254     -12.033   7.261 -17.641  1.00 46.10           H  
ATOM   4139  CD1 LEU A 254     -11.735   9.087 -18.694  1.00 46.10           C  
ATOM   4140 HD11 LEU A 254     -10.829   9.340 -18.143  1.00 46.10           H  
ATOM   4141 HD12 LEU A 254     -11.644   9.442 -19.720  1.00 46.10           H  
ATOM   4142 HD13 LEU A 254     -12.585   9.575 -18.216  1.00 46.10           H  
ATOM   4143  CD2 LEU A 254     -13.240   7.248 -19.418  1.00 46.10           C  
ATOM   4144 HD21 LEU A 254     -13.459   6.183 -19.332  1.00 46.10           H  
ATOM   4145 HD22 LEU A 254     -13.155   7.519 -20.470  1.00 46.10           H  
ATOM   4146 HD23 LEU A 254     -14.064   7.801 -18.967  1.00 46.10           H  
ATOM   4147  N   TYR A 255      -9.675   3.807 -20.839  1.00 44.75           N  
ATOM   4148  H   TYR A 255     -10.611   3.511 -21.077  1.00 44.75           H  
ATOM   4149  CA  TYR A 255      -8.561   3.340 -21.671  1.00 44.75           C  
ATOM   4150  HA  TYR A 255      -7.845   2.799 -21.052  1.00 44.75           H  
ATOM   4151  C   TYR A 255      -7.849   4.553 -22.290  1.00 44.75           C  
ATOM   4152  CB  TYR A 255      -9.077   2.395 -22.772  1.00 44.75           C  
ATOM   4153  HB2 TYR A 255      -9.938   2.847 -23.265  1.00 44.75           H  
ATOM   4154  HB3 TYR A 255      -8.299   2.294 -23.528  1.00 44.75           H  
ATOM   4155  O   TYR A 255      -8.485   5.338 -22.992  1.00 44.75           O  
ATOM   4156  CG  TYR A 255      -9.442   1.000 -22.291  1.00 44.75           C  
ATOM   4157  CD1 TYR A 255      -8.461  -0.011 -22.287  1.00 44.75           C  
ATOM   4158  HD1 TYR A 255      -7.462   0.211 -22.632  1.00 44.75           H  
ATOM   4159  CD2 TYR A 255     -10.750   0.708 -21.855  1.00 44.75           C  
ATOM   4160  HD2 TYR A 255     -11.510   1.476 -21.867  1.00 44.75           H  
ATOM   4161  CE1 TYR A 255      -8.779  -1.308 -21.840  1.00 44.75           C  
ATOM   4162  HE1 TYR A 255      -8.019  -2.076 -21.832  1.00 44.75           H  
ATOM   4163  CE2 TYR A 255     -11.073  -0.589 -21.407  1.00 44.75           C  
ATOM   4164  HE2 TYR A 255     -12.071  -0.822 -21.069  1.00 44.75           H  
ATOM   4165  OH  TYR A 255     -10.397  -2.844 -20.954  1.00 44.75           O  
ATOM   4166  HH  TYR A 255      -9.632  -3.423 -20.984  1.00 44.75           H  
ATOM   4167  CZ  TYR A 255     -10.087  -1.597 -21.396  1.00 44.75           C  
ATOM   4168  N   GLU A 256      -6.554   4.726 -22.019  1.00 41.98           N  
ATOM   4169  H   GLU A 256      -6.074   4.071 -21.417  1.00 41.98           H  
ATOM   4170  CA  GLU A 256      -5.727   5.572 -22.879  1.00 41.98           C  
ATOM   4171  HA  GLU A 256      -6.250   6.501 -23.106  1.00 41.98           H  
ATOM   4172  C   GLU A 256      -5.560   4.792 -24.187  1.00 41.98           C  
ATOM   4173  CB  GLU A 256      -4.381   5.939 -22.217  1.00 41.98           C  
ATOM   4174  HB2 GLU A 256      -3.905   5.039 -21.829  1.00 41.98           H  
ATOM   4175  HB3 GLU A 256      -3.739   6.373 -22.983  1.00 41.98           H  
ATOM   4176  O   GLU A 256      -4.871   3.771 -24.222  1.00 41.98           O  
ATOM   4177  CG  GLU A 256      -4.546   6.969 -21.081  1.00 41.98           C  
ATOM   4178  HG2 GLU A 256      -5.131   6.512 -20.282  1.00 41.98           H  
ATOM   4179  HG3 GLU A 256      -5.114   7.817 -21.464  1.00 41.98           H  
ATOM   4180  CD  GLU A 256      -3.219   7.494 -20.489  1.00 41.98           C  
ATOM   4181  OE1 GLU A 256      -3.301   8.330 -19.557  1.00 41.98           O  
ATOM   4182  OE2 GLU A 256      -2.130   7.046 -20.915  1.00 41.98           O  
ATOM   4183  N   THR A 257      -6.311   5.200 -25.209  1.00 40.75           N  
ATOM   4184  H   THR A 257      -6.920   5.994 -25.066  1.00 40.75           H  
ATOM   4185  CA  THR A 257      -6.127   4.782 -26.606  1.00 40.75           C  
ATOM   4186  HA  THR A 257      -5.915   3.714 -26.656  1.00 40.75           H  
ATOM   4187  C   THR A 257      -4.940   5.496 -27.220  1.00 40.75           C  
ATOM   4188  CB  THR A 257      -7.353   5.105 -27.458  1.00 40.75           C  
ATOM   4189  HB  THR A 257      -7.121   4.904 -28.504  1.00 40.75           H  
ATOM   4190  O   THR A 257      -4.867   6.730 -27.010  1.00 40.75           O  
ATOM   4191  CG2 THR A 257      -8.577   4.281 -27.062  1.00 40.75           C  
ATOM   4192 HG21 THR A 257      -9.408   4.532 -27.722  1.00 40.75           H  
ATOM   4193 HG22 THR A 257      -8.347   3.220 -27.158  1.00 40.75           H  
ATOM   4194 HG23 THR A 257      -8.856   4.500 -26.032  1.00 40.75           H  
ATOM   4195  OG1 THR A 257      -7.637   6.475 -27.300  1.00 40.75           O  
ATOM   4196  HG1 THR A 257      -6.764   6.872 -27.245  1.00 40.75           H  
ATOM   4197  OXT THR A 257      -4.205   4.813 -27.958  1.00 40.75           O  
TER    4198      THR A 257                                                       
END   
