# Supplementary material for: Computational design of novel Cas9 PAM-interacting domains using evolution-based modelling and structural quality assessment
Source: PLoS Comput Biol. 2023 Nov 17;19(11):e1011621. doi: 10.1371/journal.pcbi.1011621 (PMC10729993; doi:10.1371/journal.pcbi.1011621)
Supplement: S1 File — This file contains the experimentally tested sequences in a zip format. It includes Fasta files, AlphaFold Prediction with PDB file, pLDDT, and more. (ZIP) [file pcbi.1011621.s001.zip › pdb/dgfx_10_relaxed_rank_1_model_3.pdb]

ATOM      1  N   THR A   1      -1.150  14.024 -20.880  1.00 40.56           N  
ATOM      2  H   THR A   1      -1.442  13.202 -20.371  1.00 40.56           H  
ATOM      3  H2  THR A   1      -1.352  14.850 -20.335  1.00 40.56           H  
ATOM      4  H3  THR A   1      -1.665  14.100 -21.746  1.00 40.56           H  
ATOM      5  CA  THR A   1       0.304  14.011 -21.149  1.00 40.56           C  
ATOM      6  HA  THR A   1       0.566  13.185 -21.810  1.00 40.56           H  
ATOM      7  C   THR A   1       1.048  13.828 -19.833  1.00 40.56           C  
ATOM      8  CB  THR A   1       0.712  15.326 -21.828  1.00 40.56           C  
ATOM      9  HB  THR A   1       1.782  15.502 -21.711  1.00 40.56           H  
ATOM     10  O   THR A   1       1.206  14.776 -19.082  1.00 40.56           O  
ATOM     11  CG2 THR A   1       0.351  15.313 -23.312  1.00 40.56           C  
ATOM     12 HG21 THR A   1       0.684  16.243 -23.772  1.00 40.56           H  
ATOM     13 HG22 THR A   1      -0.725  15.220 -23.455  1.00 40.56           H  
ATOM     14 HG23 THR A   1       0.859  14.487 -23.810  1.00 40.56           H  
ATOM     15  OG1 THR A   1      -0.029  16.375 -21.257  1.00 40.56           O  
ATOM     16  HG1 THR A   1       0.421  17.202 -21.445  1.00 40.56           H  
ATOM     17  N   GLY A   2       1.411  12.594 -19.470  1.00 59.02           N  
ATOM     18  H   GLY A   2       1.322  11.827 -20.121  1.00 59.02           H  
ATOM     19  CA  GLY A   2       2.268  12.357 -18.299  1.00 59.02           C  
ATOM     20  HA2 GLY A   2       2.171  11.323 -17.966  1.00 59.02           H  
ATOM     21  HA3 GLY A   2       1.983  13.013 -17.477  1.00 59.02           H  
ATOM     22  C   GLY A   2       3.730  12.607 -18.668  1.00 59.02           C  
ATOM     23  O   GLY A   2       4.138  12.218 -19.761  1.00 59.02           O  
ATOM     24  N   GLY A   3       4.505  13.262 -17.800  1.00 76.32           N  
ATOM     25  H   GLY A   3       4.107  13.606 -16.938  1.00 76.32           H  
ATOM     26  CA  GLY A   3       5.938  13.465 -18.033  1.00 76.32           C  
ATOM     27  HA2 GLY A   3       6.378  14.017 -17.202  1.00 76.32           H  
ATOM     28  HA3 GLY A   3       6.072  14.056 -18.939  1.00 76.32           H  
ATOM     29  C   GLY A   3       6.687  12.134 -18.191  1.00 76.32           C  
ATOM     30  O   GLY A   3       6.277  11.108 -17.649  1.00 76.32           O  
ATOM     31  N   PHE A   4       7.800  12.136 -18.926  1.00 83.63           N  
ATOM     32  H   PHE A   4       8.060  12.985 -19.407  1.00 83.63           H  
ATOM     33  CA  PHE A   4       8.673  10.956 -19.060  1.00 83.63           C  
ATOM     34  HA  PHE A   4       8.053  10.068 -19.178  1.00 83.63           H  
ATOM     35  C   PHE A   4       9.535  10.708 -17.818  1.00 83.63           C  
ATOM     36  CB  PHE A   4       9.559  11.121 -20.302  1.00 83.63           C  
ATOM     37  HB2 PHE A   4      10.195  11.996 -20.165  1.00 83.63           H  
ATOM     38  HB3 PHE A   4      10.210  10.251 -20.382  1.00 83.63           H  
ATOM     39  O   PHE A   4      10.052   9.609 -17.606  1.00 83.63           O  
ATOM     40  CG  PHE A   4       8.802  11.250 -21.610  1.00 83.63           C  
ATOM     41  CD1 PHE A   4       7.733  10.383 -21.890  1.00 83.63           C  
ATOM     42  HD1 PHE A   4       7.425   9.659 -21.149  1.00 83.63           H  
ATOM     43  CD2 PHE A   4       9.165  12.224 -22.558  1.00 83.63           C  
ATOM     44  HD2 PHE A   4       9.981  12.902 -22.357  1.00 83.63           H  
ATOM     45  CE1 PHE A   4       7.043  10.461 -23.111  1.00 83.63           C  
ATOM     46  HE1 PHE A   4       6.222   9.791 -23.318  1.00 83.63           H  
ATOM     47  CE2 PHE A   4       8.469  12.314 -23.777  1.00 83.63           C  
ATOM     48  HE2 PHE A   4       8.749  13.062 -24.504  1.00 83.63           H  
ATOM     49  CZ  PHE A   4       7.414  11.428 -24.057  1.00 83.63           C  
ATOM     50  HZ  PHE A   4       6.885  11.498 -24.996  1.00 83.63           H  
ATOM     51  N   SER A   5       9.671  11.732 -16.984  1.00 85.87           N  
ATOM     52  H   SER A   5       9.201  12.595 -17.217  1.00 85.87           H  
ATOM     53  CA  SER A   5      10.481  11.752 -15.778  1.00 85.87           C  
ATOM     54  HA  SER A   5      10.611  10.737 -15.405  1.00 85.87           H  
ATOM     55  C   SER A   5       9.805  12.571 -14.693  1.00 85.87           C  
ATOM     56  CB  SER A   5      11.859  12.335 -16.096  1.00 85.87           C  
ATOM     57  HB2 SER A   5      12.451  12.416 -15.184  1.00 85.87           H  
ATOM     58  HB3 SER A   5      12.352  11.647 -16.783  1.00 85.87           H  
ATOM     59  O   SER A   5       8.918  13.380 -14.960  1.00 85.87           O  
ATOM     60  OG  SER A   5      11.794  13.598 -16.731  1.00 85.87           O  
ATOM     61  HG  SER A   5      11.263  14.220 -16.228  1.00 85.87           H  
ATOM     62  N   LYS A   6      10.258  12.399 -13.454  1.00 83.76           N  
ATOM     63  H   LYS A   6      10.994  11.723 -13.308  1.00 83.76           H  
ATOM     64  CA  LYS A   6       9.938  13.343 -12.387  1.00 83.76           C  
ATOM     65  HA  LYS A   6       8.860  13.501 -12.348  1.00 83.76           H  
ATOM     66  C   LYS A   6      10.608  14.684 -12.693  1.00 83.76           C  
ATOM     67  CB  LYS A   6      10.415  12.781 -11.053  1.00 83.76           C  
ATOM     68  HB2 LYS A   6      11.470  12.524 -11.146  1.00 83.76           H  
ATOM     69  HB3 LYS A   6      10.309  13.552 -10.289  1.00 83.76           H  
ATOM     70  O   LYS A   6      11.831  14.777 -12.677  1.00 83.76           O  
ATOM     71  CG  LYS A   6       9.628  11.536 -10.629  1.00 83.76           C  
ATOM     72  HG2 LYS A   6       8.570  11.774 -10.522  1.00 83.76           H  
ATOM     73  HG3 LYS A   6       9.758  10.740 -11.362  1.00 83.76           H  
ATOM     74  CD  LYS A   6      10.204  11.096  -9.290  1.00 83.76           C  
ATOM     75  HD2 LYS A   6      11.282  10.994  -9.418  1.00 83.76           H  
ATOM     76  HD3 LYS A   6      10.018  11.867  -8.542  1.00 83.76           H  
ATOM     77  CE  LYS A   6       9.652   9.762  -8.810  1.00 83.76           C  
ATOM     78  HE2 LYS A   6       8.593   9.872  -8.575  1.00 83.76           H  
ATOM     79  HE3 LYS A   6       9.768   9.032  -9.611  1.00 83.76           H  
ATOM     80  NZ  LYS A   6      10.434   9.355  -7.624  1.00 83.76           N  
ATOM     81  HZ1 LYS A   6      10.145   8.452  -7.277  1.00 83.76           H  
ATOM     82  HZ2 LYS A   6      11.410   9.334  -7.884  1.00 83.76           H  
ATOM     83  HZ3 LYS A   6      10.358  10.061  -6.905  1.00 83.76           H  
ATOM     84  N   GLU A   7       9.789  15.699 -12.950  1.00 84.90           N  
ATOM     85  H   GLU A   7       8.809  15.478 -13.056  1.00 84.90           H  
ATOM     86  CA  GLU A   7      10.183  17.056 -13.373  1.00 84.90           C  
ATOM     87  HA  GLU A   7      10.756  17.011 -14.299  1.00 84.90           H  
ATOM     88  C   GLU A   7      11.042  17.813 -12.341  1.00 84.90           C  
ATOM     89  CB  GLU A   7       8.895  17.852 -13.648  1.00 84.90           C  
ATOM     90  HB2 GLU A   7       8.258  17.764 -12.768  1.00 84.90           H  
ATOM     91  HB3 GLU A   7       9.127  18.912 -13.756  1.00 84.90           H  
ATOM     92  O   GLU A   7      11.647  18.834 -12.658  1.00 84.90           O  
ATOM     93  CG  GLU A   7       8.084  17.368 -14.868  1.00 84.90           C  
ATOM     94  HG2 GLU A   7       8.037  16.279 -14.865  1.00 84.90           H  
ATOM     95  HG3 GLU A   7       7.062  17.726 -14.743  1.00 84.90           H  
ATOM     96  CD  GLU A   7       8.596  17.872 -16.228  1.00 84.90           C  
ATOM     97  OE1 GLU A   7       8.265  17.206 -17.234  1.00 84.90           O  
ATOM     98  OE2 GLU A   7       9.315  18.895 -16.248  1.00 84.90           O  
ATOM     99  N   SER A   8      11.141  17.324 -11.100  1.00 88.87           N  
ATOM    100  H   SER A   8      10.629  16.485 -10.865  1.00 88.87           H  
ATOM    101  CA  SER A   8      12.023  17.908 -10.089  1.00 88.87           C  
ATOM    102  HA  SER A   8      11.729  18.946  -9.937  1.00 88.87           H  
ATOM    103  C   SER A   8      13.482  17.878 -10.551  1.00 88.87           C  
ATOM    104  CB  SER A   8      11.894  17.171  -8.753  1.00 88.87           C  
ATOM    105  HB2 SER A   8      12.507  17.672  -8.003  1.00 88.87           H  
ATOM    106  HB3 SER A   8      12.249  16.147  -8.869  1.00 88.87           H  
ATOM    107  O   SER A   8      14.061  16.810 -10.771  1.00 88.87           O  
ATOM    108  OG  SER A   8      10.545  17.146  -8.323  1.00 88.87           O  
ATOM    109  HG  SER A   8      10.225  18.048  -8.244  1.00 88.87           H  
ATOM    110  N   ILE A   9      14.087  19.063 -10.659  1.00 87.33           N  
ATOM    111  H   ILE A   9      13.535  19.896 -10.514  1.00 87.33           H  
ATOM    112  CA  ILE A   9      15.501  19.222 -10.995  1.00 87.33           C  
ATOM    113  HA  ILE A   9      15.770  18.455 -11.722  1.00 87.33           H  
ATOM    114  C   ILE A   9      16.324  19.000  -9.732  1.00 87.33           C  
ATOM    115  CB  ILE A   9      15.789  20.597 -11.634  1.00 87.33           C  
ATOM    116  HB  ILE A   9      15.517  21.377 -10.922  1.00 87.33           H  
ATOM    117  O   ILE A   9      16.173  19.716  -8.743  1.00 87.33           O  
ATOM    118  CG1 ILE A   9      14.942  20.782 -12.916  1.00 87.33           C  
ATOM    119 HG12 ILE A   9      15.228  20.034 -13.655  1.00 87.33           H  
ATOM    120 HG13 ILE A   9      13.889  20.631 -12.681  1.00 87.33           H  
ATOM    121  CG2 ILE A   9      17.296  20.721 -11.947  1.00 87.33           C  
ATOM    122 HG21 ILE A   9      17.602  19.919 -12.619  1.00 87.33           H  
ATOM    123 HG22 ILE A   9      17.880  20.653 -11.030  1.00 87.33           H  
ATOM    124 HG23 ILE A   9      17.516  21.690 -12.395  1.00 87.33           H  
ATOM    125  CD1 ILE A   9      15.054  22.177 -13.543  1.00 87.33           C  
ATOM    126 HD11 ILE A   9      14.331  22.262 -14.354  1.00 87.33           H  
ATOM    127 HD12 ILE A   9      16.052  22.336 -13.951  1.00 87.33           H  
ATOM    128 HD13 ILE A   9      14.837  22.939 -12.795  1.00 87.33           H  
ATOM    129  N   LEU A  10      17.213  18.015  -9.781  1.00 89.85           N  
ATOM    130  H   LEU A  10      17.292  17.484 -10.636  1.00 89.85           H  
ATOM    131  CA  LEU A  10      18.128  17.700  -8.697  1.00 89.85           C  
ATOM    132  HA  LEU A  10      17.819  18.260  -7.814  1.00 89.85           H  
ATOM    133  C   LEU A  10      19.556  18.141  -9.028  1.00 89.85           C  
ATOM    134  CB  LEU A  10      18.048  16.205  -8.374  1.00 89.85           C  
ATOM    135  HB2 LEU A  10      18.818  15.968  -7.640  1.00 89.85           H  
ATOM    136  HB3 LEU A  10      18.268  15.646  -9.283  1.00 89.85           H  
ATOM    137  O   LEU A  10      19.960  18.115 -10.197  1.00 89.85           O  
ATOM    138  CG  LEU A  10      16.682  15.749  -7.835  1.00 89.85           C  
ATOM    139  HG  LEU A  10      15.943  15.781  -8.636  1.00 89.85           H  
ATOM    140  CD1 LEU A  10      16.843  14.315  -7.350  1.00 89.85           C  
ATOM    141 HD11 LEU A  10      17.149  13.690  -8.189  1.00 89.85           H  
ATOM    142 HD12 LEU A  10      15.889  13.957  -6.963  1.00 89.85           H  
ATOM    143 HD13 LEU A  10      17.589  14.272  -6.557  1.00 89.85           H  
ATOM    144  CD2 LEU A  10      16.162  16.557  -6.644  1.00 89.85           C  
ATOM    145 HD21 LEU A  10      16.899  16.577  -5.841  1.00 89.85           H  
ATOM    146 HD22 LEU A  10      15.235  16.118  -6.277  1.00 89.85           H  
ATOM    147 HD23 LEU A  10      15.936  17.578  -6.954  1.00 89.85           H  
ATOM    148  N   PRO A  11      20.343  18.519  -8.004  1.00 90.89           N  
ATOM    149  CA  PRO A  11      21.743  18.869  -8.183  1.00 90.89           C  
ATOM    150  HA  PRO A  11      21.833  19.666  -8.922  1.00 90.89           H  
ATOM    151  C   PRO A  11      22.564  17.663  -8.658  1.00 90.89           C  
ATOM    152  CB  PRO A  11      22.207  19.387  -6.817  1.00 90.89           C  
ATOM    153  HB2 PRO A  11      23.264  19.198  -6.632  1.00 90.89           H  
ATOM    154  HB3 PRO A  11      21.996  20.454  -6.743  1.00 90.89           H  
ATOM    155  O   PRO A  11      22.136  16.507  -8.574  1.00 90.89           O  
ATOM    156  CG  PRO A  11      21.318  18.626  -5.835  1.00 90.89           C  
ATOM    157  HG2 PRO A  11      21.716  17.623  -5.678  1.00 90.89           H  
ATOM    158  HG3 PRO A  11      21.214  19.154  -4.887  1.00 90.89           H  
ATOM    159  CD  PRO A  11      19.993  18.543  -6.586  1.00 90.89           C  
ATOM    160  HD2 PRO A  11      19.396  19.431  -6.379  1.00 90.89           H  
ATOM    161  HD3 PRO A  11      19.452  17.648  -6.279  1.00 90.89           H  
ATOM    162  N   LYS A  12      23.779  17.941  -9.141  1.00 89.66           N  
ATOM    163  H   LYS A  12      24.067  18.909  -9.174  1.00 89.66           H  
ATOM    164  CA  LYS A  12      24.728  16.911  -9.573  1.00 89.66           C  
ATOM    165  HA  LYS A  12      24.280  16.373 -10.408  1.00 89.66           H  
ATOM    166  C   LYS A  12      24.967  15.890  -8.455  1.00 89.66           C  
ATOM    167  CB  LYS A  12      26.024  17.563 -10.085  1.00 89.66           C  
ATOM    168  HB2 LYS A  12      25.768  18.352 -10.792  1.00 89.66           H  
ATOM    169  HB3 LYS A  12      26.589  16.805 -10.628  1.00 89.66           H  
ATOM    170  O   LYS A  12      25.254  16.250  -7.315  1.00 89.66           O  
ATOM    171  CG  LYS A  12      26.927  18.149  -8.986  1.00 89.66           C  
ATOM    172  HG2 LYS A  12      26.365  18.877  -8.401  1.00 89.66           H  
ATOM    173  HG3 LYS A  12      27.266  17.347  -8.329  1.00 89.66           H  
ATOM    174  CD  LYS A  12      28.173  18.821  -9.568  1.00 89.66           C  
ATOM    175  HD2 LYS A  12      28.720  18.100 -10.177  1.00 89.66           H  
ATOM    176  HD3 LYS A  12      27.868  19.662 -10.191  1.00 89.66           H  
ATOM    177  CE  LYS A  12      29.062  19.323  -8.423  1.00 89.66           C  
ATOM    178  HE2 LYS A  12      29.318  18.477  -7.785  1.00 89.66           H  
ATOM    179  HE3 LYS A  12      28.488  20.029  -7.823  1.00 89.66           H  
ATOM    180  NZ  LYS A  12      30.297  19.972  -8.931  1.00 89.66           N  
ATOM    181  HZ1 LYS A  12      30.065  20.756  -9.523  1.00 89.66           H  
ATOM    182  HZ2 LYS A  12      30.849  19.318  -9.467  1.00 89.66           H  
ATOM    183  HZ3 LYS A  12      30.860  20.312  -8.164  1.00 89.66           H  
ATOM    184  N   ARG A  13      24.858  14.607  -8.786  1.00 87.34           N  
ATOM    185  H   ARG A  13      24.596  14.389  -9.737  1.00 87.34           H  
ATOM    186  CA  ARG A  13      25.234  13.491  -7.908  1.00 87.34           C  
ATOM    187  HA  ARG A  13      26.105  13.795  -7.328  1.00 87.34           H  
ATOM    188  C   ARG A  13      25.652  12.303  -8.757  1.00 87.34           C  
ATOM    189  CB  ARG A  13      24.104  13.137  -6.912  1.00 87.34           C  
ATOM    190  HB2 ARG A  13      23.968  13.974  -6.228  1.00 87.34           H  
ATOM    191  HB3 ARG A  13      24.423  12.278  -6.320  1.00 87.34           H  
ATOM    192  O   ARG A  13      25.211  12.170  -9.897  1.00 87.34           O  
ATOM    193  CG  ARG A  13      22.747  12.817  -7.561  1.00 87.34           C  
ATOM    194  HG2 ARG A  13      22.887  12.077  -8.349  1.00 87.34           H  
ATOM    195  HG3 ARG A  13      22.357  13.740  -7.990  1.00 87.34           H  
ATOM    196  CD  ARG A  13      21.704  12.297  -6.559  1.00 87.34           C  
ATOM    197  HD2 ARG A  13      22.129  11.459  -6.007  1.00 87.34           H  
ATOM    198  HD3 ARG A  13      21.474  13.100  -5.858  1.00 87.34           H  
ATOM    199  NE  ARG A  13      20.470  11.847  -7.247  1.00 87.34           N  
ATOM    200  HE  ARG A  13      20.546  11.661  -8.236  1.00 87.34           H  
ATOM    201  NH1 ARG A  13      18.995  11.965  -5.484  1.00 87.34           N  
ATOM    202 HH11 ARG A  13      19.731  12.306  -4.882  1.00 87.34           H  
ATOM    203 HH12 ARG A  13      18.039  11.914  -5.164  1.00 87.34           H  
ATOM    204  NH2 ARG A  13      18.259  11.339  -7.504  1.00 87.34           N  
ATOM    205 HH21 ARG A  13      18.387  11.195  -8.495  1.00 87.34           H  
ATOM    206 HH22 ARG A  13      17.288  11.448  -7.247  1.00 87.34           H  
ATOM    207  CZ  ARG A  13      19.251  11.717  -6.740  1.00 87.34           C  
ATOM    208  N   ASN A  14      26.466  11.417  -8.190  1.00 86.63           N  
ATOM    209  H   ASN A  14      26.790  11.581  -7.247  1.00 86.63           H  
ATOM    210  CA  ASN A  14      26.819  10.160  -8.839  1.00 86.63           C  
ATOM    211  HA  ASN A  14      27.033  10.360  -9.889  1.00 86.63           H  
ATOM    212  C   ASN A  14      25.619   9.199  -8.785  1.00 86.63           C  
ATOM    213  CB  ASN A  14      28.095   9.589  -8.199  1.00 86.63           C  
ATOM    214  HB2 ASN A  14      27.884   9.263  -7.180  1.00 86.63           H  
ATOM    215  HB3 ASN A  14      28.868  10.356  -8.168  1.00 86.63           H  
ATOM    216  O   ASN A  14      25.511   8.362  -7.892  1.00 86.63           O  
ATOM    217  CG  ASN A  14      28.646   8.416  -8.995  1.00 86.63           C  
ATOM    218  ND2 ASN A  14      29.444   7.581  -8.375  1.00 86.63           N  
ATOM    219 HD21 ASN A  14      29.667   7.704  -7.397  1.00 86.63           H  
ATOM    220 HD22 ASN A  14      29.803   6.802  -8.908  1.00 86.63           H  
ATOM    221  OD1 ASN A  14      28.392   8.255 -10.183  1.00 86.63           O  
ATOM    222  N   SER A  15      24.660   9.389  -9.690  1.00 85.20           N  
ATOM    223  H   SER A  15      24.764  10.149 -10.347  1.00 85.20           H  
ATOM    224  CA  SER A  15      23.458   8.569  -9.789  1.00 85.20           C  
ATOM    225  HA  SER A  15      23.638   7.602  -9.321  1.00 85.20           H  
ATOM    226  C   SER A  15      23.103   8.346 -11.248  1.00 85.20           C  
ATOM    227  CB  SER A  15      22.291   9.256  -9.076  1.00 85.20           C  
ATOM    228  HB2 SER A  15      22.071  10.202  -9.572  1.00 85.20           H  
ATOM    229  HB3 SER A  15      22.569   9.456  -8.042  1.00 85.20           H  
ATOM    230  O   SER A  15      22.851   9.303 -11.974  1.00 85.20           O  
ATOM    231  OG  SER A  15      21.139   8.433  -9.098  1.00 85.20           O  
ATOM    232  HG  SER A  15      21.336   7.653  -8.575  1.00 85.20           H  
ATOM    233  N   ASP A  16      22.999   7.081 -11.642  1.00 82.77           N  
ATOM    234  H   ASP A  16      23.345   6.343 -11.045  1.00 82.77           H  
ATOM    235  CA  ASP A  16      22.585   6.696 -12.996  1.00 82.77           C  
ATOM    236  HA  ASP A  16      23.088   7.346 -13.712  1.00 82.77           H  
ATOM    237  C   ASP A  16      21.070   6.872 -13.221  1.00 82.77           C  
ATOM    238  CB  ASP A  16      23.047   5.258 -13.278  1.00 82.77           C  
ATOM    239  HB2 ASP A  16      22.843   5.016 -14.321  1.00 82.77           H  
ATOM    240  HB3 ASP A  16      22.468   4.578 -12.652  1.00 82.77           H  
ATOM    241  O   ASP A  16      20.565   6.633 -14.311  1.00 82.77           O  
ATOM    242  CG  ASP A  16      24.544   5.048 -13.008  1.00 82.77           C  
ATOM    243  OD1 ASP A  16      25.364   5.955 -13.312  1.00 82.77           O  
ATOM    244  OD2 ASP A  16      24.861   4.017 -12.383  1.00 82.77           O  
ATOM    245  N   LYS A  17      20.324   7.301 -12.188  1.00 84.95           N  
ATOM    246  H   LYS A  17      20.809   7.512 -11.328  1.00 84.95           H  
ATOM    247  CA  LYS A  17      18.893   7.624 -12.296  1.00 84.95           C  
ATOM    248  HA  LYS A  17      18.432   6.946 -13.015  1.00 84.95           H  
ATOM    249  C   LYS A  17      18.638   9.026 -12.839  1.00 84.95           C  
ATOM    250  CB  LYS A  17      18.192   7.474 -10.939  1.00 84.95           C  
ATOM    251  HB2 LYS A  17      17.151   7.773 -11.059  1.00 84.95           H  
ATOM    252  HB3 LYS A  17      18.654   8.144 -10.213  1.00 84.95           H  
ATOM    253  O   LYS A  17      17.547   9.267 -13.344  1.00 84.95           O  
ATOM    254  CG  LYS A  17      18.230   6.034 -10.417  1.00 84.95           C  
ATOM    255  HG2 LYS A  17      17.819   5.367 -11.176  1.00 84.95           H  
ATOM    256  HG3 LYS A  17      19.261   5.745 -10.212  1.00 84.95           H  
ATOM    257  CD  LYS A  17      17.404   5.908  -9.132  1.00 84.95           C  
ATOM    258  HD2 LYS A  17      16.373   6.194  -9.341  1.00 84.95           H  
ATOM    259  HD3 LYS A  17      17.817   6.572  -8.373  1.00 84.95           H  
ATOM    260  CE  LYS A  17      17.455   4.455  -8.648  1.00 84.95           C  
ATOM    261  HE2 LYS A  17      17.085   3.813  -9.446  1.00 84.95           H  
ATOM    262  HE3 LYS A  17      18.496   4.186  -8.467  1.00 84.95           H  
ATOM    263  NZ  LYS A  17      16.651   4.259  -7.416  1.00 84.95           N  
ATOM    264  HZ1 LYS A  17      16.993   4.851  -6.673  1.00 84.95           H  
ATOM    265  HZ2 LYS A  17      15.682   4.481  -7.596  1.00 84.95           H  
ATOM    266  HZ3 LYS A  17      16.708   3.296  -7.117  1.00 84.95           H  
ATOM    267  N   LEU A  18      19.603   9.940 -12.694  1.00 88.54           N  
ATOM    268  H   LEU A  18      20.522   9.633 -12.412  1.00 88.54           H  
ATOM    269  CA  LEU A  18      19.431  11.315 -13.146  1.00 88.54           C  
ATOM    270  HA  LEU A  18      18.489  11.694 -12.750  1.00 88.54           H  
ATOM    271  C   LEU A  18      19.345  11.365 -14.670  1.00 88.54           C  
ATOM    272  CB  LEU A  18      20.587  12.207 -12.677  1.00 88.54           C  
ATOM    273  HB2 LEU A  18      21.526  11.719 -12.937  1.00 88.54           H  
ATOM    274  HB3 LEU A  18      20.518  13.136 -13.244  1.00 88.54           H  
ATOM    275  O   LEU A  18      20.184  10.792 -15.363  1.00 88.54           O  
ATOM    276  CG  LEU A  18      20.619  12.592 -11.195  1.00 88.54           C  
ATOM    277  HG  LEU A  18      20.715  11.700 -10.576  1.00 88.54           H  
ATOM    278  CD1 LEU A  18      21.841  13.488 -10.978  1.00 88.54           C  
ATOM    279 HD11 LEU A  18      21.791  13.981 -10.007  1.00 88.54           H  
ATOM    280 HD12 LEU A  18      22.753  12.896 -11.057  1.00 88.54           H  
ATOM    281 HD13 LEU A  18      21.868  14.272 -11.735  1.00 88.54           H  
ATOM    282  CD2 LEU A  18      19.375  13.361 -10.750  1.00 88.54           C  
ATOM    283 HD21 LEU A  18      19.233  14.240 -11.378  1.00 88.54           H  
ATOM    284 HD22 LEU A  18      18.492  12.727 -10.835  1.00 88.54           H  
ATOM    285 HD23 LEU A  18      19.481  13.677  -9.713  1.00 88.54           H  
ATOM    286  N   ILE A  19      18.375  12.114 -15.184  1.00 88.86           N  
ATOM    287  H   ILE A  19      17.724  12.554 -14.549  1.00 88.86           H  
ATOM    288  CA  ILE A  19      18.201  12.310 -16.624  1.00 88.86           C  
ATOM    289  HA  ILE A  19      18.781  11.556 -17.156  1.00 88.86           H  
ATOM    290  C   ILE A  19      18.743  13.677 -17.016  1.00 88.86           C  
ATOM    291  CB  ILE A  19      16.737  12.118 -17.047  1.00 88.86           C  
ATOM    292  HB  ILE A  19      16.128  12.835 -16.497  1.00 88.86           H  
ATOM    293  O   ILE A  19      18.451  14.693 -16.381  1.00 88.86           O  
ATOM    294  CG1 ILE A  19      16.265  10.695 -16.700  1.00 88.86           C  
ATOM    295 HG12 ILE A  19      16.681   9.984 -17.414  1.00 88.86           H  
ATOM    296 HG13 ILE A  19      16.596  10.402 -15.703  1.00 88.86           H  
ATOM    297  CG2 ILE A  19      16.559  12.380 -18.557  1.00 88.86           C  
ATOM    298 HG21 ILE A  19      16.822  13.408 -18.806  1.00 88.86           H  
ATOM    299 HG22 ILE A  19      15.520  12.248 -18.858  1.00 88.86           H  
ATOM    300 HG23 ILE A  19      17.178  11.696 -19.136  1.00 88.86           H  
ATOM    301  CD1 ILE A  19      14.748  10.594 -16.705  1.00 88.86           C  
ATOM    302 HD11 ILE A  19      14.487   9.540 -16.607  1.00 88.86           H  
ATOM    303 HD12 ILE A  19      14.321  10.955 -17.640  1.00 88.86           H  
ATOM    304 HD13 ILE A  19      14.350  11.155 -15.860  1.00 88.86           H  
ATOM    305  N   ALA A  20      19.525  13.702 -18.090  1.00 89.15           N  
ATOM    306  H   ALA A  20      19.704  12.835 -18.578  1.00 89.15           H  
ATOM    307  CA  ALA A  20      20.093  14.923 -18.630  1.00 89.15           C  
ATOM    308  HA  ALA A  20      20.711  15.394 -17.866  1.00 89.15           H  
ATOM    309  C   ALA A  20      18.996  15.909 -19.041  1.00 89.15           C  
ATOM    310  CB  ALA A  20      20.981  14.551 -19.817  1.00 89.15           C  
ATOM    311  HB1 ALA A  20      21.732  13.821 -19.515  1.00 89.15           H  
ATOM    312  HB2 ALA A  20      20.377  14.129 -20.621  1.00 89.15           H  
ATOM    313  HB3 ALA A  20      21.484  15.445 -20.185  1.00 89.15           H  
ATOM    314  O   ALA A  20      18.081  15.566 -19.785  1.00 89.15           O  
ATOM    315  N   ARG A  21      19.125  17.166 -18.605  1.00 86.95           N  
ATOM    316  H   ARG A  21      19.867  17.361 -17.948  1.00 86.95           H  
ATOM    317  CA  ARG A  21      18.208  18.249 -19.007  1.00 86.95           C  
ATOM    318  HA  ARG A  21      17.179  17.925 -18.856  1.00 86.95           H  
ATOM    319  C   ARG A  21      18.326  18.601 -20.490  1.00 86.95           C  
ATOM    320  CB  ARG A  21      18.480  19.500 -18.163  1.00 86.95           C  
ATOM    321  HB2 ARG A  21      17.898  20.328 -18.569  1.00 86.95           H  
ATOM    322  HB3 ARG A  21      19.536  19.757 -18.233  1.00 86.95           H  
ATOM    323  O   ARG A  21      17.391  19.137 -21.072  1.00 86.95           O  
ATOM    324  CG  ARG A  21      18.092  19.305 -16.690  1.00 86.95           C  
ATOM    325  HG2 ARG A  21      17.012  19.188 -16.605  1.00 86.95           H  
ATOM    326  HG3 ARG A  21      18.567  18.402 -16.307  1.00 86.95           H  
ATOM    327  CD  ARG A  21      18.556  20.489 -15.834  1.00 86.95           C  
ATOM    328  HD2 ARG A  21      18.322  20.270 -14.793  1.00 86.95           H  
ATOM    329  HD3 ARG A  21      19.638  20.583 -15.930  1.00 86.95           H  
ATOM    330  NE  ARG A  21      17.891  21.746 -16.228  1.00 86.95           N  
ATOM    331  HE  ARG A  21      17.020  21.653 -16.730  1.00 86.95           H  
ATOM    332  NH1 ARG A  21      19.335  23.200 -15.190  1.00 86.95           N  
ATOM    333 HH11 ARG A  21      19.857  22.416 -14.826  1.00 86.95           H  
ATOM    334 HH12 ARG A  21      19.578  24.139 -14.908  1.00 86.95           H  
ATOM    335  NH2 ARG A  21      17.566  23.997 -16.295  1.00 86.95           N  
ATOM    336 HH21 ARG A  21      16.689  23.857 -16.774  1.00 86.95           H  
ATOM    337 HH22 ARG A  21      17.810  24.928 -15.986  1.00 86.95           H  
ATOM    338  CZ  ARG A  21      18.269  22.970 -15.906  1.00 86.95           C  
ATOM    339  N   LYS A  22      19.498  18.357 -21.079  1.00 85.01           N  
ATOM    340  H   LYS A  22      20.189  17.859 -20.536  1.00 85.01           H  
ATOM    341  CA  LYS A  22      19.824  18.626 -22.482  1.00 85.01           C  
ATOM    342  HA  LYS A  22      18.900  18.695 -23.056  1.00 85.01           H  
ATOM    343  C   LYS A  22      20.636  17.469 -23.045  1.00 85.01           C  
ATOM    344  CB  LYS A  22      20.603  19.947 -22.615  1.00 85.01           C  
ATOM    345  HB2 LYS A  22      21.472  19.922 -21.957  1.00 85.01           H  
ATOM    346  HB3 LYS A  22      20.959  20.041 -23.641  1.00 85.01           H  
ATOM    347  O   LYS A  22      21.387  16.817 -22.319  1.00 85.01           O  
ATOM    348  CG  LYS A  22      19.745  21.178 -22.281  1.00 85.01           C  
ATOM    349  HG2 LYS A  22      19.441  21.143 -21.235  1.00 85.01           H  
ATOM    350  HG3 LYS A  22      18.855  21.172 -22.910  1.00 85.01           H  
ATOM    351  CD  LYS A  22      20.525  22.477 -22.527  1.00 85.01           C  
ATOM    352  HD2 LYS A  22      21.394  22.499 -21.869  1.00 85.01           H  
ATOM    353  HD3 LYS A  22      20.860  22.501 -23.563  1.00 85.01           H  
ATOM    354  CE  LYS A  22      19.632  23.693 -22.245  1.00 85.01           C  
ATOM    355  HE2 LYS A  22      18.736  23.612 -22.861  1.00 85.01           H  
ATOM    356  HE3 LYS A  22      19.321  23.663 -21.200  1.00 85.01           H  
ATOM    357  NZ  LYS A  22      20.332  24.971 -22.538  1.00 85.01           N  
ATOM    358  HZ1 LYS A  22      19.726  25.760 -22.364  1.00 85.01           H  
ATOM    359  HZ2 LYS A  22      21.161  25.069 -21.969  1.00 85.01           H  
ATOM    360  HZ3 LYS A  22      20.607  25.010 -23.510  1.00 85.01           H  
ATOM    361  N   LYS A  23      20.519  17.240 -24.353  1.00 84.52           N  
ATOM    362  H   LYS A  23      19.897  17.832 -24.886  1.00 84.52           H  
ATOM    363  CA  LYS A  23      21.351  16.266 -25.067  1.00 84.52           C  
ATOM    364  HA  LYS A  23      21.131  15.277 -24.665  1.00 84.52           H  
ATOM    365  C   LYS A  23      22.833  16.580 -24.807  1.00 84.52           C  
ATOM    366  CB  LYS A  23      20.987  16.299 -26.562  1.00 84.52           C  
ATOM    367  HB2 LYS A  23      21.466  17.159 -27.030  1.00 84.52           H  
ATOM    368  HB3 LYS A  23      19.908  16.412 -26.661  1.00 84.52           H  
ATOM    369  O   LYS A  23      23.222  17.745 -24.837  1.00 84.52           O  
ATOM    370  CG  LYS A  23      21.391  15.016 -27.301  1.00 84.52           C  
ATOM    371  HG2 LYS A  23      22.463  14.848 -27.196  1.00 84.52           H  
ATOM    372  HG3 LYS A  23      20.864  14.170 -26.859  1.00 84.52           H  
ATOM    373  CD  LYS A  23      21.023  15.115 -28.790  1.00 84.52           C  
ATOM    374  HD2 LYS A  23      19.952  15.292 -28.888  1.00 84.52           H  
ATOM    375  HD3 LYS A  23      21.556  15.956 -29.232  1.00 84.52           H  
ATOM    376  CE  LYS A  23      21.389  13.820 -29.528  1.00 84.52           C  
ATOM    377  HE2 LYS A  23      22.393  13.519 -29.228  1.00 84.52           H  
ATOM    378  HE3 LYS A  23      20.699  13.035 -29.216  1.00 84.52           H  
ATOM    379  NZ  LYS A  23      21.342  13.993 -31.003  1.00 84.52           N  
ATOM    380  HZ1 LYS A  23      21.474  13.109 -31.472  1.00 84.52           H  
ATOM    381  HZ2 LYS A  23      20.461  14.387 -31.305  1.00 84.52           H  
ATOM    382  HZ3 LYS A  23      22.094  14.601 -31.293  1.00 84.52           H  
ATOM    383  N   TYR A  24      23.631  15.548 -24.533  1.00 85.38           N  
ATOM    384  H   TYR A  24      23.215  14.628 -24.519  1.00 85.38           H  
ATOM    385  CA  TYR A  24      25.072  15.634 -24.235  1.00 85.38           C  
ATOM    386  HA  TYR A  24      25.428  14.607 -24.159  1.00 85.38           H  
ATOM    387  C   TYR A  24      25.464  16.289 -22.899  1.00 85.38           C  
ATOM    388  CB  TYR A  24      25.833  16.266 -25.413  1.00 85.38           C  
ATOM    389  HB2 TYR A  24      25.727  17.350 -25.370  1.00 85.38           H  
ATOM    390  HB3 TYR A  24      26.896  16.051 -25.298  1.00 85.38           H  
ATOM    391  O   TYR A  24      26.654  16.427 -22.621  1.00 85.38           O  
ATOM    392  CG  TYR A  24      25.394  15.779 -26.779  1.00 85.38           C  
ATOM    393  CD1 TYR A  24      25.745  14.483 -27.196  1.00 85.38           C  
ATOM    394  HD1 TYR A  24      26.335  13.850 -26.549  1.00 85.38           H  
ATOM    395  CD2 TYR A  24      24.648  16.620 -27.629  1.00 85.38           C  
ATOM    396  HD2 TYR A  24      24.403  17.623 -27.314  1.00 85.38           H  
ATOM    397  CE1 TYR A  24      25.367  14.026 -28.471  1.00 85.38           C  
ATOM    398  HE1 TYR A  24      25.665  13.040 -28.796  1.00 85.38           H  
ATOM    399  CE2 TYR A  24      24.266  16.166 -28.905  1.00 85.38           C  
ATOM    400  HE2 TYR A  24      23.745  16.826 -29.583  1.00 85.38           H  
ATOM    401  OH  TYR A  24      24.266  14.427 -30.562  1.00 85.38           O  
ATOM    402  HH  TYR A  24      24.823  13.691 -30.826  1.00 85.38           H  
ATOM    403  CZ  TYR A  24      24.631  14.870 -29.329  1.00 85.38           C  
ATOM    404  N   TRP A  25      24.510  16.671 -22.046  1.00 88.60           N  
ATOM    405  H   TRP A  25      23.537  16.550 -22.286  1.00 88.60           H  
ATOM    406  CA  TRP A  25      24.833  17.121 -20.691  1.00 88.60           C  
ATOM    407  HA  TRP A  25      25.801  17.621 -20.690  1.00 88.60           H  
ATOM    408  C   TRP A  25      24.932  15.925 -19.757  1.00 88.60           C  
ATOM    409  CB  TRP A  25      23.806  18.135 -20.188  1.00 88.60           C  
ATOM    410  HB2 TRP A  25      23.905  18.201 -19.105  1.00 88.60           H  
ATOM    411  HB3 TRP A  25      22.797  17.779 -20.397  1.00 88.60           H  
ATOM    412  O   TRP A  25      23.950  15.227 -19.539  1.00 88.60           O  
ATOM    413  CG  TRP A  25      23.967  19.521 -20.725  1.00 88.60           C  
ATOM    414  CD1 TRP A  25      24.530  19.872 -21.906  1.00 88.60           C  
ATOM    415  HD1 TRP A  25      24.932  19.185 -22.636  1.00 88.60           H  
ATOM    416  CD2 TRP A  25      23.600  20.772 -20.074  1.00 88.60           C  
ATOM    417  CE2 TRP A  25      24.000  21.852 -20.915  1.00 88.60           C  
ATOM    418  CE3 TRP A  25      22.984  21.100 -18.847  1.00 88.60           C  
ATOM    419  HE3 TRP A  25      22.699  20.304 -18.174  1.00 88.60           H  
ATOM    420  NE1 TRP A  25      24.561  21.246 -22.017  1.00 88.60           N  
ATOM    421  HE1 TRP A  25      25.015  21.723 -22.783  1.00 88.60           H  
ATOM    422  CH2 TRP A  25      23.198  23.487 -19.324  1.00 88.60           C  
ATOM    423  HH2 TRP A  25      23.084  24.514 -19.008  1.00 88.60           H  
ATOM    424  CZ2 TRP A  25      23.810  23.194 -20.555  1.00 88.60           C  
ATOM    425  HZ2 TRP A  25      24.173  23.984 -21.194  1.00 88.60           H  
ATOM    426  CZ3 TRP A  25      22.782  22.443 -18.477  1.00 88.60           C  
ATOM    427  HZ3 TRP A  25      22.345  22.675 -17.517  1.00 88.60           H  
ATOM    428  N   ASP A  26      26.107  15.714 -19.176  1.00 88.64           N  
ATOM    429  H   ASP A  26      26.899  16.279 -19.446  1.00 88.64           H  
ATOM    430  CA  ASP A  26      26.299  14.681 -18.163  1.00 88.64           C  
ATOM    431  HA  ASP A  26      25.893  13.743 -18.541  1.00 88.64           H  
ATOM    432  C   ASP A  26      25.588  15.081 -16.851  1.00 88.64           C  
ATOM    433  CB  ASP A  26      27.799  14.442 -17.962  1.00 88.64           C  
ATOM    434  HB2 ASP A  26      28.236  14.140 -18.913  1.00 88.64           H  
ATOM    435  HB3 ASP A  26      28.271  15.375 -17.655  1.00 88.64           H  
ATOM    436  O   ASP A  26      25.998  16.056 -16.202  1.00 88.64           O  
ATOM    437  CG  ASP A  26      28.108  13.364 -16.917  1.00 88.64           C  
ATOM    438  OD1 ASP A  26      27.158  12.777 -16.346  1.00 88.64           O  
ATOM    439  OD2 ASP A  26      29.315  13.198 -16.641  1.00 88.64           O  
ATOM    440  N   PRO A  27      24.554  14.344 -16.407  1.00 89.55           N  
ATOM    441  CA  PRO A  27      23.845  14.655 -15.170  1.00 89.55           C  
ATOM    442  HA  PRO A  27      23.449  15.667 -15.250  1.00 89.55           H  
ATOM    443  C   PRO A  27      24.735  14.562 -13.925  1.00 89.55           C  
ATOM    444  CB  PRO A  27      22.691  13.655 -15.085  1.00 89.55           C  
ATOM    445  HB2 PRO A  27      22.948  12.840 -14.408  1.00 89.55           H  
ATOM    446  HB3 PRO A  27      21.772  14.151 -14.772  1.00 89.55           H  
ATOM    447  O   PRO A  27      24.468  15.225 -12.919  1.00 89.55           O  
ATOM    448  CG  PRO A  27      22.559  13.100 -16.496  1.00 89.55           C  
ATOM    449  HG2 PRO A  27      22.169  12.082 -16.511  1.00 89.55           H  
ATOM    450  HG3 PRO A  27      21.930  13.772 -17.079  1.00 89.55           H  
ATOM    451  CD  PRO A  27      23.972  13.172 -17.041  1.00 89.55           C  
ATOM    452  HD2 PRO A  27      23.935  13.243 -18.128  1.00 89.55           H  
ATOM    453  HD3 PRO A  27      24.530  12.284 -16.743  1.00 89.55           H  
ATOM    454  N   LYS A  28      25.831  13.793 -13.984  1.00 92.14           N  
ATOM    455  H   LYS A  28      26.042  13.310 -14.846  1.00 92.14           H  
ATOM    456  CA  LYS A  28      26.816  13.711 -12.895  1.00 92.14           C  
ATOM    457  HA  LYS A  28      26.285  13.567 -11.954  1.00 92.14           H  
ATOM    458  C   LYS A  28      27.620  15.002 -12.745  1.00 92.14           C  
ATOM    459  CB  LYS A  28      27.753  12.509 -13.109  1.00 92.14           C  
ATOM    460  HB2 LYS A  28      28.317  12.633 -14.033  1.00 92.14           H  
ATOM    461  HB3 LYS A  28      28.463  12.472 -12.283  1.00 92.14           H  
ATOM    462  O   LYS A  28      28.147  15.260 -11.665  1.00 92.14           O  
ATOM    463  CG  LYS A  28      26.980  11.183 -13.150  1.00 92.14           C  
ATOM    464  HG2 LYS A  28      26.319  11.176 -14.017  1.00 92.14           H  
ATOM    465  HG3 LYS A  28      26.371  11.102 -12.250  1.00 92.14           H  
ATOM    466  CD  LYS A  28      27.904   9.958 -13.234  1.00 92.14           C  
ATOM    467  HD2 LYS A  28      28.510  10.013 -14.138  1.00 92.14           H  
ATOM    468  HD3 LYS A  28      28.548   9.924 -12.355  1.00 92.14           H  
ATOM    469  CE  LYS A  28      26.998   8.719 -13.281  1.00 92.14           C  
ATOM    470  HE2 LYS A  28      26.253   8.802 -12.490  1.00 92.14           H  
ATOM    471  HE3 LYS A  28      26.456   8.715 -14.226  1.00 92.14           H  
ATOM    472  NZ  LYS A  28      27.712   7.432 -13.113  1.00 92.14           N  
ATOM    473  HZ1 LYS A  28      28.384   7.272 -13.849  1.00 92.14           H  
ATOM    474  HZ2 LYS A  28      27.016   6.701 -13.167  1.00 92.14           H  
ATOM    475  HZ3 LYS A  28      28.138   7.380 -12.199  1.00 92.14           H  
ATOM    476  N   LYS A  29      27.679  15.840 -13.788  1.00 91.06           N  
ATOM    477  H   LYS A  29      27.229  15.542 -14.642  1.00 91.06           H  
ATOM    478  CA  LYS A  29      28.327  17.162 -13.760  1.00 91.06           C  
ATOM    479  HA  LYS A  29      29.037  17.197 -12.934  1.00 91.06           H  
ATOM    480  C   LYS A  29      27.340  18.299 -13.510  1.00 91.06           C  
ATOM    481  CB  LYS A  29      29.105  17.397 -15.063  1.00 91.06           C  
ATOM    482  HB2 LYS A  29      29.490  18.417 -15.063  1.00 91.06           H  
ATOM    483  HB3 LYS A  29      28.436  17.284 -15.916  1.00 91.06           H  
ATOM    484  O   LYS A  29      27.666  19.212 -12.755  1.00 91.06           O  
ATOM    485  CG  LYS A  29      30.283  16.424 -15.207  1.00 91.06           C  
ATOM    486  HG2 LYS A  29      29.902  15.405 -15.280  1.00 91.06           H  
ATOM    487  HG3 LYS A  29      30.924  16.496 -14.328  1.00 91.06           H  
ATOM    488  CD  LYS A  29      31.112  16.746 -16.456  1.00 91.06           C  
ATOM    489  HD2 LYS A  29      31.609  17.707 -16.321  1.00 91.06           H  
ATOM    490  HD3 LYS A  29      30.452  16.799 -17.322  1.00 91.06           H  
ATOM    491  CE  LYS A  29      32.149  15.638 -16.675  1.00 91.06           C  
ATOM    492  HE2 LYS A  29      31.608  14.708 -16.848  1.00 91.06           H  
ATOM    493  HE3 LYS A  29      32.735  15.512 -15.765  1.00 91.06           H  
ATOM    494  NZ  LYS A  29      33.038  15.935 -17.827  1.00 91.06           N  
ATOM    495  HZ1 LYS A  29      33.610  16.748 -17.646  1.00 91.06           H  
ATOM    496  HZ2 LYS A  29      33.646  15.148 -18.006  1.00 91.06           H  
ATOM    497  HZ3 LYS A  29      32.491  16.097 -18.660  1.00 91.06           H  
ATOM    498  N   TYR A  30      26.146  18.233 -14.099  1.00 91.69           N  
ATOM    499  H   TYR A  30      25.988  17.467 -14.739  1.00 91.69           H  
ATOM    500  CA  TYR A  30      25.209  19.367 -14.144  1.00 91.69           C  
ATOM    501  HA  TYR A  30      25.683  20.240 -13.696  1.00 91.69           H  
ATOM    502  C   TYR A  30      23.908  19.161 -13.363  1.00 91.69           C  
ATOM    503  CB  TYR A  30      24.929  19.712 -15.611  1.00 91.69           C  
ATOM    504  HB2 TYR A  30      24.439  18.865 -16.090  1.00 91.69           H  
ATOM    505  HB3 TYR A  30      24.245  20.559 -15.656  1.00 91.69           H  
ATOM    506  O   TYR A  30      23.076  20.067 -13.311  1.00 91.69           O  
ATOM    507  CG  TYR A  30      26.183  20.078 -16.377  1.00 91.69           C  
ATOM    508  CD1 TYR A  30      26.820  21.310 -16.127  1.00 91.69           C  
ATOM    509  HD1 TYR A  30      26.397  22.001 -15.413  1.00 91.69           H  
ATOM    510  CD2 TYR A  30      26.734  19.175 -17.306  1.00 91.69           C  
ATOM    511  HD2 TYR A  30      26.245  18.231 -17.497  1.00 91.69           H  
ATOM    512  CE1 TYR A  30      28.007  21.642 -16.806  1.00 91.69           C  
ATOM    513  HE1 TYR A  30      28.492  22.589 -16.617  1.00 91.69           H  
ATOM    514  CE2 TYR A  30      27.923  19.502 -17.983  1.00 91.69           C  
ATOM    515  HE2 TYR A  30      28.352  18.823 -18.705  1.00 91.69           H  
ATOM    516  OH  TYR A  30      29.710  21.035 -18.390  1.00 91.69           O  
ATOM    517  HH  TYR A  30      30.021  21.923 -18.197  1.00 91.69           H  
ATOM    518  CZ  TYR A  30      28.560  20.735 -17.735  1.00 91.69           C  
ATOM    519  N   GLY A  31      23.715  17.992 -12.755  1.00 89.61           N  
ATOM    520  H   GLY A  31      24.395  17.255 -12.880  1.00 89.61           H  
ATOM    521  CA  GLY A  31      22.405  17.605 -12.251  1.00 89.61           C  
ATOM    522  HA2 GLY A  31      22.493  16.726 -11.611  1.00 89.61           H  
ATOM    523  HA3 GLY A  31      21.983  18.419 -11.662  1.00 89.61           H  
ATOM    524  C   GLY A  31      21.442  17.271 -13.386  1.00 89.61           C  
ATOM    525  O   GLY A  31      21.792  17.272 -14.569  1.00 89.61           O  
ATOM    526  N   GLY A  32      20.210  16.951 -13.022  1.00 91.87           N  
ATOM    527  H   GLY A  32      19.933  17.057 -12.056  1.00 91.87           H  
ATOM    528  CA  GLY A  32      19.248  16.397 -13.963  1.00 91.87           C  
ATOM    529  HA2 GLY A  32      19.223  16.998 -14.872  1.00 91.87           H  
ATOM    530  HA3 GLY A  32      19.567  15.390 -14.234  1.00 91.87           H  
ATOM    531  C   GLY A  32      17.847  16.306 -13.390  1.00 91.87           C  
ATOM    532  O   GLY A  32      17.622  16.644 -12.229  1.00 91.87           O  
ATOM    533  N   PHE A  33      16.913  15.822 -14.200  1.00 91.51           N  
ATOM    534  H   PHE A  33      17.188  15.517 -15.123  1.00 91.51           H  
ATOM    535  CA  PHE A  33      15.619  15.379 -13.688  1.00 91.51           C  
ATOM    536  HA  PHE A  33      15.183  16.174 -13.082  1.00 91.51           H  
ATOM    537  C   PHE A  33      15.820  14.151 -12.791  1.00 91.51           C  
ATOM    538  CB  PHE A  33      14.670  15.091 -14.852  1.00 91.51           C  
ATOM    539  HB2 PHE A  33      13.708  14.773 -14.449  1.00 91.51           H  
ATOM    540  HB3 PHE A  33      15.057  14.258 -15.438  1.00 91.51           H  
ATOM    541  O   PHE A  33      16.695  13.327 -13.071  1.00 91.51           O  
ATOM    542  CG  PHE A  33      14.429  16.277 -15.761  1.00 91.51           C  
ATOM    543  CD1 PHE A  33      13.678  17.365 -15.282  1.00 91.51           C  
ATOM    544  HD1 PHE A  33      13.286  17.356 -14.276  1.00 91.51           H  
ATOM    545  CD2 PHE A  33      14.915  16.287 -17.084  1.00 91.51           C  
ATOM    546  HD2 PHE A  33      15.474  15.446 -17.465  1.00 91.51           H  
ATOM    547  CE1 PHE A  33      13.386  18.448 -16.127  1.00 91.51           C  
ATOM    548  HE1 PHE A  33      12.750  19.246 -15.775  1.00 91.51           H  
ATOM    549  CE2 PHE A  33      14.623  17.373 -17.930  1.00 91.51           C  
ATOM    550  HE2 PHE A  33      14.940  17.355 -18.962  1.00 91.51           H  
ATOM    551  CZ  PHE A  33      13.854  18.450 -17.453  1.00 91.51           C  
ATOM    552  HZ  PHE A  33      13.578  19.257 -18.115  1.00 91.51           H  
ATOM    553  N   ASP A  34      15.045  14.039 -11.708  1.00 88.57           N  
ATOM    554  H   ASP A  34      14.379  14.778 -11.534  1.00 88.57           H  
ATOM    555  CA  ASP A  34      15.304  13.076 -10.623  1.00 88.57           C  
ATOM    556  HA  ASP A  34      16.267  13.322 -10.175  1.00 88.57           H  
ATOM    557  C   ASP A  34      15.399  11.621 -11.101  1.00 88.57           C  
ATOM    558  CB  ASP A  34      14.220  13.212  -9.533  1.00 88.57           C  
ATOM    559  HB2 ASP A  34      14.308  14.189  -9.059  1.00 88.57           H  
ATOM    560  HB3 ASP A  34      13.240  13.175 -10.010  1.00 88.57           H  
ATOM    561  O   ASP A  34      16.373  10.923 -10.803  1.00 88.57           O  
ATOM    562  CG  ASP A  34      14.278  12.118  -8.446  1.00 88.57           C  
ATOM    563  OD1 ASP A  34      15.389  11.697  -8.037  1.00 88.57           O  
ATOM    564  OD2 ASP A  34      13.191  11.640  -8.043  1.00 88.57           O  
ATOM    565  N   SER A  35      14.368  11.152 -11.804  1.00 86.20           N  
ATOM    566  H   SER A  35      13.636  11.795 -12.073  1.00 86.20           H  
ATOM    567  CA  SER A  35      14.297   9.775 -12.292  1.00 86.20           C  
ATOM    568  HA  SER A  35      15.279   9.528 -12.698  1.00 86.20           H  
ATOM    569  C   SER A  35      13.273   9.598 -13.415  1.00 86.20           C  
ATOM    570  CB  SER A  35      14.001   8.799 -11.141  1.00 86.20           C  
ATOM    571  HB2 SER A  35      13.737   7.823 -11.548  1.00 86.20           H  
ATOM    572  HB3 SER A  35      14.910   8.683 -10.550  1.00 86.20           H  
ATOM    573  O   SER A  35      12.278  10.332 -13.454  1.00 86.20           O  
ATOM    574  OG  SER A  35      12.966   9.237 -10.273  1.00 86.20           O  
ATOM    575  HG  SER A  35      13.268  10.064  -9.891  1.00 86.20           H  
ATOM    576  N   PRO A  36      13.479   8.618 -14.315  1.00 89.01           N  
ATOM    577  CA  PRO A  36      12.480   8.252 -15.312  1.00 89.01           C  
ATOM    578  HA  PRO A  36      12.211   9.120 -15.914  1.00 89.01           H  
ATOM    579  C   PRO A  36      11.224   7.695 -14.644  1.00 89.01           C  
ATOM    580  CB  PRO A  36      13.134   7.200 -16.211  1.00 89.01           C  
ATOM    581  HB2 PRO A  36      12.409   6.450 -16.528  1.00 89.01           H  
ATOM    582  HB3 PRO A  36      13.580   7.662 -17.092  1.00 89.01           H  
ATOM    583  O   PRO A  36      11.287   7.035 -13.602  1.00 89.01           O  
ATOM    584  CG  PRO A  36      14.223   6.592 -15.328  1.00 89.01           C  
ATOM    585  HG2 PRO A  36      13.796   5.792 -14.723  1.00 89.01           H  
ATOM    586  HG3 PRO A  36      15.061   6.219 -15.917  1.00 89.01           H  
ATOM    587  CD  PRO A  36      14.643   7.742 -14.416  1.00 89.01           C  
ATOM    588  HD2 PRO A  36      15.471   8.287 -14.870  1.00 89.01           H  
ATOM    589  HD3 PRO A  36      14.947   7.350 -13.446  1.00 89.01           H  
ATOM    590  N   ILE A  37      10.076   7.925 -15.273  1.00 89.74           N  
ATOM    591  H   ILE A  37      10.093   8.441 -16.141  1.00 89.74           H  
ATOM    592  CA  ILE A  37       8.815   7.316 -14.862  1.00 89.74           C  
ATOM    593  HA  ILE A  37       8.824   7.202 -13.778  1.00 89.74           H  
ATOM    594  C   ILE A  37       8.735   5.909 -15.460  1.00 89.74           C  
ATOM    595  CB  ILE A  37       7.629   8.247 -15.202  1.00 89.74           C  
ATOM    596  HB  ILE A  37       7.737   8.606 -16.226  1.00 89.74           H  
ATOM    597  O   ILE A  37       8.937   5.704 -16.658  1.00 89.74           O  
ATOM    598  CG1 ILE A  37       7.669   9.448 -14.226  1.00 89.74           C  
ATOM    599 HG12 ILE A  37       8.687   9.831 -14.150  1.00 89.74           H  
ATOM    600 HG13 ILE A  37       7.383   9.101 -13.233  1.00 89.74           H  
ATOM    601  CG2 ILE A  37       6.285   7.506 -15.068  1.00 89.74           C  
ATOM    602 HG21 ILE A  37       6.236   6.675 -15.773  1.00 89.74           H  
ATOM    603 HG22 ILE A  37       5.460   8.175 -15.312  1.00 89.74           H  
ATOM    604 HG23 ILE A  37       6.154   7.125 -14.055  1.00 89.74           H  
ATOM    605  CD1 ILE A  37       6.776  10.636 -14.594  1.00 89.74           C  
ATOM    606 HD11 ILE A  37       5.764  10.319 -14.845  1.00 89.74           H  
ATOM    607 HD12 ILE A  37       7.227  11.172 -15.429  1.00 89.74           H  
ATOM    608 HD13 ILE A  37       6.729  11.322 -13.748  1.00 89.74           H  
ATOM    609  N   VAL A  38       8.453   4.926 -14.603  1.00 90.94           N  
ATOM    610  H   VAL A  38       8.304   5.171 -13.635  1.00 90.94           H  
ATOM    611  CA  VAL A  38       8.182   3.541 -15.008  1.00 90.94           C  
ATOM    612  HA  VAL A  38       8.920   3.230 -15.748  1.00 90.94           H  
ATOM    613  C   VAL A  38       6.800   3.483 -15.654  1.00 90.94           C  
ATOM    614  CB  VAL A  38       8.325   2.562 -13.830  1.00 90.94           C  
ATOM    615  HB  VAL A  38       7.649   2.857 -13.028  1.00 90.94           H  
ATOM    616  O   VAL A  38       5.821   3.890 -15.031  1.00 90.94           O  
ATOM    617  CG1 VAL A  38       8.007   1.121 -14.242  1.00 90.94           C  
ATOM    618 HG11 VAL A  38       8.170   0.444 -13.404  1.00 90.94           H  
ATOM    619 HG12 VAL A  38       8.640   0.817 -15.076  1.00 90.94           H  
ATOM    620 HG13 VAL A  38       6.963   1.036 -14.545  1.00 90.94           H  
ATOM    621  CG2 VAL A  38       9.765   2.577 -13.292  1.00 90.94           C  
ATOM    622 HG21 VAL A  38      10.033   3.574 -12.944  1.00 90.94           H  
ATOM    623 HG22 VAL A  38      10.458   2.277 -14.078  1.00 90.94           H  
ATOM    624 HG23 VAL A  38       9.853   1.883 -12.456  1.00 90.94           H  
ATOM    625  N   ALA A  39       6.729   2.991 -16.890  1.00 91.43           N  
ATOM    626  H   ALA A  39       7.563   2.604 -17.307  1.00 91.43           H  
ATOM    627  CA  ALA A  39       5.482   2.804 -17.625  1.00 91.43           C  
ATOM    628  HA  ALA A  39       4.833   3.665 -17.465  1.00 91.43           H  
ATOM    629  C   ALA A  39       4.740   1.555 -17.130  1.00 91.43           C  
ATOM    630  CB  ALA A  39       5.812   2.704 -19.122  1.00 91.43           C  
ATOM    631  HB1 ALA A  39       6.343   3.598 -19.447  1.00 91.43           H  
ATOM    632  HB2 ALA A  39       6.437   1.834 -19.319  1.00 91.43           H  
ATOM    633  HB3 ALA A  39       4.888   2.611 -19.693  1.00 91.43           H  
ATOM    634  O   ALA A  39       3.566   1.618 -16.770  1.00 91.43           O  
ATOM    635  N   PHE A  40       5.446   0.428 -17.075  1.00 94.61           N  
ATOM    636  H   PHE A  40       6.410   0.451 -17.376  1.00 94.61           H  
ATOM    637  CA  PHE A  40       4.933  -0.858 -16.612  1.00 94.61           C  
ATOM    638  HA  PHE A  40       4.247  -0.696 -15.781  1.00 94.61           H  
ATOM    639  C   PHE A  40       6.082  -1.729 -16.100  1.00 94.61           C  
ATOM    640  CB  PHE A  40       4.149  -1.543 -17.744  1.00 94.61           C  
ATOM    641  HB2 PHE A  40       3.242  -0.967 -17.928  1.00 94.61           H  
ATOM    642  HB3 PHE A  40       3.826  -2.532 -17.421  1.00 94.61           H  
ATOM    643  O   PHE A  40       7.257  -1.367 -16.207  1.00 94.61           O  
ATOM    644  CG  PHE A  40       4.895  -1.697 -19.053  1.00 94.61           C  
ATOM    645  CD1 PHE A  40       4.676  -0.773 -20.092  1.00 94.61           C  
ATOM    646  HD1 PHE A  40       3.985   0.045 -19.953  1.00 94.61           H  
ATOM    647  CD2 PHE A  40       5.764  -2.785 -19.257  1.00 94.61           C  
ATOM    648  HD2 PHE A  40       5.914  -3.515 -18.476  1.00 94.61           H  
ATOM    649  CE1 PHE A  40       5.312  -0.944 -21.331  1.00 94.61           C  
ATOM    650  HE1 PHE A  40       5.095  -0.272 -22.149  1.00 94.61           H  
ATOM    651  CE2 PHE A  40       6.402  -2.951 -20.500  1.00 94.61           C  
ATOM    652  HE2 PHE A  40       7.046  -3.800 -20.677  1.00 94.61           H  
ATOM    653  CZ  PHE A  40       6.177  -2.031 -21.536  1.00 94.61           C  
ATOM    654  HZ  PHE A  40       6.637  -2.175 -22.502  1.00 94.61           H  
ATOM    655  N   SER A  41       5.746  -2.868 -15.502  1.00 96.98           N  
ATOM    656  H   SER A  41       4.782  -3.168 -15.545  1.00 96.98           H  
ATOM    657  CA  SER A  41       6.734  -3.880 -15.121  1.00 96.98           C  
ATOM    658  HA  SER A  41       7.741  -3.489 -15.265  1.00 96.98           H  
ATOM    659  C   SER A  41       6.594  -5.102 -16.018  1.00 96.98           C  
ATOM    660  CB  SER A  41       6.593  -4.244 -13.644  1.00 96.98           C  
ATOM    661  HB2 SER A  41       7.386  -4.934 -13.354  1.00 96.98           H  
ATOM    662  HB3 SER A  41       5.624  -4.716 -13.483  1.00 96.98           H  
ATOM    663  O   SER A  41       5.537  -5.328 -16.599  1.00 96.98           O  
ATOM    664  OG  SER A  41       6.680  -3.056 -12.877  1.00 96.98           O  
ATOM    665  HG  SER A  41       6.034  -2.464 -13.269  1.00 96.98           H  
ATOM    666  N   VAL A  42       7.650  -5.894 -16.137  1.00 97.26           N  
ATOM    667  H   VAL A  42       8.526  -5.609 -15.723  1.00 97.26           H  
ATOM    668  CA  VAL A  42       7.637  -7.149 -16.888  1.00 97.26           C  
ATOM    669  HA  VAL A  42       6.602  -7.408 -17.112  1.00 97.26           H  
ATOM    670  C   VAL A  42       8.190  -8.266 -16.022  1.00 97.26           C  
ATOM    671  CB  VAL A  42       8.366  -7.032 -18.241  1.00 97.26           C  
ATOM    672  HB  VAL A  42       8.301  -7.993 -18.751  1.00 97.26           H  
ATOM    673  O   VAL A  42       9.198  -8.072 -15.343  1.00 97.26           O  
ATOM    674  CG1 VAL A  42       7.685  -5.977 -19.110  1.00 97.26           C  
ATOM    675 HG11 VAL A  42       7.794  -4.988 -18.664  1.00 97.26           H  
ATOM    676 HG12 VAL A  42       6.624  -6.206 -19.216  1.00 97.26           H  
ATOM    677 HG13 VAL A  42       8.140  -5.963 -20.100  1.00 97.26           H  
ATOM    678  CG2 VAL A  42       9.840  -6.630 -18.146  1.00 97.26           C  
ATOM    679 HG21 VAL A  42      10.382  -7.358 -17.543  1.00 97.26           H  
ATOM    680 HG22 VAL A  42      10.280  -6.616 -19.144  1.00 97.26           H  
ATOM    681 HG23 VAL A  42       9.941  -5.640 -17.701  1.00 97.26           H  
ATOM    682  N   LEU A  43       7.526  -9.418 -16.013  1.00 97.70           N  
ATOM    683  H   LEU A  43       6.714  -9.505 -16.607  1.00 97.70           H  
ATOM    684  CA  LEU A  43       8.093 -10.636 -15.442  1.00 97.70           C  
ATOM    685  HA  LEU A  43       8.607 -10.389 -14.513  1.00 97.70           H  
ATOM    686  C   LEU A  43       9.115 -11.197 -16.429  1.00 97.70           C  
ATOM    687  CB  LEU A  43       6.972 -11.645 -15.145  1.00 97.70           C  
ATOM    688  HB2 LEU A  43       6.231 -11.181 -14.493  1.00 97.70           H  
ATOM    689  HB3 LEU A  43       6.489 -11.895 -16.089  1.00 97.70           H  
ATOM    690  O   LEU A  43       8.794 -11.391 -17.599  1.00 97.70           O  
ATOM    691  CG  LEU A  43       7.467 -12.954 -14.501  1.00 97.70           C  
ATOM    692  HG  LEU A  43       8.259 -13.393 -15.108  1.00 97.70           H  
ATOM    693  CD1 LEU A  43       8.003 -12.733 -13.083  1.00 97.70           C  
ATOM    694 HD11 LEU A  43       8.897 -12.111 -13.112  1.00 97.70           H  
ATOM    695 HD12 LEU A  43       8.267 -13.694 -12.640  1.00 97.70           H  
ATOM    696 HD13 LEU A  43       7.242 -12.252 -12.469  1.00 97.70           H  
ATOM    697  CD2 LEU A  43       6.320 -13.958 -14.429  1.00 97.70           C  
ATOM    698 HD21 LEU A  43       5.490 -13.550 -13.852  1.00 97.70           H  
ATOM    699 HD22 LEU A  43       6.661 -14.887 -13.971  1.00 97.70           H  
ATOM    700 HD23 LEU A  43       5.980 -14.184 -15.440  1.00 97.70           H  
ATOM    701  N   VAL A  44      10.331 -11.451 -15.953  1.00 97.54           N  
ATOM    702  H   VAL A  44      10.534 -11.207 -14.994  1.00 97.54           H  
ATOM    703  CA  VAL A  44      11.434 -11.977 -16.761  1.00 97.54           C  
ATOM    704  HA  VAL A  44      11.067 -12.218 -17.758  1.00 97.54           H  
ATOM    705  C   VAL A  44      11.960 -13.255 -16.129  1.00 97.54           C  
ATOM    706  CB  VAL A  44      12.563 -10.939 -16.919  1.00 97.54           C  
ATOM    707  HB  VAL A  44      12.960 -10.681 -15.937  1.00 97.54           H  
ATOM    708  O   VAL A  44      12.316 -13.274 -14.949  1.00 97.54           O  
ATOM    709  CG1 VAL A  44      13.713 -11.475 -17.782  1.00 97.54           C  
ATOM    710 HG11 VAL A  44      14.196 -12.316 -17.284  1.00 97.54           H  
ATOM    711 HG12 VAL A  44      13.338 -11.793 -18.754  1.00 97.54           H  
ATOM    712 HG13 VAL A  44      14.463 -10.696 -17.921  1.00 97.54           H  
ATOM    713  CG2 VAL A  44      12.031  -9.663 -17.577  1.00 97.54           C  
ATOM    714 HG21 VAL A  44      11.544  -9.898 -18.523  1.00 97.54           H  
ATOM    715 HG22 VAL A  44      11.314  -9.196 -16.901  1.00 97.54           H  
ATOM    716 HG23 VAL A  44      12.848  -8.962 -17.747  1.00 97.54           H  
ATOM    717  N   VAL A  45      12.051 -14.306 -16.945  1.00 97.62           N  
ATOM    718  H   VAL A  45      11.703 -14.208 -17.888  1.00 97.62           H  
ATOM    719  CA  VAL A  45      12.769 -15.544 -16.630  1.00 97.62           C  
ATOM    720  HA  VAL A  45      13.109 -15.499 -15.595  1.00 97.62           H  
ATOM    721  C   VAL A  45      13.992 -15.625 -17.538  1.00 97.62           C  
ATOM    722  CB  VAL A  45      11.863 -16.781 -16.753  1.00 97.62           C  
ATOM    723  HB  VAL A  45      11.501 -16.870 -17.777  1.00 97.62           H  
ATOM    724  O   VAL A  45      13.865 -15.688 -18.760  1.00 97.62           O  
ATOM    725  CG1 VAL A  45      12.631 -18.057 -16.381  1.00 97.62           C  
ATOM    726 HG11 VAL A  45      13.034 -17.972 -15.372  1.00 97.62           H  
ATOM    727 HG12 VAL A  45      13.447 -18.222 -17.085  1.00 97.62           H  
ATOM    728 HG13 VAL A  45      11.961 -18.915 -16.433  1.00 97.62           H  
ATOM    729  CG2 VAL A  45      10.650 -16.673 -15.821  1.00 97.62           C  
ATOM    730 HG21 VAL A  45      10.041 -17.574 -15.902  1.00 97.62           H  
ATOM    731 HG22 VAL A  45      10.030 -15.823 -16.108  1.00 97.62           H  
ATOM    732 HG23 VAL A  45      10.985 -16.549 -14.792  1.00 97.62           H  
ATOM    733  N   ALA A  46      15.183 -15.564 -16.952  1.00 97.69           N  
ATOM    734  H   ALA A  46      15.221 -15.560 -15.942  1.00 97.69           H  
ATOM    735  CA  ALA A  46      16.447 -15.496 -17.686  1.00 97.69           C  
ATOM    736  HA  ALA A  46      16.408 -16.146 -18.560  1.00 97.69           H  
ATOM    737  C   ALA A  46      17.613 -15.954 -16.799  1.00 97.69           C  
ATOM    738  CB  ALA A  46      16.642 -14.042 -18.153  1.00 97.69           C  
ATOM    739  HB1 ALA A  46      17.550 -13.954 -18.750  1.00 97.69           H  
ATOM    740  HB2 ALA A  46      16.708 -13.382 -17.288  1.00 97.69           H  
ATOM    741  HB3 ALA A  46      15.799 -13.731 -18.769  1.00 97.69           H  
ATOM    742  O   ALA A  46      17.421 -16.342 -15.645  1.00 97.69           O  
ATOM    743  N   LYS A  47      18.840 -15.865 -17.308  1.00 97.44           N  
ATOM    744  H   LYS A  47      18.924 -15.600 -18.279  1.00 97.44           H  
ATOM    745  CA  LYS A  47      20.069 -15.902 -16.513  1.00 97.44           C  
ATOM    746  HA  LYS A  47      19.810 -16.196 -15.496  1.00 97.44           H  
ATOM    747  C   LYS A  47      20.697 -14.515 -16.437  1.00 97.44           C  
ATOM    748  CB  LYS A  47      21.049 -16.937 -17.075  1.00 97.44           C  
ATOM    749  HB2 LYS A  47      21.977 -16.875 -16.507  1.00 97.44           H  
ATOM    750  HB3 LYS A  47      21.265 -16.701 -18.117  1.00 97.44           H  
ATOM    751  O   LYS A  47      20.593 -13.721 -17.364  1.00 97.44           O  
ATOM    752  CG  LYS A  47      20.506 -18.370 -16.976  1.00 97.44           C  
ATOM    753  HG2 LYS A  47      19.617 -18.468 -17.599  1.00 97.44           H  
ATOM    754  HG3 LYS A  47      20.248 -18.598 -15.942  1.00 97.44           H  
ATOM    755  CD  LYS A  47      21.571 -19.356 -17.460  1.00 97.44           C  
ATOM    756  HD2 LYS A  47      22.431 -19.335 -16.791  1.00 97.44           H  
ATOM    757  HD3 LYS A  47      21.893 -19.038 -18.452  1.00 97.44           H  
ATOM    758  CE  LYS A  47      21.019 -20.784 -17.535  1.00 97.44           C  
ATOM    759  HE2 LYS A  47      20.033 -20.736 -17.997  1.00 97.44           H  
ATOM    760  HE3 LYS A  47      20.919 -21.200 -16.532  1.00 97.44           H  
ATOM    761  NZ  LYS A  47      21.882 -21.629 -18.395  1.00 97.44           N  
ATOM    762  HZ1 LYS A  47      21.862 -21.219 -19.318  1.00 97.44           H  
ATOM    763  HZ2 LYS A  47      22.853 -21.648 -18.119  1.00 97.44           H  
ATOM    764  HZ3 LYS A  47      21.496 -22.551 -18.540  1.00 97.44           H  
ATOM    765  N   ILE A  48      21.378 -14.224 -15.336  1.00 95.78           N  
ATOM    766  H   ILE A  48      21.367 -14.894 -14.580  1.00 95.78           H  
ATOM    767  CA  ILE A  48      22.142 -12.983 -15.166  1.00 95.78           C  
ATOM    768  HA  ILE A  48      22.448 -12.635 -16.152  1.00 95.78           H  
ATOM    769  C   ILE A  48      23.419 -13.262 -14.376  1.00 95.78           C  
ATOM    770  CB  ILE A  48      21.255 -11.876 -14.550  1.00 95.78           C  
ATOM    771  HB  ILE A  48      20.380 -11.774 -15.193  1.00 95.78           H  
ATOM    772  O   ILE A  48      23.440 -14.120 -13.486  1.00 95.78           O  
ATOM    773  CG1 ILE A  48      21.973 -10.510 -14.537  1.00 95.78           C  
ATOM    774 HG12 ILE A  48      22.758 -10.512 -13.781  1.00 95.78           H  
ATOM    775 HG13 ILE A  48      22.437 -10.348 -15.510  1.00 95.78           H  
ATOM    776  CG2 ILE A  48      20.760 -12.272 -13.152  1.00 95.78           C  
ATOM    777 HG21 ILE A  48      20.032 -11.538 -12.804  1.00 95.78           H  
ATOM    778 HG22 ILE A  48      21.600 -12.351 -12.462  1.00 95.78           H  
ATOM    779 HG23 ILE A  48      20.260 -13.239 -13.212  1.00 95.78           H  
ATOM    780  CD1 ILE A  48      21.036  -9.325 -14.271  1.00 95.78           C  
ATOM    781 HD11 ILE A  48      21.604  -8.397 -14.335  1.00 95.78           H  
ATOM    782 HD12 ILE A  48      20.593  -9.395 -13.277  1.00 95.78           H  
ATOM    783 HD13 ILE A  48      20.246  -9.302 -15.022  1.00 95.78           H  
ATOM    784  N   ALA A  49      24.495 -12.556 -14.713  1.00 94.06           N  
ATOM    785  H   ALA A  49      24.418 -11.857 -15.439  1.00 94.06           H  
ATOM    786  CA  ALA A  49      25.752 -12.643 -13.985  1.00 94.06           C  
ATOM    787  HA  ALA A  49      26.002 -13.693 -13.835  1.00 94.06           H  
ATOM    788  C   ALA A  49      25.593 -11.973 -12.608  1.00 94.06           C  
ATOM    789  CB  ALA A  49      26.857 -12.021 -14.842  1.00 94.06           C  
ATOM    790  HB1 ALA A  49      27.818 -12.149 -14.344  1.00 94.06           H  
ATOM    791  HB2 ALA A  49      26.904 -12.514 -15.813  1.00 94.06           H  
ATOM    792  HB3 ALA A  49      26.673 -10.956 -14.984  1.00 94.06           H  
ATOM    793  O   ALA A  49      25.276 -10.786 -12.512  1.00 94.06           O  
ATOM    794  N   LYS A  50      25.758 -12.741 -11.523  1.00 87.72           N  
ATOM    795  H   LYS A  50      25.981 -13.715 -11.670  1.00 87.72           H  
ATOM    796  CA  LYS A  50      25.624 -12.241 -10.140  1.00 87.72           C  
ATOM    797  HA  LYS A  50      25.672 -11.153 -10.172  1.00 87.72           H  
ATOM    798  C   LYS A  50      26.804 -12.691  -9.271  1.00 87.72           C  
ATOM    799  CB  LYS A  50      24.250 -12.638  -9.534  1.00 87.72           C  
ATOM    800  HB2 LYS A  50      24.003 -13.656  -9.835  1.00 87.72           H  
ATOM    801  HB3 LYS A  50      24.325 -12.614  -8.447  1.00 87.72           H  
ATOM    802  O   LYS A  50      27.216 -13.850  -9.299  1.00 87.72           O  
ATOM    803  CG  LYS A  50      23.104 -11.682  -9.944  1.00 87.72           C  
ATOM    804  HG2 LYS A  50      23.354 -10.680  -9.595  1.00 87.72           H  
ATOM    805  HG3 LYS A  50      23.060 -11.646 -11.033  1.00 87.72           H  
ATOM    806  CD  LYS A  50      21.700 -12.052  -9.394  1.00 87.72           C  
ATOM    807  HD2 LYS A  50      21.424 -13.036  -9.775  1.00 87.72           H  
ATOM    808  HD3 LYS A  50      21.732 -12.084  -8.305  1.00 87.72           H  
ATOM    809  CE  LYS A  50      20.644 -11.012  -9.852  1.00 87.72           C  
ATOM    810  HE2 LYS A  50      20.729 -10.909 -10.934  1.00 87.72           H  
ATOM    811  HE3 LYS A  50      20.902 -10.038  -9.435  1.00 87.72           H  
ATOM    812  NZ  LYS A  50      19.219 -11.339  -9.520  1.00 87.72           N  
ATOM    813  HZ1 LYS A  50      18.576 -10.725  -9.999  1.00 87.72           H  
ATOM    814  HZ2 LYS A  50      19.010 -11.262  -8.535  1.00 87.72           H  
ATOM    815  HZ3 LYS A  50      18.953 -12.251  -9.863  1.00 87.72           H  
ATOM    816  N   GLY A  51      27.278 -11.785  -8.413  1.00 85.46           N  
ATOM    817  H   GLY A  51      26.937 -10.840  -8.512  1.00 85.46           H  
ATOM    818  CA  GLY A  51      28.359 -12.026  -7.449  1.00 85.46           C  
ATOM    819  HA2 GLY A  51      28.323 -13.061  -7.110  1.00 85.46           H  
ATOM    820  HA3 GLY A  51      28.204 -11.383  -6.582  1.00 85.46           H  
ATOM    821  C   GLY A  51      29.763 -11.751  -8.000  1.00 85.46           C  
ATOM    822  O   GLY A  51      29.932 -11.430  -9.171  1.00 85.46           O  
ATOM    823  N   LYS A  52      30.787 -11.886  -7.144  1.00 85.52           N  
ATOM    824  H   LYS A  52      30.581 -12.143  -6.189  1.00 85.52           H  
ATOM    825  CA  LYS A  52      32.186 -11.552  -7.488  1.00 85.52           C  
ATOM    826  HA  LYS A  52      32.241 -10.504  -7.783  1.00 85.52           H  
ATOM    827  C   LYS A  52      32.722 -12.336  -8.691  1.00 85.52           C  
ATOM    828  CB  LYS A  52      33.118 -11.776  -6.283  1.00 85.52           C  
ATOM    829  HB2 LYS A  52      34.144 -11.636  -6.624  1.00 85.52           H  
ATOM    830  HB3 LYS A  52      33.020 -12.803  -5.931  1.00 85.52           H  
ATOM    831  O   LYS A  52      33.447 -11.781  -9.500  1.00 85.52           O  
ATOM    832  CG  LYS A  52      32.872 -10.807  -5.113  1.00 85.52           C  
ATOM    833  HG2 LYS A  52      31.893 -11.002  -4.676  1.00 85.52           H  
ATOM    834  HG3 LYS A  52      32.898  -9.782  -5.484  1.00 85.52           H  
ATOM    835  CD  LYS A  52      33.958 -10.979  -4.036  1.00 85.52           C  
ATOM    836  HD2 LYS A  52      34.931 -10.782  -4.484  1.00 85.52           H  
ATOM    837  HD3 LYS A  52      33.942 -12.006  -3.671  1.00 85.52           H  
ATOM    838  CE  LYS A  52      33.741 -10.014  -2.859  1.00 85.52           C  
ATOM    839  HE2 LYS A  52      33.708  -8.996  -3.248  1.00 85.52           H  
ATOM    840  HE3 LYS A  52      32.776 -10.228  -2.401  1.00 85.52           H  
ATOM    841  NZ  LYS A  52      34.824 -10.127  -1.842  1.00 85.52           N  
ATOM    842  HZ1 LYS A  52      34.669  -9.485  -1.078  1.00 85.52           H  
ATOM    843  HZ2 LYS A  52      34.877 -11.060  -1.460  1.00 85.52           H  
ATOM    844  HZ3 LYS A  52      35.722  -9.903  -2.246  1.00 85.52           H  
ATOM    845  N   SER A  53      32.346 -13.608  -8.814  1.00 86.99           N  
ATOM    846  H   SER A  53      31.716 -13.997  -8.126  1.00 86.99           H  
ATOM    847  CA  SER A  53      32.780 -14.498  -9.898  1.00 86.99           C  
ATOM    848  HA  SER A  53      33.804 -14.242 -10.169  1.00 86.99           H  
ATOM    849  C   SER A  53      31.961 -14.368 -11.185  1.00 86.99           C  
ATOM    850  CB  SER A  53      32.785 -15.946  -9.397  1.00 86.99           C  
ATOM    851  HB2 SER A  53      33.578 -16.048  -8.656  1.00 86.99           H  
ATOM    852  HB3 SER A  53      32.998 -16.629 -10.219  1.00 86.99           H  
ATOM    853  O   SER A  53      32.202 -15.132 -12.112  1.00 86.99           O  
ATOM    854  OG  SER A  53      31.544 -16.284  -8.787  1.00 86.99           O  
ATOM    855  HG  SER A  53      31.723 -16.973  -8.142  1.00 86.99           H  
ATOM    856  N   GLN A  54      30.979 -13.454 -11.240  1.00 88.71           N  
ATOM    857  H   GLN A  54      30.868 -12.817 -10.464  1.00 88.71           H  
ATOM    858  CA  GLN A  54      30.134 -13.211 -12.419  1.00 88.71           C  
ATOM    859  HA  GLN A  54      29.296 -12.598 -12.088  1.00 88.71           H  
ATOM    860  C   GLN A  54      29.480 -14.483 -12.996  1.00 88.71           C  
ATOM    861  CB  GLN A  54      30.912 -12.390 -13.468  1.00 88.71           C  
ATOM    862  HB2 GLN A  54      31.809 -12.935 -13.760  1.00 88.71           H  
ATOM    863  HB3 GLN A  54      30.301 -12.262 -14.362  1.00 88.71           H  
ATOM    864  O   GLN A  54      29.192 -14.571 -14.187  1.00 88.71           O  
ATOM    865  CG  GLN A  54      31.316 -10.996 -12.961  1.00 88.71           C  
ATOM    866  HG2 GLN A  54      31.946 -11.094 -12.077  1.00 88.71           H  
ATOM    867  HG3 GLN A  54      31.908 -10.501 -13.732  1.00 88.71           H  
ATOM    868  CD  GLN A  54      30.118 -10.106 -12.644  1.00 88.71           C  
ATOM    869  NE2 GLN A  54      30.208  -9.250 -11.653  1.00 88.71           N  
ATOM    870 HE21 GLN A  54      29.413  -8.638 -11.538  1.00 88.71           H  
ATOM    871 HE22 GLN A  54      31.072  -9.156 -11.138  1.00 88.71           H  
ATOM    872  OE1 GLN A  54      29.069 -10.164 -13.257  1.00 88.71           O  
ATOM    873  N   LYS A  55      29.212 -15.487 -12.149  1.00 91.84           N  
ATOM    874  H   LYS A  55      29.467 -15.367 -11.179  1.00 91.84           H  
ATOM    875  CA  LYS A  55      28.559 -16.727 -12.583  1.00 91.84           C  
ATOM    876  HA  LYS A  55      29.080 -17.082 -13.471  1.00 91.84           H  
ATOM    877  C   LYS A  55      27.116 -16.441 -12.995  1.00 91.84           C  
ATOM    878  CB  LYS A  55      28.637 -17.817 -11.502  1.00 91.84           C  
ATOM    879  HB2 LYS A  55      28.006 -18.651 -11.809  1.00 91.84           H  
ATOM    880  HB3 LYS A  55      28.256 -17.424 -10.560  1.00 91.84           H  
ATOM    881  O   LYS A  55      26.380 -15.767 -12.267  1.00 91.84           O  
ATOM    882  CG  LYS A  55      30.072 -18.336 -11.311  1.00 91.84           C  
ATOM    883  HG2 LYS A  55      30.704 -17.525 -10.948  1.00 91.84           H  
ATOM    884  HG3 LYS A  55      30.461 -18.668 -12.274  1.00 91.84           H  
ATOM    885  CD  LYS A  55      30.125 -19.515 -10.324  1.00 91.84           C  
ATOM    886  HD2 LYS A  55      29.692 -19.212  -9.371  1.00 91.84           H  
ATOM    887  HD3 LYS A  55      29.542 -20.338 -10.738  1.00 91.84           H  
ATOM    888  CE  LYS A  55      31.579 -19.968 -10.116  1.00 91.84           C  
ATOM    889  HE2 LYS A  55      32.036 -20.104 -11.096  1.00 91.84           H  
ATOM    890  HE3 LYS A  55      32.126 -19.171  -9.612  1.00 91.84           H  
ATOM    891  NZ  LYS A  55      31.676 -21.238  -9.344  1.00 91.84           N  
ATOM    892  HZ1 LYS A  55      31.274 -21.156  -8.421  1.00 91.84           H  
ATOM    893  HZ2 LYS A  55      31.208 -21.986  -9.836  1.00 91.84           H  
ATOM    894  HZ3 LYS A  55      32.642 -21.517  -9.248  1.00 91.84           H  
ATOM    895  N   LEU A  56      26.713 -16.996 -14.137  1.00 94.68           N  
ATOM    896  H   LEU A  56      27.389 -17.504 -14.690  1.00 94.68           H  
ATOM    897  CA  LEU A  56      25.334 -16.949 -14.614  1.00 94.68           C  
ATOM    898  HA  LEU A  56      24.996 -15.913 -14.615  1.00 94.68           H  
ATOM    899  C   LEU A  56      24.428 -17.733 -13.661  1.00 94.68           C  
ATOM    900  CB  LEU A  56      25.246 -17.516 -16.043  1.00 94.68           C  
ATOM    901  HB2 LEU A  56      24.197 -17.686 -16.286  1.00 94.68           H  
ATOM    902  HB3 LEU A  56      25.744 -18.485 -16.066  1.00 94.68           H  
ATOM    903  O   LEU A  56      24.654 -18.915 -13.403  1.00 94.68           O  
ATOM    904  CG  LEU A  56      25.847 -16.615 -17.137  1.00 94.68           C  
ATOM    905  HG  LEU A  56      26.886 -16.393 -16.895  1.00 94.68           H  
ATOM    906  CD1 LEU A  56      25.804 -17.347 -18.477  1.00 94.68           C  
ATOM    907 HD11 LEU A  56      26.253 -16.727 -19.253  1.00 94.68           H  
ATOM    908 HD12 LEU A  56      24.776 -17.575 -18.759  1.00 94.68           H  
ATOM    909 HD13 LEU A  56      26.370 -18.276 -18.415  1.00 94.68           H  
ATOM    910  CD2 LEU A  56      25.074 -15.302 -17.285  1.00 94.68           C  
ATOM    911 HD21 LEU A  56      24.017 -15.498 -17.465  1.00 94.68           H  
ATOM    912 HD22 LEU A  56      25.195 -14.690 -16.391  1.00 94.68           H  
ATOM    913 HD23 LEU A  56      25.477 -14.739 -18.127  1.00 94.68           H  
ATOM    914  N   LYS A  57      23.393 -17.071 -13.145  1.00 95.69           N  
ATOM    915  H   LYS A  57      23.306 -16.087 -13.355  1.00 95.69           H  
ATOM    916  CA  LYS A  57      22.360 -17.688 -12.307  1.00 95.69           C  
ATOM    917  HA  LYS A  57      22.521 -18.766 -12.263  1.00 95.69           H  
ATOM    918  C   LYS A  57      20.991 -17.457 -12.914  1.00 95.69           C  
ATOM    919  CB  LYS A  57      22.405 -17.123 -10.883  1.00 95.69           C  
ATOM    920  HB2 LYS A  57      21.569 -17.543 -10.324  1.00 95.69           H  
ATOM    921  HB3 LYS A  57      22.287 -16.040 -10.917  1.00 95.69           H  
ATOM    922  O   LYS A  57      20.709 -16.345 -13.358  1.00 95.69           O  
ATOM    923  CG  LYS A  57      23.712 -17.474 -10.162  1.00 95.69           C  
ATOM    924  HG2 LYS A  57      23.894 -18.546 -10.244  1.00 95.69           H  
ATOM    925  HG3 LYS A  57      24.541 -16.935 -10.621  1.00 95.69           H  
ATOM    926  CD  LYS A  57      23.615 -17.093  -8.681  1.00 95.69           C  
ATOM    927  HD2 LYS A  57      22.785 -17.638  -8.233  1.00 95.69           H  
ATOM    928  HD3 LYS A  57      23.435 -16.022  -8.594  1.00 95.69           H  
ATOM    929  CE  LYS A  57      24.920 -17.463  -7.971  1.00 95.69           C  
ATOM    930  HE2 LYS A  57      25.155 -18.500  -8.208  1.00 95.69           H  
ATOM    931  HE3 LYS A  57      25.719 -16.838  -8.369  1.00 95.69           H  
ATOM    932  NZ  LYS A  57      24.798 -17.293  -6.501  1.00 95.69           N  
ATOM    933  HZ1 LYS A  57      25.661 -17.547  -6.041  1.00 95.69           H  
ATOM    934  HZ2 LYS A  57      24.571 -16.336  -6.270  1.00 95.69           H  
ATOM    935  HZ3 LYS A  57      24.069 -17.893  -6.143  1.00 95.69           H  
ATOM    936  N   SER A  58      20.149 -18.484 -12.877  1.00 95.95           N  
ATOM    937  H   SER A  58      20.470 -19.385 -12.554  1.00 95.95           H  
ATOM    938  CA  SER A  58      18.742 -18.369 -13.251  1.00 95.95           C  
ATOM    939  HA  SER A  58      18.682 -17.978 -14.267  1.00 95.95           H  
ATOM    940  C   SER A  58      18.019 -17.407 -12.312  1.00 95.95           C  
ATOM    941  CB  SER A  58      18.052 -19.734 -13.237  1.00 95.95           C  
ATOM    942  HB2 SER A  58      18.015 -20.118 -12.218  1.00 95.95           H  
ATOM    943  HB3 SER A  58      17.035 -19.625 -13.613  1.00 95.95           H  
ATOM    944  O   SER A  58      18.225 -17.430 -11.096  1.00 95.95           O  
ATOM    945  OG  SER A  58      18.767 -20.639 -14.058  1.00 95.95           O  
ATOM    946  HG  SER A  58      18.229 -21.424 -14.182  1.00 95.95           H  
ATOM    947  N   VAL A  59      17.176 -16.559 -12.886  1.00 95.65           N  
ATOM    948  H   VAL A  59      17.079 -16.584 -13.891  1.00 95.65           H  
ATOM    949  CA  VAL A  59      16.364 -15.571 -12.182  1.00 95.65           C  
ATOM    950  HA  VAL A  59      16.307 -15.853 -11.130  1.00 95.65           H  
ATOM    951  C   VAL A  59      14.942 -15.578 -12.722  1.00 95.65           C  
ATOM    952  CB  VAL A  59      16.966 -14.153 -12.256  1.00 95.65           C  
ATOM    953  HB  VAL A  59      16.264 -13.469 -11.778  1.00 95.65           H  
ATOM    954  O   VAL A  59      14.716 -15.795 -13.910  1.00 95.65           O  
ATOM    955  CG1 VAL A  59      18.274 -14.087 -11.461  1.00 95.65           C  
ATOM    956 HG11 VAL A  59      18.093 -14.404 -10.434  1.00 95.65           H  
ATOM    957 HG12 VAL A  59      18.634 -13.058 -11.482  1.00 95.65           H  
ATOM    958 HG13 VAL A  59      19.020 -14.742 -11.912  1.00 95.65           H  
ATOM    959  CG2 VAL A  59      17.227 -13.639 -13.678  1.00 95.65           C  
ATOM    960 HG21 VAL A  59      17.994 -14.240 -14.167  1.00 95.65           H  
ATOM    961 HG22 VAL A  59      16.311 -13.676 -14.267  1.00 95.65           H  
ATOM    962 HG23 VAL A  59      17.559 -12.601 -13.637  1.00 95.65           H  
ATOM    963  N   LYS A  60      14.002 -15.314 -11.817  1.00 96.25           N  
ATOM    964  H   LYS A  60      14.301 -15.196 -10.860  1.00 96.25           H  
ATOM    965  CA  LYS A  60      12.605 -14.978 -12.080  1.00 96.25           C  
ATOM    966  HA  LYS A  60      12.445 -14.813 -13.145  1.00 96.25           H  
ATOM    967  C   LYS A  60      12.356 -13.680 -11.324  1.00 96.25           C  
ATOM    968  CB  LYS A  60      11.715 -16.143 -11.613  1.00 96.25           C  
ATOM    969  HB2 LYS A  60      11.915 -16.346 -10.561  1.00 96.25           H  
ATOM    970  HB3 LYS A  60      11.982 -17.031 -12.186  1.00 96.25           H  
ATOM    971  O   LYS A  60      12.346 -13.689 -10.095  1.00 96.25           O  
ATOM    972  CG  LYS A  60      10.211 -15.879 -11.788  1.00 96.25           C  
ATOM    973  HG2 LYS A  60       9.925 -15.005 -11.204  1.00 96.25           H  
ATOM    974  HG3 LYS A  60       9.990 -15.691 -12.839  1.00 96.25           H  
ATOM    975  CD  LYS A  60       9.402 -17.092 -11.298  1.00 96.25           C  
ATOM    976  HD2 LYS A  60       9.680 -17.975 -11.873  1.00 96.25           H  
ATOM    977  HD3 LYS A  60       9.632 -17.269 -10.247  1.00 96.25           H  
ATOM    978  CE  LYS A  60       7.896 -16.847 -11.441  1.00 96.25           C  
ATOM    979  HE2 LYS A  60       7.655 -15.904 -10.950  1.00 96.25           H  
ATOM    980  HE3 LYS A  60       7.637 -16.751 -12.495  1.00 96.25           H  
ATOM    981  NZ  LYS A  60       7.089 -17.924 -10.809  1.00 96.25           N  
ATOM    982  HZ1 LYS A  60       7.352 -18.104  -9.850  1.00 96.25           H  
ATOM    983  HZ2 LYS A  60       7.101 -18.804 -11.303  1.00 96.25           H  
ATOM    984  HZ3 LYS A  60       6.139 -17.600 -10.691  1.00 96.25           H  
ATOM    985  N   GLU A  61      12.286 -12.556 -12.025  1.00 96.17           N  
ATOM    986  H   GLU A  61      12.304 -12.602 -13.033  1.00 96.17           H  
ATOM    987  CA  GLU A  61      12.202 -11.238 -11.387  1.00 96.17           C  
ATOM    988  HA  GLU A  61      11.674 -11.359 -10.441  1.00 96.17           H  
ATOM    989  C   GLU A  61      11.357 -10.258 -12.199  1.00 96.17           C  
ATOM    990  CB  GLU A  61      13.608 -10.689 -11.036  1.00 96.17           C  
ATOM    991  HB2 GLU A  61      13.490  -9.745 -10.505  1.00 96.17           H  
ATOM    992  HB3 GLU A  61      14.073 -11.392 -10.346  1.00 96.17           H  
ATOM    993  O   GLU A  61      11.083 -10.469 -13.379  1.00 96.17           O  
ATOM    994  CG  GLU A  61      14.565 -10.466 -12.220  1.00 96.17           C  
ATOM    995  HG2 GLU A  61      14.132  -9.714 -12.878  1.00 96.17           H  
ATOM    996  HG3 GLU A  61      14.653 -11.395 -12.784  1.00 96.17           H  
ATOM    997  CD  GLU A  61      15.988 -10.025 -11.792  1.00 96.17           C  
ATOM    998  OE1 GLU A  61      16.600  -9.252 -12.557  1.00 96.17           O  
ATOM    999  OE2 GLU A  61      16.543 -10.498 -10.759  1.00 96.17           O  
ATOM   1000  N   LEU A  62      10.911  -9.194 -11.535  1.00 97.50           N  
ATOM   1001  H   LEU A  62      11.218  -9.050 -10.584  1.00 97.50           H  
ATOM   1002  CA  LEU A  62      10.185  -8.106 -12.173  1.00 97.50           C  
ATOM   1003  HA  LEU A  62       9.701  -8.484 -13.073  1.00 97.50           H  
ATOM   1004  C   LEU A  62      11.168  -7.015 -12.585  1.00 97.50           C  
ATOM   1005  CB  LEU A  62       9.102  -7.572 -11.229  1.00 97.50           C  
ATOM   1006  HB2 LEU A  62       8.677  -6.663 -11.653  1.00 97.50           H  
ATOM   1007  HB3 LEU A  62       9.573  -7.315 -10.280  1.00 97.50           H  
ATOM   1008  O   LEU A  62      11.979  -6.564 -11.776  1.00 97.50           O  
ATOM   1009  CG  LEU A  62       7.971  -8.586 -10.991  1.00 97.50           C  
ATOM   1010  HG  LEU A  62       8.383  -9.573 -10.784  1.00 97.50           H  
ATOM   1011  CD1 LEU A  62       7.165  -8.145  -9.783  1.00 97.50           C  
ATOM   1012 HD11 LEU A  62       6.361  -8.854  -9.591  1.00 97.50           H  
ATOM   1013 HD12 LEU A  62       7.839  -8.123  -8.926  1.00 97.50           H  
ATOM   1014 HD13 LEU A  62       6.751  -7.153  -9.968  1.00 97.50           H  
ATOM   1015  CD2 LEU A  62       7.023  -8.678 -12.179  1.00 97.50           C  
ATOM   1016 HD21 LEU A  62       6.233  -9.397 -11.960  1.00 97.50           H  
ATOM   1017 HD22 LEU A  62       6.580  -7.704 -12.387  1.00 97.50           H  
ATOM   1018 HD23 LEU A  62       7.561  -9.023 -13.062  1.00 97.50           H  
ATOM   1019  N   VAL A  63      11.055  -6.557 -13.826  1.00 96.80           N  
ATOM   1020  H   VAL A  63      10.404  -7.024 -14.440  1.00 96.80           H  
ATOM   1021  CA  VAL A  63      11.868  -5.474 -14.384  1.00 96.80           C  
ATOM   1022  HA  VAL A  63      12.589  -5.144 -13.637  1.00 96.80           H  
ATOM   1023  C   VAL A  63      10.958  -4.302 -14.720  1.00 96.80           C  
ATOM   1024  CB  VAL A  63      12.668  -5.955 -15.608  1.00 96.80           C  
ATOM   1025  HB  VAL A  63      11.981  -6.255 -16.399  1.00 96.80           H  
ATOM   1026  O   VAL A  63       9.947  -4.464 -15.394  1.00 96.80           O  
ATOM   1027  CG1 VAL A  63      13.573  -4.843 -16.156  1.00 96.80           C  
ATOM   1028 HG11 VAL A  63      14.138  -5.228 -17.005  1.00 96.80           H  
ATOM   1029 HG12 VAL A  63      12.970  -4.004 -16.505  1.00 96.80           H  
ATOM   1030 HG13 VAL A  63      14.268  -4.511 -15.385  1.00 96.80           H  
ATOM   1031  CG2 VAL A  63      13.543  -7.159 -15.245  1.00 96.80           C  
ATOM   1032 HG21 VAL A  63      12.921  -8.024 -15.013  1.00 96.80           H  
ATOM   1033 HG22 VAL A  63      14.184  -7.425 -16.086  1.00 96.80           H  
ATOM   1034 HG23 VAL A  63      14.162  -6.927 -14.379  1.00 96.80           H  
ATOM   1035  N   GLY A  64      11.293  -3.108 -14.237  1.00 96.54           N  
ATOM   1036  H   GLY A  64      12.154  -3.024 -13.715  1.00 96.54           H  
ATOM   1037  CA  GLY A  64      10.579  -1.889 -14.614  1.00 96.54           C  
ATOM   1038  HA2 GLY A  64      10.799  -1.095 -13.900  1.00 96.54           H  
ATOM   1039  HA3 GLY A  64       9.504  -2.068 -14.609  1.00 96.54           H  
ATOM   1040  C   GLY A  64      11.013  -1.422 -16.001  1.00 96.54           C  
ATOM   1041  O   GLY A  64      12.210  -1.258 -16.239  1.00 96.54           O  
ATOM   1042  N   ILE A  65      10.048  -1.180 -16.886  1.00 96.16           N  
ATOM   1043  H   ILE A  65       9.088  -1.355 -16.622  1.00 96.16           H  
ATOM   1044  CA  ILE A  65      10.268  -0.555 -18.192  1.00 96.16           C  
ATOM   1045  HA  ILE A  65      11.331  -0.571 -18.433  1.00 96.16           H  
ATOM   1046  C   ILE A  65       9.837   0.901 -18.088  1.00 96.16           C  
ATOM   1047  CB  ILE A  65       9.519  -1.312 -19.310  1.00 96.16           C  
ATOM   1048  HB  ILE A  65       8.449  -1.235 -19.118  1.00 96.16           H  
ATOM   1049  O   ILE A  65       8.685   1.207 -17.768  1.00 96.16           O  
ATOM   1050  CG1 ILE A  65       9.871  -2.818 -19.345  1.00 96.16           C  
ATOM   1051 HG12 ILE A  65       9.509  -3.287 -18.430  1.00 96.16           H  
ATOM   1052 HG13 ILE A  65       9.339  -3.282 -20.175  1.00 96.16           H  
ATOM   1053  CG2 ILE A  65       9.794  -0.664 -20.679  1.00 96.16           C  
ATOM   1054 HG21 ILE A  65       9.313  -1.249 -21.462  1.00 96.16           H  
ATOM   1055 HG22 ILE A  65      10.864  -0.617 -20.880  1.00 96.16           H  
ATOM   1056 HG23 ILE A  65       9.381   0.344 -20.711  1.00 96.16           H  
ATOM   1057  CD1 ILE A  65      11.362  -3.147 -19.498  1.00 96.16           C  
ATOM   1058 HD11 ILE A  65      11.746  -2.723 -20.425  1.00 96.16           H  
ATOM   1059 HD12 ILE A  65      11.486  -4.230 -19.535  1.00 96.16           H  
ATOM   1060 HD13 ILE A  65      11.932  -2.763 -18.651  1.00 96.16           H  
ATOM   1061  N   THR A  66      10.771   1.820 -18.303  1.00 93.89           N  
ATOM   1062  H   THR A  66      11.702   1.516 -18.551  1.00 93.89           H  
ATOM   1063  CA  THR A  66      10.479   3.258 -18.265  1.00 93.89           C  
ATOM   1064  HA  THR A  66       9.809   3.460 -17.429  1.00 93.89           H  
ATOM   1065  C   THR A  66       9.742   3.717 -19.516  1.00 93.89           C  
ATOM   1066  CB  THR A  66      11.733   4.093 -18.025  1.00 93.89           C  
ATOM   1067  HB  THR A  66      11.439   5.139 -17.940  1.00 93.89           H  
ATOM   1068  O   THR A  66       9.803   3.060 -20.553  1.00 93.89           O  
ATOM   1069  CG2 THR A  66      12.495   3.678 -16.765  1.00 93.89           C  
ATOM   1070 HG21 THR A  66      13.427   4.240 -16.706  1.00 93.89           H  
ATOM   1071 HG22 THR A  66      11.887   3.888 -15.885  1.00 93.89           H  
ATOM   1072 HG23 THR A  66      12.743   2.617 -16.786  1.00 93.89           H  
ATOM   1073  OG1 THR A  66      12.602   3.973 -19.109  1.00 93.89           O  
ATOM   1074  HG1 THR A  66      13.005   3.104 -19.032  1.00 93.89           H  
ATOM   1075  N   ILE A  67       9.065   4.869 -19.457  1.00 91.21           N  
ATOM   1076  H   ILE A  67       8.996   5.359 -18.576  1.00 91.21           H  
ATOM   1077  CA  ILE A  67       8.396   5.419 -20.648  1.00 91.21           C  
ATOM   1078  HA  ILE A  67       7.695   4.669 -21.014  1.00 91.21           H  
ATOM   1079  C   ILE A  67       9.411   5.651 -21.784  1.00 91.21           C  
ATOM   1080  CB  ILE A  67       7.594   6.704 -20.328  1.00 91.21           C  
ATOM   1081  HB  ILE A  67       8.284   7.483 -20.003  1.00 91.21           H  
ATOM   1082  O   ILE A  67       9.098   5.396 -22.942  1.00 91.21           O  
ATOM   1083  CG1 ILE A  67       6.534   6.482 -19.223  1.00 91.21           C  
ATOM   1084 HG12 ILE A  67       5.737   5.846 -19.609  1.00 91.21           H  
ATOM   1085 HG13 ILE A  67       6.984   5.970 -18.372  1.00 91.21           H  
ATOM   1086  CG2 ILE A  67       6.887   7.151 -21.623  1.00 91.21           C  
ATOM   1087 HG21 ILE A  67       6.363   6.308 -22.073  1.00 91.21           H  
ATOM   1088 HG22 ILE A  67       7.610   7.531 -22.344  1.00 91.21           H  
ATOM   1089 HG23 ILE A  67       6.150   7.932 -21.436  1.00 91.21           H  
ATOM   1090  CD1 ILE A  67       5.909   7.777 -18.687  1.00 91.21           C  
ATOM   1091 HD11 ILE A  67       5.225   7.536 -17.874  1.00 91.21           H  
ATOM   1092 HD12 ILE A  67       5.343   8.297 -19.460  1.00 91.21           H  
ATOM   1093 HD13 ILE A  67       6.692   8.434 -18.308  1.00 91.21           H  
ATOM   1094  N   MET A  68      10.644   6.048 -21.451  1.00 89.11           N  
ATOM   1095  H   MET A  68      10.852   6.188 -20.473  1.00 89.11           H  
ATOM   1096  CA  MET A  68      11.730   6.240 -22.423  1.00 89.11           C  
ATOM   1097  HA  MET A  68      11.365   6.852 -23.247  1.00 89.11           H  
ATOM   1098  C   MET A  68      12.247   4.927 -23.033  1.00 89.11           C  
ATOM   1099  CB  MET A  68      12.900   6.967 -21.745  1.00 89.11           C  
ATOM   1100  HB2 MET A  68      13.710   7.056 -22.469  1.00 89.11           H  
ATOM   1101  HB3 MET A  68      13.258   6.374 -20.904  1.00 89.11           H  
ATOM   1102  O   MET A  68      12.769   4.929 -24.142  1.00 89.11           O  
ATOM   1103  CG  MET A  68      12.528   8.369 -21.247  1.00 89.11           C  
ATOM   1104  HG2 MET A  68      11.738   8.279 -20.501  1.00 89.11           H  
ATOM   1105  HG3 MET A  68      12.139   8.952 -22.081  1.00 89.11           H  
ATOM   1106  SD  MET A  68      13.901   9.282 -20.488  1.00 89.11           S  
ATOM   1107  CE  MET A  68      14.941   9.587 -21.944  1.00 89.11           C  
ATOM   1108  HE1 MET A  68      14.356  10.091 -22.713  1.00 89.11           H  
ATOM   1109  HE2 MET A  68      15.781  10.220 -21.658  1.00 89.11           H  
ATOM   1110  HE3 MET A  68      15.323   8.644 -22.334  1.00 89.11           H  
ATOM   1111  N   GLU A  69      12.123   3.810 -22.316  1.00 94.62           N  
ATOM   1112  H   GLU A  69      11.695   3.868 -21.403  1.00 94.62           H  
ATOM   1113  CA  GLU A  69      12.567   2.485 -22.769  1.00 94.62           C  
ATOM   1114  HA  GLU A  69      13.408   2.585 -23.455  1.00 94.62           H  
ATOM   1115  C   GLU A  69      11.476   1.705 -23.504  1.00 94.62           C  
ATOM   1116  CB  GLU A  69      13.011   1.676 -21.551  1.00 94.62           C  
ATOM   1117  HB2 GLU A  69      12.219   1.744 -20.806  1.00 94.62           H  
ATOM   1118  HB3 GLU A  69      13.107   0.628 -21.832  1.00 94.62           H  
ATOM   1119  O   GLU A  69      11.786   0.749 -24.214  1.00 94.62           O  
ATOM   1120  CG  GLU A  69      14.352   2.150 -20.964  1.00 94.62           C  
ATOM   1121  HG2 GLU A  69      14.361   3.236 -20.870  1.00 94.62           H  
ATOM   1122  HG3 GLU A  69      15.151   1.872 -21.652  1.00 94.62           H  
ATOM   1123  CD  GLU A  69      14.605   1.523 -19.586  1.00 94.62           C  
ATOM   1124  OE1 GLU A  69      15.771   1.268 -19.221  1.00 94.62           O  
ATOM   1125  OE2 GLU A  69      13.626   1.226 -18.863  1.00 94.62           O  
ATOM   1126  N   ARG A  70      10.212   2.107 -23.338  1.00 94.44           N  
ATOM   1127  H   ARG A  70      10.060   2.881 -22.707  1.00 94.44           H  
ATOM   1128  CA  ARG A  70       9.034   1.391 -23.831  1.00 94.44           C  
ATOM   1129  HA  ARG A  70       8.937   0.452 -23.286  1.00 94.44           H  
ATOM   1130  C   ARG A  70       9.146   1.005 -25.305  1.00 94.44           C  
ATOM   1131  CB  ARG A  70       7.794   2.253 -23.556  1.00 94.44           C  
ATOM   1132  HB2 ARG A  70       7.688   2.388 -22.480  1.00 94.44           H  
ATOM   1133  HB3 ARG A  70       7.913   3.230 -24.024  1.00 94.44           H  
ATOM   1134  O   ARG A  70       8.974  -0.163 -25.623  1.00 94.44           O  
ATOM   1135  CG  ARG A  70       6.532   1.590 -24.111  1.00 94.44           C  
ATOM   1136  HG2 ARG A  70       6.456   0.577 -23.717  1.00 94.44           H  
ATOM   1137  HG3 ARG A  70       6.595   1.535 -25.198  1.00 94.44           H  
ATOM   1138  CD  ARG A  70       5.276   2.382 -23.753  1.00 94.44           C  
ATOM   1139  HD2 ARG A  70       5.353   3.385 -24.175  1.00 94.44           H  
ATOM   1140  HD3 ARG A  70       5.179   2.437 -22.669  1.00 94.44           H  
ATOM   1141  NE  ARG A  70       4.123   1.687 -24.325  1.00 94.44           N  
ATOM   1142  HE  ARG A  70       4.327   0.819 -24.800  1.00 94.44           H  
ATOM   1143  NH1 ARG A  70       2.418   3.132 -23.806  1.00 94.44           N  
ATOM   1144 HH11 ARG A  70       1.436   3.357 -23.885  1.00 94.44           H  
ATOM   1145 HH12 ARG A  70       3.089   3.765 -23.396  1.00 94.44           H  
ATOM   1146  NH2 ARG A  70       2.029   1.216 -24.925  1.00 94.44           N  
ATOM   1147 HH21 ARG A  70       2.435   0.390 -25.342  1.00 94.44           H  
ATOM   1148 HH22 ARG A  70       1.038   1.394 -25.005  1.00 94.44           H  
ATOM   1149  CZ  ARG A  70       2.859   2.026 -24.345  1.00 94.44           C  
ATOM   1150  N   SER A  71       9.479   1.954 -26.180  1.00 95.17           N  
ATOM   1151  H   SER A  71       9.682   2.882 -25.839  1.00 95.17           H  
ATOM   1152  CA  SER A  71       9.563   1.703 -27.625  1.00 95.17           C  
ATOM   1153  HA  SER A  71       8.622   1.268 -27.961  1.00 95.17           H  
ATOM   1154  C   SER A  71      10.676   0.719 -27.997  1.00 95.17           C  
ATOM   1155  CB  SER A  71       9.777   3.023 -28.371  1.00 95.17           C  
ATOM   1156  HB2 SER A  71       9.868   2.823 -29.438  1.00 95.17           H  
ATOM   1157  HB3 SER A  71       8.913   3.667 -28.207  1.00 95.17           H  
ATOM   1158  O   SER A  71      10.504  -0.093 -28.902  1.00 95.17           O  
ATOM   1159  OG  SER A  71      10.946   3.675 -27.902  1.00 95.17           O  
ATOM   1160  HG  SER A  71      11.043   4.507 -28.371  1.00 95.17           H  
ATOM   1161  N   MET A  72      11.809   0.757 -27.290  1.00 96.56           N  
ATOM   1162  H   MET A  72      11.872   1.421 -26.531  1.00 96.56           H  
ATOM   1163  CA  MET A  72      12.912  -0.183 -27.507  1.00 96.56           C  
ATOM   1164  HA  MET A  72      13.112  -0.260 -28.575  1.00 96.56           H  
ATOM   1165  C   MET A  72      12.550  -1.583 -27.016  1.00 96.56           C  
ATOM   1166  CB  MET A  72      14.186   0.303 -26.803  1.00 96.56           C  
ATOM   1167  HB2 MET A  72      14.954  -0.463 -26.916  1.00 96.56           H  
ATOM   1168  HB3 MET A  72      13.990   0.438 -25.740  1.00 96.56           H  
ATOM   1169  O   MET A  72      12.814  -2.558 -27.714  1.00 96.56           O  
ATOM   1170  CG  MET A  72      14.726   1.605 -27.398  1.00 96.56           C  
ATOM   1171  HG2 MET A  72      14.862   1.461 -28.470  1.00 96.56           H  
ATOM   1172  HG3 MET A  72      13.998   2.403 -27.252  1.00 96.56           H  
ATOM   1173  SD  MET A  72      16.319   2.126 -26.701  1.00 96.56           S  
ATOM   1174  CE  MET A  72      15.790   2.725 -25.073  1.00 96.56           C  
ATOM   1175  HE1 MET A  72      15.290   1.924 -24.529  1.00 96.56           H  
ATOM   1176  HE2 MET A  72      15.109   3.567 -25.195  1.00 96.56           H  
ATOM   1177  HE3 MET A  72      16.664   3.048 -24.507  1.00 96.56           H  
ATOM   1178  N   PHE A  73      11.919  -1.675 -25.843  1.00 97.21           N  
ATOM   1179  H   PHE A  73      11.731  -0.829 -25.323  1.00 97.21           H  
ATOM   1180  CA  PHE A  73      11.451  -2.942 -25.295  1.00 97.21           C  
ATOM   1181  HA  PHE A  73      12.283  -3.646 -25.269  1.00 97.21           H  
ATOM   1182  C   PHE A  73      10.367  -3.577 -26.175  1.00 97.21           C  
ATOM   1183  CB  PHE A  73      10.950  -2.727 -23.861  1.00 97.21           C  
ATOM   1184  HB2 PHE A  73      10.201  -1.935 -23.856  1.00 97.21           H  
ATOM   1185  HB3 PHE A  73      11.783  -2.401 -23.238  1.00 97.21           H  
ATOM   1186  O   PHE A  73      10.460  -4.756 -26.482  1.00 97.21           O  
ATOM   1187  CG  PHE A  73      10.345  -3.982 -23.266  1.00 97.21           C  
ATOM   1188  CD1 PHE A  73       8.954  -4.185 -23.306  1.00 97.21           C  
ATOM   1189  HD1 PHE A  73       8.308  -3.433 -23.734  1.00 97.21           H  
ATOM   1190  CD2 PHE A  73      11.182  -4.995 -22.763  1.00 97.21           C  
ATOM   1191  HD2 PHE A  73      12.254  -4.864 -22.780  1.00 97.21           H  
ATOM   1192  CE1 PHE A  73       8.406  -5.397 -22.851  1.00 97.21           C  
ATOM   1193  HE1 PHE A  73       7.341  -5.563 -22.916  1.00 97.21           H  
ATOM   1194  CE2 PHE A  73      10.637  -6.200 -22.294  1.00 97.21           C  
ATOM   1195  HE2 PHE A  73      11.287  -6.984 -21.935  1.00 97.21           H  
ATOM   1196  CZ  PHE A  73       9.249  -6.406 -22.352  1.00 97.21           C  
ATOM   1197  HZ  PHE A  73       8.827  -7.345 -22.024  1.00 97.21           H  
ATOM   1198  N   GLU A  74       9.362  -2.812 -26.612  1.00 95.43           N  
ATOM   1199  H   GLU A  74       9.315  -1.848 -26.315  1.00 95.43           H  
ATOM   1200  CA  GLU A  74       8.266  -3.326 -27.448  1.00 95.43           C  
ATOM   1201  HA  GLU A  74       7.841  -4.213 -26.977  1.00 95.43           H  
ATOM   1202  C   GLU A  74       8.746  -3.769 -28.840  1.00 95.43           C  
ATOM   1203  CB  GLU A  74       7.157  -2.261 -27.567  1.00 95.43           C  
ATOM   1204  HB2 GLU A  74       6.473  -2.551 -28.365  1.00 95.43           H  
ATOM   1205  HB3 GLU A  74       7.616  -1.310 -27.839  1.00 95.43           H  
ATOM   1206  O   GLU A  74       8.192  -4.713 -29.398  1.00 95.43           O  
ATOM   1207  CG  GLU A  74       6.335  -2.101 -26.271  1.00 95.43           C  
ATOM   1208  HG2 GLU A  74       7.011  -1.938 -25.431  1.00 95.43           H  
ATOM   1209  HG3 GLU A  74       5.806  -3.035 -26.082  1.00 95.43           H  
ATOM   1210  CD  GLU A  74       5.317  -0.940 -26.310  1.00 95.43           C  
ATOM   1211  OE1 GLU A  74       4.500  -0.821 -25.361  1.00 95.43           O  
ATOM   1212  OE2 GLU A  74       5.386  -0.073 -27.206  1.00 95.43           O  
ATOM   1213  N   LYS A  75       9.796  -3.135 -29.387  1.00 97.26           N  
ATOM   1214  H   LYS A  75      10.184  -2.347 -28.888  1.00 97.26           H  
ATOM   1215  CA  LYS A  75      10.389  -3.523 -30.676  1.00 97.26           C  
ATOM   1216  HA  LYS A  75       9.586  -3.606 -31.408  1.00 97.26           H  
ATOM   1217  C   LYS A  75      11.053  -4.901 -30.620  1.00 97.26           C  
ATOM   1218  CB  LYS A  75      11.375  -2.435 -31.131  1.00 97.26           C  
ATOM   1219  HB2 LYS A  75      10.843  -1.485 -31.191  1.00 97.26           H  
ATOM   1220  HB3 LYS A  75      12.175  -2.340 -30.396  1.00 97.26           H  
ATOM   1221  O   LYS A  75      10.845  -5.708 -31.522  1.00 97.26           O  
ATOM   1222  CG  LYS A  75      11.979  -2.754 -32.506  1.00 97.26           C  
ATOM   1223  HG2 LYS A  75      12.529  -3.694 -32.456  1.00 97.26           H  
ATOM   1224  HG3 LYS A  75      11.175  -2.853 -33.235  1.00 97.26           H  
ATOM   1225  CD  LYS A  75      12.946  -1.656 -32.961  1.00 97.26           C  
ATOM   1226  HD2 LYS A  75      12.407  -0.712 -33.043  1.00 97.26           H  
ATOM   1227  HD3 LYS A  75      13.746  -1.560 -32.228  1.00 97.26           H  
ATOM   1228  CE  LYS A  75      13.525  -2.056 -34.323  1.00 97.26           C  
ATOM   1229  HE2 LYS A  75      14.001  -3.031 -34.218  1.00 97.26           H  
ATOM   1230  HE3 LYS A  75      12.702  -2.168 -35.029  1.00 97.26           H  
ATOM   1231  NZ  LYS A  75      14.503  -1.060 -34.822  1.00 97.26           N  
ATOM   1232  HZ1 LYS A  75      15.273  -0.975 -34.173  1.00 97.26           H  
ATOM   1233  HZ2 LYS A  75      14.869  -1.358 -35.715  1.00 97.26           H  
ATOM   1234  HZ3 LYS A  75      14.060  -0.160 -34.938  1.00 97.26           H  
ATOM   1235  N   ASP A  76      11.871  -5.150 -29.599  1.00 97.35           N  
ATOM   1236  H   ASP A  76      11.986  -4.436 -28.894  1.00 97.35           H  
ATOM   1237  CA  ASP A  76      12.506  -6.450 -29.369  1.00 97.35           C  
ATOM   1238  HA  ASP A  76      11.831  -7.235 -29.710  1.00 97.35           H  
ATOM   1239  C   ASP A  76      12.789  -6.657 -27.868  1.00 97.35           C  
ATOM   1240  CB  ASP A  76      13.782  -6.591 -30.213  1.00 97.35           C  
ATOM   1241  HB2 ASP A  76      14.536  -5.884 -29.868  1.00 97.35           H  
ATOM   1242  HB3 ASP A  76      13.547  -6.343 -31.248  1.00 97.35           H  
ATOM   1243  O   ASP A  76      13.834  -6.228 -27.357  1.00 97.35           O  
ATOM   1244  CG  ASP A  76      14.347  -8.020 -30.178  1.00 97.35           C  
ATOM   1245  OD1 ASP A  76      14.022  -8.794 -29.238  1.00 97.35           O  
ATOM   1246  OD2 ASP A  76      15.115  -8.337 -31.108  1.00 97.35           O  
ATOM   1247  N   PRO A  77      11.876  -7.334 -27.143  1.00 97.19           N  
ATOM   1248  CA  PRO A  77      12.023  -7.560 -25.709  1.00 97.19           C  
ATOM   1249  HA  PRO A  77      12.023  -6.596 -25.201  1.00 97.19           H  
ATOM   1250  C   PRO A  77      13.294  -8.327 -25.335  1.00 97.19           C  
ATOM   1251  CB  PRO A  77      10.778  -8.355 -25.301  1.00 97.19           C  
ATOM   1252  HB2 PRO A  77      10.958  -9.424 -25.417  1.00 97.19           H  
ATOM   1253  HB3 PRO A  77      10.473  -8.137 -24.277  1.00 97.19           H  
ATOM   1254  O   PRO A  77      13.879  -8.067 -24.283  1.00 97.19           O  
ATOM   1255  CG  PRO A  77       9.720  -7.919 -26.311  1.00 97.19           C  
ATOM   1256  HG2 PRO A  77       9.273  -6.977 -25.994  1.00 97.19           H  
ATOM   1257  HG3 PRO A  77       8.950  -8.679 -26.445  1.00 97.19           H  
ATOM   1258  CD  PRO A  77      10.538  -7.715 -27.584  1.00 97.19           C  
ATOM   1259  HD2 PRO A  77      10.080  -6.936 -28.193  1.00 97.19           H  
ATOM   1260  HD3 PRO A  77      10.596  -8.648 -28.145  1.00 97.19           H  
ATOM   1261  N   VAL A  78      13.725  -9.274 -26.178  1.00 97.58           N  
ATOM   1262  H   VAL A  78      13.350  -9.286 -27.116  1.00 97.58           H  
ATOM   1263  CA  VAL A  78      14.889 -10.121 -25.891  1.00 97.58           C  
ATOM   1264  HA  VAL A  78      14.850 -10.437 -24.848  1.00 97.58           H  
ATOM   1265  C   VAL A  78      16.159  -9.303 -26.053  1.00 97.58           C  
ATOM   1266  CB  VAL A  78      14.915 -11.387 -26.766  1.00 97.58           C  
ATOM   1267  HB  VAL A  78      14.851 -11.108 -27.818  1.00 97.58           H  
ATOM   1268  O   VAL A  78      16.925  -9.212 -25.095  1.00 97.58           O  
ATOM   1269  CG1 VAL A  78      16.196 -12.204 -26.554  1.00 97.58           C  
ATOM   1270 HG11 VAL A  78      16.359 -12.399 -25.494  1.00 97.58           H  
ATOM   1271 HG12 VAL A  78      17.057 -11.662 -26.945  1.00 97.58           H  
ATOM   1272 HG13 VAL A  78      16.136 -13.150 -27.093  1.00 97.58           H  
ATOM   1273  CG2 VAL A  78      13.719 -12.288 -26.426  1.00 97.58           C  
ATOM   1274 HG21 VAL A  78      12.786 -11.759 -26.622  1.00 97.58           H  
ATOM   1275 HG22 VAL A  78      13.758 -13.182 -27.049  1.00 97.58           H  
ATOM   1276 HG23 VAL A  78      13.758 -12.580 -25.377  1.00 97.58           H  
ATOM   1277  N   ALA A  79      16.337  -8.629 -27.193  1.00 97.76           N  
ATOM   1278  H   ALA A  79      15.657  -8.722 -27.935  1.00 97.76           H  
ATOM   1279  CA  ALA A  79      17.515  -7.795 -27.427  1.00 97.76           C  
ATOM   1280  HA  ALA A  79      18.404  -8.421 -27.348  1.00 97.76           H  
ATOM   1281  C   ALA A  79      17.637  -6.665 -26.387  1.00 97.76           C  
ATOM   1282  CB  ALA A  79      17.446  -7.232 -28.849  1.00 97.76           C  
ATOM   1283  HB1 ALA A  79      18.353  -6.665 -29.062  1.00 97.76           H  
ATOM   1284  HB2 ALA A  79      17.367  -8.049 -29.566  1.00 97.76           H  
ATOM   1285  HB3 ALA A  79      16.581  -6.577 -28.952  1.00 97.76           H  
ATOM   1286  O   ALA A  79      18.732  -6.378 -25.896  1.00 97.76           O  
ATOM   1287  N   PHE A  80      16.513  -6.057 -25.986  1.00 97.92           N  
ATOM   1288  H   PHE A  80      15.645  -6.296 -26.445  1.00 97.92           H  
ATOM   1289  CA  PHE A  80      16.495  -5.052 -24.922  1.00 97.92           C  
ATOM   1290  HA  PHE A  80      17.172  -4.242 -25.194  1.00 97.92           H  
ATOM   1291  C   PHE A  80      16.975  -5.615 -23.574  1.00 97.92           C  
ATOM   1292  CB  PHE A  80      15.078  -4.482 -24.796  1.00 97.92           C  
ATOM   1293  HB2 PHE A  80      14.802  -4.007 -25.738  1.00 97.92           H  
ATOM   1294  HB3 PHE A  80      14.375  -5.297 -24.625  1.00 97.92           H  
ATOM   1295  O   PHE A  80      17.794  -4.994 -22.890  1.00 97.92           O  
ATOM   1296  CG  PHE A  80      14.942  -3.475 -23.672  1.00 97.92           C  
ATOM   1297  CD1 PHE A  80      14.621  -3.907 -22.372  1.00 97.92           C  
ATOM   1298  HD1 PHE A  80      14.469  -4.958 -22.178  1.00 97.92           H  
ATOM   1299  CD2 PHE A  80      15.169  -2.111 -23.919  1.00 97.92           C  
ATOM   1300  HD2 PHE A  80      15.438  -1.782 -24.912  1.00 97.92           H  
ATOM   1301  CE1 PHE A  80      14.478  -2.976 -21.332  1.00 97.92           C  
ATOM   1302  HE1 PHE A  80      14.194  -3.317 -20.348  1.00 97.92           H  
ATOM   1303  CE2 PHE A  80      15.041  -1.178 -22.877  1.00 97.92           C  
ATOM   1304  HE2 PHE A  80      15.203  -0.129 -23.075  1.00 97.92           H  
ATOM   1305  CZ  PHE A  80      14.677  -1.610 -21.590  1.00 97.92           C  
ATOM   1306  HZ  PHE A  80      14.542  -0.884 -20.802  1.00 97.92           H  
ATOM   1307  N   LEU A  81      16.478  -6.790 -23.171  1.00 97.65           N  
ATOM   1308  H   LEU A  81      15.833  -7.276 -23.778  1.00 97.65           H  
ATOM   1309  CA  LEU A  81      16.887  -7.434 -21.920  1.00 97.65           C  
ATOM   1310  HA  LEU A  81      16.846  -6.697 -21.119  1.00 97.65           H  
ATOM   1311  C   LEU A  81      18.347  -7.910 -21.989  1.00 97.65           C  
ATOM   1312  CB  LEU A  81      15.914  -8.583 -21.599  1.00 97.65           C  
ATOM   1313  HB2 LEU A  81      15.810  -9.203 -22.489  1.00 97.65           H  
ATOM   1314  HB3 LEU A  81      16.342  -9.205 -20.812  1.00 97.65           H  
ATOM   1315  O   LEU A  81      19.089  -7.764 -21.017  1.00 97.65           O  
ATOM   1316  CG  LEU A  81      14.516  -8.121 -21.142  1.00 97.65           C  
ATOM   1317  HG  LEU A  81      14.117  -7.382 -21.838  1.00 97.65           H  
ATOM   1318  CD1 LEU A  81      13.565  -9.317 -21.102  1.00 97.65           C  
ATOM   1319 HD11 LEU A  81      12.580  -9.001 -20.757  1.00 97.65           H  
ATOM   1320 HD12 LEU A  81      13.957 -10.089 -20.441  1.00 97.65           H  
ATOM   1321 HD13 LEU A  81      13.459  -9.718 -22.110  1.00 97.65           H  
ATOM   1322  CD2 LEU A  81      14.539  -7.487 -19.747  1.00 97.65           C  
ATOM   1323 HD21 LEU A  81      15.149  -6.585 -19.754  1.00 97.65           H  
ATOM   1324 HD22 LEU A  81      14.944  -8.195 -19.024  1.00 97.65           H  
ATOM   1325 HD23 LEU A  81      13.524  -7.215 -19.455  1.00 97.65           H  
ATOM   1326  N   GLU A  82      18.805  -8.400 -23.136  1.00 96.89           N  
ATOM   1327  H   GLU A  82      18.164  -8.538 -23.904  1.00 96.89           H  
ATOM   1328  CA  GLU A  82      20.207  -8.772 -23.334  1.00 96.89           C  
ATOM   1329  HA  GLU A  82      20.492  -9.466 -22.544  1.00 96.89           H  
ATOM   1330  C   GLU A  82      21.156  -7.579 -23.217  1.00 96.89           C  
ATOM   1331  CB  GLU A  82      20.393  -9.468 -24.682  1.00 96.89           C  
ATOM   1332  HB2 GLU A  82      21.461  -9.544 -24.885  1.00 96.89           H  
ATOM   1333  HB3 GLU A  82      19.927  -8.872 -25.466  1.00 96.89           H  
ATOM   1334  O   GLU A  82      22.209  -7.693 -22.581  1.00 96.89           O  
ATOM   1335  CG  GLU A  82      19.805 -10.885 -24.667  1.00 96.89           C  
ATOM   1336  HG2 GLU A  82      20.274 -11.439 -23.855  1.00 96.89           H  
ATOM   1337  HG3 GLU A  82      18.735 -10.852 -24.464  1.00 96.89           H  
ATOM   1338  CD  GLU A  82      20.058 -11.632 -25.979  1.00 96.89           C  
ATOM   1339  OE1 GLU A  82      19.959 -12.879 -25.924  1.00 96.89           O  
ATOM   1340  OE2 GLU A  82      20.423 -10.978 -26.981  1.00 96.89           O  
ATOM   1341  N   ALA A  83      20.753  -6.416 -23.738  1.00 96.52           N  
ATOM   1342  H   ALA A  83      19.917  -6.407 -24.305  1.00 96.52           H  
ATOM   1343  CA  ALA A  83      21.472  -5.158 -23.550  1.00 96.52           C  
ATOM   1344  HA  ALA A  83      22.505  -5.301 -23.866  1.00 96.52           H  
ATOM   1345  C   ALA A  83      21.502  -4.711 -22.074  1.00 96.52           C  
ATOM   1346  CB  ALA A  83      20.836  -4.096 -24.453  1.00 96.52           C  
ATOM   1347  HB1 ALA A  83      19.803  -3.915 -24.157  1.00 96.52           H  
ATOM   1348  HB2 ALA A  83      21.398  -3.165 -24.374  1.00 96.52           H  
ATOM   1349  HB3 ALA A  83      20.855  -4.434 -25.489  1.00 96.52           H  
ATOM   1350  O   ALA A  83      22.465  -4.077 -21.643  1.00 96.52           O  
ATOM   1351  N   LYS A  84      20.495  -5.092 -21.272  1.00 94.24           N  
ATOM   1352  H   LYS A  84      19.721  -5.577 -21.704  1.00 94.24           H  
ATOM   1353  CA  LYS A  84      20.490  -4.917 -19.805  1.00 94.24           C  
ATOM   1354  HA  LYS A  84      21.003  -3.982 -19.580  1.00 94.24           H  
ATOM   1355  C   LYS A  84      21.305  -5.975 -19.044  1.00 94.24           C  
ATOM   1356  CB  LYS A  84      19.046  -4.808 -19.273  1.00 94.24           C  
ATOM   1357  HB2 LYS A  84      19.064  -4.919 -18.189  1.00 94.24           H  
ATOM   1358  HB3 LYS A  84      18.426  -5.605 -19.684  1.00 94.24           H  
ATOM   1359  O   LYS A  84      21.382  -5.907 -17.818  1.00 94.24           O  
ATOM   1360  CG  LYS A  84      18.426  -3.443 -19.601  1.00 94.24           C  
ATOM   1361  HG2 LYS A  84      18.195  -3.389 -20.665  1.00 94.24           H  
ATOM   1362  HG3 LYS A  84      19.156  -2.668 -19.366  1.00 94.24           H  
ATOM   1363  CD  LYS A  84      17.154  -3.169 -18.780  1.00 94.24           C  
ATOM   1364  HD2 LYS A  84      17.357  -3.338 -17.722  1.00 94.24           H  
ATOM   1365  HD3 LYS A  84      16.356  -3.833 -19.111  1.00 94.24           H  
ATOM   1366  CE  LYS A  84      16.762  -1.701 -18.997  1.00 94.24           C  
ATOM   1367  HE2 LYS A  84      16.568  -1.547 -20.059  1.00 94.24           H  
ATOM   1368  HE3 LYS A  84      17.618  -1.073 -18.750  1.00 94.24           H  
ATOM   1369  NZ  LYS A  84      15.592  -1.253 -18.198  1.00 94.24           N  
ATOM   1370  HZ1 LYS A  84      14.735  -1.712 -18.473  1.00 94.24           H  
ATOM   1371  HZ2 LYS A  84      15.455  -0.270 -18.388  1.00 94.24           H  
ATOM   1372  HZ3 LYS A  84      15.742  -1.345 -17.203  1.00 94.24           H  
ATOM   1373  N   GLY A  85      21.934  -6.926 -19.737  1.00 95.61           N  
ATOM   1374  H   GLY A  85      21.831  -6.924 -20.742  1.00 95.61           H  
ATOM   1375  CA  GLY A  85      22.807  -7.943 -19.145  1.00 95.61           C  
ATOM   1376  HA2 GLY A  85      23.238  -7.564 -18.218  1.00 95.61           H  
ATOM   1377  HA3 GLY A  85      23.621  -8.138 -19.844  1.00 95.61           H  
ATOM   1378  C   GLY A  85      22.130  -9.281 -18.840  1.00 95.61           C  
ATOM   1379  O   GLY A  85      22.789 -10.182 -18.312  1.00 95.61           O  
ATOM   1380  N   TYR A  86      20.850  -9.447 -19.186  1.00 97.10           N  
ATOM   1381  H   TYR A  86      20.370  -8.700 -19.666  1.00 97.10           H  
ATOM   1382  CA  TYR A  86      20.208 -10.759 -19.145  1.00 97.10           C  
ATOM   1383  HA  TYR A  86      20.458 -11.230 -18.194  1.00 97.10           H  
ATOM   1384  C   TYR A  86      20.761 -11.660 -20.261  1.00 97.10           C  
ATOM   1385  CB  TYR A  86      18.680 -10.623 -19.196  1.00 97.10           C  
ATOM   1386  HB2 TYR A  86      18.394 -10.127 -20.123  1.00 97.10           H  
ATOM   1387  HB3 TYR A  86      18.248 -11.624 -19.220  1.00 97.10           H  
ATOM   1388  O   TYR A  86      21.231 -11.196 -21.297  1.00 97.10           O  
ATOM   1389  CG  TYR A  86      18.088  -9.886 -18.005  1.00 97.10           C  
ATOM   1390  CD1 TYR A  86      17.871 -10.570 -16.793  1.00 97.10           C  
ATOM   1391  HD1 TYR A  86      18.114 -11.619 -16.717  1.00 97.10           H  
ATOM   1392  CD2 TYR A  86      17.783  -8.514 -18.091  1.00 97.10           C  
ATOM   1393  HD2 TYR A  86      17.932  -7.977 -19.016  1.00 97.10           H  
ATOM   1394  CE1 TYR A  86      17.366  -9.881 -15.672  1.00 97.10           C  
ATOM   1395  HE1 TYR A  86      17.208 -10.395 -14.736  1.00 97.10           H  
ATOM   1396  CE2 TYR A  86      17.291  -7.819 -16.974  1.00 97.10           C  
ATOM   1397  HE2 TYR A  86      17.076  -6.762 -17.030  1.00 97.10           H  
ATOM   1398  OH  TYR A  86      16.665  -7.799 -14.678  1.00 97.10           O  
ATOM   1399  HH  TYR A  86      16.628  -8.348 -13.891  1.00 97.10           H  
ATOM   1400  CZ  TYR A  86      17.092  -8.498 -15.758  1.00 97.10           C  
ATOM   1401  N   LYS A  87      20.749 -12.970 -20.035  1.00 96.51           N  
ATOM   1402  H   LYS A  87      20.397 -13.284 -19.142  1.00 96.51           H  
ATOM   1403  CA  LYS A  87      21.175 -14.008 -20.981  1.00 96.51           C  
ATOM   1404  HA  LYS A  87      21.172 -13.605 -21.993  1.00 96.51           H  
ATOM   1405  C   LYS A  87      20.159 -15.136 -20.967  1.00 96.51           C  
ATOM   1406  CB  LYS A  87      22.578 -14.530 -20.606  1.00 96.51           C  
ATOM   1407  HB2 LYS A  87      22.542 -14.929 -19.593  1.00 96.51           H  
ATOM   1408  HB3 LYS A  87      22.841 -15.350 -21.274  1.00 96.51           H  
ATOM   1409  O   LYS A  87      19.500 -15.338 -19.951  1.00 96.51           O  
ATOM   1410  CG  LYS A  87      23.696 -13.473 -20.669  1.00 96.51           C  
ATOM   1411  HG2 LYS A  87      24.625 -13.927 -20.325  1.00 96.51           H  
ATOM   1412  HG3 LYS A  87      23.456 -12.648 -19.998  1.00 96.51           H  
ATOM   1413  CD  LYS A  87      23.911 -12.936 -22.093  1.00 96.51           C  
ATOM   1414  HD2 LYS A  87      24.281 -13.737 -22.732  1.00 96.51           H  
ATOM   1415  HD3 LYS A  87      22.962 -12.587 -22.501  1.00 96.51           H  
ATOM   1416  CE  LYS A  87      24.894 -11.764 -22.104  1.00 96.51           C  
ATOM   1417  HE2 LYS A  87      25.903 -12.139 -21.928  1.00 96.51           H  
ATOM   1418  HE3 LYS A  87      24.627 -11.087 -21.293  1.00 96.51           H  
ATOM   1419  NZ  LYS A  87      24.812 -11.038 -23.398  1.00 96.51           N  
ATOM   1420  HZ1 LYS A  87      25.452 -10.258 -23.431  1.00 96.51           H  
ATOM   1421  HZ2 LYS A  87      23.879 -10.669 -23.520  1.00 96.51           H  
ATOM   1422  HZ3 LYS A  87      24.990 -11.654 -24.178  1.00 96.51           H  
ATOM   1423  N   GLU A  88      20.047 -15.873 -22.070  1.00 96.30           N  
ATOM   1424  H   GLU A  88      20.611 -15.636 -22.874  1.00 96.30           H  
ATOM   1425  CA  GLU A  88      19.097 -16.991 -22.195  1.00 96.30           C  
ATOM   1426  HA  GLU A  88      19.037 -17.269 -23.247  1.00 96.30           H  
ATOM   1427  C   GLU A  88      17.667 -16.583 -21.781  1.00 96.30           C  
ATOM   1428  CB  GLU A  88      19.600 -18.226 -21.425  1.00 96.30           C  
ATOM   1429  HB2 GLU A  88      19.662 -17.987 -20.363  1.00 96.30           H  
ATOM   1430  HB3 GLU A  88      18.864 -19.020 -21.552  1.00 96.30           H  
ATOM   1431  O   GLU A  88      17.014 -17.239 -20.967  1.00 96.30           O  
ATOM   1432  CG  GLU A  88      20.964 -18.761 -21.891  1.00 96.30           C  
ATOM   1433  HG2 GLU A  88      20.892 -19.074 -22.932  1.00 96.30           H  
ATOM   1434  HG3 GLU A  88      21.709 -17.968 -21.816  1.00 96.30           H  
ATOM   1435  CD  GLU A  88      21.399 -19.949 -21.019  1.00 96.30           C  
ATOM   1436  OE1 GLU A  88      22.590 -20.059 -20.649  1.00 96.30           O  
ATOM   1437  OE2 GLU A  88      20.544 -20.728 -20.546  1.00 96.30           O  
ATOM   1438  N   VAL A  89      17.204 -15.435 -22.284  1.00 97.29           N  
ATOM   1439  H   VAL A  89      17.757 -14.947 -22.974  1.00 97.29           H  
ATOM   1440  CA  VAL A  89      15.885 -14.892 -21.942  1.00 97.29           C  
ATOM   1441  HA  VAL A  89      15.794 -14.866 -20.856  1.00 97.29           H  
ATOM   1442  C   VAL A  89      14.796 -15.813 -22.490  1.00 97.29           C  
ATOM   1443  CB  VAL A  89      15.709 -13.459 -22.475  1.00 97.29           C  
ATOM   1444  HB  VAL A  89      15.805 -13.471 -23.561  1.00 97.29           H  
ATOM   1445  O   VAL A  89      14.712 -16.059 -23.694  1.00 97.29           O  
ATOM   1446  CG1 VAL A  89      14.332 -12.892 -22.112  1.00 97.29           C  
ATOM   1447 HG11 VAL A  89      14.254 -11.872 -22.491  1.00 97.29           H  
ATOM   1448 HG12 VAL A  89      13.544 -13.482 -22.580  1.00 97.29           H  
ATOM   1449 HG13 VAL A  89      14.192 -12.891 -21.031  1.00 97.29           H  
ATOM   1450  CG2 VAL A  89      16.768 -12.505 -21.902  1.00 97.29           C  
ATOM   1451 HG21 VAL A  89      17.771 -12.848 -22.158  1.00 97.29           H  
ATOM   1452 HG22 VAL A  89      16.638 -11.514 -22.337  1.00 97.29           H  
ATOM   1453 HG23 VAL A  89      16.668 -12.442 -20.818  1.00 97.29           H  
ATOM   1454  N   ARG A  90      13.915 -16.289 -21.610  1.00 96.45           N  
ATOM   1455  H   ARG A  90      14.035 -16.051 -20.636  1.00 96.45           H  
ATOM   1456  CA  ARG A  90      12.749 -17.098 -21.978  1.00 96.45           C  
ATOM   1457  HA  ARG A  90      13.005 -17.768 -22.799  1.00 96.45           H  
ATOM   1458  C   ARG A  90      11.636 -16.202 -22.502  1.00 96.45           C  
ATOM   1459  CB  ARG A  90      12.307 -17.930 -20.767  1.00 96.45           C  
ATOM   1460  HB2 ARG A  90      12.150 -17.266 -19.917  1.00 96.45           H  
ATOM   1461  HB3 ARG A  90      11.348 -18.398 -20.988  1.00 96.45           H  
ATOM   1462  O   ARG A  90      10.770 -15.774 -21.743  1.00 96.45           O  
ATOM   1463  CG  ARG A  90      13.334 -19.008 -20.376  1.00 96.45           C  
ATOM   1464  HG2 ARG A  90      14.299 -18.545 -20.170  1.00 96.45           H  
ATOM   1465  HG3 ARG A  90      12.992 -19.495 -19.463  1.00 96.45           H  
ATOM   1466  CD  ARG A  90      13.506 -20.071 -21.472  1.00 96.45           C  
ATOM   1467  HD2 ARG A  90      13.922 -19.611 -22.368  1.00 96.45           H  
ATOM   1468  HD3 ARG A  90      14.225 -20.818 -21.137  1.00 96.45           H  
ATOM   1469  NE  ARG A  90      12.210 -20.704 -21.802  1.00 96.45           N  
ATOM   1470  HE  ARG A  90      11.616 -20.237 -22.472  1.00 96.45           H  
ATOM   1471  NH1 ARG A  90      12.283 -22.412 -20.269  1.00 96.45           N  
ATOM   1472 HH11 ARG A  90      13.239 -22.162 -20.060  1.00 96.45           H  
ATOM   1473 HH12 ARG A  90      11.837 -23.224 -19.867  1.00 96.45           H  
ATOM   1474  NH2 ARG A  90      10.455 -22.108 -21.513  1.00 96.45           N  
ATOM   1475 HH21 ARG A  90       9.989 -22.897 -21.087  1.00 96.45           H  
ATOM   1476 HH22 ARG A  90       9.892 -21.525 -22.116  1.00 96.45           H  
ATOM   1477  CZ  ARG A  90      11.659 -21.738 -21.200  1.00 96.45           C  
ATOM   1478  N   LYS A  91      11.690 -15.892 -23.802  1.00 95.09           N  
ATOM   1479  H   LYS A  91      12.497 -16.228 -24.309  1.00 95.09           H  
ATOM   1480  CA  LYS A  91      10.736 -15.003 -24.490  1.00 95.09           C  
ATOM   1481  HA  LYS A  91      10.837 -13.999 -24.079  1.00 95.09           H  
ATOM   1482  C   LYS A  91       9.277 -15.417 -24.272  1.00 95.09           C  
ATOM   1483  CB  LYS A  91      11.080 -14.965 -25.989  1.00 95.09           C  
ATOM   1484  HB2 LYS A  91      10.906 -15.949 -26.425  1.00 95.09           H  
ATOM   1485  HB3 LYS A  91      12.138 -14.725 -26.100  1.00 95.09           H  
ATOM   1486  O   LYS A  91       8.428 -14.555 -24.084  1.00 95.09           O  
ATOM   1487  CG  LYS A  91      10.249 -13.917 -26.750  1.00 95.09           C  
ATOM   1488  HG2 LYS A  91      10.415 -12.937 -26.302  1.00 95.09           H  
ATOM   1489  HG3 LYS A  91       9.190 -14.162 -26.675  1.00 95.09           H  
ATOM   1490  CD  LYS A  91      10.632 -13.864 -28.236  1.00 95.09           C  
ATOM   1491  HD2 LYS A  91      11.689 -13.612 -28.324  1.00 95.09           H  
ATOM   1492  HD3 LYS A  91      10.461 -14.842 -28.686  1.00 95.09           H  
ATOM   1493  CE  LYS A  91       9.787 -12.807 -28.960  1.00 95.09           C  
ATOM   1494  HE2 LYS A  91       9.904 -11.856 -28.440  1.00 95.09           H  
ATOM   1495  HE3 LYS A  91       8.738 -13.094 -28.895  1.00 95.09           H  
ATOM   1496  NZ  LYS A  91      10.194 -12.654 -30.382  1.00 95.09           N  
ATOM   1497  HZ1 LYS A  91      10.088 -13.524 -30.884  1.00 95.09           H  
ATOM   1498  HZ2 LYS A  91      11.158 -12.359 -30.445  1.00 95.09           H  
ATOM   1499  HZ3 LYS A  91       9.631 -11.950 -30.838  1.00 95.09           H  
ATOM   1500  N   ASP A  92       9.013 -16.721 -24.257  1.00 95.71           N  
ATOM   1501  H   ASP A  92       9.789 -17.365 -24.314  1.00 95.71           H  
ATOM   1502  CA  ASP A  92       7.702 -17.340 -24.033  1.00 95.71           C  
ATOM   1503  HA  ASP A  92       6.986 -16.914 -24.735  1.00 95.71           H  
ATOM   1504  C   ASP A  92       7.130 -17.107 -22.624  1.00 95.71           C  
ATOM   1505  CB  ASP A  92       7.831 -18.848 -24.333  1.00 95.71           C  
ATOM   1506  HB2 ASP A  92       6.858 -19.318 -24.189  1.00 95.71           H  
ATOM   1507  HB3 ASP A  92       8.099 -18.969 -25.383  1.00 95.71           H  
ATOM   1508  O   ASP A  92       5.926 -17.230 -22.421  1.00 95.71           O  
ATOM   1509  CG  ASP A  92       8.885 -19.585 -23.477  1.00 95.71           C  
ATOM   1510  OD1 ASP A  92      10.077 -19.181 -23.469  1.00 95.71           O  
ATOM   1511  OD2 ASP A  92       8.555 -20.596 -22.822  1.00 95.71           O  
ATOM   1512  N   LEU A  93       7.977 -16.741 -21.658  1.00 95.11           N  
ATOM   1513  H   LEU A  93       8.950 -16.627 -21.901  1.00 95.11           H  
ATOM   1514  CA  LEU A  93       7.599 -16.501 -20.262  1.00 95.11           C  
ATOM   1515  HA  LEU A  93       6.564 -16.810 -20.116  1.00 95.11           H  
ATOM   1516  C   LEU A  93       7.638 -15.013 -19.880  1.00 95.11           C  
ATOM   1517  CB  LEU A  93       8.491 -17.352 -19.338  1.00 95.11           C  
ATOM   1518  HB2 LEU A  93       8.165 -17.199 -18.309  1.00 95.11           H  
ATOM   1519  HB3 LEU A  93       9.515 -16.988 -19.422  1.00 95.11           H  
ATOM   1520  O   LEU A  93       7.501 -14.679 -18.701  1.00 95.11           O  
ATOM   1521  CG  LEU A  93       8.476 -18.863 -19.630  1.00 95.11           C  
ATOM   1522  HG  LEU A  93       8.836 -19.042 -20.643  1.00 95.11           H  
ATOM   1523  CD1 LEU A  93       9.429 -19.574 -18.665  1.00 95.11           C  
ATOM   1524 HD11 LEU A  93      10.434 -19.168 -18.779  1.00 95.11           H  
ATOM   1525 HD12 LEU A  93       9.091 -19.438 -17.638  1.00 95.11           H  
ATOM   1526 HD13 LEU A  93       9.448 -20.638 -18.904  1.00 95.11           H  
ATOM   1527  CD2 LEU A  93       7.087 -19.482 -19.471  1.00 95.11           C  
ATOM   1528 HD21 LEU A  93       6.700 -19.310 -18.466  1.00 95.11           H  
ATOM   1529 HD22 LEU A  93       6.404 -19.051 -20.202  1.00 95.11           H  
ATOM   1530 HD23 LEU A  93       7.139 -20.553 -19.669  1.00 95.11           H  
ATOM   1531  N   ILE A  94       7.844 -14.114 -20.849  1.00 96.40           N  
ATOM   1532  H   ILE A  94       7.898 -14.441 -21.803  1.00 96.40           H  
ATOM   1533  CA  ILE A  94       7.767 -12.671 -20.609  1.00 96.40           C  
ATOM   1534  HA  ILE A  94       8.269 -12.460 -19.665  1.00 96.40           H  
ATOM   1535  C   ILE A  94       6.298 -12.277 -20.470  1.00 96.40           C  
ATOM   1536  CB  ILE A  94       8.482 -11.852 -21.707  1.00 96.40           C  
ATOM   1537  HB  ILE A  94       8.045 -12.108 -22.672  1.00 96.40           H  
ATOM   1538  O   ILE A  94       5.514 -12.433 -21.402  1.00 96.40           O  
ATOM   1539  CG1 ILE A  94       9.990 -12.191 -21.739  1.00 96.40           C  
ATOM   1540 HG12 ILE A  94      10.106 -13.264 -21.893  1.00 96.40           H  
ATOM   1541 HG13 ILE A  94      10.443 -11.939 -20.780  1.00 96.40           H  
ATOM   1542  CG2 ILE A  94       8.282 -10.340 -21.466  1.00 96.40           C  
ATOM   1543 HG21 ILE A  94       8.757  -9.765 -22.261  1.00 96.40           H  
ATOM   1544 HG22 ILE A  94       7.222 -10.085 -21.487  1.00 96.40           H  
ATOM   1545 HG23 ILE A  94       8.705 -10.055 -20.503  1.00 96.40           H  
ATOM   1546  CD1 ILE A  94      10.765 -11.483 -22.858  1.00 96.40           C  
ATOM   1547 HD11 ILE A  94      10.869 -10.420 -22.641  1.00 96.40           H  
ATOM   1548 HD12 ILE A  94      11.763 -11.914 -22.937  1.00 96.40           H  
ATOM   1549 HD13 ILE A  94      10.249 -11.614 -23.809  1.00 96.40           H  
ATOM   1550  N   ILE A  95       5.939 -11.702 -19.322  1.00 95.43           N  
ATOM   1551  H   ILE A  95       6.642 -11.613 -18.602  1.00 95.43           H  
ATOM   1552  CA  ILE A  95       4.584 -11.195 -19.065  1.00 95.43           C  
ATOM   1553  HA  ILE A  95       3.967 -11.357 -19.949  1.00 95.43           H  
ATOM   1554  C   ILE A  95       4.662  -9.692 -18.823  1.00 95.43           C  
ATOM   1555  CB  ILE A  95       3.899 -11.944 -17.899  1.00 95.43           C  
ATOM   1556  HB  ILE A  95       4.448 -11.738 -16.980  1.00 95.43           H  
ATOM   1557  O   ILE A  95       5.339  -9.247 -17.894  1.00 95.43           O  
ATOM   1558  CG1 ILE A  95       3.912 -13.472 -18.144  1.00 95.43           C  
ATOM   1559 HG12 ILE A  95       3.401 -13.695 -19.081  1.00 95.43           H  
ATOM   1560 HG13 ILE A  95       4.943 -13.813 -18.235  1.00 95.43           H  
ATOM   1561  CG2 ILE A  95       2.459 -11.426 -17.713  1.00 95.43           C  
ATOM   1562 HG21 ILE A  95       2.003 -11.881 -16.834  1.00 95.43           H  
ATOM   1563 HG22 ILE A  95       1.856 -11.670 -18.588  1.00 95.43           H  
ATOM   1564 HG23 ILE A  95       2.444 -10.347 -17.562  1.00 95.43           H  
ATOM   1565  CD1 ILE A  95       3.273 -14.300 -17.023  1.00 95.43           C  
ATOM   1566 HD11 ILE A  95       3.686 -14.009 -16.058  1.00 95.43           H  
ATOM   1567 HD12 ILE A  95       2.192 -14.157 -17.015  1.00 95.43           H  
ATOM   1568 HD13 ILE A  95       3.478 -15.356 -17.196  1.00 95.43           H  
ATOM   1569  N   ILE A  96       3.957  -8.910 -19.643  1.00 95.41           N  
ATOM   1570  H   ILE A  96       3.404  -9.349 -20.365  1.00 95.41           H  
ATOM   1571  CA  ILE A  96       3.795  -7.469 -19.433  1.00 95.41           C  
ATOM   1572  HA  ILE A  96       4.734  -7.073 -19.046  1.00 95.41           H  
ATOM   1573  C   ILE A  96       2.734  -7.246 -18.358  1.00 95.41           C  
ATOM   1574  CB  ILE A  96       3.478  -6.722 -20.748  1.00 95.41           C  
ATOM   1575  HB  ILE A  96       2.570  -7.144 -21.179  1.00 95.41           H  
ATOM   1576  O   ILE A  96       1.613  -7.736 -18.461  1.00 95.41           O  
ATOM   1577  CG1 ILE A  96       4.638  -6.904 -21.756  1.00 95.41           C  
ATOM   1578 HG12 ILE A  96       5.551  -6.475 -21.343  1.00 95.41           H  
ATOM   1579 HG13 ILE A  96       4.810  -7.968 -21.917  1.00 95.41           H  
ATOM   1580  CG2 ILE A  96       3.230  -5.226 -20.465  1.00 95.41           C  
ATOM   1581 HG21 ILE A  96       2.369  -5.095 -19.809  1.00 95.41           H  
ATOM   1582 HG22 ILE A  96       4.112  -4.783 -20.003  1.00 95.41           H  
ATOM   1583 HG23 ILE A  96       3.005  -4.694 -21.389  1.00 95.41           H  
ATOM   1584  CD1 ILE A  96       4.384  -6.280 -23.134  1.00 95.41           C  
ATOM   1585 HD11 ILE A  96       5.169  -6.596 -23.822  1.00 95.41           H  
ATOM   1586 HD12 ILE A  96       4.402  -5.192 -23.073  1.00 95.41           H  
ATOM   1587 HD13 ILE A  96       3.421  -6.611 -23.523  1.00 95.41           H  
ATOM   1588  N   LEU A  97       3.099  -6.492 -17.327  1.00 95.14           N  
ATOM   1589  H   LEU A  97       4.042  -6.128 -17.311  1.00 95.14           H  
ATOM   1590  CA  LEU A  97       2.273  -6.212 -16.161  1.00 95.14           C  
ATOM   1591  HA  LEU A  97       1.305  -6.704 -16.256  1.00 95.14           H  
ATOM   1592  C   LEU A  97       2.050  -4.699 -16.066  1.00 95.14           C  
ATOM   1593  CB  LEU A  97       2.957  -6.786 -14.910  1.00 95.14           C  
ATOM   1594  HB2 LEU A  97       2.383  -6.492 -14.031  1.00 95.14           H  
ATOM   1595  HB3 LEU A  97       3.950  -6.346 -14.821  1.00 95.14           H  
ATOM   1596  O   LEU A  97       2.921  -3.973 -15.560  1.00 95.14           O  
ATOM   1597  CG  LEU A  97       3.089  -8.319 -14.931  1.00 95.14           C  
ATOM   1598  HG  LEU A  97       3.488  -8.657 -15.887  1.00 95.14           H  
ATOM   1599  CD1 LEU A  97       4.076  -8.746 -13.851  1.00 95.14           C  
ATOM   1600 HD11 LEU A  97       3.771  -8.353 -12.881  1.00 95.14           H  
ATOM   1601 HD12 LEU A  97       5.062  -8.365 -14.116  1.00 95.14           H  
ATOM   1602 HD13 LEU A  97       4.126  -9.834 -13.811  1.00 95.14           H  
ATOM   1603  CD2 LEU A  97       1.747  -9.007 -14.689  1.00 95.14           C  
ATOM   1604 HD21 LEU A  97       1.078  -8.817 -15.528  1.00 95.14           H  
ATOM   1605 HD22 LEU A  97       1.898 -10.084 -14.615  1.00 95.14           H  
ATOM   1606 HD23 LEU A  97       1.284  -8.638 -13.774  1.00 95.14           H  
ATOM   1607  N   PRO A  98       0.895  -4.201 -16.545  1.00 92.78           N  
ATOM   1608  CA  PRO A  98       0.488  -2.820 -16.344  1.00 92.78           C  
ATOM   1609  HA  PRO A  98       1.152  -2.175 -16.919  1.00 92.78           H  
ATOM   1610  C   PRO A  98       0.531  -2.420 -14.868  1.00 92.78           C  
ATOM   1611  CB  PRO A  98      -0.933  -2.712 -16.907  1.00 92.78           C  
ATOM   1612  HB2 PRO A  98      -1.120  -1.736 -17.356  1.00 92.78           H  
ATOM   1613  HB3 PRO A  98      -1.665  -2.917 -16.125  1.00 92.78           H  
ATOM   1614  O   PRO A  98       0.451  -3.257 -13.957  1.00 92.78           O  
ATOM   1615  CG  PRO A  98      -0.988  -3.831 -17.945  1.00 92.78           C  
ATOM   1616  HG2 PRO A  98      -2.007  -4.179 -18.115  1.00 92.78           H  
ATOM   1617  HG3 PRO A  98      -0.535  -3.491 -18.876  1.00 92.78           H  
ATOM   1618  CD  PRO A  98      -0.118  -4.914 -17.316  1.00 92.78           C  
ATOM   1619  HD2 PRO A  98       0.329  -5.527 -18.099  1.00 92.78           H  
ATOM   1620  HD3 PRO A  98      -0.722  -5.534 -16.653  1.00 92.78           H  
ATOM   1621  N   LYS A  99       0.638  -1.115 -14.618  1.00 91.22           N  
ATOM   1622  H   LYS A  99       0.632  -0.473 -15.398  1.00 91.22           H  
ATOM   1623  CA  LYS A  99       0.625  -0.587 -13.256  1.00 91.22           C  
ATOM   1624  HA  LYS A  99       1.472  -1.022 -12.725  1.00 91.22           H  
ATOM   1625  C   LYS A  99      -0.657  -1.015 -12.537  1.00 91.22           C  
ATOM   1626  CB  LYS A  99       0.780   0.934 -13.301  1.00 91.22           C  
ATOM   1627  HB2 LYS A  99       1.556   1.190 -14.023  1.00 91.22           H  
ATOM   1628  HB3 LYS A  99      -0.157   1.391 -13.620  1.00 91.22           H  
ATOM   1629  O   LYS A  99      -1.743  -0.929 -13.095  1.00 91.22           O  
ATOM   1630  CG  LYS A  99       1.195   1.476 -11.931  1.00 91.22           C  
ATOM   1631  HG2 LYS A  99       2.132   1.004 -11.635  1.00 91.22           H  
ATOM   1632  HG3 LYS A  99       0.432   1.245 -11.187  1.00 91.22           H  
ATOM   1633  CD  LYS A  99       1.392   2.988 -12.011  1.00 91.22           C  
ATOM   1634  HD2 LYS A  99       0.438   3.454 -12.259  1.00 91.22           H  
ATOM   1635  HD3 LYS A  99       2.120   3.219 -12.788  1.00 91.22           H  
ATOM   1636  CE  LYS A  99       1.896   3.503 -10.665  1.00 91.22           C  
ATOM   1637  HE2 LYS A  99       2.880   3.074 -10.474  1.00 91.22           H  
ATOM   1638  HE3 LYS A  99       1.220   3.148  -9.886  1.00 91.22           H  
ATOM   1639  NZ  LYS A  99       1.945   4.983 -10.663  1.00 91.22           N  
ATOM   1640  HZ1 LYS A  99       2.545   5.313 -11.407  1.00 91.22           H  
ATOM   1641  HZ2 LYS A  99       1.014   5.344 -10.813  1.00 91.22           H  
ATOM   1642  HZ3 LYS A  99       2.275   5.325  -9.772  1.00 91.22           H  
ATOM   1643  N   TYR A 100      -0.501  -1.455 -11.295  1.00 93.30           N  
ATOM   1644  H   TYR A 100       0.445  -1.552 -10.956  1.00 93.30           H  
ATOM   1645  CA  TYR A 100      -1.560  -1.986 -10.437  1.00 93.30           C  
ATOM   1646  HA  TYR A 100      -1.065  -2.209  -9.492  1.00 93.30           H  
ATOM   1647  C   TYR A 100      -2.160  -3.331 -10.872  1.00 93.30           C  
ATOM   1648  CB  TYR A 100      -2.619  -0.915 -10.125  1.00 93.30           C  
ATOM   1649  HB2 TYR A 100      -3.256  -0.775 -10.998  1.00 93.30           H  
ATOM   1650  HB3 TYR A 100      -3.261  -1.279  -9.323  1.00 93.30           H  
ATOM   1651  O   TYR A 100      -3.225  -3.696 -10.382  1.00 93.30           O  
ATOM   1652  CG  TYR A 100      -2.046   0.420  -9.694  1.00 93.30           C  
ATOM   1653  CD1 TYR A 100      -1.296   0.505  -8.507  1.00 93.30           C  
ATOM   1654  HD1 TYR A 100      -1.150  -0.376  -7.900  1.00 93.30           H  
ATOM   1655  CD2 TYR A 100      -2.271   1.572 -10.473  1.00 93.30           C  
ATOM   1656  HD2 TYR A 100      -2.858   1.499 -11.377  1.00 93.30           H  
ATOM   1657  CE1 TYR A 100      -0.781   1.744  -8.088  1.00 93.30           C  
ATOM   1658  HE1 TYR A 100      -0.229   1.806  -7.162  1.00 93.30           H  
ATOM   1659  CE2 TYR A 100      -1.753   2.814 -10.059  1.00 93.30           C  
ATOM   1660  HE2 TYR A 100      -1.959   3.704 -10.636  1.00 93.30           H  
ATOM   1661  OH  TYR A 100      -0.511   4.094  -8.450  1.00 93.30           O  
ATOM   1662  HH  TYR A 100      -0.337   4.060  -7.507  1.00 93.30           H  
ATOM   1663  CZ  TYR A 100      -1.019   2.901  -8.859  1.00 93.30           C  
ATOM   1664  N   SER A 101      -1.450  -4.112 -11.700  1.00 94.60           N  
ATOM   1665  H   SER A 101      -0.628  -3.730 -12.145  1.00 94.60           H  
ATOM   1666  CA  SER A 101      -1.795  -5.523 -11.953  1.00 94.60           C  
ATOM   1667  HA  SER A 101      -2.702  -5.563 -12.556  1.00 94.60           H  
ATOM   1668  C   SER A 101      -2.040  -6.267 -10.636  1.00 94.60           C  
ATOM   1669  CB  SER A 101      -0.680  -6.248 -12.711  1.00 94.60           C  
ATOM   1670  HB2 SER A 101       0.263  -6.138 -12.174  1.00 94.60           H  
ATOM   1671  HB3 SER A 101      -0.923  -7.308 -12.776  1.00 94.60           H  
ATOM   1672  O   SER A 101      -1.228  -6.168  -9.707  1.00 94.60           O  
ATOM   1673  OG  SER A 101      -0.543  -5.737 -14.018  1.00 94.60           O  
ATOM   1674  HG  SER A 101      -0.241  -4.827 -13.975  1.00 94.60           H  
ATOM   1675  N   LEU A 102      -3.164  -6.978 -10.549  1.00 95.53           N  
ATOM   1676  H   LEU A 102      -3.760  -7.038 -11.363  1.00 95.53           H  
ATOM   1677  CA  LEU A 102      -3.664  -7.579  -9.316  1.00 95.53           C  
ATOM   1678  HA  LEU A 102      -3.251  -7.026  -8.472  1.00 95.53           H  
ATOM   1679  C   LEU A 102      -3.228  -9.042  -9.197  1.00 95.53           C  
ATOM   1680  CB  LEU A 102      -5.195  -7.423  -9.291  1.00 95.53           C  
ATOM   1681  HB2 LEU A 102      -5.446  -6.373  -9.441  1.00 95.53           H  
ATOM   1682  HB3 LEU A 102      -5.607  -7.978 -10.134  1.00 95.53           H  
ATOM   1683  O   LEU A 102      -3.462  -9.846 -10.092  1.00 95.53           O  
ATOM   1684  CG  LEU A 102      -5.869  -7.911  -7.997  1.00 95.53           C  
ATOM   1685  HG  LEU A 102      -5.571  -8.939  -7.788  1.00 95.53           H  
ATOM   1686  CD1 LEU A 102      -5.501  -7.034  -6.796  1.00 95.53           C  
ATOM   1687 HD11 LEU A 102      -4.463  -7.207  -6.515  1.00 95.53           H  
ATOM   1688 HD12 LEU A 102      -5.643  -5.985  -7.054  1.00 95.53           H  
ATOM   1689 HD13 LEU A 102      -6.151  -7.269  -5.953  1.00 95.53           H  
ATOM   1690  CD2 LEU A 102      -7.387  -7.882  -8.162  1.00 95.53           C  
ATOM   1691 HD21 LEU A 102      -7.876  -8.297  -7.280  1.00 95.53           H  
ATOM   1692 HD22 LEU A 102      -7.673  -8.469  -9.034  1.00 95.53           H  
ATOM   1693 HD23 LEU A 102      -7.725  -6.857  -8.316  1.00 95.53           H  
ATOM   1694  N   PHE A 103      -2.658  -9.406  -8.055  1.00 96.54           N  
ATOM   1695  H   PHE A 103      -2.459  -8.686  -7.374  1.00 96.54           H  
ATOM   1696  CA  PHE A 103      -2.217 -10.762  -7.743  1.00 96.54           C  
ATOM   1697  HA  PHE A 103      -2.387 -11.413  -8.601  1.00 96.54           H  
ATOM   1698  C   PHE A 103      -2.997 -11.312  -6.556  1.00 96.54           C  
ATOM   1699  CB  PHE A 103      -0.715 -10.756  -7.453  1.00 96.54           C  
ATOM   1700  HB2 PHE A 103      -0.427 -11.737  -7.075  1.00 96.54           H  
ATOM   1701  HB3 PHE A 103      -0.501 -10.027  -6.670  1.00 96.54           H  
ATOM   1702  O   PHE A 103      -3.125 -10.628  -5.538  1.00 96.54           O  
ATOM   1703  CG  PHE A 103       0.125 -10.442  -8.671  1.00 96.54           C  
ATOM   1704  CD1 PHE A 103       0.640 -11.491  -9.454  1.00 96.54           C  
ATOM   1705  HD1 PHE A 103       0.446 -12.521  -9.192  1.00 96.54           H  
ATOM   1706  CD2 PHE A 103       0.374  -9.105  -9.038  1.00 96.54           C  
ATOM   1707  HD2 PHE A 103      -0.043  -8.295  -8.457  1.00 96.54           H  
ATOM   1708  CE1 PHE A 103       1.424 -11.207 -10.582  1.00 96.54           C  
ATOM   1709  HE1 PHE A 103       1.829 -12.017 -11.170  1.00 96.54           H  
ATOM   1710  CE2 PHE A 103       1.134  -8.823 -10.186  1.00 96.54           C  
ATOM   1711  HE2 PHE A 103       1.288  -7.800 -10.499  1.00 96.54           H  
ATOM   1712  CZ  PHE A 103       1.671  -9.874 -10.948  1.00 96.54           C  
ATOM   1713  HZ  PHE A 103       2.257  -9.666 -11.831  1.00 96.54           H  
ATOM   1714  N   LYS A 104      -3.483 -12.551  -6.667  1.00 96.66           N  
ATOM   1715  H   LYS A 104      -3.308 -13.036  -7.536  1.00 96.66           H  
ATOM   1716  CA  LYS A 104      -4.058 -13.328  -5.563  1.00 96.66           C  
ATOM   1717  HA  LYS A 104      -4.383 -12.648  -4.776  1.00 96.66           H  
ATOM   1718  C   LYS A 104      -2.994 -14.253  -4.983  1.00 96.66           C  
ATOM   1719  CB  LYS A 104      -5.276 -14.115  -6.055  1.00 96.66           C  
ATOM   1720  HB2 LYS A 104      -5.964 -13.412  -6.525  1.00 96.66           H  
ATOM   1721  HB3 LYS A 104      -4.958 -14.836  -6.808  1.00 96.66           H  
ATOM   1722  O   LYS A 104      -2.437 -15.090  -5.689  1.00 96.66           O  
ATOM   1723  CG  LYS A 104      -6.021 -14.848  -4.927  1.00 96.66           C  
ATOM   1724  HG2 LYS A 104      -5.340 -15.538  -4.431  1.00 96.66           H  
ATOM   1725  HG3 LYS A 104      -6.386 -14.123  -4.199  1.00 96.66           H  
ATOM   1726  CD  LYS A 104      -7.202 -15.650  -5.496  1.00 96.66           C  
ATOM   1727  HD2 LYS A 104      -6.820 -16.338  -6.250  1.00 96.66           H  
ATOM   1728  HD3 LYS A 104      -7.912 -14.970  -5.966  1.00 96.66           H  
ATOM   1729  CE  LYS A 104      -7.898 -16.453  -4.387  1.00 96.66           C  
ATOM   1730  HE2 LYS A 104      -7.140 -17.039  -3.868  1.00 96.66           H  
ATOM   1731  HE3 LYS A 104      -8.335 -15.760  -3.668  1.00 96.66           H  
ATOM   1732  NZ  LYS A 104      -8.941 -17.361  -4.936  1.00 96.66           N  
ATOM   1733  HZ1 LYS A 104      -8.526 -18.021  -5.578  1.00 96.66           H  
ATOM   1734  HZ2 LYS A 104      -9.378 -17.898  -4.200  1.00 96.66           H  
ATOM   1735  HZ3 LYS A 104      -9.658 -16.853  -5.433  1.00 96.66           H  
ATOM   1736  N   LEU A 105      -2.757 -14.092  -3.692  1.00 96.29           N  
ATOM   1737  H   LEU A 105      -3.323 -13.414  -3.201  1.00 96.29           H  
ATOM   1738  CA  LEU A 105      -1.894 -14.913  -2.860  1.00 96.29           C  
ATOM   1739  HA  LEU A 105      -1.261 -15.536  -3.493  1.00 96.29           H  
ATOM   1740  C   LEU A 105      -2.745 -15.856  -1.993  1.00 96.29           C  
ATOM   1741  CB  LEU A 105      -0.980 -14.003  -2.008  1.00 96.29           C  
ATOM   1742  HB2 LEU A 105      -0.305 -14.652  -1.450  1.00 96.29           H  
ATOM   1743  HB3 LEU A 105      -1.583 -13.461  -1.280  1.00 96.29           H  
ATOM   1744  O   LEU A 105      -3.982 -15.852  -2.039  1.00 96.29           O  
ATOM   1745  CG  LEU A 105      -0.134 -13.008  -2.826  1.00 96.29           C  
ATOM   1746  HG  LEU A 105       0.001 -13.384  -3.841  1.00 96.29           H  
ATOM   1747  CD1 LEU A 105      -0.771 -11.616  -2.883  1.00 96.29           C  
ATOM   1748 HD11 LEU A 105      -0.132 -10.953  -3.467  1.00 96.29           H  
ATOM   1749 HD12 LEU A 105      -1.745 -11.670  -3.370  1.00 96.29           H  
ATOM   1750 HD13 LEU A 105      -0.892 -11.223  -1.874  1.00 96.29           H  
ATOM   1751  CD2 LEU A 105       1.244 -12.826  -2.203  1.00 96.29           C  
ATOM   1752 HD21 LEU A 105       1.746 -13.791  -2.132  1.00 96.29           H  
ATOM   1753 HD22 LEU A 105       1.842 -12.189  -2.855  1.00 96.29           H  
ATOM   1754 HD23 LEU A 105       1.167 -12.367  -1.218  1.00 96.29           H  
ATOM   1755  N   GLU A 106      -2.062 -16.653  -1.179  1.00 92.37           N  
ATOM   1756  H   GLU A 106      -1.054 -16.655  -1.240  1.00 92.37           H  
ATOM   1757  CA  GLU A 106      -2.653 -17.546  -0.183  1.00 92.37           C  
ATOM   1758  HA  GLU A 106      -3.200 -18.334  -0.701  1.00 92.37           H  
ATOM   1759  C   GLU A 106      -3.635 -16.815   0.757  1.00 92.37           C  
ATOM   1760  CB  GLU A 106      -1.529 -18.203   0.625  1.00 92.37           C  
ATOM   1761  HB2 GLU A 106      -1.973 -18.832   1.397  1.00 92.37           H  
ATOM   1762  HB3 GLU A 106      -0.949 -17.414   1.105  1.00 92.37           H  
ATOM   1763  O   GLU A 106      -3.525 -15.609   1.005  1.00 92.37           O  
ATOM   1764  CG  GLU A 106      -0.605 -19.066  -0.255  1.00 92.37           C  
ATOM   1765  HG2 GLU A 106      -0.224 -18.463  -1.079  1.00 92.37           H  
ATOM   1766  HG3 GLU A 106      -1.194 -19.882  -0.674  1.00 92.37           H  
ATOM   1767  CD  GLU A 106       0.594 -19.631   0.516  1.00 92.37           C  
ATOM   1768  OE1 GLU A 106       1.405 -20.321  -0.135  1.00 92.37           O  
ATOM   1769  OE2 GLU A 106       0.713 -19.317   1.721  1.00 92.37           O  
ATOM   1770  N   GLY A 107      -4.648 -17.538   1.248  1.00 90.67           N  
ATOM   1771  H   GLY A 107      -4.647 -18.535   1.084  1.00 90.67           H  
ATOM   1772  CA  GLY A 107      -5.671 -16.990   2.154  1.00 90.67           C  
ATOM   1773  HA2 GLY A 107      -5.175 -16.539   3.013  1.00 90.67           H  
ATOM   1774  HA3 GLY A 107      -6.293 -17.809   2.516  1.00 90.67           H  
ATOM   1775  C   GLY A 107      -6.597 -15.932   1.531  1.00 90.67           C  
ATOM   1776  O   GLY A 107      -7.293 -15.211   2.246  1.00 90.67           O  
ATOM   1777  N   GLY A 108      -6.593 -15.784   0.199  1.00 92.55           N  
ATOM   1778  H   GLY A 108      -5.923 -16.327  -0.327  1.00 92.55           H  
ATOM   1779  CA  GLY A 108      -7.367 -14.748  -0.496  1.00 92.55           C  
ATOM   1780  HA2 GLY A 108      -8.385 -14.736  -0.108  1.00 92.55           H  
ATOM   1781  HA3 GLY A 108      -7.395 -14.991  -1.558  1.00 92.55           H  
ATOM   1782  C   GLY A 108      -6.780 -13.338  -0.355  1.00 92.55           C  
ATOM   1783  O   GLY A 108      -7.432 -12.354  -0.729  1.00 92.55           O  
ATOM   1784  N   ARG A 109      -5.551 -13.226   0.163  1.00 95.96           N  
ATOM   1785  H   ARG A 109      -5.073 -14.074   0.432  1.00 95.96           H  
ATOM   1786  CA  ARG A 109      -4.787 -11.979   0.196  1.00 95.96           C  
ATOM   1787  HA  ARG A 109      -5.390 -11.209   0.677  1.00 95.96           H  
ATOM   1788  C   ARG A 109      -4.485 -11.532  -1.231  1.00 95.96           C  
ATOM   1789  CB  ARG A 109      -3.526 -12.215   1.035  1.00 95.96           C  
ATOM   1790  HB2 ARG A 109      -2.924 -12.995   0.569  1.00 95.96           H  
ATOM   1791  HB3 ARG A 109      -3.838 -12.572   2.016  1.00 95.96           H  
ATOM   1792  O   ARG A 109      -4.170 -12.343  -2.094  1.00 95.96           O  
ATOM   1793  CG  ARG A 109      -2.670 -10.956   1.221  1.00 95.96           C  
ATOM   1794  HG2 ARG A 109      -3.313 -10.125   1.514  1.00 95.96           H  
ATOM   1795  HG3 ARG A 109      -2.171 -10.699   0.287  1.00 95.96           H  
ATOM   1796  CD  ARG A 109      -1.625 -11.180   2.323  1.00 95.96           C  
ATOM   1797  HD2 ARG A 109      -1.136 -10.227   2.521  1.00 95.96           H  
ATOM   1798  HD3 ARG A 109      -2.130 -11.484   3.239  1.00 95.96           H  
ATOM   1799  NE  ARG A 109      -0.644 -12.229   1.962  1.00 95.96           N  
ATOM   1800  HE  ARG A 109      -1.006 -13.157   1.794  1.00 95.96           H  
ATOM   1801  NH1 ARG A 109       1.241 -10.964   2.153  1.00 95.96           N  
ATOM   1802 HH11 ARG A 109       0.722 -10.275   2.678  1.00 95.96           H  
ATOM   1803 HH12 ARG A 109       2.154 -10.822   1.745  1.00 95.96           H  
ATOM   1804  NH2 ARG A 109       1.438 -12.996   1.364  1.00 95.96           N  
ATOM   1805 HH21 ARG A 109       2.371 -12.711   1.102  1.00 95.96           H  
ATOM   1806 HH22 ARG A 109       1.110 -13.930   1.164  1.00 95.96           H  
ATOM   1807  CZ  ARG A 109       0.660 -12.075   1.841  1.00 95.96           C  
ATOM   1808  N   LYS A 110      -4.599 -10.238  -1.492  1.00 96.76           N  
ATOM   1809  H   LYS A 110      -4.872  -9.626  -0.736  1.00 96.76           H  
ATOM   1810  CA  LYS A 110      -4.412  -9.635  -2.807  1.00 96.76           C  
ATOM   1811  HA  LYS A 110      -3.997 -10.391  -3.473  1.00 96.76           H  
ATOM   1812  C   LYS A 110      -3.413  -8.489  -2.725  1.00 96.76           C  
ATOM   1813  CB  LYS A 110      -5.752  -9.165  -3.386  1.00 96.76           C  
ATOM   1814  HB2 LYS A 110      -5.547  -8.593  -4.291  1.00 96.76           H  
ATOM   1815  HB3 LYS A 110      -6.222  -8.504  -2.658  1.00 96.76           H  
ATOM   1816  O   LYS A 110      -3.437  -7.687  -1.786  1.00 96.76           O  
ATOM   1817  CG  LYS A 110      -6.741 -10.287  -3.742  1.00 96.76           C  
ATOM   1818  HG2 LYS A 110      -6.934 -10.898  -2.860  1.00 96.76           H  
ATOM   1819  HG3 LYS A 110      -6.317 -10.915  -4.526  1.00 96.76           H  
ATOM   1820  CD  LYS A 110      -8.064  -9.671  -4.225  1.00 96.76           C  
ATOM   1821  HD2 LYS A 110      -7.877  -9.101  -5.135  1.00 96.76           H  
ATOM   1822  HD3 LYS A 110      -8.429  -8.986  -3.460  1.00 96.76           H  
ATOM   1823  CE  LYS A 110      -9.138 -10.735  -4.494  1.00 96.76           C  
ATOM   1824  HE2 LYS A 110      -8.782 -11.394  -5.286  1.00 96.76           H  
ATOM   1825  HE3 LYS A 110      -9.269 -11.328  -3.589  1.00 96.76           H  
ATOM   1826  NZ  LYS A 110     -10.433 -10.112  -4.889  1.00 96.76           N  
ATOM   1827  HZ1 LYS A 110     -10.770  -9.478  -4.179  1.00 96.76           H  
ATOM   1828  HZ2 LYS A 110     -11.146 -10.808  -5.055  1.00 96.76           H  
ATOM   1829  HZ3 LYS A 110     -10.330  -9.581  -5.741  1.00 96.76           H  
ATOM   1830  N   ARG A 111      -2.558  -8.376  -3.738  1.00 96.89           N  
ATOM   1831  H   ARG A 111      -2.618  -9.064  -4.475  1.00 96.89           H  
ATOM   1832  CA  ARG A 111      -1.585  -7.286  -3.884  1.00 96.89           C  
ATOM   1833  HA  ARG A 111      -1.829  -6.485  -3.185  1.00 96.89           H  
ATOM   1834  C   ARG A 111      -1.656  -6.695  -5.278  1.00 96.89           C  
ATOM   1835  CB  ARG A 111      -0.164  -7.791  -3.602  1.00 96.89           C  
ATOM   1836  HB2 ARG A 111       0.552  -7.018  -3.881  1.00 96.89           H  
ATOM   1837  HB3 ARG A 111       0.032  -8.658  -4.233  1.00 96.89           H  
ATOM   1838  O   ARG A 111      -1.817  -7.427  -6.246  1.00 96.89           O  
ATOM   1839  CG  ARG A 111       0.082  -8.178  -2.140  1.00 96.89           C  
ATOM   1840  HG2 ARG A 111       1.053  -8.672  -2.102  1.00 96.89           H  
ATOM   1841  HG3 ARG A 111      -0.671  -8.891  -1.804  1.00 96.89           H  
ATOM   1842  CD  ARG A 111       0.084  -6.966  -1.202  1.00 96.89           C  
ATOM   1843  HD2 ARG A 111      -0.937  -6.593  -1.118  1.00 96.89           H  
ATOM   1844  HD3 ARG A 111       0.718  -6.187  -1.624  1.00 96.89           H  
ATOM   1845  NE  ARG A 111       0.605  -7.338   0.124  1.00 96.89           N  
ATOM   1846  HE  ARG A 111       1.304  -8.067   0.118  1.00 96.89           H  
ATOM   1847  NH1 ARG A 111      -0.412  -5.677   1.334  1.00 96.89           N  
ATOM   1848 HH11 ARG A 111      -0.677  -5.237   0.464  1.00 96.89           H  
ATOM   1849 HH12 ARG A 111      -0.603  -5.260   2.234  1.00 96.89           H  
ATOM   1850  NH2 ARG A 111       0.692  -7.296   2.398  1.00 96.89           N  
ATOM   1851 HH21 ARG A 111       1.350  -8.061   2.361  1.00 96.89           H  
ATOM   1852 HH22 ARG A 111       0.378  -6.931   3.286  1.00 96.89           H  
ATOM   1853  CZ  ARG A 111       0.291  -6.773   1.276  1.00 96.89           C  
ATOM   1854  N   MET A 112      -1.499  -5.383  -5.373  1.00 96.61           N  
ATOM   1855  H   MET A 112      -1.354  -4.857  -4.523  1.00 96.61           H  
ATOM   1856  CA  MET A 112      -1.331  -4.701  -6.654  1.00 96.61           C  
ATOM   1857  HA  MET A 112      -1.681  -5.338  -7.467  1.00 96.61           H  
ATOM   1858  C   MET A 112       0.135  -4.375  -6.887  1.00 96.61           C  
ATOM   1859  CB  MET A 112      -2.142  -3.415  -6.693  1.00 96.61           C  
ATOM   1860  HB2 MET A 112      -1.913  -2.882  -7.616  1.00 96.61           H  
ATOM   1861  HB3 MET A 112      -1.847  -2.786  -5.853  1.00 96.61           H  
ATOM   1862  O   MET A 112       0.806  -3.878  -5.980  1.00 96.61           O  
ATOM   1863  CG  MET A 112      -3.643  -3.671  -6.659  1.00 96.61           C  
ATOM   1864  HG2 MET A 112      -3.920  -4.174  -5.732  1.00 96.61           H  
ATOM   1865  HG3 MET A 112      -3.912  -4.306  -7.503  1.00 96.61           H  
ATOM   1866  SD  MET A 112      -4.558  -2.127  -6.792  1.00 96.61           S  
ATOM   1867  CE  MET A 112      -4.093  -1.333  -5.237  1.00 96.61           C  
ATOM   1868  HE1 MET A 112      -4.990  -1.061  -4.682  1.00 96.61           H  
ATOM   1869  HE2 MET A 112      -3.519  -0.433  -5.460  1.00 96.61           H  
ATOM   1870  HE3 MET A 112      -3.498  -2.007  -4.621  1.00 96.61           H  
ATOM   1871  N   LEU A 113       0.620  -4.598  -8.104  1.00 96.53           N  
ATOM   1872  H   LEU A 113       0.026  -5.052  -8.783  1.00 96.53           H  
ATOM   1873  CA  LEU A 113       1.985  -4.263  -8.489  1.00 96.53           C  
ATOM   1874  HA  LEU A 113       2.631  -4.423  -7.626  1.00 96.53           H  
ATOM   1875  C   LEU A 113       2.093  -2.785  -8.889  1.00 96.53           C  
ATOM   1876  CB  LEU A 113       2.416  -5.229  -9.602  1.00 96.53           C  
ATOM   1877  HB2 LEU A 113       1.775  -5.076 -10.471  1.00 96.53           H  
ATOM   1878  HB3 LEU A 113       2.273  -6.249  -9.245  1.00 96.53           H  
ATOM   1879  O   LEU A 113       1.781  -2.412 -10.018  1.00 96.53           O  
ATOM   1880  CG  LEU A 113       3.883  -5.063 -10.024  1.00 96.53           C  
ATOM   1881  HG  LEU A 113       4.080  -4.028 -10.304  1.00 96.53           H  
ATOM   1882  CD1 LEU A 113       4.828  -5.463  -8.893  1.00 96.53           C  
ATOM   1883 HD11 LEU A 113       5.858  -5.358  -9.234  1.00 96.53           H  
ATOM   1884 HD12 LEU A 113       4.708  -4.795  -8.040  1.00 96.53           H  
ATOM   1885 HD13 LEU A 113       4.645  -6.493  -8.588  1.00 96.53           H  
ATOM   1886  CD2 LEU A 113       4.177  -5.952 -11.226  1.00 96.53           C  
ATOM   1887 HD21 LEU A 113       3.982  -6.994 -10.973  1.00 96.53           H  
ATOM   1888 HD22 LEU A 113       5.222  -5.845 -11.516  1.00 96.53           H  
ATOM   1889 HD23 LEU A 113       3.545  -5.657 -12.064  1.00 96.53           H  
ATOM   1890  N   ALA A 114       2.537  -1.925  -7.972  1.00 94.56           N  
ATOM   1891  H   ALA A 114       2.844  -2.284  -7.079  1.00 94.56           H  
ATOM   1892  CA  ALA A 114       2.718  -0.498  -8.253  1.00 94.56           C  
ATOM   1893  HA  ALA A 114       1.870  -0.144  -8.841  1.00 94.56           H  
ATOM   1894  C   ALA A 114       3.990  -0.221  -9.070  1.00 94.56           C  
ATOM   1895  CB  ALA A 114       2.727   0.260  -6.925  1.00 94.56           C  
ATOM   1896  HB1 ALA A 114       2.848   1.327  -7.110  1.00 94.56           H  
ATOM   1897  HB2 ALA A 114       1.775   0.092  -6.420  1.00 94.56           H  
ATOM   1898  HB3 ALA A 114       3.543  -0.089  -6.292  1.00 94.56           H  
ATOM   1899  O   ALA A 114       4.020   0.706  -9.883  1.00 94.56           O  
ATOM   1900  N   SER A 115       5.037  -1.020  -8.853  1.00 94.29           N  
ATOM   1901  H   SER A 115       4.944  -1.731  -8.142  1.00 94.29           H  
ATOM   1902  CA  SER A 115       6.255  -1.067  -9.665  1.00 94.29           C  
ATOM   1903  HA  SER A 115       5.988  -0.995 -10.719  1.00 94.29           H  
ATOM   1904  C   SER A 115       6.983  -2.391  -9.432  1.00 94.29           C  
ATOM   1905  CB  SER A 115       7.188   0.099  -9.303  1.00 94.29           C  
ATOM   1906  HB2 SER A 115       7.968   0.169 -10.061  1.00 94.29           H  
ATOM   1907  HB3 SER A 115       6.629   1.035  -9.303  1.00 94.29           H  
ATOM   1908  O   SER A 115       6.683  -3.094  -8.472  1.00 94.29           O  
ATOM   1909  OG  SER A 115       7.803  -0.093  -8.042  1.00 94.29           O  
ATOM   1910  HG  SER A 115       7.143   0.033  -7.357  1.00 94.29           H  
ATOM   1911  N   ALA A 116       8.008  -2.693 -10.229  1.00 95.65           N  
ATOM   1912  H   ALA A 116       8.125  -2.164 -11.082  1.00 95.65           H  
ATOM   1913  CA  ALA A 116       8.849  -3.880 -10.062  1.00 95.65           C  
ATOM   1914  HA  ALA A 116       8.249  -4.762 -10.286  1.00 95.65           H  
ATOM   1915  C   ALA A 116       9.429  -4.076  -8.641  1.00 95.65           C  
ATOM   1916  CB  ALA A 116       9.974  -3.777 -11.093  1.00 95.65           C  
ATOM   1917  HB1 ALA A 116      10.655  -4.619 -10.966  1.00 95.65           H  
ATOM   1918  HB2 ALA A 116       9.553  -3.809 -12.098  1.00 95.65           H  
ATOM   1919  HB3 ALA A 116      10.535  -2.852 -10.956  1.00 95.65           H  
ATOM   1920  O   ALA A 116       9.773  -5.199  -8.276  1.00 95.65           O  
ATOM   1921  N   GLY A 117       9.513  -3.010  -7.834  1.00 95.25           N  
ATOM   1922  H   GLY A 117       9.150  -2.132  -8.178  1.00 95.25           H  
ATOM   1923  CA  GLY A 117       9.987  -3.046  -6.447  1.00 95.25           C  
ATOM   1924  HA2 GLY A 117      10.299  -4.057  -6.185  1.00 95.25           H  
ATOM   1925  HA3 GLY A 117      10.856  -2.395  -6.357  1.00 95.25           H  
ATOM   1926  C   GLY A 117       8.961  -2.605  -5.399  1.00 95.25           C  
ATOM   1927  O   GLY A 117       9.354  -2.337  -4.267  1.00 95.25           O  
ATOM   1928  N   GLU A 118       7.677  -2.469  -5.739  1.00 96.59           N  
ATOM   1929  H   GLU A 118       7.372  -2.736  -6.664  1.00 96.59           H  
ATOM   1930  CA  GLU A 118       6.664  -2.028  -4.773  1.00 96.59           C  
ATOM   1931  HA  GLU A 118       6.981  -2.342  -3.779  1.00 96.59           H  
ATOM   1932  C   GLU A 118       5.293  -2.660  -5.028  1.00 96.59           C  
ATOM   1933  CB  GLU A 118       6.581  -0.492  -4.760  1.00 96.59           C  
ATOM   1934  HB2 GLU A 118       6.202  -0.140  -5.719  1.00 96.59           H  
ATOM   1935  HB3 GLU A 118       7.585  -0.093  -4.616  1.00 96.59           H  
ATOM   1936  O   GLU A 118       4.719  -2.544  -6.116  1.00 96.59           O  
ATOM   1937  CG  GLU A 118       5.684   0.036  -3.627  1.00 96.59           C  
ATOM   1938  HG2 GLU A 118       5.976  -0.453  -2.697  1.00 96.59           H  
ATOM   1939  HG3 GLU A 118       4.648  -0.228  -3.839  1.00 96.59           H  
ATOM   1940  CD  GLU A 118       5.783   1.560  -3.445  1.00 96.59           C  
ATOM   1941  OE1 GLU A 118       5.544   2.028  -2.306  1.00 96.59           O  
ATOM   1942  OE2 GLU A 118       6.090   2.264  -4.435  1.00 96.59           O  
ATOM   1943  N   LEU A 119       4.750  -3.277  -3.978  1.00 97.58           N  
ATOM   1944  H   LEU A 119       5.288  -3.315  -3.125  1.00 97.58           H  
ATOM   1945  CA  LEU A 119       3.379  -3.766  -3.908  1.00 97.58           C  
ATOM   1946  HA  LEU A 119       2.972  -3.813  -4.918  1.00 97.58           H  
ATOM   1947  C   LEU A 119       2.486  -2.814  -3.105  1.00 97.58           C  
ATOM   1948  CB  LEU A 119       3.345  -5.183  -3.304  1.00 97.58           C  
ATOM   1949  HB2 LEU A 119       3.741  -5.139  -2.289  1.00 97.58           H  
ATOM   1950  HB3 LEU A 119       2.306  -5.507  -3.240  1.00 97.58           H  
ATOM   1951  O   LEU A 119       2.941  -2.032  -2.268  1.00 97.58           O  
ATOM   1952  CG  LEU A 119       4.135  -6.246  -4.076  1.00 97.58           C  
ATOM   1953  HG  LEU A 119       5.185  -5.954  -4.110  1.00 97.58           H  
ATOM   1954  CD1 LEU A 119       4.048  -7.580  -3.348  1.00 97.58           C  
ATOM   1955 HD11 LEU A 119       4.627  -8.336  -3.877  1.00 97.58           H  
ATOM   1956 HD12 LEU A 119       3.012  -7.910  -3.276  1.00 97.58           H  
ATOM   1957 HD13 LEU A 119       4.454  -7.480  -2.341  1.00 97.58           H  
ATOM   1958  CD2 LEU A 119       3.602  -6.431  -5.496  1.00 97.58           C  
ATOM   1959 HD21 LEU A 119       4.139  -7.240  -5.991  1.00 97.58           H  
ATOM   1960 HD22 LEU A 119       3.766  -5.517  -6.067  1.00 97.58           H  
ATOM   1961 HD23 LEU A 119       2.538  -6.664  -5.477  1.00 97.58           H  
ATOM   1962  N   GLN A 120       1.182  -2.922  -3.332  1.00 97.07           N  
ATOM   1963  H   GLN A 120       0.895  -3.531  -4.085  1.00 97.07           H  
ATOM   1964  CA  GLN A 120       0.140  -2.194  -2.611  1.00 97.07           C  
ATOM   1965  HA  GLN A 120       0.559  -1.764  -1.701  1.00 97.07           H  
ATOM   1966  C   GLN A 120      -0.989  -3.131  -2.170  1.00 97.07           C  
ATOM   1967  CB  GLN A 120      -0.366  -1.046  -3.491  1.00 97.07           C  
ATOM   1968  HB2 GLN A 120      -0.631  -1.421  -4.480  1.00 97.07           H  
ATOM   1969  HB3 GLN A 120      -1.258  -0.617  -3.036  1.00 97.07           H  
ATOM   1970  O   GLN A 120      -1.099  -4.258  -2.660  1.00 97.07           O  
ATOM   1971  CG  GLN A 120       0.705   0.047  -3.626  1.00 97.07           C  
ATOM   1972  HG2 GLN A 120       1.040   0.345  -2.632  1.00 97.07           H  
ATOM   1973  HG3 GLN A 120       1.567  -0.347  -4.164  1.00 97.07           H  
ATOM   1974  CD  GLN A 120       0.210   1.290  -4.347  1.00 97.07           C  
ATOM   1975  NE2 GLN A 120       1.072   2.259  -4.562  1.00 97.07           N  
ATOM   1976 HE21 GLN A 120       2.031   2.166  -4.258  1.00 97.07           H  
ATOM   1977 HE22 GLN A 120       0.698   3.116  -4.942  1.00 97.07           H  
ATOM   1978  OE1 GLN A 120      -0.943   1.438  -4.708  1.00 97.07           O  
ATOM   1979  N   LYS A 121      -1.816  -2.689  -1.213  1.00 97.04           N  
ATOM   1980  H   LYS A 121      -1.759  -1.717  -0.945  1.00 97.04           H  
ATOM   1981  CA  LYS A 121      -2.953  -3.468  -0.696  1.00 97.04           C  
ATOM   1982  HA  LYS A 121      -2.617  -4.449  -0.359  1.00 97.04           H  
ATOM   1983  C   LYS A 121      -3.982  -3.686  -1.809  1.00 97.04           C  
ATOM   1984  CB  LYS A 121      -3.602  -2.725   0.490  1.00 97.04           C  
ATOM   1985  HB2 LYS A 121      -3.863  -1.713   0.178  1.00 97.04           H  
ATOM   1986  HB3 LYS A 121      -4.527  -3.235   0.756  1.00 97.04           H  
ATOM   1987  O   LYS A 121      -4.437  -2.712  -2.398  1.00 97.04           O  
ATOM   1988  CG  LYS A 121      -2.710  -2.658   1.744  1.00 97.04           C  
ATOM   1989  HG2 LYS A 121      -1.751  -2.203   1.499  1.00 97.04           H  
ATOM   1990  HG3 LYS A 121      -2.533  -3.675   2.095  1.00 97.04           H  
ATOM   1991  CD  LYS A 121      -3.375  -1.858   2.883  1.00 97.04           C  
ATOM   1992  HD2 LYS A 121      -2.912  -2.133   3.830  1.00 97.04           H  
ATOM   1993  HD3 LYS A 121      -4.431  -2.122   2.935  1.00 97.04           H  
ATOM   1994  CE  LYS A 121      -3.227  -0.336   2.700  1.00 97.04           C  
ATOM   1995  HE2 LYS A 121      -3.468  -0.082   1.667  1.00 97.04           H  
ATOM   1996  HE3 LYS A 121      -2.193  -0.050   2.893  1.00 97.04           H  
ATOM   1997  NZ  LYS A 121      -4.137   0.424   3.594  1.00 97.04           N  
ATOM   1998  HZ1 LYS A 121      -4.072   0.162   4.567  1.00 97.04           H  
ATOM   1999  HZ2 LYS A 121      -4.054   1.426   3.498  1.00 97.04           H  
ATOM   2000  HZ3 LYS A 121      -5.083   0.255   3.285  1.00 97.04           H  
ATOM   2001  N   GLY A 122      -4.339  -4.941  -2.087  1.00 95.77           N  
ATOM   2002  H   GLY A 122      -3.888  -5.701  -1.597  1.00 95.77           H  
ATOM   2003  CA  GLY A 122      -5.328  -5.311  -3.108  1.00 95.77           C  
ATOM   2004  HA2 GLY A 122      -5.542  -4.455  -3.747  1.00 95.77           H  
ATOM   2005  HA3 GLY A 122      -4.905  -6.094  -3.738  1.00 95.77           H  
ATOM   2006  C   GLY A 122      -6.657  -5.831  -2.544  1.00 95.77           C  
ATOM   2007  O   GLY A 122      -7.521  -6.246  -3.312  1.00 95.77           O  
ATOM   2008  N   ASN A 123      -6.823  -5.868  -1.220  1.00 96.00           N  
ATOM   2009  H   ASN A 123      -6.091  -5.494  -0.634  1.00 96.00           H  
ATOM   2010  CA  ASN A 123      -8.081  -6.232  -0.565  1.00 96.00           C  
ATOM   2011  HA  ASN A 123      -8.717  -6.769  -1.268  1.00 96.00           H  
ATOM   2012  C   ASN A 123      -8.832  -4.971  -0.133  1.00 96.00           C  
ATOM   2013  CB  ASN A 123      -7.812  -7.150   0.638  1.00 96.00           C  
ATOM   2014  HB2 ASN A 123      -8.746  -7.336   1.169  1.00 96.00           H  
ATOM   2015  HB3 ASN A 123      -7.131  -6.649   1.326  1.00 96.00           H  
ATOM   2016  O   ASN A 123      -8.212  -3.994   0.279  1.00 96.00           O  
ATOM   2017  CG  ASN A 123      -7.204  -8.477   0.244  1.00 96.00           C  
ATOM   2018  ND2 ASN A 123      -8.006  -9.482  -0.040  1.00 96.00           N  
ATOM   2019 HD21 ASN A 123      -9.003  -9.380   0.081  1.00 96.00           H  
ATOM   2020 HD22 ASN A 123      -7.599 -10.380  -0.261  1.00 96.00           H  
ATOM   2021  OD1 ASN A 123      -5.999  -8.615   0.177  1.00 96.00           O  
ATOM   2022  N   GLN A 124     -10.159  -5.027  -0.189  1.00 94.51           N  
ATOM   2023  H   GLN A 124     -10.608  -5.872  -0.512  1.00 94.51           H  
ATOM   2024  CA  GLN A 124     -11.048  -4.028   0.395  1.00 94.51           C  
ATOM   2025  HA  GLN A 124     -10.489  -3.127   0.647  1.00 94.51           H  
ATOM   2026  C   GLN A 124     -11.643  -4.587   1.687  1.00 94.51           C  
ATOM   2027  CB  GLN A 124     -12.140  -3.650  -0.615  1.00 94.51           C  
ATOM   2028  HB2 GLN A 124     -12.604  -4.560  -0.996  1.00 94.51           H  
ATOM   2029  HB3 GLN A 124     -12.905  -3.062  -0.110  1.00 94.51           H  
ATOM   2030  O   GLN A 124     -11.946  -5.781   1.766  1.00 94.51           O  
ATOM   2031  CG  GLN A 124     -11.573  -2.817  -1.777  1.00 94.51           C  
ATOM   2032  HG2 GLN A 124     -10.737  -3.337  -2.245  1.00 94.51           H  
ATOM   2033  HG3 GLN A 124     -11.216  -1.868  -1.378  1.00 94.51           H  
ATOM   2034  CD  GLN A 124     -12.608  -2.530  -2.857  1.00 94.51           C  
ATOM   2035  NE2 GLN A 124     -12.433  -1.488  -3.638  1.00 94.51           N  
ATOM   2036 HE21 GLN A 124     -11.641  -0.869  -3.541  1.00 94.51           H  
ATOM   2037 HE22 GLN A 124     -13.151  -1.350  -4.335  1.00 94.51           H  
ATOM   2038  OE1 GLN A 124     -13.569  -3.250  -3.041  1.00 94.51           O  
ATOM   2039  N   LEU A 125     -11.774  -3.728   2.695  1.00 95.97           N  
ATOM   2040  H   LEU A 125     -11.530  -2.760   2.546  1.00 95.97           H  
ATOM   2041  CA  LEU A 125     -12.495  -4.043   3.920  1.00 95.97           C  
ATOM   2042  HA  LEU A 125     -12.227  -5.048   4.246  1.00 95.97           H  
ATOM   2043  C   LEU A 125     -13.998  -3.993   3.628  1.00 95.97           C  
ATOM   2044  CB  LEU A 125     -12.077  -3.034   5.002  1.00 95.97           C  
ATOM   2045  HB2 LEU A 125     -12.312  -2.032   4.641  1.00 95.97           H  
ATOM   2046  HB3 LEU A 125     -10.999  -3.097   5.149  1.00 95.97           H  
ATOM   2047  O   LEU A 125     -14.481  -3.002   3.087  1.00 95.97           O  
ATOM   2048  CG  LEU A 125     -12.778  -3.236   6.357  1.00 95.97           C  
ATOM   2049  HG  LEU A 125     -13.859  -3.252   6.220  1.00 95.97           H  
ATOM   2050  CD1 LEU A 125     -12.334  -4.531   7.032  1.00 95.97           C  
ATOM   2051 HD11 LEU A 125     -12.812  -4.600   8.009  1.00 95.97           H  
ATOM   2052 HD12 LEU A 125     -11.252  -4.540   7.167  1.00 95.97           H  
ATOM   2053 HD13 LEU A 125     -12.645  -5.397   6.448  1.00 95.97           H  
ATOM   2054  CD2 LEU A 125     -12.425  -2.071   7.277  1.00 95.97           C  
ATOM   2055 HD21 LEU A 125     -12.978  -2.160   8.211  1.00 95.97           H  
ATOM   2056 HD22 LEU A 125     -11.357  -2.075   7.494  1.00 95.97           H  
ATOM   2057 HD23 LEU A 125     -12.699  -1.132   6.796  1.00 95.97           H  
ATOM   2058  N   ALA A 126     -14.720  -5.046   3.996  1.00 93.78           N  
ATOM   2059  H   ALA A 126     -14.269  -5.802   4.491  1.00 93.78           H  
ATOM   2060  CA  ALA A 126     -16.175  -5.077   3.955  1.00 93.78           C  
ATOM   2061  HA  ALA A 126     -16.554  -4.206   3.421  1.00 93.78           H  
ATOM   2062  C   ALA A 126     -16.699  -5.027   5.390  1.00 93.78           C  
ATOM   2063  CB  ALA A 126     -16.637  -6.328   3.202  1.00 93.78           C  
ATOM   2064  HB1 ALA A 126     -17.726  -6.346   3.160  1.00 93.78           H  
ATOM   2065  HB2 ALA A 126     -16.244  -6.314   2.185  1.00 93.78           H  
ATOM   2066  HB3 ALA A 126     -16.289  -7.224   3.716  1.00 93.78           H  
ATOM   2067  O   ALA A 126     -16.235  -5.792   6.235  1.00 93.78           O  
ATOM   2068  N   LEU A 127     -17.645  -4.127   5.649  1.00 95.50           N  
ATOM   2069  H   LEU A 127     -18.020  -3.575   4.891  1.00 95.50           H  
ATOM   2070  CA  LEU A 127     -18.297  -3.988   6.945  1.00 95.50           C  
ATOM   2071  HA  LEU A 127     -17.871  -4.716   7.636  1.00 95.50           H  
ATOM   2072  C   LEU A 127     -19.799  -4.266   6.812  1.00 95.50           C  
ATOM   2073  CB  LEU A 127     -18.061  -2.584   7.525  1.00 95.50           C  
ATOM   2074  HB2 LEU A 127     -18.670  -2.486   8.423  1.00 95.50           H  
ATOM   2075  HB3 LEU A 127     -18.417  -1.843   6.808  1.00 95.50           H  
ATOM   2076  O   LEU A 127     -20.396  -3.879   5.804  1.00 95.50           O  
ATOM   2077  CG  LEU A 127     -16.604  -2.262   7.896  1.00 95.50           C  
ATOM   2078  HG  LEU A 127     -15.980  -2.286   7.002  1.00 95.50           H  
ATOM   2079  CD1 LEU A 127     -16.550  -0.859   8.488  1.00 95.50           C  
ATOM   2080 HD11 LEU A 127     -15.545  -0.660   8.862  1.00 95.50           H  
ATOM   2081 HD12 LEU A 127     -16.816  -0.120   7.733  1.00 95.50           H  
ATOM   2082 HD13 LEU A 127     -17.244  -0.785   9.325  1.00 95.50           H  
ATOM   2083  CD2 LEU A 127     -16.030  -3.230   8.930  1.00 95.50           C  
ATOM   2084 HD21 LEU A 127     -16.689  -3.293   9.795  1.00 95.50           H  
ATOM   2085 HD22 LEU A 127     -15.048  -2.894   9.264  1.00 95.50           H  
ATOM   2086 HD23 LEU A 127     -15.916  -4.218   8.485  1.00 95.50           H  
ATOM   2087  N   PRO A 128     -20.420  -4.890   7.826  1.00 95.87           N  
ATOM   2088  CA  PRO A 128     -21.869  -4.921   7.976  1.00 95.87           C  
ATOM   2089  HA  PRO A 128     -22.280  -5.590   7.220  1.00 95.87           H  
ATOM   2090  C   PRO A 128     -22.531  -3.538   7.856  1.00 95.87           C  
ATOM   2091  CB  PRO A 128     -22.102  -5.516   9.363  1.00 95.87           C  
ATOM   2092  HB2 PRO A 128     -22.069  -4.720  10.107  1.00 95.87           H  
ATOM   2093  HB3 PRO A 128     -23.044  -6.061   9.418  1.00 95.87           H  
ATOM   2094  O   PRO A 128     -21.972  -2.516   8.259  1.00 95.87           O  
ATOM   2095  CG  PRO A 128     -20.902  -6.434   9.580  1.00 95.87           C  
ATOM   2096  HG2 PRO A 128     -20.674  -6.558  10.639  1.00 95.87           H  
ATOM   2097  HG3 PRO A 128     -21.093  -7.401   9.114  1.00 95.87           H  
ATOM   2098  CD  PRO A 128     -19.776  -5.722   8.837  1.00 95.87           C  
ATOM   2099  HD2 PRO A 128     -19.127  -6.463   8.371  1.00 95.87           H  
ATOM   2100  HD3 PRO A 128     -19.183  -5.113   9.520  1.00 95.87           H  
ATOM   2101  N   GLN A 129     -23.764  -3.511   7.344  1.00 95.18           N  
ATOM   2102  H   GLN A 129     -24.168  -4.381   7.026  1.00 95.18           H  
ATOM   2103  CA  GLN A 129     -24.497  -2.273   7.051  1.00 95.18           C  
ATOM   2104  HA  GLN A 129     -23.919  -1.697   6.328  1.00 95.18           H  
ATOM   2105  C   GLN A 129     -24.712  -1.375   8.282  1.00 95.18           C  
ATOM   2106  CB  GLN A 129     -25.840  -2.654   6.410  1.00 95.18           C  
ATOM   2107  HB2 GLN A 129     -26.436  -3.212   7.131  1.00 95.18           H  
ATOM   2108  HB3 GLN A 129     -25.643  -3.300   5.554  1.00 95.18           H  
ATOM   2109  O   GLN A 129     -24.641  -0.153   8.163  1.00 95.18           O  
ATOM   2110  CG  GLN A 129     -26.648  -1.438   5.925  1.00 95.18           C  
ATOM   2111  HG2 GLN A 129     -26.044  -0.860   5.225  1.00 95.18           H  
ATOM   2112  HG3 GLN A 129     -26.900  -0.799   6.771  1.00 95.18           H  
ATOM   2113  CD  GLN A 129     -27.949  -1.834   5.233  1.00 95.18           C  
ATOM   2114  NE2 GLN A 129     -28.722  -0.882   4.760  1.00 95.18           N  
ATOM   2115 HE21 GLN A 129     -29.586  -1.190   4.338  1.00 95.18           H  
ATOM   2116 HE22 GLN A 129     -28.487   0.093   4.878  1.00 95.18           H  
ATOM   2117  OE1 GLN A 129     -28.297  -2.993   5.102  1.00 95.18           O  
ATOM   2118  N   HIS A 130     -24.939  -1.955   9.465  1.00 95.39           N  
ATOM   2119  H   HIS A 130     -24.934  -2.963   9.532  1.00 95.39           H  
ATOM   2120  CA  HIS A 130     -25.150  -1.182  10.693  1.00 95.39           C  
ATOM   2121  HA  HIS A 130     -25.939  -0.452  10.509  1.00 95.39           H  
ATOM   2122  C   HIS A 130     -23.901  -0.383  11.094  1.00 95.39           C  
ATOM   2123  CB  HIS A 130     -25.634  -2.105  11.819  1.00 95.39           C  
ATOM   2124  HB2 HIS A 130     -25.782  -1.512  12.722  1.00 95.39           H  
ATOM   2125  HB3 HIS A 130     -26.601  -2.526  11.543  1.00 95.39           H  
ATOM   2126  O   HIS A 130     -24.025   0.780  11.478  1.00 95.39           O  
ATOM   2127  CG  HIS A 130     -24.687  -3.232  12.134  1.00 95.39           C  
ATOM   2128  CD2 HIS A 130     -23.657  -3.203  13.035  1.00 95.39           C  
ATOM   2129  HD2 HIS A 130     -23.364  -2.373  13.660  1.00 95.39           H  
ATOM   2130  ND1 HIS A 130     -24.730  -4.501  11.595  1.00 95.39           N  
ATOM   2131  HD1 HIS A 130     -25.508  -4.902  11.092  1.00 95.39           H  
ATOM   2132  CE1 HIS A 130     -23.749  -5.219  12.165  1.00 95.39           C  
ATOM   2133  HE1 HIS A 130     -23.572  -6.275  12.024  1.00 95.39           H  
ATOM   2134  NE2 HIS A 130     -23.055  -4.459  13.009  1.00 95.39           N  
ATOM   2135  N   PHE A 131     -22.696  -0.934  10.898  1.00 97.58           N  
ATOM   2136  H   PHE A 131     -22.628  -1.901  10.615  1.00 97.58           H  
ATOM   2137  CA  PHE A 131     -21.460  -0.179  11.106  1.00 97.58           C  
ATOM   2138  HA  PHE A 131     -21.507   0.305  12.081  1.00 97.58           H  
ATOM   2139  C   PHE A 131     -21.285   0.930  10.077  1.00 97.58           C  
ATOM   2140  CB  PHE A 131     -20.234  -1.092  11.079  1.00 97.58           C  
ATOM   2141  HB2 PHE A 131     -20.190  -1.584  10.107  1.00 97.58           H  
ATOM   2142  HB3 PHE A 131     -19.340  -0.475  11.175  1.00 97.58           H  
ATOM   2143  O   PHE A 131     -20.779   1.989  10.424  1.00 97.58           O  
ATOM   2144  CG  PHE A 131     -20.185  -2.133  12.174  1.00 97.58           C  
ATOM   2145  CD1 PHE A 131     -20.539  -1.821  13.502  1.00 97.58           C  
ATOM   2146  HD1 PHE A 131     -20.848  -0.826  13.787  1.00 97.58           H  
ATOM   2147  CD2 PHE A 131     -19.755  -3.429  11.857  1.00 97.58           C  
ATOM   2148  HD2 PHE A 131     -19.459  -3.653  10.843  1.00 97.58           H  
ATOM   2149  CE1 PHE A 131     -20.494  -2.818  14.490  1.00 97.58           C  
ATOM   2150  HE1 PHE A 131     -20.784  -2.606  15.509  1.00 97.58           H  
ATOM   2151  CE2 PHE A 131     -19.725  -4.428  12.842  1.00 97.58           C  
ATOM   2152  HE2 PHE A 131     -19.450  -5.444  12.598  1.00 97.58           H  
ATOM   2153  CZ  PHE A 131     -20.093  -4.120  14.158  1.00 97.58           C  
ATOM   2154  HZ  PHE A 131     -20.098  -4.889  14.916  1.00 97.58           H  
ATOM   2155  N   MET A 132     -21.732   0.742   8.832  1.00 95.46           N  
ATOM   2156  H   MET A 132     -22.142  -0.149   8.590  1.00 95.46           H  
ATOM   2157  CA  MET A 132     -21.676   1.816   7.836  1.00 95.46           C  
ATOM   2158  HA  MET A 132     -20.644   2.163   7.782  1.00 95.46           H  
ATOM   2159  C   MET A 132     -22.534   3.019   8.256  1.00 95.46           C  
ATOM   2160  CB  MET A 132     -22.087   1.284   6.457  1.00 95.46           C  
ATOM   2161  HB2 MET A 132     -21.572   0.344   6.261  1.00 95.46           H  
ATOM   2162  HB3 MET A 132     -23.160   1.091   6.441  1.00 95.46           H  
ATOM   2163  O   MET A 132     -22.068   4.154   8.179  1.00 95.46           O  
ATOM   2164  CG  MET A 132     -21.754   2.282   5.341  1.00 95.46           C  
ATOM   2165  HG2 MET A 132     -22.316   3.200   5.514  1.00 95.46           H  
ATOM   2166  HG3 MET A 132     -22.096   1.863   4.394  1.00 95.46           H  
ATOM   2167  SD  MET A 132     -19.998   2.723   5.166  1.00 95.46           S  
ATOM   2168  CE  MET A 132     -19.282   1.114   4.739  1.00 95.46           C  
ATOM   2169  HE1 MET A 132     -19.803   0.697   3.877  1.00 95.46           H  
ATOM   2170  HE2 MET A 132     -19.373   0.433   5.586  1.00 95.46           H  
ATOM   2171  HE3 MET A 132     -18.227   1.242   4.498  1.00 95.46           H  
ATOM   2172  N   ASN A 133     -23.752   2.777   8.760  1.00 95.63           N  
ATOM   2173  H   ASN A 133     -24.078   1.822   8.802  1.00 95.63           H  
ATOM   2174  CA  ASN A 133     -24.605   3.841   9.300  1.00 95.63           C  
ATOM   2175  HA  ASN A 133     -24.729   4.613   8.541  1.00 95.63           H  
ATOM   2176  C   ASN A 133     -23.962   4.515  10.523  1.00 95.63           C  
ATOM   2177  CB  ASN A 133     -25.988   3.268   9.648  1.00 95.63           C  
ATOM   2178  HB2 ASN A 133     -26.421   2.790   8.770  1.00 95.63           H  
ATOM   2179  HB3 ASN A 133     -25.897   2.527  10.442  1.00 95.63           H  
ATOM   2180  O   ASN A 133     -23.878   5.738  10.589  1.00 95.63           O  
ATOM   2181  CG  ASN A 133     -26.930   4.378  10.086  1.00 95.63           C  
ATOM   2182  ND2 ASN A 133     -27.543   4.274  11.241  1.00 95.63           N  
ATOM   2183 HD21 ASN A 133     -27.364   3.509  11.875  1.00 95.63           H  
ATOM   2184 HD22 ASN A 133     -28.108   5.065  11.513  1.00 95.63           H  
ATOM   2185  OD1 ASN A 133     -27.113   5.356   9.389  1.00 95.63           O  
ATOM   2186  N   PHE A 134     -23.441   3.720  11.460  1.00 97.68           N  
ATOM   2187  H   PHE A 134     -23.545   2.719  11.371  1.00 97.68           H  
ATOM   2188  CA  PHE A 134     -22.734   4.242  12.629  1.00 97.68           C  
ATOM   2189  HA  PHE A 134     -23.411   4.873  13.204  1.00 97.68           H  
ATOM   2190  C   PHE A 134     -21.528   5.108  12.246  1.00 97.68           C  
ATOM   2191  CB  PHE A 134     -22.303   3.066  13.502  1.00 97.68           C  
ATOM   2192  HB2 PHE A 134     -21.752   2.349  12.894  1.00 97.68           H  
ATOM   2193  HB3 PHE A 134     -23.198   2.567  13.873  1.00 97.68           H  
ATOM   2194  O   PHE A 134     -21.378   6.204  12.772  1.00 97.68           O  
ATOM   2195  CG  PHE A 134     -21.433   3.468  14.673  1.00 97.68           C  
ATOM   2196  CD1 PHE A 134     -20.033   3.328  14.592  1.00 97.68           C  
ATOM   2197  HD1 PHE A 134     -19.576   2.940  13.694  1.00 97.68           H  
ATOM   2198  CD2 PHE A 134     -22.023   3.964  15.849  1.00 97.68           C  
ATOM   2199  HD2 PHE A 134     -23.096   4.050  15.930  1.00 97.68           H  
ATOM   2200  CE1 PHE A 134     -19.227   3.672  15.691  1.00 97.68           C  
ATOM   2201  HE1 PHE A 134     -18.157   3.536  15.646  1.00 97.68           H  
ATOM   2202  CE2 PHE A 134     -21.216   4.296  16.949  1.00 97.68           C  
ATOM   2203  HE2 PHE A 134     -21.665   4.608  17.881  1.00 97.68           H  
ATOM   2204  CZ  PHE A 134     -19.822   4.147  16.871  1.00 97.68           C  
ATOM   2205  HZ  PHE A 134     -19.214   4.357  17.739  1.00 97.68           H  
ATOM   2206  N   LEU A 135     -20.699   4.663  11.299  1.00 97.05           N  
ATOM   2207  H   LEU A 135     -20.873   3.747  10.912  1.00 97.05           H  
ATOM   2208  CA  LEU A 135     -19.529   5.402  10.818  1.00 97.05           C  
ATOM   2209  HA  LEU A 135     -18.909   5.683  11.670  1.00 97.05           H  
ATOM   2210  C   LEU A 135     -19.916   6.694  10.102  1.00 97.05           C  
ATOM   2211  CB  LEU A 135     -18.726   4.506   9.867  1.00 97.05           C  
ATOM   2212  HB2 LEU A 135     -19.412   4.080   9.134  1.00 97.05           H  
ATOM   2213  HB3 LEU A 135     -18.004   5.115   9.323  1.00 97.05           H  
ATOM   2214  O   LEU A 135     -19.252   7.715  10.278  1.00 97.05           O  
ATOM   2215  CG  LEU A 135     -17.973   3.379  10.587  1.00 97.05           C  
ATOM   2216  HG  LEU A 135     -18.624   2.874  11.300  1.00 97.05           H  
ATOM   2217  CD1 LEU A 135     -17.507   2.360   9.551  1.00 97.05           C  
ATOM   2218 HD11 LEU A 135     -18.366   1.989   8.993  1.00 97.05           H  
ATOM   2219 HD12 LEU A 135     -17.055   1.518  10.075  1.00 97.05           H  
ATOM   2220 HD13 LEU A 135     -16.796   2.819   8.864  1.00 97.05           H  
ATOM   2221  CD2 LEU A 135     -16.766   3.921  11.353  1.00 97.05           C  
ATOM   2222 HD21 LEU A 135     -16.149   4.525  10.688  1.00 97.05           H  
ATOM   2223 HD22 LEU A 135     -16.172   3.098  11.750  1.00 97.05           H  
ATOM   2224 HD23 LEU A 135     -17.101   4.533  12.190  1.00 97.05           H  
ATOM   2225  N   TYR A 136     -21.000   6.673   9.325  1.00 95.43           N  
ATOM   2226  H   TYR A 136     -21.490   5.800   9.192  1.00 95.43           H  
ATOM   2227  CA  TYR A 136     -21.544   7.879   8.712  1.00 95.43           C  
ATOM   2228  HA  TYR A 136     -20.780   8.323   8.074  1.00 95.43           H  
ATOM   2229  C   TYR A 136     -21.913   8.921   9.778  1.00 95.43           C  
ATOM   2230  CB  TYR A 136     -22.746   7.507   7.840  1.00 95.43           C  
ATOM   2231  HB2 TYR A 136     -22.410   6.861   7.029  1.00 95.43           H  
ATOM   2232  HB3 TYR A 136     -23.469   6.942   8.430  1.00 95.43           H  
ATOM   2233  O   TYR A 136     -21.460  10.065   9.695  1.00 95.43           O  
ATOM   2234  CG  TYR A 136     -23.438   8.714   7.252  1.00 95.43           C  
ATOM   2235  CD1 TYR A 136     -24.649   9.176   7.803  1.00 95.43           C  
ATOM   2236  HD1 TYR A 136     -25.103   8.654   8.631  1.00 95.43           H  
ATOM   2237  CD2 TYR A 136     -22.841   9.396   6.177  1.00 95.43           C  
ATOM   2238  HD2 TYR A 136     -21.902   9.046   5.774  1.00 95.43           H  
ATOM   2239  CE1 TYR A 136     -25.272  10.319   7.268  1.00 95.43           C  
ATOM   2240  HE1 TYR A 136     -26.207  10.669   7.681  1.00 95.43           H  
ATOM   2241  CE2 TYR A 136     -23.468  10.527   5.627  1.00 95.43           C  
ATOM   2242  HE2 TYR A 136     -23.012  11.042   4.795  1.00 95.43           H  
ATOM   2243  OH  TYR A 136     -25.288  12.067   5.619  1.00 95.43           O  
ATOM   2244  HH  TYR A 136     -24.881  12.289   4.778  1.00 95.43           H  
ATOM   2245  CZ  TYR A 136     -24.687  10.982   6.170  1.00 95.43           C  
ATOM   2246  N   LEU A 137     -22.647   8.518  10.818  1.00 95.22           N  
ATOM   2247  H   LEU A 137     -22.976   7.563  10.832  1.00 95.22           H  
ATOM   2248  CA  LEU A 137     -23.039   9.401  11.921  1.00 95.22           C  
ATOM   2249  HA  LEU A 137     -23.447  10.324  11.507  1.00 95.22           H  
ATOM   2250  C   LEU A 137     -21.840   9.828  12.786  1.00 95.22           C  
ATOM   2251  CB  LEU A 137     -24.141   8.706  12.742  1.00 95.22           C  
ATOM   2252  HB2 LEU A 137     -23.757   7.757  13.118  1.00 95.22           H  
ATOM   2253  HB3 LEU A 137     -24.380   9.333  13.600  1.00 95.22           H  
ATOM   2254  O   LEU A 137     -21.718  11.000  13.137  1.00 95.22           O  
ATOM   2255  CG  LEU A 137     -25.441   8.438  11.952  1.00 95.22           C  
ATOM   2256  HG  LEU A 137     -25.235   7.798  11.094  1.00 95.22           H  
ATOM   2257  CD1 LEU A 137     -26.452   7.726  12.842  1.00 95.22           C  
ATOM   2258 HD11 LEU A 137     -26.057   6.747  13.112  1.00 95.22           H  
ATOM   2259 HD12 LEU A 137     -27.387   7.585  12.300  1.00 95.22           H  
ATOM   2260 HD13 LEU A 137     -26.648   8.320  13.735  1.00 95.22           H  
ATOM   2261  CD2 LEU A 137     -26.083   9.718  11.433  1.00 95.22           C  
ATOM   2262 HD21 LEU A 137     -25.453  10.200  10.685  1.00 95.22           H  
ATOM   2263 HD22 LEU A 137     -26.240  10.403  12.266  1.00 95.22           H  
ATOM   2264 HD23 LEU A 137     -27.051   9.502  10.980  1.00 95.22           H  
ATOM   2265  N   ALA A 138     -20.889   8.928  13.046  1.00 95.83           N  
ATOM   2266  H   ALA A 138     -21.055   7.970  12.775  1.00 95.83           H  
ATOM   2267  CA  ALA A 138     -19.645   9.233  13.755  1.00 95.83           C  
ATOM   2268  HA  ALA A 138     -19.891   9.658  14.729  1.00 95.83           H  
ATOM   2269  C   ALA A 138     -18.798  10.274  13.004  1.00 95.83           C  
ATOM   2270  CB  ALA A 138     -18.871   7.928  13.984  1.00 95.83           C  
ATOM   2271  HB1 ALA A 138     -17.959   8.132  14.546  1.00 95.83           H  
ATOM   2272  HB2 ALA A 138     -19.484   7.228  14.552  1.00 95.83           H  
ATOM   2273  HB3 ALA A 138     -18.603   7.479  13.028  1.00 95.83           H  
ATOM   2274  O   ALA A 138     -18.303  11.220  13.614  1.00 95.83           O  
ATOM   2275  N   SER A 139     -18.706  10.178  11.672  1.00 94.59           N  
ATOM   2276  H   SER A 139     -19.106   9.366  11.225  1.00 94.59           H  
ATOM   2277  CA  SER A 139     -17.995  11.166  10.841  1.00 94.59           C  
ATOM   2278  HA  SER A 139     -16.977  11.251  11.221  1.00 94.59           H  
ATOM   2279  C   SER A 139     -18.603  12.572  10.902  1.00 94.59           C  
ATOM   2280  CB  SER A 139     -17.920  10.684   9.387  1.00 94.59           C  
ATOM   2281  HB2 SER A 139     -17.126  11.235   8.881  1.00 94.59           H  
ATOM   2282  HB3 SER A 139     -17.655   9.627   9.368  1.00 94.59           H  
ATOM   2283  O   SER A 139     -17.935  13.557  10.584  1.00 94.59           O  
ATOM   2284  OG  SER A 139     -19.126  10.883   8.669  1.00 94.59           O  
ATOM   2285  HG  SER A 139     -19.866  10.492   9.138  1.00 94.59           H  
ATOM   2286  N   ARG A 140     -19.862  12.671  11.341  1.00 93.01           N  
ATOM   2287  H   ARG A 140     -20.332  11.815  11.599  1.00 93.01           H  
ATOM   2288  CA  ARG A 140     -20.621  13.915  11.479  1.00 93.01           C  
ATOM   2289  HA  ARG A 140     -20.087  14.719  10.972  1.00 93.01           H  
ATOM   2290  C   ARG A 140     -20.781  14.365  12.929  1.00 93.01           C  
ATOM   2291  CB  ARG A 140     -21.992  13.738  10.819  1.00 93.01           C  
ATOM   2292  HB2 ARG A 140     -22.592  14.621  11.038  1.00 93.01           H  
ATOM   2293  HB3 ARG A 140     -22.496  12.874  11.253  1.00 93.01           H  
ATOM   2294  O   ARG A 140     -21.385  15.409  13.151  1.00 93.01           O  
ATOM   2295  CG  ARG A 140     -21.899  13.565   9.293  1.00 93.01           C  
ATOM   2296  HG2 ARG A 140     -21.283  12.699   9.052  1.00 93.01           H  
ATOM   2297  HG3 ARG A 140     -21.438  14.451   8.857  1.00 93.01           H  
ATOM   2298  CD  ARG A 140     -23.287  13.359   8.674  1.00 93.01           C  
ATOM   2299  HD2 ARG A 140     -23.701  12.423   9.049  1.00 93.01           H  
ATOM   2300  HD3 ARG A 140     -23.175  13.278   7.592  1.00 93.01           H  
ATOM   2301  NE  ARG A 140     -24.201  14.464   9.018  1.00 93.01           N  
ATOM   2302  HE  ARG A 140     -24.143  14.798   9.969  1.00 93.01           H  
ATOM   2303  NH1 ARG A 140     -25.682  14.314   7.264  1.00 93.01           N  
ATOM   2304 HH11 ARG A 140     -26.590  14.564   6.899  1.00 93.01           H  
ATOM   2305 HH12 ARG A 140     -25.279  13.430   6.987  1.00 93.01           H  
ATOM   2306  NH2 ARG A 140     -25.971  15.859   8.831  1.00 93.01           N  
ATOM   2307 HH21 ARG A 140     -26.884  16.055   8.446  1.00 93.01           H  
ATOM   2308 HH22 ARG A 140     -25.810  16.132   9.790  1.00 93.01           H  
ATOM   2309  CZ  ARG A 140     -25.268  14.871   8.363  1.00 93.01           C  
ATOM   2310  N   TYR A 141     -20.220  13.642  13.898  1.00 92.85           N  
ATOM   2311  H   TYR A 141     -19.735  12.796  13.636  1.00 92.85           H  
ATOM   2312  CA  TYR A 141     -20.466  13.868  15.326  1.00 92.85           C  
ATOM   2313  HA  TYR A 141     -21.510  13.636  15.535  1.00 92.85           H  
ATOM   2314  C   TYR A 141     -20.211  15.321  15.768  1.00 92.85           C  
ATOM   2315  CB  TYR A 141     -19.583  12.892  16.112  1.00 92.85           C  
ATOM   2316  HB2 TYR A 141     -18.533  13.141  15.962  1.00 92.85           H  
ATOM   2317  HB3 TYR A 141     -19.741  11.886  15.724  1.00 92.85           H  
ATOM   2318  O   TYR A 141     -21.000  15.905  16.514  1.00 92.85           O  
ATOM   2319  CG  TYR A 141     -19.884  12.874  17.591  1.00 92.85           C  
ATOM   2320  CD1 TYR A 141     -19.323  13.848  18.436  1.00 92.85           C  
ATOM   2321  HD1 TYR A 141     -18.666  14.606  18.034  1.00 92.85           H  
ATOM   2322  CD2 TYR A 141     -20.761  11.904  18.114  1.00 92.85           C  
ATOM   2323  HD2 TYR A 141     -21.209  11.177  17.453  1.00 92.85           H  
ATOM   2324  CE1 TYR A 141     -19.630  13.843  19.806  1.00 92.85           C  
ATOM   2325  HE1 TYR A 141     -19.228  14.610  20.451  1.00 92.85           H  
ATOM   2326  CE2 TYR A 141     -21.049  11.880  19.492  1.00 92.85           C  
ATOM   2327  HE2 TYR A 141     -21.701  11.123  19.902  1.00 92.85           H  
ATOM   2328  OH  TYR A 141     -20.669  12.836  21.680  1.00 92.85           O  
ATOM   2329  HH  TYR A 141     -20.074  13.480  22.069  1.00 92.85           H  
ATOM   2330  CZ  TYR A 141     -20.462  12.844  20.339  1.00 92.85           C  
ATOM   2331  N   SER A 142     -19.128  15.917  15.259  1.00 88.57           N  
ATOM   2332  H   SER A 142     -18.506  15.341  14.709  1.00 88.57           H  
ATOM   2333  CA  SER A 142     -18.730  17.311  15.512  1.00 88.57           C  
ATOM   2334  HA  SER A 142     -19.299  17.684  16.364  1.00 88.57           H  
ATOM   2335  C   SER A 142     -19.049  18.249  14.336  1.00 88.57           C  
ATOM   2336  CB  SER A 142     -17.248  17.373  15.905  1.00 88.57           C  
ATOM   2337  HB2 SER A 142     -16.977  18.398  16.158  1.00 88.57           H  
ATOM   2338  HB3 SER A 142     -16.634  17.035  15.070  1.00 88.57           H  
ATOM   2339  O   SER A 142     -18.484  19.342  14.234  1.00 88.57           O  
ATOM   2340  OG  SER A 142     -17.022  16.542  17.027  1.00 88.57           O  
ATOM   2341  HG  SER A 142     -16.091  16.548  17.261  1.00 88.57           H  
ATOM   2342  N   SER A 143     -19.918  17.827  13.410  1.00 84.24           N  
ATOM   2343  H   SER A 143     -20.421  16.967  13.575  1.00 84.24           H  
ATOM   2344  CA  SER A 143     -20.284  18.623  12.239  1.00 84.24           C  
ATOM   2345  HA  SER A 143     -19.363  18.915  11.735  1.00 84.24           H  
ATOM   2346  C   SER A 143     -21.046  19.884  12.639  1.00 84.24           C  
ATOM   2347  CB  SER A 143     -21.128  17.836  11.236  1.00 84.24           C  
ATOM   2348  HB2 SER A 143     -20.618  16.913  10.959  1.00 84.24           H  
ATOM   2349  HB3 SER A 143     -22.100  17.603  11.671  1.00 84.24           H  
ATOM   2350  O   SER A 143     -21.939  19.873  13.485  1.00 84.24           O  
ATOM   2351  OG  SER A 143     -21.289  18.653  10.090  1.00 84.24           O  
ATOM   2352  HG  SER A 143     -22.105  18.421   9.641  1.00 84.24           H  
ATOM   2353  N   LYS A 144     -20.725  20.993  11.969  1.00 79.49           N  
ATOM   2354  H   LYS A 144     -20.008  20.908  11.262  1.00 79.49           H  
ATOM   2355  CA  LYS A 144     -21.422  22.275  12.143  1.00 79.49           C  
ATOM   2356  HA  LYS A 144     -21.823  22.311  13.156  1.00 79.49           H  
ATOM   2357  C   LYS A 144     -22.640  22.422  11.227  1.00 79.49           C  
ATOM   2358  CB  LYS A 144     -20.430  23.436  11.990  1.00 79.49           C  
ATOM   2359  HB2 LYS A 144     -20.972  24.378  12.085  1.00 79.49           H  
ATOM   2360  HB3 LYS A 144     -19.971  23.398  11.002  1.00 79.49           H  
ATOM   2361  O   LYS A 144     -23.357  23.412  11.340  1.00 79.49           O  
ATOM   2362  CG  LYS A 144     -19.341  23.384  13.074  1.00 79.49           C  
ATOM   2363  HG2 LYS A 144     -19.814  23.379  14.056  1.00 79.49           H  
ATOM   2364  HG3 LYS A 144     -18.752  22.474  12.963  1.00 79.49           H  
ATOM   2365  CD  LYS A 144     -18.406  24.593  12.975  1.00 79.49           C  
ATOM   2366  HD2 LYS A 144     -18.985  25.507  13.112  1.00 79.49           H  
ATOM   2367  HD3 LYS A 144     -17.935  24.604  11.992  1.00 79.49           H  
ATOM   2368  CE  LYS A 144     -17.335  24.484  14.066  1.00 79.49           C  
ATOM   2369  HE2 LYS A 144     -17.834  24.430  15.034  1.00 79.49           H  
ATOM   2370  HE3 LYS A 144     -16.791  23.550  13.927  1.00 79.49           H  
ATOM   2371  NZ  LYS A 144     -16.401  25.637  14.035  1.00 79.49           N  
ATOM   2372  HZ1 LYS A 144     -15.712  25.540  14.767  1.00 79.49           H  
ATOM   2373  HZ2 LYS A 144     -15.923  25.680  13.147  1.00 79.49           H  
ATOM   2374  HZ3 LYS A 144     -16.904  26.500  14.183  1.00 79.49           H  
ATOM   2375  N   THR A 145     -22.878  21.460  10.337  1.00 83.33           N  
ATOM   2376  H   THR A 145     -22.300  20.632  10.357  1.00 83.33           H  
ATOM   2377  CA  THR A 145     -23.979  21.475   9.365  1.00 83.33           C  
ATOM   2378  HA  THR A 145     -24.311  22.504   9.227  1.00 83.33           H  
ATOM   2379  C   THR A 145     -25.189  20.677   9.861  1.00 83.33           C  
ATOM   2380  CB  THR A 145     -23.509  20.961   7.993  1.00 83.33           C  
ATOM   2381  HB  THR A 145     -24.348  20.996   7.299  1.00 83.33           H  
ATOM   2382  O   THR A 145     -25.027  19.707  10.597  1.00 83.33           O  
ATOM   2383  CG2 THR A 145     -22.365  21.805   7.424  1.00 83.33           C  
ATOM   2384 HG21 THR A 145     -22.659  22.854   7.404  1.00 83.33           H  
ATOM   2385 HG22 THR A 145     -21.469  21.693   8.034  1.00 83.33           H  
ATOM   2386 HG23 THR A 145     -22.146  21.484   6.406  1.00 83.33           H  
ATOM   2387  OG1 THR A 145     -23.035  19.637   8.072  1.00 83.33           O  
ATOM   2388  HG1 THR A 145     -22.827  19.348   7.181  1.00 83.33           H  
ATOM   2389  N   GLY A 146     -26.397  21.081   9.449  1.00 82.94           N  
ATOM   2390  H   GLY A 146     -26.462  21.927   8.901  1.00 82.94           H  
ATOM   2391  CA  GLY A 146     -27.671  20.487   9.889  1.00 82.94           C  
ATOM   2392  HA2 GLY A 146     -28.352  20.424   9.040  1.00 82.94           H  
ATOM   2393  HA3 GLY A 146     -27.510  19.473  10.257  1.00 82.94           H  
ATOM   2394  C   GLY A 146     -28.366  21.280  11.001  1.00 82.94           C  
ATOM   2395  O   GLY A 146     -27.775  22.213  11.556  1.00 82.94           O  
ATOM   2396  N   SER A 147     -29.619  20.921  11.301  1.00 89.44           N  
ATOM   2397  H   SER A 147     -30.021  20.100  10.871  1.00 89.44           H  
ATOM   2398  CA  SER A 147     -30.353  21.485  12.443  1.00 89.44           C  
ATOM   2399  HA  SER A 147     -30.277  22.572  12.400  1.00 89.44           H  
ATOM   2400  C   SER A 147     -29.737  21.030  13.773  1.00 89.44           C  
ATOM   2401  CB  SER A 147     -31.845  21.128  12.376  1.00 89.44           C  
ATOM   2402  HB2 SER A 147     -32.382  21.706  13.128  1.00 89.44           H  
ATOM   2403  HB3 SER A 147     -32.246  21.376  11.393  1.00 89.44           H  
ATOM   2404  O   SER A 147     -28.994  20.047  13.826  1.00 89.44           O  
ATOM   2405  OG  SER A 147     -32.047  19.761  12.645  1.00 89.44           O  
ATOM   2406  HG  SER A 147     -31.970  19.245  11.840  1.00 89.44           H  
ATOM   2407  N   GLU A 148     -30.011  21.751  14.861  1.00 89.68           N  
ATOM   2408  H   GLU A 148     -30.714  22.474  14.808  1.00 89.68           H  
ATOM   2409  CA  GLU A 148     -29.529  21.352  16.191  1.00 89.68           C  
ATOM   2410  HA  GLU A 148     -28.457  21.158  16.146  1.00 89.68           H  
ATOM   2411  C   GLU A 148     -30.178  20.043  16.659  1.00 89.68           C  
ATOM   2412  CB  GLU A 148     -29.791  22.481  17.201  1.00 89.68           C  
ATOM   2413  HB2 GLU A 148     -30.840  22.774  17.153  1.00 89.68           H  
ATOM   2414  HB3 GLU A 148     -29.596  22.108  18.207  1.00 89.68           H  
ATOM   2415  O   GLU A 148     -29.545  19.245  17.355  1.00 89.68           O  
ATOM   2416  CG  GLU A 148     -28.910  23.719  16.959  1.00 89.68           C  
ATOM   2417  HG2 GLU A 148     -29.164  24.156  15.993  1.00 89.68           H  
ATOM   2418  HG3 GLU A 148     -29.133  24.461  17.726  1.00 89.68           H  
ATOM   2419  CD  GLU A 148     -27.410  23.381  17.004  1.00 89.68           C  
ATOM   2420  OE1 GLU A 148     -26.694  23.671  16.010  1.00 89.68           O  
ATOM   2421  OE2 GLU A 148     -26.976  22.777  18.009  1.00 89.68           O  
ATOM   2422  N   GLU A 149     -31.419  19.795  16.247  1.00 90.33           N  
ATOM   2423  H   GLU A 149     -31.911  20.510  15.730  1.00 90.33           H  
ATOM   2424  CA  GLU A 149     -32.141  18.550  16.484  1.00 90.33           C  
ATOM   2425  HA  GLU A 149     -32.139  18.333  17.552  1.00 90.33           H  
ATOM   2426  C   GLU A 149     -31.457  17.370  15.783  1.00 90.33           C  
ATOM   2427  CB  GLU A 149     -33.600  18.692  16.018  1.00 90.33           C  
ATOM   2428  HB2 GLU A 149     -34.072  17.713  16.104  1.00 90.33           H  
ATOM   2429  HB3 GLU A 149     -33.630  18.977  14.966  1.00 90.33           H  
ATOM   2430  O   GLU A 149     -31.162  16.374  16.449  1.00 90.33           O  
ATOM   2431  CG  GLU A 149     -34.444  19.679  16.847  1.00 90.33           C  
ATOM   2432  HG2 GLU A 149     -34.389  19.375  17.893  1.00 90.33           H  
ATOM   2433  HG3 GLU A 149     -35.484  19.578  16.536  1.00 90.33           H  
ATOM   2434  CD  GLU A 149     -34.038  21.159  16.716  1.00 90.33           C  
ATOM   2435  OE1 GLU A 149     -34.190  21.876  17.731  1.00 90.33           O  
ATOM   2436  OE2 GLU A 149     -33.513  21.559  15.648  1.00 90.33           O  
ATOM   2437  N   ASP A 150     -31.123  17.504  14.493  1.00 88.85           N  
ATOM   2438  H   ASP A 150     -31.429  18.330  14.000  1.00 88.85           H  
ATOM   2439  CA  ASP A 150     -30.424  16.455  13.731  1.00 88.85           C  
ATOM   2440  HA  ASP A 150     -31.025  15.546  13.735  1.00 88.85           H  
ATOM   2441  C   ASP A 150     -29.064  16.137  14.365  1.00 88.85           C  
ATOM   2442  CB  ASP A 150     -30.188  16.874  12.269  1.00 88.85           C  
ATOM   2443  HB2 ASP A 150     -29.629  16.081  11.772  1.00 88.85           H  
ATOM   2444  HB3 ASP A 150     -29.566  17.769  12.255  1.00 88.85           H  
ATOM   2445  O   ASP A 150     -28.729  14.977  14.592  1.00 88.85           O  
ATOM   2446  CG  ASP A 150     -31.455  17.135  11.455  1.00 88.85           C  
ATOM   2447  OD1 ASP A 150     -32.455  16.412  11.634  1.00 88.85           O  
ATOM   2448  OD2 ASP A 150     -31.411  18.117  10.669  1.00 88.85           O  
ATOM   2449  N   LYS A 151     -28.294  17.167  14.747  1.00 90.77           N  
ATOM   2450  H   LYS A 151     -28.631  18.098  14.551  1.00 90.77           H  
ATOM   2451  CA  LYS A 151     -26.988  16.980  15.406  1.00 90.77           C  
ATOM   2452  HA  LYS A 151     -26.343  16.387  14.758  1.00 90.77           H  
ATOM   2453  C   LYS A 151     -27.117  16.213  16.719  1.00 90.77           C  
ATOM   2454  CB  LYS A 151     -26.341  18.336  15.691  1.00 90.77           C  
ATOM   2455  HB2 LYS A 151     -25.469  18.187  16.328  1.00 90.77           H  
ATOM   2456  HB3 LYS A 151     -27.056  18.954  16.234  1.00 90.77           H  
ATOM   2457  O   LYS A 151     -26.303  15.335  17.006  1.00 90.77           O  
ATOM   2458  CG  LYS A 151     -25.886  19.063  14.422  1.00 90.77           C  
ATOM   2459  HG2 LYS A 151     -26.696  19.096  13.693  1.00 90.77           H  
ATOM   2460  HG3 LYS A 151     -25.039  18.541  13.977  1.00 90.77           H  
ATOM   2461  CD  LYS A 151     -25.478  20.487  14.807  1.00 90.77           C  
ATOM   2462  HD2 LYS A 151     -26.264  20.928  15.420  1.00 90.77           H  
ATOM   2463  HD3 LYS A 151     -24.553  20.462  15.382  1.00 90.77           H  
ATOM   2464  CE  LYS A 151     -25.302  21.343  13.559  1.00 90.77           C  
ATOM   2465  HE2 LYS A 151     -24.430  20.995  13.005  1.00 90.77           H  
ATOM   2466  HE3 LYS A 151     -26.185  21.208  12.934  1.00 90.77           H  
ATOM   2467  NZ  LYS A 151     -25.181  22.767  13.943  1.00 90.77           N  
ATOM   2468  HZ1 LYS A 151     -25.959  23.032  14.531  1.00 90.77           H  
ATOM   2469  HZ2 LYS A 151     -24.374  22.928  14.528  1.00 90.77           H  
ATOM   2470  HZ3 LYS A 151     -25.186  23.369  13.131  1.00 90.77           H  
ATOM   2471  N   LYS A 152     -28.128  16.534  17.533  1.00 91.96           N  
ATOM   2472  H   LYS A 152     -28.763  17.260  17.232  1.00 91.96           H  
ATOM   2473  CA  LYS A 152     -28.382  15.819  18.793  1.00 91.96           C  
ATOM   2474  HA  LYS A 152     -27.462  15.788  19.376  1.00 91.96           H  
ATOM   2475  C   LYS A 152     -28.775  14.368  18.540  1.00 91.96           C  
ATOM   2476  CB  LYS A 152     -29.473  16.527  19.600  1.00 91.96           C  
ATOM   2477  HB2 LYS A 152     -30.309  16.765  18.943  1.00 91.96           H  
ATOM   2478  HB3 LYS A 152     -29.833  15.854  20.378  1.00 91.96           H  
ATOM   2479  O   LYS A 152     -28.338  13.509  19.302  1.00 91.96           O  
ATOM   2480  CG  LYS A 152     -28.953  17.803  20.273  1.00 91.96           C  
ATOM   2481  HG2 LYS A 152     -28.488  18.453  19.532  1.00 91.96           H  
ATOM   2482  HG3 LYS A 152     -28.209  17.543  21.025  1.00 91.96           H  
ATOM   2483  CD  LYS A 152     -30.124  18.535  20.936  1.00 91.96           C  
ATOM   2484  HD2 LYS A 152     -30.896  18.701  20.185  1.00 91.96           H  
ATOM   2485  HD3 LYS A 152     -30.530  17.923  21.741  1.00 91.96           H  
ATOM   2486  CE  LYS A 152     -29.660  19.887  21.478  1.00 91.96           C  
ATOM   2487  HE2 LYS A 152     -29.164  20.419  20.666  1.00 91.96           H  
ATOM   2488  HE3 LYS A 152     -28.930  19.726  22.272  1.00 91.96           H  
ATOM   2489  NZ  LYS A 152     -30.813  20.684  21.963  1.00 91.96           N  
ATOM   2490  HZ1 LYS A 152     -30.509  21.599  22.262  1.00 91.96           H  
ATOM   2491  HZ2 LYS A 152     -31.464  20.821  21.203  1.00 91.96           H  
ATOM   2492  HZ3 LYS A 152     -31.295  20.215  22.717  1.00 91.96           H  
ATOM   2493  N   GLN A 153     -29.562  14.093  17.499  1.00 91.43           N  
ATOM   2494  H   GLN A 153     -29.878  14.852  16.913  1.00 91.43           H  
ATOM   2495  CA  GLN A 153     -29.924  12.728  17.109  1.00 91.43           C  
ATOM   2496  HA  GLN A 153     -30.320  12.205  17.979  1.00 91.43           H  
ATOM   2497  C   GLN A 153     -28.701  11.932  16.636  1.00 91.43           C  
ATOM   2498  CB  GLN A 153     -31.013  12.755  16.029  1.00 91.43           C  
ATOM   2499  HB2 GLN A 153     -30.719  13.423  15.220  1.00 91.43           H  
ATOM   2500  HB3 GLN A 153     -31.116  11.750  15.619  1.00 91.43           H  
ATOM   2501  O   GLN A 153     -28.471  10.834  17.146  1.00 91.43           O  
ATOM   2502  CG  GLN A 153     -32.377  13.187  16.588  1.00 91.43           C  
ATOM   2503  HG2 GLN A 153     -32.312  14.193  17.003  1.00 91.43           H  
ATOM   2504  HG3 GLN A 153     -32.662  12.507  17.390  1.00 91.43           H  
ATOM   2505  CD  GLN A 153     -33.476  13.169  15.531  1.00 91.43           C  
ATOM   2506  NE2 GLN A 153     -34.712  13.407  15.908  1.00 91.43           N  
ATOM   2507 HE21 GLN A 153     -35.373  13.446  15.145  1.00 91.43           H  
ATOM   2508 HE22 GLN A 153     -34.924  13.699  16.851  1.00 91.43           H  
ATOM   2509  OE1 GLN A 153     -33.278  12.908  14.362  1.00 91.43           O  
ATOM   2510  N   ASP A 154     -27.871  12.511  15.763  1.00 91.71           N  
ATOM   2511  H   ASP A 154     -28.177  13.357  15.304  1.00 91.71           H  
ATOM   2512  CA  ASP A 154     -26.619  11.909  15.287  1.00 91.71           C  
ATOM   2513  HA  ASP A 154     -26.844  10.991  14.745  1.00 91.71           H  
ATOM   2514  C   ASP A 154     -25.700  11.558  16.474  1.00 91.71           C  
ATOM   2515  CB  ASP A 154     -25.886  12.884  14.332  1.00 91.71           C  
ATOM   2516  HB2 ASP A 154     -24.886  12.485  14.155  1.00 91.71           H  
ATOM   2517  HB3 ASP A 154     -25.765  13.848  14.826  1.00 91.71           H  
ATOM   2518  O   ASP A 154     -25.231  10.424  16.617  1.00 91.71           O  
ATOM   2519  CG  ASP A 154     -26.535  13.115  12.954  1.00 91.71           C  
ATOM   2520  OD1 ASP A 154     -27.552  12.454  12.657  1.00 91.71           O  
ATOM   2521  OD2 ASP A 154     -25.949  13.900  12.161  1.00 91.71           O  
ATOM   2522  N   GLN A 155     -25.490  12.517  17.383  1.00 95.29           N  
ATOM   2523  H   GLN A 155     -25.891  13.427  17.206  1.00 95.29           H  
ATOM   2524  CA  GLN A 155     -24.668  12.322  18.579  1.00 95.29           C  
ATOM   2525  HA  GLN A 155     -23.685  11.961  18.275  1.00 95.29           H  
ATOM   2526  C   GLN A 155     -25.262  11.288  19.537  1.00 95.29           C  
ATOM   2527  CB  GLN A 155     -24.508  13.649  19.326  1.00 95.29           C  
ATOM   2528  HB2 GLN A 155     -24.083  13.451  20.310  1.00 95.29           H  
ATOM   2529  HB3 GLN A 155     -25.489  14.105  19.461  1.00 95.29           H  
ATOM   2530  O   GLN A 155     -24.516  10.496  20.116  1.00 95.29           O  
ATOM   2531  CG  GLN A 155     -23.578  14.626  18.598  1.00 95.29           C  
ATOM   2532  HG2 GLN A 155     -23.918  14.787  17.575  1.00 95.29           H  
ATOM   2533  HG3 GLN A 155     -22.578  14.197  18.546  1.00 95.29           H  
ATOM   2534  CD  GLN A 155     -23.490  15.975  19.300  1.00 95.29           C  
ATOM   2535  NE2 GLN A 155     -22.641  16.850  18.812  1.00 95.29           N  
ATOM   2536 HE21 GLN A 155     -22.615  17.766  19.235  1.00 95.29           H  
ATOM   2537 HE22 GLN A 155     -22.110  16.611  17.987  1.00 95.29           H  
ATOM   2538  OE1 GLN A 155     -24.129  16.247  20.312  1.00 95.29           O  
ATOM   2539  N   LEU A 156     -26.583  11.293  19.737  1.00 95.73           N  
ATOM   2540  H   LEU A 156     -27.146  11.965  19.236  1.00 95.73           H  
ATOM   2541  CA  LEU A 156     -27.263  10.327  20.597  1.00 95.73           C  
ATOM   2542  HA  LEU A 156     -26.799  10.363  21.582  1.00 95.73           H  
ATOM   2543  C   LEU A 156     -27.089   8.907  20.058  1.00 95.73           C  
ATOM   2544  CB  LEU A 156     -28.748  10.707  20.729  1.00 95.73           C  
ATOM   2545  HB2 LEU A 156     -28.819  11.709  21.152  1.00 95.73           H  
ATOM   2546  HB3 LEU A 156     -29.193  10.728  19.735  1.00 95.73           H  
ATOM   2547  O   LEU A 156     -26.739   8.018  20.832  1.00 95.73           O  
ATOM   2548  CG  LEU A 156     -29.567   9.743  21.607  1.00 95.73           C  
ATOM   2549  HG  LEU A 156     -29.511   8.734  21.199  1.00 95.73           H  
ATOM   2550  CD1 LEU A 156     -29.069   9.724  23.056  1.00 95.73           C  
ATOM   2551 HD11 LEU A 156     -28.067   9.298  23.098  1.00 95.73           H  
ATOM   2552 HD12 LEU A 156     -29.064  10.736  23.463  1.00 95.73           H  
ATOM   2553 HD13 LEU A 156     -29.729   9.097  23.656  1.00 95.73           H  
ATOM   2554  CD2 LEU A 156     -31.033  10.172  21.608  1.00 95.73           C  
ATOM   2555 HD21 LEU A 156     -31.414  10.157  20.586  1.00 95.73           H  
ATOM   2556 HD22 LEU A 156     -31.621   9.474  22.204  1.00 95.73           H  
ATOM   2557 HD23 LEU A 156     -31.135  11.178  22.014  1.00 95.73           H  
ATOM   2558  N   PHE A 157     -27.256   8.711  18.748  1.00 96.49           N  
ATOM   2559  H   PHE A 157     -27.541   9.488  18.168  1.00 96.49           H  
ATOM   2560  CA  PHE A 157     -27.084   7.407  18.116  1.00 96.49           C  
ATOM   2561  HA  PHE A 157     -27.781   6.705  18.572  1.00 96.49           H  
ATOM   2562  C   PHE A 157     -25.666   6.863  18.327  1.00 96.49           C  
ATOM   2563  CB  PHE A 157     -27.410   7.517  16.623  1.00 96.49           C  
ATOM   2564  HB2 PHE A 157     -26.688   8.176  16.139  1.00 96.49           H  
ATOM   2565  HB3 PHE A 157     -28.395   7.970  16.507  1.00 96.49           H  
ATOM   2566  O   PHE A 157     -25.503   5.718  18.747  1.00 96.49           O  
ATOM   2567  CG  PHE A 157     -27.404   6.172  15.926  1.00 96.49           C  
ATOM   2568  CD1 PHE A 157     -26.198   5.612  15.460  1.00 96.49           C  
ATOM   2569  HD1 PHE A 157     -25.271   6.155  15.568  1.00 96.49           H  
ATOM   2570  CD2 PHE A 157     -28.604   5.450  15.794  1.00 96.49           C  
ATOM   2571  HD2 PHE A 157     -29.529   5.867  16.163  1.00 96.49           H  
ATOM   2572  CE1 PHE A 157     -26.194   4.338  14.865  1.00 96.49           C  
ATOM   2573  HE1 PHE A 157     -25.265   3.897  14.535  1.00 96.49           H  
ATOM   2574  CE2 PHE A 157     -28.600   4.176  15.200  1.00 96.49           C  
ATOM   2575  HE2 PHE A 157     -29.518   3.613  15.125  1.00 96.49           H  
ATOM   2576  CZ  PHE A 157     -27.394   3.617  14.742  1.00 96.49           C  
ATOM   2577  HZ  PHE A 157     -27.386   2.618  14.331  1.00 96.49           H  
ATOM   2578  N   VAL A 158     -24.637   7.689  18.101  1.00 96.67           N  
ATOM   2579  H   VAL A 158     -24.836   8.606  17.727  1.00 96.67           H  
ATOM   2580  CA  VAL A 158     -23.234   7.285  18.304  1.00 96.67           C  
ATOM   2581  HA  VAL A 158     -23.053   6.371  17.740  1.00 96.67           H  
ATOM   2582  C   VAL A 158     -22.955   6.968  19.776  1.00 96.67           C  
ATOM   2583  CB  VAL A 158     -22.274   8.369  17.780  1.00 96.67           C  
ATOM   2584  HB  VAL A 158     -22.529   9.320  18.249  1.00 96.67           H  
ATOM   2585  O   VAL A 158     -22.278   5.988  20.076  1.00 96.67           O  
ATOM   2586  CG1 VAL A 158     -20.799   8.061  18.078  1.00 96.67           C  
ATOM   2587 HG11 VAL A 158     -20.162   8.823  17.630  1.00 96.67           H  
ATOM   2588 HG12 VAL A 158     -20.531   7.088  17.668  1.00 96.67           H  
ATOM   2589 HG13 VAL A 158     -20.618   8.057  19.153  1.00 96.67           H  
ATOM   2590  CG2 VAL A 158     -22.406   8.520  16.259  1.00 96.67           C  
ATOM   2591 HG21 VAL A 158     -22.072   7.611  15.759  1.00 96.67           H  
ATOM   2592 HG22 VAL A 158     -23.441   8.714  15.976  1.00 96.67           H  
ATOM   2593 HG23 VAL A 158     -21.805   9.363  15.918  1.00 96.67           H  
ATOM   2594  N   LYS A 159     -23.502   7.756  20.712  1.00 96.02           N  
ATOM   2595  H   LYS A 159     -24.057   8.541  20.402  1.00 96.02           H  
ATOM   2596  CA  LYS A 159     -23.361   7.505  22.158  1.00 96.02           C  
ATOM   2597  HA  LYS A 159     -22.304   7.403  22.400  1.00 96.02           H  
ATOM   2598  C   LYS A 159     -24.019   6.197  22.595  1.00 96.02           C  
ATOM   2599  CB  LYS A 159     -23.975   8.662  22.957  1.00 96.02           C  
ATOM   2600  HB2 LYS A 159     -24.081   8.356  23.998  1.00 96.02           H  
ATOM   2601  HB3 LYS A 159     -24.969   8.881  22.568  1.00 96.02           H  
ATOM   2602  O   LYS A 159     -23.466   5.512  23.454  1.00 96.02           O  
ATOM   2603  CG  LYS A 159     -23.116   9.928  22.922  1.00 96.02           C  
ATOM   2604  HG2 LYS A 159     -22.861  10.190  21.895  1.00 96.02           H  
ATOM   2605  HG3 LYS A 159     -22.188   9.743  23.462  1.00 96.02           H  
ATOM   2606  CD  LYS A 159     -23.847  11.093  23.594  1.00 96.02           C  
ATOM   2607  HD2 LYS A 159     -23.994  10.872  24.651  1.00 96.02           H  
ATOM   2608  HD3 LYS A 159     -24.814  11.235  23.110  1.00 96.02           H  
ATOM   2609  CE  LYS A 159     -23.003  12.355  23.423  1.00 96.02           C  
ATOM   2610  HE2 LYS A 159     -22.021  12.190  23.866  1.00 96.02           H  
ATOM   2611  HE3 LYS A 159     -22.858  12.508  22.354  1.00 96.02           H  
ATOM   2612  NZ  LYS A 159     -23.651  13.552  24.008  1.00 96.02           N  
ATOM   2613  HZ1 LYS A 159     -24.552  13.696  23.576  1.00 96.02           H  
ATOM   2614  HZ2 LYS A 159     -23.768  13.452  25.006  1.00 96.02           H  
ATOM   2615  HZ3 LYS A 159     -23.094  14.372  23.813  1.00 96.02           H  
ATOM   2616  N   GLN A 160     -25.191   5.890  22.041  1.00 97.02           N  
ATOM   2617  H   GLN A 160     -25.584   6.529  21.365  1.00 97.02           H  
ATOM   2618  CA  GLN A 160     -25.952   4.679  22.352  1.00 97.02           C  
ATOM   2619  HA  GLN A 160     -26.031   4.572  23.434  1.00 97.02           H  
ATOM   2620  C   GLN A 160     -25.272   3.406  21.846  1.00 97.02           C  
ATOM   2621  CB  GLN A 160     -27.366   4.793  21.764  1.00 97.02           C  
ATOM   2622  HB2 GLN A 160     -27.819   3.803  21.727  1.00 97.02           H  
ATOM   2623  HB3 GLN A 160     -27.306   5.176  20.745  1.00 97.02           H  
ATOM   2624  O   GLN A 160     -25.442   2.380  22.485  1.00 97.02           O  
ATOM   2625  CG  GLN A 160     -28.267   5.695  22.619  1.00 97.02           C  
ATOM   2626  HG2 GLN A 160     -28.386   5.235  23.600  1.00 97.02           H  
ATOM   2627  HG3 GLN A 160     -27.801   6.671  22.759  1.00 97.02           H  
ATOM   2628  CD  GLN A 160     -29.646   5.905  22.004  1.00 97.02           C  
ATOM   2629  NE2 GLN A 160     -30.627   6.299  22.787  1.00 97.02           N  
ATOM   2630 HE21 GLN A 160     -30.491   6.392  23.783  1.00 97.02           H  
ATOM   2631 HE22 GLN A 160     -31.525   6.383  22.333  1.00 97.02           H  
ATOM   2632  OE1 GLN A 160     -29.885   5.743  20.821  1.00 97.02           O  
ATOM   2633  N   HIS A 161     -24.489   3.498  20.767  1.00 96.91           N  
ATOM   2634  H   HIS A 161     -24.448   4.384  20.283  1.00 96.91           H  
ATOM   2635  CA  HIS A 161     -23.813   2.363  20.129  1.00 96.91           C  
ATOM   2636  HA  HIS A 161     -24.106   1.447  20.643  1.00 96.91           H  
ATOM   2637  C   HIS A 161     -22.282   2.455  20.237  1.00 96.91           C  
ATOM   2638  CB  HIS A 161     -24.276   2.238  18.673  1.00 96.91           C  
ATOM   2639  HB2 HIS A 161     -23.806   1.358  18.234  1.00 96.91           H  
ATOM   2640  HB3 HIS A 161     -23.946   3.114  18.114  1.00 96.91           H  
ATOM   2641  O   HIS A 161     -21.551   2.106  19.311  1.00 96.91           O  
ATOM   2642  CG  HIS A 161     -25.764   2.094  18.515  1.00 96.91           C  
ATOM   2643  CD2 HIS A 161     -26.476   0.926  18.474  1.00 96.91           C  
ATOM   2644  HD2 HIS A 161     -26.064  -0.068  18.570  1.00 96.91           H  
ATOM   2645  ND1 HIS A 161     -26.661   3.126  18.385  1.00 96.91           N  
ATOM   2646  HD1 HIS A 161     -26.425   4.107  18.406  1.00 96.91           H  
ATOM   2647  CE1 HIS A 161     -27.888   2.597  18.266  1.00 96.91           C  
ATOM   2648  HE1 HIS A 161     -28.799   3.167  18.160  1.00 96.91           H  
ATOM   2649  NE2 HIS A 161     -27.828   1.256  18.295  1.00 96.91           N  
ATOM   2650  N   LYS A 162     -21.758   2.995  21.341  1.00 94.65           N  
ATOM   2651  H   LYS A 162     -22.401   3.191  22.095  1.00 94.65           H  
ATOM   2652  CA  LYS A 162     -20.308   3.211  21.529  1.00 94.65           C  
ATOM   2653  HA  LYS A 162     -19.953   3.813  20.693  1.00 94.65           H  
ATOM   2654  C   LYS A 162     -19.488   1.911  21.492  1.00 94.65           C  
ATOM   2655  CB  LYS A 162     -20.072   3.988  22.831  1.00 94.65           C  
ATOM   2656  HB2 LYS A 162     -19.010   4.220  22.913  1.00 94.65           H  
ATOM   2657  HB3 LYS A 162     -20.628   4.925  22.790  1.00 94.65           H  
ATOM   2658  O   LYS A 162     -18.302   1.942  21.181  1.00 94.65           O  
ATOM   2659  CG  LYS A 162     -20.515   3.180  24.060  1.00 94.65           C  
ATOM   2660  HG2 LYS A 162     -21.579   2.954  23.986  1.00 94.65           H  
ATOM   2661  HG3 LYS A 162     -19.960   2.242  24.103  1.00 94.65           H  
ATOM   2662  CD  LYS A 162     -20.265   3.938  25.361  1.00 94.65           C  
ATOM   2663  HD2 LYS A 162     -19.200   4.148  25.460  1.00 94.65           H  
ATOM   2664  HD3 LYS A 162     -20.835   4.867  25.353  1.00 94.65           H  
ATOM   2665  CE  LYS A 162     -20.740   3.031  26.499  1.00 94.65           C  
ATOM   2666  HE2 LYS A 162     -21.802   2.831  26.354  1.00 94.65           H  
ATOM   2667  HE3 LYS A 162     -20.220   2.076  26.420  1.00 94.65           H  
ATOM   2668  NZ  LYS A 162     -20.501   3.643  27.826  1.00 94.65           N  
ATOM   2669  HZ1 LYS A 162     -20.836   3.021  28.548  1.00 94.65           H  
ATOM   2670  HZ2 LYS A 162     -20.997   4.520  27.894  1.00 94.65           H  
ATOM   2671  HZ3 LYS A 162     -19.512   3.799  27.963  1.00 94.65           H  
ATOM   2672  N   GLU A 163     -20.102   0.778  21.802  1.00 95.22           N  
ATOM   2673  H   GLU A 163     -21.076   0.826  22.064  1.00 95.22           H  
ATOM   2674  CA  GLU A 163     -19.521  -0.560  21.693  1.00 95.22           C  
ATOM   2675  HA  GLU A 163     -18.598  -0.588  22.273  1.00 95.22           H  
ATOM   2676  C   GLU A 163     -19.126  -0.912  20.251  1.00 95.22           C  
ATOM   2677  CB  GLU A 163     -20.478  -1.604  22.302  1.00 95.22           C  
ATOM   2678  HB2 GLU A 163     -20.642  -1.367  23.353  1.00 95.22           H  
ATOM   2679  HB3 GLU A 163     -19.960  -2.562  22.277  1.00 95.22           H  
ATOM   2680  O   GLU A 163     -18.159  -1.643  20.044  1.00 95.22           O  
ATOM   2681  CG  GLU A 163     -21.843  -1.800  21.608  1.00 95.22           C  
ATOM   2682  HG2 GLU A 163     -22.236  -2.760  21.944  1.00 95.22           H  
ATOM   2683  HG3 GLU A 163     -21.691  -1.874  20.531  1.00 95.22           H  
ATOM   2684  CD  GLU A 163     -22.914  -0.732  21.901  1.00 95.22           C  
ATOM   2685  OE1 GLU A 163     -24.041  -0.901  21.394  1.00 95.22           O  
ATOM   2686  OE2 GLU A 163     -22.614   0.268  22.604  1.00 95.22           O  
ATOM   2687  N   TYR A 164     -19.759  -0.294  19.244  1.00 97.66           N  
ATOM   2688  H   TYR A 164     -20.546   0.306  19.446  1.00 97.66           H  
ATOM   2689  CA  TYR A 164     -19.398  -0.506  17.840  1.00 97.66           C  
ATOM   2690  HA  TYR A 164     -19.433  -1.574  17.628  1.00 97.66           H  
ATOM   2691  C   TYR A 164     -17.975  -0.046  17.522  1.00 97.66           C  
ATOM   2692  CB  TYR A 164     -20.392   0.210  16.915  1.00 97.66           C  
ATOM   2693  HB2 TYR A 164     -19.977   0.187  15.908  1.00 97.66           H  
ATOM   2694  HB3 TYR A 164     -20.459   1.260  17.201  1.00 97.66           H  
ATOM   2695  O   TYR A 164     -17.369  -0.566  16.586  1.00 97.66           O  
ATOM   2696  CG  TYR A 164     -21.792  -0.372  16.821  1.00 97.66           C  
ATOM   2697  CD1 TYR A 164     -22.192  -1.499  17.569  1.00 97.66           C  
ATOM   2698  HD1 TYR A 164     -21.525  -1.996  18.257  1.00 97.66           H  
ATOM   2699  CD2 TYR A 164     -22.693   0.200  15.905  1.00 97.66           C  
ATOM   2700  HD2 TYR A 164     -22.383   1.067  15.341  1.00 97.66           H  
ATOM   2701  CE1 TYR A 164     -23.476  -2.041  17.406  1.00 97.66           C  
ATOM   2702  HE1 TYR A 164     -23.751  -2.911  17.984  1.00 97.66           H  
ATOM   2703  CE2 TYR A 164     -23.980  -0.342  15.728  1.00 97.66           C  
ATOM   2704  HE2 TYR A 164     -24.681   0.100  15.037  1.00 97.66           H  
ATOM   2705  OH  TYR A 164     -25.601  -2.010  16.304  1.00 97.66           O  
ATOM   2706  HH  TYR A 164     -25.726  -2.729  16.927  1.00 97.66           H  
ATOM   2707  CZ  TYR A 164     -24.370  -1.468  16.482  1.00 97.66           C  
ATOM   2708  N   PHE A 165     -17.394   0.884  18.293  1.00 96.46           N  
ATOM   2709  H   PHE A 165     -17.907   1.252  19.081  1.00 96.46           H  
ATOM   2710  CA  PHE A 165     -15.972   1.199  18.145  1.00 96.46           C  
ATOM   2711  HA  PHE A 165     -15.787   1.512  17.118  1.00 96.46           H  
ATOM   2712  C   PHE A 165     -15.100  -0.041  18.396  1.00 96.46           C  
ATOM   2713  CB  PHE A 165     -15.560   2.337  19.096  1.00 96.46           C  
ATOM   2714  HB2 PHE A 165     -15.769   2.029  20.120  1.00 96.46           H  
ATOM   2715  HB3 PHE A 165     -14.482   2.470  19.010  1.00 96.46           H  
ATOM   2716  O   PHE A 165     -14.146  -0.267  17.652  1.00 96.46           O  
ATOM   2717  CG  PHE A 165     -16.196   3.692  18.833  1.00 96.46           C  
ATOM   2718  CD1 PHE A 165     -16.014   4.330  17.593  1.00 96.46           C  
ATOM   2719  HD1 PHE A 165     -15.442   3.844  16.817  1.00 96.46           H  
ATOM   2720  CD2 PHE A 165     -16.922   4.350  19.844  1.00 96.46           C  
ATOM   2721  HD2 PHE A 165     -17.017   3.902  20.822  1.00 96.46           H  
ATOM   2722  CE1 PHE A 165     -16.580   5.597  17.364  1.00 96.46           C  
ATOM   2723  HE1 PHE A 165     -16.459   6.090  16.410  1.00 96.46           H  
ATOM   2724  CE2 PHE A 165     -17.506   5.605  19.606  1.00 96.46           C  
ATOM   2725  HE2 PHE A 165     -18.076   6.092  20.383  1.00 96.46           H  
ATOM   2726  CZ  PHE A 165     -17.331   6.233  18.364  1.00 96.46           C  
ATOM   2727  HZ  PHE A 165     -17.771   7.202  18.180  1.00 96.46           H  
ATOM   2728  N   ASP A 166     -15.433  -0.840  19.416  1.00 96.52           N  
ATOM   2729  H   ASP A 166     -16.330  -0.709  19.861  1.00 96.52           H  
ATOM   2730  CA  ASP A 166     -14.669  -2.029  19.808  1.00 96.52           C  
ATOM   2731  HA  ASP A 166     -13.607  -1.784  19.825  1.00 96.52           H  
ATOM   2732  C   ASP A 166     -14.826  -3.138  18.760  1.00 96.52           C  
ATOM   2733  CB  ASP A 166     -15.080  -2.465  21.233  1.00 96.52           C  
ATOM   2734  HB2 ASP A 166     -16.144  -2.699  21.263  1.00 96.52           H  
ATOM   2735  HB3 ASP A 166     -14.530  -3.370  21.490  1.00 96.52           H  
ATOM   2736  O   ASP A 166     -13.830  -3.662  18.260  1.00 96.52           O  
ATOM   2737  CG  ASP A 166     -14.750  -1.389  22.279  1.00 96.52           C  
ATOM   2738  OD1 ASP A 166     -13.601  -0.895  22.275  1.00 96.52           O  
ATOM   2739  OD2 ASP A 166     -15.615  -0.912  23.043  1.00 96.52           O  
ATOM   2740  N   GLU A 167     -16.056  -3.389  18.311  1.00 97.78           N  
ATOM   2741  H   GLU A 167     -16.835  -2.942  18.771  1.00 97.78           H  
ATOM   2742  CA  GLU A 167     -16.336  -4.387  17.270  1.00 97.78           C  
ATOM   2743  HA  GLU A 167     -15.959  -5.356  17.596  1.00 97.78           H  
ATOM   2744  C   GLU A 167     -15.652  -4.053  15.931  1.00 97.78           C  
ATOM   2745  CB  GLU A 167     -17.853  -4.492  17.061  1.00 97.78           C  
ATOM   2746  HB2 GLU A 167     -18.250  -3.515  16.786  1.00 97.78           H  
ATOM   2747  HB3 GLU A 167     -18.031  -5.180  16.235  1.00 97.78           H  
ATOM   2748  O   GLU A 167     -15.092  -4.927  15.263  1.00 97.78           O  
ATOM   2749  CG  GLU A 167     -18.591  -5.011  18.304  1.00 97.78           C  
ATOM   2750  HG2 GLU A 167     -18.410  -4.339  19.143  1.00 97.78           H  
ATOM   2751  HG3 GLU A 167     -18.197  -5.993  18.566  1.00 97.78           H  
ATOM   2752  CD  GLU A 167     -20.098  -5.119  18.044  1.00 97.78           C  
ATOM   2753  OE1 GLU A 167     -20.865  -4.430  18.750  1.00 97.78           O  
ATOM   2754  OE2 GLU A 167     -20.472  -5.881  17.122  1.00 97.78           O  
ATOM   2755  N   ILE A 168     -15.632  -2.773  15.536  1.00 97.89           N  
ATOM   2756  H   ILE A 168     -16.123  -2.094  16.101  1.00 97.89           H  
ATOM   2757  CA  ILE A 168     -14.942  -2.332  14.315  1.00 97.89           C  
ATOM   2758  HA  ILE A 168     -15.283  -2.957  13.490  1.00 97.89           H  
ATOM   2759  C   ILE A 168     -13.425  -2.553  14.434  1.00 97.89           C  
ATOM   2760  CB  ILE A 168     -15.310  -0.864  13.990  1.00 97.89           C  
ATOM   2761  HB  ILE A 168     -15.186  -0.269  14.894  1.00 97.89           H  
ATOM   2762  O   ILE A 168     -12.789  -2.955  13.453  1.00 97.89           O  
ATOM   2763  CG1 ILE A 168     -16.785  -0.784  13.526  1.00 97.89           C  
ATOM   2764 HG12 ILE A 168     -17.416  -1.371  14.194  1.00 97.89           H  
ATOM   2765 HG13 ILE A 168     -16.881  -1.225  12.534  1.00 97.89           H  
ATOM   2766  CG2 ILE A 168     -14.398  -0.272  12.895  1.00 97.89           C  
ATOM   2767 HG21 ILE A 168     -14.696   0.750  12.662  1.00 97.89           H  
ATOM   2768 HG22 ILE A 168     -13.367  -0.234  13.249  1.00 97.89           H  
ATOM   2769 HG23 ILE A 168     -14.450  -0.883  11.994  1.00 97.89           H  
ATOM   2770  CD1 ILE A 168     -17.347   0.643  13.495  1.00 97.89           C  
ATOM   2771 HD11 ILE A 168     -16.898   1.205  12.676  1.00 97.89           H  
ATOM   2772 HD12 ILE A 168     -17.150   1.148  14.441  1.00 97.89           H  
ATOM   2773 HD13 ILE A 168     -18.424   0.601  13.335  1.00 97.89           H  
ATOM   2774  N   ILE A 169     -12.830  -2.327  15.609  1.00 97.18           N  
ATOM   2775  H   ILE A 169     -13.406  -2.060  16.394  1.00 97.18           H  
ATOM   2776  CA  ILE A 169     -11.400  -2.583  15.848  1.00 97.18           C  
ATOM   2777  HA  ILE A 169     -10.825  -2.092  15.064  1.00 97.18           H  
ATOM   2778  C   ILE A 169     -11.075  -4.070  15.753  1.00 97.18           C  
ATOM   2779  CB  ILE A 169     -10.972  -2.009  17.211  1.00 97.18           C  
ATOM   2780  HB  ILE A 169     -11.727  -2.276  17.950  1.00 97.18           H  
ATOM   2781  O   ILE A 169     -10.039  -4.420  15.177  1.00 97.18           O  
ATOM   2782  CG1 ILE A 169     -10.939  -0.477  17.121  1.00 97.18           C  
ATOM   2783 HG12 ILE A 169     -10.967  -0.109  18.147  1.00 97.18           H  
ATOM   2784 HG13 ILE A 169     -11.828  -0.106  16.612  1.00 97.18           H  
ATOM   2785  CG2 ILE A 169      -9.626  -2.559  17.726  1.00 97.18           C  
ATOM   2786 HG21 ILE A 169      -9.740  -3.606  18.008  1.00 97.18           H  
ATOM   2787 HG22 ILE A 169      -8.849  -2.474  16.966  1.00 97.18           H  
ATOM   2788 HG23 ILE A 169      -9.325  -2.012  18.620  1.00 97.18           H  
ATOM   2789  CD1 ILE A 169      -9.711   0.140  16.458  1.00 97.18           C  
ATOM   2790 HD11 ILE A 169      -9.541  -0.324  15.487  1.00 97.18           H  
ATOM   2791 HD12 ILE A 169      -9.877   1.211  16.345  1.00 97.18           H  
ATOM   2792 HD13 ILE A 169      -8.834  -0.008  17.088  1.00 97.18           H  
ATOM   2793  N   ASP A 170     -11.952  -4.938  16.248  1.00 97.70           N  
ATOM   2794  H   ASP A 170     -12.734  -4.592  16.786  1.00 97.70           H  
ATOM   2795  CA  ASP A 170     -11.776  -6.386  16.146  1.00 97.70           C  
ATOM   2796  HA  ASP A 170     -10.793  -6.650  16.536  1.00 97.70           H  
ATOM   2797  C   ASP A 170     -11.809  -6.847  14.684  1.00 97.70           C  
ATOM   2798  CB  ASP A 170     -12.835  -7.101  16.999  1.00 97.70           C  
ATOM   2799  HB2 ASP A 170     -12.836  -8.157  16.730  1.00 97.70           H  
ATOM   2800  HB3 ASP A 170     -13.823  -6.697  16.780  1.00 97.70           H  
ATOM   2801  O   ASP A 170     -10.882  -7.528  14.226  1.00 97.70           O  
ATOM   2802  CG  ASP A 170     -12.554  -7.003  18.504  1.00 97.70           C  
ATOM   2803  OD1 ASP A 170     -11.374  -6.768  18.866  1.00 97.70           O  
ATOM   2804  OD2 ASP A 170     -13.499  -7.265  19.277  1.00 97.70           O  
ATOM   2805  N   ILE A 171     -12.789  -6.374  13.905  1.00 97.92           N  
ATOM   2806  H   ILE A 171     -13.521  -5.840  14.351  1.00 97.92           H  
ATOM   2807  CA  ILE A 171     -12.882  -6.659  12.463  1.00 97.92           C  
ATOM   2808  HA  ILE A 171     -12.931  -7.740  12.329  1.00 97.92           H  
ATOM   2809  C   ILE A 171     -11.631  -6.162  11.722  1.00 97.92           C  
ATOM   2810  CB  ILE A 171     -14.171  -6.032  11.879  1.00 97.92           C  
ATOM   2811  HB  ILE A 171     -14.205  -4.978  12.154  1.00 97.92           H  
ATOM   2812  O   ILE A 171     -11.066  -6.867  10.877  1.00 97.92           O  
ATOM   2813  CG1 ILE A 171     -15.420  -6.736  12.447  1.00 97.92           C  
ATOM   2814 HG12 ILE A 171     -15.493  -7.741  12.031  1.00 97.92           H  
ATOM   2815 HG13 ILE A 171     -15.328  -6.840  13.528  1.00 97.92           H  
ATOM   2816  CG2 ILE A 171     -14.171  -6.140  10.342  1.00 97.92           C  
ATOM   2817 HG21 ILE A 171     -13.386  -5.507   9.927  1.00 97.92           H  
ATOM   2818 HG22 ILE A 171     -14.007  -7.175  10.043  1.00 97.92           H  
ATOM   2819 HG23 ILE A 171     -15.124  -5.803   9.933  1.00 97.92           H  
ATOM   2820  CD1 ILE A 171     -16.729  -5.987  12.175  1.00 97.92           C  
ATOM   2821 HD11 ILE A 171     -16.663  -4.969  12.561  1.00 97.92           H  
ATOM   2822 HD12 ILE A 171     -17.528  -6.512  12.698  1.00 97.92           H  
ATOM   2823 HD13 ILE A 171     -16.964  -5.968  11.111  1.00 97.92           H  
ATOM   2824  N   ILE A 172     -11.161  -4.952  12.036  1.00 97.89           N  
ATOM   2825  H   ILE A 172     -11.666  -4.417  12.727  1.00 97.89           H  
ATOM   2826  CA  ILE A 172      -9.955  -4.376  11.426  1.00 97.89           C  
ATOM   2827  HA  ILE A 172     -10.040  -4.476  10.344  1.00 97.89           H  
ATOM   2828  C   ILE A 172      -8.700  -5.154  11.833  1.00 97.89           C  
ATOM   2829  CB  ILE A 172      -9.863  -2.872  11.766  1.00 97.89           C  
ATOM   2830  HB  ILE A 172     -10.090  -2.733  12.823  1.00 97.89           H  
ATOM   2831  O   ILE A 172      -7.811  -5.362  10.998  1.00 97.89           O  
ATOM   2832  CG1 ILE A 172     -10.931  -2.136  10.924  1.00 97.89           C  
ATOM   2833 HG12 ILE A 172     -10.707  -2.254   9.864  1.00 97.89           H  
ATOM   2834 HG13 ILE A 172     -11.906  -2.592  11.094  1.00 97.89           H  
ATOM   2835  CG2 ILE A 172      -8.448  -2.311  11.514  1.00 97.89           C  
ATOM   2836 HG21 ILE A 172      -7.749  -2.737  12.235  1.00 97.89           H  
ATOM   2837 HG22 ILE A 172      -8.435  -1.231  11.661  1.00 97.89           H  
ATOM   2838 HG23 ILE A 172      -8.120  -2.553  10.503  1.00 97.89           H  
ATOM   2839  CD1 ILE A 172     -11.070  -0.645  11.230  1.00 97.89           C  
ATOM   2840 HD11 ILE A 172     -11.953  -0.255  10.724  1.00 97.89           H  
ATOM   2841 HD12 ILE A 172     -10.198  -0.106  10.861  1.00 97.89           H  
ATOM   2842 HD13 ILE A 172     -11.188  -0.504  12.305  1.00 97.89           H  
ATOM   2843  N   SER A 173      -8.622  -5.613  13.080  1.00 97.93           N  
ATOM   2844  H   SER A 173      -9.378  -5.400  13.715  1.00 97.93           H  
ATOM   2845  CA  SER A 173      -7.517  -6.427  13.585  1.00 97.93           C  
ATOM   2846  HA  SER A 173      -6.580  -5.900  13.405  1.00 97.93           H  
ATOM   2847  C   SER A 173      -7.436  -7.770  12.866  1.00 97.93           C  
ATOM   2848  CB  SER A 173      -7.665  -6.657  15.092  1.00 97.93           C  
ATOM   2849  HB2 SER A 173      -6.919  -7.383  15.415  1.00 97.93           H  
ATOM   2850  HB3 SER A 173      -8.656  -7.044  15.328  1.00 97.93           H  
ATOM   2851  O   SER A 173      -6.350  -8.163  12.427  1.00 97.93           O  
ATOM   2852  OG  SER A 173      -7.442  -5.454  15.788  1.00 97.93           O  
ATOM   2853  HG  SER A 173      -8.281  -4.989  15.829  1.00 97.93           H  
ATOM   2854  N   GLU A 174      -8.570  -8.448  12.682  1.00 97.56           N  
ATOM   2855  H   GLU A 174      -9.424  -8.092  13.087  1.00 97.56           H  
ATOM   2856  CA  GLU A 174      -8.646  -9.696  11.920  1.00 97.56           C  
ATOM   2857  HA  GLU A 174      -7.943 -10.414  12.344  1.00 97.56           H  
ATOM   2858  C   GLU A 174      -8.269  -9.472  10.448  1.00 97.56           C  
ATOM   2859  CB  GLU A 174     -10.060 -10.281  12.032  1.00 97.56           C  
ATOM   2860  HB2 GLU A 174     -10.745  -9.675  11.440  1.00 97.56           H  
ATOM   2861  HB3 GLU A 174     -10.385 -10.262  13.073  1.00 97.56           H  
ATOM   2862  O   GLU A 174      -7.402 -10.165   9.902  1.00 97.56           O  
ATOM   2863  CG  GLU A 174     -10.077 -11.734  11.536  1.00 97.56           C  
ATOM   2864  HG2 GLU A 174      -9.673 -12.380  12.315  1.00 97.56           H  
ATOM   2865  HG3 GLU A 174      -9.426 -11.830  10.668  1.00 97.56           H  
ATOM   2866  CD  GLU A 174     -11.480 -12.200  11.138  1.00 97.56           C  
ATOM   2867  OE1 GLU A 174     -11.555 -12.874  10.082  1.00 97.56           O  
ATOM   2868  OE2 GLU A 174     -12.444 -11.837  11.839  1.00 97.56           O  
ATOM   2869  N   PHE A 175      -8.846  -8.447   9.811  1.00 97.53           N  
ATOM   2870  H   PHE A 175      -9.563  -7.929  10.298  1.00 97.53           H  
ATOM   2871  CA  PHE A 175      -8.525  -8.083   8.431  1.00 97.53           C  
ATOM   2872  HA  PHE A 175      -8.768  -8.928   7.786  1.00 97.53           H  
ATOM   2873  C   PHE A 175      -7.030  -7.779   8.261  1.00 97.53           C  
ATOM   2874  CB  PHE A 175      -9.386  -6.882   8.021  1.00 97.53           C  
ATOM   2875  HB2 PHE A 175     -10.435  -7.131   8.186  1.00 97.53           H  
ATOM   2876  HB3 PHE A 175      -9.152  -6.034   8.664  1.00 97.53           H  
ATOM   2877  O   PHE A 175      -6.394  -8.237   7.308  1.00 97.53           O  
ATOM   2878  CG  PHE A 175      -9.215  -6.473   6.572  1.00 97.53           C  
ATOM   2879  CD1 PHE A 175      -8.355  -5.413   6.228  1.00 97.53           C  
ATOM   2880  HD1 PHE A 175      -7.813  -4.896   7.005  1.00 97.53           H  
ATOM   2881  CD2 PHE A 175      -9.944  -7.134   5.567  1.00 97.53           C  
ATOM   2882  HD2 PHE A 175     -10.628  -7.925   5.838  1.00 97.53           H  
ATOM   2883  CE1 PHE A 175      -8.232  -5.012   4.885  1.00 97.53           C  
ATOM   2884  HE1 PHE A 175      -7.601  -4.175   4.622  1.00 97.53           H  
ATOM   2885  CE2 PHE A 175      -9.822  -6.734   4.225  1.00 97.53           C  
ATOM   2886  HE2 PHE A 175     -10.420  -7.211   3.463  1.00 97.53           H  
ATOM   2887  CZ  PHE A 175      -8.969  -5.669   3.886  1.00 97.53           C  
ATOM   2888  HZ  PHE A 175      -8.903  -5.328   2.863  1.00 97.53           H  
ATOM   2889  N   SER A 176      -6.437  -7.053   9.209  1.00 97.53           N  
ATOM   2890  H   SER A 176      -7.006  -6.706   9.967  1.00 97.53           H  
ATOM   2891  CA  SER A 176      -5.018  -6.714   9.183  1.00 97.53           C  
ATOM   2892  HA  SER A 176      -4.831  -6.193   8.244  1.00 97.53           H  
ATOM   2893  C   SER A 176      -4.126  -7.953   9.235  1.00 97.53           C  
ATOM   2894  CB  SER A 176      -4.682  -5.769  10.330  1.00 97.53           C  
ATOM   2895  HB2 SER A 176      -4.921  -6.249  11.279  1.00 97.53           H  
ATOM   2896  HB3 SER A 176      -5.285  -4.866  10.232  1.00 97.53           H  
ATOM   2897  O   SER A 176      -3.265  -8.121   8.362  1.00 97.53           O  
ATOM   2898  OG  SER A 176      -3.305  -5.441  10.289  1.00 97.53           O  
ATOM   2899  HG  SER A 176      -3.054  -5.160  11.172  1.00 97.53           H  
ATOM   2900  N   LYS A 177      -4.384  -8.850  10.196  1.00 97.19           N  
ATOM   2901  H   LYS A 177      -5.133  -8.648  10.844  1.00 97.19           H  
ATOM   2902  CA  LYS A 177      -3.654 -10.117  10.366  1.00 97.19           C  
ATOM   2903  HA  LYS A 177      -2.588  -9.923  10.484  1.00 97.19           H  
ATOM   2904  C   LYS A 177      -3.800 -11.040   9.159  1.00 97.19           C  
ATOM   2905  CB  LYS A 177      -4.175 -10.839  11.617  1.00 97.19           C  
ATOM   2906  HB2 LYS A 177      -3.795 -11.861  11.621  1.00 97.19           H  
ATOM   2907  HB3 LYS A 177      -5.263 -10.883  11.576  1.00 97.19           H  
ATOM   2908  O   LYS A 177      -2.863 -11.753   8.821  1.00 97.19           O  
ATOM   2909  CG  LYS A 177      -3.730 -10.160  12.919  1.00 97.19           C  
ATOM   2910  HG2 LYS A 177      -3.976  -9.098  12.888  1.00 97.19           H  
ATOM   2911  HG3 LYS A 177      -2.652 -10.267  13.034  1.00 97.19           H  
ATOM   2912  CD  LYS A 177      -4.445 -10.806  14.113  1.00 97.19           C  
ATOM   2913  HD2 LYS A 177      -5.521 -10.701  13.974  1.00 97.19           H  
ATOM   2914  HD3 LYS A 177      -4.193 -11.866  14.154  1.00 97.19           H  
ATOM   2915  CE  LYS A 177      -4.037 -10.127  15.425  1.00 97.19           C  
ATOM   2916  HE2 LYS A 177      -2.968 -10.273  15.576  1.00 97.19           H  
ATOM   2917  HE3 LYS A 177      -4.220  -9.056  15.329  1.00 97.19           H  
ATOM   2918  NZ  LYS A 177      -4.805 -10.671  16.576  1.00 97.19           N  
ATOM   2919  HZ1 LYS A 177      -5.795 -10.513  16.451  1.00 97.19           H  
ATOM   2920  HZ2 LYS A 177      -4.529 -10.224  17.438  1.00 97.19           H  
ATOM   2921  HZ3 LYS A 177      -4.657 -11.666  16.671  1.00 97.19           H  
ATOM   2922  N   ARG A 178      -4.953 -11.018   8.486  1.00 96.43           N  
ATOM   2923  H   ARG A 178      -5.715 -10.492   8.890  1.00 96.43           H  
ATOM   2924  CA  ARG A 178      -5.218 -11.890   7.335  1.00 96.43           C  
ATOM   2925  HA  ARG A 178      -4.744 -12.853   7.524  1.00 96.43           H  
ATOM   2926  C   ARG A 178      -4.610 -11.371   6.033  1.00 96.43           C  
ATOM   2927  CB  ARG A 178      -6.732 -12.112   7.241  1.00 96.43           C  
ATOM   2928  HB2 ARG A 178      -7.094 -12.437   8.217  1.00 96.43           H  
ATOM   2929  HB3 ARG A 178      -7.222 -11.171   6.991  1.00 96.43           H  
ATOM   2930  O   ARG A 178      -4.067 -12.158   5.261  1.00 96.43           O  
ATOM   2931  CG  ARG A 178      -7.100 -13.188   6.207  1.00 96.43           C  
ATOM   2932  HG2 ARG A 178      -6.499 -14.079   6.391  1.00 96.43           H  
ATOM   2933  HG3 ARG A 178      -6.885 -12.835   5.198  1.00 96.43           H  
ATOM   2934  CD  ARG A 178      -8.579 -13.581   6.310  1.00 96.43           C  
ATOM   2935  HD2 ARG A 178      -8.745 -14.030   7.290  1.00 96.43           H  
ATOM   2936  HD3 ARG A 178      -8.801 -14.347   5.567  1.00 96.43           H  
ATOM   2937  NE  ARG A 178      -9.495 -12.433   6.165  1.00 96.43           N  
ATOM   2938  HE  ARG A 178      -9.877 -12.085   7.033  1.00 96.43           H  
ATOM   2939  NH1 ARG A 178      -9.659 -12.413   3.875  1.00 96.43           N  
ATOM   2940 HH11 ARG A 178      -9.028 -13.201   3.848  1.00 96.43           H  
ATOM   2941 HH12 ARG A 178     -10.137 -12.100   3.042  1.00 96.43           H  
ATOM   2942  NH2 ARG A 178     -10.858 -10.969   5.100  1.00 96.43           N  
ATOM   2943 HH21 ARG A 178     -11.207 -10.700   6.009  1.00 96.43           H  
ATOM   2944 HH22 ARG A 178     -11.343 -10.646   4.275  1.00 96.43           H  
ATOM   2945  CZ  ARG A 178      -9.993 -11.942   5.048  1.00 96.43           C  
ATOM   2946  N   VAL A 179      -4.727 -10.069   5.743  1.00 96.55           N  
ATOM   2947  H   VAL A 179      -5.221  -9.485   6.404  1.00 96.55           H  
ATOM   2948  CA  VAL A 179      -4.394  -9.545   4.402  1.00 96.55           C  
ATOM   2949  HA  VAL A 179      -3.866 -10.326   3.857  1.00 96.55           H  
ATOM   2950  C   VAL A 179      -3.428  -8.360   4.367  1.00 96.55           C  
ATOM   2951  CB  VAL A 179      -5.653  -9.256   3.564  1.00 96.55           C  
ATOM   2952  HB  VAL A 179      -5.306  -8.961   2.574  1.00 96.55           H  
ATOM   2953  O   VAL A 179      -2.712  -8.201   3.374  1.00 96.55           O  
ATOM   2954  CG1 VAL A 179      -6.538 -10.497   3.395  1.00 96.55           C  
ATOM   2955 HG11 VAL A 179      -7.036 -10.728   4.337  1.00 96.55           H  
ATOM   2956 HG12 VAL A 179      -7.297 -10.311   2.636  1.00 96.55           H  
ATOM   2957 HG13 VAL A 179      -5.932 -11.351   3.093  1.00 96.55           H  
ATOM   2958  CG2 VAL A 179      -6.537  -8.129   4.097  1.00 96.55           C  
ATOM   2959 HG21 VAL A 179      -7.303  -7.891   3.359  1.00 96.55           H  
ATOM   2960 HG22 VAL A 179      -5.954  -7.229   4.295  1.00 96.55           H  
ATOM   2961 HG23 VAL A 179      -7.049  -8.442   5.007  1.00 96.55           H  
ATOM   2962  N   ILE A 180      -3.348  -7.536   5.416  1.00 96.78           N  
ATOM   2963  H   ILE A 180      -3.889  -7.748   6.243  1.00 96.78           H  
ATOM   2964  CA  ILE A 180      -2.451  -6.364   5.432  1.00 96.78           C  
ATOM   2965  HA  ILE A 180      -2.405  -5.954   4.423  1.00 96.78           H  
ATOM   2966  C   ILE A 180      -1.026  -6.783   5.806  1.00 96.78           C  
ATOM   2967  CB  ILE A 180      -2.994  -5.246   6.350  1.00 96.78           C  
ATOM   2968  HB  ILE A 180      -3.067  -5.644   7.362  1.00 96.78           H  
ATOM   2969  O   ILE A 180      -0.084  -6.385   5.108  1.00 96.78           O  
ATOM   2970  CG1 ILE A 180      -4.392  -4.798   5.857  1.00 96.78           C  
ATOM   2971 HG12 ILE A 180      -4.328  -4.482   4.816  1.00 96.78           H  
ATOM   2972 HG13 ILE A 180      -5.078  -5.643   5.912  1.00 96.78           H  
ATOM   2973  CG2 ILE A 180      -2.038  -4.043   6.426  1.00 96.78           C  
ATOM   2974 HG21 ILE A 180      -2.001  -3.527   5.466  1.00 96.78           H  
ATOM   2975 HG22 ILE A 180      -1.039  -4.360   6.724  1.00 96.78           H  
ATOM   2976 HG23 ILE A 180      -2.383  -3.347   7.191  1.00 96.78           H  
ATOM   2977  CD1 ILE A 180      -5.016  -3.662   6.671  1.00 96.78           C  
ATOM   2978 HD11 ILE A 180      -5.004  -3.905   7.734  1.00 96.78           H  
ATOM   2979 HD12 ILE A 180      -6.049  -3.524   6.352  1.00 96.78           H  
ATOM   2980 HD13 ILE A 180      -4.474  -2.731   6.505  1.00 96.78           H  
ATOM   2981  N   LEU A 181      -0.880  -7.607   6.848  1.00 95.72           N  
ATOM   2982  H   LEU A 181      -1.720  -7.889   7.332  1.00 95.72           H  
ATOM   2983  CA  LEU A 181       0.387  -8.071   7.428  1.00 95.72           C  
ATOM   2984  HA  LEU A 181       0.136  -8.617   8.338  1.00 95.72           H  
ATOM   2985  C   LEU A 181       1.291  -6.911   7.879  1.00 95.72           C  
ATOM   2986  CB  LEU A 181       1.100  -9.069   6.499  1.00 95.72           C  
ATOM   2987  HB2 LEU A 181       1.917  -9.510   7.070  1.00 95.72           H  
ATOM   2988  HB3 LEU A 181       1.539  -8.524   5.663  1.00 95.72           H  
ATOM   2989  O   LEU A 181       2.388  -6.687   7.353  1.00 95.72           O  
ATOM   2990  CG  LEU A 181       0.241 -10.207   5.925  1.00 95.72           C  
ATOM   2991  HG  LEU A 181      -0.424  -9.806   5.159  1.00 95.72           H  
ATOM   2992  CD1 LEU A 181       1.171 -11.225   5.274  1.00 95.72           C  
ATOM   2993 HD11 LEU A 181       0.586 -11.965   4.728  1.00 95.72           H  
ATOM   2994 HD12 LEU A 181       1.730 -11.749   6.049  1.00 95.72           H  
ATOM   2995 HD13 LEU A 181       1.891 -10.729   4.623  1.00 95.72           H  
ATOM   2996  CD2 LEU A 181      -0.584 -10.942   6.969  1.00 95.72           C  
ATOM   2997 HD21 LEU A 181       0.052 -11.316   7.772  1.00 95.72           H  
ATOM   2998 HD22 LEU A 181      -1.113 -11.782   6.518  1.00 95.72           H  
ATOM   2999 HD23 LEU A 181      -1.329 -10.274   7.401  1.00 95.72           H  
ATOM   3000  N   ALA A 182       0.785  -6.118   8.821  1.00 96.83           N  
ATOM   3001  H   ALA A 182      -0.096  -6.388   9.234  1.00 96.83           H  
ATOM   3002  CA  ALA A 182       1.486  -4.980   9.411  1.00 96.83           C  
ATOM   3003  HA  ALA A 182       2.537  -5.021   9.125  1.00 96.83           H  
ATOM   3004  C   ALA A 182       1.462  -5.065  10.946  1.00 96.83           C  
ATOM   3005  CB  ALA A 182       0.899  -3.678   8.843  1.00 96.83           C  
ATOM   3006  HB1 ALA A 182       0.981  -3.678   7.756  1.00 96.83           H  
ATOM   3007  HB2 ALA A 182       1.448  -2.825   9.242  1.00 96.83           H  
ATOM   3008  HB3 ALA A 182      -0.151  -3.594   9.126  1.00 96.83           H  
ATOM   3009  O   ALA A 182       0.969  -4.157  11.606  1.00 96.83           O  
ATOM   3010  N   ASP A 183       1.989  -6.158  11.501  1.00 97.27           N  
ATOM   3011  H   ASP A 183       2.249  -6.926  10.898  1.00 97.27           H  
ATOM   3012  CA  ASP A 183       1.826  -6.519  12.921  1.00 97.27           C  
ATOM   3013  HA  ASP A 183       0.764  -6.671  13.116  1.00 97.27           H  
ATOM   3014  C   ASP A 183       2.305  -5.426  13.880  1.00 97.27           C  
ATOM   3015  CB  ASP A 183       2.535  -7.853  13.203  1.00 97.27           C  
ATOM   3016  HB2 ASP A 183       2.346  -8.143  14.236  1.00 97.27           H  
ATOM   3017  HB3 ASP A 183       3.609  -7.718  13.074  1.00 97.27           H  
ATOM   3018  O   ASP A 183       1.541  -4.987  14.728  1.00 97.27           O  
ATOM   3019  CG  ASP A 183       2.046  -8.970  12.276  1.00 97.27           C  
ATOM   3020  OD1 ASP A 183       0.868  -8.904  11.853  1.00 97.27           O  
ATOM   3021  OD2 ASP A 183       2.899  -9.782  11.863  1.00 97.27           O  
ATOM   3022  N   SER A 184       3.500  -4.867  13.661  1.00 97.12           N  
ATOM   3023  H   SER A 184       4.111  -5.323  12.999  1.00 97.12           H  
ATOM   3024  CA  SER A 184       4.012  -3.751  14.476  1.00 97.12           C  
ATOM   3025  HA  SER A 184       4.081  -4.086  15.511  1.00 97.12           H  
ATOM   3026  C   SER A 184       3.101  -2.512  14.447  1.00 97.12           C  
ATOM   3027  CB  SER A 184       5.415  -3.386  13.984  1.00 97.12           C  
ATOM   3028  HB2 SER A 184       6.074  -4.242  14.127  1.00 97.12           H  
ATOM   3029  HB3 SER A 184       5.375  -3.143  12.922  1.00 97.12           H  
ATOM   3030  O   SER A 184       2.934  -1.825  15.456  1.00 97.12           O  
ATOM   3031  OG  SER A 184       5.939  -2.278  14.683  1.00 97.12           O  
ATOM   3032  HG  SER A 184       5.823  -2.444  15.621  1.00 97.12           H  
ATOM   3033  N   ASN A 185       2.465  -2.230  13.306  1.00 97.38           N  
ATOM   3034  H   ASN A 185       2.544  -2.880  12.537  1.00 97.38           H  
ATOM   3035  CA  ASN A 185       1.506  -1.133  13.201  1.00 97.38           C  
ATOM   3036  HA  ASN A 185       1.936  -0.235  13.644  1.00 97.38           H  
ATOM   3037  C   ASN A 185       0.217  -1.456  13.959  1.00 97.38           C  
ATOM   3038  CB  ASN A 185       1.145  -0.856  11.738  1.00 97.38           C  
ATOM   3039  HB2 ASN A 185       0.373  -0.087  11.743  1.00 97.38           H  
ATOM   3040  HB3 ASN A 185       0.701  -1.743  11.286  1.00 97.38           H  
ATOM   3041  O   ASN A 185      -0.329  -0.577  14.622  1.00 97.38           O  
ATOM   3042  CG  ASN A 185       2.274  -0.386  10.852  1.00 97.38           C  
ATOM   3043  ND2 ASN A 185       1.912   0.423   9.896  1.00 97.38           N  
ATOM   3044 HD21 ASN A 185       2.636   1.046   9.567  1.00 97.38           H  
ATOM   3045 HD22 ASN A 185       0.977   0.803   9.930  1.00 97.38           H  
ATOM   3046  OD1 ASN A 185       3.434  -0.749  10.941  1.00 97.38           O  
ATOM   3047  N   LEU A 186      -0.260  -2.699  13.844  1.00 97.85           N  
ATOM   3048  H   LEU A 186       0.279  -3.371  13.317  1.00 97.85           H  
ATOM   3049  CA  LEU A 186      -1.462  -3.174  14.519  1.00 97.85           C  
ATOM   3050  HA  LEU A 186      -2.271  -2.480  14.293  1.00 97.85           H  
ATOM   3051  C   LEU A 186      -1.277  -3.187  16.042  1.00 97.85           C  
ATOM   3052  CB  LEU A 186      -1.820  -4.568  13.973  1.00 97.85           C  
ATOM   3053  HB2 LEU A 186      -0.998  -5.252  14.184  1.00 97.85           H  
ATOM   3054  HB3 LEU A 186      -1.939  -4.505  12.891  1.00 97.85           H  
ATOM   3055  O   LEU A 186      -2.167  -2.759  16.765  1.00 97.85           O  
ATOM   3056  CG  LEU A 186      -3.103  -5.154  14.588  1.00 97.85           C  
ATOM   3057  HG  LEU A 186      -2.991  -5.230  15.669  1.00 97.85           H  
ATOM   3058  CD1 LEU A 186      -4.327  -4.296  14.273  1.00 97.85           C  
ATOM   3059 HD11 LEU A 186      -4.481  -4.203  13.198  1.00 97.85           H  
ATOM   3060 HD12 LEU A 186      -4.229  -3.309  14.726  1.00 97.85           H  
ATOM   3061 HD13 LEU A 186      -5.208  -4.745  14.730  1.00 97.85           H  
ATOM   3062  CD2 LEU A 186      -3.339  -6.563  14.044  1.00 97.85           C  
ATOM   3063 HD21 LEU A 186      -2.514  -7.209  14.345  1.00 97.85           H  
ATOM   3064 HD22 LEU A 186      -3.401  -6.550  12.956  1.00 97.85           H  
ATOM   3065 HD23 LEU A 186      -4.270  -6.957  14.451  1.00 97.85           H  
ATOM   3066  N   GLU A 187      -0.112  -3.599  16.536  1.00 97.26           N  
ATOM   3067  H   GLU A 187       0.558  -4.014  15.904  1.00 97.26           H  
ATOM   3068  CA  GLU A 187       0.247  -3.527  17.956  1.00 97.26           C  
ATOM   3069  HA  GLU A 187      -0.459  -4.106  18.551  1.00 97.26           H  
ATOM   3070  C   GLU A 187       0.221  -2.084  18.469  1.00 97.26           C  
ATOM   3071  CB  GLU A 187       1.657  -4.094  18.153  1.00 97.26           C  
ATOM   3072  HB2 GLU A 187       2.012  -3.814  19.145  1.00 97.26           H  
ATOM   3073  HB3 GLU A 187       2.316  -3.642  17.412  1.00 97.26           H  
ATOM   3074  O   GLU A 187      -0.374  -1.804  19.511  1.00 97.26           O  
ATOM   3075  CG  GLU A 187       1.717  -5.623  18.037  1.00 97.26           C  
ATOM   3076  HG2 GLU A 187       1.194  -5.942  17.136  1.00 97.26           H  
ATOM   3077  HG3 GLU A 187       1.198  -6.055  18.892  1.00 97.26           H  
ATOM   3078  CD  GLU A 187       3.164  -6.143  17.994  1.00 97.26           C  
ATOM   3079  OE1 GLU A 187       3.322  -7.357  17.747  1.00 97.26           O  
ATOM   3080  OE2 GLU A 187       4.102  -5.328  18.174  1.00 97.26           O  
ATOM   3081  N   LYS A 188       0.820  -1.146  17.721  1.00 96.98           N  
ATOM   3082  H   LYS A 188       1.316  -1.452  16.896  1.00 96.98           H  
ATOM   3083  CA  LYS A 188       0.817   0.282  18.073  1.00 96.98           C  
ATOM   3084  HA  LYS A 188       1.206   0.382  19.086  1.00 96.98           H  
ATOM   3085  C   LYS A 188      -0.601   0.861  18.091  1.00 96.98           C  
ATOM   3086  CB  LYS A 188       1.734   1.041  17.102  1.00 96.98           C  
ATOM   3087  HB2 LYS A 188       1.305   1.018  16.100  1.00 96.98           H  
ATOM   3088  HB3 LYS A 188       2.701   0.539  17.071  1.00 96.98           H  
ATOM   3089  O   LYS A 188      -0.943   1.596  19.016  1.00 96.98           O  
ATOM   3090  CG  LYS A 188       1.949   2.498  17.539  1.00 96.98           C  
ATOM   3091  HG2 LYS A 188       0.995   3.023  17.576  1.00 96.98           H  
ATOM   3092  HG3 LYS A 188       2.392   2.507  18.535  1.00 96.98           H  
ATOM   3093  CD  LYS A 188       2.883   3.225  16.563  1.00 96.98           C  
ATOM   3094  HD2 LYS A 188       2.415   3.267  15.579  1.00 96.98           H  
ATOM   3095  HD3 LYS A 188       3.819   2.673  16.487  1.00 96.98           H  
ATOM   3096  CE  LYS A 188       3.166   4.644  17.070  1.00 96.98           C  
ATOM   3097  HE2 LYS A 188       3.629   4.571  18.054  1.00 96.98           H  
ATOM   3098  HE3 LYS A 188       2.220   5.173  17.180  1.00 96.98           H  
ATOM   3099  NZ  LYS A 188       4.053   5.388  16.140  1.00 96.98           N  
ATOM   3100  HZ1 LYS A 188       4.385   6.243  16.564  1.00 96.98           H  
ATOM   3101  HZ2 LYS A 188       3.516   5.671  15.333  1.00 96.98           H  
ATOM   3102  HZ3 LYS A 188       4.840   4.837  15.829  1.00 96.98           H  
ATOM   3103  N   LEU A 189      -1.411   0.509  17.094  1.00 96.60           N  
ATOM   3104  H   LEU A 189      -1.035  -0.095  16.378  1.00 96.60           H  
ATOM   3105  CA  LEU A 189      -2.823   0.875  16.995  1.00 96.60           C  
ATOM   3106  HA  LEU A 189      -2.916   1.961  16.992  1.00 96.60           H  
ATOM   3107  C   LEU A 189      -3.597   0.347  18.207  1.00 96.60           C  
ATOM   3108  CB  LEU A 189      -3.336   0.331  15.654  1.00 96.60           C  
ATOM   3109  HB2 LEU A 189      -2.708   0.760  14.874  1.00 96.60           H  
ATOM   3110  HB3 LEU A 189      -3.176  -0.747  15.645  1.00 96.60           H  
ATOM   3111  O   LEU A 189      -4.192   1.145  18.923  1.00 96.60           O  
ATOM   3112  CG  LEU A 189      -4.800   0.593  15.258  1.00 96.60           C  
ATOM   3113  HG  LEU A 189      -4.990   1.665  15.218  1.00 96.60           H  
ATOM   3114  CD1 LEU A 189      -4.947   0.003  13.852  1.00 96.60           C  
ATOM   3115 HD11 LEU A 189      -4.572   0.707  13.110  1.00 96.60           H  
ATOM   3116 HD12 LEU A 189      -4.403  -0.938  13.767  1.00 96.60           H  
ATOM   3117 HD13 LEU A 189      -5.993  -0.236  13.658  1.00 96.60           H  
ATOM   3118  CD2 LEU A 189      -5.854  -0.075  16.141  1.00 96.60           C  
ATOM   3119 HD21 LEU A 189      -5.920   0.410  17.115  1.00 96.60           H  
ATOM   3120 HD22 LEU A 189      -6.839   0.022  15.685  1.00 96.60           H  
ATOM   3121 HD23 LEU A 189      -5.632  -1.134  16.266  1.00 96.60           H  
ATOM   3122  N   ASN A 190      -3.528  -0.956  18.488  1.00 96.12           N  
ATOM   3123  H   ASN A 190      -3.038  -1.561  17.844  1.00 96.12           H  
ATOM   3124  CA  ASN A 190      -4.257  -1.582  19.593  1.00 96.12           C  
ATOM   3125  HA  ASN A 190      -5.319  -1.359  19.490  1.00 96.12           H  
ATOM   3126  C   ASN A 190      -3.826  -1.021  20.952  1.00 96.12           C  
ATOM   3127  CB  ASN A 190      -4.067  -3.109  19.521  1.00 96.12           C  
ATOM   3128  HB2 ASN A 190      -3.011  -3.350  19.397  1.00 96.12           H  
ATOM   3129  HB3 ASN A 190      -4.422  -3.554  20.450  1.00 96.12           H  
ATOM   3130  O   ASN A 190      -4.667  -0.756  21.806  1.00 96.12           O  
ATOM   3131  CG  ASN A 190      -4.867  -3.740  18.394  1.00 96.12           C  
ATOM   3132  ND2 ASN A 190      -4.607  -4.975  18.045  1.00 96.12           N  
ATOM   3133 HD21 ASN A 190      -3.921  -5.523  18.543  1.00 96.12           H  
ATOM   3134 HD22 ASN A 190      -5.273  -5.342  17.379  1.00 96.12           H  
ATOM   3135  OD1 ASN A 190      -5.754  -3.150  17.815  1.00 96.12           O  
ATOM   3136  N   LYS A 191      -2.528  -0.754  21.145  1.00 95.38           N  
ATOM   3137  H   LYS A 191      -1.873  -1.028  20.428  1.00 95.38           H  
ATOM   3138  CA  LYS A 191      -2.031  -0.083  22.354  1.00 95.38           C  
ATOM   3139  HA  LYS A 191      -2.345  -0.662  23.222  1.00 95.38           H  
ATOM   3140  C   LYS A 191      -2.642   1.311  22.521  1.00 95.38           C  
ATOM   3141  CB  LYS A 191      -0.499  -0.031  22.310  1.00 95.38           C  
ATOM   3142  HB2 LYS A 191      -0.178   0.564  21.455  1.00 95.38           H  
ATOM   3143  HB3 LYS A 191      -0.113  -1.044  22.191  1.00 95.38           H  
ATOM   3144  O   LYS A 191      -3.098   1.637  23.612  1.00 95.38           O  
ATOM   3145  CG  LYS A 191       0.074   0.573  23.600  1.00 95.38           C  
ATOM   3146  HG2 LYS A 191      -0.311   1.583  23.740  1.00 95.38           H  
ATOM   3147  HG3 LYS A 191      -0.229  -0.042  24.448  1.00 95.38           H  
ATOM   3148  CD  LYS A 191       1.602   0.643  23.542  1.00 95.38           C  
ATOM   3149  HD2 LYS A 191       2.004  -0.363  23.424  1.00 95.38           H  
ATOM   3150  HD3 LYS A 191       1.900   1.257  22.693  1.00 95.38           H  
ATOM   3151  CE  LYS A 191       2.112   1.267  24.845  1.00 95.38           C  
ATOM   3152  HE2 LYS A 191       1.767   0.651  25.677  1.00 95.38           H  
ATOM   3153  HE3 LYS A 191       1.661   2.253  24.957  1.00 95.38           H  
ATOM   3154  NZ  LYS A 191       3.592   1.366  24.861  1.00 95.38           N  
ATOM   3155  HZ1 LYS A 191       3.913   1.969  24.117  1.00 95.38           H  
ATOM   3156  HZ2 LYS A 191       3.904   1.747  25.743  1.00 95.38           H  
ATOM   3157  HZ3 LYS A 191       4.004   0.451  24.747  1.00 95.38           H  
ATOM   3158  N   SER A 192      -2.655   2.112  21.454  1.00 94.95           N  
ATOM   3159  H   SER A 192      -2.272   1.765  20.586  1.00 94.95           H  
ATOM   3160  CA  SER A 192      -3.255   3.451  21.470  1.00 94.95           C  
ATOM   3161  HA  SER A 192      -2.811   4.033  22.277  1.00 94.95           H  
ATOM   3162  C   SER A 192      -4.766   3.394  21.697  1.00 94.95           C  
ATOM   3163  CB  SER A 192      -2.972   4.151  20.141  1.00 94.95           C  
ATOM   3164  HB2 SER A 192      -1.909   4.076  19.909  1.00 94.95           H  
ATOM   3165  HB3 SER A 192      -3.542   3.675  19.344  1.00 94.95           H  
ATOM   3166  O   SER A 192      -5.309   4.220  22.422  1.00 94.95           O  
ATOM   3167  OG  SER A 192      -3.317   5.514  20.222  1.00 94.95           O  
ATOM   3168  HG  SER A 192      -4.122   5.621  20.734  1.00 94.95           H  
ATOM   3169  N   TYR A 193      -5.440   2.407  21.107  1.00 95.23           N  
ATOM   3170  H   TYR A 193      -4.941   1.780  20.493  1.00 95.23           H  
ATOM   3171  CA  TYR A 193      -6.877   2.211  21.250  1.00 95.23           C  
ATOM   3172  HA  TYR A 193      -7.382   3.155  21.050  1.00 95.23           H  
ATOM   3173  C   TYR A 193      -7.264   1.776  22.667  1.00 95.23           C  
ATOM   3174  CB  TYR A 193      -7.343   1.182  20.221  1.00 95.23           C  
ATOM   3175  HB2 TYR A 193      -6.864   0.222  20.414  1.00 95.23           H  
ATOM   3176  HB3 TYR A 193      -7.049   1.505  19.222  1.00 95.23           H  
ATOM   3177  O   TYR A 193      -8.214   2.300  23.231  1.00 95.23           O  
ATOM   3178  CG  TYR A 193      -8.839   1.013  20.240  1.00 95.23           C  
ATOM   3179  CD1 TYR A 193      -9.418  -0.090  20.896  1.00 95.23           C  
ATOM   3180  HD1 TYR A 193      -8.801  -0.844  21.362  1.00 95.23           H  
ATOM   3181  CD2 TYR A 193      -9.645   2.000  19.643  1.00 95.23           C  
ATOM   3182  HD2 TYR A 193      -9.195   2.847  19.147  1.00 95.23           H  
ATOM   3183  CE1 TYR A 193     -10.816  -0.213  20.939  1.00 95.23           C  
ATOM   3184  HE1 TYR A 193     -11.271  -1.067  21.418  1.00 95.23           H  
ATOM   3185  CE2 TYR A 193     -11.043   1.883  19.684  1.00 95.23           C  
ATOM   3186  HE2 TYR A 193     -11.684   2.616  19.218  1.00 95.23           H  
ATOM   3187  OH  TYR A 193     -12.960   0.689  20.370  1.00 95.23           O  
ATOM   3188  HH  TYR A 193     -13.213  -0.076  20.892  1.00 95.23           H  
ATOM   3189  CZ  TYR A 193     -11.620   0.774  20.330  1.00 95.23           C  
ATOM   3190  N   ASN A 194      -6.493   0.897  23.309  1.00 92.72           N  
ATOM   3191  H   ASN A 194      -5.767   0.423  22.791  1.00 92.72           H  
ATOM   3192  CA  ASN A 194      -6.760   0.479  24.690  1.00 92.72           C  
ATOM   3193  HA  ASN A 194      -7.790   0.127  24.755  1.00 92.72           H  
ATOM   3194  C   ASN A 194      -6.638   1.635  25.699  1.00 92.72           C  
ATOM   3195  CB  ASN A 194      -5.820  -0.685  25.037  1.00 92.72           C  
ATOM   3196  HB2 ASN A 194      -5.882  -0.886  26.106  1.00 92.72           H  
ATOM   3197  HB3 ASN A 194      -4.793  -0.413  24.792  1.00 92.72           H  
ATOM   3198  O   ASN A 194      -7.227   1.586  26.776  1.00 92.72           O  
ATOM   3199  CG  ASN A 194      -6.195  -1.967  24.315  1.00 92.72           C  
ATOM   3200  ND2 ASN A 194      -5.310  -2.935  24.270  1.00 92.72           N  
ATOM   3201 HD21 ASN A 194      -4.411  -2.841  24.720  1.00 92.72           H  
ATOM   3202 HD22 ASN A 194      -5.636  -3.778  23.820  1.00 92.72           H  
ATOM   3203  OD1 ASN A 194      -7.283  -2.143  23.806  1.00 92.72           O  
ATOM   3204  N   GLN A 195      -5.921   2.704  25.343  1.00 90.20           N  
ATOM   3205  H   GLN A 195      -5.469   2.694  24.440  1.00 90.20           H  
ATOM   3206  CA  GLN A 195      -5.828   3.933  26.135  1.00 90.20           C  
ATOM   3207  HA  GLN A 195      -5.869   3.667  27.191  1.00 90.20           H  
ATOM   3208  C   GLN A 195      -7.018   4.892  25.903  1.00 90.20           C  
ATOM   3209  CB  GLN A 195      -4.459   4.589  25.876  1.00 90.20           C  
ATOM   3210  HB2 GLN A 195      -4.416   5.550  26.389  1.00 90.20           H  
ATOM   3211  HB3 GLN A 195      -4.338   4.764  24.808  1.00 90.20           H  
ATOM   3212  O   GLN A 195      -7.100   5.928  26.565  1.00 90.20           O  
ATOM   3213  CG  GLN A 195      -3.308   3.706  26.395  1.00 90.20           C  
ATOM   3214  HG2 GLN A 195      -3.407   3.617  27.477  1.00 90.20           H  
ATOM   3215  HG3 GLN A 195      -3.377   2.704  25.973  1.00 90.20           H  
ATOM   3216  CD  GLN A 195      -1.919   4.247  26.071  1.00 90.20           C  
ATOM   3217  NE2 GLN A 195      -0.918   3.901  26.852  1.00 90.20           N  
ATOM   3218 HE21 GLN A 195      -0.084   4.451  26.709  1.00 90.20           H  
ATOM   3219 HE22 GLN A 195      -1.115   3.396  27.704  1.00 90.20           H  
ATOM   3220  OE1 GLN A 195      -1.669   4.973  25.127  1.00 90.20           O  
ATOM   3221  N   LYS A 196      -7.979   4.545  25.025  1.00 84.43           N  
ATOM   3222  H   LYS A 196      -7.859   3.688  24.504  1.00 84.43           H  
ATOM   3223  CA  LYS A 196      -9.143   5.383  24.678  1.00 84.43           C  
ATOM   3224  HA  LYS A 196      -8.773   6.363  24.377  1.00 84.43           H  
ATOM   3225  C   LYS A 196     -10.127   5.613  25.819  1.00 84.43           C  
ATOM   3226  CB  LYS A 196      -9.937   4.792  23.493  1.00 84.43           C  
ATOM   3227  HB2 LYS A 196      -9.253   4.467  22.708  1.00 84.43           H  
ATOM   3228  HB3 LYS A 196     -10.554   5.583  23.067  1.00 84.43           H  
ATOM   3229  O   LYS A 196     -10.942   6.516  25.701  1.00 84.43           O  
ATOM   3230  CG  LYS A 196     -10.877   3.642  23.929  1.00 84.43           C  
ATOM   3231  HG2 LYS A 196     -11.658   4.033  24.581  1.00 84.43           H  
ATOM   3232  HG3 LYS A 196     -10.314   2.893  24.488  1.00 84.43           H  
ATOM   3233  CD  LYS A 196     -11.594   2.967  22.768  1.00 84.43           C  
ATOM   3234  HD2 LYS A 196     -10.823   2.555  22.118  1.00 84.43           H  
ATOM   3235  HD3 LYS A 196     -12.191   3.700  22.226  1.00 84.43           H  
ATOM   3236  CE  LYS A 196     -12.478   1.822  23.304  1.00 84.43           C  
ATOM   3237  HE2 LYS A 196     -11.986   0.875  23.085  1.00 84.43           H  
ATOM   3238  HE3 LYS A 196     -12.555   1.902  24.388  1.00 84.43           H  
ATOM   3239  NZ  LYS A 196     -13.846   1.793  22.723  1.00 84.43           N  
ATOM   3240  HZ1 LYS A 196     -14.421   2.581  22.986  1.00 84.43           H  
ATOM   3241  HZ2 LYS A 196     -13.785   1.738  21.716  1.00 84.43           H  
ATOM   3242  HZ3 LYS A 196     -14.294   0.921  22.965  1.00 84.43           H  
ATOM   3243  N   GLN A 197     -10.138   4.776  26.864  1.00 77.07           N  
ATOM   3244  H   GLN A 197      -9.441   4.045  26.895  1.00 77.07           H  
ATOM   3245  CA  GLN A 197     -11.224   4.771  27.862  1.00 77.07           C  
ATOM   3246  HA  GLN A 197     -12.162   4.543  27.356  1.00 77.07           H  
ATOM   3247  C   GLN A 197     -11.425   6.138  28.538  1.00 77.07           C  
ATOM   3248  CB  GLN A 197     -10.972   3.693  28.928  1.00 77.07           C  
ATOM   3249  HB2 GLN A 197     -11.684   3.844  29.740  1.00 77.07           H  
ATOM   3250  HB3 GLN A 197      -9.967   3.807  29.334  1.00 77.07           H  
ATOM   3251  O   GLN A 197     -12.527   6.452  28.973  1.00 77.07           O  
ATOM   3252  CG  GLN A 197     -11.160   2.262  28.395  1.00 77.07           C  
ATOM   3253  HG2 GLN A 197     -10.405   2.051  27.638  1.00 77.07           H  
ATOM   3254  HG3 GLN A 197     -12.144   2.180  27.932  1.00 77.07           H  
ATOM   3255  CD  GLN A 197     -11.057   1.203  29.493  1.00 77.07           C  
ATOM   3256  NE2 GLN A 197     -11.299  -0.051  29.180  1.00 77.07           N  
ATOM   3257 HE21 GLN A 197     -11.549  -0.323  28.240  1.00 77.07           H  
ATOM   3258 HE22 GLN A 197     -11.225  -0.713  29.939  1.00 77.07           H  
ATOM   3259  OE1 GLN A 197     -10.761   1.467  30.644  1.00 77.07           O  
ATOM   3260  N   ASN A 198     -10.384   6.972  28.554  1.00 79.01           N  
ATOM   3261  H   ASN A 198      -9.515   6.639  28.161  1.00 79.01           H  
ATOM   3262  CA  ASN A 198     -10.406   8.317  29.124  1.00 79.01           C  
ATOM   3263  HA  ASN A 198     -11.186   8.368  29.884  1.00 79.01           H  
ATOM   3264  C   ASN A 198     -10.720   9.423  28.100  1.00 79.01           C  
ATOM   3265  CB  ASN A 198      -9.050   8.545  29.807  1.00 79.01           C  
ATOM   3266  HB2 ASN A 198      -8.259   8.508  29.058  1.00 79.01           H  
ATOM   3267  HB3 ASN A 198      -9.038   9.533  30.269  1.00 79.01           H  
ATOM   3268  O   ASN A 198     -10.676  10.603  28.444  1.00 79.01           O  
ATOM   3269  CG  ASN A 198      -8.770   7.526  30.895  1.00 79.01           C  
ATOM   3270  ND2 ASN A 198      -7.525   7.165  31.094  1.00 79.01           N  
ATOM   3271 HD21 ASN A 198      -6.776   7.563  30.546  1.00 79.01           H  
ATOM   3272 HD22 ASN A 198      -7.386   6.482  31.826  1.00 79.01           H  
ATOM   3273  OD1 ASN A 198      -9.647   7.026  31.571  1.00 79.01           O  
ATOM   3274  N   LYS A 199     -10.973   9.071  26.836  1.00 91.10           N  
ATOM   3275  H   LYS A 199     -11.073   8.089  26.622  1.00 91.10           H  
ATOM   3276  CA  LYS A 199     -11.164  10.020  25.737  1.00 91.10           C  
ATOM   3277  HA  LYS A 199     -10.724  10.972  26.034  1.00 91.10           H  
ATOM   3278  C   LYS A 199     -12.653  10.257  25.477  1.00 91.10           C  
ATOM   3279  CB  LYS A 199     -10.440   9.545  24.466  1.00 91.10           C  
ATOM   3280  HB2 LYS A 199     -10.888   8.613  24.123  1.00 91.10           H  
ATOM   3281  HB3 LYS A 199     -10.594  10.283  23.679  1.00 91.10           H  
ATOM   3282  O   LYS A 199     -13.439   9.303  25.507  1.00 91.10           O  
ATOM   3283  CG  LYS A 199      -8.924   9.334  24.636  1.00 91.10           C  
ATOM   3284  HG2 LYS A 199      -8.532   9.025  23.667  1.00 91.10           H  
ATOM   3285  HG3 LYS A 199      -8.732   8.530  25.347  1.00 91.10           H  
ATOM   3286  CD  LYS A 199      -8.182  10.597  25.096  1.00 91.10           C  
ATOM   3287  HD2 LYS A 199      -8.328  10.744  26.166  1.00 91.10           H  
ATOM   3288  HD3 LYS A 199      -8.607  11.456  24.578  1.00 91.10           H  
ATOM   3289  CE  LYS A 199      -6.678  10.501  24.793  1.00 91.10           C  
ATOM   3290  HE2 LYS A 199      -6.511   9.670  24.108  1.00 91.10           H  
ATOM   3291  HE3 LYS A 199      -6.120  10.293  25.706  1.00 91.10           H  
ATOM   3292  NZ  LYS A 199      -6.176  11.735  24.144  1.00 91.10           N  
ATOM   3293  HZ1 LYS A 199      -5.213  11.640  23.857  1.00 91.10           H  
ATOM   3294  HZ2 LYS A 199      -6.282  12.557  24.720  1.00 91.10           H  
ATOM   3295  HZ3 LYS A 199      -6.702  11.897  23.297  1.00 91.10           H  
ATOM   3296  N   PRO A 200     -13.063  11.504  25.205  1.00 94.18           N  
ATOM   3297  CA  PRO A 200     -14.458  11.821  24.950  1.00 94.18           C  
ATOM   3298  HA  PRO A 200     -15.077  11.408  25.746  1.00 94.18           H  
ATOM   3299  C   PRO A 200     -14.926  11.214  23.611  1.00 94.18           C  
ATOM   3300  CB  PRO A 200     -14.503  13.346  25.039  1.00 94.18           C  
ATOM   3301  HB2 PRO A 200     -14.527  13.639  26.088  1.00 94.18           H  
ATOM   3302  HB3 PRO A 200     -15.372  13.775  24.539  1.00 94.18           H  
ATOM   3303  O   PRO A 200     -14.125  10.812  22.765  1.00 94.18           O  
ATOM   3304  CG  PRO A 200     -13.154  13.758  24.445  1.00 94.18           C  
ATOM   3305  HG2 PRO A 200     -12.860  14.762  24.753  1.00 94.18           H  
ATOM   3306  HG3 PRO A 200     -13.174  13.675  23.359  1.00 94.18           H  
ATOM   3307  CD  PRO A 200     -12.229  12.690  25.026  1.00 94.18           C  
ATOM   3308  HD2 PRO A 200     -11.848  13.019  25.993  1.00 94.18           H  
ATOM   3309  HD3 PRO A 200     -11.405  12.500  24.339  1.00 94.18           H  
ATOM   3310  N   ILE A 201     -16.242  11.058  23.447  1.00 94.09           N  
ATOM   3311  H   ILE A 201     -16.858  11.436  24.153  1.00 94.09           H  
ATOM   3312  CA  ILE A 201     -16.824  10.298  22.323  1.00 94.09           C  
ATOM   3313  HA  ILE A 201     -16.310   9.339  22.260  1.00 94.09           H  
ATOM   3314  C   ILE A 201     -16.584  10.986  20.974  1.00 94.09           C  
ATOM   3315  CB  ILE A 201     -18.324  10.010  22.582  1.00 94.09           C  
ATOM   3316  HB  ILE A 201     -18.810  10.940  22.875  1.00 94.09           H  
ATOM   3317  O   ILE A 201     -16.420  10.294  19.975  1.00 94.09           O  
ATOM   3318  CG1 ILE A 201     -18.428   8.994  23.745  1.00 94.09           C  
ATOM   3319 HG12 ILE A 201     -17.842   9.352  24.592  1.00 94.09           H  
ATOM   3320 HG13 ILE A 201     -18.000   8.043  23.428  1.00 94.09           H  
ATOM   3321  CG2 ILE A 201     -19.051   9.464  21.336  1.00 94.09           C  
ATOM   3322 HG21 ILE A 201     -18.579   8.541  20.999  1.00 94.09           H  
ATOM   3323 HG22 ILE A 201     -19.017  10.188  20.521  1.00 94.09           H  
ATOM   3324 HG23 ILE A 201     -20.104   9.275  21.547  1.00 94.09           H  
ATOM   3325  CD1 ILE A 201     -19.846   8.744  24.260  1.00 94.09           C  
ATOM   3326 HD11 ILE A 201     -19.798   8.084  25.126  1.00 94.09           H  
ATOM   3327 HD12 ILE A 201     -20.291   9.691  24.567  1.00 94.09           H  
ATOM   3328 HD13 ILE A 201     -20.450   8.255  23.496  1.00 94.09           H  
ATOM   3329  N   ASP A 202     -16.505  12.315  20.939  1.00 94.13           N  
ATOM   3330  H   ASP A 202     -16.453  12.824  21.810  1.00 94.13           H  
ATOM   3331  CA  ASP A 202     -16.090  13.077  19.756  1.00 94.13           C  
ATOM   3332  HA  ASP A 202     -16.771  12.851  18.935  1.00 94.13           H  
ATOM   3333  C   ASP A 202     -14.684  12.688  19.290  1.00 94.13           C  
ATOM   3334  CB  ASP A 202     -16.147  14.596  20.026  1.00 94.13           C  
ATOM   3335  HB2 ASP A 202     -15.778  15.111  19.139  1.00 94.13           H  
ATOM   3336  HB3 ASP A 202     -17.182  14.907  20.167  1.00 94.13           H  
ATOM   3337  O   ASP A 202     -14.488  12.417  18.106  1.00 94.13           O  
ATOM   3338  CG  ASP A 202     -15.355  15.070  21.247  1.00 94.13           C  
ATOM   3339  OD1 ASP A 202     -15.432  14.373  22.283  1.00 94.13           O  
ATOM   3340  OD2 ASP A 202     -14.735  16.147  21.160  1.00 94.13           O  
ATOM   3341  N   GLU A 203     -13.722  12.575  20.211  1.00 95.12           N  
ATOM   3342  H   GLU A 203     -13.937  12.831  21.164  1.00 95.12           H  
ATOM   3343  CA  GLU A 203     -12.358  12.151  19.877  1.00 95.12           C  
ATOM   3344  HA  GLU A 203     -12.004  12.768  19.051  1.00 95.12           H  
ATOM   3345  C   GLU A 203     -12.330  10.688  19.401  1.00 95.12           C  
ATOM   3346  CB  GLU A 203     -11.427  12.385  21.084  1.00 95.12           C  
ATOM   3347  HB2 GLU A 203     -11.532  13.423  21.400  1.00 95.12           H  
ATOM   3348  HB3 GLU A 203     -11.731  11.738  21.907  1.00 95.12           H  
ATOM   3349  O   GLU A 203     -11.614  10.355  18.455  1.00 95.12           O  
ATOM   3350  CG  GLU A 203      -9.945  12.118  20.755  1.00 95.12           C  
ATOM   3351  HG2 GLU A 203      -9.840  11.071  20.470  1.00 95.12           H  
ATOM   3352  HG3 GLU A 203      -9.657  12.730  19.900  1.00 95.12           H  
ATOM   3353  CD  GLU A 203      -8.975  12.396  21.920  1.00 95.12           C  
ATOM   3354  OE1 GLU A 203      -7.817  11.912  21.863  1.00 95.12           O  
ATOM   3355  OE2 GLU A 203      -9.360  13.047  22.913  1.00 95.12           O  
ATOM   3356  N   GLN A 204     -13.128   9.802  20.007  1.00 95.76           N  
ATOM   3357  H   GLN A 204     -13.702  10.130  20.770  1.00 95.76           H  
ATOM   3358  CA  GLN A 204     -13.258   8.411  19.545  1.00 95.76           C  
ATOM   3359  HA  GLN A 204     -12.262   7.974  19.473  1.00 95.76           H  
ATOM   3360  C   GLN A 204     -13.879   8.332  18.139  1.00 95.76           C  
ATOM   3361  CB  GLN A 204     -14.078   7.582  20.549  1.00 95.76           C  
ATOM   3362  HB2 GLN A 204     -14.243   6.591  20.126  1.00 95.76           H  
ATOM   3363  HB3 GLN A 204     -15.052   8.048  20.701  1.00 95.76           H  
ATOM   3364  O   GLN A 204     -13.377   7.592  17.287  1.00 95.76           O  
ATOM   3365  CG  GLN A 204     -13.369   7.421  21.904  1.00 95.76           C  
ATOM   3366  HG2 GLN A 204     -13.198   8.403  22.347  1.00 95.76           H  
ATOM   3367  HG3 GLN A 204     -12.398   6.951  21.750  1.00 95.76           H  
ATOM   3368  CD  GLN A 204     -14.169   6.562  22.880  1.00 95.76           C  
ATOM   3369  NE2 GLN A 204     -14.479   7.057  24.058  1.00 95.76           N  
ATOM   3370 HE21 GLN A 204     -14.117   7.950  24.361  1.00 95.76           H  
ATOM   3371 HE22 GLN A 204     -14.941   6.436  24.706  1.00 95.76           H  
ATOM   3372  OE1 GLN A 204     -14.497   5.410  22.628  1.00 95.76           O  
ATOM   3373  N   ALA A 205     -14.920   9.128  17.879  1.00 95.93           N  
ATOM   3374  H   ALA A 205     -15.271   9.715  18.623  1.00 95.93           H  
ATOM   3375  CA  ALA A 205     -15.591   9.218  16.588  1.00 95.93           C  
ATOM   3376  HA  ALA A 205     -15.908   8.219  16.290  1.00 95.93           H  
ATOM   3377  C   ALA A 205     -14.656   9.749  15.492  1.00 95.93           C  
ATOM   3378  CB  ALA A 205     -16.844  10.088  16.745  1.00 95.93           C  
ATOM   3379  HB1 ALA A 205     -17.384  10.127  15.799  1.00 95.93           H  
ATOM   3380  HB2 ALA A 205     -17.498   9.669  17.509  1.00 95.93           H  
ATOM   3381  HB3 ALA A 205     -16.566  11.102  17.031  1.00 95.93           H  
ATOM   3382  O   ALA A 205     -14.596   9.172  14.412  1.00 95.93           O  
ATOM   3383  N   GLU A 206     -13.860  10.783  15.761  1.00 95.53           N  
ATOM   3384  H   GLU A 206     -13.972  11.270  16.639  1.00 95.53           H  
ATOM   3385  CA  GLU A 206     -12.866  11.280  14.802  1.00 95.53           C  
ATOM   3386  HA  GLU A 206     -13.367  11.529  13.866  1.00 95.53           H  
ATOM   3387  C   GLU A 206     -11.799  10.212  14.491  1.00 95.53           C  
ATOM   3388  CB  GLU A 206     -12.235  12.561  15.374  1.00 95.53           C  
ATOM   3389  HB2 GLU A 206     -11.699  12.315  16.291  1.00 95.53           H  
ATOM   3390  HB3 GLU A 206     -13.031  13.266  15.614  1.00 95.53           H  
ATOM   3391  O   GLU A 206     -11.482   9.931  13.329  1.00 95.53           O  
ATOM   3392  CG  GLU A 206     -11.265  13.230  14.386  1.00 95.53           C  
ATOM   3393  HG2 GLU A 206     -10.511  12.498  14.096  1.00 95.53           H  
ATOM   3394  HG3 GLU A 206     -11.817  13.522  13.493  1.00 95.53           H  
ATOM   3395  CD  GLU A 206     -10.538  14.459  14.964  1.00 95.53           C  
ATOM   3396  OE1 GLU A 206      -9.529  14.874  14.344  1.00 95.53           O  
ATOM   3397  OE2 GLU A 206     -10.942  14.962  16.033  1.00 95.53           O  
ATOM   3398  N   ASN A 207     -11.267   9.559  15.527  1.00 96.01           N  
ATOM   3399  H   ASN A 207     -11.579   9.802  16.456  1.00 96.01           H  
ATOM   3400  CA  ASN A 207     -10.167   8.611  15.363  1.00 96.01           C  
ATOM   3401  HA  ASN A 207      -9.443   9.060  14.683  1.00 96.01           H  
ATOM   3402  C   ASN A 207     -10.579   7.298  14.690  1.00 96.01           C  
ATOM   3403  CB  ASN A 207      -9.472   8.396  16.711  1.00 96.01           C  
ATOM   3404  HB2 ASN A 207     -10.203   8.271  17.509  1.00 96.01           H  
ATOM   3405  HB3 ASN A 207      -8.853   7.499  16.669  1.00 96.01           H  
ATOM   3406  O   ASN A 207      -9.770   6.739  13.941  1.00 96.01           O  
ATOM   3407  CG  ASN A 207      -8.556   9.565  16.994  1.00 96.01           C  
ATOM   3408  ND2 ASN A 207      -8.897  10.432  17.910  1.00 96.01           N  
ATOM   3409 HD21 ASN A 207      -9.816  10.365  18.321  1.00 96.01           H  
ATOM   3410 HD22 ASN A 207      -8.339  11.264  18.041  1.00 96.01           H  
ATOM   3411  OD1 ASN A 207      -7.533   9.728  16.345  1.00 96.01           O  
ATOM   3412  N   ILE A 208     -11.819   6.824  14.874  1.00 96.15           N  
ATOM   3413  H   ILE A 208     -12.443   7.291  15.516  1.00 96.15           H  
ATOM   3414  CA  ILE A 208     -12.289   5.646  14.131  1.00 96.15           C  
ATOM   3415  HA  ILE A 208     -11.523   4.881  14.261  1.00 96.15           H  
ATOM   3416  C   ILE A 208     -12.358   5.925  12.624  1.00 96.15           C  
ATOM   3417  CB  ILE A 208     -13.619   5.080  14.687  1.00 96.15           C  
ATOM   3418  HB  ILE A 208     -13.587   5.133  15.775  1.00 96.15           H  
ATOM   3419  O   ILE A 208     -12.067   5.036  11.829  1.00 96.15           O  
ATOM   3420  CG1 ILE A 208     -13.822   3.597  14.301  1.00 96.15           C  
ATOM   3421 HG12 ILE A 208     -13.705   3.468  13.225  1.00 96.15           H  
ATOM   3422 HG13 ILE A 208     -14.835   3.289  14.561  1.00 96.15           H  
ATOM   3423  CG2 ILE A 208     -14.856   5.860  14.219  1.00 96.15           C  
ATOM   3424 HG21 ILE A 208     -14.899   5.954  13.134  1.00 96.15           H  
ATOM   3425 HG22 ILE A 208     -15.765   5.342  14.525  1.00 96.15           H  
ATOM   3426 HG23 ILE A 208     -14.852   6.845  14.686  1.00 96.15           H  
ATOM   3427  CD1 ILE A 208     -12.865   2.648  15.033  1.00 96.15           C  
ATOM   3428 HD11 ILE A 208     -13.107   1.617  14.774  1.00 96.15           H  
ATOM   3429 HD12 ILE A 208     -11.830   2.844  14.757  1.00 96.15           H  
ATOM   3430 HD13 ILE A 208     -12.978   2.768  16.111  1.00 96.15           H  
ATOM   3431  N   ILE A 209     -12.666   7.159  12.206  1.00 96.47           N  
ATOM   3432  H   ILE A 209     -12.898   7.863  12.892  1.00 96.47           H  
ATOM   3433  CA  ILE A 209     -12.679   7.522  10.781  1.00 96.47           C  
ATOM   3434  HA  ILE A 209     -13.212   6.746  10.231  1.00 96.47           H  
ATOM   3435  C   ILE A 209     -11.256   7.547  10.221  1.00 96.47           C  
ATOM   3436  CB  ILE A 209     -13.419   8.858  10.554  1.00 96.47           C  
ATOM   3437  HB  ILE A 209     -12.906   9.641  11.112  1.00 96.47           H  
ATOM   3438  O   ILE A 209     -10.993   6.966   9.164  1.00 96.47           O  
ATOM   3439  CG1 ILE A 209     -14.880   8.815  11.048  1.00 96.47           C  
ATOM   3440 HG12 ILE A 209     -15.355   9.768  10.813  1.00 96.47           H  
ATOM   3441 HG13 ILE A 209     -14.880   8.716  12.133  1.00 96.47           H  
ATOM   3442  CG2 ILE A 209     -13.393   9.260   9.069  1.00 96.47           C  
ATOM   3443 HG21 ILE A 209     -13.800   8.460   8.449  1.00 96.47           H  
ATOM   3444 HG22 ILE A 209     -12.373   9.474   8.751  1.00 96.47           H  
ATOM   3445 HG23 ILE A 209     -13.984  10.164   8.922  1.00 96.47           H  
ATOM   3446  CD1 ILE A 209     -15.755   7.682  10.502  1.00 96.47           C  
ATOM   3447 HD11 ILE A 209     -15.347   6.714  10.794  1.00 96.47           H  
ATOM   3448 HD12 ILE A 209     -15.828   7.738   9.416  1.00 96.47           H  
ATOM   3449 HD13 ILE A 209     -16.752   7.772  10.931  1.00 96.47           H  
ATOM   3450  N   HIS A 210     -10.305   8.143  10.946  1.00 96.97           N  
ATOM   3451  H   HIS A 210     -10.574   8.625  11.792  1.00 96.97           H  
ATOM   3452  CA  HIS A 210      -8.898   8.159  10.531  1.00 96.97           C  
ATOM   3453  HA  HIS A 210      -8.827   8.645   9.558  1.00 96.97           H  
ATOM   3454  C   HIS A 210      -8.308   6.755  10.358  1.00 96.97           C  
ATOM   3455  CB  HIS A 210      -8.074   8.957  11.546  1.00 96.97           C  
ATOM   3456  HB2 HIS A 210      -8.218   8.542  12.543  1.00 96.97           H  
ATOM   3457  HB3 HIS A 210      -7.019   8.854  11.291  1.00 96.97           H  
ATOM   3458  O   HIS A 210      -7.494   6.533   9.450  1.00 96.97           O  
ATOM   3459  CG  HIS A 210      -8.386  10.430  11.573  1.00 96.97           C  
ATOM   3460  CD2 HIS A 210      -8.935  11.178  10.564  1.00 96.97           C  
ATOM   3461  HD2 HIS A 210      -9.259  10.818   9.599  1.00 96.97           H  
ATOM   3462  ND1 HIS A 210      -8.116  11.290  12.611  1.00 96.97           N  
ATOM   3463  HD1 HIS A 210      -7.819  11.029  13.540  1.00 96.97           H  
ATOM   3464  CE1 HIS A 210      -8.497  12.524  12.236  1.00 96.97           C  
ATOM   3465  HE1 HIS A 210      -8.458  13.405  12.859  1.00 96.97           H  
ATOM   3466  NE2 HIS A 210      -8.975  12.506  10.981  1.00 96.97           N  
ATOM   3467  N   LEU A 211      -8.760   5.795  11.170  1.00 96.94           N  
ATOM   3468  H   LEU A 211      -9.410   6.058  11.898  1.00 96.94           H  
ATOM   3469  CA  LEU A 211      -8.314   4.409  11.122  1.00 96.94           C  
ATOM   3470  HA  LEU A 211      -7.241   4.411  11.311  1.00 96.94           H  
ATOM   3471  C   LEU A 211      -8.533   3.735   9.758  1.00 96.94           C  
ATOM   3472  CB  LEU A 211      -9.015   3.642  12.250  1.00 96.94           C  
ATOM   3473  HB2 LEU A 211      -8.732   4.083  13.206  1.00 96.94           H  
ATOM   3474  HB3 LEU A 211     -10.094   3.741  12.132  1.00 96.94           H  
ATOM   3475  O   LEU A 211      -7.734   2.879   9.375  1.00 96.94           O  
ATOM   3476  CG  LEU A 211      -8.703   2.147  12.266  1.00 96.94           C  
ATOM   3477  HG  LEU A 211      -9.039   1.700  11.330  1.00 96.94           H  
ATOM   3478  CD1 LEU A 211      -7.219   1.856  12.434  1.00 96.94           C  
ATOM   3479 HD11 LEU A 211      -6.616   2.407  11.713  1.00 96.94           H  
ATOM   3480 HD12 LEU A 211      -7.079   0.795  12.227  1.00 96.94           H  
ATOM   3481 HD13 LEU A 211      -6.901   2.109  13.445  1.00 96.94           H  
ATOM   3482  CD2 LEU A 211      -9.454   1.478  13.401  1.00 96.94           C  
ATOM   3483 HD21 LEU A 211     -10.527   1.606  13.259  1.00 96.94           H  
ATOM   3484 HD22 LEU A 211      -9.224   0.413  13.415  1.00 96.94           H  
ATOM   3485 HD23 LEU A 211      -9.161   1.935  14.347  1.00 96.94           H  
ATOM   3486  N   PHE A 212      -9.527   4.138   8.965  1.00 96.92           N  
ATOM   3487  H   PHE A 212     -10.161   4.851   9.297  1.00 96.92           H  
ATOM   3488  CA  PHE A 212      -9.738   3.563   7.627  1.00 96.92           C  
ATOM   3489  HA  PHE A 212      -9.785   2.479   7.735  1.00 96.92           H  
ATOM   3490  C   PHE A 212      -8.576   3.834   6.656  1.00 96.92           C  
ATOM   3491  CB  PHE A 212     -11.089   4.016   7.065  1.00 96.92           C  
ATOM   3492  HB2 PHE A 212     -11.191   5.097   7.162  1.00 96.92           H  
ATOM   3493  HB3 PHE A 212     -11.134   3.773   6.003  1.00 96.92           H  
ATOM   3494  O   PHE A 212      -8.414   3.127   5.658  1.00 96.92           O  
ATOM   3495  CG  PHE A 212     -12.238   3.320   7.760  1.00 96.92           C  
ATOM   3496  CD1 PHE A 212     -12.703   2.081   7.283  1.00 96.92           C  
ATOM   3497  HD1 PHE A 212     -12.298   1.662   6.374  1.00 96.92           H  
ATOM   3498  CD2 PHE A 212     -12.775   3.862   8.939  1.00 96.92           C  
ATOM   3499  HD2 PHE A 212     -12.414   4.807   9.316  1.00 96.92           H  
ATOM   3500  CE1 PHE A 212     -13.691   1.382   7.996  1.00 96.92           C  
ATOM   3501  HE1 PHE A 212     -14.062   0.437   7.627  1.00 96.92           H  
ATOM   3502  CE2 PHE A 212     -13.734   3.147   9.669  1.00 96.92           C  
ATOM   3503  HE2 PHE A 212     -14.086   3.541  10.611  1.00 96.92           H  
ATOM   3504  CZ  PHE A 212     -14.183   1.902   9.205  1.00 96.92           C  
ATOM   3505  HZ  PHE A 212     -14.892   1.340   9.795  1.00 96.92           H  
ATOM   3506  N   THR A 213      -7.672   4.763   6.986  1.00 97.41           N  
ATOM   3507  H   THR A 213      -7.844   5.321   7.810  1.00 97.41           H  
ATOM   3508  CA  THR A 213      -6.387   4.918   6.283  1.00 97.41           C  
ATOM   3509  HA  THR A 213      -6.597   5.083   5.226  1.00 97.41           H  
ATOM   3510  C   THR A 213      -5.503   3.668   6.407  1.00 97.41           C  
ATOM   3511  CB  THR A 213      -5.617   6.136   6.814  1.00 97.41           C  
ATOM   3512  HB  THR A 213      -5.273   5.941   7.829  1.00 97.41           H  
ATOM   3513  O   THR A 213      -4.765   3.321   5.477  1.00 97.41           O  
ATOM   3514  CG2 THR A 213      -4.420   6.464   5.921  1.00 97.41           C  
ATOM   3515 HG21 THR A 213      -4.031   7.451   6.169  1.00 97.41           H  
ATOM   3516 HG22 THR A 213      -3.632   5.727   6.072  1.00 97.41           H  
ATOM   3517 HG23 THR A 213      -4.731   6.471   4.876  1.00 97.41           H  
ATOM   3518  OG1 THR A 213      -6.440   7.273   6.828  1.00 97.41           O  
ATOM   3519  HG1 THR A 213      -6.917   7.263   7.661  1.00 97.41           H  
ATOM   3520  N   PHE A 214      -5.598   2.938   7.524  1.00 97.74           N  
ATOM   3521  H   PHE A 214      -6.254   3.232   8.234  1.00 97.74           H  
ATOM   3522  CA  PHE A 214      -4.878   1.686   7.754  1.00 97.74           C  
ATOM   3523  HA  PHE A 214      -3.818   1.859   7.568  1.00 97.74           H  
ATOM   3524  C   PHE A 214      -5.352   0.568   6.823  1.00 97.74           C  
ATOM   3525  CB  PHE A 214      -5.068   1.256   9.212  1.00 97.74           C  
ATOM   3526  HB2 PHE A 214      -6.123   1.036   9.378  1.00 97.74           H  
ATOM   3527  HB3 PHE A 214      -4.802   2.083   9.871  1.00 97.74           H  
ATOM   3528  O   PHE A 214      -4.527  -0.150   6.251  1.00 97.74           O  
ATOM   3529  CG  PHE A 214      -4.271   0.040   9.626  1.00 97.74           C  
ATOM   3530  CD1 PHE A 214      -4.930  -1.057  10.207  1.00 97.74           C  
ATOM   3531  HD1 PHE A 214      -5.997  -1.029  10.373  1.00 97.74           H  
ATOM   3532  CD2 PHE A 214      -2.873   0.008   9.455  1.00 97.74           C  
ATOM   3533  HD2 PHE A 214      -2.361   0.858   9.030  1.00 97.74           H  
ATOM   3534  CE1 PHE A 214      -4.196  -2.178  10.622  1.00 97.74           C  
ATOM   3535  HE1 PHE A 214      -4.707  -2.990  11.116  1.00 97.74           H  
ATOM   3536  CE2 PHE A 214      -2.142  -1.126   9.848  1.00 97.74           C  
ATOM   3537  HE2 PHE A 214      -1.070  -1.155   9.717  1.00 97.74           H  
ATOM   3538  CZ  PHE A 214      -2.802  -2.216  10.438  1.00 97.74           C  
ATOM   3539  HZ  PHE A 214      -2.233  -3.070  10.773  1.00 97.74           H  
ATOM   3540  N   THR A 215      -6.664   0.457   6.602  1.00 96.92           N  
ATOM   3541  H   THR A 215      -7.287   1.092   7.082  1.00 96.92           H  
ATOM   3542  CA  THR A 215      -7.296  -0.628   5.830  1.00 96.92           C  
ATOM   3543  HA  THR A 215      -6.620  -1.483   5.817  1.00 96.92           H  
ATOM   3544  C   THR A 215      -7.563  -0.289   4.367  1.00 96.92           C  
ATOM   3545  CB  THR A 215      -8.592  -1.094   6.500  1.00 96.92           C  
ATOM   3546  HB  THR A 215      -9.042  -1.891   5.908  1.00 96.92           H  
ATOM   3547  O   THR A 215      -7.853  -1.193   3.587  1.00 96.92           O  
ATOM   3548  CG2 THR A 215      -8.323  -1.616   7.909  1.00 96.92           C  
ATOM   3549 HG21 THR A 215      -7.461  -2.284   7.909  1.00 96.92           H  
ATOM   3550 HG22 THR A 215      -9.188  -2.184   8.253  1.00 96.92           H  
ATOM   3551 HG23 THR A 215      -8.137  -0.790   8.595  1.00 96.92           H  
ATOM   3552  OG1 THR A 215      -9.479  -0.008   6.597  1.00 96.92           O  
ATOM   3553  HG1 THR A 215     -10.207  -0.258   7.170  1.00 96.92           H  
ATOM   3554  N   SER A 216      -7.379   0.973   3.970  1.00 96.19           N  
ATOM   3555  H   SER A 216      -7.294   1.669   4.697  1.00 96.19           H  
ATOM   3556  CA  SER A 216      -7.605   1.477   2.609  1.00 96.19           C  
ATOM   3557  HA  SER A 216      -8.683   1.526   2.455  1.00 96.19           H  
ATOM   3558  C   SER A 216      -7.007   0.598   1.502  1.00 96.19           C  
ATOM   3559  CB  SER A 216      -7.055   2.904   2.489  1.00 96.19           C  
ATOM   3560  HB2 SER A 216      -7.265   3.294   1.493  1.00 96.19           H  
ATOM   3561  HB3 SER A 216      -7.553   3.540   3.221  1.00 96.19           H  
ATOM   3562  O   SER A 216      -5.900   0.067   1.618  1.00 96.19           O  
ATOM   3563  OG  SER A 216      -5.654   2.928   2.721  1.00 96.19           O  
ATOM   3564  HG  SER A 216      -5.428   3.820   2.993  1.00 96.19           H  
ATOM   3565  N   PHE A 217      -7.721   0.456   0.391  1.00 95.00           N  
ATOM   3566  H   PHE A 217      -8.617   0.917   0.323  1.00 95.00           H  
ATOM   3567  CA  PHE A 217      -7.179  -0.181  -0.805  1.00 95.00           C  
ATOM   3568  HA  PHE A 217      -6.745  -1.143  -0.530  1.00 95.00           H  
ATOM   3569  C   PHE A 217      -6.076   0.696  -1.422  1.00 95.00           C  
ATOM   3570  CB  PHE A 217      -8.336  -0.437  -1.767  1.00 95.00           C  
ATOM   3571  HB2 PHE A 217      -9.049  -1.095  -1.272  1.00 95.00           H  
ATOM   3572  HB3 PHE A 217      -8.845   0.506  -1.967  1.00 95.00           H  
ATOM   3573  O   PHE A 217      -6.187   1.921  -1.442  1.00 95.00           O  
ATOM   3574  CG  PHE A 217      -7.943  -1.060  -3.086  1.00 95.00           C  
ATOM   3575  CD1 PHE A 217      -7.685  -0.235  -4.197  1.00 95.00           C  
ATOM   3576  HD1 PHE A 217      -7.713   0.840  -4.095  1.00 95.00           H  
ATOM   3577  CD2 PHE A 217      -7.912  -2.460  -3.225  1.00 95.00           C  
ATOM   3578  HD2 PHE A 217      -8.123  -3.092  -2.375  1.00 95.00           H  
ATOM   3579  CE1 PHE A 217      -7.445  -0.809  -5.455  1.00 95.00           C  
ATOM   3580  HE1 PHE A 217      -7.283  -0.180  -6.318  1.00 95.00           H  
ATOM   3581  CE2 PHE A 217      -7.678  -3.031  -4.487  1.00 95.00           C  
ATOM   3582  HE2 PHE A 217      -7.723  -4.101  -4.625  1.00 95.00           H  
ATOM   3583  CZ  PHE A 217      -7.463  -2.206  -5.601  1.00 95.00           C  
ATOM   3584  HZ  PHE A 217      -7.331  -2.645  -6.579  1.00 95.00           H  
ATOM   3585  N   GLY A 218      -5.010   0.083  -1.940  1.00 95.82           N  
ATOM   3586  H   GLY A 218      -4.993  -0.927  -1.966  1.00 95.82           H  
ATOM   3587  CA  GLY A 218      -3.906   0.806  -2.570  1.00 95.82           C  
ATOM   3588  HA2 GLY A 218      -3.481   0.194  -3.366  1.00 95.82           H  
ATOM   3589  HA3 GLY A 218      -4.288   1.716  -3.032  1.00 95.82           H  
ATOM   3590  C   GLY A 218      -2.748   1.161  -1.642  1.00 95.82           C  
ATOM   3591  O   GLY A 218      -2.288   0.342  -0.834  1.00 95.82           O  
ATOM   3592  N   ALA A 219      -2.190   2.352  -1.865  1.00 95.79           N  
ATOM   3593  H   ALA A 219      -2.648   2.973  -2.517  1.00 95.79           H  
ATOM   3594  CA  ALA A 219      -0.958   2.807  -1.241  1.00 95.79           C  
ATOM   3595  HA  ALA A 219      -0.200   2.042  -1.411  1.00 95.79           H  
ATOM   3596  C   ALA A 219      -1.152   3.047   0.268  1.00 95.79           C  
ATOM   3597  CB  ALA A 219      -0.467   4.077  -1.942  1.00 95.79           C  
ATOM   3598  HB1 ALA A 219      -1.168   4.891  -1.759  1.00 95.79           H  
ATOM   3599  HB2 ALA A 219      -0.397   3.913  -3.018  1.00 95.79           H  
ATOM   3600  HB3 ALA A 219       0.511   4.358  -1.552  1.00 95.79           H  
ATOM   3601  O   ALA A 219      -2.014   3.830   0.659  1.00 95.79           O  
ATOM   3602  N   PRO A 220      -0.329   2.431   1.132  1.00 96.65           N  
ATOM   3603  CA  PRO A 220      -0.339   2.724   2.561  1.00 96.65           C  
ATOM   3604  HA  PRO A 220      -1.343   2.546   2.945  1.00 96.65           H  
ATOM   3605  C   PRO A 220       0.064   4.181   2.844  1.00 96.65           C  
ATOM   3606  CB  PRO A 220       0.629   1.706   3.179  1.00 96.65           C  
ATOM   3607  HB2 PRO A 220       1.643   2.105   3.195  1.00 96.65           H  
ATOM   3608  HB3 PRO A 220       0.314   1.385   4.172  1.00 96.65           H  
ATOM   3609  O   PRO A 220       1.044   4.684   2.279  1.00 96.65           O  
ATOM   3610  CG  PRO A 220       0.616   0.563   2.170  1.00 96.65           C  
ATOM   3611  HG2 PRO A 220      -0.278  -0.045   2.310  1.00 96.65           H  
ATOM   3612  HG3 PRO A 220       1.514  -0.055   2.201  1.00 96.65           H  
ATOM   3613  CD  PRO A 220       0.534   1.301   0.850  1.00 96.65           C  
ATOM   3614  HD2 PRO A 220       0.117   0.636   0.093  1.00 96.65           H  
ATOM   3615  HD3 PRO A 220       1.521   1.654   0.551  1.00 96.65           H  
ATOM   3616  N   ALA A 221      -0.645   4.835   3.764  1.00 97.29           N  
ATOM   3617  H   ALA A 221      -1.428   4.373   4.204  1.00 97.29           H  
ATOM   3618  CA  ALA A 221      -0.381   6.204   4.203  1.00 97.29           C  
ATOM   3619  HA  ALA A 221       0.562   6.546   3.777  1.00 97.29           H  
ATOM   3620  C   ALA A 221      -0.241   6.273   5.731  1.00 97.29           C  
ATOM   3621  CB  ALA A 221      -1.481   7.124   3.664  1.00 97.29           C  
ATOM   3622  HB1 ALA A 221      -1.491   7.095   2.575  1.00 97.29           H  
ATOM   3623  HB2 ALA A 221      -2.454   6.798   4.033  1.00 97.29           H  
ATOM   3624  HB3 ALA A 221      -1.308   8.148   3.994  1.00 97.29           H  
ATOM   3625  O   ALA A 221      -0.797   5.443   6.448  1.00 97.29           O  
ATOM   3626  N   THR A 222       0.565   7.225   6.205  1.00 97.85           N  
ATOM   3627  H   THR A 222       0.920   7.919   5.563  1.00 97.85           H  
ATOM   3628  CA  THR A 222       0.660   7.545   7.633  1.00 97.85           C  
ATOM   3629  HA  THR A 222       0.693   6.619   8.208  1.00 97.85           H  
ATOM   3630  C   THR A 222      -0.589   8.322   8.029  1.00 97.85           C  
ATOM   3631  CB  THR A 222       1.924   8.366   7.944  1.00 97.85           C  
ATOM   3632  HB  THR A 222       1.929   9.260   7.321  1.00 97.85           H  
ATOM   3633  O   THR A 222      -1.032   9.179   7.265  1.00 97.85           O  
ATOM   3634  CG2 THR A 222       2.052   8.801   9.405  1.00 97.85           C  
ATOM   3635 HG21 THR A 222       1.981   7.940  10.070  1.00 97.85           H  
ATOM   3636 HG22 THR A 222       1.263   9.509   9.657  1.00 97.85           H  
ATOM   3637 HG23 THR A 222       3.010   9.295   9.567  1.00 97.85           H  
ATOM   3638  OG1 THR A 222       3.087   7.609   7.656  1.00 97.85           O  
ATOM   3639  HG1 THR A 222       3.688   7.803   8.379  1.00 97.85           H  
ATOM   3640  N   PHE A 223      -1.137   8.044   9.206  1.00 97.84           N  
ATOM   3641  H   PHE A 223      -0.727   7.330   9.791  1.00 97.84           H  
ATOM   3642  CA  PHE A 223      -2.307   8.743   9.732  1.00 97.84           C  
ATOM   3643  HA  PHE A 223      -2.380   9.723   9.259  1.00 97.84           H  
ATOM   3644  C   PHE A 223      -2.167   8.979  11.234  1.00 97.84           C  
ATOM   3645  CB  PHE A 223      -3.587   7.968   9.391  1.00 97.84           C  
ATOM   3646  HB2 PHE A 223      -4.447   8.572   9.680  1.00 97.84           H  
ATOM   3647  HB3 PHE A 223      -3.637   7.849   8.309  1.00 97.84           H  
ATOM   3648  O   PHE A 223      -1.426   8.266  11.918  1.00 97.84           O  
ATOM   3649  CG  PHE A 223      -3.708   6.602  10.040  1.00 97.84           C  
ATOM   3650  CD1 PHE A 223      -3.001   5.499   9.524  1.00 97.84           C  
ATOM   3651  HD1 PHE A 223      -2.372   5.618   8.653  1.00 97.84           H  
ATOM   3652  CD2 PHE A 223      -4.539   6.431  11.163  1.00 97.84           C  
ATOM   3653  HD2 PHE A 223      -5.112   7.260  11.549  1.00 97.84           H  
ATOM   3654  CE1 PHE A 223      -3.102   4.243  10.146  1.00 97.84           C  
ATOM   3655  HE1 PHE A 223      -2.545   3.402   9.760  1.00 97.84           H  
ATOM   3656  CE2 PHE A 223      -4.640   5.176  11.784  1.00 97.84           C  
ATOM   3657  HE2 PHE A 223      -5.284   5.050  12.642  1.00 97.84           H  
ATOM   3658  CZ  PHE A 223      -3.910   4.086  11.287  1.00 97.84           C  
ATOM   3659  HZ  PHE A 223      -3.984   3.129  11.781  1.00 97.84           H  
ATOM   3660  N   LYS A 224      -2.880   9.989  11.732  1.00 96.91           N  
ATOM   3661  H   LYS A 224      -3.508  10.484  11.114  1.00 96.91           H  
ATOM   3662  CA  LYS A 224      -2.999  10.267  13.161  1.00 96.91           C  
ATOM   3663  HA  LYS A 224      -2.038  10.085  13.643  1.00 96.91           H  
ATOM   3664  C   LYS A 224      -4.033   9.323  13.772  1.00 96.91           C  
ATOM   3665  CB  LYS A 224      -3.368  11.743  13.365  1.00 96.91           C  
ATOM   3666  HB2 LYS A 224      -4.374  11.917  12.984  1.00 96.91           H  
ATOM   3667  HB3 LYS A 224      -2.669  12.366  12.807  1.00 96.91           H  
ATOM   3668  O   LYS A 224      -5.099   9.127  13.195  1.00 96.91           O  
ATOM   3669  CG  LYS A 224      -3.303  12.142  14.847  1.00 96.91           C  
ATOM   3670  HG2 LYS A 224      -3.961  11.496  15.428  1.00 96.91           H  
ATOM   3671  HG3 LYS A 224      -2.283  12.024  15.210  1.00 96.91           H  
ATOM   3672  CD  LYS A 224      -3.753  13.594  15.045  1.00 96.91           C  
ATOM   3673  HD2 LYS A 224      -4.762  13.704  14.646  1.00 96.91           H  
ATOM   3674  HD3 LYS A 224      -3.078  14.269  14.519  1.00 96.91           H  
ATOM   3675  CE  LYS A 224      -3.759  13.913  16.545  1.00 96.91           C  
ATOM   3676  HE2 LYS A 224      -2.735  13.929  16.916  1.00 96.91           H  
ATOM   3677  HE3 LYS A 224      -4.272  13.103  17.063  1.00 96.91           H  
ATOM   3678  NZ  LYS A 224      -4.451  15.194  16.835  1.00 96.91           N  
ATOM   3679  HZ1 LYS A 224      -4.481  15.346  17.833  1.00 96.91           H  
ATOM   3680  HZ2 LYS A 224      -4.000  15.978  16.385  1.00 96.91           H  
ATOM   3681  HZ3 LYS A 224      -5.410  15.145  16.524  1.00 96.91           H  
ATOM   3682  N   PHE A 225      -3.714   8.756  14.925  1.00 96.50           N  
ATOM   3683  H   PHE A 225      -2.825   8.985  15.345  1.00 96.50           H  
ATOM   3684  CA  PHE A 225      -4.608   7.913  15.705  1.00 96.50           C  
ATOM   3685  HA  PHE A 225      -5.641   8.156  15.456  1.00 96.50           H  
ATOM   3686  C   PHE A 225      -4.381   8.212  17.188  1.00 96.50           C  
ATOM   3687  CB  PHE A 225      -4.348   6.448  15.344  1.00 96.50           C  
ATOM   3688  HB2 PHE A 225      -4.285   6.362  14.260  1.00 96.50           H  
ATOM   3689  HB3 PHE A 225      -3.382   6.146  15.751  1.00 96.50           H  
ATOM   3690  O   PHE A 225      -3.324   7.903  17.740  1.00 96.50           O  
ATOM   3691  CG  PHE A 225      -5.425   5.497  15.820  1.00 96.50           C  
ATOM   3692  CD1 PHE A 225      -5.117   4.504  16.766  1.00 96.50           C  
ATOM   3693  HD1 PHE A 225      -4.121   4.437  17.177  1.00 96.50           H  
ATOM   3694  CD2 PHE A 225      -6.735   5.599  15.311  1.00 96.50           C  
ATOM   3695  HD2 PHE A 225      -6.989   6.369  14.597  1.00 96.50           H  
ATOM   3696  CE1 PHE A 225      -6.108   3.599  17.182  1.00 96.50           C  
ATOM   3697  HE1 PHE A 225      -5.866   2.836  17.906  1.00 96.50           H  
ATOM   3698  CE2 PHE A 225      -7.727   4.702  15.742  1.00 96.50           C  
ATOM   3699  HE2 PHE A 225      -8.737   4.793  15.371  1.00 96.50           H  
ATOM   3700  CZ  PHE A 225      -7.410   3.688  16.660  1.00 96.50           C  
ATOM   3701  HZ  PHE A 225      -8.170   2.990  16.977  1.00 96.50           H  
ATOM   3702  N   PHE A 226      -5.356   8.884  17.791  1.00 94.96           N  
ATOM   3703  H   PHE A 226      -6.172   9.105  17.238  1.00 94.96           H  
ATOM   3704  CA  PHE A 226      -5.304   9.496  19.116  1.00 94.96           C  
ATOM   3705  HA  PHE A 226      -6.143  10.187  19.197  1.00 94.96           H  
ATOM   3706  C   PHE A 226      -4.045  10.362  19.293  1.00 94.96           C  
ATOM   3707  CB  PHE A 226      -5.524   8.420  20.193  1.00 94.96           C  
ATOM   3708  HB2 PHE A 226      -4.720   7.687  20.142  1.00 94.96           H  
ATOM   3709  HB3 PHE A 226      -5.479   8.892  21.175  1.00 94.96           H  
ATOM   3710  O   PHE A 226      -3.800  11.285  18.509  1.00 94.96           O  
ATOM   3711  CG  PHE A 226      -6.857   7.709  20.092  1.00 94.96           C  
ATOM   3712  CD1 PHE A 226      -8.003   8.308  20.646  1.00 94.96           C  
ATOM   3713  HD1 PHE A 226      -7.933   9.275  21.123  1.00 94.96           H  
ATOM   3714  CD2 PHE A 226      -6.959   6.461  19.450  1.00 94.96           C  
ATOM   3715  HD2 PHE A 226      -6.084   6.005  19.011  1.00 94.96           H  
ATOM   3716  CE1 PHE A 226      -9.247   7.658  20.571  1.00 94.96           C  
ATOM   3717  HE1 PHE A 226     -10.124   8.128  20.990  1.00 94.96           H  
ATOM   3718  CE2 PHE A 226      -8.204   5.813  19.376  1.00 94.96           C  
ATOM   3719  HE2 PHE A 226      -8.284   4.859  18.877  1.00 94.96           H  
ATOM   3720  CZ  PHE A 226      -9.347   6.407  19.938  1.00 94.96           C  
ATOM   3721  HZ  PHE A 226     -10.304   5.910  19.873  1.00 94.96           H  
ATOM   3722  N   ASP A 227      -3.232  10.058  20.305  1.00 90.37           N  
ATOM   3723  H   ASP A 227      -3.504   9.295  20.907  1.00 90.37           H  
ATOM   3724  CA  ASP A 227      -2.082  10.858  20.729  1.00 90.37           C  
ATOM   3725  HA  ASP A 227      -2.342  11.910  20.610  1.00 90.37           H  
ATOM   3726  C   ASP A 227      -0.818  10.616  19.874  1.00 90.37           C  
ATOM   3727  CB  ASP A 227      -1.841  10.620  22.231  1.00 90.37           C  
ATOM   3728  HB2 ASP A 227      -1.022  11.255  22.567  1.00 90.37           H  
ATOM   3729  HB3 ASP A 227      -1.550   9.581  22.382  1.00 90.37           H  
ATOM   3730  O   ASP A 227       0.268  11.094  20.210  1.00 90.37           O  
ATOM   3731  CG  ASP A 227      -3.080  10.937  23.082  1.00 90.37           C  
ATOM   3732  OD1 ASP A 227      -3.652  12.040  22.946  1.00 90.37           O  
ATOM   3733  OD2 ASP A 227      -3.517  10.068  23.863  1.00 90.37           O  
ATOM   3734  N   GLY A 228      -0.916   9.877  18.760  1.00 93.43           N  
ATOM   3735  H   GLY A 228      -1.820   9.508  18.504  1.00 93.43           H  
ATOM   3736  CA  GLY A 228       0.245   9.547  17.934  1.00 93.43           C  
ATOM   3737  HA2 GLY A 228       0.715   8.656  18.350  1.00 93.43           H  
ATOM   3738  HA3 GLY A 228       0.967  10.362  17.988  1.00 93.43           H  
ATOM   3739  C   GLY A 228      -0.046   9.293  16.458  1.00 93.43           C  
ATOM   3740  O   GLY A 228      -1.177   9.338  15.989  1.00 93.43           O  
ATOM   3741  N   ASN A 229       1.021   9.015  15.706  1.00 97.13           N  
ATOM   3742  H   ASN A 229       1.926   9.015  16.156  1.00 97.13           H  
ATOM   3743  CA  ASN A 229       0.947   8.623  14.298  1.00 97.13           C  
ATOM   3744  HA  ASN A 229      -0.043   8.862  13.908  1.00 97.13           H  
ATOM   3745  C   ASN A 229       1.151   7.116  14.140  1.00 97.13           C  
ATOM   3746  CB  ASN A 229       1.985   9.407  13.479  1.00 97.13           C  
ATOM   3747  HB2 ASN A 229       2.968   9.306  13.937  1.00 97.13           H  
ATOM   3748  HB3 ASN A 229       2.036   8.990  12.473  1.00 97.13           H  
ATOM   3749  O   ASN A 229       2.055   6.540  14.754  1.00 97.13           O  
ATOM   3750  CG  ASN A 229       1.628  10.873  13.333  1.00 97.13           C  
ATOM   3751  ND2 ASN A 229       2.600  11.754  13.372  1.00 97.13           N  
ATOM   3752 HD21 ASN A 229       2.315  12.720  13.298  1.00 97.13           H  
ATOM   3753 HD22 ASN A 229       3.559  11.471  13.514  1.00 97.13           H  
ATOM   3754  OD1 ASN A 229       0.486  11.251  13.158  1.00 97.13           O  
ATOM   3755  N   ILE A 230       0.385   6.489  13.253  1.00 97.71           N  
ATOM   3756  H   ILE A 230      -0.342   7.020  12.793  1.00 97.71           H  
ATOM   3757  CA  ILE A 230       0.651   5.138  12.758  1.00 97.71           C  
ATOM   3758  HA  ILE A 230       1.341   4.627  13.429  1.00 97.71           H  
ATOM   3759  C   ILE A 230       1.325   5.269  11.394  1.00 97.71           C  
ATOM   3760  CB  ILE A 230      -0.643   4.304  12.702  1.00 97.71           C  
ATOM   3761  HB  ILE A 230      -1.309   4.788  11.988  1.00 97.71           H  
ATOM   3762  O   ILE A 230       0.719   5.725  10.424  1.00 97.71           O  
ATOM   3763  CG1 ILE A 230      -1.399   4.247  14.049  1.00 97.71           C  
ATOM   3764 HG12 ILE A 230      -1.723   5.253  14.313  1.00 97.71           H  
ATOM   3765 HG13 ILE A 230      -2.302   3.650  13.918  1.00 97.71           H  
ATOM   3766  CG2 ILE A 230      -0.342   2.881  12.192  1.00 97.71           C  
ATOM   3767 HG21 ILE A 230       0.409   2.398  12.817  1.00 97.71           H  
ATOM   3768 HG22 ILE A 230      -1.256   2.287  12.213  1.00 97.71           H  
ATOM   3769 HG23 ILE A 230       0.016   2.923  11.163  1.00 97.71           H  
ATOM   3770  CD1 ILE A 230      -0.611   3.671  15.232  1.00 97.71           C  
ATOM   3771 HD11 ILE A 230      -1.253   3.659  16.114  1.00 97.71           H  
ATOM   3772 HD12 ILE A 230      -0.294   2.649  15.021  1.00 97.71           H  
ATOM   3773 HD13 ILE A 230       0.255   4.297  15.446  1.00 97.71           H  
ATOM   3774  N   ASP A 231       2.601   4.895  11.324  1.00 96.68           N  
ATOM   3775  H   ASP A 231       3.065   4.562  12.156  1.00 96.68           H  
ATOM   3776  CA  ASP A 231       3.386   4.999  10.096  1.00 96.68           C  
ATOM   3777  HA  ASP A 231       3.272   6.010   9.703  1.00 96.68           H  
ATOM   3778  C   ASP A 231       2.905   4.028   9.023  1.00 96.68           C  
ATOM   3779  CB  ASP A 231       4.871   4.761  10.388  1.00 96.68           C  
ATOM   3780  HB2 ASP A 231       4.993   3.812  10.912  1.00 96.68           H  
ATOM   3781  HB3 ASP A 231       5.418   4.705   9.447  1.00 96.68           H  
ATOM   3782  O   ASP A 231       2.429   2.937   9.315  1.00 96.68           O  
ATOM   3783  CG  ASP A 231       5.447   5.905  11.211  1.00 96.68           C  
ATOM   3784  OD1 ASP A 231       5.275   7.057  10.751  1.00 96.68           O  
ATOM   3785  OD2 ASP A 231       6.015   5.613  12.285  1.00 96.68           O  
ATOM   3786  N   ARG A 232       3.082   4.368   7.747  1.00 95.56           N  
ATOM   3787  H   ARG A 232       3.393   5.308   7.548  1.00 95.56           H  
ATOM   3788  CA  ARG A 232       2.755   3.439   6.657  1.00 95.56           C  
ATOM   3789  HA  ARG A 232       1.746   3.075   6.847  1.00 95.56           H  
ATOM   3790  C   ARG A 232       3.682   2.214   6.613  1.00 95.56           C  
ATOM   3791  CB  ARG A 232       2.724   4.186   5.325  1.00 95.56           C  
ATOM   3792  HB2 ARG A 232       1.965   4.966   5.391  1.00 95.56           H  
ATOM   3793  HB3 ARG A 232       2.422   3.485   4.547  1.00 95.56           H  
ATOM   3794  O   ARG A 232       4.903   2.349   6.521  1.00 95.56           O  
ATOM   3795  CG  ARG A 232       4.049   4.834   4.909  1.00 95.56           C  
ATOM   3796  HG2 ARG A 232       4.834   4.085   4.803  1.00 95.56           H  
ATOM   3797  HG3 ARG A 232       4.345   5.577   5.649  1.00 95.56           H  
ATOM   3798  CD  ARG A 232       3.850   5.507   3.557  1.00 95.56           C  
ATOM   3799  HD2 ARG A 232       3.002   6.188   3.627  1.00 95.56           H  
ATOM   3800  HD3 ARG A 232       3.620   4.741   2.817  1.00 95.56           H  
ATOM   3801  NE  ARG A 232       5.047   6.262   3.152  1.00 95.56           N  
ATOM   3802  HE  ARG A 232       5.688   6.510   3.892  1.00 95.56           H  
ATOM   3803  NH1 ARG A 232       4.258   6.784   1.069  1.00 95.56           N  
ATOM   3804 HH11 ARG A 232       3.415   6.267   1.275  1.00 95.56           H  
ATOM   3805 HH12 ARG A 232       4.327   7.269   0.186  1.00 95.56           H  
ATOM   3806  NH2 ARG A 232       6.232   7.580   1.718  1.00 95.56           N  
ATOM   3807 HH21 ARG A 232       6.241   8.111   0.859  1.00 95.56           H  
ATOM   3808 HH22 ARG A 232       6.891   7.799   2.451  1.00 95.56           H  
ATOM   3809  CZ  ARG A 232       5.179   6.863   1.986  1.00 95.56           C  
ATOM   3810  N   LYS A 233       3.114   1.006   6.531  1.00 96.03           N  
ATOM   3811  H   LYS A 233       2.116   0.940   6.672  1.00 96.03           H  
ATOM   3812  CA  LYS A 233       3.861  -0.211   6.161  1.00 96.03           C  
ATOM   3813  HA  LYS A 233       4.813  -0.202   6.692  1.00 96.03           H  
ATOM   3814  C   LYS A 233       4.128  -0.207   4.657  1.00 96.03           C  
ATOM   3815  CB  LYS A 233       3.071  -1.463   6.587  1.00 96.03           C  
ATOM   3816  HB2 LYS A 233       2.918  -1.436   7.666  1.00 96.03           H  
ATOM   3817  HB3 LYS A 233       2.089  -1.439   6.115  1.00 96.03           H  
ATOM   3818  O   LYS A 233       3.192  -0.264   3.872  1.00 96.03           O  
ATOM   3819  CG  LYS A 233       3.746  -2.798   6.213  1.00 96.03           C  
ATOM   3820  HG2 LYS A 233       3.054  -3.604   6.459  1.00 96.03           H  
ATOM   3821  HG3 LYS A 233       3.928  -2.837   5.139  1.00 96.03           H  
ATOM   3822  CD  LYS A 233       5.062  -3.042   6.968  1.00 96.03           C  
ATOM   3823  HD2 LYS A 233       4.869  -2.969   8.038  1.00 96.03           H  
ATOM   3824  HD3 LYS A 233       5.800  -2.293   6.682  1.00 96.03           H  
ATOM   3825  CE  LYS A 233       5.596  -4.443   6.637  1.00 96.03           C  
ATOM   3826  HE2 LYS A 233       4.803  -5.165   6.831  1.00 96.03           H  
ATOM   3827  HE3 LYS A 233       5.834  -4.486   5.574  1.00 96.03           H  
ATOM   3828  NZ  LYS A 233       6.790  -4.782   7.453  1.00 96.03           N  
ATOM   3829  HZ1 LYS A 233       7.098  -5.722   7.251  1.00 96.03           H  
ATOM   3830  HZ2 LYS A 233       6.553  -4.756   8.435  1.00 96.03           H  
ATOM   3831  HZ3 LYS A 233       7.549  -4.137   7.287  1.00 96.03           H  
ATOM   3832  N   ARG A 234       5.393  -0.160   4.232  1.00 94.99           N  
ATOM   3833  H   ARG A 234       6.125  -0.109   4.926  1.00 94.99           H  
ATOM   3834  CA  ARG A 234       5.753  -0.286   2.807  1.00 94.99           C  
ATOM   3835  HA  ARG A 234       4.921   0.076   2.203  1.00 94.99           H  
ATOM   3836  C   ARG A 234       5.970  -1.748   2.425  1.00 94.99           C  
ATOM   3837  CB  ARG A 234       6.981   0.562   2.458  1.00 94.99           C  
ATOM   3838  HB2 ARG A 234       7.177   0.442   1.393  1.00 94.99           H  
ATOM   3839  HB3 ARG A 234       7.845   0.196   3.012  1.00 94.99           H  
ATOM   3840  O   ARG A 234       6.615  -2.486   3.168  1.00 94.99           O  
ATOM   3841  CG  ARG A 234       6.784   2.057   2.751  1.00 94.99           C  
ATOM   3842  HG2 ARG A 234       5.847   2.402   2.315  1.00 94.99           H  
ATOM   3843  HG3 ARG A 234       6.760   2.215   3.830  1.00 94.99           H  
ATOM   3844  CD  ARG A 234       7.948   2.839   2.136  1.00 94.99           C  
ATOM   3845  HD2 ARG A 234       8.883   2.351   2.411  1.00 94.99           H  
ATOM   3846  HD3 ARG A 234       7.843   2.805   1.051  1.00 94.99           H  
ATOM   3847  NE  ARG A 234       7.987   4.235   2.607  1.00 94.99           N  
ATOM   3848  HE  ARG A 234       7.498   4.424   3.470  1.00 94.99           H  
ATOM   3849  NH1 ARG A 234       9.405   5.036   0.989  1.00 94.99           N  
ATOM   3850 HH11 ARG A 234       9.292   4.169   0.482  1.00 94.99           H  
ATOM   3851 HH12 ARG A 234       9.995   5.764   0.615  1.00 94.99           H  
ATOM   3852  NH2 ARG A 234       8.859   6.338   2.713  1.00 94.99           N  
ATOM   3853 HH21 ARG A 234       8.613   6.376   3.692  1.00 94.99           H  
ATOM   3854 HH22 ARG A 234       9.540   7.002   2.373  1.00 94.99           H  
ATOM   3855  CZ  ARG A 234       8.736   5.195   2.096  1.00 94.99           C  
ATOM   3856  N   TYR A 235       5.496  -2.138   1.244  1.00 96.27           N  
ATOM   3857  H   TYR A 235       4.965  -1.481   0.691  1.00 96.27           H  
ATOM   3858  CA  TYR A 235       5.673  -3.484   0.691  1.00 96.27           C  
ATOM   3859  HA  TYR A 235       6.066  -4.145   1.463  1.00 96.27           H  
ATOM   3860  C   TYR A 235       6.698  -3.450  -0.445  1.00 96.27           C  
ATOM   3861  CB  TYR A 235       4.322  -4.063   0.260  1.00 96.27           C  
ATOM   3862  HB2 TYR A 235       4.463  -5.105  -0.026  1.00 96.27           H  
ATOM   3863  HB3 TYR A 235       3.973  -3.524  -0.621  1.00 96.27           H  
ATOM   3864  O   TYR A 235       6.361  -3.528  -1.622  1.00 96.27           O  
ATOM   3865  CG  TYR A 235       3.248  -3.992   1.320  1.00 96.27           C  
ATOM   3866  CD1 TYR A 235       3.245  -4.920   2.379  1.00 96.27           C  
ATOM   3867  HD1 TYR A 235       3.998  -5.693   2.422  1.00 96.27           H  
ATOM   3868  CD2 TYR A 235       2.266  -2.986   1.252  1.00 96.27           C  
ATOM   3869  HD2 TYR A 235       2.273  -2.277   0.437  1.00 96.27           H  
ATOM   3870  CE1 TYR A 235       2.257  -4.843   3.378  1.00 96.27           C  
ATOM   3871  HE1 TYR A 235       2.249  -5.551   4.193  1.00 96.27           H  
ATOM   3872  CE2 TYR A 235       1.264  -2.926   2.235  1.00 96.27           C  
ATOM   3873  HE2 TYR A 235       0.479  -2.186   2.184  1.00 96.27           H  
ATOM   3874  OH  TYR A 235       0.230  -3.838   4.172  1.00 96.27           O  
ATOM   3875  HH  TYR A 235       0.273  -4.576   4.784  1.00 96.27           H  
ATOM   3876  CZ  TYR A 235       1.257  -3.853   3.293  1.00 96.27           C  
ATOM   3877  N   THR A 236       7.970  -3.277  -0.088  1.00 95.00           N  
ATOM   3878  H   THR A 236       8.203  -3.204   0.892  1.00 95.00           H  
ATOM   3879  CA  THR A 236       9.074  -3.092  -1.050  1.00 95.00           C  
ATOM   3880  HA  THR A 236       8.697  -2.541  -1.912  1.00 95.00           H  
ATOM   3881  C   THR A 236       9.656  -4.399  -1.600  1.00 95.00           C  
ATOM   3882  CB  THR A 236      10.199  -2.261  -0.425  1.00 95.00           C  
ATOM   3883  HB  THR A 236      11.034  -2.191  -1.123  1.00 95.00           H  
ATOM   3884  O   THR A 236      10.572  -4.380  -2.416  1.00 95.00           O  
ATOM   3885  CG2 THR A 236       9.738  -0.850  -0.062  1.00 95.00           C  
ATOM   3886 HG21 THR A 236       9.039  -0.890   0.774  1.00 95.00           H  
ATOM   3887 HG22 THR A 236       9.250  -0.392  -0.922  1.00 95.00           H  
ATOM   3888 HG23 THR A 236      10.602  -0.248   0.219  1.00 95.00           H  
ATOM   3889  OG1 THR A 236      10.623  -2.872   0.775  1.00 95.00           O  
ATOM   3890  HG1 THR A 236      11.568  -2.722   0.856  1.00 95.00           H  
ATOM   3891  N   SER A 237       9.152  -5.550  -1.149  1.00 94.58           N  
ATOM   3892  H   SER A 237       8.360  -5.503  -0.525  1.00 94.58           H  
ATOM   3893  CA  SER A 237       9.497  -6.857  -1.709  1.00 94.58           C  
ATOM   3894  HA  SER A 237      10.410  -6.783  -2.301  1.00 94.58           H  
ATOM   3895  C   SER A 237       8.366  -7.330  -2.608  1.00 94.58           C  
ATOM   3896  CB  SER A 237       9.754  -7.875  -0.598  1.00 94.58           C  
ATOM   3897  HB2 SER A 237      10.582  -7.536   0.024  1.00 94.58           H  
ATOM   3898  HB3 SER A 237       8.860  -7.963   0.021  1.00 94.58           H  
ATOM   3899  O   SER A 237       7.257  -7.563  -2.137  1.00 94.58           O  
ATOM   3900  OG  SER A 237      10.065  -9.142  -1.154  1.00 94.58           O  
ATOM   3901  HG  SER A 237       9.709  -9.804  -0.556  1.00 94.58           H  
ATOM   3902  N   THR A 238       8.661  -7.520  -3.889  1.00 96.31           N  
ATOM   3903  H   THR A 238       9.563  -7.230  -4.240  1.00 96.31           H  
ATOM   3904  CA  THR A 238       7.730  -8.080  -4.877  1.00 96.31           C  
ATOM   3905  HA  THR A 238       6.707  -7.896  -4.548  1.00 96.31           H  
ATOM   3906  C   THR A 238       7.863  -9.596  -5.031  1.00 96.31           C  
ATOM   3907  CB  THR A 238       7.902  -7.384  -6.228  1.00 96.31           C  
ATOM   3908  HB  THR A 238       7.292  -7.902  -6.969  1.00 96.31           H  
ATOM   3909  O   THR A 238       7.202 -10.195  -5.871  1.00 96.31           O  
ATOM   3910  CG2 THR A 238       7.450  -5.928  -6.178  1.00 96.31           C  
ATOM   3911 HG21 THR A 238       7.532  -5.482  -7.169  1.00 96.31           H  
ATOM   3912 HG22 THR A 238       8.044  -5.363  -5.460  1.00 96.31           H  
ATOM   3913 HG23 THR A 238       6.396  -5.881  -5.903  1.00 96.31           H  
ATOM   3914  OG1 THR A 238       9.265  -7.398  -6.593  1.00 96.31           O  
ATOM   3915  HG1 THR A 238       9.393  -6.732  -7.273  1.00 96.31           H  
ATOM   3916  N   LYS A 239       8.686 -10.252  -4.201  1.00 95.50           N  
ATOM   3917  H   LYS A 239       9.190  -9.714  -3.511  1.00 95.50           H  
ATOM   3918  CA  LYS A 239       8.905 -11.706  -4.282  1.00 95.50           C  
ATOM   3919  HA  LYS A 239       9.288 -11.955  -5.271  1.00 95.50           H  
ATOM   3920  C   LYS A 239       7.613 -12.506  -4.126  1.00 95.50           C  
ATOM   3921  CB  LYS A 239       9.915 -12.158  -3.223  1.00 95.50           C  
ATOM   3922  HB2 LYS A 239       9.573 -11.842  -2.237  1.00 95.50           H  
ATOM   3923  HB3 LYS A 239       9.954 -13.248  -3.234  1.00 95.50           H  
ATOM   3924  O   LYS A 239       7.439 -13.498  -4.816  1.00 95.50           O  
ATOM   3925  CG  LYS A 239      11.327 -11.620  -3.483  1.00 95.50           C  
ATOM   3926  HG2 LYS A 239      11.325 -10.530  -3.447  1.00 95.50           H  
ATOM   3927  HG3 LYS A 239      11.664 -11.947  -4.466  1.00 95.50           H  
ATOM   3928  CD  LYS A 239      12.274 -12.165  -2.408  1.00 95.50           C  
ATOM   3929  HD2 LYS A 239      12.252 -13.255  -2.438  1.00 95.50           H  
ATOM   3930  HD3 LYS A 239      11.929 -11.830  -1.430  1.00 95.50           H  
ATOM   3931  CE  LYS A 239      13.705 -11.676  -2.644  1.00 95.50           C  
ATOM   3932  HE2 LYS A 239      13.708 -10.586  -2.627  1.00 95.50           H  
ATOM   3933  HE3 LYS A 239      14.020 -12.002  -3.636  1.00 95.50           H  
ATOM   3934  NZ  LYS A 239      14.617 -12.218  -1.606  1.00 95.50           N  
ATOM   3935  HZ1 LYS A 239      14.323 -11.918  -0.688  1.00 95.50           H  
ATOM   3936  HZ2 LYS A 239      15.566 -11.911  -1.762  1.00 95.50           H  
ATOM   3937  HZ3 LYS A 239      14.596 -13.228  -1.620  1.00 95.50           H  
ATOM   3938  N   GLU A 240       6.705 -12.052  -3.260  1.00 94.72           N  
ATOM   3939  H   GLU A 240       6.894 -11.195  -2.760  1.00 94.72           H  
ATOM   3940  CA  GLU A 240       5.467 -12.779  -2.956  1.00 94.72           C  
ATOM   3941  HA  GLU A 240       5.731 -13.804  -2.697  1.00 94.72           H  
ATOM   3942  C   GLU A 240       4.511 -12.899  -4.151  1.00 94.72           C  
ATOM   3943  CB  GLU A 240       4.770 -12.168  -1.722  1.00 94.72           C  
ATOM   3944  HB2 GLU A 240       5.478 -12.180  -0.894  1.00 94.72           H  
ATOM   3945  HB3 GLU A 240       3.945 -12.826  -1.451  1.00 94.72           H  
ATOM   3946  O   GLU A 240       3.686 -13.804  -4.170  1.00 94.72           O  
ATOM   3947  CG  GLU A 240       4.230 -10.726  -1.878  1.00 94.72           C  
ATOM   3948  HG2 GLU A 240       5.078 -10.060  -2.036  1.00 94.72           H  
ATOM   3949  HG3 GLU A 240       3.591 -10.673  -2.759  1.00 94.72           H  
ATOM   3950  CD  GLU A 240       3.423 -10.238  -0.647  1.00 94.72           C  
ATOM   3951  OE1 GLU A 240       2.935  -9.081  -0.633  1.00 94.72           O  
ATOM   3952  OE2 GLU A 240       3.261 -11.004   0.333  1.00 94.72           O  
ATOM   3953  N   VAL A 241       4.624 -12.026  -5.160  1.00 96.44           N  
ATOM   3954  H   VAL A 241       5.362 -11.337  -5.139  1.00 96.44           H  
ATOM   3955  CA  VAL A 241       3.761 -12.095  -6.349  1.00 96.44           C  
ATOM   3956  HA  VAL A 241       2.844 -12.611  -6.066  1.00 96.44           H  
ATOM   3957  C   VAL A 241       4.347 -12.930  -7.486  1.00 96.44           C  
ATOM   3958  CB  VAL A 241       3.315 -10.713  -6.851  1.00 96.44           C  
ATOM   3959  HB  VAL A 241       2.676 -10.864  -7.721  1.00 96.44           H  
ATOM   3960  O   VAL A 241       3.642 -13.200  -8.451  1.00 96.44           O  
ATOM   3961  CG1 VAL A 241       2.478  -9.993  -5.787  1.00 96.44           C  
ATOM   3962 HG11 VAL A 241       2.074  -9.071  -6.204  1.00 96.44           H  
ATOM   3963 HG12 VAL A 241       1.650 -10.635  -5.485  1.00 96.44           H  
ATOM   3964 HG13 VAL A 241       3.086  -9.768  -4.911  1.00 96.44           H  
ATOM   3965  CG2 VAL A 241       4.464  -9.801  -7.283  1.00 96.44           C  
ATOM   3966 HG21 VAL A 241       4.059  -8.970  -7.861  1.00 96.44           H  
ATOM   3967 HG22 VAL A 241       5.169 -10.347  -7.910  1.00 96.44           H  
ATOM   3968 HG23 VAL A 241       4.974  -9.404  -6.405  1.00 96.44           H  
ATOM   3969  N   LEU A 242       5.612 -13.357  -7.393  1.00 95.71           N  
ATOM   3970  H   LEU A 242       6.127 -13.188  -6.541  1.00 95.71           H  
ATOM   3971  CA  LEU A 242       6.259 -14.122  -8.466  1.00 95.71           C  
ATOM   3972  HA  LEU A 242       6.131 -13.586  -9.406  1.00 95.71           H  
ATOM   3973  C   LEU A 242       5.606 -15.493  -8.669  1.00 95.71           C  
ATOM   3974  CB  LEU A 242       7.760 -14.281  -8.168  1.00 95.71           C  
ATOM   3975  HB2 LEU A 242       8.195 -14.935  -8.924  1.00 95.71           H  
ATOM   3976  HB3 LEU A 242       7.869 -14.779  -7.205  1.00 95.71           H  
ATOM   3977  O   LEU A 242       5.524 -15.958  -9.803  1.00 95.71           O  
ATOM   3978  CG  LEU A 242       8.556 -12.965  -8.147  1.00 95.71           C  
ATOM   3979  HG  LEU A 242       8.139 -12.293  -7.396  1.00 95.71           H  
ATOM   3980  CD1 LEU A 242      10.005 -13.267  -7.769  1.00 95.71           C  
ATOM   3981 HD11 LEU A 242      10.031 -13.724  -6.780  1.00 95.71           H  
ATOM   3982 HD12 LEU A 242      10.431 -13.969  -8.485  1.00 95.71           H  
ATOM   3983 HD13 LEU A 242      10.592 -12.348  -7.761  1.00 95.71           H  
ATOM   3984  CD2 LEU A 242       8.558 -12.247  -9.499  1.00 95.71           C  
ATOM   3985 HD21 LEU A 242       8.946 -12.910 -10.272  1.00 95.71           H  
ATOM   3986 HD22 LEU A 242       9.186 -11.359  -9.437  1.00 95.71           H  
ATOM   3987 HD23 LEU A 242       7.546 -11.933  -9.758  1.00 95.71           H  
ATOM   3988  N   ASP A 243       5.125 -16.113  -7.594  1.00 93.06           N  
ATOM   3989  H   ASP A 243       5.275 -15.687  -6.691  1.00 93.06           H  
ATOM   3990  CA  ASP A 243       4.454 -17.420  -7.611  1.00 93.06           C  
ATOM   3991  HA  ASP A 243       4.537 -17.853  -8.608  1.00 93.06           H  
ATOM   3992  C   ASP A 243       2.941 -17.304  -7.340  1.00 93.06           C  
ATOM   3993  CB  ASP A 243       5.188 -18.373  -6.652  1.00 93.06           C  
ATOM   3994  HB2 ASP A 243       4.735 -19.362  -6.709  1.00 93.06           H  
ATOM   3995  HB3 ASP A 243       5.080 -18.002  -5.632  1.00 93.06           H  
ATOM   3996  O   ASP A 243       2.254 -18.297  -7.121  1.00 93.06           O  
ATOM   3997  CG  ASP A 243       6.678 -18.494  -7.006  1.00 93.06           C  
ATOM   3998  OD1 ASP A 243       6.995 -18.648  -8.217  1.00 93.06           O  
ATOM   3999  OD2 ASP A 243       7.515 -18.340  -6.092  1.00 93.06           O  
ATOM   4000  N   ALA A 244       2.409 -16.079  -7.365  1.00 95.78           N  
ATOM   4001  H   ALA A 244       3.000 -15.316  -7.661  1.00 95.78           H  
ATOM   4002  CA  ALA A 244       0.995 -15.802  -7.149  1.00 95.78           C  
ATOM   4003  HA  ALA A 244       0.608 -16.514  -6.420  1.00 95.78           H  
ATOM   4004  C   ALA A 244       0.170 -15.962  -8.437  1.00 95.78           C  
ATOM   4005  CB  ALA A 244       0.867 -14.398  -6.553  1.00 95.78           C  
ATOM   4006  HB1 ALA A 244       1.432 -14.349  -5.622  1.00 95.78           H  
ATOM   4007  HB2 ALA A 244      -0.178 -14.169  -6.344  1.00 95.78           H  
ATOM   4008  HB3 ALA A 244       1.254 -13.666  -7.262  1.00 95.78           H  
ATOM   4009  O   ALA A 244       0.691 -15.975  -9.551  1.00 95.78           O  
ATOM   4010  N   THR A 245      -1.155 -16.019  -8.289  1.00 96.01           N  
ATOM   4011  H   THR A 245      -1.542 -15.936  -7.360  1.00 96.01           H  
ATOM   4012  CA  THR A 245      -2.073 -16.012  -9.437  1.00 96.01           C  
ATOM   4013  HA  THR A 245      -1.630 -16.575 -10.258  1.00 96.01           H  
ATOM   4014  C   THR A 245      -2.317 -14.578  -9.904  1.00 96.01           C  
ATOM   4015  CB  THR A 245      -3.400 -16.685  -9.072  1.00 96.01           C  
ATOM   4016  HB  THR A 245      -3.885 -16.115  -8.280  1.00 96.01           H  
ATOM   4017  O   THR A 245      -2.830 -13.760  -9.136  1.00 96.01           O  
ATOM   4018  CG2 THR A 245      -4.354 -16.802 -10.258  1.00 96.01           C  
ATOM   4019 HG21 THR A 245      -4.667 -15.813 -10.594  1.00 96.01           H  
ATOM   4020 HG22 THR A 245      -3.865 -17.323 -11.081  1.00 96.01           H  
ATOM   4021 HG23 THR A 245      -5.238 -17.365  -9.960  1.00 96.01           H  
ATOM   4022  OG1 THR A 245      -3.166 -17.989  -8.599  1.00 96.01           O  
ATOM   4023  HG1 THR A 245      -2.226 -18.082  -8.424  1.00 96.01           H  
ATOM   4024  N   LEU A 246      -1.988 -14.272 -11.160  1.00 94.76           N  
ATOM   4025  H   LEU A 246      -1.560 -14.982 -11.736  1.00 94.76           H  
ATOM   4026  CA  LEU A 246      -2.359 -13.009 -11.802  1.00 94.76           C  
ATOM   4027  HA  LEU A 246      -2.119 -12.189 -11.125  1.00 94.76           H  
ATOM   4028  C   LEU A 246      -3.871 -12.995 -12.074  1.00 94.76           C  
ATOM   4029  CB  LEU A 246      -1.532 -12.842 -13.090  1.00 94.76           C  
ATOM   4030  HB2 LEU A 246      -1.723 -13.699 -13.734  1.00 94.76           H  
ATOM   4031  HB3 LEU A 246      -0.474 -12.851 -12.825  1.00 94.76           H  
ATOM   4032  O   LEU A 246      -4.400 -13.890 -12.731  1.00 94.76           O  
ATOM   4033  CG  LEU A 246      -1.828 -11.564 -13.899  1.00 94.76           C  
ATOM   4034  HG  LEU A 246      -2.874 -11.555 -14.207  1.00 94.76           H  
ATOM   4035  CD1 LEU A 246      -1.532 -10.286 -13.111  1.00 94.76           C  
ATOM   4036 HD11 LEU A 246      -0.506 -10.302 -12.743  1.00 94.76           H  
ATOM   4037 HD12 LEU A 246      -2.221 -10.197 -12.271  1.00 94.76           H  
ATOM   4038 HD13 LEU A 246      -1.674  -9.420 -13.758  1.00 94.76           H  
ATOM   4039  CD2 LEU A 246      -0.950 -11.549 -15.149  1.00 94.76           C  
ATOM   4040 HD21 LEU A 246       0.104 -11.552 -14.870  1.00 94.76           H  
ATOM   4041 HD22 LEU A 246      -1.156 -12.437 -15.747  1.00 94.76           H  
ATOM   4042 HD23 LEU A 246      -1.170 -10.666 -15.749  1.00 94.76           H  
ATOM   4043  N   ILE A 247      -4.571 -11.982 -11.566  1.00 91.67           N  
ATOM   4044  H   ILE A 247      -4.075 -11.255 -11.070  1.00 91.67           H  
ATOM   4045  CA  ILE A 247      -5.988 -11.759 -11.852  1.00 91.67           C  
ATOM   4046  HA  ILE A 247      -6.452 -12.708 -12.122  1.00 91.67           H  
ATOM   4047  C   ILE A 247      -6.083 -10.825 -13.060  1.00 91.67           C  
ATOM   4048  CB  ILE A 247      -6.746 -11.211 -10.620  1.00 91.67           C  
ATOM   4049  HB  ILE A 247      -6.282 -10.275 -10.308  1.00 91.67           H  
ATOM   4050  O   ILE A 247      -5.780  -9.637 -12.963  1.00 91.67           O  
ATOM   4051  CG1 ILE A 247      -6.702 -12.210  -9.439  1.00 91.67           C  
ATOM   4052 HG12 ILE A 247      -5.672 -12.504  -9.238  1.00 91.67           H  
ATOM   4053 HG13 ILE A 247      -7.251 -13.107  -9.725  1.00 91.67           H  
ATOM   4054  CG2 ILE A 247      -8.214 -10.937 -11.014  1.00 91.67           C  
ATOM   4055 HG21 ILE A 247      -8.717 -11.862 -11.294  1.00 91.67           H  
ATOM   4056 HG22 ILE A 247      -8.261 -10.245 -11.855  1.00 91.67           H  
ATOM   4057 HG23 ILE A 247      -8.772 -10.454 -10.211  1.00 91.67           H  
ATOM   4058  CD1 ILE A 247      -7.295 -11.668  -8.127  1.00 91.67           C  
ATOM   4059 HD11 ILE A 247      -8.200 -11.084  -8.292  1.00 91.67           H  
ATOM   4060 HD12 ILE A 247      -7.582 -12.503  -7.488  1.00 91.67           H  
ATOM   4061 HD13 ILE A 247      -6.558 -11.047  -7.617  1.00 91.67           H  
ATOM   4062  N   HIS A 248      -6.562 -11.356 -14.182  1.00 81.68           N  
ATOM   4063  H   HIS A 248      -6.736 -12.351 -14.206  1.00 81.68           H  
ATOM   4064  CA  HIS A 248      -6.895 -10.583 -15.379  1.00 81.68           C  
ATOM   4065  HA  HIS A 248      -6.180  -9.767 -15.485  1.00 81.68           H  
ATOM   4066  C   HIS A 248      -8.284  -9.947 -15.249  1.00 81.68           C  
ATOM   4067  CB  HIS A 248      -6.777 -11.473 -16.623  1.00 81.68           C  
ATOM   4068  HB2 HIS A 248      -7.404 -12.356 -16.504  1.00 81.68           H  
ATOM   4069  HB3 HIS A 248      -7.141 -10.920 -17.489  1.00 81.68           H  
ATOM   4070  O   HIS A 248      -9.204 -10.289 -15.977  1.00 81.68           O  
ATOM   4071  CG  HIS A 248      -5.364 -11.896 -16.912  1.00 81.68           C  
ATOM   4072  CD2 HIS A 248      -4.785 -13.095 -16.599  1.00 81.68           C  
ATOM   4073  HD2 HIS A 248      -5.258 -13.919 -16.086  1.00 81.68           H  
ATOM   4074  ND1 HIS A 248      -4.418 -11.141 -17.566  1.00 81.68           N  
ATOM   4075  HD1 HIS A 248      -4.559 -10.227 -17.971  1.00 81.68           H  
ATOM   4076  CE1 HIS A 248      -3.298 -11.874 -17.657  1.00 81.68           C  
ATOM   4077  HE1 HIS A 248      -2.387 -11.560 -18.144  1.00 81.68           H  
ATOM   4078  NE2 HIS A 248      -3.470 -13.068 -17.072  1.00 81.68           N  
ATOM   4079  N   GLN A 249      -8.464  -9.051 -14.286  1.00 67.49           N  
ATOM   4080  H   GLN A 249      -7.672  -8.792 -13.715  1.00 67.49           H  
ATOM   4081  CA  GLN A 249      -9.661  -8.217 -14.185  1.00 67.49           C  
ATOM   4082  HA  GLN A 249     -10.195  -8.218 -15.135  1.00 67.49           H  
ATOM   4083  C   GLN A 249      -9.216  -6.790 -13.916  1.00 67.49           C  
ATOM   4084  CB  GLN A 249     -10.619  -8.718 -13.090  1.00 67.49           C  
ATOM   4085  HB2 GLN A 249     -10.082  -8.811 -12.146  1.00 67.49           H  
ATOM   4086  HB3 GLN A 249     -11.410  -7.979 -12.958  1.00 67.49           H  
ATOM   4087  O   GLN A 249      -8.211  -6.570 -13.230  1.00 67.49           O  
ATOM   4088  CG  GLN A 249     -11.273 -10.057 -13.465  1.00 67.49           C  
ATOM   4089  HG2 GLN A 249     -11.786  -9.940 -14.419  1.00 67.49           H  
ATOM   4090  HG3 GLN A 249     -10.507 -10.824 -13.583  1.00 67.49           H  
ATOM   4091  CD  GLN A 249     -12.269 -10.551 -12.421  1.00 67.49           C  
ATOM   4092  NE2 GLN A 249     -13.273 -11.296 -12.828  1.00 67.49           N  
ATOM   4093 HE21 GLN A 249     -13.953 -11.562 -12.130  1.00 67.49           H  
ATOM   4094 HE22 GLN A 249     -13.413 -11.468 -13.813  1.00 67.49           H  
ATOM   4095  OE1 GLN A 249     -12.149 -10.318 -11.227  1.00 67.49           O  
ATOM   4096  N   SER A 250      -9.951  -5.815 -14.445  1.00 61.48           N  
ATOM   4097  H   SER A 250     -10.794  -6.026 -14.959  1.00 61.48           H  
ATOM   4098  CA  SER A 250      -9.703  -4.441 -14.036  1.00 61.48           C  
ATOM   4099  HA  SER A 250      -8.651  -4.232 -14.231  1.00 61.48           H  
ATOM   4100  C   SER A 250      -9.989  -4.291 -12.534  1.00 61.48           C  
ATOM   4101  CB  SER A 250     -10.522  -3.455 -14.857  1.00 61.48           C  
ATOM   4102  HB2 SER A 250     -10.067  -2.466 -14.809  1.00 61.48           H  
ATOM   4103  HB3 SER A 250     -10.548  -3.778 -15.898  1.00 61.48           H  
ATOM   4104  O   SER A 250     -10.795  -5.043 -11.972  1.00 61.48           O  
ATOM   4105  OG  SER A 250     -11.817  -3.381 -14.329  1.00 61.48           O  
ATOM   4106  HG  SER A 250     -12.353  -3.039 -15.048  1.00 61.48           H  
ATOM   4107  N   PRO A 251      -9.375  -3.306 -11.860  1.00 55.62           N  
ATOM   4108  CA  PRO A 251      -9.703  -2.996 -10.472  1.00 55.62           C  
ATOM   4109  HA  PRO A 251      -9.424  -3.843  -9.845  1.00 55.62           H  
ATOM   4110  C   PRO A 251     -11.195  -2.687 -10.257  1.00 55.62           C  
ATOM   4111  CB  PRO A 251      -8.835  -1.783 -10.117  1.00 55.62           C  
ATOM   4112  HB2 PRO A 251      -9.395  -0.862 -10.279  1.00 55.62           H  
ATOM   4113  HB3 PRO A 251      -8.482  -1.832  -9.087  1.00 55.62           H  
ATOM   4114  O   PRO A 251     -11.695  -2.877  -9.153  1.00 55.62           O  
ATOM   4115  CG  PRO A 251      -7.678  -1.843 -11.113  1.00 55.62           C  
ATOM   4116  HG2 PRO A 251      -6.909  -2.520 -10.740  1.00 55.62           H  
ATOM   4117  HG3 PRO A 251      -7.258  -0.857 -11.309  1.00 55.62           H  
ATOM   4118  CD  PRO A 251      -8.320  -2.441 -12.358  1.00 55.62           C  
ATOM   4119  HD2 PRO A 251      -8.755  -1.649 -12.969  1.00 55.62           H  
ATOM   4120  HD3 PRO A 251      -7.570  -2.993 -12.924  1.00 55.62           H  
ATOM   4121  N   THR A 252     -11.898  -2.224 -11.299  1.00 61.56           N  
ATOM   4122  H   THR A 252     -11.446  -2.140 -12.199  1.00 61.56           H  
ATOM   4123  CA  THR A 252     -13.337  -1.919 -11.284  1.00 61.56           C  
ATOM   4124  HA  THR A 252     -13.631  -1.648 -10.270  1.00 61.56           H  
ATOM   4125  C   THR A 252     -14.213  -3.114 -11.679  1.00 61.56           C  
ATOM   4126  CB  THR A 252     -13.654  -0.721 -12.199  1.00 61.56           C  
ATOM   4127  HB  THR A 252     -14.724  -0.516 -12.169  1.00 61.56           H  
ATOM   4128  O   THR A 252     -15.434  -3.006 -11.640  1.00 61.56           O  
ATOM   4129  CG2 THR A 252     -12.900   0.543 -11.784  1.00 61.56           C  
ATOM   4130 HG21 THR A 252     -13.232   1.382 -12.396  1.00 61.56           H  
ATOM   4131 HG22 THR A 252     -11.826   0.410 -11.917  1.00 61.56           H  
ATOM   4132 HG23 THR A 252     -13.112   0.768 -10.738  1.00 61.56           H  
ATOM   4133  OG1 THR A 252     -13.272  -1.003 -13.524  1.00 61.56           O  
ATOM   4134  HG1 THR A 252     -13.456  -0.232 -14.065  1.00 61.56           H  
ATOM   4135  N   GLY A 253     -13.625  -4.249 -12.075  1.00 54.91           N  
ATOM   4136  H   GLY A 253     -12.615  -4.279 -12.098  1.00 54.91           H  
ATOM   4137  CA  GLY A 253     -14.339  -5.406 -12.627  1.00 54.91           C  
ATOM   4138  HA2 GLY A 253     -13.678  -6.272 -12.597  1.00 54.91           H  
ATOM   4139  HA3 GLY A 253     -15.211  -5.614 -12.007  1.00 54.91           H  
ATOM   4140  C   GLY A 253     -14.823  -5.228 -14.073  1.00 54.91           C  
ATOM   4141  O   GLY A 253     -15.256  -6.199 -14.687  1.00 54.91           O  
ATOM   4142  N   LEU A 254     -14.715  -4.025 -14.641  1.00 48.08           N  
ATOM   4143  H   LEU A 254     -14.336  -3.275 -14.080  1.00 48.08           H  
ATOM   4144  CA  LEU A 254     -15.058  -3.726 -16.030  1.00 48.08           C  
ATOM   4145  HA  LEU A 254     -15.808  -4.431 -16.388  1.00 48.08           H  
ATOM   4146  C   LEU A 254     -13.813  -3.869 -16.908  1.00 48.08           C  
ATOM   4147  CB  LEU A 254     -15.638  -2.300 -16.107  1.00 48.08           C  
ATOM   4148  HB2 LEU A 254     -14.881  -1.599 -15.754  1.00 48.08           H  
ATOM   4149  HB3 LEU A 254     -15.840  -2.062 -17.152  1.00 48.08           H  
ATOM   4150  O   LEU A 254     -12.849  -3.131 -16.713  1.00 48.08           O  
ATOM   4151  CG  LEU A 254     -16.925  -2.089 -15.289  1.00 48.08           C  
ATOM   4152  HG  LEU A 254     -16.763  -2.392 -14.255  1.00 48.08           H  
ATOM   4153  CD1 LEU A 254     -17.298  -0.607 -15.285  1.00 48.08           C  
ATOM   4154 HD11 LEU A 254     -16.489  -0.025 -14.845  1.00 48.08           H  
ATOM   4155 HD12 LEU A 254     -17.475  -0.264 -16.305  1.00 48.08           H  
ATOM   4156 HD13 LEU A 254     -18.201  -0.457 -14.693  1.00 48.08           H  
ATOM   4157  CD2 LEU A 254     -18.098  -2.888 -15.860  1.00 48.08           C  
ATOM   4158 HD21 LEU A 254     -19.004  -2.664 -15.297  1.00 48.08           H  
ATOM   4159 HD22 LEU A 254     -17.901  -3.957 -15.776  1.00 48.08           H  
ATOM   4160 HD23 LEU A 254     -18.255  -2.628 -16.907  1.00 48.08           H  
ATOM   4161  N   TYR A 255     -13.803  -4.804 -17.857  1.00 47.22           N  
ATOM   4162  H   TYR A 255     -14.629  -5.367 -18.000  1.00 47.22           H  
ATOM   4163  CA  TYR A 255     -12.787  -4.786 -18.910  1.00 47.22           C  
ATOM   4164  HA  TYR A 255     -11.792  -4.832 -18.466  1.00 47.22           H  
ATOM   4165  C   TYR A 255     -12.910  -3.462 -19.674  1.00 47.22           C  
ATOM   4166  CB  TYR A 255     -12.958  -5.985 -19.857  1.00 47.22           C  
ATOM   4167  HB2 TYR A 255     -12.580  -5.700 -20.839  1.00 47.22           H  
ATOM   4168  HB3 TYR A 255     -14.018  -6.205 -19.987  1.00 47.22           H  
ATOM   4169  O   TYR A 255     -13.939  -3.209 -20.293  1.00 47.22           O  
ATOM   4170  CG  TYR A 255     -12.219  -7.243 -19.436  1.00 47.22           C  
ATOM   4171  CD1 TYR A 255     -10.913  -7.470 -19.915  1.00 47.22           C  
ATOM   4172  HD1 TYR A 255     -10.445  -6.736 -20.554  1.00 47.22           H  
ATOM   4173  CD2 TYR A 255     -12.842  -8.204 -18.615  1.00 47.22           C  
ATOM   4174  HD2 TYR A 255     -13.846  -8.034 -18.255  1.00 47.22           H  
ATOM   4175  CE1 TYR A 255     -10.240  -8.667 -19.605  1.00 47.22           C  
ATOM   4176  HE1 TYR A 255      -9.255  -8.850 -20.008  1.00 47.22           H  
ATOM   4177  CE2 TYR A 255     -12.172  -9.404 -18.304  1.00 47.22           C  
ATOM   4178  HE2 TYR A 255     -12.653 -10.165 -17.707  1.00 47.22           H  
ATOM   4179  OH  TYR A 255     -10.274 -10.838 -18.582  1.00 47.22           O  
ATOM   4180  HH  TYR A 255      -9.400 -10.874 -18.977  1.00 47.22           H  
ATOM   4181  CZ  TYR A 255     -10.880  -9.645 -18.814  1.00 47.22           C  
ATOM   4182  N   GLU A 256     -11.876  -2.623 -19.627  1.00 43.76           N  
ATOM   4183  H   GLU A 256     -11.076  -2.846 -19.053  1.00 43.76           H  
ATOM   4184  CA  GLU A 256     -11.693  -1.602 -20.656  1.00 43.76           C  
ATOM   4185  HA  GLU A 256     -12.644  -1.125 -20.891  1.00 43.76           H  
ATOM   4186  C   GLU A 256     -11.214  -2.350 -21.906  1.00 43.76           C  
ATOM   4187  CB  GLU A 256     -10.710  -0.504 -20.200  1.00 43.76           C  
ATOM   4188  HB2 GLU A 256      -9.790  -0.965 -19.842  1.00 43.76           H  
ATOM   4189  HB3 GLU A 256     -10.476   0.118 -21.064  1.00 43.76           H  
ATOM   4190  O   GLU A 256     -10.076  -2.822 -21.955  1.00 43.76           O  
ATOM   4191  CG  GLU A 256     -11.299   0.396 -19.095  1.00 43.76           C  
ATOM   4192  HG2 GLU A 256     -11.498  -0.219 -18.217  1.00 43.76           H  
ATOM   4193  HG3 GLU A 256     -12.252   0.794 -19.444  1.00 43.76           H  
ATOM   4194  CD  GLU A 256     -10.390   1.573 -18.682  1.00 43.76           C  
ATOM   4195  OE1 GLU A 256     -10.778   2.286 -17.726  1.00 43.76           O  
ATOM   4196  OE2 GLU A 256      -9.295   1.745 -19.266  1.00 43.76           O  
ATOM   4197  N   THR A 257     -12.131  -2.575 -22.846  1.00 40.38           N  
ATOM   4198  H   THR A 257     -13.067  -2.226 -22.694  1.00 40.38           H  
ATOM   4199  CA  THR A 257     -11.826  -2.986 -24.224  1.00 40.38           C  
ATOM   4200  HA  THR A 257     -10.947  -3.631 -24.241  1.00 40.38           H  
ATOM   4201  C   THR A 257     -11.490  -1.771 -25.065  1.00 40.38           C  
ATOM   4202  CB  THR A 257     -12.996  -3.711 -24.885  1.00 40.38           C  
ATOM   4203  HB  THR A 257     -12.768  -3.865 -25.940  1.00 40.38           H  
ATOM   4204  O   THR A 257     -12.264  -0.791 -24.956  1.00 40.38           O  
ATOM   4205  CG2 THR A 257     -13.281  -5.067 -24.241  1.00 40.38           C  
ATOM   4206 HG21 THR A 257     -13.565  -4.929 -23.198  1.00 40.38           H  
ATOM   4207 HG22 THR A 257     -12.389  -5.691 -24.299  1.00 40.38           H  
ATOM   4208 HG23 THR A 257     -14.098  -5.551 -24.776  1.00 40.38           H  
ATOM   4209  OG1 THR A 257     -14.135  -2.893 -24.773  1.00 40.38           O  
ATOM   4210  HG1 THR A 257     -13.788  -2.007 -24.903  1.00 40.38           H  
ATOM   4211  OXT THR A 257     -10.517  -1.883 -25.835  1.00 40.38           O  
TER    4212      THR A 257                                                       
END   
