# Supplementary material for: Computational design of novel Cas9 PAM-interacting domains using evolution-based modelling and structural quality assessment
Source: PLoS Comput Biol. 2023 Nov 17;19(11):e1011621. doi: 10.1371/journal.pcbi.1011621 (PMC10729993; doi:10.1371/journal.pcbi.1011621)
Supplement: S1 File — This file contains the experimentally tested sequences in a zip format. It includes Fasta files, AlphaFold Prediction with PDB file, pLDDT, and more. (ZIP) [file pcbi.1011621.s001.zip › pdb/dgfx_19_relaxed_rank_1_model_3.pdb]

ATOM      1  N   THR A   1      -9.358  -4.595 -22.054  1.00 44.65           N  
ATOM      2  H   THR A   1      -9.186  -4.643 -21.060  1.00 44.65           H  
ATOM      3  H2  THR A   1     -10.001  -3.839 -22.243  1.00 44.65           H  
ATOM      4  H3  THR A   1      -9.788  -5.447 -22.384  1.00 44.65           H  
ATOM      5  CA  THR A   1      -8.120  -4.313 -22.810  1.00 44.65           C  
ATOM      6  HA  THR A   1      -7.403  -5.127 -22.701  1.00 44.65           H  
ATOM      7  C   THR A   1      -7.506  -3.044 -22.245  1.00 44.65           C  
ATOM      8  CB  THR A   1      -8.456  -4.145 -24.298  1.00 44.65           C  
ATOM      9  HB  THR A   1      -7.673  -3.585 -24.807  1.00 44.65           H  
ATOM     10  O   THR A   1      -8.113  -1.992 -22.344  1.00 44.65           O  
ATOM     11  CG2 THR A   1      -8.642  -5.507 -24.965  1.00 44.65           C  
ATOM     12 HG21 THR A   1      -7.727  -6.093 -24.877  1.00 44.65           H  
ATOM     13 HG22 THR A   1      -9.472  -6.054 -24.518  1.00 44.65           H  
ATOM     14 HG23 THR A   1      -8.852  -5.362 -26.025  1.00 44.65           H  
ATOM     15  OG1 THR A   1      -9.693  -3.488 -24.405  1.00 44.65           O  
ATOM     16  HG1 THR A   1      -9.760  -3.095 -25.278  1.00 44.65           H  
ATOM     17  N   GLY A   2      -6.386  -3.134 -21.521  1.00 62.05           N  
ATOM     18  H   GLY A   2      -5.875  -4.005 -21.486  1.00 62.05           H  
ATOM     19  CA  GLY A   2      -5.682  -1.940 -21.028  1.00 62.05           C  
ATOM     20  HA2 GLY A   2      -6.399  -1.192 -20.689  1.00 62.05           H  
ATOM     21  HA3 GLY A   2      -5.036  -2.203 -20.190  1.00 62.05           H  
ATOM     22  C   GLY A   2      -4.814  -1.339 -22.134  1.00 62.05           C  
ATOM     23  O   GLY A   2      -4.247  -2.097 -22.919  1.00 62.05           O  
ATOM     24  N   GLY A   3      -4.717  -0.010 -22.212  1.00 80.24           N  
ATOM     25  H   GLY A   3      -5.251   0.568 -21.579  1.00 80.24           H  
ATOM     26  CA  GLY A   3      -3.863   0.661 -23.196  1.00 80.24           C  
ATOM     27  HA2 GLY A   3      -3.939   1.742 -23.076  1.00 80.24           H  
ATOM     28  HA3 GLY A   3      -4.214   0.409 -24.197  1.00 80.24           H  
ATOM     29  C   GLY A   3      -2.389   0.254 -23.064  1.00 80.24           C  
ATOM     30  O   GLY A   3      -1.896   0.028 -21.956  1.00 80.24           O  
ATOM     31  N   PHE A   4      -1.673   0.168 -24.191  1.00 84.57           N  
ATOM     32  H   PHE A   4      -2.148   0.321 -25.069  1.00 84.57           H  
ATOM     33  CA  PHE A   4      -0.243  -0.193 -24.241  1.00 84.57           C  
ATOM     34  HA  PHE A   4      -0.105  -1.168 -23.774  1.00 84.57           H  
ATOM     35  C   PHE A   4       0.661   0.801 -23.504  1.00 84.57           C  
ATOM     36  CB  PHE A   4       0.204  -0.277 -25.707  1.00 84.57           C  
ATOM     37  HB2 PHE A   4       0.028   0.682 -26.193  1.00 84.57           H  
ATOM     38  HB3 PHE A   4       1.278  -0.460 -25.734  1.00 84.57           H  
ATOM     39  O   PHE A   4       1.750   0.446 -23.049  1.00 84.57           O  
ATOM     40  CG  PHE A   4      -0.474  -1.378 -26.492  1.00 84.57           C  
ATOM     41  CD1 PHE A   4      -0.102  -2.714 -26.268  1.00 84.57           C  
ATOM     42  HD1 PHE A   4       0.691  -2.937 -25.569  1.00 84.57           H  
ATOM     43  CD2 PHE A   4      -1.464  -1.078 -27.446  1.00 84.57           C  
ATOM     44  HD2 PHE A   4      -1.740  -0.052 -27.645  1.00 84.57           H  
ATOM     45  CE1 PHE A   4      -0.736  -3.753 -26.972  1.00 84.57           C  
ATOM     46  HE1 PHE A   4      -0.441  -4.780 -26.814  1.00 84.57           H  
ATOM     47  CE2 PHE A   4      -2.092  -2.116 -28.156  1.00 84.57           C  
ATOM     48  HE2 PHE A   4      -2.847  -1.887 -28.893  1.00 84.57           H  
ATOM     49  CZ  PHE A   4      -1.734  -3.454 -27.914  1.00 84.57           C  
ATOM     50  HZ  PHE A   4      -2.211  -4.248 -28.468  1.00 84.57           H  
ATOM     51  N   SER A   5       0.195   2.037 -23.369  1.00 86.35           N  
ATOM     52  H   SER A   5      -0.704   2.253 -23.776  1.00 86.35           H  
ATOM     53  CA  SER A   5       0.855   3.137 -22.685  1.00 86.35           C  
ATOM     54  HA  SER A   5       1.530   2.748 -21.923  1.00 86.35           H  
ATOM     55  C   SER A   5      -0.174   4.014 -21.992  1.00 86.35           C  
ATOM     56  CB  SER A   5       1.661   3.957 -23.696  1.00 86.35           C  
ATOM     57  HB2 SER A   5       2.419   3.299 -24.120  1.00 86.35           H  
ATOM     58  HB3 SER A   5       2.152   4.793 -23.198  1.00 86.35           H  
ATOM     59  O   SER A   5      -1.363   3.973 -22.310  1.00 86.35           O  
ATOM     60  OG  SER A   5       0.860   4.442 -24.757  1.00 86.35           O  
ATOM     61  HG  SER A   5       0.324   5.180 -24.460  1.00 86.35           H  
ATOM     62  N   LYS A   6       0.287   4.864 -21.078  1.00 84.16           N  
ATOM     63  H   LYS A   6       1.275   4.850 -20.869  1.00 84.16           H  
ATOM     64  CA  LYS A   6      -0.538   5.972 -20.600  1.00 84.16           C  
ATOM     65  HA  LYS A   6      -1.503   5.586 -20.272  1.00 84.16           H  
ATOM     66  C   LYS A   6      -0.776   6.950 -21.747  1.00 84.16           C  
ATOM     67  CB  LYS A   6       0.146   6.683 -19.445  1.00 84.16           C  
ATOM     68  HB2 LYS A   6       1.110   7.049 -19.797  1.00 84.16           H  
ATOM     69  HB3 LYS A   6      -0.467   7.537 -19.157  1.00 84.16           H  
ATOM     70  O   LYS A   6       0.178   7.427 -22.356  1.00 84.16           O  
ATOM     71  CG  LYS A   6       0.362   5.779 -18.225  1.00 84.16           C  
ATOM     72  HG2 LYS A   6       1.069   4.987 -18.470  1.00 84.16           H  
ATOM     73  HG3 LYS A   6      -0.582   5.349 -17.889  1.00 84.16           H  
ATOM     74  CD  LYS A   6       0.938   6.682 -17.144  1.00 84.16           C  
ATOM     75  HD2 LYS A   6       1.644   7.347 -17.641  1.00 84.16           H  
ATOM     76  HD3 LYS A   6       0.149   7.297 -16.712  1.00 84.16           H  
ATOM     77  CE  LYS A   6       1.690   5.935 -16.054  1.00 84.16           C  
ATOM     78  HE2 LYS A   6       0.987   5.472 -15.362  1.00 84.16           H  
ATOM     79  HE3 LYS A   6       2.291   5.161 -16.531  1.00 84.16           H  
ATOM     80  NZ  LYS A   6       2.581   6.913 -15.393  1.00 84.16           N  
ATOM     81  HZ1 LYS A   6       2.051   7.598 -14.873  1.00 84.16           H  
ATOM     82  HZ2 LYS A   6       3.278   6.456 -14.821  1.00 84.16           H  
ATOM     83  HZ3 LYS A   6       3.059   7.437 -16.111  1.00 84.16           H  
ATOM     84  N   GLU A   7      -2.038   7.253 -22.015  1.00 84.52           N  
ATOM     85  H   GLU A   7      -2.766   6.745 -21.531  1.00 84.52           H  
ATOM     86  CA  GLU A   7      -2.459   8.043 -23.181  1.00 84.52           C  
ATOM     87  HA  GLU A   7      -1.965   7.659 -24.073  1.00 84.52           H  
ATOM     88  C   GLU A   7      -2.091   9.530 -23.084  1.00 84.52           C  
ATOM     89  CB  GLU A   7      -3.970   7.880 -23.372  1.00 84.52           C  
ATOM     90  HB2 GLU A   7      -4.296   8.525 -24.188  1.00 84.52           H  
ATOM     91  HB3 GLU A   7      -4.475   8.185 -22.455  1.00 84.52           H  
ATOM     92  O   GLU A   7      -2.110  10.240 -24.087  1.00 84.52           O  
ATOM     93  CG  GLU A   7      -4.336   6.426 -23.716  1.00 84.52           C  
ATOM     94  HG2 GLU A   7      -3.818   6.147 -24.634  1.00 84.52           H  
ATOM     95  HG3 GLU A   7      -3.987   5.769 -22.920  1.00 84.52           H  
ATOM     96  CD  GLU A   7      -5.843   6.208 -23.893  1.00 84.52           C  
ATOM     97  OE1 GLU A   7      -6.194   5.073 -24.284  1.00 84.52           O  
ATOM     98  OE2 GLU A   7      -6.616   7.141 -23.586  1.00 84.52           O  
ATOM     99  N   SER A   8      -1.705  10.008 -21.898  1.00 88.98           N  
ATOM    100  H   SER A   8      -1.720   9.391 -21.099  1.00 88.98           H  
ATOM    101  CA  SER A   8      -1.215  11.373 -21.716  1.00 88.98           C  
ATOM    102  HA  SER A   8      -2.005  12.062 -22.011  1.00 88.98           H  
ATOM    103  C   SER A   8       0.014  11.635 -22.590  1.00 88.98           C  
ATOM    104  CB  SER A   8      -0.864  11.638 -20.250  1.00 88.98           C  
ATOM    105  HB2 SER A   8      -0.009  11.024 -19.965  1.00 88.98           H  
ATOM    106  HB3 SER A   8      -0.598  12.688 -20.127  1.00 88.98           H  
ATOM    107  O   SER A   8       1.049  10.977 -22.448  1.00 88.98           O  
ATOM    108  OG  SER A   8      -1.957  11.324 -19.405  1.00 88.98           O  
ATOM    109  HG  SER A   8      -2.736  11.787 -19.722  1.00 88.98           H  
ATOM    110  N   ILE A   9      -0.100  12.635 -23.465  1.00 87.91           N  
ATOM    111  H   ILE A   9      -0.994  13.096 -23.553  1.00 87.91           H  
ATOM    112  CA  ILE A   9       1.004  13.130 -24.285  1.00 87.91           C  
ATOM    113  HA  ILE A   9       1.644  12.289 -24.552  1.00 87.91           H  
ATOM    114  C   ILE A   9       1.816  14.107 -23.442  1.00 87.91           C  
ATOM    115  CB  ILE A   9       0.500  13.774 -25.594  1.00 87.91           C  
ATOM    116  HB  ILE A   9      -0.161  14.603 -25.341  1.00 87.91           H  
ATOM    117  O   ILE A   9       1.286  15.094 -22.932  1.00 87.91           O  
ATOM    118  CG1 ILE A   9      -0.297  12.741 -26.426  1.00 87.91           C  
ATOM    119 HG12 ILE A   9       0.367  11.937 -26.742  1.00 87.91           H  
ATOM    120 HG13 ILE A   9      -1.081  12.301 -25.810  1.00 87.91           H  
ATOM    121  CG2 ILE A   9       1.692  14.325 -26.404  1.00 87.91           C  
ATOM    122 HG21 ILE A   9       1.347  14.792 -27.327  1.00 87.91           H  
ATOM    123 HG22 ILE A   9       2.215  15.095 -25.837  1.00 87.91           H  
ATOM    124 HG23 ILE A   9       2.393  13.522 -26.634  1.00 87.91           H  
ATOM    125  CD1 ILE A   9      -0.990  13.334 -27.659  1.00 87.91           C  
ATOM    126 HD11 ILE A   9      -0.255  13.658 -28.396  1.00 87.91           H  
ATOM    127 HD12 ILE A   9      -1.622  12.571 -28.114  1.00 87.91           H  
ATOM    128 HD13 ILE A   9      -1.613  14.179 -27.365  1.00 87.91           H  
ATOM    129  N   LEU A  10       3.105  13.826 -23.304  1.00 90.02           N  
ATOM    130  H   LEU A  10       3.473  13.018 -23.785  1.00 90.02           H  
ATOM    131  CA  LEU A  10       4.048  14.685 -22.609  1.00 90.02           C  
ATOM    132  HA  LEU A  10       3.488  15.440 -22.059  1.00 90.02           H  
ATOM    133  C   LEU A  10       4.947  15.426 -23.600  1.00 90.02           C  
ATOM    134  CB  LEU A  10       4.861  13.856 -21.611  1.00 90.02           C  
ATOM    135  HB2 LEU A  10       5.356  13.050 -22.154  1.00 90.02           H  
ATOM    136  HB3 LEU A  10       5.636  14.493 -21.183  1.00 90.02           H  
ATOM    137  O   LEU A  10       5.255  14.886 -24.669  1.00 90.02           O  
ATOM    138  CG  LEU A  10       4.025  13.247 -20.474  1.00 90.02           C  
ATOM    139  HG  LEU A  10       3.395  12.450 -20.870  1.00 90.02           H  
ATOM    140  CD1 LEU A  10       4.994  12.667 -19.454  1.00 90.02           C  
ATOM    141 HD11 LEU A  10       5.592  11.892 -19.934  1.00 90.02           H  
ATOM    142 HD12 LEU A  10       5.644  13.454 -19.071  1.00 90.02           H  
ATOM    143 HD13 LEU A  10       4.431  12.234 -18.627  1.00 90.02           H  
ATOM    144  CD2 LEU A  10       3.148  14.251 -19.723  1.00 90.02           C  
ATOM    145 HD21 LEU A  10       2.679  13.769 -18.866  1.00 90.02           H  
ATOM    146 HD22 LEU A  10       3.743  15.101 -19.388  1.00 90.02           H  
ATOM    147 HD23 LEU A  10       2.350  14.604 -20.376  1.00 90.02           H  
ATOM    148  N   PRO A  11       5.393  16.645 -23.244  1.00 90.67           N  
ATOM    149  CA  PRO A  11       6.362  17.382 -24.040  1.00 90.67           C  
ATOM    150  HA  PRO A  11       5.979  17.527 -25.051  1.00 90.67           H  
ATOM    151  C   PRO A  11       7.695  16.632 -24.123  1.00 90.67           C  
ATOM    152  CB  PRO A  11       6.503  18.745 -23.352  1.00 90.67           C  
ATOM    153  HB2 PRO A  11       7.498  19.174 -23.474  1.00 90.67           H  
ATOM    154  HB3 PRO A  11       5.747  19.427 -23.741  1.00 90.67           H  
ATOM    155  O   PRO A  11       7.972  15.708 -23.349  1.00 90.67           O  
ATOM    156  CG  PRO A  11       6.200  18.429 -21.890  1.00 90.67           C  
ATOM    157  HG2 PRO A  11       7.086  18.012 -21.412  1.00 90.67           H  
ATOM    158  HG3 PRO A  11       5.846  19.308 -21.350  1.00 90.67           H  
ATOM    159  CD  PRO A  11       5.119  17.357 -21.999  1.00 90.67           C  
ATOM    160  HD2 PRO A  11       4.138  17.828 -22.063  1.00 90.67           H  
ATOM    161  HD3 PRO A  11       5.165  16.702 -21.129  1.00 90.67           H  
ATOM    162  N   HIS A  12       8.527  17.045 -25.077  1.00 89.08           N  
ATOM    163  H   HIS A  12       8.269  17.841 -25.643  1.00 89.08           H  
ATOM    164  CA  HIS A  12       9.855  16.481 -25.265  1.00 89.08           C  
ATOM    165  HA  HIS A  12       9.744  15.419 -25.484  1.00 89.08           H  
ATOM    166  C   HIS A  12      10.686  16.609 -23.979  1.00 89.08           C  
ATOM    167  CB  HIS A  12      10.515  17.136 -26.486  1.00 89.08           C  
ATOM    168  HB2 HIS A  12      11.343  16.506 -26.812  1.00 89.08           H  
ATOM    169  HB3 HIS A  12       9.801  17.175 -27.309  1.00 89.08           H  
ATOM    170  O   HIS A  12      10.684  17.635 -23.299  1.00 89.08           O  
ATOM    171  CG  HIS A  12      11.044  18.523 -26.244  1.00 89.08           C  
ATOM    172  CD2 HIS A  12      10.404  19.702 -26.514  1.00 89.08           C  
ATOM    173  HD2 HIS A  12       9.431  19.810 -26.970  1.00 89.08           H  
ATOM    174  ND1 HIS A  12      12.257  18.840 -25.679  1.00 89.08           N  
ATOM    175  HD1 HIS A  12      12.982  18.186 -25.419  1.00 89.08           H  
ATOM    176  CE1 HIS A  12      12.330  20.177 -25.576  1.00 89.08           C  
ATOM    177  HE1 HIS A  12      13.167  20.727 -25.173  1.00 89.08           H  
ATOM    178  NE2 HIS A  12      11.222  20.745 -26.075  1.00 89.08           N  
ATOM    179  N   ARG A  13      11.383  15.535 -23.619  1.00 87.68           N  
ATOM    180  H   ARG A  13      11.332  14.717 -24.210  1.00 87.68           H  
ATOM    181  CA  ARG A  13      12.356  15.503 -22.523  1.00 87.68           C  
ATOM    182  HA  ARG A  13      12.929  16.431 -22.544  1.00 87.68           H  
ATOM    183  C   ARG A  13      13.325  14.362 -22.769  1.00 87.68           C  
ATOM    184  CB  ARG A  13      11.669  15.389 -21.142  1.00 87.68           C  
ATOM    185  HB2 ARG A  13      11.110  16.306 -20.951  1.00 87.68           H  
ATOM    186  HB3 ARG A  13      12.443  15.311 -20.378  1.00 87.68           H  
ATOM    187  O   ARG A  13      12.968  13.384 -23.426  1.00 87.68           O  
ATOM    188  CG  ARG A  13      10.710  14.196 -21.005  1.00 87.68           C  
ATOM    189  HG2 ARG A  13      11.217  13.284 -21.318  1.00 87.68           H  
ATOM    190  HG3 ARG A  13       9.851  14.375 -21.652  1.00 87.68           H  
ATOM    191  CD  ARG A  13      10.187  14.018 -19.573  1.00 87.68           C  
ATOM    192  HD2 ARG A  13       9.576  14.886 -19.325  1.00 87.68           H  
ATOM    193  HD3 ARG A  13      11.037  13.976 -18.892  1.00 87.68           H  
ATOM    194  NE  ARG A  13       9.397  12.771 -19.442  1.00 87.68           N  
ATOM    195  HE  ARG A  13       9.534  12.083 -20.168  1.00 87.68           H  
ATOM    196  NH1 ARG A  13       8.201  13.300 -17.554  1.00 87.68           N  
ATOM    197 HH11 ARG A  13       7.444  13.071 -16.926  1.00 87.68           H  
ATOM    198 HH12 ARG A  13       8.656  14.202 -17.536  1.00 87.68           H  
ATOM    199  NH2 ARG A  13       7.852  11.334 -18.577  1.00 87.68           N  
ATOM    200 HH21 ARG A  13       8.014  10.698 -19.345  1.00 87.68           H  
ATOM    201 HH22 ARG A  13       6.996  11.151 -18.072  1.00 87.68           H  
ATOM    202  CZ  ARG A  13       8.491  12.475 -18.523  1.00 87.68           C  
ATOM    203  N   ASP A  14      14.517  14.460 -22.196  1.00 86.62           N  
ATOM    204  H   ASP A  14      14.765  15.293 -21.683  1.00 86.62           H  
ATOM    205  CA  ASP A  14      15.473  13.358 -22.220  1.00 86.62           C  
ATOM    206  HA  ASP A  14      15.498  12.957 -23.234  1.00 86.62           H  
ATOM    207  C   ASP A  14      14.998  12.237 -21.283  1.00 86.62           C  
ATOM    208  CB  ASP A  14      16.884  13.864 -21.904  1.00 86.62           C  
ATOM    209  HB2 ASP A  14      16.933  14.194 -20.867  1.00 86.62           H  
ATOM    210  HB3 ASP A  14      17.104  14.717 -22.546  1.00 86.62           H  
ATOM    211  O   ASP A  14      15.280  12.207 -20.085  1.00 86.62           O  
ATOM    212  CG  ASP A  14      17.940  12.782 -22.163  1.00 86.62           C  
ATOM    213  OD1 ASP A  14      17.637  11.816 -22.915  1.00 86.62           O  
ATOM    214  OD2 ASP A  14      19.053  12.937 -21.626  1.00 86.62           O  
ATOM    215  N   SER A  15      14.138  11.368 -21.810  1.00 84.57           N  
ATOM    216  H   SER A  15      13.849  11.514 -22.767  1.00 84.57           H  
ATOM    217  CA  SER A  15      13.569  10.248 -21.076  1.00 84.57           C  
ATOM    218  HA  SER A  15      14.270   9.948 -20.297  1.00 84.57           H  
ATOM    219  C   SER A  15      13.338   9.070 -22.004  1.00 84.57           C  
ATOM    220  CB  SER A  15      12.248  10.659 -20.425  1.00 84.57           C  
ATOM    221  HB2 SER A  15      12.411  11.553 -19.823  1.00 84.57           H  
ATOM    222  HB3 SER A  15      11.514  10.885 -21.199  1.00 84.57           H  
ATOM    223  O   SER A  15      12.505   9.135 -22.905  1.00 84.57           O  
ATOM    224  OG  SER A  15      11.766   9.620 -19.589  1.00 84.57           O  
ATOM    225  HG  SER A  15      12.443   9.484 -18.922  1.00 84.57           H  
ATOM    226  N   ASP A  16      13.990   7.953 -21.699  1.00 82.22           N  
ATOM    227  H   ASP A  16      14.769   8.006 -21.059  1.00 82.22           H  
ATOM    228  CA  ASP A  16      13.813   6.690 -22.428  1.00 82.22           C  
ATOM    229  HA  ASP A  16      13.878   6.891 -23.497  1.00 82.22           H  
ATOM    230  C   ASP A  16      12.442   6.034 -22.169  1.00 82.22           C  
ATOM    231  CB  ASP A  16      14.952   5.729 -22.059  1.00 82.22           C  
ATOM    232  HB2 ASP A  16      14.867   4.827 -22.665  1.00 82.22           H  
ATOM    233  HB3 ASP A  16      14.840   5.444 -21.013  1.00 82.22           H  
ATOM    234  O   ASP A  16      12.128   4.988 -22.727  1.00 82.22           O  
ATOM    235  CG  ASP A  16      16.348   6.324 -22.272  1.00 82.22           C  
ATOM    236  OD1 ASP A  16      16.527   7.142 -23.208  1.00 82.22           O  
ATOM    237  OD2 ASP A  16      17.218   6.014 -21.435  1.00 82.22           O  
ATOM    238  N   LYS A  17      11.612   6.631 -21.299  1.00 84.25           N  
ATOM    239  H   LYS A  17      11.912   7.516 -20.916  1.00 84.25           H  
ATOM    240  CA  LYS A  17      10.249   6.157 -21.020  1.00 84.25           C  
ATOM    241  HA  LYS A  17      10.227   5.071 -21.116  1.00 84.25           H  
ATOM    242  C   LYS A  17       9.223   6.672 -22.023  1.00 84.25           C  
ATOM    243  CB  LYS A  17       9.815   6.546 -19.603  1.00 84.25           C  
ATOM    244  HB2 LYS A  17       8.788   6.211 -19.454  1.00 84.25           H  
ATOM    245  HB3 LYS A  17       9.837   7.631 -19.497  1.00 84.25           H  
ATOM    246  O   LYS A  17       8.159   6.064 -22.127  1.00 84.25           O  
ATOM    247  CG  LYS A  17      10.704   5.898 -18.538  1.00 84.25           C  
ATOM    248  HG2 LYS A  17      11.715   6.299 -18.611  1.00 84.25           H  
ATOM    249  HG3 LYS A  17      10.737   4.821 -18.706  1.00 84.25           H  
ATOM    250  CD  LYS A  17      10.153   6.176 -17.139  1.00 84.25           C  
ATOM    251  HD2 LYS A  17       9.138   5.784 -17.069  1.00 84.25           H  
ATOM    252  HD3 LYS A  17      10.143   7.251 -16.963  1.00 84.25           H  
ATOM    253  CE  LYS A  17      11.057   5.477 -16.121  1.00 84.25           C  
ATOM    254  HE2 LYS A  17      12.069   5.865 -16.234  1.00 84.25           H  
ATOM    255  HE3 LYS A  17      11.085   4.414 -16.360  1.00 84.25           H  
ATOM    256  NZ  LYS A  17      10.576   5.680 -14.735  1.00 84.25           N  
ATOM    257  HZ1 LYS A  17       9.648   5.294 -14.636  1.00 84.25           H  
ATOM    258  HZ2 LYS A  17      10.559   6.666 -14.517  1.00 84.25           H  
ATOM    259  HZ3 LYS A  17      11.195   5.208 -14.091  1.00 84.25           H  
ATOM    260  N   LEU A  18       9.516   7.783 -22.705  1.00 88.51           N  
ATOM    261  H   LEU A  18      10.460   8.140 -22.677  1.00 88.51           H  
ATOM    262  CA  LEU A  18       8.586   8.353 -23.669  1.00 88.51           C  
ATOM    263  HA  LEU A  18       7.606   8.431 -23.199  1.00 88.51           H  
ATOM    264  C   LEU A  18       8.453   7.431 -24.877  1.00 88.51           C  
ATOM    265  CB  LEU A  18       9.032   9.740 -24.145  1.00 88.51           C  
ATOM    266  HB2 LEU A  18       8.372  10.006 -24.970  1.00 88.51           H  
ATOM    267  HB3 LEU A  18      10.051   9.666 -24.525  1.00 88.51           H  
ATOM    268  O   LEU A  18       9.446   6.979 -25.442  1.00 88.51           O  
ATOM    269  CG  LEU A  18       8.953  10.889 -23.137  1.00 88.51           C  
ATOM    270  HG  LEU A  18       9.560  10.665 -22.260  1.00 88.51           H  
ATOM    271  CD1 LEU A  18       9.492  12.148 -23.817  1.00 88.51           C  
ATOM    272 HD11 LEU A  18       9.295  13.031 -23.209  1.00 88.51           H  
ATOM    273 HD12 LEU A  18       9.002  12.294 -24.779  1.00 88.51           H  
ATOM    274 HD13 LEU A  18      10.565  12.048 -23.984  1.00 88.51           H  
ATOM    275  CD2 LEU A  18       7.517  11.163 -22.685  1.00 88.51           C  
ATOM    276 HD21 LEU A  18       6.885  11.360 -23.551  1.00 88.51           H  
ATOM    277 HD22 LEU A  18       7.121  10.301 -22.149  1.00 88.51           H  
ATOM    278 HD23 LEU A  18       7.496  12.032 -22.028  1.00 88.51           H  
ATOM    279  N   ILE A  19       7.216   7.205 -25.303  1.00 89.12           N  
ATOM    280  H   ILE A  19       6.450   7.606 -24.781  1.00 89.12           H  
ATOM    281  CA  ILE A  19       6.923   6.392 -26.482  1.00 89.12           C  
ATOM    282  HA  ILE A  19       7.807   5.812 -26.747  1.00 89.12           H  
ATOM    283  C   ILE A  19       6.603   7.317 -27.649  1.00 89.12           C  
ATOM    284  CB  ILE A  19       5.802   5.385 -26.189  1.00 89.12           C  
ATOM    285  HB  ILE A  19       4.923   5.946 -25.873  1.00 89.12           H  
ATOM    286  O   ILE A  19       5.767   8.217 -27.536  1.00 89.12           O  
ATOM    287  CG1 ILE A  19       6.215   4.432 -25.050  1.00 89.12           C  
ATOM    288 HG12 ILE A  19       6.904   3.679 -25.434  1.00 89.12           H  
ATOM    289 HG13 ILE A  19       6.722   4.970 -24.250  1.00 89.12           H  
ATOM    290  CG2 ILE A  19       5.435   4.577 -27.449  1.00 89.12           C  
ATOM    291 HG21 ILE A  19       4.639   3.863 -27.239  1.00 89.12           H  
ATOM    292 HG22 ILE A  19       6.306   4.035 -27.820  1.00 89.12           H  
ATOM    293 HG23 ILE A  19       5.065   5.237 -28.234  1.00 89.12           H  
ATOM    294  CD1 ILE A  19       5.008   3.749 -24.423  1.00 89.12           C  
ATOM    295 HD11 ILE A  19       4.402   4.494 -23.908  1.00 89.12           H  
ATOM    296 HD12 ILE A  19       4.413   3.225 -25.171  1.00 89.12           H  
ATOM    297 HD13 ILE A  19       5.373   3.015 -23.705  1.00 89.12           H  
ATOM    298  N   ALA A  20       7.265   7.072 -28.777  1.00 89.76           N  
ATOM    299  H   ALA A  20       7.934   6.316 -28.787  1.00 89.76           H  
ATOM    300  CA  ALA A  20       7.033   7.782 -30.023  1.00 89.76           C  
ATOM    301  HA  ALA A  20       7.337   8.822 -29.903  1.00 89.76           H  
ATOM    302  C   ALA A  20       5.550   7.734 -30.424  1.00 89.76           C  
ATOM    303  CB  ALA A  20       7.909   7.143 -31.101  1.00 89.76           C  
ATOM    304  HB1 ALA A  20       8.956   7.147 -30.795  1.00 89.76           H  
ATOM    305  HB2 ALA A  20       7.595   6.115 -31.282  1.00 89.76           H  
ATOM    306  HB3 ALA A  20       7.816   7.708 -32.028  1.00 89.76           H  
ATOM    307  O   ALA A  20       4.923   6.675 -30.432  1.00 89.76           O  
ATOM    308  N   ARG A  21       4.985   8.885 -30.803  1.00 87.63           N  
ATOM    309  H   ARG A  21       5.546   9.723 -30.740  1.00 87.63           H  
ATOM    310  CA  ARG A  21       3.591   8.971 -31.282  1.00 87.63           C  
ATOM    311  HA  ARG A  21       2.946   8.404 -30.610  1.00 87.63           H  
ATOM    312  C   ARG A  21       3.402   8.352 -32.667  1.00 87.63           C  
ATOM    313  CB  ARG A  21       3.137  10.434 -31.316  1.00 87.63           C  
ATOM    314  HB2 ARG A  21       3.841  11.012 -31.913  1.00 87.63           H  
ATOM    315  HB3 ARG A  21       2.159  10.484 -31.794  1.00 87.63           H  
ATOM    316  O   ARG A  21       2.289   7.992 -33.034  1.00 87.63           O  
ATOM    317  CG  ARG A  21       3.028  11.045 -29.913  1.00 87.63           C  
ATOM    318  HG2 ARG A  21       2.226  10.559 -29.358  1.00 87.63           H  
ATOM    319  HG3 ARG A  21       3.965  10.886 -29.380  1.00 87.63           H  
ATOM    320  CD  ARG A  21       2.775  12.555 -29.984  1.00 87.63           C  
ATOM    321  HD2 ARG A  21       3.614  13.019 -30.502  1.00 87.63           H  
ATOM    322  HD3 ARG A  21       2.743  12.947 -28.968  1.00 87.63           H  
ATOM    323  NE  ARG A  21       1.507  12.873 -30.673  1.00 87.63           N  
ATOM    324  HE  ARG A  21       0.829  12.127 -30.733  1.00 87.63           H  
ATOM    325  NH1 ARG A  21       1.932  15.095 -31.067  1.00 87.63           N  
ATOM    326 HH11 ARG A  21       2.820  15.008 -30.593  1.00 87.63           H  
ATOM    327 HH12 ARG A  21       1.640  15.999 -31.411  1.00 87.63           H  
ATOM    328  NH2 ARG A  21      -0.004  14.205 -31.735  1.00 87.63           N  
ATOM    329 HH21 ARG A  21      -0.291  15.121 -32.048  1.00 87.63           H  
ATOM    330 HH22 ARG A  21      -0.668  13.444 -31.755  1.00 87.63           H  
ATOM    331  CZ  ARG A  21       1.154  14.052 -31.155  1.00 87.63           C  
ATOM    332  N   LYS A  22       4.477   8.304 -33.453  1.00 86.73           N  
ATOM    333  H   LYS A  22       5.361   8.559 -33.035  1.00 86.73           H  
ATOM    334  CA  LYS A  22       4.536   7.760 -34.810  1.00 86.73           C  
ATOM    335  HA  LYS A  22       3.726   7.045 -34.951  1.00 86.73           H  
ATOM    336  C   LYS A  22       5.853   7.012 -34.978  1.00 86.73           C  
ATOM    337  CB  LYS A  22       4.421   8.884 -35.855  1.00 86.73           C  
ATOM    338  HB2 LYS A  22       5.177   9.643 -35.657  1.00 86.73           H  
ATOM    339  HB3 LYS A  22       4.620   8.461 -36.840  1.00 86.73           H  
ATOM    340  O   LYS A  22       6.829   7.329 -34.300  1.00 86.73           O  
ATOM    341  CG  LYS A  22       3.031   9.538 -35.878  1.00 86.73           C  
ATOM    342  HG2 LYS A  22       2.852  10.056 -34.936  1.00 86.73           H  
ATOM    343  HG3 LYS A  22       2.274   8.764 -36.007  1.00 86.73           H  
ATOM    344  CD  LYS A  22       2.921  10.545 -37.030  1.00 86.73           C  
ATOM    345  HD2 LYS A  22       3.660  11.334 -36.889  1.00 86.73           H  
ATOM    346  HD3 LYS A  22       3.130  10.032 -37.969  1.00 86.73           H  
ATOM    347  CE  LYS A  22       1.512  11.152 -37.083  1.00 86.73           C  
ATOM    348  HE2 LYS A  22       0.791  10.338 -37.157  1.00 86.73           H  
ATOM    349  HE3 LYS A  22       1.324  11.681 -36.149  1.00 86.73           H  
ATOM    350  NZ  LYS A  22       1.356  12.072 -38.240  1.00 86.73           N  
ATOM    351  HZ1 LYS A  22       2.015  12.836 -38.191  1.00 86.73           H  
ATOM    352  HZ2 LYS A  22       0.422  12.453 -38.278  1.00 86.73           H  
ATOM    353  HZ3 LYS A  22       1.519  11.579 -39.107  1.00 86.73           H  
ATOM    354  N   LYS A  23       5.876   6.046 -35.895  1.00 87.06           N  
ATOM    355  H   LYS A  23       5.040   5.877 -36.435  1.00 87.06           H  
ATOM    356  CA  LYS A  23       7.111   5.370 -36.298  1.00 87.06           C  
ATOM    357  HA  LYS A  23       7.507   4.826 -35.441  1.00 87.06           H  
ATOM    358  C   LYS A  23       8.150   6.417 -36.725  1.00 87.06           C  
ATOM    359  CB  LYS A  23       6.792   4.385 -37.430  1.00 87.06           C  
ATOM    360  HB2 LYS A  23       5.872   3.847 -37.202  1.00 87.06           H  
ATOM    361  HB3 LYS A  23       6.651   4.942 -38.356  1.00 87.06           H  
ATOM    362  O   LYS A  23       7.786   7.401 -37.364  1.00 87.06           O  
ATOM    363  CG  LYS A  23       7.913   3.358 -37.605  1.00 87.06           C  
ATOM    364  HG2 LYS A  23       7.938   2.695 -36.739  1.00 87.06           H  
ATOM    365  HG3 LYS A  23       8.873   3.871 -37.668  1.00 87.06           H  
ATOM    366  CD  LYS A  23       7.704   2.533 -38.876  1.00 87.06           C  
ATOM    367  HD2 LYS A  23       6.820   1.904 -38.770  1.00 87.06           H  
ATOM    368  HD3 LYS A  23       7.578   3.211 -39.720  1.00 87.06           H  
ATOM    369  CE  LYS A  23       8.952   1.680 -39.108  1.00 87.06           C  
ATOM    370  HE2 LYS A  23       9.807   2.355 -39.146  1.00 87.06           H  
ATOM    371  HE3 LYS A  23       9.093   1.011 -38.259  1.00 87.06           H  
ATOM    372  NZ  LYS A  23       8.856   0.918 -40.374  1.00 87.06           N  
ATOM    373  HZ1 LYS A  23       8.777   1.571 -41.140  1.00 87.06           H  
ATOM    374  HZ2 LYS A  23       8.059   0.297 -40.375  1.00 87.06           H  
ATOM    375  HZ3 LYS A  23       9.703   0.387 -40.518  1.00 87.06           H  
ATOM    376  N   ASP A  24       9.398   6.219 -36.312  1.00 87.34           N  
ATOM    377  H   ASP A  24       9.621   5.335 -35.877  1.00 87.34           H  
ATOM    378  CA  ASP A  24      10.547   7.073 -36.648  1.00 87.34           C  
ATOM    379  HA  ASP A  24      11.402   6.646 -36.124  1.00 87.34           H  
ATOM    380  C   ASP A  24      10.465   8.534 -36.140  1.00 87.34           C  
ATOM    381  CB  ASP A  24      10.874   6.928 -38.151  1.00 87.34           C  
ATOM    382  HB2 ASP A  24      10.131   7.468 -38.737  1.00 87.34           H  
ATOM    383  HB3 ASP A  24      11.849   7.373 -38.349  1.00 87.34           H  
ATOM    384  O   ASP A  24      11.328   9.354 -36.454  1.00 87.34           O  
ATOM    385  CG  ASP A  24      10.901   5.452 -38.588  1.00 87.34           C  
ATOM    386  OD1 ASP A  24      11.550   4.648 -37.882  1.00 87.34           O  
ATOM    387  OD2 ASP A  24      10.173   5.081 -39.540  1.00 87.34           O  
ATOM    388  N   LEU A  25       9.475   8.873 -35.298  1.00 89.45           N  
ATOM    389  H   LEU A  25       8.783   8.173 -35.070  1.00 89.45           H  
ATOM    390  CA  LEU A  25       9.373  10.181 -34.646  1.00 89.45           C  
ATOM    391  HA  LEU A  25       9.925  10.903 -35.247  1.00 89.45           H  
ATOM    392  C   LEU A  25      10.013  10.135 -33.255  1.00 89.45           C  
ATOM    393  CB  LEU A  25       7.901  10.630 -34.599  1.00 89.45           C  
ATOM    394  HB2 LEU A  25       7.466  10.517 -35.592  1.00 89.45           H  
ATOM    395  HB3 LEU A  25       7.360   9.974 -33.917  1.00 89.45           H  
ATOM    396  O   LEU A  25       9.397   9.667 -32.300  1.00 89.45           O  
ATOM    397  CG  LEU A  25       7.734  12.091 -34.140  1.00 89.45           C  
ATOM    398  HG  LEU A  25       8.301  12.262 -33.226  1.00 89.45           H  
ATOM    399  CD1 LEU A  25       8.199  13.075 -35.217  1.00 89.45           C  
ATOM    400 HD11 LEU A  25       8.005  14.099 -34.897  1.00 89.45           H  
ATOM    401 HD12 LEU A  25       9.271  12.975 -35.385  1.00 89.45           H  
ATOM    402 HD13 LEU A  25       7.677  12.887 -36.156  1.00 89.45           H  
ATOM    403  CD2 LEU A  25       6.260  12.381 -33.845  1.00 89.45           C  
ATOM    404 HD21 LEU A  25       6.158  13.411 -33.505  1.00 89.45           H  
ATOM    405 HD22 LEU A  25       5.664  12.230 -34.746  1.00 89.45           H  
ATOM    406 HD23 LEU A  25       5.916  11.714 -33.055  1.00 89.45           H  
ATOM    407  N   ASP A  26      11.237  10.650 -33.143  1.00 90.23           N  
ATOM    408  H   ASP A  26      11.703  10.945 -33.988  1.00 90.23           H  
ATOM    409  CA  ASP A  26      12.004  10.652 -31.893  1.00 90.23           C  
ATOM    410  HA  ASP A  26      12.171   9.613 -31.609  1.00 90.23           H  
ATOM    411  C   ASP A  26      11.261  11.395 -30.757  1.00 90.23           C  
ATOM    412  CB  ASP A  26      13.389  11.261 -32.149  1.00 90.23           C  
ATOM    413  HB2 ASP A  26      13.266  12.280 -32.517  1.00 90.23           H  
ATOM    414  HB3 ASP A  26      13.886  10.682 -32.927  1.00 90.23           H  
ATOM    415  O   ASP A  26      11.119  12.627 -30.797  1.00 90.23           O  
ATOM    416  CG  ASP A  26      14.296  11.291 -30.910  1.00 90.23           C  
ATOM    417  OD1 ASP A  26      13.864  10.829 -29.827  1.00 90.23           O  
ATOM    418  OD2 ASP A  26      15.408  11.844 -31.056  1.00 90.23           O  
ATOM    419  N   PRO A  27      10.808  10.689 -29.706  1.00 90.74           N  
ATOM    420  CA  PRO A  27      10.061  11.312 -28.625  1.00 90.74           C  
ATOM    421  HA  PRO A  27       9.240  11.893 -29.046  1.00 90.74           H  
ATOM    422  C   PRO A  27      10.918  12.252 -27.766  1.00 90.74           C  
ATOM    423  CB  PRO A  27       9.500  10.148 -27.816  1.00 90.74           C  
ATOM    424  HB2 PRO A  27       8.526   9.861 -28.213  1.00 90.74           H  
ATOM    425  HB3 PRO A  27       9.420  10.416 -26.762  1.00 90.74           H  
ATOM    426  O   PRO A  27      10.368  13.139 -27.109  1.00 90.74           O  
ATOM    427  CG  PRO A  27      10.506   9.021 -28.036  1.00 90.74           C  
ATOM    428  HG2 PRO A  27      11.341   9.133 -27.345  1.00 90.74           H  
ATOM    429  HG3 PRO A  27      10.046   8.039 -27.927  1.00 90.74           H  
ATOM    430  CD  PRO A  27      10.985   9.264 -29.462  1.00 90.74           C  
ATOM    431  HD2 PRO A  27      10.373   8.695 -30.162  1.00 90.74           H  
ATOM    432  HD3 PRO A  27      12.030   8.969 -29.552  1.00 90.74           H  
ATOM    433  N   LYS A  28      12.254  12.130 -27.792  1.00 92.61           N  
ATOM    434  H   LYS A  28      12.674  11.440 -28.399  1.00 92.61           H  
ATOM    435  CA  LYS A  28      13.149  13.073 -27.101  1.00 92.61           C  
ATOM    436  HA  LYS A  28      12.794  13.219 -26.080  1.00 92.61           H  
ATOM    437  C   LYS A  28      13.156  14.454 -27.753  1.00 92.61           C  
ATOM    438  CB  LYS A  28      14.582  12.529 -27.040  1.00 92.61           C  
ATOM    439  HB2 LYS A  28      15.208  13.283 -26.564  1.00 92.61           H  
ATOM    440  HB3 LYS A  28      14.965  12.363 -28.046  1.00 92.61           H  
ATOM    441  O   LYS A  28      13.465  15.431 -27.076  1.00 92.61           O  
ATOM    442  CG  LYS A  28      14.683  11.233 -26.227  1.00 92.61           C  
ATOM    443  HG2 LYS A  28      14.164  11.366 -25.278  1.00 92.61           H  
ATOM    444  HG3 LYS A  28      14.213  10.418 -26.777  1.00 92.61           H  
ATOM    445  CD  LYS A  28      16.150  10.885 -25.947  1.00 92.61           C  
ATOM    446  HD2 LYS A  28      16.687  10.739 -26.884  1.00 92.61           H  
ATOM    447  HD3 LYS A  28      16.606  11.706 -25.394  1.00 92.61           H  
ATOM    448  CE  LYS A  28      16.207   9.605 -25.108  1.00 92.61           C  
ATOM    449  HE2 LYS A  28      16.023   8.742 -25.748  1.00 92.61           H  
ATOM    450  HE3 LYS A  28      15.406   9.638 -24.370  1.00 92.61           H  
ATOM    451  NZ  LYS A  28      17.488   9.448 -24.384  1.00 92.61           N  
ATOM    452  HZ1 LYS A  28      17.641  10.237 -23.772  1.00 92.61           H  
ATOM    453  HZ2 LYS A  28      17.422   8.617 -23.814  1.00 92.61           H  
ATOM    454  HZ3 LYS A  28      18.278   9.363 -25.009  1.00 92.61           H  
ATOM    455  N   LYS A  29      12.788  14.541 -29.037  1.00 91.96           N  
ATOM    456  H   LYS A  29      12.587  13.673 -29.512  1.00 91.96           H  
ATOM    457  CA  LYS A  29      12.673  15.798 -29.794  1.00 91.96           C  
ATOM    458  HA  LYS A  29      13.264  16.575 -29.309  1.00 91.96           H  
ATOM    459  C   LYS A  29      11.246  16.334 -29.846  1.00 91.96           C  
ATOM    460  CB  LYS A  29      13.213  15.594 -31.216  1.00 91.96           C  
ATOM    461  HB2 LYS A  29      12.698  14.755 -31.683  1.00 91.96           H  
ATOM    462  HB3 LYS A  29      13.011  16.491 -31.801  1.00 91.96           H  
ATOM    463  O   LYS A  29      11.053  17.541 -29.780  1.00 91.96           O  
ATOM    464  CG  LYS A  29      14.724  15.333 -31.222  1.00 91.96           C  
ATOM    465  HG2 LYS A  29      15.239  16.174 -30.758  1.00 91.96           H  
ATOM    466  HG3 LYS A  29      14.942  14.430 -30.652  1.00 91.96           H  
ATOM    467  CD  LYS A  29      15.225  15.159 -32.657  1.00 91.96           C  
ATOM    468  HD2 LYS A  29      15.073  16.086 -33.209  1.00 91.96           H  
ATOM    469  HD3 LYS A  29      14.666  14.355 -33.135  1.00 91.96           H  
ATOM    470  CE  LYS A  29      16.711  14.796 -32.627  1.00 91.96           C  
ATOM    471  HE2 LYS A  29      17.254  15.578 -32.096  1.00 91.96           H  
ATOM    472  HE3 LYS A  29      16.815  13.869 -32.063  1.00 91.96           H  
ATOM    473  NZ  LYS A  29      17.251  14.623 -33.997  1.00 91.96           N  
ATOM    474  HZ1 LYS A  29      16.759  13.873 -34.459  1.00 91.96           H  
ATOM    475  HZ2 LYS A  29      17.144  15.471 -34.536  1.00 91.96           H  
ATOM    476  HZ3 LYS A  29      18.230  14.376 -33.956  1.00 91.96           H  
ATOM    477  N   TYR A  30      10.250  15.453 -29.944  1.00 92.60           N  
ATOM    478  H   TYR A  30      10.501  14.483 -30.073  1.00 92.60           H  
ATOM    479  CA  TYR A  30       8.863  15.852 -30.230  1.00 92.60           C  
ATOM    480  HA  TYR A  30       8.820  16.933 -30.365  1.00 92.60           H  
ATOM    481  C   TYR A  30       7.863  15.544 -29.113  1.00 92.60           C  
ATOM    482  CB  TYR A  30       8.438  15.220 -31.557  1.00 92.60           C  
ATOM    483  HB2 TYR A  30       8.465  14.134 -31.461  1.00 92.60           H  
ATOM    484  HB3 TYR A  30       7.411  15.507 -31.780  1.00 92.60           H  
ATOM    485  O   TYR A  30       6.671  15.829 -29.250  1.00 92.60           O  
ATOM    486  CG  TYR A  30       9.312  15.654 -32.716  1.00 92.60           C  
ATOM    487  CD1 TYR A  30       9.185  16.956 -33.238  1.00 92.60           C  
ATOM    488  HD1 TYR A  30       8.466  17.641 -32.814  1.00 92.60           H  
ATOM    489  CD2 TYR A  30      10.272  14.773 -33.247  1.00 92.60           C  
ATOM    490  HD2 TYR A  30      10.374  13.775 -32.848  1.00 92.60           H  
ATOM    491  CE1 TYR A  30      10.008  17.374 -34.301  1.00 92.60           C  
ATOM    492  HE1 TYR A  30       9.913  18.374 -34.698  1.00 92.60           H  
ATOM    493  CE2 TYR A  30      11.096  15.186 -34.309  1.00 92.60           C  
ATOM    494  HE2 TYR A  30      11.827  14.514 -34.733  1.00 92.60           H  
ATOM    495  OH  TYR A  30      11.769  16.876 -35.860  1.00 92.60           O  
ATOM    496  HH  TYR A  30      11.575  17.769 -36.154  1.00 92.60           H  
ATOM    497  CZ  TYR A  30      10.965  16.486 -34.838  1.00 92.60           C  
ATOM    498  N   GLY A  31       8.324  14.963 -28.008  1.00 90.36           N  
ATOM    499  H   GLY A  31       9.295  14.689 -27.968  1.00 90.36           H  
ATOM    500  CA  GLY A  31       7.439  14.432 -26.985  1.00 90.36           C  
ATOM    501  HA2 GLY A  31       6.653  15.154 -26.766  1.00 90.36           H  
ATOM    502  HA3 GLY A  31       8.001  14.250 -26.069  1.00 90.36           H  
ATOM    503  C   GLY A  31       6.792  13.119 -27.413  1.00 90.36           C  
ATOM    504  O   GLY A  31       6.971  12.615 -28.524  1.00 90.36           O  
ATOM    505  N   GLY A  32       6.038  12.534 -26.495  1.00 92.02           N  
ATOM    506  H   GLY A  32       5.832  13.032 -25.641  1.00 92.02           H  
ATOM    507  CA  GLY A  32       5.543  11.175 -26.648  1.00 92.02           C  
ATOM    508  HA2 GLY A  32       5.141  11.030 -27.651  1.00 92.02           H  
ATOM    509  HA3 GLY A  32       6.373  10.481 -26.517  1.00 92.02           H  
ATOM    510  C   GLY A  32       4.470  10.826 -25.635  1.00 92.02           C  
ATOM    511  O   GLY A  32       4.130  11.633 -24.771  1.00 92.02           O  
ATOM    512  N   PHE A  33       3.949   9.608 -25.724  1.00 91.68           N  
ATOM    513  H   PHE A  33       4.316   8.978 -26.423  1.00 91.68           H  
ATOM    514  CA  PHE A  33       3.135   9.054 -24.643  1.00 91.68           C  
ATOM    515  HA  PHE A  33       2.348   9.765 -24.391  1.00 91.68           H  
ATOM    516  C   PHE A  33       4.012   8.854 -23.397  1.00 91.68           C  
ATOM    517  CB  PHE A  33       2.472   7.755 -25.106  1.00 91.68           C  
ATOM    518  HB2 PHE A  33       1.871   7.361 -24.286  1.00 91.68           H  
ATOM    519  HB3 PHE A  33       3.240   7.011 -25.317  1.00 91.68           H  
ATOM    520  O   PHE A  33       5.173   8.463 -23.531  1.00 91.68           O  
ATOM    521  CG  PHE A  33       1.577   7.911 -26.318  1.00 91.68           C  
ATOM    522  CD1 PHE A  33       0.346   8.576 -26.179  1.00 91.68           C  
ATOM    523  HD1 PHE A  33       0.053   8.980 -25.221  1.00 91.68           H  
ATOM    524  CD2 PHE A  33       1.951   7.384 -27.572  1.00 91.68           C  
ATOM    525  HD2 PHE A  33       2.891   6.864 -27.686  1.00 91.68           H  
ATOM    526  CE1 PHE A  33      -0.518   8.703 -27.279  1.00 91.68           C  
ATOM    527  HE1 PHE A  33      -1.472   9.195 -27.156  1.00 91.68           H  
ATOM    528  CE2 PHE A  33       1.082   7.505 -28.672  1.00 91.68           C  
ATOM    529  HE2 PHE A  33       1.349   7.063 -29.620  1.00 91.68           H  
ATOM    530  CZ  PHE A  33      -0.153   8.162 -28.525  1.00 91.68           C  
ATOM    531  HZ  PHE A  33      -0.833   8.230 -29.361  1.00 91.68           H  
ATOM    532  N   ASP A  34       3.483   9.141 -22.198  1.00 86.94           N  
ATOM    533  H   ASP A  34       2.542   9.508 -22.188  1.00 86.94           H  
ATOM    534  CA  ASP A  34       4.278   9.246 -20.955  1.00 86.94           C  
ATOM    535  HA  ASP A  34       4.952  10.097 -21.053  1.00 86.94           H  
ATOM    536  C   ASP A  34       5.152   8.020 -20.677  1.00 86.94           C  
ATOM    537  CB  ASP A  34       3.353   9.491 -19.738  1.00 86.94           C  
ATOM    538  HB2 ASP A  34       2.552   8.751 -19.759  1.00 86.94           H  
ATOM    539  HB3 ASP A  34       2.885  10.471 -19.830  1.00 86.94           H  
ATOM    540  O   ASP A  34       6.355   8.140 -20.435  1.00 86.94           O  
ATOM    541  CG  ASP A  34       4.064   9.398 -18.364  1.00 86.94           C  
ATOM    542  OD1 ASP A  34       5.205   9.894 -18.209  1.00 86.94           O  
ATOM    543  OD2 ASP A  34       3.493   8.768 -17.435  1.00 86.94           O  
ATOM    544  N   SER A  35       4.524   6.846 -20.632  1.00 85.69           N  
ATOM    545  H   SER A  35       3.553   6.806 -20.910  1.00 85.69           H  
ATOM    546  CA  SER A  35       5.196   5.601 -20.282  1.00 85.69           C  
ATOM    547  HA  SER A  35       6.156   5.597 -20.799  1.00 85.69           H  
ATOM    548  C   SER A  35       4.405   4.376 -20.737  1.00 85.69           C  
ATOM    549  CB  SER A  35       5.469   5.530 -18.769  1.00 85.69           C  
ATOM    550  HB2 SER A  35       5.759   4.515 -18.498  1.00 85.69           H  
ATOM    551  HB3 SER A  35       6.305   6.192 -18.544  1.00 85.69           H  
ATOM    552  O   SER A  35       3.169   4.430 -20.793  1.00 85.69           O  
ATOM    553  OG  SER A  35       4.363   5.931 -17.969  1.00 85.69           O  
ATOM    554  HG  SER A  35       4.199   6.853 -18.180  1.00 85.69           H  
ATOM    555  N   PRO A  36       5.091   3.261 -21.039  1.00 89.21           N  
ATOM    556  CA  PRO A  36       4.434   1.995 -21.324  1.00 89.21           C  
ATOM    557  HA  PRO A  36       3.732   2.112 -22.150  1.00 89.21           H  
ATOM    558  C   PRO A  36       3.688   1.475 -20.095  1.00 89.21           C  
ATOM    559  CB  PRO A  36       5.547   1.033 -21.740  1.00 89.21           C  
ATOM    560  HB2 PRO A  36       5.324   0.012 -21.430  1.00 89.21           H  
ATOM    561  HB3 PRO A  36       5.696   1.063 -22.819  1.00 89.21           H  
ATOM    562  O   PRO A  36       4.122   1.645 -18.953  1.00 89.21           O  
ATOM    563  CG  PRO A  36       6.790   1.593 -21.053  1.00 89.21           C  
ATOM    564  HG2 PRO A  36       6.831   1.238 -20.024  1.00 89.21           H  
ATOM    565  HG3 PRO A  36       7.703   1.331 -21.589  1.00 89.21           H  
ATOM    566  CD  PRO A  36       6.542   3.098 -21.065  1.00 89.21           C  
ATOM    567  HD2 PRO A  36       6.939   3.531 -21.983  1.00 89.21           H  
ATOM    568  HD3 PRO A  36       7.023   3.557 -20.201  1.00 89.21           H  
ATOM    569  N   THR A  37       2.583   0.781 -20.338  1.00 90.12           N  
ATOM    570  H   THR A  37       2.278   0.671 -21.294  1.00 90.12           H  
ATOM    571  CA  THR A  37       1.853   0.057 -19.301  1.00 90.12           C  
ATOM    572  HA  THR A  37       1.830   0.665 -18.396  1.00 90.12           H  
ATOM    573  C   THR A  37       2.581  -1.252 -19.007  1.00 90.12           C  
ATOM    574  CB  THR A  37       0.402  -0.191 -19.728  1.00 90.12           C  
ATOM    575  HB  THR A  37       0.391  -0.810 -20.626  1.00 90.12           H  
ATOM    576  O   THR A  37       2.836  -2.055 -19.908  1.00 90.12           O  
ATOM    577  CG2 THR A  37      -0.422  -0.858 -18.628  1.00 90.12           C  
ATOM    578 HG21 THR A  37      -0.386  -0.258 -17.719  1.00 90.12           H  
ATOM    579 HG22 THR A  37      -1.458  -0.948 -18.957  1.00 90.12           H  
ATOM    580 HG23 THR A  37      -0.037  -1.857 -18.424  1.00 90.12           H  
ATOM    581  OG1 THR A  37      -0.229   1.033 -20.015  1.00 90.12           O  
ATOM    582  HG1 THR A  37      -0.910   0.828 -20.660  1.00 90.12           H  
ATOM    583  N   VAL A  38       2.919  -1.478 -17.736  1.00 91.33           N  
ATOM    584  H   VAL A  38       2.679  -0.778 -17.048  1.00 91.33           H  
ATOM    585  CA  VAL A  38       3.486  -2.746 -17.257  1.00 91.33           C  
ATOM    586  HA  VAL A  38       4.238  -3.096 -17.964  1.00 91.33           H  
ATOM    587  C   VAL A  38       2.371  -3.788 -17.194  1.00 91.33           C  
ATOM    588  CB  VAL A  38       4.215  -2.575 -15.912  1.00 91.33           C  
ATOM    589  HB  VAL A  38       3.527  -2.168 -15.171  1.00 91.33           H  
ATOM    590  O   VAL A  38       1.347  -3.552 -16.557  1.00 91.33           O  
ATOM    591  CG1 VAL A  38       4.771  -3.906 -15.393  1.00 91.33           C  
ATOM    592 HG11 VAL A  38       3.956  -4.592 -15.164  1.00 91.33           H  
ATOM    593 HG12 VAL A  38       5.421  -4.362 -16.140  1.00 91.33           H  
ATOM    594 HG13 VAL A  38       5.340  -3.747 -14.476  1.00 91.33           H  
ATOM    595  CG2 VAL A  38       5.400  -1.610 -16.071  1.00 91.33           C  
ATOM    596 HG21 VAL A  38       5.053  -0.629 -16.397  1.00 91.33           H  
ATOM    597 HG22 VAL A  38       5.916  -1.492 -15.118  1.00 91.33           H  
ATOM    598 HG23 VAL A  38       6.102  -1.999 -16.808  1.00 91.33           H  
ATOM    599  N   ALA A  39       2.563  -4.925 -17.860  1.00 91.87           N  
ATOM    600  H   ALA A  39       3.457  -5.078 -18.306  1.00 91.87           H  
ATOM    601  CA  ALA A  39       1.629  -6.046 -17.850  1.00 91.87           C  
ATOM    602  HA  ALA A  39       0.609  -5.666 -17.900  1.00 91.87           H  
ATOM    603  C   ALA A  39       1.760  -6.869 -16.561  1.00 91.87           C  
ATOM    604  CB  ALA A  39       1.898  -6.907 -19.093  1.00 91.87           C  
ATOM    605  HB1 ALA A  39       1.167  -7.715 -19.144  1.00 91.87           H  
ATOM    606  HB2 ALA A  39       1.817  -6.297 -19.992  1.00 91.87           H  
ATOM    607  HB3 ALA A  39       2.899  -7.334 -19.051  1.00 91.87           H  
ATOM    608  O   ALA A  39       0.762  -7.205 -15.929  1.00 91.87           O  
ATOM    609  N   PHE A  40       2.994  -7.192 -16.176  1.00 94.43           N  
ATOM    610  H   PHE A  40       3.771  -6.887 -16.745  1.00 94.43           H  
ATOM    611  CA  PHE A  40       3.330  -7.942 -14.966  1.00 94.43           C  
ATOM    612  HA  PHE A  40       2.720  -7.586 -14.136  1.00 94.43           H  
ATOM    613  C   PHE A  40       4.797  -7.707 -14.595  1.00 94.43           C  
ATOM    614  CB  PHE A  40       3.035  -9.439 -15.174  1.00 94.43           C  
ATOM    615  HB2 PHE A  40       3.377 -10.002 -14.306  1.00 94.43           H  
ATOM    616  HB3 PHE A  40       1.954  -9.572 -15.218  1.00 94.43           H  
ATOM    617  O   PHE A  40       5.554  -7.097 -15.354  1.00 94.43           O  
ATOM    618  CG  PHE A  40       3.644 -10.054 -16.418  1.00 94.43           C  
ATOM    619  CD1 PHE A  40       2.888 -10.134 -17.602  1.00 94.43           C  
ATOM    620  HD1 PHE A  40       1.885  -9.734 -17.626  1.00 94.43           H  
ATOM    621  CD2 PHE A  40       4.951 -10.573 -16.390  1.00 94.43           C  
ATOM    622  HD2 PHE A  40       5.536 -10.518 -15.484  1.00 94.43           H  
ATOM    623  CE1 PHE A  40       3.432 -10.739 -18.748  1.00 94.43           C  
ATOM    624  HE1 PHE A  40       2.848 -10.809 -19.653  1.00 94.43           H  
ATOM    625  CE2 PHE A  40       5.492 -11.183 -17.536  1.00 94.43           C  
ATOM    626  HE2 PHE A  40       6.494 -11.585 -17.518  1.00 94.43           H  
ATOM    627  CZ  PHE A  40       4.735 -11.265 -18.716  1.00 94.43           C  
ATOM    628  HZ  PHE A  40       5.155 -11.726 -19.597  1.00 94.43           H  
ATOM    629  N   SER A  41       5.203  -8.181 -13.423  1.00 96.68           N  
ATOM    630  H   SER A  41       4.564  -8.728 -12.864  1.00 96.68           H  
ATOM    631  CA  SER A  41       6.606  -8.205 -13.016  1.00 96.68           C  
ATOM    632  HA  SER A  41       7.195  -7.611 -13.714  1.00 96.68           H  
ATOM    633  C   SER A  41       7.155  -9.624 -13.085  1.00 96.68           C  
ATOM    634  CB  SER A  41       6.766  -7.582 -11.631  1.00 96.68           C  
ATOM    635  HB2 SER A  41       7.792  -7.711 -11.286  1.00 96.68           H  
ATOM    636  HB3 SER A  41       6.081  -8.064 -10.933  1.00 96.68           H  
ATOM    637  O   SER A  41       6.401 -10.590 -13.018  1.00 96.68           O  
ATOM    638  OG  SER A  41       6.473  -6.198 -11.735  1.00 96.68           O  
ATOM    639  HG  SER A  41       6.860  -5.917 -12.568  1.00 96.68           H  
ATOM    640  N   VAL A  42       8.464  -9.756 -13.251  1.00 96.96           N  
ATOM    641  H   VAL A  42       9.031  -8.933 -13.390  1.00 96.96           H  
ATOM    642  CA  VAL A  42       9.158 -11.042 -13.223  1.00 96.96           C  
ATOM    643  HA  VAL A  42       8.473 -11.800 -12.845  1.00 96.96           H  
ATOM    644  C   VAL A  42      10.309 -10.961 -12.237  1.00 96.96           C  
ATOM    645  CB  VAL A  42       9.606 -11.511 -14.623  1.00 96.96           C  
ATOM    646  HB  VAL A  42      10.103 -12.475 -14.517  1.00 96.96           H  
ATOM    647  O   VAL A  42      11.103 -10.024 -12.302  1.00 96.96           O  
ATOM    648  CG1 VAL A  42       8.384 -11.707 -15.525  1.00 96.96           C  
ATOM    649 HG11 VAL A  42       7.696 -12.420 -15.071  1.00 96.96           H  
ATOM    650 HG12 VAL A  42       8.703 -12.097 -16.491  1.00 96.96           H  
ATOM    651 HG13 VAL A  42       7.876 -10.756 -15.682  1.00 96.96           H  
ATOM    652  CG2 VAL A  42      10.558 -10.558 -15.355  1.00 96.96           C  
ATOM    653 HG21 VAL A  42      10.101  -9.577 -15.483  1.00 96.96           H  
ATOM    654 HG22 VAL A  42      11.484 -10.461 -14.788  1.00 96.96           H  
ATOM    655 HG23 VAL A  42      10.809 -10.970 -16.333  1.00 96.96           H  
ATOM    656  N   LEU A  43      10.371 -11.908 -11.304  1.00 96.89           N  
ATOM    657  H   LEU A  43       9.689 -12.652 -11.332  1.00 96.89           H  
ATOM    658  CA  LEU A  43      11.550 -12.120 -10.475  1.00 96.89           C  
ATOM    659  HA  LEU A  43      11.964 -11.157 -10.175  1.00 96.89           H  
ATOM    660  C   LEU A  43      12.583 -12.857 -11.317  1.00 96.89           C  
ATOM    661  CB  LEU A  43      11.172 -12.920  -9.220  1.00 96.89           C  
ATOM    662  HB2 LEU A  43      10.811 -13.894  -9.549  1.00 96.89           H  
ATOM    663  HB3 LEU A  43      10.362 -12.414  -8.695  1.00 96.89           H  
ATOM    664  O   LEU A  43      12.255 -13.858 -11.956  1.00 96.89           O  
ATOM    665  CG  LEU A  43      12.338 -13.153  -8.243  1.00 96.89           C  
ATOM    666  HG  LEU A  43      13.194 -13.571  -8.772  1.00 96.89           H  
ATOM    667  CD1 LEU A  43      12.766 -11.859  -7.554  1.00 96.89           C  
ATOM    668 HD11 LEU A  43      13.510 -12.095  -6.793  1.00 96.89           H  
ATOM    669 HD12 LEU A  43      13.211 -11.174  -8.275  1.00 96.89           H  
ATOM    670 HD13 LEU A  43      11.909 -11.389  -7.070  1.00 96.89           H  
ATOM    671  CD2 LEU A  43      11.913 -14.151  -7.171  1.00 96.89           C  
ATOM    672 HD21 LEU A  43      12.721 -14.300  -6.455  1.00 96.89           H  
ATOM    673 HD22 LEU A  43      11.031 -13.794  -6.639  1.00 96.89           H  
ATOM    674 HD23 LEU A  43      11.697 -15.112  -7.638  1.00 96.89           H  
ATOM    675  N   ILE A  44      13.808 -12.345 -11.327  1.00 96.61           N  
ATOM    676  H   ILE A  44      13.981 -11.492 -10.814  1.00 96.61           H  
ATOM    677  CA  ILE A  44      14.921 -12.935 -12.065  1.00 96.61           C  
ATOM    678  HA  ILE A  44      14.643 -13.946 -12.363  1.00 96.61           H  
ATOM    679  C   ILE A  44      16.143 -13.068 -11.166  1.00 96.61           C  
ATOM    680  CB  ILE A  44      15.235 -12.139 -13.354  1.00 96.61           C  
ATOM    681  HB  ILE A  44      16.081 -12.625 -13.839  1.00 96.61           H  
ATOM    682  O   ILE A  44      16.434 -12.180 -10.364  1.00 96.61           O  
ATOM    683  CG1 ILE A  44      15.621 -10.670 -13.070  1.00 96.61           C  
ATOM    684 HG12 ILE A  44      16.434 -10.637 -12.345  1.00 96.61           H  
ATOM    685 HG13 ILE A  44      14.767 -10.139 -12.651  1.00 96.61           H  
ATOM    686  CG2 ILE A  44      14.036 -12.223 -14.316  1.00 96.61           C  
ATOM    687 HG21 ILE A  44      13.737 -13.263 -14.444  1.00 96.61           H  
ATOM    688 HG22 ILE A  44      14.302 -11.818 -15.292  1.00 96.61           H  
ATOM    689 HG23 ILE A  44      13.195 -11.662 -13.908  1.00 96.61           H  
ATOM    690  CD1 ILE A  44      16.100  -9.902 -14.302  1.00 96.61           C  
ATOM    691 HD11 ILE A  44      15.287  -9.779 -15.018  1.00 96.61           H  
ATOM    692 HD12 ILE A  44      16.933 -10.426 -14.771  1.00 96.61           H  
ATOM    693 HD13 ILE A  44      16.424  -8.912 -13.982  1.00 96.61           H  
ATOM    694  N   VAL A  45      16.883 -14.161 -11.358  1.00 96.36           N  
ATOM    695  H   VAL A  45      16.530 -14.868 -11.986  1.00 96.36           H  
ATOM    696  CA  VAL A  45      18.228 -14.361 -10.815  1.00 96.36           C  
ATOM    697  HA  VAL A  45      18.509 -13.488 -10.225  1.00 96.36           H  
ATOM    698  C   VAL A  45      19.186 -14.484 -11.995  1.00 96.36           C  
ATOM    699  CB  VAL A  45      18.298 -15.581  -9.880  1.00 96.36           C  
ATOM    700  HB  VAL A  45      18.048 -16.484 -10.438  1.00 96.36           H  
ATOM    701  O   VAL A  45      19.079 -15.404 -12.807  1.00 96.36           O  
ATOM    702  CG1 VAL A  45      19.707 -15.736  -9.293  1.00 96.36           C  
ATOM    703 HG11 VAL A  45      19.725 -16.584  -8.608  1.00 96.36           H  
ATOM    704 HG12 VAL A  45      20.432 -15.919 -10.087  1.00 96.36           H  
ATOM    705 HG13 VAL A  45      19.981 -14.833  -8.747  1.00 96.36           H  
ATOM    706  CG2 VAL A  45      17.308 -15.450  -8.718  1.00 96.36           C  
ATOM    707 HG21 VAL A  45      17.410 -16.297  -8.040  1.00 96.36           H  
ATOM    708 HG22 VAL A  45      16.284 -15.435  -9.091  1.00 96.36           H  
ATOM    709 HG23 VAL A  45      17.504 -14.529  -8.169  1.00 96.36           H  
ATOM    710  N   ALA A  46      20.098 -13.528 -12.131  1.00 96.67           N  
ATOM    711  H   ALA A  46      20.152 -12.814 -11.418  1.00 96.67           H  
ATOM    712  CA  ALA A  46      21.013 -13.444 -13.267  1.00 96.67           C  
ATOM    713  HA  ALA A  46      21.285 -14.446 -13.600  1.00 96.67           H  
ATOM    714  C   ALA A  46      22.300 -12.713 -12.874  1.00 96.67           C  
ATOM    715  CB  ALA A  46      20.285 -12.723 -14.413  1.00 96.67           C  
ATOM    716  HB1 ALA A  46      20.038 -11.704 -14.115  1.00 96.67           H  
ATOM    717  HB2 ALA A  46      19.362 -13.251 -14.654  1.00 96.67           H  
ATOM    718  HB3 ALA A  46      20.914 -12.703 -15.303  1.00 96.67           H  
ATOM    719  O   ALA A  46      22.461 -12.270 -11.738  1.00 96.67           O  
ATOM    720  N   LYS A  47      23.220 -12.544 -13.822  1.00 95.48           N  
ATOM    721  H   LYS A  47      23.065 -12.988 -14.716  1.00 95.48           H  
ATOM    722  CA  LYS A  47      24.364 -11.643 -13.697  1.00 95.48           C  
ATOM    723  HA  LYS A  47      24.399 -11.282 -12.669  1.00 95.48           H  
ATOM    724  C   LYS A  47      24.198 -10.422 -14.593  1.00 95.48           C  
ATOM    725  CB  LYS A  47      25.675 -12.379 -13.979  1.00 95.48           C  
ATOM    726  HB2 LYS A  47      26.481 -11.650 -13.889  1.00 95.48           H  
ATOM    727  HB3 LYS A  47      25.664 -12.766 -14.998  1.00 95.48           H  
ATOM    728  O   LYS A  47      23.756 -10.529 -15.732  1.00 95.48           O  
ATOM    729  CG  LYS A  47      25.941 -13.530 -12.995  1.00 95.48           C  
ATOM    730  HG2 LYS A  47      25.198 -14.313 -13.142  1.00 95.48           H  
ATOM    731  HG3 LYS A  47      25.878 -13.164 -11.970  1.00 95.48           H  
ATOM    732  CD  LYS A  47      27.339 -14.107 -13.239  1.00 95.48           C  
ATOM    733  HD2 LYS A  47      27.418 -14.359 -14.296  1.00 95.48           H  
ATOM    734  HD3 LYS A  47      28.093 -13.359 -12.997  1.00 95.48           H  
ATOM    735  CE  LYS A  47      27.595 -15.357 -12.393  1.00 95.48           C  
ATOM    736  HE2 LYS A  47      26.723 -16.005 -12.479  1.00 95.48           H  
ATOM    737  HE3 LYS A  47      27.720 -15.077 -11.347  1.00 95.48           H  
ATOM    738  NZ  LYS A  47      28.770 -16.103 -12.907  1.00 95.48           N  
ATOM    739  HZ1 LYS A  47      29.611 -15.548 -12.987  1.00 95.48           H  
ATOM    740  HZ2 LYS A  47      28.921 -16.966 -12.405  1.00 95.48           H  
ATOM    741  HZ3 LYS A  47      28.535 -16.414 -13.838  1.00 95.48           H  
ATOM    742  N   VAL A  48      24.619  -9.260 -14.103  1.00 93.12           N  
ATOM    743  H   VAL A  48      24.918  -9.243 -13.138  1.00 93.12           H  
ATOM    744  CA  VAL A  48      24.664  -8.009 -14.878  1.00 93.12           C  
ATOM    745  HA  VAL A  48      24.465  -8.236 -15.926  1.00 93.12           H  
ATOM    746  C   VAL A  48      26.054  -7.390 -14.819  1.00 93.12           C  
ATOM    747  CB  VAL A  48      23.588  -6.996 -14.438  1.00 93.12           C  
ATOM    748  HB  VAL A  48      23.726  -6.082 -15.016  1.00 93.12           H  
ATOM    749  O   VAL A  48      26.759  -7.496 -13.811  1.00 93.12           O  
ATOM    750  CG1 VAL A  48      22.188  -7.528 -14.740  1.00 93.12           C  
ATOM    751 HG11 VAL A  48      21.991  -8.433 -14.165  1.00 93.12           H  
ATOM    752 HG12 VAL A  48      21.440  -6.779 -14.483  1.00 93.12           H  
ATOM    753 HG13 VAL A  48      22.098  -7.752 -15.803  1.00 93.12           H  
ATOM    754  CG2 VAL A  48      23.684  -6.634 -12.953  1.00 93.12           C  
ATOM    755 HG21 VAL A  48      22.885  -5.937 -12.698  1.00 93.12           H  
ATOM    756 HG22 VAL A  48      24.645  -6.169 -12.735  1.00 93.12           H  
ATOM    757 HG23 VAL A  48      23.571  -7.535 -12.349  1.00 93.12           H  
ATOM    758  N   LYS A  49      26.462  -6.718 -15.900  1.00 88.95           N  
ATOM    759  H   LYS A  49      25.828  -6.649 -16.684  1.00 88.95           H  
ATOM    760  CA  LYS A  49      27.694  -5.920 -15.914  1.00 88.95           C  
ATOM    761  HA  LYS A  49      28.497  -6.483 -15.438  1.00 88.95           H  
ATOM    762  C   LYS A  49      27.461  -4.651 -15.096  1.00 88.95           C  
ATOM    763  CB  LYS A  49      28.119  -5.581 -17.353  1.00 88.95           C  
ATOM    764  HB2 LYS A  49      28.934  -4.859 -17.300  1.00 88.95           H  
ATOM    765  HB3 LYS A  49      27.286  -5.113 -17.879  1.00 88.95           H  
ATOM    766  O   LYS A  49      26.735  -3.762 -15.531  1.00 88.95           O  
ATOM    767  CG  LYS A  49      28.604  -6.803 -18.148  1.00 88.95           C  
ATOM    768  HG2 LYS A  49      29.375  -7.320 -17.576  1.00 88.95           H  
ATOM    769  HG3 LYS A  49      27.771  -7.485 -18.320  1.00 88.95           H  
ATOM    770  CD  LYS A  49      29.193  -6.360 -19.497  1.00 88.95           C  
ATOM    771  HD2 LYS A  49      29.999  -5.651 -19.308  1.00 88.95           H  
ATOM    772  HD3 LYS A  49      28.420  -5.867 -20.086  1.00 88.95           H  
ATOM    773  CE  LYS A  49      29.755  -7.555 -20.281  1.00 88.95           C  
ATOM    774  HE2 LYS A  49      28.929  -8.200 -20.580  1.00 88.95           H  
ATOM    775  HE3 LYS A  49      30.403  -8.126 -19.617  1.00 88.95           H  
ATOM    776  NZ  LYS A  49      30.536  -7.117 -21.473  1.00 88.95           N  
ATOM    777  HZ1 LYS A  49      30.892  -7.914 -21.981  1.00 88.95           H  
ATOM    778  HZ2 LYS A  49      29.976  -6.561 -22.103  1.00 88.95           H  
ATOM    779  HZ3 LYS A  49      31.342  -6.572 -21.203  1.00 88.95           H  
ATOM    780  N   LYS A  50      28.079  -4.550 -13.917  1.00 73.95           N  
ATOM    781  H   LYS A  50      28.662  -5.320 -13.623  1.00 73.95           H  
ATOM    782  CA  LYS A  50      27.988  -3.351 -13.067  1.00 73.95           C  
ATOM    783  HA  LYS A  50      27.264  -2.672 -13.517  1.00 73.95           H  
ATOM    784  C   LYS A  50      29.334  -2.626 -13.047  1.00 73.95           C  
ATOM    785  CB  LYS A  50      27.439  -3.738 -11.681  1.00 73.95           C  
ATOM    786  HB2 LYS A  50      26.620  -4.443 -11.825  1.00 73.95           H  
ATOM    787  HB3 LYS A  50      28.219  -4.237 -11.105  1.00 73.95           H  
ATOM    788  O   LYS A  50      30.346  -3.229 -12.698  1.00 73.95           O  
ATOM    789  CG  LYS A  50      26.896  -2.528 -10.899  1.00 73.95           C  
ATOM    790  HG2 LYS A  50      26.209  -1.973 -11.538  1.00 73.95           H  
ATOM    791  HG3 LYS A  50      27.723  -1.876 -10.621  1.00 73.95           H  
ATOM    792  CD  LYS A  50      26.141  -2.967  -9.633  1.00 73.95           C  
ATOM    793  HD2 LYS A  50      25.339  -3.644  -9.927  1.00 73.95           H  
ATOM    794  HD3 LYS A  50      26.823  -3.496  -8.966  1.00 73.95           H  
ATOM    795  CE  LYS A  50      25.539  -1.755  -8.906  1.00 73.95           C  
ATOM    796  HE2 LYS A  50      24.968  -1.177  -9.632  1.00 73.95           H  
ATOM    797  HE3 LYS A  50      26.345  -1.119  -8.541  1.00 73.95           H  
ATOM    798  NZ  LYS A  50      24.643  -2.167  -7.791  1.00 73.95           N  
ATOM    799  HZ1 LYS A  50      23.883  -2.728  -8.148  1.00 73.95           H  
ATOM    800  HZ2 LYS A  50      24.232  -1.357  -7.349  1.00 73.95           H  
ATOM    801  HZ3 LYS A  50      25.131  -2.708  -7.092  1.00 73.95           H  
ATOM    802  N   ASN A  51      29.306  -1.322 -13.335  1.00 65.92           N  
ATOM    803  H   ASN A  51      28.407  -0.950 -13.605  1.00 65.92           H  
ATOM    804  CA  ASN A  51      30.444  -0.387 -13.393  1.00 65.92           C  
ATOM    805  HA  ASN A  51      30.004   0.609 -13.457  1.00 65.92           H  
ATOM    806  C   ASN A  51      31.353  -0.516 -14.632  1.00 65.92           C  
ATOM    807  CB  ASN A  51      31.260  -0.423 -12.078  1.00 65.92           C  
ATOM    808  HB2 ASN A  51      32.014   0.364 -12.100  1.00 65.92           H  
ATOM    809  HB3 ASN A  51      31.790  -1.371 -11.997  1.00 65.92           H  
ATOM    810  O   ASN A  51      31.338  -1.516 -15.348  1.00 65.92           O  
ATOM    811  CG  ASN A  51      30.435  -0.206 -10.824  1.00 65.92           C  
ATOM    812  ND2 ASN A  51      30.958  -0.567  -9.676  1.00 65.92           N  
ATOM    813 HD21 ASN A  51      30.476  -0.216  -8.861  1.00 65.92           H  
ATOM    814 HD22 ASN A  51      31.915  -0.888  -9.645  1.00 65.92           H  
ATOM    815  OD1 ASN A  51      29.338   0.317 -10.836  1.00 65.92           O  
ATOM    816  N   LYS A  52      32.201   0.509 -14.837  1.00 64.88           N  
ATOM    817  H   LYS A  52      32.121   1.304 -14.219  1.00 64.88           H  
ATOM    818  CA  LYS A  52      33.222   0.587 -15.905  1.00 64.88           C  
ATOM    819  HA  LYS A  52      32.730   0.663 -16.874  1.00 64.88           H  
ATOM    820  C   LYS A  52      34.122  -0.655 -15.992  1.00 64.88           C  
ATOM    821  CB  LYS A  52      34.123   1.825 -15.698  1.00 64.88           C  
ATOM    822  HB2 LYS A  52      34.964   1.743 -16.387  1.00 64.88           H  
ATOM    823  HB3 LYS A  52      34.524   1.816 -14.685  1.00 64.88           H  
ATOM    824  O   LYS A  52      34.619  -0.962 -17.065  1.00 64.88           O  
ATOM    825  CG  LYS A  52      33.436   3.176 -15.965  1.00 64.88           C  
ATOM    826  HG2 LYS A  52      32.649   3.340 -15.229  1.00 64.88           H  
ATOM    827  HG3 LYS A  52      32.991   3.160 -16.960  1.00 64.88           H  
ATOM    828  CD  LYS A  52      34.457   4.329 -15.892  1.00 64.88           C  
ATOM    829  HD2 LYS A  52      34.897   4.355 -14.895  1.00 64.88           H  
ATOM    830  HD3 LYS A  52      35.249   4.143 -16.618  1.00 64.88           H  
ATOM    831  CE  LYS A  52      33.803   5.687 -16.199  1.00 64.88           C  
ATOM    832  HE2 LYS A  52      33.328   5.627 -17.178  1.00 64.88           H  
ATOM    833  HE3 LYS A  52      33.023   5.876 -15.462  1.00 64.88           H  
ATOM    834  NZ  LYS A  52      34.792   6.801 -16.191  1.00 64.88           N  
ATOM    835  HZ1 LYS A  52      35.242   6.893 -15.292  1.00 64.88           H  
ATOM    836  HZ2 LYS A  52      34.342   7.680 -16.404  1.00 64.88           H  
ATOM    837  HZ3 LYS A  52      35.507   6.654 -16.889  1.00 64.88           H  
ATOM    838  N   SER A  53      34.307  -1.380 -14.886  1.00 64.15           N  
ATOM    839  H   SER A  53      33.812  -1.114 -14.047  1.00 64.15           H  
ATOM    840  CA  SER A  53      35.134  -2.590 -14.818  1.00 64.15           C  
ATOM    841  HA  SER A  53      36.074  -2.391 -15.332  1.00 64.15           H  
ATOM    842  C   SER A  53      34.526  -3.819 -15.507  1.00 64.15           C  
ATOM    843  CB  SER A  53      35.464  -2.903 -13.353  1.00 64.15           C  
ATOM    844  HB2 SER A  53      36.082  -2.098 -12.955  1.00 64.15           H  
ATOM    845  HB3 SER A  53      36.031  -3.832 -13.297  1.00 64.15           H  
ATOM    846  O   SER A  53      35.166  -4.865 -15.512  1.00 64.15           O  
ATOM    847  OG  SER A  53      34.285  -3.009 -12.569  1.00 64.15           O  
ATOM    848  HG  SER A  53      34.548  -3.211 -11.669  1.00 64.15           H  
ATOM    849  N   GLN A  54      33.303  -3.724 -16.048  1.00 71.95           N  
ATOM    850  H   GLN A  54      32.825  -2.838 -15.965  1.00 71.95           H  
ATOM    851  CA  GLN A  54      32.581  -4.797 -16.751  1.00 71.95           C  
ATOM    852  HA  GLN A  54      31.560  -4.440 -16.883  1.00 71.95           H  
ATOM    853  C   GLN A  54      32.438  -6.124 -15.979  1.00 71.95           C  
ATOM    854  CB  GLN A  54      33.152  -5.036 -18.161  1.00 71.95           C  
ATOM    855  HB2 GLN A  54      34.176  -5.402 -18.092  1.00 71.95           H  
ATOM    856  HB3 GLN A  54      32.548  -5.821 -18.616  1.00 71.95           H  
ATOM    857  O   GLN A  54      32.034  -7.131 -16.562  1.00 71.95           O  
ATOM    858  CG  GLN A  54      33.113  -3.811 -19.089  1.00 71.95           C  
ATOM    859  HG2 GLN A  54      32.175  -3.275 -18.945  1.00 71.95           H  
ATOM    860  HG3 GLN A  54      33.935  -3.141 -18.836  1.00 71.95           H  
ATOM    861  CD  GLN A  54      33.213  -4.198 -20.567  1.00 71.95           C  
ATOM    862  NE2 GLN A  54      33.333  -3.245 -21.461  1.00 71.95           N  
ATOM    863 HE21 GLN A  54      33.464  -3.538 -22.418  1.00 71.95           H  
ATOM    864 HE22 GLN A  54      33.486  -2.287 -21.180  1.00 71.95           H  
ATOM    865  OE1 GLN A  54      33.085  -5.349 -20.962  1.00 71.95           O  
ATOM    866  N   LYS A  55      32.721  -6.149 -14.670  1.00 83.48           N  
ATOM    867  H   LYS A  55      33.056  -5.297 -14.243  1.00 83.48           H  
ATOM    868  CA  LYS A  55      32.601  -7.365 -13.862  1.00 83.48           C  
ATOM    869  HA  LYS A  55      33.102  -8.168 -14.402  1.00 83.48           H  
ATOM    870  C   LYS A  55      31.129  -7.759 -13.738  1.00 83.48           C  
ATOM    871  CB  LYS A  55      33.286  -7.213 -12.492  1.00 83.48           C  
ATOM    872  HB2 LYS A  55      32.894  -6.334 -11.981  1.00 83.48           H  
ATOM    873  HB3 LYS A  55      33.050  -8.094 -11.895  1.00 83.48           H  
ATOM    874  O   LYS A  55      30.283  -6.938 -13.372  1.00 83.48           O  
ATOM    875  CG  LYS A  55      34.817  -7.105 -12.620  1.00 83.48           C  
ATOM    876  HG2 LYS A  55      35.179  -7.927 -13.237  1.00 83.48           H  
ATOM    877  HG3 LYS A  55      35.074  -6.166 -13.109  1.00 83.48           H  
ATOM    878  CD  LYS A  55      35.524  -7.171 -11.254  1.00 83.48           C  
ATOM    879  HD2 LYS A  55      35.264  -8.112 -10.770  1.00 83.48           H  
ATOM    880  HD3 LYS A  55      35.188  -6.342 -10.631  1.00 83.48           H  
ATOM    881  CE  LYS A  55      37.049  -7.098 -11.447  1.00 83.48           C  
ATOM    882  HE2 LYS A  55      37.338  -7.877 -12.152  1.00 83.48           H  
ATOM    883  HE3 LYS A  55      37.302  -6.141 -11.903  1.00 83.48           H  
ATOM    884  NZ  LYS A  55      37.805  -7.281 -10.176  1.00 83.48           N  
ATOM    885  HZ1 LYS A  55      37.611  -8.185  -9.770  1.00 83.48           H  
ATOM    886  HZ2 LYS A  55      38.798  -7.254 -10.358  1.00 83.48           H  
ATOM    887  HZ3 LYS A  55      37.592  -6.563  -9.499  1.00 83.48           H  
ATOM    888  N   LEU A  56      30.845  -9.025 -14.031  1.00 88.30           N  
ATOM    889  H   LEU A  56      31.596  -9.629 -14.333  1.00 88.30           H  
ATOM    890  CA  LEU A  56      29.532  -9.627 -13.843  1.00 88.30           C  
ATOM    891  HA  LEU A  56      28.769  -8.966 -14.253  1.00 88.30           H  
ATOM    892  C   LEU A  56      29.256  -9.790 -12.346  1.00 88.30           C  
ATOM    893  CB  LEU A  56      29.489 -10.980 -14.576  1.00 88.30           C  
ATOM    894  HB2 LEU A  56      30.362 -11.563 -14.282  1.00 88.30           H  
ATOM    895  HB3 LEU A  56      28.610 -11.531 -14.242  1.00 88.30           H  
ATOM    896  O   LEU A  56      30.063 -10.373 -11.623  1.00 88.30           O  
ATOM    897  CG  LEU A  56      29.439 -10.892 -16.112  1.00 88.30           C  
ATOM    898  HG  LEU A  56      30.288 -10.309 -16.469  1.00 88.30           H  
ATOM    899  CD1 LEU A  56      29.527 -12.295 -16.707  1.00 88.30           C  
ATOM    900 HD11 LEU A  56      28.687 -12.907 -16.376  1.00 88.30           H  
ATOM    901 HD12 LEU A  56      30.452 -12.781 -16.397  1.00 88.30           H  
ATOM    902 HD13 LEU A  56      29.515 -12.246 -17.796  1.00 88.30           H  
ATOM    903  CD2 LEU A  56      28.145 -10.243 -16.611  1.00 88.30           C  
ATOM    904 HD21 LEU A  56      28.094  -9.201 -16.295  1.00 88.30           H  
ATOM    905 HD22 LEU A  56      27.282 -10.786 -16.222  1.00 88.30           H  
ATOM    906 HD23 LEU A  56      28.117 -10.276 -17.700  1.00 88.30           H  
ATOM    907  N   LYS A  57      28.119  -9.272 -11.882  1.00 92.37           N  
ATOM    908  H   LYS A  57      27.527  -8.770 -12.528  1.00 92.37           H  
ATOM    909  CA  LYS A  57      27.634  -9.458 -10.511  1.00 92.37           C  
ATOM    910  HA  LYS A  57      28.317 -10.109  -9.965  1.00 92.37           H  
ATOM    911  C   LYS A  57      26.283 -10.143 -10.531  1.00 92.37           C  
ATOM    912  CB  LYS A  57      27.527  -8.117  -9.774  1.00 92.37           C  
ATOM    913  HB2 LYS A  57      27.040  -8.295  -8.815  1.00 92.37           H  
ATOM    914  HB3 LYS A  57      26.903  -7.433 -10.351  1.00 92.37           H  
ATOM    915  O   LYS A  57      25.418  -9.724 -11.296  1.00 92.37           O  
ATOM    916  CG  LYS A  57      28.903  -7.492  -9.518  1.00 92.37           C  
ATOM    917  HG2 LYS A  57      29.560  -8.247  -9.085  1.00 92.37           H  
ATOM    918  HG3 LYS A  57      29.334  -7.145 -10.457  1.00 92.37           H  
ATOM    919  CD  LYS A  57      28.780  -6.327  -8.529  1.00 92.37           C  
ATOM    920  HD2 LYS A  57      28.128  -5.554  -8.937  1.00 92.37           H  
ATOM    921  HD3 LYS A  57      28.348  -6.711  -7.606  1.00 92.37           H  
ATOM    922  CE  LYS A  57      30.172  -5.757  -8.240  1.00 92.37           C  
ATOM    923  HE2 LYS A  57      30.828  -6.595  -8.005  1.00 92.37           H  
ATOM    924  HE3 LYS A  57      30.548  -5.280  -9.145  1.00 92.37           H  
ATOM    925  NZ  LYS A  57      30.155  -4.805  -7.099  1.00 92.37           N  
ATOM    926  HZ1 LYS A  57      29.816  -5.276  -6.272  1.00 92.37           H  
ATOM    927  HZ2 LYS A  57      31.089  -4.482  -6.894  1.00 92.37           H  
ATOM    928  HZ3 LYS A  57      29.564  -4.008  -7.289  1.00 92.37           H  
ATOM    929  N   SER A  58      26.117 -11.141  -9.670  1.00 93.66           N  
ATOM    930  H   SER A  58      26.891 -11.458  -9.103  1.00 93.66           H  
ATOM    931  CA  SER A  58      24.825 -11.778  -9.440  1.00 93.66           C  
ATOM    932  HA  SER A  58      24.442 -12.147 -10.391  1.00 93.66           H  
ATOM    933  C   SER A  58      23.836 -10.767  -8.867  1.00 93.66           C  
ATOM    934  CB  SER A  58      24.958 -12.974  -8.496  1.00 93.66           C  
ATOM    935  HB2 SER A  58      23.999 -13.486  -8.425  1.00 93.66           H  
ATOM    936  HB3 SER A  58      25.248 -12.625  -7.505  1.00 93.66           H  
ATOM    937  O   SER A  58      24.187  -9.973  -7.990  1.00 93.66           O  
ATOM    938  OG  SER A  58      25.940 -13.871  -8.988  1.00 93.66           O  
ATOM    939  HG  SER A  58      25.849 -14.693  -8.500  1.00 93.66           H  
ATOM    940  N   VAL A  59      22.617 -10.794  -9.386  1.00 93.85           N  
ATOM    941  H   VAL A  59      22.424 -11.457 -10.123  1.00 93.85           H  
ATOM    942  CA  VAL A  59      21.494  -9.959  -8.976  1.00 93.85           C  
ATOM    943  HA  VAL A  59      21.690  -9.571  -7.976  1.00 93.85           H  
ATOM    944  C   VAL A  59      20.232 -10.804  -8.892  1.00 93.85           C  
ATOM    945  CB  VAL A  59      21.272  -8.756  -9.918  1.00 93.85           C  
ATOM    946  HB  VAL A  59      20.371  -8.241  -9.587  1.00 93.85           H  
ATOM    947  O   VAL A  59      20.003 -11.673  -9.734  1.00 93.85           O  
ATOM    948  CG1 VAL A  59      22.434  -7.763  -9.794  1.00 93.85           C  
ATOM    949 HG11 VAL A  59      22.199  -6.871 -10.375  1.00 93.85           H  
ATOM    950 HG12 VAL A  59      23.357  -8.215 -10.158  1.00 93.85           H  
ATOM    951 HG13 VAL A  59      22.559  -7.483  -8.748  1.00 93.85           H  
ATOM    952  CG2 VAL A  59      21.088  -9.120 -11.398  1.00 93.85           C  
ATOM    953 HG21 VAL A  59      20.862  -8.215 -11.963  1.00 93.85           H  
ATOM    954 HG22 VAL A  59      20.246  -9.802 -11.516  1.00 93.85           H  
ATOM    955 HG23 VAL A  59      21.988  -9.587 -11.798  1.00 93.85           H  
ATOM    956  N   THR A  60      19.425 -10.495  -7.882  1.00 95.03           N  
ATOM    957  H   THR A  60      19.718  -9.782  -7.230  1.00 95.03           H  
ATOM    958  CA  THR A  60      18.041 -10.937  -7.746  1.00 95.03           C  
ATOM    959  HA  THR A  60      17.779 -11.594  -8.576  1.00 95.03           H  
ATOM    960  C   THR A  60      17.188  -9.681  -7.786  1.00 95.03           C  
ATOM    961  CB  THR A  60      17.811 -11.712  -6.443  1.00 95.03           C  
ATOM    962  HB  THR A  60      18.002 -11.063  -5.589  1.00 95.03           H  
ATOM    963  O   THR A  60      17.363  -8.797  -6.945  1.00 95.03           O  
ATOM    964  CG2 THR A  60      16.387 -12.253  -6.351  1.00 95.03           C  
ATOM    965 HG21 THR A  60      16.268 -12.840  -5.441  1.00 95.03           H  
ATOM    966 HG22 THR A  60      15.688 -11.418  -6.314  1.00 95.03           H  
ATOM    967 HG23 THR A  60      16.156 -12.871  -7.219  1.00 95.03           H  
ATOM    968  OG1 THR A  60      18.685 -12.814  -6.379  1.00 95.03           O  
ATOM    969  HG1 THR A  60      18.413 -13.338  -5.621  1.00 95.03           H  
ATOM    970  N   GLU A  61      16.325  -9.542  -8.786  1.00 94.62           N  
ATOM    971  H   GLU A  61      16.207 -10.295  -9.449  1.00 94.62           H  
ATOM    972  CA  GLU A  61      15.533  -8.324  -8.955  1.00 94.62           C  
ATOM    973  HA  GLU A  61      15.305  -7.933  -7.963  1.00 94.62           H  
ATOM    974  C   GLU A  61      14.187  -8.580  -9.622  1.00 94.62           C  
ATOM    975  CB  GLU A  61      16.341  -7.238  -9.690  1.00 94.62           C  
ATOM    976  HB2 GLU A  61      17.241  -7.039  -9.108  1.00 94.62           H  
ATOM    977  HB3 GLU A  61      15.754  -6.320  -9.708  1.00 94.62           H  
ATOM    978  O   GLU A  61      13.951  -9.625 -10.226  1.00 94.62           O  
ATOM    979  CG  GLU A  61      16.741  -7.589 -11.130  1.00 94.62           C  
ATOM    980  HG2 GLU A  61      17.340  -8.500 -11.129  1.00 94.62           H  
ATOM    981  HG3 GLU A  61      15.838  -7.767 -11.714  1.00 94.62           H  
ATOM    982  CD  GLU A  61      17.557  -6.458 -11.773  1.00 94.62           C  
ATOM    983  OE1 GLU A  61      17.361  -6.212 -12.981  1.00 94.62           O  
ATOM    984  OE2 GLU A  61      18.393  -5.830 -11.084  1.00 94.62           O  
ATOM    985  N   LEU A  62      13.298  -7.596  -9.499  1.00 96.19           N  
ATOM    986  H   LEU A  62      13.587  -6.745  -9.037  1.00 96.19           H  
ATOM    987  CA  LEU A  62      12.028  -7.572 -10.202  1.00 96.19           C  
ATOM    988  HA  LEU A  62      11.780  -8.583 -10.522  1.00 96.19           H  
ATOM    989  C   LEU A  62      12.161  -6.707 -11.452  1.00 96.19           C  
ATOM    990  CB  LEU A  62      10.919  -7.068  -9.267  1.00 96.19           C  
ATOM    991  HB2 LEU A  62      11.242  -6.127  -8.823  1.00 96.19           H  
ATOM    992  HB3 LEU A  62      10.023  -6.875  -9.857  1.00 96.19           H  
ATOM    993  O   LEU A  62      12.506  -5.529 -11.366  1.00 96.19           O  
ATOM    994  CG  LEU A  62      10.567  -8.069  -8.154  1.00 96.19           C  
ATOM    995  HG  LEU A  62      11.473  -8.413  -7.654  1.00 96.19           H  
ATOM    996  CD1 LEU A  62       9.670  -7.395  -7.126  1.00 96.19           C  
ATOM    997 HD11 LEU A  62       9.501  -8.070  -6.287  1.00 96.19           H  
ATOM    998 HD12 LEU A  62      10.153  -6.488  -6.762  1.00 96.19           H  
ATOM    999 HD13 LEU A  62       8.716  -7.145  -7.590  1.00 96.19           H  
ATOM   1000  CD2 LEU A  62       9.788  -9.262  -8.697  1.00 96.19           C  
ATOM   1001 HD21 LEU A  62       8.858  -8.939  -9.165  1.00 96.19           H  
ATOM   1002 HD22 LEU A  62       9.568  -9.941  -7.873  1.00 96.19           H  
ATOM   1003 HD23 LEU A  62      10.392  -9.804  -9.424  1.00 96.19           H  
ATOM   1004  N   LEU A  63      11.819  -7.276 -12.603  1.00 95.87           N  
ATOM   1005  H   LEU A  63      11.612  -8.264 -12.593  1.00 95.87           H  
ATOM   1006  CA  LEU A  63      11.731  -6.567 -13.873  1.00 95.87           C  
ATOM   1007  HA  LEU A  63      12.174  -5.578 -13.755  1.00 95.87           H  
ATOM   1008  C   LEU A  63      10.261  -6.395 -14.264  1.00 95.87           C  
ATOM   1009  CB  LEU A  63      12.557  -7.326 -14.922  1.00 95.87           C  
ATOM   1010  HB2 LEU A  63      12.165  -8.341 -15.000  1.00 95.87           H  
ATOM   1011  HB3 LEU A  63      13.588  -7.399 -14.576  1.00 95.87           H  
ATOM   1012  O   LEU A  63       9.481  -7.341 -14.233  1.00 95.87           O  
ATOM   1013  CG  LEU A  63      12.542  -6.690 -16.322  1.00 95.87           C  
ATOM   1014  HG  LEU A  63      11.513  -6.566 -16.658  1.00 95.87           H  
ATOM   1015  CD1 LEU A  63      13.236  -5.326 -16.339  1.00 95.87           C  
ATOM   1016 HD11 LEU A  63      12.705  -4.616 -15.705  1.00 95.87           H  
ATOM   1017 HD12 LEU A  63      13.251  -4.937 -17.357  1.00 95.87           H  
ATOM   1018 HD13 LEU A  63      14.261  -5.431 -15.981  1.00 95.87           H  
ATOM   1019  CD2 LEU A  63      13.253  -7.610 -17.310  1.00 95.87           C  
ATOM   1020 HD21 LEU A  63      12.736  -8.569 -17.354  1.00 95.87           H  
ATOM   1021 HD22 LEU A  63      13.252  -7.162 -18.304  1.00 95.87           H  
ATOM   1022 HD23 LEU A  63      14.281  -7.776 -16.987  1.00 95.87           H  
ATOM   1023  N   GLY A  64       9.855  -5.182 -14.633  1.00 96.04           N  
ATOM   1024  H   GLY A  64      10.549  -4.450 -14.697  1.00 96.04           H  
ATOM   1025  CA  GLY A  64       8.526  -4.939 -15.194  1.00 96.04           C  
ATOM   1026  HA2 GLY A  64       7.777  -5.535 -14.674  1.00 96.04           H  
ATOM   1027  HA3 GLY A  64       8.269  -3.885 -15.085  1.00 96.04           H  
ATOM   1028  C   GLY A  64       8.504  -5.281 -16.679  1.00 96.04           C  
ATOM   1029  O   GLY A  64       9.231  -4.657 -17.444  1.00 96.04           O  
ATOM   1030  N   ILE A  65       7.653  -6.222 -17.085  1.00 95.84           N  
ATOM   1031  H   ILE A  65       7.066  -6.678 -16.402  1.00 95.84           H  
ATOM   1032  CA  ILE A  65       7.418  -6.547 -18.495  1.00 95.84           C  
ATOM   1033  HA  ILE A  65       8.293  -6.268 -19.082  1.00 95.84           H  
ATOM   1034  C   ILE A  65       6.243  -5.712 -18.985  1.00 95.84           C  
ATOM   1035  CB  ILE A  65       7.181  -8.060 -18.686  1.00 95.84           C  
ATOM   1036  HB  ILE A  65       6.286  -8.339 -18.129  1.00 95.84           H  
ATOM   1037  O   ILE A  65       5.130  -5.811 -18.460  1.00 95.84           O  
ATOM   1038  CG1 ILE A  65       8.347  -8.914 -18.136  1.00 95.84           C  
ATOM   1039 HG12 ILE A  65       8.402  -8.784 -17.055  1.00 95.84           H  
ATOM   1040 HG13 ILE A  65       8.128  -9.966 -18.321  1.00 95.84           H  
ATOM   1041  CG2 ILE A  65       6.929  -8.392 -20.168  1.00 95.84           C  
ATOM   1042 HG21 ILE A  65       6.854  -9.472 -20.296  1.00 95.84           H  
ATOM   1043 HG22 ILE A  65       5.995  -7.942 -20.504  1.00 95.84           H  
ATOM   1044 HG23 ILE A  65       7.744  -8.020 -20.789  1.00 95.84           H  
ATOM   1045  CD1 ILE A  65       9.729  -8.607 -18.728  1.00 95.84           C  
ATOM   1046 HD11 ILE A  65      10.461  -9.293 -18.301  1.00 95.84           H  
ATOM   1047 HD12 ILE A  65       9.720  -8.745 -19.810  1.00 95.84           H  
ATOM   1048 HD13 ILE A  65      10.032  -7.587 -18.491  1.00 95.84           H  
ATOM   1049  N   THR A  66       6.479  -4.857 -19.974  1.00 93.88           N  
ATOM   1050  H   THR A  66       7.412  -4.795 -20.356  1.00 93.88           H  
ATOM   1051  CA  THR A  66       5.421  -4.023 -20.558  1.00 93.88           C  
ATOM   1052  HA  THR A  66       4.814  -3.615 -19.749  1.00 93.88           H  
ATOM   1053  C   THR A  66       4.478  -4.835 -21.440  1.00 93.88           C  
ATOM   1054  CB  THR A  66       5.989  -2.824 -21.315  1.00 93.88           C  
ATOM   1055  HB  THR A  66       5.160  -2.211 -21.669  1.00 93.88           H  
ATOM   1056  O   THR A  66       4.821  -5.923 -21.899  1.00 93.88           O  
ATOM   1057  CG2 THR A  66       6.903  -1.960 -20.441  1.00 93.88           C  
ATOM   1058 HG21 THR A  66       7.689  -2.555 -19.975  1.00 93.88           H  
ATOM   1059 HG22 THR A  66       7.384  -1.202 -21.060  1.00 93.88           H  
ATOM   1060 HG23 THR A  66       6.315  -1.478 -19.661  1.00 93.88           H  
ATOM   1061  OG1 THR A  66       6.714  -3.260 -22.427  1.00 93.88           O  
ATOM   1062  HG1 THR A  66       7.557  -3.567 -22.084  1.00 93.88           H  
ATOM   1063  N   ILE A  67       3.279  -4.313 -21.718  1.00 91.71           N  
ATOM   1064  H   ILE A  67       3.012  -3.443 -21.281  1.00 91.71           H  
ATOM   1065  CA  ILE A  67       2.345  -4.977 -22.645  1.00 91.71           C  
ATOM   1066  HA  ILE A  67       2.137  -5.977 -22.263  1.00 91.71           H  
ATOM   1067  C   ILE A  67       2.998  -5.173 -24.027  1.00 91.71           C  
ATOM   1068  CB  ILE A  67       1.001  -4.211 -22.739  1.00 91.71           C  
ATOM   1069  HB  ILE A  67       1.201  -3.206 -23.110  1.00 91.71           H  
ATOM   1070  O   ILE A  67       2.806  -6.216 -24.644  1.00 91.71           O  
ATOM   1071  CG1 ILE A  67       0.311  -4.108 -21.357  1.00 91.71           C  
ATOM   1072 HG12 ILE A  67       0.085  -5.108 -20.987  1.00 91.71           H  
ATOM   1073 HG13 ILE A  67       0.988  -3.635 -20.645  1.00 91.71           H  
ATOM   1074  CG2 ILE A  67       0.042  -4.921 -23.715  1.00 91.71           C  
ATOM   1075 HG21 ILE A  67      -0.248  -5.894 -23.319  1.00 91.71           H  
ATOM   1076 HG22 ILE A  67      -0.851  -4.318 -23.881  1.00 91.71           H  
ATOM   1077 HG23 ILE A  67       0.509  -5.076 -24.688  1.00 91.71           H  
ATOM   1078  CD1 ILE A  67      -0.987  -3.292 -21.361  1.00 91.71           C  
ATOM   1079 HD11 ILE A  67      -0.816  -2.329 -21.843  1.00 91.71           H  
ATOM   1080 HD12 ILE A  67      -1.778  -3.825 -21.888  1.00 91.71           H  
ATOM   1081 HD13 ILE A  67      -1.314  -3.128 -20.334  1.00 91.71           H  
ATOM   1082  N   MET A  68       3.817  -4.216 -24.479  1.00 89.89           N  
ATOM   1083  H   MET A  68       3.983  -3.409 -23.894  1.00 89.89           H  
ATOM   1084  CA  MET A  68       4.547  -4.306 -25.752  1.00 89.89           C  
ATOM   1085  HA  MET A  68       3.852  -4.592 -26.541  1.00 89.89           H  
ATOM   1086  C   MET A  68       5.661  -5.366 -25.737  1.00 89.89           C  
ATOM   1087  CB  MET A  68       5.145  -2.936 -26.105  1.00 89.89           C  
ATOM   1088  HB2 MET A  68       5.804  -2.611 -25.299  1.00 89.89           H  
ATOM   1089  HB3 MET A  68       5.738  -3.039 -27.013  1.00 89.89           H  
ATOM   1090  O   MET A  68       5.933  -5.985 -26.760  1.00 89.89           O  
ATOM   1091  CG  MET A  68       4.069  -1.872 -26.356  1.00 89.89           C  
ATOM   1092  HG2 MET A  68       3.512  -1.689 -25.437  1.00 89.89           H  
ATOM   1093  HG3 MET A  68       3.374  -2.258 -27.102  1.00 89.89           H  
ATOM   1094  SD  MET A  68       4.712  -0.290 -26.969  1.00 89.89           S  
ATOM   1095  CE  MET A  68       5.560   0.318 -25.493  1.00 89.89           C  
ATOM   1096  HE1 MET A  68       4.831   0.418 -24.690  1.00 89.89           H  
ATOM   1097  HE2 MET A  68       6.003   1.291 -25.709  1.00 89.89           H  
ATOM   1098  HE3 MET A  68       6.348  -0.375 -25.199  1.00 89.89           H  
ATOM   1099  N   GLU A  69       6.292  -5.604 -24.587  1.00 94.75           N  
ATOM   1100  H   GLU A  69       6.056  -5.043 -23.781  1.00 94.75           H  
ATOM   1101  CA  GLU A  69       7.361  -6.603 -24.422  1.00 94.75           C  
ATOM   1102  HA  GLU A  69       7.948  -6.680 -25.337  1.00 94.75           H  
ATOM   1103  C   GLU A  69       6.833  -8.004 -24.110  1.00 94.75           C  
ATOM   1104  CB  GLU A  69       8.276  -6.157 -23.283  1.00 94.75           C  
ATOM   1105  HB2 GLU A  69       8.947  -6.972 -23.010  1.00 94.75           H  
ATOM   1106  HB3 GLU A  69       7.646  -5.944 -22.420  1.00 94.75           H  
ATOM   1107  O   GLU A  69       7.562  -8.985 -24.229  1.00 94.75           O  
ATOM   1108  CG  GLU A  69       9.124  -4.933 -23.666  1.00 94.75           C  
ATOM   1109  HG2 GLU A  69       8.510  -4.196 -24.183  1.00 94.75           H  
ATOM   1110  HG3 GLU A  69       9.906  -5.248 -24.356  1.00 94.75           H  
ATOM   1111  CD  GLU A  69       9.745  -4.265 -22.436  1.00 94.75           C  
ATOM   1112  OE1 GLU A  69      10.872  -3.730 -22.559  1.00 94.75           O  
ATOM   1113  OE2 GLU A  69       9.062  -4.244 -21.386  1.00 94.75           O  
ATOM   1114  N   ARG A  70       5.563  -8.124 -23.713  1.00 94.84           N  
ATOM   1115  H   ARG A  70       5.042  -7.270 -23.571  1.00 94.84           H  
ATOM   1116  CA  ARG A  70       4.974  -9.392 -23.279  1.00 94.84           C  
ATOM   1117  HA  ARG A  70       5.483  -9.719 -22.372  1.00 94.84           H  
ATOM   1118  C   ARG A  70       5.178 -10.509 -24.299  1.00 94.84           C  
ATOM   1119  CB  ARG A  70       3.491  -9.168 -22.971  1.00 94.84           C  
ATOM   1120  HB2 ARG A  70       2.994  -8.738 -23.841  1.00 94.84           H  
ATOM   1121  HB3 ARG A  70       3.400  -8.478 -22.133  1.00 94.84           H  
ATOM   1122  O   ARG A  70       5.599 -11.593 -23.917  1.00 94.84           O  
ATOM   1123  CG  ARG A  70       2.814 -10.494 -22.622  1.00 94.84           C  
ATOM   1124  HG2 ARG A  70       3.360 -10.980 -21.813  1.00 94.84           H  
ATOM   1125  HG3 ARG A  70       2.824 -11.154 -23.490  1.00 94.84           H  
ATOM   1126  CD  ARG A  70       1.362 -10.285 -22.220  1.00 94.84           C  
ATOM   1127  HD2 ARG A  70       0.841  -9.782 -23.034  1.00 94.84           H  
ATOM   1128  HD3 ARG A  70       1.322  -9.668 -21.322  1.00 94.84           H  
ATOM   1129  NE  ARG A  70       0.748 -11.593 -21.967  1.00 94.84           N  
ATOM   1130  HE  ARG A  70       1.346 -12.396 -22.097  1.00 94.84           H  
ATOM   1131  NH1 ARG A  70      -1.403 -10.887 -21.582  1.00 94.84           N  
ATOM   1132 HH11 ARG A  70      -2.371 -11.120 -21.412  1.00 94.84           H  
ATOM   1133 HH12 ARG A  70      -1.110  -9.938 -21.763  1.00 94.84           H  
ATOM   1134  NH2 ARG A  70      -0.884 -13.073 -21.543  1.00 94.84           N  
ATOM   1135 HH21 ARG A  70      -0.191 -13.776 -21.757  1.00 94.84           H  
ATOM   1136 HH22 ARG A  70      -1.854 -13.334 -21.443  1.00 94.84           H  
ATOM   1137  CZ  ARG A  70      -0.513 -11.838 -21.698  1.00 94.84           C  
ATOM   1138  N   SER A  71       4.891 -10.251 -25.576  1.00 95.46           N  
ATOM   1139  H   SER A  71       4.586  -9.319 -25.818  1.00 95.46           H  
ATOM   1140  CA  SER A  71       4.976 -11.287 -26.611  1.00 95.46           C  
ATOM   1141  HA  SER A  71       4.400 -12.152 -26.281  1.00 95.46           H  
ATOM   1142  C   SER A  71       6.410 -11.755 -26.858  1.00 95.46           C  
ATOM   1143  CB  SER A  71       4.378 -10.788 -27.927  1.00 95.46           C  
ATOM   1144  HB2 SER A  71       4.968  -9.953 -28.305  1.00 95.46           H  
ATOM   1145  HB3 SER A  71       3.354 -10.454 -27.762  1.00 95.46           H  
ATOM   1146  O   SER A  71       6.610 -12.936 -27.130  1.00 95.46           O  
ATOM   1147  OG  SER A  71       4.375 -11.830 -28.883  1.00 95.46           O  
ATOM   1148  HG  SER A  71       4.953 -12.538 -28.589  1.00 95.46           H  
ATOM   1149  N   SER A  72       7.402 -10.862 -26.785  1.00 96.57           N  
ATOM   1150  H   SER A  72       7.215  -9.922 -26.465  1.00 96.57           H  
ATOM   1151  CA  SER A  72       8.805 -11.240 -26.974  1.00 96.57           C  
ATOM   1152  HA  SER A  72       8.870 -11.937 -27.810  1.00 96.57           H  
ATOM   1153  C   SER A  72       9.350 -11.972 -25.752  1.00 96.57           C  
ATOM   1154  CB  SER A  72       9.665 -10.025 -27.333  1.00 96.57           C  
ATOM   1155  HB2 SER A  72       9.367  -9.662 -28.317  1.00 96.57           H  
ATOM   1156  HB3 SER A  72      10.711 -10.328 -27.377  1.00 96.57           H  
ATOM   1157  O   SER A  72      10.004 -13.001 -25.912  1.00 96.57           O  
ATOM   1158  OG  SER A  72       9.516  -8.977 -26.398  1.00 96.57           O  
ATOM   1159  HG  SER A  72      10.096  -8.255 -26.650  1.00 96.57           H  
ATOM   1160  N   PHE A  73       9.006 -11.510 -24.546  1.00 97.09           N  
ATOM   1161  H   PHE A  73       8.508 -10.633 -24.490  1.00 97.09           H  
ATOM   1162  CA  PHE A  73       9.347 -12.196 -23.303  1.00 97.09           C  
ATOM   1163  HA  PHE A  73      10.429 -12.322 -23.257  1.00 97.09           H  
ATOM   1164  C   PHE A  73       8.734 -13.601 -23.234  1.00 97.09           C  
ATOM   1165  CB  PHE A  73       8.910 -11.343 -22.104  1.00 97.09           C  
ATOM   1166  HB2 PHE A  73       7.845 -11.126 -22.184  1.00 97.09           H  
ATOM   1167  HB3 PHE A  73       9.445 -10.394 -22.129  1.00 97.09           H  
ATOM   1168  O   PHE A  73       9.446 -14.556 -22.954  1.00 97.09           O  
ATOM   1169  CG  PHE A  73       9.180 -12.027 -20.777  1.00 97.09           C  
ATOM   1170  CD1 PHE A  73       8.156 -12.730 -20.115  1.00 97.09           C  
ATOM   1171  HD1 PHE A  73       7.163 -12.761 -20.539  1.00 97.09           H  
ATOM   1172  CD2 PHE A  73      10.483 -12.039 -20.250  1.00 97.09           C  
ATOM   1173  HD2 PHE A  73      11.280 -11.537 -20.778  1.00 97.09           H  
ATOM   1174  CE1 PHE A  73       8.439 -13.441 -18.936  1.00 97.09           C  
ATOM   1175  HE1 PHE A  73       7.662 -14.008 -18.443  1.00 97.09           H  
ATOM   1176  CE2 PHE A  73      10.766 -12.737 -19.065  1.00 97.09           C  
ATOM   1177  HE2 PHE A  73      11.774 -12.755 -18.677  1.00 97.09           H  
ATOM   1178  CZ  PHE A  73       9.745 -13.448 -18.415  1.00 97.09           C  
ATOM   1179  HZ  PHE A  73       9.968 -14.008 -17.518  1.00 97.09           H  
ATOM   1180  N   GLU A  74       7.436 -13.758 -23.518  1.00 95.74           N  
ATOM   1181  H   GLU A  74       6.883 -12.942 -23.736  1.00 95.74           H  
ATOM   1182  CA  GLU A  74       6.754 -15.061 -23.443  1.00 95.74           C  
ATOM   1183  HA  GLU A  74       7.016 -15.533 -22.496  1.00 95.74           H  
ATOM   1184  C   GLU A  74       7.235 -16.043 -24.529  1.00 95.74           C  
ATOM   1185  CB  GLU A  74       5.214 -14.872 -23.463  1.00 95.74           C  
ATOM   1186  HB2 GLU A  74       4.740 -15.844 -23.598  1.00 95.74           H  
ATOM   1187  HB3 GLU A  74       4.939 -14.237 -24.305  1.00 95.74           H  
ATOM   1188  O   GLU A  74       7.218 -17.250 -24.296  1.00 95.74           O  
ATOM   1189  CG  GLU A  74       4.686 -14.262 -22.143  1.00 95.74           C  
ATOM   1190  HG2 GLU A  74       4.951 -14.941 -21.332  1.00 95.74           H  
ATOM   1191  HG3 GLU A  74       5.210 -13.326 -21.949  1.00 95.74           H  
ATOM   1192  CD  GLU A  74       3.166 -13.979 -22.058  1.00 95.74           C  
ATOM   1193  OE1 GLU A  74       2.671 -13.719 -20.926  1.00 95.74           O  
ATOM   1194  OE2 GLU A  74       2.445 -13.884 -23.073  1.00 95.74           O  
ATOM   1195  N   LYS A  75       7.719 -15.553 -25.683  1.00 97.08           N  
ATOM   1196  H   LYS A  75       7.695 -14.552 -25.816  1.00 97.08           H  
ATOM   1197  CA  LYS A  75       8.287 -16.397 -26.750  1.00 97.08           C  
ATOM   1198  HA  LYS A  75       7.603 -17.228 -26.924  1.00 97.08           H  
ATOM   1199  C   LYS A  75       9.622 -17.030 -26.347  1.00 97.08           C  
ATOM   1200  CB  LYS A  75       8.415 -15.577 -28.045  1.00 97.08           C  
ATOM   1201  HB2 LYS A  75       7.433 -15.185 -28.308  1.00 97.08           H  
ATOM   1202  HB3 LYS A  75       9.090 -14.737 -27.876  1.00 97.08           H  
ATOM   1203  O   LYS A  75       9.811 -18.224 -26.561  1.00 97.08           O  
ATOM   1204  CG  LYS A  75       8.937 -16.423 -29.217  1.00 97.08           C  
ATOM   1205  HG2 LYS A  75       9.924 -16.818 -28.975  1.00 97.08           H  
ATOM   1206  HG3 LYS A  75       8.257 -17.258 -29.386  1.00 97.08           H  
ATOM   1207  CD  LYS A  75       9.053 -15.595 -30.502  1.00 97.08           C  
ATOM   1208  HD2 LYS A  75       9.734 -14.762 -30.329  1.00 97.08           H  
ATOM   1209  HD3 LYS A  75       8.070 -15.211 -30.773  1.00 97.08           H  
ATOM   1210  CE  LYS A  75       9.597 -16.488 -31.626  1.00 97.08           C  
ATOM   1211  HE2 LYS A  75      10.551 -16.903 -31.303  1.00 97.08           H  
ATOM   1212  HE3 LYS A  75       8.909 -17.321 -31.769  1.00 97.08           H  
ATOM   1213  NZ  LYS A  75       9.771 -15.741 -32.897  1.00 97.08           N  
ATOM   1214  HZ1 LYS A  75       8.889 -15.366 -33.213  1.00 97.08           H  
ATOM   1215  HZ2 LYS A  75      10.429 -14.985 -32.772  1.00 97.08           H  
ATOM   1216  HZ3 LYS A  75      10.132 -16.357 -33.612  1.00 97.08           H  
ATOM   1217  N   ASN A  76      10.552 -16.238 -25.812  1.00 96.59           N  
ATOM   1218  H   ASN A  76      10.328 -15.263 -25.671  1.00 96.59           H  
ATOM   1219  CA  ASN A  76      11.809 -16.741 -25.258  1.00 96.59           C  
ATOM   1220  HA  ASN A  76      11.626 -17.731 -24.840  1.00 96.59           H  
ATOM   1221  C   ASN A  76      12.305 -15.817 -24.126  1.00 96.59           C  
ATOM   1222  CB  ASN A  76      12.864 -16.935 -26.369  1.00 96.59           C  
ATOM   1223  HB2 ASN A  76      12.432 -17.517 -27.183  1.00 96.59           H  
ATOM   1224  HB3 ASN A  76      13.190 -15.974 -26.765  1.00 96.59           H  
ATOM   1225  O   ASN A  76      12.968 -14.810 -24.400  1.00 96.59           O  
ATOM   1226  CG  ASN A  76      14.079 -17.697 -25.851  1.00 96.59           C  
ATOM   1227  ND2 ASN A  76      14.894 -18.236 -26.718  1.00 96.59           N  
ATOM   1228 HD21 ASN A  76      15.784 -18.518 -26.333  1.00 96.59           H  
ATOM   1229 HD22 ASN A  76      14.992 -17.791 -27.619  1.00 96.59           H  
ATOM   1230  OD1 ASN A  76      14.302 -17.834 -24.654  1.00 96.59           O  
ATOM   1231  N   PRO A  77      12.015 -16.156 -22.853  1.00 96.76           N  
ATOM   1232  CA  PRO A  77      12.401 -15.330 -21.711  1.00 96.76           C  
ATOM   1233  HA  PRO A  77      11.897 -14.367 -21.790  1.00 96.76           H  
ATOM   1234  C   PRO A  77      13.910 -15.096 -21.603  1.00 96.76           C  
ATOM   1235  CB  PRO A  77      11.881 -16.076 -20.477  1.00 96.76           C  
ATOM   1236  HB2 PRO A  77      11.600 -15.389 -19.679  1.00 96.76           H  
ATOM   1237  HB3 PRO A  77      12.632 -16.780 -20.118  1.00 96.76           H  
ATOM   1238  O   PRO A  77      14.327 -14.018 -21.187  1.00 96.76           O  
ATOM   1239  CG  PRO A  77      10.680 -16.855 -21.003  1.00 96.76           C  
ATOM   1240  HG2 PRO A  77       9.802 -16.209 -21.024  1.00 96.76           H  
ATOM   1241  HG3 PRO A  77      10.482 -17.744 -20.404  1.00 96.76           H  
ATOM   1242  CD  PRO A  77      11.105 -17.215 -22.426  1.00 96.76           C  
ATOM   1243  HD2 PRO A  77      10.225 -17.271 -23.066  1.00 96.76           H  
ATOM   1244  HD3 PRO A  77      11.635 -18.167 -22.427  1.00 96.76           H  
ATOM   1245  N   ILE A  78      14.729 -16.085 -21.980  1.00 96.97           N  
ATOM   1246  H   ILE A  78      14.335 -16.890 -22.446  1.00 96.97           H  
ATOM   1247  CA  ILE A  78      16.188 -15.997 -21.865  1.00 96.97           C  
ATOM   1248  HA  ILE A  78      16.434 -15.581 -20.888  1.00 96.97           H  
ATOM   1249  C   ILE A  78      16.733 -15.001 -22.883  1.00 96.97           C  
ATOM   1250  CB  ILE A  78      16.848 -17.390 -21.976  1.00 96.97           C  
ATOM   1251  HB  ILE A  78      16.597 -17.811 -22.950  1.00 96.97           H  
ATOM   1252  O   ILE A  78      17.357 -14.026 -22.475  1.00 96.97           O  
ATOM   1253  CG1 ILE A  78      16.325 -18.370 -20.898  1.00 96.97           C  
ATOM   1254 HG12 ILE A  78      16.777 -19.348 -21.068  1.00 96.97           H  
ATOM   1255 HG13 ILE A  78      15.249 -18.494 -21.020  1.00 96.97           H  
ATOM   1256  CG2 ILE A  78      18.380 -17.279 -21.901  1.00 96.97           C  
ATOM   1257 HG21 ILE A  78      18.831 -18.271 -21.889  1.00 96.97           H  
ATOM   1258 HG22 ILE A  78      18.690 -16.729 -21.012  1.00 96.97           H  
ATOM   1259 HG23 ILE A  78      18.764 -16.759 -22.779  1.00 96.97           H  
ATOM   1260  CD1 ILE A  78      16.604 -17.960 -19.446  1.00 96.97           C  
ATOM   1261 HD11 ILE A  78      16.238 -16.952 -19.250  1.00 96.97           H  
ATOM   1262 HD12 ILE A  78      17.673 -18.015 -19.241  1.00 96.97           H  
ATOM   1263 HD13 ILE A  78      16.085 -18.643 -18.774  1.00 96.97           H  
ATOM   1264  N   ASP A  79      16.411 -15.164 -24.168  1.00 96.86           N  
ATOM   1265  H   ASP A  79      15.965 -16.024 -24.453  1.00 96.86           H  
ATOM   1266  CA  ASP A  79      16.862 -14.244 -25.224  1.00 96.86           C  
ATOM   1267  HA  ASP A  79      17.951 -14.258 -25.274  1.00 96.86           H  
ATOM   1268  C   ASP A  79      16.402 -12.806 -24.948  1.00 96.86           C  
ATOM   1269  CB  ASP A  79      16.301 -14.660 -26.594  1.00 96.86           C  
ATOM   1270  HB2 ASP A  79      15.213 -14.689 -26.531  1.00 96.86           H  
ATOM   1271  HB3 ASP A  79      16.568 -13.891 -27.319  1.00 96.86           H  
ATOM   1272  O   ASP A  79      17.165 -11.852 -25.120  1.00 96.86           O  
ATOM   1273  CG  ASP A  79      16.792 -16.000 -27.142  1.00 96.86           C  
ATOM   1274  OD1 ASP A  79      17.585 -16.686 -26.465  1.00 96.86           O  
ATOM   1275  OD2 ASP A  79      16.247 -16.391 -28.201  1.00 96.86           O  
ATOM   1276  N   PHE A  80      15.161 -12.632 -24.470  1.00 97.47           N  
ATOM   1277  H   PHE A  80      14.576 -13.446 -24.346  1.00 97.47           H  
ATOM   1278  CA  PHE A  80      14.649 -11.319 -24.083  1.00 97.47           C  
ATOM   1279  HA  PHE A  80      14.695 -10.658 -24.948  1.00 97.47           H  
ATOM   1280  C   PHE A  80      15.506 -10.694 -22.976  1.00 97.47           C  
ATOM   1281  CB  PHE A  80      13.186 -11.427 -23.634  1.00 97.47           C  
ATOM   1282  HB2 PHE A  80      13.113 -12.151 -22.823  1.00 97.47           H  
ATOM   1283  HB3 PHE A  80      12.586 -11.800 -24.463  1.00 97.47           H  
ATOM   1284  O   PHE A  80      15.933  -9.546 -23.106  1.00 97.47           O  
ATOM   1285  CG  PHE A  80      12.621 -10.098 -23.164  1.00 97.47           C  
ATOM   1286  CD1 PHE A  80      12.758  -9.698 -21.820  1.00 97.47           C  
ATOM   1287  HD1 PHE A  80      13.254 -10.346 -21.112  1.00 97.47           H  
ATOM   1288  CD2 PHE A  80      12.001  -9.234 -24.082  1.00 97.47           C  
ATOM   1289  HD2 PHE A  80      11.902  -9.534 -25.115  1.00 97.47           H  
ATOM   1290  CE1 PHE A  80      12.255  -8.458 -21.392  1.00 97.47           C  
ATOM   1291  HE1 PHE A  80      12.345  -8.168 -20.356  1.00 97.47           H  
ATOM   1292  CE2 PHE A  80      11.508  -7.987 -23.658  1.00 97.47           C  
ATOM   1293  HE2 PHE A  80      11.021  -7.335 -24.368  1.00 97.47           H  
ATOM   1294  CZ  PHE A  80      11.629  -7.601 -22.312  1.00 97.47           C  
ATOM   1295  HZ  PHE A  80      11.232  -6.653 -21.980  1.00 97.47           H  
ATOM   1296  N   LEU A  81      15.790 -11.432 -21.901  1.00 96.98           N  
ATOM   1297  H   LEU A  81      15.463 -12.388 -21.871  1.00 96.98           H  
ATOM   1298  CA  LEU A  81      16.617 -10.945 -20.795  1.00 96.98           C  
ATOM   1299  HA  LEU A  81      16.227  -9.981 -20.467  1.00 96.98           H  
ATOM   1300  C   LEU A  81      18.066 -10.691 -21.249  1.00 96.98           C  
ATOM   1301  CB  LEU A  81      16.522 -11.940 -19.621  1.00 96.98           C  
ATOM   1302  HB2 LEU A  81      17.277 -11.692 -18.875  1.00 96.98           H  
ATOM   1303  HB3 LEU A  81      16.747 -12.939 -19.995  1.00 96.98           H  
ATOM   1304  O   LEU A  81      18.653  -9.662 -20.912  1.00 96.98           O  
ATOM   1305  CG  LEU A  81      15.145 -11.957 -18.925  1.00 96.98           C  
ATOM   1306  HG  LEU A  81      14.348 -12.042 -19.663  1.00 96.98           H  
ATOM   1307  CD1 LEU A  81      15.059 -13.147 -17.972  1.00 96.98           C  
ATOM   1308 HD11 LEU A  81      15.846 -13.081 -17.221  1.00 96.98           H  
ATOM   1309 HD12 LEU A  81      15.164 -14.069 -18.544  1.00 96.98           H  
ATOM   1310 HD13 LEU A  81      14.087 -13.162 -17.477  1.00 96.98           H  
ATOM   1311  CD2 LEU A  81      14.887 -10.687 -18.113  1.00 96.98           C  
ATOM   1312 HD21 LEU A  81      15.680 -10.546 -17.378  1.00 96.98           H  
ATOM   1313 HD22 LEU A  81      14.846  -9.818 -18.769  1.00 96.98           H  
ATOM   1314 HD23 LEU A  81      13.932 -10.771 -17.594  1.00 96.98           H  
ATOM   1315  N   GLU A  82      18.639 -11.544 -22.089  1.00 95.71           N  
ATOM   1316  H   GLU A  82      18.144 -12.382 -22.360  1.00 95.71           H  
ATOM   1317  CA  GLU A  82      19.979 -11.324 -22.629  1.00 95.71           C  
ATOM   1318  HA  GLU A  82      20.659 -11.154 -21.794  1.00 95.71           H  
ATOM   1319  C   GLU A  82      20.067 -10.073 -23.505  1.00 95.71           C  
ATOM   1320  CB  GLU A  82      20.459 -12.550 -23.402  1.00 95.71           C  
ATOM   1321  HB2 GLU A  82      19.715 -12.832 -24.147  1.00 95.71           H  
ATOM   1322  HB3 GLU A  82      21.380 -12.269 -23.913  1.00 95.71           H  
ATOM   1323  O   GLU A  82      21.057  -9.337 -23.419  1.00 95.71           O  
ATOM   1324  CG  GLU A  82      20.749 -13.739 -22.473  1.00 95.71           C  
ATOM   1325  HG2 GLU A  82      19.818 -14.152 -22.085  1.00 95.71           H  
ATOM   1326  HG3 GLU A  82      21.331 -13.381 -21.624  1.00 95.71           H  
ATOM   1327  CD  GLU A  82      21.550 -14.844 -23.166  1.00 95.71           C  
ATOM   1328  OE1 GLU A  82      22.045 -15.715 -22.416  1.00 95.71           O  
ATOM   1329  OE2 GLU A  82      21.817 -14.711 -24.380  1.00 95.71           O  
ATOM   1330  N   SER A  83      19.011  -9.779 -24.271  1.00 95.46           N  
ATOM   1331  H   SER A  83      18.281 -10.472 -24.349  1.00 95.46           H  
ATOM   1332  CA  SER A  83      18.889  -8.534 -25.041  1.00 95.46           C  
ATOM   1333  HA  SER A  83      19.782  -8.440 -25.660  1.00 95.46           H  
ATOM   1334  C   SER A  83      18.822  -7.289 -24.145  1.00 95.46           C  
ATOM   1335  CB  SER A  83      17.679  -8.587 -25.985  1.00 95.46           C  
ATOM   1336  HB2 SER A  83      17.847  -7.877 -26.795  1.00 95.46           H  
ATOM   1337  HB3 SER A  83      17.585  -9.583 -26.419  1.00 95.46           H  
ATOM   1338  O   SER A  83      19.278  -6.216 -24.535  1.00 95.46           O  
ATOM   1339  OG  SER A  83      16.465  -8.243 -25.342  1.00 95.46           O  
ATOM   1340  HG  SER A  83      16.296  -8.869 -24.634  1.00 95.46           H  
ATOM   1341  N   LYS A  84      18.318  -7.436 -22.910  1.00 93.60           N  
ATOM   1342  H   LYS A  84      17.963  -8.349 -22.666  1.00 93.60           H  
ATOM   1343  CA  LYS A  84      18.305  -6.390 -21.873  1.00 93.60           C  
ATOM   1344  HA  LYS A  84      18.197  -5.422 -22.363  1.00 93.60           H  
ATOM   1345  C   LYS A  84      19.627  -6.287 -21.100  1.00 93.60           C  
ATOM   1346  CB  LYS A  84      17.112  -6.612 -20.925  1.00 93.60           C  
ATOM   1347  HB2 LYS A  84      17.157  -7.628 -20.532  1.00 93.60           H  
ATOM   1348  HB3 LYS A  84      17.192  -5.934 -20.075  1.00 93.60           H  
ATOM   1349  O   LYS A  84      19.760  -5.423 -20.238  1.00 93.60           O  
ATOM   1350  CG  LYS A  84      15.732  -6.416 -21.568  1.00 93.60           C  
ATOM   1351  HG2 LYS A  84      15.647  -7.023 -22.469  1.00 93.60           H  
ATOM   1352  HG3 LYS A  84      14.983  -6.764 -20.856  1.00 93.60           H  
ATOM   1353  CD  LYS A  84      15.435  -4.951 -21.912  1.00 93.60           C  
ATOM   1354  HD2 LYS A  84      16.092  -4.622 -22.718  1.00 93.60           H  
ATOM   1355  HD3 LYS A  84      15.596  -4.334 -21.028  1.00 93.60           H  
ATOM   1356  CE  LYS A  84      13.973  -4.851 -22.357  1.00 93.60           C  
ATOM   1357  HE2 LYS A  84      13.345  -5.290 -21.582  1.00 93.60           H  
ATOM   1358  HE3 LYS A  84      13.835  -5.448 -23.259  1.00 93.60           H  
ATOM   1359  NZ  LYS A  84      13.540  -3.455 -22.595  1.00 93.60           N  
ATOM   1360  HZ1 LYS A  84      13.707  -2.876 -21.784  1.00 93.60           H  
ATOM   1361  HZ2 LYS A  84      13.973  -3.062 -23.419  1.00 93.60           H  
ATOM   1362  HZ3 LYS A  84      12.539  -3.458 -22.729  1.00 93.60           H  
ATOM   1363  N   GLY A  85      20.615  -7.125 -21.419  1.00 94.14           N  
ATOM   1364  H   GLY A  85      20.433  -7.810 -22.139  1.00 94.14           H  
ATOM   1365  CA  GLY A  85      21.951  -7.095 -20.825  1.00 94.14           C  
ATOM   1366  HA2 GLY A  85      22.667  -7.378 -21.596  1.00 94.14           H  
ATOM   1367  HA3 GLY A  85      22.183  -6.082 -20.495  1.00 94.14           H  
ATOM   1368  C   GLY A  85      22.149  -8.037 -19.636  1.00 94.14           C  
ATOM   1369  O   GLY A  85      23.228  -8.018 -19.035  1.00 94.14           O  
ATOM   1370  N   TYR A  86      21.162  -8.877 -19.313  1.00 95.67           N  
ATOM   1371  H   TYR A  86      20.311  -8.873 -19.856  1.00 95.67           H  
ATOM   1372  CA  TYR A  86      21.349  -9.962 -18.351  1.00 95.67           C  
ATOM   1373  HA  TYR A  86      21.887  -9.564 -17.491  1.00 95.67           H  
ATOM   1374  C   TYR A  86      22.215 -11.071 -18.963  1.00 95.67           C  
ATOM   1375  CB  TYR A  86      19.999 -10.486 -17.841  1.00 95.67           C  
ATOM   1376  HB2 TYR A  86      20.184 -11.286 -17.124  1.00 95.67           H  
ATOM   1377  HB3 TYR A  86      19.447 -10.916 -18.676  1.00 95.67           H  
ATOM   1378  O   TYR A  86      22.249 -11.276 -20.176  1.00 95.67           O  
ATOM   1379  CG  TYR A  86      19.154  -9.428 -17.158  1.00 95.67           C  
ATOM   1380  CD1 TYR A  86      19.428  -9.046 -15.832  1.00 95.67           C  
ATOM   1381  HD1 TYR A  86      20.207  -9.544 -15.274  1.00 95.67           H  
ATOM   1382  CD2 TYR A  86      18.108  -8.799 -17.856  1.00 95.67           C  
ATOM   1383  HD2 TYR A  86      17.843  -9.119 -18.853  1.00 95.67           H  
ATOM   1384  CE1 TYR A  86      18.686  -8.008 -15.232  1.00 95.67           C  
ATOM   1385  HE1 TYR A  86      18.888  -7.706 -14.214  1.00 95.67           H  
ATOM   1386  CE2 TYR A  86      17.375  -7.759 -17.270  1.00 95.67           C  
ATOM   1387  HE2 TYR A  86      16.576  -7.271 -17.808  1.00 95.67           H  
ATOM   1388  OH  TYR A  86      16.907  -6.364 -15.427  1.00 95.67           O  
ATOM   1389  HH  TYR A  86      17.094  -6.253 -14.492  1.00 95.67           H  
ATOM   1390  CZ  TYR A  86      17.662  -7.357 -15.958  1.00 95.67           C  
ATOM   1391  N   LYS A  87      22.970 -11.772 -18.124  1.00 94.92           N  
ATOM   1392  H   LYS A  87      22.959 -11.511 -17.148  1.00 94.92           H  
ATOM   1393  CA  LYS A  87      23.823 -12.905 -18.499  1.00 94.92           C  
ATOM   1394  HA  LYS A  87      23.473 -13.324 -19.442  1.00 94.92           H  
ATOM   1395  C   LYS A  87      23.664 -14.015 -17.476  1.00 94.92           C  
ATOM   1396  CB  LYS A  87      25.295 -12.451 -18.609  1.00 94.92           C  
ATOM   1397  HB2 LYS A  87      25.922 -13.321 -18.803  1.00 94.92           H  
ATOM   1398  HB3 LYS A  87      25.600 -12.031 -17.651  1.00 94.92           H  
ATOM   1399  O   LYS A  87      23.347 -13.729 -16.326  1.00 94.92           O  
ATOM   1400  CG  LYS A  87      25.559 -11.401 -19.707  1.00 94.92           C  
ATOM   1401  HG2 LYS A  87      24.929 -10.528 -19.537  1.00 94.92           H  
ATOM   1402  HG3 LYS A  87      26.599 -11.080 -19.647  1.00 94.92           H  
ATOM   1403  CD  LYS A  87      25.300 -11.966 -21.114  1.00 94.92           C  
ATOM   1404  HD2 LYS A  87      26.088 -12.672 -21.375  1.00 94.92           H  
ATOM   1405  HD3 LYS A  87      24.355 -12.509 -21.121  1.00 94.92           H  
ATOM   1406  CE  LYS A  87      25.202 -10.872 -22.181  1.00 94.92           C  
ATOM   1407  HE2 LYS A  87      26.197 -10.491 -22.410  1.00 94.92           H  
ATOM   1408  HE3 LYS A  87      24.592 -10.064 -21.778  1.00 94.92           H  
ATOM   1409  NZ  LYS A  87      24.538 -11.412 -23.398  1.00 94.92           N  
ATOM   1410  HZ1 LYS A  87      23.621 -11.763 -23.159  1.00 94.92           H  
ATOM   1411  HZ2 LYS A  87      25.032 -12.200 -23.793  1.00 94.92           H  
ATOM   1412  HZ3 LYS A  87      24.394 -10.710 -24.109  1.00 94.92           H  
ATOM   1413  N   GLU A  88      23.897 -15.259 -17.889  1.00 94.93           N  
ATOM   1414  H   GLU A  88      24.130 -15.415 -18.859  1.00 94.93           H  
ATOM   1415  CA  GLU A  88      23.776 -16.436 -17.012  1.00 94.93           C  
ATOM   1416  HA  GLU A  88      23.784 -17.329 -17.636  1.00 94.93           H  
ATOM   1417  C   GLU A  88      22.433 -16.459 -16.255  1.00 94.93           C  
ATOM   1418  CB  GLU A  88      24.983 -16.536 -16.063  1.00 94.93           C  
ATOM   1419  HB2 GLU A  88      24.843 -17.422 -15.445  1.00 94.93           H  
ATOM   1420  HB3 GLU A  88      25.002 -15.664 -15.409  1.00 94.93           H  
ATOM   1421  O   GLU A  88      22.379 -16.598 -15.032  1.00 94.93           O  
ATOM   1422  CG  GLU A  88      26.344 -16.653 -16.767  1.00 94.93           C  
ATOM   1423  HG2 GLU A  88      26.502 -15.781 -17.401  1.00 94.93           H  
ATOM   1424  HG3 GLU A  88      26.351 -17.545 -17.394  1.00 94.93           H  
ATOM   1425  CD  GLU A  88      27.468 -16.739 -15.725  1.00 94.93           C  
ATOM   1426  OE1 GLU A  88      28.495 -16.032 -15.841  1.00 94.93           O  
ATOM   1427  OE2 GLU A  88      27.290 -17.393 -14.676  1.00 94.93           O  
ATOM   1428  N   VAL A  89      21.335 -16.238 -16.983  1.00 96.30           N  
ATOM   1429  H   VAL A  89      21.423 -16.160 -17.986  1.00 96.30           H  
ATOM   1430  CA  VAL A  89      19.992 -16.197 -16.399  1.00 96.30           C  
ATOM   1431  HA  VAL A  89      20.005 -15.516 -15.548  1.00 96.30           H  
ATOM   1432  C   VAL A  89      19.610 -17.589 -15.895  1.00 96.30           C  
ATOM   1433  CB  VAL A  89      18.956 -15.680 -17.412  1.00 96.30           C  
ATOM   1434  HB  VAL A  89      18.927 -16.356 -18.266  1.00 96.30           H  
ATOM   1435  O   VAL A  89      19.617 -18.563 -16.648  1.00 96.30           O  
ATOM   1436  CG1 VAL A  89      17.561 -15.614 -16.780  1.00 96.30           C  
ATOM   1437 HG11 VAL A  89      16.849 -15.253 -17.522  1.00 96.30           H  
ATOM   1438 HG12 VAL A  89      17.562 -14.945 -15.920  1.00 96.30           H  
ATOM   1439 HG13 VAL A  89      17.234 -16.605 -16.465  1.00 96.30           H  
ATOM   1440  CG2 VAL A  89      19.303 -14.277 -17.930  1.00 96.30           C  
ATOM   1441 HG21 VAL A  89      18.558 -13.967 -18.663  1.00 96.30           H  
ATOM   1442 HG22 VAL A  89      19.314 -13.564 -17.105  1.00 96.30           H  
ATOM   1443 HG23 VAL A  89      20.275 -14.280 -18.424  1.00 96.30           H  
ATOM   1444  N   ARG A  90      19.223 -17.682 -14.622  1.00 95.41           N  
ATOM   1445  H   ARG A  90      19.236 -16.846 -14.056  1.00 95.41           H  
ATOM   1446  CA  ARG A  90      18.713 -18.912 -14.008  1.00 95.41           C  
ATOM   1447  HA  ARG A  90      19.284 -19.771 -14.360  1.00 95.41           H  
ATOM   1448  C   ARG A  90      17.269 -19.148 -14.434  1.00 95.41           C  
ATOM   1449  CB  ARG A  90      18.848 -18.804 -12.484  1.00 95.41           C  
ATOM   1450  HB2 ARG A  90      18.379 -17.876 -12.156  1.00 95.41           H  
ATOM   1451  HB3 ARG A  90      18.298 -19.619 -12.013  1.00 95.41           H  
ATOM   1452  O   ARG A  90      16.344 -18.637 -13.811  1.00 95.41           O  
ATOM   1453  CG  ARG A  90      20.311 -18.818 -12.007  1.00 95.41           C  
ATOM   1454  HG2 ARG A  90      20.869 -18.023 -12.502  1.00 95.41           H  
ATOM   1455  HG3 ARG A  90      20.326 -18.622 -10.935  1.00 95.41           H  
ATOM   1456  CD  ARG A  90      21.000 -20.165 -12.273  1.00 95.41           C  
ATOM   1457  HD2 ARG A  90      22.030 -20.114 -11.921  1.00 95.41           H  
ATOM   1458  HD3 ARG A  90      21.040 -20.349 -13.347  1.00 95.41           H  
ATOM   1459  NE  ARG A  90      20.274 -21.271 -11.615  1.00 95.41           N  
ATOM   1460  HE  ARG A  90      19.462 -21.647 -12.083  1.00 95.41           H  
ATOM   1461  NH1 ARG A  90      21.441 -21.306  -9.634  1.00 95.41           N  
ATOM   1462 HH11 ARG A  90      22.090 -20.631 -10.012  1.00 95.41           H  
ATOM   1463 HH12 ARG A  90      21.543 -21.686  -8.704  1.00 95.41           H  
ATOM   1464  NH2 ARG A  90      19.643 -22.606  -9.898  1.00 95.41           N  
ATOM   1465 HH21 ARG A  90      18.791 -22.833 -10.391  1.00 95.41           H  
ATOM   1466 HH22 ARG A  90      19.726 -22.968  -8.959  1.00 95.41           H  
ATOM   1467  CZ  ARG A  90      20.460 -21.725 -10.391  1.00 95.41           C  
ATOM   1468  N   LYS A  91      17.084 -19.902 -15.523  1.00 93.89           N  
ATOM   1469  H   LYS A  91      17.919 -20.202 -16.006  1.00 93.89           H  
ATOM   1470  CA  LYS A  91      15.770 -20.189 -16.128  1.00 93.89           C  
ATOM   1471  HA  LYS A  91      15.339 -19.252 -16.481  1.00 93.89           H  
ATOM   1472  C   LYS A  91      14.765 -20.777 -15.131  1.00 93.89           C  
ATOM   1473  CB  LYS A  91      15.969 -21.138 -17.323  1.00 93.89           C  
ATOM   1474  HB2 LYS A  91      16.322 -22.103 -16.960  1.00 93.89           H  
ATOM   1475  HB3 LYS A  91      16.730 -20.725 -17.984  1.00 93.89           H  
ATOM   1476  O   LYS A  91      13.591 -20.433 -15.182  1.00 93.89           O  
ATOM   1477  CG  LYS A  91      14.668 -21.340 -18.118  1.00 93.89           C  
ATOM   1478  HG2 LYS A  91      14.296 -20.373 -18.456  1.00 93.89           H  
ATOM   1479  HG3 LYS A  91      13.916 -21.803 -17.480  1.00 93.89           H  
ATOM   1480  CD  LYS A  91      14.896 -22.247 -19.333  1.00 93.89           C  
ATOM   1481  HD2 LYS A  91      15.293 -23.203 -18.992  1.00 93.89           H  
ATOM   1482  HD3 LYS A  91      15.616 -21.776 -20.002  1.00 93.89           H  
ATOM   1483  CE  LYS A  91      13.568 -22.472 -20.066  1.00 93.89           C  
ATOM   1484  HE2 LYS A  91      12.853 -22.899 -19.362  1.00 93.89           H  
ATOM   1485  HE3 LYS A  91      13.181 -21.505 -20.388  1.00 93.89           H  
ATOM   1486  NZ  LYS A  91      13.735 -23.373 -21.235  1.00 93.89           N  
ATOM   1487  HZ1 LYS A  91      14.081 -24.275 -20.938  1.00 93.89           H  
ATOM   1488  HZ2 LYS A  91      12.851 -23.514 -21.704  1.00 93.89           H  
ATOM   1489  HZ3 LYS A  91      14.388 -22.981 -21.897  1.00 93.89           H  
ATOM   1490  N   ASP A  92      15.242 -21.635 -14.235  1.00 94.34           N  
ATOM   1491  H   ASP A  92      16.239 -21.789 -14.206  1.00 94.34           H  
ATOM   1492  CA  ASP A  92      14.482 -22.294 -13.169  1.00 94.34           C  
ATOM   1493  HA  ASP A  92      13.607 -22.777 -13.602  1.00 94.34           H  
ATOM   1494  C   ASP A  92      13.960 -21.329 -12.090  1.00 94.34           C  
ATOM   1495  CB  ASP A  92      15.377 -23.392 -12.554  1.00 94.34           C  
ATOM   1496  HB2 ASP A  92      15.565 -24.147 -13.318  1.00 94.34           H  
ATOM   1497  HB3 ASP A  92      14.830 -23.878 -11.746  1.00 94.34           H  
ATOM   1498  O   ASP A  92      13.015 -21.658 -11.382  1.00 94.34           O  
ATOM   1499  CG  ASP A  92      16.743 -22.900 -12.023  1.00 94.34           C  
ATOM   1500  OD1 ASP A  92      17.510 -22.252 -12.783  1.00 94.34           O  
ATOM   1501  OD2 ASP A  92      17.101 -23.183 -10.860  1.00 94.34           O  
ATOM   1502  N   LEU A  93      14.534 -20.125 -11.995  1.00 93.69           N  
ATOM   1503  H   LEU A  93      15.281 -19.906 -12.638  1.00 93.69           H  
ATOM   1504  CA  LEU A  93      14.196 -19.105 -10.997  1.00 93.69           C  
ATOM   1505  HA  LEU A  93      13.470 -19.521 -10.298  1.00 93.69           H  
ATOM   1506  C   LEU A  93      13.504 -17.878 -11.611  1.00 93.69           C  
ATOM   1507  CB  LEU A  93      15.461 -18.729 -10.203  1.00 93.69           C  
ATOM   1508  HB2 LEU A  93      15.188 -17.994  -9.445  1.00 93.69           H  
ATOM   1509  HB3 LEU A  93      16.167 -18.257 -10.886  1.00 93.69           H  
ATOM   1510  O   LEU A  93      13.448 -16.819 -10.986  1.00 93.69           O  
ATOM   1511  CG  LEU A  93      16.160 -19.906  -9.499  1.00 93.69           C  
ATOM   1512  HG  LEU A  93      16.499 -20.624 -10.245  1.00 93.69           H  
ATOM   1513  CD1 LEU A  93      17.393 -19.392  -8.753  1.00 93.69           C  
ATOM   1514 HD11 LEU A  93      17.923 -20.236  -8.313  1.00 93.69           H  
ATOM   1515 HD12 LEU A  93      17.085 -18.710  -7.961  1.00 93.69           H  
ATOM   1516 HD13 LEU A  93      18.055 -18.875  -9.448  1.00 93.69           H  
ATOM   1517  CD2 LEU A  93      15.252 -20.613  -8.492  1.00 93.69           C  
ATOM   1518 HD21 LEU A  93      15.810 -21.394  -7.975  1.00 93.69           H  
ATOM   1519 HD22 LEU A  93      14.422 -21.093  -9.011  1.00 93.69           H  
ATOM   1520 HD23 LEU A  93      14.861 -19.901  -7.765  1.00 93.69           H  
ATOM   1521  N   ILE A  94      12.989 -17.994 -12.840  1.00 96.13           N  
ATOM   1522  H   ILE A  94      13.047 -18.895 -13.294  1.00 96.13           H  
ATOM   1523  CA  ILE A  94      12.163 -16.951 -13.456  1.00 96.13           C  
ATOM   1524  HA  ILE A  94      12.525 -15.979 -13.121  1.00 96.13           H  
ATOM   1525  C   ILE A  94      10.725 -17.122 -12.969  1.00 96.13           C  
ATOM   1526  CB  ILE A  94      12.253 -16.966 -14.997  1.00 96.13           C  
ATOM   1527  HB  ILE A  94      11.897 -17.930 -15.359  1.00 96.13           H  
ATOM   1528  O   ILE A  94      10.022 -18.033 -13.404  1.00 96.13           O  
ATOM   1529  CG1 ILE A  94      13.712 -16.775 -15.465  1.00 96.13           C  
ATOM   1530 HG12 ILE A  94      14.088 -15.812 -15.117  1.00 96.13           H  
ATOM   1531 HG13 ILE A  94      14.329 -17.556 -15.022  1.00 96.13           H  
ATOM   1532  CG2 ILE A  94      11.354 -15.855 -15.584  1.00 96.13           C  
ATOM   1533 HG21 ILE A  94      11.372 -15.889 -16.673  1.00 96.13           H  
ATOM   1534 HG22 ILE A  94      11.697 -14.878 -15.241  1.00 96.13           H  
ATOM   1535 HG23 ILE A  94      10.318 -15.999 -15.276  1.00 96.13           H  
ATOM   1536  CD1 ILE A  94      13.895 -16.865 -16.985  1.00 96.13           C  
ATOM   1537 HD11 ILE A  94      14.961 -16.894 -17.212  1.00 96.13           H  
ATOM   1538 HD12 ILE A  94      13.463 -15.995 -17.478  1.00 96.13           H  
ATOM   1539 HD13 ILE A  94      13.429 -17.775 -17.364  1.00 96.13           H  
ATOM   1540  N   ILE A  95      10.263 -16.215 -12.109  1.00 95.21           N  
ATOM   1541  H   ILE A  95      10.900 -15.498 -11.792  1.00 95.21           H  
ATOM   1542  CA  ILE A  95       8.905 -16.268 -11.546  1.00 95.21           C  
ATOM   1543  HA  ILE A  95       8.421 -17.186 -11.882  1.00 95.21           H  
ATOM   1544  C   ILE A  95       8.085 -15.096 -12.077  1.00 95.21           C  
ATOM   1545  CB  ILE A  95       8.917 -16.337 -10.003  1.00 95.21           C  
ATOM   1546  HB  ILE A  95       9.277 -15.387  -9.608  1.00 95.21           H  
ATOM   1547  O   ILE A  95       8.417 -13.933 -11.847  1.00 95.21           O  
ATOM   1548  CG1 ILE A  95       9.863 -17.459  -9.510  1.00 95.21           C  
ATOM   1549 HG12 ILE A  95      10.881 -17.232  -9.828  1.00 95.21           H  
ATOM   1550 HG13 ILE A  95       9.572 -18.407  -9.962  1.00 95.21           H  
ATOM   1551  CG2 ILE A  95       7.479 -16.537  -9.484  1.00 95.21           C  
ATOM   1552 HG21 ILE A  95       6.819 -15.744  -9.835  1.00 95.21           H  
ATOM   1553 HG22 ILE A  95       7.093 -17.503  -9.808  1.00 95.21           H  
ATOM   1554 HG23 ILE A  95       7.466 -16.505  -8.395  1.00 95.21           H  
ATOM   1555  CD1 ILE A  95       9.907 -17.635  -7.989  1.00 95.21           C  
ATOM   1556 HD11 ILE A  95      10.737 -18.291  -7.725  1.00 95.21           H  
ATOM   1557 HD12 ILE A  95      10.043 -16.670  -7.499  1.00 95.21           H  
ATOM   1558 HD13 ILE A  95       8.982 -18.091  -7.635  1.00 95.21           H  
ATOM   1559  N   LYS A  96       6.990 -15.394 -12.784  1.00 95.21           N  
ATOM   1560  H   LYS A  96       6.760 -16.371 -12.893  1.00 95.21           H  
ATOM   1561  CA  LYS A  96       6.033 -14.387 -13.260  1.00 95.21           C  
ATOM   1562  HA  LYS A  96       6.589 -13.493 -13.543  1.00 95.21           H  
ATOM   1563  C   LYS A  96       5.086 -13.996 -12.131  1.00 95.21           C  
ATOM   1564  CB  LYS A  96       5.297 -14.915 -14.499  1.00 95.21           C  
ATOM   1565  HB2 LYS A  96       4.769 -15.832 -14.239  1.00 95.21           H  
ATOM   1566  HB3 LYS A  96       6.037 -15.149 -15.264  1.00 95.21           H  
ATOM   1567  O   LYS A  96       4.340 -14.826 -11.626  1.00 95.21           O  
ATOM   1568  CG  LYS A  96       4.292 -13.900 -15.067  1.00 95.21           C  
ATOM   1569  HG2 LYS A  96       3.477 -13.756 -14.357  1.00 95.21           H  
ATOM   1570  HG3 LYS A  96       4.798 -12.948 -15.226  1.00 95.21           H  
ATOM   1571  CD  LYS A  96       3.719 -14.407 -16.398  1.00 95.21           C  
ATOM   1572  HD2 LYS A  96       4.526 -14.466 -17.129  1.00 95.21           H  
ATOM   1573  HD3 LYS A  96       3.306 -15.405 -16.250  1.00 95.21           H  
ATOM   1574  CE  LYS A  96       2.620 -13.480 -16.924  1.00 95.21           C  
ATOM   1575  HE2 LYS A  96       1.814 -13.457 -16.190  1.00 95.21           H  
ATOM   1576  HE3 LYS A  96       3.035 -12.476 -17.007  1.00 95.21           H  
ATOM   1577  NZ  LYS A  96       2.106 -13.932 -18.246  1.00 95.21           N  
ATOM   1578  HZ1 LYS A  96       1.859 -14.911 -18.233  1.00 95.21           H  
ATOM   1579  HZ2 LYS A  96       1.302 -13.398 -18.543  1.00 95.21           H  
ATOM   1580  HZ3 LYS A  96       2.771 -13.821 -18.998  1.00 95.21           H  
ATOM   1581  N   LEU A  97       5.086 -12.714 -11.790  1.00 94.97           N  
ATOM   1582  H   LEU A  97       5.720 -12.093 -12.273  1.00 94.97           H  
ATOM   1583  CA  LEU A  97       4.327 -12.145 -10.686  1.00 94.97           C  
ATOM   1584  HA  LEU A  97       3.836 -12.944 -10.130  1.00 94.97           H  
ATOM   1585  C   LEU A  97       3.272 -11.177 -11.238  1.00 94.97           C  
ATOM   1586  CB  LEU A  97       5.302 -11.463  -9.717  1.00 94.97           C  
ATOM   1587  HB2 LEU A  97       5.888 -10.730 -10.272  1.00 94.97           H  
ATOM   1588  HB3 LEU A  97       4.731 -10.933  -8.955  1.00 94.97           H  
ATOM   1589  O   LEU A  97       3.621 -10.084 -11.712  1.00 94.97           O  
ATOM   1590  CG  LEU A  97       6.254 -12.455  -9.023  1.00 94.97           C  
ATOM   1591  HG  LEU A  97       6.688 -13.140  -9.752  1.00 94.97           H  
ATOM   1592  CD1 LEU A  97       7.398 -11.675  -8.393  1.00 94.97           C  
ATOM   1593 HD11 LEU A  97       8.015 -12.343  -7.793  1.00 94.97           H  
ATOM   1594 HD12 LEU A  97       8.014 -11.263  -9.193  1.00 94.97           H  
ATOM   1595 HD13 LEU A  97       7.013 -10.870  -7.767  1.00 94.97           H  
ATOM   1596  CD2 LEU A  97       5.549 -13.274  -7.946  1.00 94.97           C  
ATOM   1597 HD21 LEU A  97       6.271 -13.920  -7.447  1.00 94.97           H  
ATOM   1598 HD22 LEU A  97       5.090 -12.619  -7.205  1.00 94.97           H  
ATOM   1599 HD23 LEU A  97       4.781 -13.910  -8.387  1.00 94.97           H  
ATOM   1600  N   PRO A  98       1.978 -11.547 -11.223  1.00 92.28           N  
ATOM   1601  CA  PRO A  98       0.918 -10.610 -11.560  1.00 92.28           C  
ATOM   1602  HA  PRO A  98       1.076 -10.223 -12.567  1.00 92.28           H  
ATOM   1603  C   PRO A  98       0.890  -9.431 -10.579  1.00 92.28           C  
ATOM   1604  CB  PRO A  98      -0.380 -11.423 -11.531  1.00 92.28           C  
ATOM   1605  HB2 PRO A  98      -0.561 -11.854 -12.516  1.00 92.28           H  
ATOM   1606  HB3 PRO A  98      -1.238 -10.832 -11.213  1.00 92.28           H  
ATOM   1607  O   PRO A  98       1.430  -9.479  -9.468  1.00 92.28           O  
ATOM   1608  CG  PRO A  98      -0.074 -12.543 -10.539  1.00 92.28           C  
ATOM   1609  HG2 PRO A  98      -0.684 -13.428 -10.721  1.00 92.28           H  
ATOM   1610  HG3 PRO A  98      -0.219 -12.181  -9.522  1.00 92.28           H  
ATOM   1611  CD  PRO A  98       1.408 -12.818 -10.780  1.00 92.28           C  
ATOM   1612  HD2 PRO A  98       1.527 -13.563 -11.567  1.00 92.28           H  
ATOM   1613  HD3 PRO A  98       1.854 -13.184  -9.855  1.00 92.28           H  
ATOM   1614  N   LYS A  99       0.229  -8.348 -10.993  1.00 91.85           N  
ATOM   1615  H   LYS A  99      -0.249  -8.389 -11.881  1.00 91.85           H  
ATOM   1616  CA  LYS A  99      -0.013  -7.208 -10.109  1.00 91.85           C  
ATOM   1617  HA  LYS A  99       0.952  -6.824  -9.781  1.00 91.85           H  
ATOM   1618  C   LYS A  99      -0.787  -7.674  -8.871  1.00 91.85           C  
ATOM   1619  CB  LYS A  99      -0.769  -6.120 -10.874  1.00 91.85           C  
ATOM   1620  HB2 LYS A  99      -1.806  -6.426 -11.012  1.00 91.85           H  
ATOM   1621  HB3 LYS A  99      -0.309  -5.988 -11.854  1.00 91.85           H  
ATOM   1622  O   LYS A  99      -1.736  -8.437  -8.997  1.00 91.85           O  
ATOM   1623  CG  LYS A  99      -0.712  -4.785 -10.128  1.00 91.85           C  
ATOM   1624  HG2 LYS A  99      -1.135  -4.890  -9.129  1.00 91.85           H  
ATOM   1625  HG3 LYS A  99       0.328  -4.472 -10.041  1.00 91.85           H  
ATOM   1626  CD  LYS A  99      -1.505  -3.731 -10.897  1.00 91.85           C  
ATOM   1627  HD2 LYS A  99      -1.147  -3.677 -11.925  1.00 91.85           H  
ATOM   1628  HD3 LYS A  99      -2.557  -4.017 -10.892  1.00 91.85           H  
ATOM   1629  CE  LYS A  99      -1.323  -2.376 -10.218  1.00 91.85           C  
ATOM   1630  HE2 LYS A  99      -0.295  -2.048 -10.371  1.00 91.85           H  
ATOM   1631  HE3 LYS A  99      -1.479  -2.506  -9.147  1.00 91.85           H  
ATOM   1632  NZ  LYS A  99      -2.293  -1.397 -10.757  1.00 91.85           N  
ATOM   1633  HZ1 LYS A  99      -2.247  -1.372 -11.766  1.00 91.85           H  
ATOM   1634  HZ2 LYS A  99      -3.221  -1.677 -10.476  1.00 91.85           H  
ATOM   1635  HZ3 LYS A  99      -2.118  -0.476 -10.379  1.00 91.85           H  
ATOM   1636  N   TYR A 100      -0.381  -7.169  -7.714  1.00 93.51           N  
ATOM   1637  H   TYR A 100       0.434  -6.572  -7.739  1.00 93.51           H  
ATOM   1638  CA  TYR A 100      -0.884  -7.510  -6.384  1.00 93.51           C  
ATOM   1639  HA  TYR A 100      -0.359  -6.839  -5.704  1.00 93.51           H  
ATOM   1640  C   TYR A 100      -0.517  -8.905  -5.867  1.00 93.51           C  
ATOM   1641  CB  TYR A 100      -2.377  -7.171  -6.241  1.00 93.51           C  
ATOM   1642  HB2 TYR A 100      -2.651  -7.230  -5.187  1.00 93.51           H  
ATOM   1643  HB3 TYR A 100      -2.967  -7.925  -6.761  1.00 93.51           H  
ATOM   1644  O   TYR A 100      -1.098  -9.335  -4.880  1.00 93.51           O  
ATOM   1645  CG  TYR A 100      -2.752  -5.792  -6.745  1.00 93.51           C  
ATOM   1646  CD1 TYR A 100      -2.184  -4.654  -6.144  1.00 93.51           C  
ATOM   1647  HD1 TYR A 100      -1.506  -4.774  -5.312  1.00 93.51           H  
ATOM   1648  CD2 TYR A 100      -3.674  -5.648  -7.799  1.00 93.51           C  
ATOM   1649  HD2 TYR A 100      -4.117  -6.529  -8.238  1.00 93.51           H  
ATOM   1650  CE1 TYR A 100      -2.549  -3.371  -6.584  1.00 93.51           C  
ATOM   1651  HE1 TYR A 100      -2.134  -2.504  -6.090  1.00 93.51           H  
ATOM   1652  CE2 TYR A 100      -4.038  -4.364  -8.249  1.00 93.51           C  
ATOM   1653  HE2 TYR A 100      -4.780  -4.255  -9.026  1.00 93.51           H  
ATOM   1654  OH  TYR A 100      -3.836  -1.976  -8.036  1.00 93.51           O  
ATOM   1655  HH  TYR A 100      -3.765  -1.384  -7.283  1.00 93.51           H  
ATOM   1656  CZ  TYR A 100      -3.485  -3.226  -7.628  1.00 93.51           C  
ATOM   1657  N   SER A 101       0.494  -9.566  -6.450  1.00 94.75           N  
ATOM   1658  H   SER A 101       0.903  -9.198  -7.297  1.00 94.75           H  
ATOM   1659  CA  SER A 101       1.098 -10.761  -5.831  1.00 94.75           C  
ATOM   1660  HA  SER A 101       0.379 -11.579  -5.862  1.00 94.75           H  
ATOM   1661  C   SER A 101       1.459 -10.478  -4.370  1.00 94.75           C  
ATOM   1662  CB  SER A 101       2.370 -11.206  -6.558  1.00 94.75           C  
ATOM   1663  HB2 SER A 101       3.107 -10.403  -6.533  1.00 94.75           H  
ATOM   1664  HB3 SER A 101       2.785 -12.075  -6.049  1.00 94.75           H  
ATOM   1665  O   SER A 101       2.070  -9.438  -4.085  1.00 94.75           O  
ATOM   1666  OG  SER A 101       2.097 -11.547  -7.902  1.00 94.75           O  
ATOM   1667  HG  SER A 101       1.811 -10.764  -8.378  1.00 94.75           H  
ATOM   1668  N   LEU A 102       1.050 -11.372  -3.471  1.00 95.73           N  
ATOM   1669  H   LEU A 102       0.598 -12.218  -3.787  1.00 95.73           H  
ATOM   1670  CA  LEU A 102       1.159 -11.200  -2.028  1.00 95.73           C  
ATOM   1671  HA  LEU A 102       1.180 -10.132  -1.811  1.00 95.73           H  
ATOM   1672  C   LEU A 102       2.453 -11.825  -1.505  1.00 95.73           C  
ATOM   1673  CB  LEU A 102      -0.085 -11.809  -1.353  1.00 95.73           C  
ATOM   1674  HB2 LEU A 102      -0.983 -11.400  -1.815  1.00 95.73           H  
ATOM   1675  HB3 LEU A 102      -0.082 -12.883  -1.535  1.00 95.73           H  
ATOM   1676  O   LEU A 102       2.798 -12.948  -1.850  1.00 95.73           O  
ATOM   1677  CG  LEU A 102      -0.147 -11.557   0.167  1.00 95.73           C  
ATOM   1678  HG  LEU A 102       0.780 -11.883   0.638  1.00 95.73           H  
ATOM   1679  CD1 LEU A 102      -0.374 -10.070   0.469  1.00 95.73           C  
ATOM   1680 HD11 LEU A 102       0.542  -9.508   0.289  1.00 95.73           H  
ATOM   1681 HD12 LEU A 102      -1.181  -9.691  -0.158  1.00 95.73           H  
ATOM   1682 HD13 LEU A 102      -0.676  -9.954   1.510  1.00 95.73           H  
ATOM   1683  CD2 LEU A 102      -1.291 -12.332   0.803  1.00 95.73           C  
ATOM   1684 HD21 LEU A 102      -1.170 -12.362   1.886  1.00 95.73           H  
ATOM   1685 HD22 LEU A 102      -2.241 -11.852   0.565  1.00 95.73           H  
ATOM   1686 HD23 LEU A 102      -1.306 -13.361   0.443  1.00 95.73           H  
ATOM   1687  N   PHE A 103       3.143 -11.096  -0.641  1.00 96.52           N  
ATOM   1688  H   PHE A 103       2.819 -10.163  -0.432  1.00 96.52           H  
ATOM   1689  CA  PHE A 103       4.357 -11.538   0.027  1.00 96.52           C  
ATOM   1690  HA  PHE A 103       4.571 -12.574  -0.233  1.00 96.52           H  
ATOM   1691  C   PHE A 103       4.168 -11.445   1.534  1.00 96.52           C  
ATOM   1692  CB  PHE A 103       5.525 -10.668  -0.438  1.00 96.52           C  
ATOM   1693  HB2 PHE A 103       5.282  -9.619  -0.272  1.00 96.52           H  
ATOM   1694  HB3 PHE A 103       6.390 -10.899   0.185  1.00 96.52           H  
ATOM   1695  O   PHE A 103       3.680 -10.420   2.019  1.00 96.52           O  
ATOM   1696  CG  PHE A 103       5.891 -10.871  -1.893  1.00 96.52           C  
ATOM   1697  CD1 PHE A 103       6.870 -11.815  -2.251  1.00 96.52           C  
ATOM   1698  HD1 PHE A 103       7.350 -12.415  -1.492  1.00 96.52           H  
ATOM   1699  CD2 PHE A 103       5.226 -10.144  -2.899  1.00 96.52           C  
ATOM   1700  HD2 PHE A 103       4.437  -9.457  -2.632  1.00 96.52           H  
ATOM   1701  CE1 PHE A 103       7.224 -11.997  -3.596  1.00 96.52           C  
ATOM   1702  HE1 PHE A 103       7.987 -12.716  -3.853  1.00 96.52           H  
ATOM   1703  CE2 PHE A 103       5.546 -10.364  -4.250  1.00 96.52           C  
ATOM   1704  HE2 PHE A 103       4.986  -9.865  -5.028  1.00 96.52           H  
ATOM   1705  CZ  PHE A 103       6.559 -11.272  -4.596  1.00 96.52           C  
ATOM   1706  HZ  PHE A 103       6.807 -11.453  -5.631  1.00 96.52           H  
ATOM   1707  N   GLU A 104       4.578 -12.479   2.263  1.00 96.67           N  
ATOM   1708  H   GLU A 104       4.979 -13.272   1.783  1.00 96.67           H  
ATOM   1709  CA  GLU A 104       4.659 -12.486   3.721  1.00 96.67           C  
ATOM   1710  HA  GLU A 104       4.113 -11.624   4.104  1.00 96.67           H  
ATOM   1711  C   GLU A 104       6.107 -12.351   4.178  1.00 96.67           C  
ATOM   1712  CB  GLU A 104       3.966 -13.715   4.304  1.00 96.67           C  
ATOM   1713  HB2 GLU A 104       4.446 -14.631   3.958  1.00 96.67           H  
ATOM   1714  HB3 GLU A 104       2.939 -13.676   3.940  1.00 96.67           H  
ATOM   1715  O   GLU A 104       6.993 -13.115   3.798  1.00 96.67           O  
ATOM   1716  CG  GLU A 104       3.916 -13.680   5.834  1.00 96.67           C  
ATOM   1717  HG2 GLU A 104       4.919 -13.829   6.232  1.00 96.67           H  
ATOM   1718  HG3 GLU A 104       3.569 -12.698   6.154  1.00 96.67           H  
ATOM   1719  CD  GLU A 104       2.960 -14.746   6.381  1.00 96.67           C  
ATOM   1720  OE1 GLU A 104       3.467 -15.710   6.990  1.00 96.67           O  
ATOM   1721  OE2 GLU A 104       1.724 -14.538   6.231  1.00 96.67           O  
ATOM   1722  N   LEU A 105       6.321 -11.316   4.977  1.00 95.52           N  
ATOM   1723  H   LEU A 105       5.504 -10.820   5.303  1.00 95.52           H  
ATOM   1724  CA  LEU A 105       7.578 -10.893   5.558  1.00 95.52           C  
ATOM   1725  HA  LEU A 105       8.404 -11.419   5.079  1.00 95.52           H  
ATOM   1726  C   LEU A 105       7.590 -11.258   7.052  1.00 95.52           C  
ATOM   1727  CB  LEU A 105       7.750  -9.376   5.335  1.00 95.52           C  
ATOM   1728  HB2 LEU A 105       7.003  -8.830   5.911  1.00 95.52           H  
ATOM   1729  HB3 LEU A 105       8.730  -9.124   5.740  1.00 95.52           H  
ATOM   1730  O   LEU A 105       6.707 -11.952   7.559  1.00 95.52           O  
ATOM   1731  CG  LEU A 105       7.744  -8.884   3.879  1.00 95.52           C  
ATOM   1732  HG  LEU A 105       8.278  -9.591   3.245  1.00 95.52           H  
ATOM   1733  CD1 LEU A 105       6.350  -8.624   3.305  1.00 95.52           C  
ATOM   1734 HD11 LEU A 105       5.774  -7.977   3.967  1.00 95.52           H  
ATOM   1735 HD12 LEU A 105       6.441  -8.182   2.313  1.00 95.52           H  
ATOM   1736 HD13 LEU A 105       5.824  -9.572   3.186  1.00 95.52           H  
ATOM   1737  CD2 LEU A 105       8.456  -7.537   3.815  1.00 95.52           C  
ATOM   1738 HD21 LEU A 105       8.545  -7.260   2.764  1.00 95.52           H  
ATOM   1739 HD22 LEU A 105       7.898  -6.766   4.345  1.00 95.52           H  
ATOM   1740 HD23 LEU A 105       9.463  -7.655   4.215  1.00 95.52           H  
ATOM   1741  N   GLU A 106       8.574 -10.747   7.789  1.00 91.51           N  
ATOM   1742  H   GLU A 106       9.248 -10.128   7.363  1.00 91.51           H  
ATOM   1743  CA  GLU A 106       8.694 -10.986   9.221  1.00 91.51           C  
ATOM   1744  HA  GLU A 106       8.807 -12.063   9.343  1.00 91.51           H  
ATOM   1745  C   GLU A 106       7.431 -10.578  10.009  1.00 91.51           C  
ATOM   1746  CB  GLU A 106       9.981 -10.337   9.770  1.00 91.51           C  
ATOM   1747  HB2 GLU A 106      10.124 -10.736  10.774  1.00 91.51           H  
ATOM   1748  HB3 GLU A 106      10.835 -10.667   9.178  1.00 91.51           H  
ATOM   1749  O   GLU A 106       6.736  -9.612   9.679  1.00 91.51           O  
ATOM   1750  CG  GLU A 106      10.012  -8.798   9.893  1.00 91.51           C  
ATOM   1751  HG2 GLU A 106       9.076  -8.447  10.326  1.00 91.51           H  
ATOM   1752  HG3 GLU A 106      10.791  -8.555  10.616  1.00 91.51           H  
ATOM   1753  CD  GLU A 106      10.310  -8.001   8.610  1.00 91.51           C  
ATOM   1754  OE1 GLU A 106      10.517  -6.765   8.722  1.00 91.51           O  
ATOM   1755  OE2 GLU A 106      10.257  -8.542   7.485  1.00 91.51           O  
ATOM   1756  N   ASN A 107       7.145 -11.306  11.094  1.00 88.55           N  
ATOM   1757  H   ASN A 107       7.759 -12.075  11.319  1.00 88.55           H  
ATOM   1758  CA  ASN A 107       6.050 -11.027  12.036  1.00 88.55           C  
ATOM   1759  HA  ASN A 107       6.045 -11.847  12.754  1.00 88.55           H  
ATOM   1760  C   ASN A 107       4.632 -11.022  11.418  1.00 88.55           C  
ATOM   1761  CB  ASN A 107       6.373  -9.740  12.823  1.00 88.55           C  
ATOM   1762  HB2 ASN A 107       5.638  -9.603  13.616  1.00 88.55           H  
ATOM   1763  HB3 ASN A 107       6.314  -8.883  12.152  1.00 88.55           H  
ATOM   1764  O   ASN A 107       3.734 -10.350  11.943  1.00 88.55           O  
ATOM   1765  CG  ASN A 107       7.741  -9.784  13.472  1.00 88.55           C  
ATOM   1766  ND2 ASN A 107       8.511  -8.726  13.382  1.00 88.55           N  
ATOM   1767 HD21 ASN A 107       8.234  -7.933  12.822  1.00 88.55           H  
ATOM   1768 HD22 ASN A 107       9.426  -8.814  13.801  1.00 88.55           H  
ATOM   1769  OD1 ASN A 107       8.138 -10.769  14.063  1.00 88.55           O  
ATOM   1770  N   GLY A 108       4.425 -11.734  10.303  1.00 92.37           N  
ATOM   1771  H   GLY A 108       5.202 -12.233   9.896  1.00 92.37           H  
ATOM   1772  CA  GLY A 108       3.149 -11.772   9.577  1.00 92.37           C  
ATOM   1773  HA2 GLY A 108       2.335 -11.974  10.273  1.00 92.37           H  
ATOM   1774  HA3 GLY A 108       3.186 -12.584   8.851  1.00 92.37           H  
ATOM   1775  C   GLY A 108       2.837 -10.476   8.820  1.00 92.37           C  
ATOM   1776  O   GLY A 108       1.698 -10.240   8.405  1.00 92.37           O  
ATOM   1777  N   ARG A 109       3.825  -9.585   8.655  1.00 95.67           N  
ATOM   1778  H   ARG A 109       4.749  -9.835   8.978  1.00 95.67           H  
ATOM   1779  CA  ARG A 109       3.674  -8.388   7.826  1.00 95.67           C  
ATOM   1780  HA  ARG A 109       2.746  -7.886   8.103  1.00 95.67           H  
ATOM   1781  C   ARG A 109       3.575  -8.810   6.369  1.00 95.67           C  
ATOM   1782  CB  ARG A 109       4.852  -7.438   8.058  1.00 95.67           C  
ATOM   1783  HB2 ARG A 109       5.778  -7.943   7.783  1.00 95.67           H  
ATOM   1784  HB3 ARG A 109       4.900  -7.186   9.117  1.00 95.67           H  
ATOM   1785  O   ARG A 109       4.410  -9.552   5.879  1.00 95.67           O  
ATOM   1786  CG  ARG A 109       4.697  -6.150   7.235  1.00 95.67           C  
ATOM   1787  HG2 ARG A 109       4.657  -6.377   6.169  1.00 95.67           H  
ATOM   1788  HG3 ARG A 109       3.766  -5.657   7.516  1.00 95.67           H  
ATOM   1789  CD  ARG A 109       5.868  -5.204   7.489  1.00 95.67           C  
ATOM   1790  HD2 ARG A 109       5.625  -4.224   7.078  1.00 95.67           H  
ATOM   1791  HD3 ARG A 109       6.015  -5.105   8.564  1.00 95.67           H  
ATOM   1792  NE  ARG A 109       7.089  -5.709   6.840  1.00 95.67           N  
ATOM   1793  HE  ARG A 109       7.004  -6.534   6.263  1.00 95.67           H  
ATOM   1794  NH1 ARG A 109       8.619  -4.447   7.975  1.00 95.67           N  
ATOM   1795 HH11 ARG A 109       9.589  -4.468   8.258  1.00 95.67           H  
ATOM   1796 HH12 ARG A 109       7.909  -4.184   8.643  1.00 95.67           H  
ATOM   1797  NH2 ARG A 109       9.332  -5.913   6.517  1.00 95.67           N  
ATOM   1798 HH21 ARG A 109      10.113  -6.078   7.136  1.00 95.67           H  
ATOM   1799 HH22 ARG A 109       9.191  -6.725   5.933  1.00 95.67           H  
ATOM   1800  CZ  ARG A 109       8.329  -5.346   7.094  1.00 95.67           C  
ATOM   1801  N   ARG A 110       2.601  -8.273   5.648  1.00 96.74           N  
ATOM   1802  H   ARG A 110       1.959  -7.649   6.116  1.00 96.74           H  
ATOM   1803  CA  ARG A 110       2.319  -8.620   4.260  1.00 96.74           C  
ATOM   1804  HA  ARG A 110       3.073  -9.334   3.929  1.00 96.74           H  
ATOM   1805  C   ARG A 110       2.423  -7.411   3.339  1.00 96.74           C  
ATOM   1806  CB  ARG A 110       0.960  -9.327   4.175  1.00 96.74           C  
ATOM   1807  HB2 ARG A 110       0.210  -8.717   4.678  1.00 96.74           H  
ATOM   1808  HB3 ARG A 110       0.685  -9.425   3.125  1.00 96.74           H  
ATOM   1809  O   ARG A 110       2.049  -6.283   3.693  1.00 96.74           O  
ATOM   1810  CG  ARG A 110       0.973 -10.732   4.802  1.00 96.74           C  
ATOM   1811  HG2 ARG A 110       1.616 -11.383   4.209  1.00 96.74           H  
ATOM   1812  HG3 ARG A 110       1.361 -10.691   5.820  1.00 96.74           H  
ATOM   1813  CD  ARG A 110      -0.441 -11.317   4.843  1.00 96.74           C  
ATOM   1814  HD2 ARG A 110      -0.852 -11.303   3.833  1.00 96.74           H  
ATOM   1815  HD3 ARG A 110      -1.070 -10.694   5.479  1.00 96.74           H  
ATOM   1816  NE  ARG A 110      -0.446 -12.696   5.361  1.00 96.74           N  
ATOM   1817  HE  ARG A 110       0.397 -13.076   5.769  1.00 96.74           H  
ATOM   1818  NH1 ARG A 110      -2.506 -13.375   4.543  1.00 96.74           N  
ATOM   1819 HH11 ARG A 110      -2.698 -12.481   4.114  1.00 96.74           H  
ATOM   1820 HH12 ARG A 110      -2.960 -14.188   4.149  1.00 96.74           H  
ATOM   1821  NH2 ARG A 110      -1.153 -14.827   5.519  1.00 96.74           N  
ATOM   1822 HH21 ARG A 110      -0.229 -15.056   5.855  1.00 96.74           H  
ATOM   1823 HH22 ARG A 110      -1.733 -15.536   5.092  1.00 96.74           H  
ATOM   1824  CZ  ARG A 110      -1.379 -13.608   5.155  1.00 96.74           C  
ATOM   1825  N   ARG A 111       2.911  -7.641   2.122  1.00 96.98           N  
ATOM   1826  H   ARG A 111       3.191  -8.590   1.917  1.00 96.98           H  
ATOM   1827  CA  ARG A 111       3.030  -6.634   1.059  1.00 96.98           C  
ATOM   1828  HA  ARG A 111       2.432  -5.762   1.325  1.00 96.98           H  
ATOM   1829  C   ARG A 111       2.481  -7.162  -0.251  1.00 96.98           C  
ATOM   1830  CB  ARG A 111       4.496  -6.221   0.871  1.00 96.98           C  
ATOM   1831  HB2 ARG A 111       4.592  -5.624  -0.036  1.00 96.98           H  
ATOM   1832  HB3 ARG A 111       5.097  -7.119   0.733  1.00 96.98           H  
ATOM   1833  O   ARG A 111       2.716  -8.305  -0.609  1.00 96.98           O  
ATOM   1834  CG  ARG A 111       5.063  -5.420   2.045  1.00 96.98           C  
ATOM   1835  HG2 ARG A 111       4.896  -5.946   2.984  1.00 96.98           H  
ATOM   1836  HG3 ARG A 111       6.140  -5.353   1.892  1.00 96.98           H  
ATOM   1837  CD  ARG A 111       4.449  -4.016   2.125  1.00 96.98           C  
ATOM   1838  HD2 ARG A 111       4.543  -3.532   1.153  1.00 96.98           H  
ATOM   1839  HD3 ARG A 111       3.392  -4.123   2.371  1.00 96.98           H  
ATOM   1840  NE  ARG A 111       5.146  -3.203   3.134  1.00 96.98           N  
ATOM   1841  HE  ARG A 111       6.150  -3.304   3.113  1.00 96.98           H  
ATOM   1842  NH1 ARG A 111       3.327  -2.147   4.026  1.00 96.98           N  
ATOM   1843 HH11 ARG A 111       2.886  -1.748   4.843  1.00 96.98           H  
ATOM   1844 HH12 ARG A 111       2.801  -2.500   3.240  1.00 96.98           H  
ATOM   1845  NH2 ARG A 111       5.262  -2.126   5.133  1.00 96.98           N  
ATOM   1846 HH21 ARG A 111       6.206  -2.485   5.173  1.00 96.98           H  
ATOM   1847 HH22 ARG A 111       4.750  -1.992   5.993  1.00 96.98           H  
ATOM   1848  CZ  ARG A 111       4.584  -2.484   4.082  1.00 96.98           C  
ATOM   1849  N   MET A 112       1.799  -6.295  -0.989  1.00 96.66           N  
ATOM   1850  H   MET A 112       1.669  -5.363  -0.623  1.00 96.66           H  
ATOM   1851  CA  MET A 112       1.360  -6.586  -2.353  1.00 96.66           C  
ATOM   1852  HA  MET A 112       1.399  -7.660  -2.534  1.00 96.66           H  
ATOM   1853  C   MET A 112       2.269  -5.899  -3.367  1.00 96.66           C  
ATOM   1854  CB  MET A 112      -0.084  -6.139  -2.555  1.00 96.66           C  
ATOM   1855  HB2 MET A 112      -0.314  -6.174  -3.620  1.00 96.66           H  
ATOM   1856  HB3 MET A 112      -0.194  -5.109  -2.216  1.00 96.66           H  
ATOM   1857  O   MET A 112       2.578  -4.712  -3.226  1.00 96.66           O  
ATOM   1858  CG  MET A 112      -1.094  -7.028  -1.835  1.00 96.66           C  
ATOM   1859  HG2 MET A 112      -0.942  -8.060  -2.152  1.00 96.66           H  
ATOM   1860  HG3 MET A 112      -0.951  -6.969  -0.756  1.00 96.66           H  
ATOM   1861  SD  MET A 112      -2.788  -6.556  -2.253  1.00 96.66           S  
ATOM   1862  CE  MET A 112      -2.990  -5.093  -1.227  1.00 96.66           C  
ATOM   1863  HE1 MET A 112      -2.147  -4.414  -1.358  1.00 96.66           H  
ATOM   1864  HE2 MET A 112      -3.050  -5.423  -0.189  1.00 96.66           H  
ATOM   1865  HE3 MET A 112      -3.921  -4.595  -1.495  1.00 96.66           H  
ATOM   1866  N   LEU A 113       2.647  -6.609  -4.426  1.00 96.31           N  
ATOM   1867  H   LEU A 113       2.417  -7.592  -4.442  1.00 96.31           H  
ATOM   1868  CA  LEU A 113       3.472  -6.067  -5.502  1.00 96.31           C  
ATOM   1869  HA  LEU A 113       4.240  -5.438  -5.052  1.00 96.31           H  
ATOM   1870  C   LEU A 113       2.647  -5.204  -6.465  1.00 96.31           C  
ATOM   1871  CB  LEU A 113       4.160  -7.242  -6.209  1.00 96.31           C  
ATOM   1872  HB2 LEU A 113       3.399  -7.899  -6.630  1.00 96.31           H  
ATOM   1873  HB3 LEU A 113       4.719  -7.799  -5.458  1.00 96.31           H  
ATOM   1874  O   LEU A 113       1.931  -5.719  -7.321  1.00 96.31           O  
ATOM   1875  CG  LEU A 113       5.133  -6.823  -7.321  1.00 96.31           C  
ATOM   1876  HG  LEU A 113       4.628  -6.187  -8.047  1.00 96.31           H  
ATOM   1877  CD1 LEU A 113       6.325  -6.066  -6.743  1.00 96.31           C  
ATOM   1878 HD11 LEU A 113       6.836  -6.677  -5.999  1.00 96.31           H  
ATOM   1879 HD12 LEU A 113       6.003  -5.130  -6.288  1.00 96.31           H  
ATOM   1880 HD13 LEU A 113       7.017  -5.817  -7.548  1.00 96.31           H  
ATOM   1881  CD2 LEU A 113       5.652  -8.061  -8.043  1.00 96.31           C  
ATOM   1882 HD21 LEU A 113       6.412  -7.775  -8.769  1.00 96.31           H  
ATOM   1883 HD22 LEU A 113       6.096  -8.748  -7.323  1.00 96.31           H  
ATOM   1884 HD23 LEU A 113       4.828  -8.558  -8.556  1.00 96.31           H  
ATOM   1885  N   ALA A 114       2.754  -3.878  -6.378  1.00 94.75           N  
ATOM   1886  H   ALA A 114       3.393  -3.484  -5.703  1.00 94.75           H  
ATOM   1887  CA  ALA A 114       2.060  -2.983  -7.309  1.00 94.75           C  
ATOM   1888  HA  ALA A 114       1.083  -3.408  -7.543  1.00 94.75           H  
ATOM   1889  C   ALA A 114       2.809  -2.816  -8.637  1.00 94.75           C  
ATOM   1890  CB  ALA A 114       1.828  -1.639  -6.623  1.00 94.75           C  
ATOM   1891  HB1 ALA A 114       1.209  -1.818  -5.744  1.00 94.75           H  
ATOM   1892  HB2 ALA A 114       2.775  -1.188  -6.324  1.00 94.75           H  
ATOM   1893  HB3 ALA A 114       1.305  -0.965  -7.301  1.00 94.75           H  
ATOM   1894  O   ALA A 114       2.181  -2.634  -9.683  1.00 94.75           O  
ATOM   1895  N   SER A 115       4.141  -2.849  -8.588  1.00 93.58           N  
ATOM   1896  H   SER A 115       4.572  -2.972  -7.683  1.00 93.58           H  
ATOM   1897  CA  SER A 115       5.040  -2.890  -9.743  1.00 93.58           C  
ATOM   1898  HA  SER A 115       4.651  -3.594 -10.480  1.00 93.58           H  
ATOM   1899  C   SER A 115       6.428  -3.355  -9.303  1.00 93.58           C  
ATOM   1900  CB  SER A 115       5.157  -1.497 -10.380  1.00 93.58           C  
ATOM   1901  HB2 SER A 115       5.667  -1.588 -11.339  1.00 93.58           H  
ATOM   1902  HB3 SER A 115       4.162  -1.089 -10.561  1.00 93.58           H  
ATOM   1903  O   SER A 115       6.723  -3.357  -8.112  1.00 93.58           O  
ATOM   1904  OG  SER A 115       5.894  -0.610  -9.559  1.00 93.58           O  
ATOM   1905  HG  SER A 115       5.429  -0.515  -8.724  1.00 93.58           H  
ATOM   1906  N   ALA A 116       7.321  -3.616 -10.255  1.00 94.69           N  
ATOM   1907  H   ALA A 116       6.996  -3.683 -11.208  1.00 94.69           H  
ATOM   1908  CA  ALA A 116       8.721  -3.968 -10.003  1.00 94.69           C  
ATOM   1909  HA  ALA A 116       8.754  -4.946  -9.523  1.00 94.69           H  
ATOM   1910  C   ALA A 116       9.500  -2.994  -9.086  1.00 94.69           C  
ATOM   1911  CB  ALA A 116       9.398  -4.067 -11.373  1.00 94.69           C  
ATOM   1912  HB1 ALA A 116       9.256  -3.146 -11.938  1.00 94.69           H  
ATOM   1913  HB2 ALA A 116       8.991  -4.913 -11.926  1.00 94.69           H  
ATOM   1914  HB3 ALA A 116      10.468  -4.220 -11.232  1.00 94.69           H  
ATOM   1915  O   ALA A 116      10.564  -3.348  -8.595  1.00 94.69           O  
ATOM   1916  N   GLY A 117       8.994  -1.778  -8.844  1.00 94.28           N  
ATOM   1917  H   GLY A 117       8.092  -1.557  -9.241  1.00 94.28           H  
ATOM   1918  CA  GLY A 117       9.603  -0.802  -7.935  1.00 94.28           C  
ATOM   1919  HA2 GLY A 117      10.456  -1.247  -7.423  1.00 94.28           H  
ATOM   1920  HA3 GLY A 117       9.970   0.040  -8.523  1.00 94.28           H  
ATOM   1921  C   GLY A 117       8.667  -0.251  -6.857  1.00 94.28           C  
ATOM   1922  O   GLY A 117       9.020   0.735  -6.213  1.00 94.28           O  
ATOM   1923  N   GLU A 118       7.467  -0.810  -6.675  1.00 95.98           N  
ATOM   1924  H   GLU A 118       7.249  -1.678  -7.142  1.00 95.98           H  
ATOM   1925  CA  GLU A 118       6.502  -0.288  -5.699  1.00 95.98           C  
ATOM   1926  HA  GLU A 118       7.065   0.191  -4.898  1.00 95.98           H  
ATOM   1927  C   GLU A 118       5.669  -1.398  -5.056  1.00 95.98           C  
ATOM   1928  CB  GLU A 118       5.615   0.799  -6.343  1.00 95.98           C  
ATOM   1929  HB2 GLU A 118       6.268   1.526  -6.826  1.00 95.98           H  
ATOM   1930  HB3 GLU A 118       4.980   0.348  -7.105  1.00 95.98           H  
ATOM   1931  O   GLU A 118       5.069  -2.227  -5.744  1.00 95.98           O  
ATOM   1932  CG  GLU A 118       4.734   1.550  -5.322  1.00 95.98           C  
ATOM   1933  HG2 GLU A 118       5.345   1.791  -4.453  1.00 95.98           H  
ATOM   1934  HG3 GLU A 118       3.928   0.893  -4.996  1.00 95.98           H  
ATOM   1935  CD  GLU A 118       4.130   2.860  -5.875  1.00 95.98           C  
ATOM   1936  OE1 GLU A 118       3.920   3.809  -5.073  1.00 95.98           O  
ATOM   1937  OE2 GLU A 118       3.902   2.957  -7.101  1.00 95.98           O  
ATOM   1938  N   LEU A 119       5.595  -1.358  -3.727  1.00 97.29           N  
ATOM   1939  H   LEU A 119       6.125  -0.644  -3.248  1.00 97.29           H  
ATOM   1940  CA  LEU A 119       4.789  -2.242  -2.893  1.00 97.29           C  
ATOM   1941  HA  LEU A 119       4.395  -3.051  -3.508  1.00 97.29           H  
ATOM   1942  C   LEU A 119       3.587  -1.501  -2.292  1.00 97.29           C  
ATOM   1943  CB  LEU A 119       5.662  -2.869  -1.790  1.00 97.29           C  
ATOM   1944  HB2 LEU A 119       5.044  -3.551  -1.206  1.00 97.29           H  
ATOM   1945  HB3 LEU A 119       6.000  -2.080  -1.118  1.00 97.29           H  
ATOM   1946  O   LEU A 119       3.538  -0.268  -2.220  1.00 97.29           O  
ATOM   1947  CG  LEU A 119       6.902  -3.641  -2.270  1.00 97.29           C  
ATOM   1948  HG  LEU A 119       7.536  -2.988  -2.870  1.00 97.29           H  
ATOM   1949  CD1 LEU A 119       7.703  -4.089  -1.056  1.00 97.29           C  
ATOM   1950 HD11 LEU A 119       7.092  -4.713  -0.403  1.00 97.29           H  
ATOM   1951 HD12 LEU A 119       8.578  -4.659  -1.369  1.00 97.29           H  
ATOM   1952 HD13 LEU A 119       8.042  -3.222  -0.489  1.00 97.29           H  
ATOM   1953  CD2 LEU A 119       6.517  -4.862  -3.100  1.00 97.29           C  
ATOM   1954 HD21 LEU A 119       6.031  -4.540  -4.021  1.00 97.29           H  
ATOM   1955 HD22 LEU A 119       5.849  -5.512  -2.536  1.00 97.29           H  
ATOM   1956 HD23 LEU A 119       7.413  -5.422  -3.367  1.00 97.29           H  
ATOM   1957  N   GLN A 120       2.613  -2.273  -1.825  1.00 97.05           N  
ATOM   1958  H   GLN A 120       2.704  -3.268  -1.974  1.00 97.05           H  
ATOM   1959  CA  GLN A 120       1.402  -1.811  -1.149  1.00 97.05           C  
ATOM   1960  HA  GLN A 120       1.523  -0.769  -0.855  1.00 97.05           H  
ATOM   1961  C   GLN A 120       1.149  -2.598   0.140  1.00 97.05           C  
ATOM   1962  CB  GLN A 120       0.222  -1.906  -2.125  1.00 97.05           C  
ATOM   1963  HB2 GLN A 120      -0.711  -1.793  -1.573  1.00 97.05           H  
ATOM   1964  HB3 GLN A 120       0.215  -2.881  -2.613  1.00 97.05           H  
ATOM   1965  O   GLN A 120       1.745  -3.651   0.361  1.00 97.05           O  
ATOM   1966  CG  GLN A 120       0.322  -0.801  -3.182  1.00 97.05           C  
ATOM   1967  HG2 GLN A 120       0.414   0.164  -2.684  1.00 97.05           H  
ATOM   1968  HG3 GLN A 120       1.229  -0.945  -3.770  1.00 97.05           H  
ATOM   1969  CD  GLN A 120      -0.877  -0.739  -4.118  1.00 97.05           C  
ATOM   1970  NE2 GLN A 120      -0.795   0.041  -5.174  1.00 97.05           N  
ATOM   1971 HE21 GLN A 120       0.064   0.530  -5.377  1.00 97.05           H  
ATOM   1972 HE22 GLN A 120      -1.632   0.107  -5.736  1.00 97.05           H  
ATOM   1973  OE1 GLN A 120      -1.922  -1.327  -3.915  1.00 97.05           O  
ATOM   1974  N   LYS A 121       0.287  -2.069   1.018  1.00 97.08           N  
ATOM   1975  H   LYS A 121      -0.274  -1.284   0.722  1.00 97.08           H  
ATOM   1976  CA  LYS A 121      -0.089  -2.724   2.282  1.00 97.08           C  
ATOM   1977  HA  LYS A 121       0.797  -2.983   2.861  1.00 97.08           H  
ATOM   1978  C   LYS A 121      -0.836  -4.024   1.978  1.00 97.08           C  
ATOM   1979  CB  LYS A 121      -0.990  -1.783   3.104  1.00 97.08           C  
ATOM   1980  HB2 LYS A 121      -1.849  -1.490   2.502  1.00 97.08           H  
ATOM   1981  HB3 LYS A 121      -1.365  -2.329   3.970  1.00 97.08           H  
ATOM   1982  O   LYS A 121      -1.820  -3.957   1.255  1.00 97.08           O  
ATOM   1983  CG  LYS A 121      -0.263  -0.522   3.600  1.00 97.08           C  
ATOM   1984  HG2 LYS A 121       0.537  -0.830   4.274  1.00 97.08           H  
ATOM   1985  HG3 LYS A 121       0.179   0.017   2.762  1.00 97.08           H  
ATOM   1986  CD  LYS A 121      -1.212   0.417   4.365  1.00 97.08           C  
ATOM   1987  HD2 LYS A 121      -0.623   1.057   5.021  1.00 97.08           H  
ATOM   1988  HD3 LYS A 121      -1.877  -0.180   4.989  1.00 97.08           H  
ATOM   1989  CE  LYS A 121      -2.041   1.311   3.430  1.00 97.08           C  
ATOM   1990  HE2 LYS A 121      -1.382   2.032   2.947  1.00 97.08           H  
ATOM   1991  HE3 LYS A 121      -2.496   0.687   2.660  1.00 97.08           H  
ATOM   1992  NZ  LYS A 121      -3.117   2.006   4.180  1.00 97.08           N  
ATOM   1993  HZ1 LYS A 121      -3.613   2.700   3.638  1.00 97.08           H  
ATOM   1994  HZ2 LYS A 121      -2.813   2.399   5.059  1.00 97.08           H  
ATOM   1995  HZ3 LYS A 121      -3.814   1.310   4.404  1.00 97.08           H  
ATOM   1996  N   GLY A 122      -0.374  -5.156   2.511  1.00 96.05           N  
ATOM   1997  H   GLY A 122       0.473  -5.145   3.060  1.00 96.05           H  
ATOM   1998  CA  GLY A 122      -1.002  -6.473   2.336  1.00 96.05           C  
ATOM   1999  HA2 GLY A 122      -0.235  -7.196   2.057  1.00 96.05           H  
ATOM   2000  HA3 GLY A 122      -1.732  -6.443   1.527  1.00 96.05           H  
ATOM   2001  C   GLY A 122      -1.709  -7.013   3.586  1.00 96.05           C  
ATOM   2002  O   GLY A 122      -2.207  -8.128   3.548  1.00 96.05           O  
ATOM   2003  N   ASN A 123      -1.730  -6.261   4.691  1.00 96.09           N  
ATOM   2004  H   ASN A 123      -1.323  -5.337   4.658  1.00 96.09           H  
ATOM   2005  CA  ASN A 123      -2.462  -6.623   5.906  1.00 96.09           C  
ATOM   2006  HA  ASN A 123      -2.708  -7.685   5.884  1.00 96.09           H  
ATOM   2007  C   ASN A 123      -3.773  -5.842   6.005  1.00 96.09           C  
ATOM   2008  CB  ASN A 123      -1.610  -6.344   7.153  1.00 96.09           C  
ATOM   2009  HB2 ASN A 123      -2.192  -6.578   8.044  1.00 96.09           H  
ATOM   2010  HB3 ASN A 123      -1.359  -5.284   7.183  1.00 96.09           H  
ATOM   2011  O   ASN A 123      -3.810  -4.654   5.674  1.00 96.09           O  
ATOM   2012  CG  ASN A 123      -0.328  -7.140   7.197  1.00 96.09           C  
ATOM   2013  ND2 ASN A 123      -0.368  -8.359   7.685  1.00 96.09           N  
ATOM   2014 HD21 ASN A 123       0.472  -8.914   7.769  1.00 96.09           H  
ATOM   2015 HD22 ASN A 123      -1.240  -8.758   8.001  1.00 96.09           H  
ATOM   2016  OD1 ASN A 123       0.714  -6.644   6.803  1.00 96.09           O  
ATOM   2017  N   GLU A 124      -4.794  -6.488   6.556  1.00 93.54           N  
ATOM   2018  H   GLU A 124      -4.695  -7.464   6.796  1.00 93.54           H  
ATOM   2019  CA  GLU A 124      -6.044  -5.858   6.973  1.00 93.54           C  
ATOM   2020  HA  GLU A 124      -6.141  -4.887   6.487  1.00 93.54           H  
ATOM   2021  C   GLU A 124      -6.045  -5.626   8.485  1.00 93.54           C  
ATOM   2022  CB  GLU A 124      -7.246  -6.708   6.545  1.00 93.54           C  
ATOM   2023  HB2 GLU A 124      -7.180  -7.692   7.008  1.00 93.54           H  
ATOM   2024  HB3 GLU A 124      -8.154  -6.212   6.890  1.00 93.54           H  
ATOM   2025  O   GLU A 124      -5.477  -6.410   9.249  1.00 93.54           O  
ATOM   2026  CG  GLU A 124      -7.302  -6.852   5.018  1.00 93.54           C  
ATOM   2027  HG2 GLU A 124      -6.457  -7.452   4.681  1.00 93.54           H  
ATOM   2028  HG3 GLU A 124      -7.208  -5.857   4.583  1.00 93.54           H  
ATOM   2029  CD  GLU A 124      -8.598  -7.491   4.512  1.00 93.54           C  
ATOM   2030  OE1 GLU A 124      -8.879  -7.284   3.310  1.00 93.54           O  
ATOM   2031  OE2 GLU A 124      -9.297  -8.134   5.323  1.00 93.54           O  
ATOM   2032  N   LEU A 125      -6.668  -4.531   8.921  1.00 95.32           N  
ATOM   2033  H   LEU A 125      -7.179  -3.969   8.255  1.00 95.32           H  
ATOM   2034  CA  LEU A 125      -6.872  -4.254  10.338  1.00 95.32           C  
ATOM   2035  HA  LEU A 125      -5.979  -4.544  10.891  1.00 95.32           H  
ATOM   2036  C   LEU A 125      -8.054  -5.091  10.840  1.00 95.32           C  
ATOM   2037  CB  LEU A 125      -7.100  -2.744  10.524  1.00 95.32           C  
ATOM   2038  HB2 LEU A 125      -7.951  -2.450   9.910  1.00 95.32           H  
ATOM   2039  HB3 LEU A 125      -6.218  -2.212  10.167  1.00 95.32           H  
ATOM   2040  O   LEU A 125      -9.200  -4.810  10.492  1.00 95.32           O  
ATOM   2041  CG  LEU A 125      -7.380  -2.330  11.982  1.00 95.32           C  
ATOM   2042  HG  LEU A 125      -8.153  -2.972  12.403  1.00 95.32           H  
ATOM   2043  CD1 LEU A 125      -6.137  -2.432  12.863  1.00 95.32           C  
ATOM   2044 HD11 LEU A 125      -6.384  -2.129  13.881  1.00 95.32           H  
ATOM   2045 HD12 LEU A 125      -5.788  -3.464  12.901  1.00 95.32           H  
ATOM   2046 HD13 LEU A 125      -5.346  -1.789  12.478  1.00 95.32           H  
ATOM   2047  CD2 LEU A 125      -7.881  -0.885  12.016  1.00 95.32           C  
ATOM   2048 HD21 LEU A 125      -8.080  -0.591  13.046  1.00 95.32           H  
ATOM   2049 HD22 LEU A 125      -8.809  -0.807  11.449  1.00 95.32           H  
ATOM   2050 HD23 LEU A 125      -7.127  -0.216  11.602  1.00 95.32           H  
ATOM   2051  N   ALA A 126      -7.777  -6.083  11.680  1.00 93.39           N  
ATOM   2052  H   ALA A 126      -6.812  -6.287  11.897  1.00 93.39           H  
ATOM   2053  CA  ALA A 126      -8.807  -6.828  12.392  1.00 93.39           C  
ATOM   2054  HA  ALA A 126      -9.699  -6.891  11.768  1.00 93.39           H  
ATOM   2055  C   ALA A 126      -9.168  -6.096  13.690  1.00 93.39           C  
ATOM   2056  CB  ALA A 126      -8.313  -8.256  12.638  1.00 93.39           C  
ATOM   2057  HB1 ALA A 126      -9.089  -8.829  13.145  1.00 93.39           H  
ATOM   2058  HB2 ALA A 126      -8.082  -8.737  11.688  1.00 93.39           H  
ATOM   2059  HB3 ALA A 126      -7.420  -8.241  13.263  1.00 93.39           H  
ATOM   2060  O   ALA A 126      -8.294  -5.816  14.509  1.00 93.39           O  
ATOM   2061  N   LEU A 127     -10.452  -5.787  13.873  1.00 93.72           N  
ATOM   2062  H   LEU A 127     -11.125  -6.082  13.180  1.00 93.72           H  
ATOM   2063  CA  LEU A 127     -10.964  -5.124  15.070  1.00 93.72           C  
ATOM   2064  HA  LEU A 127     -10.133  -4.934  15.750  1.00 93.72           H  
ATOM   2065  C   LEU A 127     -11.981  -6.020  15.785  1.00 93.72           C  
ATOM   2066  CB  LEU A 127     -11.603  -3.773  14.705  1.00 93.72           C  
ATOM   2067  HB2 LEU A 127     -12.110  -3.375  15.584  1.00 93.72           H  
ATOM   2068  HB3 LEU A 127     -12.360  -3.946  13.940  1.00 93.72           H  
ATOM   2069  O   LEU A 127     -12.790  -6.669  15.118  1.00 93.72           O  
ATOM   2070  CG  LEU A 127     -10.612  -2.714  14.199  1.00 93.72           C  
ATOM   2071  HG  LEU A 127     -10.089  -3.107  13.327  1.00 93.72           H  
ATOM   2072  CD1 LEU A 127     -11.385  -1.472  13.761  1.00 93.72           C  
ATOM   2073 HD11 LEU A 127     -12.095  -1.739  12.979  1.00 93.72           H  
ATOM   2074 HD12 LEU A 127     -11.923  -1.053  14.611  1.00 93.72           H  
ATOM   2075 HD13 LEU A 127     -10.692  -0.729  13.364  1.00 93.72           H  
ATOM   2076  CD2 LEU A 127      -9.595  -2.310  15.272  1.00 93.72           C  
ATOM   2077 HD21 LEU A 127      -8.997  -1.465  14.928  1.00 93.72           H  
ATOM   2078 HD22 LEU A 127     -10.107  -2.025  16.190  1.00 93.72           H  
ATOM   2079 HD23 LEU A 127      -8.916  -3.138  15.478  1.00 93.72           H  
ATOM   2080  N   PRO A 128     -12.003  -6.018  17.130  1.00 93.71           N  
ATOM   2081  CA  PRO A 128     -13.086  -6.617  17.900  1.00 93.71           C  
ATOM   2082  HA  PRO A 128     -13.035  -7.699  17.780  1.00 93.71           H  
ATOM   2083  C   PRO A 128     -14.470  -6.112  17.466  1.00 93.71           C  
ATOM   2084  CB  PRO A 128     -12.785  -6.251  19.355  1.00 93.71           C  
ATOM   2085  HB2 PRO A 128     -13.209  -5.274  19.584  1.00 93.71           H  
ATOM   2086  HB3 PRO A 128     -13.149  -7.007  20.050  1.00 93.71           H  
ATOM   2087  O   PRO A 128     -14.654  -4.927  17.174  1.00 93.71           O  
ATOM   2088  CG  PRO A 128     -11.263  -6.130  19.386  1.00 93.71           C  
ATOM   2089  HG2 PRO A 128     -10.922  -5.477  20.189  1.00 93.71           H  
ATOM   2090  HG3 PRO A 128     -10.819  -7.121  19.481  1.00 93.71           H  
ATOM   2091  CD  PRO A 128     -10.937  -5.555  18.010  1.00 93.71           C  
ATOM   2092  HD2 PRO A 128     -10.918  -4.466  18.044  1.00 93.71           H  
ATOM   2093  HD3 PRO A 128      -9.966  -5.928  17.684  1.00 93.71           H  
ATOM   2094  N   SER A 129     -15.471  -6.998  17.498  1.00 90.37           N  
ATOM   2095  H   SER A 129     -15.271  -7.942  17.795  1.00 90.37           H  
ATOM   2096  CA  SER A 129     -16.844  -6.715  17.047  1.00 90.37           C  
ATOM   2097  HA  SER A 129     -16.818  -6.497  15.979  1.00 90.37           H  
ATOM   2098  C   SER A 129     -17.491  -5.510  17.740  1.00 90.37           C  
ATOM   2099  CB  SER A 129     -17.725  -7.950  17.259  1.00 90.37           C  
ATOM   2100  HB2 SER A 129     -18.753  -7.719  16.977  1.00 90.37           H  
ATOM   2101  HB3 SER A 129     -17.361  -8.766  16.635  1.00 90.37           H  
ATOM   2102  O   SER A 129     -18.293  -4.817  17.114  1.00 90.37           O  
ATOM   2103  OG  SER A 129     -17.677  -8.342  18.619  1.00 90.37           O  
ATOM   2104  HG  SER A 129     -18.292  -9.066  18.758  1.00 90.37           H  
ATOM   2105  N   LYS A 130     -17.096  -5.196  18.983  1.00 89.55           N  
ATOM   2106  H   LYS A 130     -16.476  -5.845  19.446  1.00 89.55           H  
ATOM   2107  CA  LYS A 130     -17.568  -4.008  19.719  1.00 89.55           C  
ATOM   2108  HA  LYS A 130     -18.648  -4.094  19.833  1.00 89.55           H  
ATOM   2109  C   LYS A 130     -17.339  -2.694  18.960  1.00 89.55           C  
ATOM   2110  CB  LYS A 130     -16.957  -3.960  21.135  1.00 89.55           C  
ATOM   2111  HB2 LYS A 130     -17.489  -3.194  21.698  1.00 89.55           H  
ATOM   2112  HB3 LYS A 130     -17.137  -4.914  21.631  1.00 89.55           H  
ATOM   2113  O   LYS A 130     -18.167  -1.791  19.038  1.00 89.55           O  
ATOM   2114  CG  LYS A 130     -15.451  -3.640  21.187  1.00 89.55           C  
ATOM   2115  HG2 LYS A 130     -14.896  -4.443  20.701  1.00 89.55           H  
ATOM   2116  HG3 LYS A 130     -15.255  -2.703  20.667  1.00 89.55           H  
ATOM   2117  CD  LYS A 130     -14.962  -3.484  22.634  1.00 89.55           C  
ATOM   2118  HD2 LYS A 130     -15.582  -2.736  23.129  1.00 89.55           H  
ATOM   2119  HD3 LYS A 130     -15.063  -4.431  23.164  1.00 89.55           H  
ATOM   2120  CE  LYS A 130     -13.500  -3.015  22.676  1.00 89.55           C  
ATOM   2121  HE2 LYS A 130     -12.848  -3.820  22.336  1.00 89.55           H  
ATOM   2122  HE3 LYS A 130     -13.387  -2.176  21.990  1.00 89.55           H  
ATOM   2123  NZ  LYS A 130     -13.102  -2.567  24.035  1.00 89.55           N  
ATOM   2124  HZ1 LYS A 130     -13.207  -3.265  24.757  1.00 89.55           H  
ATOM   2125  HZ2 LYS A 130     -13.565  -1.715  24.317  1.00 89.55           H  
ATOM   2126  HZ3 LYS A 130     -12.144  -2.251  24.062  1.00 89.55           H  
ATOM   2127  N   PHE A 131     -16.263  -2.596  18.173  1.00 93.45           N  
ATOM   2128  H   PHE A 131     -15.636  -3.385  18.101  1.00 93.45           H  
ATOM   2129  CA  PHE A 131     -15.973  -1.400  17.380  1.00 93.45           C  
ATOM   2130  HA  PHE A 131     -16.223  -0.518  17.970  1.00 93.45           H  
ATOM   2131  C   PHE A 131     -16.804  -1.326  16.100  1.00 93.45           C  
ATOM   2132  CB  PHE A 131     -14.481  -1.336  17.040  1.00 93.45           C  
ATOM   2133  HB2 PHE A 131     -14.218  -2.207  16.440  1.00 93.45           H  
ATOM   2134  HB3 PHE A 131     -14.301  -0.454  16.426  1.00 93.45           H  
ATOM   2135  O   PHE A 131     -16.974  -0.239  15.558  1.00 93.45           O  
ATOM   2136  CG  PHE A 131     -13.566  -1.251  18.244  1.00 93.45           C  
ATOM   2137  CD1 PHE A 131     -13.628  -0.142  19.110  1.00 93.45           C  
ATOM   2138  HD1 PHE A 131     -14.333   0.657  18.931  1.00 93.45           H  
ATOM   2139  CD2 PHE A 131     -12.630  -2.271  18.487  1.00 93.45           C  
ATOM   2140  HD2 PHE A 131     -12.591  -3.126  17.828  1.00 93.45           H  
ATOM   2141  CE1 PHE A 131     -12.750  -0.055  20.204  1.00 93.45           C  
ATOM   2142  HE1 PHE A 131     -12.776   0.802  20.861  1.00 93.45           H  
ATOM   2143  CE2 PHE A 131     -11.742  -2.175  19.573  1.00 93.45           C  
ATOM   2144  HE2 PHE A 131     -10.999  -2.940  19.747  1.00 93.45           H  
ATOM   2145  CZ  PHE A 131     -11.800  -1.064  20.429  1.00 93.45           C  
ATOM   2146  HZ  PHE A 131     -11.110  -0.979  21.255  1.00 93.45           H  
ATOM   2147  N   MET A 132     -17.347  -2.446  15.610  1.00 91.08           N  
ATOM   2148  H   MET A 132     -17.246  -3.308  16.127  1.00 91.08           H  
ATOM   2149  CA  MET A 132     -18.102  -2.463  14.356  1.00 91.08           C  
ATOM   2150  HA  MET A 132     -17.465  -2.047  13.575  1.00 91.08           H  
ATOM   2151  C   MET A 132     -19.351  -1.583  14.446  1.00 91.08           C  
ATOM   2152  CB  MET A 132     -18.465  -3.907  13.979  1.00 91.08           C  
ATOM   2153  HB2 MET A 132     -19.185  -4.302  14.696  1.00 91.08           H  
ATOM   2154  HB3 MET A 132     -17.570  -4.527  14.021  1.00 91.08           H  
ATOM   2155  O   MET A 132     -19.590  -0.776  13.550  1.00 91.08           O  
ATOM   2156  CG  MET A 132     -19.076  -4.001  12.574  1.00 91.08           C  
ATOM   2157  HG2 MET A 132     -20.006  -3.433  12.559  1.00 91.08           H  
ATOM   2158  HG3 MET A 132     -19.328  -5.043  12.377  1.00 91.08           H  
ATOM   2159  SD  MET A 132     -18.027  -3.402  11.217  1.00 91.08           S  
ATOM   2160  CE  MET A 132     -16.706  -4.646  11.243  1.00 91.08           C  
ATOM   2161  HE1 MET A 132     -16.018  -4.462  10.418  1.00 91.08           H  
ATOM   2162  HE2 MET A 132     -17.135  -5.642  11.133  1.00 91.08           H  
ATOM   2163  HE3 MET A 132     -16.157  -4.588  12.183  1.00 91.08           H  
ATOM   2164  N   ASN A 133     -20.109  -1.682  15.546  1.00 89.77           N  
ATOM   2165  H   ASN A 133     -19.850  -2.347  16.260  1.00 89.77           H  
ATOM   2166  CA  ASN A 133     -21.301  -0.854  15.741  1.00 89.77           C  
ATOM   2167  HA  ASN A 133     -21.922  -0.946  14.850  1.00 89.77           H  
ATOM   2168  C   ASN A 133     -20.935   0.634  15.878  1.00 89.77           C  
ATOM   2169  CB  ASN A 133     -22.106  -1.366  16.950  1.00 89.77           C  
ATOM   2170  HB2 ASN A 133     -21.598  -1.098  17.877  1.00 89.77           H  
ATOM   2171  HB3 ASN A 133     -22.195  -2.451  16.903  1.00 89.77           H  
ATOM   2172  O   ASN A 133     -21.525   1.483  15.214  1.00 89.77           O  
ATOM   2173  CG  ASN A 133     -23.520  -0.800  16.966  1.00 89.77           C  
ATOM   2174  ND2 ASN A 133     -24.163  -0.755  18.107  1.00 89.77           N  
ATOM   2175 HD21 ASN A 133     -25.076  -0.325  18.086  1.00 89.77           H  
ATOM   2176 HD22 ASN A 133     -23.703  -0.955  18.984  1.00 89.77           H  
ATOM   2177  OD1 ASN A 133     -24.072  -0.420  15.949  1.00 89.77           O  
ATOM   2178  N   LEU A 134     -19.889   0.942  16.657  1.00 93.16           N  
ATOM   2179  H   LEU A 134     -19.428   0.201  17.165  1.00 93.16           H  
ATOM   2180  CA  LEU A 134     -19.375   2.307  16.797  1.00 93.16           C  
ATOM   2181  HA  LEU A 134     -20.163   2.933  17.216  1.00 93.16           H  
ATOM   2182  C   LEU A 134     -18.982   2.905  15.441  1.00 93.16           C  
ATOM   2183  CB  LEU A 134     -18.172   2.302  17.753  1.00 93.16           C  
ATOM   2184  HB2 LEU A 134     -17.417   1.622  17.359  1.00 93.16           H  
ATOM   2185  HB3 LEU A 134     -18.489   1.923  18.725  1.00 93.16           H  
ATOM   2186  O   LEU A 134     -19.428   3.995  15.099  1.00 93.16           O  
ATOM   2187  CG  LEU A 134     -17.528   3.692  17.937  1.00 93.16           C  
ATOM   2188  HG  LEU A 134     -17.316   4.152  16.972  1.00 93.16           H  
ATOM   2189  CD1 LEU A 134     -18.426   4.625  18.746  1.00 93.16           C  
ATOM   2190 HD11 LEU A 134     -19.352   4.824  18.207  1.00 93.16           H  
ATOM   2191 HD12 LEU A 134     -17.917   5.573  18.920  1.00 93.16           H  
ATOM   2192 HD13 LEU A 134     -18.658   4.179  19.714  1.00 93.16           H  
ATOM   2193  CD2 LEU A 134     -16.200   3.514  18.656  1.00 93.16           C  
ATOM   2194 HD21 LEU A 134     -16.384   2.941  19.565  1.00 93.16           H  
ATOM   2195 HD22 LEU A 134     -15.781   4.485  18.921  1.00 93.16           H  
ATOM   2196 HD23 LEU A 134     -15.494   2.979  18.022  1.00 93.16           H  
ATOM   2197  N   LEU A 135     -18.171   2.196  14.652  1.00 94.25           N  
ATOM   2198  H   LEU A 135     -17.842   1.303  14.991  1.00 94.25           H  
ATOM   2199  CA  LEU A 135     -17.707   2.659  13.343  1.00 94.25           C  
ATOM   2200  HA  LEU A 135     -17.269   3.651  13.451  1.00 94.25           H  
ATOM   2201  C   LEU A 135     -18.862   2.793  12.345  1.00 94.25           C  
ATOM   2202  CB  LEU A 135     -16.645   1.679  12.814  1.00 94.25           C  
ATOM   2203  HB2 LEU A 135     -16.450   1.913  11.767  1.00 94.25           H  
ATOM   2204  HB3 LEU A 135     -17.052   0.669  12.855  1.00 94.25           H  
ATOM   2205  O   LEU A 135     -18.922   3.761  11.583  1.00 94.25           O  
ATOM   2206  CG  LEU A 135     -15.307   1.714  13.574  1.00 94.25           C  
ATOM   2207  HG  LEU A 135     -15.464   1.546  14.640  1.00 94.25           H  
ATOM   2208  CD1 LEU A 135     -14.394   0.611  13.038  1.00 94.25           C  
ATOM   2209 HD11 LEU A 135     -14.213   0.753  11.973  1.00 94.25           H  
ATOM   2210 HD12 LEU A 135     -14.862  -0.360  13.202  1.00 94.25           H  
ATOM   2211 HD13 LEU A 135     -13.445   0.633  13.574  1.00 94.25           H  
ATOM   2212  CD2 LEU A 135     -14.607   3.062  13.405  1.00 94.25           C  
ATOM   2213 HD21 LEU A 135     -13.584   2.994  13.776  1.00 94.25           H  
ATOM   2214 HD22 LEU A 135     -15.127   3.828  13.979  1.00 94.25           H  
ATOM   2215 HD23 LEU A 135     -14.585   3.345  12.353  1.00 94.25           H  
ATOM   2216  N   TYR A 136     -19.807   1.851  12.366  1.00 92.06           N  
ATOM   2217  H   TYR A 136     -19.701   1.073  13.002  1.00 92.06           H  
ATOM   2218  CA  TYR A 136     -21.004   1.899  11.534  1.00 92.06           C  
ATOM   2219  HA  TYR A 136     -20.696   1.927  10.489  1.00 92.06           H  
ATOM   2220  C   TYR A 136     -21.829   3.164  11.808  1.00 92.06           C  
ATOM   2221  CB  TYR A 136     -21.836   0.627  11.759  1.00 92.06           C  
ATOM   2222  HB2 TYR A 136     -21.250  -0.239  11.452  1.00 92.06           H  
ATOM   2223  HB3 TYR A 136     -22.049   0.516  12.822  1.00 92.06           H  
ATOM   2224  O   TYR A 136     -22.195   3.860  10.853  1.00 92.06           O  
ATOM   2225  CG  TYR A 136     -23.150   0.628  11.005  1.00 92.06           C  
ATOM   2226  CD1 TYR A 136     -24.293   1.197  11.598  1.00 92.06           C  
ATOM   2227  HD1 TYR A 136     -24.240   1.566  12.612  1.00 92.06           H  
ATOM   2228  CD2 TYR A 136     -23.231   0.064   9.719  1.00 92.06           C  
ATOM   2229  HD2 TYR A 136     -22.374  -0.445   9.303  1.00 92.06           H  
ATOM   2230  CE1 TYR A 136     -25.500   1.280  10.881  1.00 92.06           C  
ATOM   2231  HE1 TYR A 136     -26.368   1.729  11.343  1.00 92.06           H  
ATOM   2232  CE2 TYR A 136     -24.446   0.123   9.006  1.00 92.06           C  
ATOM   2233  HE2 TYR A 136     -24.542  -0.338   8.034  1.00 92.06           H  
ATOM   2234  OH  TYR A 136     -26.711   0.883   8.845  1.00 92.06           O  
ATOM   2235  HH  TYR A 136     -27.444   1.172   9.393  1.00 92.06           H  
ATOM   2236  CZ  TYR A 136     -25.569   0.764   9.571  1.00 92.06           C  
ATOM   2237  N   LEU A 137     -22.080   3.482  13.081  1.00 91.21           N  
ATOM   2238  H   LEU A 137     -21.754   2.859  13.806  1.00 91.21           H  
ATOM   2239  CA  LEU A 137     -22.850   4.657  13.492  1.00 91.21           C  
ATOM   2240  HA  LEU A 137     -23.725   4.748  12.848  1.00 91.21           H  
ATOM   2241  C   LEU A 137     -22.061   5.958  13.299  1.00 91.21           C  
ATOM   2242  CB  LEU A 137     -23.330   4.475  14.944  1.00 91.21           C  
ATOM   2243  HB2 LEU A 137     -23.799   5.401  15.275  1.00 91.21           H  
ATOM   2244  HB3 LEU A 137     -22.464   4.296  15.581  1.00 91.21           H  
ATOM   2245  O   LEU A 137     -22.595   6.907  12.728  1.00 91.21           O  
ATOM   2246  CG  LEU A 137     -24.339   3.324  15.140  1.00 91.21           C  
ATOM   2247  HG  LEU A 137     -23.895   2.382  14.817  1.00 91.21           H  
ATOM   2248  CD1 LEU A 137     -24.697   3.203  16.615  1.00 91.21           C  
ATOM   2249 HD11 LEU A 137     -25.130   4.135  16.979  1.00 91.21           H  
ATOM   2250 HD12 LEU A 137     -25.406   2.389  16.764  1.00 91.21           H  
ATOM   2251 HD13 LEU A 137     -23.793   2.974  17.178  1.00 91.21           H  
ATOM   2252  CD2 LEU A 137     -25.630   3.536  14.345  1.00 91.21           C  
ATOM   2253 HD21 LEU A 137     -26.053   4.508  14.599  1.00 91.21           H  
ATOM   2254 HD22 LEU A 137     -25.434   3.493  13.273  1.00 91.21           H  
ATOM   2255 HD23 LEU A 137     -26.343   2.752  14.600  1.00 91.21           H  
ATOM   2256  N   ALA A 138     -20.769   5.983  13.636  1.00 92.32           N  
ATOM   2257  H   ALA A 138     -20.385   5.187  14.125  1.00 92.32           H  
ATOM   2258  CA  ALA A 138     -19.894   7.134  13.413  1.00 92.32           C  
ATOM   2259  HA  ALA A 138     -20.302   7.986  13.957  1.00 92.32           H  
ATOM   2260  C   ALA A 138     -19.817   7.527  11.925  1.00 92.32           C  
ATOM   2261  CB  ALA A 138     -18.506   6.815  13.982  1.00 92.32           C  
ATOM   2262  HB1 ALA A 138     -17.831   7.651  13.802  1.00 92.32           H  
ATOM   2263  HB2 ALA A 138     -18.099   5.922  13.507  1.00 92.32           H  
ATOM   2264  HB3 ALA A 138     -18.579   6.646  15.056  1.00 92.32           H  
ATOM   2265  O   ALA A 138     -19.931   8.704  11.586  1.00 92.32           O  
ATOM   2266  N   SER A 139     -19.725   6.551  11.011  1.00 91.59           N  
ATOM   2267  H   SER A 139     -19.589   5.608  11.346  1.00 91.59           H  
ATOM   2268  CA  SER A 139     -19.715   6.800   9.555  1.00 91.59           C  
ATOM   2269  HA  SER A 139     -18.936   7.529   9.334  1.00 91.59           H  
ATOM   2270  C   SER A 139     -21.006   7.407   9.004  1.00 91.59           C  
ATOM   2271  CB  SER A 139     -19.391   5.510   8.793  1.00 91.59           C  
ATOM   2272  HB2 SER A 139     -18.522   5.029   9.242  1.00 91.59           H  
ATOM   2273  HB3 SER A 139     -19.151   5.763   7.761  1.00 91.59           H  
ATOM   2274  O   SER A 139     -21.018   7.957   7.899  1.00 91.59           O  
ATOM   2275  OG  SER A 139     -20.483   4.608   8.797  1.00 91.59           O  
ATOM   2276  HG  SER A 139     -20.718   4.409   9.706  1.00 91.59           H  
ATOM   2277  N   ARG A 140     -22.099   7.312   9.765  1.00 89.01           N  
ATOM   2278  H   ARG A 140     -22.004   6.882  10.673  1.00 89.01           H  
ATOM   2279  CA  ARG A 140     -23.419   7.814   9.390  1.00 89.01           C  
ATOM   2280  HA  ARG A 140     -23.367   8.277   8.405  1.00 89.01           H  
ATOM   2281  C   ARG A 140     -23.911   8.915  10.310  1.00 89.01           C  
ATOM   2282  CB  ARG A 140     -24.420   6.654   9.322  1.00 89.01           C  
ATOM   2283  HB2 ARG A 140     -25.419   7.050   9.144  1.00 89.01           H  
ATOM   2284  HB3 ARG A 140     -24.420   6.120  10.272  1.00 89.01           H  
ATOM   2285  O   ARG A 140     -25.040   9.324  10.116  1.00 89.01           O  
ATOM   2286  CG  ARG A 140     -24.093   5.692   8.179  1.00 89.01           C  
ATOM   2287  HG2 ARG A 140     -24.122   6.228   7.230  1.00 89.01           H  
ATOM   2288  HG3 ARG A 140     -23.096   5.275   8.323  1.00 89.01           H  
ATOM   2289  CD  ARG A 140     -25.130   4.565   8.165  1.00 89.01           C  
ATOM   2290  HD2 ARG A 140     -26.118   5.001   8.021  1.00 89.01           H  
ATOM   2291  HD3 ARG A 140     -25.125   4.060   9.130  1.00 89.01           H  
ATOM   2292  NE  ARG A 140     -24.871   3.590   7.091  1.00 89.01           N  
ATOM   2293  HE  ARG A 140     -25.523   3.575   6.320  1.00 89.01           H  
ATOM   2294  NH1 ARG A 140     -23.080   2.571   8.089  1.00 89.01           N  
ATOM   2295 HH11 ARG A 140     -22.454   1.783   8.175  1.00 89.01           H  
ATOM   2296 HH12 ARG A 140     -23.099   3.240   8.846  1.00 89.01           H  
ATOM   2297  NH2 ARG A 140     -23.865   1.771   6.161  1.00 89.01           N  
ATOM   2298 HH21 ARG A 140     -23.147   1.062   6.206  1.00 89.01           H  
ATOM   2299 HH22 ARG A 140     -24.566   1.745   5.434  1.00 89.01           H  
ATOM   2300  CZ  ARG A 140     -23.944   2.652   7.120  1.00 89.01           C  
ATOM   2301  N   TYR A 141     -23.095   9.433  11.224  1.00 85.94           N  
ATOM   2302  H   TYR A 141     -22.174   9.028  11.315  1.00 85.94           H  
ATOM   2303  CA  TYR A 141     -23.526  10.322  12.308  1.00 85.94           C  
ATOM   2304  HA  TYR A 141     -24.023   9.717  13.067  1.00 85.94           H  
ATOM   2305  C   TYR A 141     -24.524  11.428  11.886  1.00 85.94           C  
ATOM   2306  CB  TYR A 141     -22.257  10.919  12.933  1.00 85.94           C  
ATOM   2307  HB2 TYR A 141     -21.537  10.119  13.108  1.00 85.94           H  
ATOM   2308  HB3 TYR A 141     -21.803  11.626  12.239  1.00 85.94           H  
ATOM   2309  O   TYR A 141     -25.501  11.673  12.584  1.00 85.94           O  
ATOM   2310  CG  TYR A 141     -22.510  11.603  14.254  1.00 85.94           C  
ATOM   2311  CD1 TYR A 141     -22.903  12.956  14.286  1.00 85.94           C  
ATOM   2312  HD1 TYR A 141     -23.012  13.513  13.367  1.00 85.94           H  
ATOM   2313  CD2 TYR A 141     -22.416  10.862  15.447  1.00 85.94           C  
ATOM   2314  HD2 TYR A 141     -22.134   9.820  15.427  1.00 85.94           H  
ATOM   2315  CE1 TYR A 141     -23.247  13.557  15.511  1.00 85.94           C  
ATOM   2316  HE1 TYR A 141     -23.621  14.570  15.544  1.00 85.94           H  
ATOM   2317  CE2 TYR A 141     -22.725  11.473  16.675  1.00 85.94           C  
ATOM   2318  HE2 TYR A 141     -22.688  10.920  17.602  1.00 85.94           H  
ATOM   2319  OH  TYR A 141     -23.531  13.341  17.892  1.00 85.94           O  
ATOM   2320  HH  TYR A 141     -24.158  14.068  17.862  1.00 85.94           H  
ATOM   2321  CZ  TYR A 141     -23.165  12.810  16.704  1.00 85.94           C  
ATOM   2322  N   GLU A 142     -24.321  12.046  10.712  1.00 79.96           N  
ATOM   2323  H   GLU A 142     -23.472  11.815  10.216  1.00 79.96           H  
ATOM   2324  CA  GLU A 142     -25.199  13.089  10.135  1.00 79.96           C  
ATOM   2325  HA  GLU A 142     -25.806  13.543  10.918  1.00 79.96           H  
ATOM   2326  C   GLU A 142     -26.166  12.604   9.036  1.00 79.96           C  
ATOM   2327  CB  GLU A 142     -24.322  14.172   9.492  1.00 79.96           C  
ATOM   2328  HB2 GLU A 142     -23.717  13.709   8.713  1.00 79.96           H  
ATOM   2329  HB3 GLU A 142     -24.968  14.916   9.027  1.00 79.96           H  
ATOM   2330  O   GLU A 142     -26.993  13.366   8.549  1.00 79.96           O  
ATOM   2331  CG  GLU A 142     -23.399  14.897  10.471  1.00 79.96           C  
ATOM   2332  HG2 GLU A 142     -22.764  14.170  10.977  1.00 79.96           H  
ATOM   2333  HG3 GLU A 142     -23.999  15.411  11.221  1.00 79.96           H  
ATOM   2334  CD  GLU A 142     -22.505  15.909   9.748  1.00 79.96           C  
ATOM   2335  OE1 GLU A 142     -21.471  16.293  10.331  1.00 79.96           O  
ATOM   2336  OE2 GLU A 142     -22.814  16.389   8.641  1.00 79.96           O  
ATOM   2337  N   LYS A 143     -26.003  11.371   8.555  1.00 77.46           N  
ATOM   2338  H   LYS A 143     -25.414  10.761   9.103  1.00 77.46           H  
ATOM   2339  CA  LYS A 143     -26.720  10.795   7.401  1.00 77.46           C  
ATOM   2340  HA  LYS A 143     -27.371  11.558   6.973  1.00 77.46           H  
ATOM   2341  C   LYS A 143     -27.649   9.652   7.793  1.00 77.46           C  
ATOM   2342  CB  LYS A 143     -25.727  10.318   6.334  1.00 77.46           C  
ATOM   2343  HB2 LYS A 143     -26.279   9.847   5.521  1.00 77.46           H  
ATOM   2344  HB3 LYS A 143     -25.066   9.572   6.777  1.00 77.46           H  
ATOM   2345  O   LYS A 143     -28.071   8.884   6.921  1.00 77.46           O  
ATOM   2346  CG  LYS A 143     -24.894  11.447   5.731  1.00 77.46           C  
ATOM   2347  HG2 LYS A 143     -25.555  12.200   5.301  1.00 77.46           H  
ATOM   2348  HG3 LYS A 143     -24.276  11.907   6.502  1.00 77.46           H  
ATOM   2349  CD  LYS A 143     -23.999  10.858   4.639  1.00 77.46           C  
ATOM   2350  HD2 LYS A 143     -23.356  10.096   5.080  1.00 77.46           H  
ATOM   2351  HD3 LYS A 143     -24.619  10.407   3.864  1.00 77.46           H  
ATOM   2352  CE  LYS A 143     -23.142  11.970   4.038  1.00 77.46           C  
ATOM   2353  HE2 LYS A 143     -22.594  12.455   4.846  1.00 77.46           H  
ATOM   2354  HE3 LYS A 143     -23.800  12.715   3.593  1.00 77.46           H  
ATOM   2355  NZ  LYS A 143     -22.201  11.427   3.031  1.00 77.46           N  
ATOM   2356  HZ1 LYS A 143     -22.709  10.982   2.280  1.00 77.46           H  
ATOM   2357  HZ2 LYS A 143     -21.590  10.751   3.467  1.00 77.46           H  
ATOM   2358  HZ3 LYS A 143     -21.637  12.175   2.652  1.00 77.46           H  
ATOM   2359  N   LEU A 144     -27.893   9.466   9.086  1.00 68.43           N  
ATOM   2360  H   LEU A 144     -27.570  10.158   9.747  1.00 68.43           H  
ATOM   2361  CA  LEU A 144     -28.860   8.481   9.527  1.00 68.43           C  
ATOM   2362  HA  LEU A 144     -28.595   7.519   9.087  1.00 68.43           H  
ATOM   2363  C   LEU A 144     -30.222   8.867   8.952  1.00 68.43           C  
ATOM   2364  CB  LEU A 144     -28.825   8.349  11.056  1.00 68.43           C  
ATOM   2365  HB2 LEU A 144     -28.869   9.346  11.494  1.00 68.43           H  
ATOM   2366  HB3 LEU A 144     -29.704   7.801  11.395  1.00 68.43           H  
ATOM   2367  O   LEU A 144     -30.552  10.036   8.825  1.00 68.43           O  
ATOM   2368  CG  LEU A 144     -27.558   7.619  11.540  1.00 68.43           C  
ATOM   2369  HG  LEU A 144     -26.682   8.053  11.058  1.00 68.43           H  
ATOM   2370  CD1 LEU A 144     -27.363   7.823  13.032  1.00 68.43           C  
ATOM   2371 HD11 LEU A 144     -26.517   7.241  13.397  1.00 68.43           H  
ATOM   2372 HD12 LEU A 144     -28.279   7.562  13.563  1.00 68.43           H  
ATOM   2373 HD13 LEU A 144     -27.162   8.877  13.226  1.00 68.43           H  
ATOM   2374  CD2 LEU A 144     -27.556   6.131  11.167  1.00 68.43           C  
ATOM   2375 HD21 LEU A 144     -26.767   5.617  11.717  1.00 68.43           H  
ATOM   2376 HD22 LEU A 144     -28.525   5.692  11.404  1.00 68.43           H  
ATOM   2377 HD23 LEU A 144     -27.371   6.019  10.099  1.00 68.43           H  
ATOM   2378  N   LYS A 145     -30.937   7.855   8.470  1.00 73.13           N  
ATOM   2379  H   LYS A 145     -30.589   6.921   8.633  1.00 73.13           H  
ATOM   2380  CA  LYS A 145     -32.333   7.971   8.072  1.00 73.13           C  
ATOM   2381  HA  LYS A 145     -32.647   9.014   8.125  1.00 73.13           H  
ATOM   2382  C   LYS A 145     -33.130   7.198   9.108  1.00 73.13           C  
ATOM   2383  CB  LYS A 145     -32.564   7.423   6.654  1.00 73.13           C  
ATOM   2384  HB2 LYS A 145     -33.637   7.429   6.465  1.00 73.13           H  
ATOM   2385  HB3 LYS A 145     -32.217   6.391   6.609  1.00 73.13           H  
ATOM   2386  O   LYS A 145     -32.741   6.075   9.453  1.00 73.13           O  
ATOM   2387  CG  LYS A 145     -31.869   8.243   5.556  1.00 73.13           C  
ATOM   2388  HG2 LYS A 145     -30.788   8.200   5.691  1.00 73.13           H  
ATOM   2389  HG3 LYS A 145     -32.193   9.281   5.625  1.00 73.13           H  
ATOM   2390  CD  LYS A 145     -32.237   7.683   4.175  1.00 73.13           C  
ATOM   2391  HD2 LYS A 145     -31.888   6.653   4.102  1.00 73.13           H  
ATOM   2392  HD3 LYS A 145     -33.322   7.700   4.072  1.00 73.13           H  
ATOM   2393  CE  LYS A 145     -31.606   8.528   3.065  1.00 73.13           C  
ATOM   2394  HE2 LYS A 145     -31.903   9.565   3.221  1.00 73.13           H  
ATOM   2395  HE3 LYS A 145     -30.521   8.474   3.159  1.00 73.13           H  
ATOM   2396  NZ  LYS A 145     -32.049   8.065   1.725  1.00 73.13           N  
ATOM   2397  HZ1 LYS A 145     -31.785   7.102   1.576  1.00 73.13           H  
ATOM   2398  HZ2 LYS A 145     -33.055   8.132   1.661  1.00 73.13           H  
ATOM   2399  HZ3 LYS A 145     -31.649   8.643   0.999  1.00 73.13           H  
ATOM   2400  N   GLY A 146     -34.224   7.773   9.569  1.00 73.61           N  
ATOM   2401  H   GLY A 146     -34.350   8.766   9.432  1.00 73.61           H  
ATOM   2402  CA  GLY A 146     -35.158   7.128  10.478  1.00 73.61           C  
ATOM   2403  HA2 GLY A 146     -34.615   6.594  11.257  1.00 73.61           H  
ATOM   2404  HA3 GLY A 146     -35.776   6.418   9.928  1.00 73.61           H  
ATOM   2405  C   GLY A 146     -36.060   8.155  11.155  1.00 73.61           C  
ATOM   2406  O   GLY A 146     -35.948   9.347  10.873  1.00 73.61           O  
ATOM   2407  N   PRO A 147     -36.967   7.699  12.026  1.00 77.96           N  
ATOM   2408  CA  PRO A 147     -37.609   8.568  13.001  1.00 77.96           C  
ATOM   2409  HA  PRO A 147     -38.290   9.232  12.469  1.00 77.96           H  
ATOM   2410  C   PRO A 147     -36.557   9.364  13.801  1.00 77.96           C  
ATOM   2411  CB  PRO A 147     -38.411   7.633  13.915  1.00 77.96           C  
ATOM   2412  HB2 PRO A 147     -37.823   7.370  14.794  1.00 77.96           H  
ATOM   2413  HB3 PRO A 147     -39.359   8.079  14.217  1.00 77.96           H  
ATOM   2414  O   PRO A 147     -35.486   8.820  14.072  1.00 77.96           O  
ATOM   2415  CG  PRO A 147     -38.621   6.378  13.067  1.00 77.96           C  
ATOM   2416  HG2 PRO A 147     -39.481   6.515  12.412  1.00 77.96           H  
ATOM   2417  HG3 PRO A 147     -38.742   5.488  13.685  1.00 77.96           H  
ATOM   2418  CD  PRO A 147     -37.346   6.315  12.234  1.00 77.96           C  
ATOM   2419  HD2 PRO A 147     -36.562   5.809  12.797  1.00 77.96           H  
ATOM   2420  HD3 PRO A 147     -37.536   5.797  11.293  1.00 77.96           H  
ATOM   2421  N   PRO A 148     -36.842  10.609  14.222  1.00 77.95           N  
ATOM   2422  CA  PRO A 148     -35.911  11.409  15.025  1.00 77.95           C  
ATOM   2423  HA  PRO A 148     -35.053  11.674  14.408  1.00 77.95           H  
ATOM   2424  C   PRO A 148     -35.403  10.686  16.284  1.00 77.95           C  
ATOM   2425  CB  PRO A 148     -36.688  12.679  15.383  1.00 77.95           C  
ATOM   2426  HB2 PRO A 148     -36.027  13.541  15.473  1.00 77.95           H  
ATOM   2427  HB3 PRO A 148     -37.248  12.533  16.307  1.00 77.95           H  
ATOM   2428  O   PRO A 148     -34.217  10.738  16.589  1.00 77.95           O  
ATOM   2429  CG  PRO A 148     -37.667  12.831  14.219  1.00 77.95           C  
ATOM   2430  HG2 PRO A 148     -37.158  13.298  13.376  1.00 77.95           H  
ATOM   2431  HG3 PRO A 148     -38.548  13.405  14.504  1.00 77.95           H  
ATOM   2432  CD  PRO A 148     -38.018  11.388  13.870  1.00 77.95           C  
ATOM   2433  HD2 PRO A 148     -38.866  11.057  14.469  1.00 77.95           H  
ATOM   2434  HD3 PRO A 148     -38.246  11.319  12.806  1.00 77.95           H  
ATOM   2435  N   GLU A 149     -36.274   9.925  16.954  1.00 75.83           N  
ATOM   2436  H   GLU A 149     -37.248   9.952  16.685  1.00 75.83           H  
ATOM   2437  CA  GLU A 149     -35.927   9.118  18.134  1.00 75.83           C  
ATOM   2438  HA  GLU A 149     -35.548   9.768  18.923  1.00 75.83           H  
ATOM   2439  C   GLU A 149     -34.839   8.071  17.832  1.00 75.83           C  
ATOM   2440  CB  GLU A 149     -37.191   8.401  18.641  1.00 75.83           C  
ATOM   2441  HB2 GLU A 149     -36.909   7.746  19.465  1.00 75.83           H  
ATOM   2442  HB3 GLU A 149     -37.590   7.789  17.832  1.00 75.83           H  
ATOM   2443  O   GLU A 149     -33.920   7.866  18.627  1.00 75.83           O  
ATOM   2444  CG  GLU A 149     -38.285   9.367  19.131  1.00 75.83           C  
ATOM   2445  HG2 GLU A 149     -38.526  10.064  18.328  1.00 75.83           H  
ATOM   2446  HG3 GLU A 149     -37.891   9.942  19.969  1.00 75.83           H  
ATOM   2447  CD  GLU A 149     -39.582   8.659  19.561  1.00 75.83           C  
ATOM   2448  OE1 GLU A 149     -40.556   9.387  19.859  1.00 75.83           O  
ATOM   2449  OE2 GLU A 149     -39.621   7.407  19.553  1.00 75.83           O  
ATOM   2450  N   ASP A 150     -34.888   7.448  16.650  1.00 79.43           N  
ATOM   2451  H   ASP A 150     -35.629   7.691  16.009  1.00 79.43           H  
ATOM   2452  CA  ASP A 150     -33.864   6.498  16.214  1.00 79.43           C  
ATOM   2453  HA  ASP A 150     -33.716   5.742  16.985  1.00 79.43           H  
ATOM   2454  C   ASP A 150     -32.525   7.199  15.953  1.00 79.43           C  
ATOM   2455  CB  ASP A 150     -34.264   5.816  14.898  1.00 79.43           C  
ATOM   2456  HB2 ASP A 150     -34.625   6.551  14.178  1.00 79.43           H  
ATOM   2457  HB3 ASP A 150     -33.351   5.399  14.473  1.00 79.43           H  
ATOM   2458  O   ASP A 150     -31.467   6.597  16.138  1.00 79.43           O  
ATOM   2459  CG  ASP A 150     -35.249   4.658  14.966  1.00 79.43           C  
ATOM   2460  OD1 ASP A 150     -35.812   4.376  16.038  1.00 79.43           O  
ATOM   2461  OD2 ASP A 150     -35.350   4.018  13.891  1.00 79.43           O  
ATOM   2462  N   GLU A 151     -32.542   8.432  15.443  1.00 81.70           N  
ATOM   2463  H   GLU A 151     -33.433   8.901  15.367  1.00 81.70           H  
ATOM   2464  CA  GLU A 151     -31.325   9.213  15.198  1.00 81.70           C  
ATOM   2465  HA  GLU A 151     -30.605   8.592  14.667  1.00 81.70           H  
ATOM   2466  C   GLU A 151     -30.659   9.615  16.514  1.00 81.70           C  
ATOM   2467  CB  GLU A 151     -31.616  10.445  14.324  1.00 81.70           C  
ATOM   2468  HB2 GLU A 151     -32.384  11.063  14.789  1.00 81.70           H  
ATOM   2469  HB3 GLU A 151     -30.698  11.028  14.248  1.00 81.70           H  
ATOM   2470  O   GLU A 151     -29.449   9.421  16.660  1.00 81.70           O  
ATOM   2471  CG  GLU A 151     -32.059  10.044  12.909  1.00 81.70           C  
ATOM   2472  HG2 GLU A 151     -31.298   9.391  12.484  1.00 81.70           H  
ATOM   2473  HG3 GLU A 151     -32.983   9.469  12.970  1.00 81.70           H  
ATOM   2474  CD  GLU A 151     -32.278  11.232  11.957  1.00 81.70           C  
ATOM   2475  OE1 GLU A 151     -32.641  10.938  10.793  1.00 81.70           O  
ATOM   2476  OE2 GLU A 151     -32.033  12.393  12.355  1.00 81.70           O  
ATOM   2477  N   GLU A 152     -31.447  10.071  17.490  1.00 84.08           N  
ATOM   2478  H   GLU A 152     -32.425  10.220  17.288  1.00 84.08           H  
ATOM   2479  CA  GLU A 152     -30.974  10.413  18.833  1.00 84.08           C  
ATOM   2480  HA  GLU A 152     -30.195  11.172  18.760  1.00 84.08           H  
ATOM   2481  C   GLU A 152     -30.362   9.203  19.541  1.00 84.08           C  
ATOM   2482  CB  GLU A 152     -32.121  10.981  19.678  1.00 84.08           C  
ATOM   2483  HB2 GLU A 152     -31.791  11.017  20.717  1.00 84.08           H  
ATOM   2484  HB3 GLU A 152     -32.985  10.320  19.610  1.00 84.08           H  
ATOM   2485  O   GLU A 152     -29.231   9.285  20.015  1.00 84.08           O  
ATOM   2486  CG  GLU A 152     -32.515  12.401  19.247  1.00 84.08           C  
ATOM   2487  HG2 GLU A 152     -31.634  13.039  19.315  1.00 84.08           H  
ATOM   2488  HG3 GLU A 152     -32.834  12.385  18.204  1.00 84.08           H  
ATOM   2489  CD  GLU A 152     -33.636  13.005  20.110  1.00 84.08           C  
ATOM   2490  OE1 GLU A 152     -34.063  14.135  19.777  1.00 84.08           O  
ATOM   2491  OE2 GLU A 152     -34.045  12.359  21.103  1.00 84.08           O  
ATOM   2492  N   GLN A 153     -31.033   8.046  19.546  1.00 84.02           N  
ATOM   2493  H   GLN A 153     -31.968   8.031  19.163  1.00 84.02           H  
ATOM   2494  CA  GLN A 153     -30.486   6.825  20.156  1.00 84.02           C  
ATOM   2495  HA  GLN A 153     -30.288   7.013  21.212  1.00 84.02           H  
ATOM   2496  C   GLN A 153     -29.163   6.389  19.511  1.00 84.02           C  
ATOM   2497  CB  GLN A 153     -31.499   5.682  20.034  1.00 84.02           C  
ATOM   2498  HB2 GLN A 153     -30.995   4.746  20.274  1.00 84.02           H  
ATOM   2499  HB3 GLN A 153     -31.863   5.623  19.008  1.00 84.02           H  
ATOM   2500  O   GLN A 153     -28.245   5.918  20.187  1.00 84.02           O  
ATOM   2501  CG  GLN A 153     -32.686   5.840  20.993  1.00 84.02           C  
ATOM   2502  HG2 GLN A 153     -33.213   6.771  20.786  1.00 84.02           H  
ATOM   2503  HG3 GLN A 153     -32.316   5.886  22.018  1.00 84.02           H  
ATOM   2504  CD  GLN A 153     -33.670   4.681  20.889  1.00 84.02           C  
ATOM   2505  NE2 GLN A 153     -34.791   4.757  21.570  1.00 84.02           N  
ATOM   2506 HE21 GLN A 153     -35.056   5.634  21.994  1.00 84.02           H  
ATOM   2507 HE22 GLN A 153     -35.470   4.038  21.366  1.00 84.02           H  
ATOM   2508  OE1 GLN A 153     -33.443   3.673  20.238  1.00 84.02           O  
ATOM   2509  N   LYS A 154     -29.039   6.558  18.192  1.00 84.27           N  
ATOM   2510  H   LYS A 154     -29.824   6.959  17.700  1.00 84.27           H  
ATOM   2511  CA  LYS A 154     -27.823   6.214  17.447  1.00 84.27           C  
ATOM   2512  HA  LYS A 154     -27.474   5.231  17.764  1.00 84.27           H  
ATOM   2513  C   LYS A 154     -26.676   7.186  17.729  1.00 84.27           C  
ATOM   2514  CB  LYS A 154     -28.157   6.181  15.957  1.00 84.27           C  
ATOM   2515  HB2 LYS A 154     -28.710   7.089  15.719  1.00 84.27           H  
ATOM   2516  HB3 LYS A 154     -27.230   6.186  15.385  1.00 84.27           H  
ATOM   2517  O   LYS A 154     -25.533   6.740  17.829  1.00 84.27           O  
ATOM   2518  CG  LYS A 154     -28.987   4.948  15.559  1.00 84.27           C  
ATOM   2519  HG2 LYS A 154     -29.790   4.798  16.280  1.00 84.27           H  
ATOM   2520  HG3 LYS A 154     -28.358   4.058  15.583  1.00 84.27           H  
ATOM   2521  CD  LYS A 154     -29.579   5.126  14.152  1.00 84.27           C  
ATOM   2522  HD2 LYS A 154     -28.791   4.955  13.419  1.00 84.27           H  
ATOM   2523  HD3 LYS A 154     -29.962   6.142  14.058  1.00 84.27           H  
ATOM   2524  CE  LYS A 154     -30.743   4.158  13.919  1.00 84.27           C  
ATOM   2525  HE2 LYS A 154     -30.363   3.149  13.755  1.00 84.27           H  
ATOM   2526  HE3 LYS A 154     -31.330   4.142  14.838  1.00 84.27           H  
ATOM   2527  NZ  LYS A 154     -31.636   4.598  12.815  1.00 84.27           N  
ATOM   2528  HZ1 LYS A 154     -32.475   4.036  12.808  1.00 84.27           H  
ATOM   2529  HZ2 LYS A 154     -31.968   5.530  13.019  1.00 84.27           H  
ATOM   2530  HZ3 LYS A 154     -31.201   4.589  11.903  1.00 84.27           H  
ATOM   2531  N   GLN A 155     -26.953   8.484  17.861  1.00 88.33           N  
ATOM   2532  H   GLN A 155     -27.909   8.788  17.752  1.00 88.33           H  
ATOM   2533  CA  GLN A 155     -25.952   9.475  18.273  1.00 88.33           C  
ATOM   2534  HA  GLN A 155     -25.055   9.357  17.665  1.00 88.33           H  
ATOM   2535  C   GLN A 155     -25.533   9.255  19.729  1.00 88.33           C  
ATOM   2536  CB  GLN A 155     -26.493  10.896  18.062  1.00 88.33           C  
ATOM   2537  HB2 GLN A 155     -27.483  10.984  18.509  1.00 88.33           H  
ATOM   2538  HB3 GLN A 155     -25.826  11.603  18.554  1.00 88.33           H  
ATOM   2539  O   GLN A 155     -24.335   9.183  20.012  1.00 88.33           O  
ATOM   2540  CG  GLN A 155     -26.563  11.248  16.568  1.00 88.33           C  
ATOM   2541  HG2 GLN A 155     -27.211  10.541  16.051  1.00 88.33           H  
ATOM   2542  HG3 GLN A 155     -25.567  11.166  16.132  1.00 88.33           H  
ATOM   2543  CD  GLN A 155     -27.088  12.655  16.303  1.00 88.33           C  
ATOM   2544  NE2 GLN A 155     -27.141  13.072  15.057  1.00 88.33           N  
ATOM   2545 HE21 GLN A 155     -27.669  13.923  14.927  1.00 88.33           H  
ATOM   2546 HE22 GLN A 155     -26.892  12.457  14.296  1.00 88.33           H  
ATOM   2547  OE1 GLN A 155     -27.428  13.426  17.181  1.00 88.33           O  
ATOM   2548  N   LEU A 156     -26.503   9.004  20.611  1.00 90.47           N  
ATOM   2549  H   LEU A 156     -27.461   9.123  20.313  1.00 90.47           H  
ATOM   2550  CA  LEU A 156     -26.284   8.679  22.017  1.00 90.47           C  
ATOM   2551  HA  LEU A 156     -25.790   9.531  22.482  1.00 90.47           H  
ATOM   2552  C   LEU A 156     -25.383   7.451  22.182  1.00 90.47           C  
ATOM   2553  CB  LEU A 156     -27.653   8.466  22.688  1.00 90.47           C  
ATOM   2554  HB2 LEU A 156     -28.265   9.353  22.528  1.00 90.47           H  
ATOM   2555  HB3 LEU A 156     -28.151   7.623  22.209  1.00 90.47           H  
ATOM   2556  O   LEU A 156     -24.514   7.444  23.048  1.00 90.47           O  
ATOM   2557  CG  LEU A 156     -27.574   8.194  24.200  1.00 90.47           C  
ATOM   2558  HG  LEU A 156     -26.942   7.326  24.380  1.00 90.47           H  
ATOM   2559  CD1 LEU A 156     -27.012   9.390  24.971  1.00 90.47           C  
ATOM   2560 HD11 LEU A 156     -27.590  10.286  24.744  1.00 90.47           H  
ATOM   2561 HD12 LEU A 156     -27.053   9.200  26.044  1.00 90.47           H  
ATOM   2562 HD13 LEU A 156     -25.974   9.569  24.691  1.00 90.47           H  
ATOM   2563  CD2 LEU A 156     -28.968   7.877  24.742  1.00 90.47           C  
ATOM   2564 HD21 LEU A 156     -29.630   8.727  24.577  1.00 90.47           H  
ATOM   2565 HD22 LEU A 156     -29.372   7.005  24.227  1.00 90.47           H  
ATOM   2566 HD23 LEU A 156     -28.913   7.665  25.810  1.00 90.47           H  
ATOM   2567  N   PHE A 157     -25.515   6.433  21.324  1.00 91.58           N  
ATOM   2568  H   PHE A 157     -26.304   6.432  20.694  1.00 91.58           H  
ATOM   2569  CA  PHE A 157     -24.604   5.287  21.350  1.00 91.58           C  
ATOM   2570  HA  PHE A 157     -24.663   4.827  22.336  1.00 91.58           H  
ATOM   2571  C   PHE A 157     -23.145   5.710  21.125  1.00 91.58           C  
ATOM   2572  CB  PHE A 157     -25.019   4.245  20.303  1.00 91.58           C  
ATOM   2573  HB2 PHE A 157     -24.935   4.681  19.307  1.00 91.58           H  
ATOM   2574  HB3 PHE A 157     -26.065   3.984  20.462  1.00 91.58           H  
ATOM   2575  O   PHE A 157     -22.255   5.242  21.832  1.00 91.58           O  
ATOM   2576  CG  PHE A 157     -24.177   2.981  20.360  1.00 91.58           C  
ATOM   2577  CD1 PHE A 157     -22.939   2.911  19.690  1.00 91.58           C  
ATOM   2578  HD1 PHE A 157     -22.593   3.754  19.111  1.00 91.58           H  
ATOM   2579  CD2 PHE A 157     -24.602   1.895  21.146  1.00 91.58           C  
ATOM   2580  HD2 PHE A 157     -25.536   1.954  21.685  1.00 91.58           H  
ATOM   2581  CE1 PHE A 157     -22.130   1.767  19.810  1.00 91.58           C  
ATOM   2582  HE1 PHE A 157     -21.163   1.737  19.330  1.00 91.58           H  
ATOM   2583  CE2 PHE A 157     -23.794   0.750  21.267  1.00 91.58           C  
ATOM   2584  HE2 PHE A 157     -24.109  -0.062  21.906  1.00 91.58           H  
ATOM   2585  CZ  PHE A 157     -22.554   0.689  20.607  1.00 91.58           C  
ATOM   2586  HZ  PHE A 157     -21.910  -0.166  20.749  1.00 91.58           H  
ATOM   2587  N   VAL A 158     -22.881   6.588  20.152  1.00 90.92           N  
ATOM   2588  H   VAL A 158     -23.661   7.019  19.677  1.00 90.92           H  
ATOM   2589  CA  VAL A 158     -21.521   7.073  19.869  1.00 90.92           C  
ATOM   2590  HA  VAL A 158     -20.858   6.213  19.778  1.00 90.92           H  
ATOM   2591  C   VAL A 158     -20.997   7.909  21.041  1.00 90.92           C  
ATOM   2592  CB  VAL A 158     -21.476   7.860  18.543  1.00 90.92           C  
ATOM   2593  HB  VAL A 158     -22.133   8.728  18.609  1.00 90.92           H  
ATOM   2594  O   VAL A 158     -19.841   7.748  21.425  1.00 90.92           O  
ATOM   2595  CG1 VAL A 158     -20.065   8.347  18.203  1.00 90.92           C  
ATOM   2596 HG11 VAL A 158     -19.719   9.025  18.984  1.00 90.92           H  
ATOM   2597 HG12 VAL A 158     -20.077   8.890  17.259  1.00 90.92           H  
ATOM   2598 HG13 VAL A 158     -19.378   7.502  18.137  1.00 90.92           H  
ATOM   2599  CG2 VAL A 158     -21.927   6.992  17.357  1.00 90.92           C  
ATOM   2600 HG21 VAL A 158     -21.880   7.569  16.433  1.00 90.92           H  
ATOM   2601 HG22 VAL A 158     -21.289   6.112  17.271  1.00 90.92           H  
ATOM   2602 HG23 VAL A 158     -22.958   6.672  17.502  1.00 90.92           H  
ATOM   2603  N   GLU A 159     -21.848   8.739  21.644  1.00 90.77           N  
ATOM   2604  H   GLU A 159     -22.781   8.827  21.266  1.00 90.77           H  
ATOM   2605  CA  GLU A 159     -21.527   9.548  22.828  1.00 90.77           C  
ATOM   2606  HA  GLU A 159     -20.654  10.167  22.624  1.00 90.77           H  
ATOM   2607  C   GLU A 159     -21.194   8.700  24.060  1.00 90.77           C  
ATOM   2608  CB  GLU A 159     -22.708  10.473  23.147  1.00 90.77           C  
ATOM   2609  HB2 GLU A 159     -23.634   9.898  23.163  1.00 90.77           H  
ATOM   2610  HB3 GLU A 159     -22.552  10.913  24.132  1.00 90.77           H  
ATOM   2611  O   GLU A 159     -20.187   8.932  24.728  1.00 90.77           O  
ATOM   2612  CG  GLU A 159     -22.806  11.600  22.118  1.00 90.77           C  
ATOM   2613  HG2 GLU A 159     -22.838  11.181  21.112  1.00 90.77           H  
ATOM   2614  HG3 GLU A 159     -21.894  12.189  22.216  1.00 90.77           H  
ATOM   2615  CD  GLU A 159     -24.013  12.524  22.320  1.00 90.77           C  
ATOM   2616  OE1 GLU A 159     -24.228  13.362  21.415  1.00 90.77           O  
ATOM   2617  OE2 GLU A 159     -24.662  12.426  23.384  1.00 90.77           O  
ATOM   2618  N   GLN A 160     -21.990   7.668  24.337  1.00 93.22           N  
ATOM   2619  H   GLN A 160     -22.822   7.547  23.778  1.00 93.22           H  
ATOM   2620  CA  GLN A 160     -21.763   6.753  25.458  1.00 93.22           C  
ATOM   2621  HA  GLN A 160     -21.662   7.332  26.376  1.00 93.22           H  
ATOM   2622  C   GLN A 160     -20.477   5.931  25.304  1.00 93.22           C  
ATOM   2623  CB  GLN A 160     -22.970   5.817  25.585  1.00 93.22           C  
ATOM   2624  HB2 GLN A 160     -23.209   5.403  24.605  1.00 93.22           H  
ATOM   2625  HB3 GLN A 160     -22.716   4.992  26.250  1.00 93.22           H  
ATOM   2626  O   GLN A 160     -19.903   5.491  26.297  1.00 93.22           O  
ATOM   2627  CG  GLN A 160     -24.194   6.540  26.165  1.00 93.22           C  
ATOM   2628  HG2 GLN A 160     -24.425   7.432  25.583  1.00 93.22           H  
ATOM   2629  HG3 GLN A 160     -23.963   6.859  27.182  1.00 93.22           H  
ATOM   2630  CD  GLN A 160     -25.434   5.654  26.201  1.00 93.22           C  
ATOM   2631  NE2 GLN A 160     -26.469   6.069  26.897  1.00 93.22           N  
ATOM   2632 HE21 GLN A 160     -27.287   5.478  26.865  1.00 93.22           H  
ATOM   2633 HE22 GLN A 160     -26.462   6.981  27.333  1.00 93.22           H  
ATOM   2634  OE1 GLN A 160     -25.506   4.580  25.625  1.00 93.22           O  
ATOM   2635  N   HIS A 161     -20.007   5.745  24.070  1.00 92.78           N  
ATOM   2636  H   HIS A 161     -20.536   6.138  23.304  1.00 92.78           H  
ATOM   2637  CA  HIS A 161     -18.827   4.945  23.748  1.00 92.78           C  
ATOM   2638  HA  HIS A 161     -18.465   4.477  24.664  1.00 92.78           H  
ATOM   2639  C   HIS A 161     -17.653   5.794  23.239  1.00 92.78           C  
ATOM   2640  CB  HIS A 161     -19.215   3.802  22.800  1.00 92.78           C  
ATOM   2641  HB2 HIS A 161     -19.622   4.227  21.882  1.00 92.78           H  
ATOM   2642  HB3 HIS A 161     -18.325   3.228  22.545  1.00 92.78           H  
ATOM   2643  O   HIS A 161     -16.775   5.276  22.553  1.00 92.78           O  
ATOM   2644  CG  HIS A 161     -20.227   2.855  23.392  1.00 92.78           C  
ATOM   2645  CD2 HIS A 161     -19.978   1.719  24.112  1.00 92.78           C  
ATOM   2646  HD2 HIS A 161     -19.001   1.340  24.372  1.00 92.78           H  
ATOM   2647  ND1 HIS A 161     -21.590   2.995  23.330  1.00 92.78           N  
ATOM   2648  HD1 HIS A 161     -22.073   3.760  22.881  1.00 92.78           H  
ATOM   2649  CE1 HIS A 161     -22.153   1.974  23.992  1.00 92.78           C  
ATOM   2650  HE1 HIS A 161     -23.216   1.836  24.124  1.00 92.78           H  
ATOM   2651  NE2 HIS A 161     -21.206   1.150  24.470  1.00 92.78           N  
ATOM   2652  N   VAL A 162     -17.579   7.085  23.586  1.00 88.94           N  
ATOM   2653  H   VAL A 162     -18.362   7.491  24.077  1.00 88.94           H  
ATOM   2654  CA  VAL A 162     -16.447   7.965  23.217  1.00 88.94           C  
ATOM   2655  HA  VAL A 162     -16.432   8.088  22.134  1.00 88.94           H  
ATOM   2656  C   VAL A 162     -15.095   7.372  23.631  1.00 88.94           C  
ATOM   2657  CB  VAL A 162     -16.616   9.351  23.868  1.00 88.94           C  
ATOM   2658  HB  VAL A 162     -16.827   9.207  24.928  1.00 88.94           H  
ATOM   2659  O   VAL A 162     -14.122   7.486  22.890  1.00 88.94           O  
ATOM   2660  CG1 VAL A 162     -15.375  10.250  23.744  1.00 88.94           C  
ATOM   2661 HG11 VAL A 162     -14.550   9.848  24.331  1.00 88.94           H  
ATOM   2662 HG12 VAL A 162     -15.603  11.244  24.132  1.00 88.94           H  
ATOM   2663 HG13 VAL A 162     -15.069  10.332  22.701  1.00 88.94           H  
ATOM   2664  CG2 VAL A 162     -17.775  10.127  23.243  1.00 88.94           C  
ATOM   2665 HG21 VAL A 162     -18.232  10.765  23.999  1.00 88.94           H  
ATOM   2666 HG22 VAL A 162     -18.531   9.448  22.847  1.00 88.94           H  
ATOM   2667 HG23 VAL A 162     -17.405  10.758  22.435  1.00 88.94           H  
ATOM   2668  N   SER A 163     -15.023   6.689  24.777  1.00 91.82           N  
ATOM   2669  H   SER A 163     -15.866   6.560  25.319  1.00 91.82           H  
ATOM   2670  CA  SER A 163     -13.796   6.036  25.259  1.00 91.82           C  
ATOM   2671  HA  SER A 163     -13.016   6.789  25.372  1.00 91.82           H  
ATOM   2672  C   SER A 163     -13.258   4.966  24.301  1.00 91.82           C  
ATOM   2673  CB  SER A 163     -14.051   5.403  26.627  1.00 91.82           C  
ATOM   2674  HB2 SER A 163     -13.158   4.870  26.954  1.00 91.82           H  
ATOM   2675  HB3 SER A 163     -14.278   6.188  27.348  1.00 91.82           H  
ATOM   2676  O   SER A 163     -12.052   4.735  24.253  1.00 91.82           O  
ATOM   2677  OG  SER A 163     -15.144   4.504  26.552  1.00 91.82           O  
ATOM   2678  HG  SER A 163     -15.258   4.082  27.406  1.00 91.82           H  
ATOM   2679  N   TYR A 164     -14.111   4.364  23.465  1.00 94.30           N  
ATOM   2680  H   TYR A 164     -15.089   4.612  23.502  1.00 94.30           H  
ATOM   2681  CA  TYR A 164     -13.672   3.405  22.449  1.00 94.30           C  
ATOM   2682  HA  TYR A 164     -13.063   2.637  22.926  1.00 94.30           H  
ATOM   2683  C   TYR A 164     -12.804   4.060  21.371  1.00 94.30           C  
ATOM   2684  CB  TYR A 164     -14.883   2.738  21.786  1.00 94.30           C  
ATOM   2685  HB2 TYR A 164     -15.580   3.517  21.480  1.00 94.30           H  
ATOM   2686  HB3 TYR A 164     -14.534   2.254  20.874  1.00 94.30           H  
ATOM   2687  O   TYR A 164     -12.090   3.351  20.664  1.00 94.30           O  
ATOM   2688  CG  TYR A 164     -15.643   1.684  22.568  1.00 94.30           C  
ATOM   2689  CD1 TYR A 164     -15.433   1.481  23.948  1.00 94.30           C  
ATOM   2690  HD1 TYR A 164     -14.719   2.073  24.502  1.00 94.30           H  
ATOM   2691  CD2 TYR A 164     -16.562   0.867  21.878  1.00 94.30           C  
ATOM   2692  HD2 TYR A 164     -16.742   1.026  20.825  1.00 94.30           H  
ATOM   2693  CE1 TYR A 164     -16.135   0.476  24.632  1.00 94.30           C  
ATOM   2694  HE1 TYR A 164     -15.960   0.334  25.688  1.00 94.30           H  
ATOM   2695  CE2 TYR A 164     -17.255  -0.152  22.555  1.00 94.30           C  
ATOM   2696  HE2 TYR A 164     -17.977  -0.766  22.037  1.00 94.30           H  
ATOM   2697  OH  TYR A 164     -17.703  -1.335  24.586  1.00 94.30           O  
ATOM   2698  HH  TYR A 164     -17.617  -1.250  25.538  1.00 94.30           H  
ATOM   2699  CZ  TYR A 164     -17.040  -0.348  23.934  1.00 94.30           C  
ATOM   2700  N   LEU A 165     -12.833   5.389  21.230  1.00 93.03           N  
ATOM   2701  H   LEU A 165     -13.419   5.931  21.849  1.00 93.03           H  
ATOM   2702  CA  LEU A 165     -11.937   6.107  20.326  1.00 93.03           C  
ATOM   2703  HA  LEU A 165     -11.974   5.637  19.343  1.00 93.03           H  
ATOM   2704  C   LEU A 165     -10.479   6.029  20.795  1.00 93.03           C  
ATOM   2705  CB  LEU A 165     -12.382   7.572  20.196  1.00 93.03           C  
ATOM   2706  HB2 LEU A 165     -12.285   8.053  21.169  1.00 93.03           H  
ATOM   2707  HB3 LEU A 165     -11.691   8.076  19.519  1.00 93.03           H  
ATOM   2708  O   LEU A 165      -9.591   5.851  19.960  1.00 93.03           O  
ATOM   2709  CG  LEU A 165     -13.817   7.778  19.679  1.00 93.03           C  
ATOM   2710  HG  LEU A 165     -14.538   7.304  20.345  1.00 93.03           H  
ATOM   2711  CD1 LEU A 165     -14.111   9.274  19.624  1.00 93.03           C  
ATOM   2712 HD11 LEU A 165     -13.405   9.762  18.952  1.00 93.03           H  
ATOM   2713 HD12 LEU A 165     -14.001   9.695  20.623  1.00 93.03           H  
ATOM   2714 HD13 LEU A 165     -15.134   9.438  19.287  1.00 93.03           H  
ATOM   2715  CD2 LEU A 165     -14.015   7.209  18.273  1.00 93.03           C  
ATOM   2716 HD21 LEU A 165     -15.026   7.432  17.931  1.00 93.03           H  
ATOM   2717 HD22 LEU A 165     -13.289   7.657  17.594  1.00 93.03           H  
ATOM   2718 HD23 LEU A 165     -13.889   6.126  18.292  1.00 93.03           H  
ATOM   2719  N   ASP A 166     -10.239   6.094  22.109  1.00 94.07           N  
ATOM   2720  H   ASP A 166     -11.021   6.178  22.742  1.00 94.07           H  
ATOM   2721  CA  ASP A 166      -8.902   5.935  22.690  1.00 94.07           C  
ATOM   2722  HA  ASP A 166      -8.212   6.614  22.188  1.00 94.07           H  
ATOM   2723  C   ASP A 166      -8.381   4.509  22.456  1.00 94.07           C  
ATOM   2724  CB  ASP A 166      -8.916   6.277  24.196  1.00 94.07           C  
ATOM   2725  HB2 ASP A 166      -7.976   5.934  24.628  1.00 94.07           H  
ATOM   2726  HB3 ASP A 166      -9.718   5.729  24.691  1.00 94.07           H  
ATOM   2727  O   ASP A 166      -7.272   4.327  21.948  1.00 94.07           O  
ATOM   2728  CG  ASP A 166      -9.042   7.774  24.515  1.00 94.07           C  
ATOM   2729  OD1 ASP A 166      -8.611   8.606  23.685  1.00 94.07           O  
ATOM   2730  OD2 ASP A 166      -9.453   8.132  25.637  1.00 94.07           O  
ATOM   2731  N   GLU A 167      -9.211   3.497  22.729  1.00 95.95           N  
ATOM   2732  H   GLU A 167     -10.092   3.713  23.172  1.00 95.95           H  
ATOM   2733  CA  GLU A 167      -8.862   2.089  22.492  1.00 95.95           C  
ATOM   2734  HA  GLU A 167      -7.953   1.840  23.041  1.00 95.95           H  
ATOM   2735  C   GLU A 167      -8.610   1.796  21.004  1.00 95.95           C  
ATOM   2736  CB  GLU A 167      -9.998   1.174  22.965  1.00 95.95           C  
ATOM   2737  HB2 GLU A 167     -10.905   1.410  22.408  1.00 95.95           H  
ATOM   2738  HB3 GLU A 167      -9.705   0.155  22.715  1.00 95.95           H  
ATOM   2739  O   GLU A 167      -7.666   1.095  20.633  1.00 95.95           O  
ATOM   2740  CG  GLU A 167     -10.321   1.231  24.465  1.00 95.95           C  
ATOM   2741  HG2 GLU A 167      -9.408   1.071  25.038  1.00 95.95           H  
ATOM   2742  HG3 GLU A 167     -10.725   2.212  24.714  1.00 95.95           H  
ATOM   2743  CD  GLU A 167     -11.341   0.133  24.800  1.00 95.95           C  
ATOM   2744  OE1 GLU A 167     -12.485   0.423  25.212  1.00 95.95           O  
ATOM   2745  OE2 GLU A 167     -11.045  -1.055  24.528  1.00 95.95           O  
ATOM   2746  N   LEU A 168      -9.440   2.349  20.116  1.00 95.79           N  
ATOM   2747  H   LEU A 168     -10.217   2.895  20.459  1.00 95.79           H  
ATOM   2748  CA  LEU A 168      -9.282   2.175  18.677  1.00 95.79           C  
ATOM   2749  HA  LEU A 168      -9.208   1.106  18.476  1.00 95.79           H  
ATOM   2750  C   LEU A 168      -7.992   2.835  18.173  1.00 95.79           C  
ATOM   2751  CB  LEU A 168     -10.533   2.731  17.984  1.00 95.79           C  
ATOM   2752  HB2 LEU A 168     -10.637   3.783  18.249  1.00 95.79           H  
ATOM   2753  HB3 LEU A 168     -11.405   2.197  18.361  1.00 95.79           H  
ATOM   2754  O   LEU A 168      -7.304   2.269  17.319  1.00 95.79           O  
ATOM   2755  CG  LEU A 168     -10.506   2.608  16.455  1.00 95.79           C  
ATOM   2756  HG  LEU A 168      -9.673   3.189  16.059  1.00 95.79           H  
ATOM   2757  CD1 LEU A 168     -10.393   1.162  15.974  1.00 95.79           C  
ATOM   2758 HD11 LEU A 168     -10.489   1.131  14.888  1.00 95.79           H  
ATOM   2759 HD12 LEU A 168      -9.417   0.759  16.244  1.00 95.79           H  
ATOM   2760 HD13 LEU A 168     -11.171   0.553  16.433  1.00 95.79           H  
ATOM   2761  CD2 LEU A 168     -11.796   3.174  15.879  1.00 95.79           C  
ATOM   2762 HD21 LEU A 168     -12.613   2.466  16.019  1.00 95.79           H  
ATOM   2763 HD22 LEU A 168     -11.651   3.382  14.819  1.00 95.79           H  
ATOM   2764 HD23 LEU A 168     -12.055   4.090  16.410  1.00 95.79           H  
ATOM   2765  N   LEU A 169      -7.632   4.006  18.705  1.00 96.54           N  
ATOM   2766  H   LEU A 169      -8.227   4.422  19.408  1.00 96.54           H  
ATOM   2767  CA  LEU A 169      -6.371   4.664  18.380  1.00 96.54           C  
ATOM   2768  HA  LEU A 169      -6.319   4.765  17.295  1.00 96.54           H  
ATOM   2769  C   LEU A 169      -5.167   3.833  18.830  1.00 96.54           C  
ATOM   2770  CB  LEU A 169      -6.346   6.061  19.016  1.00 96.54           C  
ATOM   2771  HB2 LEU A 169      -7.215   6.621  18.672  1.00 96.54           H  
ATOM   2772  HB3 LEU A 169      -6.428   5.955  20.098  1.00 96.54           H  
ATOM   2773  O   LEU A 169      -4.176   3.767  18.098  1.00 96.54           O  
ATOM   2774  CG  LEU A 169      -5.069   6.857  18.695  1.00 96.54           C  
ATOM   2775  HG  LEU A 169      -4.183   6.318  19.032  1.00 96.54           H  
ATOM   2776  CD1 LEU A 169      -4.937   7.160  17.199  1.00 96.54           C  
ATOM   2777 HD11 LEU A 169      -5.843   7.648  16.840  1.00 96.54           H  
ATOM   2778 HD12 LEU A 169      -4.076   7.809  17.036  1.00 96.54           H  
ATOM   2779 HD13 LEU A 169      -4.776   6.233  16.650  1.00 96.54           H  
ATOM   2780  CD2 LEU A 169      -5.121   8.182  19.436  1.00 96.54           C  
ATOM   2781 HD21 LEU A 169      -4.239   8.788  19.226  1.00 96.54           H  
ATOM   2782 HD22 LEU A 169      -6.022   8.707  19.120  1.00 96.54           H  
ATOM   2783 HD23 LEU A 169      -5.183   7.996  20.508  1.00 96.54           H  
ATOM   2784  N   GLU A 170      -5.242   3.184  19.990  1.00 97.20           N  
ATOM   2785  H   GLU A 170      -6.059   3.314  20.569  1.00 97.20           H  
ATOM   2786  CA  GLU A 170      -4.205   2.271  20.471  1.00 97.20           C  
ATOM   2787  HA  GLU A 170      -3.255   2.805  20.504  1.00 97.20           H  
ATOM   2788  C   GLU A 170      -4.028   1.077  19.521  1.00 97.20           C  
ATOM   2789  CB  GLU A 170      -4.537   1.839  21.904  1.00 97.20           C  
ATOM   2790  HB2 GLU A 170      -4.639   2.734  22.518  1.00 97.20           H  
ATOM   2791  HB3 GLU A 170      -5.481   1.294  21.917  1.00 97.20           H  
ATOM   2792  O   GLU A 170      -2.920   0.849  19.029  1.00 97.20           O  
ATOM   2793  CG  GLU A 170      -3.434   0.952  22.495  1.00 97.20           C  
ATOM   2794  HG2 GLU A 170      -2.479   1.462  22.367  1.00 97.20           H  
ATOM   2795  HG3 GLU A 170      -3.395   0.014  21.941  1.00 97.20           H  
ATOM   2796  CD  GLU A 170      -3.654   0.647  23.983  1.00 97.20           C  
ATOM   2797  OE1 GLU A 170      -2.643   0.301  24.634  1.00 97.20           O  
ATOM   2798  OE2 GLU A 170      -4.805   0.778  24.454  1.00 97.20           O  
ATOM   2799  N   GLN A 171      -5.122   0.404  19.148  1.00 97.22           N  
ATOM   2800  H   GLN A 171      -5.994   0.647  19.597  1.00 97.22           H  
ATOM   2801  CA  GLN A 171      -5.108  -0.717  18.195  1.00 97.22           C  
ATOM   2802  HA  GLN A 171      -4.468  -1.508  18.585  1.00 97.22           H  
ATOM   2803  C   GLN A 171      -4.547  -0.306  16.822  1.00 97.22           C  
ATOM   2804  CB  GLN A 171      -6.541  -1.259  18.036  1.00 97.22           C  
ATOM   2805  HB2 GLN A 171      -6.563  -1.972  17.212  1.00 97.22           H  
ATOM   2806  HB3 GLN A 171      -7.208  -0.436  17.778  1.00 97.22           H  
ATOM   2807  O   GLN A 171      -3.711  -0.997  16.234  1.00 97.22           O  
ATOM   2808  CG  GLN A 171      -7.083  -1.951  19.298  1.00 97.22           C  
ATOM   2809  HG2 GLN A 171      -7.003  -1.287  20.159  1.00 97.22           H  
ATOM   2810  HG3 GLN A 171      -8.139  -2.180  19.151  1.00 97.22           H  
ATOM   2811  CD  GLN A 171      -6.352  -3.253  19.595  1.00 97.22           C  
ATOM   2812  NE2 GLN A 171      -5.716  -3.382  20.737  1.00 97.22           N  
ATOM   2813 HE21 GLN A 171      -5.664  -2.618  21.395  1.00 97.22           H  
ATOM   2814 HE22 GLN A 171      -5.099  -4.177  20.818  1.00 97.22           H  
ATOM   2815  OE1 GLN A 171      -6.338  -4.165  18.785  1.00 97.22           O  
ATOM   2816  N   ILE A 172      -4.949   0.863  16.312  1.00 97.46           N  
ATOM   2817  H   ILE A 172      -5.652   1.378  16.822  1.00 97.46           H  
ATOM   2818  CA  ILE A 172      -4.419   1.424  15.060  1.00 97.46           C  
ATOM   2819  HA  ILE A 172      -4.505   0.668  14.280  1.00 97.46           H  
ATOM   2820  C   ILE A 172      -2.928   1.756  15.192  1.00 97.46           C  
ATOM   2821  CB  ILE A 172      -5.252   2.659  14.641  1.00 97.46           C  
ATOM   2822  HB  ILE A 172      -5.396   3.293  15.515  1.00 97.46           H  
ATOM   2823  O   ILE A 172      -2.165   1.561  14.241  1.00 97.46           O  
ATOM   2824  CG1 ILE A 172      -6.634   2.186  14.134  1.00 97.46           C  
ATOM   2825 HG12 ILE A 172      -7.072   1.498  14.858  1.00 97.46           H  
ATOM   2826 HG13 ILE A 172      -6.511   1.639  13.199  1.00 97.46           H  
ATOM   2827  CG2 ILE A 172      -4.539   3.502  13.562  1.00 97.46           C  
ATOM   2828 HG21 ILE A 172      -5.183   4.313  13.223  1.00 97.46           H  
ATOM   2829 HG22 ILE A 172      -4.266   2.871  12.716  1.00 97.46           H  
ATOM   2830 HG23 ILE A 172      -3.641   3.958  13.979  1.00 97.46           H  
ATOM   2831  CD1 ILE A 172      -7.643   3.317  13.914  1.00 97.46           C  
ATOM   2832 HD11 ILE A 172      -7.678   3.962  14.792  1.00 97.46           H  
ATOM   2833 HD12 ILE A 172      -8.632   2.887  13.751  1.00 97.46           H  
ATOM   2834 HD13 ILE A 172      -7.376   3.898  13.031  1.00 97.46           H  
ATOM   2835  N   SER A 173      -2.495   2.248  16.353  1.00 97.96           N  
ATOM   2836  H   SER A 173      -3.164   2.359  17.101  1.00 97.96           H  
ATOM   2837  CA  SER A 173      -1.094   2.579  16.619  1.00 97.96           C  
ATOM   2838  HA  SER A 173      -0.728   3.219  15.816  1.00 97.96           H  
ATOM   2839  C   SER A 173      -0.219   1.333  16.648  1.00 97.96           C  
ATOM   2840  CB  SER A 173      -0.948   3.339  17.939  1.00 97.96           C  
ATOM   2841  HB2 SER A 173      -1.339   2.748  18.767  1.00 97.96           H  
ATOM   2842  HB3 SER A 173       0.108   3.542  18.120  1.00 97.96           H  
ATOM   2843  O   SER A 173       0.844   1.327  16.021  1.00 97.96           O  
ATOM   2844  OG  SER A 173      -1.640   4.563  17.859  1.00 97.96           O  
ATOM   2845  HG  SER A 173      -2.573   4.362  17.965  1.00 97.96           H  
ATOM   2846  N   GLU A 174      -0.669   0.273  17.317  1.00 97.27           N  
ATOM   2847  H   GLU A 174      -1.538   0.349  17.827  1.00 97.27           H  
ATOM   2848  CA  GLU A 174       0.012  -1.021  17.349  1.00 97.27           C  
ATOM   2849  HA  GLU A 174       1.027  -0.882  17.721  1.00 97.27           H  
ATOM   2850  C   GLU A 174       0.104  -1.625  15.942  1.00 97.27           C  
ATOM   2851  CB  GLU A 174      -0.723  -1.961  18.314  1.00 97.27           C  
ATOM   2852  HB2 GLU A 174      -0.869  -1.452  19.266  1.00 97.27           H  
ATOM   2853  HB3 GLU A 174      -1.697  -2.220  17.897  1.00 97.27           H  
ATOM   2854  O   GLU A 174       1.199  -1.938  15.465  1.00 97.27           O  
ATOM   2855  CG  GLU A 174       0.104  -3.233  18.549  1.00 97.27           C  
ATOM   2856  HG2 GLU A 174       1.037  -2.954  19.038  1.00 97.27           H  
ATOM   2857  HG3 GLU A 174       0.356  -3.675  17.585  1.00 97.27           H  
ATOM   2858  CD  GLU A 174      -0.618  -4.294  19.388  1.00 97.27           C  
ATOM   2859  OE1 GLU A 174      -0.092  -5.431  19.387  1.00 97.27           O  
ATOM   2860  OE2 GLU A 174      -1.677  -3.980  19.971  1.00 97.27           O  
ATOM   2861  N   PHE A 175      -1.017  -1.682  15.217  1.00 97.12           N  
ATOM   2862  H   PHE A 175      -1.889  -1.443  15.667  1.00 97.12           H  
ATOM   2863  CA  PHE A 175      -1.050  -2.160  13.836  1.00 97.12           C  
ATOM   2864  HA  PHE A 175      -0.717  -3.198  13.819  1.00 97.12           H  
ATOM   2865  C   PHE A 175      -0.118  -1.345  12.928  1.00 97.12           C  
ATOM   2866  CB  PHE A 175      -2.495  -2.100  13.331  1.00 97.12           C  
ATOM   2867  HB2 PHE A 175      -3.129  -2.665  14.015  1.00 97.12           H  
ATOM   2868  HB3 PHE A 175      -2.844  -1.067  13.348  1.00 97.12           H  
ATOM   2869  O   PHE A 175       0.657  -1.898  12.141  1.00 97.12           O  
ATOM   2870  CG  PHE A 175      -2.675  -2.666  11.937  1.00 97.12           C  
ATOM   2871  CD1 PHE A 175      -2.670  -1.816  10.815  1.00 97.12           C  
ATOM   2872  HD1 PHE A 175      -2.526  -0.755  10.955  1.00 97.12           H  
ATOM   2873  CD2 PHE A 175      -2.876  -4.047  11.768  1.00 97.12           C  
ATOM   2874  HD2 PHE A 175      -2.900  -4.700  12.628  1.00 97.12           H  
ATOM   2875  CE1 PHE A 175      -2.886  -2.345   9.528  1.00 97.12           C  
ATOM   2876  HE1 PHE A 175      -2.925  -1.697   8.665  1.00 97.12           H  
ATOM   2877  CE2 PHE A 175      -3.087  -4.575  10.484  1.00 97.12           C  
ATOM   2878  HE2 PHE A 175      -3.280  -5.631  10.362  1.00 97.12           H  
ATOM   2879  CZ  PHE A 175      -3.104  -3.723   9.366  1.00 97.12           C  
ATOM   2880  HZ  PHE A 175      -3.314  -4.126   8.387  1.00 97.12           H  
ATOM   2881  N   SER A 176      -0.128  -0.016  13.062  1.00 97.26           N  
ATOM   2882  H   SER A 176      -0.778   0.391  13.719  1.00 97.26           H  
ATOM   2883  CA  SER A 176       0.742   0.861  12.283  1.00 97.26           C  
ATOM   2884  HA  SER A 176       0.551   0.647  11.231  1.00 97.26           H  
ATOM   2885  C   SER A 176       2.221   0.578  12.546  1.00 97.26           C  
ATOM   2886  CB  SER A 176       0.403   2.334  12.533  1.00 97.26           C  
ATOM   2887  HB2 SER A 176       0.502   2.560  13.594  1.00 97.26           H  
ATOM   2888  HB3 SER A 176      -0.628   2.518  12.233  1.00 97.26           H  
ATOM   2889  O   SER A 176       2.988   0.456  11.587  1.00 97.26           O  
ATOM   2890  OG  SER A 176       1.266   3.173  11.778  1.00 97.26           O  
ATOM   2891  HG  SER A 176       2.002   3.409  12.349  1.00 97.26           H  
ATOM   2892  N   LYS A 177       2.620   0.424  13.813  1.00 96.96           N  
ATOM   2893  H   LYS A 177       1.927   0.501  14.543  1.00 96.96           H  
ATOM   2894  CA  LYS A 177       4.000   0.095  14.208  1.00 96.96           C  
ATOM   2895  HA  LYS A 177       4.703   0.777  13.730  1.00 96.96           H  
ATOM   2896  C   LYS A 177       4.419  -1.314  13.794  1.00 96.96           C  
ATOM   2897  CB  LYS A 177       4.146   0.222  15.729  1.00 96.96           C  
ATOM   2898  HB2 LYS A 177       5.090  -0.229  16.035  1.00 96.96           H  
ATOM   2899  HB3 LYS A 177       3.338  -0.324  16.215  1.00 96.96           H  
ATOM   2900  O   LYS A 177       5.592  -1.527  13.518  1.00 96.96           O  
ATOM   2901  CG  LYS A 177       4.148   1.681  16.197  1.00 96.96           C  
ATOM   2902  HG2 LYS A 177       5.039   2.184  15.820  1.00 96.96           H  
ATOM   2903  HG3 LYS A 177       3.265   2.193  15.815  1.00 96.96           H  
ATOM   2904  CD  LYS A 177       4.136   1.725  17.728  1.00 96.96           C  
ATOM   2905  HD2 LYS A 177       3.248   1.203  18.086  1.00 96.96           H  
ATOM   2906  HD3 LYS A 177       5.023   1.218  18.108  1.00 96.96           H  
ATOM   2907  CE  LYS A 177       4.111   3.170  18.234  1.00 96.96           C  
ATOM   2908  HE2 LYS A 177       3.254   3.677  17.791  1.00 96.96           H  
ATOM   2909  HE3 LYS A 177       5.016   3.676  17.896  1.00 96.96           H  
ATOM   2910  NZ  LYS A 177       4.014   3.211  19.715  1.00 96.96           N  
ATOM   2911  HZ1 LYS A 177       3.175   2.745  20.029  1.00 96.96           H  
ATOM   2912  HZ2 LYS A 177       3.990   4.164  20.049  1.00 96.96           H  
ATOM   2913  HZ3 LYS A 177       4.803   2.742  20.138  1.00 96.96           H  
ATOM   2914  N   LYS A 178       3.485  -2.265  13.725  1.00 96.02           N  
ATOM   2915  H   LYS A 178       2.572  -2.047  14.097  1.00 96.02           H  
ATOM   2916  CA  LYS A 178       3.780  -3.653  13.352  1.00 96.02           C  
ATOM   2917  HA  LYS A 178       4.742  -3.928  13.785  1.00 96.02           H  
ATOM   2918  C   LYS A 178       3.926  -3.838  11.840  1.00 96.02           C  
ATOM   2919  CB  LYS A 178       2.708  -4.565  13.967  1.00 96.02           C  
ATOM   2920  HB2 LYS A 178       1.746  -4.369  13.493  1.00 96.02           H  
ATOM   2921  HB3 LYS A 178       2.616  -4.334  15.028  1.00 96.02           H  
ATOM   2922  O   LYS A 178       4.893  -4.444  11.386  1.00 96.02           O  
ATOM   2923  CG  LYS A 178       3.060  -6.054  13.826  1.00 96.02           C  
ATOM   2924  HG2 LYS A 178       3.158  -6.317  12.772  1.00 96.02           H  
ATOM   2925  HG3 LYS A 178       4.011  -6.246  14.323  1.00 96.02           H  
ATOM   2926  CD  LYS A 178       1.972  -6.927  14.463  1.00 96.02           C  
ATOM   2927  HD2 LYS A 178       1.014  -6.712  13.990  1.00 96.02           H  
ATOM   2928  HD3 LYS A 178       1.902  -6.689  15.524  1.00 96.02           H  
ATOM   2929  CE  LYS A 178       2.308  -8.414  14.287  1.00 96.02           C  
ATOM   2930  HE2 LYS A 178       3.296  -8.600  14.710  1.00 96.02           H  
ATOM   2931  HE3 LYS A 178       2.358  -8.650  13.224  1.00 96.02           H  
ATOM   2932  NZ  LYS A 178       1.306  -9.279  14.959  1.00 96.02           N  
ATOM   2933  HZ1 LYS A 178       1.272  -9.084  15.949  1.00 96.02           H  
ATOM   2934  HZ2 LYS A 178       0.383  -9.126  14.578  1.00 96.02           H  
ATOM   2935  HZ3 LYS A 178       1.544 -10.252  14.831  1.00 96.02           H  
ATOM   2936  N   VAL A 179       2.980  -3.326  11.043  1.00 95.95           N  
ATOM   2937  H   VAL A 179       2.196  -2.872  11.490  1.00 95.95           H  
ATOM   2938  CA  VAL A 179       2.884  -3.692   9.612  1.00 95.95           C  
ATOM   2939  HA  VAL A 179       3.747  -4.309   9.361  1.00 95.95           H  
ATOM   2940  C   VAL A 179       2.960  -2.517   8.628  1.00 95.95           C  
ATOM   2941  CB  VAL A 179       1.657  -4.585   9.343  1.00 95.95           C  
ATOM   2942  HB  VAL A 179       1.695  -4.858   8.288  1.00 95.95           H  
ATOM   2943  O   VAL A 179       3.467  -2.660   7.507  1.00 95.95           O  
ATOM   2944  CG1 VAL A 179       1.690  -5.873  10.176  1.00 95.95           C  
ATOM   2945 HG11 VAL A 179       1.492  -5.653  11.225  1.00 95.95           H  
ATOM   2946 HG12 VAL A 179       2.664  -6.355  10.086  1.00 95.95           H  
ATOM   2947 HG13 VAL A 179       0.926  -6.562   9.818  1.00 95.95           H  
ATOM   2948  CG2 VAL A 179       0.310  -3.909   9.594  1.00 95.95           C  
ATOM   2949 HG21 VAL A 179       0.229  -2.968   9.050  1.00 95.95           H  
ATOM   2950 HG22 VAL A 179      -0.482  -4.574   9.250  1.00 95.95           H  
ATOM   2951 HG23 VAL A 179       0.153  -3.746  10.660  1.00 95.95           H  
ATOM   2952  N   ILE A 180       2.521  -1.316   9.016  1.00 96.31           N  
ATOM   2953  H   ILE A 180       2.158  -1.224   9.954  1.00 96.31           H  
ATOM   2954  CA  ILE A 180       2.533  -0.140   8.122  1.00 96.31           C  
ATOM   2955  HA  ILE A 180       2.321  -0.475   7.107  1.00 96.31           H  
ATOM   2956  C   ILE A 180       3.917   0.523   8.109  1.00 96.31           C  
ATOM   2957  CB  ILE A 180       1.429   0.869   8.510  1.00 96.31           C  
ATOM   2958  HB  ILE A 180       1.649   1.257   9.504  1.00 96.31           H  
ATOM   2959  O   ILE A 180       4.431   0.894   7.043  1.00 96.31           O  
ATOM   2960  CG1 ILE A 180       0.051   0.170   8.531  1.00 96.31           C  
ATOM   2961 HG12 ILE A 180       0.062  -0.633   9.268  1.00 96.31           H  
ATOM   2962 HG13 ILE A 180      -0.156  -0.267   7.554  1.00 96.31           H  
ATOM   2963  CG2 ILE A 180       1.415   2.072   7.548  1.00 96.31           C  
ATOM   2964 HG21 ILE A 180       1.100   1.754   6.555  1.00 96.31           H  
ATOM   2965 HG22 ILE A 180       2.400   2.535   7.492  1.00 96.31           H  
ATOM   2966 HG23 ILE A 180       0.727   2.832   7.918  1.00 96.31           H  
ATOM   2967  CD1 ILE A 180      -1.103   1.095   8.912  1.00 96.31           C  
ATOM   2968 HD11 ILE A 180      -2.002   0.491   9.042  1.00 96.31           H  
ATOM   2969 HD12 ILE A 180      -1.272   1.822   8.118  1.00 96.31           H  
ATOM   2970 HD13 ILE A 180      -0.890   1.621   9.843  1.00 96.31           H  
ATOM   2971  N   LEU A 181       4.530   0.649   9.284  1.00 95.54           N  
ATOM   2972  H   LEU A 181       4.035   0.311  10.097  1.00 95.54           H  
ATOM   2973  CA  LEU A 181       5.819   1.286   9.548  1.00 95.54           C  
ATOM   2974  HA  LEU A 181       5.953   1.283  10.630  1.00 95.54           H  
ATOM   2975  C   LEU A 181       5.885   2.772   9.162  1.00 95.54           C  
ATOM   2976  CB  LEU A 181       6.960   0.443   8.948  1.00 95.54           C  
ATOM   2977  HB2 LEU A 181       6.899   0.466   7.860  1.00 95.54           H  
ATOM   2978  HB3 LEU A 181       7.893   0.918   9.252  1.00 95.54           H  
ATOM   2979  O   LEU A 181       6.894   3.242   8.640  1.00 95.54           O  
ATOM   2980  CG  LEU A 181       7.011  -1.037   9.350  1.00 95.54           C  
ATOM   2981  HG  LEU A 181       6.231  -1.592   8.827  1.00 95.54           H  
ATOM   2982  CD1 LEU A 181       8.373  -1.575   8.935  1.00 95.54           C  
ATOM   2983 HD11 LEU A 181       9.164  -0.896   9.250  1.00 95.54           H  
ATOM   2984 HD12 LEU A 181       8.565  -2.504   9.472  1.00 95.54           H  
ATOM   2985 HD13 LEU A 181       8.424  -1.724   7.856  1.00 95.54           H  
ATOM   2986  CD2 LEU A 181       6.849  -1.249  10.841  1.00 95.54           C  
ATOM   2987 HD21 LEU A 181       5.846  -0.948  11.144  1.00 95.54           H  
ATOM   2988 HD22 LEU A 181       6.957  -2.303  11.097  1.00 95.54           H  
ATOM   2989 HD23 LEU A 181       7.582  -0.671  11.404  1.00 95.54           H  
ATOM   2990  N   ALA A 182       4.794   3.520   9.297  1.00 96.80           N  
ATOM   2991  H   ALA A 182       4.009   3.122   9.793  1.00 96.80           H  
ATOM   2992  CA  ALA A 182       4.747   4.938   8.934  1.00 96.80           C  
ATOM   2993  HA  ALA A 182       5.619   5.185   8.328  1.00 96.80           H  
ATOM   2994  C   ALA A 182       4.880   5.852  10.159  1.00 96.80           C  
ATOM   2995  CB  ALA A 182       3.508   5.202   8.063  1.00 96.80           C  
ATOM   2996  HB1 ALA A 182       3.519   6.235   7.714  1.00 96.80           H  
ATOM   2997  HB2 ALA A 182       2.608   5.032   8.653  1.00 96.80           H  
ATOM   2998  HB3 ALA A 182       3.500   4.537   7.200  1.00 96.80           H  
ATOM   2999  O   ALA A 182       4.002   6.676  10.394  1.00 96.80           O  
ATOM   3000  N   ASP A 183       5.973   5.729  10.913  1.00 97.65           N  
ATOM   3001  H   ASP A 183       6.590   4.947  10.742  1.00 97.65           H  
ATOM   3002  CA  ASP A 183       6.136   6.361  12.236  1.00 97.65           C  
ATOM   3003  HA  ASP A 183       5.394   5.940  12.915  1.00 97.65           H  
ATOM   3004  C   ASP A 183       5.914   7.877  12.207  1.00 97.65           C  
ATOM   3005  CB  ASP A 183       7.519   6.016  12.810  1.00 97.65           C  
ATOM   3006  HB2 ASP A 183       7.601   6.438  13.812  1.00 97.65           H  
ATOM   3007  HB3 ASP A 183       8.286   6.472  12.184  1.00 97.65           H  
ATOM   3008  O   ASP A 183       5.091   8.397  12.950  1.00 97.65           O  
ATOM   3009  CG  ASP A 183       7.761   4.505  12.888  1.00 97.65           C  
ATOM   3010  OD1 ASP A 183       6.758   3.753  12.899  1.00 97.65           O  
ATOM   3011  OD2 ASP A 183       8.941   4.117  12.784  1.00 97.65           O  
ATOM   3012  N   ALA A 184       6.498   8.584  11.233  1.00 97.73           N  
ATOM   3013  H   ALA A 184       7.209   8.125  10.683  1.00 97.73           H  
ATOM   3014  CA  ALA A 184       6.279  10.025  11.076  1.00 97.73           C  
ATOM   3015  HA  ALA A 184       6.579  10.515  12.002  1.00 97.73           H  
ATOM   3016  C   ALA A 184       4.808  10.412  10.802  1.00 97.73           C  
ATOM   3017  CB  ALA A 184       7.179  10.520   9.937  1.00 97.73           C  
ATOM   3018  HB1 ALA A 184       7.074  11.600   9.836  1.00 97.73           H  
ATOM   3019  HB2 ALA A 184       8.219  10.290  10.168  1.00 97.73           H  
ATOM   3020  HB3 ALA A 184       6.898  10.039   9.000  1.00 97.73           H  
ATOM   3021  O   ALA A 184       4.385  11.526  11.118  1.00 97.73           O  
ATOM   3022  N   ASN A 185       4.020   9.524  10.186  1.00 97.99           N  
ATOM   3023  H   ASN A 185       4.378   8.585  10.079  1.00 97.99           H  
ATOM   3024  CA  ASN A 185       2.581   9.729  10.018  1.00 97.99           C  
ATOM   3025  HA  ASN A 185       2.384  10.776   9.788  1.00 97.99           H  
ATOM   3026  C   ASN A 185       1.824   9.405  11.306  1.00 97.99           C  
ATOM   3027  CB  ASN A 185       2.036   8.862   8.878  1.00 97.99           C  
ATOM   3028  HB2 ASN A 185       2.342   7.825   9.017  1.00 97.99           H  
ATOM   3029  HB3 ASN A 185       0.948   8.878   8.933  1.00 97.99           H  
ATOM   3030  O   ASN A 185       0.906  10.143  11.656  1.00 97.99           O  
ATOM   3031  CG  ASN A 185       2.410   9.315   7.487  1.00 97.99           C  
ATOM   3032  ND2 ASN A 185       1.999   8.530   6.523  1.00 97.99           N  
ATOM   3033 HD21 ASN A 185       1.823   9.015   5.655  1.00 97.99           H  
ATOM   3034 HD22 ASN A 185       1.427   7.739   6.785  1.00 97.99           H  
ATOM   3035  OD1 ASN A 185       2.972  10.371   7.231  1.00 97.99           O  
ATOM   3036  N   LEU A 186       2.210   8.331  11.998  1.00 98.22           N  
ATOM   3037  H   LEU A 186       3.003   7.797  11.672  1.00 98.22           H  
ATOM   3038  CA  LEU A 186       1.615   7.942  13.272  1.00 98.22           C  
ATOM   3039  HA  LEU A 186       0.542   7.829  13.117  1.00 98.22           H  
ATOM   3040  C   LEU A 186       1.816   9.039  14.325  1.00 98.22           C  
ATOM   3041  CB  LEU A 186       2.201   6.590  13.711  1.00 98.22           C  
ATOM   3042  HB2 LEU A 186       3.279   6.694  13.838  1.00 98.22           H  
ATOM   3043  HB3 LEU A 186       2.018   5.855  12.927  1.00 98.22           H  
ATOM   3044  O   LEU A 186       0.856   9.438  14.973  1.00 98.22           O  
ATOM   3045  CG  LEU A 186       1.609   6.073  15.033  1.00 98.22           C  
ATOM   3046  HG  LEU A 186       1.825   6.781  15.833  1.00 98.22           H  
ATOM   3047  CD1 LEU A 186       0.096   5.871  14.943  1.00 98.22           C  
ATOM   3048 HD11 LEU A 186      -0.157   5.182  14.138  1.00 98.22           H  
ATOM   3049 HD12 LEU A 186      -0.267   5.470  15.890  1.00 98.22           H  
ATOM   3050 HD13 LEU A 186      -0.412   6.824  14.795  1.00 98.22           H  
ATOM   3051  CD2 LEU A 186       2.254   4.737  15.393  1.00 98.22           C  
ATOM   3052 HD21 LEU A 186       3.330   4.872  15.510  1.00 98.22           H  
ATOM   3053 HD22 LEU A 186       1.831   4.376  16.330  1.00 98.22           H  
ATOM   3054 HD23 LEU A 186       2.062   4.000  14.613  1.00 98.22           H  
ATOM   3055  N   ASP A 187       3.009   9.626  14.411  1.00 98.16           N  
ATOM   3056  H   ASP A 187       3.791   9.186  13.946  1.00 98.16           H  
ATOM   3057  CA  ASP A 187       3.297  10.747  15.310  1.00 98.16           C  
ATOM   3058  HA  ASP A 187       3.150  10.432  16.343  1.00 98.16           H  
ATOM   3059  C   ASP A 187       2.387  11.951  15.041  1.00 98.16           C  
ATOM   3060  CB  ASP A 187       4.750  11.200  15.121  1.00 98.16           C  
ATOM   3061  HB2 ASP A 187       4.932  11.387  14.063  1.00 98.16           H  
ATOM   3062  HB3 ASP A 187       4.889  12.143  15.652  1.00 98.16           H  
ATOM   3063  O   ASP A 187       1.913  12.608  15.970  1.00 98.16           O  
ATOM   3064  CG  ASP A 187       5.793  10.218  15.650  1.00 98.16           C  
ATOM   3065  OD1 ASP A 187       5.422   9.349  16.467  1.00 98.16           O  
ATOM   3066  OD2 ASP A 187       6.961  10.423  15.258  1.00 98.16           O  
ATOM   3067  N   LYS A 188       2.116  12.253  13.764  1.00 98.22           N  
ATOM   3068  H   LYS A 188       2.515  11.654  13.054  1.00 98.22           H  
ATOM   3069  CA  LYS A 188       1.182  13.322  13.380  1.00 98.22           C  
ATOM   3070  HA  LYS A 188       1.437  14.232  13.925  1.00 98.22           H  
ATOM   3071  C   LYS A 188      -0.251  12.989  13.780  1.00 98.22           C  
ATOM   3072  CB  LYS A 188       1.249  13.597  11.876  1.00 98.22           C  
ATOM   3073  HB2 LYS A 188       0.404  14.228  11.601  1.00 98.22           H  
ATOM   3074  HB3 LYS A 188       1.170  12.656  11.332  1.00 98.22           H  
ATOM   3075  O   LYS A 188      -0.949  13.878  14.256  1.00 98.22           O  
ATOM   3076  CG  LYS A 188       2.532  14.321  11.470  1.00 98.22           C  
ATOM   3077  HG2 LYS A 188       2.547  15.311  11.926  1.00 98.22           H  
ATOM   3078  HG3 LYS A 188       3.403  13.764  11.813  1.00 98.22           H  
ATOM   3079  CD  LYS A 188       2.568  14.455   9.946  1.00 98.22           C  
ATOM   3080  HD2 LYS A 188       2.533  13.461   9.501  1.00 98.22           H  
ATOM   3081  HD3 LYS A 188       1.704  15.032   9.615  1.00 98.22           H  
ATOM   3082  CE  LYS A 188       3.860  15.156   9.531  1.00 98.22           C  
ATOM   3083  HE2 LYS A 188       4.701  14.555   9.876  1.00 98.22           H  
ATOM   3084  HE3 LYS A 188       3.908  16.123  10.032  1.00 98.22           H  
ATOM   3085  NZ  LYS A 188       3.914  15.332   8.062  1.00 98.22           N  
ATOM   3086  HZ1 LYS A 188       3.113  15.863   7.749  1.00 98.22           H  
ATOM   3087  HZ2 LYS A 188       4.758  15.823   7.802  1.00 98.22           H  
ATOM   3088  HZ3 LYS A 188       3.908  14.427   7.615  1.00 98.22           H  
ATOM   3089  N   VAL A 189      -0.675  11.738  13.603  1.00 98.19           N  
ATOM   3090  H   VAL A 189      -0.024  11.067  13.219  1.00 98.19           H  
ATOM   3091  CA  VAL A 189      -1.995  11.253  14.029  1.00 98.19           C  
ATOM   3092  HA  VAL A 189      -2.768  11.875  13.578  1.00 98.19           H  
ATOM   3093  C   VAL A 189      -2.154  11.392  15.542  1.00 98.19           C  
ATOM   3094  CB  VAL A 189      -2.212   9.800  13.558  1.00 98.19           C  
ATOM   3095  HB  VAL A 189      -1.307   9.220  13.738  1.00 98.19           H  
ATOM   3096  O   VAL A 189      -3.114  12.015  15.988  1.00 98.19           O  
ATOM   3097  CG1 VAL A 189      -3.359   9.091  14.280  1.00 98.19           C  
ATOM   3098 HG11 VAL A 189      -4.304   9.605  14.108  1.00 98.19           H  
ATOM   3099 HG12 VAL A 189      -3.165   9.038  15.351  1.00 98.19           H  
ATOM   3100 HG13 VAL A 189      -3.428   8.061  13.928  1.00 98.19           H  
ATOM   3101  CG2 VAL A 189      -2.499   9.777  12.051  1.00 98.19           C  
ATOM   3102 HG21 VAL A 189      -2.605   8.744  11.719  1.00 98.19           H  
ATOM   3103 HG22 VAL A 189      -1.681  10.241  11.501  1.00 98.19           H  
ATOM   3104 HG23 VAL A 189      -3.425  10.312  11.843  1.00 98.19           H  
ATOM   3105  N   LEU A 190      -1.197  10.891  16.326  1.00 98.00           N  
ATOM   3106  H   LEU A 190      -0.440  10.382  15.892  1.00 98.00           H  
ATOM   3107  CA  LEU A 190      -1.237  10.942  17.790  1.00 98.00           C  
ATOM   3108  HA  LEU A 190      -2.159  10.476  18.139  1.00 98.00           H  
ATOM   3109  C   LEU A 190      -1.258  12.388  18.306  1.00 98.00           C  
ATOM   3110  CB  LEU A 190      -0.029  10.169  18.354  1.00 98.00           C  
ATOM   3111  HB2 LEU A 190       0.882  10.570  17.910  1.00 98.00           H  
ATOM   3112  HB3 LEU A 190       0.021  10.346  19.428  1.00 98.00           H  
ATOM   3113  O   LEU A 190      -2.077  12.734  19.156  1.00 98.00           O  
ATOM   3114  CG  LEU A 190      -0.062   8.645  18.120  1.00 98.00           C  
ATOM   3115  HG  LEU A 190      -0.151   8.430  17.056  1.00 98.00           H  
ATOM   3116  CD1 LEU A 190       1.234   8.018  18.633  1.00 98.00           C  
ATOM   3117 HD11 LEU A 190       1.341   8.200  19.703  1.00 98.00           H  
ATOM   3118 HD12 LEU A 190       1.211   6.944  18.452  1.00 98.00           H  
ATOM   3119 HD13 LEU A 190       2.085   8.444  18.102  1.00 98.00           H  
ATOM   3120  CD2 LEU A 190      -1.238   7.988  18.837  1.00 98.00           C  
ATOM   3121 HD21 LEU A 190      -1.154   6.904  18.770  1.00 98.00           H  
ATOM   3122 HD22 LEU A 190      -1.256   8.272  19.889  1.00 98.00           H  
ATOM   3123 HD23 LEU A 190      -2.174   8.278  18.361  1.00 98.00           H  
ATOM   3124  N   LYS A 191      -0.413  13.267  17.748  1.00 98.00           N  
ATOM   3125  H   LYS A 191       0.254  12.917  17.076  1.00 98.00           H  
ATOM   3126  CA  LYS A 191      -0.413  14.703  18.082  1.00 98.00           C  
ATOM   3127  HA  LYS A 191      -0.305  14.818  19.160  1.00 98.00           H  
ATOM   3128  C   LYS A 191      -1.735  15.380  17.720  1.00 98.00           C  
ATOM   3129  CB  LYS A 191       0.753  15.411  17.376  1.00 98.00           C  
ATOM   3130  HB2 LYS A 191       0.600  16.489  17.431  1.00 98.00           H  
ATOM   3131  HB3 LYS A 191       0.768  15.120  16.325  1.00 98.00           H  
ATOM   3132  O   LYS A 191      -2.247  16.170  18.510  1.00 98.00           O  
ATOM   3133  CG  LYS A 191       2.102  15.086  18.031  1.00 98.00           C  
ATOM   3134  HG2 LYS A 191       2.116  15.499  19.039  1.00 98.00           H  
ATOM   3135  HG3 LYS A 191       2.228  14.006  18.105  1.00 98.00           H  
ATOM   3136  CD  LYS A 191       3.266  15.675  17.224  1.00 98.00           C  
ATOM   3137  HD2 LYS A 191       3.180  16.761  17.199  1.00 98.00           H  
ATOM   3138  HD3 LYS A 191       3.231  15.278  16.209  1.00 98.00           H  
ATOM   3139  CE  LYS A 191       4.583  15.261  17.892  1.00 98.00           C  
ATOM   3140  HE2 LYS A 191       4.594  15.651  18.910  1.00 98.00           H  
ATOM   3141  HE3 LYS A 191       4.601  14.173  17.961  1.00 98.00           H  
ATOM   3142  NZ  LYS A 191       5.776  15.735  17.148  1.00 98.00           N  
ATOM   3143  HZ1 LYS A 191       5.794  15.330  16.223  1.00 98.00           H  
ATOM   3144  HZ2 LYS A 191       6.611  15.428  17.627  1.00 98.00           H  
ATOM   3145  HZ3 LYS A 191       5.792  16.743  17.092  1.00 98.00           H  
ATOM   3146  N   ALA A 192      -2.284  15.086  16.540  1.00 97.50           N  
ATOM   3147  H   ALA A 192      -1.819  14.426  15.933  1.00 97.50           H  
ATOM   3148  CA  ALA A 192      -3.550  15.658  16.094  1.00 97.50           C  
ATOM   3149  HA  ALA A 192      -3.487  16.744  16.166  1.00 97.50           H  
ATOM   3150  C   ALA A 192      -4.712  15.211  16.985  1.00 97.50           C  
ATOM   3151  CB  ALA A 192      -3.787  15.290  14.625  1.00 97.50           C  
ATOM   3152  HB1 ALA A 192      -3.807  14.206  14.514  1.00 97.50           H  
ATOM   3153  HB2 ALA A 192      -2.990  15.701  14.006  1.00 97.50           H  
ATOM   3154  HB3 ALA A 192      -4.740  15.699  14.291  1.00 97.50           H  
ATOM   3155  O   ALA A 192      -5.519  16.053  17.363  1.00 97.50           O  
ATOM   3156  N   TYR A 193      -4.762  13.935  17.365  1.00 96.74           N  
ATOM   3157  H   TYR A 193      -4.072  13.288  17.012  1.00 96.74           H  
ATOM   3158  CA  TYR A 193      -5.789  13.417  18.264  1.00 96.74           C  
ATOM   3159  HA  TYR A 193      -6.772  13.654  17.857  1.00 96.74           H  
ATOM   3160  C   TYR A 193      -5.706  14.055  19.654  1.00 96.74           C  
ATOM   3161  CB  TYR A 193      -5.653  11.899  18.354  1.00 96.74           C  
ATOM   3162  HB2 TYR A 193      -5.723  11.469  17.355  1.00 96.74           H  
ATOM   3163  HB3 TYR A 193      -4.674  11.639  18.757  1.00 96.74           H  
ATOM   3164  O   TYR A 193      -6.684  14.622  20.128  1.00 96.74           O  
ATOM   3165  CG  TYR A 193      -6.730  11.284  19.210  1.00 96.74           C  
ATOM   3166  CD1 TYR A 193      -6.431  10.851  20.516  1.00 96.74           C  
ATOM   3167  HD1 TYR A 193      -5.436  10.956  20.921  1.00 96.74           H  
ATOM   3168  CD2 TYR A 193      -8.039  11.159  18.704  1.00 96.74           C  
ATOM   3169  HD2 TYR A 193      -8.302  11.552  17.734  1.00 96.74           H  
ATOM   3170  CE1 TYR A 193      -7.427  10.221  21.282  1.00 96.74           C  
ATOM   3171  HE1 TYR A 193      -7.198   9.853  22.271  1.00 96.74           H  
ATOM   3172  CE2 TYR A 193      -9.035  10.538  19.476  1.00 96.74           C  
ATOM   3173  HE2 TYR A 193     -10.045  10.436  19.106  1.00 96.74           H  
ATOM   3174  OH  TYR A 193      -9.697   9.444  21.486  1.00 96.74           O  
ATOM   3175  HH  TYR A 193      -9.362   9.132  22.330  1.00 96.74           H  
ATOM   3176  CZ  TYR A 193      -8.728  10.051  20.761  1.00 96.74           C  
ATOM   3177  N   ASN A 194      -4.517  14.074  20.268  1.00 95.54           N  
ATOM   3178  H   ASN A 194      -3.745  13.579  19.846  1.00 95.54           H  
ATOM   3179  CA  ASN A 194      -4.334  14.663  21.598  1.00 95.54           C  
ATOM   3180  HA  ASN A 194      -5.017  14.174  22.293  1.00 95.54           H  
ATOM   3181  C   ASN A 194      -4.694  16.155  21.647  1.00 95.54           C  
ATOM   3182  CB  ASN A 194      -2.887  14.422  22.059  1.00 95.54           C  
ATOM   3183  HB2 ASN A 194      -2.682  15.049  22.927  1.00 95.54           H  
ATOM   3184  HB3 ASN A 194      -2.196  14.697  21.262  1.00 95.54           H  
ATOM   3185  O   ASN A 194      -5.236  16.613  22.644  1.00 95.54           O  
ATOM   3186  CG  ASN A 194      -2.640  12.986  22.483  1.00 95.54           C  
ATOM   3187  ND2 ASN A 194      -1.409  12.534  22.442  1.00 95.54           N  
ATOM   3188 HD21 ASN A 194      -0.650  13.128  22.139  1.00 95.54           H  
ATOM   3189 HD22 ASN A 194      -1.277  11.585  22.762  1.00 95.54           H  
ATOM   3190  OD1 ASN A 194      -3.535  12.260  22.887  1.00 95.54           O  
ATOM   3191  N   LYS A 195      -4.444  16.909  20.569  1.00 96.42           N  
ATOM   3192  H   LYS A 195      -3.978  16.474  19.786  1.00 96.42           H  
ATOM   3193  CA  LYS A 195      -4.816  18.331  20.480  1.00 96.42           C  
ATOM   3194  HA  LYS A 195      -4.522  18.820  21.409  1.00 96.42           H  
ATOM   3195  C   LYS A 195      -6.331  18.565  20.362  1.00 96.42           C  
ATOM   3196  CB  LYS A 195      -4.037  18.961  19.312  1.00 96.42           C  
ATOM   3197  HB2 LYS A 195      -2.971  18.811  19.486  1.00 96.42           H  
ATOM   3198  HB3 LYS A 195      -4.310  18.461  18.383  1.00 96.42           H  
ATOM   3199  O   LYS A 195      -6.791  19.667  20.640  1.00 96.42           O  
ATOM   3200  CG  LYS A 195      -4.311  20.465  19.178  1.00 96.42           C  
ATOM   3201  HG2 LYS A 195      -4.135  20.950  20.138  1.00 96.42           H  
ATOM   3202  HG3 LYS A 195      -5.351  20.616  18.887  1.00 96.42           H  
ATOM   3203  CD  LYS A 195      -3.447  21.135  18.111  1.00 96.42           C  
ATOM   3204  HD2 LYS A 195      -2.396  21.062  18.392  1.00 96.42           H  
ATOM   3205  HD3 LYS A 195      -3.615  20.647  17.151  1.00 96.42           H  
ATOM   3206  CE  LYS A 195      -3.887  22.602  18.047  1.00 96.42           C  
ATOM   3207  HE2 LYS A 195      -4.958  22.627  17.845  1.00 96.42           H  
ATOM   3208  HE3 LYS A 195      -3.732  23.051  19.028  1.00 96.42           H  
ATOM   3209  NZ  LYS A 195      -3.154  23.363  17.009  1.00 96.42           N  
ATOM   3210  HZ1 LYS A 195      -3.332  22.968  16.097  1.00 96.42           H  
ATOM   3211  HZ2 LYS A 195      -3.470  24.322  17.012  1.00 96.42           H  
ATOM   3212  HZ3 LYS A 195      -2.162  23.354  17.203  1.00 96.42           H  
ATOM   3213  N   HIS A 196      -7.094  17.572  19.910  1.00 94.51           N  
ATOM   3214  H   HIS A 196      -6.672  16.667  19.754  1.00 94.51           H  
ATOM   3215  CA  HIS A 196      -8.514  17.719  19.580  1.00 94.51           C  
ATOM   3216  HA  HIS A 196      -8.849  18.715  19.872  1.00 94.51           H  
ATOM   3217  C   HIS A 196      -9.412  16.754  20.364  1.00 94.51           C  
ATOM   3218  CB  HIS A 196      -8.700  17.601  18.061  1.00 94.51           C  
ATOM   3219  HB2 HIS A 196      -9.758  17.683  17.814  1.00 94.51           H  
ATOM   3220  HB3 HIS A 196      -8.372  16.611  17.743  1.00 94.51           H  
ATOM   3221  O   HIS A 196     -10.559  16.551  19.979  1.00 94.51           O  
ATOM   3222  CG  HIS A 196      -7.948  18.645  17.276  1.00 94.51           C  
ATOM   3223  CD2 HIS A 196      -8.347  19.916  16.966  1.00 94.51           C  
ATOM   3224  HD2 HIS A 196      -9.275  20.375  17.273  1.00 94.51           H  
ATOM   3225  ND1 HIS A 196      -6.719  18.462  16.706  1.00 94.51           N  
ATOM   3226  HD1 HIS A 196      -6.195  17.601  16.776  1.00 94.51           H  
ATOM   3227  CE1 HIS A 196      -6.394  19.572  16.030  1.00 94.51           C  
ATOM   3228  HE1 HIS A 196      -5.502  19.690  15.432  1.00 94.51           H  
ATOM   3229  NE2 HIS A 196      -7.349  20.505  16.171  1.00 94.51           N  
ATOM   3230  N   ARG A 197      -8.911  16.181  21.466  1.00 89.53           N  
ATOM   3231  H   ARG A 197      -7.959  16.394  21.727  1.00 89.53           H  
ATOM   3232  CA  ARG A 197      -9.638  15.196  22.279  1.00 89.53           C  
ATOM   3233  HA  ARG A 197      -9.906  14.357  21.637  1.00 89.53           H  
ATOM   3234  C   ARG A 197     -10.952  15.746  22.853  1.00 89.53           C  
ATOM   3235  CB  ARG A 197      -8.704  14.678  23.381  1.00 89.53           C  
ATOM   3236  HB2 ARG A 197      -8.576  15.450  24.140  1.00 89.53           H  
ATOM   3237  HB3 ARG A 197      -7.731  14.449  22.946  1.00 89.53           H  
ATOM   3238  O   ARG A 197     -11.929  15.015  22.940  1.00 89.53           O  
ATOM   3239  CG  ARG A 197      -9.263  13.402  24.030  1.00 89.53           C  
ATOM   3240  HG2 ARG A 197      -9.357  12.614  23.283  1.00 89.53           H  
ATOM   3241  HG3 ARG A 197     -10.253  13.610  24.437  1.00 89.53           H  
ATOM   3242  CD  ARG A 197      -8.387  12.911  25.185  1.00 89.53           C  
ATOM   3243  HD2 ARG A 197      -8.233  13.731  25.886  1.00 89.53           H  
ATOM   3244  HD3 ARG A 197      -8.948  12.135  25.706  1.00 89.53           H  
ATOM   3245  NE  ARG A 197      -7.078  12.391  24.729  1.00 89.53           N  
ATOM   3246  HE  ARG A 197      -6.558  12.969  24.084  1.00 89.53           H  
ATOM   3247  NH1 ARG A 197      -7.108  10.412  25.902  1.00 89.53           N  
ATOM   3248 HH11 ARG A 197      -8.107  10.501  26.023  1.00 89.53           H  
ATOM   3249 HH12 ARG A 197      -6.793   9.455  25.973  1.00 89.53           H  
ATOM   3250  NH2 ARG A 197      -5.328  10.927  24.678  1.00 89.53           N  
ATOM   3251 HH21 ARG A 197      -4.958  10.030  24.958  1.00 89.53           H  
ATOM   3252 HH22 ARG A 197      -4.818  11.511  24.030  1.00 89.53           H  
ATOM   3253  CZ  ARG A 197      -6.516  11.255  25.106  1.00 89.53           C  
ATOM   3254  N   ASP A 198     -11.000  17.044  23.136  1.00 90.08           N  
ATOM   3255  H   ASP A 198     -10.124  17.545  23.173  1.00 90.08           H  
ATOM   3256  CA  ASP A 198     -12.178  17.711  23.711  1.00 90.08           C  
ATOM   3257  HA  ASP A 198     -12.743  16.979  24.288  1.00 90.08           H  
ATOM   3258  C   ASP A 198     -13.135  18.277  22.646  1.00 90.08           C  
ATOM   3259  CB  ASP A 198     -11.715  18.794  24.694  1.00 90.08           C  
ATOM   3260  HB2 ASP A 198     -11.291  19.624  24.129  1.00 90.08           H  
ATOM   3261  HB3 ASP A 198     -12.571  19.163  25.257  1.00 90.08           H  
ATOM   3262  O   ASP A 198     -14.032  19.067  22.944  1.00 90.08           O  
ATOM   3263  CG  ASP A 198     -10.670  18.256  25.673  1.00 90.08           C  
ATOM   3264  OD1 ASP A 198     -10.923  17.194  26.280  1.00 90.08           O  
ATOM   3265  OD2 ASP A 198      -9.578  18.865  25.717  1.00 90.08           O  
ATOM   3266  N   LYS A 199     -12.934  17.929  21.368  1.00 92.21           N  
ATOM   3267  H   LYS A 199     -12.224  17.239  21.169  1.00 92.21           H  
ATOM   3268  CA  LYS A 199     -13.838  18.352  20.296  1.00 92.21           C  
ATOM   3269  HA  LYS A 199     -14.004  19.420  20.435  1.00 92.21           H  
ATOM   3270  C   LYS A 199     -15.209  17.678  20.421  1.00 92.21           C  
ATOM   3271  CB  LYS A 199     -13.216  18.075  18.919  1.00 92.21           C  
ATOM   3272  HB2 LYS A 199     -13.998  18.108  18.161  1.00 92.21           H  
ATOM   3273  HB3 LYS A 199     -12.807  17.064  18.898  1.00 92.21           H  
ATOM   3274  O   LYS A 199     -15.287  16.551  20.909  1.00 92.21           O  
ATOM   3275  CG  LYS A 199     -12.133  19.087  18.521  1.00 92.21           C  
ATOM   3276  HG2 LYS A 199     -11.307  19.066  19.231  1.00 92.21           H  
ATOM   3277  HG3 LYS A 199     -11.765  18.798  17.537  1.00 92.21           H  
ATOM   3278  CD  LYS A 199     -12.711  20.505  18.450  1.00 92.21           C  
ATOM   3279  HD2 LYS A 199     -12.676  20.970  19.436  1.00 92.21           H  
ATOM   3280  HD3 LYS A 199     -13.756  20.428  18.151  1.00 92.21           H  
ATOM   3281  CE  LYS A 199     -11.970  21.383  17.444  1.00 92.21           C  
ATOM   3282  HE2 LYS A 199     -11.396  20.736  16.781  1.00 92.21           H  
ATOM   3283  HE3 LYS A 199     -11.293  22.056  17.970  1.00 92.21           H  
ATOM   3284  NZ  LYS A 199     -12.969  22.118  16.635  1.00 92.21           N  
ATOM   3285  HZ1 LYS A 199     -13.602  22.656  17.210  1.00 92.21           H  
ATOM   3286  HZ2 LYS A 199     -13.564  21.444  16.173  1.00 92.21           H  
ATOM   3287  HZ3 LYS A 199     -12.556  22.686  15.909  1.00 92.21           H  
ATOM   3288  N   PRO A 200     -16.280  18.317  19.907  1.00 92.85           N  
ATOM   3289  CA  PRO A 200     -17.610  17.720  19.885  1.00 92.85           C  
ATOM   3290  HA  PRO A 200     -17.979  17.660  20.909  1.00 92.85           H  
ATOM   3291  C   PRO A 200     -17.598  16.325  19.257  1.00 92.85           C  
ATOM   3292  CB  PRO A 200     -18.489  18.680  19.076  1.00 92.85           C  
ATOM   3293  HB2 PRO A 200     -18.477  18.407  18.021  1.00 92.85           H  
ATOM   3294  HB3 PRO A 200     -19.511  18.704  19.452  1.00 92.85           H  
ATOM   3295  O   PRO A 200     -16.894  16.092  18.269  1.00 92.85           O  
ATOM   3296  CG  PRO A 200     -17.793  20.028  19.249  1.00 92.85           C  
ATOM   3297  HG2 PRO A 200     -18.088  20.474  20.199  1.00 92.85           H  
ATOM   3298  HG3 PRO A 200     -18.005  20.705  18.421  1.00 92.85           H  
ATOM   3299  CD  PRO A 200     -16.318  19.642  19.300  1.00 92.85           C  
ATOM   3300  HD2 PRO A 200     -15.772  20.378  19.889  1.00 92.85           H  
ATOM   3301  HD3 PRO A 200     -15.923  19.586  18.286  1.00 92.85           H  
ATOM   3302  N   ILE A 201     -18.433  15.422  19.775  1.00 91.18           N  
ATOM   3303  H   ILE A 201     -18.964  15.669  20.598  1.00 91.18           H  
ATOM   3304  CA  ILE A 201     -18.492  14.023  19.332  1.00 91.18           C  
ATOM   3305  HA  ILE A 201     -17.520  13.587  19.560  1.00 91.18           H  
ATOM   3306  C   ILE A 201     -18.715  13.879  17.823  1.00 91.18           C  
ATOM   3307  CB  ILE A 201     -19.575  13.266  20.127  1.00 91.18           C  
ATOM   3308  HB  ILE A 201     -19.368  13.404  21.189  1.00 91.18           H  
ATOM   3309  O   ILE A 201     -18.144  13.002  17.187  1.00 91.18           O  
ATOM   3310  CG1 ILE A 201     -19.578  11.747  19.854  1.00 91.18           C  
ATOM   3311 HG12 ILE A 201     -20.015  11.543  18.877  1.00 91.18           H  
ATOM   3312 HG13 ILE A 201     -20.212  11.271  20.602  1.00 91.18           H  
ATOM   3313  CG2 ILE A 201     -20.965  13.857  19.834  1.00 91.18           C  
ATOM   3314 HG21 ILE A 201     -21.733  13.334  20.404  1.00 91.18           H  
ATOM   3315 HG22 ILE A 201     -21.228  13.729  18.784  1.00 91.18           H  
ATOM   3316 HG23 ILE A 201     -21.024  14.909  20.114  1.00 91.18           H  
ATOM   3317  CD1 ILE A 201     -18.187  11.095  19.916  1.00 91.18           C  
ATOM   3318 HD11 ILE A 201     -17.757  11.047  18.916  1.00 91.18           H  
ATOM   3319 HD12 ILE A 201     -17.518  11.673  20.554  1.00 91.18           H  
ATOM   3320 HD13 ILE A 201     -18.268  10.080  20.307  1.00 91.18           H  
ATOM   3321  N   ARG A 202     -19.454  14.811  17.215  1.00 90.06           N  
ATOM   3322  H   ARG A 202     -19.952  15.451  17.817  1.00 90.06           H  
ATOM   3323  CA  ARG A 202     -19.633  14.906  15.764  1.00 90.06           C  
ATOM   3324  HA  ARG A 202     -20.141  14.009  15.410  1.00 90.06           H  
ATOM   3325  C   ARG A 202     -18.295  14.996  15.019  1.00 90.06           C  
ATOM   3326  CB  ARG A 202     -20.511  16.134  15.495  1.00 90.06           C  
ATOM   3327  HB2 ARG A 202     -21.472  16.002  15.992  1.00 90.06           H  
ATOM   3328  HB3 ARG A 202     -20.026  17.015  15.915  1.00 90.06           H  
ATOM   3329  O   ARG A 202     -18.076  14.290  14.035  1.00 90.06           O  
ATOM   3330  CG  ARG A 202     -20.751  16.362  14.000  1.00 90.06           C  
ATOM   3331  HG2 ARG A 202     -19.799  16.422  13.472  1.00 90.06           H  
ATOM   3332  HG3 ARG A 202     -21.332  15.536  13.589  1.00 90.06           H  
ATOM   3333  CD  ARG A 202     -21.496  17.680  13.784  1.00 90.06           C  
ATOM   3334  HD2 ARG A 202     -20.967  18.482  14.298  1.00 90.06           H  
ATOM   3335  HD3 ARG A 202     -22.504  17.591  14.189  1.00 90.06           H  
ATOM   3336  NE  ARG A 202     -21.552  17.972  12.352  1.00 90.06           N  
ATOM   3337  HE  ARG A 202     -21.260  17.228  11.734  1.00 90.06           H  
ATOM   3338  NH1 ARG A 202     -22.642  19.980  12.344  1.00 90.06           N  
ATOM   3339 HH11 ARG A 202     -22.675  19.946  13.353  1.00 90.06           H  
ATOM   3340 HH12 ARG A 202     -23.124  20.705  11.833  1.00 90.06           H  
ATOM   3341  NH2 ARG A 202     -22.147  18.952  10.413  1.00 90.06           N  
ATOM   3342 HH21 ARG A 202     -22.713  19.602   9.887  1.00 90.06           H  
ATOM   3343 HH22 ARG A 202     -21.888  18.077   9.981  1.00 90.06           H  
ATOM   3344  CZ  ARG A 202     -22.109  18.974  11.713  1.00 90.06           C  
ATOM   3345  N   GLU A 203     -17.396  15.870  15.473  1.00 93.09           N  
ATOM   3346  H   GLU A 203     -17.567  16.299  16.372  1.00 93.09           H  
ATOM   3347  CA  GLU A 203     -16.064  16.015  14.876  1.00 93.09           C  
ATOM   3348  HA  GLU A 203     -16.168  16.114  13.795  1.00 93.09           H  
ATOM   3349  C   GLU A 203     -15.219  14.761  15.133  1.00 93.09           C  
ATOM   3350  CB  GLU A 203     -15.328  17.261  15.411  1.00 93.09           C  
ATOM   3351  HB2 GLU A 203     -15.315  17.235  16.500  1.00 93.09           H  
ATOM   3352  HB3 GLU A 203     -14.295  17.200  15.066  1.00 93.09           H  
ATOM   3353  O   GLU A 203     -14.521  14.303  14.227  1.00 93.09           O  
ATOM   3354  CG  GLU A 203     -15.904  18.613  14.947  1.00 93.09           C  
ATOM   3355  HG2 GLU A 203     -16.898  18.738  15.377  1.00 93.09           H  
ATOM   3356  HG3 GLU A 203     -16.004  18.596  13.862  1.00 93.09           H  
ATOM   3357  CD  GLU A 203     -15.000  19.804  15.347  1.00 93.09           C  
ATOM   3358  OE1 GLU A 203     -15.472  20.797  15.941  1.00 93.09           O  
ATOM   3359  OE2 GLU A 203     -13.776  19.794  15.074  1.00 93.09           O  
ATOM   3360  N   GLN A 204     -15.311  14.184  16.332  1.00 93.59           N  
ATOM   3361  H   GLN A 204     -15.910  14.610  17.025  1.00 93.59           H  
ATOM   3362  CA  GLN A 204     -14.606  12.954  16.702  1.00 93.59           C  
ATOM   3363  HA  GLN A 204     -13.535  13.102  16.565  1.00 93.59           H  
ATOM   3364  C   GLN A 204     -15.017  11.767  15.812  1.00 93.59           C  
ATOM   3365  CB  GLN A 204     -14.886  12.649  18.183  1.00 93.59           C  
ATOM   3366  HB2 GLN A 204     -14.491  11.659  18.413  1.00 93.59           H  
ATOM   3367  HB3 GLN A 204     -15.963  12.602  18.340  1.00 93.59           H  
ATOM   3368  O   GLN A 204     -14.167  11.120  15.195  1.00 93.59           O  
ATOM   3369  CG  GLN A 204     -14.292  13.653  19.185  1.00 93.59           C  
ATOM   3370  HG2 GLN A 204     -14.799  13.520  20.141  1.00 93.59           H  
ATOM   3371  HG3 GLN A 204     -14.460  14.680  18.861  1.00 93.59           H  
ATOM   3372  CD  GLN A 204     -12.802  13.425  19.401  1.00 93.59           C  
ATOM   3373  NE2 GLN A 204     -12.262  13.691  20.556  1.00 93.59           N  
ATOM   3374 HE21 GLN A 204     -12.771  14.095  21.329  1.00 93.59           H  
ATOM   3375 HE22 GLN A 204     -11.292  13.429  20.660  1.00 93.59           H  
ATOM   3376  OE1 GLN A 204     -12.077  12.965  18.539  1.00 93.59           O  
ATOM   3377  N   ALA A 205     -16.325  11.548  15.666  1.00 92.14           N  
ATOM   3378  H   ALA A 205     -16.956  12.118  16.212  1.00 92.14           H  
ATOM   3379  CA  ALA A 205     -16.931  10.499  14.854  1.00 92.14           C  
ATOM   3380  HA  ALA A 205     -16.600   9.530  15.227  1.00 92.14           H  
ATOM   3381  C   ALA A 205     -16.539  10.605  13.374  1.00 92.14           C  
ATOM   3382  CB  ALA A 205     -18.453  10.591  15.024  1.00 92.14           C  
ATOM   3383  HB1 ALA A 205     -18.715  10.455  16.073  1.00 92.14           H  
ATOM   3384  HB2 ALA A 205     -18.941   9.817  14.432  1.00 92.14           H  
ATOM   3385  HB3 ALA A 205     -18.814  11.565  14.696  1.00 92.14           H  
ATOM   3386  O   ALA A 205     -16.204   9.606  12.744  1.00 92.14           O  
ATOM   3387  N   ASN A 206     -16.512  11.811  12.806  1.00 92.72           N  
ATOM   3388  H   ASN A 206     -16.841  12.605  13.336  1.00 92.72           H  
ATOM   3389  CA  ASN A 206     -16.082  11.987  11.419  1.00 92.72           C  
ATOM   3390  HA  ASN A 206     -16.628  11.282  10.792  1.00 92.72           H  
ATOM   3391  C   ASN A 206     -14.579  11.682  11.246  1.00 92.72           C  
ATOM   3392  CB  ASN A 206     -16.456  13.414  10.994  1.00 92.72           C  
ATOM   3393  HB2 ASN A 206     -15.852  14.132  11.549  1.00 92.72           H  
ATOM   3394  HB3 ASN A 206     -17.504  13.594  11.233  1.00 92.72           H  
ATOM   3395  O   ASN A 206     -14.155  10.976  10.327  1.00 92.72           O  
ATOM   3396  CG  ASN A 206     -16.275  13.658   9.508  1.00 92.72           C  
ATOM   3397  ND2 ASN A 206     -16.489  14.872   9.062  1.00 92.72           N  
ATOM   3398 HD21 ASN A 206     -16.405  14.981   8.062  1.00 92.72           H  
ATOM   3399 HD22 ASN A 206     -16.874  15.576   9.676  1.00 92.72           H  
ATOM   3400  OD1 ASN A 206     -15.970  12.785   8.720  1.00 92.72           O  
ATOM   3401  N   ASN A 207     -13.743  12.177  12.161  1.00 95.17           N  
ATOM   3402  H   ASN A 207     -14.124  12.679  12.950  1.00 95.17           H  
ATOM   3403  CA  ASN A 207     -12.296  12.033  12.034  1.00 95.17           C  
ATOM   3404  HA  ASN A 207     -12.021  12.263  11.005  1.00 95.17           H  
ATOM   3405  C   ASN A 207     -11.806  10.600  12.270  1.00 95.17           C  
ATOM   3406  CB  ASN A 207     -11.602  13.052  12.936  1.00 95.17           C  
ATOM   3407  HB2 ASN A 207     -10.564  12.760  13.094  1.00 95.17           H  
ATOM   3408  HB3 ASN A 207     -12.097  13.086  13.907  1.00 95.17           H  
ATOM   3409  O   ASN A 207     -10.864  10.184  11.592  1.00 95.17           O  
ATOM   3410  CG  ASN A 207     -11.592  14.420  12.290  1.00 95.17           C  
ATOM   3411  ND2 ASN A 207     -12.446  15.318  12.708  1.00 95.17           N  
ATOM   3412 HD21 ASN A 207     -12.487  16.220  12.257  1.00 95.17           H  
ATOM   3413 HD22 ASN A 207     -13.104  15.048  13.425  1.00 95.17           H  
ATOM   3414  OD1 ASN A 207     -10.838  14.687  11.364  1.00 95.17           O  
ATOM   3415  N   ILE A 208     -12.445   9.817  13.145  1.00 94.13           N  
ATOM   3416  H   ILE A 208     -13.180  10.204  13.719  1.00 94.13           H  
ATOM   3417  CA  ILE A 208     -12.059   8.411  13.331  1.00 94.13           C  
ATOM   3418  HA  ILE A 208     -10.985   8.416  13.520  1.00 94.13           H  
ATOM   3419  C   ILE A 208     -12.271   7.582  12.055  1.00 94.13           C  
ATOM   3420  CB  ILE A 208     -12.751   7.802  14.570  1.00 94.13           C  
ATOM   3421  HB  ILE A 208     -12.595   8.488  15.403  1.00 94.13           H  
ATOM   3422  O   ILE A 208     -11.440   6.742  11.714  1.00 94.13           O  
ATOM   3423  CG1 ILE A 208     -12.153   6.447  14.976  1.00 94.13           C  
ATOM   3424 HG12 ILE A 208     -12.703   6.088  15.846  1.00 94.13           H  
ATOM   3425 HG13 ILE A 208     -12.276   5.722  14.171  1.00 94.13           H  
ATOM   3426  CG2 ILE A 208     -14.265   7.624  14.405  1.00 94.13           C  
ATOM   3427 HG21 ILE A 208     -14.689   7.184  15.308  1.00 94.13           H  
ATOM   3428 HG22 ILE A 208     -14.713   8.610  14.288  1.00 94.13           H  
ATOM   3429 HG23 ILE A 208     -14.511   6.984  13.558  1.00 94.13           H  
ATOM   3430  CD1 ILE A 208     -10.672   6.538  15.363  1.00 94.13           C  
ATOM   3431 HD11 ILE A 208     -10.071   6.746  14.477  1.00 94.13           H  
ATOM   3432 HD12 ILE A 208     -10.336   5.593  15.789  1.00 94.13           H  
ATOM   3433 HD13 ILE A 208     -10.526   7.325  16.102  1.00 94.13           H  
ATOM   3434  N   ILE A 209     -13.312   7.886  11.274  1.00 94.82           N  
ATOM   3435  H   ILE A 209     -13.968   8.582  11.599  1.00 94.82           H  
ATOM   3436  CA  ILE A 209     -13.547   7.245   9.973  1.00 94.82           C  
ATOM   3437  HA  ILE A 209     -13.486   6.164  10.101  1.00 94.82           H  
ATOM   3438  C   ILE A 209     -12.452   7.623   8.976  1.00 94.82           C  
ATOM   3439  CB  ILE A 209     -14.951   7.605   9.448  1.00 94.82           C  
ATOM   3440  HB  ILE A 209     -15.021   8.689   9.361  1.00 94.82           H  
ATOM   3441  O   ILE A 209     -11.934   6.763   8.263  1.00 94.82           O  
ATOM   3442  CG1 ILE A 209     -16.046   7.152  10.434  1.00 94.82           C  
ATOM   3443 HG12 ILE A 209     -15.900   7.654  11.391  1.00 94.82           H  
ATOM   3444 HG13 ILE A 209     -17.011   7.488  10.053  1.00 94.82           H  
ATOM   3445  CG2 ILE A 209     -15.209   7.016   8.050  1.00 94.82           C  
ATOM   3446 HG21 ILE A 209     -16.245   7.193   7.762  1.00 94.82           H  
ATOM   3447 HG22 ILE A 209     -14.564   7.497   7.315  1.00 94.82           H  
ATOM   3448 HG23 ILE A 209     -15.011   5.944   8.046  1.00 94.82           H  
ATOM   3449  CD1 ILE A 209     -16.112   5.651  10.729  1.00 94.82           C  
ATOM   3450 HD11 ILE A 209     -16.937   5.463  11.417  1.00 94.82           H  
ATOM   3451 HD12 ILE A 209     -16.277   5.082   9.814  1.00 94.82           H  
ATOM   3452 HD13 ILE A 209     -15.190   5.319  11.206  1.00 94.82           H  
ATOM   3453  N   HIS A 210     -12.031   8.889   8.956  1.00 96.36           N  
ATOM   3454  H   HIS A 210     -12.503   9.565   9.540  1.00 96.36           H  
ATOM   3455  CA  HIS A 210     -10.903   9.311   8.128  1.00 96.36           C  
ATOM   3456  HA  HIS A 210     -11.106   9.006   7.101  1.00 96.36           H  
ATOM   3457  C   HIS A 210      -9.586   8.630   8.523  1.00 96.36           C  
ATOM   3458  CB  HIS A 210     -10.772  10.837   8.160  1.00 96.36           C  
ATOM   3459  HB2 HIS A 210      -9.824  11.115   7.698  1.00 96.36           H  
ATOM   3460  HB3 HIS A 210     -10.755  11.190   9.191  1.00 96.36           H  
ATOM   3461  O   HIS A 210      -8.792   8.309   7.631  1.00 96.36           O  
ATOM   3462  CG  HIS A 210     -11.868  11.540   7.402  1.00 96.36           C  
ATOM   3463  CD2 HIS A 210     -12.632  12.587   7.840  1.00 96.36           C  
ATOM   3464  HD2 HIS A 210     -12.587  13.047   8.817  1.00 96.36           H  
ATOM   3465  ND1 HIS A 210     -12.251  11.271   6.107  1.00 96.36           N  
ATOM   3466  HD1 HIS A 210     -11.943  10.489   5.547  1.00 96.36           H  
ATOM   3467  CE1 HIS A 210     -13.221  12.137   5.775  1.00 96.36           C  
ATOM   3468  HE1 HIS A 210     -13.752  12.149   4.834  1.00 96.36           H  
ATOM   3469  NE2 HIS A 210     -13.455  12.986   6.781  1.00 96.36           N  
ATOM   3470  N   LEU A 211      -9.369   8.353   9.815  1.00 96.97           N  
ATOM   3471  H   LEU A 211     -10.058   8.649  10.492  1.00 96.97           H  
ATOM   3472  CA  LEU A 211      -8.171   7.669  10.307  1.00 96.97           C  
ATOM   3473  HA  LEU A 211      -7.311   8.253   9.978  1.00 96.97           H  
ATOM   3474  C   LEU A 211      -8.007   6.260   9.724  1.00 96.97           C  
ATOM   3475  CB  LEU A 211      -8.180   7.637  11.847  1.00 96.97           C  
ATOM   3476  HB2 LEU A 211      -9.060   7.092  12.190  1.00 96.97           H  
ATOM   3477  HB3 LEU A 211      -8.249   8.659  12.220  1.00 96.97           H  
ATOM   3478  O   LEU A 211      -6.876   5.856   9.452  1.00 96.97           O  
ATOM   3479  CG  LEU A 211      -6.945   6.959  12.468  1.00 96.97           C  
ATOM   3480  HG  LEU A 211      -6.906   5.918  12.146  1.00 96.97           H  
ATOM   3481  CD1 LEU A 211      -5.638   7.634  12.050  1.00 96.97           C  
ATOM   3482 HD11 LEU A 211      -5.499   7.563  10.971  1.00 96.97           H  
ATOM   3483 HD12 LEU A 211      -4.809   7.106  12.522  1.00 96.97           H  
ATOM   3484 HD13 LEU A 211      -5.650   8.679  12.357  1.00 96.97           H  
ATOM   3485  CD2 LEU A 211      -7.023   6.976  13.992  1.00 96.97           C  
ATOM   3486 HD21 LEU A 211      -7.887   6.399  14.323  1.00 96.97           H  
ATOM   3487 HD22 LEU A 211      -6.132   6.516  14.420  1.00 96.97           H  
ATOM   3488 HD23 LEU A 211      -7.116   7.998  14.359  1.00 96.97           H  
ATOM   3489  N   LEU A 212      -9.100   5.543   9.442  1.00 96.44           N  
ATOM   3490  H   LEU A 212     -10.001   5.920   9.700  1.00 96.44           H  
ATOM   3491  CA  LEU A 212      -9.048   4.209   8.823  1.00 96.44           C  
ATOM   3492  HA  LEU A 212      -8.453   3.555   9.461  1.00 96.44           H  
ATOM   3493  C   LEU A 212      -8.341   4.211   7.451  1.00 96.44           C  
ATOM   3494  CB  LEU A 212     -10.468   3.623   8.718  1.00 96.44           C  
ATOM   3495  HB2 LEU A 212     -10.398   2.654   8.224  1.00 96.44           H  
ATOM   3496  HB3 LEU A 212     -11.069   4.272   8.081  1.00 96.44           H  
ATOM   3497  O   LEU A 212      -7.774   3.203   7.034  1.00 96.44           O  
ATOM   3498  CG  LEU A 212     -11.201   3.429  10.061  1.00 96.44           C  
ATOM   3499  HG  LEU A 212     -11.326   4.395  10.550  1.00 96.44           H  
ATOM   3500  CD1 LEU A 212     -12.589   2.846   9.799  1.00 96.44           C  
ATOM   3501 HD11 LEU A 212     -13.111   2.708  10.746  1.00 96.44           H  
ATOM   3502 HD12 LEU A 212     -13.164   3.534   9.178  1.00 96.44           H  
ATOM   3503 HD13 LEU A 212     -12.505   1.883   9.296  1.00 96.44           H  
ATOM   3504  CD2 LEU A 212     -10.454   2.489  11.013  1.00 96.44           C  
ATOM   3505 HD21 LEU A 212      -9.507   2.936  11.315  1.00 96.44           H  
ATOM   3506 HD22 LEU A 212     -11.050   2.330  11.911  1.00 96.44           H  
ATOM   3507 HD23 LEU A 212     -10.273   1.529  10.529  1.00 96.44           H  
ATOM   3508  N   THR A 213      -8.229   5.369   6.786  1.00 96.92           N  
ATOM   3509  H   THR A 213      -8.685   6.180   7.179  1.00 96.92           H  
ATOM   3510  CA  THR A 213      -7.403   5.521   5.572  1.00 96.92           C  
ATOM   3511  HA  THR A 213      -7.806   4.859   4.805  1.00 96.92           H  
ATOM   3512  C   THR A 213      -5.934   5.134   5.804  1.00 96.92           C  
ATOM   3513  CB  THR A 213      -7.445   6.963   5.043  1.00 96.92           C  
ATOM   3514  HB  THR A 213      -6.897   7.614   5.724  1.00 96.92           H  
ATOM   3515  O   THR A 213      -5.264   4.624   4.895  1.00 96.92           O  
ATOM   3516  CG2 THR A 213      -6.834   7.071   3.644  1.00 96.92           C  
ATOM   3517 HG21 THR A 213      -5.749   6.982   3.704  1.00 96.92           H  
ATOM   3518 HG22 THR A 213      -7.084   8.036   3.203  1.00 96.92           H  
ATOM   3519 HG23 THR A 213      -7.237   6.285   3.007  1.00 96.92           H  
ATOM   3520  OG1 THR A 213      -8.764   7.438   4.948  1.00 96.92           O  
ATOM   3521  HG1 THR A 213      -9.003   7.726   5.832  1.00 96.92           H  
ATOM   3522  N   LEU A 214      -5.419   5.337   7.025  1.00 97.31           N  
ATOM   3523  H   LEU A 214      -6.030   5.688   7.748  1.00 97.31           H  
ATOM   3524  CA  LEU A 214      -4.072   4.927   7.418  1.00 97.31           C  
ATOM   3525  HA  LEU A 214      -3.362   5.405   6.743  1.00 97.31           H  
ATOM   3526  C   LEU A 214      -3.904   3.410   7.295  1.00 97.31           C  
ATOM   3527  CB  LEU A 214      -3.794   5.389   8.863  1.00 97.31           C  
ATOM   3528  HB2 LEU A 214      -3.975   6.462   8.935  1.00 97.31           H  
ATOM   3529  HB3 LEU A 214      -4.502   4.892   9.526  1.00 97.31           H  
ATOM   3530  O   LEU A 214      -2.894   2.964   6.745  1.00 97.31           O  
ATOM   3531  CG  LEU A 214      -2.375   5.084   9.380  1.00 97.31           C  
ATOM   3532  HG  LEU A 214      -2.185   4.013   9.314  1.00 97.31           H  
ATOM   3533  CD1 LEU A 214      -1.294   5.827   8.587  1.00 97.31           C  
ATOM   3534 HD11 LEU A 214      -1.494   6.898   8.609  1.00 97.31           H  
ATOM   3535 HD12 LEU A 214      -0.322   5.629   9.040  1.00 97.31           H  
ATOM   3536 HD13 LEU A 214      -1.278   5.467   7.558  1.00 97.31           H  
ATOM   3537  CD2 LEU A 214      -2.258   5.493  10.847  1.00 97.31           C  
ATOM   3538 HD21 LEU A 214      -1.270   5.236  11.231  1.00 97.31           H  
ATOM   3539 HD22 LEU A 214      -3.001   4.956  11.436  1.00 97.31           H  
ATOM   3540 HD23 LEU A 214      -2.427   6.564  10.959  1.00 97.31           H  
ATOM   3541  N   THR A 215      -4.893   2.634   7.739  1.00 96.46           N  
ATOM   3542  H   THR A 215      -5.736   3.067   8.089  1.00 96.46           H  
ATOM   3543  CA  THR A 215      -4.819   1.173   7.882  1.00 96.46           C  
ATOM   3544  HA  THR A 215      -3.771   0.882   7.947  1.00 96.46           H  
ATOM   3545  C   THR A 215      -5.377   0.392   6.697  1.00 96.46           C  
ATOM   3546  CB  THR A 215      -5.488   0.710   9.182  1.00 96.46           C  
ATOM   3547  HB  THR A 215      -5.415  -0.375   9.254  1.00 96.46           H  
ATOM   3548  O   THR A 215      -5.005  -0.765   6.544  1.00 96.46           O  
ATOM   3549  CG2 THR A 215      -4.834   1.348  10.409  1.00 96.46           C  
ATOM   3550 HG21 THR A 215      -5.166   0.835  11.312  1.00 96.46           H  
ATOM   3551 HG22 THR A 215      -5.107   2.401  10.478  1.00 96.46           H  
ATOM   3552 HG23 THR A 215      -3.749   1.260  10.352  1.00 96.46           H  
ATOM   3553  OG1 THR A 215      -6.835   1.107   9.173  1.00 96.46           O  
ATOM   3554  HG1 THR A 215      -7.309   0.603   9.838  1.00 96.46           H  
ATOM   3555  N   ASN A 216      -6.151   1.024   5.804  1.00 95.48           N  
ATOM   3556  H   ASN A 216      -6.573   1.887   6.113  1.00 95.48           H  
ATOM   3557  CA  ASN A 216      -6.730   0.384   4.612  1.00 95.48           C  
ATOM   3558  HA  ASN A 216      -7.544  -0.263   4.938  1.00 95.48           H  
ATOM   3559  C   ASN A 216      -5.738  -0.497   3.832  1.00 95.48           C  
ATOM   3560  CB  ASN A 216      -7.296   1.470   3.672  1.00 95.48           C  
ATOM   3561  HB2 ASN A 216      -6.597   2.304   3.601  1.00 95.48           H  
ATOM   3562  HB3 ASN A 216      -7.424   1.045   2.677  1.00 95.48           H  
ATOM   3563  O   ASN A 216      -4.615  -0.071   3.551  1.00 95.48           O  
ATOM   3564  CG  ASN A 216      -8.654   1.994   4.099  1.00 95.48           C  
ATOM   3565  ND2 ASN A 216      -9.172   2.990   3.420  1.00 95.48           N  
ATOM   3566 HD21 ASN A 216     -10.092   3.272   3.729  1.00 95.48           H  
ATOM   3567 HD22 ASN A 216      -8.721   3.360   2.596  1.00 95.48           H  
ATOM   3568  OD1 ASN A 216      -9.286   1.510   5.013  1.00 95.48           O  
ATOM   3569  N   LEU A 217      -6.169  -1.682   3.408  1.00 95.29           N  
ATOM   3570  H   LEU A 217      -7.090  -1.996   3.679  1.00 95.29           H  
ATOM   3571  CA  LEU A 217      -5.403  -2.542   2.507  1.00 95.29           C  
ATOM   3572  HA  LEU A 217      -4.472  -2.813   3.004  1.00 95.29           H  
ATOM   3573  C   LEU A 217      -5.079  -1.809   1.189  1.00 95.29           C  
ATOM   3574  CB  LEU A 217      -6.225  -3.819   2.261  1.00 95.29           C  
ATOM   3575  HB2 LEU A 217      -6.560  -4.223   3.216  1.00 95.29           H  
ATOM   3576  HB3 LEU A 217      -7.115  -3.543   1.696  1.00 95.29           H  
ATOM   3577  O   LEU A 217      -5.848  -0.975   0.707  1.00 95.29           O  
ATOM   3578  CG  LEU A 217      -5.480  -4.928   1.497  1.00 95.29           C  
ATOM   3579  HG  LEU A 217      -4.931  -4.486   0.665  1.00 95.29           H  
ATOM   3580  CD1 LEU A 217      -4.497  -5.675   2.393  1.00 95.29           C  
ATOM   3581 HD11 LEU A 217      -3.755  -4.989   2.802  1.00 95.29           H  
ATOM   3582 HD12 LEU A 217      -4.010  -6.463   1.819  1.00 95.29           H  
ATOM   3583 HD13 LEU A 217      -5.039  -6.143   3.215  1.00 95.29           H  
ATOM   3584  CD2 LEU A 217      -6.457  -5.924   0.891  1.00 95.29           C  
ATOM   3585 HD21 LEU A 217      -7.037  -6.403   1.680  1.00 95.29           H  
ATOM   3586 HD22 LEU A 217      -5.919  -6.698   0.342  1.00 95.29           H  
ATOM   3587 HD23 LEU A 217      -7.145  -5.422   0.211  1.00 95.29           H  
ATOM   3588  N   GLY A 218      -3.933  -2.122   0.583  1.00 95.99           N  
ATOM   3589  H   GLY A 218      -3.357  -2.844   0.992  1.00 95.99           H  
ATOM   3590  CA  GLY A 218      -3.570  -1.625  -0.741  1.00 95.99           C  
ATOM   3591  HA2 GLY A 218      -2.957  -2.369  -1.250  1.00 95.99           H  
ATOM   3592  HA3 GLY A 218      -4.476  -1.502  -1.334  1.00 95.99           H  
ATOM   3593  C   GLY A 218      -2.795  -0.310  -0.732  1.00 95.99           C  
ATOM   3594  O   GLY A 218      -1.870  -0.096   0.065  1.00 95.99           O  
ATOM   3595  N   ALA A 219      -3.102   0.541  -1.712  1.00 95.85           N  
ATOM   3596  H   ALA A 219      -3.881   0.304  -2.310  1.00 95.85           H  
ATOM   3597  CA  ALA A 219      -2.347   1.752  -2.000  1.00 95.85           C  
ATOM   3598  HA  ALA A 219      -1.304   1.465  -2.127  1.00 95.85           H  
ATOM   3599  C   ALA A 219      -2.476   2.778  -0.859  1.00 95.85           C  
ATOM   3600  CB  ALA A 219      -2.807   2.344  -3.335  1.00 95.85           C  
ATOM   3601  HB1 ALA A 219      -2.757   1.588  -4.119  1.00 95.85           H  
ATOM   3602  HB2 ALA A 219      -3.838   2.686  -3.248  1.00 95.85           H  
ATOM   3603  HB3 ALA A 219      -2.172   3.188  -3.602  1.00 95.85           H  
ATOM   3604  O   ALA A 219      -3.582   3.206  -0.535  1.00 95.85           O  
ATOM   3605  N   PRO A 220      -1.359   3.249  -0.281  1.00 96.27           N  
ATOM   3606  CA  PRO A 220      -1.397   4.317   0.709  1.00 96.27           C  
ATOM   3607  HA  PRO A 220      -2.023   3.992   1.540  1.00 96.27           H  
ATOM   3608  C   PRO A 220      -1.970   5.611   0.114  1.00 96.27           C  
ATOM   3609  CB  PRO A 220       0.049   4.462   1.197  1.00 96.27           C  
ATOM   3610  HB2 PRO A 220       0.599   5.160   0.565  1.00 96.27           H  
ATOM   3611  HB3 PRO A 220       0.104   4.750   2.247  1.00 96.27           H  
ATOM   3612  O   PRO A 220      -1.489   6.104  -0.915  1.00 96.27           O  
ATOM   3613  CG  PRO A 220       0.618   3.066   0.953  1.00 96.27           C  
ATOM   3614  HG2 PRO A 220       1.704   3.044   0.861  1.00 96.27           H  
ATOM   3615  HG3 PRO A 220       0.282   2.389   1.738  1.00 96.27           H  
ATOM   3616  CD  PRO A 220      -0.026   2.682  -0.364  1.00 96.27           C  
ATOM   3617  HD2 PRO A 220       0.517   3.129  -1.197  1.00 96.27           H  
ATOM   3618  HD3 PRO A 220      -0.039   1.595  -0.453  1.00 96.27           H  
ATOM   3619  N   ALA A 221      -2.961   6.187   0.792  1.00 96.95           N  
ATOM   3620  H   ALA A 221      -3.323   5.724   1.613  1.00 96.95           H  
ATOM   3621  CA  ALA A 221      -3.601   7.446   0.427  1.00 96.95           C  
ATOM   3622  HA  ALA A 221      -3.202   7.791  -0.527  1.00 96.95           H  
ATOM   3623  C   ALA A 221      -3.305   8.529   1.472  1.00 96.95           C  
ATOM   3624  CB  ALA A 221      -5.099   7.204   0.225  1.00 96.95           C  
ATOM   3625  HB1 ALA A 221      -5.597   8.134  -0.049  1.00 96.95           H  
ATOM   3626  HB2 ALA A 221      -5.544   6.828   1.147  1.00 96.95           H  
ATOM   3627  HB3 ALA A 221      -5.255   6.469  -0.565  1.00 96.95           H  
ATOM   3628  O   ALA A 221      -3.062   8.232   2.641  1.00 96.95           O  
ATOM   3629  N   ALA A 222      -3.264   9.784   1.024  1.00 97.67           N  
ATOM   3630  H   ALA A 222      -3.622   9.963   0.097  1.00 97.67           H  
ATOM   3631  CA  ALA A 222      -3.225  10.921   1.935  1.00 97.67           C  
ATOM   3632  HA  ALA A 222      -2.619  10.663   2.803  1.00 97.67           H  
ATOM   3633  C   ALA A 222      -4.648  11.216   2.419  1.00 97.67           C  
ATOM   3634  CB  ALA A 222      -2.588  12.126   1.234  1.00 97.67           C  
ATOM   3635  HB1 ALA A 222      -2.536  12.961   1.932  1.00 97.67           H  
ATOM   3636  HB2 ALA A 222      -1.580  11.874   0.904  1.00 97.67           H  
ATOM   3637  HB3 ALA A 222      -3.195  12.420   0.377  1.00 97.67           H  
ATOM   3638  O   ALA A 222      -5.602  11.025   1.666  1.00 97.67           O  
ATOM   3639  N   PHE A 223      -4.782  11.697   3.648  1.00 97.94           N  
ATOM   3640  H   PHE A 223      -3.957  11.853   4.210  1.00 97.94           H  
ATOM   3641  CA  PHE A 223      -6.072  12.033   4.244  1.00 97.94           C  
ATOM   3642  HA  PHE A 223      -6.760  12.334   3.453  1.00 97.94           H  
ATOM   3643  C   PHE A 223      -5.934  13.218   5.196  1.00 97.94           C  
ATOM   3644  CB  PHE A 223      -6.675  10.801   4.936  1.00 97.94           C  
ATOM   3645  HB2 PHE A 223      -7.681  11.046   5.277  1.00 97.94           H  
ATOM   3646  HB3 PHE A 223      -6.785  10.010   4.194  1.00 97.94           H  
ATOM   3647  O   PHE A 223      -4.826  13.608   5.574  1.00 97.94           O  
ATOM   3648  CG  PHE A 223      -5.881  10.257   6.109  1.00 97.94           C  
ATOM   3649  CD1 PHE A 223      -4.755   9.439   5.887  1.00 97.94           C  
ATOM   3650  HD1 PHE A 223      -4.450   9.197   4.879  1.00 97.94           H  
ATOM   3651  CD2 PHE A 223      -6.293  10.533   7.427  1.00 97.94           C  
ATOM   3652  HD2 PHE A 223      -7.177  11.125   7.611  1.00 97.94           H  
ATOM   3653  CE1 PHE A 223      -4.038   8.913   6.975  1.00 97.94           C  
ATOM   3654  HE1 PHE A 223      -3.183   8.275   6.803  1.00 97.94           H  
ATOM   3655  CE2 PHE A 223      -5.578   9.999   8.513  1.00 97.94           C  
ATOM   3656  HE2 PHE A 223      -5.914  10.175   9.524  1.00 97.94           H  
ATOM   3657  CZ  PHE A 223      -4.448   9.198   8.289  1.00 97.94           C  
ATOM   3658  HZ  PHE A 223      -3.913   8.786   9.132  1.00 97.94           H  
ATOM   3659  N   LYS A 224      -7.066  13.815   5.562  1.00 97.92           N  
ATOM   3660  H   LYS A 224      -7.939  13.393   5.278  1.00 97.92           H  
ATOM   3661  CA  LYS A 224      -7.140  14.895   6.545  1.00 97.92           C  
ATOM   3662  HA  LYS A 224      -6.138  15.281   6.733  1.00 97.92           H  
ATOM   3663  C   LYS A 224      -7.674  14.322   7.856  1.00 97.92           C  
ATOM   3664  CB  LYS A 224      -7.997  16.028   5.967  1.00 97.92           C  
ATOM   3665  HB2 LYS A 224      -9.032  15.694   5.889  1.00 97.92           H  
ATOM   3666  HB3 LYS A 224      -7.635  16.252   4.964  1.00 97.92           H  
ATOM   3667  O   LYS A 224      -8.663  13.601   7.837  1.00 97.92           O  
ATOM   3668  CG  LYS A 224      -7.937  17.316   6.799  1.00 97.92           C  
ATOM   3669  HG2 LYS A 224      -8.391  17.142   7.775  1.00 97.92           H  
ATOM   3670  HG3 LYS A 224      -6.897  17.612   6.936  1.00 97.92           H  
ATOM   3671  CD  LYS A 224      -8.693  18.438   6.069  1.00 97.92           C  
ATOM   3672  HD2 LYS A 224      -8.211  18.628   5.110  1.00 97.92           H  
ATOM   3673  HD3 LYS A 224      -9.721  18.121   5.894  1.00 97.92           H  
ATOM   3674  CE  LYS A 224      -8.691  19.719   6.905  1.00 97.92           C  
ATOM   3675  HE2 LYS A 224      -7.659  19.994   7.121  1.00 97.92           H  
ATOM   3676  HE3 LYS A 224      -9.195  19.495   7.845  1.00 97.92           H  
ATOM   3677  NZ  LYS A 224      -9.390  20.847   6.237  1.00 97.92           N  
ATOM   3678  HZ1 LYS A 224      -8.945  21.079   5.360  1.00 97.92           H  
ATOM   3679  HZ2 LYS A 224      -9.378  21.670   6.822  1.00 97.92           H  
ATOM   3680  HZ3 LYS A 224     -10.355  20.611   6.054  1.00 97.92           H  
ATOM   3681  N   TYR A 225      -7.016  14.641   8.963  1.00 97.27           N  
ATOM   3682  H   TYR A 225      -6.170  15.187   8.876  1.00 97.27           H  
ATOM   3683  CA  TYR A 225      -7.366  14.182  10.305  1.00 97.27           C  
ATOM   3684  HA  TYR A 225      -8.396  13.825  10.319  1.00 97.27           H  
ATOM   3685  C   TYR A 225      -7.239  15.352  11.280  1.00 97.27           C  
ATOM   3686  CB  TYR A 225      -6.439  13.022  10.678  1.00 97.27           C  
ATOM   3687  HB2 TYR A 225      -5.408  13.373  10.699  1.00 97.27           H  
ATOM   3688  HB3 TYR A 225      -6.515  12.268   9.894  1.00 97.27           H  
ATOM   3689  O   TYR A 225      -6.153  15.903  11.453  1.00 97.27           O  
ATOM   3690  CG  TYR A 225      -6.780  12.357  11.993  1.00 97.27           C  
ATOM   3691  CD1 TYR A 225      -5.858  12.369  13.058  1.00 97.27           C  
ATOM   3692  HD1 TYR A 225      -4.911  12.876  12.947  1.00 97.27           H  
ATOM   3693  CD2 TYR A 225      -8.018  11.707  12.143  1.00 97.27           C  
ATOM   3694  HD2 TYR A 225      -8.733  11.683  11.334  1.00 97.27           H  
ATOM   3695  CE1 TYR A 225      -6.165  11.714  14.267  1.00 97.27           C  
ATOM   3696  HE1 TYR A 225      -5.458  11.711  15.083  1.00 97.27           H  
ATOM   3697  CE2 TYR A 225      -8.327  11.063  13.354  1.00 97.27           C  
ATOM   3698  HE2 TYR A 225      -9.267  10.549  13.490  1.00 97.27           H  
ATOM   3699  OH  TYR A 225      -7.717  10.375  15.543  1.00 97.27           O  
ATOM   3700  HH  TYR A 225      -7.036  10.375  16.220  1.00 97.27           H  
ATOM   3701  CZ  TYR A 225      -7.399  11.045  14.408  1.00 97.27           C  
ATOM   3702  N   PHE A 226      -8.365  15.806  11.826  1.00 95.92           N  
ATOM   3703  H   PHE A 226      -9.206  15.267  11.676  1.00 95.92           H  
ATOM   3704  CA  PHE A 226      -8.504  17.032  12.620  1.00 95.92           C  
ATOM   3705  HA  PHE A 226      -9.562  17.291  12.638  1.00 95.92           H  
ATOM   3706  C   PHE A 226      -7.774  18.226  11.999  1.00 95.92           C  
ATOM   3707  CB  PHE A 226      -8.088  16.789  14.068  1.00 95.92           C  
ATOM   3708  HB2 PHE A 226      -7.050  16.459  14.112  1.00 95.92           H  
ATOM   3709  HB3 PHE A 226      -8.165  17.738  14.599  1.00 95.92           H  
ATOM   3710  O   PHE A 226      -6.847  18.797  12.572  1.00 95.92           O  
ATOM   3711  CG  PHE A 226      -8.975  15.803  14.776  1.00 95.92           C  
ATOM   3712  CD1 PHE A 226     -10.245  16.213  15.226  1.00 95.92           C  
ATOM   3713  HD1 PHE A 226     -10.573  17.234  15.099  1.00 95.92           H  
ATOM   3714  CD2 PHE A 226      -8.542  14.480  14.967  1.00 95.92           C  
ATOM   3715  HD2 PHE A 226      -7.564  14.166  14.631  1.00 95.92           H  
ATOM   3716  CE1 PHE A 226     -11.097  15.287  15.844  1.00 95.92           C  
ATOM   3717  HE1 PHE A 226     -12.075  15.581  16.195  1.00 95.92           H  
ATOM   3718  CE2 PHE A 226      -9.396  13.562  15.590  1.00 95.92           C  
ATOM   3719  HE2 PHE A 226      -9.098  12.535  15.747  1.00 95.92           H  
ATOM   3720  CZ  PHE A 226     -10.672  13.959  15.998  1.00 95.92           C  
ATOM   3721  HZ  PHE A 226     -11.338  13.214  16.407  1.00 95.92           H  
ATOM   3722  N   GLY A 227      -8.107  18.554  10.749  1.00 95.11           N  
ATOM   3723  H   GLY A 227      -8.856  18.038  10.311  1.00 95.11           H  
ATOM   3724  CA  GLY A 227      -7.440  19.653  10.041  1.00 95.11           C  
ATOM   3725  HA2 GLY A 227      -8.091  20.066   9.270  1.00 95.11           H  
ATOM   3726  HA3 GLY A 227      -7.277  20.460  10.755  1.00 95.11           H  
ATOM   3727  C   GLY A 227      -6.062  19.305   9.465  1.00 95.11           C  
ATOM   3728  O   GLY A 227      -5.653  19.899   8.469  1.00 95.11           O  
ATOM   3729  N   THR A 228      -5.374  18.321  10.044  1.00 97.24           N  
ATOM   3730  H   THR A 228      -5.807  17.836  10.816  1.00 97.24           H  
ATOM   3731  CA  THR A 228      -3.983  17.973   9.740  1.00 97.24           C  
ATOM   3732  HA  THR A 228      -3.441  18.891   9.515  1.00 97.24           H  
ATOM   3733  C   THR A 228      -3.907  17.044   8.534  1.00 97.24           C  
ATOM   3734  CB  THR A 228      -3.306  17.326  10.961  1.00 97.24           C  
ATOM   3735  HB  THR A 228      -3.755  16.356  11.174  1.00 97.24           H  
ATOM   3736  O   THR A 228      -4.573  16.013   8.489  1.00 97.24           O  
ATOM   3737  CG2 THR A 228      -1.804  17.128  10.754  1.00 97.24           C  
ATOM   3738 HG21 THR A 228      -1.623  16.433   9.935  1.00 97.24           H  
ATOM   3739 HG22 THR A 228      -1.377  16.710  11.666  1.00 97.24           H  
ATOM   3740 HG23 THR A 228      -1.329  18.086  10.542  1.00 97.24           H  
ATOM   3741  OG1 THR A 228      -3.446  18.169  12.083  1.00 97.24           O  
ATOM   3742  HG1 THR A 228      -4.357  18.111  12.381  1.00 97.24           H  
ATOM   3743  N   ILE A 229      -3.076  17.381   7.545  1.00 97.79           N  
ATOM   3744  H   ILE A 229      -2.549  18.239   7.627  1.00 97.79           H  
ATOM   3745  CA  ILE A 229      -2.844  16.521   6.379  1.00 97.79           C  
ATOM   3746  HA  ILE A 229      -3.782  16.031   6.116  1.00 97.79           H  
ATOM   3747  C   ILE A 229      -1.841  15.427   6.753  1.00 97.79           C  
ATOM   3748  CB  ILE A 229      -2.401  17.334   5.141  1.00 97.79           C  
ATOM   3749  HB  ILE A 229      -1.487  17.875   5.385  1.00 97.79           H  
ATOM   3750  O   ILE A 229      -0.667  15.698   7.029  1.00 97.79           O  
ATOM   3751  CG1 ILE A 229      -3.496  18.358   4.758  1.00 97.79           C  
ATOM   3752 HG12 ILE A 229      -4.405  17.830   4.472  1.00 97.79           H  
ATOM   3753 HG13 ILE A 229      -3.730  18.979   5.623  1.00 97.79           H  
ATOM   3754  CG2 ILE A 229      -2.108  16.384   3.960  1.00 97.79           C  
ATOM   3755 HG21 ILE A 229      -1.305  15.691   4.213  1.00 97.79           H  
ATOM   3756 HG22 ILE A 229      -3.003  15.815   3.708  1.00 97.79           H  
ATOM   3757 HG23 ILE A 229      -1.783  16.948   3.086  1.00 97.79           H  
ATOM   3758  CD1 ILE A 229      -3.096  19.312   3.625  1.00 97.79           C  
ATOM   3759 HD11 ILE A 229      -2.143  19.788   3.856  1.00 97.79           H  
ATOM   3760 HD12 ILE A 229      -3.020  18.776   2.679  1.00 97.79           H  
ATOM   3761 HD13 ILE A 229      -3.859  20.084   3.520  1.00 97.79           H  
ATOM   3762  N   ILE A 230      -2.296  14.179   6.707  1.00 98.12           N  
ATOM   3763  H   ILE A 230      -3.268  14.032   6.475  1.00 98.12           H  
ATOM   3764  CA  ILE A 230      -1.460  12.993   6.852  1.00 98.12           C  
ATOM   3765  HA  ILE A 230      -0.544  13.269   7.375  1.00 98.12           H  
ATOM   3766  C   ILE A 230      -1.090  12.512   5.450  1.00 98.12           C  
ATOM   3767  CB  ILE A 230      -2.163  11.914   7.699  1.00 98.12           C  
ATOM   3768  HB  ILE A 230      -3.000  11.521   7.123  1.00 98.12           H  
ATOM   3769  O   ILE A 230      -1.942  12.134   4.644  1.00 98.12           O  
ATOM   3770  CG1 ILE A 230      -2.743  12.459   9.027  1.00 98.12           C  
ATOM   3771 HG12 ILE A 230      -3.208  11.633   9.567  1.00 98.12           H  
ATOM   3772 HG13 ILE A 230      -3.537  13.171   8.806  1.00 98.12           H  
ATOM   3773  CG2 ILE A 230      -1.176  10.763   7.970  1.00 98.12           C  
ATOM   3774 HG21 ILE A 230      -0.920  10.262   7.036  1.00 98.12           H  
ATOM   3775 HG22 ILE A 230      -0.269  11.135   8.446  1.00 98.12           H  
ATOM   3776 HG23 ILE A 230      -1.643  10.033   8.630  1.00 98.12           H  
ATOM   3777  CD1 ILE A 230      -1.733  13.133   9.966  1.00 98.12           C  
ATOM   3778 HD11 ILE A 230      -0.973  12.415  10.274  1.00 98.12           H  
ATOM   3779 HD12 ILE A 230      -2.255  13.485  10.856  1.00 98.12           H  
ATOM   3780 HD13 ILE A 230      -1.262  13.985   9.478  1.00 98.12           H  
ATOM   3781  N   GLY A 231       0.201  12.578   5.127  1.00 97.28           N  
ATOM   3782  H   GLY A 231       0.854  12.856   5.845  1.00 97.28           H  
ATOM   3783  CA  GLY A 231       0.709  12.160   3.823  1.00 97.28           C  
ATOM   3784  HA2 GLY A 231       0.104  12.621   3.043  1.00 97.28           H  
ATOM   3785  HA3 GLY A 231       1.740  12.496   3.708  1.00 97.28           H  
ATOM   3786  C   GLY A 231       0.667  10.642   3.647  1.00 97.28           C  
ATOM   3787  O   GLY A 231       0.577   9.885   4.608  1.00 97.28           O  
ATOM   3788  N   ARG A 232       0.810  10.165   2.410  1.00 95.55           N  
ATOM   3789  H   ARG A 232       0.892  10.825   1.651  1.00 95.55           H  
ATOM   3790  CA  ARG A 232       0.963   8.727   2.140  1.00 95.55           C  
ATOM   3791  HA  ARG A 232       0.379   8.184   2.883  1.00 95.55           H  
ATOM   3792  C   ARG A 232       2.417   8.271   2.287  1.00 95.55           C  
ATOM   3793  CB  ARG A 232       0.366   8.365   0.777  1.00 95.55           C  
ATOM   3794  HB2 ARG A 232      -0.701   8.586   0.800  1.00 95.55           H  
ATOM   3795  HB3 ARG A 232       0.479   7.290   0.639  1.00 95.55           H  
ATOM   3796  O   ARG A 232       3.302   8.850   1.654  1.00 95.55           O  
ATOM   3797  CG  ARG A 232       0.988   9.078  -0.433  1.00 95.55           C  
ATOM   3798  HG2 ARG A 232       0.799  10.150  -0.363  1.00 95.55           H  
ATOM   3799  HG3 ARG A 232       2.061   8.896  -0.482  1.00 95.55           H  
ATOM   3800  CD  ARG A 232       0.348   8.525  -1.704  1.00 95.55           C  
ATOM   3801  HD2 ARG A 232      -0.735   8.585  -1.604  1.00 95.55           H  
ATOM   3802  HD3 ARG A 232       0.624   7.474  -1.798  1.00 95.55           H  
ATOM   3803  NE  ARG A 232       0.762   9.267  -2.911  1.00 95.55           N  
ATOM   3804  HE  ARG A 232       1.098  10.209  -2.772  1.00 95.55           H  
ATOM   3805  NH1 ARG A 232      -0.227   7.811  -4.379  1.00 95.55           N  
ATOM   3806 HH11 ARG A 232      -0.522   7.237  -3.603  1.00 95.55           H  
ATOM   3807 HH12 ARG A 232      -0.516   7.543  -5.309  1.00 95.55           H  
ATOM   3808  NH2 ARG A 232       0.719   9.656  -5.165  1.00 95.55           N  
ATOM   3809 HH21 ARG A 232       0.330   9.391  -6.059  1.00 95.55           H  
ATOM   3810 HH22 ARG A 232       1.016  10.612  -5.031  1.00 95.55           H  
ATOM   3811  CZ  ARG A 232       0.429   8.908  -4.139  1.00 95.55           C  
ATOM   3812  N   LYS A 233       2.670   7.190   3.030  1.00 95.83           N  
ATOM   3813  H   LYS A 233       1.906   6.764   3.535  1.00 95.83           H  
ATOM   3814  CA  LYS A 233       3.963   6.482   2.988  1.00 95.83           C  
ATOM   3815  HA  LYS A 233       4.770   7.215   2.965  1.00 95.83           H  
ATOM   3816  C   LYS A 233       4.022   5.649   1.709  1.00 95.83           C  
ATOM   3817  CB  LYS A 233       4.151   5.611   4.247  1.00 95.83           C  
ATOM   3818  HB2 LYS A 233       3.330   4.900   4.335  1.00 95.83           H  
ATOM   3819  HB3 LYS A 233       4.154   6.255   5.126  1.00 95.83           H  
ATOM   3820  O   LYS A 233       3.185   4.779   1.527  1.00 95.83           O  
ATOM   3821  CG  LYS A 233       5.481   4.842   4.174  1.00 95.83           C  
ATOM   3822  HG2 LYS A 233       5.445   4.144   3.337  1.00 95.83           H  
ATOM   3823  HG3 LYS A 233       6.290   5.550   3.992  1.00 95.83           H  
ATOM   3824  CD  LYS A 233       5.810   4.039   5.436  1.00 95.83           C  
ATOM   3825  HD2 LYS A 233       5.939   4.720   6.277  1.00 95.83           H  
ATOM   3826  HD3 LYS A 233       5.008   3.330   5.644  1.00 95.83           H  
ATOM   3827  CE  LYS A 233       7.124   3.288   5.176  1.00 95.83           C  
ATOM   3828  HE2 LYS A 233       7.921   4.015   5.016  1.00 95.83           H  
ATOM   3829  HE3 LYS A 233       7.012   2.707   4.261  1.00 95.83           H  
ATOM   3830  NZ  LYS A 233       7.500   2.383   6.281  1.00 95.83           N  
ATOM   3831  HZ1 LYS A 233       6.752   1.741   6.502  1.00 95.83           H  
ATOM   3832  HZ2 LYS A 233       7.657   2.897   7.135  1.00 95.83           H  
ATOM   3833  HZ3 LYS A 233       8.340   1.856   6.089  1.00 95.83           H  
ATOM   3834  N   ARG A 234       4.984   5.899   0.817  1.00 95.29           N  
ATOM   3835  H   ARG A 234       5.681   6.590   1.055  1.00 95.29           H  
ATOM   3836  CA  ARG A 234       5.178   5.070  -0.389  1.00 95.29           C  
ATOM   3837  HA  ARG A 234       4.260   4.521  -0.598  1.00 95.29           H  
ATOM   3838  C   ARG A 234       6.265   4.027  -0.157  1.00 95.29           C  
ATOM   3839  CB  ARG A 234       5.502   5.914  -1.626  1.00 95.29           C  
ATOM   3840  HB2 ARG A 234       5.603   5.227  -2.466  1.00 95.29           H  
ATOM   3841  HB3 ARG A 234       6.457   6.419  -1.482  1.00 95.29           H  
ATOM   3842  O   ARG A 234       7.353   4.380   0.291  1.00 95.29           O  
ATOM   3843  CG  ARG A 234       4.427   6.956  -1.969  1.00 95.29           C  
ATOM   3844  HG2 ARG A 234       3.433   6.521  -1.865  1.00 95.29           H  
ATOM   3845  HG3 ARG A 234       4.525   7.806  -1.294  1.00 95.29           H  
ATOM   3846  CD  ARG A 234       4.633   7.398  -3.422  1.00 95.29           C  
ATOM   3847  HD2 ARG A 234       5.702   7.496  -3.609  1.00 95.29           H  
ATOM   3848  HD3 ARG A 234       4.243   6.615  -4.072  1.00 95.29           H  
ATOM   3849  NE  ARG A 234       3.992   8.691  -3.730  1.00 95.29           N  
ATOM   3850  HE  ARG A 234       3.606   9.198  -2.947  1.00 95.29           H  
ATOM   3851  NH1 ARG A 234       4.407   8.643  -5.984  1.00 95.29           N  
ATOM   3852 HH11 ARG A 234       4.331   9.063  -6.900  1.00 95.29           H  
ATOM   3853 HH12 ARG A 234       4.539   7.644  -5.924  1.00 95.29           H  
ATOM   3854  NH2 ARG A 234       3.578  10.496  -5.072  1.00 95.29           N  
ATOM   3855 HH21 ARG A 234       3.654  10.930  -5.981  1.00 95.29           H  
ATOM   3856 HH22 ARG A 234       3.473  11.092  -4.263  1.00 95.29           H  
ATOM   3857  CZ  ARG A 234       3.983   9.265  -4.921  1.00 95.29           C  
ATOM   3858  N   TYR A 235       6.002   2.781  -0.531  1.00 96.10           N  
ATOM   3859  H   TYR A 235       5.089   2.557  -0.901  1.00 96.10           H  
ATOM   3860  CA  TYR A 235       6.948   1.671  -0.402  1.00 96.10           C  
ATOM   3861  HA  TYR A 235       7.691   1.906   0.359  1.00 96.10           H  
ATOM   3862  C   TYR A 235       7.682   1.456  -1.732  1.00 96.10           C  
ATOM   3863  CB  TYR A 235       6.199   0.423   0.080  1.00 96.10           C  
ATOM   3864  HB2 TYR A 235       6.921  -0.373   0.263  1.00 96.10           H  
ATOM   3865  HB3 TYR A 235       5.532   0.089  -0.715  1.00 96.10           H  
ATOM   3866  O   TYR A 235       7.317   0.600  -2.528  1.00 96.10           O  
ATOM   3867  CG  TYR A 235       5.374   0.637   1.332  1.00 96.10           C  
ATOM   3868  CD1 TYR A 235       5.979   0.552   2.600  1.00 96.10           C  
ATOM   3869  HD1 TYR A 235       7.019   0.271   2.678  1.00 96.10           H  
ATOM   3870  CD2 TYR A 235       3.996   0.905   1.221  1.00 96.10           C  
ATOM   3871  HD2 TYR A 235       3.525   0.925   0.249  1.00 96.10           H  
ATOM   3872  CE1 TYR A 235       5.210   0.760   3.760  1.00 96.10           C  
ATOM   3873  HE1 TYR A 235       5.654   0.632   4.736  1.00 96.10           H  
ATOM   3874  CE2 TYR A 235       3.228   1.102   2.383  1.00 96.10           C  
ATOM   3875  HE2 TYR A 235       2.162   1.268   2.323  1.00 96.10           H  
ATOM   3876  OH  TYR A 235       3.067   1.213   4.757  1.00 96.10           O  
ATOM   3877  HH  TYR A 235       3.569   1.106   5.568  1.00 96.10           H  
ATOM   3878  CZ  TYR A 235       3.832   1.039   3.651  1.00 96.10           C  
ATOM   3879  N   LYS A 236       8.691   2.291  -2.009  1.00 94.54           N  
ATOM   3880  H   LYS A 236       8.934   2.972  -1.304  1.00 94.54           H  
ATOM   3881  CA  LYS A 236       9.421   2.314  -3.298  1.00 94.54           C  
ATOM   3882  HA  LYS A 236       8.751   1.969  -4.085  1.00 94.54           H  
ATOM   3883  C   LYS A 236      10.629   1.366  -3.372  1.00 94.54           C  
ATOM   3884  CB  LYS A 236       9.859   3.742  -3.641  1.00 94.54           C  
ATOM   3885  HB2 LYS A 236      10.416   3.714  -4.578  1.00 94.54           H  
ATOM   3886  HB3 LYS A 236      10.529   4.102  -2.860  1.00 94.54           H  
ATOM   3887  O   LYS A 236      11.472   1.503  -4.252  1.00 94.54           O  
ATOM   3888  CG  LYS A 236       8.706   4.733  -3.824  1.00 94.54           C  
ATOM   3889  HG2 LYS A 236       8.021   4.369  -4.591  1.00 94.54           H  
ATOM   3890  HG3 LYS A 236       8.170   4.866  -2.884  1.00 94.54           H  
ATOM   3891  CD  LYS A 236       9.326   6.063  -4.264  1.00 94.54           C  
ATOM   3892  HD2 LYS A 236      10.024   6.395  -3.495  1.00 94.54           H  
ATOM   3893  HD3 LYS A 236       9.878   5.904  -5.190  1.00 94.54           H  
ATOM   3894  CE  LYS A 236       8.270   7.141  -4.489  1.00 94.54           C  
ATOM   3895  HE2 LYS A 236       7.584   6.792  -5.261  1.00 94.54           H  
ATOM   3896  HE3 LYS A 236       7.719   7.273  -3.558  1.00 94.54           H  
ATOM   3897  NZ  LYS A 236       8.925   8.411  -4.893  1.00 94.54           N  
ATOM   3898  HZ1 LYS A 236       8.258   9.151  -5.054  1.00 94.54           H  
ATOM   3899  HZ2 LYS A 236       9.464   8.270  -5.736  1.00 94.54           H  
ATOM   3900  HZ3 LYS A 236       9.574   8.712  -4.179  1.00 94.54           H  
ATOM   3901  N   SER A 237      10.775   0.473  -2.400  1.00 93.05           N  
ATOM   3902  H   SER A 237      10.002   0.330  -1.766  1.00 93.05           H  
ATOM   3903  CA  SER A 237      11.862  -0.501  -2.347  1.00 93.05           C  
ATOM   3904  HA  SER A 237      12.495  -0.422  -3.231  1.00 93.05           H  
ATOM   3905  C   SER A 237      11.253  -1.887  -2.309  1.00 93.05           C  
ATOM   3906  CB  SER A 237      12.740  -0.263  -1.116  1.00 93.05           C  
ATOM   3907  HB2 SER A 237      12.117  -0.252  -0.221  1.00 93.05           H  
ATOM   3908  HB3 SER A 237      13.240   0.701  -1.212  1.00 93.05           H  
ATOM   3909  O   SER A 237      10.474  -2.177  -1.409  1.00 93.05           O  
ATOM   3910  OG  SER A 237      13.710  -1.286  -0.993  1.00 93.05           O  
ATOM   3911  HG  SER A 237      13.507  -1.771  -0.190  1.00 93.05           H  
ATOM   3912  N   ILE A 238      11.637  -2.733  -3.262  1.00 94.02           N  
ATOM   3913  H   ILE A 238      12.233  -2.397  -4.005  1.00 94.02           H  
ATOM   3914  CA  ILE A 238      11.210  -4.136  -3.320  1.00 94.02           C  
ATOM   3915  HA  ILE A 238      10.245  -4.218  -2.821  1.00 94.02           H  
ATOM   3916  C   ILE A 238      12.133  -5.074  -2.540  1.00 94.02           C  
ATOM   3917  CB  ILE A 238      10.987  -4.592  -4.776  1.00 94.02           C  
ATOM   3918  HB  ILE A 238      10.660  -5.631  -4.750  1.00 94.02           H  
ATOM   3919  O   ILE A 238      11.872  -6.264  -2.478  1.00 94.02           O  
ATOM   3920  CG1 ILE A 238      12.222  -4.483  -5.703  1.00 94.02           C  
ATOM   3921 HG12 ILE A 238      11.877  -4.492  -6.737  1.00 94.02           H  
ATOM   3922 HG13 ILE A 238      12.749  -3.542  -5.543  1.00 94.02           H  
ATOM   3923  CG2 ILE A 238       9.829  -3.777  -5.378  1.00 94.02           C  
ATOM   3924 HG21 ILE A 238       9.541  -4.205  -6.338  1.00 94.02           H  
ATOM   3925 HG22 ILE A 238       8.959  -3.824  -4.723  1.00 94.02           H  
ATOM   3926 HG23 ILE A 238      10.120  -2.737  -5.525  1.00 94.02           H  
ATOM   3927  CD1 ILE A 238      13.203  -5.649  -5.584  1.00 94.02           C  
ATOM   3928 HD11 ILE A 238      12.659  -6.588  -5.691  1.00 94.02           H  
ATOM   3929 HD12 ILE A 238      13.949  -5.579  -6.375  1.00 94.02           H  
ATOM   3930 HD13 ILE A 238      13.712  -5.623  -4.620  1.00 94.02           H  
ATOM   3931  N   LYS A 239      13.204  -4.554  -1.923  1.00 93.91           N  
ATOM   3932  H   LYS A 239      13.359  -3.559  -2.003  1.00 93.91           H  
ATOM   3933  CA  LYS A 239      14.177  -5.375  -1.184  1.00 93.91           C  
ATOM   3934  HA  LYS A 239      14.682  -6.055  -1.870  1.00 93.91           H  
ATOM   3935  C   LYS A 239      13.518  -6.271  -0.138  1.00 93.91           C  
ATOM   3936  CB  LYS A 239      15.209  -4.493  -0.477  1.00 93.91           C  
ATOM   3937  HB2 LYS A 239      14.695  -3.773   0.159  1.00 93.91           H  
ATOM   3938  HB3 LYS A 239      15.813  -5.137   0.162  1.00 93.91           H  
ATOM   3939  O   LYS A 239      13.903  -7.419  -0.011  1.00 93.91           O  
ATOM   3940  CG  LYS A 239      16.143  -3.762  -1.446  1.00 93.91           C  
ATOM   3941  HG2 LYS A 239      16.644  -4.490  -2.085  1.00 93.91           H  
ATOM   3942  HG3 LYS A 239      15.578  -3.067  -2.065  1.00 93.91           H  
ATOM   3943  CD  LYS A 239      17.184  -3.000  -0.622  1.00 93.91           C  
ATOM   3944  HD2 LYS A 239      16.677  -2.274   0.013  1.00 93.91           H  
ATOM   3945  HD3 LYS A 239      17.715  -3.712   0.011  1.00 93.91           H  
ATOM   3946  CE  LYS A 239      18.186  -2.284  -1.527  1.00 93.91           C  
ATOM   3947  HE2 LYS A 239      17.654  -1.538  -2.117  1.00 93.91           H  
ATOM   3948  HE3 LYS A 239      18.617  -3.018  -2.208  1.00 93.91           H  
ATOM   3949  NZ  LYS A 239      19.249  -1.654  -0.706  1.00 93.91           N  
ATOM   3950  HZ1 LYS A 239      19.926  -1.178  -1.285  1.00 93.91           H  
ATOM   3951  HZ2 LYS A 239      18.847  -0.998  -0.052  1.00 93.91           H  
ATOM   3952  HZ3 LYS A 239      19.726  -2.364  -0.168  1.00 93.91           H  
ATOM   3953  N   GLU A 240      12.515  -5.745   0.563  1.00 93.12           N  
ATOM   3954  H   GLU A 240      12.196  -4.812   0.346  1.00 93.12           H  
ATOM   3955  CA  GLU A 240      11.835  -6.470   1.639  1.00 93.12           C  
ATOM   3956  HA  GLU A 240      12.592  -6.870   2.314  1.00 93.12           H  
ATOM   3957  C   GLU A 240      11.052  -7.697   1.147  1.00 93.12           C  
ATOM   3958  CB  GLU A 240      10.973  -5.482   2.456  1.00 93.12           C  
ATOM   3959  HB2 GLU A 240      11.619  -4.665   2.778  1.00 93.12           H  
ATOM   3960  HB3 GLU A 240      10.629  -5.985   3.360  1.00 93.12           H  
ATOM   3961  O   GLU A 240      10.799  -8.588   1.945  1.00 93.12           O  
ATOM   3962  CG  GLU A 240       9.760  -4.873   1.716  1.00 93.12           C  
ATOM   3963  HG2 GLU A 240       9.140  -5.674   1.315  1.00 93.12           H  
ATOM   3964  HG3 GLU A 240      10.133  -4.295   0.871  1.00 93.12           H  
ATOM   3965  CD  GLU A 240       8.881  -3.950   2.597  1.00 93.12           C  
ATOM   3966  OE1 GLU A 240       7.744  -3.605   2.192  1.00 93.12           O  
ATOM   3967  OE2 GLU A 240       9.328  -3.481   3.664  1.00 93.12           O  
ATOM   3968  N   VAL A 241      10.706  -7.772  -0.147  1.00 95.18           N  
ATOM   3969  H   VAL A 241      11.015  -7.052  -0.785  1.00 95.18           H  
ATOM   3970  CA  VAL A 241       9.996  -8.930  -0.717  1.00 95.18           C  
ATOM   3971  HA  VAL A 241       9.583  -9.495   0.118  1.00 95.18           H  
ATOM   3972  C   VAL A 241      10.898  -9.916  -1.464  1.00 95.18           C  
ATOM   3973  CB  VAL A 241       8.789  -8.533  -1.587  1.00 95.18           C  
ATOM   3974  HB  VAL A 241       8.306  -9.447  -1.931  1.00 95.18           H  
ATOM   3975  O   VAL A 241      10.427 -10.958  -1.906  1.00 95.18           O  
ATOM   3976  CG1 VAL A 241       7.751  -7.752  -0.775  1.00 95.18           C  
ATOM   3977 HG11 VAL A 241       6.869  -7.565  -1.388  1.00 95.18           H  
ATOM   3978 HG12 VAL A 241       8.170  -6.810  -0.421  1.00 95.18           H  
ATOM   3979 HG13 VAL A 241       7.458  -8.353   0.086  1.00 95.18           H  
ATOM   3980  CG2 VAL A 241       9.158  -7.718  -2.832  1.00 95.18           C  
ATOM   3981 HG21 VAL A 241       9.429  -6.701  -2.547  1.00 95.18           H  
ATOM   3982 HG22 VAL A 241       9.986  -8.193  -3.358  1.00 95.18           H  
ATOM   3983 HG23 VAL A 241       8.298  -7.690  -3.502  1.00 95.18           H  
ATOM   3984  N   LEU A 242      12.186  -9.602  -1.651  1.00 93.75           N  
ATOM   3985  H   LEU A 242      12.561  -8.779  -1.201  1.00 93.75           H  
ATOM   3986  CA  LEU A 242      13.106 -10.507  -2.356  1.00 93.75           C  
ATOM   3987  HA  LEU A 242      12.607 -10.908  -3.238  1.00 93.75           H  
ATOM   3988  C   LEU A 242      13.487 -11.729  -1.513  1.00 93.75           C  
ATOM   3989  CB  LEU A 242      14.371  -9.752  -2.790  1.00 93.75           C  
ATOM   3990  HB2 LEU A 242      15.092 -10.490  -3.143  1.00 93.75           H  
ATOM   3991  HB3 LEU A 242      14.808  -9.269  -1.915  1.00 93.75           H  
ATOM   3992  O   LEU A 242      13.690 -12.799  -2.075  1.00 93.75           O  
ATOM   3993  CG  LEU A 242      14.163  -8.710  -3.899  1.00 93.75           C  
ATOM   3994  HG  LEU A 242      13.519  -7.910  -3.536  1.00 93.75           H  
ATOM   3995  CD1 LEU A 242      15.521  -8.103  -4.258  1.00 93.75           C  
ATOM   3996 HD11 LEU A 242      15.415  -7.373  -5.061  1.00 93.75           H  
ATOM   3997 HD12 LEU A 242      16.192  -8.895  -4.590  1.00 93.75           H  
ATOM   3998 HD13 LEU A 242      15.950  -7.627  -3.377  1.00 93.75           H  
ATOM   3999  CD2 LEU A 242      13.542  -9.307  -5.165  1.00 93.75           C  
ATOM   4000 HD21 LEU A 242      14.041 -10.248  -5.401  1.00 93.75           H  
ATOM   4001 HD22 LEU A 242      12.484  -9.506  -4.994  1.00 93.75           H  
ATOM   4002 HD23 LEU A 242      13.645  -8.627  -6.011  1.00 93.75           H  
ATOM   4003  N   ASP A 243      13.543 -11.559  -0.192  1.00 90.97           N  
ATOM   4004  H   ASP A 243      13.399 -10.628   0.174  1.00 90.97           H  
ATOM   4005  CA  ASP A 243      13.888 -12.607   0.777  1.00 90.97           C  
ATOM   4006  HA  ASP A 243      14.307 -13.460   0.244  1.00 90.97           H  
ATOM   4007  C   ASP A 243      12.648 -13.122   1.541  1.00 90.97           C  
ATOM   4008  CB  ASP A 243      14.976 -12.080   1.732  1.00 90.97           C  
ATOM   4009  HB2 ASP A 243      15.252 -12.872   2.428  1.00 90.97           H  
ATOM   4010  HB3 ASP A 243      14.561 -11.255   2.311  1.00 90.97           H  
ATOM   4011  O   ASP A 243      12.768 -13.755   2.588  1.00 90.97           O  
ATOM   4012  CG  ASP A 243      16.254 -11.610   1.023  1.00 90.97           C  
ATOM   4013  OD1 ASP A 243      16.726 -12.309   0.097  1.00 90.97           O  
ATOM   4014  OD2 ASP A 243      16.768 -10.531   1.404  1.00 90.97           O  
ATOM   4015  N   SER A 244      11.443 -12.807   1.057  1.00 94.38           N  
ATOM   4016  H   SER A 244      11.402 -12.374   0.146  1.00 94.38           H  
ATOM   4017  CA  SER A 244      10.175 -13.111   1.731  1.00 94.38           C  
ATOM   4018  HA  SER A 244      10.371 -13.360   2.774  1.00 94.38           H  
ATOM   4019  C   SER A 244       9.452 -14.305   1.106  1.00 94.38           C  
ATOM   4020  CB  SER A 244       9.288 -11.868   1.719  1.00 94.38           C  
ATOM   4021  HB2 SER A 244       8.472 -11.988   2.432  1.00 94.38           H  
ATOM   4022  HB3 SER A 244       9.872 -10.998   2.021  1.00 94.38           H  
ATOM   4023  O   SER A 244       9.747 -14.697  -0.023  1.00 94.38           O  
ATOM   4024  OG  SER A 244       8.742 -11.664   0.435  1.00 94.38           O  
ATOM   4025  HG  SER A 244       8.799 -12.490  -0.050  1.00 94.38           H  
ATOM   4026  N   THR A 245       8.422 -14.813   1.777  1.00 95.21           N  
ATOM   4027  H   THR A 245       8.161 -14.419   2.669  1.00 95.21           H  
ATOM   4028  CA  THR A 245       7.591 -15.900   1.245  1.00 95.21           C  
ATOM   4029  HA  THR A 245       8.233 -16.605   0.718  1.00 95.21           H  
ATOM   4030  C   THR A 245       6.559 -15.345   0.262  1.00 95.21           C  
ATOM   4031  CB  THR A 245       6.908 -16.664   2.388  1.00 95.21           C  
ATOM   4032  HB  THR A 245       6.221 -16.000   2.912  1.00 95.21           H  
ATOM   4033  O   THR A 245       5.776 -14.462   0.611  1.00 95.21           O  
ATOM   4034  CG2 THR A 245       6.151 -17.897   1.901  1.00 95.21           C  
ATOM   4035 HG21 THR A 245       6.829 -18.585   1.395  1.00 95.21           H  
ATOM   4036 HG22 THR A 245       5.355 -17.603   1.217  1.00 95.21           H  
ATOM   4037 HG23 THR A 245       5.693 -18.405   2.749  1.00 95.21           H  
ATOM   4038  OG1 THR A 245       7.876 -17.131   3.299  1.00 95.21           O  
ATOM   4039  HG1 THR A 245       7.397 -17.550   4.018  1.00 95.21           H  
ATOM   4040  N   LEU A 246       6.541 -15.854  -0.973  1.00 94.69           N  
ATOM   4041  H   LEU A 246       7.185 -16.601  -1.189  1.00 94.69           H  
ATOM   4042  CA  LEU A 246       5.460 -15.594  -1.927  1.00 94.69           C  
ATOM   4043  HA  LEU A 246       5.208 -14.534  -1.909  1.00 94.69           H  
ATOM   4044  C   LEU A 246       4.229 -16.403  -1.508  1.00 94.69           C  
ATOM   4045  CB  LEU A 246       5.928 -15.977  -3.346  1.00 94.69           C  
ATOM   4046  HB2 LEU A 246       6.781 -15.353  -3.614  1.00 94.69           H  
ATOM   4047  HB3 LEU A 246       6.263 -17.014  -3.324  1.00 94.69           H  
ATOM   4048  O   LEU A 246       4.311 -17.624  -1.434  1.00 94.69           O  
ATOM   4049  CG  LEU A 246       4.846 -15.852  -4.439  1.00 94.69           C  
ATOM   4050  HG  LEU A 246       3.972 -16.449  -4.177  1.00 94.69           H  
ATOM   4051  CD1 LEU A 246       4.406 -14.403  -4.659  1.00 94.69           C  
ATOM   4052 HD11 LEU A 246       3.930 -14.027  -3.753  1.00 94.69           H  
ATOM   4053 HD12 LEU A 246       3.677 -14.361  -5.468  1.00 94.69           H  
ATOM   4054 HD13 LEU A 246       5.271 -13.782  -4.896  1.00 94.69           H  
ATOM   4055  CD2 LEU A 246       5.399 -16.371  -5.767  1.00 94.69           C  
ATOM   4056 HD21 LEU A 246       4.646 -16.267  -6.547  1.00 94.69           H  
ATOM   4057 HD22 LEU A 246       6.305 -15.827  -6.036  1.00 94.69           H  
ATOM   4058 HD23 LEU A 246       5.635 -17.429  -5.656  1.00 94.69           H  
ATOM   4059  N   ILE A 247       3.105 -15.729  -1.277  1.00 93.19           N  
ATOM   4060  H   ILE A 247       3.105 -14.726  -1.400  1.00 93.19           H  
ATOM   4061  CA  ILE A 247       1.820 -16.376  -1.013  1.00 93.19           C  
ATOM   4062  HA  ILE A 247       1.998 -17.381  -0.629  1.00 93.19           H  
ATOM   4063  C   ILE A 247       1.057 -16.510  -2.327  1.00 93.19           C  
ATOM   4064  CB  ILE A 247       1.001 -15.615   0.052  1.00 93.19           C  
ATOM   4065  HB  ILE A 247       0.896 -14.574  -0.256  1.00 93.19           H  
ATOM   4066  O   ILE A 247       0.737 -15.514  -2.991  1.00 93.19           O  
ATOM   4067  CG1 ILE A 247       1.710 -15.661   1.422  1.00 93.19           C  
ATOM   4068 HG12 ILE A 247       1.738 -16.695   1.766  1.00 93.19           H  
ATOM   4069 HG13 ILE A 247       2.739 -15.316   1.320  1.00 93.19           H  
ATOM   4070  CG2 ILE A 247      -0.399 -16.255   0.146  1.00 93.19           C  
ATOM   4071 HG21 ILE A 247      -0.289 -17.319   0.359  1.00 93.19           H  
ATOM   4072 HG22 ILE A 247      -0.951 -16.135  -0.786  1.00 93.19           H  
ATOM   4073 HG23 ILE A 247      -1.008 -15.793   0.922  1.00 93.19           H  
ATOM   4074  CD1 ILE A 247       1.039 -14.805   2.506  1.00 93.19           C  
ATOM   4075 HD11 ILE A 247       1.452 -15.088   3.474  1.00 93.19           H  
ATOM   4076 HD12 ILE A 247      -0.034 -14.985   2.573  1.00 93.19           H  
ATOM   4077 HD13 ILE A 247       1.215 -13.748   2.309  1.00 93.19           H  
ATOM   4078  N   HIS A 248       0.689 -17.737  -2.671  1.00 87.00           N  
ATOM   4079  H   HIS A 248       0.959 -18.511  -2.080  1.00 87.00           H  
ATOM   4080  CA  HIS A 248      -0.220 -18.008  -3.770  1.00 87.00           C  
ATOM   4081  HA  HIS A 248      -0.082 -17.256  -4.547  1.00 87.00           H  
ATOM   4082  C   HIS A 248      -1.660 -17.917  -3.274  1.00 87.00           C  
ATOM   4083  CB  HIS A 248       0.111 -19.362  -4.391  1.00 87.00           C  
ATOM   4084  HB2 HIS A 248       0.132 -20.117  -3.604  1.00 87.00           H  
ATOM   4085  HB3 HIS A 248      -0.667 -19.635  -5.104  1.00 87.00           H  
ATOM   4086  O   HIS A 248      -2.203 -18.848  -2.683  1.00 87.00           O  
ATOM   4087  CG  HIS A 248       1.439 -19.361  -5.091  1.00 87.00           C  
ATOM   4088  CD2 HIS A 248       2.651 -19.711  -4.559  1.00 87.00           C  
ATOM   4089  HD2 HIS A 248       2.828 -20.046  -3.548  1.00 87.00           H  
ATOM   4090  ND1 HIS A 248       1.655 -18.962  -6.389  1.00 87.00           N  
ATOM   4091  HD1 HIS A 248       0.941 -18.663  -7.037  1.00 87.00           H  
ATOM   4092  CE1 HIS A 248       2.967 -19.081  -6.642  1.00 87.00           C  
ATOM   4093  HE1 HIS A 248       3.444 -18.854  -7.584  1.00 87.00           H  
ATOM   4094  NE2 HIS A 248       3.616 -19.534  -5.563  1.00 87.00           N  
ATOM   4095  N   GLN A 249      -2.294 -16.775  -3.533  1.00 79.13           N  
ATOM   4096  H   GLN A 249      -1.778 -16.016  -3.955  1.00 79.13           H  
ATOM   4097  CA  GLN A 249      -3.717 -16.608  -3.273  1.00 79.13           C  
ATOM   4098  HA  GLN A 249      -3.965 -17.123  -2.345  1.00 79.13           H  
ATOM   4099  C   GLN A 249      -4.534 -17.245  -4.399  1.00 79.13           C  
ATOM   4100  CB  GLN A 249      -4.079 -15.131  -3.084  1.00 79.13           C  
ATOM   4101  HB2 GLN A 249      -5.150 -15.063  -2.895  1.00 79.13           H  
ATOM   4102  HB3 GLN A 249      -3.852 -14.576  -3.994  1.00 79.13           H  
ATOM   4103  O   GLN A 249      -4.311 -16.991  -5.587  1.00 79.13           O  
ATOM   4104  CG  GLN A 249      -3.330 -14.497  -1.902  1.00 79.13           C  
ATOM   4105  HG2 GLN A 249      -3.409 -15.146  -1.029  1.00 79.13           H  
ATOM   4106  HG3 GLN A 249      -2.273 -14.384  -2.143  1.00 79.13           H  
ATOM   4107  CD  GLN A 249      -3.898 -13.130  -1.557  1.00 79.13           C  
ATOM   4108  NE2 GLN A 249      -4.349 -12.920  -0.340  1.00 79.13           N  
ATOM   4109 HE21 GLN A 249      -4.792 -12.033  -0.145  1.00 79.13           H  
ATOM   4110 HE22 GLN A 249      -4.241 -13.611   0.389  1.00 79.13           H  
ATOM   4111  OE1 GLN A 249      -3.953 -12.233  -2.386  1.00 79.13           O  
ATOM   4112  N   SER A 250      -5.516 -18.057  -4.021  1.00 74.60           N  
ATOM   4113  H   SER A 250      -5.559 -18.309  -3.044  1.00 74.60           H  
ATOM   4114  CA  SER A 250      -6.577 -18.487  -4.932  1.00 74.60           C  
ATOM   4115  HA  SER A 250      -6.120 -19.052  -5.745  1.00 74.60           H  
ATOM   4116  C   SER A 250      -7.308 -17.280  -5.532  1.00 74.60           C  
ATOM   4117  CB  SER A 250      -7.564 -19.402  -4.202  1.00 74.60           C  
ATOM   4118  HB2 SER A 250      -7.038 -20.289  -3.847  1.00 74.60           H  
ATOM   4119  HB3 SER A 250      -8.359 -19.711  -4.882  1.00 74.60           H  
ATOM   4120  O   SER A 250      -7.384 -16.212  -4.927  1.00 74.60           O  
ATOM   4121  OG  SER A 250      -8.123 -18.721  -3.101  1.00 74.60           O  
ATOM   4122  HG  SER A 250      -7.389 -18.465  -2.538  1.00 74.60           H  
ATOM   4123  N   ILE A 251      -7.911 -17.460  -6.711  1.00 64.27           N  
ATOM   4124  H   ILE A 251      -7.795 -18.347  -7.178  1.00 64.27           H  
ATOM   4125  CA  ILE A 251      -8.697 -16.404  -7.380  1.00 64.27           C  
ATOM   4126  HA  ILE A 251      -8.044 -15.552  -7.568  1.00 64.27           H  
ATOM   4127  C   ILE A 251      -9.839 -15.901  -6.478  1.00 64.27           C  
ATOM   4128  CB  ILE A 251      -9.238 -16.928  -8.735  1.00 64.27           C  
ATOM   4129  HB  ILE A 251      -9.842 -17.814  -8.538  1.00 64.27           H  
ATOM   4130  O   ILE A 251     -10.207 -14.732  -6.541  1.00 64.27           O  
ATOM   4131  CG1 ILE A 251      -8.072 -17.330  -9.671  1.00 64.27           C  
ATOM   4132 HG12 ILE A 251      -7.494 -16.444  -9.932  1.00 64.27           H  
ATOM   4133 HG13 ILE A 251      -7.406 -18.019  -9.152  1.00 64.27           H  
ATOM   4134  CG2 ILE A 251     -10.138 -15.884  -9.427  1.00 64.27           C  
ATOM   4135 HG21 ILE A 251      -9.583 -14.960  -9.590  1.00 64.27           H  
ATOM   4136 HG22 ILE A 251     -10.509 -16.260 -10.380  1.00 64.27           H  
ATOM   4137 HG23 ILE A 251     -11.014 -15.666  -8.816  1.00 64.27           H  
ATOM   4138  CD1 ILE A 251      -8.513 -18.036 -10.960  1.00 64.27           C  
ATOM   4139 HD11 ILE A 251      -9.024 -17.342 -11.626  1.00 64.27           H  
ATOM   4140 HD12 ILE A 251      -9.172 -18.871 -10.722  1.00 64.27           H  
ATOM   4141 HD13 ILE A 251      -7.633 -18.419 -11.477  1.00 64.27           H  
ATOM   4142  N   THR A 252     -10.387 -16.777  -5.631  1.00 72.95           N  
ATOM   4143  H   THR A 252     -10.006 -17.711  -5.579  1.00 72.95           H  
ATOM   4144  CA  THR A 252     -11.454 -16.456  -4.674  1.00 72.95           C  
ATOM   4145  HA  THR A 252     -12.132 -15.729  -5.122  1.00 72.95           H  
ATOM   4146  C   THR A 252     -10.946 -15.835  -3.371  1.00 72.95           C  
ATOM   4147  CB  THR A 252     -12.260 -17.719  -4.332  1.00 72.95           C  
ATOM   4148  HB  THR A 252     -13.019 -17.474  -3.589  1.00 72.95           H  
ATOM   4149  O   THR A 252     -11.760 -15.370  -2.581  1.00 72.95           O  
ATOM   4150  CG2 THR A 252     -12.947 -18.327  -5.556  1.00 72.95           C  
ATOM   4151 HG21 THR A 252     -13.581 -17.575  -6.027  1.00 72.95           H  
ATOM   4152 HG22 THR A 252     -12.209 -18.680  -6.276  1.00 72.95           H  
ATOM   4153 HG23 THR A 252     -13.572 -19.163  -5.243  1.00 72.95           H  
ATOM   4154  OG1 THR A 252     -11.400 -18.712  -3.819  1.00 72.95           O  
ATOM   4155  HG1 THR A 252     -11.947 -19.416  -3.465  1.00 72.95           H  
ATOM   4156  N   GLY A 253      -9.633 -15.854  -3.115  1.00 68.03           N  
ATOM   4157  H   GLY A 253      -9.002 -16.182  -3.833  1.00 68.03           H  
ATOM   4158  CA  GLY A 253      -9.033 -15.443  -1.842  1.00 68.03           C  
ATOM   4159  HA2 GLY A 253      -7.953 -15.379  -1.968  1.00 68.03           H  
ATOM   4160  HA3 GLY A 253      -9.405 -14.454  -1.574  1.00 68.03           H  
ATOM   4161  C   GLY A 253      -9.316 -16.387  -0.664  1.00 68.03           C  
ATOM   4162  O   GLY A 253      -8.940 -16.069   0.456  1.00 68.03           O  
ATOM   4163  N   LEU A 254      -9.967 -17.536  -0.890  1.00 72.95           N  
ATOM   4164  H   LEU A 254     -10.224 -17.751  -1.843  1.00 72.95           H  
ATOM   4165  CA  LEU A 254     -10.350 -18.480   0.174  1.00 72.95           C  
ATOM   4166  HA  LEU A 254     -10.682 -17.918   1.047  1.00 72.95           H  
ATOM   4167  C   LEU A 254      -9.191 -19.356   0.657  1.00 72.95           C  
ATOM   4168  CB  LEU A 254     -11.494 -19.379  -0.325  1.00 72.95           C  
ATOM   4169  HB2 LEU A 254     -11.658 -20.168   0.409  1.00 72.95           H  
ATOM   4170  HB3 LEU A 254     -11.178 -19.856  -1.252  1.00 72.95           H  
ATOM   4171  O   LEU A 254      -9.214 -19.849   1.780  1.00 72.95           O  
ATOM   4172  CG  LEU A 254     -12.827 -18.649  -0.551  1.00 72.95           C  
ATOM   4173  HG  LEU A 254     -12.680 -17.819  -1.243  1.00 72.95           H  
ATOM   4174  CD1 LEU A 254     -13.834 -19.618  -1.175  1.00 72.95           C  
ATOM   4175 HD11 LEU A 254     -13.439 -20.029  -2.104  1.00 72.95           H  
ATOM   4176 HD12 LEU A 254     -14.036 -20.436  -0.482  1.00 72.95           H  
ATOM   4177 HD13 LEU A 254     -14.765 -19.092  -1.387  1.00 72.95           H  
ATOM   4178  CD2 LEU A 254     -13.422 -18.112   0.752  1.00 72.95           C  
ATOM   4179 HD21 LEU A 254     -13.507 -18.913   1.486  1.00 72.95           H  
ATOM   4180 HD22 LEU A 254     -14.408 -17.688   0.564  1.00 72.95           H  
ATOM   4181 HD23 LEU A 254     -12.787 -17.323   1.154  1.00 72.95           H  
ATOM   4182  N   TYR A 255      -8.199 -19.561  -0.204  1.00 67.73           N  
ATOM   4183  H   TYR A 255      -8.283 -19.136  -1.116  1.00 67.73           H  
ATOM   4184  CA  TYR A 255      -7.017 -20.363   0.084  1.00 67.73           C  
ATOM   4185  HA  TYR A 255      -6.990 -20.583   1.151  1.00 67.73           H  
ATOM   4186  C   TYR A 255      -5.749 -19.590  -0.258  1.00 67.73           C  
ATOM   4187  CB  TYR A 255      -7.088 -21.700  -0.664  1.00 67.73           C  
ATOM   4188  HB2 TYR A 255      -7.055 -21.513  -1.737  1.00 67.73           H  
ATOM   4189  HB3 TYR A 255      -6.210 -22.292  -0.406  1.00 67.73           H  
ATOM   4190  O   TYR A 255      -5.682 -18.914  -1.293  1.00 67.73           O  
ATOM   4191  CG  TYR A 255      -8.330 -22.504  -0.334  1.00 67.73           C  
ATOM   4192  CD1 TYR A 255      -8.383 -23.255   0.856  1.00 67.73           C  
ATOM   4193  HD1 TYR A 255      -7.530 -23.271   1.519  1.00 67.73           H  
ATOM   4194  CD2 TYR A 255      -9.450 -22.454  -1.187  1.00 67.73           C  
ATOM   4195  HD2 TYR A 255      -9.412 -21.864  -2.090  1.00 67.73           H  
ATOM   4196  CE1 TYR A 255      -9.552 -23.961   1.195  1.00 67.73           C  
ATOM   4197  HE1 TYR A 255      -9.590 -24.526   2.115  1.00 67.73           H  
ATOM   4198  CE2 TYR A 255     -10.622 -23.158  -0.851  1.00 67.73           C  
ATOM   4199  HE2 TYR A 255     -11.492 -23.127  -1.491  1.00 67.73           H  
ATOM   4200  OH  TYR A 255     -11.809 -24.585   0.660  1.00 67.73           O  
ATOM   4201  HH  TYR A 255     -11.722 -25.038   1.502  1.00 67.73           H  
ATOM   4202  CZ  TYR A 255     -10.674 -23.911   0.340  1.00 67.73           C  
ATOM   4203  N   GLU A 256      -4.763 -19.738   0.617  1.00 74.45           N  
ATOM   4204  H   GLU A 256      -4.917 -20.342   1.412  1.00 74.45           H  
ATOM   4205  CA  GLU A 256      -3.394 -19.256   0.493  1.00 74.45           C  
ATOM   4206  HA  GLU A 256      -3.238 -18.800  -0.484  1.00 74.45           H  
ATOM   4207  C   GLU A 256      -2.473 -20.479   0.623  1.00 74.45           C  
ATOM   4208  CB  GLU A 256      -3.108 -18.204   1.588  1.00 74.45           C  
ATOM   4209  HB2 GLU A 256      -3.276 -18.647   2.570  1.00 74.45           H  
ATOM   4210  HB3 GLU A 256      -2.057 -17.918   1.531  1.00 74.45           H  
ATOM   4211  O   GLU A 256      -2.688 -21.305   1.513  1.00 74.45           O  
ATOM   4212  CG  GLU A 256      -3.988 -16.947   1.453  1.00 74.45           C  
ATOM   4213  HG2 GLU A 256      -3.998 -16.657   0.402  1.00 74.45           H  
ATOM   4214  HG3 GLU A 256      -5.012 -17.206   1.723  1.00 74.45           H  
ATOM   4215  CD  GLU A 256      -3.545 -15.738   2.307  1.00 74.45           C  
ATOM   4216  OE1 GLU A 256      -3.835 -14.592   1.886  1.00 74.45           O  
ATOM   4217  OE2 GLU A 256      -2.918 -15.888   3.385  1.00 74.45           O  
ATOM   4218  N   THR A 257      -1.489 -20.619  -0.267  1.00 66.23           N  
ATOM   4219  H   THR A 257      -1.390 -19.936  -1.004  1.00 66.23           H  
ATOM   4220  CA  THR A 257      -0.419 -21.633  -0.165  1.00 66.23           C  
ATOM   4221  HA  THR A 257      -0.441 -22.088   0.825  1.00 66.23           H  
ATOM   4222  C   THR A 257       0.946 -20.993  -0.285  1.00 66.23           C  
ATOM   4223  CB  THR A 257      -0.530 -22.754  -1.200  1.00 66.23           C  
ATOM   4224  HB  THR A 257       0.326 -23.420  -1.086  1.00 66.23           H  
ATOM   4225  O   THR A 257       1.059 -20.064  -1.124  1.00 66.23           O  
ATOM   4226  CG2 THR A 257      -1.806 -23.579  -1.065  1.00 66.23           C  
ATOM   4227 HG21 THR A 257      -2.676 -22.947  -1.243  1.00 66.23           H  
ATOM   4228 HG22 THR A 257      -1.791 -24.390  -1.793  1.00 66.23           H  
ATOM   4229 HG23 THR A 257      -1.863 -23.994  -0.059  1.00 66.23           H  
ATOM   4230  OG1 THR A 257      -0.497 -22.191  -2.483  1.00 66.23           O  
ATOM   4231  HG1 THR A 257       0.068 -21.424  -2.367  1.00 66.23           H  
ATOM   4232  OXT THR A 257       1.845 -21.491   0.413  1.00 66.23           O  
TER    4233      THR A 257                                                       
END   
