# Supplementary material for: Computational design of novel Cas9 PAM-interacting domains using evolution-based modelling and structural quality assessment
Source: PLoS Comput Biol. 2023 Nov 17;19(11):e1011621. doi: 10.1371/journal.pcbi.1011621 (PMC10729993; doi:10.1371/journal.pcbi.1011621)
Supplement: S1 File — This file contains the experimentally tested sequences in a zip format. It includes Fasta files, AlphaFold Prediction with PDB file, pLDDT, and more. (ZIP) [file pcbi.1011621.s001.zip › pdb/dgfx_51_relaxed_rank_1_model_3.pdb]

ATOM      1  N   THR A   1      11.804  18.056 -10.278  1.00 41.55           N  
ATOM      2  H   THR A   1      11.591  18.611  -9.461  1.00 41.55           H  
ATOM      3  H2  THR A   1      11.656  18.639 -11.089  1.00 41.55           H  
ATOM      4  H3  THR A   1      11.194  17.252 -10.309  1.00 41.55           H  
ATOM      5  CA  THR A   1      13.224  17.658 -10.187  1.00 41.55           C  
ATOM      6  HA  THR A   1      13.535  17.133 -11.090  1.00 41.55           H  
ATOM      7  C   THR A   1      13.394  16.715  -9.004  1.00 41.55           C  
ATOM      8  CB  THR A   1      14.098  18.910 -10.027  1.00 41.55           C  
ATOM      9  HB  THR A   1      15.077  18.644  -9.630  1.00 41.55           H  
ATOM     10  O   THR A   1      13.480  17.161  -7.871  1.00 41.55           O  
ATOM     11  CG2 THR A   1      14.260  19.638 -11.360  1.00 41.55           C  
ATOM     12 HG21 THR A   1      13.301  19.992 -11.737  1.00 41.55           H  
ATOM     13 HG22 THR A   1      14.919  20.496 -11.224  1.00 41.55           H  
ATOM     14 HG23 THR A   1      14.717  18.973 -12.093  1.00 41.55           H  
ATOM     15  OG1 THR A   1      13.440  19.812  -9.173  1.00 41.55           O  
ATOM     16  HG1 THR A   1      14.094  20.421  -8.821  1.00 41.55           H  
ATOM     17  N   GLY A   2      13.319  15.400  -9.226  1.00 59.89           N  
ATOM     18  H   GLY A   2      13.310  15.048 -10.173  1.00 59.89           H  
ATOM     19  CA  GLY A   2      13.653  14.418  -8.183  1.00 59.89           C  
ATOM     20  HA2 GLY A   2      13.295  14.757  -7.210  1.00 59.89           H  
ATOM     21  HA3 GLY A   2      13.188  13.458  -8.407  1.00 59.89           H  
ATOM     22  C   GLY A   2      15.167  14.218  -8.126  1.00 59.89           C  
ATOM     23  O   GLY A   2      15.811  14.291  -9.171  1.00 59.89           O  
ATOM     24  N   GLY A   3      15.735  13.995  -6.938  1.00 76.73           N  
ATOM     25  H   GLY A   3      15.162  13.969  -6.107  1.00 76.73           H  
ATOM     26  CA  GLY A   3      17.158  13.662  -6.806  1.00 76.73           C  
ATOM     27  HA2 GLY A   3      17.416  13.511  -5.758  1.00 76.73           H  
ATOM     28  HA3 GLY A   3      17.758  14.489  -7.187  1.00 76.73           H  
ATOM     29  C   GLY A   3      17.515  12.390  -7.584  1.00 76.73           C  
ATOM     30  O   GLY A   3      16.671  11.515  -7.777  1.00 76.73           O  
ATOM     31  N   PHE A   4      18.764  12.276  -8.036  1.00 83.81           N  
ATOM     32  H   PHE A   4      19.407  13.039  -7.876  1.00 83.81           H  
ATOM     33  CA  PHE A   4      19.273  11.065  -8.701  1.00 83.81           C  
ATOM     34  HA  PHE A   4      18.534  10.715  -9.422  1.00 83.81           H  
ATOM     35  C   PHE A   4      19.523   9.920  -7.710  1.00 83.81           C  
ATOM     36  CB  PHE A   4      20.566  11.417  -9.447  1.00 83.81           C  
ATOM     37  HB2 PHE A   4      20.975  10.508  -9.888  1.00 83.81           H  
ATOM     38  HB3 PHE A   4      21.301  11.793  -8.735  1.00 83.81           H  
ATOM     39  O   PHE A   4      19.540   8.743  -8.078  1.00 83.81           O  
ATOM     40  CG  PHE A   4      20.366  12.429 -10.556  1.00 83.81           C  
ATOM     41  CD1 PHE A   4      19.619  12.065 -11.686  1.00 83.81           C  
ATOM     42  HD1 PHE A   4      19.250  11.053 -11.760  1.00 83.81           H  
ATOM     43  CD2 PHE A   4      20.906  13.725 -10.467  1.00 83.81           C  
ATOM     44  HD2 PHE A   4      21.493  14.013  -9.607  1.00 83.81           H  
ATOM     45  CE1 PHE A   4      19.378  12.993 -12.715  1.00 83.81           C  
ATOM     46  HE1 PHE A   4      18.807  12.708 -13.587  1.00 83.81           H  
ATOM     47  CE2 PHE A   4      20.682  14.651 -11.502  1.00 83.81           C  
ATOM     48  HE2 PHE A   4      21.102  15.644 -11.435  1.00 83.81           H  
ATOM     49  CZ  PHE A   4      19.911  14.289 -12.621  1.00 83.81           C  
ATOM     50  HZ  PHE A   4      19.745  15.002 -13.415  1.00 83.81           H  
ATOM     51  N   SER A   5      19.696  10.275  -6.441  1.00 85.65           N  
ATOM     52  H   SER A   5      19.666  11.260  -6.219  1.00 85.65           H  
ATOM     53  CA  SER A   5      20.014   9.389  -5.333  1.00 85.65           C  
ATOM     54  HA  SER A   5      19.703   8.373  -5.575  1.00 85.65           H  
ATOM     55  C   SER A   5      19.281   9.812  -4.071  1.00 85.65           C  
ATOM     56  CB  SER A   5      21.525   9.386  -5.091  1.00 85.65           C  
ATOM     57  HB2 SER A   5      21.757   8.849  -4.171  1.00 85.65           H  
ATOM     58  HB3 SER A   5      21.982   8.857  -5.928  1.00 85.65           H  
ATOM     59  O   SER A   5      18.777  10.927  -3.955  1.00 85.65           O  
ATOM     60  OG  SER A   5      22.101  10.678  -5.049  1.00 85.65           O  
ATOM     61  HG  SER A   5      21.610  11.291  -4.498  1.00 85.65           H  
ATOM     62  N   LYS A   6      19.235   8.916  -3.090  1.00 83.57           N  
ATOM     63  H   LYS A   6      19.661   8.014  -3.250  1.00 83.57           H  
ATOM     64  CA  LYS A   6      18.891   9.304  -1.726  1.00 83.57           C  
ATOM     65  HA  LYS A   6      17.971   9.889  -1.727  1.00 83.57           H  
ATOM     66  C   LYS A   6      20.018  10.165  -1.158  1.00 83.57           C  
ATOM     67  CB  LYS A   6      18.704   8.058  -0.876  1.00 83.57           C  
ATOM     68  HB2 LYS A   6      18.613   8.357   0.168  1.00 83.57           H  
ATOM     69  HB3 LYS A   6      19.600   7.447  -0.988  1.00 83.57           H  
ATOM     70  O   LYS A   6      21.116   9.667  -0.930  1.00 83.57           O  
ATOM     71  CG  LYS A   6      17.482   7.223  -1.271  1.00 83.57           C  
ATOM     72  HG2 LYS A   6      16.563   7.795  -1.142  1.00 83.57           H  
ATOM     73  HG3 LYS A   6      17.574   6.879  -2.301  1.00 83.57           H  
ATOM     74  CD  LYS A   6      17.510   6.033  -0.323  1.00 83.57           C  
ATOM     75  HD2 LYS A   6      17.353   6.373   0.700  1.00 83.57           H  
ATOM     76  HD3 LYS A   6      18.511   5.605  -0.383  1.00 83.57           H  
ATOM     77  CE  LYS A   6      16.515   4.933  -0.652  1.00 83.57           C  
ATOM     78  HE2 LYS A   6      16.516   4.764  -1.729  1.00 83.57           H  
ATOM     79  HE3 LYS A   6      15.519   5.234  -0.325  1.00 83.57           H  
ATOM     80  NZ  LYS A   6      16.991   3.728   0.058  1.00 83.57           N  
ATOM     81  HZ1 LYS A   6      17.882   3.470  -0.341  1.00 83.57           H  
ATOM     82  HZ2 LYS A   6      16.346   2.953  -0.003  1.00 83.57           H  
ATOM     83  HZ3 LYS A   6      17.222   3.959   1.013  1.00 83.57           H  
ATOM     84  N   GLU A   7      19.714  11.430  -0.894  1.00 84.00           N  
ATOM     85  H   GLU A   7      18.829  11.772  -1.238  1.00 84.00           H  
ATOM     86  CA  GLU A   7      20.682  12.452  -0.459  1.00 84.00           C  
ATOM     87  HA  GLU A   7      21.539  12.434  -1.131  1.00 84.00           H  
ATOM     88  C   GLU A   7      21.251  12.233   0.958  1.00 84.00           C  
ATOM     89  CB  GLU A   7      20.020  13.837  -0.570  1.00 84.00           C  
ATOM     90  HB2 GLU A   7      19.132  13.853   0.062  1.00 84.00           H  
ATOM     91  HB3 GLU A   7      20.704  14.597  -0.194  1.00 84.00           H  
ATOM     92  O   GLU A   7      22.107  12.985   1.420  1.00 84.00           O  
ATOM     93  CG  GLU A   7      19.607  14.213  -2.006  1.00 84.00           C  
ATOM     94  HG2 GLU A   7      19.154  15.205  -1.982  1.00 84.00           H  
ATOM     95  HG3 GLU A   7      18.840  13.518  -2.347  1.00 84.00           H  
ATOM     96  CD  GLU A   7      20.784  14.224  -2.995  1.00 84.00           C  
ATOM     97  OE1 GLU A   7      20.543  13.903  -4.183  1.00 84.00           O  
ATOM     98  OE2 GLU A   7      21.915  14.512  -2.548  1.00 84.00           O  
ATOM     99  N   SER A   8      20.812  11.190   1.669  1.00 87.89           N  
ATOM    100  H   SER A   8      20.137  10.569   1.245  1.00 87.89           H  
ATOM    101  CA  SER A   8      21.430  10.785   2.929  1.00 87.89           C  
ATOM    102  HA  SER A   8      21.431  11.640   3.606  1.00 87.89           H  
ATOM    103  C   SER A   8      22.878  10.352   2.695  1.00 87.89           C  
ATOM    104  CB  SER A   8      20.644   9.650   3.588  1.00 87.89           C  
ATOM    105  HB2 SER A   8      20.644   8.777   2.934  1.00 87.89           H  
ATOM    106  HB3 SER A   8      21.118   9.382   4.532  1.00 87.89           H  
ATOM    107  O   SER A   8      23.145   9.392   1.970  1.00 87.89           O  
ATOM    108  OG  SER A   8      19.308  10.055   3.828  1.00 87.89           O  
ATOM    109  HG  SER A   8      19.320  10.881   4.317  1.00 87.89           H  
ATOM    110  N   ILE A   9      23.813  11.051   3.340  1.00 86.51           N  
ATOM    111  H   ILE A   9      23.526  11.861   3.870  1.00 86.51           H  
ATOM    112  CA  ILE A   9      25.237  10.717   3.303  1.00 86.51           C  
ATOM    113  HA  ILE A   9      25.482  10.360   2.303  1.00 86.51           H  
ATOM    114  C   ILE A   9      25.489   9.585   4.294  1.00 86.51           C  
ATOM    115  CB  ILE A   9      26.121  11.949   3.592  1.00 86.51           C  
ATOM    116  HB  ILE A   9      25.879  12.326   4.586  1.00 86.51           H  
ATOM    117  O   ILE A   9      25.297   9.745   5.500  1.00 86.51           O  
ATOM    118  CG1 ILE A   9      25.839  13.067   2.560  1.00 86.51           C  
ATOM    119 HG12 ILE A   9      26.117  12.723   1.564  1.00 86.51           H  
ATOM    120 HG13 ILE A   9      24.772  13.291   2.546  1.00 86.51           H  
ATOM    121  CG2 ILE A   9      27.612  11.549   3.568  1.00 86.51           C  
ATOM    122 HG21 ILE A   9      28.242  12.406   3.805  1.00 86.51           H  
ATOM    123 HG22 ILE A   9      27.876  11.149   2.589  1.00 86.51           H  
ATOM    124 HG23 ILE A   9      27.811  10.786   4.321  1.00 86.51           H  
ATOM    125  CD1 ILE A   9      26.560  14.388   2.855  1.00 86.51           C  
ATOM    126 HD11 ILE A   9      26.348  14.707   3.875  1.00 86.51           H  
ATOM    127 HD12 ILE A   9      26.200  15.151   2.165  1.00 86.51           H  
ATOM    128 HD13 ILE A   9      27.635  14.279   2.718  1.00 86.51           H  
ATOM    129  N   LEU A  10      25.945   8.449   3.779  1.00 89.39           N  
ATOM    130  H   LEU A  10      26.094   8.404   2.781  1.00 89.39           H  
ATOM    131  CA  LEU A  10      26.349   7.305   4.580  1.00 89.39           C  
ATOM    132  HA  LEU A  10      25.927   7.418   5.578  1.00 89.39           H  
ATOM    133  C   LEU A  10      27.875   7.264   4.734  1.00 89.39           C  
ATOM    134  CB  LEU A  10      25.786   6.016   3.963  1.00 89.39           C  
ATOM    135  HB2 LEU A  10      26.162   5.944   2.942  1.00 89.39           H  
ATOM    136  HB3 LEU A  10      26.170   5.162   4.521  1.00 89.39           H  
ATOM    137  O   LEU A  10      28.606   7.706   3.837  1.00 89.39           O  
ATOM    138  CG  LEU A  10      24.250   5.932   3.920  1.00 89.39           C  
ATOM    139  HG  LEU A  10      23.873   6.654   3.196  1.00 89.39           H  
ATOM    140  CD1 LEU A  10      23.842   4.525   3.478  1.00 89.39           C  
ATOM    141 HD11 LEU A  10      24.144   3.794   4.228  1.00 89.39           H  
ATOM    142 HD12 LEU A  10      24.319   4.275   2.531  1.00 89.39           H  
ATOM    143 HD13 LEU A  10      22.761   4.476   3.350  1.00 89.39           H  
ATOM    144  CD2 LEU A  10      23.583   6.197   5.274  1.00 89.39           C  
ATOM    145 HD21 LEU A  10      24.004   5.544   6.038  1.00 89.39           H  
ATOM    146 HD22 LEU A  10      22.511   6.017   5.193  1.00 89.39           H  
ATOM    147 HD23 LEU A  10      23.724   7.239   5.561  1.00 89.39           H  
ATOM    148  N   PRO A  11      28.378   6.732   5.862  1.00 90.03           N  
ATOM    149  CA  PRO A  11      29.808   6.551   6.066  1.00 90.03           C  
ATOM    150  HA  PRO A  11      30.319   7.508   5.963  1.00 90.03           H  
ATOM    151  C   PRO A  11      30.397   5.568   5.046  1.00 90.03           C  
ATOM    152  CB  PRO A  11      29.951   6.050   7.507  1.00 90.03           C  
ATOM    153  HB2 PRO A  11      30.812   5.396   7.641  1.00 90.03           H  
ATOM    154  HB3 PRO A  11      30.016   6.903   8.184  1.00 90.03           H  
ATOM    155  O   PRO A  11      29.684   4.830   4.365  1.00 90.03           O  
ATOM    156  CG  PRO A  11      28.638   5.309   7.750  1.00 90.03           C  
ATOM    157  HG2 PRO A  11      28.391   5.255   8.810  1.00 90.03           H  
ATOM    158  HG3 PRO A  11      28.692   4.312   7.314  1.00 90.03           H  
ATOM    159  CD  PRO A  11      27.631   6.154   6.975  1.00 90.03           C  
ATOM    160  HD2 PRO A  11      26.807   5.526   6.636  1.00 90.03           H  
ATOM    161  HD3 PRO A  11      27.255   6.955   7.611  1.00 90.03           H  
ATOM    162  N   LYS A  12      31.729   5.555   4.956  1.00 89.80           N  
ATOM    163  H   LYS A  12      32.252   6.175   5.558  1.00 89.80           H  
ATOM    164  CA  LYS A  12      32.464   4.618   4.101  1.00 89.80           C  
ATOM    165  HA  LYS A  12      32.173   4.800   3.066  1.00 89.80           H  
ATOM    166  C   LYS A  12      32.079   3.169   4.405  1.00 89.80           C  
ATOM    167  CB  LYS A  12      33.974   4.870   4.220  1.00 89.80           C  
ATOM    168  HB2 LYS A  12      34.467   4.344   3.402  1.00 89.80           H  
ATOM    169  HB3 LYS A  12      34.168   5.935   4.094  1.00 89.80           H  
ATOM    170  O   LYS A  12      31.918   2.791   5.565  1.00 89.80           O  
ATOM    171  CG  LYS A  12      34.579   4.399   5.552  1.00 89.80           C  
ATOM    172  HG2 LYS A  12      34.446   3.322   5.654  1.00 89.80           H  
ATOM    173  HG3 LYS A  12      34.077   4.900   6.379  1.00 89.80           H  
ATOM    174  CD  LYS A  12      36.079   4.693   5.619  1.00 89.80           C  
ATOM    175  HD2 LYS A  12      36.579   4.199   4.786  1.00 89.80           H  
ATOM    176  HD3 LYS A  12      36.238   5.769   5.550  1.00 89.80           H  
ATOM    177  CE  LYS A  12      36.636   4.172   6.950  1.00 89.80           C  
ATOM    178  HE2 LYS A  12      36.438   3.102   7.012  1.00 89.80           H  
ATOM    179  HE3 LYS A  12      36.098   4.657   7.765  1.00 89.80           H  
ATOM    180  NZ  LYS A  12      38.092   4.432   7.069  1.00 89.80           N  
ATOM    181  HZ1 LYS A  12      38.593   3.963   6.328  1.00 89.80           H  
ATOM    182  HZ2 LYS A  12      38.280   5.422   7.007  1.00 89.80           H  
ATOM    183  HZ3 LYS A  12      38.440   4.094   7.955  1.00 89.80           H  
ATOM    184  N   GLY A  13      31.976   2.351   3.367  1.00 84.70           N  
ATOM    185  H   GLY A  13      32.096   2.717   2.434  1.00 84.70           H  
ATOM    186  CA  GLY A  13      31.667   0.935   3.513  1.00 84.70           C  
ATOM    187  HA2 GLY A  13      30.656   0.823   3.903  1.00 84.70           H  
ATOM    188  HA3 GLY A  13      32.364   0.488   4.222  1.00 84.70           H  
ATOM    189  C   GLY A  13      31.771   0.190   2.192  1.00 84.70           C  
ATOM    190  O   GLY A  13      31.834   0.794   1.127  1.00 84.70           O  
ATOM    191  N   ASN A  14      31.743  -1.138   2.264  1.00 84.09           N  
ATOM    192  H   ASN A  14      31.705  -1.567   3.177  1.00 84.09           H  
ATOM    193  CA  ASN A  14      31.883  -2.018   1.098  1.00 84.09           C  
ATOM    194  HA  ASN A  14      32.612  -1.574   0.421  1.00 84.09           H  
ATOM    195  C   ASN A  14      30.588  -2.162   0.277  1.00 84.09           C  
ATOM    196  CB  ASN A  14      32.435  -3.376   1.572  1.00 84.09           C  
ATOM    197  HB2 ASN A  14      31.779  -3.791   2.337  1.00 84.09           H  
ATOM    198  HB3 ASN A  14      32.457  -4.073   0.735  1.00 84.09           H  
ATOM    199  O   ASN A  14      30.464  -3.094  -0.509  1.00 84.09           O  
ATOM    200  CG  ASN A  14      33.851  -3.284   2.105  1.00 84.09           C  
ATOM    201  ND2 ASN A  14      34.261  -4.225   2.922  1.00 84.09           N  
ATOM    202 HD21 ASN A  14      33.670  -5.012   3.151  1.00 84.09           H  
ATOM    203 HD22 ASN A  14      35.217  -4.153   3.239  1.00 84.09           H  
ATOM    204  OD1 ASN A  14      34.604  -2.378   1.799  1.00 84.09           O  
ATOM    205  N   SER A  15      29.607  -1.280   0.478  1.00 84.42           N  
ATOM    206  H   SER A  15      29.822  -0.453   1.018  1.00 84.42           H  
ATOM    207  CA  SER A  15      28.357  -1.310  -0.276  1.00 84.42           C  
ATOM    208  HA  SER A  15      28.010  -2.340  -0.360  1.00 84.42           H  
ATOM    209  C   SER A  15      28.586  -0.752  -1.675  1.00 84.42           C  
ATOM    210  CB  SER A  15      27.279  -0.507   0.453  1.00 84.42           C  
ATOM    211  HB2 SER A  15      27.658   0.497   0.648  1.00 84.42           H  
ATOM    212  HB3 SER A  15      27.056  -0.983   1.408  1.00 84.42           H  
ATOM    213  O   SER A  15      28.845   0.439  -1.832  1.00 84.42           O  
ATOM    214  OG  SER A  15      26.095  -0.428  -0.321  1.00 84.42           O  
ATOM    215  HG  SER A  15      25.646   0.384  -0.076  1.00 84.42           H  
ATOM    216  N   ASP A  16      28.399  -1.589  -2.692  1.00 80.90           N  
ATOM    217  H   ASP A  16      28.337  -2.580  -2.504  1.00 80.90           H  
ATOM    218  CA  ASP A  16      28.456  -1.167  -4.097  1.00 80.90           C  
ATOM    219  HA  ASP A  16      29.357  -0.570  -4.240  1.00 80.90           H  
ATOM    220  C   ASP A  16      27.262  -0.273  -4.501  1.00 80.90           C  
ATOM    221  CB  ASP A  16      28.573  -2.402  -5.003  1.00 80.90           C  
ATOM    222  HB2 ASP A  16      28.651  -2.073  -6.039  1.00 80.90           H  
ATOM    223  HB3 ASP A  16      27.659  -2.989  -4.907  1.00 80.90           H  
ATOM    224  O   ASP A  16      27.195   0.207  -5.628  1.00 80.90           O  
ATOM    225  CG  ASP A  16      29.790  -3.291  -4.691  1.00 80.90           C  
ATOM    226  OD1 ASP A  16      30.906  -2.763  -4.419  1.00 80.90           O  
ATOM    227  OD2 ASP A  16      29.587  -4.523  -4.699  1.00 80.90           O  
ATOM    228  N   LYS A  17      26.309  -0.026  -3.586  1.00 83.37           N  
ATOM    229  H   LYS A  17      26.437  -0.429  -2.669  1.00 83.37           H  
ATOM    230  CA  LYS A  17      25.195   0.914  -3.799  1.00 83.37           C  
ATOM    231  HA  LYS A  17      24.910   0.887  -4.851  1.00 83.37           H  
ATOM    232  C   LYS A  17      25.569   2.367  -3.517  1.00 83.37           C  
ATOM    233  CB  LYS A  17      23.981   0.536  -2.940  1.00 83.37           C  
ATOM    234  HB2 LYS A  17      23.186   1.255  -3.137  1.00 83.37           H  
ATOM    235  HB3 LYS A  17      24.244   0.612  -1.885  1.00 83.37           H  
ATOM    236  O   LYS A  17      24.838   3.251  -3.959  1.00 83.37           O  
ATOM    237  CG  LYS A  17      23.455  -0.869  -3.246  1.00 83.37           C  
ATOM    238  HG2 LYS A  17      23.199  -0.936  -4.303  1.00 83.37           H  
ATOM    239  HG3 LYS A  17      24.223  -1.608  -3.018  1.00 83.37           H  
ATOM    240  CD  LYS A  17      22.215  -1.159  -2.397  1.00 83.37           C  
ATOM    241  HD2 LYS A  17      22.478  -1.084  -1.342  1.00 83.37           H  
ATOM    242  HD3 LYS A  17      21.440  -0.428  -2.631  1.00 83.37           H  
ATOM    243  CE  LYS A  17      21.718  -2.571  -2.714  1.00 83.37           C  
ATOM    244  HE2 LYS A  17      22.528  -3.273  -2.518  1.00 83.37           H  
ATOM    245  HE3 LYS A  17      21.487  -2.626  -3.778  1.00 83.37           H  
ATOM    246  NZ  LYS A  17      20.525  -2.919  -1.906  1.00 83.37           N  
ATOM    247  HZ1 LYS A  17      19.774  -2.273  -2.102  1.00 83.37           H  
ATOM    248  HZ2 LYS A  17      20.218  -3.855  -2.128  1.00 83.37           H  
ATOM    249  HZ3 LYS A  17      20.753  -2.875  -0.923  1.00 83.37           H  
ATOM    250  N   LEU A  18      26.651   2.602  -2.766  1.00 86.95           N  
ATOM    251  H   LEU A  18      27.266   1.831  -2.546  1.00 86.95           H  
ATOM    252  CA  LEU A  18      27.067   3.952  -2.404  1.00 86.95           C  
ATOM    253  HA  LEU A  18      26.210   4.470  -1.974  1.00 86.95           H  
ATOM    254  C   LEU A  18      27.502   4.719  -3.648  1.00 86.95           C  
ATOM    255  CB  LEU A  18      28.219   3.935  -1.387  1.00 86.95           C  
ATOM    256  HB2 LEU A  18      28.609   4.950  -1.309  1.00 86.95           H  
ATOM    257  HB3 LEU A  18      29.010   3.293  -1.774  1.00 86.95           H  
ATOM    258  O   LEU A  18      28.321   4.241  -4.432  1.00 86.95           O  
ATOM    259  CG  LEU A  18      27.849   3.478   0.027  1.00 86.95           C  
ATOM    260  HG  LEU A  18      27.382   2.495  -0.022  1.00 86.95           H  
ATOM    261  CD1 LEU A  18      29.118   3.388   0.880  1.00 86.95           C  
ATOM    262 HD11 LEU A  18      29.602   4.362   0.936  1.00 86.95           H  
ATOM    263 HD12 LEU A  18      29.807   2.671   0.434  1.00 86.95           H  
ATOM    264 HD13 LEU A  18      28.867   3.059   1.889  1.00 86.95           H  
ATOM    265  CD2 LEU A  18      26.883   4.442   0.712  1.00 86.95           C  
ATOM    266 HD21 LEU A  18      25.933   4.464   0.179  1.00 86.95           H  
ATOM    267 HD22 LEU A  18      26.695   4.094   1.727  1.00 86.95           H  
ATOM    268 HD23 LEU A  18      27.302   5.448   0.737  1.00 86.95           H  
ATOM    269  N   ILE A  19      27.001   5.940  -3.787  1.00 88.00           N  
ATOM    270  H   ILE A  19      26.324   6.257  -3.108  1.00 88.00           H  
ATOM    271  CA  ILE A  19      27.346   6.813  -4.908  1.00 88.00           C  
ATOM    272  HA  ILE A  19      27.802   6.214  -5.696  1.00 88.00           H  
ATOM    273  C   ILE A  19      28.374   7.835  -4.446  1.00 88.00           C  
ATOM    274  CB  ILE A  19      26.094   7.460  -5.516  1.00 88.00           C  
ATOM    275  HB  ILE A  19      25.593   8.028  -4.733  1.00 88.00           H  
ATOM    276  O   ILE A  19      28.214   8.493  -3.414  1.00 88.00           O  
ATOM    277  CG1 ILE A  19      25.133   6.373  -6.036  1.00 88.00           C  
ATOM    278 HG12 ILE A  19      25.067   5.537  -5.340  1.00 88.00           H  
ATOM    279 HG13 ILE A  19      25.498   5.985  -6.987  1.00 88.00           H  
ATOM    280  CG2 ILE A  19      26.469   8.424  -6.659  1.00 88.00           C  
ATOM    281 HG21 ILE A  19      27.013   7.895  -7.442  1.00 88.00           H  
ATOM    282 HG22 ILE A  19      25.578   8.873  -7.098  1.00 88.00           H  
ATOM    283 HG23 ILE A  19      27.080   9.246  -6.286  1.00 88.00           H  
ATOM    284  CD1 ILE A  19      23.720   6.912  -6.202  1.00 88.00           C  
ATOM    285 HD11 ILE A  19      23.296   7.126  -5.221  1.00 88.00           H  
ATOM    286 HD12 ILE A  19      23.125   6.145  -6.700  1.00 88.00           H  
ATOM    287 HD13 ILE A  19      23.708   7.809  -6.821  1.00 88.00           H  
ATOM    288  N   ALA A  20      29.436   7.979  -5.232  1.00 88.48           N  
ATOM    289  H   ALA A  20      29.493   7.424  -6.073  1.00 88.48           H  
ATOM    290  CA  ALA A  20      30.481   8.955  -4.985  1.00 88.48           C  
ATOM    291  HA  ALA A  20      30.943   8.752  -4.019  1.00 88.48           H  
ATOM    292  C   ALA A  20      29.906  10.374  -4.959  1.00 88.48           C  
ATOM    293  CB  ALA A  20      31.541   8.805  -6.076  1.00 88.48           C  
ATOM    294  HB1 ALA A  20      31.105   9.008  -7.054  1.00 88.48           H  
ATOM    295  HB2 ALA A  20      32.348   9.516  -5.900  1.00 88.48           H  
ATOM    296  HB3 ALA A  20      31.948   7.794  -6.070  1.00 88.48           H  
ATOM    297  O   ALA A  20      29.219  10.799  -5.884  1.00 88.48           O  
ATOM    298  N   ARG A  21      30.245  11.142  -3.919  1.00 85.81           N  
ATOM    299  H   ARG A  21      30.762  10.711  -3.167  1.00 85.81           H  
ATOM    300  CA  ARG A  21      29.853  12.561  -3.826  1.00 85.81           C  
ATOM    301  HA  ARG A  21      28.790  12.647  -4.049  1.00 85.81           H  
ATOM    302  C   ARG A  21      30.556  13.444  -4.864  1.00 85.81           C  
ATOM    303  CB  ARG A  21      30.109  13.088  -2.406  1.00 85.81           C  
ATOM    304  HB2 ARG A  21      31.150  12.913  -2.136  1.00 85.81           H  
ATOM    305  HB3 ARG A  21      29.926  14.163  -2.395  1.00 85.81           H  
ATOM    306  O   ARG A  21      30.095  14.545  -5.140  1.00 85.81           O  
ATOM    307  CG  ARG A  21      29.177  12.434  -1.374  1.00 85.81           C  
ATOM    308  HG2 ARG A  21      29.338  11.356  -1.354  1.00 85.81           H  
ATOM    309  HG3 ARG A  21      28.144  12.619  -1.666  1.00 85.81           H  
ATOM    310  CD  ARG A  21      29.393  13.007   0.032  1.00 85.81           C  
ATOM    311  HD2 ARG A  21      28.570  12.667   0.660  1.00 85.81           H  
ATOM    312  HD3 ARG A  21      29.357  14.095  -0.026  1.00 85.81           H  
ATOM    313  NE  ARG A  21      30.668  12.561   0.636  1.00 85.81           N  
ATOM    314  HE  ARG A  21      31.109  11.749   0.227  1.00 85.81           H  
ATOM    315  NH1 ARG A  21      30.667  14.006   2.418  1.00 85.81           N  
ATOM    316 HH11 ARG A  21      31.051  14.316   3.299  1.00 85.81           H  
ATOM    317 HH12 ARG A  21      29.808  14.406   2.070  1.00 85.81           H  
ATOM    318  NH2 ARG A  21      32.267  12.463   2.258  1.00 85.81           N  
ATOM    319 HH21 ARG A  21      32.532  11.533   1.967  1.00 85.81           H  
ATOM    320 HH22 ARG A  21      32.639  12.792   3.138  1.00 85.81           H  
ATOM    321  CZ  ARG A  21      31.199  13.014   1.758  1.00 85.81           C  
ATOM    322  N   LYS A  22      31.702  12.993  -5.387  1.00 84.29           N  
ATOM    323  H   LYS A  22      31.960  12.042  -5.166  1.00 84.29           H  
ATOM    324  CA  LYS A  22      32.534  13.693  -6.376  1.00 84.29           C  
ATOM    325  HA  LYS A  22      31.903  14.372  -6.950  1.00 84.29           H  
ATOM    326  C   LYS A  22      33.141  12.685  -7.351  1.00 84.29           C  
ATOM    327  CB  LYS A  22      33.650  14.496  -5.679  1.00 84.29           C  
ATOM    328  HB2 LYS A  22      34.277  13.815  -5.103  1.00 84.29           H  
ATOM    329  HB3 LYS A  22      34.268  14.959  -6.448  1.00 84.29           H  
ATOM    330  O   LYS A  22      33.438  11.564  -6.950  1.00 84.29           O  
ATOM    331  CG  LYS A  22      33.119  15.600  -4.750  1.00 84.29           C  
ATOM    332  HG2 LYS A  22      32.608  15.148  -3.900  1.00 84.29           H  
ATOM    333  HG3 LYS A  22      32.411  16.220  -5.300  1.00 84.29           H  
ATOM    334  CD  LYS A  22      34.256  16.486  -4.228  1.00 84.29           C  
ATOM    335  HD2 LYS A  22      34.762  16.949  -5.076  1.00 84.29           H  
ATOM    336  HD3 LYS A  22      34.967  15.872  -3.676  1.00 84.29           H  
ATOM    337  CE  LYS A  22      33.687  17.575  -3.310  1.00 84.29           C  
ATOM    338  HE2 LYS A  22      33.209  17.095  -2.457  1.00 84.29           H  
ATOM    339  HE3 LYS A  22      32.918  18.120  -3.857  1.00 84.29           H  
ATOM    340  NZ  LYS A  22      34.742  18.515  -2.849  1.00 84.29           N  
ATOM    341  HZ1 LYS A  22      35.174  18.974  -3.638  1.00 84.29           H  
ATOM    342  HZ2 LYS A  22      35.454  18.023  -2.329  1.00 84.29           H  
ATOM    343  HZ3 LYS A  22      34.344  19.231  -2.259  1.00 84.29           H  
ATOM    344  N   THR A  23      33.412  13.121  -8.581  1.00 80.73           N  
ATOM    345  H   THR A  23      33.091  14.046  -8.826  1.00 80.73           H  
ATOM    346  CA  THR A  23      33.836  12.311  -9.747  1.00 80.73           C  
ATOM    347  HA  THR A  23      33.017  11.638 -10.002  1.00 80.73           H  
ATOM    348  C   THR A  23      35.076  11.421  -9.546  1.00 80.73           C  
ATOM    349  CB  THR A  23      34.038  13.263 -10.945  1.00 80.73           C  
ATOM    350  HB  THR A  23      34.929  13.867 -10.777  1.00 80.73           H  
ATOM    351  O   THR A  23      35.311  10.525 -10.341  1.00 80.73           O  
ATOM    352  CG2 THR A  23      34.151  12.593 -12.312  1.00 80.73           C  
ATOM    353 HG21 THR A  23      34.166  13.346 -13.101  1.00 80.73           H  
ATOM    354 HG22 THR A  23      33.312  11.915 -12.470  1.00 80.73           H  
ATOM    355 HG23 THR A  23      35.081  12.028 -12.376  1.00 80.73           H  
ATOM    356  OG1 THR A  23      32.923  14.129 -11.021  1.00 80.73           O  
ATOM    357  HG1 THR A  23      32.831  14.394 -11.939  1.00 80.73           H  
ATOM    358  N   TYR A  24      35.842  11.587  -8.466  1.00 83.99           N  
ATOM    359  H   TYR A  24      35.572  12.302  -7.805  1.00 83.99           H  
ATOM    360  CA  TYR A  24      37.057  10.801  -8.189  1.00 83.99           C  
ATOM    361  HA  TYR A  24      37.065   9.915  -8.823  1.00 83.99           H  
ATOM    362  C   TYR A  24      37.129  10.288  -6.746  1.00 83.99           C  
ATOM    363  CB  TYR A  24      38.281  11.649  -8.554  1.00 83.99           C  
ATOM    364  HB2 TYR A  24      38.359  12.483  -7.857  1.00 83.99           H  
ATOM    365  HB3 TYR A  24      39.181  11.043  -8.448  1.00 83.99           H  
ATOM    366  O   TYR A  24      38.188   9.887  -6.264  1.00 83.99           O  
ATOM    367  CG  TYR A  24      38.226  12.179  -9.971  1.00 83.99           C  
ATOM    368  CD1 TYR A  24      38.456  11.302 -11.047  1.00 83.99           C  
ATOM    369  HD1 TYR A  24      38.692  10.264 -10.863  1.00 83.99           H  
ATOM    370  CD2 TYR A  24      37.887  13.525 -10.216  1.00 83.99           C  
ATOM    371  HD2 TYR A  24      37.713  14.200  -9.391  1.00 83.99           H  
ATOM    372  CE1 TYR A  24      38.360  11.771 -12.369  1.00 83.99           C  
ATOM    373  HE1 TYR A  24      38.533  11.107 -13.203  1.00 83.99           H  
ATOM    374  CE2 TYR A  24      37.792  13.998 -11.539  1.00 83.99           C  
ATOM    375  HE2 TYR A  24      37.549  15.032 -11.734  1.00 83.99           H  
ATOM    376  OH  TYR A  24      37.955  13.561 -13.897  1.00 83.99           O  
ATOM    377  HH  TYR A  24      37.788  14.505 -13.961  1.00 83.99           H  
ATOM    378  CZ  TYR A  24      38.034  13.118 -12.617  1.00 83.99           C  
ATOM    379  N   TRP A  25      36.021  10.359  -6.009  1.00 87.73           N  
ATOM    380  H   TRP A  25      35.153  10.616  -6.457  1.00 87.73           H  
ATOM    381  CA  TRP A  25      35.969   9.913  -4.622  1.00 87.73           C  
ATOM    382  HA  TRP A  25      36.970   9.903  -4.192  1.00 87.73           H  
ATOM    383  C   TRP A  25      35.434   8.497  -4.554  1.00 87.73           C  
ATOM    384  CB  TRP A  25      35.131  10.877  -3.784  1.00 87.73           C  
ATOM    385  HB2 TRP A  25      34.211  11.121  -4.315  1.00 87.73           H  
ATOM    386  HB3 TRP A  25      34.849  10.364  -2.865  1.00 87.73           H  
ATOM    387  O   TRP A  25      34.257   8.265  -4.792  1.00 87.73           O  
ATOM    388  CG  TRP A  25      35.822  12.142  -3.385  1.00 87.73           C  
ATOM    389  CD1 TRP A  25      36.920  12.685  -3.963  1.00 87.73           C  
ATOM    390  HD1 TRP A  25      37.455  12.267  -4.803  1.00 87.73           H  
ATOM    391  CD2 TRP A  25      35.502  13.005  -2.257  1.00 87.73           C  
ATOM    392  CE2 TRP A  25      36.462  14.058  -2.207  1.00 87.73           C  
ATOM    393  CE3 TRP A  25      34.507  12.986  -1.257  1.00 87.73           C  
ATOM    394  HE3 TRP A  25      33.780  12.187  -1.259  1.00 87.73           H  
ATOM    395  NE1 TRP A  25      37.298  13.818  -3.275  1.00 87.73           N  
ATOM    396  HE1 TRP A  25      38.147  14.326  -3.481  1.00 87.73           H  
ATOM    397  CH2 TRP A  25      35.437  15.000  -0.232  1.00 87.73           C  
ATOM    398  HH2 TRP A  25      35.424  15.733   0.561  1.00 87.73           H  
ATOM    399  CZ2 TRP A  25      36.441  15.046  -1.214  1.00 87.73           C  
ATOM    400  HZ2 TRP A  25      37.213  15.800  -1.181  1.00 87.73           H  
ATOM    401  CZ3 TRP A  25      34.473  13.977  -0.258  1.00 87.73           C  
ATOM    402  HZ3 TRP A  25      33.713  13.946   0.509  1.00 87.73           H  
ATOM    403  N   ASP A  26      36.295   7.564  -4.169  1.00 87.78           N  
ATOM    404  H   ASP A  26      37.271   7.804  -4.070  1.00 87.78           H  
ATOM    405  CA  ASP A  26      35.882   6.196  -3.886  1.00 87.78           C  
ATOM    406  HA  ASP A  26      35.363   5.798  -4.757  1.00 87.78           H  
ATOM    407  C   ASP A  26      34.954   6.167  -2.650  1.00 87.78           C  
ATOM    408  CB  ASP A  26      37.136   5.339  -3.693  1.00 87.78           C  
ATOM    409  HB2 ASP A  26      37.728   5.754  -2.878  1.00 87.78           H  
ATOM    410  HB3 ASP A  26      37.736   5.385  -4.602  1.00 87.78           H  
ATOM    411  O   ASP A  26      35.401   6.497  -1.539  1.00 87.78           O  
ATOM    412  CG  ASP A  26      36.832   3.871  -3.384  1.00 87.78           C  
ATOM    413  OD1 ASP A  26      35.639   3.493  -3.345  1.00 87.78           O  
ATOM    414  OD2 ASP A  26      37.820   3.159  -3.103  1.00 87.78           O  
ATOM    415  N   PRO A  27      33.678   5.758  -2.788  1.00 88.64           N  
ATOM    416  CA  PRO A  27      32.756   5.670  -1.659  1.00 88.64           C  
ATOM    417  HA  PRO A  27      32.658   6.662  -1.220  1.00 88.64           H  
ATOM    418  C   PRO A  27      33.221   4.689  -0.578  1.00 88.64           C  
ATOM    419  CB  PRO A  27      31.413   5.235  -2.247  1.00 88.64           C  
ATOM    420  HB2 PRO A  27      31.274   4.161  -2.125  1.00 88.64           H  
ATOM    421  HB3 PRO A  27      30.595   5.788  -1.784  1.00 88.64           H  
ATOM    422  O   PRO A  27      32.904   4.873   0.601  1.00 88.64           O  
ATOM    423  CG  PRO A  27      31.524   5.560  -3.730  1.00 88.64           C  
ATOM    424  HG2 PRO A  27      30.907   4.905  -4.345  1.00 88.64           H  
ATOM    425  HG3 PRO A  27      31.258   6.606  -3.880  1.00 88.64           H  
ATOM    426  CD  PRO A  27      33.004   5.379  -4.021  1.00 88.64           C  
ATOM    427  HD2 PRO A  27      33.214   4.333  -4.241  1.00 88.64           H  
ATOM    428  HD3 PRO A  27      33.285   6.004  -4.869  1.00 88.64           H  
ATOM    429  N   LYS A  28      34.040   3.688  -0.935  1.00 90.68           N  
ATOM    430  H   LYS A  28      34.321   3.613  -1.902  1.00 90.68           H  
ATOM    431  CA  LYS A  28      34.641   2.748   0.024  1.00 90.68           C  
ATOM    432  HA  LYS A  28      33.853   2.364   0.672  1.00 90.68           H  
ATOM    433  C   LYS A  28      35.657   3.432   0.940  1.00 90.68           C  
ATOM    434  CB  LYS A  28      35.273   1.550  -0.714  1.00 90.68           C  
ATOM    435  HB2 LYS A  28      36.087   1.887  -1.355  1.00 90.68           H  
ATOM    436  HB3 LYS A  28      35.683   0.863   0.026  1.00 90.68           H  
ATOM    437  O   LYS A  28      35.903   2.954   2.046  1.00 90.68           O  
ATOM    438  CG  LYS A  28      34.228   0.797  -1.553  1.00 90.68           C  
ATOM    439  HG2 LYS A  28      33.864   1.457  -2.341  1.00 90.68           H  
ATOM    440  HG3 LYS A  28      33.387   0.549  -0.907  1.00 90.68           H  
ATOM    441  CD  LYS A  28      34.725  -0.502  -2.210  1.00 90.68           C  
ATOM    442  HD2 LYS A  28      35.517  -0.277  -2.924  1.00 90.68           H  
ATOM    443  HD3 LYS A  28      35.082  -1.193  -1.446  1.00 90.68           H  
ATOM    444  CE  LYS A  28      33.491  -1.080  -2.928  1.00 90.68           C  
ATOM    445  HE2 LYS A  28      33.140  -0.342  -3.650  1.00 90.68           H  
ATOM    446  HE3 LYS A  28      32.690  -1.192  -2.197  1.00 90.68           H  
ATOM    447  NZ  LYS A  28      33.680  -2.377  -3.624  1.00 90.68           N  
ATOM    448  HZ1 LYS A  28      32.778  -2.648  -3.989  1.00 90.68           H  
ATOM    449  HZ2 LYS A  28      33.968  -3.110  -2.992  1.00 90.68           H  
ATOM    450  HZ3 LYS A  28      34.307  -2.294  -4.412  1.00 90.68           H  
ATOM    451  N   LYS A  29      36.207   4.580   0.528  1.00 90.64           N  
ATOM    452  H   LYS A  29      35.955   4.899  -0.397  1.00 90.64           H  
ATOM    453  CA  LYS A  29      37.121   5.408   1.333  1.00 90.64           C  
ATOM    454  HA  LYS A  29      37.548   4.798   2.129  1.00 90.64           H  
ATOM    455  C   LYS A  29      36.415   6.570   2.028  1.00 90.64           C  
ATOM    456  CB  LYS A  29      38.275   5.916   0.455  1.00 90.64           C  
ATOM    457  HB2 LYS A  29      37.872   6.455  -0.402  1.00 90.64           H  
ATOM    458  HB3 LYS A  29      38.883   6.606   1.039  1.00 90.64           H  
ATOM    459  O   LYS A  29      36.718   6.843   3.188  1.00 90.64           O  
ATOM    460  CG  LYS A  29      39.166   4.767  -0.037  1.00 90.64           C  
ATOM    461  HG2 LYS A  29      39.551   4.215   0.821  1.00 90.64           H  
ATOM    462  HG3 LYS A  29      38.578   4.089  -0.655  1.00 90.64           H  
ATOM    463  CD  LYS A  29      40.342   5.301  -0.862  1.00 90.64           C  
ATOM    464  HD2 LYS A  29      39.956   5.893  -1.692  1.00 90.64           H  
ATOM    465  HD3 LYS A  29      40.974   5.928  -0.233  1.00 90.64           H  
ATOM    466  CE  LYS A  29      41.149   4.119  -1.410  1.00 90.64           C  
ATOM    467  HE2 LYS A  29      40.477   3.503  -2.006  1.00 90.64           H  
ATOM    468  HE3 LYS A  29      41.500   3.513  -0.574  1.00 90.64           H  
ATOM    469  NZ  LYS A  29      42.294   4.571  -2.240  1.00 90.64           N  
ATOM    470  HZ1 LYS A  29      42.928   5.148  -1.706  1.00 90.64           H  
ATOM    471  HZ2 LYS A  29      42.800   3.773  -2.597  1.00 90.64           H  
ATOM    472  HZ3 LYS A  29      41.957   5.098  -3.033  1.00 90.64           H  
ATOM    473  N   TYR A  30      35.475   7.231   1.352  1.00 91.32           N  
ATOM    474  H   TYR A  30      35.318   6.953   0.394  1.00 91.32           H  
ATOM    475  CA  TYR A  30      34.926   8.526   1.789  1.00 91.32           C  
ATOM    476  HA  TYR A  30      35.438   8.841   2.698  1.00 91.32           H  
ATOM    477  C   TYR A  30      33.435   8.521   2.135  1.00 91.32           C  
ATOM    478  CB  TYR A  30      35.222   9.576   0.712  1.00 91.32           C  
ATOM    479  HB2 TYR A  30      34.723   9.289  -0.213  1.00 91.32           H  
ATOM    480  HB3 TYR A  30      34.814  10.539   1.021  1.00 91.32           H  
ATOM    481  O   TYR A  30      32.884   9.579   2.461  1.00 91.32           O  
ATOM    482  CG  TYR A  30      36.701   9.763   0.459  1.00 91.32           C  
ATOM    483  CD1 TYR A  30      37.497  10.416   1.420  1.00 91.32           C  
ATOM    484  HD1 TYR A  30      37.050  10.799   2.326  1.00 91.32           H  
ATOM    485  CD2 TYR A  30      37.281   9.261  -0.720  1.00 91.32           C  
ATOM    486  HD2 TYR A  30      36.669   8.755  -1.452  1.00 91.32           H  
ATOM    487  CE1 TYR A  30      38.878  10.573   1.201  1.00 91.32           C  
ATOM    488  HE1 TYR A  30      39.490  11.076   1.935  1.00 91.32           H  
ATOM    489  CE2 TYR A  30      38.661   9.415  -0.942  1.00 91.32           C  
ATOM    490  HE2 TYR A  30      39.119   9.044  -1.847  1.00 91.32           H  
ATOM    491  OH  TYR A  30      40.792  10.207  -0.205  1.00 91.32           O  
ATOM    492  HH  TYR A  30      41.230  10.714   0.482  1.00 91.32           H  
ATOM    493  CZ  TYR A  30      39.460  10.071   0.017  1.00 91.32           C  
ATOM    494  N   GLY A  31      32.776   7.366   2.046  1.00 88.91           N  
ATOM    495  H   GLY A  31      33.259   6.550   1.700  1.00 88.91           H  
ATOM    496  CA  GLY A  31      31.321   7.306   2.077  1.00 88.91           C  
ATOM    497  HA2 GLY A  31      30.986   6.270   2.129  1.00 88.91           H  
ATOM    498  HA3 GLY A  31      30.950   7.833   2.956  1.00 88.91           H  
ATOM    499  C   GLY A  31      30.702   7.933   0.833  1.00 88.91           C  
ATOM    500  O   GLY A  31      31.389   8.399  -0.081  1.00 88.91           O  
ATOM    501  N   GLY A  32      29.381   7.954   0.799  1.00 91.18           N  
ATOM    502  H   GLY A  32      28.857   7.652   1.608  1.00 91.18           H  
ATOM    503  CA  GLY A  32      28.643   8.350  -0.389  1.00 91.18           C  
ATOM    504  HA2 GLY A  32      28.703   7.547  -1.124  1.00 91.18           H  
ATOM    505  HA3 GLY A  32      29.080   9.247  -0.826  1.00 91.18           H  
ATOM    506  C   GLY A  32      27.178   8.612  -0.101  1.00 91.18           C  
ATOM    507  O   GLY A  32      26.724   8.468   1.034  1.00 91.18           O  
ATOM    508  N   PHE A  33      26.444   8.989  -1.139  1.00 90.93           N  
ATOM    509  H   PHE A  33      26.882   9.037  -2.048  1.00 90.93           H  
ATOM    510  CA  PHE A  33      24.986   8.962  -1.085  1.00 90.93           C  
ATOM    511  HA  PHE A  33      24.653   9.487  -0.191  1.00 90.93           H  
ATOM    512  C   PHE A  33      24.510   7.508  -0.986  1.00 90.93           C  
ATOM    513  CB  PHE A  33      24.412   9.683  -2.307  1.00 90.93           C  
ATOM    514  HB2 PHE A  33      24.687   9.141  -3.212  1.00 90.93           H  
ATOM    515  HB3 PHE A  33      23.324   9.671  -2.244  1.00 90.93           H  
ATOM    516  O   PHE A  33      25.124   6.627  -1.590  1.00 90.93           O  
ATOM    517  CG  PHE A  33      24.860  11.124  -2.427  1.00 90.93           C  
ATOM    518  CD1 PHE A  33      24.456  12.052  -1.452  1.00 90.93           C  
ATOM    519  HD1 PHE A  33      23.830  11.741  -0.629  1.00 90.93           H  
ATOM    520  CD2 PHE A  33      25.642  11.551  -3.518  1.00 90.93           C  
ATOM    521  HD2 PHE A  33      25.936  10.849  -4.285  1.00 90.93           H  
ATOM    522  CE1 PHE A  33      24.808  13.405  -1.578  1.00 90.93           C  
ATOM    523  HE1 PHE A  33      24.421  14.127  -0.873  1.00 90.93           H  
ATOM    524  CE2 PHE A  33      25.992  12.907  -3.644  1.00 90.93           C  
ATOM    525  HE2 PHE A  33      26.535  13.246  -4.514  1.00 90.93           H  
ATOM    526  CZ  PHE A  33      25.569  13.836  -2.677  1.00 90.93           C  
ATOM    527  HZ  PHE A  33      25.777  14.888  -2.806  1.00 90.93           H  
ATOM    528  N   ASP A  34      23.448   7.264  -0.211  1.00 87.79           N  
ATOM    529  H   ASP A  34      23.037   8.053   0.267  1.00 87.79           H  
ATOM    530  CA  ASP A  34      22.969   5.923   0.169  1.00 87.79           C  
ATOM    531  HA  ASP A  34      23.720   5.461   0.809  1.00 87.79           H  
ATOM    532  C   ASP A  34      22.803   4.993  -1.040  1.00 87.79           C  
ATOM    533  CB  ASP A  34      21.660   6.085   0.992  1.00 87.79           C  
ATOM    534  HB2 ASP A  34      21.041   6.831   0.495  1.00 87.79           H  
ATOM    535  HB3 ASP A  34      21.916   6.502   1.966  1.00 87.79           H  
ATOM    536  O   ASP A  34      23.438   3.938  -1.126  1.00 87.79           O  
ATOM    537  CG  ASP A  34      20.778   4.833   1.220  1.00 87.79           C  
ATOM    538  OD1 ASP A  34      21.079   3.730   0.716  1.00 87.79           O  
ATOM    539  OD2 ASP A  34      19.669   4.979   1.785  1.00 87.79           O  
ATOM    540  N   SER A  35      21.920   5.373  -1.960  1.00 85.83           N  
ATOM    541  H   SER A  35      21.474   6.274  -1.862  1.00 85.83           H  
ATOM    542  CA  SER A  35      21.572   4.539  -3.104  1.00 85.83           C  
ATOM    543  HA  SER A  35      22.499   4.102  -3.474  1.00 85.83           H  
ATOM    544  C   SER A  35      20.958   5.355  -4.241  1.00 85.83           C  
ATOM    545  CB  SER A  35      20.637   3.382  -2.692  1.00 85.83           C  
ATOM    546  HB2 SER A  35      21.263   2.557  -2.352  1.00 85.83           H  
ATOM    547  HB3 SER A  35      20.076   3.040  -3.562  1.00 85.83           H  
ATOM    548  O   SER A  35      20.328   6.390  -3.989  1.00 85.83           O  
ATOM    549  OG  SER A  35      19.722   3.686  -1.647  1.00 85.83           O  
ATOM    550  HG  SER A  35      20.268   3.736  -0.859  1.00 85.83           H  
ATOM    551  N   PRO A  36      21.110   4.895  -5.496  1.00 88.79           N  
ATOM    552  CA  PRO A  36      20.448   5.511  -6.637  1.00 88.79           C  
ATOM    553  HA  PRO A  36      20.717   6.565  -6.709  1.00 88.79           H  
ATOM    554  C   PRO A  36      18.929   5.383  -6.522  1.00 88.79           C  
ATOM    555  CB  PRO A  36      20.967   4.767  -7.866  1.00 88.79           C  
ATOM    556  HB2 PRO A  36      21.858   5.254  -8.264  1.00 88.79           H  
ATOM    557  HB3 PRO A  36      20.203   4.702  -8.641  1.00 88.79           H  
ATOM    558  O   PRO A  36      18.406   4.393  -6.003  1.00 88.79           O  
ATOM    559  CG  PRO A  36      21.364   3.395  -7.327  1.00 88.79           C  
ATOM    560  HG2 PRO A  36      22.144   2.931  -7.931  1.00 88.79           H  
ATOM    561  HG3 PRO A  36      20.485   2.753  -7.273  1.00 88.79           H  
ATOM    562  CD  PRO A  36      21.854   3.711  -5.917  1.00 88.79           C  
ATOM    563  HD2 PRO A  36      22.920   3.937  -5.937  1.00 88.79           H  
ATOM    564  HD3 PRO A  36      21.670   2.856  -5.265  1.00 88.79           H  
ATOM    565  N   ILE A  37      18.211   6.368  -7.053  1.00 89.30           N  
ATOM    566  H   ILE A  37      18.692   7.142  -7.489  1.00 89.30           H  
ATOM    567  CA  ILE A  37      16.758   6.297  -7.189  1.00 89.30           C  
ATOM    568  HA  ILE A  37      16.364   5.707  -6.363  1.00 89.30           H  
ATOM    569  C   ILE A  37      16.423   5.541  -8.478  1.00 89.30           C  
ATOM    570  CB  ILE A  37      16.129   7.704  -7.071  1.00 89.30           C  
ATOM    571  HB  ILE A  37      16.674   8.396  -7.713  1.00 89.30           H  
ATOM    572  O   ILE A  37      16.931   5.852  -9.556  1.00 89.30           O  
ATOM    573  CG1 ILE A  37      16.247   8.160  -5.596  1.00 89.30           C  
ATOM    574 HG12 ILE A  37      15.571   7.558  -4.988  1.00 89.30           H  
ATOM    575 HG13 ILE A  37      17.257   7.974  -5.232  1.00 89.30           H  
ATOM    576  CG2 ILE A  37      14.647   7.683  -7.496  1.00 89.30           C  
ATOM    577 HG21 ILE A  37      14.077   6.991  -6.876  1.00 89.30           H  
ATOM    578 HG22 ILE A  37      14.555   7.386  -8.541  1.00 89.30           H  
ATOM    579 HG23 ILE A  37      14.219   8.682  -7.413  1.00 89.30           H  
ATOM    580  CD1 ILE A  37      15.946   9.637  -5.330  1.00 89.30           C  
ATOM    581 HD11 ILE A  37      16.767  10.243  -5.715  1.00 89.30           H  
ATOM    582 HD12 ILE A  37      15.004   9.946  -5.784  1.00 89.30           H  
ATOM    583 HD13 ILE A  37      15.887   9.801  -4.254  1.00 89.30           H  
ATOM    584  N   VAL A  38      15.563   4.530  -8.354  1.00 90.66           N  
ATOM    585  H   VAL A  38      15.199   4.328  -7.433  1.00 90.66           H  
ATOM    586  CA  VAL A  38      15.001   3.788  -9.490  1.00 90.66           C  
ATOM    587  HA  VAL A  38      15.793   3.564 -10.205  1.00 90.66           H  
ATOM    588  C   VAL A  38      13.960   4.665 -10.185  1.00 90.66           C  
ATOM    589  CB  VAL A  38      14.431   2.429  -9.049  1.00 90.66           C  
ATOM    590  HB  VAL A  38      13.667   2.584  -8.287  1.00 90.66           H  
ATOM    591  O   VAL A  38      13.025   5.132  -9.535  1.00 90.66           O  
ATOM    592  CG1 VAL A  38      13.810   1.663 -10.221  1.00 90.66           C  
ATOM    593 HG11 VAL A  38      13.467   0.682  -9.893  1.00 90.66           H  
ATOM    594 HG12 VAL A  38      12.950   2.206 -10.615  1.00 90.66           H  
ATOM    595 HG13 VAL A  38      14.543   1.536 -11.018  1.00 90.66           H  
ATOM    596  CG2 VAL A  38      15.543   1.546  -8.460  1.00 90.66           C  
ATOM    597 HG21 VAL A  38      16.321   1.382  -9.206  1.00 90.66           H  
ATOM    598 HG22 VAL A  38      15.985   2.021  -7.585  1.00 90.66           H  
ATOM    599 HG23 VAL A  38      15.130   0.583  -8.159  1.00 90.66           H  
ATOM    600  N   ALA A  39      14.127   4.888 -11.489  1.00 91.58           N  
ATOM    601  H   ALA A  39      14.874   4.407 -11.969  1.00 91.58           H  
ATOM    602  CA  ALA A  39      13.187   5.634 -12.320  1.00 91.58           C  
ATOM    603  HA  ALA A  39      12.832   6.507 -11.772  1.00 91.58           H  
ATOM    604  C   ALA A  39      11.968   4.769 -12.672  1.00 91.58           C  
ATOM    605  CB  ALA A  39      13.924   6.107 -13.582  1.00 91.58           C  
ATOM    606  HB1 ALA A  39      14.798   6.697 -13.309  1.00 91.58           H  
ATOM    607  HB2 ALA A  39      13.253   6.714 -14.190  1.00 91.58           H  
ATOM    608  HB3 ALA A  39      14.253   5.252 -14.174  1.00 91.58           H  
ATOM    609  O   ALA A  39      10.826   5.162 -12.441  1.00 91.58           O  
ATOM    610  N   TYR A  40      12.226   3.570 -13.188  1.00 92.93           N  
ATOM    611  H   TYR A  40      13.190   3.315 -13.345  1.00 92.93           H  
ATOM    612  CA  TYR A  40      11.229   2.562 -13.534  1.00 92.93           C  
ATOM    613  HA  TYR A  40      10.419   2.584 -12.805  1.00 92.93           H  
ATOM    614  C   TYR A  40      11.866   1.173 -13.479  1.00 92.93           C  
ATOM    615  CB  TYR A  40      10.632   2.862 -14.918  1.00 92.93           C  
ATOM    616  HB2 TYR A  40       9.975   2.046 -15.221  1.00 92.93           H  
ATOM    617  HB3 TYR A  40       9.999   3.745 -14.829  1.00 92.93           H  
ATOM    618  O   TYR A  40      13.075   1.036 -13.286  1.00 92.93           O  
ATOM    619  CG  TYR A  40      11.632   3.101 -16.031  1.00 92.93           C  
ATOM    620  CD1 TYR A  40      11.911   4.420 -16.437  1.00 92.93           C  
ATOM    621  HD1 TYR A  40      11.428   5.250 -15.943  1.00 92.93           H  
ATOM    622  CD2 TYR A  40      12.233   2.015 -16.697  1.00 92.93           C  
ATOM    623  HD2 TYR A  40      12.001   1.000 -16.411  1.00 92.93           H  
ATOM    624  CE1 TYR A  40      12.763   4.655 -17.530  1.00 92.93           C  
ATOM    625  HE1 TYR A  40      12.936   5.659 -17.889  1.00 92.93           H  
ATOM    626  CE2 TYR A  40      13.103   2.250 -17.779  1.00 92.93           C  
ATOM    627  HE2 TYR A  40      13.547   1.430 -18.324  1.00 92.93           H  
ATOM    628  OH  TYR A  40      14.131   3.800 -19.291  1.00 92.93           O  
ATOM    629  HH  TYR A  40      14.035   4.693 -19.628  1.00 92.93           H  
ATOM    630  CZ  TYR A  40      13.354   3.570 -18.207  1.00 92.93           C  
ATOM    631  N   SER A  41      11.052   0.131 -13.606  1.00 95.03           N  
ATOM    632  H   SER A  41      10.094   0.297 -13.880  1.00 95.03           H  
ATOM    633  CA  SER A  41      11.558  -1.231 -13.782  1.00 95.03           C  
ATOM    634  HA  SER A  41      12.634  -1.250 -13.613  1.00 95.03           H  
ATOM    635  C   SER A  41      11.329  -1.683 -15.218  1.00 95.03           C  
ATOM    636  CB  SER A  41      10.924  -2.186 -12.768  1.00 95.03           C  
ATOM    637  HB2 SER A  41       9.852  -2.249 -12.955  1.00 95.03           H  
ATOM    638  HB3 SER A  41      11.366  -3.177 -12.865  1.00 95.03           H  
ATOM    639  O   SER A  41      10.497  -1.122 -15.922  1.00 95.03           O  
ATOM    640  OG  SER A  41      11.153  -1.685 -11.459  1.00 95.03           O  
ATOM    641  HG  SER A  41      10.846  -0.776 -11.489  1.00 95.03           H  
ATOM    642  N   ILE A  42      12.060  -2.694 -15.656  1.00 94.86           N  
ATOM    643  H   ILE A  42      12.793  -3.059 -15.066  1.00 94.86           H  
ATOM    644  CA  ILE A  42      11.782  -3.410 -16.897  1.00 94.86           C  
ATOM    645  HA  ILE A  42      10.860  -3.020 -17.328  1.00 94.86           H  
ATOM    646  C   ILE A  42      11.536  -4.874 -16.565  1.00 94.86           C  
ATOM    647  CB  ILE A  42      12.897  -3.214 -17.945  1.00 94.86           C  
ATOM    648  HB  ILE A  42      12.585  -3.731 -18.853  1.00 94.86           H  
ATOM    649  O   ILE A  42      12.191  -5.416 -15.675  1.00 94.86           O  
ATOM    650  CG1 ILE A  42      14.241  -3.815 -17.484  1.00 94.86           C  
ATOM    651 HG12 ILE A  42      14.603  -3.275 -16.609  1.00 94.86           H  
ATOM    652 HG13 ILE A  42      14.094  -4.861 -17.214  1.00 94.86           H  
ATOM    653  CG2 ILE A  42      13.038  -1.719 -18.276  1.00 94.86           C  
ATOM    654 HG21 ILE A  42      13.452  -1.175 -17.427  1.00 94.86           H  
ATOM    655 HG22 ILE A  42      13.693  -1.588 -19.137  1.00 94.86           H  
ATOM    656 HG23 ILE A  42      12.063  -1.300 -18.522  1.00 94.86           H  
ATOM    657  CD1 ILE A  42      15.333  -3.801 -18.549  1.00 94.86           C  
ATOM    658 HD11 ILE A  42      15.674  -2.781 -18.726  1.00 94.86           H  
ATOM    659 HD12 ILE A  42      14.961  -4.237 -19.477  1.00 94.86           H  
ATOM    660 HD13 ILE A  42      16.166  -4.405 -18.188  1.00 94.86           H  
ATOM    661  N   LEU A  43      10.608  -5.510 -17.268  1.00 94.26           N  
ATOM    662  H   LEU A  43      10.118  -4.985 -17.978  1.00 94.26           H  
ATOM    663  CA  LEU A  43      10.532  -6.963 -17.348  1.00 94.26           C  
ATOM    664  HA  LEU A  43      10.954  -7.403 -16.444  1.00 94.26           H  
ATOM    665  C   LEU A  43      11.375  -7.403 -18.539  1.00 94.26           C  
ATOM    666  CB  LEU A  43       9.063  -7.391 -17.476  1.00 94.26           C  
ATOM    667  HB2 LEU A  43       8.646  -6.908 -18.360  1.00 94.26           H  
ATOM    668  HB3 LEU A  43       8.516  -7.033 -16.603  1.00 94.26           H  
ATOM    669  O   LEU A  43      11.209  -6.861 -19.630  1.00 94.26           O  
ATOM    670  CG  LEU A  43       8.842  -8.906 -17.608  1.00 94.26           C  
ATOM    671  HG  LEU A  43       9.406  -9.296 -18.455  1.00 94.26           H  
ATOM    672  CD1 LEU A  43       9.259  -9.657 -16.343  1.00 94.26           C  
ATOM    673 HD11 LEU A  43       9.003 -10.712 -16.441  1.00 94.26           H  
ATOM    674 HD12 LEU A  43       8.750  -9.238 -15.474  1.00 94.26           H  
ATOM    675 HD13 LEU A  43      10.337  -9.579 -16.204  1.00 94.26           H  
ATOM    676  CD2 LEU A  43       7.360  -9.190 -17.849  1.00 94.26           C  
ATOM    677 HD21 LEU A  43       7.041  -8.682 -18.759  1.00 94.26           H  
ATOM    678 HD22 LEU A  43       7.198 -10.260 -17.977  1.00 94.26           H  
ATOM    679 HD23 LEU A  43       6.763  -8.825 -17.013  1.00 94.26           H  
ATOM    680  N   LEU A  44      12.271  -8.365 -18.324  1.00 93.63           N  
ATOM    681  H   LEU A  44      12.387  -8.727 -17.389  1.00 93.63           H  
ATOM    682  CA  LEU A  44      13.131  -8.894 -19.379  1.00 93.63           C  
ATOM    683  HA  LEU A  44      12.705  -8.612 -20.341  1.00 93.63           H  
ATOM    684  C   LEU A  44      13.176 -10.423 -19.352  1.00 93.63           C  
ATOM    685  CB  LEU A  44      14.522  -8.230 -19.288  1.00 93.63           C  
ATOM    686  HB2 LEU A  44      14.369  -7.156 -19.176  1.00 93.63           H  
ATOM    687  HB3 LEU A  44      15.036  -8.370 -20.238  1.00 93.63           H  
ATOM    688  O   LEU A  44      13.127 -11.045 -18.285  1.00 93.63           O  
ATOM    689  CG  LEU A  44      15.418  -8.749 -18.140  1.00 93.63           C  
ATOM    690  HG  LEU A  44      14.810  -9.231 -17.374  1.00 93.63           H  
ATOM    691  CD1 LEU A  44      16.451  -9.751 -18.661  1.00 93.63           C  
ATOM    692 HD11 LEU A  44      17.125  -9.265 -19.366  1.00 93.63           H  
ATOM    693 HD12 LEU A  44      17.027 -10.141 -17.822  1.00 93.63           H  
ATOM    694 HD13 LEU A  44      15.946 -10.583 -19.152  1.00 93.63           H  
ATOM    695  CD2 LEU A  44      16.172  -7.605 -17.467  1.00 93.63           C  
ATOM    696 HD21 LEU A  44      16.815  -8.000 -16.680  1.00 93.63           H  
ATOM    697 HD22 LEU A  44      16.780  -7.075 -18.200  1.00 93.63           H  
ATOM    698 HD23 LEU A  44      15.454  -6.918 -17.020  1.00 93.63           H  
ATOM    699  N   VAL A  45      13.320 -11.015 -20.538  1.00 92.77           N  
ATOM    700  H   VAL A  45      13.300 -10.433 -21.363  1.00 92.77           H  
ATOM    701  CA  VAL A  45      13.653 -12.430 -20.726  1.00 92.77           C  
ATOM    702  HA  VAL A  45      13.737 -12.899 -19.746  1.00 92.77           H  
ATOM    703  C   VAL A  45      15.011 -12.516 -21.417  1.00 92.77           C  
ATOM    704  CB  VAL A  45      12.561 -13.189 -21.502  1.00 92.77           C  
ATOM    705  HB  VAL A  45      12.457 -12.763 -22.501  1.00 92.77           H  
ATOM    706  O   VAL A  45      15.195 -12.016 -22.524  1.00 92.77           O  
ATOM    707  CG1 VAL A  45      12.917 -14.678 -21.627  1.00 92.77           C  
ATOM    708 HG11 VAL A  45      13.823 -14.794 -22.221  1.00 92.77           H  
ATOM    709 HG12 VAL A  45      12.112 -15.202 -22.141  1.00 92.77           H  
ATOM    710 HG13 VAL A  45      13.067 -15.114 -20.639  1.00 92.77           H  
ATOM    711  CG2 VAL A  45      11.208 -13.099 -20.783  1.00 92.77           C  
ATOM    712 HG21 VAL A  45      10.460 -13.667 -21.336  1.00 92.77           H  
ATOM    713 HG22 VAL A  45      11.299 -13.492 -19.770  1.00 92.77           H  
ATOM    714 HG23 VAL A  45      10.878 -12.061 -20.744  1.00 92.77           H  
ATOM    715  N   ALA A  46      15.985 -13.128 -20.749  1.00 93.87           N  
ATOM    716  H   ALA A  46      15.766 -13.539 -19.853  1.00 93.87           H  
ATOM    717  CA  ALA A  46      17.352 -13.248 -21.256  1.00 93.87           C  
ATOM    718  HA  ALA A  46      17.332 -13.341 -22.342  1.00 93.87           H  
ATOM    719  C   ALA A  46      18.034 -14.497 -20.690  1.00 93.87           C  
ATOM    720  CB  ALA A  46      18.127 -11.973 -20.891  1.00 93.87           C  
ATOM    721  HB1 ALA A  46      18.177 -11.866 -19.808  1.00 93.87           H  
ATOM    722  HB2 ALA A  46      17.623 -11.103 -21.313  1.00 93.87           H  
ATOM    723  HB3 ALA A  46      19.136 -12.014 -21.302  1.00 93.87           H  
ATOM    724  O   ALA A  46      17.470 -15.210 -19.856  1.00 93.87           O  
ATOM    725  N   LYS A  47      19.269 -14.772 -21.115  1.00 93.32           N  
ATOM    726  H   LYS A  47      19.687 -14.155 -21.796  1.00 93.32           H  
ATOM    727  CA  LYS A  47      20.139 -15.748 -20.455  1.00 93.32           C  
ATOM    728  HA  LYS A  47      19.535 -16.326 -19.756  1.00 93.32           H  
ATOM    729  C   LYS A  47      21.202 -15.047 -19.622  1.00 93.32           C  
ATOM    730  CB  LYS A  47      20.755 -16.726 -21.460  1.00 93.32           C  
ATOM    731  HB2 LYS A  47      21.432 -17.388 -20.919  1.00 93.32           H  
ATOM    732  HB3 LYS A  47      21.325 -16.177 -22.209  1.00 93.32           H  
ATOM    733  O   LYS A  47      21.737 -14.022 -20.021  1.00 93.32           O  
ATOM    734  CG  LYS A  47      19.678 -17.565 -22.156  1.00 93.32           C  
ATOM    735  HG2 LYS A  47      18.960 -17.918 -21.416  1.00 93.32           H  
ATOM    736  HG3 LYS A  47      19.156 -16.948 -22.888  1.00 93.32           H  
ATOM    737  CD  LYS A  47      20.297 -18.781 -22.849  1.00 93.32           C  
ATOM    738  HD2 LYS A  47      21.055 -18.455 -23.561  1.00 93.32           H  
ATOM    739  HD3 LYS A  47      20.760 -19.417 -22.095  1.00 93.32           H  
ATOM    740  CE  LYS A  47      19.182 -19.555 -23.559  1.00 93.32           C  
ATOM    741  HE2 LYS A  47      18.758 -18.922 -24.338  1.00 93.32           H  
ATOM    742  HE3 LYS A  47      18.388 -19.746 -22.836  1.00 93.32           H  
ATOM    743  NZ  LYS A  47      19.669 -20.837 -24.126  1.00 93.32           N  
ATOM    744  HZ1 LYS A  47      19.996 -21.440 -23.385  1.00 93.32           H  
ATOM    745  HZ2 LYS A  47      20.419 -20.681 -24.784  1.00 93.32           H  
ATOM    746  HZ3 LYS A  47      18.909 -21.311 -24.594  1.00 93.32           H  
ATOM    747  N   VAL A  48      21.533 -15.642 -18.484  1.00 92.73           N  
ATOM    748  H   VAL A  48      21.005 -16.456 -18.204  1.00 92.73           H  
ATOM    749  CA  VAL A  48      22.619 -15.192 -17.605  1.00 92.73           C  
ATOM    750  HA  VAL A  48      23.280 -14.528 -18.163  1.00 92.73           H  
ATOM    751  C   VAL A  48      23.455 -16.379 -17.157  1.00 92.73           C  
ATOM    752  CB  VAL A  48      22.103 -14.401 -16.387  1.00 92.73           C  
ATOM    753  HB  VAL A  48      22.938 -14.219 -15.711  1.00 92.73           H  
ATOM    754  O   VAL A  48      22.938 -17.487 -16.962  1.00 92.73           O  
ATOM    755  CG1 VAL A  48      21.534 -13.049 -16.807  1.00 92.73           C  
ATOM    756 HG11 VAL A  48      20.668 -13.185 -17.455  1.00 92.73           H  
ATOM    757 HG12 VAL A  48      22.298 -12.480 -17.337  1.00 92.73           H  
ATOM    758 HG13 VAL A  48      21.237 -12.475 -15.928  1.00 92.73           H  
ATOM    759  CG2 VAL A  48      21.009 -15.145 -15.615  1.00 92.73           C  
ATOM    760 HG21 VAL A  48      21.377 -16.112 -15.272  1.00 92.73           H  
ATOM    761 HG22 VAL A  48      20.151 -15.300 -16.270  1.00 92.73           H  
ATOM    762 HG23 VAL A  48      20.699 -14.532 -14.769  1.00 92.73           H  
ATOM    763  N   GLU A  49      24.752 -16.156 -16.976  1.00 91.44           N  
ATOM    764  H   GLU A  49      25.126 -15.236 -17.163  1.00 91.44           H  
ATOM    765  CA  GLU A  49      25.633 -17.130 -16.339  1.00 91.44           C  
ATOM    766  HA  GLU A  49      25.449 -18.116 -16.765  1.00 91.44           H  
ATOM    767  C   GLU A  49      25.330 -17.179 -14.836  1.00 91.44           C  
ATOM    768  CB  GLU A  49      27.106 -16.781 -16.584  1.00 91.44           C  
ATOM    769  HB2 GLU A  49      27.712 -17.465 -15.991  1.00 91.44           H  
ATOM    770  HB3 GLU A  49      27.300 -15.762 -16.248  1.00 91.44           H  
ATOM    771  O   GLU A  49      25.490 -16.192 -14.120  1.00 91.44           O  
ATOM    772  CG  GLU A  49      27.508 -16.921 -18.059  1.00 91.44           C  
ATOM    773  HG2 GLU A  49      27.207 -17.912 -18.400  1.00 91.44           H  
ATOM    774  HG3 GLU A  49      26.969 -16.179 -18.648  1.00 91.44           H  
ATOM    775  CD  GLU A  49      29.020 -16.756 -18.288  1.00 91.44           C  
ATOM    776  OE1 GLU A  49      29.461 -17.118 -19.399  1.00 91.44           O  
ATOM    777  OE2 GLU A  49      29.739 -16.334 -17.346  1.00 91.44           O  
ATOM    778  N   LYS A  50      24.879 -18.335 -14.333  1.00 84.17           N  
ATOM    779  H   LYS A  50      24.716 -19.098 -14.975  1.00 84.17           H  
ATOM    780  CA  LYS A  50      24.605 -18.534 -12.900  1.00 84.17           C  
ATOM    781  HA  LYS A  50      24.991 -17.665 -12.366  1.00 84.17           H  
ATOM    782  C   LYS A  50      25.372 -19.727 -12.329  1.00 84.17           C  
ATOM    783  CB  LYS A  50      23.083 -18.596 -12.630  1.00 84.17           C  
ATOM    784  HB2 LYS A  50      22.914 -19.109 -11.683  1.00 84.17           H  
ATOM    785  HB3 LYS A  50      22.591 -19.162 -13.421  1.00 84.17           H  
ATOM    786  O   LYS A  50      25.479 -20.790 -12.946  1.00 84.17           O  
ATOM    787  CG  LYS A  50      22.459 -17.188 -12.524  1.00 84.17           C  
ATOM    788  HG2 LYS A  50      22.622 -16.660 -13.463  1.00 84.17           H  
ATOM    789  HG3 LYS A  50      22.986 -16.642 -11.741  1.00 84.17           H  
ATOM    790  CD  LYS A  50      20.951 -17.174 -12.188  1.00 84.17           C  
ATOM    791  HD2 LYS A  50      20.400 -17.624 -13.014  1.00 84.17           H  
ATOM    792  HD3 LYS A  50      20.771 -17.741 -11.274  1.00 84.17           H  
ATOM    793  CE  LYS A  50      20.490 -15.713 -11.989  1.00 84.17           C  
ATOM    794  HE2 LYS A  50      21.026 -15.288 -11.141  1.00 84.17           H  
ATOM    795  HE3 LYS A  50      20.802 -15.143 -12.864  1.00 84.17           H  
ATOM    796  NZ  LYS A  50      19.021 -15.534 -11.797  1.00 84.17           N  
ATOM    797  HZ1 LYS A  50      18.797 -14.549 -11.802  1.00 84.17           H  
ATOM    798  HZ2 LYS A  50      18.498 -15.911 -12.574  1.00 84.17           H  
ATOM    799  HZ3 LYS A  50      18.688 -15.920 -10.925  1.00 84.17           H  
ATOM    800  N   GLY A  51      25.828 -19.562 -11.086  1.00 81.83           N  
ATOM    801  H   GLY A  51      25.757 -18.634 -10.694  1.00 81.83           H  
ATOM    802  CA  GLY A  51      26.525 -20.584 -10.300  1.00 81.83           C  
ATOM    803  HA2 GLY A  51      26.061 -21.555 -10.475  1.00 81.83           H  
ATOM    804  HA3 GLY A  51      26.416 -20.344  -9.242  1.00 81.83           H  
ATOM    805  C   GLY A  51      28.020 -20.703 -10.611  1.00 81.83           C  
ATOM    806  O   GLY A  51      28.534 -20.073 -11.529  1.00 81.83           O  
ATOM    807  N   LYS A  52      28.721 -21.549  -9.843  1.00 82.11           N  
ATOM    808  H   LYS A  52      28.239 -22.023  -9.092  1.00 82.11           H  
ATOM    809  CA  LYS A  52      30.181 -21.742  -9.962  1.00 82.11           C  
ATOM    810  HA  LYS A  52      30.684 -20.789  -9.796  1.00 82.11           H  
ATOM    811  C   LYS A  52      30.618 -22.194 -11.358  1.00 82.11           C  
ATOM    812  CB  LYS A  52      30.681 -22.759  -8.921  1.00 82.11           C  
ATOM    813  HB2 LYS A  52      31.728 -22.972  -9.138  1.00 82.11           H  
ATOM    814  HB3 LYS A  52      30.123 -23.690  -9.020  1.00 82.11           H  
ATOM    815  O   LYS A  52      31.651 -21.762 -11.844  1.00 82.11           O  
ATOM    816  CG  LYS A  52      30.589 -22.252  -7.473  1.00 82.11           C  
ATOM    817  HG2 LYS A  52      31.089 -21.287  -7.399  1.00 82.11           H  
ATOM    818  HG3 LYS A  52      29.543 -22.133  -7.192  1.00 82.11           H  
ATOM    819  CD  LYS A  52      31.269 -23.244  -6.513  1.00 82.11           C  
ATOM    820  HD2 LYS A  52      30.765 -24.208  -6.576  1.00 82.11           H  
ATOM    821  HD3 LYS A  52      32.308 -23.369  -6.815  1.00 82.11           H  
ATOM    822  CE  LYS A  52      31.224 -22.734  -5.065  1.00 82.11           C  
ATOM    823  HE2 LYS A  52      30.182 -22.633  -4.759  1.00 82.11           H  
ATOM    824  HE3 LYS A  52      31.678 -21.744  -5.032  1.00 82.11           H  
ATOM    825  NZ  LYS A  52      31.943 -23.646  -4.133  1.00 82.11           N  
ATOM    826  HZ1 LYS A  52      31.534 -24.570  -4.133  1.00 82.11           H  
ATOM    827  HZ2 LYS A  52      31.911 -23.291  -3.188  1.00 82.11           H  
ATOM    828  HZ3 LYS A  52      32.915 -23.731  -4.391  1.00 82.11           H  
ATOM    829  N   SER A  53      29.813 -23.031 -12.010  1.00 85.13           N  
ATOM    830  H   SER A  53      28.971 -23.349 -11.552  1.00 85.13           H  
ATOM    831  CA  SER A  53      30.084 -23.535 -13.359  1.00 85.13           C  
ATOM    832  HA  SER A  53      31.157 -23.690 -13.465  1.00 85.13           H  
ATOM    833  C   SER A  53      29.670 -22.571 -14.478  1.00 85.13           C  
ATOM    834  CB  SER A  53      29.397 -24.895 -13.535  1.00 85.13           C  
ATOM    835  HB2 SER A  53      29.664 -25.321 -14.502  1.00 85.13           H  
ATOM    836  HB3 SER A  53      29.736 -25.574 -12.753  1.00 85.13           H  
ATOM    837  O   SER A  53      29.653 -22.995 -15.628  1.00 85.13           O  
ATOM    838  OG  SER A  53      27.990 -24.738 -13.449  1.00 85.13           O  
ATOM    839  HG  SER A  53      27.741 -24.219 -14.218  1.00 85.13           H  
ATOM    840  N   LYS A  54      29.230 -21.341 -14.154  1.00 84.74           N  
ATOM    841  H   LYS A  54      29.298 -21.049 -13.190  1.00 84.74           H  
ATOM    842  CA  LYS A  54      28.786 -20.315 -15.119  1.00 84.74           C  
ATOM    843  HA  LYS A  54      28.228 -19.552 -14.577  1.00 84.74           H  
ATOM    844  C   LYS A  54      27.820 -20.843 -16.188  1.00 84.74           C  
ATOM    845  CB  LYS A  54      30.012 -19.626 -15.734  1.00 84.74           C  
ATOM    846  HB2 LYS A  54      30.657 -20.370 -16.201  1.00 84.74           H  
ATOM    847  HB3 LYS A  54      29.674 -18.943 -16.513  1.00 84.74           H  
ATOM    848  O   LYS A  54      27.886 -20.490 -17.359  1.00 84.74           O  
ATOM    849  CG  LYS A  54      30.810 -18.812 -14.709  1.00 84.74           C  
ATOM    850  HG2 LYS A  54      31.207 -19.457 -13.925  1.00 84.74           H  
ATOM    851  HG3 LYS A  54      30.155 -18.061 -14.267  1.00 84.74           H  
ATOM    852  CD  LYS A  54      31.962 -18.120 -15.441  1.00 84.74           C  
ATOM    853  HD2 LYS A  54      32.716 -18.857 -15.720  1.00 84.74           H  
ATOM    854  HD3 LYS A  54      31.574 -17.674 -16.357  1.00 84.74           H  
ATOM    855  CE  LYS A  54      32.594 -17.021 -14.589  1.00 84.74           C  
ATOM    856  HE2 LYS A  54      33.255 -17.466 -13.845  1.00 84.74           H  
ATOM    857  HE3 LYS A  54      31.794 -16.487 -14.078  1.00 84.74           H  
ATOM    858  NZ  LYS A  54      33.323 -16.078 -15.471  1.00 84.74           N  
ATOM    859  HZ1 LYS A  54      32.675 -15.722 -16.158  1.00 84.74           H  
ATOM    860  HZ2 LYS A  54      33.699 -15.294 -14.957  1.00 84.74           H  
ATOM    861  HZ3 LYS A  54      34.060 -16.547 -15.978  1.00 84.74           H  
ATOM    862  N   LYS A  55      26.898 -21.728 -15.795  1.00 88.59           N  
ATOM    863  H   LYS A  55      26.773 -21.860 -14.801  1.00 88.59           H  
ATOM    864  CA  LYS A  55      25.945 -22.308 -16.749  1.00 88.59           C  
ATOM    865  HA  LYS A  55      26.495 -22.592 -17.646  1.00 88.59           H  
ATOM    866  C   LYS A  55      24.943 -21.239 -17.166  1.00 88.59           C  
ATOM    867  CB  LYS A  55      25.253 -23.555 -16.181  1.00 88.59           C  
ATOM    868  HB2 LYS A  55      24.968 -23.372 -15.145  1.00 88.59           H  
ATOM    869  HB3 LYS A  55      24.350 -23.753 -16.758  1.00 88.59           H  
ATOM    870  O   LYS A  55      24.361 -20.572 -16.307  1.00 88.59           O  
ATOM    871  CG  LYS A  55      26.164 -24.788 -16.276  1.00 88.59           C  
ATOM    872  HG2 LYS A  55      27.120 -24.574 -15.797  1.00 88.59           H  
ATOM    873  HG3 LYS A  55      26.359 -25.002 -17.327  1.00 88.59           H  
ATOM    874  CD  LYS A  55      25.515 -26.023 -15.630  1.00 88.59           C  
ATOM    875  HD2 LYS A  55      24.610 -26.274 -16.184  1.00 88.59           H  
ATOM    876  HD3 LYS A  55      25.255 -25.799 -14.596  1.00 88.59           H  
ATOM    877  CE  LYS A  55      26.490 -27.209 -15.663  1.00 88.59           C  
ATOM    878  HE2 LYS A  55      26.854 -27.327 -16.684  1.00 88.59           H  
ATOM    879  HE3 LYS A  55      27.351 -26.969 -15.039  1.00 88.59           H  
ATOM    880  NZ  LYS A  55      25.864 -28.480 -15.209  1.00 88.59           N  
ATOM    881  HZ1 LYS A  55      25.085 -28.731 -15.802  1.00 88.59           H  
ATOM    882  HZ2 LYS A  55      26.533 -29.234 -15.266  1.00 88.59           H  
ATOM    883  HZ3 LYS A  55      25.550 -28.417 -14.251  1.00 88.59           H  
ATOM    884  N   LEU A  56      24.712 -21.130 -18.471  1.00 91.54           N  
ATOM    885  H   LEU A  56      25.291 -21.658 -19.108  1.00 91.54           H  
ATOM    886  CA  LEU A  56      23.701 -20.241 -19.028  1.00 91.54           C  
ATOM    887  HA  LEU A  56      23.817 -19.256 -18.576  1.00 91.54           H  
ATOM    888  C   LEU A  56      22.302 -20.732 -18.675  1.00 91.54           C  
ATOM    889  CB  LEU A  56      23.877 -20.133 -20.550  1.00 91.54           C  
ATOM    890  HB2 LEU A  56      23.916 -21.137 -20.974  1.00 91.54           H  
ATOM    891  HB3 LEU A  56      23.006 -19.626 -20.966  1.00 91.54           H  
ATOM    892  O   LEU A  56      21.904 -21.833 -19.058  1.00 91.54           O  
ATOM    893  CG  LEU A  56      25.132 -19.355 -20.968  1.00 91.54           C  
ATOM    894  HG  LEU A  56      26.014 -19.815 -20.522  1.00 91.54           H  
ATOM    895  CD1 LEU A  56      25.268 -19.427 -22.490  1.00 91.54           C  
ATOM    896 HD11 LEU A  56      25.413 -20.462 -22.798  1.00 91.54           H  
ATOM    897 HD12 LEU A  56      24.382 -19.013 -22.972  1.00 91.54           H  
ATOM    898 HD13 LEU A  56      26.146 -18.856 -22.792  1.00 91.54           H  
ATOM    899  CD2 LEU A  56      25.037 -17.902 -20.505  1.00 91.54           C  
ATOM    900 HD21 LEU A  56      24.123 -17.428 -20.864  1.00 91.54           H  
ATOM    901 HD22 LEU A  56      25.070 -17.837 -19.418  1.00 91.54           H  
ATOM    902 HD23 LEU A  56      25.915 -17.362 -20.859  1.00 91.54           H  
ATOM    903  N   LYS A  57      21.544 -19.895 -17.971  1.00 92.48           N  
ATOM    904  H   LYS A  57      21.955 -19.023 -17.670  1.00 92.48           H  
ATOM    905  CA  LYS A  57      20.145 -20.151 -17.624  1.00 92.48           C  
ATOM    906  HA  LYS A  57      19.813 -21.077 -18.093  1.00 92.48           H  
ATOM    907  C   LYS A  57      19.267 -19.033 -18.152  1.00 92.48           C  
ATOM    908  CB  LYS A  57      19.987 -20.289 -16.106  1.00 92.48           C  
ATOM    909  HB2 LYS A  57      18.923 -20.372 -15.882  1.00 92.48           H  
ATOM    910  HB3 LYS A  57      20.372 -19.395 -15.615  1.00 92.48           H  
ATOM    911  O   LYS A  57      19.619 -17.866 -18.009  1.00 92.48           O  
ATOM    912  CG  LYS A  57      20.711 -21.529 -15.565  1.00 92.48           C  
ATOM    913  HG2 LYS A  57      21.789 -21.393 -15.646  1.00 92.48           H  
ATOM    914  HG3 LYS A  57      20.418 -22.401 -16.150  1.00 92.48           H  
ATOM    915  CD  LYS A  57      20.334 -21.763 -14.099  1.00 92.48           C  
ATOM    916  HD2 LYS A  57      20.632 -20.898 -13.506  1.00 92.48           H  
ATOM    917  HD3 LYS A  57      19.254 -21.888 -14.032  1.00 92.48           H  
ATOM    918  CE  LYS A  57      21.030 -23.022 -13.572  1.00 92.48           C  
ATOM    919  HE2 LYS A  57      22.105 -22.842 -13.554  1.00 92.48           H  
ATOM    920  HE3 LYS A  57      20.835 -23.836 -14.270  1.00 92.48           H  
ATOM    921  NZ  LYS A  57      20.533 -23.386 -12.219  1.00 92.48           N  
ATOM    922  HZ1 LYS A  57      20.978 -24.228 -11.885  1.00 92.48           H  
ATOM    923  HZ2 LYS A  57      20.703 -22.641 -11.559  1.00 92.48           H  
ATOM    924  HZ3 LYS A  57      19.538 -23.558 -12.250  1.00 92.48           H  
ATOM    925  N   THR A  58      18.125 -19.402 -18.724  1.00 91.91           N  
ATOM    926  H   THR A  58      17.905 -20.383 -18.816  1.00 91.91           H  
ATOM    927  CA  THR A  58      17.074 -18.439 -19.053  1.00 91.91           C  
ATOM    928  HA  THR A  58      17.513 -17.615 -19.615  1.00 91.91           H  
ATOM    929  C   THR A  58      16.482 -17.887 -17.760  1.00 91.91           C  
ATOM    930  CB  THR A  58      15.979 -19.066 -19.923  1.00 91.91           C  
ATOM    931  HB  THR A  58      15.456 -19.836 -19.355  1.00 91.91           H  
ATOM    932  O   THR A  58      16.194 -18.643 -16.831  1.00 91.91           O  
ATOM    933  CG2 THR A  58      14.966 -18.037 -20.420  1.00 91.91           C  
ATOM    934 HG21 THR A  58      14.252 -18.506 -21.097  1.00 91.91           H  
ATOM    935 HG22 THR A  58      14.410 -17.619 -19.581  1.00 91.91           H  
ATOM    936 HG23 THR A  58      15.476 -17.226 -20.940  1.00 91.91           H  
ATOM    937  OG1 THR A  58      16.554 -19.658 -21.072  1.00 91.91           O  
ATOM    938  HG1 THR A  58      15.813 -19.814 -21.663  1.00 91.91           H  
ATOM    939  N   VAL A  59      16.320 -16.573 -17.701  1.00 91.35           N  
ATOM    940  H   VAL A  59      16.584 -16.018 -18.502  1.00 91.35           H  
ATOM    941  CA  VAL A  59      15.700 -15.846 -16.597  1.00 91.35           C  
ATOM    942  HA  VAL A  59      15.244 -16.564 -15.915  1.00 91.35           H  
ATOM    943  C   VAL A  59      14.581 -14.967 -17.133  1.00 91.35           C  
ATOM    944  CB  VAL A  59      16.720 -15.019 -15.789  1.00 91.35           C  
ATOM    945  HB  VAL A  59      16.172 -14.474 -15.021  1.00 91.35           H  
ATOM    946  O   VAL A  59      14.676 -14.439 -18.239  1.00 91.35           O  
ATOM    947  CG1 VAL A  59      17.701 -15.956 -15.071  1.00 91.35           C  
ATOM    948 HG11 VAL A  59      18.385 -15.347 -14.480  1.00 91.35           H  
ATOM    949 HG12 VAL A  59      18.265 -16.537 -15.800  1.00 91.35           H  
ATOM    950 HG13 VAL A  59      17.145 -16.635 -14.424  1.00 91.35           H  
ATOM    951  CG2 VAL A  59      17.509 -13.999 -16.621  1.00 91.35           C  
ATOM    952 HG21 VAL A  59      18.157 -13.416 -15.966  1.00 91.35           H  
ATOM    953 HG22 VAL A  59      18.115 -14.499 -17.377  1.00 91.35           H  
ATOM    954 HG23 VAL A  59      16.826 -13.305 -17.111  1.00 91.35           H  
ATOM    955  N   LYS A  60      13.529 -14.833 -16.328  1.00 91.88           N  
ATOM    956  H   LYS A  60      13.550 -15.322 -15.445  1.00 91.88           H  
ATOM    957  CA  LYS A  60      12.460 -13.848 -16.472  1.00 91.88           C  
ATOM    958  HA  LYS A  60      12.664 -13.187 -17.315  1.00 91.88           H  
ATOM    959  C   LYS A  60      12.474 -13.035 -15.187  1.00 91.88           C  
ATOM    960  CB  LYS A  60      11.123 -14.570 -16.705  1.00 91.88           C  
ATOM    961  HB2 LYS A  60      11.207 -15.179 -17.605  1.00 91.88           H  
ATOM    962  HB3 LYS A  60      10.913 -15.229 -15.862  1.00 91.88           H  
ATOM    963  O   LYS A  60      12.199 -13.594 -14.126  1.00 91.88           O  
ATOM    964  CG  LYS A  60       9.954 -13.588 -16.880  1.00 91.88           C  
ATOM    965  HG2 LYS A  60       9.871 -12.955 -15.997  1.00 91.88           H  
ATOM    966  HG3 LYS A  60      10.148 -12.955 -17.746  1.00 91.88           H  
ATOM    967  CD  LYS A  60       8.627 -14.334 -17.077  1.00 91.88           C  
ATOM    968  HD2 LYS A  60       8.741 -15.065 -17.878  1.00 91.88           H  
ATOM    969  HD3 LYS A  60       8.363 -14.852 -16.155  1.00 91.88           H  
ATOM    970  CE  LYS A  60       7.513 -13.349 -17.455  1.00 91.88           C  
ATOM    971  HE2 LYS A  60       7.800 -12.837 -18.373  1.00 91.88           H  
ATOM    972  HE3 LYS A  60       7.416 -12.601 -16.668  1.00 91.88           H  
ATOM    973  NZ  LYS A  60       6.209 -14.033 -17.649  1.00 91.88           N  
ATOM    974  HZ1 LYS A  60       6.272 -14.837 -18.257  1.00 91.88           H  
ATOM    975  HZ2 LYS A  60       5.847 -14.316 -16.749  1.00 91.88           H  
ATOM    976  HZ3 LYS A  60       5.519 -13.388 -18.005  1.00 91.88           H  
ATOM    977  N   GLU A  61      12.871 -11.774 -15.250  1.00 91.84           N  
ATOM    978  H   GLU A  61      13.073 -11.357 -16.147  1.00 91.84           H  
ATOM    979  CA  GLU A  61      13.085 -10.973 -14.042  1.00 91.84           C  
ATOM    980  HA  GLU A  61      12.392 -11.324 -13.278  1.00 91.84           H  
ATOM    981  C   GLU A  61      12.757  -9.499 -14.244  1.00 91.84           C  
ATOM    982  CB  GLU A  61      14.504 -11.187 -13.479  1.00 91.84           C  
ATOM    983  HB2 GLU A  61      14.608 -10.608 -12.562  1.00 91.84           H  
ATOM    984  HB3 GLU A  61      14.594 -12.240 -13.210  1.00 91.84           H  
ATOM    985  O   GLU A  61      12.709  -8.998 -15.368  1.00 91.84           O  
ATOM    986  CG  GLU A  61      15.657 -10.823 -14.425  1.00 91.84           C  
ATOM    987  HG2 GLU A  61      15.559 -11.386 -15.353  1.00 91.84           H  
ATOM    988  HG3 GLU A  61      15.599  -9.761 -14.660  1.00 91.84           H  
ATOM    989  CD  GLU A  61      17.020 -11.154 -13.790  1.00 91.84           C  
ATOM    990  OE1 GLU A  61      17.922 -10.301 -13.885  1.00 91.84           O  
ATOM    991  OE2 GLU A  61      17.201 -12.269 -13.232  1.00 91.84           O  
ATOM    992  N   LEU A  62      12.510  -8.822 -13.122  1.00 94.25           N  
ATOM    993  H   LEU A  62      12.627  -9.293 -12.236  1.00 94.25           H  
ATOM    994  CA  LEU A  62      12.363  -7.378 -13.085  1.00 94.25           C  
ATOM    995  HA  LEU A  62      12.054  -7.038 -14.073  1.00 94.25           H  
ATOM    996  C   LEU A  62      13.715  -6.752 -12.761  1.00 94.25           C  
ATOM    997  CB  LEU A  62      11.288  -6.956 -12.072  1.00 94.25           C  
ATOM    998  HB2 LEU A  62      11.284  -5.868 -12.001  1.00 94.25           H  
ATOM    999  HB3 LEU A  62      11.566  -7.344 -11.092  1.00 94.25           H  
ATOM   1000  O   LEU A  62      14.336  -7.094 -11.754  1.00 94.25           O  
ATOM   1001  CG  LEU A  62       9.873  -7.430 -12.442  1.00 94.25           C  
ATOM   1002  HG  LEU A  62       9.882  -8.495 -12.676  1.00 94.25           H  
ATOM   1003  CD1 LEU A  62       8.923  -7.202 -11.276  1.00 94.25           C  
ATOM   1004 HD11 LEU A  62       8.805  -6.130 -11.121  1.00 94.25           H  
ATOM   1005 HD12 LEU A  62       9.325  -7.658 -10.372  1.00 94.25           H  
ATOM   1006 HD13 LEU A  62       7.951  -7.642 -11.501  1.00 94.25           H  
ATOM   1007  CD2 LEU A  62       9.320  -6.648 -13.629  1.00 94.25           C  
ATOM   1008 HD21 LEU A  62       9.332  -5.579 -13.417  1.00 94.25           H  
ATOM   1009 HD22 LEU A  62       9.923  -6.843 -14.517  1.00 94.25           H  
ATOM   1010 HD23 LEU A  62       8.298  -6.965 -13.836  1.00 94.25           H  
ATOM   1011  N   LEU A  63      14.143  -5.803 -13.585  1.00 94.66           N  
ATOM   1012  H   LEU A  63      13.585  -5.606 -14.403  1.00 94.66           H  
ATOM   1013  CA  LEU A  63      15.350  -5.016 -13.363  1.00 94.66           C  
ATOM   1014  HA  LEU A  63      15.849  -5.378 -12.464  1.00 94.66           H  
ATOM   1015  C   LEU A  63      14.971  -3.553 -13.146  1.00 94.66           C  
ATOM   1016  CB  LEU A  63      16.307  -5.218 -14.547  1.00 94.66           C  
ATOM   1017  HB2 LEU A  63      16.553  -6.277 -14.627  1.00 94.66           H  
ATOM   1018  HB3 LEU A  63      15.791  -4.927 -15.462  1.00 94.66           H  
ATOM   1019  O   LEU A  63      14.268  -2.961 -13.956  1.00 94.66           O  
ATOM   1020  CG  LEU A  63      17.610  -4.408 -14.440  1.00 94.66           C  
ATOM   1021  HG  LEU A  63      17.380  -3.354 -14.283  1.00 94.66           H  
ATOM   1022  CD1 LEU A  63      18.499  -4.894 -13.293  1.00 94.66           C  
ATOM   1023 HD11 LEU A  63      17.998  -4.749 -12.335  1.00 94.66           H  
ATOM   1024 HD12 LEU A  63      18.716  -5.954 -13.426  1.00 94.66           H  
ATOM   1025 HD13 LEU A  63      19.435  -4.337 -13.287  1.00 94.66           H  
ATOM   1026  CD2 LEU A  63      18.398  -4.518 -15.741  1.00 94.66           C  
ATOM   1027 HD21 LEU A  63      18.624  -5.563 -15.951  1.00 94.66           H  
ATOM   1028 HD22 LEU A  63      17.802  -4.112 -16.558  1.00 94.66           H  
ATOM   1029 HD23 LEU A  63      19.322  -3.945 -15.670  1.00 94.66           H  
ATOM   1030  N   GLY A  64      15.450  -2.955 -12.057  1.00 94.87           N  
ATOM   1031  H   GLY A  64      16.056  -3.484 -11.446  1.00 94.87           H  
ATOM   1032  CA  GLY A  64      15.299  -1.520 -11.828  1.00 94.87           C  
ATOM   1033  HA2 GLY A  64      14.282  -1.208 -12.067  1.00 94.87           H  
ATOM   1034  HA3 GLY A  64      15.492  -1.289 -10.781  1.00 94.87           H  
ATOM   1035  C   GLY A  64      16.290  -0.736 -12.683  1.00 94.87           C  
ATOM   1036  O   GLY A  64      17.491  -0.993 -12.610  1.00 94.87           O  
ATOM   1037  N   ILE A  65      15.793   0.232 -13.449  1.00 95.02           N  
ATOM   1038  H   ILE A  65      14.793   0.378 -13.459  1.00 95.02           H  
ATOM   1039  CA  ILE A  65      16.606   1.212 -14.169  1.00 95.02           C  
ATOM   1040  HA  ILE A  65      17.626   0.842 -14.267  1.00 95.02           H  
ATOM   1041  C   ILE A  65      16.650   2.480 -13.326  1.00 95.02           C  
ATOM   1042  CB  ILE A  65      16.053   1.463 -15.588  1.00 95.02           C  
ATOM   1043  HB  ILE A  65      15.050   1.879 -15.496  1.00 95.02           H  
ATOM   1044  O   ILE A  65      15.622   3.092 -13.026  1.00 95.02           O  
ATOM   1045  CG1 ILE A  65      15.937   0.159 -16.410  1.00 95.02           C  
ATOM   1046 HG12 ILE A  65      15.190  -0.487 -15.948  1.00 95.02           H  
ATOM   1047 HG13 ILE A  65      15.572   0.406 -17.407  1.00 95.02           H  
ATOM   1048  CG2 ILE A  65      16.918   2.495 -16.334  1.00 95.02           C  
ATOM   1049 HG21 ILE A  65      17.960   2.178 -16.370  1.00 95.02           H  
ATOM   1050 HG22 ILE A  65      16.858   3.467 -15.844  1.00 95.02           H  
ATOM   1051 HG23 ILE A  65      16.549   2.610 -17.353  1.00 95.02           H  
ATOM   1052  CD1 ILE A  65      17.235  -0.648 -16.564  1.00 95.02           C  
ATOM   1053 HD11 ILE A  65      18.002  -0.043 -17.048  1.00 95.02           H  
ATOM   1054 HD12 ILE A  65      17.042  -1.521 -17.187  1.00 95.02           H  
ATOM   1055 HD13 ILE A  65      17.594  -0.991 -15.594  1.00 95.02           H  
ATOM   1056  N   THR A  66      17.842   2.856 -12.882  1.00 93.12           N  
ATOM   1057  H   THR A  66      18.652   2.310 -13.139  1.00 93.12           H  
ATOM   1058  CA  THR A  66      18.031   4.067 -12.080  1.00 93.12           C  
ATOM   1059  HA  THR A  66      17.222   4.138 -11.353  1.00 93.12           H  
ATOM   1060  C   THR A  66      17.943   5.324 -12.934  1.00 93.12           C  
ATOM   1061  CB  THR A  66      19.330   4.024 -11.281  1.00 93.12           C  
ATOM   1062  HB  THR A  66      19.386   4.920 -10.661  1.00 93.12           H  
ATOM   1063  O   THR A  66      18.131   5.274 -14.147  1.00 93.12           O  
ATOM   1064  CG2 THR A  66      19.431   2.786 -10.386  1.00 93.12           C  
ATOM   1065 HG21 THR A  66      20.427   2.736  -9.946  1.00 93.12           H  
ATOM   1066 HG22 THR A  66      18.684   2.847  -9.595  1.00 93.12           H  
ATOM   1067 HG23 THR A  66      19.273   1.871 -10.958  1.00 93.12           H  
ATOM   1068  OG1 THR A  66      20.427   4.028 -12.142  1.00 93.12           O  
ATOM   1069  HG1 THR A  66      20.468   3.144 -12.513  1.00 93.12           H  
ATOM   1070  N   ILE A  67      17.685   6.480 -12.317  1.00 90.85           N  
ATOM   1071  H   ILE A  67      17.489   6.476 -11.326  1.00 90.85           H  
ATOM   1072  CA  ILE A  67      17.647   7.751 -13.060  1.00 90.85           C  
ATOM   1073  HA  ILE A  67      16.897   7.660 -13.846  1.00 90.85           H  
ATOM   1074  C   ILE A  67      18.992   8.006 -13.769  1.00 90.85           C  
ATOM   1075  CB  ILE A  67      17.237   8.932 -12.147  1.00 90.85           C  
ATOM   1076  HB  ILE A  67      18.003   9.062 -11.383  1.00 90.85           H  
ATOM   1077  O   ILE A  67      19.000   8.495 -14.893  1.00 90.85           O  
ATOM   1078  CG1 ILE A  67      15.872   8.694 -11.456  1.00 90.85           C  
ATOM   1079 HG12 ILE A  67      15.866   7.720 -10.967  1.00 90.85           H  
ATOM   1080 HG13 ILE A  67      15.079   8.696 -12.204  1.00 90.85           H  
ATOM   1081  CG2 ILE A  67      17.127  10.219 -12.988  1.00 90.85           C  
ATOM   1082 HG21 ILE A  67      16.319  10.124 -13.714  1.00 90.85           H  
ATOM   1083 HG22 ILE A  67      18.047  10.417 -13.538  1.00 90.85           H  
ATOM   1084 HG23 ILE A  67      16.932  11.084 -12.353  1.00 90.85           H  
ATOM   1085  CD1 ILE A  67      15.530   9.735 -10.384  1.00 90.85           C  
ATOM   1086 HD11 ILE A  67      16.329   9.766  -9.643  1.00 90.85           H  
ATOM   1087 HD12 ILE A  67      14.599   9.453  -9.893  1.00 90.85           H  
ATOM   1088 HD13 ILE A  67      15.395  10.724 -10.821  1.00 90.85           H  
ATOM   1089  N   MET A  68      20.117   7.610 -13.160  1.00 88.97           N  
ATOM   1090  H   MET A  68      20.041   7.158 -12.260  1.00 88.97           H  
ATOM   1091  CA  MET A  68      21.451   7.730 -13.767  1.00 88.97           C  
ATOM   1092  HA  MET A  68      21.573   8.740 -14.159  1.00 88.97           H  
ATOM   1093  C   MET A  68      21.680   6.767 -14.943  1.00 88.97           C  
ATOM   1094  CB  MET A  68      22.529   7.484 -12.705  1.00 88.97           C  
ATOM   1095  HB2 MET A  68      22.385   6.495 -12.271  1.00 88.97           H  
ATOM   1096  HB3 MET A  68      23.505   7.506 -13.190  1.00 88.97           H  
ATOM   1097  O   MET A  68      22.439   7.081 -15.854  1.00 88.97           O  
ATOM   1098  CG  MET A  68      22.525   8.544 -11.598  1.00 88.97           C  
ATOM   1099  HG2 MET A  68      22.552   9.529 -12.064  1.00 88.97           H  
ATOM   1100  HG3 MET A  68      21.604   8.464 -11.020  1.00 88.97           H  
ATOM   1101  SD  MET A  68      23.940   8.427 -10.470  1.00 88.97           S  
ATOM   1102  CE  MET A  68      23.534   6.892  -9.613  1.00 88.97           C  
ATOM   1103  HE1 MET A  68      24.341   6.645  -8.923  1.00 88.97           H  
ATOM   1104  HE2 MET A  68      22.608   7.048  -9.061  1.00 88.97           H  
ATOM   1105  HE3 MET A  68      23.419   6.077 -10.327  1.00 88.97           H  
ATOM   1106  N   GLU A  69      21.033   5.601 -14.939  1.00 94.25           N  
ATOM   1107  H   GLU A  69      20.427   5.386 -14.159  1.00 94.25           H  
ATOM   1108  CA  GLU A  69      21.130   4.598 -16.011  1.00 94.25           C  
ATOM   1109  HA  GLU A  69      22.125   4.618 -16.457  1.00 94.25           H  
ATOM   1110  C   GLU A  69      20.125   4.833 -17.141  1.00 94.25           C  
ATOM   1111  CB  GLU A  69      20.880   3.213 -15.415  1.00 94.25           C  
ATOM   1112  HB2 GLU A  69      20.738   2.493 -16.221  1.00 94.25           H  
ATOM   1113  HB3 GLU A  69      19.947   3.264 -14.855  1.00 94.25           H  
ATOM   1114  O   GLU A  69      20.286   4.290 -18.231  1.00 94.25           O  
ATOM   1115  CG  GLU A  69      22.027   2.715 -14.518  1.00 94.25           C  
ATOM   1116  HG2 GLU A  69      22.881   2.460 -15.146  1.00 94.25           H  
ATOM   1117  HG3 GLU A  69      22.345   3.506 -13.838  1.00 94.25           H  
ATOM   1118  CD  GLU A  69      21.593   1.494 -13.697  1.00 94.25           C  
ATOM   1119  OE1 GLU A  69      22.400   0.562 -13.491  1.00 94.25           O  
ATOM   1120  OE2 GLU A  69      20.415   1.452 -13.272  1.00 94.25           O  
ATOM   1121  N   ARG A  70      19.087   5.638 -16.900  1.00 94.14           N  
ATOM   1122  H   ARG A  70      18.995   5.999 -15.962  1.00 94.14           H  
ATOM   1123  CA  ARG A  70      17.981   5.852 -17.835  1.00 94.14           C  
ATOM   1124  HA  ARG A  70      17.425   4.921 -17.942  1.00 94.14           H  
ATOM   1125  C   ARG A  70      18.464   6.218 -19.238  1.00 94.14           C  
ATOM   1126  CB  ARG A  70      17.055   6.923 -17.247  1.00 94.14           C  
ATOM   1127  HB2 ARG A  70      16.708   6.600 -16.265  1.00 94.14           H  
ATOM   1128  HB3 ARG A  70      17.598   7.862 -17.140  1.00 94.14           H  
ATOM   1129  O   ARG A  70      18.089   5.557 -20.197  1.00 94.14           O  
ATOM   1130  CG  ARG A  70      15.851   7.134 -18.160  1.00 94.14           C  
ATOM   1131  HG2 ARG A  70      16.186   7.457 -19.145  1.00 94.14           H  
ATOM   1132  HG3 ARG A  70      15.313   6.191 -18.256  1.00 94.14           H  
ATOM   1133  CD  ARG A  70      14.909   8.202 -17.613  1.00 94.14           C  
ATOM   1134  HD2 ARG A  70      15.465   9.129 -17.475  1.00 94.14           H  
ATOM   1135  HD3 ARG A  70      14.498   7.866 -16.661  1.00 94.14           H  
ATOM   1136  NE  ARG A  70      13.831   8.413 -18.582  1.00 94.14           N  
ATOM   1137  HE  ARG A  70      13.874   7.834 -19.408  1.00 94.14           H  
ATOM   1138  NH1 ARG A  70      12.646  10.045 -17.495  1.00 94.14           N  
ATOM   1139 HH11 ARG A  70      11.862  10.681 -17.498  1.00 94.14           H  
ATOM   1140 HH12 ARG A  70      13.336  10.027 -16.757  1.00 94.14           H  
ATOM   1141  NH2 ARG A  70      11.984   9.297 -19.506  1.00 94.14           N  
ATOM   1142 HH21 ARG A  70      12.175   8.694 -20.294  1.00 94.14           H  
ATOM   1143 HH22 ARG A  70      11.195   9.927 -19.535  1.00 94.14           H  
ATOM   1144  CZ  ARG A  70      12.826   9.254 -18.520  1.00 94.14           C  
ATOM   1145  N   SER A  71      19.332   7.224 -19.354  1.00 94.59           N  
ATOM   1146  H   SER A  71      19.568   7.756 -18.529  1.00 94.59           H  
ATOM   1147  CA  SER A  71      19.800   7.708 -20.657  1.00 94.59           C  
ATOM   1148  HA  SER A  71      18.933   7.948 -21.272  1.00 94.59           H  
ATOM   1149  C   SER A  71      20.635   6.673 -21.416  1.00 94.59           C  
ATOM   1150  CB  SER A  71      20.636   8.980 -20.489  1.00 94.59           C  
ATOM   1151  HB2 SER A  71      21.572   8.740 -19.984  1.00 94.59           H  
ATOM   1152  HB3 SER A  71      20.859   9.390 -21.474  1.00 94.59           H  
ATOM   1153  O   SER A  71      20.572   6.617 -22.642  1.00 94.59           O  
ATOM   1154  OG  SER A  71      19.934   9.943 -19.726  1.00 94.59           O  
ATOM   1155  HG  SER A  71      20.353  10.799 -19.838  1.00 94.59           H  
ATOM   1156  N   SER A  72      21.430   5.854 -20.717  1.00 95.73           N  
ATOM   1157  H   SER A  72      21.362   5.836 -19.709  1.00 95.73           H  
ATOM   1158  CA  SER A  72      22.239   4.815 -21.366  1.00 95.73           C  
ATOM   1159  HA  SER A  72      22.655   5.226 -22.286  1.00 95.73           H  
ATOM   1160  C   SER A  72      21.390   3.615 -21.773  1.00 95.73           C  
ATOM   1161  CB  SER A  72      23.422   4.396 -20.487  1.00 95.73           C  
ATOM   1162  HB2 SER A  72      23.979   3.607 -20.993  1.00 95.73           H  
ATOM   1163  HB3 SER A  72      24.080   5.255 -20.353  1.00 95.73           H  
ATOM   1164  O   SER A  72      21.569   3.105 -22.880  1.00 95.73           O  
ATOM   1165  OG  SER A  72      23.008   3.936 -19.219  1.00 95.73           O  
ATOM   1166  HG  SER A  72      23.781   3.774 -18.674  1.00 95.73           H  
ATOM   1167  N   PHE A  73      20.432   3.219 -20.932  1.00 96.07           N  
ATOM   1168  H   PHE A  73      20.374   3.659 -20.025  1.00 96.07           H  
ATOM   1169  CA  PHE A  73      19.455   2.187 -21.257  1.00 96.07           C  
ATOM   1170  HA  PHE A  73      19.985   1.281 -21.548  1.00 96.07           H  
ATOM   1171  C   PHE A  73      18.583   2.592 -22.454  1.00 96.07           C  
ATOM   1172  CB  PHE A  73      18.611   1.870 -20.017  1.00 96.07           C  
ATOM   1173  HB2 PHE A  73      19.255   1.446 -19.246  1.00 96.07           H  
ATOM   1174  HB3 PHE A  73      18.188   2.794 -19.623  1.00 96.07           H  
ATOM   1175  O   PHE A  73      18.516   1.846 -23.421  1.00 96.07           O  
ATOM   1176  CG  PHE A  73      17.486   0.899 -20.311  1.00 96.07           C  
ATOM   1177  CD1 PHE A  73      16.172   1.373 -20.470  1.00 96.07           C  
ATOM   1178  HD1 PHE A  73      15.961   2.426 -20.354  1.00 96.07           H  
ATOM   1179  CD2 PHE A  73      17.762  -0.465 -20.510  1.00 96.07           C  
ATOM   1180  HD2 PHE A  73      18.777  -0.828 -20.432  1.00 96.07           H  
ATOM   1181  CE1 PHE A  73      15.138   0.489 -20.820  1.00 96.07           C  
ATOM   1182  HE1 PHE A  73      14.135   0.864 -20.959  1.00 96.07           H  
ATOM   1183  CE2 PHE A  73      16.730  -1.353 -20.857  1.00 96.07           C  
ATOM   1184  HE2 PHE A  73      16.949  -2.397 -21.027  1.00 96.07           H  
ATOM   1185  CZ  PHE A  73      15.419  -0.873 -21.019  1.00 96.07           C  
ATOM   1186  HZ  PHE A  73      14.627  -1.547 -21.309  1.00 96.07           H  
ATOM   1187  N   GLU A  74      17.977   3.782 -22.445  1.00 94.53           N  
ATOM   1188  H   GLU A  74      18.052   4.360 -21.621  1.00 94.53           H  
ATOM   1189  CA  GLU A  74      17.081   4.238 -23.523  1.00 94.53           C  
ATOM   1190  HA  GLU A  74      16.324   3.474 -23.699  1.00 94.53           H  
ATOM   1191  C   GLU A  74      17.815   4.429 -24.860  1.00 94.53           C  
ATOM   1192  CB  GLU A  74      16.362   5.535 -23.097  1.00 94.53           C  
ATOM   1193  HB2 GLU A  74      15.862   5.968 -23.963  1.00 94.53           H  
ATOM   1194  HB3 GLU A  74      17.098   6.249 -22.728  1.00 94.53           H  
ATOM   1195  O   GLU A  74      17.240   4.172 -25.916  1.00 94.53           O  
ATOM   1196  CG  GLU A  74      15.303   5.256 -22.014  1.00 94.53           C  
ATOM   1197  HG2 GLU A  74      14.531   4.618 -22.444  1.00 94.53           H  
ATOM   1198  HG3 GLU A  74      15.774   4.698 -21.205  1.00 94.53           H  
ATOM   1199  CD  GLU A  74      14.636   6.503 -21.403  1.00 94.53           C  
ATOM   1200  OE1 GLU A  74      13.853   6.327 -20.434  1.00 94.53           O  
ATOM   1201  OE2 GLU A  74      14.931   7.652 -21.791  1.00 94.53           O  
ATOM   1202  N   LYS A  75      19.101   4.811 -24.837  1.00 96.19           N  
ATOM   1203  H   LYS A  75      19.507   5.039 -23.940  1.00 96.19           H  
ATOM   1204  CA  LYS A  75      19.922   4.937 -26.052  1.00 96.19           C  
ATOM   1205  HA  LYS A  75      19.367   5.538 -26.772  1.00 96.19           H  
ATOM   1206  C   LYS A  75      20.177   3.588 -26.732  1.00 96.19           C  
ATOM   1207  CB  LYS A  75      21.236   5.655 -25.705  1.00 96.19           C  
ATOM   1208  HB2 LYS A  75      20.995   6.621 -25.262  1.00 96.19           H  
ATOM   1209  HB3 LYS A  75      21.787   5.065 -24.973  1.00 96.19           H  
ATOM   1210  O   LYS A  75      20.148   3.513 -27.958  1.00 96.19           O  
ATOM   1211  CG  LYS A  75      22.117   5.890 -26.942  1.00 96.19           C  
ATOM   1212  HG2 LYS A  75      21.554   6.467 -27.676  1.00 96.19           H  
ATOM   1213  HG3 LYS A  75      22.396   4.933 -27.383  1.00 96.19           H  
ATOM   1214  CD  LYS A  75      23.400   6.645 -26.578  1.00 96.19           C  
ATOM   1215  HD2 LYS A  75      23.966   6.060 -25.854  1.00 96.19           H  
ATOM   1216  HD3 LYS A  75      23.135   7.607 -26.140  1.00 96.19           H  
ATOM   1217  CE  LYS A  75      24.234   6.860 -27.848  1.00 96.19           C  
ATOM   1218  HE2 LYS A  75      23.630   7.417 -28.564  1.00 96.19           H  
ATOM   1219  HE3 LYS A  75      24.451   5.887 -28.288  1.00 96.19           H  
ATOM   1220  NZ  LYS A  75      25.495   7.590 -27.564  1.00 96.19           N  
ATOM   1221  HZ1 LYS A  75      26.018   7.725 -28.417  1.00 96.19           H  
ATOM   1222  HZ2 LYS A  75      25.292   8.499 -27.171  1.00 96.19           H  
ATOM   1223  HZ3 LYS A  75      26.067   7.071 -26.913  1.00 96.19           H  
ATOM   1224  N   ASN A  76      20.497   2.546 -25.963  1.00 95.25           N  
ATOM   1225  H   ASN A  76      20.480   2.673 -24.961  1.00 95.25           H  
ATOM   1226  CA  ASN A  76      20.703   1.194 -26.487  1.00 95.25           C  
ATOM   1227  HA  ASN A  76      20.001   1.032 -27.305  1.00 95.25           H  
ATOM   1228  C   ASN A  76      20.424   0.136 -25.398  1.00 95.25           C  
ATOM   1229  CB  ASN A  76      22.121   1.076 -27.084  1.00 95.25           C  
ATOM   1230  HB2 ASN A  76      22.281   1.900 -27.780  1.00 95.25           H  
ATOM   1231  HB3 ASN A  76      22.867   1.140 -26.293  1.00 95.25           H  
ATOM   1232  O   ASN A  76      21.351  -0.266 -24.683  1.00 95.25           O  
ATOM   1233  CG  ASN A  76      22.320  -0.226 -27.846  1.00 95.25           C  
ATOM   1234  ND2 ASN A  76      23.283  -0.272 -28.736  1.00 95.25           N  
ATOM   1235 HD21 ASN A  76      23.867   0.532 -28.917  1.00 95.25           H  
ATOM   1236 HD22 ASN A  76      23.408  -1.153 -29.213  1.00 95.25           H  
ATOM   1237  OD1 ASN A  76      21.630  -1.218 -27.663  1.00 95.25           O  
ATOM   1238  N   PRO A  77      19.170  -0.352 -25.292  1.00 94.74           N  
ATOM   1239  CA  PRO A  77      18.769  -1.289 -24.243  1.00 94.74           C  
ATOM   1240  HA  PRO A  77      18.881  -0.800 -23.276  1.00 94.74           H  
ATOM   1241  C   PRO A  77      19.576  -2.588 -24.243  1.00 94.74           C  
ATOM   1242  CB  PRO A  77      17.282  -1.566 -24.498  1.00 94.74           C  
ATOM   1243  HB2 PRO A  77      16.742  -1.773 -23.574  1.00 94.74           H  
ATOM   1244  HB3 PRO A  77      17.165  -2.398 -25.192  1.00 94.74           H  
ATOM   1245  O   PRO A  77      19.928  -3.095 -23.181  1.00 94.74           O  
ATOM   1246  CG  PRO A  77      16.787  -0.286 -25.166  1.00 94.74           C  
ATOM   1247  HG2 PRO A  77      15.911  -0.468 -25.788  1.00 94.74           H  
ATOM   1248  HG3 PRO A  77      16.564   0.463 -24.406  1.00 94.74           H  
ATOM   1249  CD  PRO A  77      17.992   0.148 -25.998  1.00 94.74           C  
ATOM   1250  HD2 PRO A  77      18.001   1.234 -26.082  1.00 94.74           H  
ATOM   1251  HD3 PRO A  77      17.942  -0.307 -26.987  1.00 94.74           H  
ATOM   1252  N   ILE A  78      19.902  -3.112 -25.428  1.00 95.05           N  
ATOM   1253  H   ILE A  78      19.663  -2.595 -26.263  1.00 95.05           H  
ATOM   1254  CA  ILE A  78      20.624  -4.380 -25.574  1.00 95.05           C  
ATOM   1255  HA  ILE A  78      20.157  -5.123 -24.928  1.00 95.05           H  
ATOM   1256  C   ILE A  78      22.055  -4.236 -25.068  1.00 95.05           C  
ATOM   1257  CB  ILE A  78      20.563  -4.891 -27.030  1.00 95.05           C  
ATOM   1258  HB  ILE A  78      21.008  -4.136 -27.677  1.00 95.05           H  
ATOM   1259  O   ILE A  78      22.439  -4.965 -24.161  1.00 95.05           O  
ATOM   1260  CG1 ILE A  78      19.109  -5.109 -27.512  1.00 95.05           C  
ATOM   1261 HG12 ILE A  78      19.132  -5.460 -28.544  1.00 95.05           H  
ATOM   1262 HG13 ILE A  78      18.583  -4.154 -27.510  1.00 95.05           H  
ATOM   1263  CG2 ILE A  78      21.384  -6.181 -27.196  1.00 95.05           C  
ATOM   1264 HG21 ILE A  78      21.242  -6.596 -28.193  1.00 95.05           H  
ATOM   1265 HG22 ILE A  78      21.094  -6.926 -26.455  1.00 95.05           H  
ATOM   1266 HG23 ILE A  78      22.447  -5.976 -27.077  1.00 95.05           H  
ATOM   1267  CD1 ILE A  78      18.292  -6.111 -26.685  1.00 95.05           C  
ATOM   1268 HD11 ILE A  78      17.274  -6.156 -27.071  1.00 95.05           H  
ATOM   1269 HD12 ILE A  78      18.240  -5.799 -25.642  1.00 95.05           H  
ATOM   1270 HD13 ILE A  78      18.734  -7.105 -26.756  1.00 95.05           H  
ATOM   1271  N   ALA A  79      22.803  -3.240 -25.555  1.00 95.70           N  
ATOM   1272  H   ALA A  79      22.419  -2.647 -26.277  1.00 95.70           H  
ATOM   1273  CA  ALA A  79      24.181  -3.023 -25.113  1.00 95.70           C  
ATOM   1274  HA  ALA A  79      24.754  -3.930 -25.304  1.00 95.70           H  
ATOM   1275  C   ALA A  79      24.264  -2.722 -23.605  1.00 95.70           C  
ATOM   1276  CB  ALA A  79      24.783  -1.879 -25.934  1.00 95.70           C  
ATOM   1277  HB1 ALA A  79      25.824  -1.739 -25.643  1.00 95.70           H  
ATOM   1278  HB2 ALA A  79      24.230  -0.958 -25.755  1.00 95.70           H  
ATOM   1279  HB3 ALA A  79      24.749  -2.135 -26.993  1.00 95.70           H  
ATOM   1280  O   ALA A  79      25.183  -3.173 -22.922  1.00 95.70           O  
ATOM   1281  N   PHE A  80      23.293  -1.984 -23.055  1.00 96.39           N  
ATOM   1282  H   PHE A  80      22.562  -1.619 -23.649  1.00 96.39           H  
ATOM   1283  CA  PHE A  80      23.209  -1.748 -21.612  1.00 96.39           C  
ATOM   1284  HA  PHE A  80      24.136  -1.283 -21.274  1.00 96.39           H  
ATOM   1285  C   PHE A  80      23.045  -3.055 -20.821  1.00 96.39           C  
ATOM   1286  CB  PHE A  80      22.051  -0.786 -21.326  1.00 96.39           C  
ATOM   1287  HB2 PHE A  80      22.247   0.164 -21.823  1.00 96.39           H  
ATOM   1288  HB3 PHE A  80      21.131  -1.189 -21.749  1.00 96.39           H  
ATOM   1289  O   PHE A  80      23.727  -3.263 -19.816  1.00 96.39           O  
ATOM   1290  CG  PHE A  80      21.837  -0.538 -19.846  1.00 96.39           C  
ATOM   1291  CD1 PHE A  80      20.988  -1.380 -19.102  1.00 96.39           C  
ATOM   1292  HD1 PHE A  80      20.483  -2.201 -19.589  1.00 96.39           H  
ATOM   1293  CD2 PHE A  80      22.504   0.520 -19.206  1.00 96.39           C  
ATOM   1294  HD2 PHE A  80      23.153   1.171 -19.774  1.00 96.39           H  
ATOM   1295  CE1 PHE A  80      20.780  -1.147 -17.733  1.00 96.39           C  
ATOM   1296  HE1 PHE A  80      20.094  -1.774 -17.183  1.00 96.39           H  
ATOM   1297  CE2 PHE A  80      22.310   0.745 -17.833  1.00 96.39           C  
ATOM   1298  HE2 PHE A  80      22.809   1.572 -17.350  1.00 96.39           H  
ATOM   1299  CZ  PHE A  80      21.438  -0.079 -17.101  1.00 96.39           C  
ATOM   1300  HZ  PHE A  80      21.261   0.124 -16.055  1.00 96.39           H  
ATOM   1301  N   LEU A  81      22.154  -3.942 -21.270  1.00 96.05           N  
ATOM   1302  H   LEU A  81      21.646  -3.729 -22.116  1.00 96.05           H  
ATOM   1303  CA  LEU A  81      21.901  -5.230 -20.626  1.00 96.05           C  
ATOM   1304  HA  LEU A  81      21.815  -5.072 -19.551  1.00 96.05           H  
ATOM   1305  C   LEU A  81      23.073  -6.208 -20.816  1.00 96.05           C  
ATOM   1306  CB  LEU A  81      20.574  -5.789 -21.167  1.00 96.05           C  
ATOM   1307  HB2 LEU A  81      20.611  -5.738 -22.256  1.00 96.05           H  
ATOM   1308  HB3 LEU A  81      20.480  -6.836 -20.878  1.00 96.05           H  
ATOM   1309  O   LEU A  81      23.450  -6.893 -19.867  1.00 96.05           O  
ATOM   1310  CG  LEU A  81      19.316  -5.044 -20.692  1.00 96.05           C  
ATOM   1311  HG  LEU A  81      19.415  -3.975 -20.881  1.00 96.05           H  
ATOM   1312  CD1 LEU A  81      18.092  -5.564 -21.445  1.00 96.05           C  
ATOM   1313 HD11 LEU A  81      17.197  -5.039 -21.110  1.00 96.05           H  
ATOM   1314 HD12 LEU A  81      18.222  -5.377 -22.511  1.00 96.05           H  
ATOM   1315 HD13 LEU A  81      17.969  -6.634 -21.277  1.00 96.05           H  
ATOM   1316  CD2 LEU A  81      19.079  -5.232 -19.195  1.00 96.05           C  
ATOM   1317 HD21 LEU A  81      19.905  -4.813 -18.621  1.00 96.05           H  
ATOM   1318 HD22 LEU A  81      18.168  -4.703 -18.913  1.00 96.05           H  
ATOM   1319 HD23 LEU A  81      18.975  -6.291 -18.962  1.00 96.05           H  
ATOM   1320  N   GLU A  82      23.721  -6.221 -21.978  1.00 95.33           N  
ATOM   1321  H   GLU A  82      23.351  -5.683 -22.748  1.00 95.33           H  
ATOM   1322  CA  GLU A  82      24.945  -6.999 -22.212  1.00 95.33           C  
ATOM   1323  HA  GLU A  82      24.758  -8.053 -22.010  1.00 95.33           H  
ATOM   1324  C   GLU A  82      26.066  -6.592 -21.255  1.00 95.33           C  
ATOM   1325  CB  GLU A  82      25.390  -6.867 -23.673  1.00 95.33           C  
ATOM   1326  HB2 GLU A  82      25.412  -5.811 -23.943  1.00 95.33           H  
ATOM   1327  HB3 GLU A  82      26.395  -7.275 -23.776  1.00 95.33           H  
ATOM   1328  O   GLU A  82      26.683  -7.450 -20.622  1.00 95.33           O  
ATOM   1329  CG  GLU A  82      24.452  -7.641 -24.611  1.00 95.33           C  
ATOM   1330  HG2 GLU A  82      24.486  -8.696 -24.337  1.00 95.33           H  
ATOM   1331  HG3 GLU A  82      23.428  -7.296 -24.470  1.00 95.33           H  
ATOM   1332  CD  GLU A  82      24.817  -7.489 -26.092  1.00 95.33           C  
ATOM   1333  OE1 GLU A  82      24.492  -8.434 -26.849  1.00 95.33           O  
ATOM   1334  OE2 GLU A  82      25.377  -6.433 -26.465  1.00 95.33           O  
ATOM   1335  N   ASN A  83      26.242  -5.288 -21.031  1.00 95.00           N  
ATOM   1336  H   ASN A  83      25.738  -4.634 -21.612  1.00 95.00           H  
ATOM   1337  CA  ASN A  83      27.189  -4.770 -20.041  1.00 95.00           C  
ATOM   1338  HA  ASN A  83      28.169  -5.203 -20.240  1.00 95.00           H  
ATOM   1339  C   ASN A  83      26.826  -5.156 -18.595  1.00 95.00           C  
ATOM   1340  CB  ASN A  83      27.278  -3.245 -20.199  1.00 95.00           C  
ATOM   1341  HB2 ASN A  83      26.275  -2.818 -20.187  1.00 95.00           H  
ATOM   1342  HB3 ASN A  83      27.836  -2.832 -19.359  1.00 95.00           H  
ATOM   1343  O   ASN A  83      27.709  -5.223 -17.740  1.00 95.00           O  
ATOM   1344  CG  ASN A  83      27.996  -2.821 -21.465  1.00 95.00           C  
ATOM   1345  ND2 ASN A  83      27.712  -1.643 -21.966  1.00 95.00           N  
ATOM   1346 HD21 ASN A  83      26.900  -1.148 -21.625  1.00 95.00           H  
ATOM   1347 HD22 ASN A  83      28.149  -1.456 -22.857  1.00 95.00           H  
ATOM   1348  OD1 ASN A  83      28.852  -3.500 -21.999  1.00 95.00           O  
ATOM   1349  N   LYS A  84      25.548  -5.444 -18.309  1.00 92.76           N  
ATOM   1350  H   LYS A  84      24.878  -5.365 -19.060  1.00 92.76           H  
ATOM   1351  CA  LYS A  84      25.100  -6.018 -17.026  1.00 92.76           C  
ATOM   1352  HA  LYS A  84      25.772  -5.663 -16.245  1.00 92.76           H  
ATOM   1353  C   LYS A  84      25.234  -7.547 -16.952  1.00 92.76           C  
ATOM   1354  CB  LYS A  84      23.677  -5.538 -16.682  1.00 92.76           C  
ATOM   1355  HB2 LYS A  84      23.023  -5.628 -17.549  1.00 92.76           H  
ATOM   1356  HB3 LYS A  84      23.280  -6.171 -15.888  1.00 92.76           H  
ATOM   1357  O   LYS A  84      24.926  -8.123 -15.911  1.00 92.76           O  
ATOM   1358  CG  LYS A  84      23.677  -4.088 -16.178  1.00 92.76           C  
ATOM   1359  HG2 LYS A  84      23.836  -3.409 -17.016  1.00 92.76           H  
ATOM   1360  HG3 LYS A  84      24.499  -3.965 -15.473  1.00 92.76           H  
ATOM   1361  CD  LYS A  84      22.371  -3.726 -15.456  1.00 92.76           C  
ATOM   1362  HD2 LYS A  84      22.159  -4.469 -14.688  1.00 92.76           H  
ATOM   1363  HD3 LYS A  84      21.556  -3.698 -16.180  1.00 92.76           H  
ATOM   1364  CE  LYS A  84      22.558  -2.349 -14.805  1.00 92.76           C  
ATOM   1365  HE2 LYS A  84      23.489  -2.357 -14.239  1.00 92.76           H  
ATOM   1366  HE3 LYS A  84      22.683  -1.607 -15.594  1.00 92.76           H  
ATOM   1367  NZ  LYS A  84      21.451  -1.945 -13.902  1.00 92.76           N  
ATOM   1368  HZ1 LYS A  84      21.365  -2.553 -13.100  1.00 92.76           H  
ATOM   1369  HZ2 LYS A  84      21.667  -1.018 -13.562  1.00 92.76           H  
ATOM   1370  HZ3 LYS A  84      20.571  -1.858 -14.389  1.00 92.76           H  
ATOM   1371  N   GLY A  85      25.719  -8.202 -18.008  1.00 93.60           N  
ATOM   1372  H   GLY A  85      25.964  -7.668 -18.829  1.00 93.60           H  
ATOM   1373  CA  GLY A  85      25.953  -9.648 -18.062  1.00 93.60           C  
ATOM   1374  HA2 GLY A  85      26.207 -10.018 -17.069  1.00 93.60           H  
ATOM   1375  HA3 GLY A  85      26.800  -9.828 -18.725  1.00 93.60           H  
ATOM   1376  C   GLY A  85      24.775 -10.471 -18.594  1.00 93.60           C  
ATOM   1377  O   GLY A  85      24.800 -11.701 -18.497  1.00 93.60           O  
ATOM   1378  N   TYR A  86      23.746  -9.825 -19.148  1.00 94.88           N  
ATOM   1379  H   TYR A  86      23.800  -8.821 -19.248  1.00 94.88           H  
ATOM   1380  CA  TYR A  86      22.674 -10.518 -19.860  1.00 94.88           C  
ATOM   1381  HA  TYR A  86      22.448 -11.452 -19.345  1.00 94.88           H  
ATOM   1382  C   TYR A  86      23.123 -10.854 -21.277  1.00 94.88           C  
ATOM   1383  CB  TYR A  86      21.398  -9.673 -19.892  1.00 94.88           C  
ATOM   1384  HB2 TYR A  86      20.638 -10.210 -20.459  1.00 94.88           H  
ATOM   1385  HB3 TYR A  86      21.608  -8.746 -20.425  1.00 94.88           H  
ATOM   1386  O   TYR A  86      23.720 -10.035 -21.960  1.00 94.88           O  
ATOM   1387  CG  TYR A  86      20.836  -9.353 -18.525  1.00 94.88           C  
ATOM   1388  CD1 TYR A  86      20.059 -10.304 -17.843  1.00 94.88           C  
ATOM   1389  HD1 TYR A  86      19.840 -11.252 -18.312  1.00 94.88           H  
ATOM   1390  CD2 TYR A  86      21.102  -8.110 -17.926  1.00 94.88           C  
ATOM   1391  HD2 TYR A  86      21.677  -7.363 -18.453  1.00 94.88           H  
ATOM   1392  CE1 TYR A  86      19.570 -10.020 -16.553  1.00 94.88           C  
ATOM   1393  HE1 TYR A  86      18.976 -10.750 -16.024  1.00 94.88           H  
ATOM   1394  CE2 TYR A  86      20.622  -7.819 -16.642  1.00 94.88           C  
ATOM   1395  HE2 TYR A  86      20.828  -6.868 -16.175  1.00 94.88           H  
ATOM   1396  OH  TYR A  86      19.405  -8.447 -14.718  1.00 94.88           O  
ATOM   1397  HH  TYR A  86      18.853  -9.150 -14.369  1.00 94.88           H  
ATOM   1398  CZ  TYR A  86      19.857  -8.772 -15.952  1.00 94.88           C  
ATOM   1399  N   ILE A  87      22.795 -12.047 -21.757  1.00 92.82           N  
ATOM   1400  H   ILE A  87      22.311 -12.696 -21.155  1.00 92.82           H  
ATOM   1401  CA  ILE A  87      23.071 -12.447 -23.136  1.00 92.82           C  
ATOM   1402  HA  ILE A  87      23.304 -11.558 -23.721  1.00 92.82           H  
ATOM   1403  C   ILE A  87      21.831 -13.064 -23.772  1.00 92.82           C  
ATOM   1404  CB  ILE A  87      24.297 -13.376 -23.224  1.00 92.82           C  
ATOM   1405  HB  ILE A  87      24.489 -13.523 -24.287  1.00 92.82           H  
ATOM   1406  O   ILE A  87      20.949 -13.568 -23.072  1.00 92.82           O  
ATOM   1407  CG1 ILE A  87      24.041 -14.759 -22.597  1.00 92.82           C  
ATOM   1408 HG12 ILE A  87      23.123 -15.176 -23.012  1.00 92.82           H  
ATOM   1409 HG13 ILE A  87      23.942 -14.682 -21.514  1.00 92.82           H  
ATOM   1410  CG2 ILE A  87      25.555 -12.717 -22.633  1.00 92.82           C  
ATOM   1411 HG21 ILE A  87      25.476 -12.642 -21.548  1.00 92.82           H  
ATOM   1412 HG22 ILE A  87      26.449 -13.287 -22.886  1.00 92.82           H  
ATOM   1413 HG23 ILE A  87      25.670 -11.713 -23.041  1.00 92.82           H  
ATOM   1414  CD1 ILE A  87      25.165 -15.729 -22.952  1.00 92.82           C  
ATOM   1415 HD11 ILE A  87      24.793 -16.751 -22.880  1.00 92.82           H  
ATOM   1416 HD12 ILE A  87      25.486 -15.578 -23.982  1.00 92.82           H  
ATOM   1417 HD13 ILE A  87      26.018 -15.579 -22.289  1.00 92.82           H  
ATOM   1418  N   ARG A  88      21.783 -13.073 -25.111  1.00 90.67           N  
ATOM   1419  H   ARG A  88      22.527 -12.598 -25.602  1.00 90.67           H  
ATOM   1420  CA  ARG A  88      20.613 -13.535 -25.885  1.00 90.67           C  
ATOM   1421  HA  ARG A  88      20.725 -13.206 -26.918  1.00 90.67           H  
ATOM   1422  C   ARG A  88      19.325 -12.869 -25.388  1.00 90.67           C  
ATOM   1423  CB  ARG A  88      20.495 -15.068 -25.875  1.00 90.67           C  
ATOM   1424  HB2 ARG A  88      19.658 -15.340 -26.518  1.00 90.67           H  
ATOM   1425  HB3 ARG A  88      20.268 -15.408 -24.865  1.00 90.67           H  
ATOM   1426  O   ARG A  88      18.369 -13.549 -25.019  1.00 90.67           O  
ATOM   1427  CG  ARG A  88      21.749 -15.791 -26.370  1.00 90.67           C  
ATOM   1428  HG2 ARG A  88      22.556 -15.660 -25.649  1.00 90.67           H  
ATOM   1429  HG3 ARG A  88      22.053 -15.388 -27.336  1.00 90.67           H  
ATOM   1430  CD  ARG A  88      21.415 -17.277 -26.513  1.00 90.67           C  
ATOM   1431  HD2 ARG A  88      20.968 -17.626 -25.582  1.00 90.67           H  
ATOM   1432  HD3 ARG A  88      20.685 -17.381 -27.315  1.00 90.67           H  
ATOM   1433  NE  ARG A  88      22.613 -18.078 -26.821  1.00 90.67           N  
ATOM   1434  HE  ARG A  88      23.485 -17.571 -26.878  1.00 90.67           H  
ATOM   1435  NH1 ARG A  88      21.552 -20.085 -27.131  1.00 90.67           N  
ATOM   1436 HH11 ARG A  88      20.706 -19.550 -27.265  1.00 90.67           H  
ATOM   1437 HH12 ARG A  88      21.610 -20.994 -27.569  1.00 90.67           H  
ATOM   1438  NH2 ARG A  88      23.770 -19.956 -27.383  1.00 90.67           N  
ATOM   1439 HH21 ARG A  88      24.621 -19.413 -27.432  1.00 90.67           H  
ATOM   1440 HH22 ARG A  88      23.806 -20.923 -27.672  1.00 90.67           H  
ATOM   1441  CZ  ARG A  88      22.644 -19.367 -27.103  1.00 90.67           C  
ATOM   1442  N   ILE A  89      19.375 -11.546 -25.294  1.00 91.06           N  
ATOM   1443  H   ILE A  89      20.190 -11.066 -25.649  1.00 91.06           H  
ATOM   1444  CA  ILE A  89      18.249 -10.722 -24.870  1.00 91.06           C  
ATOM   1445  HA  ILE A  89      17.762 -11.174 -24.006  1.00 91.06           H  
ATOM   1446  C   ILE A  89      17.261 -10.668 -26.028  1.00 91.06           C  
ATOM   1447  CB  ILE A  89      18.739  -9.314 -24.490  1.00 91.06           C  
ATOM   1448  HB  ILE A  89      19.202  -8.884 -25.378  1.00 91.06           H  
ATOM   1449  O   ILE A  89      17.636 -10.309 -27.144  1.00 91.06           O  
ATOM   1450  CG1 ILE A  89      19.785  -9.335 -23.350  1.00 91.06           C  
ATOM   1451 HG12 ILE A  89      20.282 -10.303 -23.276  1.00 91.06           H  
ATOM   1452 HG13 ILE A  89      19.301  -9.143 -22.392  1.00 91.06           H  
ATOM   1453  CG2 ILE A  89      17.562  -8.417 -24.077  1.00 91.06           C  
ATOM   1454 HG21 ILE A  89      16.878  -8.275 -24.914  1.00 91.06           H  
ATOM   1455 HG22 ILE A  89      17.934  -7.440 -23.770  1.00 91.06           H  
ATOM   1456 HG23 ILE A  89      17.012  -8.868 -23.251  1.00 91.06           H  
ATOM   1457  CD1 ILE A  89      20.864  -8.280 -23.596  1.00 91.06           C  
ATOM   1458 HD11 ILE A  89      21.536  -8.226 -22.740  1.00 91.06           H  
ATOM   1459 HD12 ILE A  89      21.443  -8.557 -24.477  1.00 91.06           H  
ATOM   1460 HD13 ILE A  89      20.403  -7.308 -23.772  1.00 91.06           H  
ATOM   1461  N   ASP A  90      16.013 -11.018 -25.757  1.00 85.39           N  
ATOM   1462  H   ASP A  90      15.753 -11.290 -24.819  1.00 85.39           H  
ATOM   1463  CA  ASP A  90      14.937 -10.810 -26.713  1.00 85.39           C  
ATOM   1464  HA  ASP A  90      15.312 -10.943 -27.728  1.00 85.39           H  
ATOM   1465  C   ASP A  90      14.430  -9.371 -26.565  1.00 85.39           C  
ATOM   1466  CB  ASP A  90      13.858 -11.867 -26.490  1.00 85.39           C  
ATOM   1467  HB2 ASP A  90      13.380 -11.706 -25.523  1.00 85.39           H  
ATOM   1468  HB3 ASP A  90      14.333 -12.848 -26.469  1.00 85.39           H  
ATOM   1469  O   ASP A  90      13.853  -9.008 -25.537  1.00 85.39           O  
ATOM   1470  CG  ASP A  90      12.813 -11.856 -27.604  1.00 85.39           C  
ATOM   1471  OD1 ASP A  90      12.663 -10.792 -28.246  1.00 85.39           O  
ATOM   1472  OD2 ASP A  90      12.209 -12.933 -27.795  1.00 85.39           O  
ATOM   1473  N   LYS A  91      14.716  -8.533 -27.567  1.00 84.06           N  
ATOM   1474  H   LYS A  91      15.115  -8.931 -28.405  1.00 84.06           H  
ATOM   1475  CA  LYS A  91      14.386  -7.103 -27.540  1.00 84.06           C  
ATOM   1476  HA  LYS A  91      14.824  -6.663 -26.645  1.00 84.06           H  
ATOM   1477  C   LYS A  91      12.878  -6.872 -27.448  1.00 84.06           C  
ATOM   1478  CB  LYS A  91      14.962  -6.424 -28.790  1.00 84.06           C  
ATOM   1479  HB2 LYS A  91      16.010  -6.703 -28.908  1.00 84.06           H  
ATOM   1480  HB3 LYS A  91      14.415  -6.772 -29.666  1.00 84.06           H  
ATOM   1481  O   LYS A  91      12.462  -5.944 -26.758  1.00 84.06           O  
ATOM   1482  CG  LYS A  91      14.854  -4.894 -28.694  1.00 84.06           C  
ATOM   1483  HG2 LYS A  91      15.405  -4.541 -27.823  1.00 84.06           H  
ATOM   1484  HG3 LYS A  91      13.807  -4.610 -28.590  1.00 84.06           H  
ATOM   1485  CD  LYS A  91      15.408  -4.229 -29.955  1.00 84.06           C  
ATOM   1486  HD2 LYS A  91      16.478  -4.422 -30.031  1.00 84.06           H  
ATOM   1487  HD3 LYS A  91      14.901  -4.653 -30.822  1.00 84.06           H  
ATOM   1488  CE  LYS A  91      15.136  -2.724 -29.889  1.00 84.06           C  
ATOM   1489  HE2 LYS A  91      14.074  -2.585 -29.685  1.00 84.06           H  
ATOM   1490  HE3 LYS A  91      15.696  -2.297 -29.057  1.00 84.06           H  
ATOM   1491  NZ  LYS A  91      15.492  -2.059 -31.166  1.00 84.06           N  
ATOM   1492  HZ1 LYS A  91      14.946  -2.465 -31.913  1.00 84.06           H  
ATOM   1493  HZ2 LYS A  91      16.471  -2.184 -31.377  1.00 84.06           H  
ATOM   1494  HZ3 LYS A  91      15.274  -1.074 -31.123  1.00 84.06           H  
ATOM   1495  N   ASP A  92      12.087  -7.723 -28.094  1.00 86.47           N  
ATOM   1496  H   ASP A  92      12.489  -8.530 -28.549  1.00 86.47           H  
ATOM   1497  CA  ASP A  92      10.629  -7.593 -28.149  1.00 86.47           C  
ATOM   1498  HA  ASP A  92      10.374  -6.543 -28.293  1.00 86.47           H  
ATOM   1499  C   ASP A  92       9.970  -8.034 -26.830  1.00 86.47           C  
ATOM   1500  CB  ASP A  92      10.099  -8.370 -29.367  1.00 86.47           C  
ATOM   1501  HB2 ASP A  92      10.357  -9.423 -29.258  1.00 86.47           H  
ATOM   1502  HB3 ASP A  92       9.012  -8.290 -29.388  1.00 86.47           H  
ATOM   1503  O   ASP A  92       8.804  -7.742 -26.575  1.00 86.47           O  
ATOM   1504  CG  ASP A  92      10.648  -7.839 -30.703  1.00 86.47           C  
ATOM   1505  OD1 ASP A  92      10.964  -6.626 -30.781  1.00 86.47           O  
ATOM   1506  OD2 ASP A  92      10.766  -8.648 -31.649  1.00 86.47           O  
ATOM   1507  N   LEU A  93      10.742  -8.675 -25.944  1.00 85.46           N  
ATOM   1508  H   LEU A  93      11.679  -8.908 -26.240  1.00 85.46           H  
ATOM   1509  CA  LEU A  93      10.335  -9.069 -24.594  1.00 85.46           C  
ATOM   1510  HA  LEU A  93       9.254  -8.956 -24.516  1.00 85.46           H  
ATOM   1511  C   LEU A  93      10.908  -8.155 -23.499  1.00 85.46           C  
ATOM   1512  CB  LEU A  93      10.672 -10.552 -24.364  1.00 85.46           C  
ATOM   1513  HB2 LEU A  93      10.337 -10.832 -23.365  1.00 85.46           H  
ATOM   1514  HB3 LEU A  93      11.756 -10.663 -24.395  1.00 85.46           H  
ATOM   1515  O   LEU A  93      10.921  -8.537 -22.325  1.00 85.46           O  
ATOM   1516  CG  LEU A  93      10.035 -11.523 -25.375  1.00 85.46           C  
ATOM   1517  HG  LEU A  93      10.401 -11.311 -26.379  1.00 85.46           H  
ATOM   1518  CD1 LEU A  93      10.422 -12.954 -24.994  1.00 85.46           C  
ATOM   1519 HD11 LEU A  93      11.508 -13.047 -24.986  1.00 85.46           H  
ATOM   1520 HD12 LEU A  93      10.014 -13.216 -24.018  1.00 85.46           H  
ATOM   1521 HD13 LEU A  93      10.041 -13.634 -25.756  1.00 85.46           H  
ATOM   1522  CD2 LEU A  93       8.506 -11.440 -25.379  1.00 85.46           C  
ATOM   1523 HD21 LEU A  93       8.105 -12.205 -26.044  1.00 85.46           H  
ATOM   1524 HD22 LEU A  93       8.196 -10.472 -25.771  1.00 85.46           H  
ATOM   1525 HD23 LEU A  93       8.110 -11.575 -24.372  1.00 85.46           H  
ATOM   1526  N   ILE A  94      11.371  -6.952 -23.860  1.00 92.34           N  
ATOM   1527  H   ILE A  94      11.357  -6.718 -24.843  1.00 92.34           H  
ATOM   1528  CA  ILE A  94      11.709  -5.892 -22.904  1.00 92.34           C  
ATOM   1529  HA  ILE A  94      11.951  -6.348 -21.944  1.00 92.34           H  
ATOM   1530  C   ILE A  94      10.483  -4.998 -22.718  1.00 92.34           C  
ATOM   1531  CB  ILE A  94      12.944  -5.077 -23.343  1.00 92.34           C  
ATOM   1532  HB  ILE A  94      12.718  -4.577 -24.284  1.00 92.34           H  
ATOM   1533  O   ILE A  94      10.173  -4.160 -23.562  1.00 92.34           O  
ATOM   1534  CG1 ILE A  94      14.172  -5.988 -23.558  1.00 92.34           C  
ATOM   1535 HG12 ILE A  94      13.914  -6.767 -24.276  1.00 92.34           H  
ATOM   1536 HG13 ILE A  94      14.446  -6.471 -22.620  1.00 92.34           H  
ATOM   1537  CG2 ILE A  94      13.256  -4.006 -22.275  1.00 92.34           C  
ATOM   1538 HG21 ILE A  94      14.103  -3.398 -22.593  1.00 92.34           H  
ATOM   1539 HG22 ILE A  94      12.408  -3.334 -22.148  1.00 92.34           H  
ATOM   1540 HG23 ILE A  94      13.481  -4.487 -21.323  1.00 92.34           H  
ATOM   1541  CD1 ILE A  94      15.391  -5.249 -24.124  1.00 92.34           C  
ATOM   1542 HD11 ILE A  94      15.822  -4.584 -23.376  1.00 92.34           H  
ATOM   1543 HD12 ILE A  94      16.147  -5.977 -24.417  1.00 92.34           H  
ATOM   1544 HD13 ILE A  94      15.101  -4.674 -25.004  1.00 92.34           H  
ATOM   1545  N   ILE A  95       9.809  -5.135 -21.579  1.00 92.16           N  
ATOM   1546  H   ILE A  95      10.133  -5.828 -20.920  1.00 92.16           H  
ATOM   1547  CA  ILE A  95       8.630  -4.326 -21.249  1.00 92.16           C  
ATOM   1548  HA  ILE A  95       8.304  -3.787 -22.139  1.00 92.16           H  
ATOM   1549  C   ILE A  95       9.020  -3.293 -20.197  1.00 92.16           C  
ATOM   1550  CB  ILE A  95       7.442  -5.210 -20.814  1.00 92.16           C  
ATOM   1551  HB  ILE A  95       7.716  -5.731 -19.897  1.00 92.16           H  
ATOM   1552  O   ILE A  95       9.433  -3.654 -19.095  1.00 92.16           O  
ATOM   1553  CG1 ILE A  95       7.128  -6.267 -21.900  1.00 92.16           C  
ATOM   1554 HG12 ILE A  95       6.889  -5.766 -22.838  1.00 92.16           H  
ATOM   1555 HG13 ILE A  95       8.009  -6.887 -22.067  1.00 92.16           H  
ATOM   1556  CG2 ILE A  95       6.212  -4.332 -20.508  1.00 92.16           C  
ATOM   1557 HG21 ILE A  95       6.440  -3.594 -19.739  1.00 92.16           H  
ATOM   1558 HG22 ILE A  95       5.390  -4.943 -20.134  1.00 92.16           H  
ATOM   1559 HG23 ILE A  95       5.887  -3.815 -21.410  1.00 92.16           H  
ATOM   1560  CD1 ILE A  95       5.983  -7.221 -21.544  1.00 92.16           C  
ATOM   1561 HD11 ILE A  95       5.947  -8.027 -22.278  1.00 92.16           H  
ATOM   1562 HD12 ILE A  95       5.029  -6.693 -21.566  1.00 92.16           H  
ATOM   1563 HD13 ILE A  95       6.143  -7.647 -20.554  1.00 92.16           H  
ATOM   1564  N   ILE A  96       8.876  -2.007 -20.521  1.00 92.81           N  
ATOM   1565  H   ILE A  96       8.510  -1.782 -21.435  1.00 92.81           H  
ATOM   1566  CA  ILE A  96       9.068  -0.916 -19.560  1.00 92.81           C  
ATOM   1567  HA  ILE A  96       9.937  -1.151 -18.945  1.00 92.81           H  
ATOM   1568  C   ILE A  96       7.856  -0.854 -18.632  1.00 92.81           C  
ATOM   1569  CB  ILE A  96       9.347   0.432 -20.263  1.00 92.81           C  
ATOM   1570  HB  ILE A  96       8.524   0.647 -20.945  1.00 92.81           H  
ATOM   1571  O   ILE A  96       6.715  -0.776 -19.078  1.00 92.81           O  
ATOM   1572  CG1 ILE A  96      10.659   0.338 -21.080  1.00 92.81           C  
ATOM   1573 HG12 ILE A  96      10.587  -0.494 -21.780  1.00 92.81           H  
ATOM   1574 HG13 ILE A  96      11.494   0.139 -20.408  1.00 92.81           H  
ATOM   1575  CG2 ILE A  96       9.430   1.574 -19.229  1.00 92.81           C  
ATOM   1576 HG21 ILE A  96       8.483   1.682 -18.700  1.00 92.81           H  
ATOM   1577 HG22 ILE A  96       9.623   2.525 -19.726  1.00 92.81           H  
ATOM   1578 HG23 ILE A  96      10.229   1.376 -18.514  1.00 92.81           H  
ATOM   1579  CD1 ILE A  96      10.985   1.589 -21.905  1.00 92.81           C  
ATOM   1580 HD11 ILE A  96      11.830   1.376 -22.560  1.00 92.81           H  
ATOM   1581 HD12 ILE A  96      11.259   2.419 -21.254  1.00 92.81           H  
ATOM   1582 HD13 ILE A  96      10.127   1.867 -22.517  1.00 92.81           H  
ATOM   1583  N   LEU A  97       8.119  -0.869 -17.329  1.00 93.28           N  
ATOM   1584  H   LEU A  97       9.085  -0.935 -17.043  1.00 93.28           H  
ATOM   1585  CA  LEU A  97       7.122  -0.858 -16.268  1.00 93.28           C  
ATOM   1586  HA  LEU A  97       6.119  -0.823 -16.693  1.00 93.28           H  
ATOM   1587  C   LEU A  97       7.331   0.387 -15.398  1.00 93.28           C  
ATOM   1588  CB  LEU A  97       7.230  -2.158 -15.460  1.00 93.28           C  
ATOM   1589  HB2 LEU A  97       8.245  -2.247 -15.072  1.00 93.28           H  
ATOM   1590  HB3 LEU A  97       6.549  -2.095 -14.611  1.00 93.28           H  
ATOM   1591  O   LEU A  97       8.195   0.390 -14.506  1.00 93.28           O  
ATOM   1592  CG  LEU A  97       6.893  -3.421 -16.271  1.00 93.28           C  
ATOM   1593  HG  LEU A  97       7.467  -3.446 -17.197  1.00 93.28           H  
ATOM   1594  CD1 LEU A  97       7.294  -4.636 -15.444  1.00 93.28           C  
ATOM   1595 HD11 LEU A  97       6.939  -5.542 -15.935  1.00 93.28           H  
ATOM   1596 HD12 LEU A  97       6.868  -4.571 -14.443  1.00 93.28           H  
ATOM   1597 HD13 LEU A  97       8.382  -4.670 -15.384  1.00 93.28           H  
ATOM   1598  CD2 LEU A  97       5.405  -3.515 -16.610  1.00 93.28           C  
ATOM   1599 HD21 LEU A  97       4.797  -3.448 -15.709  1.00 93.28           H  
ATOM   1600 HD22 LEU A  97       5.195  -4.455 -17.120  1.00 93.28           H  
ATOM   1601 HD23 LEU A  97       5.127  -2.707 -17.287  1.00 93.28           H  
ATOM   1602  N   PRO A  98       6.548   1.456 -15.634  1.00 91.15           N  
ATOM   1603  CA  PRO A  98       6.524   2.624 -14.767  1.00 91.15           C  
ATOM   1604  HA  PRO A  98       7.484   3.134 -14.848  1.00 91.15           H  
ATOM   1605  C   PRO A  98       6.260   2.248 -13.308  1.00 91.15           C  
ATOM   1606  CB  PRO A  98       5.421   3.533 -15.317  1.00 91.15           C  
ATOM   1607  HB2 PRO A  98       4.472   3.308 -14.830  1.00 91.15           H  
ATOM   1608  HB3 PRO A  98       5.668   4.588 -15.200  1.00 91.15           H  
ATOM   1609  O   PRO A  98       5.686   1.198 -12.993  1.00 91.15           O  
ATOM   1610  CG  PRO A  98       5.331   3.134 -16.789  1.00 91.15           C  
ATOM   1611  HG2 PRO A  98       6.108   3.645 -17.357  1.00 91.15           H  
ATOM   1612  HG3 PRO A  98       4.347   3.341 -17.208  1.00 91.15           H  
ATOM   1613  CD  PRO A  98       5.626   1.639 -16.749  1.00 91.15           C  
ATOM   1614  HD2 PRO A  98       4.706   1.086 -16.565  1.00 91.15           H  
ATOM   1615  HD3 PRO A  98       6.068   1.326 -17.695  1.00 91.15           H  
ATOM   1616  N   LYS A  99       6.665   3.126 -12.389  1.00 89.48           N  
ATOM   1617  H   LYS A  99       7.072   3.996 -12.701  1.00 89.48           H  
ATOM   1618  CA  LYS A  99       6.416   2.916 -10.964  1.00 89.48           C  
ATOM   1619  HA  LYS A  99       6.889   1.976 -10.682  1.00 89.48           H  
ATOM   1620  C   LYS A  99       4.913   2.784 -10.699  1.00 89.48           C  
ATOM   1621  CB  LYS A  99       7.043   4.058 -10.163  1.00 89.48           C  
ATOM   1622  HB2 LYS A  99       6.447   4.964 -10.280  1.00 89.48           H  
ATOM   1623  HB3 LYS A  99       8.045   4.247 -10.547  1.00 89.48           H  
ATOM   1624  O   LYS A  99       4.122   3.565 -11.212  1.00 89.48           O  
ATOM   1625  CG  LYS A  99       7.148   3.682  -8.683  1.00 89.48           C  
ATOM   1626  HG2 LYS A  99       7.703   2.749  -8.594  1.00 89.48           H  
ATOM   1627  HG3 LYS A  99       6.153   3.547  -8.257  1.00 89.48           H  
ATOM   1628  CD  LYS A  99       7.884   4.781  -7.919  1.00 89.48           C  
ATOM   1629  HD2 LYS A  99       8.849   4.961  -8.394  1.00 89.48           H  
ATOM   1630  HD3 LYS A  99       7.291   5.695  -7.941  1.00 89.48           H  
ATOM   1631  CE  LYS A  99       8.099   4.320  -6.479  1.00 89.48           C  
ATOM   1632  HE2 LYS A  99       8.625   3.366  -6.499  1.00 89.48           H  
ATOM   1633  HE3 LYS A  99       7.127   4.153  -6.015  1.00 89.48           H  
ATOM   1634  NZ  LYS A  99       8.878   5.324  -5.721  1.00 89.48           N  
ATOM   1635  HZ1 LYS A  99       9.014   5.005  -4.773  1.00 89.48           H  
ATOM   1636  HZ2 LYS A  99       8.383   6.205  -5.712  1.00 89.48           H  
ATOM   1637  HZ3 LYS A  99       9.776   5.457  -6.164  1.00 89.48           H  
ATOM   1638  N   TYR A 100       4.558   1.808  -9.871  1.00 92.06           N  
ATOM   1639  H   TYR A 100       5.287   1.190  -9.544  1.00 92.06           H  
ATOM   1640  CA  TYR A 100       3.184   1.419  -9.550  1.00 92.06           C  
ATOM   1641  HA  TYR A 100       3.274   0.593  -8.845  1.00 92.06           H  
ATOM   1642  C   TYR A 100       2.392   0.827 -10.724  1.00 92.06           C  
ATOM   1643  CB  TYR A 100       2.444   2.543  -8.808  1.00 92.06           C  
ATOM   1644  HB2 TYR A 100       1.530   2.136  -8.374  1.00 92.06           H  
ATOM   1645  HB3 TYR A 100       2.140   3.301  -9.530  1.00 92.06           H  
ATOM   1646  O   TYR A 100       1.167   0.815 -10.684  1.00 92.06           O  
ATOM   1647  CG  TYR A 100       3.237   3.194  -7.693  1.00 92.06           C  
ATOM   1648  CD1 TYR A 100       3.687   2.423  -6.604  1.00 92.06           C  
ATOM   1649  HD1 TYR A 100       3.460   1.368  -6.561  1.00 92.06           H  
ATOM   1650  CD2 TYR A 100       3.506   4.574  -7.739  1.00 92.06           C  
ATOM   1651  HD2 TYR A 100       3.151   5.157  -8.577  1.00 92.06           H  
ATOM   1652  CE1 TYR A 100       4.403   3.033  -5.558  1.00 92.06           C  
ATOM   1653  HE1 TYR A 100       4.720   2.451  -4.705  1.00 92.06           H  
ATOM   1654  CE2 TYR A 100       4.195   5.195  -6.682  1.00 92.06           C  
ATOM   1655  HE2 TYR A 100       4.360   6.262  -6.712  1.00 92.06           H  
ATOM   1656  OH  TYR A 100       5.303   5.026  -4.566  1.00 92.06           O  
ATOM   1657  HH  TYR A 100       5.109   5.966  -4.570  1.00 92.06           H  
ATOM   1658  CZ  TYR A 100       4.638   4.423  -5.587  1.00 92.06           C  
ATOM   1659  N   SER A 101       3.078   0.263 -11.725  1.00 93.05           N  
ATOM   1660  H   SER A 101       4.079   0.394 -11.766  1.00 93.05           H  
ATOM   1661  CA  SER A 101       2.458  -0.630 -12.715  1.00 93.05           C  
ATOM   1662  HA  SER A 101       1.829  -0.044 -13.385  1.00 93.05           H  
ATOM   1663  C   SER A 101       1.594  -1.692 -12.027  1.00 93.05           C  
ATOM   1664  CB  SER A 101       3.539  -1.331 -13.537  1.00 93.05           C  
ATOM   1665  HB2 SER A 101       3.106  -2.158 -14.099  1.00 93.05           H  
ATOM   1666  HB3 SER A 101       4.303  -1.739 -12.875  1.00 93.05           H  
ATOM   1667  O   SER A 101       2.043  -2.320 -11.061  1.00 93.05           O  
ATOM   1668  OG  SER A 101       4.130  -0.420 -14.435  1.00 93.05           O  
ATOM   1669  HG  SER A 101       4.642   0.216 -13.931  1.00 93.05           H  
ATOM   1670  N   LEU A 102       0.362  -1.870 -12.509  1.00 94.45           N  
ATOM   1671  H   LEU A 102       0.075  -1.341 -13.320  1.00 94.45           H  
ATOM   1672  CA  LEU A 102      -0.646  -2.720 -11.885  1.00 94.45           C  
ATOM   1673  HA  LEU A 102      -0.427  -2.783 -10.819  1.00 94.45           H  
ATOM   1674  C   LEU A 102      -0.613  -4.135 -12.467  1.00 94.45           C  
ATOM   1675  CB  LEU A 102      -2.027  -2.060 -12.053  1.00 94.45           C  
ATOM   1676  HB2 LEU A 102      -1.977  -1.037 -11.683  1.00 94.45           H  
ATOM   1677  HB3 LEU A 102      -2.251  -2.011 -13.119  1.00 94.45           H  
ATOM   1678  O   LEU A 102      -0.660  -4.330 -13.679  1.00 94.45           O  
ATOM   1679  CG  LEU A 102      -3.179  -2.790 -11.336  1.00 94.45           C  
ATOM   1680  HG  LEU A 102      -3.211  -3.835 -11.644  1.00 94.45           H  
ATOM   1681  CD1 LEU A 102      -3.036  -2.717  -9.815  1.00 94.45           C  
ATOM   1682 HD11 LEU A 102      -3.959  -3.060  -9.347  1.00 94.45           H  
ATOM   1683 HD12 LEU A 102      -2.201  -3.334  -9.483  1.00 94.45           H  
ATOM   1684 HD13 LEU A 102      -2.881  -1.680  -9.516  1.00 94.45           H  
ATOM   1685  CD2 LEU A 102      -4.512  -2.142 -11.706  1.00 94.45           C  
ATOM   1686 HD21 LEU A 102      -4.631  -2.141 -12.790  1.00 94.45           H  
ATOM   1687 HD22 LEU A 102      -5.340  -2.701 -11.271  1.00 94.45           H  
ATOM   1688 HD23 LEU A 102      -4.541  -1.111 -11.355  1.00 94.45           H  
ATOM   1689  N   PHE A 103      -0.591  -5.122 -11.584  1.00 95.11           N  
ATOM   1690  H   PHE A 103      -0.504  -4.888 -10.605  1.00 95.11           H  
ATOM   1691  CA  PHE A 103      -0.647  -6.536 -11.924  1.00 95.11           C  
ATOM   1692  HA  PHE A 103      -0.732  -6.661 -13.004  1.00 95.11           H  
ATOM   1693  C   PHE A 103      -1.871  -7.167 -11.273  1.00 95.11           C  
ATOM   1694  CB  PHE A 103       0.649  -7.203 -11.466  1.00 95.11           C  
ATOM   1695  HB2 PHE A 103       0.822  -6.968 -10.415  1.00 95.11           H  
ATOM   1696  HB3 PHE A 103       0.528  -8.284 -11.535  1.00 95.11           H  
ATOM   1697  O   PHE A 103      -2.090  -6.977 -10.075  1.00 95.11           O  
ATOM   1698  CG  PHE A 103       1.857  -6.778 -12.278  1.00 95.11           C  
ATOM   1699  CD1 PHE A 103       2.218  -7.490 -13.437  1.00 95.11           C  
ATOM   1700  HD1 PHE A 103       1.644  -8.347 -13.757  1.00 95.11           H  
ATOM   1701  CD2 PHE A 103       2.594  -5.639 -11.904  1.00 95.11           C  
ATOM   1702  HD2 PHE A 103       2.300  -5.067 -11.036  1.00 95.11           H  
ATOM   1703  CE1 PHE A 103       3.324  -7.087 -14.200  1.00 95.11           C  
ATOM   1704  HE1 PHE A 103       3.598  -7.644 -15.084  1.00 95.11           H  
ATOM   1705  CE2 PHE A 103       3.681  -5.215 -12.688  1.00 95.11           C  
ATOM   1706  HE2 PHE A 103       4.217  -4.313 -12.434  1.00 95.11           H  
ATOM   1707  CZ  PHE A 103       4.051  -5.946 -13.830  1.00 95.11           C  
ATOM   1708  HZ  PHE A 103       4.875  -5.619 -14.446  1.00 95.11           H  
ATOM   1709  N   GLU A 104      -2.653  -7.914 -12.046  1.00 95.84           N  
ATOM   1710  H   GLU A 104      -2.393  -8.038 -13.014  1.00 95.84           H  
ATOM   1711  CA  GLU A 104      -3.780  -8.709 -11.565  1.00 95.84           C  
ATOM   1712  HA  GLU A 104      -4.015  -8.402 -10.546  1.00 95.84           H  
ATOM   1713  C   GLU A 104      -3.409 -10.189 -11.520  1.00 95.84           C  
ATOM   1714  CB  GLU A 104      -5.031  -8.428 -12.397  1.00 95.84           C  
ATOM   1715  HB2 GLU A 104      -4.859  -8.684 -13.443  1.00 95.84           H  
ATOM   1716  HB3 GLU A 104      -5.215  -7.357 -12.308  1.00 95.84           H  
ATOM   1717  O   GLU A 104      -2.969 -10.782 -12.505  1.00 95.84           O  
ATOM   1718  CG  GLU A 104      -6.267  -9.166 -11.871  1.00 95.84           C  
ATOM   1719  HG2 GLU A 104      -6.342  -9.009 -10.795  1.00 95.84           H  
ATOM   1720  HG3 GLU A 104      -6.152 -10.235 -12.050  1.00 95.84           H  
ATOM   1721  CD  GLU A 104      -7.549  -8.651 -12.537  1.00 95.84           C  
ATOM   1722  OE1 GLU A 104      -8.141  -9.407 -13.334  1.00 95.84           O  
ATOM   1723  OE2 GLU A 104      -7.948  -7.499 -12.207  1.00 95.84           O  
ATOM   1724  N   LEU A 105      -3.567 -10.746 -10.327  1.00 94.84           N  
ATOM   1725  H   LEU A 105      -4.019 -10.181  -9.622  1.00 94.84           H  
ATOM   1726  CA  LEU A 105      -3.309 -12.118  -9.936  1.00 94.84           C  
ATOM   1727  HA  LEU A 105      -2.748 -12.631 -10.717  1.00 94.84           H  
ATOM   1728  C   LEU A 105      -4.650 -12.853  -9.761  1.00 94.84           C  
ATOM   1729  CB  LEU A 105      -2.472 -12.117  -8.637  1.00 94.84           C  
ATOM   1730  HB2 LEU A 105      -3.068 -11.724  -7.814  1.00 94.84           H  
ATOM   1731  HB3 LEU A 105      -2.250 -13.158  -8.403  1.00 94.84           H  
ATOM   1732  O   LEU A 105      -5.722 -12.339 -10.091  1.00 94.84           O  
ATOM   1733  CG  LEU A 105      -1.131 -11.364  -8.708  1.00 94.84           C  
ATOM   1734  HG  LEU A 105      -0.741 -11.398  -9.725  1.00 94.84           H  
ATOM   1735  CD1 LEU A 105      -1.233  -9.905  -8.249  1.00 94.84           C  
ATOM   1736 HD11 LEU A 105      -0.246  -9.442  -8.279  1.00 94.84           H  
ATOM   1737 HD12 LEU A 105      -1.887  -9.351  -8.923  1.00 94.84           H  
ATOM   1738 HD13 LEU A 105      -1.641  -9.861  -7.240  1.00 94.84           H  
ATOM   1739  CD2 LEU A 105      -0.112 -12.025  -7.787  1.00 94.84           C  
ATOM   1740 HD21 LEU A 105      -0.438 -11.963  -6.749  1.00 94.84           H  
ATOM   1741 HD22 LEU A 105       0.003 -13.071  -8.073  1.00 94.84           H  
ATOM   1742 HD23 LEU A 105       0.849 -11.526  -7.910  1.00 94.84           H  
ATOM   1743  N   GLU A 106      -4.608 -14.065  -9.215  1.00 91.44           N  
ATOM   1744  H   GLU A 106      -3.717 -14.444  -8.928  1.00 91.44           H  
ATOM   1745  CA  GLU A 106      -5.797 -14.866  -8.942  1.00 91.44           C  
ATOM   1746  HA  GLU A 106      -6.279 -15.045  -9.904  1.00 91.44           H  
ATOM   1747  C   GLU A 106      -6.832 -14.142  -8.056  1.00 91.44           C  
ATOM   1748  CB  GLU A 106      -5.398 -16.243  -8.380  1.00 91.44           C  
ATOM   1749  HB2 GLU A 106      -4.706 -16.725  -9.071  1.00 91.44           H  
ATOM   1750  HB3 GLU A 106      -6.299 -16.857  -8.361  1.00 91.44           H  
ATOM   1751  O   GLU A 106      -6.502 -13.302  -7.217  1.00 91.44           O  
ATOM   1752  CG  GLU A 106      -4.799 -16.266  -6.961  1.00 91.44           C  
ATOM   1753  HG2 GLU A 106      -4.742 -17.307  -6.644  1.00 91.44           H  
ATOM   1754  HG3 GLU A 106      -5.487 -15.764  -6.281  1.00 91.44           H  
ATOM   1755  CD  GLU A 106      -3.398 -15.650  -6.825  1.00 91.44           C  
ATOM   1756  OE1 GLU A 106      -3.049 -15.271  -5.686  1.00 91.44           O  
ATOM   1757  OE2 GLU A 106      -2.667 -15.509  -7.828  1.00 91.44           O  
ATOM   1758  N   ASN A 107      -8.114 -14.481  -8.227  1.00 88.83           N  
ATOM   1759  H   ASN A 107      -8.324 -15.209  -8.895  1.00 88.83           H  
ATOM   1760  CA  ASN A 107      -9.237 -13.964  -7.425  1.00 88.83           C  
ATOM   1761  HA  ASN A 107     -10.146 -14.366  -7.874  1.00 88.83           H  
ATOM   1762  C   ASN A 107      -9.418 -12.428  -7.452  1.00 88.83           C  
ATOM   1763  CB  ASN A 107      -9.152 -14.544  -5.999  1.00 88.83           C  
ATOM   1764  HB2 ASN A 107      -8.287 -14.122  -5.488  1.00 88.83           H  
ATOM   1765  HB3 ASN A 107     -10.044 -14.270  -5.436  1.00 88.83           H  
ATOM   1766  O   ASN A 107     -10.003 -11.844  -6.529  1.00 88.83           O  
ATOM   1767  CG  ASN A 107      -9.053 -16.057  -5.995  1.00 88.83           C  
ATOM   1768  ND2 ASN A 107      -8.228 -16.626  -5.149  1.00 88.83           N  
ATOM   1769 HD21 ASN A 107      -7.620 -16.069  -4.565  1.00 88.83           H  
ATOM   1770 HD22 ASN A 107      -8.169 -17.633  -5.194  1.00 88.83           H  
ATOM   1771  OD1 ASN A 107      -9.709 -16.742  -6.758  1.00 88.83           O  
ATOM   1772  N   GLY A 108      -8.904 -11.760  -8.492  1.00 91.83           N  
ATOM   1773  H   GLY A 108      -8.392 -12.280  -9.190  1.00 91.83           H  
ATOM   1774  CA  GLY A 108      -8.915 -10.298  -8.614  1.00 91.83           C  
ATOM   1775  HA2 GLY A 108      -8.615 -10.032  -9.627  1.00 91.83           H  
ATOM   1776  HA3 GLY A 108      -9.924  -9.922  -8.442  1.00 91.83           H  
ATOM   1777  C   GLY A 108      -7.957  -9.601  -7.641  1.00 91.83           C  
ATOM   1778  O   GLY A 108      -8.077  -8.394  -7.407  1.00 91.83           O  
ATOM   1779  N   ARG A 109      -7.025 -10.348  -7.033  1.00 95.24           N  
ATOM   1780  H   ARG A 109      -6.966 -11.324  -7.284  1.00 95.24           H  
ATOM   1781  CA  ARG A 109      -5.949  -9.801  -6.205  1.00 95.24           C  
ATOM   1782  HA  ARG A 109      -6.381  -9.141  -5.453  1.00 95.24           H  
ATOM   1783  C   ARG A 109      -5.016  -8.986  -7.087  1.00 95.24           C  
ATOM   1784  CB  ARG A 109      -5.227 -10.961  -5.506  1.00 95.24           C  
ATOM   1785  HB2 ARG A 109      -4.794 -11.624  -6.255  1.00 95.24           H  
ATOM   1786  HB3 ARG A 109      -5.969 -11.527  -4.943  1.00 95.24           H  
ATOM   1787  O   ARG A 109      -4.640  -9.412  -8.169  1.00 95.24           O  
ATOM   1788  CG  ARG A 109      -4.116 -10.509  -4.551  1.00 95.24           C  
ATOM   1789  HG2 ARG A 109      -4.492  -9.693  -3.935  1.00 95.24           H  
ATOM   1790  HG3 ARG A 109      -3.252 -10.152  -5.112  1.00 95.24           H  
ATOM   1791  CD  ARG A 109      -3.705 -11.671  -3.634  1.00 95.24           C  
ATOM   1792  HD2 ARG A 109      -3.162 -11.262  -2.782  1.00 95.24           H  
ATOM   1793  HD3 ARG A 109      -4.601 -12.146  -3.234  1.00 95.24           H  
ATOM   1794  NE  ARG A 109      -2.899 -12.705  -4.322  1.00 95.24           N  
ATOM   1795  HE  ARG A 109      -3.361 -13.388  -4.905  1.00 95.24           H  
ATOM   1796  NH1 ARG A 109      -0.892 -12.236  -3.353  1.00 95.24           N  
ATOM   1797 HH11 ARG A 109      -1.336 -11.473  -2.862  1.00 95.24           H  
ATOM   1798 HH12 ARG A 109       0.102 -12.314  -3.512  1.00 95.24           H  
ATOM   1799  NH2 ARG A 109      -0.984 -13.847  -4.828  1.00 95.24           N  
ATOM   1800 HH21 ARG A 109      -1.541 -14.488  -5.374  1.00 95.24           H  
ATOM   1801 HH22 ARG A 109       0.025 -13.887  -4.803  1.00 95.24           H  
ATOM   1802  CZ  ARG A 109      -1.614 -12.939  -4.163  1.00 95.24           C  
ATOM   1803  N   ARG A 110      -4.642  -7.798  -6.636  1.00 95.96           N  
ATOM   1804  H   ARG A 110      -4.994  -7.501  -5.737  1.00 95.96           H  
ATOM   1805  CA  ARG A 110      -3.856  -6.844  -7.410  1.00 95.96           C  
ATOM   1806  HA  ARG A 110      -3.485  -7.349  -8.302  1.00 95.96           H  
ATOM   1807  C   ARG A 110      -2.642  -6.372  -6.633  1.00 95.96           C  
ATOM   1808  CB  ARG A 110      -4.739  -5.676  -7.863  1.00 95.96           C  
ATOM   1809  HB2 ARG A 110      -5.298  -5.296  -7.007  1.00 95.96           H  
ATOM   1810  HB3 ARG A 110      -4.092  -4.881  -8.233  1.00 95.96           H  
ATOM   1811  O   ARG A 110      -2.704  -6.132  -5.422  1.00 95.96           O  
ATOM   1812  CG  ARG A 110      -5.713  -6.076  -8.980  1.00 95.96           C  
ATOM   1813  HG2 ARG A 110      -6.296  -6.946  -8.675  1.00 95.96           H  
ATOM   1814  HG3 ARG A 110      -5.149  -6.326  -9.878  1.00 95.96           H  
ATOM   1815  CD  ARG A 110      -6.674  -4.926  -9.290  1.00 95.96           C  
ATOM   1816  HD2 ARG A 110      -6.098  -4.060  -9.615  1.00 95.96           H  
ATOM   1817  HD3 ARG A 110      -7.215  -4.666  -8.380  1.00 95.96           H  
ATOM   1818  NE  ARG A 110      -7.629  -5.309 -10.340  1.00 95.96           N  
ATOM   1819  HE  ARG A 110      -7.506  -6.196 -10.808  1.00 95.96           H  
ATOM   1820  NH1 ARG A 110      -8.938  -3.414 -10.336  1.00 95.96           N  
ATOM   1821 HH11 ARG A 110      -8.315  -2.985  -9.668  1.00 95.96           H  
ATOM   1822 HH12 ARG A 110      -9.691  -2.889 -10.758  1.00 95.96           H  
ATOM   1823  NH2 ARG A 110      -9.376  -5.134 -11.724  1.00 95.96           N  
ATOM   1824 HH21 ARG A 110     -10.154  -4.662 -12.162  1.00 95.96           H  
ATOM   1825 HH22 ARG A 110      -9.070  -6.033 -12.068  1.00 95.96           H  
ATOM   1826  CZ  ARG A 110      -8.647  -4.607 -10.789  1.00 95.96           C  
ATOM   1827  N   ARG A 111      -1.534  -6.187  -7.345  1.00 96.04           N  
ATOM   1828  H   ARG A 111      -1.579  -6.404  -8.331  1.00 96.04           H  
ATOM   1829  CA  ARG A 111      -0.281  -5.654  -6.807  1.00 96.04           C  
ATOM   1830  HA  ARG A 111      -0.470  -5.251  -5.812  1.00 96.04           H  
ATOM   1831  C   ARG A 111       0.227  -4.503  -7.659  1.00 96.04           C  
ATOM   1832  CB  ARG A 111       0.774  -6.764  -6.701  1.00 96.04           C  
ATOM   1833  HB2 ARG A 111       1.735  -6.317  -6.445  1.00 96.04           H  
ATOM   1834  HB3 ARG A 111       0.883  -7.236  -7.678  1.00 96.04           H  
ATOM   1835  O   ARG A 111       0.186  -4.561  -8.882  1.00 96.04           O  
ATOM   1836  CG  ARG A 111       0.449  -7.849  -5.666  1.00 96.04           C  
ATOM   1837  HG2 ARG A 111      -0.525  -8.292  -5.875  1.00 96.04           H  
ATOM   1838  HG3 ARG A 111       1.202  -8.629  -5.783  1.00 96.04           H  
ATOM   1839  CD  ARG A 111       0.465  -7.332  -4.219  1.00 96.04           C  
ATOM   1840  HD2 ARG A 111      -0.410  -6.700  -4.068  1.00 96.04           H  
ATOM   1841  HD3 ARG A 111       1.367  -6.740  -4.064  1.00 96.04           H  
ATOM   1842  NE  ARG A 111       0.464  -8.452  -3.262  1.00 96.04           N  
ATOM   1843  HE  ARG A 111       0.957  -9.275  -3.579  1.00 96.04           H  
ATOM   1844  NH1 ARG A 111      -0.533  -7.404  -1.481  1.00 96.04           N  
ATOM   1845 HH11 ARG A 111      -0.564  -6.557  -2.031  1.00 96.04           H  
ATOM   1846 HH12 ARG A 111      -1.002  -7.519  -0.593  1.00 96.04           H  
ATOM   1847  NH2 ARG A 111      -0.099  -9.577  -1.358  1.00 96.04           N  
ATOM   1848 HH21 ARG A 111      -0.520  -9.599  -0.441  1.00 96.04           H  
ATOM   1849 HH22 ARG A 111       0.389 -10.387  -1.714  1.00 96.04           H  
ATOM   1850  CZ  ARG A 111      -0.049  -8.473  -2.045  1.00 96.04           C  
ATOM   1851  N   LEU A 112       0.734  -3.473  -6.993  1.00 95.58           N  
ATOM   1852  H   LEU A 112       0.739  -3.529  -5.984  1.00 95.58           H  
ATOM   1853  CA  LEU A 112       1.442  -2.362  -7.624  1.00 95.58           C  
ATOM   1854  HA  LEU A 112       1.156  -2.284  -8.672  1.00 95.58           H  
ATOM   1855  C   LEU A 112       2.944  -2.632  -7.546  1.00 95.58           C  
ATOM   1856  CB  LEU A 112       1.090  -1.044  -6.915  1.00 95.58           C  
ATOM   1857  HB2 LEU A 112       1.681  -0.237  -7.348  1.00 95.58           H  
ATOM   1858  HB3 LEU A 112       1.376  -1.145  -5.868  1.00 95.58           H  
ATOM   1859  O   LEU A 112       3.465  -2.914  -6.463  1.00 95.58           O  
ATOM   1860  CG  LEU A 112      -0.392  -0.647  -6.962  1.00 95.58           C  
ATOM   1861  HG  LEU A 112      -1.010  -1.500  -6.680  1.00 95.58           H  
ATOM   1862  CD1 LEU A 112      -0.646   0.477  -5.962  1.00 95.58           C  
ATOM   1863 HD11 LEU A 112      -0.058   1.357  -6.220  1.00 95.58           H  
ATOM   1864 HD12 LEU A 112      -0.393   0.148  -4.953  1.00 95.58           H  
ATOM   1865 HD13 LEU A 112      -1.704   0.735  -5.985  1.00 95.58           H  
ATOM   1866  CD2 LEU A 112      -0.818  -0.160  -8.342  1.00 95.58           C  
ATOM   1867 HD21 LEU A 112      -1.886   0.059  -8.339  1.00 95.58           H  
ATOM   1868 HD22 LEU A 112      -0.613  -0.916  -9.100  1.00 95.58           H  
ATOM   1869 HD23 LEU A 112      -0.288   0.756  -8.604  1.00 95.58           H  
ATOM   1870  N   LEU A 113       3.654  -2.507  -8.663  1.00 94.82           N  
ATOM   1871  H   LEU A 113       3.159  -2.353  -9.530  1.00 94.82           H  
ATOM   1872  CA  LEU A 113       5.107  -2.645  -8.698  1.00 94.82           C  
ATOM   1873  HA  LEU A 113       5.387  -3.442  -8.010  1.00 94.82           H  
ATOM   1874  C   LEU A 113       5.783  -1.350  -8.229  1.00 94.82           C  
ATOM   1875  CB  LEU A 113       5.525  -3.066 -10.115  1.00 94.82           C  
ATOM   1876  HB2 LEU A 113       5.208  -2.296 -10.818  1.00 94.82           H  
ATOM   1877  HB3 LEU A 113       5.008  -3.993 -10.362  1.00 94.82           H  
ATOM   1878  O   LEU A 113       5.975  -0.417  -9.006  1.00 94.82           O  
ATOM   1879  CG  LEU A 113       7.039  -3.290 -10.271  1.00 94.82           C  
ATOM   1880  HG  LEU A 113       7.584  -2.393  -9.978  1.00 94.82           H  
ATOM   1881  CD1 LEU A 113       7.517  -4.458  -9.411  1.00 94.82           C  
ATOM   1882 HD11 LEU A 113       7.378  -4.236  -8.353  1.00 94.82           H  
ATOM   1883 HD12 LEU A 113       6.972  -5.366  -9.668  1.00 94.82           H  
ATOM   1884 HD13 LEU A 113       8.584  -4.612  -9.571  1.00 94.82           H  
ATOM   1885  CD2 LEU A 113       7.371  -3.590 -11.729  1.00 94.82           C  
ATOM   1886 HD21 LEU A 113       6.845  -4.488 -12.053  1.00 94.82           H  
ATOM   1887 HD22 LEU A 113       7.069  -2.749 -12.353  1.00 94.82           H  
ATOM   1888 HD23 LEU A 113       8.445  -3.744 -11.840  1.00 94.82           H  
ATOM   1889  N   ALA A 114       6.162  -1.273  -6.953  1.00 92.45           N  
ATOM   1890  H   ALA A 114       6.035  -2.080  -6.359  1.00 92.45           H  
ATOM   1891  CA  ALA A 114       6.858  -0.103  -6.411  1.00 92.45           C  
ATOM   1892  HA  ALA A 114       6.377   0.796  -6.794  1.00 92.45           H  
ATOM   1893  C   ALA A 114       8.337  -0.042  -6.837  1.00 92.45           C  
ATOM   1894  CB  ALA A 114       6.702  -0.110  -4.891  1.00 92.45           C  
ATOM   1895  HB1 ALA A 114       5.638  -0.104  -4.652  1.00 92.45           H  
ATOM   1896  HB2 ALA A 114       7.172   0.778  -4.469  1.00 92.45           H  
ATOM   1897  HB3 ALA A 114       7.170  -0.999  -4.466  1.00 92.45           H  
ATOM   1898  O   ALA A 114       8.919   1.043  -6.911  1.00 92.45           O  
ATOM   1899  N   GLY A 115       8.924  -1.200  -7.138  1.00 89.15           N  
ATOM   1900  H   GLY A 115       8.400  -2.046  -6.966  1.00 89.15           H  
ATOM   1901  CA  GLY A 115      10.241  -1.365  -7.745  1.00 89.15           C  
ATOM   1902  HA2 GLY A 115      10.258  -0.861  -8.711  1.00 89.15           H  
ATOM   1903  HA3 GLY A 115      11.001  -0.922  -7.100  1.00 89.15           H  
ATOM   1904  C   GLY A 115      10.561  -2.844  -7.955  1.00 89.15           C  
ATOM   1905  O   GLY A 115       9.827  -3.709  -7.489  1.00 89.15           O  
ATOM   1906  N   ALA A 116      11.688  -3.146  -8.599  1.00 89.12           N  
ATOM   1907  H   ALA A 116      12.192  -2.391  -9.041  1.00 89.12           H  
ATOM   1908  CA  ALA A 116      12.081  -4.507  -8.987  1.00 89.12           C  
ATOM   1909  HA  ALA A 116      11.347  -4.882  -9.700  1.00 89.12           H  
ATOM   1910  C   ALA A 116      12.161  -5.558  -7.853  1.00 89.12           C  
ATOM   1911  CB  ALA A 116      13.426  -4.388  -9.708  1.00 89.12           C  
ATOM   1912  HB1 ALA A 116      13.301  -3.777 -10.602  1.00 89.12           H  
ATOM   1913  HB2 ALA A 116      14.173  -3.941  -9.052  1.00 89.12           H  
ATOM   1914  HB3 ALA A 116      13.768  -5.379 -10.005  1.00 89.12           H  
ATOM   1915  O   ALA A 116      12.295  -6.742  -8.135  1.00 89.12           O  
ATOM   1916  N   GLY A 117      12.083  -5.154  -6.581  1.00 91.17           N  
ATOM   1917  H   GLY A 117      11.904  -4.173  -6.421  1.00 91.17           H  
ATOM   1918  CA  GLY A 117      12.048  -6.058  -5.426  1.00 91.17           C  
ATOM   1919  HA2 GLY A 117      11.869  -7.081  -5.756  1.00 91.17           H  
ATOM   1920  HA3 GLY A 117      13.016  -6.032  -4.924  1.00 91.17           H  
ATOM   1921  C   GLY A 117      10.968  -5.721  -4.396  1.00 91.17           C  
ATOM   1922  O   GLY A 117      11.055  -6.186  -3.263  1.00 91.17           O  
ATOM   1923  N   GLU A 118       9.996  -4.870  -4.735  1.00 94.34           N  
ATOM   1924  H   GLU A 118       9.911  -4.565  -5.694  1.00 94.34           H  
ATOM   1925  CA  GLU A 118       8.948  -4.457  -3.799  1.00 94.34           C  
ATOM   1926  HA  GLU A 118       8.823  -5.243  -3.054  1.00 94.34           H  
ATOM   1927  C   GLU A 118       7.603  -4.288  -4.506  1.00 94.34           C  
ATOM   1928  CB  GLU A 118       9.370  -3.181  -3.045  1.00 94.34           C  
ATOM   1929  HB2 GLU A 118      10.351  -3.353  -2.603  1.00 94.34           H  
ATOM   1930  HB3 GLU A 118       9.447  -2.349  -3.746  1.00 94.34           H  
ATOM   1931  O   GLU A 118       7.445  -3.475  -5.423  1.00 94.34           O  
ATOM   1932  CG  GLU A 118       8.387  -2.818  -1.915  1.00 94.34           C  
ATOM   1933  HG2 GLU A 118       8.181  -3.719  -1.337  1.00 94.34           H  
ATOM   1934  HG3 GLU A 118       7.448  -2.479  -2.352  1.00 94.34           H  
ATOM   1935  CD  GLU A 118       8.921  -1.730  -0.962  1.00 94.34           C  
ATOM   1936  OE1 GLU A 118       8.518  -1.739   0.229  1.00 94.34           O  
ATOM   1937  OE2 GLU A 118       9.723  -0.876  -1.405  1.00 94.34           O  
ATOM   1938  N   LEU A 119       6.621  -5.046  -4.026  1.00 95.95           N  
ATOM   1939  H   LEU A 119       6.838  -5.695  -3.283  1.00 95.95           H  
ATOM   1940  CA  LEU A 119       5.220  -4.938  -4.395  1.00 95.95           C  
ATOM   1941  HA  LEU A 119       5.135  -4.347  -5.306  1.00 95.95           H  
ATOM   1942  C   LEU A 119       4.432  -4.211  -3.301  1.00 95.95           C  
ATOM   1943  CB  LEU A 119       4.638  -6.336  -4.669  1.00 95.95           C  
ATOM   1944  HB2 LEU A 119       3.589  -6.223  -4.942  1.00 95.95           H  
ATOM   1945  HB3 LEU A 119       4.680  -6.918  -3.749  1.00 95.95           H  
ATOM   1946  O   LEU A 119       4.795  -4.193  -2.121  1.00 95.95           O  
ATOM   1947  CG  LEU A 119       5.343  -7.148  -5.768  1.00 95.95           C  
ATOM   1948  HG  LEU A 119       6.387  -7.307  -5.499  1.00 95.95           H  
ATOM   1949  CD1 LEU A 119       4.664  -8.508  -5.880  1.00 95.95           C  
ATOM   1950 HD11 LEU A 119       5.135  -9.105  -6.661  1.00 95.95           H  
ATOM   1951 HD12 LEU A 119       3.605  -8.389  -6.110  1.00 95.95           H  
ATOM   1952 HD13 LEU A 119       4.753  -9.048  -4.937  1.00 95.95           H  
ATOM   1953  CD2 LEU A 119       5.283  -6.448  -7.124  1.00 95.95           C  
ATOM   1954 HD21 LEU A 119       5.850  -5.518  -7.082  1.00 95.95           H  
ATOM   1955 HD22 LEU A 119       4.249  -6.236  -7.397  1.00 95.95           H  
ATOM   1956 HD23 LEU A 119       5.732  -7.087  -7.885  1.00 95.95           H  
ATOM   1957  N   GLN A 120       3.311  -3.627  -3.700  1.00 96.06           N  
ATOM   1958  H   GLN A 120       3.112  -3.629  -4.690  1.00 96.06           H  
ATOM   1959  CA  GLN A 120       2.363  -2.951  -2.821  1.00 96.06           C  
ATOM   1960  HA  GLN A 120       2.587  -3.194  -1.782  1.00 96.06           H  
ATOM   1961  C   GLN A 120       0.937  -3.437  -3.089  1.00 96.06           C  
ATOM   1962  CB  GLN A 120       2.511  -1.438  -3.002  1.00 96.06           C  
ATOM   1963  HB2 GLN A 120       1.679  -0.941  -2.504  1.00 96.06           H  
ATOM   1964  HB3 GLN A 120       2.474  -1.186  -4.062  1.00 96.06           H  
ATOM   1965  O   GLN A 120       0.662  -4.041  -4.125  1.00 96.06           O  
ATOM   1966  CG  GLN A 120       3.836  -0.922  -2.426  1.00 96.06           C  
ATOM   1967  HG2 GLN A 120       4.666  -1.352  -2.986  1.00 96.06           H  
ATOM   1968  HG3 GLN A 120       3.934  -1.248  -1.390  1.00 96.06           H  
ATOM   1969  CD  GLN A 120       3.949   0.596  -2.471  1.00 96.06           C  
ATOM   1970  NE2 GLN A 120       5.105   1.144  -2.167  1.00 96.06           N  
ATOM   1971 HE21 GLN A 120       5.905   0.567  -1.949  1.00 96.06           H  
ATOM   1972 HE22 GLN A 120       5.140   2.153  -2.213  1.00 96.06           H  
ATOM   1973  OE1 GLN A 120       3.014   1.326  -2.744  1.00 96.06           O  
ATOM   1974  N   LYS A 121       0.020  -3.205  -2.143  1.00 96.33           N  
ATOM   1975  H   LYS A 121       0.265  -2.585  -1.384  1.00 96.33           H  
ATOM   1976  CA  LYS A 121      -1.395  -3.579  -2.294  1.00 96.33           C  
ATOM   1977  HA  LYS A 121      -1.483  -4.638  -2.539  1.00 96.33           H  
ATOM   1978  C   LYS A 121      -2.008  -2.785  -3.450  1.00 96.33           C  
ATOM   1979  CB  LYS A 121      -2.149  -3.288  -0.985  1.00 96.33           C  
ATOM   1980  HB2 LYS A 121      -1.995  -2.243  -0.716  1.00 96.33           H  
ATOM   1981  HB3 LYS A 121      -3.216  -3.431  -1.155  1.00 96.33           H  
ATOM   1982  O   LYS A 121      -1.873  -1.569  -3.459  1.00 96.33           O  
ATOM   1983  CG  LYS A 121      -1.717  -4.193   0.183  1.00 96.33           C  
ATOM   1984  HG2 LYS A 121      -0.634  -4.171   0.304  1.00 96.33           H  
ATOM   1985  HG3 LYS A 121      -2.021  -5.215  -0.042  1.00 96.33           H  
ATOM   1986  CD  LYS A 121      -2.383  -3.757   1.497  1.00 96.33           C  
ATOM   1987  HD2 LYS A 121      -2.347  -4.580   2.212  1.00 96.33           H  
ATOM   1988  HD3 LYS A 121      -3.430  -3.522   1.305  1.00 96.33           H  
ATOM   1989  CE  LYS A 121      -1.679  -2.538   2.115  1.00 96.33           C  
ATOM   1990  HE2 LYS A 121      -0.704  -2.842   2.498  1.00 96.33           H  
ATOM   1991  HE3 LYS A 121      -1.523  -1.789   1.339  1.00 96.33           H  
ATOM   1992  NZ  LYS A 121      -2.500  -1.937   3.193  1.00 96.33           N  
ATOM   1993  HZ1 LYS A 121      -2.876  -2.619   3.835  1.00 96.33           H  
ATOM   1994  HZ2 LYS A 121      -2.025  -1.201   3.695  1.00 96.33           H  
ATOM   1995  HZ3 LYS A 121      -3.286  -1.485   2.747  1.00 96.33           H  
ATOM   1996  N   GLY A 122      -2.664  -3.456  -4.395  1.00 95.34           N  
ATOM   1997  H   GLY A 122      -2.676  -4.465  -4.369  1.00 95.34           H  
ATOM   1998  CA  GLY A 122      -3.353  -2.826  -5.531  1.00 95.34           C  
ATOM   1999  HA2 GLY A 122      -3.026  -3.302  -6.455  1.00 95.34           H  
ATOM   2000  HA3 GLY A 122      -3.098  -1.768  -5.589  1.00 95.34           H  
ATOM   2001  C   GLY A 122      -4.880  -2.921  -5.467  1.00 95.34           C  
ATOM   2002  O   GLY A 122      -5.545  -2.576  -6.437  1.00 95.34           O  
ATOM   2003  N   ASN A 123      -5.440  -3.420  -4.362  1.00 95.53           N  
ATOM   2004  H   ASN A 123      -4.840  -3.664  -3.586  1.00 95.53           H  
ATOM   2005  CA  ASN A 123      -6.882  -3.472  -4.129  1.00 95.53           C  
ATOM   2006  HA  ASN A 123      -7.412  -3.259  -5.057  1.00 95.53           H  
ATOM   2007  C   ASN A 123      -7.296  -2.418  -3.103  1.00 95.53           C  
ATOM   2008  CB  ASN A 123      -7.296  -4.868  -3.641  1.00 95.53           C  
ATOM   2009  HB2 ASN A 123      -6.765  -5.093  -2.716  1.00 95.53           H  
ATOM   2010  HB3 ASN A 123      -8.364  -4.873  -3.426  1.00 95.53           H  
ATOM   2011  O   ASN A 123      -6.581  -2.186  -2.129  1.00 95.53           O  
ATOM   2012  CG  ASN A 123      -6.999  -5.962  -4.637  1.00 95.53           C  
ATOM   2013  ND2 ASN A 123      -7.878  -6.200  -5.583  1.00 95.53           N  
ATOM   2014 HD21 ASN A 123      -7.717  -6.965  -6.222  1.00 95.53           H  
ATOM   2015 HD22 ASN A 123      -8.720  -5.647  -5.660  1.00 95.53           H  
ATOM   2016  OD1 ASN A 123      -5.974  -6.612  -4.554  1.00 95.53           O  
ATOM   2017  N   GLU A 124      -8.492  -1.870  -3.288  1.00 90.62           N  
ATOM   2018  H   GLU A 124      -9.022  -2.097  -4.117  1.00 90.62           H  
ATOM   2019  CA  GLU A 124      -9.171  -1.018  -2.316  1.00 90.62           C  
ATOM   2020  HA  GLU A 124      -8.486  -0.763  -1.507  1.00 90.62           H  
ATOM   2021  C   GLU A 124     -10.354  -1.763  -1.704  1.00 90.62           C  
ATOM   2022  CB  GLU A 124      -9.629   0.291  -2.970  1.00 90.62           C  
ATOM   2023  HB2 GLU A 124     -10.257   0.838  -2.266  1.00 90.62           H  
ATOM   2024  HB3 GLU A 124     -10.208   0.064  -3.865  1.00 90.62           H  
ATOM   2025  O   GLU A 124     -11.039  -2.541  -2.374  1.00 90.62           O  
ATOM   2026  CG  GLU A 124      -8.414   1.154  -3.324  1.00 90.62           C  
ATOM   2027  HG2 GLU A 124      -7.781   0.604  -4.020  1.00 90.62           H  
ATOM   2028  HG3 GLU A 124      -7.853   1.329  -2.406  1.00 90.62           H  
ATOM   2029  CD  GLU A 124      -8.773   2.504  -3.948  1.00 90.62           C  
ATOM   2030  OE1 GLU A 124      -7.879   3.379  -3.911  1.00 90.62           O  
ATOM   2031  OE2 GLU A 124      -9.911   2.640  -4.445  1.00 90.62           O  
ATOM   2032  N   MET A 125     -10.581  -1.535  -0.414  1.00 94.13           N  
ATOM   2033  H   MET A 125     -10.016  -0.847   0.062  1.00 94.13           H  
ATOM   2034  CA  MET A 125     -11.746  -2.050   0.290  1.00 94.13           C  
ATOM   2035  HA  MET A 125     -12.092  -2.965  -0.191  1.00 94.13           H  
ATOM   2036  C   MET A 125     -12.858  -1.003   0.230  1.00 94.13           C  
ATOM   2037  CB  MET A 125     -11.352  -2.391   1.731  1.00 94.13           C  
ATOM   2038  HB2 MET A 125     -10.499  -3.069   1.727  1.00 94.13           H  
ATOM   2039  HB3 MET A 125     -11.064  -1.477   2.251  1.00 94.13           H  
ATOM   2040  O   MET A 125     -12.696   0.101   0.746  1.00 94.13           O  
ATOM   2041  CG  MET A 125     -12.501  -3.057   2.487  1.00 94.13           C  
ATOM   2042  HG2 MET A 125     -13.406  -2.463   2.363  1.00 94.13           H  
ATOM   2043  HG3 MET A 125     -12.677  -4.049   2.071  1.00 94.13           H  
ATOM   2044  SD  MET A 125     -12.175  -3.203   4.258  1.00 94.13           S  
ATOM   2045  CE  MET A 125     -13.764  -3.908   4.748  1.00 94.13           C  
ATOM   2046  HE1 MET A 125     -14.563  -3.495   4.132  1.00 94.13           H  
ATOM   2047  HE2 MET A 125     -13.717  -4.988   4.608  1.00 94.13           H  
ATOM   2048  HE3 MET A 125     -13.974  -3.686   5.794  1.00 94.13           H  
ATOM   2049  N   ALA A 126     -13.996  -1.358  -0.361  1.00 92.95           N  
ATOM   2050  H   ALA A 126     -14.070  -2.274  -0.780  1.00 92.95           H  
ATOM   2051  CA  ALA A 126     -15.191  -0.524  -0.343  1.00 92.95           C  
ATOM   2052  HA  ALA A 126     -14.903   0.519  -0.216  1.00 92.95           H  
ATOM   2053  C   ALA A 126     -16.089  -0.926   0.832  1.00 92.95           C  
ATOM   2054  CB  ALA A 126     -15.904  -0.637  -1.693  1.00 92.95           C  
ATOM   2055  HB1 ALA A 126     -16.786   0.004  -1.696  1.00 92.95           H  
ATOM   2056  HB2 ALA A 126     -15.235  -0.320  -2.493  1.00 92.95           H  
ATOM   2057  HB3 ALA A 126     -16.215  -1.667  -1.868  1.00 92.95           H  
ATOM   2058  O   ALA A 126     -16.444  -2.095   0.975  1.00 92.95           O  
ATOM   2059  N   LEU A 127     -16.469   0.047   1.660  1.00 95.11           N  
ATOM   2060  H   LEU A 127     -16.168   0.992   1.467  1.00 95.11           H  
ATOM   2061  CA  LEU A 127     -17.438  -0.159   2.734  1.00 95.11           C  
ATOM   2062  HA  LEU A 127     -17.441  -1.214   3.009  1.00 95.11           H  
ATOM   2063  C   LEU A 127     -18.840   0.252   2.273  1.00 95.11           C  
ATOM   2064  CB  LEU A 127     -17.054   0.657   3.972  1.00 95.11           C  
ATOM   2065  HB2 LEU A 127     -17.879   0.636   4.684  1.00 95.11           H  
ATOM   2066  HB3 LEU A 127     -16.918   1.691   3.654  1.00 95.11           H  
ATOM   2067  O   LEU A 127     -18.993   1.335   1.704  1.00 95.11           O  
ATOM   2068  CG  LEU A 127     -15.787   0.163   4.678  1.00 95.11           C  
ATOM   2069  HG  LEU A 127     -14.981   0.064   3.952  1.00 95.11           H  
ATOM   2070  CD1 LEU A 127     -15.380   1.218   5.702  1.00 95.11           C  
ATOM   2071 HD11 LEU A 127     -15.567   2.223   5.322  1.00 95.11           H  
ATOM   2072 HD12 LEU A 127     -14.302   1.144   5.846  1.00 95.11           H  
ATOM   2073 HD13 LEU A 127     -15.917   1.083   6.641  1.00 95.11           H  
ATOM   2074  CD2 LEU A 127     -16.001  -1.177   5.389  1.00 95.11           C  
ATOM   2075 HD21 LEU A 127     -15.096  -1.447   5.933  1.00 95.11           H  
ATOM   2076 HD22 LEU A 127     -16.833  -1.110   6.090  1.00 95.11           H  
ATOM   2077 HD23 LEU A 127     -16.209  -1.959   4.658  1.00 95.11           H  
ATOM   2078  N   PRO A 128     -19.880  -0.539   2.587  1.00 97.19           N  
ATOM   2079  CA  PRO A 128     -21.263  -0.104   2.457  1.00 97.19           C  
ATOM   2080  HA  PRO A 128     -21.492   0.004   1.397  1.00 97.19           H  
ATOM   2081  C   PRO A 128     -21.527   1.220   3.184  1.00 97.19           C  
ATOM   2082  CB  PRO A 128     -22.105  -1.239   3.048  1.00 97.19           C  
ATOM   2083  HB2 PRO A 128     -22.247  -1.085   4.117  1.00 97.19           H  
ATOM   2084  HB3 PRO A 128     -23.067  -1.334   2.544  1.00 97.19           H  
ATOM   2085  O   PRO A 128     -21.040   1.446   4.295  1.00 97.19           O  
ATOM   2086  CG  PRO A 128     -21.231  -2.472   2.838  1.00 97.19           C  
ATOM   2087  HG2 PRO A 128     -21.464  -3.254   3.561  1.00 97.19           H  
ATOM   2088  HG3 PRO A 128     -21.353  -2.840   1.819  1.00 97.19           H  
ATOM   2089  CD  PRO A 128     -19.817  -1.926   3.018  1.00 97.19           C  
ATOM   2090  HD2 PRO A 128     -19.524  -1.967   4.067  1.00 97.19           H  
ATOM   2091  HD3 PRO A 128     -19.119  -2.502   2.410  1.00 97.19           H  
ATOM   2092  N   SER A 129     -22.371   2.070   2.593  1.00 97.34           N  
ATOM   2093  H   SER A 129     -22.769   1.815   1.701  1.00 97.34           H  
ATOM   2094  CA  SER A 129     -22.709   3.399   3.126  1.00 97.34           C  
ATOM   2095  HA  SER A 129     -21.812   4.018   3.108  1.00 97.34           H  
ATOM   2096  C   SER A 129     -23.213   3.362   4.574  1.00 97.34           C  
ATOM   2097  CB  SER A 129     -23.764   4.059   2.233  1.00 97.34           C  
ATOM   2098  HB2 SER A 129     -24.046   5.024   2.652  1.00 97.34           H  
ATOM   2099  HB3 SER A 129     -23.346   4.216   1.238  1.00 97.34           H  
ATOM   2100  O   SER A 129     -22.858   4.231   5.368  1.00 97.34           O  
ATOM   2101  OG  SER A 129     -24.904   3.223   2.138  1.00 97.34           O  
ATOM   2102  HG  SER A 129     -25.549   3.642   1.563  1.00 97.34           H  
ATOM   2103  N   LYS A 130     -23.969   2.325   4.959  1.00 96.94           N  
ATOM   2104  H   LYS A 130     -24.282   1.691   4.237  1.00 96.94           H  
ATOM   2105  CA  LYS A 130     -24.433   2.131   6.342  1.00 96.94           C  
ATOM   2106  HA  LYS A 130     -25.000   3.014   6.634  1.00 96.94           H  
ATOM   2107  C   LYS A 130     -23.288   2.028   7.358  1.00 96.94           C  
ATOM   2108  CB  LYS A 130     -25.389   0.928   6.435  1.00 96.94           C  
ATOM   2109  HB2 LYS A 130     -25.751   0.889   7.462  1.00 96.94           H  
ATOM   2110  HB3 LYS A 130     -26.252   1.110   5.794  1.00 96.94           H  
ATOM   2111  O   LYS A 130     -23.361   2.637   8.422  1.00 96.94           O  
ATOM   2112  CG  LYS A 130     -24.782  -0.443   6.071  1.00 96.94           C  
ATOM   2113  HG2 LYS A 130     -24.622  -0.508   4.995  1.00 96.94           H  
ATOM   2114  HG3 LYS A 130     -23.830  -0.581   6.583  1.00 96.94           H  
ATOM   2115  CD  LYS A 130     -25.720  -1.568   6.528  1.00 96.94           C  
ATOM   2116  HD2 LYS A 130     -25.983  -1.375   7.568  1.00 96.94           H  
ATOM   2117  HD3 LYS A 130     -26.637  -1.564   5.938  1.00 96.94           H  
ATOM   2118  CE  LYS A 130     -25.049  -2.946   6.450  1.00 96.94           C  
ATOM   2119  HE2 LYS A 130     -23.974  -2.815   6.575  1.00 96.94           H  
ATOM   2120  HE3 LYS A 130     -25.233  -3.397   5.474  1.00 96.94           H  
ATOM   2121  NZ  LYS A 130     -25.547  -3.818   7.546  1.00 96.94           N  
ATOM   2122  HZ1 LYS A 130     -25.039  -4.688   7.621  1.00 96.94           H  
ATOM   2123  HZ2 LYS A 130     -25.401  -3.356   8.432  1.00 96.94           H  
ATOM   2124  HZ3 LYS A 130     -26.539  -3.998   7.496  1.00 96.94           H  
ATOM   2125  N   PHE A 131     -22.200   1.339   7.010  1.00 97.98           N  
ATOM   2126  H   PHE A 131     -22.153   0.947   6.080  1.00 97.98           H  
ATOM   2127  CA  PHE A 131     -21.037   1.178   7.883  1.00 97.98           C  
ATOM   2128  HA  PHE A 131     -21.369   0.970   8.900  1.00 97.98           H  
ATOM   2129  C   PHE A 131     -20.214   2.459   7.959  1.00 97.98           C  
ATOM   2130  CB  PHE A 131     -20.176   0.007   7.396  1.00 97.98           C  
ATOM   2131  HB2 PHE A 131     -19.889   0.190   6.360  1.00 97.98           H  
ATOM   2132  HB3 PHE A 131     -19.258  -0.004   7.983  1.00 97.98           H  
ATOM   2133  O   PHE A 131     -19.726   2.808   9.032  1.00 97.98           O  
ATOM   2134  CG  PHE A 131     -20.794  -1.379   7.490  1.00 97.98           C  
ATOM   2135  CD1 PHE A 131     -21.847  -1.678   8.383  1.00 97.98           C  
ATOM   2136  HD1 PHE A 131     -22.280  -0.930   9.030  1.00 97.98           H  
ATOM   2137  CD2 PHE A 131     -20.232  -2.420   6.727  1.00 97.98           C  
ATOM   2138  HD2 PHE A 131     -19.365  -2.229   6.112  1.00 97.98           H  
ATOM   2139  CE1 PHE A 131     -22.329  -2.992   8.481  1.00 97.98           C  
ATOM   2140  HE1 PHE A 131     -23.098  -3.245   9.196  1.00 97.98           H  
ATOM   2141  CE2 PHE A 131     -20.733  -3.728   6.827  1.00 97.98           C  
ATOM   2142  HE2 PHE A 131     -20.266  -4.542   6.292  1.00 97.98           H  
ATOM   2143  CZ  PHE A 131     -21.785  -4.017   7.702  1.00 97.98           C  
ATOM   2144  HZ  PHE A 131     -22.129  -5.033   7.827  1.00 97.98           H  
ATOM   2145  N   VAL A 132     -20.120   3.204   6.853  1.00 97.73           N  
ATOM   2146  H   VAL A 132     -20.527   2.848   6.000  1.00 97.73           H  
ATOM   2147  CA  VAL A 132     -19.514   4.543   6.851  1.00 97.73           C  
ATOM   2148  HA  VAL A 132     -18.495   4.462   7.228  1.00 97.73           H  
ATOM   2149  C   VAL A 132     -20.277   5.472   7.803  1.00 97.73           C  
ATOM   2150  CB  VAL A 132     -19.454   5.125   5.424  1.00 97.73           C  
ATOM   2151  HB  VAL A 132     -20.463   5.210   5.021  1.00 97.73           H  
ATOM   2152  O   VAL A 132     -19.660   6.114   8.654  1.00 97.73           O  
ATOM   2153  CG1 VAL A 132     -18.816   6.520   5.418  1.00 97.73           C  
ATOM   2154 HG11 VAL A 132     -18.736   6.882   4.394  1.00 97.73           H  
ATOM   2155 HG12 VAL A 132     -19.433   7.223   5.978  1.00 97.73           H  
ATOM   2156 HG13 VAL A 132     -17.820   6.478   5.861  1.00 97.73           H  
ATOM   2157  CG2 VAL A 132     -18.633   4.226   4.489  1.00 97.73           C  
ATOM   2158 HG21 VAL A 132     -17.621   4.101   4.876  1.00 97.73           H  
ATOM   2159 HG22 VAL A 132     -19.100   3.247   4.389  1.00 97.73           H  
ATOM   2160 HG23 VAL A 132     -18.582   4.672   3.496  1.00 97.73           H  
ATOM   2161  N   THR A 133     -21.612   5.491   7.726  1.00 97.75           N  
ATOM   2162  H   THR A 133     -22.057   4.988   6.971  1.00 97.75           H  
ATOM   2163  CA  THR A 133     -22.476   6.282   8.620  1.00 97.75           C  
ATOM   2164  HA  THR A 133     -22.193   7.331   8.541  1.00 97.75           H  
ATOM   2165  C   THR A 133     -22.317   5.865  10.081  1.00 97.75           C  
ATOM   2166  CB  THR A 133     -23.948   6.160   8.195  1.00 97.75           C  
ATOM   2167  HB  THR A 133     -24.253   5.113   8.218  1.00 97.75           H  
ATOM   2168  O   THR A 133     -22.119   6.725  10.943  1.00 97.75           O  
ATOM   2169  CG2 THR A 133     -24.899   6.982   9.064  1.00 97.75           C  
ATOM   2170 HG21 THR A 133     -24.561   8.017   9.114  1.00 97.75           H  
ATOM   2171 HG22 THR A 133     -24.945   6.564  10.070  1.00 97.75           H  
ATOM   2172 HG23 THR A 133     -25.902   6.953   8.637  1.00 97.75           H  
ATOM   2173  OG1 THR A 133     -24.078   6.649   6.883  1.00 97.75           O  
ATOM   2174  HG1 THR A 133     -24.727   6.106   6.431  1.00 97.75           H  
ATOM   2175  N   LEU A 134     -22.339   4.559  10.367  1.00 98.37           N  
ATOM   2176  H   LEU A 134     -22.534   3.902   9.626  1.00 98.37           H  
ATOM   2177  CA  LEU A 134     -22.144   4.032  11.717  1.00 98.37           C  
ATOM   2178  HA  LEU A 134     -22.915   4.452  12.363  1.00 98.37           H  
ATOM   2179  C   LEU A 134     -20.788   4.446  12.296  1.00 98.37           C  
ATOM   2180  CB  LEU A 134     -22.306   2.503  11.693  1.00 98.37           C  
ATOM   2181  HB2 LEU A 134     -21.614   2.088  10.959  1.00 98.37           H  
ATOM   2182  HB3 LEU A 134     -23.319   2.262  11.372  1.00 98.37           H  
ATOM   2183  O   LEU A 134     -20.747   5.013  13.385  1.00 98.37           O  
ATOM   2184  CG  LEU A 134     -22.033   1.820  13.048  1.00 98.37           C  
ATOM   2185  HG  LEU A 134     -21.004   2.008  13.355  1.00 98.37           H  
ATOM   2186  CD1 LEU A 134     -22.972   2.316  14.152  1.00 98.37           C  
ATOM   2187 HD11 LEU A 134     -22.748   3.352  14.405  1.00 98.37           H  
ATOM   2188 HD12 LEU A 134     -22.846   1.703  15.044  1.00 98.37           H  
ATOM   2189 HD13 LEU A 134     -24.006   2.236  13.817  1.00 98.37           H  
ATOM   2190  CD2 LEU A 134     -22.200   0.316  12.884  1.00 98.37           C  
ATOM   2191 HD21 LEU A 134     -21.524  -0.062  12.116  1.00 98.37           H  
ATOM   2192 HD22 LEU A 134     -21.977  -0.191  13.823  1.00 98.37           H  
ATOM   2193 HD23 LEU A 134     -23.226   0.089  12.597  1.00 98.37           H  
ATOM   2194  N   LEU A 135     -19.686   4.228  11.572  1.00 98.15           N  
ATOM   2195  H   LEU A 135     -19.783   3.769  10.678  1.00 98.15           H  
ATOM   2196  CA  LEU A 135     -18.342   4.599  12.029  1.00 98.15           C  
ATOM   2197  HA  LEU A 135     -18.151   4.123  12.991  1.00 98.15           H  
ATOM   2198  C   LEU A 135     -18.204   6.107  12.248  1.00 98.15           C  
ATOM   2199  CB  LEU A 135     -17.302   4.135  10.997  1.00 98.15           C  
ATOM   2200  HB2 LEU A 135     -16.355   4.630  11.212  1.00 98.15           H  
ATOM   2201  HB3 LEU A 135     -17.625   4.460  10.008  1.00 98.15           H  
ATOM   2202  O   LEU A 135     -17.603   6.544  13.235  1.00 98.15           O  
ATOM   2203  CG  LEU A 135     -17.053   2.620  10.973  1.00 98.15           C  
ATOM   2204  HG  LEU A 135     -17.994   2.087  10.841  1.00 98.15           H  
ATOM   2205  CD1 LEU A 135     -16.127   2.317   9.797  1.00 98.15           C  
ATOM   2206 HD11 LEU A 135     -16.647   2.528   8.863  1.00 98.15           H  
ATOM   2207 HD12 LEU A 135     -15.237   2.943   9.866  1.00 98.15           H  
ATOM   2208 HD13 LEU A 135     -15.837   1.266   9.805  1.00 98.15           H  
ATOM   2209  CD2 LEU A 135     -16.383   2.127  12.259  1.00 98.15           C  
ATOM   2210 HD21 LEU A 135     -16.201   1.055  12.177  1.00 98.15           H  
ATOM   2211 HD22 LEU A 135     -15.437   2.643  12.421  1.00 98.15           H  
ATOM   2212 HD23 LEU A 135     -17.041   2.282  13.114  1.00 98.15           H  
ATOM   2213  N   TYR A 136     -18.780   6.913  11.357  1.00 97.74           N  
ATOM   2214  H   TYR A 136     -19.241   6.499  10.559  1.00 97.74           H  
ATOM   2215  CA  TYR A 136     -18.775   8.364  11.482  1.00 97.74           C  
ATOM   2216  HA  TYR A 136     -17.742   8.708  11.538  1.00 97.74           H  
ATOM   2217  C   TYR A 136     -19.489   8.831  12.758  1.00 97.74           C  
ATOM   2218  CB  TYR A 136     -19.415   8.974  10.232  1.00 97.74           C  
ATOM   2219  HB2 TYR A 136     -18.806   8.725   9.363  1.00 97.74           H  
ATOM   2220  HB3 TYR A 136     -20.400   8.535  10.075  1.00 97.74           H  
ATOM   2221  O   TYR A 136     -18.918   9.607  13.529  1.00 97.74           O  
ATOM   2222  CG  TYR A 136     -19.558  10.475  10.324  1.00 97.74           C  
ATOM   2223  CD1 TYR A 136     -20.761  11.036  10.792  1.00 97.74           C  
ATOM   2224  HD1 TYR A 136     -21.583  10.387  11.058  1.00 97.74           H  
ATOM   2225  CD2 TYR A 136     -18.489  11.303   9.945  1.00 97.74           C  
ATOM   2226  HD2 TYR A 136     -17.585  10.864   9.550  1.00 97.74           H  
ATOM   2227  CE1 TYR A 136     -20.900  12.430  10.899  1.00 97.74           C  
ATOM   2228  HE1 TYR A 136     -21.829  12.849  11.254  1.00 97.74           H  
ATOM   2229  CE2 TYR A 136     -18.638  12.698  10.011  1.00 97.74           C  
ATOM   2230  HE2 TYR A 136     -17.856  13.334   9.623  1.00 97.74           H  
ATOM   2231  OH  TYR A 136     -19.971  14.612  10.608  1.00 97.74           O  
ATOM   2232  HH  TYR A 136     -20.895  14.847  10.722  1.00 97.74           H  
ATOM   2233  CZ  TYR A 136     -19.835  13.263  10.506  1.00 97.74           C  
ATOM   2234  N   LEU A 137     -20.708   8.344  13.009  1.00 97.95           N  
ATOM   2235  H   LEU A 137     -21.112   7.691  12.352  1.00 97.95           H  
ATOM   2236  CA  LEU A 137     -21.488   8.722  14.189  1.00 97.95           C  
ATOM   2237  HA  LEU A 137     -21.464   9.807  14.295  1.00 97.95           H  
ATOM   2238  C   LEU A 137     -20.877   8.156  15.476  1.00 97.95           C  
ATOM   2239  CB  LEU A 137     -22.949   8.268  14.014  1.00 97.95           C  
ATOM   2240  HB2 LEU A 137     -22.958   7.196  13.820  1.00 97.95           H  
ATOM   2241  HB3 LEU A 137     -23.473   8.444  14.953  1.00 97.95           H  
ATOM   2242  O   LEU A 137     -20.706   8.892  16.448  1.00 97.95           O  
ATOM   2243  CG  LEU A 137     -23.733   8.978  12.895  1.00 97.95           C  
ATOM   2244  HG  LEU A 137     -23.229   8.841  11.939  1.00 97.95           H  
ATOM   2245  CD1 LEU A 137     -25.132   8.373  12.799  1.00 97.95           C  
ATOM   2246 HD11 LEU A 137     -25.050   7.314  12.556  1.00 97.95           H  
ATOM   2247 HD12 LEU A 137     -25.666   8.481  13.743  1.00 97.95           H  
ATOM   2248 HD13 LEU A 137     -25.699   8.858  12.004  1.00 97.95           H  
ATOM   2249  CD2 LEU A 137     -23.878  10.482  13.152  1.00 97.95           C  
ATOM   2250 HD21 LEU A 137     -22.901  10.965  13.130  1.00 97.95           H  
ATOM   2251 HD22 LEU A 137     -24.502  10.921  12.373  1.00 97.95           H  
ATOM   2252 HD23 LEU A 137     -24.347  10.644  14.123  1.00 97.95           H  
ATOM   2253  N   ALA A 138     -20.474   6.885  15.474  1.00 97.96           N  
ATOM   2254  H   ALA A 138     -20.640   6.328  14.648  1.00 97.96           H  
ATOM   2255  CA  ALA A 138     -19.878   6.219  16.628  1.00 97.96           C  
ATOM   2256  HA  ALA A 138     -20.560   6.309  17.474  1.00 97.96           H  
ATOM   2257  C   ALA A 138     -18.547   6.866  17.043  1.00 97.96           C  
ATOM   2258  CB  ALA A 138     -19.717   4.733  16.298  1.00 97.96           C  
ATOM   2259  HB1 ALA A 138     -20.693   4.284  16.113  1.00 97.96           H  
ATOM   2260  HB2 ALA A 138     -19.097   4.609  15.410  1.00 97.96           H  
ATOM   2261  HB3 ALA A 138     -19.243   4.222  17.136  1.00 97.96           H  
ATOM   2262  O   ALA A 138     -18.353   7.186  18.215  1.00 97.96           O  
ATOM   2263  N   SER A 139     -17.655   7.184  16.098  1.00 97.74           N  
ATOM   2264  H   SER A 139     -17.854   6.922  15.143  1.00 97.74           H  
ATOM   2265  CA  SER A 139     -16.369   7.845  16.403  1.00 97.74           C  
ATOM   2266  HA  SER A 139     -15.855   7.247  17.155  1.00 97.74           H  
ATOM   2267  C   SER A 139     -16.517   9.263  16.979  1.00 97.74           C  
ATOM   2268  CB  SER A 139     -15.481   7.885  15.158  1.00 97.74           C  
ATOM   2269  HB2 SER A 139     -14.498   8.268  15.433  1.00 97.74           H  
ATOM   2270  HB3 SER A 139     -15.362   6.874  14.767  1.00 97.74           H  
ATOM   2271  O   SER A 139     -15.566   9.817  17.549  1.00 97.74           O  
ATOM   2272  OG  SER A 139     -16.035   8.722  14.164  1.00 97.74           O  
ATOM   2273  HG  SER A 139     -16.712   8.207  13.719  1.00 97.74           H  
ATOM   2274  N   ARG A 140     -17.716   9.846  16.861  1.00 97.07           N  
ATOM   2275  H   ARG A 140     -18.423   9.325  16.362  1.00 97.07           H  
ATOM   2276  CA  ARG A 140     -18.090  11.180  17.341  1.00 97.07           C  
ATOM   2277  HA  ARG A 140     -17.236  11.634  17.843  1.00 97.07           H  
ATOM   2278  C   ARG A 140     -19.205  11.142  18.383  1.00 97.07           C  
ATOM   2279  CB  ARG A 140     -18.470  12.067  16.142  1.00 97.07           C  
ATOM   2280  HB2 ARG A 140     -19.299  11.610  15.602  1.00 97.07           H  
ATOM   2281  HB3 ARG A 140     -18.786  13.049  16.496  1.00 97.07           H  
ATOM   2282  O   ARG A 140     -19.769  12.190  18.653  1.00 97.07           O  
ATOM   2283  CG  ARG A 140     -17.282  12.258  15.196  1.00 97.07           C  
ATOM   2284  HG2 ARG A 140     -16.456  12.711  15.744  1.00 97.07           H  
ATOM   2285  HG3 ARG A 140     -16.961  11.292  14.807  1.00 97.07           H  
ATOM   2286  CD  ARG A 140     -17.652  13.150  14.013  1.00 97.07           C  
ATOM   2287  HD2 ARG A 140     -17.974  14.124  14.384  1.00 97.07           H  
ATOM   2288  HD3 ARG A 140     -18.472  12.682  13.468  1.00 97.07           H  
ATOM   2289  NE  ARG A 140     -16.487  13.298  13.126  1.00 97.07           N  
ATOM   2290  HE  ARG A 140     -15.718  12.667  13.301  1.00 97.07           H  
ATOM   2291  NH1 ARG A 140     -17.374  14.822  11.675  1.00 97.07           N  
ATOM   2292 HH11 ARG A 140     -17.318  15.348  10.814  1.00 97.07           H  
ATOM   2293 HH12 ARG A 140     -18.293  14.655  12.058  1.00 97.07           H  
ATOM   2294  NH2 ARG A 140     -15.307  14.104  11.350  1.00 97.07           N  
ATOM   2295 HH21 ARG A 140     -15.255  14.688  10.528  1.00 97.07           H  
ATOM   2296 HH22 ARG A 140     -14.532  13.497  11.579  1.00 97.07           H  
ATOM   2297  CZ  ARG A 140     -16.395  14.068  12.062  1.00 97.07           C  
ATOM   2298  N   TYR A 141     -19.482   9.997  19.006  1.00 96.24           N  
ATOM   2299  H   TYR A 141     -19.003   9.169  18.679  1.00 96.24           H  
ATOM   2300  CA  TYR A 141     -20.663   9.763  19.852  1.00 96.24           C  
ATOM   2301  HA  TYR A 141     -21.538   9.716  19.203  1.00 96.24           H  
ATOM   2302  C   TYR A 141     -20.947  10.855  20.913  1.00 96.24           C  
ATOM   2303  CB  TYR A 141     -20.477   8.382  20.494  1.00 96.24           C  
ATOM   2304  HB2 TYR A 141     -19.622   8.408  21.169  1.00 96.24           H  
ATOM   2305  HB3 TYR A 141     -20.259   7.656  19.710  1.00 96.24           H  
ATOM   2306  O   TYR A 141     -22.087  11.291  21.064  1.00 96.24           O  
ATOM   2307  CG  TYR A 141     -21.685   7.865  21.233  1.00 96.24           C  
ATOM   2308  CD1 TYR A 141     -21.740   7.961  22.633  1.00 96.24           C  
ATOM   2309  HD1 TYR A 141     -20.909   8.376  23.182  1.00 96.24           H  
ATOM   2310  CD2 TYR A 141     -22.748   7.276  20.524  1.00 96.24           C  
ATOM   2311  HD2 TYR A 141     -22.709   7.205  19.447  1.00 96.24           H  
ATOM   2312  CE1 TYR A 141     -22.878   7.524  23.328  1.00 96.24           C  
ATOM   2313  HE1 TYR A 141     -22.928   7.636  24.401  1.00 96.24           H  
ATOM   2314  CE2 TYR A 141     -23.871   6.789  21.221  1.00 96.24           C  
ATOM   2315  HE2 TYR A 141     -24.695   6.323  20.700  1.00 96.24           H  
ATOM   2316  OH  TYR A 141     -25.053   6.544  23.299  1.00 96.24           O  
ATOM   2317  HH  TYR A 141     -24.984   6.766  24.230  1.00 96.24           H  
ATOM   2318  CZ  TYR A 141     -23.947   6.939  22.621  1.00 96.24           C  
ATOM   2319  N   ASN A 142     -19.903  11.365  21.584  1.00 93.52           N  
ATOM   2320  H   ASN A 142     -19.007  10.927  21.428  1.00 93.52           H  
ATOM   2321  CA  ASN A 142     -19.997  12.444  22.592  1.00 93.52           C  
ATOM   2322  HA  ASN A 142     -21.022  12.494  22.959  1.00 93.52           H  
ATOM   2323  C   ASN A 142     -19.674  13.851  22.040  1.00 93.52           C  
ATOM   2324  CB  ASN A 142     -19.087  12.101  23.791  1.00 93.52           C  
ATOM   2325  HB2 ASN A 142     -18.052  12.032  23.456  1.00 93.52           H  
ATOM   2326  HB3 ASN A 142     -19.155  12.899  24.531  1.00 93.52           H  
ATOM   2327  O   ASN A 142     -19.555  14.806  22.797  1.00 93.52           O  
ATOM   2328  CG  ASN A 142     -19.477  10.816  24.495  1.00 93.52           C  
ATOM   2329  ND2 ASN A 142     -18.557  10.170  25.172  1.00 93.52           N  
ATOM   2330 HD21 ASN A 142     -17.676  10.595  25.426  1.00 93.52           H  
ATOM   2331 HD22 ASN A 142     -18.874   9.334  25.641  1.00 93.52           H  
ATOM   2332  OD1 ASN A 142     -20.596  10.359  24.423  1.00 93.52           O  
ATOM   2333  N   LEU A 143     -19.442  13.970  20.732  1.00 93.88           N  
ATOM   2334  H   LEU A 143     -19.634  13.159  20.162  1.00 93.88           H  
ATOM   2335  CA  LEU A 143     -19.048  15.191  20.011  1.00 93.88           C  
ATOM   2336  HA  LEU A 143     -19.119  16.045  20.684  1.00 93.88           H  
ATOM   2337  C   LEU A 143     -20.008  15.487  18.845  1.00 93.88           C  
ATOM   2338  CB  LEU A 143     -17.595  15.055  19.511  1.00 93.88           C  
ATOM   2339  HB2 LEU A 143     -17.552  14.206  18.829  1.00 93.88           H  
ATOM   2340  HB3 LEU A 143     -17.339  15.949  18.943  1.00 93.88           H  
ATOM   2341  O   LEU A 143     -19.647  16.180  17.889  1.00 93.88           O  
ATOM   2342  CG  LEU A 143     -16.527  14.872  20.601  1.00 93.88           C  
ATOM   2343  HG  LEU A 143     -16.751  13.987  21.196  1.00 93.88           H  
ATOM   2344  CD1 LEU A 143     -15.166  14.654  19.933  1.00 93.88           C  
ATOM   2345 HD11 LEU A 143     -14.915  15.525  19.328  1.00 93.88           H  
ATOM   2346 HD12 LEU A 143     -14.398  14.525  20.696  1.00 93.88           H  
ATOM   2347 HD13 LEU A 143     -15.206  13.772  19.293  1.00 93.88           H  
ATOM   2348  CD2 LEU A 143     -16.419  16.082  21.526  1.00 93.88           C  
ATOM   2349 HD21 LEU A 143     -16.230  16.987  20.949  1.00 93.88           H  
ATOM   2350 HD22 LEU A 143     -17.346  16.209  22.084  1.00 93.88           H  
ATOM   2351 HD23 LEU A 143     -15.612  15.942  22.246  1.00 93.88           H  
ATOM   2352  N   LEU A 144     -21.209  14.908  18.885  1.00 93.01           N  
ATOM   2353  H   LEU A 144     -21.453  14.366  19.702  1.00 93.01           H  
ATOM   2354  CA  LEU A 144     -22.230  15.111  17.868  1.00 93.01           C  
ATOM   2355  HA  LEU A 144     -21.785  14.907  16.894  1.00 93.01           H  
ATOM   2356  C   LEU A 144     -22.688  16.573  17.873  1.00 93.01           C  
ATOM   2357  CB  LEU A 144     -23.403  14.143  18.088  1.00 93.01           C  
ATOM   2358  HB2 LEU A 144     -24.200  14.387  17.386  1.00 93.01           H  
ATOM   2359  HB3 LEU A 144     -23.794  14.305  19.093  1.00 93.01           H  
ATOM   2360  O   LEU A 144     -22.829  17.204  18.919  1.00 93.01           O  
ATOM   2361  CG  LEU A 144     -23.046  12.654  17.924  1.00 93.01           C  
ATOM   2362  HG  LEU A 144     -22.203  12.409  18.569  1.00 93.01           H  
ATOM   2363  CD1 LEU A 144     -24.222  11.806  18.382  1.00 93.01           C  
ATOM   2364 HD11 LEU A 144     -24.008  10.747  18.240  1.00 93.01           H  
ATOM   2365 HD12 LEU A 144     -25.124  12.084  17.837  1.00 93.01           H  
ATOM   2366 HD13 LEU A 144     -24.383  11.989  19.444  1.00 93.01           H  
ATOM   2367  CD2 LEU A 144     -22.697  12.283  16.478  1.00 93.01           C  
ATOM   2368 HD21 LEU A 144     -21.789  12.802  16.170  1.00 93.01           H  
ATOM   2369 HD22 LEU A 144     -22.508  11.212  16.420  1.00 93.01           H  
ATOM   2370 HD23 LEU A 144     -23.523  12.538  15.813  1.00 93.01           H  
ATOM   2371  N   LYS A 145     -22.908  17.111  16.673  1.00 92.01           N  
ATOM   2372  H   LYS A 145     -22.829  16.503  15.870  1.00 92.01           H  
ATOM   2373  CA  LYS A 145     -23.423  18.465  16.454  1.00 92.01           C  
ATOM   2374  HA  LYS A 145     -23.423  19.006  17.401  1.00 92.01           H  
ATOM   2375  C   LYS A 145     -24.874  18.384  15.977  1.00 92.01           C  
ATOM   2376  CB  LYS A 145     -22.533  19.230  15.459  1.00 92.01           C  
ATOM   2377  HB2 LYS A 145     -22.973  20.215  15.300  1.00 92.01           H  
ATOM   2378  HB3 LYS A 145     -22.531  18.704  14.505  1.00 92.01           H  
ATOM   2379  O   LYS A 145     -25.198  17.522  15.151  1.00 92.01           O  
ATOM   2380  CG  LYS A 145     -21.083  19.411  15.943  1.00 92.01           C  
ATOM   2381  HG2 LYS A 145     -20.599  18.438  16.032  1.00 92.01           H  
ATOM   2382  HG3 LYS A 145     -21.089  19.893  16.920  1.00 92.01           H  
ATOM   2383  CD  LYS A 145     -20.292  20.280  14.953  1.00 92.01           C  
ATOM   2384  HD2 LYS A 145     -20.284  19.796  13.977  1.00 92.01           H  
ATOM   2385  HD3 LYS A 145     -20.788  21.247  14.865  1.00 92.01           H  
ATOM   2386  CE  LYS A 145     -18.851  20.491  15.438  1.00 92.01           C  
ATOM   2387  HE2 LYS A 145     -18.350  19.524  15.480  1.00 92.01           H  
ATOM   2388  HE3 LYS A 145     -18.888  20.888  16.452  1.00 92.01           H  
ATOM   2389  NZ  LYS A 145     -18.110  21.429  14.554  1.00 92.01           N  
ATOM   2390  HZ1 LYS A 145     -18.070  21.084  13.605  1.00 92.01           H  
ATOM   2391  HZ2 LYS A 145     -18.568  22.329  14.542  1.00 92.01           H  
ATOM   2392  HZ3 LYS A 145     -17.169  21.572  14.893  1.00 92.01           H  
ATOM   2393  N   GLY A 146     -25.711  19.299  16.456  1.00 92.58           N  
ATOM   2394  H   GLY A 146     -25.392  19.914  17.190  1.00 92.58           H  
ATOM   2395  CA  GLY A 146     -27.140  19.370  16.144  1.00 92.58           C  
ATOM   2396  HA2 GLY A 146     -27.311  20.086  15.341  1.00 92.58           H  
ATOM   2397  HA3 GLY A 146     -27.509  18.395  15.825  1.00 92.58           H  
ATOM   2398  C   GLY A 146     -27.959  19.797  17.358  1.00 92.58           C  
ATOM   2399  O   GLY A 146     -27.389  20.109  18.407  1.00 92.58           O  
ATOM   2400  N   SER A 147     -29.285  19.802  17.213  1.00 95.66           N  
ATOM   2401  H   SER A 147     -29.703  19.482  16.351  1.00 95.66           H  
ATOM   2402  CA  SER A 147     -30.179  19.990  18.355  1.00 95.66           C  
ATOM   2403  HA  SER A 147     -29.889  20.915  18.853  1.00 95.66           H  
ATOM   2404  C   SER A 147     -30.045  18.823  19.354  1.00 95.66           C  
ATOM   2405  CB  SER A 147     -31.627  20.152  17.877  1.00 95.66           C  
ATOM   2406  HB2 SER A 147     -31.678  20.892  17.079  1.00 95.66           H  
ATOM   2407  HB3 SER A 147     -32.244  20.494  18.708  1.00 95.66           H  
ATOM   2408  O   SER A 147     -29.569  17.742  18.981  1.00 95.66           O  
ATOM   2409  OG  SER A 147     -32.140  18.922  17.424  1.00 95.66           O  
ATOM   2410  HG  SER A 147     -31.955  18.841  16.486  1.00 95.66           H  
ATOM   2411  N   PRO A 148     -30.455  18.997  20.626  1.00 94.45           N  
ATOM   2412  CA  PRO A 148     -30.467  17.904  21.598  1.00 94.45           C  
ATOM   2413  HA  PRO A 148     -29.439  17.605  21.802  1.00 94.45           H  
ATOM   2414  C   PRO A 148     -31.251  16.677  21.115  1.00 94.45           C  
ATOM   2415  CB  PRO A 148     -31.081  18.501  22.869  1.00 94.45           C  
ATOM   2416  HB2 PRO A 148     -32.165  18.389  22.858  1.00 94.45           H  
ATOM   2417  HB3 PRO A 148     -30.663  18.050  23.769  1.00 94.45           H  
ATOM   2418  O   PRO A 148     -30.792  15.550  21.299  1.00 94.45           O  
ATOM   2419  CG  PRO A 148     -30.728  19.984  22.764  1.00 94.45           C  
ATOM   2420  HG2 PRO A 148     -31.417  20.607  23.335  1.00 94.45           H  
ATOM   2421  HG3 PRO A 148     -29.701  20.143  23.093  1.00 94.45           H  
ATOM   2422  CD  PRO A 148     -30.835  20.251  21.264  1.00 94.45           C  
ATOM   2423  HD2 PRO A 148     -30.168  21.067  20.987  1.00 94.45           H  
ATOM   2424  HD3 PRO A 148     -31.865  20.495  21.006  1.00 94.45           H  
ATOM   2425  N   GLU A 149     -32.383  16.894  20.439  1.00 95.20           N  
ATOM   2426  H   GLU A 149     -32.693  17.843  20.281  1.00 95.20           H  
ATOM   2427  CA  GLU A 149     -33.202  15.816  19.881  1.00 95.20           C  
ATOM   2428  HA  GLU A 149     -33.364  15.075  20.664  1.00 95.20           H  
ATOM   2429  C   GLU A 149     -32.476  15.100  18.732  1.00 95.20           C  
ATOM   2430  CB  GLU A 149     -34.570  16.381  19.459  1.00 95.20           C  
ATOM   2431  HB2 GLU A 149     -34.433  17.071  18.627  1.00 95.20           H  
ATOM   2432  HB3 GLU A 149     -34.988  16.946  20.292  1.00 95.20           H  
ATOM   2433  O   GLU A 149     -32.349  13.877  18.758  1.00 95.20           O  
ATOM   2434  CG  GLU A 149     -35.584  15.298  19.047  1.00 95.20           C  
ATOM   2435  HG2 GLU A 149     -36.535  15.783  18.827  1.00 95.20           H  
ATOM   2436  HG3 GLU A 149     -35.232  14.830  18.128  1.00 95.20           H  
ATOM   2437  CD  GLU A 149     -35.807  14.216  20.122  1.00 95.20           C  
ATOM   2438  OE1 GLU A 149     -36.016  13.040  19.739  1.00 95.20           O  
ATOM   2439  OE2 GLU A 149     -35.703  14.529  21.333  1.00 95.20           O  
ATOM   2440  N   ASP A 150     -31.869  15.838  17.792  1.00 96.04           N  
ATOM   2441  H   ASP A 150     -32.021  16.836  17.788  1.00 96.04           H  
ATOM   2442  CA  ASP A 150     -31.081  15.231  16.705  1.00 96.04           C  
ATOM   2443  HA  ASP A 150     -31.732  14.596  16.104  1.00 96.04           H  
ATOM   2444  C   ASP A 150     -29.920  14.388  17.239  1.00 96.04           C  
ATOM   2445  CB  ASP A 150     -30.441  16.295  15.803  1.00 96.04           C  
ATOM   2446  HB2 ASP A 150     -29.837  15.790  15.049  1.00 96.04           H  
ATOM   2447  HB3 ASP A 150     -29.767  16.911  16.398  1.00 96.04           H  
ATOM   2448  O   ASP A 150     -29.593  13.329  16.697  1.00 96.04           O  
ATOM   2449  CG  ASP A 150     -31.429  17.190  15.076  1.00 96.04           C  
ATOM   2450  OD1 ASP A 150     -32.460  16.676  14.611  1.00 96.04           O  
ATOM   2451  OD2 ASP A 150     -31.096  18.397  15.002  1.00 96.04           O  
ATOM   2452  N   ASN A 151     -29.250  14.869  18.287  1.00 96.76           N  
ATOM   2453  H   ASN A 151     -29.557  15.748  18.679  1.00 96.76           H  
ATOM   2454  CA  ASN A 151     -28.143  14.155  18.910  1.00 96.76           C  
ATOM   2455  HA  ASN A 151     -27.443  13.840  18.135  1.00 96.76           H  
ATOM   2456  C   ASN A 151     -28.627  12.872  19.592  1.00 96.76           C  
ATOM   2457  CB  ASN A 151     -27.410  15.095  19.876  1.00 96.76           C  
ATOM   2458  HB2 ASN A 151     -28.136  15.595  20.516  1.00 96.76           H  
ATOM   2459  HB3 ASN A 151     -26.749  14.505  20.511  1.00 96.76           H  
ATOM   2460  O   ASN A 151     -27.976  11.837  19.441  1.00 96.76           O  
ATOM   2461  CG  ASN A 151     -26.558  16.136  19.172  1.00 96.76           C  
ATOM   2462  ND2 ASN A 151     -26.081  17.104  19.917  1.00 96.76           N  
ATOM   2463 HD21 ASN A 151     -25.494  17.795  19.472  1.00 96.76           H  
ATOM   2464 HD22 ASN A 151     -26.369  17.186  20.881  1.00 96.76           H  
ATOM   2465  OD1 ASN A 151     -26.254  16.069  17.984  1.00 96.76           O  
ATOM   2466  N   LYS A 152     -29.784  12.906  20.260  1.00 95.99           N  
ATOM   2467  H   LYS A 152     -30.274  13.787  20.329  1.00 95.99           H  
ATOM   2468  CA  LYS A 152     -30.410  11.722  20.859  1.00 95.99           C  
ATOM   2469  HA  LYS A 152     -29.698  11.259  21.542  1.00 95.99           H  
ATOM   2470  C   LYS A 152     -30.769  10.677  19.801  1.00 95.99           C  
ATOM   2471  CB  LYS A 152     -31.636  12.179  21.658  1.00 95.99           C  
ATOM   2472  HB2 LYS A 152     -31.336  12.981  22.332  1.00 95.99           H  
ATOM   2473  HB3 LYS A 152     -32.388  12.574  20.974  1.00 95.99           H  
ATOM   2474  O   LYS A 152     -30.457   9.505  19.995  1.00 95.99           O  
ATOM   2475  CG  LYS A 152     -32.256  11.050  22.489  1.00 95.99           C  
ATOM   2476  HG2 LYS A 152     -32.564  10.233  21.836  1.00 95.99           H  
ATOM   2477  HG3 LYS A 152     -31.529  10.683  23.213  1.00 95.99           H  
ATOM   2478  CD  LYS A 152     -33.484  11.602  23.216  1.00 95.99           C  
ATOM   2479  HD2 LYS A 152     -33.180  12.419  23.871  1.00 95.99           H  
ATOM   2480  HD3 LYS A 152     -34.179  11.995  22.475  1.00 95.99           H  
ATOM   2481  CE  LYS A 152     -34.180  10.515  24.036  1.00 95.99           C  
ATOM   2482  HE2 LYS A 152     -33.511  10.177  24.828  1.00 95.99           H  
ATOM   2483  HE3 LYS A 152     -34.391   9.672  23.377  1.00 95.99           H  
ATOM   2484  NZ  LYS A 152     -35.444  11.047  24.600  1.00 95.99           N  
ATOM   2485  HZ1 LYS A 152     -35.962  10.333  25.092  1.00 95.99           H  
ATOM   2486  HZ2 LYS A 152     -36.019  11.401  23.849  1.00 95.99           H  
ATOM   2487  HZ3 LYS A 152     -35.261  11.825  25.217  1.00 95.99           H  
ATOM   2488  N   GLN A 153     -31.327  11.089  18.660  1.00 97.14           N  
ATOM   2489  H   GLN A 153     -31.607  12.057  18.589  1.00 97.14           H  
ATOM   2490  CA  GLN A 153     -31.634  10.181  17.544  1.00 97.14           C  
ATOM   2491  HA  GLN A 153     -32.238   9.356  17.921  1.00 97.14           H  
ATOM   2492  C   GLN A 153     -30.365   9.554  16.943  1.00 97.14           C  
ATOM   2493  CB  GLN A 153     -32.439  10.924  16.462  1.00 97.14           C  
ATOM   2494  HB2 GLN A 153     -32.577  10.256  15.611  1.00 97.14           H  
ATOM   2495  HB3 GLN A 153     -31.874  11.790  16.119  1.00 97.14           H  
ATOM   2496  O   GLN A 153     -30.299   8.342  16.741  1.00 97.14           O  
ATOM   2497  CG  GLN A 153     -33.827  11.396  16.936  1.00 97.14           C  
ATOM   2498  HG2 GLN A 153     -33.714  12.141  17.723  1.00 97.14           H  
ATOM   2499  HG3 GLN A 153     -34.344  11.876  16.105  1.00 97.14           H  
ATOM   2500  CD  GLN A 153     -34.712  10.271  17.463  1.00 97.14           C  
ATOM   2501  NE2 GLN A 153     -35.551  10.534  18.440  1.00 97.14           N  
ATOM   2502 HE21 GLN A 153     -35.656  11.470  18.804  1.00 97.14           H  
ATOM   2503 HE22 GLN A 153     -36.195   9.801  18.700  1.00 97.14           H  
ATOM   2504  OE1 GLN A 153     -34.648   9.133  17.025  1.00 97.14           O  
ATOM   2505  N   LYS A 154     -29.305  10.347  16.734  1.00 97.33           N  
ATOM   2506  H   LYS A 154     -29.426  11.337  16.891  1.00 97.33           H  
ATOM   2507  CA  LYS A 154     -27.996   9.843  16.272  1.00 97.33           C  
ATOM   2508  HA  LYS A 154     -28.131   9.296  15.339  1.00 97.33           H  
ATOM   2509  C   LYS A 154     -27.369   8.858  17.266  1.00 97.33           C  
ATOM   2510  CB  LYS A 154     -27.046  11.025  16.046  1.00 97.33           C  
ATOM   2511  HB2 LYS A 154     -27.096  11.658  16.932  1.00 97.33           H  
ATOM   2512  HB3 LYS A 154     -26.027  10.653  15.945  1.00 97.33           H  
ATOM   2513  O   LYS A 154     -26.778   7.864  16.850  1.00 97.33           O  
ATOM   2514  CG  LYS A 154     -27.382  11.865  14.806  1.00 97.33           C  
ATOM   2515  HG2 LYS A 154     -27.077  11.330  13.906  1.00 97.33           H  
ATOM   2516  HG3 LYS A 154     -28.457  12.038  14.757  1.00 97.33           H  
ATOM   2517  CD  LYS A 154     -26.658  13.217  14.886  1.00 97.33           C  
ATOM   2518  HD2 LYS A 154     -25.580  13.073  14.806  1.00 97.33           H  
ATOM   2519  HD3 LYS A 154     -26.884  13.666  15.853  1.00 97.33           H  
ATOM   2520  CE  LYS A 154     -27.143  14.161  13.782  1.00 97.33           C  
ATOM   2521  HE2 LYS A 154     -26.604  13.953  12.857  1.00 97.33           H  
ATOM   2522  HE3 LYS A 154     -28.199  13.951  13.606  1.00 97.33           H  
ATOM   2523  NZ  LYS A 154     -27.006  15.585  14.185  1.00 97.33           N  
ATOM   2524  HZ1 LYS A 154     -27.402  16.201  13.490  1.00 97.33           H  
ATOM   2525  HZ2 LYS A 154     -27.525  15.743  15.037  1.00 97.33           H  
ATOM   2526  HZ3 LYS A 154     -26.059  15.876  14.382  1.00 97.33           H  
ATOM   2527  N   GLN A 155     -27.484   9.116  18.569  1.00 97.51           N  
ATOM   2528  H   GLN A 155     -27.944   9.969  18.852  1.00 97.51           H  
ATOM   2529  CA  GLN A 155     -26.994   8.206  19.610  1.00 97.51           C  
ATOM   2530  HA  GLN A 155     -25.967   7.922  19.381  1.00 97.51           H  
ATOM   2531  C   GLN A 155     -27.814   6.916  19.668  1.00 97.51           C  
ATOM   2532  CB  GLN A 155     -27.015   8.905  20.975  1.00 97.51           C  
ATOM   2533  HB2 GLN A 155     -27.981   9.391  21.119  1.00 97.51           H  
ATOM   2534  HB3 GLN A 155     -26.885   8.162  21.761  1.00 97.51           H  
ATOM   2535  O   GLN A 155     -27.233   5.836  19.779  1.00 97.51           O  
ATOM   2536  CG  GLN A 155     -25.886   9.934  21.093  1.00 97.51           C  
ATOM   2537  HG2 GLN A 155     -25.945  10.635  20.261  1.00 97.51           H  
ATOM   2538  HG3 GLN A 155     -24.926   9.420  21.035  1.00 97.51           H  
ATOM   2539  CD  GLN A 155     -25.938  10.735  22.387  1.00 97.51           C  
ATOM   2540  NE2 GLN A 155     -24.838  11.340  22.781  1.00 97.51           N  
ATOM   2541 HE21 GLN A 155     -24.894  11.824  23.665  1.00 97.51           H  
ATOM   2542 HE22 GLN A 155     -23.981  11.246  22.255  1.00 97.51           H  
ATOM   2543  OE1 GLN A 155     -26.946  10.839  23.065  1.00 97.51           O  
ATOM   2544  N   LEU A 156     -29.141   7.010  19.546  1.00 97.46           N  
ATOM   2545  H   LEU A 156     -29.562   7.927  19.500  1.00 97.46           H  
ATOM   2546  CA  LEU A 156     -30.031   5.853  19.473  1.00 97.46           C  
ATOM   2547  HA  LEU A 156     -29.895   5.265  20.381  1.00 97.46           H  
ATOM   2548  C   LEU A 156     -29.667   4.957  18.284  1.00 97.46           C  
ATOM   2549  CB  LEU A 156     -31.490   6.339  19.408  1.00 97.46           C  
ATOM   2550  HB2 LEU A 156     -31.621   6.948  18.513  1.00 97.46           H  
ATOM   2551  HB3 LEU A 156     -31.691   6.971  20.273  1.00 97.46           H  
ATOM   2552  O   LEU A 156     -29.478   3.758  18.479  1.00 97.46           O  
ATOM   2553  CG  LEU A 156     -32.526   5.201  19.373  1.00 97.46           C  
ATOM   2554  HG  LEU A 156     -32.341   4.566  18.506  1.00 97.46           H  
ATOM   2555  CD1 LEU A 156     -32.477   4.344  20.641  1.00 97.46           C  
ATOM   2556 HD11 LEU A 156     -33.290   3.619  20.619  1.00 97.46           H  
ATOM   2557 HD12 LEU A 156     -32.582   4.973  21.525  1.00 97.46           H  
ATOM   2558 HD13 LEU A 156     -31.537   3.793  20.685  1.00 97.46           H  
ATOM   2559  CD2 LEU A 156     -33.929   5.790  19.242  1.00 97.46           C  
ATOM   2560 HD21 LEU A 156     -34.662   4.987  19.171  1.00 97.46           H  
ATOM   2561 HD22 LEU A 156     -33.991   6.391  18.335  1.00 97.46           H  
ATOM   2562 HD23 LEU A 156     -34.160   6.419  20.101  1.00 97.46           H  
ATOM   2563  N   PHE A 157     -29.459   5.549  17.104  1.00 97.97           N  
ATOM   2564  H   PHE A 157     -29.692   6.527  17.013  1.00 97.97           H  
ATOM   2565  CA  PHE A 157     -28.977   4.842  15.917  1.00 97.97           C  
ATOM   2566  HA  PHE A 157     -29.720   4.100  15.623  1.00 97.97           H  
ATOM   2567  C   PHE A 157     -27.665   4.093  16.200  1.00 97.97           C  
ATOM   2568  CB  PHE A 157     -28.812   5.851  14.770  1.00 97.97           C  
ATOM   2569  HB2 PHE A 157     -28.150   6.659  15.084  1.00 97.97           H  
ATOM   2570  HB3 PHE A 157     -29.784   6.294  14.553  1.00 97.97           H  
ATOM   2571  O   PHE A 157     -27.571   2.888  15.978  1.00 97.97           O  
ATOM   2572  CG  PHE A 157     -28.256   5.243  13.498  1.00 97.97           C  
ATOM   2573  CD1 PHE A 157     -26.865   5.179  13.285  1.00 97.97           C  
ATOM   2574  HD1 PHE A 157     -26.187   5.586  14.020  1.00 97.97           H  
ATOM   2575  CD2 PHE A 157     -29.133   4.692  12.547  1.00 97.97           C  
ATOM   2576  HD2 PHE A 157     -30.200   4.703  12.717  1.00 97.97           H  
ATOM   2577  CE1 PHE A 157     -26.354   4.555  12.132  1.00 97.97           C  
ATOM   2578  HE1 PHE A 157     -25.287   4.478  11.981  1.00 97.97           H  
ATOM   2579  CE2 PHE A 157     -28.622   4.074  11.393  1.00 97.97           C  
ATOM   2580  HE2 PHE A 157     -29.300   3.611  10.691  1.00 97.97           H  
ATOM   2581  CZ  PHE A 157     -27.234   4.000  11.187  1.00 97.97           C  
ATOM   2582  HZ  PHE A 157     -26.848   3.490  10.318  1.00 97.97           H  
ATOM   2583  N   VAL A 158     -26.653   4.768  16.759  1.00 97.91           N  
ATOM   2584  H   VAL A 158     -26.776   5.753  16.943  1.00 97.91           H  
ATOM   2585  CA  VAL A 158     -25.369   4.117  17.082  1.00 97.91           C  
ATOM   2586  HA  VAL A 158     -24.959   3.689  16.168  1.00 97.91           H  
ATOM   2587  C   VAL A 158     -25.550   2.951  18.058  1.00 97.91           C  
ATOM   2588  CB  VAL A 158     -24.355   5.135  17.637  1.00 97.91           C  
ATOM   2589  HB  VAL A 158     -24.826   5.724  18.424  1.00 97.91           H  
ATOM   2590  O   VAL A 158     -24.915   1.912  17.888  1.00 97.91           O  
ATOM   2591  CG1 VAL A 158     -23.103   4.462  18.215  1.00 97.91           C  
ATOM   2592 HG11 VAL A 158     -22.338   5.203  18.448  1.00 97.91           H  
ATOM   2593 HG12 VAL A 158     -23.361   3.944  19.139  1.00 97.91           H  
ATOM   2594 HG13 VAL A 158     -22.702   3.744  17.499  1.00 97.91           H  
ATOM   2595  CG2 VAL A 158     -23.887   6.088  16.532  1.00 97.91           C  
ATOM   2596 HG21 VAL A 158     -24.744   6.572  16.064  1.00 97.91           H  
ATOM   2597 HG22 VAL A 158     -23.340   5.532  15.771  1.00 97.91           H  
ATOM   2598 HG23 VAL A 158     -23.241   6.857  16.958  1.00 97.91           H  
ATOM   2599  N   ASN A 159     -26.408   3.091  19.069  1.00 96.88           N  
ATOM   2600  H   ASN A 159     -26.919   3.958  19.158  1.00 96.88           H  
ATOM   2601  CA  ASN A 159     -26.638   2.026  20.044  1.00 96.88           C  
ATOM   2602  HA  ASN A 159     -25.672   1.646  20.375  1.00 96.88           H  
ATOM   2603  C   ASN A 159     -27.370   0.824  19.438  1.00 96.88           C  
ATOM   2604  CB  ASN A 159     -27.378   2.598  21.259  1.00 96.88           C  
ATOM   2605  HB2 ASN A 159     -27.709   1.780  21.900  1.00 96.88           H  
ATOM   2606  HB3 ASN A 159     -28.258   3.147  20.925  1.00 96.88           H  
ATOM   2607  O   ASN A 159     -26.985  -0.308  19.722  1.00 96.88           O  
ATOM   2608  CG  ASN A 159     -26.483   3.494  22.090  1.00 96.88           C  
ATOM   2609  ND2 ASN A 159     -27.028   4.564  22.613  1.00 96.88           N  
ATOM   2610 HD21 ASN A 159     -27.977   4.813  22.373  1.00 96.88           H  
ATOM   2611 HD22 ASN A 159     -26.388   5.231  23.020  1.00 96.88           H  
ATOM   2612  OD1 ASN A 159     -25.298   3.237  22.285  1.00 96.88           O  
ATOM   2613  N   GLN A 160     -28.363   1.059  18.576  1.00 97.58           N  
ATOM   2614  H   GLN A 160     -28.620   2.016  18.382  1.00 97.58           H  
ATOM   2615  CA  GLN A 160     -29.089   0.003  17.862  1.00 97.58           C  
ATOM   2616  HA  GLN A 160     -29.486  -0.714  18.581  1.00 97.58           H  
ATOM   2617  C   GLN A 160     -28.171  -0.780  16.910  1.00 97.58           C  
ATOM   2618  CB  GLN A 160     -30.261   0.637  17.095  1.00 97.58           C  
ATOM   2619  HB2 GLN A 160     -29.898   1.499  16.535  1.00 97.58           H  
ATOM   2620  HB3 GLN A 160     -30.656  -0.088  16.383  1.00 97.58           H  
ATOM   2621  O   GLN A 160     -28.235  -2.006  16.854  1.00 97.58           O  
ATOM   2622  CG  GLN A 160     -31.401   1.062  18.037  1.00 97.58           C  
ATOM   2623  HG2 GLN A 160     -31.012   1.684  18.843  1.00 97.58           H  
ATOM   2624  HG3 GLN A 160     -31.836   0.167  18.482  1.00 97.58           H  
ATOM   2625  CD  GLN A 160     -32.504   1.845  17.330  1.00 97.58           C  
ATOM   2626  NE2 GLN A 160     -33.671   1.962  17.926  1.00 97.58           N  
ATOM   2627 HE21 GLN A 160     -33.863   1.491  18.799  1.00 97.58           H  
ATOM   2628 HE22 GLN A 160     -34.369   2.469  17.402  1.00 97.58           H  
ATOM   2629  OE1 GLN A 160     -32.350   2.389  16.253  1.00 97.58           O  
ATOM   2630  N   HIS A 161     -27.253  -0.088  16.232  1.00 97.74           N  
ATOM   2631  H   HIS A 161     -27.295   0.920  16.284  1.00 97.74           H  
ATOM   2632  CA  HIS A 161     -26.363  -0.672  15.223  1.00 97.74           C  
ATOM   2633  HA  HIS A 161     -26.792  -1.616  14.886  1.00 97.74           H  
ATOM   2634  C   HIS A 161     -24.961  -1.022  15.748  1.00 97.74           C  
ATOM   2635  CB  HIS A 161     -26.343   0.254  14.002  1.00 97.74           C  
ATOM   2636  HB2 HIS A 161     -26.027   1.252  14.305  1.00 97.74           H  
ATOM   2637  HB3 HIS A 161     -25.633  -0.128  13.268  1.00 97.74           H  
ATOM   2638  O   HIS A 161     -24.074  -1.369  14.974  1.00 97.74           O  
ATOM   2639  CG  HIS A 161     -27.692   0.339  13.336  1.00 97.74           C  
ATOM   2640  CD2 HIS A 161     -28.594   1.367  13.391  1.00 97.74           C  
ATOM   2641  HD2 HIS A 161     -28.461   2.310  13.901  1.00 97.74           H  
ATOM   2642  ND1 HIS A 161     -28.258  -0.633  12.550  1.00 97.74           N  
ATOM   2643  HD1 HIS A 161     -27.803  -1.469  12.211  1.00 97.74           H  
ATOM   2644  CE1 HIS A 161     -29.462  -0.210  12.146  1.00 97.74           C  
ATOM   2645  HE1 HIS A 161     -30.121  -0.762  11.493  1.00 97.74           H  
ATOM   2646  NE2 HIS A 161     -29.713   1.014  12.633  1.00 97.74           N  
ATOM   2647  N   ARG A 162     -24.725  -0.977  17.066  1.00 95.43           N  
ATOM   2648  H   ARG A 162     -25.469  -0.627  17.653  1.00 95.43           H  
ATOM   2649  CA  ARG A 162     -23.412  -1.269  17.679  1.00 95.43           C  
ATOM   2650  HA  ARG A 162     -22.698  -0.512  17.355  1.00 95.43           H  
ATOM   2651  C   ARG A 162     -22.832  -2.619  17.252  1.00 95.43           C  
ATOM   2652  CB  ARG A 162     -23.566  -1.205  19.206  1.00 95.43           C  
ATOM   2653  HB2 ARG A 162     -23.726  -0.164  19.487  1.00 95.43           H  
ATOM   2654  HB3 ARG A 162     -24.448  -1.775  19.499  1.00 95.43           H  
ATOM   2655  O   ARG A 162     -21.625  -2.728  17.049  1.00 95.43           O  
ATOM   2656  CG  ARG A 162     -22.352  -1.776  19.966  1.00 95.43           C  
ATOM   2657  HG2 ARG A 162     -21.444  -1.252  19.668  1.00 95.43           H  
ATOM   2658  HG3 ARG A 162     -22.225  -2.831  19.721  1.00 95.43           H  
ATOM   2659  CD  ARG A 162     -22.535  -1.710  21.482  1.00 95.43           C  
ATOM   2660  HD2 ARG A 162     -21.674  -2.178  21.959  1.00 95.43           H  
ATOM   2661  HD3 ARG A 162     -23.410  -2.303  21.749  1.00 95.43           H  
ATOM   2662  NE  ARG A 162     -22.735  -0.331  21.966  1.00 95.43           N  
ATOM   2663  HE  ARG A 162     -23.627   0.088  21.748  1.00 95.43           H  
ATOM   2664  NH1 ARG A 162     -20.745  -0.056  23.086  1.00 95.43           N  
ATOM   2665 HH11 ARG A 162     -20.182   0.435  23.765  1.00 95.43           H  
ATOM   2666 HH12 ARG A 162     -20.437  -0.958  22.751  1.00 95.43           H  
ATOM   2667  NH2 ARG A 162     -22.337   1.524  23.198  1.00 95.43           N  
ATOM   2668 HH21 ARG A 162     -21.785   2.030  23.876  1.00 95.43           H  
ATOM   2669 HH22 ARG A 162     -23.248   1.881  22.945  1.00 95.43           H  
ATOM   2670  CZ  ARG A 162     -21.934   0.369  22.745  1.00 95.43           C  
ATOM   2671  N   HIS A 163     -23.679  -3.641  17.171  1.00 95.23           N  
ATOM   2672  H   HIS A 163     -24.665  -3.454  17.284  1.00 95.23           H  
ATOM   2673  CA  HIS A 163     -23.269  -5.002  16.833  1.00 95.23           C  
ATOM   2674  HA  HIS A 163     -22.484  -5.312  17.524  1.00 95.23           H  
ATOM   2675  C   HIS A 163     -22.671  -5.095  15.418  1.00 95.23           C  
ATOM   2676  CB  HIS A 163     -24.465  -5.942  17.027  1.00 95.23           C  
ATOM   2677  HB2 HIS A 163     -24.136  -6.965  16.844  1.00 95.23           H  
ATOM   2678  HB3 HIS A 163     -24.804  -5.885  18.062  1.00 95.23           H  
ATOM   2679  O   HIS A 163     -21.751  -5.881  15.209  1.00 95.23           O  
ATOM   2680  CG  HIS A 163     -25.628  -5.641  16.116  1.00 95.23           C  
ATOM   2681  CD2 HIS A 163     -25.876  -6.239  14.908  1.00 95.23           C  
ATOM   2682  HD2 HIS A 163     -25.279  -7.005  14.436  1.00 95.23           H  
ATOM   2683  ND1 HIS A 163     -26.622  -4.699  16.314  1.00 95.23           N  
ATOM   2684  HD1 HIS A 163     -26.805  -4.134  17.131  1.00 95.23           H  
ATOM   2685  CE1 HIS A 163     -27.441  -4.735  15.251  1.00 95.23           C  
ATOM   2686  HE1 HIS A 163     -28.321  -4.123  15.123  1.00 95.23           H  
ATOM   2687  NE2 HIS A 163     -27.031  -5.663  14.379  1.00 95.23           N  
ATOM   2688  N   GLU A 164     -23.080  -4.213  14.498  1.00 97.55           N  
ATOM   2689  H   GLU A 164     -23.832  -3.577  14.725  1.00 97.55           H  
ATOM   2690  CA  GLU A 164     -22.565  -4.151  13.124  1.00 97.55           C  
ATOM   2691  HA  GLU A 164     -22.643  -5.143  12.679  1.00 97.55           H  
ATOM   2692  C   GLU A 164     -21.084  -3.735  13.048  1.00 97.55           C  
ATOM   2693  CB  GLU A 164     -23.412  -3.189  12.274  1.00 97.55           C  
ATOM   2694  HB2 GLU A 164     -22.966  -3.161  11.280  1.00 97.55           H  
ATOM   2695  HB3 GLU A 164     -23.352  -2.182  12.687  1.00 97.55           H  
ATOM   2696  O   GLU A 164     -20.438  -3.916  12.018  1.00 97.55           O  
ATOM   2697  CG  GLU A 164     -24.889  -3.595  12.153  1.00 97.55           C  
ATOM   2698  HG2 GLU A 164     -25.361  -3.450  13.125  1.00 97.55           H  
ATOM   2699  HG3 GLU A 164     -24.944  -4.656  11.907  1.00 97.55           H  
ATOM   2700  CD  GLU A 164     -25.677  -2.804  11.090  1.00 97.55           C  
ATOM   2701  OE1 GLU A 164     -26.888  -2.589  11.300  1.00 97.55           O  
ATOM   2702  OE2 GLU A 164     -25.138  -2.444  10.011  1.00 97.55           O  
ATOM   2703  N   LEU A 165     -20.483  -3.225  14.135  1.00 96.99           N  
ATOM   2704  H   LEU A 165     -21.034  -3.092  14.971  1.00 96.99           H  
ATOM   2705  CA  LEU A 165     -19.026  -3.048  14.186  1.00 96.99           C  
ATOM   2706  HA  LEU A 165     -18.719  -2.421  13.349  1.00 96.99           H  
ATOM   2707  C   LEU A 165     -18.279  -4.378  14.017  1.00 96.99           C  
ATOM   2708  CB  LEU A 165     -18.596  -2.395  15.509  1.00 96.99           C  
ATOM   2709  HB2 LEU A 165     -17.507  -2.431  15.551  1.00 96.99           H  
ATOM   2710  HB3 LEU A 165     -18.976  -2.992  16.338  1.00 96.99           H  
ATOM   2711  O   LEU A 165     -17.151  -4.377  13.521  1.00 96.99           O  
ATOM   2712  CG  LEU A 165     -19.030  -0.935  15.711  1.00 96.99           C  
ATOM   2713  HG  LEU A 165     -20.109  -0.879  15.853  1.00 96.99           H  
ATOM   2714  CD1 LEU A 165     -18.334  -0.403  16.962  1.00 96.99           C  
ATOM   2715 HD11 LEU A 165     -18.581   0.651  17.088  1.00 96.99           H  
ATOM   2716 HD12 LEU A 165     -18.667  -0.969  17.832  1.00 96.99           H  
ATOM   2717 HD13 LEU A 165     -17.253  -0.499  16.864  1.00 96.99           H  
ATOM   2718  CD2 LEU A 165     -18.644  -0.014  14.551  1.00 96.99           C  
ATOM   2719 HD21 LEU A 165     -17.583  -0.111  14.322  1.00 96.99           H  
ATOM   2720 HD22 LEU A 165     -19.231  -0.278  13.671  1.00 96.99           H  
ATOM   2721 HD23 LEU A 165     -18.875   1.021  14.804  1.00 96.99           H  
ATOM   2722  N   LYS A 166     -18.888  -5.496  14.428  1.00 96.93           N  
ATOM   2723  H   LYS A 166     -19.840  -5.428  14.757  1.00 96.93           H  
ATOM   2724  CA  LYS A 166     -18.337  -6.836  14.218  1.00 96.93           C  
ATOM   2725  HA  LYS A 166     -17.291  -6.845  14.527  1.00 96.93           H  
ATOM   2726  C   LYS A 166     -18.363  -7.203  12.737  1.00 96.93           C  
ATOM   2727  CB  LYS A 166     -19.124  -7.841  15.064  1.00 96.93           C  
ATOM   2728  HB2 LYS A 166     -20.134  -7.929  14.664  1.00 96.93           H  
ATOM   2729  HB3 LYS A 166     -19.184  -7.486  16.093  1.00 96.93           H  
ATOM   2730  O   LYS A 166     -17.348  -7.665  12.228  1.00 96.93           O  
ATOM   2731  CG  LYS A 166     -18.450  -9.217  15.048  1.00 96.93           C  
ATOM   2732  HG2 LYS A 166     -17.497  -9.165  15.573  1.00 96.93           H  
ATOM   2733  HG3 LYS A 166     -18.269  -9.530  14.020  1.00 96.93           H  
ATOM   2734  CD  LYS A 166     -19.349 -10.257  15.716  1.00 96.93           C  
ATOM   2735  HD2 LYS A 166     -19.538  -9.986  16.755  1.00 96.93           H  
ATOM   2736  HD3 LYS A 166     -20.296 -10.282  15.177  1.00 96.93           H  
ATOM   2737  CE  LYS A 166     -18.661 -11.625  15.651  1.00 96.93           C  
ATOM   2738  HE2 LYS A 166     -18.349 -11.932  16.650  1.00 96.93           H  
ATOM   2739  HE3 LYS A 166     -17.778 -11.532  15.019  1.00 96.93           H  
ATOM   2740  NZ  LYS A 166     -19.543 -12.632  15.032  1.00 96.93           N  
ATOM   2741  HZ1 LYS A 166     -19.572 -12.405  14.049  1.00 96.93           H  
ATOM   2742  HZ2 LYS A 166     -20.489 -12.605  15.385  1.00 96.93           H  
ATOM   2743  HZ3 LYS A 166     -19.147 -13.561  15.061  1.00 96.93           H  
ATOM   2744  N   ASP A 167     -19.452  -6.898  12.040  1.00 98.02           N  
ATOM   2745  H   ASP A 167     -20.299  -6.673  12.543  1.00 98.02           H  
ATOM   2746  CA  ASP A 167     -19.595  -7.143  10.600  1.00 98.02           C  
ATOM   2747  HA  ASP A 167     -19.505  -8.212  10.412  1.00 98.02           H  
ATOM   2748  C   ASP A 167     -18.513  -6.401   9.796  1.00 98.02           C  
ATOM   2749  CB  ASP A 167     -20.977  -6.681  10.105  1.00 98.02           C  
ATOM   2750  HB2 ASP A 167     -21.009  -5.592  10.123  1.00 98.02           H  
ATOM   2751  HB3 ASP A 167     -21.083  -6.990   9.065  1.00 98.02           H  
ATOM   2752  O   ASP A 167     -17.973  -6.923   8.822  1.00 98.02           O  
ATOM   2753  CG  ASP A 167     -22.186  -7.207  10.886  1.00 98.02           C  
ATOM   2754  OD1 ASP A 167     -22.020  -8.103  11.741  1.00 98.02           O  
ATOM   2755  OD2 ASP A 167     -23.271  -6.627  10.658  1.00 98.02           O  
ATOM   2756  N   ILE A 168     -18.126  -5.194  10.233  1.00 98.15           N  
ATOM   2757  H   ILE A 168     -18.655  -4.785  10.990  1.00 98.15           H  
ATOM   2758  CA  ILE A 168     -17.013  -4.449   9.622  1.00 98.15           C  
ATOM   2759  HA  ILE A 168     -17.203  -4.384   8.551  1.00 98.15           H  
ATOM   2760  C   ILE A 168     -15.687  -5.207   9.794  1.00 98.15           C  
ATOM   2761  CB  ILE A 168     -16.922  -3.009  10.182  1.00 98.15           C  
ATOM   2762  HB  ILE A 168     -16.769  -3.062  11.260  1.00 98.15           H  
ATOM   2763  O   ILE A 168     -14.899  -5.283   8.852  1.00 98.15           O  
ATOM   2764  CG1 ILE A 168     -18.225  -2.229   9.903  1.00 98.15           C  
ATOM   2765 HG12 ILE A 168     -18.327  -2.081   8.828  1.00 98.15           H  
ATOM   2766 HG13 ILE A 168     -19.085  -2.812  10.233  1.00 98.15           H  
ATOM   2767  CG2 ILE A 168     -15.725  -2.265   9.553  1.00 98.15           C  
ATOM   2768 HG21 ILE A 168     -15.694  -1.228   9.886  1.00 98.15           H  
ATOM   2769 HG22 ILE A 168     -14.787  -2.734   9.852  1.00 98.15           H  
ATOM   2770 HG23 ILE A 168     -15.802  -2.290   8.466  1.00 98.15           H  
ATOM   2771  CD1 ILE A 168     -18.305  -0.870  10.607  1.00 98.15           C  
ATOM   2772 HD11 ILE A 168     -17.650  -0.156  10.108  1.00 98.15           H  
ATOM   2773 HD12 ILE A 168     -18.016  -0.970  11.653  1.00 98.15           H  
ATOM   2774 HD13 ILE A 168     -19.328  -0.497  10.554  1.00 98.15           H  
ATOM   2775  N   ILE A 169     -15.429  -5.789  10.971  1.00 98.01           N  
ATOM   2776  H   ILE A 169     -16.151  -5.766  11.677  1.00 98.01           H  
ATOM   2777  CA  ILE A 169     -14.232  -6.611  11.215  1.00 98.01           C  
ATOM   2778  HA  ILE A 169     -13.353  -6.051  10.895  1.00 98.01           H  
ATOM   2779  C   ILE A 169     -14.252  -7.888  10.376  1.00 98.01           C  
ATOM   2780  CB  ILE A 169     -14.091  -6.946  12.715  1.00 98.01           C  
ATOM   2781  HB  ILE A 169     -15.025  -7.384  13.065  1.00 98.01           H  
ATOM   2782  O   ILE A 169     -13.219  -8.265   9.824  1.00 98.01           O  
ATOM   2783  CG1 ILE A 169     -13.841  -5.684  13.555  1.00 98.01           C  
ATOM   2784 HG12 ILE A 169     -13.826  -6.000  14.598  1.00 98.01           H  
ATOM   2785 HG13 ILE A 169     -14.673  -4.990  13.434  1.00 98.01           H  
ATOM   2786  CG2 ILE A 169     -12.988  -7.988  12.992  1.00 98.01           C  
ATOM   2787 HG21 ILE A 169     -13.295  -8.963  12.615  1.00 98.01           H  
ATOM   2788 HG22 ILE A 169     -12.057  -7.701  12.504  1.00 98.01           H  
ATOM   2789 HG23 ILE A 169     -12.824  -8.083  14.065  1.00 98.01           H  
ATOM   2790  CD1 ILE A 169     -12.537  -4.930  13.271  1.00 98.01           C  
ATOM   2791 HD11 ILE A 169     -12.431  -4.132  14.006  1.00 98.01           H  
ATOM   2792 HD12 ILE A 169     -11.676  -5.592  13.363  1.00 98.01           H  
ATOM   2793 HD13 ILE A 169     -12.562  -4.490  12.275  1.00 98.01           H  
ATOM   2794  N   GLU A 170     -15.408  -8.536  10.250  1.00 98.06           N  
ATOM   2795  H   GLU A 170     -16.216  -8.191  10.748  1.00 98.06           H  
ATOM   2796  CA  GLU A 170     -15.583  -9.719   9.406  1.00 98.06           C  
ATOM   2797  HA  GLU A 170     -14.856 -10.476   9.699  1.00 98.06           H  
ATOM   2798  C   GLU A 170     -15.288  -9.379   7.935  1.00 98.06           C  
ATOM   2799  CB  GLU A 170     -16.987 -10.312   9.628  1.00 98.06           C  
ATOM   2800  HB2 GLU A 170     -17.166 -11.085   8.880  1.00 98.06           H  
ATOM   2801  HB3 GLU A 170     -17.734  -9.528   9.511  1.00 98.06           H  
ATOM   2802  O   GLU A 170     -14.471 -10.052   7.306  1.00 98.06           O  
ATOM   2803  CG  GLU A 170     -17.108 -10.948  11.030  1.00 98.06           C  
ATOM   2804  HG2 GLU A 170     -16.408 -11.781  11.091  1.00 98.06           H  
ATOM   2805  HG3 GLU A 170     -16.804 -10.224  11.786  1.00 98.06           H  
ATOM   2806  CD  GLU A 170     -18.516 -11.458  11.391  1.00 98.06           C  
ATOM   2807  OE1 GLU A 170     -18.679 -11.923  12.554  1.00 98.06           O  
ATOM   2808  OE2 GLU A 170     -19.414 -11.404  10.531  1.00 98.06           O  
ATOM   2809  N   MET A 171     -15.789  -8.247   7.432  1.00 98.10           N  
ATOM   2810  H   MET A 171     -16.480  -7.754   7.980  1.00 98.10           H  
ATOM   2811  CA  MET A 171     -15.487  -7.763   6.080  1.00 98.10           C  
ATOM   2812  HA  MET A 171     -15.763  -8.547   5.375  1.00 98.10           H  
ATOM   2813  C   MET A 171     -13.995  -7.445   5.877  1.00 98.10           C  
ATOM   2814  CB  MET A 171     -16.348  -6.525   5.805  1.00 98.10           C  
ATOM   2815  HB2 MET A 171     -15.969  -5.678   6.377  1.00 98.10           H  
ATOM   2816  HB3 MET A 171     -17.365  -6.734   6.136  1.00 98.10           H  
ATOM   2817  O   MET A 171     -13.425  -7.759   4.830  1.00 98.10           O  
ATOM   2818  CG  MET A 171     -16.382  -6.162   4.317  1.00 98.10           C  
ATOM   2819  HG2 MET A 171     -15.366  -6.032   3.944  1.00 98.10           H  
ATOM   2820  HG3 MET A 171     -16.825  -6.990   3.764  1.00 98.10           H  
ATOM   2821  SD  MET A 171     -17.328  -4.655   3.970  1.00 98.10           S  
ATOM   2822  CE  MET A 171     -18.981  -5.362   4.161  1.00 98.10           C  
ATOM   2823  HE1 MET A 171     -19.729  -4.574   4.081  1.00 98.10           H  
ATOM   2824  HE2 MET A 171     -19.151  -6.097   3.375  1.00 98.10           H  
ATOM   2825  HE3 MET A 171     -19.070  -5.861   5.126  1.00 98.10           H  
ATOM   2826  N   ILE A 172     -13.330  -6.843   6.873  1.00 98.01           N  
ATOM   2827  H   ILE A 172     -13.855  -6.579   7.695  1.00 98.01           H  
ATOM   2828  CA  ILE A 172     -11.875  -6.606   6.844  1.00 98.01           C  
ATOM   2829  HA  ILE A 172     -11.627  -6.084   5.920  1.00 98.01           H  
ATOM   2830  C   ILE A 172     -11.112  -7.938   6.821  1.00 98.01           C  
ATOM   2831  CB  ILE A 172     -11.436  -5.718   8.038  1.00 98.01           C  
ATOM   2832  HB  ILE A 172     -11.874  -6.121   8.951  1.00 98.01           H  
ATOM   2833  O   ILE A 172     -10.121  -8.066   6.099  1.00 98.01           O  
ATOM   2834  CG1 ILE A 172     -11.945  -4.273   7.842  1.00 98.01           C  
ATOM   2835 HG12 ILE A 172     -11.408  -3.807   7.016  1.00 98.01           H  
ATOM   2836 HG13 ILE A 172     -13.003  -4.302   7.581  1.00 98.01           H  
ATOM   2837  CG2 ILE A 172      -9.902  -5.713   8.210  1.00 98.01           C  
ATOM   2838 HG21 ILE A 172      -9.422  -5.446   7.269  1.00 98.01           H  
ATOM   2839 HG22 ILE A 172      -9.601  -5.005   8.982  1.00 98.01           H  
ATOM   2840 HG23 ILE A 172      -9.555  -6.699   8.521  1.00 98.01           H  
ATOM   2841  CD1 ILE A 172     -11.818  -3.377   9.078  1.00 98.01           C  
ATOM   2842 HD11 ILE A 172     -12.378  -2.456   8.914  1.00 98.01           H  
ATOM   2843 HD12 ILE A 172     -10.774  -3.115   9.251  1.00 98.01           H  
ATOM   2844 HD13 ILE A 172     -12.229  -3.886   9.950  1.00 98.01           H  
ATOM   2845  N   SER A 173     -11.568  -8.929   7.589  1.00 98.22           N  
ATOM   2846  H   SER A 173     -12.392  -8.750   8.145  1.00 98.22           H  
ATOM   2847  CA  SER A 173     -10.976 -10.268   7.658  1.00 98.22           C  
ATOM   2848  HA  SER A 173      -9.920 -10.172   7.909  1.00 98.22           H  
ATOM   2849  C   SER A 173     -11.066 -10.991   6.316  1.00 98.22           C  
ATOM   2850  CB  SER A 173     -11.673 -11.066   8.765  1.00 98.22           C  
ATOM   2851  HB2 SER A 173     -11.629 -10.493   9.691  1.00 98.22           H  
ATOM   2852  HB3 SER A 173     -12.721 -11.219   8.507  1.00 98.22           H  
ATOM   2853  O   SER A 173     -10.050 -11.467   5.803  1.00 98.22           O  
ATOM   2854  OG  SER A 173     -11.074 -12.331   8.982  1.00 98.22           O  
ATOM   2855  HG  SER A 173     -11.550 -12.719   9.721  1.00 98.22           H  
ATOM   2856  N   GLU A 174     -12.244 -10.998   5.691  1.00 97.41           N  
ATOM   2857  H   GLU A 174     -13.047 -10.608   6.163  1.00 97.41           H  
ATOM   2858  CA  GLU A 174     -12.457 -11.575   4.361  1.00 97.41           C  
ATOM   2859  HA  GLU A 174     -12.172 -12.627   4.365  1.00 97.41           H  
ATOM   2860  C   GLU A 174     -11.619 -10.873   3.289  1.00 97.41           C  
ATOM   2861  CB  GLU A 174     -13.936 -11.469   3.984  1.00 97.41           C  
ATOM   2862  HB2 GLU A 174     -14.036 -11.724   2.929  1.00 97.41           H  
ATOM   2863  HB3 GLU A 174     -14.268 -10.441   4.128  1.00 97.41           H  
ATOM   2864  O   GLU A 174     -10.929 -11.529   2.504  1.00 97.41           O  
ATOM   2865  CG  GLU A 174     -14.817 -12.423   4.799  1.00 97.41           C  
ATOM   2866  HG2 GLU A 174     -14.717 -12.202   5.861  1.00 97.41           H  
ATOM   2867  HG3 GLU A 174     -14.459 -13.440   4.637  1.00 97.41           H  
ATOM   2868  CD  GLU A 174     -16.294 -12.334   4.392  1.00 97.41           C  
ATOM   2869  OE1 GLU A 174     -17.060 -13.178   4.901  1.00 97.41           O  
ATOM   2870  OE2 GLU A 174     -16.628 -11.462   3.554  1.00 97.41           O  
ATOM   2871  N   PHE A 175     -11.606  -9.535   3.283  1.00 97.31           N  
ATOM   2872  H   PHE A 175     -12.209  -9.046   3.929  1.00 97.31           H  
ATOM   2873  CA  PHE A 175     -10.778  -8.761   2.360  1.00 97.31           C  
ATOM   2874  HA  PHE A 175     -11.046  -9.038   1.340  1.00 97.31           H  
ATOM   2875  C   PHE A 175      -9.288  -9.078   2.548  1.00 97.31           C  
ATOM   2876  CB  PHE A 175     -11.066  -7.267   2.554  1.00 97.31           C  
ATOM   2877  HB2 PHE A 175     -10.793  -6.973   3.567  1.00 97.31           H  
ATOM   2878  HB3 PHE A 175     -12.138  -7.098   2.446  1.00 97.31           H  
ATOM   2879  O   PHE A 175      -8.568  -9.315   1.576  1.00 97.31           O  
ATOM   2880  CG  PHE A 175     -10.340  -6.379   1.562  1.00 97.31           C  
ATOM   2881  CD1 PHE A 175      -9.102  -5.803   1.900  1.00 97.31           C  
ATOM   2882  HD1 PHE A 175      -8.673  -5.993   2.873  1.00 97.31           H  
ATOM   2883  CD2 PHE A 175     -10.906  -6.129   0.299  1.00 97.31           C  
ATOM   2884  HD2 PHE A 175     -11.868  -6.552   0.047  1.00 97.31           H  
ATOM   2885  CE1 PHE A 175      -8.436  -4.971   0.981  1.00 97.31           C  
ATOM   2886  HE1 PHE A 175      -7.497  -4.504   1.242  1.00 97.31           H  
ATOM   2887  CE2 PHE A 175     -10.241  -5.300  -0.621  1.00 97.31           C  
ATOM   2888  HE2 PHE A 175     -10.689  -5.077  -1.577  1.00 97.31           H  
ATOM   2889  CZ  PHE A 175      -9.009  -4.717  -0.276  1.00 97.31           C  
ATOM   2890  HZ  PHE A 175      -8.511  -4.052  -0.967  1.00 97.31           H  
ATOM   2891  N   SER A 176      -8.825  -9.152   3.796  1.00 97.18           N  
ATOM   2892  H   SER A 176      -9.465  -8.963   4.554  1.00 97.18           H  
ATOM   2893  CA  SER A 176      -7.438  -9.479   4.118  1.00 97.18           C  
ATOM   2894  HA  SER A 176      -6.805  -8.736   3.633  1.00 97.18           H  
ATOM   2895  C   SER A 176      -7.029 -10.856   3.600  1.00 97.18           C  
ATOM   2896  CB  SER A 176      -7.215  -9.385   5.626  1.00 97.18           C  
ATOM   2897  HB2 SER A 176      -7.411  -8.362   5.947  1.00 97.18           H  
ATOM   2898  HB3 SER A 176      -7.903 -10.050   6.148  1.00 97.18           H  
ATOM   2899  O   SER A 176      -6.012 -10.972   2.909  1.00 97.18           O  
ATOM   2900  OG  SER A 176      -5.880  -9.735   5.939  1.00 97.18           O  
ATOM   2901  HG  SER A 176      -5.878 -10.625   6.299  1.00 97.18           H  
ATOM   2902  N   LYS A 177      -7.844 -11.881   3.876  1.00 97.01           N  
ATOM   2903  H   LYS A 177      -8.669 -11.697   4.429  1.00 97.01           H  
ATOM   2904  CA  LYS A 177      -7.612 -13.262   3.429  1.00 97.01           C  
ATOM   2905  HA  LYS A 177      -6.618 -13.592   3.730  1.00 97.01           H  
ATOM   2906  C   LYS A 177      -7.671 -13.410   1.912  1.00 97.01           C  
ATOM   2907  CB  LYS A 177      -8.658 -14.186   4.064  1.00 97.01           C  
ATOM   2908  HB2 LYS A 177      -8.611 -15.161   3.580  1.00 97.01           H  
ATOM   2909  HB3 LYS A 177      -9.653 -13.770   3.903  1.00 97.01           H  
ATOM   2910  O   LYS A 177      -6.980 -14.256   1.360  1.00 97.01           O  
ATOM   2911  CG  LYS A 177      -8.411 -14.383   5.564  1.00 97.01           C  
ATOM   2912  HG2 LYS A 177      -8.371 -13.415   6.063  1.00 97.01           H  
ATOM   2913  HG3 LYS A 177      -7.458 -14.892   5.709  1.00 97.01           H  
ATOM   2914  CD  LYS A 177      -9.539 -15.218   6.174  1.00 97.01           C  
ATOM   2915  HD2 LYS A 177     -10.487 -14.700   6.023  1.00 97.01           H  
ATOM   2916  HD3 LYS A 177      -9.574 -16.190   5.681  1.00 97.01           H  
ATOM   2917  CE  LYS A 177      -9.291 -15.402   7.672  1.00 97.01           C  
ATOM   2918  HE2 LYS A 177      -9.247 -14.417   8.137  1.00 97.01           H  
ATOM   2919  HE3 LYS A 177      -8.322 -15.881   7.810  1.00 97.01           H  
ATOM   2920  NZ  LYS A 177     -10.364 -16.211   8.299  1.00 97.01           N  
ATOM   2921  HZ1 LYS A 177     -11.256 -15.752   8.185  1.00 97.01           H  
ATOM   2922  HZ2 LYS A 177     -10.177 -16.330   9.284  1.00 97.01           H  
ATOM   2923  HZ3 LYS A 177     -10.410 -17.124   7.869  1.00 97.01           H  
ATOM   2924  N   ARG A 178      -8.478 -12.595   1.228  1.00 96.10           N  
ATOM   2925  H   ARG A 178      -9.101 -12.002   1.757  1.00 96.10           H  
ATOM   2926  CA  ARG A 178      -8.621 -12.667  -0.230  1.00 96.10           C  
ATOM   2927  HA  ARG A 178      -8.570 -13.715  -0.524  1.00 96.10           H  
ATOM   2928  C   ARG A 178      -7.485 -11.974  -0.977  1.00 96.10           C  
ATOM   2929  CB  ARG A 178     -10.001 -12.126  -0.623  1.00 96.10           C  
ATOM   2930  HB2 ARG A 178     -10.756 -12.632  -0.023  1.00 96.10           H  
ATOM   2931  HB3 ARG A 178     -10.047 -11.058  -0.408  1.00 96.10           H  
ATOM   2932  O   ARG A 178      -7.005 -12.517  -1.967  1.00 96.10           O  
ATOM   2933  CG  ARG A 178     -10.309 -12.379  -2.108  1.00 96.10           C  
ATOM   2934  HG2 ARG A 178      -9.628 -11.814  -2.745  1.00 96.10           H  
ATOM   2935  HG3 ARG A 178     -10.172 -13.439  -2.321  1.00 96.10           H  
ATOM   2936  CD  ARG A 178     -11.755 -12.005  -2.455  1.00 96.10           C  
ATOM   2937  HD2 ARG A 178     -11.951 -12.288  -3.489  1.00 96.10           H  
ATOM   2938  HD3 ARG A 178     -12.424 -12.598  -1.831  1.00 96.10           H  
ATOM   2939  NE  ARG A 178     -12.042 -10.572  -2.237  1.00 96.10           N  
ATOM   2940  HE  ARG A 178     -12.303 -10.318  -1.295  1.00 96.10           H  
ATOM   2941  NH1 ARG A 178     -11.823  -9.848  -4.415  1.00 96.10           N  
ATOM   2942 HH11 ARG A 178     -11.467 -10.749  -4.700  1.00 96.10           H  
ATOM   2943 HH12 ARG A 178     -11.905  -9.124  -5.114  1.00 96.10           H  
ATOM   2944  NH2 ARG A 178     -12.491  -8.426  -2.827  1.00 96.10           N  
ATOM   2945 HH21 ARG A 178     -12.804  -8.246  -1.884  1.00 96.10           H  
ATOM   2946 HH22 ARG A 178     -12.598  -7.719  -3.540  1.00 96.10           H  
ATOM   2947  CZ  ARG A 178     -12.114  -9.629  -3.160  1.00 96.10           C  
ATOM   2948  N   VAL A 179      -7.083 -10.769  -0.556  1.00 95.88           N  
ATOM   2949  H   VAL A 179      -7.552 -10.369   0.244  1.00 95.88           H  
ATOM   2950  CA  VAL A 179      -6.186  -9.926  -1.375  1.00 95.88           C  
ATOM   2951  HA  VAL A 179      -5.787 -10.541  -2.182  1.00 95.88           H  
ATOM   2952  C   VAL A 179      -4.941  -9.390  -0.668  1.00 95.88           C  
ATOM   2953  CB  VAL A 179      -6.947  -8.783  -2.073  1.00 95.88           C  
ATOM   2954  HB  VAL A 179      -6.228  -8.280  -2.718  1.00 95.88           H  
ATOM   2955  O   VAL A 179      -3.947  -9.095  -1.334  1.00 95.88           O  
ATOM   2956  CG1 VAL A 179      -8.090  -9.294  -2.960  1.00 95.88           C  
ATOM   2957 HG11 VAL A 179      -8.450  -8.485  -3.597  1.00 95.88           H  
ATOM   2958 HG12 VAL A 179      -7.733 -10.103  -3.597  1.00 95.88           H  
ATOM   2959 HG13 VAL A 179      -8.913  -9.654  -2.344  1.00 95.88           H  
ATOM   2960  CG2 VAL A 179      -7.531  -7.737  -1.122  1.00 95.88           C  
ATOM   2961 HG21 VAL A 179      -6.762  -7.337  -0.461  1.00 95.88           H  
ATOM   2962 HG22 VAL A 179      -8.343  -8.165  -0.533  1.00 95.88           H  
ATOM   2963 HG23 VAL A 179      -7.945  -6.915  -1.706  1.00 95.88           H  
ATOM   2964  N   ILE A 180      -4.942  -9.265   0.662  1.00 95.89           N  
ATOM   2965  H   ILE A 180      -5.741  -9.600   1.182  1.00 95.89           H  
ATOM   2966  CA  ILE A 180      -3.782  -8.734   1.400  1.00 95.89           C  
ATOM   2967  HA  ILE A 180      -3.297  -7.977   0.783  1.00 95.89           H  
ATOM   2968  C   ILE A 180      -2.751  -9.842   1.622  1.00 95.89           C  
ATOM   2969  CB  ILE A 180      -4.213  -8.042   2.711  1.00 95.89           C  
ATOM   2970  HB  ILE A 180      -4.724  -8.772   3.338  1.00 95.89           H  
ATOM   2971  O   ILE A 180      -1.588  -9.659   1.250  1.00 95.89           O  
ATOM   2972  CG1 ILE A 180      -5.175  -6.877   2.380  1.00 95.89           C  
ATOM   2973 HG12 ILE A 180      -6.067  -7.277   1.898  1.00 95.89           H  
ATOM   2974 HG13 ILE A 180      -4.695  -6.190   1.683  1.00 95.89           H  
ATOM   2975  CG2 ILE A 180      -3.007  -7.536   3.519  1.00 95.89           C  
ATOM   2976 HG21 ILE A 180      -2.515  -6.726   2.979  1.00 95.89           H  
ATOM   2977 HG22 ILE A 180      -3.337  -7.180   4.495  1.00 95.89           H  
ATOM   2978 HG23 ILE A 180      -2.300  -8.346   3.697  1.00 95.89           H  
ATOM   2979  CD1 ILE A 180      -5.644  -6.086   3.600  1.00 95.89           C  
ATOM   2980 HD11 ILE A 180      -6.006  -6.758   4.378  1.00 95.89           H  
ATOM   2981 HD12 ILE A 180      -6.458  -5.430   3.291  1.00 95.89           H  
ATOM   2982 HD13 ILE A 180      -4.825  -5.484   3.995  1.00 95.89           H  
ATOM   2983  N   LEU A 181      -3.198 -10.985   2.153  1.00 94.90           N  
ATOM   2984  H   LEU A 181      -4.186 -11.043   2.356  1.00 94.90           H  
ATOM   2985  CA  LEU A 181      -2.386 -12.150   2.529  1.00 94.90           C  
ATOM   2986  HA  LEU A 181      -3.058 -12.869   2.998  1.00 94.90           H  
ATOM   2987  C   LEU A 181      -1.334 -11.812   3.597  1.00 94.90           C  
ATOM   2988  CB  LEU A 181      -1.796 -12.846   1.289  1.00 94.90           C  
ATOM   2989  HB2 LEU A 181      -0.982 -12.238   0.894  1.00 94.90           H  
ATOM   2990  HB3 LEU A 181      -1.365 -13.791   1.620  1.00 94.90           H  
ATOM   2991  O   LEU A 181      -0.125 -11.877   3.371  1.00 94.90           O  
ATOM   2992  CG  LEU A 181      -2.774 -13.132   0.139  1.00 94.90           C  
ATOM   2993  HG  LEU A 181      -3.063 -12.194  -0.335  1.00 94.90           H  
ATOM   2994  CD1 LEU A 181      -2.067 -14.002  -0.894  1.00 94.90           C  
ATOM   2995 HD11 LEU A 181      -2.694 -14.110  -1.778  1.00 94.90           H  
ATOM   2996 HD12 LEU A 181      -1.890 -14.994  -0.480  1.00 94.90           H  
ATOM   2997 HD13 LEU A 181      -1.103 -13.568  -1.161  1.00 94.90           H  
ATOM   2998  CD2 LEU A 181      -4.028 -13.871   0.588  1.00 94.90           C  
ATOM   2999 HD21 LEU A 181      -3.765 -14.796   1.100  1.00 94.90           H  
ATOM   3000 HD22 LEU A 181      -4.612 -13.246   1.264  1.00 94.90           H  
ATOM   3001 HD23 LEU A 181      -4.651 -14.110  -0.273  1.00 94.90           H  
ATOM   3002  N   ALA A 182      -1.810 -11.386   4.766  1.00 96.64           N  
ATOM   3003  H   ALA A 182      -2.812 -11.400   4.892  1.00 96.64           H  
ATOM   3004  CA  ALA A 182      -0.980 -11.058   5.924  1.00 96.64           C  
ATOM   3005  HA  ALA A 182       0.010 -11.493   5.787  1.00 96.64           H  
ATOM   3006  C   ALA A 182      -1.562 -11.695   7.196  1.00 96.64           C  
ATOM   3007  CB  ALA A 182      -0.819  -9.532   6.006  1.00 96.64           C  
ATOM   3008  HB1 ALA A 182      -0.156  -9.280   6.834  1.00 96.64           H  
ATOM   3009  HB2 ALA A 182      -1.794  -9.071   6.162  1.00 96.64           H  
ATOM   3010  HB3 ALA A 182      -0.389  -9.161   5.076  1.00 96.64           H  
ATOM   3011  O   ALA A 182      -1.926 -10.988   8.136  1.00 96.64           O  
ATOM   3012  N   ASP A 183      -1.669 -13.025   7.210  1.00 97.56           N  
ATOM   3013  H   ASP A 183      -1.438 -13.535   6.369  1.00 97.56           H  
ATOM   3014  CA  ASP A 183      -2.411 -13.787   8.228  1.00 97.56           C  
ATOM   3015  HA  ASP A 183      -3.460 -13.495   8.185  1.00 97.56           H  
ATOM   3016  C   ASP A 183      -1.931 -13.501   9.653  1.00 97.56           C  
ATOM   3017  CB  ASP A 183      -2.344 -15.287   7.905  1.00 97.56           C  
ATOM   3018  HB2 ASP A 183      -1.302 -15.607   7.909  1.00 97.56           H  
ATOM   3019  HB3 ASP A 183      -2.875 -15.840   8.680  1.00 97.56           H  
ATOM   3020  O   ASP A 183      -2.730 -13.123  10.499  1.00 97.56           O  
ATOM   3021  CG  ASP A 183      -2.979 -15.616   6.549  1.00 97.56           C  
ATOM   3022  OD1 ASP A 183      -3.875 -14.849   6.119  1.00 97.56           O  
ATOM   3023  OD2 ASP A 183      -2.493 -16.570   5.910  1.00 97.56           O  
ATOM   3024  N   ALA A 184      -0.616 -13.483   9.893  1.00 97.78           N  
ATOM   3025  H   ALA A 184      -0.002 -13.844   9.177  1.00 97.78           H  
ATOM   3026  CA  ALA A 184      -0.064 -13.147  11.210  1.00 97.78           C  
ATOM   3027  HA  ALA A 184      -0.455 -13.862  11.934  1.00 97.78           H  
ATOM   3028  C   ALA A 184      -0.440 -11.732  11.704  1.00 97.78           C  
ATOM   3029  CB  ALA A 184       1.460 -13.293  11.133  1.00 97.78           C  
ATOM   3030  HB1 ALA A 184       1.892 -13.101  12.114  1.00 97.78           H  
ATOM   3031  HB2 ALA A 184       1.714 -14.310  10.834  1.00 97.78           H  
ATOM   3032  HB3 ALA A 184       1.869 -12.588  10.410  1.00 97.78           H  
ATOM   3033  O   ALA A 184      -0.489 -11.476  12.909  1.00 97.78           O  
ATOM   3034  N   ASN A 185      -0.678 -10.786  10.790  1.00 97.88           N  
ATOM   3035  H   ASN A 185      -0.738 -11.078   9.825  1.00 97.88           H  
ATOM   3036  CA  ASN A 185      -1.179  -9.459  11.146  1.00 97.88           C  
ATOM   3037  HA  ASN A 185      -0.716  -9.133  12.078  1.00 97.88           H  
ATOM   3038  C   ASN A 185      -2.688  -9.487  11.398  1.00 97.88           C  
ATOM   3039  CB  ASN A 185      -0.836  -8.447  10.045  1.00 97.88           C  
ATOM   3040  HB2 ASN A 185      -1.063  -8.862   9.063  1.00 97.88           H  
ATOM   3041  HB3 ASN A 185      -1.473  -7.572  10.181  1.00 97.88           H  
ATOM   3042  O   ASN A 185      -3.152  -8.830  12.329  1.00 97.88           O  
ATOM   3043  CG  ASN A 185       0.599  -7.969  10.061  1.00 97.88           C  
ATOM   3044  ND2 ASN A 185       0.860  -6.943   9.289  1.00 97.88           N  
ATOM   3045 HD21 ASN A 185       1.701  -6.438   9.530  1.00 97.88           H  
ATOM   3046 HD22 ASN A 185       0.099  -6.508   8.788  1.00 97.88           H  
ATOM   3047  OD1 ASN A 185       1.466  -8.425  10.790  1.00 97.88           O  
ATOM   3048  N   LEU A 186      -3.438 -10.241  10.592  1.00 98.22           N  
ATOM   3049  H   LEU A 186      -2.980 -10.804   9.889  1.00 98.22           H  
ATOM   3050  CA  LEU A 186      -4.872 -10.430  10.776  1.00 98.22           C  
ATOM   3051  HA  LEU A 186      -5.339  -9.445  10.800  1.00 98.22           H  
ATOM   3052  C   LEU A 186      -5.174 -11.112  12.118  1.00 98.22           C  
ATOM   3053  CB  LEU A 186      -5.431 -11.215   9.578  1.00 98.22           C  
ATOM   3054  HB2 LEU A 186      -4.910 -12.170   9.508  1.00 98.22           H  
ATOM   3055  HB3 LEU A 186      -5.232 -10.652   8.666  1.00 98.22           H  
ATOM   3056  O   LEU A 186      -6.044 -10.640  12.841  1.00 98.22           O  
ATOM   3057  CG  LEU A 186      -6.938 -11.507   9.675  1.00 98.22           C  
ATOM   3058  HG  LEU A 186      -7.139 -12.107  10.563  1.00 98.22           H  
ATOM   3059  CD1 LEU A 186      -7.779 -10.229   9.741  1.00 98.22           C  
ATOM   3060 HD11 LEU A 186      -7.529  -9.656  10.634  1.00 98.22           H  
ATOM   3061 HD12 LEU A 186      -8.831 -10.502   9.818  1.00 98.22           H  
ATOM   3062 HD13 LEU A 186      -7.618  -9.621   8.852  1.00 98.22           H  
ATOM   3063  CD2 LEU A 186      -7.376 -12.308   8.452  1.00 98.22           C  
ATOM   3064 HD21 LEU A 186      -8.446 -12.507   8.514  1.00 98.22           H  
ATOM   3065 HD22 LEU A 186      -7.170 -11.755   7.536  1.00 98.22           H  
ATOM   3066 HD23 LEU A 186      -6.836 -13.255   8.429  1.00 98.22           H  
ATOM   3067  N   ASP A 187      -4.409 -12.128  12.512  1.00 98.16           N  
ATOM   3068  H   ASP A 187      -3.787 -12.548  11.835  1.00 98.16           H  
ATOM   3069  CA  ASP A 187      -4.571 -12.827  13.792  1.00 98.16           C  
ATOM   3070  HA  ASP A 187      -5.570 -13.260  13.843  1.00 98.16           H  
ATOM   3071  C   ASP A 187      -4.406 -11.876  14.985  1.00 98.16           C  
ATOM   3072  CB  ASP A 187      -3.542 -13.963  13.891  1.00 98.16           C  
ATOM   3073  HB2 ASP A 187      -2.542 -13.551  13.753  1.00 98.16           H  
ATOM   3074  HB3 ASP A 187      -3.593 -14.393  14.891  1.00 98.16           H  
ATOM   3075  O   ASP A 187      -5.176 -11.926  15.948  1.00 98.16           O  
ATOM   3076  CG  ASP A 187      -3.774 -15.091  12.880  1.00 98.16           C  
ATOM   3077  OD1 ASP A 187      -4.934 -15.252  12.437  1.00 98.16           O  
ATOM   3078  OD2 ASP A 187      -2.770 -15.772  12.575  1.00 98.16           O  
ATOM   3079  N   LYS A 188      -3.452 -10.936  14.900  1.00 97.98           N  
ATOM   3080  H   LYS A 188      -2.872 -10.951  14.073  1.00 97.98           H  
ATOM   3081  CA  LYS A 188      -3.266  -9.877  15.907  1.00 97.98           C  
ATOM   3082  HA  LYS A 188      -3.199 -10.333  16.894  1.00 97.98           H  
ATOM   3083  C   LYS A 188      -4.458  -8.926  15.960  1.00 97.98           C  
ATOM   3084  CB  LYS A 188      -1.987  -9.079  15.625  1.00 97.98           C  
ATOM   3085  HB2 LYS A 188      -1.972  -8.197  16.266  1.00 97.98           H  
ATOM   3086  HB3 LYS A 188      -1.988  -8.745  14.588  1.00 97.98           H  
ATOM   3087  O   LYS A 188      -4.879  -8.546  17.049  1.00 97.98           O  
ATOM   3088  CG  LYS A 188      -0.727  -9.899  15.906  1.00 97.98           C  
ATOM   3089  HG2 LYS A 188      -0.774 -10.846  15.367  1.00 97.98           H  
ATOM   3090  HG3 LYS A 188      -0.666 -10.110  16.973  1.00 97.98           H  
ATOM   3091  CD  LYS A 188       0.514  -9.120  15.463  1.00 97.98           C  
ATOM   3092  HD2 LYS A 188       0.601  -8.207  16.052  1.00 97.98           H  
ATOM   3093  HD3 LYS A 188       0.419  -8.872  14.406  1.00 97.98           H  
ATOM   3094  CE  LYS A 188       1.737 -10.011  15.671  1.00 97.98           C  
ATOM   3095  HE2 LYS A 188       1.812 -10.261  16.730  1.00 97.98           H  
ATOM   3096  HE3 LYS A 188       1.573 -10.939  15.123  1.00 97.98           H  
ATOM   3097  NZ  LYS A 188       2.974  -9.350  15.199  1.00 97.98           N  
ATOM   3098  HZ1 LYS A 188       2.892  -9.161  14.210  1.00 97.98           H  
ATOM   3099  HZ2 LYS A 188       3.760  -9.969  15.343  1.00 97.98           H  
ATOM   3100  HZ3 LYS A 188       3.125  -8.492  15.710  1.00 97.98           H  
ATOM   3101  N   VAL A 189      -5.003  -8.550  14.802  1.00 98.06           N  
ATOM   3102  H   VAL A 189      -4.613  -8.933  13.953  1.00 98.06           H  
ATOM   3103  CA  VAL A 189      -6.200  -7.701  14.706  1.00 98.06           C  
ATOM   3104  HA  VAL A 189      -6.038  -6.794  15.289  1.00 98.06           H  
ATOM   3105  C   VAL A 189      -7.408  -8.407  15.322  1.00 98.06           C  
ATOM   3106  CB  VAL A 189      -6.462  -7.294  13.242  1.00 98.06           C  
ATOM   3107  HB  VAL A 189      -6.418  -8.176  12.604  1.00 98.06           H  
ATOM   3108  O   VAL A 189      -8.087  -7.822  16.161  1.00 98.06           O  
ATOM   3109  CG1 VAL A 189      -7.830  -6.637  13.030  1.00 98.06           C  
ATOM   3110 HG11 VAL A 189      -8.633  -7.332  13.275  1.00 98.06           H  
ATOM   3111 HG12 VAL A 189      -7.942  -6.366  11.980  1.00 98.06           H  
ATOM   3112 HG13 VAL A 189      -7.922  -5.744  13.649  1.00 98.06           H  
ATOM   3113  CG2 VAL A 189      -5.390  -6.304  12.765  1.00 98.06           C  
ATOM   3114 HG21 VAL A 189      -5.474  -5.369  13.319  1.00 98.06           H  
ATOM   3115 HG22 VAL A 189      -4.393  -6.718  12.921  1.00 98.06           H  
ATOM   3116 HG23 VAL A 189      -5.518  -6.113  11.699  1.00 98.06           H  
ATOM   3117  N   LEU A 190      -7.655  -9.668  14.961  1.00 97.95           N  
ATOM   3118  H   LEU A 190      -7.048 -10.102  14.280  1.00 97.95           H  
ATOM   3119  CA  LEU A 190      -8.785 -10.444  15.476  1.00 97.95           C  
ATOM   3120  HA  LEU A 190      -9.702  -9.875  15.323  1.00 97.95           H  
ATOM   3121  C   LEU A 190      -8.673 -10.667  16.990  1.00 97.95           C  
ATOM   3122  CB  LEU A 190      -8.887 -11.777  14.711  1.00 97.95           C  
ATOM   3123  HB2 LEU A 190      -7.937 -12.305  14.801  1.00 97.95           H  
ATOM   3124  HB3 LEU A 190      -9.649 -12.390  15.192  1.00 97.95           H  
ATOM   3125  O   LEU A 190      -9.652 -10.461  17.705  1.00 97.95           O  
ATOM   3126  CG  LEU A 190      -9.242 -11.645  13.216  1.00 97.95           C  
ATOM   3127  HG  LEU A 190      -8.498 -11.031  12.709  1.00 97.95           H  
ATOM   3128  CD1 LEU A 190      -9.250 -13.027  12.563  1.00 97.95           C  
ATOM   3129 HD11 LEU A 190     -10.001 -13.662  13.031  1.00 97.95           H  
ATOM   3130 HD12 LEU A 190      -9.458 -12.929  11.497  1.00 97.95           H  
ATOM   3131 HD13 LEU A 190      -8.269 -13.488  12.681  1.00 97.95           H  
ATOM   3132  CD2 LEU A 190     -10.610 -10.997  12.988  1.00 97.95           C  
ATOM   3133 HD21 LEU A 190     -10.598  -9.963  13.331  1.00 97.95           H  
ATOM   3134 HD22 LEU A 190     -11.382 -11.550  13.524  1.00 97.95           H  
ATOM   3135 HD23 LEU A 190     -10.842 -10.994  11.923  1.00 97.95           H  
ATOM   3136  N   SER A 191      -7.477 -10.986  17.491  1.00 97.26           N  
ATOM   3137  H   SER A 191      -6.725 -11.181  16.846  1.00 97.26           H  
ATOM   3138  CA  SER A 191      -7.220 -11.142  18.931  1.00 97.26           C  
ATOM   3139  HA  SER A 191      -7.906 -11.886  19.336  1.00 97.26           H  
ATOM   3140  C   SER A 191      -7.440  -9.834  19.701  1.00 97.26           C  
ATOM   3141  CB  SER A 191      -5.788 -11.628  19.173  1.00 97.26           C  
ATOM   3142  HB2 SER A 191      -5.639 -11.769  20.244  1.00 97.26           H  
ATOM   3143  HB3 SER A 191      -5.079 -10.881  18.815  1.00 97.26           H  
ATOM   3144  O   SER A 191      -8.099  -9.823  20.737  1.00 97.26           O  
ATOM   3145  OG  SER A 191      -5.546 -12.854  18.515  1.00 97.26           O  
ATOM   3146  HG  SER A 191      -5.457 -12.688  17.574  1.00 97.26           H  
ATOM   3147  N   ALA A 192      -6.946  -8.706  19.178  1.00 96.81           N  
ATOM   3148  H   ALA A 192      -6.401  -8.752  18.330  1.00 96.81           H  
ATOM   3149  CA  ALA A 192      -7.164  -7.396  19.789  1.00 96.81           C  
ATOM   3150  HA  ALA A 192      -6.845  -7.433  20.831  1.00 96.81           H  
ATOM   3151  C   ALA A 192      -8.648  -6.989  19.781  1.00 96.81           C  
ATOM   3152  CB  ALA A 192      -6.295  -6.374  19.052  1.00 96.81           C  
ATOM   3153  HB1 ALA A 192      -6.561  -6.368  17.995  1.00 96.81           H  
ATOM   3154  HB2 ALA A 192      -5.244  -6.645  19.153  1.00 96.81           H  
ATOM   3155  HB3 ALA A 192      -6.450  -5.381  19.477  1.00 96.81           H  
ATOM   3156  O   ALA A 192      -9.124  -6.383  20.736  1.00 96.81           O  
ATOM   3157  N   TYR A 193      -9.400  -7.347  18.733  1.00 96.79           N  
ATOM   3158  H   TYR A 193      -8.958  -7.824  17.960  1.00 96.79           H  
ATOM   3159  CA  TYR A 193     -10.839  -7.093  18.676  1.00 96.79           C  
ATOM   3160  HA  TYR A 193     -11.015  -6.062  18.985  1.00 96.79           H  
ATOM   3161  C   TYR A 193     -11.647  -7.992  19.622  1.00 96.79           C  
ATOM   3162  CB  TYR A 193     -11.352  -7.266  17.243  1.00 96.79           C  
ATOM   3163  HB2 TYR A 193     -10.736  -6.690  16.552  1.00 96.79           H  
ATOM   3164  HB3 TYR A 193     -11.271  -8.313  16.954  1.00 96.79           H  
ATOM   3165  O   TYR A 193     -12.690  -7.565  20.121  1.00 96.79           O  
ATOM   3166  CG  TYR A 193     -12.784  -6.801  17.086  1.00 96.79           C  
ATOM   3167  CD1 TYR A 193     -13.829  -7.740  17.006  1.00 96.79           C  
ATOM   3168  HD1 TYR A 193     -13.607  -8.797  17.019  1.00 96.79           H  
ATOM   3169  CD2 TYR A 193     -13.070  -5.422  17.061  1.00 96.79           C  
ATOM   3170  HD2 TYR A 193     -12.266  -4.704  17.133  1.00 96.79           H  
ATOM   3171  CE1 TYR A 193     -15.159  -7.298  16.886  1.00 96.79           C  
ATOM   3172  HE1 TYR A 193     -15.969  -8.006  16.798  1.00 96.79           H  
ATOM   3173  CE2 TYR A 193     -14.399  -4.974  16.938  1.00 96.79           C  
ATOM   3174  HE2 TYR A 193     -14.619  -3.917  16.917  1.00 96.79           H  
ATOM   3175  OH  TYR A 193     -16.730  -5.505  16.772  1.00 96.79           O  
ATOM   3176  HH  TYR A 193     -16.810  -4.564  16.600  1.00 96.79           H  
ATOM   3177  CZ  TYR A 193     -15.443  -5.917  16.841  1.00 96.79           C  
ATOM   3178  N   ALA A 194     -11.207  -9.228  19.863  1.00 94.89           N  
ATOM   3179  H   ALA A 194     -10.389  -9.566  19.375  1.00 94.89           H  
ATOM   3180  CA  ALA A 194     -11.843 -10.120  20.829  1.00 94.89           C  
ATOM   3181  HA  ALA A 194     -12.906 -10.192  20.600  1.00 94.89           H  
ATOM   3182  C   ALA A 194     -11.723  -9.563  22.260  1.00 94.89           C  
ATOM   3183  CB  ALA A 194     -11.236 -11.520  20.684  1.00 94.89           C  
ATOM   3184  HB1 ALA A 194     -10.174 -11.498  20.930  1.00 94.89           H  
ATOM   3185  HB2 ALA A 194     -11.737 -12.204  21.369  1.00 94.89           H  
ATOM   3186  HB3 ALA A 194     -11.363 -11.880  19.664  1.00 94.89           H  
ATOM   3187  O   ALA A 194     -12.717  -9.511  22.972  1.00 94.89           O  
ATOM   3188  N   ASN A 195     -10.560  -9.014  22.622  1.00 93.76           N  
ATOM   3189  H   ASN A 195      -9.791  -9.092  21.972  1.00 93.76           H  
ATOM   3190  CA  ASN A 195     -10.251  -8.508  23.968  1.00 93.76           C  
ATOM   3191  HA  ASN A 195     -10.799  -9.112  24.691  1.00 93.76           H  
ATOM   3192  C   ASN A 195     -10.686  -7.044  24.225  1.00 93.76           C  
ATOM   3193  CB  ASN A 195      -8.747  -8.724  24.221  1.00 93.76           C  
ATOM   3194  HB2 ASN A 195      -8.488  -8.340  25.207  1.00 93.76           H  
ATOM   3195  HB3 ASN A 195      -8.177  -8.166  23.477  1.00 93.76           H  
ATOM   3196  O   ASN A 195     -10.076  -6.345  25.029  1.00 93.76           O  
ATOM   3197  CG  ASN A 195      -8.341 -10.184  24.194  1.00 93.76           C  
ATOM   3198  ND2 ASN A 195      -7.157 -10.488  23.720  1.00 93.76           N  
ATOM   3199 HD21 ASN A 195      -6.552  -9.766  23.355  1.00 93.76           H  
ATOM   3200 HD22 ASN A 195      -6.936 -11.474  23.721  1.00 93.76           H  
ATOM   3201  OD1 ASN A 195      -9.063 -11.078  24.590  1.00 93.76           O  
ATOM   3202  N   LYS A 196     -11.706  -6.538  23.519  1.00 91.19           N  
ATOM   3203  H   LYS A 196     -12.196  -7.178  22.911  1.00 91.19           H  
ATOM   3204  CA  LYS A 196     -12.107  -5.112  23.555  1.00 91.19           C  
ATOM   3205  HA  LYS A 196     -11.217  -4.527  23.787  1.00 91.19           H  
ATOM   3206  C   LYS A 196     -13.125  -4.740  24.644  1.00 91.19           C  
ATOM   3207  CB  LYS A 196     -12.596  -4.673  22.162  1.00 91.19           C  
ATOM   3208  HB2 LYS A 196     -11.885  -5.014  21.409  1.00 91.19           H  
ATOM   3209  HB3 LYS A 196     -12.640  -3.585  22.120  1.00 91.19           H  
ATOM   3210  O   LYS A 196     -13.636  -3.624  24.591  1.00 91.19           O  
ATOM   3211  CG  LYS A 196     -13.991  -5.247  21.868  1.00 91.19           C  
ATOM   3212  HG2 LYS A 196     -14.725  -4.834  22.560  1.00 91.19           H  
ATOM   3213  HG3 LYS A 196     -13.959  -6.326  22.020  1.00 91.19           H  
ATOM   3214  CD  LYS A 196     -14.461  -4.925  20.448  1.00 91.19           C  
ATOM   3215  HD2 LYS A 196     -14.652  -3.855  20.369  1.00 91.19           H  
ATOM   3216  HD3 LYS A 196     -13.686  -5.194  19.731  1.00 91.19           H  
ATOM   3217  CE  LYS A 196     -15.748  -5.702  20.150  1.00 91.19           C  
ATOM   3218  HE2 LYS A 196     -16.471  -5.494  20.940  1.00 91.19           H  
ATOM   3219  HE3 LYS A 196     -16.168  -5.342  19.210  1.00 91.19           H  
ATOM   3220  NZ  LYS A 196     -15.471  -7.158  20.070  1.00 91.19           N  
ATOM   3221  HZ1 LYS A 196     -14.764  -7.335  19.370  1.00 91.19           H  
ATOM   3222  HZ2 LYS A 196     -16.304  -7.695  19.874  1.00 91.19           H  
ATOM   3223  HZ3 LYS A 196     -15.059  -7.482  20.933  1.00 91.19           H  
ATOM   3224  N   GLU A 197     -13.499  -5.665  25.528  1.00 78.65           N  
ATOM   3225  H   GLU A 197     -12.974  -6.528  25.564  1.00 78.65           H  
ATOM   3226  CA  GLU A 197     -14.729  -5.605  26.346  1.00 78.65           C  
ATOM   3227  HA  GLU A 197     -15.589  -5.665  25.679  1.00 78.65           H  
ATOM   3228  C   GLU A 197     -14.917  -4.290  27.125  1.00 78.65           C  
ATOM   3229  CB  GLU A 197     -14.797  -6.828  27.280  1.00 78.65           C  
ATOM   3230  HB2 GLU A 197     -13.890  -6.878  27.882  1.00 78.65           H  
ATOM   3231  HB3 GLU A 197     -15.657  -6.712  27.940  1.00 78.65           H  
ATOM   3232  O   GLU A 197     -16.035  -3.782  27.186  1.00 78.65           O  
ATOM   3233  CG  GLU A 197     -14.970  -8.132  26.476  1.00 78.65           C  
ATOM   3234  HG2 GLU A 197     -14.081  -8.287  25.864  1.00 78.65           H  
ATOM   3235  HG3 GLU A 197     -15.814  -8.005  25.798  1.00 78.65           H  
ATOM   3236  CD  GLU A 197     -15.205  -9.385  27.338  1.00 78.65           C  
ATOM   3237  OE1 GLU A 197     -15.680 -10.382  26.746  1.00 78.65           O  
ATOM   3238  OE2 GLU A 197     -14.910  -9.347  28.550  1.00 78.65           O  
ATOM   3239  N   ASP A 198     -13.834  -3.662  27.587  1.00 81.14           N  
ATOM   3240  H   ASP A 198     -12.968  -4.181  27.602  1.00 81.14           H  
ATOM   3241  CA  ASP A 198     -13.888  -2.416  28.368  1.00 81.14           C  
ATOM   3242  HA  ASP A 198     -14.794  -2.426  28.974  1.00 81.14           H  
ATOM   3243  C   ASP A 198     -13.922  -1.124  27.528  1.00 81.14           C  
ATOM   3244  CB  ASP A 198     -12.693  -2.391  29.326  1.00 81.14           C  
ATOM   3245  HB2 ASP A 198     -12.735  -1.485  29.931  1.00 81.14           H  
ATOM   3246  HB3 ASP A 198     -11.772  -2.366  28.743  1.00 81.14           H  
ATOM   3247  O   ASP A 198     -13.995  -0.017  28.066  1.00 81.14           O  
ATOM   3248  CG  ASP A 198     -12.684  -3.596  30.264  1.00 81.14           C  
ATOM   3249  OD1 ASP A 198     -13.762  -3.907  30.814  1.00 81.14           O  
ATOM   3250  OD2 ASP A 198     -11.587  -4.177  30.408  1.00 81.14           O  
ATOM   3251  N   LYS A 199     -13.829  -1.219  26.197  1.00 90.64           N  
ATOM   3252  H   LYS A 199     -13.835  -2.145  25.795  1.00 90.64           H  
ATOM   3253  CA  LYS A 199     -13.690  -0.045  25.326  1.00 90.64           C  
ATOM   3254  HA  LYS A 199     -13.175   0.733  25.890  1.00 90.64           H  
ATOM   3255  C   LYS A 199     -15.052   0.524  24.946  1.00 90.64           C  
ATOM   3256  CB  LYS A 199     -12.827  -0.373  24.101  1.00 90.64           C  
ATOM   3257  HB2 LYS A 199     -12.684   0.541  23.525  1.00 90.64           H  
ATOM   3258  HB3 LYS A 199     -13.359  -1.086  23.471  1.00 90.64           H  
ATOM   3259  O   LYS A 199     -15.919  -0.184  24.425  1.00 90.64           O  
ATOM   3260  CG  LYS A 199     -11.443  -0.962  24.436  1.00 90.64           C  
ATOM   3261  HG2 LYS A 199     -10.891  -1.043  23.500  1.00 90.64           H  
ATOM   3262  HG3 LYS A 199     -11.556  -1.969  24.837  1.00 90.64           H  
ATOM   3263  CD  LYS A 199     -10.621  -0.128  25.430  1.00 90.64           C  
ATOM   3264  HD2 LYS A 199     -10.721   0.927  25.175  1.00 90.64           H  
ATOM   3265  HD3 LYS A 199     -11.005  -0.267  26.441  1.00 90.64           H  
ATOM   3266  CE  LYS A 199      -9.145  -0.557  25.381  1.00 90.64           C  
ATOM   3267  HE2 LYS A 199      -8.989  -1.393  26.062  1.00 90.64           H  
ATOM   3268  HE3 LYS A 199      -8.920  -0.909  24.375  1.00 90.64           H  
ATOM   3269  NZ  LYS A 199      -8.213   0.550  25.700  1.00 90.64           N  
ATOM   3270  HZ1 LYS A 199      -8.396   1.324  25.078  1.00 90.64           H  
ATOM   3271  HZ2 LYS A 199      -8.326   0.866  26.653  1.00 90.64           H  
ATOM   3272  HZ3 LYS A 199      -7.265   0.233  25.558  1.00 90.64           H  
ATOM   3273  N   ASP A 200     -15.230   1.832  25.129  1.00 94.12           N  
ATOM   3274  H   ASP A 200     -14.483   2.366  25.549  1.00 94.12           H  
ATOM   3275  CA  ASP A 200     -16.468   2.504  24.735  1.00 94.12           C  
ATOM   3276  HA  ASP A 200     -17.275   1.910  25.162  1.00 94.12           H  
ATOM   3277  C   ASP A 200     -16.683   2.482  23.204  1.00 94.12           C  
ATOM   3278  CB  ASP A 200     -16.591   3.900  25.392  1.00 94.12           C  
ATOM   3279  HB2 ASP A 200     -17.647   4.169  25.387  1.00 94.12           H  
ATOM   3280  HB3 ASP A 200     -16.285   3.827  26.436  1.00 94.12           H  
ATOM   3281  O   ASP A 200     -15.784   2.197  22.406  1.00 94.12           O  
ATOM   3282  CG  ASP A 200     -15.827   5.054  24.724  1.00 94.12           C  
ATOM   3283  OD1 ASP A 200     -15.498   4.938  23.526  1.00 94.12           O  
ATOM   3284  OD2 ASP A 200     -15.724   6.143  25.328  1.00 94.12           O  
ATOM   3285  N   ILE A 201     -17.905   2.794  22.762  1.00 95.15           N  
ATOM   3286  H   ILE A 201     -18.595   3.088  23.438  1.00 95.15           H  
ATOM   3287  CA  ILE A 201     -18.265   2.735  21.335  1.00 95.15           C  
ATOM   3288  HA  ILE A 201     -18.042   1.723  20.999  1.00 95.15           H  
ATOM   3289  C   ILE A 201     -17.439   3.690  20.462  1.00 95.15           C  
ATOM   3290  CB  ILE A 201     -19.776   3.007  21.176  1.00 95.15           C  
ATOM   3291  HB  ILE A 201     -20.280   2.350  21.885  1.00 95.15           H  
ATOM   3292  O   ILE A 201     -17.167   3.409  19.292  1.00 95.15           O  
ATOM   3293  CG1 ILE A 201     -20.331   2.675  19.782  1.00 95.15           C  
ATOM   3294 HG12 ILE A 201     -21.410   2.831  19.796  1.00 95.15           H  
ATOM   3295 HG13 ILE A 201     -19.897   3.340  19.035  1.00 95.15           H  
ATOM   3296  CG2 ILE A 201     -20.184   4.447  21.541  1.00 95.15           C  
ATOM   3297 HG21 ILE A 201     -21.271   4.531  21.547  1.00 95.15           H  
ATOM   3298 HG22 ILE A 201     -19.815   4.719  22.530  1.00 95.15           H  
ATOM   3299 HG23 ILE A 201     -19.795   5.154  20.808  1.00 95.15           H  
ATOM   3300  CD1 ILE A 201     -20.083   1.225  19.379  1.00 95.15           C  
ATOM   3301 HD11 ILE A 201     -20.413   0.569  20.185  1.00 95.15           H  
ATOM   3302 HD12 ILE A 201     -19.018   1.064  19.212  1.00 95.15           H  
ATOM   3303 HD13 ILE A 201     -20.635   0.996  18.467  1.00 95.15           H  
ATOM   3304  N   LYS A 202     -17.020   4.818  21.038  1.00 96.64           N  
ATOM   3305  H   LYS A 202     -17.066   4.863  22.046  1.00 96.64           H  
ATOM   3306  CA  LYS A 202     -16.242   5.849  20.360  1.00 96.64           C  
ATOM   3307  HA  LYS A 202     -16.668   6.026  19.372  1.00 96.64           H  
ATOM   3308  C   LYS A 202     -14.815   5.367  20.131  1.00 96.64           C  
ATOM   3309  CB  LYS A 202     -16.338   7.126  21.206  1.00 96.64           C  
ATOM   3310  HB2 LYS A 202     -17.376   7.462  21.210  1.00 96.64           H  
ATOM   3311  HB3 LYS A 202     -16.069   6.888  22.235  1.00 96.64           H  
ATOM   3312  O   LYS A 202     -14.277   5.573  19.042  1.00 96.64           O  
ATOM   3313  CG  LYS A 202     -15.445   8.277  20.735  1.00 96.64           C  
ATOM   3314  HG2 LYS A 202     -14.421   7.930  20.598  1.00 96.64           H  
ATOM   3315  HG3 LYS A 202     -15.829   8.673  19.795  1.00 96.64           H  
ATOM   3316  CD  LYS A 202     -15.452   9.367  21.811  1.00 96.64           C  
ATOM   3317  HD2 LYS A 202     -16.457   9.779  21.901  1.00 96.64           H  
ATOM   3318  HD3 LYS A 202     -15.180   8.909  22.763  1.00 96.64           H  
ATOM   3319  CE  LYS A 202     -14.450  10.477  21.493  1.00 96.64           C  
ATOM   3320  HE2 LYS A 202     -13.493  10.003  21.275  1.00 96.64           H  
ATOM   3321  HE3 LYS A 202     -14.795  11.017  20.611  1.00 96.64           H  
ATOM   3322  NZ  LYS A 202     -14.311  11.385  22.662  1.00 96.64           N  
ATOM   3323  HZ1 LYS A 202     -15.200  11.802  22.898  1.00 96.64           H  
ATOM   3324  HZ2 LYS A 202     -13.639  12.124  22.513  1.00 96.64           H  
ATOM   3325  HZ3 LYS A 202     -14.024  10.855  23.472  1.00 96.64           H  
ATOM   3326  N   GLU A 203     -14.207   4.722  21.117  1.00 96.25           N  
ATOM   3327  H   GLU A 203     -14.701   4.622  21.993  1.00 96.25           H  
ATOM   3328  CA  GLU A 203     -12.879   4.123  21.031  1.00 96.25           C  
ATOM   3329  HA  GLU A 203     -12.187   4.863  20.631  1.00 96.25           H  
ATOM   3330  C   GLU A 203     -12.866   2.923  20.081  1.00 96.25           C  
ATOM   3331  CB  GLU A 203     -12.399   3.746  22.438  1.00 96.25           C  
ATOM   3332  HB2 GLU A 203     -12.497   4.626  23.074  1.00 96.25           H  
ATOM   3333  HB3 GLU A 203     -13.019   2.945  22.840  1.00 96.25           H  
ATOM   3334  O   GLU A 203     -11.959   2.823  19.249  1.00 96.25           O  
ATOM   3335  CG  GLU A 203     -10.924   3.306  22.419  1.00 96.25           C  
ATOM   3336  HG2 GLU A 203     -10.835   2.391  21.833  1.00 96.25           H  
ATOM   3337  HG3 GLU A 203     -10.336   4.080  21.925  1.00 96.25           H  
ATOM   3338  CD  GLU A 203     -10.340   3.059  23.818  1.00 96.25           C  
ATOM   3339  OE1 GLU A 203      -9.229   2.480  23.894  1.00 96.25           O  
ATOM   3340  OE2 GLU A 203     -11.001   3.420  24.812  1.00 96.25           O  
ATOM   3341  N   GLN A 204     -13.899   2.074  20.116  1.00 97.12           N  
ATOM   3342  H   GLN A 204     -14.581   2.181  20.853  1.00 97.12           H  
ATOM   3343  CA  GLN A 204     -14.054   0.975  19.158  1.00 97.12           C  
ATOM   3344  HA  GLN A 204     -13.179   0.328  19.220  1.00 97.12           H  
ATOM   3345  C   GLN A 204     -14.118   1.492  17.715  1.00 97.12           C  
ATOM   3346  CB  GLN A 204     -15.300   0.139  19.489  1.00 97.12           C  
ATOM   3347  HB2 GLN A 204     -15.468  -0.555  18.665  1.00 97.12           H  
ATOM   3348  HB3 GLN A 204     -16.171   0.789  19.571  1.00 97.12           H  
ATOM   3349  O   GLN A 204     -13.339   1.055  16.867  1.00 97.12           O  
ATOM   3350  CG  GLN A 204     -15.149  -0.678  20.782  1.00 97.12           C  
ATOM   3351  HG2 GLN A 204     -15.008  -0.014  21.635  1.00 97.12           H  
ATOM   3352  HG3 GLN A 204     -14.265  -1.313  20.709  1.00 97.12           H  
ATOM   3353  CD  GLN A 204     -16.354  -1.581  21.032  1.00 97.12           C  
ATOM   3354  NE2 GLN A 204     -16.888  -1.629  22.230  1.00 97.12           N  
ATOM   3355 HE21 GLN A 204     -16.456  -1.127  22.993  1.00 97.12           H  
ATOM   3356 HE22 GLN A 204     -17.532  -2.382  22.423  1.00 97.12           H  
ATOM   3357  OE1 GLN A 204     -16.818  -2.291  20.152  1.00 97.12           O  
ATOM   3358  N   ALA A 205     -14.978   2.476  17.435  1.00 97.72           N  
ATOM   3359  H   ALA A 205     -15.615   2.785  18.156  1.00 97.72           H  
ATOM   3360  CA  ALA A 205     -15.105   3.049  16.098  1.00 97.72           C  
ATOM   3361  HA  ALA A 205     -15.311   2.244  15.393  1.00 97.72           H  
ATOM   3362  C   ALA A 205     -13.820   3.750  15.630  1.00 97.72           C  
ATOM   3363  CB  ALA A 205     -16.299   4.002  16.095  1.00 97.72           C  
ATOM   3364  HB1 ALA A 205     -17.194   3.435  16.349  1.00 97.72           H  
ATOM   3365  HB2 ALA A 205     -16.152   4.789  16.835  1.00 97.72           H  
ATOM   3366  HB3 ALA A 205     -16.422   4.440  15.105  1.00 97.72           H  
ATOM   3367  O   ALA A 205     -13.408   3.571  14.487  1.00 97.72           O  
ATOM   3368  N   LYS A 206     -13.142   4.507  16.504  1.00 97.41           N  
ATOM   3369  H   LYS A 206     -13.519   4.613  17.435  1.00 97.41           H  
ATOM   3370  CA  LYS A 206     -11.846   5.128  16.175  1.00 97.41           C  
ATOM   3371  HA  LYS A 206     -11.947   5.719  15.265  1.00 97.41           H  
ATOM   3372  C   LYS A 206     -10.766   4.091  15.875  1.00 97.41           C  
ATOM   3373  CB  LYS A 206     -11.382   6.026  17.322  1.00 97.41           C  
ATOM   3374  HB2 LYS A 206     -10.316   6.218  17.200  1.00 97.41           H  
ATOM   3375  HB3 LYS A 206     -11.529   5.515  18.273  1.00 97.41           H  
ATOM   3376  O   LYS A 206     -10.001   4.274  14.930  1.00 97.41           O  
ATOM   3377  CG  LYS A 206     -12.115   7.371  17.324  1.00 97.41           C  
ATOM   3378  HG2 LYS A 206     -11.935   7.875  16.374  1.00 97.41           H  
ATOM   3379  HG3 LYS A 206     -13.189   7.232  17.452  1.00 97.41           H  
ATOM   3380  CD  LYS A 206     -11.556   8.221  18.463  1.00 97.41           C  
ATOM   3381  HD2 LYS A 206     -11.787   7.743  19.416  1.00 97.41           H  
ATOM   3382  HD3 LYS A 206     -10.474   8.279  18.351  1.00 97.41           H  
ATOM   3383  CE  LYS A 206     -12.149   9.628  18.424  1.00 97.41           C  
ATOM   3384  HE2 LYS A 206     -12.139   9.978  17.392  1.00 97.41           H  
ATOM   3385  HE3 LYS A 206     -13.189   9.580  18.748  1.00 97.41           H  
ATOM   3386  NZ  LYS A 206     -11.339  10.533  19.276  1.00 97.41           N  
ATOM   3387  HZ1 LYS A 206     -10.399  10.572  18.909  1.00 97.41           H  
ATOM   3388  HZ2 LYS A 206     -11.713  11.471  19.272  1.00 97.41           H  
ATOM   3389  HZ3 LYS A 206     -11.269  10.171  20.216  1.00 97.41           H  
ATOM   3390  N   SER A 207     -10.729   3.002  16.640  1.00 97.55           N  
ATOM   3391  H   SER A 207     -11.368   2.930  17.419  1.00 97.55           H  
ATOM   3392  CA  SER A 207      -9.789   1.904  16.409  1.00 97.55           C  
ATOM   3393  HA  SER A 207      -8.779   2.311  16.377  1.00 97.55           H  
ATOM   3394  C   SER A 207     -10.049   1.229  15.063  1.00 97.55           C  
ATOM   3395  CB  SER A 207      -9.844   0.893  17.557  1.00 97.55           C  
ATOM   3396  HB2 SER A 207      -9.168   0.065  17.345  1.00 97.55           H  
ATOM   3397  HB3 SER A 207     -10.855   0.505  17.679  1.00 97.55           H  
ATOM   3398  O   SER A 207      -9.104   1.009  14.311  1.00 97.55           O  
ATOM   3399  OG  SER A 207      -9.421   1.535  18.742  1.00 97.55           O  
ATOM   3400  HG  SER A 207     -10.200   1.901  19.169  1.00 97.55           H  
ATOM   3401  N   ILE A 208     -11.313   0.989  14.696  1.00 97.75           N  
ATOM   3402  H   ILE A 208     -12.050   1.162  15.364  1.00 97.75           H  
ATOM   3403  CA  ILE A 208     -11.680   0.460  13.371  1.00 97.75           C  
ATOM   3404  HA  ILE A 208     -11.101  -0.445  13.185  1.00 97.75           H  
ATOM   3405  C   ILE A 208     -11.311   1.444  12.251  1.00 97.75           C  
ATOM   3406  CB  ILE A 208     -13.176   0.072  13.332  1.00 97.75           C  
ATOM   3407  HB  ILE A 208     -13.770   0.926  13.657  1.00 97.75           H  
ATOM   3408  O   ILE A 208     -10.760   1.031  11.237  1.00 97.75           O  
ATOM   3409  CG1 ILE A 208     -13.438  -1.118  14.281  1.00 97.75           C  
ATOM   3410 HG12 ILE A 208     -12.995  -2.015  13.848  1.00 97.75           H  
ATOM   3411 HG13 ILE A 208     -12.953  -0.946  15.242  1.00 97.75           H  
ATOM   3412  CG2 ILE A 208     -13.601  -0.308  11.900  1.00 97.75           C  
ATOM   3413 HG21 ILE A 208     -14.628  -0.672  11.888  1.00 97.75           H  
ATOM   3414 HG22 ILE A 208     -12.952  -1.092  11.509  1.00 97.75           H  
ATOM   3415 HG23 ILE A 208     -13.551   0.555  11.237  1.00 97.75           H  
ATOM   3416  CD1 ILE A 208     -14.921  -1.381  14.563  1.00 97.75           C  
ATOM   3417 HD11 ILE A 208     -15.376  -0.483  14.980  1.00 97.75           H  
ATOM   3418 HD12 ILE A 208     -15.450  -1.679  13.657  1.00 97.75           H  
ATOM   3419 HD13 ILE A 208     -15.008  -2.189  15.289  1.00 97.75           H  
ATOM   3420  N   ILE A 209     -11.526   2.750  12.433  1.00 97.40           N  
ATOM   3421  H   ILE A 209     -12.025   3.049  13.260  1.00 97.40           H  
ATOM   3422  CA  ILE A 209     -11.102   3.754  11.443  1.00 97.40           C  
ATOM   3423  HA  ILE A 209     -11.562   3.496  10.489  1.00 97.40           H  
ATOM   3424  C   ILE A 209      -9.580   3.704  11.230  1.00 97.40           C  
ATOM   3425  CB  ILE A 209     -11.599   5.163  11.831  1.00 97.40           C  
ATOM   3426  HB  ILE A 209     -11.345   5.346  12.876  1.00 97.40           H  
ATOM   3427  O   ILE A 209      -9.113   3.728  10.094  1.00 97.40           O  
ATOM   3428  CG1 ILE A 209     -13.134   5.242  11.662  1.00 97.40           C  
ATOM   3429 HG12 ILE A 209     -13.599   4.351  12.083  1.00 97.40           H  
ATOM   3430 HG13 ILE A 209     -13.384   5.262  10.601  1.00 97.40           H  
ATOM   3431  CG2 ILE A 209     -10.929   6.257  10.974  1.00 97.40           C  
ATOM   3432 HG21 ILE A 209     -11.106   6.062   9.917  1.00 97.40           H  
ATOM   3433 HG22 ILE A 209     -11.322   7.242  11.227  1.00 97.40           H  
ATOM   3434 HG23 ILE A 209      -9.854   6.284  11.153  1.00 97.40           H  
ATOM   3435  CD1 ILE A 209     -13.759   6.460  12.351  1.00 97.40           C  
ATOM   3436 HD11 ILE A 209     -13.457   7.383  11.855  1.00 97.40           H  
ATOM   3437 HD12 ILE A 209     -13.454   6.488  13.397  1.00 97.40           H  
ATOM   3438 HD13 ILE A 209     -14.845   6.381  12.300  1.00 97.40           H  
ATOM   3439  N   HIS A 210      -8.793   3.588  12.303  1.00 96.73           N  
ATOM   3440  H   HIS A 210      -9.216   3.583  13.220  1.00 96.73           H  
ATOM   3441  CA  HIS A 210      -7.339   3.434  12.194  1.00 96.73           C  
ATOM   3442  HA  HIS A 210      -6.950   4.217  11.543  1.00 96.73           H  
ATOM   3443  C   HIS A 210      -6.925   2.097  11.556  1.00 96.73           C  
ATOM   3444  CB  HIS A 210      -6.702   3.596  13.580  1.00 96.73           C  
ATOM   3445  HB2 HIS A 210      -5.683   3.212  13.532  1.00 96.73           H  
ATOM   3446  HB3 HIS A 210      -7.244   2.988  14.304  1.00 96.73           H  
ATOM   3447  O   HIS A 210      -5.917   2.053  10.841  1.00 96.73           O  
ATOM   3448  CG  HIS A 210      -6.620   5.015  14.092  1.00 96.73           C  
ATOM   3449  CD2 HIS A 210      -7.191   6.147  13.568  1.00 96.73           C  
ATOM   3450  HD2 HIS A 210      -7.819   6.196  12.691  1.00 96.73           H  
ATOM   3451  ND1 HIS A 210      -5.896   5.405  15.193  1.00 96.73           N  
ATOM   3452  HD1 HIS A 210      -5.389   4.785  15.808  1.00 96.73           H  
ATOM   3453  CE1 HIS A 210      -6.020   6.735  15.326  1.00 96.73           C  
ATOM   3454  HE1 HIS A 210      -5.565   7.325  16.108  1.00 96.73           H  
ATOM   3455  NE2 HIS A 210      -6.806   7.235  14.361  1.00 96.73           N  
ATOM   3456  N   LEU A 211      -7.708   1.029  11.756  1.00 97.60           N  
ATOM   3457  H   LEU A 211      -8.504   1.129  12.370  1.00 97.60           H  
ATOM   3458  CA  LEU A 211      -7.480  -0.287  11.155  1.00 97.60           C  
ATOM   3459  HA  LEU A 211      -6.481  -0.612  11.447  1.00 97.60           H  
ATOM   3460  C   LEU A 211      -7.510  -0.247   9.625  1.00 97.60           C  
ATOM   3461  CB  LEU A 211      -8.503  -1.301  11.701  1.00 97.60           C  
ATOM   3462  HB2 LEU A 211      -9.507  -0.965  11.442  1.00 97.60           H  
ATOM   3463  HB3 LEU A 211      -8.422  -1.320  12.788  1.00 97.60           H  
ATOM   3464  O   LEU A 211      -6.818  -1.052   9.013  1.00 97.60           O  
ATOM   3465  CG  LEU A 211      -8.378  -2.739  11.164  1.00 97.60           C  
ATOM   3466  HG  LEU A 211      -8.541  -2.741  10.087  1.00 97.60           H  
ATOM   3467  CD1 LEU A 211      -7.016  -3.363  11.457  1.00 97.60           C  
ATOM   3468 HD11 LEU A 211      -6.999  -4.378  11.060  1.00 97.60           H  
ATOM   3469 HD12 LEU A 211      -6.228  -2.794  10.965  1.00 97.60           H  
ATOM   3470 HD13 LEU A 211      -6.844  -3.385  12.533  1.00 97.60           H  
ATOM   3471  CD2 LEU A 211      -9.454  -3.614  11.804  1.00 97.60           C  
ATOM   3472 HD21 LEU A 211     -10.434  -3.153  11.677  1.00 97.60           H  
ATOM   3473 HD22 LEU A 211      -9.468  -4.596  11.330  1.00 97.60           H  
ATOM   3474 HD23 LEU A 211      -9.255  -3.738  12.869  1.00 97.60           H  
ATOM   3475  N   PHE A 212      -8.190   0.707   8.981  1.00 96.77           N  
ATOM   3476  H   PHE A 212      -8.792   1.328   9.503  1.00 96.77           H  
ATOM   3477  CA  PHE A 212      -8.136   0.831   7.515  1.00 96.77           C  
ATOM   3478  HA  PHE A 212      -8.424  -0.133   7.096  1.00 96.77           H  
ATOM   3479  C   PHE A 212      -6.721   1.093   6.975  1.00 96.77           C  
ATOM   3480  CB  PHE A 212      -9.150   1.864   7.009  1.00 96.77           C  
ATOM   3481  HB2 PHE A 212      -8.945   2.828   7.476  1.00 96.77           H  
ATOM   3482  HB3 PHE A 212      -9.023   1.983   5.933  1.00 96.77           H  
ATOM   3483  O   PHE A 212      -6.438   0.770   5.828  1.00 96.77           O  
ATOM   3484  CG  PHE A 212     -10.584   1.448   7.266  1.00 96.77           C  
ATOM   3485  CD1 PHE A 212     -11.079   0.246   6.726  1.00 96.77           C  
ATOM   3486  HD1 PHE A 212     -10.461  -0.348   6.069  1.00 96.77           H  
ATOM   3487  CD2 PHE A 212     -11.411   2.230   8.086  1.00 96.77           C  
ATOM   3488  HD2 PHE A 212     -11.045   3.172   8.465  1.00 96.77           H  
ATOM   3489  CE1 PHE A 212     -12.362  -0.210   7.064  1.00 96.77           C  
ATOM   3490  HE1 PHE A 212     -12.726  -1.145   6.666  1.00 96.77           H  
ATOM   3491  CE2 PHE A 212     -12.694   1.774   8.431  1.00 96.77           C  
ATOM   3492  HE2 PHE A 212     -13.309   2.364   9.095  1.00 96.77           H  
ATOM   3493  CZ  PHE A 212     -13.157   0.539   7.949  1.00 96.77           C  
ATOM   3494  HZ  PHE A 212     -14.134   0.175   8.232  1.00 96.77           H  
ATOM   3495  N   THR A 213      -5.759   1.507   7.810  1.00 96.14           N  
ATOM   3496  H   THR A 213      -6.022   1.749   8.755  1.00 96.14           H  
ATOM   3497  CA  THR A 213      -4.325   1.486   7.446  1.00 96.14           C  
ATOM   3498  HA  THR A 213      -4.170   2.184   6.623  1.00 96.14           H  
ATOM   3499  C   THR A 213      -3.856   0.093   6.983  1.00 96.14           C  
ATOM   3500  CB  THR A 213      -3.456   1.925   8.636  1.00 96.14           C  
ATOM   3501  HB  THR A 213      -3.481   1.155   9.406  1.00 96.14           H  
ATOM   3502  O   THR A 213      -3.008  -0.035   6.093  1.00 96.14           O  
ATOM   3503  CG2 THR A 213      -2.006   2.175   8.222  1.00 96.14           C  
ATOM   3504 HG21 THR A 213      -1.976   2.838   7.357  1.00 96.14           H  
ATOM   3505 HG22 THR A 213      -1.462   2.641   9.044  1.00 96.14           H  
ATOM   3506 HG23 THR A 213      -1.524   1.228   7.977  1.00 96.14           H  
ATOM   3507  OG1 THR A 213      -3.926   3.126   9.198  1.00 96.14           O  
ATOM   3508  HG1 THR A 213      -4.641   2.894   9.795  1.00 96.14           H  
ATOM   3509  N   PHE A 214      -4.434  -0.970   7.549  1.00 96.78           N  
ATOM   3510  H   PHE A 214      -5.167  -0.813   8.226  1.00 96.78           H  
ATOM   3511  CA  PHE A 214      -4.189  -2.357   7.165  1.00 96.78           C  
ATOM   3512  HA  PHE A 214      -3.113  -2.534   7.189  1.00 96.78           H  
ATOM   3513  C   PHE A 214      -4.694  -2.669   5.755  1.00 96.78           C  
ATOM   3514  CB  PHE A 214      -4.875  -3.286   8.174  1.00 96.78           C  
ATOM   3515  HB2 PHE A 214      -5.950  -3.118   8.115  1.00 96.78           H  
ATOM   3516  HB3 PHE A 214      -4.553  -3.022   9.182  1.00 96.78           H  
ATOM   3517  O   PHE A 214      -3.984  -3.338   5.001  1.00 96.78           O  
ATOM   3518  CG  PHE A 214      -4.644  -4.766   7.958  1.00 96.78           C  
ATOM   3519  CD1 PHE A 214      -5.742  -5.646   7.985  1.00 96.78           C  
ATOM   3520  HD1 PHE A 214      -6.739  -5.273   8.163  1.00 96.78           H  
ATOM   3521  CD2 PHE A 214      -3.348  -5.272   7.733  1.00 96.78           C  
ATOM   3522  HD2 PHE A 214      -2.499  -4.605   7.716  1.00 96.78           H  
ATOM   3523  CE1 PHE A 214      -5.543  -7.022   7.796  1.00 96.78           C  
ATOM   3524  HE1 PHE A 214      -6.383  -7.699   7.840  1.00 96.78           H  
ATOM   3525  CE2 PHE A 214      -3.154  -6.648   7.526  1.00 96.78           C  
ATOM   3526  HE2 PHE A 214      -2.165  -7.042   7.347  1.00 96.78           H  
ATOM   3527  CZ  PHE A 214      -4.251  -7.523   7.563  1.00 96.78           C  
ATOM   3528  HZ  PHE A 214      -4.102  -8.584   7.425  1.00 96.78           H  
ATOM   3529  N   THR A 215      -5.858  -2.145   5.365  1.00 95.98           N  
ATOM   3530  H   THR A 215      -6.364  -1.549   6.004  1.00 95.98           H  
ATOM   3531  CA  THR A 215      -6.528  -2.454   4.089  1.00 95.98           C  
ATOM   3532  HA  THR A 215      -6.121  -3.389   3.704  1.00 95.98           H  
ATOM   3533  C   THR A 215      -6.288  -1.430   2.982  1.00 95.98           C  
ATOM   3534  CB  THR A 215      -8.036  -2.673   4.277  1.00 95.98           C  
ATOM   3535  HB  THR A 215      -8.486  -2.916   3.314  1.00 95.98           H  
ATOM   3536  O   THR A 215      -6.535  -1.751   1.825  1.00 95.98           O  
ATOM   3537  CG2 THR A 215      -8.357  -3.788   5.271  1.00 95.98           C  
ATOM   3538 HG21 THR A 215      -9.428  -3.989   5.255  1.00 95.98           H  
ATOM   3539 HG22 THR A 215      -8.068  -3.493   6.280  1.00 95.98           H  
ATOM   3540 HG23 THR A 215      -7.829  -4.703   5.000  1.00 95.98           H  
ATOM   3541  OG1 THR A 215      -8.623  -1.505   4.783  1.00 95.98           O  
ATOM   3542  HG1 THR A 215      -9.567  -1.575   4.624  1.00 95.98           H  
ATOM   3543  N   ASN A 216      -5.728  -0.257   3.296  1.00 95.16           N  
ATOM   3544  H   ASN A 216      -5.750   0.008   4.271  1.00 95.16           H  
ATOM   3545  CA  ASN A 216      -5.429   0.804   2.329  1.00 95.16           C  
ATOM   3546  HA  ASN A 216      -6.372   1.187   1.939  1.00 95.16           H  
ATOM   3547  C   ASN A 216      -4.612   0.309   1.126  1.00 95.16           C  
ATOM   3548  CB  ASN A 216      -4.673   1.950   3.037  1.00 95.16           C  
ATOM   3549  HB2 ASN A 216      -3.945   1.539   3.738  1.00 95.16           H  
ATOM   3550  HB3 ASN A 216      -4.132   2.529   2.289  1.00 95.16           H  
ATOM   3551  O   ASN A 216      -3.681  -0.485   1.287  1.00 95.16           O  
ATOM   3552  CG  ASN A 216      -5.577   2.925   3.769  1.00 95.16           C  
ATOM   3553  ND2 ASN A 216      -5.009   3.906   4.430  1.00 95.16           N  
ATOM   3554 HD21 ASN A 216      -4.008   4.039   4.404  1.00 95.16           H  
ATOM   3555 HD22 ASN A 216      -5.651   4.555   4.861  1.00 95.16           H  
ATOM   3556  OD1 ASN A 216      -6.789   2.855   3.740  1.00 95.16           O  
ATOM   3557  N   LEU A 217      -4.905   0.838  -0.060  1.00 95.02           N  
ATOM   3558  H   LEU A 217      -5.681   1.479  -0.136  1.00 95.02           H  
ATOM   3559  CA  LEU A 217      -4.081   0.642  -1.250  1.00 95.02           C  
ATOM   3560  HA  LEU A 217      -3.962  -0.430  -1.405  1.00 95.02           H  
ATOM   3561  C   LEU A 217      -2.676   1.238  -1.044  1.00 95.02           C  
ATOM   3562  CB  LEU A 217      -4.856   1.194  -2.461  1.00 95.02           C  
ATOM   3563  HB2 LEU A 217      -5.197   2.209  -2.258  1.00 95.02           H  
ATOM   3564  HB3 LEU A 217      -5.742   0.567  -2.554  1.00 95.02           H  
ATOM   3565  O   LEU A 217      -2.486   2.217  -0.320  1.00 95.02           O  
ATOM   3566  CG  LEU A 217      -4.119   1.171  -3.814  1.00 95.02           C  
ATOM   3567  HG  LEU A 217      -3.409   0.343  -3.827  1.00 95.02           H  
ATOM   3568  CD1 LEU A 217      -5.094   0.950  -4.966  1.00 95.02           C  
ATOM   3569 HD11 LEU A 217      -4.560   0.930  -5.916  1.00 95.02           H  
ATOM   3570 HD12 LEU A 217      -5.824   1.760  -4.992  1.00 95.02           H  
ATOM   3571 HD13 LEU A 217      -5.620   0.003  -4.840  1.00 95.02           H  
ATOM   3572  CD2 LEU A 217      -3.368   2.480  -4.075  1.00 95.02           C  
ATOM   3573 HD21 LEU A 217      -2.886   2.449  -5.052  1.00 95.02           H  
ATOM   3574 HD22 LEU A 217      -2.615   2.664  -3.309  1.00 95.02           H  
ATOM   3575 HD23 LEU A 217      -4.079   3.306  -4.075  1.00 95.02           H  
ATOM   3576  N   GLY A 218      -1.674   0.622  -1.670  1.00 95.31           N  
ATOM   3577  H   GLY A 218      -1.901  -0.143  -2.289  1.00 95.31           H  
ATOM   3578  CA  GLY A 218      -0.286   1.067  -1.628  1.00 95.31           C  
ATOM   3579  HA2 GLY A 218      -0.263   2.147  -1.482  1.00 95.31           H  
ATOM   3580  HA3 GLY A 218       0.181   0.866  -2.593  1.00 95.31           H  
ATOM   3581  C   GLY A 218       0.556   0.401  -0.539  1.00 95.31           C  
ATOM   3582  O   GLY A 218       0.413  -0.792  -0.226  1.00 95.31           O  
ATOM   3583  N   ALA A 219       1.521   1.164  -0.025  1.00 95.24           N  
ATOM   3584  H   ALA A 219       1.584   2.121  -0.342  1.00 95.24           H  
ATOM   3585  CA  ALA A 219       2.554   0.661   0.865  1.00 95.24           C  
ATOM   3586  HA  ALA A 219       3.007  -0.193   0.360  1.00 95.24           H  
ATOM   3587  C   ALA A 219       1.974   0.214   2.220  1.00 95.24           C  
ATOM   3588  CB  ALA A 219       3.644   1.721   1.053  1.00 95.24           C  
ATOM   3589  HB1 ALA A 219       4.476   1.298   1.615  1.00 95.24           H  
ATOM   3590  HB2 ALA A 219       3.237   2.571   1.601  1.00 95.24           H  
ATOM   3591  HB3 ALA A 219       4.003   2.070   0.084  1.00 95.24           H  
ATOM   3592  O   ALA A 219       1.202   0.944   2.842  1.00 95.24           O  
ATOM   3593  N   PRO A 220       2.373  -0.962   2.732  1.00 95.58           N  
ATOM   3594  CA  PRO A 220       1.985  -1.390   4.065  1.00 95.58           C  
ATOM   3595  HA  PRO A 220       0.903  -1.315   4.180  1.00 95.58           H  
ATOM   3596  C   PRO A 220       2.667  -0.499   5.118  1.00 95.58           C  
ATOM   3597  CB  PRO A 220       2.399  -2.864   4.129  1.00 95.58           C  
ATOM   3598  HB2 PRO A 220       1.610  -3.478   3.695  1.00 95.58           H  
ATOM   3599  HB3 PRO A 220       2.611  -3.199   5.143  1.00 95.58           H  
ATOM   3600  O   PRO A 220       3.882  -0.276   5.079  1.00 95.58           O  
ATOM   3601  CG  PRO A 220       3.629  -2.913   3.216  1.00 95.58           C  
ATOM   3602  HG2 PRO A 220       3.789  -3.893   2.765  1.00 95.58           H  
ATOM   3603  HG3 PRO A 220       4.515  -2.588   3.760  1.00 95.58           H  
ATOM   3604  CD  PRO A 220       3.292  -1.910   2.124  1.00 95.58           C  
ATOM   3605  HD2 PRO A 220       2.795  -2.416   1.296  1.00 95.58           H  
ATOM   3606  HD3 PRO A 220       4.203  -1.422   1.777  1.00 95.58           H  
ATOM   3607  N   ALA A 221       1.890  -0.025   6.089  1.00 96.40           N  
ATOM   3608  H   ALA A 221       0.901  -0.231   6.069  1.00 96.40           H  
ATOM   3609  CA  ALA A 221       2.358   0.803   7.197  1.00 96.40           C  
ATOM   3610  HA  ALA A 221       3.432   0.964   7.102  1.00 96.40           H  
ATOM   3611  C   ALA A 221       2.118   0.105   8.541  1.00 96.40           C  
ATOM   3612  CB  ALA A 221       1.684   2.176   7.111  1.00 96.40           C  
ATOM   3613  HB1 ALA A 221       1.934   2.653   6.163  1.00 96.40           H  
ATOM   3614  HB2 ALA A 221       0.602   2.063   7.174  1.00 96.40           H  
ATOM   3615  HB3 ALA A 221       2.020   2.811   7.930  1.00 96.40           H  
ATOM   3616  O   ALA A 221       1.225  -0.730   8.667  1.00 96.40           O  
ATOM   3617  N   THR A 222       2.947   0.427   9.535  1.00 97.33           N  
ATOM   3618  H   THR A 222       3.626   1.159   9.378  1.00 97.33           H  
ATOM   3619  CA  THR A 222       2.697   0.033  10.927  1.00 97.33           C  
ATOM   3620  HA  THR A 222       2.437  -1.025  10.964  1.00 97.33           H  
ATOM   3621  C   THR A 222       1.523   0.850  11.453  1.00 97.33           C  
ATOM   3622  CB  THR A 222       3.936   0.275  11.800  1.00 97.33           C  
ATOM   3623  HB  THR A 222       4.226   1.322  11.720  1.00 97.33           H  
ATOM   3624  O   THR A 222       1.475   2.058  11.230  1.00 97.33           O  
ATOM   3625  CG2 THR A 222       3.744  -0.057  13.281  1.00 97.33           C  
ATOM   3626 HG21 THR A 222       2.983   0.589  13.716  1.00 97.33           H  
ATOM   3627 HG22 THR A 222       3.439  -1.097  13.402  1.00 97.33           H  
ATOM   3628 HG23 THR A 222       4.675   0.109  13.824  1.00 97.33           H  
ATOM   3629  OG1 THR A 222       5.012  -0.525  11.347  1.00 97.33           O  
ATOM   3630  HG1 THR A 222       5.692  -0.442  12.019  1.00 97.33           H  
ATOM   3631  N   PHE A 223       0.604   0.213  12.169  1.00 96.53           N  
ATOM   3632  H   PHE A 223       0.707  -0.778  12.339  1.00 96.53           H  
ATOM   3633  CA  PHE A 223      -0.565   0.874  12.743  1.00 96.53           C  
ATOM   3634  HA  PHE A 223      -0.368   1.944  12.816  1.00 96.53           H  
ATOM   3635  C   PHE A 223      -0.838   0.377  14.162  1.00 96.53           C  
ATOM   3636  CB  PHE A 223      -1.776   0.696  11.814  1.00 96.53           C  
ATOM   3637  HB2 PHE A 223      -1.524   1.125  10.844  1.00 96.53           H  
ATOM   3638  HB3 PHE A 223      -2.614   1.271  12.208  1.00 96.53           H  
ATOM   3639  O   PHE A 223      -0.344  -0.671  14.582  1.00 96.53           O  
ATOM   3640  CG  PHE A 223      -2.218  -0.739  11.607  1.00 96.53           C  
ATOM   3641  CD1 PHE A 223      -1.599  -1.531  10.622  1.00 96.53           C  
ATOM   3642  HD1 PHE A 223      -0.818  -1.110  10.006  1.00 96.53           H  
ATOM   3643  CD2 PHE A 223      -3.242  -1.288  12.401  1.00 96.53           C  
ATOM   3644  HD2 PHE A 223      -3.736  -0.687  13.150  1.00 96.53           H  
ATOM   3645  CE1 PHE A 223      -1.984  -2.870  10.443  1.00 96.53           C  
ATOM   3646  HE1 PHE A 223      -1.497  -3.478   9.694  1.00 96.53           H  
ATOM   3647  CE2 PHE A 223      -3.629  -2.627  12.219  1.00 96.53           C  
ATOM   3648  HE2 PHE A 223      -4.412  -3.052  12.829  1.00 96.53           H  
ATOM   3649  CZ  PHE A 223      -3.002  -3.418  11.241  1.00 96.53           C  
ATOM   3650  HZ  PHE A 223      -3.312  -4.443  11.102  1.00 96.53           H  
ATOM   3651  N   LYS A 224      -1.623   1.156  14.907  1.00 96.41           N  
ATOM   3652  H   LYS A 224      -2.043   1.962  14.467  1.00 96.41           H  
ATOM   3653  CA  LYS A 224      -2.164   0.754  16.206  1.00 96.41           C  
ATOM   3654  HA  LYS A 224      -1.635  -0.126  16.573  1.00 96.41           H  
ATOM   3655  C   LYS A 224      -3.624   0.360  16.044  1.00 96.41           C  
ATOM   3656  CB  LYS A 224      -2.012   1.868  17.248  1.00 96.41           C  
ATOM   3657  HB2 LYS A 224      -2.564   1.569  18.139  1.00 96.41           H  
ATOM   3658  HB3 LYS A 224      -2.452   2.791  16.869  1.00 96.41           H  
ATOM   3659  O   LYS A 224      -4.376   1.070  15.378  1.00 96.41           O  
ATOM   3660  CG  LYS A 224      -0.547   2.107  17.637  1.00 96.41           C  
ATOM   3661  HG2 LYS A 224      -0.091   1.155  17.907  1.00 96.41           H  
ATOM   3662  HG3 LYS A 224      -0.004   2.540  16.797  1.00 96.41           H  
ATOM   3663  CD  LYS A 224      -0.481   3.054  18.843  1.00 96.41           C  
ATOM   3664  HD2 LYS A 224      -0.898   4.023  18.568  1.00 96.41           H  
ATOM   3665  HD3 LYS A 224      -1.079   2.628  19.649  1.00 96.41           H  
ATOM   3666  CE  LYS A 224       0.963   3.222  19.327  1.00 96.41           C  
ATOM   3667  HE2 LYS A 224       1.538   3.736  18.558  1.00 96.41           H  
ATOM   3668  HE3 LYS A 224       1.394   2.230  19.462  1.00 96.41           H  
ATOM   3669  NZ  LYS A 224       1.009   3.970  20.610  1.00 96.41           N  
ATOM   3670  HZ1 LYS A 224       1.957   4.049  20.948  1.00 96.41           H  
ATOM   3671  HZ2 LYS A 224       0.475   3.480  21.313  1.00 96.41           H  
ATOM   3672  HZ3 LYS A 224       0.615   4.894  20.509  1.00 96.41           H  
ATOM   3673  N   PHE A 225      -4.007  -0.741  16.670  1.00 96.97           N  
ATOM   3674  H   PHE A 225      -3.320  -1.260  17.198  1.00 96.97           H  
ATOM   3675  CA  PHE A 225      -5.384  -1.194  16.762  1.00 96.97           C  
ATOM   3676  HA  PHE A 225      -6.054  -0.389  16.463  1.00 96.97           H  
ATOM   3677  C   PHE A 225      -5.669  -1.535  18.223  1.00 96.97           C  
ATOM   3678  CB  PHE A 225      -5.585  -2.374  15.809  1.00 96.97           C  
ATOM   3679  HB2 PHE A 225      -4.948  -3.203  16.116  1.00 96.97           H  
ATOM   3680  HB3 PHE A 225      -5.282  -2.069  14.807  1.00 96.97           H  
ATOM   3681  O   PHE A 225      -5.103  -2.490  18.759  1.00 96.97           O  
ATOM   3682  CG  PHE A 225      -7.024  -2.824  15.739  1.00 96.97           C  
ATOM   3683  CD1 PHE A 225      -7.378  -4.126  16.119  1.00 96.97           C  
ATOM   3684  HD1 PHE A 225      -6.619  -4.814  16.463  1.00 96.97           H  
ATOM   3685  CD2 PHE A 225      -8.015  -1.930  15.301  1.00 96.97           C  
ATOM   3686  HD2 PHE A 225      -7.740  -0.929  15.002  1.00 96.97           H  
ATOM   3687  CE1 PHE A 225      -8.717  -4.534  16.050  1.00 96.97           C  
ATOM   3688  HE1 PHE A 225      -8.977  -5.539  16.346  1.00 96.97           H  
ATOM   3689  CE2 PHE A 225      -9.357  -2.339  15.231  1.00 96.97           C  
ATOM   3690  HE2 PHE A 225     -10.118  -1.657  14.880  1.00 96.97           H  
ATOM   3691  CZ  PHE A 225      -9.706  -3.648  15.594  1.00 96.97           C  
ATOM   3692  HZ  PHE A 225     -10.734  -3.975  15.528  1.00 96.97           H  
ATOM   3693  N   PHE A 226      -6.463  -0.685  18.880  1.00 95.50           N  
ATOM   3694  H   PHE A 226      -6.937   0.046  18.369  1.00 95.50           H  
ATOM   3695  CA  PHE A 226      -6.504  -0.592  20.342  1.00 95.50           C  
ATOM   3696  HA  PHE A 226      -7.034   0.320  20.614  1.00 95.50           H  
ATOM   3697  C   PHE A 226      -5.081  -0.450  20.919  1.00 95.50           C  
ATOM   3698  CB  PHE A 226      -7.315  -1.771  20.913  1.00 95.50           C  
ATOM   3699  HB2 PHE A 226      -6.791  -2.709  20.731  1.00 95.50           H  
ATOM   3700  HB3 PHE A 226      -7.398  -1.651  21.994  1.00 95.50           H  
ATOM   3701  O   PHE A 226      -4.276   0.338  20.413  1.00 95.50           O  
ATOM   3702  CG  PHE A 226      -8.715  -1.874  20.357  1.00 95.50           C  
ATOM   3703  CD1 PHE A 226      -9.722  -1.032  20.858  1.00 95.50           C  
ATOM   3704  HD1 PHE A 226      -9.489  -0.308  21.625  1.00 95.50           H  
ATOM   3705  CD2 PHE A 226      -9.019  -2.817  19.358  1.00 95.50           C  
ATOM   3706  HD2 PHE A 226      -8.252  -3.477  18.982  1.00 95.50           H  
ATOM   3707  CE1 PHE A 226     -11.036  -1.142  20.378  1.00 95.50           C  
ATOM   3708  HE1 PHE A 226     -11.807  -0.510  20.796  1.00 95.50           H  
ATOM   3709  CE2 PHE A 226     -10.334  -2.922  18.875  1.00 95.50           C  
ATOM   3710  HE2 PHE A 226     -10.566  -3.671  18.133  1.00 95.50           H  
ATOM   3711  CZ  PHE A 226     -11.344  -2.086  19.383  1.00 95.50           C  
ATOM   3712  HZ  PHE A 226     -12.358  -2.184  19.024  1.00 95.50           H  
ATOM   3713  N   ASP A 227      -4.752  -1.250  21.930  1.00 93.01           N  
ATOM   3714  H   ASP A 227      -5.482  -1.810  22.347  1.00 93.01           H  
ATOM   3715  CA  ASP A 227      -3.458  -1.255  22.610  1.00 93.01           C  
ATOM   3716  HA  ASP A 227      -3.069  -0.237  22.609  1.00 93.01           H  
ATOM   3717  C   ASP A 227      -2.401  -2.122  21.888  1.00 93.01           C  
ATOM   3718  CB  ASP A 227      -3.711  -1.631  24.081  1.00 93.01           C  
ATOM   3719  HB2 ASP A 227      -4.125  -2.638  24.133  1.00 93.01           H  
ATOM   3720  HB3 ASP A 227      -2.768  -1.612  24.627  1.00 93.01           H  
ATOM   3721  O   ASP A 227      -1.266  -2.259  22.344  1.00 93.01           O  
ATOM   3722  CG  ASP A 227      -4.684  -0.625  24.724  1.00 93.01           C  
ATOM   3723  OD1 ASP A 227      -4.364   0.582  24.686  1.00 93.01           O  
ATOM   3724  OD2 ASP A 227      -5.798  -1.018  25.145  1.00 93.01           O  
ATOM   3725  N   THR A 228      -2.733  -2.677  20.713  1.00 95.68           N  
ATOM   3726  H   THR A 228      -3.650  -2.478  20.340  1.00 95.68           H  
ATOM   3727  CA  THR A 228      -1.841  -3.545  19.928  1.00 95.68           C  
ATOM   3728  HA  THR A 228      -1.052  -3.912  20.583  1.00 95.68           H  
ATOM   3729  C   THR A 228      -1.189  -2.787  18.771  1.00 95.68           C  
ATOM   3730  CB  THR A 228      -2.593  -4.783  19.420  1.00 95.68           C  
ATOM   3731  HB  THR A 228      -3.412  -4.483  18.766  1.00 95.68           H  
ATOM   3732  O   THR A 228      -1.863  -2.198  17.926  1.00 95.68           O  
ATOM   3733  CG2 THR A 228      -1.684  -5.766  18.680  1.00 95.68           C  
ATOM   3734 HG21 THR A 228      -1.316  -5.320  17.756  1.00 95.68           H  
ATOM   3735 HG22 THR A 228      -2.260  -6.658  18.430  1.00 95.68           H  
ATOM   3736 HG23 THR A 228      -0.847  -6.052  19.317  1.00 95.68           H  
ATOM   3737  OG1 THR A 228      -3.105  -5.488  20.522  1.00 95.68           O  
ATOM   3738  HG1 THR A 228      -3.679  -4.898  21.016  1.00 95.68           H  
ATOM   3739  N   THR A 229       0.144  -2.838  18.682  1.00 97.26           N  
ATOM   3740  H   THR A 229       0.642  -3.374  19.378  1.00 97.26           H  
ATOM   3741  CA  THR A 229       0.887  -2.334  17.512  1.00 97.26           C  
ATOM   3742  HA  THR A 229       0.301  -1.556  17.024  1.00 97.26           H  
ATOM   3743  C   THR A 229       1.102  -3.460  16.504  1.00 97.26           C  
ATOM   3744  CB  THR A 229       2.221  -1.692  17.917  1.00 97.26           C  
ATOM   3745  HB  THR A 229       2.840  -2.424  18.437  1.00 97.26           H  
ATOM   3746  O   THR A 229       1.748  -4.464  16.805  1.00 97.26           O  
ATOM   3747  CG2 THR A 229       2.994  -1.136  16.719  1.00 97.26           C  
ATOM   3748 HG21 THR A 229       3.874  -0.600  17.075  1.00 97.26           H  
ATOM   3749 HG22 THR A 229       2.359  -0.454  16.154  1.00 97.26           H  
ATOM   3750 HG23 THR A 229       3.320  -1.951  16.072  1.00 97.26           H  
ATOM   3751  OG1 THR A 229       1.969  -0.603  18.779  1.00 97.26           O  
ATOM   3752  HG1 THR A 229       1.513  -0.958  19.546  1.00 97.26           H  
ATOM   3753  N   VAL A 230       0.600  -3.281  15.283  1.00 97.51           N  
ATOM   3754  H   VAL A 230       0.104  -2.423  15.089  1.00 97.51           H  
ATOM   3755  CA  VAL A 230       0.734  -4.243  14.186  1.00 97.51           C  
ATOM   3756  HA  VAL A 230       1.113  -5.185  14.583  1.00 97.51           H  
ATOM   3757  C   VAL A 230       1.743  -3.704  13.176  1.00 97.51           C  
ATOM   3758  CB  VAL A 230      -0.629  -4.551  13.542  1.00 97.51           C  
ATOM   3759  HB  VAL A 230      -1.016  -3.640  13.086  1.00 97.51           H  
ATOM   3760  O   VAL A 230       1.562  -2.635  12.593  1.00 97.51           O  
ATOM   3761  CG1 VAL A 230      -0.488  -5.637  12.467  1.00 97.51           C  
ATOM   3762 HG11 VAL A 230      -0.052  -6.542  12.892  1.00 97.51           H  
ATOM   3763 HG12 VAL A 230      -1.471  -5.881  12.065  1.00 97.51           H  
ATOM   3764 HG13 VAL A 230       0.134  -5.277  11.649  1.00 97.51           H  
ATOM   3765  CG2 VAL A 230      -1.644  -5.051  14.580  1.00 97.51           C  
ATOM   3766 HG21 VAL A 230      -1.261  -5.930  15.097  1.00 97.51           H  
ATOM   3767 HG22 VAL A 230      -1.859  -4.268  15.308  1.00 97.51           H  
ATOM   3768 HG23 VAL A 230      -2.582  -5.309  14.087  1.00 97.51           H  
ATOM   3769  N   GLY A 231       2.844  -4.435  12.991  1.00 96.66           N  
ATOM   3770  H   GLY A 231       2.923  -5.310  13.489  1.00 96.66           H  
ATOM   3771  CA  GLY A 231       3.898  -4.069  12.045  1.00 96.66           C  
ATOM   3772  HA2 GLY A 231       4.197  -3.037  12.226  1.00 96.66           H  
ATOM   3773  HA3 GLY A 231       4.767  -4.710  12.200  1.00 96.66           H  
ATOM   3774  C   GLY A 231       3.456  -4.204  10.586  1.00 96.66           C  
ATOM   3775  O   GLY A 231       2.546  -4.962  10.261  1.00 96.66           O  
ATOM   3776  N   ARG A 232       4.128  -3.499   9.674  1.00 95.16           N  
ATOM   3777  H   ARG A 232       4.817  -2.835   9.998  1.00 95.16           H  
ATOM   3778  CA  ARG A 232       3.886  -3.652   8.229  1.00 95.16           C  
ATOM   3779  HA  ARG A 232       2.810  -3.569   8.072  1.00 95.16           H  
ATOM   3780  C   ARG A 232       4.315  -5.033   7.707  1.00 95.16           C  
ATOM   3781  CB  ARG A 232       4.556  -2.519   7.441  1.00 95.16           C  
ATOM   3782  HB2 ARG A 232       4.106  -1.573   7.740  1.00 95.16           H  
ATOM   3783  HB3 ARG A 232       4.355  -2.671   6.380  1.00 95.16           H  
ATOM   3784  O   ARG A 232       5.447  -5.449   7.939  1.00 95.16           O  
ATOM   3785  CG  ARG A 232       6.075  -2.419   7.627  1.00 95.16           C  
ATOM   3786  HG2 ARG A 232       6.300  -2.173   8.665  1.00 95.16           H  
ATOM   3787  HG3 ARG A 232       6.563  -3.358   7.364  1.00 95.16           H  
ATOM   3788  CD  ARG A 232       6.633  -1.330   6.716  1.00 95.16           C  
ATOM   3789  HD2 ARG A 232       6.484  -1.622   5.676  1.00 95.16           H  
ATOM   3790  HD3 ARG A 232       6.079  -0.410   6.901  1.00 95.16           H  
ATOM   3791  NE  ARG A 232       8.065  -1.121   6.988  1.00 95.16           N  
ATOM   3792  HE  ARG A 232       8.488  -1.755   7.650  1.00 95.16           H  
ATOM   3793  NH1 ARG A 232       8.281   0.822   5.794  1.00 95.16           N  
ATOM   3794 HH11 ARG A 232       8.741   1.702   5.612  1.00 95.16           H  
ATOM   3795 HH12 ARG A 232       7.356   0.679   5.413  1.00 95.16           H  
ATOM   3796  NH2 ARG A 232       9.917   0.181   7.165  1.00 95.16           N  
ATOM   3797 HH21 ARG A 232      10.263  -0.420   7.900  1.00 95.16           H  
ATOM   3798 HH22 ARG A 232      10.346   1.087   7.048  1.00 95.16           H  
ATOM   3799  CZ  ARG A 232       8.742  -0.043   6.653  1.00 95.16           C  
ATOM   3800  N   ASN A 233       3.458  -5.684   6.920  1.00 95.94           N  
ATOM   3801  H   ASN A 233       2.530  -5.306   6.793  1.00 95.94           H  
ATOM   3802  CA  ASN A 233       3.817  -6.875   6.144  1.00 95.94           C  
ATOM   3803  HA  ASN A 233       4.606  -7.423   6.659  1.00 95.94           H  
ATOM   3804  C   ASN A 233       4.331  -6.455   4.760  1.00 95.94           C  
ATOM   3805  CB  ASN A 233       2.596  -7.803   6.034  1.00 95.94           C  
ATOM   3806  HB2 ASN A 233       2.216  -8.034   7.028  1.00 95.94           H  
ATOM   3807  HB3 ASN A 233       1.805  -7.329   5.452  1.00 95.94           H  
ATOM   3808  O   ASN A 233       3.552  -5.933   3.966  1.00 95.94           O  
ATOM   3809  CG  ASN A 233       2.994  -9.116   5.387  1.00 95.94           C  
ATOM   3810  ND2 ASN A 233       2.403  -9.491   4.278  1.00 95.94           N  
ATOM   3811 HD21 ASN A 233       1.650  -8.964   3.861  1.00 95.94           H  
ATOM   3812 HD22 ASN A 233       2.636 -10.412   3.935  1.00 95.94           H  
ATOM   3813  OD1 ASN A 233       3.880  -9.791   5.873  1.00 95.94           O  
ATOM   3814  N   ARG A 234       5.630  -6.617   4.481  1.00 94.20           N  
ATOM   3815  H   ARG A 234       6.180  -7.168   5.125  1.00 94.20           H  
ATOM   3816  CA  ARG A 234       6.244  -6.207   3.205  1.00 94.20           C  
ATOM   3817  HA  ARG A 234       5.707  -5.347   2.806  1.00 94.20           H  
ATOM   3818  C   ARG A 234       6.146  -7.315   2.156  1.00 94.20           C  
ATOM   3819  CB  ARG A 234       7.716  -5.826   3.403  1.00 94.20           C  
ATOM   3820  HB2 ARG A 234       8.231  -6.637   3.917  1.00 94.20           H  
ATOM   3821  HB3 ARG A 234       8.165  -5.712   2.416  1.00 94.20           H  
ATOM   3822  O   ARG A 234       6.454  -8.462   2.451  1.00 94.20           O  
ATOM   3823  CG  ARG A 234       7.928  -4.513   4.168  1.00 94.20           C  
ATOM   3824  HG2 ARG A 234       7.510  -4.583   5.172  1.00 94.20           H  
ATOM   3825  HG3 ARG A 234       7.442  -3.703   3.624  1.00 94.20           H  
ATOM   3826  CD  ARG A 234       9.438  -4.260   4.242  1.00 94.20           C  
ATOM   3827  HD2 ARG A 234       9.878  -4.999   4.912  1.00 94.20           H  
ATOM   3828  HD3 ARG A 234       9.857  -4.401   3.246  1.00 94.20           H  
ATOM   3829  NE  ARG A 234       9.773  -2.898   4.695  1.00 94.20           N  
ATOM   3830  HE  ARG A 234       9.017  -2.229   4.699  1.00 94.20           H  
ATOM   3831  NH1 ARG A 234      12.047  -3.218   4.669  1.00 94.20           N  
ATOM   3832 HH11 ARG A 234      11.896  -4.189   4.433  1.00 94.20           H  
ATOM   3833 HH12 ARG A 234      12.989  -2.860   4.727  1.00 94.20           H  
ATOM   3834  NH2 ARG A 234      11.259  -1.193   5.040  1.00 94.20           N  
ATOM   3835 HH21 ARG A 234      12.217  -0.873   5.014  1.00 94.20           H  
ATOM   3836 HH22 ARG A 234      10.505  -0.526   4.963  1.00 94.20           H  
ATOM   3837  CZ  ARG A 234      11.011  -2.446   4.808  1.00 94.20           C  
ATOM   3838  N   TYR A 235       5.830  -6.946   0.917  1.00 94.92           N  
ATOM   3839  H   TYR A 235       5.598  -5.980   0.736  1.00 94.92           H  
ATOM   3840  CA  TYR A 235       5.740  -7.873  -0.216  1.00 94.92           C  
ATOM   3841  HA  TYR A 235       5.662  -8.894   0.157  1.00 94.92           H  
ATOM   3842  C   TYR A 235       7.010  -7.780  -1.069  1.00 94.92           C  
ATOM   3843  CB  TYR A 235       4.461  -7.588  -1.015  1.00 94.92           C  
ATOM   3844  HB2 TYR A 235       4.570  -6.634  -1.530  1.00 94.92           H  
ATOM   3845  HB3 TYR A 235       4.333  -8.364  -1.770  1.00 94.92           H  
ATOM   3846  O   TYR A 235       7.059  -7.067  -2.067  1.00 94.92           O  
ATOM   3847  CG  TYR A 235       3.215  -7.519  -0.161  1.00 94.92           C  
ATOM   3848  CD1 TYR A 235       2.597  -8.704   0.279  1.00 94.92           C  
ATOM   3849  HD1 TYR A 235       2.982  -9.665  -0.030  1.00 94.92           H  
ATOM   3850  CD2 TYR A 235       2.720  -6.264   0.244  1.00 94.92           C  
ATOM   3851  HD2 TYR A 235       3.203  -5.362  -0.102  1.00 94.92           H  
ATOM   3852  CE1 TYR A 235       1.492  -8.636   1.146  1.00 94.92           C  
ATOM   3853  HE1 TYR A 235       1.021  -9.538   1.507  1.00 94.92           H  
ATOM   3854  CE2 TYR A 235       1.617  -6.191   1.112  1.00 94.92           C  
ATOM   3855  HE2 TYR A 235       1.256  -5.231   1.450  1.00 94.92           H  
ATOM   3856  OH  TYR A 235      -0.028  -7.314   2.432  1.00 94.92           O  
ATOM   3857  HH  TYR A 235      -0.248  -6.412   2.678  1.00 94.92           H  
ATOM   3858  CZ  TYR A 235       1.009  -7.381   1.566  1.00 94.92           C  
ATOM   3859  N   THR A 236       8.080  -8.451  -0.640  1.00 92.67           N  
ATOM   3860  H   THR A 236       8.019  -8.975   0.221  1.00 92.67           H  
ATOM   3861  CA  THR A 236       9.402  -8.369  -1.298  1.00 92.67           C  
ATOM   3862  HA  THR A 236       9.481  -7.412  -1.812  1.00 92.67           H  
ATOM   3863  C   THR A 236       9.634  -9.437  -2.368  1.00 92.67           C  
ATOM   3864  CB  THR A 236      10.534  -8.420  -0.265  1.00 92.67           C  
ATOM   3865  HB  THR A 236      11.498  -8.435  -0.773  1.00 92.67           H  
ATOM   3866  O   THR A 236      10.654  -9.417  -3.052  1.00 92.67           O  
ATOM   3867  CG2 THR A 236      10.500  -7.215   0.676  1.00 92.67           C  
ATOM   3868 HG21 THR A 236      11.359  -7.260   1.346  1.00 92.67           H  
ATOM   3869 HG22 THR A 236       9.582  -7.225   1.264  1.00 92.67           H  
ATOM   3870 HG23 THR A 236      10.550  -6.298   0.089  1.00 92.67           H  
ATOM   3871  OG1 THR A 236      10.407  -9.568   0.544  1.00 92.67           O  
ATOM   3872  HG1 THR A 236      11.015 -10.232   0.210  1.00 92.67           H  
ATOM   3873  N   SER A 237       8.715 -10.394  -2.515  1.00 90.33           N  
ATOM   3874  H   SER A 237       7.869 -10.333  -1.965  1.00 90.33           H  
ATOM   3875  CA  SER A 237       8.780 -11.411  -3.565  1.00 90.33           C  
ATOM   3876  HA  SER A 237       9.820 -11.585  -3.843  1.00 90.33           H  
ATOM   3877  C   SER A 237       8.017 -10.936  -4.796  1.00 90.33           C  
ATOM   3878  CB  SER A 237       8.217 -12.739  -3.061  1.00 90.33           C  
ATOM   3879  HB2 SER A 237       7.159 -12.625  -2.825  1.00 90.33           H  
ATOM   3880  HB3 SER A 237       8.751 -13.041  -2.160  1.00 90.33           H  
ATOM   3881  O   SER A 237       6.795 -10.849  -4.770  1.00 90.33           O  
ATOM   3882  OG  SER A 237       8.377 -13.737  -4.053  1.00 90.33           O  
ATOM   3883  HG  SER A 237       7.955 -14.531  -3.716  1.00 90.33           H  
ATOM   3884  N   ILE A 238       8.731 -10.665  -5.888  1.00 90.56           N  
ATOM   3885  H   ILE A 238       9.739 -10.666  -5.816  1.00 90.56           H  
ATOM   3886  CA  ILE A 238       8.126 -10.302  -7.181  1.00 90.56           C  
ATOM   3887  HA  ILE A 238       7.248  -9.684  -6.993  1.00 90.56           H  
ATOM   3888  C   ILE A 238       7.635 -11.509  -7.989  1.00 90.56           C  
ATOM   3889  CB  ILE A 238       9.104  -9.477  -8.033  1.00 90.56           C  
ATOM   3890  HB  ILE A 238       8.615  -9.291  -8.989  1.00 90.56           H  
ATOM   3891  O   ILE A 238       7.068 -11.348  -9.062  1.00 90.56           O  
ATOM   3892  CG1 ILE A 238      10.415 -10.260  -8.293  1.00 90.56           C  
ATOM   3893 HG12 ILE A 238      11.088 -10.145  -7.443  1.00 90.56           H  
ATOM   3894 HG13 ILE A 238      10.202 -11.322  -8.407  1.00 90.56           H  
ATOM   3895  CG2 ILE A 238       9.343  -8.113  -7.367  1.00 90.56           C  
ATOM   3896 HG21 ILE A 238       8.389  -7.627  -7.160  1.00 90.56           H  
ATOM   3897 HG22 ILE A 238       9.904  -7.470  -8.045  1.00 90.56           H  
ATOM   3898 HG23 ILE A 238       9.897  -8.227  -6.435  1.00 90.56           H  
ATOM   3899  CD1 ILE A 238      11.140  -9.824  -9.565  1.00 90.56           C  
ATOM   3900 HD11 ILE A 238      12.016 -10.455  -9.720  1.00 90.56           H  
ATOM   3901 HD12 ILE A 238      10.478  -9.919 -10.426  1.00 90.56           H  
ATOM   3902 HD13 ILE A 238      11.467  -8.790  -9.459  1.00 90.56           H  
ATOM   3903  N   THR A 239       7.886 -12.729  -7.513  1.00 91.04           N  
ATOM   3904  H   THR A 239       8.312 -12.806  -6.600  1.00 91.04           H  
ATOM   3905  CA  THR A 239       7.577 -13.955  -8.267  1.00 91.04           C  
ATOM   3906  HA  THR A 239       8.128 -13.938  -9.206  1.00 91.04           H  
ATOM   3907  C   THR A 239       6.099 -14.056  -8.636  1.00 91.04           C  
ATOM   3908  CB  THR A 239       7.989 -15.210  -7.490  1.00 91.04           C  
ATOM   3909  HB  THR A 239       7.648 -16.092  -8.033  1.00 91.04           H  
ATOM   3910  O   THR A 239       5.784 -14.500  -9.737  1.00 91.04           O  
ATOM   3911  CG2 THR A 239       9.504 -15.299  -7.314  1.00 91.04           C  
ATOM   3912 HG21 THR A 239       9.984 -15.301  -8.293  1.00 91.04           H  
ATOM   3913 HG22 THR A 239       9.877 -14.457  -6.731  1.00 91.04           H  
ATOM   3914 HG23 THR A 239       9.751 -16.229  -6.802  1.00 91.04           H  
ATOM   3915  OG1 THR A 239       7.422 -15.215  -6.202  1.00 91.04           O  
ATOM   3916  HG1 THR A 239       7.882 -14.569  -5.661  1.00 91.04           H  
ATOM   3917  N   GLU A 240       5.211 -13.567  -7.765  1.00 91.12           N  
ATOM   3918  H   GLU A 240       5.543 -13.224  -6.875  1.00 91.12           H  
ATOM   3919  CA  GLU A 240       3.765 -13.594  -7.987  1.00 91.12           C  
ATOM   3920  HA  GLU A 240       3.484 -14.618  -8.235  1.00 91.12           H  
ATOM   3921  C   GLU A 240       3.325 -12.746  -9.191  1.00 91.12           C  
ATOM   3922  CB  GLU A 240       3.023 -13.238  -6.680  1.00 91.12           C  
ATOM   3923  HB2 GLU A 240       3.378 -13.913  -5.902  1.00 91.12           H  
ATOM   3924  HB3 GLU A 240       1.966 -13.458  -6.830  1.00 91.12           H  
ATOM   3925  O   GLU A 240       2.399 -13.134  -9.895  1.00 91.12           O  
ATOM   3926  CG  GLU A 240       3.167 -11.789  -6.158  1.00 91.12           C  
ATOM   3927  HG2 GLU A 240       4.215 -11.612  -5.913  1.00 91.12           H  
ATOM   3928  HG3 GLU A 240       2.889 -11.092  -6.949  1.00 91.12           H  
ATOM   3929  CD  GLU A 240       2.295 -11.499  -4.911  1.00 91.12           C  
ATOM   3930  OE1 GLU A 240       2.262 -10.344  -4.420  1.00 91.12           O  
ATOM   3931  OE2 GLU A 240       1.612 -12.417  -4.398  1.00 91.12           O  
ATOM   3932  N   VAL A 241       4.029 -11.649  -9.500  1.00 93.36           N  
ATOM   3933  H   VAL A 241       4.842 -11.415  -8.948  1.00 93.36           H  
ATOM   3934  CA  VAL A 241       3.682 -10.793 -10.649  1.00 93.36           C  
ATOM   3935  HA  VAL A 241       2.606 -10.883 -10.801  1.00 93.36           H  
ATOM   3936  C   VAL A 241       4.323 -11.239 -11.965  1.00 93.36           C  
ATOM   3937  CB  VAL A 241       3.943  -9.299 -10.397  1.00 93.36           C  
ATOM   3938  HB  VAL A 241       3.642  -8.752 -11.291  1.00 93.36           H  
ATOM   3939  O   VAL A 241       3.917 -10.804 -13.038  1.00 93.36           O  
ATOM   3940  CG1 VAL A 241       3.092  -8.782  -9.233  1.00 93.36           C  
ATOM   3941 HG11 VAL A 241       3.379  -9.272  -8.303  1.00 93.36           H  
ATOM   3942 HG12 VAL A 241       2.042  -8.999  -9.435  1.00 93.36           H  
ATOM   3943 HG13 VAL A 241       3.215  -7.703  -9.140  1.00 93.36           H  
ATOM   3944  CG2 VAL A 241       5.412  -8.956 -10.125  1.00 93.36           C  
ATOM   3945 HG21 VAL A 241       6.056  -9.425 -10.869  1.00 93.36           H  
ATOM   3946 HG22 VAL A 241       5.694  -9.286  -9.125  1.00 93.36           H  
ATOM   3947 HG23 VAL A 241       5.540  -7.876 -10.191  1.00 93.36           H  
ATOM   3948  N   LEU A 242       5.325 -12.125 -11.930  1.00 92.02           N  
ATOM   3949  H   LEU A 242       5.610 -12.496 -11.035  1.00 92.02           H  
ATOM   3950  CA  LEU A 242       5.978 -12.590 -13.159  1.00 92.02           C  
ATOM   3951  HA  LEU A 242       6.220 -11.722 -13.772  1.00 92.02           H  
ATOM   3952  C   LEU A 242       5.055 -13.463 -14.017  1.00 92.02           C  
ATOM   3953  CB  LEU A 242       7.271 -13.354 -12.833  1.00 92.02           C  
ATOM   3954  HB2 LEU A 242       7.030 -14.166 -12.148  1.00 92.02           H  
ATOM   3955  HB3 LEU A 242       7.645 -13.802 -13.754  1.00 92.02           H  
ATOM   3956  O   LEU A 242       5.256 -13.531 -15.227  1.00 92.02           O  
ATOM   3957  CG  LEU A 242       8.398 -12.502 -12.226  1.00 92.02           C  
ATOM   3958  HG  LEU A 242       8.064 -12.068 -11.283  1.00 92.02           H  
ATOM   3959  CD1 LEU A 242       9.597 -13.406 -11.941  1.00 92.02           C  
ATOM   3960 HD11 LEU A 242      10.400 -12.824 -11.489  1.00 92.02           H  
ATOM   3961 HD12 LEU A 242       9.304 -14.201 -11.255  1.00 92.02           H  
ATOM   3962 HD13 LEU A 242       9.956 -13.852 -12.868  1.00 92.02           H  
ATOM   3963  CD2 LEU A 242       8.861 -11.375 -13.151  1.00 92.02           C  
ATOM   3964 HD21 LEU A 242       8.068 -10.636 -13.266  1.00 92.02           H  
ATOM   3965 HD22 LEU A 242       9.135 -11.776 -14.127  1.00 92.02           H  
ATOM   3966 HD23 LEU A 242       9.726 -10.875 -12.715  1.00 92.02           H  
ATOM   3967  N   ASN A 243       4.066 -14.124 -13.419  1.00 89.44           N  
ATOM   3968  H   ASN A 243       3.946 -13.996 -12.424  1.00 89.44           H  
ATOM   3969  CA  ASN A 243       3.101 -14.979 -14.121  1.00 89.44           C  
ATOM   3970  HA  ASN A 243       3.380 -15.066 -15.171  1.00 89.44           H  
ATOM   3971  C   ASN A 243       1.682 -14.391 -14.131  1.00 89.44           C  
ATOM   3972  CB  ASN A 243       3.147 -16.385 -13.505  1.00 89.44           C  
ATOM   3973  HB2 ASN A 243       2.921 -16.315 -12.441  1.00 89.44           H  
ATOM   3974  HB3 ASN A 243       2.384 -17.010 -13.968  1.00 89.44           H  
ATOM   3975  O   ASN A 243       0.737 -15.090 -14.480  1.00 89.44           O  
ATOM   3976  CG  ASN A 243       4.480 -17.077 -13.706  1.00 89.44           C  
ATOM   3977  ND2 ASN A 243       4.867 -17.916 -12.774  1.00 89.44           N  
ATOM   3978 HD21 ASN A 243       5.737 -18.404 -12.933  1.00 89.44           H  
ATOM   3979 HD22 ASN A 243       4.272 -18.085 -11.976  1.00 89.44           H  
ATOM   3980  OD1 ASN A 243       5.191 -16.889 -14.683  1.00 89.44           O  
ATOM   3981  N   SER A 244       1.529 -13.133 -13.725  1.00 93.00           N  
ATOM   3982  H   SER A 244       2.343 -12.573 -13.514  1.00 93.00           H  
ATOM   3983  CA  SER A 244       0.234 -12.472 -13.615  1.00 93.00           C  
ATOM   3984  HA  SER A 244      -0.546 -13.222 -13.481  1.00 93.00           H  
ATOM   3985  C   SER A 244      -0.105 -11.670 -14.874  1.00 93.00           C  
ATOM   3986  CB  SER A 244       0.249 -11.602 -12.360  1.00 93.00           C  
ATOM   3987  HB2 SER A 244      -0.764 -11.289 -12.105  1.00 93.00           H  
ATOM   3988  HB3 SER A 244       0.641 -12.180 -11.523  1.00 93.00           H  
ATOM   3989  O   SER A 244       0.738 -11.462 -15.750  1.00 93.00           O  
ATOM   3990  OG  SER A 244       1.046 -10.462 -12.563  1.00 93.00           O  
ATOM   3991  HG  SER A 244       0.714  -9.999 -13.336  1.00 93.00           H  
ATOM   3992  N   THR A 245      -1.323 -11.139 -14.933  1.00 93.94           N  
ATOM   3993  H   THR A 245      -1.978 -11.307 -14.183  1.00 93.94           H  
ATOM   3994  CA  THR A 245      -1.749 -10.242 -16.012  1.00 93.94           C  
ATOM   3995  HA  THR A 245      -1.300 -10.574 -16.948  1.00 93.94           H  
ATOM   3996  C   THR A 245      -1.283  -8.823 -15.711  1.00 93.94           C  
ATOM   3997  CB  THR A 245      -3.270 -10.300 -16.191  1.00 93.94           C  
ATOM   3998  HB  THR A 245      -3.762  -9.975 -15.275  1.00 93.94           H  
ATOM   3999  O   THR A 245      -1.617  -8.260 -14.669  1.00 93.94           O  
ATOM   4000  CG2 THR A 245      -3.758  -9.450 -17.364  1.00 93.94           C  
ATOM   4001 HG21 THR A 245      -3.543  -8.397 -17.186  1.00 93.94           H  
ATOM   4002 HG22 THR A 245      -4.837  -9.565 -17.471  1.00 93.94           H  
ATOM   4003 HG23 THR A 245      -3.273  -9.771 -18.286  1.00 93.94           H  
ATOM   4004  OG1 THR A 245      -3.639 -11.628 -16.477  1.00 93.94           O  
ATOM   4005  HG1 THR A 245      -4.589 -11.693 -16.359  1.00 93.94           H  
ATOM   4006  N   PHE A 246      -0.507  -8.224 -16.612  1.00 92.31           N  
ATOM   4007  H   PHE A 246      -0.265  -8.722 -17.457  1.00 92.31           H  
ATOM   4008  CA  PHE A 246      -0.179  -6.802 -16.530  1.00 92.31           C  
ATOM   4009  HA  PHE A 246       0.016  -6.540 -15.490  1.00 92.31           H  
ATOM   4010  C   PHE A 246      -1.372  -5.972 -17.016  1.00 92.31           C  
ATOM   4011  CB  PHE A 246       1.093  -6.514 -17.337  1.00 92.31           C  
ATOM   4012  HB2 PHE A 246       1.932  -7.030 -16.870  1.00 92.31           H  
ATOM   4013  HB3 PHE A 246       0.968  -6.925 -18.338  1.00 92.31           H  
ATOM   4014  O   PHE A 246      -1.823  -6.133 -18.150  1.00 92.31           O  
ATOM   4015  CG  PHE A 246       1.437  -5.040 -17.453  1.00 92.31           C  
ATOM   4016  CD1 PHE A 246       1.711  -4.484 -18.716  1.00 92.31           C  
ATOM   4017  HD1 PHE A 246       1.694  -5.105 -19.600  1.00 92.31           H  
ATOM   4018  CD2 PHE A 246       1.461  -4.216 -16.311  1.00 92.31           C  
ATOM   4019  HD2 PHE A 246       1.253  -4.627 -15.334  1.00 92.31           H  
ATOM   4020  CE1 PHE A 246       2.029  -3.122 -18.835  1.00 92.31           C  
ATOM   4021  HE1 PHE A 246       2.278  -2.716 -19.804  1.00 92.31           H  
ATOM   4022  CE2 PHE A 246       1.717  -2.841 -16.442  1.00 92.31           C  
ATOM   4023  HE2 PHE A 246       1.656  -2.192 -15.581  1.00 92.31           H  
ATOM   4024  CZ  PHE A 246       2.024  -2.296 -17.697  1.00 92.31           C  
ATOM   4025  HZ  PHE A 246       2.254  -1.244 -17.784  1.00 92.31           H  
ATOM   4026  N   ILE A 247      -1.884  -5.086 -16.162  1.00 89.18           N  
ATOM   4027  H   ILE A 247      -1.436  -4.958 -15.265  1.00 89.18           H  
ATOM   4028  CA  ILE A 247      -2.949  -4.151 -16.520  1.00 89.18           C  
ATOM   4029  HA  ILE A 247      -3.521  -4.564 -17.351  1.00 89.18           H  
ATOM   4030  C   ILE A 247      -2.297  -2.858 -17.002  1.00 89.18           C  
ATOM   4031  CB  ILE A 247      -3.943  -3.937 -15.357  1.00 89.18           C  
ATOM   4032  HB  ILE A 247      -3.396  -3.593 -14.479  1.00 89.18           H  
ATOM   4033  O   ILE A 247      -1.830  -2.039 -16.208  1.00 89.18           O  
ATOM   4034  CG1 ILE A 247      -4.649  -5.269 -15.015  1.00 89.18           C  
ATOM   4035 HG12 ILE A 247      -5.166  -5.632 -15.903  1.00 89.18           H  
ATOM   4036 HG13 ILE A 247      -3.905  -6.015 -14.734  1.00 89.18           H  
ATOM   4037  CG2 ILE A 247      -4.976  -2.860 -15.754  1.00 89.18           C  
ATOM   4038 HG21 ILE A 247      -5.552  -3.188 -16.619  1.00 89.18           H  
ATOM   4039 HG22 ILE A 247      -4.476  -1.920 -15.986  1.00 89.18           H  
ATOM   4040 HG23 ILE A 247      -5.655  -2.640 -14.931  1.00 89.18           H  
ATOM   4041  CD1 ILE A 247      -5.667  -5.180 -13.871  1.00 89.18           C  
ATOM   4042 HD11 ILE A 247      -6.439  -4.438 -14.075  1.00 89.18           H  
ATOM   4043 HD12 ILE A 247      -6.179  -6.139 -13.787  1.00 89.18           H  
ATOM   4044 HD13 ILE A 247      -5.162  -4.942 -12.935  1.00 89.18           H  
ATOM   4045  N   HIS A 248      -2.302  -2.665 -18.319  1.00 79.71           N  
ATOM   4046  H   HIS A 248      -2.646  -3.406 -18.913  1.00 79.71           H  
ATOM   4047  CA  HIS A 248      -1.865  -1.423 -18.944  1.00 79.71           C  
ATOM   4048  HA  HIS A 248      -1.029  -1.024 -18.369  1.00 79.71           H  
ATOM   4049  C   HIS A 248      -2.997  -0.389 -18.900  1.00 79.71           C  
ATOM   4050  CB  HIS A 248      -1.348  -1.710 -20.356  1.00 79.71           C  
ATOM   4051  HB2 HIS A 248      -0.706  -2.590 -20.325  1.00 79.71           H  
ATOM   4052  HB3 HIS A 248      -2.179  -1.928 -21.027  1.00 79.71           H  
ATOM   4053  O   HIS A 248      -3.761  -0.219 -19.851  1.00 79.71           O  
ATOM   4054  CG  HIS A 248      -0.530  -0.573 -20.910  1.00 79.71           C  
ATOM   4055  CD2 HIS A 248       0.751  -0.255 -20.551  1.00 79.71           C  
ATOM   4056  HD2 HIS A 248       1.340  -0.744 -19.789  1.00 79.71           H  
ATOM   4057  ND1 HIS A 248      -0.896   0.311 -21.897  1.00 79.71           N  
ATOM   4058  HD1 HIS A 248      -1.811   0.398 -22.316  1.00 79.71           H  
ATOM   4059  CE1 HIS A 248       0.164   1.099 -22.156  1.00 79.71           C  
ATOM   4060  HE1 HIS A 248       0.220   1.858 -22.922  1.00 79.71           H  
ATOM   4061  NE2 HIS A 248       1.185   0.803 -21.345  1.00 79.71           N  
ATOM   4062  N   GLN A 249      -3.144   0.264 -17.752  1.00 68.05           N  
ATOM   4063  H   GLN A 249      -2.519   0.039 -16.991  1.00 68.05           H  
ATOM   4064  CA  GLN A 249      -4.017   1.422 -17.581  1.00 68.05           C  
ATOM   4065  HA  GLN A 249      -4.454   1.704 -18.538  1.00 68.05           H  
ATOM   4066  C   GLN A 249      -3.174   2.598 -17.108  1.00 68.05           C  
ATOM   4067  CB  GLN A 249      -5.159   1.112 -16.601  1.00 68.05           C  
ATOM   4068  HB2 GLN A 249      -4.756   0.632 -15.709  1.00 68.05           H  
ATOM   4069  HB3 GLN A 249      -5.636   2.046 -16.305  1.00 68.05           H  
ATOM   4070  O   GLN A 249      -2.277   2.435 -16.279  1.00 68.05           O  
ATOM   4071  CG  GLN A 249      -6.221   0.213 -17.253  1.00 68.05           C  
ATOM   4072  HG2 GLN A 249      -6.634   0.731 -18.118  1.00 68.05           H  
ATOM   4073  HG3 GLN A 249      -5.759  -0.709 -17.607  1.00 68.05           H  
ATOM   4074  CD  GLN A 249      -7.369  -0.152 -16.317  1.00 68.05           C  
ATOM   4075  NE2 GLN A 249      -8.407  -0.775 -16.829  1.00 68.05           N  
ATOM   4076 HE21 GLN A 249      -8.454  -0.969 -17.819  1.00 68.05           H  
ATOM   4077 HE22 GLN A 249      -9.164  -0.970 -16.190  1.00 68.05           H  
ATOM   4078  OE1 GLN A 249      -7.368   0.085 -15.121  1.00 68.05           O  
ATOM   4079  N   SER A 250      -3.461   3.790 -17.623  1.00 61.55           N  
ATOM   4080  H   SER A 250      -4.238   3.899 -18.259  1.00 61.55           H  
ATOM   4081  CA  SER A 250      -2.912   4.985 -17.003  1.00 61.55           C  
ATOM   4082  HA  SER A 250      -1.835   4.855 -16.896  1.00 61.55           H  
ATOM   4083  C   SER A 250      -3.524   5.155 -15.611  1.00 61.55           C  
ATOM   4084  CB  SER A 250      -3.139   6.209 -17.875  1.00 61.55           C  
ATOM   4085  HB2 SER A 250      -2.503   7.023 -17.527  1.00 61.55           H  
ATOM   4086  HB3 SER A 250      -2.894   5.987 -18.913  1.00 61.55           H  
ATOM   4087  O   SER A 250      -4.671   4.778 -15.362  1.00 61.55           O  
ATOM   4088  OG  SER A 250      -4.473   6.599 -17.764  1.00 61.55           O  
ATOM   4089  HG  SER A 250      -4.510   7.454 -18.200  1.00 61.55           H  
ATOM   4090  N   ILE A 251      -2.760   5.745 -14.694  1.00 54.56           N  
ATOM   4091  H   ILE A 251      -1.820   6.012 -14.952  1.00 54.56           H  
ATOM   4092  CA  ILE A 251      -3.209   5.993 -13.314  1.00 54.56           C  
ATOM   4093  HA  ILE A 251      -3.495   5.043 -12.863  1.00 54.56           H  
ATOM   4094  C   ILE A 251      -4.464   6.889 -13.295  1.00 54.56           C  
ATOM   4095  CB  ILE A 251      -2.036   6.595 -12.500  1.00 54.56           C  
ATOM   4096  HB  ILE A 251      -1.703   7.502 -13.005  1.00 54.56           H  
ATOM   4097  O   ILE A 251      -5.284   6.792 -12.388  1.00 54.56           O  
ATOM   4098  CG1 ILE A 251      -0.849   5.599 -12.446  1.00 54.56           C  
ATOM   4099 HG12 ILE A 251      -0.595   5.273 -13.455  1.00 54.56           H  
ATOM   4100 HG13 ILE A 251      -1.143   4.716 -11.880  1.00 54.56           H  
ATOM   4101  CG2 ILE A 251      -2.474   6.981 -11.075  1.00 54.56           C  
ATOM   4102 HG21 ILE A 251      -3.241   7.754 -11.108  1.00 54.56           H  
ATOM   4103 HG22 ILE A 251      -1.637   7.387 -10.506  1.00 54.56           H  
ATOM   4104 HG23 ILE A 251      -2.876   6.109 -10.560  1.00 54.56           H  
ATOM   4105  CD1 ILE A 251       0.439   6.174 -11.841  1.00 54.56           C  
ATOM   4106 HD11 ILE A 251       0.319   6.337 -10.769  1.00 54.56           H  
ATOM   4107 HD12 ILE A 251       1.251   5.463 -11.990  1.00 54.56           H  
ATOM   4108 HD13 ILE A 251       0.695   7.113 -12.331  1.00 54.56           H  
ATOM   4109  N   THR A 252      -4.632   7.738 -14.311  1.00 62.76           N  
ATOM   4110  H   THR A 252      -3.946   7.748 -15.053  1.00 62.76           H  
ATOM   4111  CA  THR A 252      -5.777   8.643 -14.485  1.00 62.76           C  
ATOM   4112  HA  THR A 252      -6.182   8.907 -13.508  1.00 62.76           H  
ATOM   4113  C   THR A 252      -6.929   8.034 -15.293  1.00 62.76           C  
ATOM   4114  CB  THR A 252      -5.310   9.933 -15.180  1.00 62.76           C  
ATOM   4115  HB  THR A 252      -6.163  10.587 -15.359  1.00 62.76           H  
ATOM   4116  O   THR A 252      -7.964   8.678 -15.441  1.00 62.76           O  
ATOM   4117  CG2 THR A 252      -4.266  10.692 -14.359  1.00 62.76           C  
ATOM   4118 HG21 THR A 252      -4.055  11.649 -14.838  1.00 62.76           H  
ATOM   4119 HG22 THR A 252      -3.340  10.120 -14.293  1.00 62.76           H  
ATOM   4120 HG23 THR A 252      -4.652  10.876 -13.357  1.00 62.76           H  
ATOM   4121  OG1 THR A 252      -4.712   9.587 -16.410  1.00 62.76           O  
ATOM   4122  HG1 THR A 252      -4.319  10.373 -16.796  1.00 62.76           H  
ATOM   4123  N   GLY A 253      -6.762   6.841 -15.874  1.00 57.04           N  
ATOM   4124  H   GLY A 253      -5.906   6.334 -15.701  1.00 57.04           H  
ATOM   4125  CA  GLY A 253      -7.662   6.294 -16.899  1.00 57.04           C  
ATOM   4126  HA2 GLY A 253      -7.423   5.241 -17.044  1.00 57.04           H  
ATOM   4127  HA3 GLY A 253      -8.690   6.370 -16.546  1.00 57.04           H  
ATOM   4128  C   GLY A 253      -7.577   6.993 -18.268  1.00 57.04           C  
ATOM   4129  O   GLY A 253      -8.165   6.514 -19.233  1.00 57.04           O  
ATOM   4130  N   LEU A 254      -6.826   8.093 -18.379  1.00 50.04           N  
ATOM   4131  H   LEU A 254      -6.366   8.425 -17.543  1.00 50.04           H  
ATOM   4132  CA  LEU A 254      -6.528   8.804 -19.622  1.00 50.04           C  
ATOM   4133  HA  LEU A 254      -7.225   8.501 -20.403  1.00 50.04           H  
ATOM   4134  C   LEU A 254      -5.110   8.454 -20.079  1.00 50.04           C  
ATOM   4135  CB  LEU A 254      -6.675  10.316 -19.374  1.00 50.04           C  
ATOM   4136  HB2 LEU A 254      -6.417  10.851 -20.288  1.00 50.04           H  
ATOM   4137  HB3 LEU A 254      -5.957  10.612 -18.609  1.00 50.04           H  
ATOM   4138  O   LEU A 254      -4.156   8.683 -19.335  1.00 50.04           O  
ATOM   4139  CG  LEU A 254      -8.083  10.744 -18.921  1.00 50.04           C  
ATOM   4140  HG  LEU A 254      -8.399  10.147 -18.066  1.00 50.04           H  
ATOM   4141  CD1 LEU A 254      -8.076  12.207 -18.479  1.00 50.04           C  
ATOM   4142 HD11 LEU A 254      -9.038  12.454 -18.029  1.00 50.04           H  
ATOM   4143 HD12 LEU A 254      -7.294  12.369 -17.737  1.00 50.04           H  
ATOM   4144 HD13 LEU A 254      -7.899  12.859 -19.335  1.00 50.04           H  
ATOM   4145  CD2 LEU A 254      -9.106  10.580 -20.047  1.00 50.04           C  
ATOM   4146 HD21 LEU A 254     -10.074  10.960 -19.721  1.00 50.04           H  
ATOM   4147 HD22 LEU A 254      -8.782  11.133 -20.929  1.00 50.04           H  
ATOM   4148 HD23 LEU A 254      -9.219   9.526 -20.299  1.00 50.04           H  
ATOM   4149  N   TYR A 255      -4.951   7.865 -21.262  1.00 49.16           N  
ATOM   4150  H   TYR A 255      -5.760   7.714 -21.848  1.00 49.16           H  
ATOM   4151  CA  TYR A 255      -3.626   7.751 -21.870  1.00 49.16           C  
ATOM   4152  HA  TYR A 255      -2.951   7.225 -21.195  1.00 49.16           H  
ATOM   4153  C   TYR A 255      -3.084   9.167 -22.090  1.00 49.16           C  
ATOM   4154  CB  TYR A 255      -3.712   6.967 -23.188  1.00 49.16           C  
ATOM   4155  HB2 TYR A 255      -4.600   7.271 -23.742  1.00 49.16           H  
ATOM   4156  HB3 TYR A 255      -2.852   7.235 -23.802  1.00 49.16           H  
ATOM   4157  O   TYR A 255      -3.681   9.937 -22.836  1.00 49.16           O  
ATOM   4158  CG  TYR A 255      -3.709   5.459 -23.012  1.00 49.16           C  
ATOM   4159  CD1 TYR A 255      -2.487   4.769 -23.081  1.00 49.16           C  
ATOM   4160  HD1 TYR A 255      -1.572   5.312 -23.266  1.00 49.16           H  
ATOM   4161  CD2 TYR A 255      -4.904   4.745 -22.788  1.00 49.16           C  
ATOM   4162  HD2 TYR A 255      -5.844   5.276 -22.740  1.00 49.16           H  
ATOM   4163  CE1 TYR A 255      -2.462   3.373 -22.943  1.00 49.16           C  
ATOM   4164  HE1 TYR A 255      -1.523   2.848 -23.037  1.00 49.16           H  
ATOM   4165  CE2 TYR A 255      -4.877   3.343 -22.625  1.00 49.16           C  
ATOM   4166  HE2 TYR A 255      -5.795   2.802 -22.453  1.00 49.16           H  
ATOM   4167  OH  TYR A 255      -3.589   1.301 -22.552  1.00 49.16           O  
ATOM   4168  HH  TYR A 255      -4.428   0.933 -22.265  1.00 49.16           H  
ATOM   4169  CZ  TYR A 255      -3.648   2.652 -22.705  1.00 49.16           C  
ATOM   4170  N   GLU A 256      -1.981   9.518 -21.430  1.00 46.67           N  
ATOM   4171  H   GLU A 256      -1.553   8.871 -20.783  1.00 46.67           H  
ATOM   4172  CA  GLU A 256      -1.184  10.666 -21.856  1.00 46.67           C  
ATOM   4173  HA  GLU A 256      -1.835  11.510 -22.087  1.00 46.67           H  
ATOM   4174  C   GLU A 256      -0.482  10.242 -23.151  1.00 46.67           C  
ATOM   4175  CB  GLU A 256      -0.203  11.116 -20.754  1.00 46.67           C  
ATOM   4176  HB2 GLU A 256       0.379  10.260 -20.413  1.00 46.67           H  
ATOM   4177  HB3 GLU A 256       0.475  11.853 -21.184  1.00 46.67           H  
ATOM   4178  O   GLU A 256       0.440   9.425 -23.124  1.00 46.67           O  
ATOM   4179  CG  GLU A 256      -0.926  11.756 -19.551  1.00 46.67           C  
ATOM   4180  HG2 GLU A 256      -1.582  11.011 -19.103  1.00 46.67           H  
ATOM   4181  HG3 GLU A 256      -1.551  12.570 -19.919  1.00 46.67           H  
ATOM   4182  CD  GLU A 256       0.015  12.310 -18.460  1.00 46.67           C  
ATOM   4183  OE1 GLU A 256      -0.524  12.770 -17.425  1.00 46.67           O  
ATOM   4184  OE2 GLU A 256       1.256  12.248 -18.619  1.00 46.67           O  
ATOM   4185  N   THR A 257      -1.015  10.697 -24.286  1.00 42.14           N  
ATOM   4186  H   THR A 257      -1.829  11.293 -24.226  1.00 42.14           H  
ATOM   4187  CA  THR A 257      -0.356  10.644 -25.599  1.00 42.14           C  
ATOM   4188  HA  THR A 257       0.222   9.725 -25.694  1.00 42.14           H  
ATOM   4189  C   THR A 257       0.623  11.791 -25.744  1.00 42.14           C  
ATOM   4190  CB  THR A 257      -1.358  10.734 -26.749  1.00 42.14           C  
ATOM   4191  HB  THR A 257      -0.812  10.827 -27.688  1.00 42.14           H  
ATOM   4192  O   THR A 257       0.206  12.923 -25.401  1.00 42.14           O  
ATOM   4193  CG2 THR A 257      -2.268   9.510 -26.831  1.00 42.14           C  
ATOM   4194 HG21 THR A 257      -1.660   8.614 -26.957  1.00 42.14           H  
ATOM   4195 HG22 THR A 257      -2.857   9.423 -25.918  1.00 42.14           H  
ATOM   4196 HG23 THR A 257      -2.937   9.617 -27.684  1.00 42.14           H  
ATOM   4197  OG1 THR A 257      -2.141  11.886 -26.553  1.00 42.14           O  
ATOM   4198  HG1 THR A 257      -1.513  12.520 -26.199  1.00 42.14           H  
ATOM   4199  OXT THR A 257       1.719  11.521 -26.271  1.00 42.14           O  
TER    4200      THR A 257                                                       
END   
