# Supplementary material for: Computational design of novel Cas9 PAM-interacting domains using evolution-based modelling and structural quality assessment
Source: PLoS Comput Biol. 2023 Nov 17;19(11):e1011621. doi: 10.1371/journal.pcbi.1011621 (PMC10729993; doi:10.1371/journal.pcbi.1011621)
Supplement: S1 File — This file contains the experimentally tested sequences in a zip format. It includes Fasta files, AlphaFold Prediction with PDB file, pLDDT, and more. (ZIP) [file pcbi.1011621.s001.zip › pdb/dgfx_3_relaxed_rank_1_model_3.pdb]

ATOM      1  N   THR A   1      -5.069  12.173  -7.462  1.00 33.42           N  
ATOM      2  H   THR A   1      -4.835  12.204  -6.480  1.00 33.42           H  
ATOM      3  H2  THR A   1      -5.118  11.213  -7.770  1.00 33.42           H  
ATOM      4  H3  THR A   1      -5.968  12.620  -7.577  1.00 33.42           H  
ATOM      5  CA  THR A   1      -4.031  12.926  -8.197  1.00 33.42           C  
ATOM      6  HA  THR A   1      -4.293  13.011  -9.252  1.00 33.42           H  
ATOM      7  C   THR A   1      -2.711  12.177  -8.097  1.00 33.42           C  
ATOM      8  CB  THR A   1      -3.908  14.338  -7.609  1.00 33.42           C  
ATOM      9  HB  THR A   1      -2.989  14.816  -7.946  1.00 33.42           H  
ATOM     10  O   THR A   1      -1.845  12.539  -7.316  1.00 33.42           O  
ATOM     11  CG2 THR A   1      -5.106  15.206  -7.988  1.00 33.42           C  
ATOM     12 HG21 THR A   1      -4.959  16.211  -7.592  1.00 33.42           H  
ATOM     13 HG22 THR A   1      -6.033  14.805  -7.578  1.00 33.42           H  
ATOM     14 HG23 THR A   1      -5.186  15.277  -9.073  1.00 33.42           H  
ATOM     15  OG1 THR A   1      -3.930  14.230  -6.207  1.00 33.42           O  
ATOM     16  HG1 THR A   1      -3.331  14.891  -5.852  1.00 33.42           H  
ATOM     17  N   GLY A   2      -2.556  11.071  -8.831  1.00 32.85           N  
ATOM     18  H   GLY A   2      -3.245  10.806  -9.522  1.00 32.85           H  
ATOM     19  CA  GLY A   2      -1.238  10.448  -8.973  1.00 32.85           C  
ATOM     20  HA2 GLY A   2      -1.325   9.468  -9.442  1.00 32.85           H  
ATOM     21  HA3 GLY A   2      -0.744  10.343  -8.007  1.00 32.85           H  
ATOM     22  C   GLY A   2      -0.429  11.358  -9.880  1.00 32.85           C  
ATOM     23  O   GLY A   2      -0.765  11.458 -11.057  1.00 32.85           O  
ATOM     24  N   GLY A   3       0.517  12.114  -9.322  1.00 34.56           N  
ATOM     25  H   GLY A   3       0.720  12.012  -8.338  1.00 34.56           H  
ATOM     26  CA  GLY A   3       1.328  13.046 -10.094  1.00 34.56           C  
ATOM     27  HA2 GLY A   3       2.159  13.405  -9.488  1.00 34.56           H  
ATOM     28  HA3 GLY A   3       0.720  13.896 -10.406  1.00 34.56           H  
ATOM     29  C   GLY A   3       1.889  12.327 -11.314  1.00 34.56           C  
ATOM     30  O   GLY A   3       2.573  11.315 -11.176  1.00 34.56           O  
ATOM     31  N   PHE A   4       1.588  12.834 -12.511  1.00 39.63           N  
ATOM     32  H   PHE A   4       0.949  13.615 -12.564  1.00 39.63           H  
ATOM     33  CA  PHE A   4       2.170  12.334 -13.760  1.00 39.63           C  
ATOM     34  HA  PHE A   4       1.939  11.272 -13.847  1.00 39.63           H  
ATOM     35  C   PHE A   4       3.709  12.429 -13.769  1.00 39.63           C  
ATOM     36  CB  PHE A   4       1.531  13.065 -14.956  1.00 39.63           C  
ATOM     37  HB2 PHE A   4       1.131  14.029 -14.641  1.00 39.63           H  
ATOM     38  HB3 PHE A   4       2.304  13.282 -15.694  1.00 39.63           H  
ATOM     39  O   PHE A   4       4.342  11.893 -14.669  1.00 39.63           O  
ATOM     40  CG  PHE A   4       0.446  12.266 -15.655  1.00 39.63           C  
ATOM     41  CD1 PHE A   4       0.801  11.369 -16.680  1.00 39.63           C  
ATOM     42  HD1 PHE A   4       1.838  11.250 -16.956  1.00 39.63           H  
ATOM     43  CD2 PHE A   4      -0.908  12.410 -15.294  1.00 39.63           C  
ATOM     44  HD2 PHE A   4      -1.188  13.091 -14.505  1.00 39.63           H  
ATOM     45  CE1 PHE A   4      -0.190  10.627 -17.349  1.00 39.63           C  
ATOM     46  HE1 PHE A   4       0.085   9.943 -18.137  1.00 39.63           H  
ATOM     47  CE2 PHE A   4      -1.899  11.668 -15.964  1.00 39.63           C  
ATOM     48  HE2 PHE A   4      -2.938  11.782 -15.692  1.00 39.63           H  
ATOM     49  CZ  PHE A   4      -1.541  10.778 -16.992  1.00 39.63           C  
ATOM     50  HZ  PHE A   4      -2.301  10.211 -17.507  1.00 39.63           H  
ATOM     51  N   SER A   5       4.308  13.060 -12.755  1.00 32.02           N  
ATOM     52  H   SER A   5       3.721  13.512 -12.068  1.00 32.02           H  
ATOM     53  CA  SER A   5       5.742  13.102 -12.520  1.00 32.02           C  
ATOM     54  HA  SER A   5       6.179  12.120 -12.701  1.00 32.02           H  
ATOM     55  C   SER A   5       6.035  13.525 -11.068  1.00 32.02           C  
ATOM     56  CB  SER A   5       6.359  14.098 -13.519  1.00 32.02           C  
ATOM     57  HB2 SER A   5       6.248  13.719 -14.535  1.00 32.02           H  
ATOM     58  HB3 SER A   5       7.422  14.212 -13.305  1.00 32.02           H  
ATOM     59  O   SER A   5       6.127  14.718 -10.791  1.00 32.02           O  
ATOM     60  OG  SER A   5       5.735  15.367 -13.416  1.00 32.02           O  
ATOM     61  HG  SER A   5       5.832  15.624 -12.496  1.00 32.02           H  
ATOM     62  N   ASP A   6       6.288  12.577 -10.161  1.00 38.08           N  
ATOM     63  H   ASP A   6       6.108  11.614 -10.410  1.00 38.08           H  
ATOM     64  CA  ASP A   6       7.225  12.804  -9.034  1.00 38.08           C  
ATOM     65  HA  ASP A   6       7.089  13.818  -8.657  1.00 38.08           H  
ATOM     66  C   ASP A   6       8.683  12.738  -9.552  1.00 38.08           C  
ATOM     67  CB  ASP A   6       6.970  11.831  -7.860  1.00 38.08           C  
ATOM     68  HB2 ASP A   6       6.780  10.834  -8.258  1.00 38.08           H  
ATOM     69  HB3 ASP A   6       7.864  11.770  -7.238  1.00 38.08           H  
ATOM     70  O   ASP A   6       9.603  12.250  -8.901  1.00 38.08           O  
ATOM     71  CG  ASP A   6       5.837  12.240  -6.912  1.00 38.08           C  
ATOM     72  OD1 ASP A   6       5.495  13.442  -6.859  1.00 38.08           O  
ATOM     73  OD2 ASP A   6       5.325  11.326  -6.226  1.00 38.08           O  
ATOM     74  N   GLU A   7       8.901  13.198 -10.784  1.00 53.39           N  
ATOM     75  H   GLU A   7       8.136  13.678 -11.238  1.00 53.39           H  
ATOM     76  CA  GLU A   7      10.210  13.330 -11.402  1.00 53.39           C  
ATOM     77  HA  GLU A   7      10.927  12.657 -10.932  1.00 53.39           H  
ATOM     78  C   GLU A   7      10.632  14.762 -11.134  1.00 53.39           C  
ATOM     79  CB  GLU A   7      10.154  13.004 -12.900  1.00 53.39           C  
ATOM     80  HB2 GLU A   7      11.125  13.219 -13.348  1.00 53.39           H  
ATOM     81  HB3 GLU A   7       9.409  13.633 -13.386  1.00 53.39           H  
ATOM     82  O   GLU A   7      10.268  15.683 -11.866  1.00 53.39           O  
ATOM     83  CG  GLU A   7       9.823  11.527 -13.131  1.00 53.39           C  
ATOM     84  HG2 GLU A   7       9.040  11.214 -12.440  1.00 53.39           H  
ATOM     85  HG3 GLU A   7      10.709  10.929 -12.916  1.00 53.39           H  
ATOM     86  CD  GLU A   7       9.341  11.242 -14.552  1.00 53.39           C  
ATOM     87  OE1 GLU A   7       8.554  10.283 -14.683  1.00 53.39           O  
ATOM     88  OE2 GLU A   7       9.774  11.925 -15.509  1.00 53.39           O  
ATOM     89  N   SER A   8      11.324  14.963 -10.016  1.00 56.99           N  
ATOM     90  H   SER A   8      11.556  14.172  -9.433  1.00 56.99           H  
ATOM     91  CA  SER A   8      11.878  16.257  -9.649  1.00 56.99           C  
ATOM     92  HA  SER A   8      11.057  16.964  -9.526  1.00 56.99           H  
ATOM     93  C   SER A   8      12.772  16.757 -10.784  1.00 56.99           C  
ATOM     94  CB  SER A   8      12.616  16.161  -8.306  1.00 56.99           C  
ATOM     95  HB2 SER A   8      11.876  16.129  -7.507  1.00 56.99           H  
ATOM     96  HB3 SER A   8      13.241  17.043  -8.169  1.00 56.99           H  
ATOM     97  O   SER A   8      13.926  16.356 -10.940  1.00 56.99           O  
ATOM     98  OG  SER A   8      13.410  14.989  -8.227  1.00 56.99           O  
ATOM     99  HG  SER A   8      13.806  14.927  -7.355  1.00 56.99           H  
ATOM    100  N   ILE A   9      12.222  17.646 -11.613  1.00 64.10           N  
ATOM    101  H   ILE A   9      11.222  17.780 -11.562  1.00 64.10           H  
ATOM    102  CA  ILE A   9      13.013  18.450 -12.534  1.00 64.10           C  
ATOM    103  HA  ILE A   9      13.650  17.792 -13.125  1.00 64.10           H  
ATOM    104  C   ILE A   9      13.881  19.319 -11.642  1.00 64.10           C  
ATOM    105  CB  ILE A   9      12.141  19.288 -13.491  1.00 64.10           C  
ATOM    106  HB  ILE A   9      11.479  19.922 -12.900  1.00 64.10           H  
ATOM    107  O   ILE A   9      13.397  20.233 -10.971  1.00 64.10           O  
ATOM    108  CG1 ILE A   9      11.278  18.366 -14.380  1.00 64.10           C  
ATOM    109 HG12 ILE A   9      10.725  17.669 -13.751  1.00 64.10           H  
ATOM    110 HG13 ILE A   9      11.928  17.783 -15.033  1.00 64.10           H  
ATOM    111  CG2 ILE A   9      13.049  20.188 -14.357  1.00 64.10           C  
ATOM    112 HG21 ILE A   9      13.743  19.572 -14.929  1.00 64.10           H  
ATOM    113 HG22 ILE A   9      12.450  20.804 -15.028  1.00 64.10           H  
ATOM    114 HG23 ILE A   9      13.623  20.866 -13.726  1.00 64.10           H  
ATOM    115  CD1 ILE A   9      10.247  19.111 -15.236  1.00 64.10           C  
ATOM    116 HD11 ILE A   9       9.629  19.748 -14.603  1.00 64.10           H  
ATOM    117 HD12 ILE A   9      10.740  19.714 -15.998  1.00 64.10           H  
ATOM    118 HD13 ILE A   9       9.606  18.383 -15.734  1.00 64.10           H  
ATOM    119  N   LEU A  10      15.169  19.008 -11.604  1.00 73.72           N  
ATOM    120  H   LEU A  10      15.512  18.257 -12.186  1.00 73.72           H  
ATOM    121  CA  LEU A  10      16.103  19.802 -10.843  1.00 73.72           C  
ATOM    122  HA  LEU A  10      15.627  20.033  -9.890  1.00 73.72           H  
ATOM    123  C   LEU A  10      16.348  21.118 -11.582  1.00 73.72           C  
ATOM    124  CB  LEU A  10      17.384  19.014 -10.573  1.00 73.72           C  
ATOM    125  HB2 LEU A  10      18.123  19.693 -10.148  1.00 73.72           H  
ATOM    126  HB3 LEU A  10      17.759  18.648 -11.529  1.00 73.72           H  
ATOM    127  O   LEU A  10      16.468  21.127 -12.816  1.00 73.72           O  
ATOM    128  CG  LEU A  10      17.195  17.816  -9.623  1.00 73.72           C  
ATOM    129  HG  LEU A  10      16.565  17.062 -10.094  1.00 73.72           H  
ATOM    130  CD1 LEU A  10      18.568  17.223  -9.340  1.00 73.72           C  
ATOM    131 HD11 LEU A  10      19.002  16.849 -10.268  1.00 73.72           H  
ATOM    132 HD12 LEU A  10      18.469  16.387  -8.648  1.00 73.72           H  
ATOM    133 HD13 LEU A  10      19.205  17.985  -8.891  1.00 73.72           H  
ATOM    134  CD2 LEU A  10      16.597  18.205  -8.267  1.00 73.72           C  
ATOM    135 HD21 LEU A  10      17.157  19.026  -7.820  1.00 73.72           H  
ATOM    136 HD22 LEU A  10      15.552  18.491  -8.394  1.00 73.72           H  
ATOM    137 HD23 LEU A  10      16.615  17.343  -7.601  1.00 73.72           H  
ATOM    138  N   PRO A  11      16.429  22.240 -10.844  1.00 77.91           N  
ATOM    139  CA  PRO A  11      16.746  23.524 -11.441  1.00 77.91           C  
ATOM    140  HA  PRO A  11      15.988  23.784 -12.180  1.00 77.91           H  
ATOM    141  C   PRO A  11      18.113  23.465 -12.125  1.00 77.91           C  
ATOM    142  CB  PRO A  11      16.708  24.533 -10.288  1.00 77.91           C  
ATOM    143  HB2 PRO A  11      15.696  24.924 -10.182  1.00 77.91           H  
ATOM    144  HB3 PRO A  11      17.417  25.350 -10.424  1.00 77.91           H  
ATOM    145  O   PRO A  11      18.950  22.608 -11.825  1.00 77.91           O  
ATOM    146  CG  PRO A  11      17.053  23.686  -9.064  1.00 77.91           C  
ATOM    147  HG2 PRO A  11      16.654  24.116  -8.145  1.00 77.91           H  
ATOM    148  HG3 PRO A  11      18.133  23.561  -8.996  1.00 77.91           H  
ATOM    149  CD  PRO A  11      16.402  22.345  -9.390  1.00 77.91           C  
ATOM    150  HD2 PRO A  11      15.367  22.340  -9.048  1.00 77.91           H  
ATOM    151  HD3 PRO A  11      16.961  21.539  -8.914  1.00 77.91           H  
ATOM    152  N   LYS A  12      18.350  24.411 -13.040  1.00 78.91           N  
ATOM    153  H   LYS A  12      17.616  25.076 -13.238  1.00 78.91           H  
ATOM    154  CA  LYS A  12      19.646  24.566 -13.706  1.00 78.91           C  
ATOM    155  HA  LYS A  12      19.800  23.700 -14.351  1.00 78.91           H  
ATOM    156  C   LYS A  12      20.772  24.564 -12.664  1.00 78.91           C  
ATOM    157  CB  LYS A  12      19.651  25.819 -14.603  1.00 78.91           C  
ATOM    158  HB2 LYS A  12      20.580  25.821 -15.172  1.00 78.91           H  
ATOM    159  HB3 LYS A  12      18.826  25.749 -15.312  1.00 78.91           H  
ATOM    160  O   LYS A  12      20.787  25.373 -11.739  1.00 78.91           O  
ATOM    161  CG  LYS A  12      19.551  27.155 -13.845  1.00 78.91           C  
ATOM    162  HG2 LYS A  12      20.404  27.262 -13.174  1.00 78.91           H  
ATOM    163  HG3 LYS A  12      18.631  27.179 -13.261  1.00 78.91           H  
ATOM    164  CD  LYS A  12      19.584  28.358 -14.789  1.00 78.91           C  
ATOM    165  HD2 LYS A  12      18.710  28.337 -15.439  1.00 78.91           H  
ATOM    166  HD3 LYS A  12      20.486  28.310 -15.399  1.00 78.91           H  
ATOM    167  CE  LYS A  12      19.593  29.635 -13.939  1.00 78.91           C  
ATOM    168  HE2 LYS A  12      20.445  29.595 -13.261  1.00 78.91           H  
ATOM    169  HE3 LYS A  12      18.688  29.654 -13.331  1.00 78.91           H  
ATOM    170  NZ  LYS A  12      19.670  30.857 -14.778  1.00 78.91           N  
ATOM    171  HZ1 LYS A  12      20.520  30.856 -15.324  1.00 78.91           H  
ATOM    172  HZ2 LYS A  12      19.664  31.685 -14.200  1.00 78.91           H  
ATOM    173  HZ3 LYS A  12      18.883  30.902 -15.410  1.00 78.91           H  
ATOM    174  N   ARG A  13      21.712  23.635 -12.804  1.00 75.32           N  
ATOM    175  H   ARG A  13      21.615  22.975 -13.562  1.00 75.32           H  
ATOM    176  CA  ARG A  13      22.949  23.598 -12.022  1.00 75.32           C  
ATOM    177  HA  ARG A  13      23.193  24.619 -11.728  1.00 75.32           H  
ATOM    178  C   ARG A  13      24.071  23.115 -12.918  1.00 75.32           C  
ATOM    179  CB  ARG A  13      22.793  22.770 -10.725  1.00 75.32           C  
ATOM    180  HB2 ARG A  13      23.737  22.807 -10.182  1.00 75.32           H  
ATOM    181  HB3 ARG A  13      22.036  23.245 -10.100  1.00 75.32           H  
ATOM    182  O   ARG A  13      23.831  22.357 -13.857  1.00 75.32           O  
ATOM    183  CG  ARG A  13      22.399  21.296 -10.925  1.00 75.32           C  
ATOM    184  HG2 ARG A  13      21.388  21.263 -11.331  1.00 75.32           H  
ATOM    185  HG3 ARG A  13      23.087  20.834 -11.633  1.00 75.32           H  
ATOM    186  CD  ARG A  13      22.410  20.500  -9.608  1.00 75.32           C  
ATOM    187  HD2 ARG A  13      21.615  20.885  -8.969  1.00 75.32           H  
ATOM    188  HD3 ARG A  13      23.367  20.656  -9.109  1.00 75.32           H  
ATOM    189  NE  ARG A  13      22.219  19.048  -9.835  1.00 75.32           N  
ATOM    190  HE  ARG A  13      22.291  18.719 -10.787  1.00 75.32           H  
ATOM    191  NH1 ARG A  13      21.745  18.403  -7.675  1.00 75.32           N  
ATOM    192 HH11 ARG A  13      21.824  19.359  -7.358  1.00 75.32           H  
ATOM    193 HH12 ARG A  13      21.457  17.665  -7.048  1.00 75.32           H  
ATOM    194  NH2 ARG A  13      21.755  16.876  -9.307  1.00 75.32           N  
ATOM    195 HH21 ARG A  13      21.309  16.179  -8.727  1.00 75.32           H  
ATOM    196 HH22 ARG A  13      21.768  16.596 -10.277  1.00 75.32           H  
ATOM    197  CZ  ARG A  13      21.913  18.119  -8.937  1.00 75.32           C  
ATOM    198  N   ASN A  14      25.293  23.540 -12.619  1.00 76.15           N  
ATOM    199  H   ASN A  14      25.419  24.156 -11.828  1.00 76.15           H  
ATOM    200  CA  ASN A  14      26.477  23.064 -13.320  1.00 76.15           C  
ATOM    201  HA  ASN A  14      26.258  23.039 -14.388  1.00 76.15           H  
ATOM    202  C   ASN A  14      26.784  21.623 -12.875  1.00 76.15           C  
ATOM    203  CB  ASN A  14      27.633  24.057 -13.094  1.00 76.15           C  
ATOM    204  HB2 ASN A  14      27.276  25.077 -13.238  1.00 76.15           H  
ATOM    205  HB3 ASN A  14      28.012  23.963 -12.077  1.00 76.15           H  
ATOM    206  O   ASN A  14      27.629  21.388 -12.017  1.00 76.15           O  
ATOM    207  CG  ASN A  14      28.772  23.840 -14.077  1.00 76.15           C  
ATOM    208  ND2 ASN A  14      29.929  24.391 -13.799  1.00 76.15           N  
ATOM    209 HD21 ASN A  14      30.075  24.890 -12.934  1.00 76.15           H  
ATOM    210 HD22 ASN A  14      30.681  24.227 -14.454  1.00 76.15           H  
ATOM    211  OD1 ASN A  14      28.624  23.216 -15.118  1.00 76.15           O  
ATOM    212  N   SER A  15      26.004  20.666 -13.372  1.00 75.55           N  
ATOM    213  H   SER A  15      25.274  20.933 -14.017  1.00 75.55           H  
ATOM    214  CA  SER A  15      26.133  19.248 -13.058  1.00 75.55           C  
ATOM    215  HA  SER A  15      27.129  19.052 -12.661  1.00 75.55           H  
ATOM    216  C   SER A  15      25.941  18.432 -14.323  1.00 75.55           C  
ATOM    217  CB  SER A  15      25.094  18.833 -12.013  1.00 75.55           C  
ATOM    218  HB2 SER A  15      24.095  18.963 -12.430  1.00 75.55           H  
ATOM    219  HB3 SER A  15      25.197  19.465 -11.131  1.00 75.55           H  
ATOM    220  O   SER A  15      24.882  18.489 -14.944  1.00 75.55           O  
ATOM    221  OG  SER A  15      25.268  17.480 -11.641  1.00 75.55           O  
ATOM    222  HG  SER A  15      26.092  17.415 -11.152  1.00 75.55           H  
ATOM    223  N   ASP A  16      26.941  17.620 -14.652  1.00 72.93           N  
ATOM    224  H   ASP A  16      27.826  17.702 -14.173  1.00 72.93           H  
ATOM    225  CA  ASP A  16      26.883  16.674 -15.773  1.00 72.93           C  
ATOM    226  HA  ASP A  16      26.463  17.182 -16.641  1.00 72.93           H  
ATOM    227  C   ASP A  16      25.976  15.463 -15.479  1.00 72.93           C  
ATOM    228  CB  ASP A  16      28.310  16.232 -16.134  1.00 72.93           C  
ATOM    229  HB2 ASP A  16      28.272  15.579 -17.006  1.00 72.93           H  
ATOM    230  HB3 ASP A  16      28.723  15.663 -15.302  1.00 72.93           H  
ATOM    231  O   ASP A  16      25.802  14.595 -16.326  1.00 72.93           O  
ATOM    232  CG  ASP A  16      29.231  17.414 -16.455  1.00 72.93           C  
ATOM    233  OD1 ASP A  16      28.786  18.364 -17.143  1.00 72.93           O  
ATOM    234  OD2 ASP A  16      30.362  17.426 -15.933  1.00 72.93           O  
ATOM    235  N   LYS A  17      25.387  15.390 -14.274  1.00 76.09           N  
ATOM    236  H   LYS A  17      25.550  16.151 -13.631  1.00 76.09           H  
ATOM    237  CA  LYS A  17      24.450  14.325 -13.880  1.00 76.09           C  
ATOM    238  HA  LYS A  17      24.747  13.395 -14.364  1.00 76.09           H  
ATOM    239  C   LYS A  17      23.017  14.580 -14.344  1.00 76.09           C  
ATOM    240  CB  LYS A  17      24.471  14.121 -12.359  1.00 76.09           C  
ATOM    241  HB2 LYS A  17      24.167  15.043 -11.862  1.00 76.09           H  
ATOM    242  HB3 LYS A  17      23.742  13.351 -12.108  1.00 76.09           H  
ATOM    243  O   LYS A  17      22.201  13.668 -14.291  1.00 76.09           O  
ATOM    244  CG  LYS A  17      25.843  13.677 -11.836  1.00 76.09           C  
ATOM    245  HG2 LYS A  17      26.162  12.787 -12.378  1.00 76.09           H  
ATOM    246  HG3 LYS A  17      26.575  14.470 -11.992  1.00 76.09           H  
ATOM    247  CD  LYS A  17      25.754  13.355 -10.341  1.00 76.09           C  
ATOM    248  HD2 LYS A  17      24.995  12.587 -10.190  1.00 76.09           H  
ATOM    249  HD3 LYS A  17      25.462  14.252  -9.796  1.00 76.09           H  
ATOM    250  CE  LYS A  17      27.106  12.847  -9.832  1.00 76.09           C  
ATOM    251  HE2 LYS A  17      27.396  11.986 -10.434  1.00 76.09           H  
ATOM    252  HE3 LYS A  17      27.854  13.625  -9.982  1.00 76.09           H  
ATOM    253  NZ  LYS A  17      27.033  12.463  -8.399  1.00 76.09           N  
ATOM    254  HZ1 LYS A  17      26.775  13.256  -7.829  1.00 76.09           H  
ATOM    255  HZ2 LYS A  17      26.338  11.742  -8.269  1.00 76.09           H  
ATOM    256  HZ3 LYS A  17      27.924  12.109  -8.080  1.00 76.09           H  
ATOM    257  N   LEU A  18      22.694  15.811 -14.743  1.00 79.76           N  
ATOM    258  H   LEU A  18      23.435  16.484 -14.879  1.00 79.76           H  
ATOM    259  CA  LEU A  18      21.347  16.147 -15.186  1.00 79.76           C  
ATOM    260  HA  LEU A  18      20.628  15.682 -14.511  1.00 79.76           H  
ATOM    261  C   LEU A  18      21.078  15.589 -16.581  1.00 79.76           C  
ATOM    262  CB  LEU A  18      21.136  17.664 -15.180  1.00 79.76           C  
ATOM    263  HB2 LEU A  18      21.940  18.116 -15.760  1.00 79.76           H  
ATOM    264  HB3 LEU A  18      20.187  17.859 -15.679  1.00 79.76           H  
ATOM    265  O   LEU A  18      21.866  15.775 -17.505  1.00 79.76           O  
ATOM    266  CG  LEU A  18      21.088  18.349 -13.812  1.00 79.76           C  
ATOM    267  HG  LEU A  18      22.042  18.229 -13.299  1.00 79.76           H  
ATOM    268  CD1 LEU A  18      20.832  19.841 -14.043  1.00 79.76           C  
ATOM    269 HD11 LEU A  18      21.707  20.295 -14.507  1.00 79.76           H  
ATOM    270 HD12 LEU A  18      20.610  20.344 -13.101  1.00 79.76           H  
ATOM    271 HD13 LEU A  18      19.975  19.975 -14.703  1.00 79.76           H  
ATOM    272  CD2 LEU A  18      19.982  17.798 -12.917  1.00 79.76           C  
ATOM    273 HD21 LEU A  18      19.018  17.879 -13.419  1.00 79.76           H  
ATOM    274 HD22 LEU A  18      19.955  18.362 -11.985  1.00 79.76           H  
ATOM    275 HD23 LEU A  18      20.166  16.750 -12.679  1.00 79.76           H  
ATOM    276  N   ILE A  19      19.916  14.974 -16.743  1.00 77.29           N  
ATOM    277  H   ILE A  19      19.346  14.815 -15.925  1.00 77.29           H  
ATOM    278  CA  ILE A  19      19.452  14.436 -18.017  1.00 77.29           C  
ATOM    279  HA  ILE A  19      20.316  14.225 -18.647  1.00 77.29           H  
ATOM    280  C   ILE A  19      18.595  15.488 -18.712  1.00 77.29           C  
ATOM    281  CB  ILE A  19      18.714  13.108 -17.789  1.00 77.29           C  
ATOM    282  HB  ILE A  19      17.899  13.299 -17.092  1.00 77.29           H  
ATOM    283  O   ILE A  19      17.679  16.067 -18.118  1.00 77.29           O  
ATOM    284  CG1 ILE A  19      19.676  12.075 -17.163  1.00 77.29           C  
ATOM    285 HG12 ILE A  19      20.325  12.538 -16.419  1.00 77.29           H  
ATOM    286 HG13 ILE A  19      20.314  11.642 -17.934  1.00 77.29           H  
ATOM    287  CG2 ILE A  19      18.120  12.559 -19.100  1.00 77.29           C  
ATOM    288 HG21 ILE A  19      17.624  11.604 -18.922  1.00 77.29           H  
ATOM    289 HG22 ILE A  19      18.904  12.418 -19.844  1.00 77.29           H  
ATOM    290 HG23 ILE A  19      17.368  13.243 -19.494  1.00 77.29           H  
ATOM    291  CD1 ILE A  19      18.918  10.972 -16.442  1.00 77.29           C  
ATOM    292 HD11 ILE A  19      18.300  10.413 -17.145  1.00 77.29           H  
ATOM    293 HD12 ILE A  19      19.641  10.305 -15.973  1.00 77.29           H  
ATOM    294 HD13 ILE A  19      18.291  11.418 -15.669  1.00 77.29           H  
ATOM    295  N   ALA A  20      18.904  15.738 -19.982  1.00 79.60           N  
ATOM    296  H   ALA A  20      19.662  15.223 -20.406  1.00 79.60           H  
ATOM    297  CA  ALA A  20      18.188  16.699 -20.806  1.00 79.60           C  
ATOM    298  HA  ALA A  20      18.264  17.684 -20.346  1.00 79.60           H  
ATOM    299  C   ALA A  20      16.705  16.337 -20.916  1.00 79.60           C  
ATOM    300  CB  ALA A  20      18.853  16.756 -22.183  1.00 79.60           C  
ATOM    301  HB1 ALA A  20      18.797  15.781 -22.667  1.00 79.60           H  
ATOM    302  HB2 ALA A  20      18.338  17.485 -22.808  1.00 79.60           H  
ATOM    303  HB3 ALA A  20      19.898  17.050 -22.087  1.00 79.60           H  
ATOM    304  O   ALA A  20      16.342  15.187 -21.155  1.00 79.60           O  
ATOM    305  N   ARG A  21      15.837  17.343 -20.778  1.00 74.90           N  
ATOM    306  H   ARG A  21      16.209  18.253 -20.543  1.00 74.90           H  
ATOM    307  CA  ARG A  21      14.382  17.152 -20.893  1.00 74.90           C  
ATOM    308  HA  ARG A  21      14.101  16.274 -20.311  1.00 74.90           H  
ATOM    309  C   ARG A  21      13.929  16.857 -22.325  1.00 74.90           C  
ATOM    310  CB  ARG A  21      13.638  18.377 -20.349  1.00 74.90           C  
ATOM    311  HB2 ARG A  21      13.931  19.258 -20.920  1.00 74.90           H  
ATOM    312  HB3 ARG A  21      12.568  18.220 -20.487  1.00 74.90           H  
ATOM    313  O   ARG A  21      12.872  16.269 -22.527  1.00 74.90           O  
ATOM    314  CG  ARG A  21      13.906  18.609 -18.855  1.00 74.90           C  
ATOM    315  HG2 ARG A  21      13.646  17.707 -18.301  1.00 74.90           H  
ATOM    316  HG3 ARG A  21      14.962  18.826 -18.691  1.00 74.90           H  
ATOM    317  CD  ARG A  21      13.067  19.770 -18.318  1.00 74.90           C  
ATOM    318  HD2 ARG A  21      13.195  19.805 -17.237  1.00 74.90           H  
ATOM    319  HD3 ARG A  21      12.017  19.570 -18.533  1.00 74.90           H  
ATOM    320  NE  ARG A  21      13.473  21.070 -18.893  1.00 74.90           N  
ATOM    321  HE  ARG A  21      14.391  21.112 -19.311  1.00 74.90           H  
ATOM    322  NH1 ARG A  21      11.728  22.293 -18.040  1.00 74.90           N  
ATOM    323 HH11 ARG A  21      11.368  21.454 -17.609  1.00 74.90           H  
ATOM    324 HH12 ARG A  21      11.283  23.183 -17.865  1.00 74.90           H  
ATOM    325  NH2 ARG A  21      13.313  23.325 -19.187  1.00 74.90           N  
ATOM    326 HH21 ARG A  21      14.235  23.321 -19.598  1.00 74.90           H  
ATOM    327 HH22 ARG A  21      12.880  24.203 -18.938  1.00 74.90           H  
ATOM    328  CZ  ARG A  21      12.840  22.215 -18.711  1.00 74.90           C  
ATOM    329  N   LYS A  22      14.696  17.325 -23.310  1.00 72.83           N  
ATOM    330  H   LYS A  22      15.588  17.719 -23.045  1.00 72.83           H  
ATOM    331  CA  LYS A  22      14.467  17.170 -24.750  1.00 72.83           C  
ATOM    332  HA  LYS A  22      13.880  16.270 -24.931  1.00 72.83           H  
ATOM    333  C   LYS A  22      15.814  16.995 -25.446  1.00 72.83           C  
ATOM    334  CB  LYS A  22      13.732  18.399 -25.320  1.00 72.83           C  
ATOM    335  HB2 LYS A  22      13.715  18.321 -26.407  1.00 72.83           H  
ATOM    336  HB3 LYS A  22      14.282  19.303 -25.058  1.00 72.83           H  
ATOM    337  O   LYS A  22      16.835  17.426 -24.911  1.00 72.83           O  
ATOM    338  CG  LYS A  22      12.285  18.515 -24.817  1.00 72.83           C  
ATOM    339  HG2 LYS A  22      12.283  18.692 -23.742  1.00 72.83           H  
ATOM    340  HG3 LYS A  22      11.762  17.581 -25.025  1.00 72.83           H  
ATOM    341  CD  LYS A  22      11.549  19.668 -25.507  1.00 72.83           C  
ATOM    342  HD2 LYS A  22      11.585  19.520 -26.587  1.00 72.83           H  
ATOM    343  HD3 LYS A  22      12.043  20.607 -25.259  1.00 72.83           H  
ATOM    344  CE  LYS A  22      10.089  19.702 -25.039  1.00 72.83           C  
ATOM    345  HE2 LYS A  22       9.640  18.729 -25.240  1.00 72.83           H  
ATOM    346  HE3 LYS A  22      10.074  19.856 -23.960  1.00 72.83           H  
ATOM    347  NZ  LYS A  22       9.319  20.770 -25.725  1.00 72.83           N  
ATOM    348  HZ1 LYS A  22       9.322  20.618 -26.724  1.00 72.83           H  
ATOM    349  HZ2 LYS A  22       9.726  21.675 -25.539  1.00 72.83           H  
ATOM    350  HZ3 LYS A  22       8.359  20.774 -25.411  1.00 72.83           H  
ATOM    351  N   ASN A  23      15.799  16.413 -26.643  1.00 72.72           N  
ATOM    352  H   ASN A  23      14.925  16.073 -27.019  1.00 72.72           H  
ATOM    353  CA  ASN A  23      16.977  16.414 -27.507  1.00 72.72           C  
ATOM    354  HA  ASN A  23      17.776  15.865 -27.008  1.00 72.72           H  
ATOM    355  C   ASN A  23      17.464  17.858 -27.712  1.00 72.72           C  
ATOM    356  CB  ASN A  23      16.662  15.711 -28.837  1.00 72.72           C  
ATOM    357  HB2 ASN A  23      15.797  16.185 -29.302  1.00 72.72           H  
ATOM    358  HB3 ASN A  23      17.507  15.844 -29.513  1.00 72.72           H  
ATOM    359  O   ASN A  23      16.651  18.781 -27.804  1.00 72.72           O  
ATOM    360  CG  ASN A  23      16.414  14.219 -28.691  1.00 72.72           C  
ATOM    361  ND2 ASN A  23      15.874  13.591 -29.707  1.00 72.72           N  
ATOM    362 HD21 ASN A  23      15.733  14.088 -30.575  1.00 72.72           H  
ATOM    363 HD22 ASN A  23      15.761  12.594 -29.596  1.00 72.72           H  
ATOM    364  OD1 ASN A  23      16.674  13.593 -27.679  1.00 72.72           O  
ATOM    365  N   ASP A  24      18.784  18.035 -27.708  1.00 77.07           N  
ATOM    366  H   ASP A  24      19.370  17.213 -27.745  1.00 77.07           H  
ATOM    367  CA  ASP A  24      19.478  19.316 -27.910  1.00 77.07           C  
ATOM    368  HA  ASP A  24      20.543  19.089 -27.861  1.00 77.07           H  
ATOM    369  C   ASP A  24      19.247  20.386 -26.824  1.00 77.07           C  
ATOM    370  CB  ASP A  24      19.232  19.821 -29.342  1.00 77.07           C  
ATOM    371  HB2 ASP A  24      19.936  20.622 -29.568  1.00 77.07           H  
ATOM    372  HB3 ASP A  24      18.223  20.226 -29.420  1.00 77.07           H  
ATOM    373  O   ASP A  24      19.662  21.536 -26.972  1.00 77.07           O  
ATOM    374  CG  ASP A  24      19.419  18.691 -30.358  1.00 77.07           C  
ATOM    375  OD1 ASP A  24      20.500  18.063 -30.313  1.00 77.07           O  
ATOM    376  OD2 ASP A  24      18.450  18.394 -31.092  1.00 77.07           O  
ATOM    377  N   TRP A  25      18.616  20.032 -25.698  1.00 80.18           N  
ATOM    378  H   TRP A  25      18.273  19.086 -25.615  1.00 80.18           H  
ATOM    379  CA  TRP A  25      18.481  20.934 -24.552  1.00 80.18           C  
ATOM    380  HA  TRP A  25      18.556  21.966 -24.896  1.00 80.18           H  
ATOM    381  C   TRP A  25      19.606  20.710 -23.552  1.00 80.18           C  
ATOM    382  CB  TRP A  25      17.107  20.791 -23.891  1.00 80.18           C  
ATOM    383  HB2 TRP A  25      16.853  19.737 -23.786  1.00 80.18           H  
ATOM    384  HB3 TRP A  25      17.171  21.211 -22.887  1.00 80.18           H  
ATOM    385  O   TRP A  25      19.663  19.673 -22.900  1.00 80.18           O  
ATOM    386  CG  TRP A  25      15.996  21.505 -24.595  1.00 80.18           C  
ATOM    387  CD1 TRP A  25      15.886  21.678 -25.933  1.00 80.18           C  
ATOM    388  HD1 TRP A  25      16.580  21.300 -26.669  1.00 80.18           H  
ATOM    389  CD2 TRP A  25      14.836  22.174 -24.015  1.00 80.18           C  
ATOM    390  CE2 TRP A  25      14.093  22.780 -25.073  1.00 80.18           C  
ATOM    391  CE3 TRP A  25      14.325  22.316 -22.706  1.00 80.18           C  
ATOM    392  HE3 TRP A  25      14.859  21.854 -21.889  1.00 80.18           H  
ATOM    393  NE1 TRP A  25      14.778  22.445 -26.217  1.00 80.18           N  
ATOM    394  HE1 TRP A  25      14.559  22.744 -27.156  1.00 80.18           H  
ATOM    395  CH2 TRP A  25      12.444  23.647 -23.538  1.00 80.18           C  
ATOM    396  HH2 TRP A  25      11.549  24.219 -23.344  1.00 80.18           H  
ATOM    397  CZ2 TRP A  25      12.928  23.524 -24.848  1.00 80.18           C  
ATOM    398  HZ2 TRP A  25      12.424  24.005 -25.674  1.00 80.18           H  
ATOM    399  CZ3 TRP A  25      13.127  23.025 -22.482  1.00 80.18           C  
ATOM    400  HZ3 TRP A  25      12.696  23.096 -21.494  1.00 80.18           H  
ATOM    401  N   ASP A  26      20.456  21.719 -23.372  1.00 81.33           N  
ATOM    402  H   ASP A  26      20.410  22.505 -24.005  1.00 81.33           H  
ATOM    403  CA  ASP A  26      21.513  21.694 -22.362  1.00 81.33           C  
ATOM    404  HA  ASP A  26      22.089  20.778 -22.497  1.00 81.33           H  
ATOM    405  C   ASP A  26      20.913  21.741 -20.936  1.00 81.33           C  
ATOM    406  CB  ASP A  26      22.492  22.846 -22.615  1.00 81.33           C  
ATOM    407  HB2 ASP A  26      21.949  23.790 -22.563  1.00 81.33           H  
ATOM    408  HB3 ASP A  26      22.897  22.747 -23.622  1.00 81.33           H  
ATOM    409  O   ASP A  26      20.335  22.768 -20.540  1.00 81.33           O  
ATOM    410  CG  ASP A  26      23.659  22.892 -21.622  1.00 81.33           C  
ATOM    411  OD1 ASP A  26      23.737  22.016 -20.730  1.00 81.33           O  
ATOM    412  OD2 ASP A  26      24.423  23.877 -21.714  1.00 81.33           O  
ATOM    413  N   PRO A  27      21.065  20.676 -20.124  1.00 81.85           N  
ATOM    414  CA  PRO A  27      20.567  20.649 -18.752  1.00 81.85           C  
ATOM    415  HA  PRO A  27      19.483  20.768 -18.772  1.00 81.85           H  
ATOM    416  C   PRO A  27      21.183  21.741 -17.868  1.00 81.85           C  
ATOM    417  CB  PRO A  27      20.922  19.264 -18.210  1.00 81.85           C  
ATOM    418  HB2 PRO A  27      21.814  19.332 -17.587  1.00 81.85           H  
ATOM    419  HB3 PRO A  27      20.083  18.840 -17.658  1.00 81.85           H  
ATOM    420  O   PRO A  27      20.553  22.191 -16.907  1.00 81.85           O  
ATOM    421  CG  PRO A  27      21.251  18.420 -19.434  1.00 81.85           C  
ATOM    422  HG2 PRO A  27      22.009  17.665 -19.224  1.00 81.85           H  
ATOM    423  HG3 PRO A  27      20.337  17.961 -19.811  1.00 81.85           H  
ATOM    424  CD  PRO A  27      21.751  19.433 -20.444  1.00 81.85           C  
ATOM    425  HD2 PRO A  27      21.532  19.072 -21.449  1.00 81.85           H  
ATOM    426  HD3 PRO A  27      22.825  19.571 -20.324  1.00 81.85           H  
ATOM    427  N   LYS A  28      22.386  22.230 -18.200  1.00 84.63           N  
ATOM    428  H   LYS A  28      22.843  21.871 -19.026  1.00 84.63           H  
ATOM    429  CA  LYS A  28      23.045  23.327 -17.475  1.00 84.63           C  
ATOM    430  HA  LYS A  28      23.010  23.114 -16.407  1.00 84.63           H  
ATOM    431  C   LYS A  28      22.339  24.664 -17.680  1.00 84.63           C  
ATOM    432  CB  LYS A  28      24.518  23.442 -17.901  1.00 84.63           C  
ATOM    433  HB2 LYS A  28      24.583  23.649 -18.970  1.00 84.63           H  
ATOM    434  HB3 LYS A  28      24.969  24.281 -17.372  1.00 84.63           H  
ATOM    435  O   LYS A  28      22.409  25.525 -16.805  1.00 84.63           O  
ATOM    436  CG  LYS A  28      25.313  22.175 -17.566  1.00 84.63           C  
ATOM    437  HG2 LYS A  28      24.873  21.318 -18.075  1.00 84.63           H  
ATOM    438  HG3 LYS A  28      25.264  22.005 -16.490  1.00 84.63           H  
ATOM    439  CD  LYS A  28      26.780  22.295 -17.993  1.00 84.63           C  
ATOM    440  HD2 LYS A  28      27.238  23.166 -17.523  1.00 84.63           H  
ATOM    441  HD3 LYS A  28      26.836  22.385 -19.078  1.00 84.63           H  
ATOM    442  CE  LYS A  28      27.478  21.016 -17.530  1.00 84.63           C  
ATOM    443  HE2 LYS A  28      26.981  20.159 -17.985  1.00 84.63           H  
ATOM    444  HE3 LYS A  28      27.359  20.917 -16.451  1.00 84.63           H  
ATOM    445  NZ  LYS A  28      28.920  20.961 -17.856  1.00 84.63           N  
ATOM    446  HZ1 LYS A  28      29.448  21.622 -17.306  1.00 84.63           H  
ATOM    447  HZ2 LYS A  28      29.082  21.067 -18.848  1.00 84.63           H  
ATOM    448  HZ3 LYS A  28      29.219  20.029 -17.606  1.00 84.63           H  
ATOM    449  N   LYS A  29      21.625  24.844 -18.797  1.00 84.56           N  
ATOM    450  H   LYS A  29      21.623  24.088 -19.466  1.00 84.56           H  
ATOM    451  CA  LYS A  29      20.833  26.053 -19.081  1.00 84.56           C  
ATOM    452  HA  LYS A  29      21.277  26.905 -18.567  1.00 84.56           H  
ATOM    453  C   LYS A  29      19.405  25.947 -18.560  1.00 84.56           C  
ATOM    454  CB  LYS A  29      20.841  26.340 -20.589  1.00 84.56           C  
ATOM    455  HB2 LYS A  29      20.548  25.443 -21.136  1.00 84.56           H  
ATOM    456  HB3 LYS A  29      20.118  27.126 -20.804  1.00 84.56           H  
ATOM    457  O   LYS A  29      18.868  26.929 -18.049  1.00 84.56           O  
ATOM    458  CG  LYS A  29      22.225  26.801 -21.061  1.00 84.56           C  
ATOM    459  HG2 LYS A  29      22.955  26.013 -20.877  1.00 84.56           H  
ATOM    460  HG3 LYS A  29      22.519  27.689 -20.500  1.00 84.56           H  
ATOM    461  CD  LYS A  29      22.210  27.134 -22.556  1.00 84.56           C  
ATOM    462  HD2 LYS A  29      21.904  26.249 -23.114  1.00 84.56           H  
ATOM    463  HD3 LYS A  29      21.502  27.941 -22.744  1.00 84.56           H  
ATOM    464  CE  LYS A  29      23.617  27.554 -22.992  1.00 84.56           C  
ATOM    465  HE2 LYS A  29      24.301  26.742 -22.748  1.00 84.56           H  
ATOM    466  HE3 LYS A  29      23.919  28.429 -22.417  1.00 84.56           H  
ATOM    467  NZ  LYS A  29      23.677  27.846 -24.447  1.00 84.56           N  
ATOM    468  HZ1 LYS A  29      23.032  28.581 -24.700  1.00 84.56           H  
ATOM    469  HZ2 LYS A  29      24.612  28.121 -24.712  1.00 84.56           H  
ATOM    470  HZ3 LYS A  29      23.445  27.014 -24.971  1.00 84.56           H  
ATOM    471  N   TYR A  30      18.804  24.766 -18.671  1.00 86.24           N  
ATOM    472  H   TYR A  30      19.317  24.029 -19.132  1.00 86.24           H  
ATOM    473  CA  TYR A  30      17.358  24.596 -18.509  1.00 86.24           C  
ATOM    474  HA  TYR A  30      16.901  25.568 -18.324  1.00 86.24           H  
ATOM    475  C   TYR A  30      16.938  23.717 -17.328  1.00 86.24           C  
ATOM    476  CB  TYR A  30      16.797  24.071 -19.831  1.00 86.24           C  
ATOM    477  HB2 TYR A  30      15.720  23.936 -19.729  1.00 86.24           H  
ATOM    478  HB3 TYR A  30      17.237  23.097 -20.045  1.00 86.24           H  
ATOM    479  O   TYR A  30      15.737  23.519 -17.132  1.00 86.24           O  
ATOM    480  CG  TYR A  30      17.016  25.005 -20.999  1.00 86.24           C  
ATOM    481  CD1 TYR A  30      16.334  26.237 -21.054  1.00 86.24           C  
ATOM    482  HD1 TYR A  30      15.649  26.516 -20.267  1.00 86.24           H  
ATOM    483  CD2 TYR A  30      17.914  24.646 -22.021  1.00 86.24           C  
ATOM    484  HD2 TYR A  30      18.435  23.701 -21.984  1.00 86.24           H  
ATOM    485  CE1 TYR A  30      16.555  27.117 -22.131  1.00 86.24           C  
ATOM    486  HE1 TYR A  30      16.036  28.063 -22.174  1.00 86.24           H  
ATOM    487  CE2 TYR A  30      18.141  25.526 -23.094  1.00 86.24           C  
ATOM    488  HE2 TYR A  30      18.822  25.259 -23.888  1.00 86.24           H  
ATOM    489  OH  TYR A  30      17.706  27.606 -24.185  1.00 86.24           O  
ATOM    490  HH  TYR A  30      17.141  28.382 -24.168  1.00 86.24           H  
ATOM    491  CZ  TYR A  30      17.464  26.761 -23.151  1.00 86.24           C  
ATOM    492  N   GLY A  31      17.892  23.191 -16.560  1.00 80.52           N  
ATOM    493  H   GLY A  31      18.857  23.319 -16.829  1.00 80.52           H  
ATOM    494  CA  GLY A  31      17.621  22.110 -15.620  1.00 80.52           C  
ATOM    495  HA2 GLY A  31      16.745  22.352 -15.018  1.00 80.52           H  
ATOM    496  HA3 GLY A  31      18.472  21.978 -14.952  1.00 80.52           H  
ATOM    497  C   GLY A  31      17.366  20.787 -16.341  1.00 80.52           C  
ATOM    498  O   GLY A  31      17.301  20.715 -17.574  1.00 80.52           O  
ATOM    499  N   GLY A  32      17.214  19.724 -15.565  1.00 80.33           N  
ATOM    500  H   GLY A  32      17.164  19.845 -14.564  1.00 80.33           H  
ATOM    501  CA  GLY A  32      17.069  18.375 -16.099  1.00 80.33           C  
ATOM    502  HA2 GLY A  32      18.034  18.023 -16.462  1.00 80.33           H  
ATOM    503  HA3 GLY A  32      16.372  18.377 -16.937  1.00 80.33           H  
ATOM    504  C   GLY A  32      16.556  17.393 -15.062  1.00 80.33           C  
ATOM    505  O   GLY A  32      16.320  17.754 -13.910  1.00 80.33           O  
ATOM    506  N   PHE A  33      16.382  16.149 -15.483  1.00 77.13           N  
ATOM    507  H   PHE A  33      16.639  15.914 -16.431  1.00 77.13           H  
ATOM    508  CA  PHE A  33      16.022  15.065 -14.575  1.00 77.13           C  
ATOM    509  HA  PHE A  33      15.316  15.442 -13.834  1.00 77.13           H  
ATOM    510  C   PHE A  33      17.266  14.573 -13.829  1.00 77.13           C  
ATOM    511  CB  PHE A  33      15.322  13.949 -15.357  1.00 77.13           C  
ATOM    512  HB2 PHE A  33      15.016  13.174 -14.654  1.00 77.13           H  
ATOM    513  HB3 PHE A  33      16.024  13.492 -16.054  1.00 77.13           H  
ATOM    514  O   PHE A  33      18.348  14.511 -14.412  1.00 77.13           O  
ATOM    515  CG  PHE A  33      14.092  14.411 -16.115  1.00 77.13           C  
ATOM    516  CD1 PHE A  33      12.923  14.731 -15.401  1.00 77.13           C  
ATOM    517  HD1 PHE A  33      12.902  14.647 -14.325  1.00 77.13           H  
ATOM    518  CD2 PHE A  33      14.096  14.488 -17.523  1.00 77.13           C  
ATOM    519  HD2 PHE A  33      14.982  14.222 -18.079  1.00 77.13           H  
ATOM    520  CE1 PHE A  33      11.757  15.106 -16.087  1.00 77.13           C  
ATOM    521  HE1 PHE A  33      10.847  15.287 -15.533  1.00 77.13           H  
ATOM    522  CE2 PHE A  33      12.921  14.852 -18.208  1.00 77.13           C  
ATOM    523  HE2 PHE A  33      12.894  14.830 -19.288  1.00 77.13           H  
ATOM    524  CZ  PHE A  33      11.754  15.164 -17.490  1.00 77.13           C  
ATOM    525  HZ  PHE A  33      10.837  15.392 -18.013  1.00 77.13           H  
ATOM    526  N   ASP A  34      17.129  14.228 -12.547  1.00 74.04           N  
ATOM    527  H   ASP A  34      16.240  14.368 -12.089  1.00 74.04           H  
ATOM    528  CA  ASP A  34      18.240  13.668 -11.752  1.00 74.04           C  
ATOM    529  HA  ASP A  34      19.156  14.207 -11.993  1.00 74.04           H  
ATOM    530  C   ASP A  34      18.486  12.182 -12.047  1.00 74.04           C  
ATOM    531  CB  ASP A  34      17.938  13.854 -10.260  1.00 74.04           C  
ATOM    532  HB2 ASP A  34      17.477  14.831 -10.112  1.00 74.04           H  
ATOM    533  HB3 ASP A  34      17.208  13.106  -9.949  1.00 74.04           H  
ATOM    534  O   ASP A  34      19.568  11.652 -11.809  1.00 74.04           O  
ATOM    535  CG  ASP A  34      19.188  13.765  -9.368  1.00 74.04           C  
ATOM    536  OD1 ASP A  34      20.229  14.383  -9.717  1.00 74.04           O  
ATOM    537  OD2 ASP A  34      19.069  13.206  -8.259  1.00 74.04           O  
ATOM    538  N   SER A  35      17.472  11.494 -12.574  1.00 69.91           N  
ATOM    539  H   SER A  35      16.621  11.985 -12.808  1.00 69.91           H  
ATOM    540  CA  SER A  35      17.554  10.087 -12.949  1.00 69.91           C  
ATOM    541  HA  SER A  35      18.594   9.874 -13.196  1.00 69.91           H  
ATOM    542  C   SER A  35      16.689   9.802 -14.179  1.00 69.91           C  
ATOM    543  CB  SER A  35      17.165   9.191 -11.770  1.00 69.91           C  
ATOM    544  HB2 SER A  35      17.864   9.359 -10.950  1.00 69.91           H  
ATOM    545  HB3 SER A  35      17.232   8.146 -12.073  1.00 69.91           H  
ATOM    546  O   SER A  35      15.720  10.525 -14.425  1.00 69.91           O  
ATOM    547  OG  SER A  35      15.854   9.458 -11.320  1.00 69.91           O  
ATOM    548  HG  SER A  35      15.817  10.365 -11.008  1.00 69.91           H  
ATOM    549  N   PRO A  36      17.040   8.794 -14.999  1.00 76.39           N  
ATOM    550  CA  PRO A  36      16.242   8.452 -16.163  1.00 76.39           C  
ATOM    551  HA  PRO A  36      16.148   9.329 -16.803  1.00 76.39           H  
ATOM    552  C   PRO A  36      14.856   7.950 -15.752  1.00 76.39           C  
ATOM    553  CB  PRO A  36      17.023   7.359 -16.895  1.00 76.39           C  
ATOM    554  HB2 PRO A  36      16.645   6.386 -16.580  1.00 76.39           H  
ATOM    555  HB3 PRO A  36      16.964   7.468 -17.977  1.00 76.39           H  
ATOM    556  O   PRO A  36      14.732   6.995 -14.983  1.00 76.39           O  
ATOM    557  CG  PRO A  36      18.452   7.479 -16.382  1.00 76.39           C  
ATOM    558  HG2 PRO A  36      19.002   8.211 -16.973  1.00 76.39           H  
ATOM    559  HG3 PRO A  36      18.967   6.518 -16.399  1.00 76.39           H  
ATOM    560  CD  PRO A  36      18.247   7.980 -14.954  1.00 76.39           C  
ATOM    561  HD2 PRO A  36      19.127   8.539 -14.636  1.00 76.39           H  
ATOM    562  HD3 PRO A  36      18.082   7.133 -14.288  1.00 76.39           H  
ATOM    563  N   THR A  37      13.816   8.532 -16.336  1.00 80.00           N  
ATOM    564  H   THR A  37      13.940   9.424 -16.794  1.00 80.00           H  
ATOM    565  CA  THR A  37      12.442   8.065 -16.158  1.00 80.00           C  
ATOM    566  HA  THR A  37      12.223   8.023 -15.092  1.00 80.00           H  
ATOM    567  C   THR A  37      12.262   6.680 -16.768  1.00 80.00           C  
ATOM    568  CB  THR A  37      11.465   9.047 -16.801  1.00 80.00           C  
ATOM    569  HB  THR A  37      11.658   9.090 -17.873  1.00 80.00           H  
ATOM    570  O   THR A  37      12.512   6.481 -17.961  1.00 80.00           O  
ATOM    571  CG2 THR A  37      10.024   8.607 -16.584  1.00 80.00           C  
ATOM    572 HG21 THR A  37       9.351   9.403 -16.902  1.00 80.00           H  
ATOM    573 HG22 THR A  37       9.857   8.380 -15.531  1.00 80.00           H  
ATOM    574 HG23 THR A  37       9.802   7.719 -17.175  1.00 80.00           H  
ATOM    575  OG1 THR A  37      11.735  10.318 -16.264  1.00 80.00           O  
ATOM    576  HG1 THR A  37      10.924  10.816 -16.134  1.00 80.00           H  
ATOM    577  N   VAL A  38      11.797   5.720 -15.967  1.00 83.67           N  
ATOM    578  H   VAL A  38      11.614   5.958 -15.003  1.00 83.67           H  
ATOM    579  CA  VAL A  38      11.430   4.378 -16.439  1.00 83.67           C  
ATOM    580  HA  VAL A  38      12.178   4.035 -17.153  1.00 83.67           H  
ATOM    581  C   VAL A  38      10.082   4.451 -17.156  1.00 83.67           C  
ATOM    582  CB  VAL A  38      11.434   3.349 -15.295  1.00 83.67           C  
ATOM    583  HB  VAL A  38      10.744   3.665 -14.512  1.00 83.67           H  
ATOM    584  O   VAL A  38       9.075   4.801 -16.551  1.00 83.67           O  
ATOM    585  CG1 VAL A  38      11.016   1.958 -15.792  1.00 83.67           C  
ATOM    586 HG11 VAL A  38      11.101   1.232 -14.983  1.00 83.67           H  
ATOM    587 HG12 VAL A  38      11.652   1.648 -16.622  1.00 83.67           H  
ATOM    588 HG13 VAL A  38       9.978   1.976 -16.123  1.00 83.67           H  
ATOM    589  CG2 VAL A  38      12.842   3.219 -14.695  1.00 83.67           C  
ATOM    590 HG21 VAL A  38      13.166   4.175 -14.284  1.00 83.67           H  
ATOM    591 HG22 VAL A  38      13.552   2.906 -15.460  1.00 83.67           H  
ATOM    592 HG23 VAL A  38      12.836   2.488 -13.885  1.00 83.67           H  
ATOM    593  N   ALA A  39      10.057   4.100 -18.442  1.00 86.73           N  
ATOM    594  H   ALA A  39      10.904   3.743 -18.860  1.00 86.73           H  
ATOM    595  CA  ALA A  39       8.836   4.052 -19.242  1.00 86.73           C  
ATOM    596  HA  ALA A  39       8.243   4.945 -19.043  1.00 86.73           H  
ATOM    597  C   ALA A  39       7.979   2.828 -18.886  1.00 86.73           C  
ATOM    598  CB  ALA A  39       9.232   4.036 -20.726  1.00 86.73           C  
ATOM    599  HB1 ALA A  39       9.836   4.914 -20.954  1.00 86.73           H  
ATOM    600  HB2 ALA A  39       8.333   4.050 -21.341  1.00 86.73           H  
ATOM    601  HB3 ALA A  39       9.810   3.141 -20.955  1.00 86.73           H  
ATOM    602  O   ALA A  39       6.766   2.927 -18.723  1.00 86.73           O  
ATOM    603  N   TYR A  40       8.613   1.662 -18.786  1.00 91.69           N  
ATOM    604  H   TYR A  40       9.611   1.651 -18.939  1.00 91.69           H  
ATOM    605  CA  TYR A  40       7.996   0.402 -18.375  1.00 91.69           C  
ATOM    606  HA  TYR A  40       7.340   0.587 -17.524  1.00 91.69           H  
ATOM    607  C   TYR A  40       9.081  -0.576 -17.926  1.00 91.69           C  
ATOM    608  CB  TYR A  40       7.150  -0.183 -19.519  1.00 91.69           C  
ATOM    609  HB2 TYR A  40       6.277   0.453 -19.660  1.00 91.69           H  
ATOM    610  HB3 TYR A  40       6.769  -1.161 -19.225  1.00 91.69           H  
ATOM    611  O   TYR A  40      10.274  -0.316 -18.085  1.00 91.69           O  
ATOM    612  CG  TYR A  40       7.860  -0.329 -20.850  1.00 91.69           C  
ATOM    613  CD1 TYR A  40       7.699   0.665 -21.835  1.00 91.69           C  
ATOM    614  HD1 TYR A  40       7.105   1.540 -21.617  1.00 91.69           H  
ATOM    615  CD2 TYR A  40       8.653  -1.462 -21.114  1.00 91.69           C  
ATOM    616  HD2 TYR A  40       8.783  -2.221 -20.356  1.00 91.69           H  
ATOM    617  CE1 TYR A  40       8.301   0.511 -23.098  1.00 91.69           C  
ATOM    618  HE1 TYR A  40       8.165   1.259 -23.865  1.00 91.69           H  
ATOM    619  CE2 TYR A  40       9.265  -1.615 -22.371  1.00 91.69           C  
ATOM    620  HE2 TYR A  40       9.865  -2.485 -22.591  1.00 91.69           H  
ATOM    621  OH  TYR A  40       9.552  -0.849 -24.614  1.00 91.69           O  
ATOM    622  HH  TYR A  40       9.219  -0.221 -25.259  1.00 91.69           H  
ATOM    623  CZ  TYR A  40       9.076  -0.636 -23.366  1.00 91.69           C  
ATOM    624  N   SER A  41       8.679  -1.708 -17.359  1.00 95.41           N  
ATOM    625  H   SER A  41       7.692  -1.924 -17.338  1.00 95.41           H  
ATOM    626  CA  SER A  41       9.606  -2.793 -17.031  1.00 95.41           C  
ATOM    627  HA  SER A  41      10.634  -2.449 -17.143  1.00 95.41           H  
ATOM    628  C   SER A  41       9.419  -3.964 -17.989  1.00 95.41           C  
ATOM    629  CB  SER A  41       9.435  -3.216 -15.575  1.00 95.41           C  
ATOM    630  HB2 SER A  41       8.419  -3.585 -15.435  1.00 95.41           H  
ATOM    631  HB3 SER A  41      10.147  -4.005 -15.331  1.00 95.41           H  
ATOM    632  O   SER A  41       8.378  -4.101 -18.631  1.00 95.41           O  
ATOM    633  OG  SER A  41       9.661  -2.098 -14.736  1.00 95.41           O  
ATOM    634  HG  SER A  41       9.076  -1.402 -15.045  1.00 95.41           H  
ATOM    635  N   VAL A  42      10.428  -4.816 -18.097  1.00 95.89           N  
ATOM    636  H   VAL A  42      11.300  -4.599 -17.636  1.00 95.89           H  
ATOM    637  CA  VAL A  42      10.352  -6.074 -18.842  1.00 95.89           C  
ATOM    638  HA  VAL A  42       9.307  -6.272 -19.078  1.00 95.89           H  
ATOM    639  C   VAL A  42      10.826  -7.215 -17.956  1.00 95.89           C  
ATOM    640  CB  VAL A  42      11.113  -6.008 -20.182  1.00 95.89           C  
ATOM    641  HB  VAL A  42      11.018  -6.975 -20.676  1.00 95.89           H  
ATOM    642  O   VAL A  42      11.840  -7.082 -17.276  1.00 95.89           O  
ATOM    643  CG1 VAL A  42      10.497  -4.942 -21.093  1.00 95.89           C  
ATOM    644 HG11 VAL A  42      11.002  -4.948 -22.059  1.00 95.89           H  
ATOM    645 HG12 VAL A  42       9.440  -5.151 -21.255  1.00 95.89           H  
ATOM    646 HG13 VAL A  42      10.608  -3.952 -20.650  1.00 95.89           H  
ATOM    647  CG2 VAL A  42      12.602  -5.672 -20.056  1.00 95.89           C  
ATOM    648 HG21 VAL A  42      13.096  -6.409 -19.423  1.00 95.89           H  
ATOM    649 HG22 VAL A  42      12.734  -4.681 -19.622  1.00 95.89           H  
ATOM    650 HG23 VAL A  42      13.071  -5.694 -21.040  1.00 95.89           H  
ATOM    651  N   LEU A  43      10.096  -8.328 -17.940  1.00 96.48           N  
ATOM    652  H   LEU A  43       9.276  -8.370 -18.529  1.00 96.48           H  
ATOM    653  CA  LEU A  43      10.585  -9.575 -17.358  1.00 96.48           C  
ATOM    654  HA  LEU A  43      11.153  -9.351 -16.455  1.00 96.48           H  
ATOM    655  C   LEU A  43      11.526 -10.231 -18.362  1.00 96.48           C  
ATOM    656  CB  LEU A  43       9.404 -10.488 -16.995  1.00 96.48           C  
ATOM    657  HB2 LEU A  43       8.730  -9.954 -16.325  1.00 96.48           H  
ATOM    658  HB3 LEU A  43       8.865 -10.715 -17.915  1.00 96.48           H  
ATOM    659  O   LEU A  43      11.136 -10.462 -19.505  1.00 96.48           O  
ATOM    660  CG  LEU A  43       9.808 -11.822 -16.341  1.00 96.48           C  
ATOM    661  HG  LEU A  43      10.518 -12.349 -16.979  1.00 96.48           H  
ATOM    662  CD1 LEU A  43      10.434 -11.625 -14.961  1.00 96.48           C  
ATOM    663 HD11 LEU A  43      10.625 -12.596 -14.502  1.00 96.48           H  
ATOM    664 HD12 LEU A  43      11.383 -11.097 -15.053  1.00 96.48           H  
ATOM    665 HD13 LEU A  43       9.760 -11.055 -14.322  1.00 96.48           H  
ATOM    666  CD2 LEU A  43       8.575 -12.708 -16.177  1.00 96.48           C  
ATOM    667 HD21 LEU A  43       8.155 -12.928 -17.158  1.00 96.48           H  
ATOM    668 HD22 LEU A  43       8.848 -13.649 -15.700  1.00 96.48           H  
ATOM    669 HD23 LEU A  43       7.825 -12.204 -15.568  1.00 96.48           H  
ATOM    670  N   VAL A  44      12.748 -10.521 -17.926  1.00 95.55           N  
ATOM    671  H   VAL A  44      12.997 -10.250 -16.985  1.00 95.55           H  
ATOM    672  CA  VAL A  44      13.795 -11.134 -18.744  1.00 95.55           C  
ATOM    673  HA  VAL A  44      13.405 -11.332 -19.743  1.00 95.55           H  
ATOM    674  C   VAL A  44      14.203 -12.460 -18.121  1.00 95.55           C  
ATOM    675  CB  VAL A  44      15.009 -10.192 -18.891  1.00 95.55           C  
ATOM    676  HB  VAL A  44      15.432  -9.990 -17.907  1.00 95.55           H  
ATOM    677  O   VAL A  44      14.619 -12.505 -16.962  1.00 95.55           O  
ATOM    678  CG1 VAL A  44      16.104 -10.807 -19.773  1.00 95.55           C  
ATOM    679 HG11 VAL A  44      15.711 -11.027 -20.765  1.00 95.55           H  
ATOM    680 HG12 VAL A  44      16.482 -11.722 -19.317  1.00 95.55           H  
ATOM    681 HG13 VAL A  44      16.937 -10.109 -19.860  1.00 95.55           H  
ATOM    682  CG2 VAL A  44      14.594  -8.860 -19.522  1.00 95.55           C  
ATOM    683 HG21 VAL A  44      13.922  -8.342 -18.838  1.00 95.55           H  
ATOM    684 HG22 VAL A  44      15.471  -8.232 -19.679  1.00 95.55           H  
ATOM    685 HG23 VAL A  44      14.089  -9.031 -20.474  1.00 95.55           H  
ATOM    686  N   VAL A  45      14.123 -13.532 -18.913  1.00 95.14           N  
ATOM    687  H   VAL A  45      13.691 -13.423 -19.820  1.00 95.14           H  
ATOM    688  CA  VAL A  45      14.751 -14.824 -18.610  1.00 95.14           C  
ATOM    689  HA  VAL A  45      15.117 -14.801 -17.583  1.00 95.14           H  
ATOM    690  C   VAL A  45      15.941 -15.012 -19.545  1.00 95.14           C  
ATOM    691  CB  VAL A  45      13.763 -15.998 -18.708  1.00 95.14           C  
ATOM    692  HB  VAL A  45      13.462 -16.128 -19.747  1.00 95.14           H  
ATOM    693  O   VAL A  45      15.774 -15.146 -20.758  1.00 95.14           O  
ATOM    694  CG1 VAL A  45      14.420 -17.302 -18.235  1.00 95.14           C  
ATOM    695 HG11 VAL A  45      13.695 -18.115 -18.277  1.00 95.14           H  
ATOM    696 HG12 VAL A  45      14.778 -17.191 -17.211  1.00 95.14           H  
ATOM    697 HG13 VAL A  45      15.257 -17.556 -18.885  1.00 95.14           H  
ATOM    698  CG2 VAL A  45      12.508 -15.763 -17.860  1.00 95.14           C  
ATOM    699 HG21 VAL A  45      11.962 -14.896 -18.230  1.00 95.14           H  
ATOM    700 HG22 VAL A  45      12.794 -15.598 -16.821  1.00 95.14           H  
ATOM    701 HG23 VAL A  45      11.849 -16.630 -17.925  1.00 95.14           H  
ATOM    702  N   ALA A  46      17.148 -14.982 -18.987  1.00 95.51           N  
ATOM    703  H   ALA A  46      17.204 -14.927 -17.980  1.00 95.51           H  
ATOM    704  CA  ALA A  46      18.400 -15.011 -19.743  1.00 95.51           C  
ATOM    705  HA  ALA A  46      18.287 -15.637 -20.628  1.00 95.51           H  
ATOM    706  C   ALA A  46      19.537 -15.595 -18.894  1.00 95.51           C  
ATOM    707  CB  ALA A  46      18.709 -13.574 -20.195  1.00 95.51           C  
ATOM    708  HB1 ALA A  46      17.893 -13.202 -20.815  1.00 95.51           H  
ATOM    709  HB2 ALA A  46      18.818 -12.927 -19.325  1.00 95.51           H  
ATOM    710  HB3 ALA A  46      19.624 -13.547 -20.787  1.00 95.51           H  
ATOM    711  O   ALA A  46      19.319 -16.048 -17.768  1.00 95.51           O  
ATOM    712  N   LYS A  47      20.767 -15.570 -19.410  1.00 95.50           N  
ATOM    713  H   LYS A  47      20.882 -15.229 -20.353  1.00 95.50           H  
ATOM    714  CA  LYS A  47      21.979 -15.813 -18.622  1.00 95.50           C  
ATOM    715  HA  LYS A  47      21.686 -16.133 -17.622  1.00 95.50           H  
ATOM    716  C   LYS A  47      22.778 -14.528 -18.455  1.00 95.50           C  
ATOM    717  CB  LYS A  47      22.823 -16.927 -19.248  1.00 95.50           C  
ATOM    718  HB2 LYS A  47      23.082 -16.653 -20.271  1.00 95.50           H  
ATOM    719  HB3 LYS A  47      23.743 -17.026 -18.671  1.00 95.50           H  
ATOM    720  O   LYS A  47      22.791 -13.686 -19.344  1.00 95.50           O  
ATOM    721  CG  LYS A  47      22.092 -18.278 -19.250  1.00 95.50           C  
ATOM    722  HG2 LYS A  47      21.757 -18.522 -18.242  1.00 95.50           H  
ATOM    723  HG3 LYS A  47      21.227 -18.222 -19.912  1.00 95.50           H  
ATOM    724  CD  LYS A  47      23.038 -19.372 -19.746  1.00 95.50           C  
ATOM    725  HD2 LYS A  47      23.837 -19.526 -19.021  1.00 95.50           H  
ATOM    726  HD3 LYS A  47      23.475 -19.039 -20.687  1.00 95.50           H  
ATOM    727  CE  LYS A  47      22.301 -20.694 -19.962  1.00 95.50           C  
ATOM    728  HE2 LYS A  47      22.078 -21.158 -19.001  1.00 95.50           H  
ATOM    729  HE3 LYS A  47      21.363 -20.477 -20.474  1.00 95.50           H  
ATOM    730  NZ  LYS A  47      23.100 -21.591 -20.829  1.00 95.50           N  
ATOM    731  HZ1 LYS A  47      22.612 -22.446 -21.053  1.00 95.50           H  
ATOM    732  HZ2 LYS A  47      23.203 -21.123 -21.719  1.00 95.50           H  
ATOM    733  HZ3 LYS A  47      24.038 -21.754 -20.492  1.00 95.50           H  
ATOM    734  N   VAL A  48      23.476 -14.395 -17.334  1.00 94.47           N  
ATOM    735  H   VAL A  48      23.373 -15.104 -16.623  1.00 94.47           H  
ATOM    736  CA  VAL A  48      24.445 -13.311 -17.102  1.00 94.47           C  
ATOM    737  HA  VAL A  48      24.727 -12.880 -18.062  1.00 94.47           H  
ATOM    738  C   VAL A  48      25.716 -13.879 -16.482  1.00 94.47           C  
ATOM    739  CB  VAL A  48      23.864 -12.160 -16.252  1.00 94.47           C  
ATOM    740  HB  VAL A  48      24.631 -11.393 -16.148  1.00 94.47           H  
ATOM    741  O   VAL A  48      25.674 -14.866 -15.739  1.00 94.47           O  
ATOM    742  CG1 VAL A  48      22.647 -11.505 -16.906  1.00 94.47           C  
ATOM    743 HG11 VAL A  48      22.933 -11.109 -17.880  1.00 94.47           H  
ATOM    744 HG12 VAL A  48      22.292 -10.672 -16.299  1.00 94.47           H  
ATOM    745 HG13 VAL A  48      21.838 -12.224 -17.030  1.00 94.47           H  
ATOM    746  CG2 VAL A  48      23.455 -12.614 -14.854  1.00 94.47           C  
ATOM    747 HG21 VAL A  48      22.785 -13.471 -14.928  1.00 94.47           H  
ATOM    748 HG22 VAL A  48      24.358 -12.896 -14.313  1.00 94.47           H  
ATOM    749 HG23 VAL A  48      22.961 -11.791 -14.337  1.00 94.47           H  
ATOM    750  N   GLU A  49      26.856 -13.266 -16.781  1.00 93.08           N  
ATOM    751  H   GLU A  49      26.841 -12.464 -17.394  1.00 93.08           H  
ATOM    752  CA  GLU A  49      28.129 -13.616 -16.149  1.00 93.08           C  
ATOM    753  HA  GLU A  49      28.257 -14.699 -16.172  1.00 93.08           H  
ATOM    754  C   GLU A  49      28.123 -13.156 -14.682  1.00 93.08           C  
ATOM    755  CB  GLU A  49      29.304 -12.987 -16.913  1.00 93.08           C  
ATOM    756  HB2 GLU A  49      30.217 -13.190 -16.354  1.00 93.08           H  
ATOM    757  HB3 GLU A  49      29.161 -11.908 -16.964  1.00 93.08           H  
ATOM    758  O   GLU A  49      27.937 -11.974 -14.393  1.00 93.08           O  
ATOM    759  CG  GLU A  49      29.461 -13.548 -18.336  1.00 93.08           C  
ATOM    760  HG2 GLU A  49      29.561 -14.632 -18.273  1.00 93.08           H  
ATOM    761  HG3 GLU A  49      28.557 -13.328 -18.904  1.00 93.08           H  
ATOM    762  CD  GLU A  49      30.672 -12.968 -19.091  1.00 93.08           C  
ATOM    763  OE1 GLU A  49      30.883 -13.404 -20.243  1.00 93.08           O  
ATOM    764  OE2 GLU A  49      31.381 -12.093 -18.533  1.00 93.08           O  
ATOM    765  N   LYS A  50      28.322 -14.079 -13.730  1.00 86.48           N  
ATOM    766  H   LYS A  50      28.410 -15.043 -14.016  1.00 86.48           H  
ATOM    767  CA  LYS A  50      28.432 -13.746 -12.295  1.00 86.48           C  
ATOM    768  HA  LYS A  50      28.537 -12.664 -12.216  1.00 86.48           H  
ATOM    769  C   LYS A  50      29.685 -14.329 -11.653  1.00 86.48           C  
ATOM    770  CB  LYS A  50      27.165 -14.146 -11.508  1.00 86.48           C  
ATOM    771  HB2 LYS A  50      26.893 -15.173 -11.751  1.00 86.48           H  
ATOM    772  HB3 LYS A  50      27.382 -14.085 -10.442  1.00 86.48           H  
ATOM    773  O   LYS A  50      30.061 -15.478 -11.887  1.00 86.48           O  
ATOM    774  CG  LYS A  50      25.987 -13.208 -11.807  1.00 86.48           C  
ATOM    775  HG2 LYS A  50      26.323 -12.176 -11.700  1.00 86.48           H  
ATOM    776  HG3 LYS A  50      25.707 -13.375 -12.847  1.00 86.48           H  
ATOM    777  CD  LYS A  50      24.749 -13.416 -10.910  1.00 86.48           C  
ATOM    778  HD2 LYS A  50      25.035 -13.310  -9.864  1.00 86.48           H  
ATOM    779  HD3 LYS A  50      24.341 -14.411 -11.085  1.00 86.48           H  
ATOM    780  CE  LYS A  50      23.698 -12.348 -11.269  1.00 86.48           C  
ATOM    781  HE2 LYS A  50      23.490 -12.425 -12.336  1.00 86.48           H  
ATOM    782  HE3 LYS A  50      24.132 -11.361 -11.108  1.00 86.48           H  
ATOM    783  NZ  LYS A  50      22.416 -12.462 -10.520  1.00 86.48           N  
ATOM    784  HZ1 LYS A  50      21.962 -13.345 -10.708  1.00 86.48           H  
ATOM    785  HZ2 LYS A  50      22.543 -12.326  -9.528  1.00 86.48           H  
ATOM    786  HZ3 LYS A  50      21.780 -11.750 -10.849  1.00 86.48           H  
ATOM    787  N   GLY A  51      30.252 -13.553 -10.729  1.00 84.61           N  
ATOM    788  H   GLY A  51      29.913 -12.605 -10.655  1.00 84.61           H  
ATOM    789  CA  GLY A  51      31.408 -13.932  -9.916  1.00 84.61           C  
ATOM    790  HA2 GLY A  51      31.306 -14.971  -9.602  1.00 84.61           H  
ATOM    791  HA3 GLY A  51      31.428 -13.308  -9.022  1.00 84.61           H  
ATOM    792  C   GLY A  51      32.747 -13.776 -10.639  1.00 84.61           C  
ATOM    793  O   GLY A  51      32.802 -13.461 -11.824  1.00 84.61           O  
ATOM    794  N   LYS A  52      33.845 -14.020  -9.911  1.00 84.40           N  
ATOM    795  H   LYS A  52      33.727 -14.257  -8.936  1.00 84.40           H  
ATOM    796  CA  LYS A  52      35.217 -13.832 -10.420  1.00 84.40           C  
ATOM    797  HA  LYS A  52      35.345 -12.794 -10.730  1.00 84.40           H  
ATOM    798  C   LYS A  52      35.526 -14.665 -11.669  1.00 84.40           C  
ATOM    799  CB  LYS A  52      36.247 -14.151  -9.321  1.00 84.40           C  
ATOM    800  HB2 LYS A  52      36.085 -15.163  -8.950  1.00 84.40           H  
ATOM    801  HB3 LYS A  52      37.239 -14.114  -9.771  1.00 84.40           H  
ATOM    802  O   LYS A  52      36.258 -14.213 -12.535  1.00 84.40           O  
ATOM    803  CG  LYS A  52      36.220 -13.161  -8.144  1.00 84.40           C  
ATOM    804  HG2 LYS A  52      36.301 -12.145  -8.530  1.00 84.40           H  
ATOM    805  HG3 LYS A  52      35.279 -13.260  -7.603  1.00 84.40           H  
ATOM    806  CD  LYS A  52      37.393 -13.427  -7.184  1.00 84.40           C  
ATOM    807  HD2 LYS A  52      38.327 -13.339  -7.739  1.00 84.40           H  
ATOM    808  HD3 LYS A  52      37.313 -14.439  -6.789  1.00 84.40           H  
ATOM    809  CE  LYS A  52      37.401 -12.421  -6.023  1.00 84.40           C  
ATOM    810  HE2 LYS A  52      37.412 -11.413  -6.438  1.00 84.40           H  
ATOM    811  HE3 LYS A  52      36.479 -12.533  -5.452  1.00 84.40           H  
ATOM    812  NZ  LYS A  52      38.578 -12.605  -5.131  1.00 84.40           N  
ATOM    813  HZ1 LYS A  52      39.441 -12.472  -5.639  1.00 84.40           H  
ATOM    814  HZ2 LYS A  52      38.592 -13.527  -4.720  1.00 84.40           H  
ATOM    815  HZ3 LYS A  52      38.567 -11.931  -4.378  1.00 84.40           H  
ATOM    816  N   SER A  53      34.951 -15.863 -11.771  1.00 86.82           N  
ATOM    817  H   SER A  53      34.328 -16.164 -11.035  1.00 86.82           H  
ATOM    818  CA  SER A  53      35.134 -16.775 -12.906  1.00 86.82           C  
ATOM    819  HA  SER A  53      36.143 -16.642 -13.297  1.00 86.82           H  
ATOM    820  C   SER A  53      34.197 -16.504 -14.087  1.00 86.82           C  
ATOM    821  CB  SER A  53      35.023 -18.228 -12.427  1.00 86.82           C  
ATOM    822  HB2 SER A  53      35.007 -18.908 -13.278  1.00 86.82           H  
ATOM    823  HB3 SER A  53      35.906 -18.456 -11.831  1.00 86.82           H  
ATOM    824  O   SER A  53      34.195 -17.295 -15.025  1.00 86.82           O  
ATOM    825  OG  SER A  53      33.868 -18.427 -11.619  1.00 86.82           O  
ATOM    826  HG  SER A  53      34.131 -18.995 -10.891  1.00 86.82           H  
ATOM    827  N   LYS A  54      33.384 -15.433 -14.042  1.00 87.39           N  
ATOM    828  H   LYS A  54      33.469 -14.802 -13.258  1.00 87.39           H  
ATOM    829  CA  LYS A  54      32.442 -15.043 -15.108  1.00 87.39           C  
ATOM    830  HA  LYS A  54      31.749 -14.309 -14.696  1.00 87.39           H  
ATOM    831  C   LYS A  54      31.554 -16.191 -15.609  1.00 87.39           C  
ATOM    832  CB  LYS A  54      33.198 -14.354 -16.255  1.00 87.39           C  
ATOM    833  HB2 LYS A  54      32.495 -14.146 -17.061  1.00 87.39           H  
ATOM    834  HB3 LYS A  54      33.963 -15.025 -16.646  1.00 87.39           H  
ATOM    835  O   LYS A  54      31.196 -16.264 -16.779  1.00 87.39           O  
ATOM    836  CG  LYS A  54      33.838 -13.024 -15.839  1.00 87.39           C  
ATOM    837  HG2 LYS A  54      34.597 -13.186 -15.075  1.00 87.39           H  
ATOM    838  HG3 LYS A  54      33.063 -12.364 -15.450  1.00 87.39           H  
ATOM    839  CD  LYS A  54      34.478 -12.389 -17.076  1.00 87.39           C  
ATOM    840  HD2 LYS A  54      33.753 -12.401 -17.890  1.00 87.39           H  
ATOM    841  HD3 LYS A  54      35.342 -12.978 -17.384  1.00 87.39           H  
ATOM    842  CE  LYS A  54      34.897 -10.945 -16.810  1.00 87.39           C  
ATOM    843  HE2 LYS A  54      34.084 -10.447 -16.281  1.00 87.39           H  
ATOM    844  HE3 LYS A  54      35.785 -10.935 -16.178  1.00 87.39           H  
ATOM    845  NZ  LYS A  54      35.142 -10.253 -18.098  1.00 87.39           N  
ATOM    846  HZ1 LYS A  54      35.374  -9.280 -17.960  1.00 87.39           H  
ATOM    847  HZ2 LYS A  54      35.878 -10.709 -18.617  1.00 87.39           H  
ATOM    848  HZ3 LYS A  54      34.302 -10.307 -18.656  1.00 87.39           H  
ATOM    849  N   LYS A  55      31.173 -17.110 -14.717  1.00 91.17           N  
ATOM    850  H   LYS A  55      31.454 -16.978 -13.756  1.00 91.17           H  
ATOM    851  CA  LYS A  55      30.308 -18.234 -15.089  1.00 91.17           C  
ATOM    852  HA  LYS A  55      30.722 -18.694 -15.986  1.00 91.17           H  
ATOM    853  C   LYS A  55      28.921 -17.712 -15.452  1.00 91.17           C  
ATOM    854  CB  LYS A  55      30.248 -19.290 -13.978  1.00 91.17           C  
ATOM    855  HB2 LYS A  55      29.460 -20.003 -14.219  1.00 91.17           H  
ATOM    856  HB3 LYS A  55      30.003 -18.810 -13.030  1.00 91.17           H  
ATOM    857  O   LYS A  55      28.336 -16.934 -14.694  1.00 91.17           O  
ATOM    858  CG  LYS A  55      31.576 -20.053 -13.853  1.00 91.17           C  
ATOM    859  HG2 LYS A  55      32.371 -19.356 -13.588  1.00 91.17           H  
ATOM    860  HG3 LYS A  55      31.818 -20.502 -14.816  1.00 91.17           H  
ATOM    861  CD  LYS A  55      31.489 -21.162 -12.795  1.00 91.17           C  
ATOM    862  HD2 LYS A  55      31.262 -20.720 -11.825  1.00 91.17           H  
ATOM    863  HD3 LYS A  55      30.694 -21.853 -13.074  1.00 91.17           H  
ATOM    864  CE  LYS A  55      32.825 -21.915 -12.723  1.00 91.17           C  
ATOM    865  HE2 LYS A  55      33.599 -21.225 -12.390  1.00 91.17           H  
ATOM    866  HE3 LYS A  55      33.089 -22.233 -13.732  1.00 91.17           H  
ATOM    867  NZ  LYS A  55      32.763 -23.105 -11.831  1.00 91.17           N  
ATOM    868  HZ1 LYS A  55      33.651 -23.587 -11.829  1.00 91.17           H  
ATOM    869  HZ2 LYS A  55      32.536 -22.851 -10.880  1.00 91.17           H  
ATOM    870  HZ3 LYS A  55      32.075 -23.764 -12.167  1.00 91.17           H  
ATOM    871  N   LEU A  56      28.393 -18.183 -16.580  1.00 93.93           N  
ATOM    872  H   LEU A  56      28.963 -18.767 -17.174  1.00 93.93           H  
ATOM    873  CA  LEU A  56      27.025 -17.899 -17.000  1.00 93.93           C  
ATOM    874  HA  LEU A  56      26.863 -16.822 -16.970  1.00 93.93           H  
ATOM    875  C   LEU A  56      26.039 -18.546 -16.026  1.00 93.93           C  
ATOM    876  CB  LEU A  56      26.796 -18.405 -18.436  1.00 93.93           C  
ATOM    877  HB2 LEU A  56      25.730 -18.340 -18.655  1.00 93.93           H  
ATOM    878  HB3 LEU A  56      27.081 -19.456 -18.487  1.00 93.93           H  
ATOM    879  O   LEU A  56      26.064 -19.759 -15.813  1.00 93.93           O  
ATOM    880  CG  LEU A  56      27.546 -17.625 -19.530  1.00 93.93           C  
ATOM    881  HG  LEU A  56      28.614 -17.629 -19.312  1.00 93.93           H  
ATOM    882  CD1 LEU A  56      27.317 -18.306 -20.879  1.00 93.93           C  
ATOM    883 HD11 LEU A  56      27.865 -17.771 -21.655  1.00 93.93           H  
ATOM    884 HD12 LEU A  56      27.684 -19.331 -20.850  1.00 93.93           H  
ATOM    885 HD13 LEU A  56      26.258 -18.310 -21.136  1.00 93.93           H  
ATOM    886  CD2 LEU A  56      27.057 -16.180 -19.635  1.00 93.93           C  
ATOM    887 HD21 LEU A  56      25.990 -16.150 -19.857  1.00 93.93           H  
ATOM    888 HD22 LEU A  56      27.263 -15.634 -18.715  1.00 93.93           H  
ATOM    889 HD23 LEU A  56      27.606 -15.683 -20.434  1.00 93.93           H  
ATOM    890  N   LYS A  57      25.163 -17.735 -15.435  1.00 94.58           N  
ATOM    891  H   LYS A  57      25.238 -16.745 -15.620  1.00 94.58           H  
ATOM    892  CA  LYS A  57      24.071 -18.192 -14.570  1.00 94.58           C  
ATOM    893  HA  LYS A  57      24.056 -19.282 -14.548  1.00 94.58           H  
ATOM    894  C   LYS A  57      22.738 -17.733 -15.128  1.00 94.58           C  
ATOM    895  CB  LYS A  57      24.254 -17.674 -13.139  1.00 94.58           C  
ATOM    896  HB2 LYS A  57      24.347 -16.588 -13.150  1.00 94.58           H  
ATOM    897  HB3 LYS A  57      23.362 -17.936 -12.570  1.00 94.58           H  
ATOM    898  O   LYS A  57      22.614 -16.574 -15.519  1.00 94.58           O  
ATOM    899  CG  LYS A  57      25.480 -18.291 -12.452  1.00 94.58           C  
ATOM    900  HG2 LYS A  57      25.468 -19.371 -12.601  1.00 94.58           H  
ATOM    901  HG3 LYS A  57      26.391 -17.882 -12.888  1.00 94.58           H  
ATOM    902  CD  LYS A  57      25.447 -17.997 -10.948  1.00 94.58           C  
ATOM    903  HD2 LYS A  57      24.523 -18.401 -10.534  1.00 94.58           H  
ATOM    904  HD3 LYS A  57      25.470 -16.919 -10.787  1.00 94.58           H  
ATOM    905  CE  LYS A  57      26.645 -18.657 -10.260  1.00 94.58           C  
ATOM    906  HE2 LYS A  57      27.558 -18.182 -10.619  1.00 94.58           H  
ATOM    907  HE3 LYS A  57      26.673 -19.705 -10.560  1.00 94.58           H  
ATOM    908  NZ  LYS A  57      26.544 -18.560  -8.780  1.00 94.58           N  
ATOM    909  HZ1 LYS A  57      26.524 -17.596  -8.481  1.00 94.58           H  
ATOM    910  HZ2 LYS A  57      27.324 -19.024  -8.337  1.00 94.58           H  
ATOM    911  HZ3 LYS A  57      25.699 -19.011  -8.460  1.00 94.58           H  
ATOM    912  N   SER A  58      21.752 -18.626 -15.113  1.00 94.43           N  
ATOM    913  H   SER A  58      21.938 -19.578 -14.832  1.00 94.43           H  
ATOM    914  CA  SER A  58      20.373 -18.281 -15.448  1.00 94.43           C  
ATOM    915  HA  SER A  58      20.355 -17.847 -16.447  1.00 94.43           H  
ATOM    916  C   SER A  58      19.826 -17.254 -14.459  1.00 94.43           C  
ATOM    917  CB  SER A  58      19.477 -19.522 -15.463  1.00 94.43           C  
ATOM    918  HB2 SER A  58      19.421 -19.948 -14.461  1.00 94.43           H  
ATOM    919  HB3 SER A  58      18.476 -19.238 -15.786  1.00 94.43           H  
ATOM    920  O   SER A  58      20.041 -17.361 -13.249  1.00 94.43           O  
ATOM    921  OG  SER A  58      20.006 -20.489 -16.354  1.00 94.43           O  
ATOM    922  HG  SER A  58      19.352 -21.185 -16.456  1.00 94.43           H  
ATOM    923  N   VAL A  59      19.124 -16.260 -14.986  1.00 94.09           N  
ATOM    924  H   VAL A  59      19.012 -16.231 -15.989  1.00 94.09           H  
ATOM    925  CA  VAL A  59      18.438 -15.215 -14.232  1.00 94.09           C  
ATOM    926  HA  VAL A  59      18.354 -15.532 -13.192  1.00 94.09           H  
ATOM    927  C   VAL A  59      17.022 -15.041 -14.757  1.00 94.09           C  
ATOM    928  CB  VAL A  59      19.194 -13.871 -14.250  1.00 94.09           C  
ATOM    929  HB  VAL A  59      18.579 -13.138 -13.728  1.00 94.09           H  
ATOM    930  O   VAL A  59      16.754 -15.246 -15.941  1.00 94.09           O  
ATOM    931  CG1 VAL A  59      20.510 -13.995 -13.473  1.00 94.09           C  
ATOM    932 HG11 VAL A  59      20.971 -13.010 -13.413  1.00 94.09           H  
ATOM    933 HG12 VAL A  59      21.175 -14.695 -13.979  1.00 94.09           H  
ATOM    934 HG13 VAL A  59      20.301 -14.362 -12.468  1.00 94.09           H  
ATOM    935  CG2 VAL A  59      19.478 -13.330 -15.657  1.00 94.09           C  
ATOM    936 HG21 VAL A  59      20.170 -13.982 -16.189  1.00 94.09           H  
ATOM    937 HG22 VAL A  59      19.909 -12.332 -15.574  1.00 94.09           H  
ATOM    938 HG23 VAL A  59      18.551 -13.246 -16.223  1.00 94.09           H  
ATOM    939  N   LYS A  60      16.133 -14.661 -13.844  1.00 94.76           N  
ATOM    940  H   LYS A  60      16.462 -14.526 -12.898  1.00 94.76           H  
ATOM    941  CA  LYS A  60      14.760 -14.237 -14.092  1.00 94.76           C  
ATOM    942  HA  LYS A  60      14.610 -14.034 -15.152  1.00 94.76           H  
ATOM    943  C   LYS A  60      14.580 -12.951 -13.302  1.00 94.76           C  
ATOM    944  CB  LYS A  60      13.807 -15.358 -13.652  1.00 94.76           C  
ATOM    945  HB2 LYS A  60      13.989 -15.598 -12.604  1.00 94.76           H  
ATOM    946  HB3 LYS A  60      14.022 -16.244 -14.249  1.00 94.76           H  
ATOM    947  O   LYS A  60      14.611 -12.992 -12.075  1.00 94.76           O  
ATOM    948  CG  LYS A  60      12.327 -14.991 -13.825  1.00 94.76           C  
ATOM    949  HG2 LYS A  60      12.134 -14.706 -14.859  1.00 94.76           H  
ATOM    950  HG3 LYS A  60      12.079 -14.151 -13.176  1.00 94.76           H  
ATOM    951  CD  LYS A  60      11.452 -16.192 -13.445  1.00 94.76           C  
ATOM    952  HD2 LYS A  60      11.730 -17.057 -14.047  1.00 94.76           H  
ATOM    953  HD3 LYS A  60      11.608 -16.427 -12.392  1.00 94.76           H  
ATOM    954  CE  LYS A  60       9.978 -15.874 -13.674  1.00 94.76           C  
ATOM    955  HE2 LYS A  60       9.749 -14.945 -13.152  1.00 94.76           H  
ATOM    956  HE3 LYS A  60       9.788 -15.717 -14.736  1.00 94.76           H  
ATOM    957  NZ  LYS A  60       9.100 -16.948 -13.143  1.00 94.76           N  
ATOM    958  HZ1 LYS A  60       9.371 -17.223 -12.209  1.00 94.76           H  
ATOM    959  HZ2 LYS A  60       9.064 -17.784 -13.708  1.00 94.76           H  
ATOM    960  HZ3 LYS A  60       8.175 -16.572 -12.990  1.00 94.76           H  
ATOM    961  N   GLU A  61      14.505 -11.815 -13.978  1.00 95.10           N  
ATOM    962  H   GLU A  61      14.521 -11.836 -14.988  1.00 95.10           H  
ATOM    963  CA  GLU A  61      14.494 -10.510 -13.312  1.00 95.10           C  
ATOM    964  HA  GLU A  61      13.961 -10.617 -12.367  1.00 95.10           H  
ATOM    965  C   GLU A  61      13.734  -9.457 -14.112  1.00 95.10           C  
ATOM    966  CB  GLU A  61      15.926 -10.056 -12.966  1.00 95.10           C  
ATOM    967  HB2 GLU A  61      16.352 -10.801 -12.295  1.00 95.10           H  
ATOM    968  HB3 GLU A  61      15.875  -9.114 -12.419  1.00 95.10           H  
ATOM    969  O   GLU A  61      13.502  -9.606 -15.312  1.00 95.10           O  
ATOM    970  CG  GLU A  61      16.862  -9.875 -14.171  1.00 95.10           C  
ATOM    971  HG2 GLU A  61      16.488  -9.058 -14.788  1.00 95.10           H  
ATOM    972  HG3 GLU A  61      16.858 -10.783 -14.773  1.00 95.10           H  
ATOM    973  CD  GLU A  61      18.313  -9.587 -13.745  1.00 95.10           C  
ATOM    974  OE1 GLU A  61      19.008  -8.891 -14.511  1.00 95.10           O  
ATOM    975  OE2 GLU A  61      18.774 -10.113 -12.700  1.00 95.10           O  
ATOM    976  N   LEU A  62      13.325  -8.395 -13.420  1.00 96.08           N  
ATOM    977  H   LEU A  62      13.610  -8.304 -12.455  1.00 96.08           H  
ATOM    978  CA  LEU A  62      12.701  -7.238 -14.039  1.00 96.08           C  
ATOM    979  HA  LEU A  62      12.207  -7.549 -14.959  1.00 96.08           H  
ATOM    980  C   LEU A  62      13.772  -6.216 -14.407  1.00 96.08           C  
ATOM    981  CB  LEU A  62      11.647  -6.638 -13.099  1.00 96.08           C  
ATOM    982  HB2 LEU A  62      11.275  -5.711 -13.535  1.00 96.08           H  
ATOM    983  HB3 LEU A  62      12.131  -6.394 -12.153  1.00 96.08           H  
ATOM    984  O   LEU A  62      14.597  -5.842 -13.575  1.00 96.08           O  
ATOM    985  CG  LEU A  62      10.455  -7.573 -12.834  1.00 96.08           C  
ATOM    986  HG  LEU A  62      10.809  -8.533 -12.456  1.00 96.08           H  
ATOM    987  CD1 LEU A  62       9.543  -6.948 -11.795  1.00 96.08           C  
ATOM    988 HD11 LEU A  62      10.144  -6.535 -10.984  1.00 96.08           H  
ATOM    989 HD12 LEU A  62       8.973  -6.146 -12.263  1.00 96.08           H  
ATOM    990 HD13 LEU A  62       8.856  -7.700 -11.405  1.00 96.08           H  
ATOM    991  CD2 LEU A  62       9.605  -7.788 -14.082  1.00 96.08           C  
ATOM    992 HD21 LEU A  62      10.178  -8.336 -14.830  1.00 96.08           H  
ATOM    993 HD22 LEU A  62       8.726  -8.380 -13.827  1.00 96.08           H  
ATOM    994 HD23 LEU A  62       9.295  -6.828 -14.494  1.00 96.08           H  
ATOM    995  N   VAL A  63      13.718  -5.728 -15.640  1.00 95.42           N  
ATOM    996  H   VAL A  63      13.048  -6.137 -16.276  1.00 95.42           H  
ATOM    997  CA  VAL A  63      14.600  -4.681 -16.153  1.00 95.42           C  
ATOM    998  HA  VAL A  63      15.327  -4.414 -15.386  1.00 95.42           H  
ATOM    999  C   VAL A  63      13.760  -3.455 -16.471  1.00 95.42           C  
ATOM   1000  CB  VAL A  63      15.389  -5.166 -17.383  1.00 95.42           C  
ATOM   1001  HB  VAL A  63      14.697  -5.385 -18.196  1.00 95.42           H  
ATOM   1002  O   VAL A  63      12.802  -3.532 -17.236  1.00 95.42           O  
ATOM   1003  CG1 VAL A  63      16.378  -4.099 -17.871  1.00 95.42           C  
ATOM   1004 HG11 VAL A  63      17.076  -3.847 -17.072  1.00 95.42           H  
ATOM   1005 HG12 VAL A  63      15.842  -3.205 -18.189  1.00 95.42           H  
ATOM   1006 HG13 VAL A  63      16.935  -4.487 -18.723  1.00 95.42           H  
ATOM   1007  CG2 VAL A  63      16.172  -6.442 -17.062  1.00 95.42           C  
ATOM   1008 HG21 VAL A  63      15.490  -7.268 -16.859  1.00 95.42           H  
ATOM   1009 HG22 VAL A  63      16.802  -6.283 -16.187  1.00 95.42           H  
ATOM   1010 HG23 VAL A  63      16.798  -6.724 -17.909  1.00 95.42           H  
ATOM   1011  N   GLY A  64      14.110  -2.313 -15.882  1.00 94.89           N  
ATOM   1012  H   GLY A  64      14.911  -2.311 -15.266  1.00 94.89           H  
ATOM   1013  CA  GLY A  64      13.500  -1.035 -16.235  1.00 94.89           C  
ATOM   1014  HA2 GLY A  64      13.759  -0.280 -15.493  1.00 94.89           H  
ATOM   1015  HA3 GLY A  64      12.415  -1.136 -16.263  1.00 94.89           H  
ATOM   1016  C   GLY A  64      14.008  -0.568 -17.597  1.00 94.89           C  
ATOM   1017  O   GLY A  64      15.219  -0.505 -17.814  1.00 94.89           O  
ATOM   1018  N   ILE A  65      13.089  -0.238 -18.499  1.00 94.11           N  
ATOM   1019  H   ILE A  65      12.113  -0.337 -18.256  1.00 94.11           H  
ATOM   1020  CA  ILE A  65      13.387   0.406 -19.778  1.00 94.11           C  
ATOM   1021  HA  ILE A  65      14.451   0.319 -19.996  1.00 94.11           H  
ATOM   1022  C   ILE A  65      13.058   1.881 -19.630  1.00 94.11           C  
ATOM   1023  CB  ILE A  65      12.605  -0.250 -20.935  1.00 94.11           C  
ATOM   1024  HB  ILE A  65      11.540  -0.101 -20.759  1.00 94.11           H  
ATOM   1025  O   ILE A  65      11.906   2.256 -19.402  1.00 94.11           O  
ATOM   1026  CG1 ILE A  65      12.842  -1.775 -21.025  1.00 94.11           C  
ATOM   1027 HG12 ILE A  65      12.294  -2.163 -21.883  1.00 94.11           H  
ATOM   1028 HG13 ILE A  65      12.423  -2.250 -20.138  1.00 94.11           H  
ATOM   1029  CG2 ILE A  65      12.955   0.429 -22.272  1.00 94.11           C  
ATOM   1030 HG21 ILE A  65      14.030   0.400 -22.451  1.00 94.11           H  
ATOM   1031 HG22 ILE A  65      12.628   1.469 -22.264  1.00 94.11           H  
ATOM   1032 HG23 ILE A  65      12.445  -0.083 -23.088  1.00 94.11           H  
ATOM   1033  CD1 ILE A  65      14.310  -2.210 -21.156  1.00 94.11           C  
ATOM   1034 HD11 ILE A  65      14.352  -3.294 -21.256  1.00 94.11           H  
ATOM   1035 HD12 ILE A  65      14.877  -1.921 -20.271  1.00 94.11           H  
ATOM   1036 HD13 ILE A  65      14.761  -1.764 -22.042  1.00 94.11           H  
ATOM   1037  N   THR A  66      14.073   2.729 -19.728  1.00 90.62           N  
ATOM   1038  H   THR A  66      15.001   2.364 -19.890  1.00 90.62           H  
ATOM   1039  CA  THR A  66      13.893   4.179 -19.607  1.00 90.62           C  
ATOM   1040  HA  THR A  66      13.212   4.366 -18.777  1.00 90.62           H  
ATOM   1041  C   THR A  66      13.242   4.770 -20.855  1.00 90.62           C  
ATOM   1042  CB  THR A  66      15.205   4.887 -19.266  1.00 90.62           C  
ATOM   1043  HB  THR A  66      15.010   5.945 -19.087  1.00 90.62           H  
ATOM   1044  O   THR A  66      13.263   4.163 -21.926  1.00 90.62           O  
ATOM   1045  CG2 THR A  66      15.900   4.291 -18.041  1.00 90.62           C  
ATOM   1046 HG21 THR A  66      16.906   4.702 -17.957  1.00 90.62           H  
ATOM   1047 HG22 THR A  66      15.998   3.208 -18.117  1.00 90.62           H  
ATOM   1048 HG23 THR A  66      15.325   4.528 -17.145  1.00 90.62           H  
ATOM   1049  OG1 THR A  66      16.086   4.772 -20.345  1.00 90.62           O  
ATOM   1050  HG1 THR A  66      16.456   3.890 -20.265  1.00 90.62           H  
ATOM   1051  N   ILE A  67      12.677   5.976 -20.755  1.00 86.10           N  
ATOM   1052  H   ILE A  67      12.622   6.405 -19.843  1.00 86.10           H  
ATOM   1053  CA  ILE A  67      12.121   6.694 -21.917  1.00 86.10           C  
ATOM   1054  HA  ILE A  67      11.315   6.096 -22.342  1.00 86.10           H  
ATOM   1055  C   ILE A  67      13.180   6.843 -23.023  1.00 86.10           C  
ATOM   1056  CB  ILE A  67      11.533   8.060 -21.482  1.00 86.10           C  
ATOM   1057  HB  ILE A  67      12.292   8.603 -20.919  1.00 86.10           H  
ATOM   1058  O   ILE A  67      12.873   6.641 -24.197  1.00 86.10           O  
ATOM   1059  CG1 ILE A  67      10.304   7.836 -20.568  1.00 86.10           C  
ATOM   1060 HG12 ILE A  67       9.551   7.265 -21.111  1.00 86.10           H  
ATOM   1061 HG13 ILE A  67      10.604   7.253 -19.697  1.00 86.10           H  
ATOM   1062  CG2 ILE A  67      11.145   8.914 -22.706  1.00 86.10           C  
ATOM   1063 HG21 ILE A  67      12.015   9.121 -23.328  1.00 86.10           H  
ATOM   1064 HG22 ILE A  67      10.389   8.402 -23.300  1.00 86.10           H  
ATOM   1065 HG23 ILE A  67      10.761   9.883 -22.387  1.00 86.10           H  
ATOM   1066  CD1 ILE A  67       9.645   9.122 -20.052  1.00 86.10           C  
ATOM   1067 HD11 ILE A  67       9.137   9.644 -20.863  1.00 86.10           H  
ATOM   1068 HD12 ILE A  67       8.898   8.866 -19.301  1.00 86.10           H  
ATOM   1069 HD13 ILE A  67      10.392   9.781 -19.609  1.00 86.10           H  
ATOM   1070  N   MET A  68      14.434   7.117 -22.647  1.00 85.46           N  
ATOM   1071  H   MET A  68      14.618   7.232 -21.661  1.00 85.46           H  
ATOM   1072  CA  MET A  68      15.558   7.254 -23.581  1.00 85.46           C  
ATOM   1073  HA  MET A  68      15.274   7.939 -24.381  1.00 85.46           H  
ATOM   1074  C   MET A  68      15.943   5.925 -24.247  1.00 85.46           C  
ATOM   1075  CB  MET A  68      16.771   7.834 -22.835  1.00 85.46           C  
ATOM   1076  HB2 MET A  68      17.621   7.874 -23.517  1.00 85.46           H  
ATOM   1077  HB3 MET A  68      17.037   7.174 -22.009  1.00 85.46           H  
ATOM   1078  O   MET A  68      16.307   5.895 -25.420  1.00 85.46           O  
ATOM   1079  CG  MET A  68      16.519   9.243 -22.280  1.00 85.46           C  
ATOM   1080  HG2 MET A  68      17.424   9.584 -21.777  1.00 85.46           H  
ATOM   1081  HG3 MET A  68      15.730   9.188 -21.529  1.00 85.46           H  
ATOM   1082  SD  MET A  68      16.040  10.492 -23.507  1.00 85.46           S  
ATOM   1083  CE  MET A  68      17.576  10.640 -24.461  1.00 85.46           C  
ATOM   1084  HE1 MET A  68      17.800   9.696 -24.959  1.00 85.46           H  
ATOM   1085  HE2 MET A  68      18.398  10.909 -23.797  1.00 85.46           H  
ATOM   1086  HE3 MET A  68      17.458  11.419 -25.214  1.00 85.46           H  
ATOM   1087  N   GLU A  69      15.834   4.816 -23.516  1.00 91.55           N  
ATOM   1088  H   GLU A  69      15.550   4.904 -22.551  1.00 91.55           H  
ATOM   1089  CA  GLU A  69      16.140   3.469 -24.011  1.00 91.55           C  
ATOM   1090  HA  GLU A  69      17.006   3.501 -24.673  1.00 91.55           H  
ATOM   1091  C   GLU A  69      14.989   2.840 -24.797  1.00 91.55           C  
ATOM   1092  CB  GLU A  69      16.459   2.572 -22.820  1.00 91.55           C  
ATOM   1093  HB2 GLU A  69      15.641   2.674 -22.107  1.00 91.55           H  
ATOM   1094  HB3 GLU A  69      16.481   1.533 -23.148  1.00 91.55           H  
ATOM   1095  O   GLU A  69      15.205   1.900 -25.558  1.00 91.55           O  
ATOM   1096  CG  GLU A  69      17.807   2.908 -22.158  1.00 91.55           C  
ATOM   1097  HG2 GLU A  69      18.610   2.616 -22.834  1.00 91.55           H  
ATOM   1098  HG3 GLU A  69      17.895   3.982 -21.992  1.00 91.55           H  
ATOM   1099  CD  GLU A  69      17.954   2.177 -20.820  1.00 91.55           C  
ATOM   1100  OE1 GLU A  69      19.077   1.769 -20.460  1.00 91.55           O  
ATOM   1101  OE2 GLU A  69      16.923   1.936 -20.153  1.00 91.55           O  
ATOM   1102  N   ARG A  70      13.761   3.344 -24.644  1.00 91.81           N  
ATOM   1103  H   ARG A  70      13.643   4.060 -23.942  1.00 91.81           H  
ATOM   1104  CA  ARG A  70      12.564   2.751 -25.248  1.00 91.81           C  
ATOM   1105  HA  ARG A  70      12.396   1.772 -24.797  1.00 91.81           H  
ATOM   1106  C   ARG A  70      12.730   2.509 -26.745  1.00 91.81           C  
ATOM   1107  CB  ARG A  70      11.361   3.654 -24.952  1.00 91.81           C  
ATOM   1108  HB2 ARG A  70      11.222   3.724 -23.873  1.00 91.81           H  
ATOM   1109  HB3 ARG A  70      11.547   4.652 -25.349  1.00 91.81           H  
ATOM   1110  O   ARG A  70      12.426   1.420 -27.217  1.00 91.81           O  
ATOM   1111  CG  ARG A  70      10.090   3.091 -25.593  1.00 91.81           C  
ATOM   1112  HG2 ARG A  70       9.917   2.080 -25.224  1.00 91.81           H  
ATOM   1113  HG3 ARG A  70      10.209   3.056 -26.676  1.00 91.81           H  
ATOM   1114  CD  ARG A  70       8.881   3.964 -25.286  1.00 91.81           C  
ATOM   1115  HD2 ARG A  70       9.102   4.991 -25.577  1.00 91.81           H  
ATOM   1116  HD3 ARG A  70       8.675   3.927 -24.217  1.00 91.81           H  
ATOM   1117  NE  ARG A  70       7.719   3.480 -26.047  1.00 91.81           N  
ATOM   1118  HE  ARG A  70       7.888   2.708 -26.675  1.00 91.81           H  
ATOM   1119  NH1 ARG A  70       6.177   4.997 -25.269  1.00 91.81           N  
ATOM   1120 HH11 ARG A  70       6.883   5.416 -24.681  1.00 91.81           H  
ATOM   1121 HH12 ARG A  70       5.236   5.364 -25.283  1.00 91.81           H  
ATOM   1122  NH2 ARG A  70       5.592   3.466 -26.796  1.00 91.81           N  
ATOM   1123 HH21 ARG A  70       4.662   3.857 -26.846  1.00 91.81           H  
ATOM   1124 HH22 ARG A  70       5.878   2.747 -27.445  1.00 91.81           H  
ATOM   1125  CZ  ARG A  70       6.504   3.988 -26.031  1.00 91.81           C  
ATOM   1126  N   LYS A  71      13.231   3.500 -27.489  1.00 93.47           N  
ATOM   1127  H   LYS A  71      13.501   4.346 -27.008  1.00 93.47           H  
ATOM   1128  CA  LYS A  71      13.380   3.397 -28.949  1.00 93.47           C  
ATOM   1129  HA  LYS A  71      12.429   3.063 -29.363  1.00 93.47           H  
ATOM   1130  C   LYS A  71      14.410   2.339 -29.353  1.00 93.47           C  
ATOM   1131  CB  LYS A  71      13.718   4.779 -29.533  1.00 93.47           C  
ATOM   1132  HB2 LYS A  71      12.985   5.500 -29.172  1.00 93.47           H  
ATOM   1133  HB3 LYS A  71      14.704   5.086 -29.185  1.00 93.47           H  
ATOM   1134  O   LYS A  71      14.191   1.634 -30.333  1.00 93.47           O  
ATOM   1135  CG  LYS A  71      13.691   4.778 -31.072  1.00 93.47           C  
ATOM   1136  HG2 LYS A  71      14.431   4.074 -31.453  1.00 93.47           H  
ATOM   1137  HG3 LYS A  71      12.702   4.469 -31.412  1.00 93.47           H  
ATOM   1138  CD  LYS A  71      14.008   6.169 -31.637  1.00 93.47           C  
ATOM   1139  HD2 LYS A  71      13.275   6.882 -31.261  1.00 93.47           H  
ATOM   1140  HD3 LYS A  71      15.001   6.470 -31.303  1.00 93.47           H  
ATOM   1141  CE  LYS A  71      13.962   6.139 -33.171  1.00 93.47           C  
ATOM   1142  HE2 LYS A  71      14.674   5.394 -33.526  1.00 93.47           H  
ATOM   1143  HE3 LYS A  71      12.966   5.818 -33.478  1.00 93.47           H  
ATOM   1144  NZ  LYS A  71      14.272   7.468 -33.759  1.00 93.47           N  
ATOM   1145  HZ1 LYS A  71      15.199   7.772 -33.497  1.00 93.47           H  
ATOM   1146  HZ2 LYS A  71      13.609   8.159 -33.438  1.00 93.47           H  
ATOM   1147  HZ3 LYS A  71      14.219   7.435 -34.767  1.00 93.47           H  
ATOM   1148  N   SER A  72      15.529   2.232 -28.632  1.00 95.17           N  
ATOM   1149  H   SER A  72      15.615   2.740 -27.764  1.00 95.17           H  
ATOM   1150  CA  SER A  72      16.560   1.232 -28.936  1.00 95.17           C  
ATOM   1151  HA  SER A  72      16.716   1.209 -30.015  1.00 95.17           H  
ATOM   1152  C   SER A  72      16.111  -0.170 -28.535  1.00 95.17           C  
ATOM   1153  CB  SER A  72      17.903   1.596 -28.294  1.00 95.17           C  
ATOM   1154  HB2 SER A  72      18.610   0.782 -28.456  1.00 95.17           H  
ATOM   1155  HB3 SER A  72      18.291   2.495 -28.773  1.00 95.17           H  
ATOM   1156  O   SER A  72      16.266  -1.095 -29.329  1.00 95.17           O  
ATOM   1157  OG  SER A  72      17.774   1.839 -26.910  1.00 95.17           O  
ATOM   1158  HG  SER A  72      18.642   2.008 -26.537  1.00 95.17           H  
ATOM   1159  N   PHE A  73      15.476  -0.312 -27.370  1.00 95.90           N  
ATOM   1160  H   PHE A  73      15.427   0.481 -26.748  1.00 95.90           H  
ATOM   1161  CA  PHE A  73      14.897  -1.575 -26.923  1.00 95.90           C  
ATOM   1162  HA  PHE A  73      15.676  -2.338 -26.926  1.00 95.90           H  
ATOM   1163  C   PHE A  73      13.787  -2.070 -27.859  1.00 95.90           C  
ATOM   1164  CB  PHE A  73      14.381  -1.415 -25.488  1.00 95.90           C  
ATOM   1165  HB2 PHE A  73      13.671  -0.589 -25.450  1.00 95.90           H  
ATOM   1166  HB3 PHE A  73      15.217  -1.166 -24.834  1.00 95.90           H  
ATOM   1167  O   PHE A  73      13.798  -3.230 -28.247  1.00 95.90           O  
ATOM   1168  CG  PHE A  73      13.710  -2.672 -24.972  1.00 95.90           C  
ATOM   1169  CD1 PHE A  73      12.310  -2.789 -25.000  1.00 95.90           C  
ATOM   1170  HD1 PHE A  73      11.710  -1.969 -25.365  1.00 95.90           H  
ATOM   1171  CD2 PHE A  73      14.491  -3.758 -24.544  1.00 95.90           C  
ATOM   1172  HD2 PHE A  73      15.568  -3.690 -24.573  1.00 95.90           H  
ATOM   1173  CE1 PHE A  73      11.696  -3.985 -24.593  1.00 95.90           C  
ATOM   1174  HE1 PHE A  73      10.620  -4.078 -24.632  1.00 95.90           H  
ATOM   1175  CE2 PHE A  73      13.882  -4.950 -24.121  1.00 95.90           C  
ATOM   1176  HE2 PHE A  73      14.490  -5.784 -23.805  1.00 95.90           H  
ATOM   1177  CZ  PHE A  73      12.484  -5.063 -24.154  1.00 95.90           C  
ATOM   1178  HZ  PHE A  73      12.012  -5.985 -23.847  1.00 95.90           H  
ATOM   1179  N   GLU A  74      12.844  -1.214 -28.268  1.00 94.52           N  
ATOM   1180  H   GLU A  74      12.844  -0.274 -27.898  1.00 94.52           H  
ATOM   1181  CA  GLU A  74      11.732  -1.617 -29.148  1.00 94.52           C  
ATOM   1182  HA  GLU A  74      11.306  -2.541 -28.758  1.00 94.52           H  
ATOM   1183  C   GLU A  74      12.198  -1.955 -30.575  1.00 94.52           C  
ATOM   1184  CB  GLU A  74      10.615  -0.545 -29.145  1.00 94.52           C  
ATOM   1185  HB2 GLU A  74      11.048   0.436 -29.340  1.00 94.52           H  
ATOM   1186  HB3 GLU A  74       9.899  -0.771 -29.935  1.00 94.52           H  
ATOM   1187  O   GLU A  74      11.567  -2.781 -31.233  1.00 94.52           O  
ATOM   1188  CG  GLU A  74       9.862  -0.540 -27.799  1.00 94.52           C  
ATOM   1189  HG2 GLU A  74      10.591  -0.420 -26.998  1.00 94.52           H  
ATOM   1190  HG3 GLU A  74       9.405  -1.520 -27.666  1.00 94.52           H  
ATOM   1191  CD  GLU A  74       8.768   0.532 -27.598  1.00 94.52           C  
ATOM   1192  OE1 GLU A  74       8.066   0.446 -26.550  1.00 94.52           O  
ATOM   1193  OE2 GLU A  74       8.633   1.499 -28.376  1.00 94.52           O  
ATOM   1194  N   LYS A  75      13.315  -1.373 -31.042  1.00 96.30           N  
ATOM   1195  H   LYS A  75      13.784  -0.709 -30.441  1.00 96.30           H  
ATOM   1196  CA  LYS A  75      13.923  -1.704 -32.342  1.00 96.30           C  
ATOM   1197  HA  LYS A  75      13.137  -1.696 -33.098  1.00 96.30           H  
ATOM   1198  C   LYS A  75      14.508  -3.118 -32.355  1.00 96.30           C  
ATOM   1199  CB  LYS A  75      14.983  -0.649 -32.704  1.00 96.30           C  
ATOM   1200  HB2 LYS A  75      15.777  -0.666 -31.958  1.00 96.30           H  
ATOM   1201  HB3 LYS A  75      14.518   0.337 -32.694  1.00 96.30           H  
ATOM   1202  O   LYS A  75      14.253  -3.865 -33.295  1.00 96.30           O  
ATOM   1203  CG  LYS A  75      15.590  -0.895 -34.096  1.00 96.30           C  
ATOM   1204  HG2 LYS A  75      16.021  -1.895 -34.137  1.00 96.30           H  
ATOM   1205  HG3 LYS A  75      14.802  -0.824 -34.846  1.00 96.30           H  
ATOM   1206  CD  LYS A  75      16.698   0.113 -34.424  1.00 96.30           C  
ATOM   1207  HD2 LYS A  75      17.481   0.031 -33.670  1.00 96.30           H  
ATOM   1208  HD3 LYS A  75      16.288   1.123 -34.418  1.00 96.30           H  
ATOM   1209  CE  LYS A  75      17.270  -0.221 -35.807  1.00 96.30           C  
ATOM   1210  HE2 LYS A  75      16.483  -0.098 -36.551  1.00 96.30           H  
ATOM   1211  HE3 LYS A  75      17.557  -1.272 -35.810  1.00 96.30           H  
ATOM   1212  NZ  LYS A  75      18.446   0.618 -36.151  1.00 96.30           N  
ATOM   1213  HZ1 LYS A  75      18.203   1.599 -36.169  1.00 96.30           H  
ATOM   1214  HZ2 LYS A  75      19.186   0.467 -35.481  1.00 96.30           H  
ATOM   1215  HZ3 LYS A  75      18.801   0.355 -37.060  1.00 96.30           H  
ATOM   1216  N   ASP A  76      15.299  -3.465 -31.341  1.00 96.24           N  
ATOM   1217  H   ASP A  76      15.457  -2.796 -30.601  1.00 96.24           H  
ATOM   1218  CA  ASP A  76      15.895  -4.795 -31.193  1.00 96.24           C  
ATOM   1219  HA  ASP A  76      15.226  -5.534 -31.635  1.00 96.24           H  
ATOM   1220  C   ASP A  76      16.095  -5.143 -29.703  1.00 96.24           C  
ATOM   1221  CB  ASP A  76      17.207  -4.884 -31.985  1.00 96.24           C  
ATOM   1222  HB2 ASP A  76      17.028  -4.529 -32.999  1.00 96.24           H  
ATOM   1223  HB3 ASP A  76      17.960  -4.237 -31.535  1.00 96.24           H  
ATOM   1224  O   ASP A  76      17.130  -4.812 -29.111  1.00 96.24           O  
ATOM   1225  CG  ASP A  76      17.736  -6.323 -32.065  1.00 96.24           C  
ATOM   1226  OD1 ASP A  76      17.336  -7.171 -31.225  1.00 96.24           O  
ATOM   1227  OD2 ASP A  76      18.546  -6.560 -32.982  1.00 96.24           O  
ATOM   1228  N   PRO A  77      15.110  -5.821 -29.077  1.00 95.99           N  
ATOM   1229  CA  PRO A  77      15.181  -6.176 -27.663  1.00 95.99           C  
ATOM   1230  HA  PRO A  77      15.252  -5.261 -27.075  1.00 95.99           H  
ATOM   1231  C   PRO A  77      16.359  -7.091 -27.318  1.00 95.99           C  
ATOM   1232  CB  PRO A  77      13.855  -6.882 -27.356  1.00 95.99           C  
ATOM   1233  HB2 PRO A  77      13.517  -6.680 -26.339  1.00 95.99           H  
ATOM   1234  HB3 PRO A  77      13.958  -7.956 -27.510  1.00 95.99           H  
ATOM   1235  O   PRO A  77      16.883  -7.013 -26.207  1.00 95.99           O  
ATOM   1236  CG  PRO A  77      12.885  -6.325 -28.393  1.00 95.99           C  
ATOM   1237  HG2 PRO A  77      12.471  -5.380 -28.041  1.00 95.99           H  
ATOM   1238  HG3 PRO A  77      12.083  -7.030 -28.613  1.00 95.99           H  
ATOM   1239  CD  PRO A  77      13.781  -6.094 -29.608  1.00 95.99           C  
ATOM   1240  HD2 PRO A  77      13.818  -6.993 -30.223  1.00 95.99           H  
ATOM   1241  HD3 PRO A  77      13.400  -5.253 -30.188  1.00 95.99           H  
ATOM   1242  N   ILE A  78      16.766  -7.966 -28.246  1.00 96.50           N  
ATOM   1243  H   ILE A  78      16.458  -7.836 -29.199  1.00 96.50           H  
ATOM   1244  CA  ILE A  78      17.850  -8.926 -28.011  1.00 96.50           C  
ATOM   1245  HA  ILE A  78      17.728  -9.365 -27.021  1.00 96.50           H  
ATOM   1246  C   ILE A  78      19.172  -8.171 -27.996  1.00 96.50           C  
ATOM   1247  CB  ILE A  78      17.841 -10.074 -29.047  1.00 96.50           C  
ATOM   1248  HB  ILE A  78      17.853  -9.642 -30.048  1.00 96.50           H  
ATOM   1249  O   ILE A  78      19.862  -8.210 -26.979  1.00 96.50           O  
ATOM   1250  CG1 ILE A  78      16.553 -10.916 -28.885  1.00 96.50           C  
ATOM   1251 HG12 ILE A  78      15.685 -10.267 -29.000  1.00 96.50           H  
ATOM   1252 HG13 ILE A  78      16.525 -11.347 -27.884  1.00 96.50           H  
ATOM   1253  CG2 ILE A  78      19.095 -10.958 -28.894  1.00 96.50           C  
ATOM   1254 HG21 ILE A  78      20.006 -10.377 -29.035  1.00 96.50           H  
ATOM   1255 HG22 ILE A  78      19.127 -11.423 -27.908  1.00 96.50           H  
ATOM   1256 HG23 ILE A  78      19.120 -11.735 -29.657  1.00 96.50           H  
ATOM   1257  CD1 ILE A  78      16.423 -12.049 -29.912  1.00 96.50           C  
ATOM   1258 HD11 ILE A  78      16.545 -11.652 -30.920  1.00 96.50           H  
ATOM   1259 HD12 ILE A  78      15.442 -12.515 -29.828  1.00 96.50           H  
ATOM   1260 HD13 ILE A  78      17.173 -12.818 -29.729  1.00 96.50           H  
ATOM   1261  N   ALA A  79      19.480  -7.416 -29.055  1.00 96.50           N  
ATOM   1262  H   ALA A  79      18.859  -7.405 -29.851  1.00 96.50           H  
ATOM   1263  CA  ALA A  79      20.731  -6.663 -29.136  1.00 96.50           C  
ATOM   1264  HA  ALA A  79      21.563  -7.364 -29.069  1.00 96.50           H  
ATOM   1265  C   ALA A  79      20.870  -5.653 -27.983  1.00 96.50           C  
ATOM   1266  CB  ALA A  79      20.794  -5.961 -30.495  1.00 96.50           C  
ATOM   1267  HB1 ALA A  79      21.748  -5.442 -30.593  1.00 96.50           H  
ATOM   1268  HB2 ALA A  79      19.982  -5.240 -30.585  1.00 96.50           H  
ATOM   1269  HB3 ALA A  79      20.712  -6.698 -31.294  1.00 96.50           H  
ATOM   1270  O   ALA A  79      21.953  -5.493 -27.418  1.00 96.50           O  
ATOM   1271  N   PHE A  80      19.769  -5.008 -27.579  1.00 96.69           N  
ATOM   1272  H   PHE A  80      18.913  -5.148 -28.096  1.00 96.69           H  
ATOM   1273  CA  PHE A  80      19.761  -4.106 -26.427  1.00 96.69           C  
ATOM   1274  HA  PHE A  80      20.505  -3.326 -26.588  1.00 96.69           H  
ATOM   1275  C   PHE A  80      20.128  -4.821 -25.117  1.00 96.69           C  
ATOM   1276  CB  PHE A  80      18.380  -3.451 -26.318  1.00 96.69           C  
ATOM   1277  HB2 PHE A  80      18.178  -2.898 -27.236  1.00 96.69           H  
ATOM   1278  HB3 PHE A  80      17.619  -4.225 -26.230  1.00 96.69           H  
ATOM   1279  O   PHE A  80      20.957  -4.328 -24.349  1.00 96.69           O  
ATOM   1280  CG  PHE A  80      18.261  -2.511 -25.137  1.00 96.69           C  
ATOM   1281  CD1 PHE A  80      17.892  -3.007 -23.872  1.00 96.69           C  
ATOM   1282  HD1 PHE A  80      17.697  -4.061 -23.742  1.00 96.69           H  
ATOM   1283  CD2 PHE A  80      18.536  -1.142 -25.298  1.00 96.69           C  
ATOM   1284  HD2 PHE A  80      18.830  -0.762 -26.265  1.00 96.69           H  
ATOM   1285  CE1 PHE A  80      17.744  -2.133 -22.784  1.00 96.69           C  
ATOM   1286  HE1 PHE A  80      17.411  -2.517 -21.831  1.00 96.69           H  
ATOM   1287  CE2 PHE A  80      18.416  -0.271 -24.203  1.00 96.69           C  
ATOM   1288  HE2 PHE A  80      18.614   0.783 -24.329  1.00 96.69           H  
ATOM   1289  CZ  PHE A  80      18.003  -0.764 -22.955  1.00 96.69           C  
ATOM   1290  HZ  PHE A  80      17.872  -0.085 -22.125  1.00 96.69           H  
ATOM   1291  N   LEU A  81      19.520  -5.979 -24.840  1.00 96.59           N  
ATOM   1292  H   LEU A  81      18.881  -6.368 -25.519  1.00 96.59           H  
ATOM   1293  CA  LEU A  81      19.808  -6.750 -23.628  1.00 96.59           C  
ATOM   1294  HA  LEU A  81      19.806  -6.070 -22.776  1.00 96.59           H  
ATOM   1295  C   LEU A  81      21.217  -7.361 -23.680  1.00 96.59           C  
ATOM   1296  CB  LEU A  81      18.710  -7.811 -23.423  1.00 96.59           C  
ATOM   1297  HB2 LEU A  81      18.589  -8.364 -24.355  1.00 96.59           H  
ATOM   1298  HB3 LEU A  81      19.037  -8.516 -22.659  1.00 96.59           H  
ATOM   1299  O   LEU A  81      21.929  -7.355 -22.677  1.00 96.59           O  
ATOM   1300  CG  LEU A  81      17.343  -7.242 -22.990  1.00 96.59           C  
ATOM   1301  HG  LEU A  81      17.040  -6.443 -23.666  1.00 96.59           H  
ATOM   1302  CD1 LEU A  81      16.285  -8.344 -23.034  1.00 96.59           C  
ATOM   1303 HD11 LEU A  81      15.329  -7.959 -22.680  1.00 96.59           H  
ATOM   1304 HD12 LEU A  81      16.591  -9.186 -22.413  1.00 96.59           H  
ATOM   1305 HD13 LEU A  81      16.165  -8.670 -24.067  1.00 96.59           H  
ATOM   1306  CD2 LEU A  81      17.366  -6.677 -21.567  1.00 96.59           C  
ATOM   1307 HD21 LEU A  81      16.372  -6.320 -21.297  1.00 96.59           H  
ATOM   1308 HD22 LEU A  81      18.061  -5.839 -21.502  1.00 96.59           H  
ATOM   1309 HD23 LEU A  81      17.670  -7.452 -20.863  1.00 96.59           H  
ATOM   1310  N   GLU A  82      21.680  -7.809 -24.842  1.00 95.47           N  
ATOM   1311  H   GLU A  82      21.068  -7.824 -25.645  1.00 95.47           H  
ATOM   1312  CA  GLU A  82      23.050  -8.301 -25.006  1.00 95.47           C  
ATOM   1313  HA  GLU A  82      23.227  -9.075 -24.259  1.00 95.47           H  
ATOM   1314  C   GLU A  82      24.098  -7.218 -24.745  1.00 95.47           C  
ATOM   1315  CB  GLU A  82      23.235  -8.920 -26.391  1.00 95.47           C  
ATOM   1316  HB2 GLU A  82      22.878  -8.225 -27.151  1.00 95.47           H  
ATOM   1317  HB3 GLU A  82      24.299  -9.099 -26.550  1.00 95.47           H  
ATOM   1318  O   GLU A  82      25.100  -7.482 -24.072  1.00 95.47           O  
ATOM   1319  CG  GLU A  82      22.499 -10.263 -26.505  1.00 95.47           C  
ATOM   1320  HG2 GLU A  82      21.427 -10.121 -26.368  1.00 95.47           H  
ATOM   1321  HG3 GLU A  82      22.846 -10.912 -25.701  1.00 95.47           H  
ATOM   1322  CD  GLU A  82      22.754 -10.960 -27.844  1.00 95.47           C  
ATOM   1323  OE1 GLU A  82      22.591 -12.203 -27.855  1.00 95.47           O  
ATOM   1324  OE2 GLU A  82      23.148 -10.273 -28.812  1.00 95.47           O  
ATOM   1325  N   ALA A  83      23.832  -5.983 -25.180  1.00 95.40           N  
ATOM   1326  H   ALA A  83      23.029  -5.847 -25.777  1.00 95.40           H  
ATOM   1327  CA  ALA A  83      24.652  -4.818 -24.856  1.00 95.40           C  
ATOM   1328  HA  ALA A  83      25.684  -5.036 -25.133  1.00 95.40           H  
ATOM   1329  C   ALA A  83      24.645  -4.486 -23.351  1.00 95.40           C  
ATOM   1330  CB  ALA A  83      24.170  -3.634 -25.701  1.00 95.40           C  
ATOM   1331  HB1 ALA A  83      24.807  -2.769 -25.514  1.00 95.40           H  
ATOM   1332  HB2 ALA A  83      24.222  -3.890 -26.759  1.00 95.40           H  
ATOM   1333  HB3 ALA A  83      23.141  -3.381 -25.446  1.00 95.40           H  
ATOM   1334  O   ALA A  83      25.646  -3.997 -22.829  1.00 95.40           O  
ATOM   1335  N   LYS A  84      23.559  -4.805 -22.629  1.00 93.08           N  
ATOM   1336  H   LYS A  84      22.763  -5.171 -23.130  1.00 93.08           H  
ATOM   1337  CA  LYS A  84      23.488  -4.722 -21.155  1.00 93.08           C  
ATOM   1338  HA  LYS A  84      24.073  -3.859 -20.840  1.00 93.08           H  
ATOM   1339  C   LYS A  84      24.154  -5.903 -20.430  1.00 93.08           C  
ATOM   1340  CB  LYS A  84      22.034  -4.505 -20.687  1.00 93.08           C  
ATOM   1341  HB2 LYS A  84      21.981  -4.696 -19.616  1.00 93.08           H  
ATOM   1342  HB3 LYS A  84      21.366  -5.206 -21.188  1.00 93.08           H  
ATOM   1343  O   LYS A  84      24.171  -5.922 -19.202  1.00 93.08           O  
ATOM   1344  CG  LYS A  84      21.555  -3.066 -20.932  1.00 93.08           C  
ATOM   1345  HG2 LYS A  84      21.394  -2.908 -21.998  1.00 93.08           H  
ATOM   1346  HG3 LYS A  84      22.334  -2.381 -20.596  1.00 93.08           H  
ATOM   1347  CD  LYS A  84      20.265  -2.741 -20.158  1.00 93.08           C  
ATOM   1348  HD2 LYS A  84      20.402  -2.990 -19.106  1.00 93.08           H  
ATOM   1349  HD3 LYS A  84      19.439  -3.325 -20.565  1.00 93.08           H  
ATOM   1350  CE  LYS A  84      19.981  -1.238 -20.293  1.00 93.08           C  
ATOM   1351  HE2 LYS A  84      19.829  -1.004 -21.346  1.00 93.08           H  
ATOM   1352  HE3 LYS A  84      20.868  -0.688 -19.980  1.00 93.08           H  
ATOM   1353  NZ  LYS A  84      18.818  -0.756 -19.497  1.00 93.08           N  
ATOM   1354  HZ1 LYS A  84      17.940  -1.156 -19.795  1.00 93.08           H  
ATOM   1355  HZ2 LYS A  84      18.947  -0.884 -18.504  1.00 93.08           H  
ATOM   1356  HZ3 LYS A  84      18.735   0.239 -19.653  1.00 93.08           H  
ATOM   1357  N   GLY A  85      24.726  -6.868 -21.153  1.00 94.50           N  
ATOM   1358  H   GLY A  85      24.682  -6.795 -22.160  1.00 94.50           H  
ATOM   1359  CA  GLY A  85      25.450  -8.007 -20.580  1.00 94.50           C  
ATOM   1360  HA2 GLY A  85      25.855  -7.733 -19.606  1.00 94.50           H  
ATOM   1361  HA3 GLY A  85      26.285  -8.245 -21.240  1.00 94.50           H  
ATOM   1362  C   GLY A  85      24.620  -9.281 -20.405  1.00 94.50           C  
ATOM   1363  O   GLY A  85      25.142 -10.273 -19.890  1.00 94.50           O  
ATOM   1364  N   TYR A  86      23.364  -9.293 -20.856  1.00 96.07           N  
ATOM   1365  H   TYR A  86      22.996  -8.469 -21.310  1.00 96.07           H  
ATOM   1366  CA  TYR A  86      22.584 -10.526 -20.941  1.00 96.07           C  
ATOM   1367  HA  TYR A  86      22.728 -11.087 -20.017  1.00 96.07           H  
ATOM   1368  C   TYR A  86      23.099 -11.412 -22.080  1.00 96.07           C  
ATOM   1369  CB  TYR A  86      21.086 -10.226 -21.059  1.00 96.07           C  
ATOM   1370  HB2 TYR A  86      20.905  -9.668 -21.978  1.00 96.07           H  
ATOM   1371  HB3 TYR A  86      20.554 -11.174 -21.143  1.00 96.07           H  
ATOM   1372  O   TYR A  86      23.650 -10.942 -23.071  1.00 96.07           O  
ATOM   1373  CG  TYR A  86      20.512  -9.472 -19.872  1.00 96.07           C  
ATOM   1374  CD1 TYR A  86      20.143 -10.174 -18.708  1.00 96.07           C  
ATOM   1375  HD1 TYR A  86      20.249 -11.248 -18.668  1.00 96.07           H  
ATOM   1376  CD2 TYR A  86      20.377  -8.071 -19.905  1.00 96.07           C  
ATOM   1377  HD2 TYR A  86      20.639  -7.515 -20.794  1.00 96.07           H  
ATOM   1378  CE1 TYR A  86      19.676  -9.474 -17.579  1.00 96.07           C  
ATOM   1379  HE1 TYR A  86      19.412 -10.003 -16.675  1.00 96.07           H  
ATOM   1380  CE2 TYR A  86      19.919  -7.368 -18.783  1.00 96.07           C  
ATOM   1381  HE2 TYR A  86      19.842  -6.291 -18.795  1.00 96.07           H  
ATOM   1382  OH  TYR A  86      19.202  -7.353 -16.524  1.00 96.07           O  
ATOM   1383  HH  TYR A  86      19.110  -7.920 -15.755  1.00 96.07           H  
ATOM   1384  CZ  TYR A  86      19.583  -8.064 -17.611  1.00 96.07           C  
ATOM   1385  N   LYS A  87      22.952 -12.723 -21.928  1.00 94.76           N  
ATOM   1386  H   LYS A  87      22.556 -13.048 -21.058  1.00 94.76           H  
ATOM   1387  CA  LYS A  87      23.375 -13.745 -22.890  1.00 94.76           C  
ATOM   1388  HA  LYS A  87      23.539 -13.280 -23.862  1.00 94.76           H  
ATOM   1389  C   LYS A  87      22.260 -14.761 -23.070  1.00 94.76           C  
ATOM   1390  CB  LYS A  87      24.674 -14.424 -22.408  1.00 94.76           C  
ATOM   1391  HB2 LYS A  87      24.473 -14.914 -21.455  1.00 94.76           H  
ATOM   1392  HB3 LYS A  87      24.957 -15.198 -23.122  1.00 94.76           H  
ATOM   1393  O   LYS A  87      21.462 -14.976 -22.157  1.00 94.76           O  
ATOM   1394  CG  LYS A  87      25.870 -13.475 -22.212  1.00 94.76           C  
ATOM   1395  HG2 LYS A  87      26.700 -14.044 -21.793  1.00 94.76           H  
ATOM   1396  HG3 LYS A  87      25.606 -12.699 -21.493  1.00 94.76           H  
ATOM   1397  CD  LYS A  87      26.345 -12.827 -23.519  1.00 94.76           C  
ATOM   1398  HD2 LYS A  87      26.726 -13.597 -24.191  1.00 94.76           H  
ATOM   1399  HD3 LYS A  87      25.511 -12.323 -24.007  1.00 94.76           H  
ATOM   1400  CE  LYS A  87      27.443 -11.801 -23.229  1.00 94.76           C  
ATOM   1401  HE2 LYS A  87      27.117 -11.180 -22.395  1.00 94.76           H  
ATOM   1402  HE3 LYS A  87      28.352 -12.321 -22.927  1.00 94.76           H  
ATOM   1403  NZ  LYS A  87      27.687 -10.945 -24.417  1.00 94.76           N  
ATOM   1404  HZ1 LYS A  87      27.949 -11.502 -25.218  1.00 94.76           H  
ATOM   1405  HZ2 LYS A  87      28.409 -10.265 -24.230  1.00 94.76           H  
ATOM   1406  HZ3 LYS A  87      26.842 -10.442 -24.651  1.00 94.76           H  
ATOM   1407  N   GLU A  88      22.229 -15.395 -24.241  1.00 93.06           N  
ATOM   1408  H   GLU A  88      22.912 -15.138 -24.940  1.00 93.06           H  
ATOM   1409  CA  GLU A  88      21.204 -16.383 -24.613  1.00 93.06           C  
ATOM   1410  HA  GLU A  88      21.321 -16.589 -25.677  1.00 93.06           H  
ATOM   1411  C   GLU A  88      19.768 -15.840 -24.458  1.00 93.06           C  
ATOM   1412  CB  GLU A  88      21.421 -17.714 -23.869  1.00 93.06           C  
ATOM   1413  HB2 GLU A  88      21.301 -17.555 -22.797  1.00 93.06           H  
ATOM   1414  HB3 GLU A  88      20.650 -18.411 -24.197  1.00 93.06           H  
ATOM   1415  O   GLU A  88      18.849 -16.554 -24.052  1.00 93.06           O  
ATOM   1416  CG  GLU A  88      22.788 -18.371 -24.124  1.00 93.06           C  
ATOM   1417  HG2 GLU A  88      22.894 -18.571 -25.190  1.00 93.06           H  
ATOM   1418  HG3 GLU A  88      23.579 -17.686 -23.820  1.00 93.06           H  
ATOM   1419  CD  GLU A  88      22.932 -19.685 -23.338  1.00 93.06           C  
ATOM   1420  OE1 GLU A  88      24.059 -20.061 -22.948  1.00 93.06           O  
ATOM   1421  OE2 GLU A  88      21.919 -20.328 -22.981  1.00 93.06           O  
ATOM   1422  N   VAL A  89      19.576 -14.553 -24.761  1.00 92.32           N  
ATOM   1423  H   VAL A  89      20.345 -14.027 -25.150  1.00 92.32           H  
ATOM   1424  CA  VAL A  89      18.276 -13.885 -24.655  1.00 92.32           C  
ATOM   1425  HA  VAL A  89      17.849 -14.113 -23.678  1.00 92.32           H  
ATOM   1426  C   VAL A  89      17.347 -14.424 -25.739  1.00 92.32           C  
ATOM   1427  CB  VAL A  89      18.418 -12.357 -24.776  1.00 92.32           C  
ATOM   1428  HB  VAL A  89      18.807 -12.110 -25.763  1.00 92.32           H  
ATOM   1429  O   VAL A  89      17.663 -14.386 -26.926  1.00 92.32           O  
ATOM   1430  CG1 VAL A  89      17.064 -11.662 -24.591  1.00 92.32           C  
ATOM   1431 HG11 VAL A  89      17.206 -10.586 -24.697  1.00 92.32           H  
ATOM   1432 HG12 VAL A  89      16.654 -11.879 -23.605  1.00 92.32           H  
ATOM   1433 HG13 VAL A  89      16.364 -11.983 -25.362  1.00 92.32           H  
ATOM   1434  CG2 VAL A  89      19.378 -11.787 -23.726  1.00 92.32           C  
ATOM   1435 HG21 VAL A  89      19.453 -10.707 -23.852  1.00 92.32           H  
ATOM   1436 HG22 VAL A  89      19.012 -12.013 -22.725  1.00 92.32           H  
ATOM   1437 HG23 VAL A  89      20.377 -12.203 -23.857  1.00 92.32           H  
ATOM   1438  N   ARG A  90      16.163 -14.901 -25.348  1.00 91.24           N  
ATOM   1439  H   ARG A  90      15.959 -14.909 -24.359  1.00 91.24           H  
ATOM   1440  CA  ARG A  90      15.130 -15.352 -26.289  1.00 91.24           C  
ATOM   1441  HA  ARG A  90      15.538 -15.366 -27.299  1.00 91.24           H  
ATOM   1442  C   ARG A  90      13.969 -14.375 -26.266  1.00 91.24           C  
ATOM   1443  CB  ARG A  90      14.676 -16.776 -25.944  1.00 91.24           C  
ATOM   1444  HB2 ARG A  90      14.270 -16.787 -24.932  1.00 91.24           H  
ATOM   1445  HB3 ARG A  90      13.886 -17.068 -26.637  1.00 91.24           H  
ATOM   1446  O   ARG A  90      13.361 -14.186 -25.218  1.00 91.24           O  
ATOM   1447  CG  ARG A  90      15.820 -17.795 -26.040  1.00 91.24           C  
ATOM   1448  HG2 ARG A  90      16.595 -17.548 -25.314  1.00 91.24           H  
ATOM   1449  HG3 ARG A  90      16.249 -17.770 -27.041  1.00 91.24           H  
ATOM   1450  CD  ARG A  90      15.291 -19.200 -25.743  1.00 91.24           C  
ATOM   1451  HD2 ARG A  90      14.815 -19.197 -24.762  1.00 91.24           H  
ATOM   1452  HD3 ARG A  90      14.548 -19.459 -26.497  1.00 91.24           H  
ATOM   1453  NE  ARG A  90      16.380 -20.192 -25.749  1.00 91.24           N  
ATOM   1454  HE  ARG A  90      17.321 -19.825 -25.747  1.00 91.24           H  
ATOM   1455  NH1 ARG A  90      15.072 -22.081 -25.715  1.00 91.24           N  
ATOM   1456 HH11 ARG A  90      14.244 -21.502 -25.679  1.00 91.24           H  
ATOM   1457 HH12 ARG A  90      14.988 -23.087 -25.736  1.00 91.24           H  
ATOM   1458  NH2 ARG A  90      17.296 -22.273 -25.765  1.00 91.24           N  
ATOM   1459 HH21 ARG A  90      17.197 -23.278 -25.797  1.00 91.24           H  
ATOM   1460 HH22 ARG A  90      18.219 -21.863 -25.763  1.00 91.24           H  
ATOM   1461  CZ  ARG A  90      16.243 -21.506 -25.743  1.00 91.24           C  
ATOM   1462  N   LYS A  91      13.609 -13.810 -27.423  1.00 88.63           N  
ATOM   1463  H   LYS A  91      14.200 -13.976 -28.225  1.00 88.63           H  
ATOM   1464  CA  LYS A  91      12.523 -12.816 -27.540  1.00 88.63           C  
ATOM   1465  HA  LYS A  91      12.810 -11.933 -26.970  1.00 88.63           H  
ATOM   1466  C   LYS A  91      11.196 -13.289 -26.932  1.00 88.63           C  
ATOM   1467  CB  LYS A  91      12.358 -12.413 -29.014  1.00 88.63           C  
ATOM   1468  HB2 LYS A  91      12.033 -13.274 -29.597  1.00 88.63           H  
ATOM   1469  HB3 LYS A  91      13.327 -12.085 -29.391  1.00 88.63           H  
ATOM   1470  O   LYS A  91      10.520 -12.503 -26.287  1.00 88.63           O  
ATOM   1471  CG  LYS A  91      11.362 -11.258 -29.211  1.00 88.63           C  
ATOM   1472  HG2 LYS A  91      10.359 -11.586 -28.940  1.00 88.63           H  
ATOM   1473  HG3 LYS A  91      11.648 -10.424 -28.570  1.00 88.63           H  
ATOM   1474  CD  LYS A  91      11.360 -10.791 -30.674  1.00 88.63           C  
ATOM   1475  HD2 LYS A  91      11.070 -11.622 -31.316  1.00 88.63           H  
ATOM   1476  HD3 LYS A  91      12.365 -10.467 -30.944  1.00 88.63           H  
ATOM   1477  CE  LYS A  91      10.381  -9.626 -30.865  1.00 88.63           C  
ATOM   1478  HE2 LYS A  91      10.650  -8.829 -30.171  1.00 88.63           H  
ATOM   1479  HE3 LYS A  91       9.378  -9.966 -30.606  1.00 88.63           H  
ATOM   1480  NZ  LYS A  91      10.404  -9.109 -32.259  1.00 88.63           N  
ATOM   1481  HZ1 LYS A  91      10.147  -9.831 -32.917  1.00 88.63           H  
ATOM   1482  HZ2 LYS A  91       9.758  -8.340 -32.365  1.00 88.63           H  
ATOM   1483  HZ3 LYS A  91      11.325  -8.771 -32.500  1.00 88.63           H  
ATOM   1484  N   ILE A  92      10.857 -14.572 -27.087  1.00 89.43           N  
ATOM   1485  H   ILE A  92      11.464 -15.163 -27.636  1.00 89.43           H  
ATOM   1486  CA  ILE A  92       9.627 -15.162 -26.528  1.00 89.43           C  
ATOM   1487  HA  ILE A  92       8.799 -14.515 -26.816  1.00 89.43           H  
ATOM   1488  C   ILE A  92       9.601 -15.216 -24.990  1.00 89.43           C  
ATOM   1489  CB  ILE A  92       9.380 -16.548 -27.162  1.00 89.43           C  
ATOM   1490  HB  ILE A  92       9.447 -16.415 -28.242  1.00 89.43           H  
ATOM   1491  O   ILE A  92       8.544 -15.386 -24.398  1.00 89.43           O  
ATOM   1492  CG1 ILE A  92       7.955 -17.049 -26.840  1.00 89.43           C  
ATOM   1493 HG12 ILE A  92       7.284 -16.195 -26.740  1.00 89.43           H  
ATOM   1494 HG13 ILE A  92       7.951 -17.588 -25.893  1.00 89.43           H  
ATOM   1495  CG2 ILE A  92      10.446 -17.584 -26.747  1.00 89.43           C  
ATOM   1496 HG21 ILE A  92      10.366 -17.797 -25.681  1.00 89.43           H  
ATOM   1497 HG22 ILE A  92      11.448 -17.220 -26.975  1.00 89.43           H  
ATOM   1498 HG23 ILE A  92      10.279 -18.511 -27.296  1.00 89.43           H  
ATOM   1499  CD1 ILE A  92       7.370 -17.943 -27.934  1.00 89.43           C  
ATOM   1500 HD11 ILE A  92       7.337 -17.404 -28.880  1.00 89.43           H  
ATOM   1501 HD12 ILE A  92       6.356 -18.233 -27.658  1.00 89.43           H  
ATOM   1502 HD13 ILE A  92       7.975 -18.843 -28.048  1.00 89.43           H  
ATOM   1503  N   LEU A  93      10.753 -15.050 -24.338  1.00 89.57           N  
ATOM   1504  H   LEU A  93      11.586 -14.843 -24.870  1.00 89.57           H  
ATOM   1505  CA  LEU A  93      10.885 -15.007 -22.881  1.00 89.57           C  
ATOM   1506  HA  LEU A  93       9.980 -15.414 -22.428  1.00 89.57           H  
ATOM   1507  C   LEU A  93      11.003 -13.573 -22.340  1.00 89.57           C  
ATOM   1508  CB  LEU A  93      12.071 -15.880 -22.442  1.00 89.57           C  
ATOM   1509  HB2 LEU A  93      12.995 -15.422 -22.797  1.00 89.57           H  
ATOM   1510  HB3 LEU A  93      12.087 -15.871 -21.352  1.00 89.57           H  
ATOM   1511  O   LEU A  93      11.382 -13.383 -21.184  1.00 89.57           O  
ATOM   1512  CG  LEU A  93      12.032 -17.347 -22.898  1.00 89.57           C  
ATOM   1513  HG  LEU A  93      12.063 -17.393 -23.987  1.00 89.57           H  
ATOM   1514  CD1 LEU A  93      13.262 -18.081 -22.360  1.00 89.57           C  
ATOM   1515 HD11 LEU A  93      13.282 -19.100 -22.745  1.00 89.57           H  
ATOM   1516 HD12 LEU A  93      13.223 -18.114 -21.271  1.00 89.57           H  
ATOM   1517 HD13 LEU A  93      14.170 -17.558 -22.659  1.00 89.57           H  
ATOM   1518  CD2 LEU A  93      10.783 -18.078 -22.404  1.00 89.57           C  
ATOM   1519 HD21 LEU A  93       9.892 -17.646 -22.859  1.00 89.57           H  
ATOM   1520 HD22 LEU A  93      10.830 -19.131 -22.681  1.00 89.57           H  
ATOM   1521 HD23 LEU A  93      10.703 -17.994 -21.320  1.00 89.57           H  
ATOM   1522  N   ILE A  94      10.712 -12.570 -23.174  1.00 93.28           N  
ATOM   1523  H   ILE A  94      10.396 -12.798 -24.106  1.00 93.28           H  
ATOM   1524  CA  ILE A  94      10.657 -11.162 -22.786  1.00 93.28           C  
ATOM   1525  HA  ILE A  94      11.135 -11.039 -21.814  1.00 93.28           H  
ATOM   1526  C   ILE A  94       9.189 -10.761 -22.669  1.00 93.28           C  
ATOM   1527  CB  ILE A  94      11.412 -10.263 -23.788  1.00 93.28           C  
ATOM   1528  HB  ILE A  94      10.909 -10.321 -24.753  1.00 93.28           H  
ATOM   1529  O   ILE A  94       8.474 -10.720 -23.670  1.00 93.28           O  
ATOM   1530  CG1 ILE A  94      12.878 -10.718 -23.978  1.00 93.28           C  
ATOM   1531 HG12 ILE A  94      12.895 -11.767 -24.273  1.00 93.28           H  
ATOM   1532 HG13 ILE A  94      13.420 -10.623 -23.037  1.00 93.28           H  
ATOM   1533  CG2 ILE A  94      11.366  -8.801 -23.306  1.00 93.28           C  
ATOM   1534 HG21 ILE A  94      10.336  -8.468 -23.176  1.00 93.28           H  
ATOM   1535 HG22 ILE A  94      11.898  -8.701 -22.361  1.00 93.28           H  
ATOM   1536 HG23 ILE A  94      11.825  -8.156 -24.056  1.00 93.28           H  
ATOM   1537  CD1 ILE A  94      13.619  -9.936 -25.070  1.00 93.28           C  
ATOM   1538 HD11 ILE A  94      14.568 -10.426 -25.290  1.00 93.28           H  
ATOM   1539 HD12 ILE A  94      13.825  -8.918 -24.738  1.00 93.28           H  
ATOM   1540 HD13 ILE A  94      13.020  -9.902 -25.980  1.00 93.28           H  
ATOM   1541  N   ILE A  95       8.744 -10.422 -21.460  1.00 93.62           N  
ATOM   1542  H   ILE A  95       9.391 -10.467 -20.686  1.00 93.62           H  
ATOM   1543  CA  ILE A  95       7.368  -9.965 -21.217  1.00 93.62           C  
ATOM   1544  HA  ILE A  95       6.786 -10.078 -22.131  1.00 93.62           H  
ATOM   1545  C   ILE A  95       7.399  -8.481 -20.868  1.00 93.62           C  
ATOM   1546  CB  ILE A  95       6.655 -10.814 -20.141  1.00 93.62           C  
ATOM   1547  HB  ILE A  95       7.148 -10.655 -19.182  1.00 93.62           H  
ATOM   1548  O   ILE A  95       8.017  -8.087 -19.880  1.00 93.62           O  
ATOM   1549  CG1 ILE A  95       6.743 -12.320 -20.491  1.00 93.62           C  
ATOM   1550 HG12 ILE A  95       7.790 -12.620 -20.516  1.00 93.62           H  
ATOM   1551 HG13 ILE A  95       6.320 -12.488 -21.482  1.00 93.62           H  
ATOM   1552  CG2 ILE A  95       5.194 -10.350 -19.990  1.00 93.62           C  
ATOM   1553 HG21 ILE A  95       5.141  -9.291 -19.740  1.00 93.62           H  
ATOM   1554 HG22 ILE A  95       4.706 -10.891 -19.179  1.00 93.62           H  
ATOM   1555 HG23 ILE A  95       4.642 -10.531 -20.913  1.00 93.62           H  
ATOM   1556  CD1 ILE A  95       6.041 -13.248 -19.494  1.00 93.62           C  
ATOM   1557 HD11 ILE A  95       6.317 -14.280 -19.706  1.00 93.62           H  
ATOM   1558 HD12 ILE A  95       4.959 -13.154 -19.589  1.00 93.62           H  
ATOM   1559 HD13 ILE A  95       6.334 -12.999 -18.474  1.00 93.62           H  
ATOM   1560  N   LYS A  96       6.734  -7.648 -21.675  1.00 93.43           N  
ATOM   1561  H   LYS A  96       6.214  -8.049 -22.441  1.00 93.43           H  
ATOM   1562  CA  LYS A  96       6.582  -6.214 -21.398  1.00 93.43           C  
ATOM   1563  HA  LYS A  96       7.523  -5.845 -20.991  1.00 93.43           H  
ATOM   1564  C   LYS A  96       5.528  -5.999 -20.318  1.00 93.43           C  
ATOM   1565  CB  LYS A  96       6.281  -5.453 -22.699  1.00 93.43           C  
ATOM   1566  HB2 LYS A  96       5.349  -5.824 -23.125  1.00 93.43           H  
ATOM   1567  HB3 LYS A  96       7.085  -5.654 -23.406  1.00 93.43           H  
ATOM   1568  O   LYS A  96       4.412  -6.490 -20.435  1.00 93.43           O  
ATOM   1569  CG  LYS A  96       6.168  -3.931 -22.496  1.00 93.43           C  
ATOM   1570  HG2 LYS A  96       7.047  -3.574 -21.960  1.00 93.43           H  
ATOM   1571  HG3 LYS A  96       5.280  -3.710 -21.905  1.00 93.43           H  
ATOM   1572  CD  LYS A  96       6.070  -3.208 -23.849  1.00 93.43           C  
ATOM   1573  HD2 LYS A  96       7.002  -3.360 -24.394  1.00 93.43           H  
ATOM   1574  HD3 LYS A  96       5.250  -3.635 -24.426  1.00 93.43           H  
ATOM   1575  CE  LYS A  96       5.827  -1.705 -23.665  1.00 93.43           C  
ATOM   1576  HE2 LYS A  96       4.846  -1.569 -23.211  1.00 93.43           H  
ATOM   1577  HE3 LYS A  96       6.571  -1.319 -22.967  1.00 93.43           H  
ATOM   1578  NZ  LYS A  96       5.904  -0.961 -24.955  1.00 93.43           N  
ATOM   1579  HZ1 LYS A  96       5.646   0.007 -24.829  1.00 93.43           H  
ATOM   1580  HZ2 LYS A  96       5.293  -1.367 -25.649  1.00 93.43           H  
ATOM   1581  HZ3 LYS A  96       6.839  -0.945 -25.335  1.00 93.43           H  
ATOM   1582  N   LEU A  97       5.892  -5.239 -19.292  1.00 94.01           N  
ATOM   1583  H   LEU A  97       6.837  -4.884 -19.269  1.00 94.01           H  
ATOM   1584  CA  LEU A  97       5.077  -4.973 -18.113  1.00 94.01           C  
ATOM   1585  HA  LEU A  97       4.087  -5.414 -18.225  1.00 94.01           H  
ATOM   1586  C   LEU A  97       4.923  -3.455 -17.945  1.00 94.01           C  
ATOM   1587  CB  LEU A  97       5.738  -5.632 -16.891  1.00 94.01           C  
ATOM   1588  HB2 LEU A  97       5.180  -5.348 -15.999  1.00 94.01           H  
ATOM   1589  HB3 LEU A  97       6.751  -5.243 -16.790  1.00 94.01           H  
ATOM   1590  O   LEU A  97       5.839  -2.789 -17.441  1.00 94.01           O  
ATOM   1591  CG  LEU A  97       5.797  -7.168 -16.968  1.00 94.01           C  
ATOM   1592  HG  LEU A  97       6.194  -7.485 -17.932  1.00 94.01           H  
ATOM   1593  CD1 LEU A  97       6.747  -7.684 -15.895  1.00 94.01           C  
ATOM   1594 HD11 LEU A  97       6.702  -8.772 -15.852  1.00 94.01           H  
ATOM   1595 HD12 LEU A  97       6.485  -7.268 -14.922  1.00 94.01           H  
ATOM   1596 HD13 LEU A  97       7.762  -7.387 -16.159  1.00 94.01           H  
ATOM   1597  CD2 LEU A  97       4.424  -7.806 -16.777  1.00 94.01           C  
ATOM   1598 HD21 LEU A  97       3.970  -7.469 -15.845  1.00 94.01           H  
ATOM   1599 HD22 LEU A  97       3.769  -7.541 -17.607  1.00 94.01           H  
ATOM   1600 HD23 LEU A  97       4.525  -8.891 -16.758  1.00 94.01           H  
ATOM   1601  N   PRO A  98       3.789  -2.882 -18.387  1.00 90.80           N  
ATOM   1602  CA  PRO A  98       3.441  -1.497 -18.099  1.00 90.80           C  
ATOM   1603  HA  PRO A  98       4.147  -0.844 -18.611  1.00 90.80           H  
ATOM   1604  C   PRO A  98       3.464  -1.197 -16.596  1.00 90.80           C  
ATOM   1605  CB  PRO A  98       2.039  -1.287 -18.684  1.00 90.80           C  
ATOM   1606  HB2 PRO A  98       1.915  -0.283 -19.088  1.00 90.80           H  
ATOM   1607  HB3 PRO A  98       1.282  -1.485 -17.925  1.00 90.80           H  
ATOM   1608  O   PRO A  98       3.335  -2.097 -15.754  1.00 90.80           O  
ATOM   1609  CG  PRO A  98       1.940  -2.352 -19.775  1.00 90.80           C  
ATOM   1610  HG2 PRO A  98       0.906  -2.636 -19.971  1.00 90.80           H  
ATOM   1611  HG3 PRO A  98       2.421  -1.993 -20.684  1.00 90.80           H  
ATOM   1612  CD  PRO A  98       2.744  -3.508 -19.189  1.00 90.80           C  
ATOM   1613  HD2 PRO A  98       3.160  -4.117 -19.992  1.00 90.80           H  
ATOM   1614  HD3 PRO A  98       2.102  -4.116 -18.553  1.00 90.80           H  
ATOM   1615  N   LYS A  99       3.599   0.086 -16.252  1.00 88.95           N  
ATOM   1616  H   LYS A  99       3.631   0.782 -16.983  1.00 88.95           H  
ATOM   1617  CA  LYS A  99       3.484   0.536 -14.862  1.00 88.95           C  
ATOM   1618  HA  LYS A  99       4.268   0.047 -14.284  1.00 88.95           H  
ATOM   1619  C   LYS A  99       2.131   0.099 -14.293  1.00 88.95           C  
ATOM   1620  CB  LYS A  99       3.680   2.057 -14.785  1.00 88.95           C  
ATOM   1621  HB2 LYS A  99       2.792   2.558 -15.170  1.00 88.95           H  
ATOM   1622  HB3 LYS A  99       4.529   2.332 -15.411  1.00 88.95           H  
ATOM   1623  O   LYS A  99       1.109   0.199 -14.961  1.00 88.95           O  
ATOM   1624  CG  LYS A  99       3.965   2.531 -13.352  1.00 88.95           C  
ATOM   1625  HG2 LYS A  99       4.850   2.014 -12.982  1.00 88.95           H  
ATOM   1626  HG3 LYS A  99       3.122   2.294 -12.703  1.00 88.95           H  
ATOM   1627  CD  LYS A  99       4.217   4.044 -13.330  1.00 88.95           C  
ATOM   1628  HD2 LYS A  99       5.001   4.285 -14.047  1.00 88.95           H  
ATOM   1629  HD3 LYS A  99       3.301   4.560 -13.620  1.00 88.95           H  
ATOM   1630  CE  LYS A  99       4.655   4.507 -11.936  1.00 88.95           C  
ATOM   1631  HE2 LYS A  99       5.560   3.964 -11.664  1.00 88.95           H  
ATOM   1632  HE3 LYS A  99       3.876   4.244 -11.220  1.00 88.95           H  
ATOM   1633  NZ  LYS A  99       4.907   5.973 -11.906  1.00 88.95           N  
ATOM   1634  HZ1 LYS A  99       5.594   6.235 -12.599  1.00 88.95           H  
ATOM   1635  HZ2 LYS A  99       5.251   6.265 -11.003  1.00 88.95           H  
ATOM   1636  HZ3 LYS A  99       4.058   6.485 -12.098  1.00 88.95           H  
ATOM   1637  N   TYR A 100       2.163  -0.392 -13.063  1.00 91.39           N  
ATOM   1638  H   TYR A 100       3.069  -0.448 -12.619  1.00 91.39           H  
ATOM   1639  CA  TYR A 100       1.042  -0.961 -12.323  1.00 91.39           C  
ATOM   1640  HA  TYR A 100       1.462  -1.242 -11.357  1.00 91.39           H  
ATOM   1641  C   TYR A 100       0.464  -2.273 -12.873  1.00 91.39           C  
ATOM   1642  CB  TYR A 100      -0.024   0.102 -12.033  1.00 91.39           C  
ATOM   1643  HB2 TYR A 100      -0.701  -0.295 -11.276  1.00 91.39           H  
ATOM   1644  HB3 TYR A 100      -0.600   0.283 -12.941  1.00 91.39           H  
ATOM   1645  O   TYR A 100      -0.639  -2.650 -12.487  1.00 91.39           O  
ATOM   1646  CG  TYR A 100       0.510   1.413 -11.506  1.00 91.39           C  
ATOM   1647  CD1 TYR A 100       1.223   1.432 -10.294  1.00 91.39           C  
ATOM   1648  HD1 TYR A 100       1.382   0.515  -9.746  1.00 91.39           H  
ATOM   1649  CD2 TYR A 100       0.277   2.610 -12.211  1.00 91.39           C  
ATOM   1650  HD2 TYR A 100      -0.277   2.588 -13.138  1.00 91.39           H  
ATOM   1651  CE1 TYR A 100       1.694   2.649  -9.775  1.00 91.39           C  
ATOM   1652  HE1 TYR A 100       2.225   2.660  -8.835  1.00 91.39           H  
ATOM   1653  CE2 TYR A 100       0.748   3.831 -11.695  1.00 91.39           C  
ATOM   1654  HE2 TYR A 100       0.552   4.756 -12.217  1.00 91.39           H  
ATOM   1655  OH  TYR A 100       1.902   5.025  -9.964  1.00 91.39           O  
ATOM   1656  HH  TYR A 100       2.152   4.928  -9.043  1.00 91.39           H  
ATOM   1657  CZ  TYR A 100       1.445   3.850 -10.470  1.00 91.39           C  
ATOM   1658  N   SER A 101       1.229  -3.021 -13.681  1.00 93.37           N  
ATOM   1659  H   SER A 101       2.092  -2.633 -14.033  1.00 93.37           H  
ATOM   1660  CA  SER A 101       0.899  -4.423 -13.992  1.00 93.37           C  
ATOM   1661  HA  SER A 101       0.013  -4.446 -14.626  1.00 93.37           H  
ATOM   1662  C   SER A 101       0.606  -5.201 -12.703  1.00 93.37           C  
ATOM   1663  CB  SER A 101       2.043  -5.125 -14.726  1.00 93.37           C  
ATOM   1664  HB2 SER A 101       1.785  -6.174 -14.869  1.00 93.37           H  
ATOM   1665  HB3 SER A 101       2.953  -5.069 -14.129  1.00 93.37           H  
ATOM   1666  O   SER A 101       1.389  -5.124 -11.749  1.00 93.37           O  
ATOM   1667  OG  SER A 101       2.273  -4.541 -15.991  1.00 93.37           O  
ATOM   1668  HG  SER A 101       2.575  -3.639 -15.864  1.00 93.37           H  
ATOM   1669  N   LEU A 102      -0.523  -5.910 -12.672  1.00 94.87           N  
ATOM   1670  H   LEU A 102      -1.097  -5.945 -13.503  1.00 94.87           H  
ATOM   1671  CA  LEU A 102      -1.058  -6.555 -11.477  1.00 94.87           C  
ATOM   1672  HA  LEU A 102      -0.675  -6.029 -10.603  1.00 94.87           H  
ATOM   1673  C   LEU A 102      -0.616  -8.018 -11.398  1.00 94.87           C  
ATOM   1674  CB  LEU A 102      -2.590  -6.413 -11.495  1.00 94.87           C  
ATOM   1675  HB2 LEU A 102      -2.972  -6.957 -12.358  1.00 94.87           H  
ATOM   1676  HB3 LEU A 102      -2.843  -5.362 -11.637  1.00 94.87           H  
ATOM   1677  O   LEU A 102      -0.801  -8.786 -12.336  1.00 94.87           O  
ATOM   1678  CG  LEU A 102      -3.304  -6.923 -10.229  1.00 94.87           C  
ATOM   1679  HG  LEU A 102      -3.025  -7.958 -10.031  1.00 94.87           H  
ATOM   1680  CD1 LEU A 102      -2.961  -6.068  -9.005  1.00 94.87           C  
ATOM   1681 HD11 LEU A 102      -1.930  -6.247  -8.702  1.00 94.87           H  
ATOM   1682 HD12 LEU A 102      -3.631  -6.318  -8.181  1.00 94.87           H  
ATOM   1683 HD13 LEU A 102      -3.101  -5.015  -9.246  1.00 94.87           H  
ATOM   1684  CD2 LEU A 102      -4.814  -6.861 -10.451  1.00 94.87           C  
ATOM   1685 HD21 LEU A 102      -5.084  -7.469 -11.314  1.00 94.87           H  
ATOM   1686 HD22 LEU A 102      -5.351  -7.238  -9.580  1.00 94.87           H  
ATOM   1687 HD23 LEU A 102      -5.123  -5.833 -10.644  1.00 94.87           H  
ATOM   1688  N   PHE A 103      -0.076  -8.406 -10.251  1.00 96.01           N  
ATOM   1689  H   PHE A 103       0.067  -7.712  -9.532  1.00 96.01           H  
ATOM   1690  CA  PHE A 103       0.352  -9.766  -9.951  1.00 96.01           C  
ATOM   1691  HA  PHE A 103       0.195 -10.405 -10.820  1.00 96.01           H  
ATOM   1692  C   PHE A 103      -0.464 -10.315  -8.791  1.00 96.01           C  
ATOM   1693  CB  PHE A 103       1.845  -9.775  -9.616  1.00 96.01           C  
ATOM   1694  HB2 PHE A 103       2.120 -10.774  -9.278  1.00 96.01           H  
ATOM   1695  HB3 PHE A 103       2.033  -9.086  -8.793  1.00 96.01           H  
ATOM   1696  O   PHE A 103      -0.607  -9.636  -7.771  1.00 96.01           O  
ATOM   1697  CG  PHE A 103       2.724  -9.400 -10.789  1.00 96.01           C  
ATOM   1698  CD1 PHE A 103       3.261 -10.409 -11.611  1.00 96.01           C  
ATOM   1699  HD1 PHE A 103       3.057 -11.449 -11.403  1.00 96.01           H  
ATOM   1700  CD2 PHE A 103       2.983  -8.047 -11.079  1.00 96.01           C  
ATOM   1701  HD2 PHE A 103       2.545  -7.269 -10.472  1.00 96.01           H  
ATOM   1702  CE1 PHE A 103       4.075 -10.068 -12.702  1.00 96.01           C  
ATOM   1703  HE1 PHE A 103       4.493 -10.849 -13.319  1.00 96.01           H  
ATOM   1704  CE2 PHE A 103       3.767  -7.709 -12.196  1.00 96.01           C  
ATOM   1705  HE2 PHE A 103       3.911  -6.672 -12.464  1.00 96.01           H  
ATOM   1706  CZ  PHE A 103       4.326  -8.718 -12.995  1.00 96.01           C  
ATOM   1707  HZ  PHE A 103       4.927  -8.464 -13.855  1.00 96.01           H  
ATOM   1708  N   GLU A 104      -0.958 -11.541  -8.928  1.00 96.46           N  
ATOM   1709  H   GLU A 104      -0.792 -12.029  -9.796  1.00 96.46           H  
ATOM   1710  CA  GLU A 104      -1.550 -12.315  -7.840  1.00 96.46           C  
ATOM   1711  HA  GLU A 104      -1.756 -11.642  -7.007  1.00 96.46           H  
ATOM   1712  C   GLU A 104      -0.564 -13.369  -7.338  1.00 96.46           C  
ATOM   1713  CB  GLU A 104      -2.903 -12.892  -8.259  1.00 96.46           C  
ATOM   1714  HB2 GLU A 104      -3.524 -12.038  -8.529  1.00 96.46           H  
ATOM   1715  HB3 GLU A 104      -2.790 -13.551  -9.120  1.00 96.46           H  
ATOM   1716  O   GLU A 104      -0.041 -14.190  -8.094  1.00 96.46           O  
ATOM   1717  CG  GLU A 104      -3.594 -13.636  -7.111  1.00 96.46           C  
ATOM   1718  HG2 GLU A 104      -3.057 -14.563  -6.909  1.00 96.46           H  
ATOM   1719  HG3 GLU A 104      -3.548 -13.017  -6.214  1.00 96.46           H  
ATOM   1720  CD  GLU A 104      -5.066 -13.933  -7.416  1.00 96.46           C  
ATOM   1721  OE1 GLU A 104      -5.439 -15.121  -7.419  1.00 96.46           O  
ATOM   1722  OE2 GLU A 104      -5.841 -12.945  -7.526  1.00 96.46           O  
ATOM   1723  N   LEU A 105      -0.300 -13.282  -6.040  1.00 95.64           N  
ATOM   1724  H   LEU A 105      -0.842 -12.614  -5.512  1.00 95.64           H  
ATOM   1725  CA  LEU A 105       0.543 -14.150  -5.240  1.00 95.64           C  
ATOM   1726  HA  LEU A 105       1.163 -14.767  -5.891  1.00 95.64           H  
ATOM   1727  C   LEU A 105      -0.348 -15.090  -4.409  1.00 95.64           C  
ATOM   1728  CB  LEU A 105       1.462 -13.286  -4.347  1.00 95.64           C  
ATOM   1729  HB2 LEU A 105       0.865 -12.765  -3.598  1.00 95.64           H  
ATOM   1730  HB3 LEU A 105       2.118 -13.976  -3.816  1.00 95.64           H  
ATOM   1731  O   LEU A 105      -1.573 -15.117  -4.552  1.00 95.64           O  
ATOM   1732  CG  LEU A 105       2.365 -12.281  -5.082  1.00 95.64           C  
ATOM   1733  HG  LEU A 105       2.635 -12.676  -6.062  1.00 95.64           H  
ATOM   1734  CD1 LEU A 105       1.712 -10.904  -5.248  1.00 95.64           C  
ATOM   1735 HD11 LEU A 105       1.395 -10.529  -4.275  1.00 95.64           H  
ATOM   1736 HD12 LEU A 105       2.422 -10.218  -5.711  1.00 95.64           H  
ATOM   1737 HD13 LEU A 105       0.843 -10.980  -5.902  1.00 95.64           H  
ATOM   1738  CD2 LEU A 105       3.647 -12.039  -4.291  1.00 95.64           C  
ATOM   1739 HD21 LEU A 105       4.146 -12.990  -4.108  1.00 95.64           H  
ATOM   1740 HD22 LEU A 105       3.423 -11.547  -3.345  1.00 95.64           H  
ATOM   1741 HD23 LEU A 105       4.314 -11.415  -4.886  1.00 95.64           H  
ATOM   1742  N   GLU A 106       0.258 -15.850  -3.501  1.00 92.30           N  
ATOM   1743  H   GLU A 106       1.256 -15.762  -3.373  1.00 92.30           H  
ATOM   1744  CA  GLU A 106      -0.453 -16.756  -2.604  1.00 92.30           C  
ATOM   1745  HA  GLU A 106      -0.941 -17.497  -3.237  1.00 92.30           H  
ATOM   1746  C   GLU A 106      -1.564 -16.061  -1.790  1.00 92.30           C  
ATOM   1747  CB  GLU A 106       0.542 -17.519  -1.708  1.00 92.30           C  
ATOM   1748  HB2 GLU A 106      -0.015 -18.316  -1.215  1.00 92.30           H  
ATOM   1749  HB3 GLU A 106       1.291 -18.000  -2.336  1.00 92.30           H  
ATOM   1750  O   GLU A 106      -1.500 -14.871  -1.470  1.00 92.30           O  
ATOM   1751  CG  GLU A 106       1.248 -16.707  -0.606  1.00 92.30           C  
ATOM   1752  HG2 GLU A 106       1.797 -17.410   0.022  1.00 92.30           H  
ATOM   1753  HG3 GLU A 106       0.493 -16.242   0.028  1.00 92.30           H  
ATOM   1754  CD  GLU A 106       2.235 -15.639  -1.099  1.00 92.30           C  
ATOM   1755  OE1 GLU A 106       2.473 -14.674  -0.340  1.00 92.30           O  
ATOM   1756  OE2 GLU A 106       2.743 -15.719  -2.236  1.00 92.30           O  
ATOM   1757  N   ASN A 107      -2.607 -16.819  -1.435  1.00 89.40           N  
ATOM   1758  H   ASN A 107      -2.588 -17.797  -1.688  1.00 89.40           H  
ATOM   1759  CA  ASN A 107      -3.735 -16.365  -0.606  1.00 89.40           C  
ATOM   1760  HA  ASN A 107      -4.456 -17.182  -0.590  1.00 89.40           H  
ATOM   1761  C   ASN A 107      -4.513 -15.153  -1.170  1.00 89.40           C  
ATOM   1762  CB  ASN A 107      -3.249 -16.169   0.844  1.00 89.40           C  
ATOM   1763  HB2 ASN A 107      -4.099 -15.949   1.488  1.00 89.40           H  
ATOM   1764  HB3 ASN A 107      -2.560 -15.325   0.885  1.00 89.40           H  
ATOM   1765  O   ASN A 107      -5.145 -14.398  -0.417  1.00 89.40           O  
ATOM   1766  CG  ASN A 107      -2.567 -17.409   1.390  1.00 89.40           C  
ATOM   1767  ND2 ASN A 107      -1.486 -17.257   2.117  1.00 89.40           N  
ATOM   1768 HD21 ASN A 107      -1.071 -16.346   2.249  1.00 89.40           H  
ATOM   1769 HD22 ASN A 107      -1.052 -18.109   2.444  1.00 89.40           H  
ATOM   1770  OD1 ASN A 107      -2.994 -18.524   1.161  1.00 89.40           O  
ATOM   1771  N   GLY A 108      -4.457 -14.947  -2.491  1.00 92.15           N  
ATOM   1772  H   GLY A 108      -3.881 -15.564  -3.046  1.00 92.15           H  
ATOM   1773  CA  GLY A 108      -5.102 -13.828  -3.184  1.00 92.15           C  
ATOM   1774  HA2 GLY A 108      -5.075 -14.027  -4.255  1.00 92.15           H  
ATOM   1775  HA3 GLY A 108      -6.143 -13.760  -2.870  1.00 92.15           H  
ATOM   1776  C   GLY A 108      -4.423 -12.477  -2.934  1.00 92.15           C  
ATOM   1777  O   GLY A 108      -5.013 -11.425  -3.216  1.00 92.15           O  
ATOM   1778  N   ARG A 109      -3.205 -12.478  -2.375  1.00 95.34           N  
ATOM   1779  H   ARG A 109      -2.771 -13.374  -2.206  1.00 95.34           H  
ATOM   1780  CA  ARG A 109      -2.383 -11.281  -2.166  1.00 95.34           C  
ATOM   1781  HA  ARG A 109      -2.976 -10.537  -1.634  1.00 95.34           H  
ATOM   1782  C   ARG A 109      -1.983 -10.716  -3.523  1.00 95.34           C  
ATOM   1783  CB  ARG A 109      -1.174 -11.676  -1.301  1.00 95.34           C  
ATOM   1784  HB2 ARG A 109      -1.556 -12.136  -0.389  1.00 95.34           H  
ATOM   1785  HB3 ARG A 109      -0.581 -12.425  -1.827  1.00 95.34           H  
ATOM   1786  O   ARG A 109      -1.508 -11.438  -4.384  1.00 95.34           O  
ATOM   1787  CG  ARG A 109      -0.263 -10.504  -0.912  1.00 95.34           C  
ATOM   1788  HG2 ARG A 109       0.317 -10.175  -1.774  1.00 95.34           H  
ATOM   1789  HG3 ARG A 109      -0.883  -9.677  -0.566  1.00 95.34           H  
ATOM   1790  CD  ARG A 109       0.679 -10.912   0.235  1.00 95.34           C  
ATOM   1791  HD2 ARG A 109       1.129 -10.007   0.644  1.00 95.34           H  
ATOM   1792  HD3 ARG A 109       0.093 -11.368   1.033  1.00 95.34           H  
ATOM   1793  NE  ARG A 109       1.732 -11.864  -0.178  1.00 95.34           N  
ATOM   1794  HE  ARG A 109       1.482 -12.819  -0.394  1.00 95.34           H  
ATOM   1795  NH1 ARG A 109       3.570 -10.545   0.163  1.00 95.34           N  
ATOM   1796 HH11 ARG A 109       4.504 -10.403  -0.193  1.00 95.34           H  
ATOM   1797 HH12 ARG A 109       3.220 -10.225   1.055  1.00 95.34           H  
ATOM   1798  NH2 ARG A 109       3.817 -12.443  -0.894  1.00 95.34           N  
ATOM   1799 HH21 ARG A 109       3.489 -13.388  -1.030  1.00 95.34           H  
ATOM   1800 HH22 ARG A 109       4.728 -12.137  -1.202  1.00 95.34           H  
ATOM   1801  CZ  ARG A 109       3.018 -11.620  -0.305  1.00 95.34           C  
ATOM   1802  N   LYS A 110      -2.174  -9.417  -3.727  1.00 96.33           N  
ATOM   1803  H   LYS A 110      -2.569  -8.873  -2.973  1.00 96.33           H  
ATOM   1804  CA  LYS A 110      -1.924  -8.737  -4.997  1.00 96.33           C  
ATOM   1805  HA  LYS A 110      -1.515  -9.473  -5.690  1.00 96.33           H  
ATOM   1806  C   LYS A 110      -0.872  -7.646  -4.853  1.00 96.33           C  
ATOM   1807  CB  LYS A 110      -3.226  -8.209  -5.620  1.00 96.33           C  
ATOM   1808  HB2 LYS A 110      -3.718  -7.532  -4.922  1.00 96.33           H  
ATOM   1809  HB3 LYS A 110      -2.962  -7.652  -6.519  1.00 96.33           H  
ATOM   1810  O   LYS A 110      -0.838  -6.897  -3.863  1.00 96.33           O  
ATOM   1811  CG  LYS A 110      -4.203  -9.327  -6.021  1.00 96.33           C  
ATOM   1812  HG2 LYS A 110      -3.700 -10.011  -6.704  1.00 96.33           H  
ATOM   1813  HG3 LYS A 110      -4.506  -9.878  -5.131  1.00 96.33           H  
ATOM   1814  CD  LYS A 110      -5.458  -8.758  -6.702  1.00 96.33           C  
ATOM   1815  HD2 LYS A 110      -5.140  -8.100  -7.511  1.00 96.33           H  
ATOM   1816  HD3 LYS A 110      -6.041  -8.168  -5.995  1.00 96.33           H  
ATOM   1817  CE  LYS A 110      -6.326  -9.861  -7.319  1.00 96.33           C  
ATOM   1818  HE2 LYS A 110      -5.691 -10.456  -7.975  1.00 96.33           H  
ATOM   1819  HE3 LYS A 110      -7.101  -9.420  -7.946  1.00 96.33           H  
ATOM   1820  NZ  LYS A 110      -6.930 -10.774  -6.324  1.00 96.33           N  
ATOM   1821  HZ1 LYS A 110      -6.954 -11.682  -6.766  1.00 96.33           H  
ATOM   1822  HZ2 LYS A 110      -7.864 -10.505  -6.047  1.00 96.33           H  
ATOM   1823  HZ3 LYS A 110      -6.312 -10.923  -5.540  1.00 96.33           H  
ATOM   1824  N   ARG A 111      -0.028  -7.519  -5.872  1.00 96.36           N  
ATOM   1825  H   ARG A 111      -0.129  -8.175  -6.634  1.00 96.36           H  
ATOM   1826  CA  ARG A 111       0.997  -6.477  -5.996  1.00 96.36           C  
ATOM   1827  HA  ARG A 111       0.807  -5.695  -5.260  1.00 96.36           H  
ATOM   1828  C   ARG A 111       0.921  -5.821  -7.364  1.00 96.36           C  
ATOM   1829  CB  ARG A 111       2.395  -7.068  -5.760  1.00 96.36           C  
ATOM   1830  HB2 ARG A 111       2.547  -7.891  -6.458  1.00 96.36           H  
ATOM   1831  HB3 ARG A 111       3.146  -6.308  -5.980  1.00 96.36           H  
ATOM   1832  O   ARG A 111       0.717  -6.494  -8.363  1.00 96.36           O  
ATOM   1833  CG  ARG A 111       2.619  -7.586  -4.334  1.00 96.36           C  
ATOM   1834  HG2 ARG A 111       3.573  -8.114  -4.312  1.00 96.36           H  
ATOM   1835  HG3 ARG A 111       1.838  -8.299  -4.070  1.00 96.36           H  
ATOM   1836  CD  ARG A 111       2.639  -6.469  -3.288  1.00 96.36           C  
ATOM   1837  HD2 ARG A 111       1.682  -5.947  -3.290  1.00 96.36           H  
ATOM   1838  HD3 ARG A 111       3.422  -5.757  -3.548  1.00 96.36           H  
ATOM   1839  NE  ARG A 111       2.935  -7.034  -1.963  1.00 96.36           N  
ATOM   1840  HE  ARG A 111       3.805  -7.544  -1.925  1.00 96.36           H  
ATOM   1841  NH1 ARG A 111       1.046  -6.360  -0.823  1.00 96.36           N  
ATOM   1842 HH11 ARG A 111       0.495  -6.499   0.012  1.00 96.36           H  
ATOM   1843 HH12 ARG A 111       0.625  -6.112  -1.707  1.00 96.36           H  
ATOM   1844  NH2 ARG A 111       2.535  -7.628   0.191  1.00 96.36           N  
ATOM   1845 HH21 ARG A 111       1.898  -7.667   0.974  1.00 96.36           H  
ATOM   1846 HH22 ARG A 111       3.333  -8.240   0.104  1.00 96.36           H  
ATOM   1847  CZ  ARG A 111       2.187  -6.982  -0.877  1.00 96.36           C  
ATOM   1848  N   MET A 112       1.106  -4.510  -7.401  1.00 95.58           N  
ATOM   1849  H   MET A 112       1.297  -4.035  -6.530  1.00 95.58           H  
ATOM   1850  CA  MET A 112       1.234  -3.746  -8.639  1.00 95.58           C  
ATOM   1851  HA  MET A 112       0.888  -4.338  -9.487  1.00 95.58           H  
ATOM   1852  C   MET A 112       2.698  -3.386  -8.857  1.00 95.58           C  
ATOM   1853  CB  MET A 112       0.386  -2.478  -8.572  1.00 95.58           C  
ATOM   1854  HB2 MET A 112       0.694  -1.907  -7.696  1.00 95.58           H  
ATOM   1855  HB3 MET A 112       0.569  -1.875  -9.462  1.00 95.58           H  
ATOM   1856  O   MET A 112       3.368  -2.942  -7.924  1.00 95.58           O  
ATOM   1857  CG  MET A 112      -1.113  -2.772  -8.496  1.00 95.58           C  
ATOM   1858  HG2 MET A 112      -1.400  -3.336  -9.384  1.00 95.58           H  
ATOM   1859  HG3 MET A 112      -1.321  -3.383  -7.618  1.00 95.58           H  
ATOM   1860  SD  MET A 112      -2.143  -1.285  -8.415  1.00 95.58           S  
ATOM   1861  CE  MET A 112      -1.498  -0.500  -6.919  1.00 95.58           C  
ATOM   1862  HE1 MET A 112      -0.473  -0.167  -7.082  1.00 95.58           H  
ATOM   1863  HE2 MET A 112      -1.536  -1.210  -6.093  1.00 95.58           H  
ATOM   1864  HE3 MET A 112      -2.103   0.376  -6.683  1.00 95.58           H  
ATOM   1865  N   LEU A 113       3.195  -3.539 -10.078  1.00 95.01           N  
ATOM   1866  H   LEU A 113       2.614  -3.970 -10.784  1.00 95.01           H  
ATOM   1867  CA  LEU A 113       4.575  -3.204 -10.413  1.00 95.01           C  
ATOM   1868  HA  LEU A 113       5.210  -3.516  -9.584  1.00 95.01           H  
ATOM   1869  C   LEU A 113       4.755  -1.695 -10.606  1.00 95.01           C  
ATOM   1870  CB  LEU A 113       4.965  -4.008 -11.658  1.00 95.01           C  
ATOM   1871  HB2 LEU A 113       4.311  -3.730 -12.484  1.00 95.01           H  
ATOM   1872  HB3 LEU A 113       4.810  -5.063 -11.430  1.00 95.01           H  
ATOM   1873  O   LEU A 113       4.383  -1.157 -11.645  1.00 95.01           O  
ATOM   1874  CG  LEU A 113       6.426  -3.819 -12.087  1.00 95.01           C  
ATOM   1875  HG  LEU A 113       6.644  -2.764 -12.254  1.00 95.01           H  
ATOM   1876  CD1 LEU A 113       7.371  -4.362 -11.020  1.00 95.01           C  
ATOM   1877 HD11 LEU A 113       7.147  -5.407 -10.803  1.00 95.01           H  
ATOM   1878 HD12 LEU A 113       7.293  -3.774 -10.106  1.00 95.01           H  
ATOM   1879 HD13 LEU A 113       8.399  -4.268 -11.370  1.00 95.01           H  
ATOM   1880  CD2 LEU A 113       6.669  -4.574 -13.389  1.00 95.01           C  
ATOM   1881 HD21 LEU A 113       7.732  -4.559 -13.628  1.00 95.01           H  
ATOM   1882 HD22 LEU A 113       6.346  -5.610 -13.281  1.00 95.01           H  
ATOM   1883 HD23 LEU A 113       6.110  -4.098 -14.194  1.00 95.01           H  
ATOM   1884  N   ALA A 114       5.344  -0.998  -9.635  1.00 92.26           N  
ATOM   1885  H   ALA A 114       5.707  -1.484  -8.827  1.00 92.26           H  
ATOM   1886  CA  ALA A 114       5.625   0.434  -9.768  1.00 92.26           C  
ATOM   1887  HA  ALA A 114       4.799   0.913 -10.294  1.00 92.26           H  
ATOM   1888  C   ALA A 114       6.897   0.697 -10.586  1.00 92.26           C  
ATOM   1889  CB  ALA A 114       5.710   1.051  -8.372  1.00 92.26           C  
ATOM   1890  HB1 ALA A 114       5.946   2.112  -8.451  1.00 92.26           H  
ATOM   1891  HB2 ALA A 114       4.742   0.937  -7.884  1.00 92.26           H  
ATOM   1892  HB3 ALA A 114       6.484   0.561  -7.781  1.00 92.26           H  
ATOM   1893  O   ALA A 114       6.935   1.631 -11.388  1.00 92.26           O  
ATOM   1894  N   SER A 115       7.921  -0.137 -10.402  1.00 91.77           N  
ATOM   1895  H   SER A 115       7.824  -0.860  -9.702  1.00 91.77           H  
ATOM   1896  CA  SER A 115       9.160  -0.149 -11.181  1.00 91.77           C  
ATOM   1897  HA  SER A 115       8.928   0.047 -12.228  1.00 91.77           H  
ATOM   1898  C   SER A 115       9.834  -1.518 -11.073  1.00 91.77           C  
ATOM   1899  CB  SER A 115      10.118   0.937 -10.671  1.00 91.77           C  
ATOM   1900  HB2 SER A 115      10.915   1.073 -11.403  1.00 91.77           H  
ATOM   1901  HB3 SER A 115       9.590   1.884 -10.562  1.00 91.77           H  
ATOM   1902  O   SER A 115       9.462  -2.326 -10.228  1.00 91.77           O  
ATOM   1903  OG  SER A 115      10.705   0.563  -9.437  1.00 91.77           O  
ATOM   1904  HG  SER A 115      10.242   1.015  -8.727  1.00 91.77           H  
ATOM   1905  N   ALA A 116      10.886  -1.768 -11.853  1.00 93.84           N  
ATOM   1906  H   ALA A 116      11.127  -1.109 -12.580  1.00 93.84           H  
ATOM   1907  CA  ALA A 116      11.673  -2.999 -11.756  1.00 93.84           C  
ATOM   1908  HA  ALA A 116      11.037  -3.838 -12.041  1.00 93.84           H  
ATOM   1909  C   ALA A 116      12.215  -3.304 -10.339  1.00 93.84           C  
ATOM   1910  CB  ALA A 116      12.815  -2.886 -12.767  1.00 93.84           C  
ATOM   1911  HB1 ALA A 116      12.401  -2.815 -13.773  1.00 93.84           H  
ATOM   1912  HB2 ALA A 116      13.445  -3.774 -12.701  1.00 93.84           H  
ATOM   1913  HB3 ALA A 116      13.424  -2.008 -12.553  1.00 93.84           H  
ATOM   1914  O   ALA A 116      12.498  -4.464 -10.035  1.00 93.84           O  
ATOM   1915  N   GLY A 117      12.332  -2.289  -9.472  1.00 93.12           N  
ATOM   1916  H   GLY A 117      12.026  -1.374  -9.769  1.00 93.12           H  
ATOM   1917  CA  GLY A 117      12.782  -2.423  -8.084  1.00 93.12           C  
ATOM   1918  HA2 GLY A 117      13.208  -3.413  -7.921  1.00 93.12           H  
ATOM   1919  HA3 GLY A 117      13.568  -1.689  -7.906  1.00 93.12           H  
ATOM   1920  C   GLY A 117      11.703  -2.202  -7.020  1.00 93.12           C  
ATOM   1921  O   GLY A 117      12.006  -2.329  -5.838  1.00 93.12           O  
ATOM   1922  N   GLU A 118      10.461  -1.875  -7.388  1.00 94.86           N  
ATOM   1923  H   GLU A 118      10.216  -1.858  -8.368  1.00 94.86           H  
ATOM   1924  CA  GLU A 118       9.426  -1.523  -6.411  1.00 94.86           C  
ATOM   1925  HA  GLU A 118       9.691  -1.969  -5.453  1.00 94.86           H  
ATOM   1926  C   GLU A 118       8.042  -2.060  -6.782  1.00 94.86           C  
ATOM   1927  CB  GLU A 118       9.398  -0.001  -6.199  1.00 94.86           C  
ATOM   1928  HB2 GLU A 118       9.069   0.483  -7.119  1.00 94.86           H  
ATOM   1929  HB3 GLU A 118      10.406   0.338  -5.964  1.00 94.86           H  
ATOM   1930  O   GLU A 118       7.552  -1.900  -7.905  1.00 94.86           O  
ATOM   1931  CG  GLU A 118       8.464   0.396  -5.043  1.00 94.86           C  
ATOM   1932  HG2 GLU A 118       8.737  -0.183  -4.160  1.00 94.86           H  
ATOM   1933  HG3 GLU A 118       7.438   0.146  -5.312  1.00 94.86           H  
ATOM   1934  CD  GLU A 118       8.520   1.890  -4.703  1.00 94.86           C  
ATOM   1935  OE1 GLU A 118       8.191   2.225  -3.539  1.00 94.86           O  
ATOM   1936  OE2 GLU A 118       8.847   2.684  -5.613  1.00 94.86           O  
ATOM   1937  N   LEU A 119       7.382  -2.644  -5.783  1.00 96.40           N  
ATOM   1938  H   LEU A 119       7.843  -2.689  -4.885  1.00 96.40           H  
ATOM   1939  CA  LEU A 119       5.987  -3.056  -5.825  1.00 96.40           C  
ATOM   1940  HA  LEU A 119       5.625  -2.989  -6.851  1.00 96.40           H  
ATOM   1941  C   LEU A 119       5.113  -2.126  -4.975  1.00 96.40           C  
ATOM   1942  CB  LEU A 119       5.849  -4.515  -5.354  1.00 96.40           C  
ATOM   1943  HB2 LEU A 119       4.796  -4.793  -5.392  1.00 96.40           H  
ATOM   1944  HB3 LEU A 119       6.170  -4.578  -4.315  1.00 96.40           H  
ATOM   1945  O   LEU A 119       5.560  -1.484  -4.025  1.00 96.40           O  
ATOM   1946  CG  LEU A 119       6.658  -5.545  -6.152  1.00 96.40           C  
ATOM   1947  HG  LEU A 119       7.714  -5.274  -6.131  1.00 96.40           H  
ATOM   1948  CD1 LEU A 119       6.517  -6.910  -5.490  1.00 96.40           C  
ATOM   1949 HD11 LEU A 119       6.906  -6.868  -4.473  1.00 96.40           H  
ATOM   1950 HD12 LEU A 119       5.469  -7.207  -5.451  1.00 96.40           H  
ATOM   1951 HD13 LEU A 119       7.085  -7.658  -6.044  1.00 96.40           H  
ATOM   1952  CD2 LEU A 119       6.181  -5.635  -7.600  1.00 96.40           C  
ATOM   1953 HD21 LEU A 119       6.375  -4.687  -8.102  1.00 96.40           H  
ATOM   1954 HD22 LEU A 119       6.737  -6.412  -8.124  1.00 96.40           H  
ATOM   1955 HD23 LEU A 119       5.115  -5.861  -7.639  1.00 96.40           H  
ATOM   1956  N   GLN A 120       3.822  -2.117  -5.281  1.00 95.58           N  
ATOM   1957  H   GLN A 120       3.541  -2.626  -6.107  1.00 95.58           H  
ATOM   1958  CA  GLN A 120       2.779  -1.453  -4.505  1.00 95.58           C  
ATOM   1959  HA  GLN A 120       3.201  -1.070  -3.576  1.00 95.58           H  
ATOM   1960  C   GLN A 120       1.683  -2.444  -4.116  1.00 95.58           C  
ATOM   1961  CB  GLN A 120       2.223  -0.270  -5.301  1.00 95.58           C  
ATOM   1962  HB2 GLN A 120       1.308   0.081  -4.825  1.00 95.58           H  
ATOM   1963  HB3 GLN A 120       1.989  -0.582  -6.319  1.00 95.58           H  
ATOM   1964  O   GLN A 120       1.506  -3.480  -4.759  1.00 95.58           O  
ATOM   1965  CG  GLN A 120       3.242   0.876  -5.334  1.00 95.58           C  
ATOM   1966  HG2 GLN A 120       4.159   0.539  -5.818  1.00 95.58           H  
ATOM   1967  HG3 GLN A 120       3.499   1.156  -4.312  1.00 95.58           H  
ATOM   1968  CD  GLN A 120       2.725   2.117  -6.047  1.00 95.58           C  
ATOM   1969  NE2 GLN A 120       3.565   3.108  -6.242  1.00 95.58           N  
ATOM   1970 HE21 GLN A 120       4.524   3.034  -5.935  1.00 95.58           H  
ATOM   1971 HE22 GLN A 120       3.188   3.971  -6.609  1.00 95.58           H  
ATOM   1972  OE1 GLN A 120       1.564   2.240  -6.403  1.00 95.58           O  
ATOM   1973  N   LYS A 121       0.929  -2.145  -3.051  1.00 95.60           N  
ATOM   1974  H   LYS A 121       1.039  -1.237  -2.623  1.00 95.60           H  
ATOM   1975  CA  LYS A 121      -0.150  -3.031  -2.593  1.00 95.60           C  
ATOM   1976  HA  LYS A 121       0.238  -4.050  -2.569  1.00 95.60           H  
ATOM   1977  C   LYS A 121      -1.316  -2.998  -3.581  1.00 95.60           C  
ATOM   1978  CB  LYS A 121      -0.604  -2.638  -1.178  1.00 95.60           C  
ATOM   1979  HB2 LYS A 121      -1.069  -1.652  -1.196  1.00 95.60           H  
ATOM   1980  HB3 LYS A 121       0.263  -2.611  -0.518  1.00 95.60           H  
ATOM   1981  O   LYS A 121      -1.844  -1.920  -3.820  1.00 95.60           O  
ATOM   1982  CG  LYS A 121      -1.602  -3.685  -0.659  1.00 95.60           C  
ATOM   1983  HG2 LYS A 121      -1.123  -4.664  -0.699  1.00 95.60           H  
ATOM   1984  HG3 LYS A 121      -2.478  -3.728  -1.306  1.00 95.60           H  
ATOM   1985  CD  LYS A 121      -2.054  -3.455   0.784  1.00 95.60           C  
ATOM   1986  HD2 LYS A 121      -1.171  -3.359   1.416  1.00 95.60           H  
ATOM   1987  HD3 LYS A 121      -2.606  -4.337   1.112  1.00 95.60           H  
ATOM   1988  CE  LYS A 121      -2.951  -2.246   1.009  1.00 95.60           C  
ATOM   1989  HE2 LYS A 121      -2.359  -1.334   0.922  1.00 95.60           H  
ATOM   1990  HE3 LYS A 121      -3.332  -2.289   2.029  1.00 95.60           H  
ATOM   1991  NZ  LYS A 121      -4.084  -2.191   0.073  1.00 95.60           N  
ATOM   1992  HZ1 LYS A 121      -4.843  -1.667   0.484  1.00 95.60           H  
ATOM   1993  HZ2 LYS A 121      -3.859  -1.702  -0.781  1.00 95.60           H  
ATOM   1994  HZ3 LYS A 121      -4.486  -3.081  -0.186  1.00 95.60           H  
ATOM   1995  N   GLY A 122      -1.744  -4.159  -4.079  1.00 94.76           N  
ATOM   1996  H   GLY A 122      -1.249  -5.007  -3.842  1.00 94.76           H  
ATOM   1997  CA  GLY A 122      -2.821  -4.289  -5.072  1.00 94.76           C  
ATOM   1998  HA2 GLY A 122      -2.502  -4.995  -5.838  1.00 94.76           H  
ATOM   1999  HA3 GLY A 122      -2.987  -3.331  -5.565  1.00 94.76           H  
ATOM   2000  C   GLY A 122      -4.178  -4.771  -4.543  1.00 94.76           C  
ATOM   2001  O   GLY A 122      -5.102  -4.909  -5.329  1.00 94.76           O  
ATOM   2002  N   ASN A 123      -4.326  -5.073  -3.250  1.00 95.11           N  
ATOM   2003  H   ASN A 123      -3.516  -5.032  -2.648  1.00 95.11           H  
ATOM   2004  CA  ASN A 123      -5.635  -5.402  -2.655  1.00 95.11           C  
ATOM   2005  HA  ASN A 123      -6.308  -5.796  -3.416  1.00 95.11           H  
ATOM   2006  C   ASN A 123      -6.288  -4.161  -2.044  1.00 95.11           C  
ATOM   2007  CB  ASN A 123      -5.457  -6.447  -1.552  1.00 95.11           C  
ATOM   2008  HB2 ASN A 123      -4.848  -5.990  -0.772  1.00 95.11           H  
ATOM   2009  HB3 ASN A 123      -6.426  -6.701  -1.122  1.00 95.11           H  
ATOM   2010  O   ASN A 123      -5.575  -3.228  -1.699  1.00 95.11           O  
ATOM   2011  CG  ASN A 123      -4.786  -7.712  -2.027  1.00 95.11           C  
ATOM   2012  ND2 ASN A 123      -5.546  -8.707  -2.422  1.00 95.11           N  
ATOM   2013 HD21 ASN A 123      -6.552  -8.621  -2.391  1.00 95.11           H  
ATOM   2014 HD22 ASN A 123      -5.124  -9.581  -2.700  1.00 95.11           H  
ATOM   2015  OD1 ASN A 123      -3.571  -7.794  -2.039  1.00 95.11           O  
ATOM   2016  N   GLU A 124      -7.580  -4.202  -1.753  1.00 91.24           N  
ATOM   2017  H   GLU A 124      -8.144  -4.983  -2.057  1.00 91.24           H  
ATOM   2018  CA  GLU A 124      -8.272  -3.224  -0.903  1.00 91.24           C  
ATOM   2019  HA  GLU A 124      -7.556  -2.535  -0.456  1.00 91.24           H  
ATOM   2020  C   GLU A 124      -8.965  -3.946   0.251  1.00 91.24           C  
ATOM   2021  CB  GLU A 124      -9.253  -2.386  -1.733  1.00 91.24           C  
ATOM   2022  HB2 GLU A 124      -9.852  -1.771  -1.062  1.00 91.24           H  
ATOM   2023  HB3 GLU A 124      -9.910  -3.046  -2.300  1.00 91.24           H  
ATOM   2024  O   GLU A 124      -9.307  -5.125   0.131  1.00 91.24           O  
ATOM   2025  CG  GLU A 124      -8.464  -1.469  -2.675  1.00 91.24           C  
ATOM   2026  HG2 GLU A 124      -7.779  -0.880  -2.065  1.00 91.24           H  
ATOM   2027  HG3 GLU A 124      -7.874  -2.075  -3.362  1.00 91.24           H  
ATOM   2028  CD  GLU A 124      -9.346  -0.527  -3.495  1.00 91.24           C  
ATOM   2029  OE1 GLU A 124      -8.880   0.619  -3.693  1.00 91.24           O  
ATOM   2030  OE2 GLU A 124     -10.432  -0.971  -3.921  1.00 91.24           O  
ATOM   2031  N   LEU A 125      -9.113  -3.262   1.388  1.00 95.45           N  
ATOM   2032  H   LEU A 125      -8.893  -2.276   1.396  1.00 95.45           H  
ATOM   2033  CA  LEU A 125      -9.950  -3.756   2.475  1.00 95.45           C  
ATOM   2034  HA  LEU A 125      -9.790  -4.828   2.589  1.00 95.45           H  
ATOM   2035  C   LEU A 125     -11.411  -3.509   2.092  1.00 95.45           C  
ATOM   2036  CB  LEU A 125      -9.575  -3.058   3.795  1.00 95.45           C  
ATOM   2037  HB2 LEU A 125      -8.540  -3.297   4.039  1.00 95.45           H  
ATOM   2038  HB3 LEU A 125      -9.653  -1.981   3.647  1.00 95.45           H  
ATOM   2039  O   LEU A 125     -11.788  -2.378   1.796  1.00 95.45           O  
ATOM   2040  CG  LEU A 125     -10.472  -3.452   4.987  1.00 95.45           C  
ATOM   2041  HG  LEU A 125     -11.522  -3.332   4.719  1.00 95.45           H  
ATOM   2042  CD1 LEU A 125     -10.233  -4.899   5.420  1.00 95.45           C  
ATOM   2043 HD11 LEU A 125     -10.875  -5.129   6.271  1.00 95.45           H  
ATOM   2044 HD12 LEU A 125      -9.194  -5.037   5.718  1.00 95.45           H  
ATOM   2045 HD13 LEU A 125     -10.490  -5.588   4.616  1.00 95.45           H  
ATOM   2046  CD2 LEU A 125     -10.188  -2.538   6.175  1.00 95.45           C  
ATOM   2047 HD21 LEU A 125      -9.146  -2.629   6.480  1.00 95.45           H  
ATOM   2048 HD22 LEU A 125     -10.829  -2.816   7.012  1.00 95.45           H  
ATOM   2049 HD23 LEU A 125     -10.402  -1.504   5.904  1.00 95.45           H  
ATOM   2050  N   PHE A 126     -12.224  -4.559   2.130  1.00 93.29           N  
ATOM   2051  H   PHE A 126     -11.856  -5.454   2.418  1.00 93.29           H  
ATOM   2052  CA  PHE A 126     -13.668  -4.446   1.989  1.00 93.29           C  
ATOM   2053  HA  PHE A 126     -13.924  -3.500   1.513  1.00 93.29           H  
ATOM   2054  C   PHE A 126     -14.311  -4.479   3.372  1.00 93.29           C  
ATOM   2055  CB  PHE A 126     -14.187  -5.573   1.094  1.00 93.29           C  
ATOM   2056  HB2 PHE A 126     -13.751  -5.466   0.100  1.00 93.29           H  
ATOM   2057  HB3 PHE A 126     -13.862  -6.532   1.498  1.00 93.29           H  
ATOM   2058  O   PHE A 126     -14.072  -5.415   4.133  1.00 93.29           O  
ATOM   2059  CG  PHE A 126     -15.696  -5.576   0.972  1.00 93.29           C  
ATOM   2060  CD1 PHE A 126     -16.469  -6.422   1.789  1.00 93.29           C  
ATOM   2061  HD1 PHE A 126     -15.986  -7.078   2.499  1.00 93.29           H  
ATOM   2062  CD2 PHE A 126     -16.330  -4.700   0.072  1.00 93.29           C  
ATOM   2063  HD2 PHE A 126     -15.742  -4.040  -0.549  1.00 93.29           H  
ATOM   2064  CE1 PHE A 126     -17.871  -6.406   1.693  1.00 93.29           C  
ATOM   2065  HE1 PHE A 126     -18.462  -7.059   2.318  1.00 93.29           H  
ATOM   2066  CE2 PHE A 126     -17.732  -4.684  -0.022  1.00 93.29           C  
ATOM   2067  HE2 PHE A 126     -18.218  -4.012  -0.715  1.00 93.29           H  
ATOM   2068  CZ  PHE A 126     -18.502  -5.539   0.785  1.00 93.29           C  
ATOM   2069  HZ  PHE A 126     -19.579  -5.526   0.709  1.00 93.29           H  
ATOM   2070  N   LEU A 127     -15.138  -3.478   3.673  1.00 94.99           N  
ATOM   2071  H   LEU A 127     -15.320  -2.769   2.978  1.00 94.99           H  
ATOM   2072  CA  LEU A 127     -15.910  -3.422   4.908  1.00 94.99           C  
ATOM   2073  HA  LEU A 127     -15.590  -4.231   5.565  1.00 94.99           H  
ATOM   2074  C   LEU A 127     -17.404  -3.585   4.623  1.00 94.99           C  
ATOM   2075  CB  LEU A 127     -15.662  -2.100   5.642  1.00 94.99           C  
ATOM   2076  HB2 LEU A 127     -16.417  -1.995   6.421  1.00 94.99           H  
ATOM   2077  HB3 LEU A 127     -15.790  -1.274   4.942  1.00 94.99           H  
ATOM   2078  O   LEU A 127     -17.943  -2.869   3.775  1.00 94.99           O  
ATOM   2079  CG  LEU A 127     -14.281  -2.003   6.300  1.00 94.99           C  
ATOM   2080  HG  LEU A 127     -13.498  -2.074   5.544  1.00 94.99           H  
ATOM   2081  CD1 LEU A 127     -14.190  -0.648   6.975  1.00 94.99           C  
ATOM   2082 HD11 LEU A 127     -13.251  -0.632   7.528  1.00 94.99           H  
ATOM   2083 HD12 LEU A 127     -15.013  -0.509   7.676  1.00 94.99           H  
ATOM   2084 HD13 LEU A 127     -14.191   0.147   6.229  1.00 94.99           H  
ATOM   2085  CD2 LEU A 127     -14.045  -3.067   7.373  1.00 94.99           C  
ATOM   2086 HD21 LEU A 127     -13.136  -2.854   7.936  1.00 94.99           H  
ATOM   2087 HD22 LEU A 127     -13.911  -4.041   6.904  1.00 94.99           H  
ATOM   2088 HD23 LEU A 127     -14.885  -3.113   8.066  1.00 94.99           H  
ATOM   2089  N   PRO A 128     -18.103  -4.459   5.368  1.00 97.50           N  
ATOM   2090  CA  PRO A 128     -19.558  -4.498   5.370  1.00 97.50           C  
ATOM   2091  HA  PRO A 128     -19.886  -4.874   4.400  1.00 97.50           H  
ATOM   2092  C   PRO A 128     -20.198  -3.126   5.626  1.00 97.50           C  
ATOM   2093  CB  PRO A 128     -19.927  -5.513   6.454  1.00 97.50           C  
ATOM   2094  HB2 PRO A 128     -19.959  -5.028   7.429  1.00 97.50           H  
ATOM   2095  HB3 PRO A 128     -20.874  -6.009   6.240  1.00 97.50           H  
ATOM   2096  O   PRO A 128     -19.734  -2.349   6.465  1.00 97.50           O  
ATOM   2097  CG  PRO A 128     -18.752  -6.490   6.413  1.00 97.50           C  
ATOM   2098  HG2 PRO A 128     -18.896  -7.192   5.592  1.00 97.50           H  
ATOM   2099  HG3 PRO A 128     -18.634  -7.032   7.351  1.00 97.50           H  
ATOM   2100  CD  PRO A 128     -17.555  -5.594   6.105  1.00 97.50           C  
ATOM   2101  HD2 PRO A 128     -17.063  -5.272   7.023  1.00 97.50           H  
ATOM   2102  HD3 PRO A 128     -16.838  -6.142   5.495  1.00 97.50           H  
ATOM   2103  N   SER A 129     -21.318  -2.859   4.951  1.00 97.64           N  
ATOM   2104  H   SER A 129     -21.675  -3.554   4.311  1.00 97.64           H  
ATOM   2105  CA  SER A 129     -22.029  -1.571   5.002  1.00 97.64           C  
ATOM   2106  HA  SER A 129     -21.386  -0.804   4.571  1.00 97.64           H  
ATOM   2107  C   SER A 129     -22.384  -1.121   6.422  1.00 97.64           C  
ATOM   2108  CB  SER A 129     -23.308  -1.648   4.161  1.00 97.64           C  
ATOM   2109  HB2 SER A 129     -23.866  -0.717   4.265  1.00 97.64           H  
ATOM   2110  HB3 SER A 129     -23.042  -1.784   3.113  1.00 97.64           H  
ATOM   2111  O   SER A 129     -22.286   0.067   6.718  1.00 97.64           O  
ATOM   2112  OG  SER A 129     -24.107  -2.737   4.590  1.00 97.64           O  
ATOM   2113  HG  SER A 129     -24.952  -2.697   4.137  1.00 97.64           H  
ATOM   2114  N   LYS A 130     -22.704  -2.058   7.329  1.00 98.10           N  
ATOM   2115  H   LYS A 130     -22.811  -3.003   6.988  1.00 98.10           H  
ATOM   2116  CA  LYS A 130     -22.996  -1.767   8.744  1.00 98.10           C  
ATOM   2117  HA  LYS A 130     -23.864  -1.109   8.776  1.00 98.10           H  
ATOM   2118  C   LYS A 130     -21.871  -0.991   9.443  1.00 98.10           C  
ATOM   2119  CB  LYS A 130     -23.362  -3.061   9.507  1.00 98.10           C  
ATOM   2120  HB2 LYS A 130     -23.687  -2.773  10.507  1.00 98.10           H  
ATOM   2121  HB3 LYS A 130     -24.210  -3.534   9.013  1.00 98.10           H  
ATOM   2122  O   LYS A 130     -22.150  -0.067  10.202  1.00 98.10           O  
ATOM   2123  CG  LYS A 130     -22.224  -4.095   9.644  1.00 98.10           C  
ATOM   2124  HG2 LYS A 130     -21.345  -3.609  10.065  1.00 98.10           H  
ATOM   2125  HG3 LYS A 130     -21.970  -4.490   8.660  1.00 98.10           H  
ATOM   2126  CD  LYS A 130     -22.591  -5.258  10.583  1.00 98.10           C  
ATOM   2127  HD2 LYS A 130     -22.923  -4.832  11.530  1.00 98.10           H  
ATOM   2128  HD3 LYS A 130     -23.400  -5.853  10.160  1.00 98.10           H  
ATOM   2129  CE  LYS A 130     -21.353  -6.138  10.827  1.00 98.10           C  
ATOM   2130  HE2 LYS A 130     -21.278  -6.894  10.046  1.00 98.10           H  
ATOM   2131  HE3 LYS A 130     -20.483  -5.488  10.734  1.00 98.10           H  
ATOM   2132  NZ  LYS A 130     -21.304  -6.773  12.177  1.00 98.10           N  
ATOM   2133  HZ1 LYS A 130     -20.406  -7.206  12.339  1.00 98.10           H  
ATOM   2134  HZ2 LYS A 130     -21.345  -6.082  12.912  1.00 98.10           H  
ATOM   2135  HZ3 LYS A 130     -22.026  -7.462  12.330  1.00 98.10           H  
ATOM   2136  N   TYR A 131     -20.610  -1.315   9.144  1.00 98.45           N  
ATOM   2137  H   TYR A 131     -20.442  -2.030   8.451  1.00 98.45           H  
ATOM   2138  CA  TYR A 131     -19.451  -0.639   9.728  1.00 98.45           C  
ATOM   2139  HA  TYR A 131     -19.605  -0.515  10.800  1.00 98.45           H  
ATOM   2140  C   TYR A 131     -19.250   0.744   9.127  1.00 98.45           C  
ATOM   2141  CB  TYR A 131     -18.188  -1.469   9.506  1.00 98.45           C  
ATOM   2142  HB2 TYR A 131     -18.004  -1.553   8.435  1.00 98.45           H  
ATOM   2143  HB3 TYR A 131     -17.338  -0.933   9.929  1.00 98.45           H  
ATOM   2144  O   TYR A 131     -18.922   1.681   9.845  1.00 98.45           O  
ATOM   2145  CG  TYR A 131     -18.235  -2.847  10.122  1.00 98.45           C  
ATOM   2146  CD1 TYR A 131     -18.503  -3.016  11.492  1.00 98.45           C  
ATOM   2147  HD1 TYR A 131     -18.673  -2.155  12.122  1.00 98.45           H  
ATOM   2148  CD2 TYR A 131     -17.996  -3.964   9.312  1.00 98.45           C  
ATOM   2149  HD2 TYR A 131     -17.790  -3.812   8.263  1.00 98.45           H  
ATOM   2150  CE1 TYR A 131     -18.497  -4.302  12.060  1.00 98.45           C  
ATOM   2151  HE1 TYR A 131     -18.666  -4.425  13.120  1.00 98.45           H  
ATOM   2152  CE2 TYR A 131     -18.017  -5.252   9.866  1.00 98.45           C  
ATOM   2153  HE2 TYR A 131     -17.857  -6.120   9.243  1.00 98.45           H  
ATOM   2154  OH  TYR A 131     -18.281  -6.685  11.737  1.00 98.45           O  
ATOM   2155  HH  TYR A 131     -18.335  -6.672  12.695  1.00 98.45           H  
ATOM   2156  CZ  TYR A 131     -18.230  -5.424  11.246  1.00 98.45           C  
ATOM   2157  N   VAL A 132     -19.494   0.889   7.822  1.00 97.91           N  
ATOM   2158  H   VAL A 132     -19.772   0.074   7.295  1.00 97.91           H  
ATOM   2159  CA  VAL A 132     -19.430   2.186   7.138  1.00 97.91           C  
ATOM   2160  HA  VAL A 132     -18.452   2.629   7.326  1.00 97.91           H  
ATOM   2161  C   VAL A 132     -20.480   3.140   7.712  1.00 97.91           C  
ATOM   2162  CB  VAL A 132     -19.598   2.014   5.615  1.00 97.91           C  
ATOM   2163  HB  VAL A 132     -20.582   1.596   5.401  1.00 97.91           H  
ATOM   2164  O   VAL A 132     -20.152   4.271   8.069  1.00 97.91           O  
ATOM   2165  CG1 VAL A 132     -19.482   3.360   4.892  1.00 97.91           C  
ATOM   2166 HG11 VAL A 132     -19.544   3.208   3.815  1.00 97.91           H  
ATOM   2167 HG12 VAL A 132     -20.296   4.022   5.188  1.00 97.91           H  
ATOM   2168 HG13 VAL A 132     -18.530   3.833   5.133  1.00 97.91           H  
ATOM   2169  CG2 VAL A 132     -18.536   1.068   5.037  1.00 97.91           C  
ATOM   2170 HG21 VAL A 132     -17.537   1.437   5.269  1.00 97.91           H  
ATOM   2171 HG22 VAL A 132     -18.651   0.064   5.447  1.00 97.91           H  
ATOM   2172 HG23 VAL A 132     -18.649   0.999   3.955  1.00 97.91           H  
ATOM   2173  N   THR A 133     -21.723   2.675   7.878  1.00 98.11           N  
ATOM   2174  H   THR A 133     -21.947   1.754   7.529  1.00 98.11           H  
ATOM   2175  CA  THR A 133     -22.803   3.449   8.510  1.00 98.11           C  
ATOM   2176  HA  THR A 133     -22.934   4.381   7.961  1.00 98.11           H  
ATOM   2177  C   THR A 133     -22.462   3.813   9.952  1.00 98.11           C  
ATOM   2178  CB  THR A 133     -24.125   2.667   8.473  1.00 98.11           C  
ATOM   2179  HB  THR A 133     -24.007   1.729   9.016  1.00 98.11           H  
ATOM   2180  O   THR A 133     -22.613   4.972  10.337  1.00 98.11           O  
ATOM   2181  CG2 THR A 133     -25.297   3.447   9.069  1.00 98.11           C  
ATOM   2182 HG21 THR A 133     -26.223   2.896   8.903  1.00 98.11           H  
ATOM   2183 HG22 THR A 133     -25.161   3.561  10.145  1.00 98.11           H  
ATOM   2184 HG23 THR A 133     -25.371   4.433   8.610  1.00 98.11           H  
ATOM   2185  OG1 THR A 133     -24.472   2.375   7.140  1.00 98.11           O  
ATOM   2186  HG1 THR A 133     -24.792   3.183   6.732  1.00 98.11           H  
ATOM   2187  N   PHE A 134     -21.965   2.855  10.738  1.00 98.69           N  
ATOM   2188  H   PHE A 134     -21.884   1.914  10.381  1.00 98.69           H  
ATOM   2189  CA  PHE A 134     -21.540   3.101  12.113  1.00 98.69           C  
ATOM   2190  HA  PHE A 134     -22.377   3.509  12.679  1.00 98.69           H  
ATOM   2191  C   PHE A 134     -20.428   4.149  12.197  1.00 98.69           C  
ATOM   2192  CB  PHE A 134     -21.123   1.780  12.762  1.00 98.69           C  
ATOM   2193  HB2 PHE A 134     -20.447   1.248  12.092  1.00 98.69           H  
ATOM   2194  HB3 PHE A 134     -22.008   1.159  12.902  1.00 98.69           H  
ATOM   2195  O   PHE A 134     -20.595   5.127  12.916  1.00 98.69           O  
ATOM   2196  CG  PHE A 134     -20.432   1.968  14.094  1.00 98.69           C  
ATOM   2197  CD1 PHE A 134     -19.028   1.917  14.160  1.00 98.69           C  
ATOM   2198  HD1 PHE A 134     -18.444   1.708  13.276  1.00 98.69           H  
ATOM   2199  CD2 PHE A 134     -21.183   2.240  15.252  1.00 98.69           C  
ATOM   2200  HD2 PHE A 134     -22.261   2.272  15.209  1.00 98.69           H  
ATOM   2201  CE1 PHE A 134     -18.378   2.129  15.384  1.00 98.69           C  
ATOM   2202  HE1 PHE A 134     -17.301   2.063  15.436  1.00 98.69           H  
ATOM   2203  CE2 PHE A 134     -20.527   2.457  16.476  1.00 98.69           C  
ATOM   2204  HE2 PHE A 134     -21.097   2.639  17.375  1.00 98.69           H  
ATOM   2205  CZ  PHE A 134     -19.125   2.399  16.542  1.00 98.69           C  
ATOM   2206  HZ  PHE A 134     -18.621   2.538  17.487  1.00 98.69           H  
ATOM   2207  N   LEU A 135     -19.340   4.006  11.433  1.00 98.51           N  
ATOM   2208  H   LEU A 135     -19.264   3.186  10.849  1.00 98.51           H  
ATOM   2209  CA  LEU A 135     -18.225   4.957  11.448  1.00 98.51           C  
ATOM   2210  HA  LEU A 135     -17.840   5.037  12.465  1.00 98.51           H  
ATOM   2211  C   LEU A 135     -18.657   6.364  11.035  1.00 98.51           C  
ATOM   2212  CB  LEU A 135     -17.113   4.474  10.505  1.00 98.51           C  
ATOM   2213  HB2 LEU A 135     -16.439   5.309  10.313  1.00 98.51           H  
ATOM   2214  HB3 LEU A 135     -17.561   4.188   9.554  1.00 98.51           H  
ATOM   2215  O   LEU A 135     -18.210   7.339  11.637  1.00 98.51           O  
ATOM   2216  CG  LEU A 135     -16.269   3.308  11.040  1.00 98.51           C  
ATOM   2217  HG  LEU A 135     -16.906   2.460  11.292  1.00 98.51           H  
ATOM   2218  CD1 LEU A 135     -15.297   2.900   9.937  1.00 98.51           C  
ATOM   2219 HD11 LEU A 135     -14.637   2.114  10.304  1.00 98.51           H  
ATOM   2220 HD12 LEU A 135     -14.691   3.761   9.654  1.00 98.51           H  
ATOM   2221 HD13 LEU A 135     -15.850   2.530   9.074  1.00 98.51           H  
ATOM   2222  CD2 LEU A 135     -15.449   3.698  12.273  1.00 98.51           C  
ATOM   2223 HD21 LEU A 135     -16.107   3.930  13.111  1.00 98.51           H  
ATOM   2224 HD22 LEU A 135     -14.819   4.560  12.056  1.00 98.51           H  
ATOM   2225 HD23 LEU A 135     -14.819   2.861  12.574  1.00 98.51           H  
ATOM   2226  N   TYR A 136     -19.543   6.477  10.041  1.00 98.16           N  
ATOM   2227  H   TYR A 136     -19.850   5.640   9.567  1.00 98.16           H  
ATOM   2228  CA  TYR A 136     -20.108   7.762   9.641  1.00 98.16           C  
ATOM   2229  HA  TYR A 136     -19.293   8.435   9.375  1.00 98.16           H  
ATOM   2230  C   TYR A 136     -20.874   8.418  10.799  1.00 98.16           C  
ATOM   2231  CB  TYR A 136     -20.997   7.569   8.406  1.00 98.16           C  
ATOM   2232  HB2 TYR A 136     -21.758   6.818   8.618  1.00 98.16           H  
ATOM   2233  HB3 TYR A 136     -20.386   7.192   7.586  1.00 98.16           H  
ATOM   2234  O   TYR A 136     -20.569   9.546  11.183  1.00 98.16           O  
ATOM   2235  CG  TYR A 136     -21.679   8.848   7.962  1.00 98.16           C  
ATOM   2236  CD1 TYR A 136     -23.000   9.120   8.365  1.00 98.16           C  
ATOM   2237  HD1 TYR A 136     -23.540   8.403   8.966  1.00 98.16           H  
ATOM   2238  CD2 TYR A 136     -20.970   9.787   7.189  1.00 98.16           C  
ATOM   2239  HD2 TYR A 136     -19.950   9.584   6.896  1.00 98.16           H  
ATOM   2240  CE1 TYR A 136     -23.614  10.332   7.994  1.00 98.16           C  
ATOM   2241  HE1 TYR A 136     -24.625  10.556   8.301  1.00 98.16           H  
ATOM   2242  CE2 TYR A 136     -21.579  11.000   6.818  1.00 98.16           C  
ATOM   2243  HE2 TYR A 136     -21.026  11.728   6.243  1.00 98.16           H  
ATOM   2244  OH  TYR A 136     -23.496  12.445   6.876  1.00 98.16           O  
ATOM   2245  HH  TYR A 136     -22.897  13.012   6.385  1.00 98.16           H  
ATOM   2246  CZ  TYR A 136     -22.904  11.274   7.222  1.00 98.16           C  
ATOM   2247  N   LEU A 137     -21.833   7.707  11.400  1.00 98.44           N  
ATOM   2248  H   LEU A 137     -21.999   6.758  11.093  1.00 98.44           H  
ATOM   2249  CA  LEU A 137     -22.635   8.244  12.503  1.00 98.44           C  
ATOM   2250  HA  LEU A 137     -23.056   9.203  12.199  1.00 98.44           H  
ATOM   2251  C   LEU A 137     -21.789   8.531  13.750  1.00 98.44           C  
ATOM   2252  CB  LEU A 137     -23.777   7.269  12.833  1.00 98.44           C  
ATOM   2253  HB2 LEU A 137     -24.273   7.620  13.738  1.00 98.44           H  
ATOM   2254  HB3 LEU A 137     -23.346   6.291  13.047  1.00 98.44           H  
ATOM   2255  O   LEU A 137     -21.972   9.568  14.381  1.00 98.44           O  
ATOM   2256  CG  LEU A 137     -24.842   7.115  11.734  1.00 98.44           C  
ATOM   2257  HG  LEU A 137     -24.379   6.782  10.805  1.00 98.44           H  
ATOM   2258  CD1 LEU A 137     -25.862   6.064  12.171  1.00 98.44           C  
ATOM   2259 HD11 LEU A 137     -26.627   5.943  11.404  1.00 98.44           H  
ATOM   2260 HD12 LEU A 137     -26.330   6.355  13.111  1.00 98.44           H  
ATOM   2261 HD13 LEU A 137     -25.355   5.108  12.303  1.00 98.44           H  
ATOM   2262  CD2 LEU A 137     -25.585   8.424  11.454  1.00 98.44           C  
ATOM   2263 HD21 LEU A 137     -25.999   8.816  12.382  1.00 98.44           H  
ATOM   2264 HD22 LEU A 137     -26.390   8.242  10.741  1.00 98.44           H  
ATOM   2265 HD23 LEU A 137     -24.903   9.157  11.023  1.00 98.44           H  
ATOM   2266  N   ALA A 138     -20.840   7.652  14.073  1.00 98.52           N  
ATOM   2267  H   ALA A 138     -20.762   6.810  13.522  1.00 98.52           H  
ATOM   2268  CA  ALA A 138     -19.923   7.801  15.195  1.00 98.52           C  
ATOM   2269  HA  ALA A 138     -20.502   7.939  16.108  1.00 98.52           H  
ATOM   2270  C   ALA A 138     -19.026   9.035  15.030  1.00 98.52           C  
ATOM   2271  CB  ALA A 138     -19.111   6.509  15.328  1.00 98.52           C  
ATOM   2272  HB1 ALA A 138     -18.590   6.294  14.396  1.00 98.52           H  
ATOM   2273  HB2 ALA A 138     -19.773   5.676  15.566  1.00 98.52           H  
ATOM   2274  HB3 ALA A 138     -18.375   6.616  16.125  1.00 98.52           H  
ATOM   2275  O   ALA A 138     -18.960   9.859  15.938  1.00 98.52           O  
ATOM   2276  N   LYS A 139     -18.414   9.246  13.855  1.00 98.34           N  
ATOM   2277  H   LYS A 139     -18.504   8.544  13.135  1.00 98.34           H  
ATOM   2278  CA  LYS A 139     -17.604  10.448  13.574  1.00 98.34           C  
ATOM   2279  HA  LYS A 139     -16.783  10.497  14.289  1.00 98.34           H  
ATOM   2280  C   LYS A 139     -18.407  11.743  13.739  1.00 98.34           C  
ATOM   2281  CB  LYS A 139     -17.013  10.337  12.159  1.00 98.34           C  
ATOM   2282  HB2 LYS A 139     -17.817  10.253  11.428  1.00 98.34           H  
ATOM   2283  HB3 LYS A 139     -16.395   9.440  12.106  1.00 98.34           H  
ATOM   2284  O   LYS A 139     -17.876  12.754  14.192  1.00 98.34           O  
ATOM   2285  CG  LYS A 139     -16.149  11.564  11.829  1.00 98.34           C  
ATOM   2286  HG2 LYS A 139     -16.777  12.454  11.793  1.00 98.34           H  
ATOM   2287  HG3 LYS A 139     -15.404  11.691  12.614  1.00 98.34           H  
ATOM   2288  CD  LYS A 139     -15.436  11.440  10.484  1.00 98.34           C  
ATOM   2289  HD2 LYS A 139     -14.772  10.575  10.521  1.00 98.34           H  
ATOM   2290  HD3 LYS A 139     -16.166  11.322   9.684  1.00 98.34           H  
ATOM   2291  CE  LYS A 139     -14.598  12.703  10.272  1.00 98.34           C  
ATOM   2292  HE2 LYS A 139     -15.264  13.561  10.186  1.00 98.34           H  
ATOM   2293  HE3 LYS A 139     -13.984  12.857  11.159  1.00 98.34           H  
ATOM   2294  NZ  LYS A 139     -13.719  12.597   9.085  1.00 98.34           N  
ATOM   2295  HZ1 LYS A 139     -13.111  11.797   9.185  1.00 98.34           H  
ATOM   2296  HZ2 LYS A 139     -13.116  13.407   9.052  1.00 98.34           H  
ATOM   2297  HZ3 LYS A 139     -14.256  12.522   8.234  1.00 98.34           H  
ATOM   2298  N   HIS A 140     -19.687  11.719  13.376  1.00 98.14           N  
ATOM   2299  H   HIS A 140     -20.050  10.858  12.993  1.00 98.14           H  
ATOM   2300  CA  HIS A 140     -20.577  12.878  13.434  1.00 98.14           C  
ATOM   2301  HA  HIS A 140     -19.965  13.780  13.455  1.00 98.14           H  
ATOM   2302  C   HIS A 140     -21.428  12.949  14.709  1.00 98.14           C  
ATOM   2303  CB  HIS A 140     -21.411  12.935  12.144  1.00 98.14           C  
ATOM   2304  HB2 HIS A 140     -21.936  11.989  12.009  1.00 98.14           H  
ATOM   2305  HB3 HIS A 140     -22.157  13.726  12.224  1.00 98.14           H  
ATOM   2306  O   HIS A 140     -22.338  13.769  14.763  1.00 98.14           O  
ATOM   2307  CG  HIS A 140     -20.563  13.228  10.932  1.00 98.14           C  
ATOM   2308  CD2 HIS A 140     -20.283  12.393   9.884  1.00 98.14           C  
ATOM   2309  HD2 HIS A 140     -20.667  11.393   9.742  1.00 98.14           H  
ATOM   2310  ND1 HIS A 140     -19.917  14.416  10.683  1.00 98.14           N  
ATOM   2311  HD1 HIS A 140     -19.964  15.242  11.261  1.00 98.14           H  
ATOM   2312  CE1 HIS A 140     -19.258  14.296   9.520  1.00 98.14           C  
ATOM   2313  HE1 HIS A 140     -18.670  15.075   9.058  1.00 98.14           H  
ATOM   2314  NE2 HIS A 140     -19.439  13.075   8.998  1.00 98.14           N  
ATOM   2315  N   TYR A 141     -21.138  12.145  15.736  1.00 97.82           N  
ATOM   2316  H   TYR A 141     -20.379  11.490  15.620  1.00 97.82           H  
ATOM   2317  CA  TYR A 141     -22.019  11.912  16.889  1.00 97.82           C  
ATOM   2318  HA  TYR A 141     -22.893  11.361  16.543  1.00 97.82           H  
ATOM   2319  C   TYR A 141     -22.529  13.187  17.592  1.00 97.82           C  
ATOM   2320  CB  TYR A 141     -21.249  11.020  17.866  1.00 97.82           C  
ATOM   2321  HB2 TYR A 141     -20.362  11.543  18.224  1.00 97.82           H  
ATOM   2322  HB3 TYR A 141     -20.922  10.128  17.332  1.00 97.82           H  
ATOM   2323  O   TYR A 141     -23.704  13.288  17.948  1.00 97.82           O  
ATOM   2324  CG  TYR A 141     -22.060  10.540  19.041  1.00 97.82           C  
ATOM   2325  CD1 TYR A 141     -21.994  11.217  20.272  1.00 97.82           C  
ATOM   2326  HD1 TYR A 141     -21.362  12.086  20.386  1.00 97.82           H  
ATOM   2327  CD2 TYR A 141     -22.861   9.391  18.898  1.00 97.82           C  
ATOM   2328  HD2 TYR A 141     -22.903   8.876  17.950  1.00 97.82           H  
ATOM   2329  CE1 TYR A 141     -22.745  10.748  21.363  1.00 97.82           C  
ATOM   2330  HE1 TYR A 141     -22.692  11.241  22.322  1.00 97.82           H  
ATOM   2331  CE2 TYR A 141     -23.578   8.895  20.002  1.00 97.82           C  
ATOM   2332  HE2 TYR A 141     -24.165   7.991  19.932  1.00 97.82           H  
ATOM   2333  OH  TYR A 141     -24.195   9.110  22.307  1.00 97.82           O  
ATOM   2334  HH  TYR A 141     -23.859   8.237  22.522  1.00 97.82           H  
ATOM   2335  CZ  TYR A 141     -23.524   9.581  21.232  1.00 97.82           C  
ATOM   2336  N   GLU A 142     -21.669  14.195  17.746  1.00 95.16           N  
ATOM   2337  H   GLU A 142     -20.706  14.036  17.486  1.00 95.16           H  
ATOM   2338  CA  GLU A 142     -22.010  15.482  18.378  1.00 95.16           C  
ATOM   2339  HA  GLU A 142     -22.690  15.314  19.213  1.00 95.16           H  
ATOM   2340  C   GLU A 142     -22.690  16.477  17.423  1.00 95.16           C  
ATOM   2341  CB  GLU A 142     -20.729  16.121  18.921  1.00 95.16           C  
ATOM   2342  HB2 GLU A 142     -20.040  16.250  18.088  1.00 95.16           H  
ATOM   2343  HB3 GLU A 142     -20.968  17.103  19.330  1.00 95.16           H  
ATOM   2344  O   GLU A 142     -23.280  17.461  17.861  1.00 95.16           O  
ATOM   2345  CG  GLU A 142     -20.061  15.286  20.023  1.00 95.16           C  
ATOM   2346  HG2 GLU A 142     -20.747  15.209  20.867  1.00 95.16           H  
ATOM   2347  HG3 GLU A 142     -19.868  14.280  19.650  1.00 95.16           H  
ATOM   2348  CD  GLU A 142     -18.729  15.895  20.482  1.00 95.16           C  
ATOM   2349  OE1 GLU A 142     -18.217  15.419  21.514  1.00 95.16           O  
ATOM   2350  OE2 GLU A 142     -18.207  16.785  19.768  1.00 95.16           O  
ATOM   2351  N   LYS A 143     -22.605  16.237  16.111  1.00 94.79           N  
ATOM   2352  H   LYS A 143     -22.217  15.344  15.840  1.00 94.79           H  
ATOM   2353  CA  LYS A 143     -23.044  17.139  15.032  1.00 94.79           C  
ATOM   2354  HA  LYS A 143     -23.613  17.957  15.472  1.00 94.79           H  
ATOM   2355  C   LYS A 143     -24.011  16.441  14.072  1.00 94.79           C  
ATOM   2356  CB  LYS A 143     -21.824  17.734  14.307  1.00 94.79           C  
ATOM   2357  HB2 LYS A 143     -22.172  18.388  13.507  1.00 94.79           H  
ATOM   2358  HB3 LYS A 143     -21.247  16.923  13.863  1.00 94.79           H  
ATOM   2359  O   LYS A 143     -23.997  16.699  12.868  1.00 94.79           O  
ATOM   2360  CG  LYS A 143     -20.921  18.555  15.238  1.00 94.79           C  
ATOM   2361  HG2 LYS A 143     -20.543  17.917  16.037  1.00 94.79           H  
ATOM   2362  HG3 LYS A 143     -21.500  19.366  15.679  1.00 94.79           H  
ATOM   2363  CD  LYS A 143     -19.727  19.136  14.473  1.00 94.79           C  
ATOM   2364  HD2 LYS A 143     -20.084  19.825  13.707  1.00 94.79           H  
ATOM   2365  HD3 LYS A 143     -19.174  18.322  14.005  1.00 94.79           H  
ATOM   2366  CE  LYS A 143     -18.822  19.872  15.466  1.00 94.79           C  
ATOM   2367  HE2 LYS A 143     -18.573  19.187  16.276  1.00 94.79           H  
ATOM   2368  HE3 LYS A 143     -19.383  20.698  15.905  1.00 94.79           H  
ATOM   2369  NZ  LYS A 143     -17.578  20.371  14.829  1.00 94.79           N  
ATOM   2370  HZ1 LYS A 143     -17.042  19.597  14.461  1.00 94.79           H  
ATOM   2371  HZ2 LYS A 143     -17.007  20.832  15.523  1.00 94.79           H  
ATOM   2372  HZ3 LYS A 143     -17.788  21.025  14.089  1.00 94.79           H  
ATOM   2373  N   LEU A 144     -24.821  15.523  14.599  1.00 94.87           N  
ATOM   2374  H   LEU A 144     -24.742  15.341  15.590  1.00 94.87           H  
ATOM   2375  CA  LEU A 144     -25.836  14.816  13.826  1.00 94.87           C  
ATOM   2376  HA  LEU A 144     -25.351  14.368  12.959  1.00 94.87           H  
ATOM   2377  C   LEU A 144     -26.892  15.797  13.305  1.00 94.87           C  
ATOM   2378  CB  LEU A 144     -26.476  13.703  14.673  1.00 94.87           C  
ATOM   2379  HB2 LEU A 144     -27.348  13.316  14.146  1.00 94.87           H  
ATOM   2380  HB3 LEU A 144     -26.827  14.144  15.606  1.00 94.87           H  
ATOM   2381  O   LEU A 144     -27.311  16.722  14.001  1.00 94.87           O  
ATOM   2382  CG  LEU A 144     -25.538  12.524  14.989  1.00 94.87           C  
ATOM   2383  HG  LEU A 144     -24.605  12.900  15.407  1.00 94.87           H  
ATOM   2384  CD1 LEU A 144     -26.190  11.633  16.040  1.00 94.87           C  
ATOM   2385 HD11 LEU A 144     -26.293  12.207  16.961  1.00 94.87           H  
ATOM   2386 HD12 LEU A 144     -27.173  11.301  15.707  1.00 94.87           H  
ATOM   2387 HD13 LEU A 144     -25.555  10.771  16.244  1.00 94.87           H  
ATOM   2388  CD2 LEU A 144     -25.229  11.673  13.753  1.00 94.87           C  
ATOM   2389 HD21 LEU A 144     -26.153  11.297  13.314  1.00 94.87           H  
ATOM   2390 HD22 LEU A 144     -24.679  12.265  13.022  1.00 94.87           H  
ATOM   2391 HD23 LEU A 144     -24.597  10.835  14.044  1.00 94.87           H  
ATOM   2392  N   THR A 145     -27.324  15.578  12.068  1.00 93.95           N  
ATOM   2393  H   THR A 145     -26.922  14.818  11.537  1.00 93.95           H  
ATOM   2394  CA  THR A 145     -28.349  16.377  11.393  1.00 93.95           C  
ATOM   2395  HA  THR A 145     -28.579  17.255  11.997  1.00 93.95           H  
ATOM   2396  C   THR A 145     -29.637  15.569  11.242  1.00 93.95           C  
ATOM   2397  CB  THR A 145     -27.846  16.872  10.029  1.00 93.95           C  
ATOM   2398  HB  THR A 145     -28.647  17.420   9.532  1.00 93.95           H  
ATOM   2399  O   THR A 145     -29.597  14.363  10.981  1.00 93.95           O  
ATOM   2400  CG2 THR A 145     -26.632  17.793  10.160  1.00 93.95           C  
ATOM   2401 HG21 THR A 145     -26.880  18.631  10.812  1.00 93.95           H  
ATOM   2402 HG22 THR A 145     -26.352  18.181   9.181  1.00 93.95           H  
ATOM   2403 HG23 THR A 145     -25.786  17.255  10.589  1.00 93.95           H  
ATOM   2404  OG1 THR A 145     -27.456  15.787   9.217  1.00 93.95           O  
ATOM   2405  HG1 THR A 145     -27.061  16.149   8.420  1.00 93.95           H  
ATOM   2406  N   GLY A 146     -30.792  16.219  11.388  1.00 94.39           N  
ATOM   2407  H   GLY A 146     -30.779  17.183  11.691  1.00 94.39           H  
ATOM   2408  CA  GLY A 146     -32.108  15.577  11.313  1.00 94.39           C  
ATOM   2409  HA2 GLY A 146     -32.541  15.745  10.327  1.00 94.39           H  
ATOM   2410  HA3 GLY A 146     -32.016  14.502  11.470  1.00 94.39           H  
ATOM   2411  C   GLY A 146     -33.075  16.109  12.365  1.00 94.39           C  
ATOM   2412  O   GLY A 146     -32.742  17.041  13.101  1.00 94.39           O  
ATOM   2413  N   SER A 147     -34.267  15.513  12.428  1.00 97.09           N  
ATOM   2414  H   SER A 147     -34.459  14.712  11.842  1.00 97.09           H  
ATOM   2415  CA  SER A 147     -35.213  15.784  13.512  1.00 97.09           C  
ATOM   2416  HA  SER A 147     -35.382  16.860  13.542  1.00 97.09           H  
ATOM   2417  C   SER A 147     -34.635  15.334  14.869  1.00 97.09           C  
ATOM   2418  CB  SER A 147     -36.557  15.102  13.228  1.00 97.09           C  
ATOM   2419  HB2 SER A 147     -36.881  15.321  12.211  1.00 97.09           H  
ATOM   2420  HB3 SER A 147     -37.305  15.487  13.921  1.00 97.09           H  
ATOM   2421  O   SER A 147     -33.722  14.500  14.899  1.00 97.09           O  
ATOM   2422  OG  SER A 147     -36.461  13.708  13.411  1.00 97.09           O  
ATOM   2423  HG  SER A 147     -36.287  13.282  12.568  1.00 97.09           H  
ATOM   2424  N   PRO A 148     -35.139  15.852  16.006  1.00 96.05           N  
ATOM   2425  CA  PRO A 148     -34.721  15.384  17.328  1.00 96.05           C  
ATOM   2426  HA  PRO A 148     -33.678  15.661  17.484  1.00 96.05           H  
ATOM   2427  C   PRO A 148     -34.853  13.863  17.490  1.00 96.05           C  
ATOM   2428  CB  PRO A 148     -35.596  16.151  18.326  1.00 96.05           C  
ATOM   2429  HB2 PRO A 148     -35.068  16.343  19.260  1.00 96.05           H  
ATOM   2430  HB3 PRO A 148     -36.521  15.608  18.521  1.00 96.05           H  
ATOM   2431  O   PRO A 148     -33.900  13.214  17.914  1.00 96.05           O  
ATOM   2432  CG  PRO A 148     -35.918  17.445  17.579  1.00 96.05           C  
ATOM   2433  HG2 PRO A 148     -35.079  18.136  17.664  1.00 96.05           H  
ATOM   2434  HG3 PRO A 148     -36.836  17.907  17.945  1.00 96.05           H  
ATOM   2435  CD  PRO A 148     -36.056  16.977  16.132  1.00 96.05           C  
ATOM   2436  HD2 PRO A 148     -35.797  17.791  15.454  1.00 96.05           H  
ATOM   2437  HD3 PRO A 148     -37.076  16.638  15.951  1.00 96.05           H  
ATOM   2438  N   GLU A 149     -35.975  13.291  17.046  1.00 96.13           N  
ATOM   2439  H   GLU A 149     -36.709  13.877  16.675  1.00 96.13           H  
ATOM   2440  CA  GLU A 149     -36.234  11.848  17.093  1.00 96.13           C  
ATOM   2441  HA  GLU A 149     -36.126  11.498  18.119  1.00 96.13           H  
ATOM   2442  C   GLU A 149     -35.245  11.054  16.220  1.00 96.13           C  
ATOM   2443  CB  GLU A 149     -37.683  11.608  16.639  1.00 96.13           C  
ATOM   2444  HB2 GLU A 149     -38.348  12.230  17.239  1.00 96.13           H  
ATOM   2445  HB3 GLU A 149     -37.781  11.897  15.593  1.00 96.13           H  
ATOM   2446  O   GLU A 149     -34.701  10.035  16.649  1.00 96.13           O  
ATOM   2447  CG  GLU A 149     -38.096  10.141  16.809  1.00 96.13           C  
ATOM   2448  HG2 GLU A 149     -37.417   9.510  16.235  1.00 96.13           H  
ATOM   2449  HG3 GLU A 149     -37.993   9.869  17.860  1.00 96.13           H  
ATOM   2450  CD  GLU A 149     -39.526   9.837  16.349  1.00 96.13           C  
ATOM   2451  OE1 GLU A 149     -39.905   8.650  16.499  1.00 96.13           O  
ATOM   2452  OE2 GLU A 149     -40.201  10.723  15.781  1.00 96.13           O  
ATOM   2453  N   ASP A 150     -34.941  11.536  15.010  1.00 97.23           N  
ATOM   2454  H   ASP A 150     -35.427  12.356  14.677  1.00 97.23           H  
ATOM   2455  CA  ASP A 150     -33.944  10.889  14.148  1.00 97.23           C  
ATOM   2456  HA  ASP A 150     -34.224   9.846  14.001  1.00 97.23           H  
ATOM   2457  C   ASP A 150     -32.550  10.921  14.775  1.00 97.23           C  
ATOM   2458  CB  ASP A 150     -33.856  11.574  12.781  1.00 97.23           C  
ATOM   2459  HB2 ASP A 150     -33.020  11.144  12.229  1.00 97.23           H  
ATOM   2460  HB3 ASP A 150     -33.645  12.635  12.919  1.00 97.23           H  
ATOM   2461  O   ASP A 150     -31.793   9.953  14.672  1.00 97.23           O  
ATOM   2462  CG  ASP A 150     -35.108  11.399  11.933  1.00 97.23           C  
ATOM   2463  OD1 ASP A 150     -35.642  10.269  11.901  1.00 97.23           O  
ATOM   2464  OD2 ASP A 150     -35.476  12.415  11.296  1.00 97.23           O  
ATOM   2465  N   ASN A 151     -32.190  12.030  15.421  1.00 97.66           N  
ATOM   2466  H   ASN A 151     -32.862  12.782  15.480  1.00 97.66           H  
ATOM   2467  CA  ASN A 151     -30.905  12.168  16.094  1.00 97.66           C  
ATOM   2468  HA  ASN A 151     -30.117  11.855  15.410  1.00 97.66           H  
ATOM   2469  C   ASN A 151     -30.810  11.245  17.312  1.00 97.66           C  
ATOM   2470  CB  ASN A 151     -30.677  13.642  16.456  1.00 97.66           C  
ATOM   2471  HB2 ASN A 151     -29.829  13.715  17.137  1.00 97.66           H  
ATOM   2472  HB3 ASN A 151     -31.559  14.031  16.965  1.00 97.66           H  
ATOM   2473  O   ASN A 151     -29.764  10.628  17.508  1.00 97.66           O  
ATOM   2474  CG  ASN A 151     -30.366  14.510  15.248  1.00 97.66           C  
ATOM   2475  ND2 ASN A 151     -30.517  15.804  15.391  1.00 97.66           N  
ATOM   2476 HD21 ASN A 151     -30.354  16.375  14.574  1.00 97.66           H  
ATOM   2477 HD22 ASN A 151     -30.964  16.172  16.218  1.00 97.66           H  
ATOM   2478  OD1 ASN A 151     -29.938  14.054  14.196  1.00 97.66           O  
ATOM   2479  N   GLU A 152     -31.882  11.087  18.089  1.00 97.16           N  
ATOM   2480  H   GLU A 152     -32.707  11.641  17.906  1.00 97.16           H  
ATOM   2481  CA  GLU A 152     -31.948  10.111  19.183  1.00 97.16           C  
ATOM   2482  HA  GLU A 152     -31.136  10.298  19.886  1.00 97.16           H  
ATOM   2483  C   GLU A 152     -31.771   8.679  18.673  1.00 97.16           C  
ATOM   2484  CB  GLU A 152     -33.274  10.243  19.940  1.00 97.16           C  
ATOM   2485  HB2 GLU A 152     -34.098  10.303  19.228  1.00 97.16           H  
ATOM   2486  HB3 GLU A 152     -33.410   9.355  20.557  1.00 97.16           H  
ATOM   2487  O   GLU A 152     -30.928   7.946  19.193  1.00 97.16           O  
ATOM   2488  CG  GLU A 152     -33.278  11.473  20.855  1.00 97.16           C  
ATOM   2489  HG2 GLU A 152     -32.474  11.362  21.583  1.00 97.16           H  
ATOM   2490  HG3 GLU A 152     -33.063  12.364  20.265  1.00 97.16           H  
ATOM   2491  CD  GLU A 152     -34.608  11.664  21.598  1.00 97.16           C  
ATOM   2492  OE1 GLU A 152     -34.716  12.707  22.280  1.00 97.16           O  
ATOM   2493  OE2 GLU A 152     -35.484  10.777  21.492  1.00 97.16           O  
ATOM   2494  N   ARG A 153     -32.466   8.299  17.592  1.00 97.88           N  
ATOM   2495  H   ARG A 153     -33.158   8.943  17.235  1.00 97.88           H  
ATOM   2496  CA  ARG A 153     -32.314   6.978  16.953  1.00 97.88           C  
ATOM   2497  HA  ARG A 153     -32.514   6.205  17.694  1.00 97.88           H  
ATOM   2498  C   ARG A 153     -30.884   6.739  16.454  1.00 97.88           C  
ATOM   2499  CB  ARG A 153     -33.322   6.843  15.802  1.00 97.88           C  
ATOM   2500  HB2 ARG A 153     -33.082   5.950  15.225  1.00 97.88           H  
ATOM   2501  HB3 ARG A 153     -33.223   7.706  15.144  1.00 97.88           H  
ATOM   2502  O   ARG A 153     -30.330   5.662  16.671  1.00 97.88           O  
ATOM   2503  CG  ARG A 153     -34.783   6.728  16.274  1.00 97.88           C  
ATOM   2504  HG2 ARG A 153     -34.932   5.773  16.776  1.00 97.88           H  
ATOM   2505  HG3 ARG A 153     -35.025   7.532  16.969  1.00 97.88           H  
ATOM   2506  CD  ARG A 153     -35.701   6.822  15.051  1.00 97.88           C  
ATOM   2507  HD2 ARG A 153     -35.458   6.009  14.368  1.00 97.88           H  
ATOM   2508  HD3 ARG A 153     -35.512   7.772  14.551  1.00 97.88           H  
ATOM   2509  NE  ARG A 153     -37.134   6.756  15.397  1.00 97.88           N  
ATOM   2510  HE  ARG A 153     -37.404   6.884  16.362  1.00 97.88           H  
ATOM   2511  NH1 ARG A 153     -37.908   6.729  13.239  1.00 97.88           N  
ATOM   2512 HH11 ARG A 153     -36.989   7.025  12.943  1.00 97.88           H  
ATOM   2513 HH12 ARG A 153     -38.694   6.872  12.621  1.00 97.88           H  
ATOM   2514  NH2 ARG A 153     -39.359   6.629  14.911  1.00 97.88           N  
ATOM   2515 HH21 ARG A 153     -39.565   7.105  15.778  1.00 97.88           H  
ATOM   2516 HH22 ARG A 153     -40.108   6.714  14.239  1.00 97.88           H  
ATOM   2517  CZ  ARG A 153     -38.124   6.693  14.524  1.00 97.88           C  
ATOM   2518  N   LYS A 154     -30.256   7.738  15.821  1.00 98.20           N  
ATOM   2519  H   LYS A 154     -30.789   8.580  15.658  1.00 98.20           H  
ATOM   2520  CA  LYS A 154     -28.857   7.666  15.351  1.00 98.20           C  
ATOM   2521  HA  LYS A 154     -28.730   6.777  14.734  1.00 98.20           H  
ATOM   2522  C   LYS A 154     -27.867   7.528  16.507  1.00 98.20           C  
ATOM   2523  CB  LYS A 154     -28.512   8.911  14.522  1.00 98.20           C  
ATOM   2524  HB2 LYS A 154     -27.432   8.969  14.389  1.00 98.20           H  
ATOM   2525  HB3 LYS A 154     -28.835   9.792  15.077  1.00 98.20           H  
ATOM   2526  O   LYS A 154     -26.953   6.711  16.418  1.00 98.20           O  
ATOM   2527  CG  LYS A 154     -29.170   8.910  13.136  1.00 98.20           C  
ATOM   2528  HG2 LYS A 154     -30.224   8.650  13.226  1.00 98.20           H  
ATOM   2529  HG3 LYS A 154     -28.690   8.162  12.505  1.00 98.20           H  
ATOM   2530  CD  LYS A 154     -29.037  10.294  12.487  1.00 98.20           C  
ATOM   2531  HD2 LYS A 154     -29.329  11.062  13.204  1.00 98.20           H  
ATOM   2532  HD3 LYS A 154     -28.004  10.458  12.182  1.00 98.20           H  
ATOM   2533  CE  LYS A 154     -29.965  10.386  11.276  1.00 98.20           C  
ATOM   2534  HE2 LYS A 154     -30.981  10.193  11.620  1.00 98.20           H  
ATOM   2535  HE3 LYS A 154     -29.699   9.610  10.559  1.00 98.20           H  
ATOM   2536  NZ  LYS A 154     -29.901  11.724  10.644  1.00 98.20           N  
ATOM   2537  HZ1 LYS A 154     -30.059  12.466  11.311  1.00 98.20           H  
ATOM   2538  HZ2 LYS A 154     -30.608  11.831   9.930  1.00 98.20           H  
ATOM   2539  HZ3 LYS A 154     -28.995  11.923  10.244  1.00 98.20           H  
ATOM   2540  N   LYS A 155     -28.047   8.289  17.593  1.00 98.15           N  
ATOM   2541  H   LYS A 155     -28.812   8.949  17.595  1.00 98.15           H  
ATOM   2542  CA  LYS A 155     -27.212   8.168  18.799  1.00 98.15           C  
ATOM   2543  HA  LYS A 155     -26.161   8.244  18.519  1.00 98.15           H  
ATOM   2544  C   LYS A 155     -27.380   6.802  19.444  1.00 98.15           C  
ATOM   2545  CB  LYS A 155     -27.533   9.269  19.816  1.00 98.15           C  
ATOM   2546  HB2 LYS A 155     -27.064   9.010  20.765  1.00 98.15           H  
ATOM   2547  HB3 LYS A 155     -28.610   9.332  19.969  1.00 98.15           H  
ATOM   2548  O   LYS A 155     -26.380   6.144  19.704  1.00 98.15           O  
ATOM   2549  CG  LYS A 155     -26.988  10.627  19.369  1.00 98.15           C  
ATOM   2550  HG2 LYS A 155     -27.480  10.933  18.445  1.00 98.15           H  
ATOM   2551  HG3 LYS A 155     -25.916  10.549  19.189  1.00 98.15           H  
ATOM   2552  CD  LYS A 155     -27.243  11.680  20.447  1.00 98.15           C  
ATOM   2553  HD2 LYS A 155     -26.737  11.377  21.363  1.00 98.15           H  
ATOM   2554  HD3 LYS A 155     -28.315  11.753  20.633  1.00 98.15           H  
ATOM   2555  CE  LYS A 155     -26.701  13.033  19.982  1.00 98.15           C  
ATOM   2556  HE2 LYS A 155     -27.219  13.321  19.068  1.00 98.15           H  
ATOM   2557  HE3 LYS A 155     -25.643  12.921  19.741  1.00 98.15           H  
ATOM   2558  NZ  LYS A 155     -26.885  14.066  21.030  1.00 98.15           N  
ATOM   2559  HZ1 LYS A 155     -27.863  14.164  21.263  1.00 98.15           H  
ATOM   2560  HZ2 LYS A 155     -26.382  13.798  21.864  1.00 98.15           H  
ATOM   2561  HZ3 LYS A 155     -26.526  14.955  20.714  1.00 98.15           H  
ATOM   2562  N   TYR A 156     -28.619   6.345  19.618  1.00 98.12           N  
ATOM   2563  H   TYR A 156     -29.396   6.952  19.400  1.00 98.12           H  
ATOM   2564  CA  TYR A 156     -28.913   5.017  20.148  1.00 98.12           C  
ATOM   2565  HA  TYR A 156     -28.523   4.952  21.164  1.00 98.12           H  
ATOM   2566  C   TYR A 156     -28.231   3.919  19.324  1.00 98.12           C  
ATOM   2567  CB  TYR A 156     -30.431   4.811  20.199  1.00 98.12           C  
ATOM   2568  HB2 TYR A 156     -30.874   5.587  20.824  1.00 98.12           H  
ATOM   2569  HB3 TYR A 156     -30.849   4.917  19.198  1.00 98.12           H  
ATOM   2570  O   TYR A 156     -27.573   3.050  19.889  1.00 98.12           O  
ATOM   2571  CG  TYR A 156     -30.817   3.459  20.761  1.00 98.12           C  
ATOM   2572  CD1 TYR A 156     -31.188   2.411  19.896  1.00 98.12           C  
ATOM   2573  HD1 TYR A 156     -31.226   2.574  18.829  1.00 98.12           H  
ATOM   2574  CD2 TYR A 156     -30.761   3.242  22.151  1.00 98.12           C  
ATOM   2575  HD2 TYR A 156     -30.480   4.050  22.811  1.00 98.12           H  
ATOM   2576  CE1 TYR A 156     -31.511   1.147  20.425  1.00 98.12           C  
ATOM   2577  HE1 TYR A 156     -31.797   0.332  19.777  1.00 98.12           H  
ATOM   2578  CE2 TYR A 156     -31.077   1.977  22.682  1.00 98.12           C  
ATOM   2579  HE2 TYR A 156     -31.037   1.811  23.749  1.00 98.12           H  
ATOM   2580  OH  TYR A 156     -31.747  -0.301  22.311  1.00 98.12           O  
ATOM   2581  HH  TYR A 156     -31.626  -0.356  23.262  1.00 98.12           H  
ATOM   2582  CZ  TYR A 156     -31.455   0.928  21.817  1.00 98.12           C  
ATOM   2583  N   PHE A 157     -28.292   4.000  17.991  1.00 98.49           N  
ATOM   2584  H   PHE A 157     -28.876   4.710  17.573  1.00 98.49           H  
ATOM   2585  CA  PHE A 157     -27.581   3.068  17.115  1.00 98.49           C  
ATOM   2586  HA  PHE A 157     -27.947   2.062  17.320  1.00 98.49           H  
ATOM   2587  C   PHE A 157     -26.068   3.054  17.376  1.00 98.49           C  
ATOM   2588  CB  PHE A 157     -27.882   3.401  15.649  1.00 98.49           C  
ATOM   2589  HB2 PHE A 157     -27.622   4.440  15.449  1.00 98.49           H  
ATOM   2590  HB3 PHE A 157     -28.953   3.292  15.475  1.00 98.49           H  
ATOM   2591  O   PHE A 157     -25.492   1.976  17.496  1.00 98.49           O  
ATOM   2592  CG  PHE A 157     -27.130   2.518  14.672  1.00 98.49           C  
ATOM   2593  CD1 PHE A 157     -25.880   2.924  14.165  1.00 98.49           C  
ATOM   2594  HD1 PHE A 157     -25.463   3.876  14.457  1.00 98.49           H  
ATOM   2595  CD2 PHE A 157     -27.655   1.264  14.310  1.00 98.49           C  
ATOM   2596  HD2 PHE A 157     -28.606   0.939  14.706  1.00 98.49           H  
ATOM   2597  CE1 PHE A 157     -25.165   2.081  13.298  1.00 98.49           C  
ATOM   2598  HE1 PHE A 157     -24.203   2.387  12.914  1.00 98.49           H  
ATOM   2599  CE2 PHE A 157     -26.934   0.419  13.447  1.00 98.49           C  
ATOM   2600  HE2 PHE A 157     -27.328  -0.553  13.189  1.00 98.49           H  
ATOM   2601  CZ  PHE A 157     -25.688   0.828  12.941  1.00 98.49           C  
ATOM   2602  HZ  PHE A 157     -25.127   0.171  12.293  1.00 98.49           H  
ATOM   2603  N   VAL A 158     -25.417   4.217  17.488  1.00 98.53           N  
ATOM   2604  H   VAL A 158     -25.941   5.076  17.405  1.00 98.53           H  
ATOM   2605  CA  VAL A 158     -23.974   4.285  17.784  1.00 98.53           C  
ATOM   2606  HA  VAL A 158     -23.440   3.672  17.058  1.00 98.53           H  
ATOM   2607  C   VAL A 158     -23.665   3.692  19.160  1.00 98.53           C  
ATOM   2608  CB  VAL A 158     -23.449   5.729  17.666  1.00 98.53           C  
ATOM   2609  HB  VAL A 158     -24.078   6.391  18.261  1.00 98.53           H  
ATOM   2610  O   VAL A 158     -22.736   2.898  19.280  1.00 98.53           O  
ATOM   2611  CG1 VAL A 158     -21.999   5.872  18.149  1.00 98.53           C  
ATOM   2612 HG11 VAL A 158     -21.631   6.880  17.954  1.00 98.53           H  
ATOM   2613 HG12 VAL A 158     -21.358   5.154  17.638  1.00 98.53           H  
ATOM   2614 HG13 VAL A 158     -21.945   5.703  19.224  1.00 98.53           H  
ATOM   2615  CG2 VAL A 158     -23.493   6.199  16.207  1.00 98.53           C  
ATOM   2616 HG21 VAL A 158     -24.507   6.122  15.815  1.00 98.53           H  
ATOM   2617 HG22 VAL A 158     -22.828   5.586  15.598  1.00 98.53           H  
ATOM   2618 HG23 VAL A 158     -23.177   7.240  16.145  1.00 98.53           H  
ATOM   2619  N   GLU A 159     -24.457   4.019  20.182  1.00 98.18           N  
ATOM   2620  H   GLU A 159     -25.213   4.668  20.016  1.00 98.18           H  
ATOM   2621  CA  GLU A 159     -24.270   3.514  21.547  1.00 98.18           C  
ATOM   2622  HA  GLU A 159     -23.265   3.765  21.886  1.00 98.18           H  
ATOM   2623  C   GLU A 159     -24.375   1.986  21.630  1.00 98.18           C  
ATOM   2624  CB  GLU A 159     -25.294   4.172  22.491  1.00 98.18           C  
ATOM   2625  HB2 GLU A 159     -25.282   3.647  23.446  1.00 98.18           H  
ATOM   2626  HB3 GLU A 159     -26.295   4.061  22.074  1.00 98.18           H  
ATOM   2627  O   GLU A 159     -23.523   1.347  22.246  1.00 98.18           O  
ATOM   2628  CG  GLU A 159     -25.025   5.663  22.750  1.00 98.18           C  
ATOM   2629  HG2 GLU A 159     -25.788   6.042  23.431  1.00 98.18           H  
ATOM   2630  HG3 GLU A 159     -25.106   6.221  21.817  1.00 98.18           H  
ATOM   2631  CD  GLU A 159     -23.643   5.908  23.357  1.00 98.18           C  
ATOM   2632  OE1 GLU A 159     -22.980   6.893  22.966  1.00 98.18           O  
ATOM   2633  OE2 GLU A 159     -23.186   5.085  24.179  1.00 98.18           O  
ATOM   2634  N   GLN A 160     -25.362   1.385  20.958  1.00 98.43           N  
ATOM   2635  H   GLN A 160     -26.027   1.963  20.463  1.00 98.43           H  
ATOM   2636  CA  GLN A 160     -25.545  -0.073  20.939  1.00 98.43           C  
ATOM   2637  HA  GLN A 160     -25.510  -0.444  21.963  1.00 98.43           H  
ATOM   2638  C   GLN A 160     -24.435  -0.817  20.179  1.00 98.43           C  
ATOM   2639  CB  GLN A 160     -26.918  -0.414  20.333  1.00 98.43           C  
ATOM   2640  HB2 GLN A 160     -26.999   0.039  19.345  1.00 98.43           H  
ATOM   2641  HB3 GLN A 160     -26.982  -1.495  20.208  1.00 98.43           H  
ATOM   2642  O   GLN A 160     -24.184  -1.994  20.438  1.00 98.43           O  
ATOM   2643  CG  GLN A 160     -28.116   0.033  21.188  1.00 98.43           C  
ATOM   2644  HG2 GLN A 160     -29.032  -0.322  20.715  1.00 98.43           H  
ATOM   2645  HG3 GLN A 160     -28.163   1.121  21.230  1.00 98.43           H  
ATOM   2646  CD  GLN A 160     -28.072  -0.510  22.610  1.00 98.43           C  
ATOM   2647  NE2 GLN A 160     -28.055   0.341  23.613  1.00 98.43           N  
ATOM   2648 HE21 GLN A 160     -27.949  -0.069  24.530  1.00 98.43           H  
ATOM   2649 HE22 GLN A 160     -28.039   1.335  23.436  1.00 98.43           H  
ATOM   2650  OE1 GLN A 160     -28.031  -1.701  22.851  1.00 98.43           O  
ATOM   2651  N   HIS A 161     -23.741  -0.146  19.256  1.00 98.56           N  
ATOM   2652  H   HIS A 161     -23.978   0.823  19.095  1.00 98.56           H  
ATOM   2653  CA  HIS A 161     -22.775  -0.777  18.354  1.00 98.56           C  
ATOM   2654  HA  HIS A 161     -22.757  -1.848  18.559  1.00 98.56           H  
ATOM   2655  C   HIS A 161     -21.328  -0.321  18.572  1.00 98.56           C  
ATOM   2656  CB  HIS A 161     -23.243  -0.647  16.902  1.00 98.56           C  
ATOM   2657  HB2 HIS A 161     -23.293   0.409  16.633  1.00 98.56           H  
ATOM   2658  HB3 HIS A 161     -22.517  -1.128  16.246  1.00 98.56           H  
ATOM   2659  O   HIS A 161     -20.496  -0.513  17.694  1.00 98.56           O  
ATOM   2660  CG  HIS A 161     -24.583  -1.289  16.656  1.00 98.56           C  
ATOM   2661  CD2 HIS A 161     -24.849  -2.617  16.474  1.00 98.56           C  
ATOM   2662  HD2 HIS A 161     -24.120  -3.414  16.489  1.00 98.56           H  
ATOM   2663  ND1 HIS A 161     -25.784  -0.632  16.618  1.00 98.56           N  
ATOM   2664  HD1 HIS A 161     -25.898   0.357  16.790  1.00 98.56           H  
ATOM   2665  CE1 HIS A 161     -26.754  -1.532  16.406  1.00 98.56           C  
ATOM   2666  HE1 HIS A 161     -27.809  -1.308  16.348  1.00 98.56           H  
ATOM   2667  NE2 HIS A 161     -26.230  -2.762  16.292  1.00 98.56           N  
ATOM   2668  N   LYS A 162     -20.976   0.228  19.744  1.00 98.20           N  
ATOM   2669  H   LYS A 162     -21.710   0.440  20.404  1.00 98.20           H  
ATOM   2670  CA  LYS A 162     -19.586   0.627  20.063  1.00 98.20           C  
ATOM   2671  HA  LYS A 162     -19.294   1.437  19.394  1.00 98.20           H  
ATOM   2672  C   LYS A 162     -18.552  -0.486  19.828  1.00 98.20           C  
ATOM   2673  CB  LYS A 162     -19.510   1.133  21.511  1.00 98.20           C  
ATOM   2674  HB2 LYS A 162     -20.059   0.461  22.170  1.00 98.20           H  
ATOM   2675  HB3 LYS A 162     -18.467   1.147  21.827  1.00 98.20           H  
ATOM   2676  O   LYS A 162     -17.451  -0.201  19.365  1.00 98.20           O  
ATOM   2677  CG  LYS A 162     -20.062   2.559  21.632  1.00 98.20           C  
ATOM   2678  HG2 LYS A 162     -19.452   3.220  21.015  1.00 98.20           H  
ATOM   2679  HG3 LYS A 162     -21.089   2.591  21.268  1.00 98.20           H  
ATOM   2680  CD  LYS A 162     -20.042   3.056  23.082  1.00 98.20           C  
ATOM   2681  HD2 LYS A 162     -19.072   2.851  23.535  1.00 98.20           H  
ATOM   2682  HD3 LYS A 162     -20.822   2.541  23.641  1.00 98.20           H  
ATOM   2683  CE  LYS A 162     -20.297   4.566  23.087  1.00 98.20           C  
ATOM   2684  HE2 LYS A 162     -19.428   5.071  22.664  1.00 98.20           H  
ATOM   2685  HE3 LYS A 162     -21.155   4.780  22.449  1.00 98.20           H  
ATOM   2686  NZ  LYS A 162     -20.585   5.088  24.440  1.00 98.20           N  
ATOM   2687  HZ1 LYS A 162     -19.921   4.794  25.143  1.00 98.20           H  
ATOM   2688  HZ2 LYS A 162     -21.522   4.799  24.679  1.00 98.20           H  
ATOM   2689  HZ3 LYS A 162     -20.689   6.092  24.405  1.00 98.20           H  
ATOM   2690  N   HIS A 163     -18.929  -1.745  20.065  1.00 98.04           N  
ATOM   2691  H   HIS A 163     -19.866  -1.897  20.409  1.00 98.04           H  
ATOM   2692  CA  HIS A 163     -18.095  -2.926  19.806  1.00 98.04           C  
ATOM   2693  HA  HIS A 163     -17.174  -2.832  20.380  1.00 98.04           H  
ATOM   2694  C   HIS A 163     -17.680  -3.084  18.330  1.00 98.04           C  
ATOM   2695  CB  HIS A 163     -18.835  -4.180  20.299  1.00 98.04           C  
ATOM   2696  HB2 HIS A 163     -18.167  -5.036  20.200  1.00 98.04           H  
ATOM   2697  HB3 HIS A 163     -19.061  -4.067  21.360  1.00 98.04           H  
ATOM   2698  O   HIS A 163     -16.690  -3.749  18.041  1.00 98.04           O  
ATOM   2699  CG  HIS A 163     -20.114  -4.480  19.552  1.00 98.04           C  
ATOM   2700  CD2 HIS A 163     -20.262  -5.360  18.512  1.00 98.04           C  
ATOM   2701  HD2 HIS A 163     -19.481  -5.967  18.079  1.00 98.04           H  
ATOM   2702  ND1 HIS A 163     -21.360  -3.942  19.806  1.00 98.04           N  
ATOM   2703  HD1 HIS A 163     -21.637  -3.384  20.601  1.00 98.04           H  
ATOM   2704  CE1 HIS A 163     -22.229  -4.477  18.935  1.00 98.04           C  
ATOM   2705  HE1 HIS A 163     -23.291  -4.282  18.926  1.00 98.04           H  
ATOM   2706  NE2 HIS A 163     -21.607  -5.337  18.120  1.00 98.04           N  
ATOM   2707  N   TYR A 164     -18.363  -2.432  17.382  1.00 98.73           N  
ATOM   2708  H   TYR A 164     -19.171  -1.881  17.637  1.00 98.73           H  
ATOM   2709  CA  TYR A 164     -17.950  -2.430  15.978  1.00 98.73           C  
ATOM   2710  HA  TYR A 164     -17.870  -3.461  15.632  1.00 98.73           H  
ATOM   2711  C   TYR A 164     -16.567  -1.813  15.766  1.00 98.73           C  
ATOM   2712  CB  TYR A 164     -18.986  -1.698  15.113  1.00 98.73           C  
ATOM   2713  HB2 TYR A 164     -19.232  -0.741  15.574  1.00 98.73           H  
ATOM   2714  HB3 TYR A 164     -18.509  -1.456  14.163  1.00 98.73           H  
ATOM   2715  O   TYR A 164     -15.901  -2.188  14.808  1.00 98.73           O  
ATOM   2716  CG  TYR A 164     -20.271  -2.448  14.792  1.00 98.73           C  
ATOM   2717  CD1 TYR A 164     -20.563  -3.706  15.360  1.00 98.73           C  
ATOM   2718  HD1 TYR A 164     -19.888  -4.187  16.052  1.00 98.73           H  
ATOM   2719  CD2 TYR A 164     -21.179  -1.880  13.878  1.00 98.73           C  
ATOM   2720  HD2 TYR A 164     -20.961  -0.915  13.446  1.00 98.73           H  
ATOM   2721  CE1 TYR A 164     -21.756  -4.373  15.045  1.00 98.73           C  
ATOM   2722  HE1 TYR A 164     -21.961  -5.324  15.513  1.00 98.73           H  
ATOM   2723  CE2 TYR A 164     -22.374  -2.549  13.549  1.00 98.73           C  
ATOM   2724  HE2 TYR A 164     -23.090  -2.098  12.878  1.00 98.73           H  
ATOM   2725  OH  TYR A 164     -23.826  -4.437  13.858  1.00 98.73           O  
ATOM   2726  HH  TYR A 164     -24.030  -5.096  14.526  1.00 98.73           H  
ATOM   2727  CZ  TYR A 164     -22.669  -3.791  14.148  1.00 98.73           C  
ATOM   2728  N   LEU A 165     -16.102  -0.912  16.640  1.00 98.49           N  
ATOM   2729  H   LEU A 165     -16.668  -0.671  17.442  1.00 98.49           H  
ATOM   2730  CA  LEU A 165     -14.721  -0.422  16.585  1.00 98.49           C  
ATOM   2731  HA  LEU A 165     -14.539   0.054  15.621  1.00 98.49           H  
ATOM   2732  C   LEU A 165     -13.715  -1.579  16.720  1.00 98.49           C  
ATOM   2733  CB  LEU A 165     -14.482   0.594  17.712  1.00 98.49           C  
ATOM   2734  HB2 LEU A 165     -13.428   0.873  17.696  1.00 98.49           H  
ATOM   2735  HB3 LEU A 165     -14.669   0.093  18.662  1.00 98.49           H  
ATOM   2736  O   LEU A 165     -12.770  -1.662  15.936  1.00 98.49           O  
ATOM   2737  CG  LEU A 165     -15.314   1.883  17.673  1.00 98.49           C  
ATOM   2738  HG  LEU A 165     -16.375   1.642  17.609  1.00 98.49           H  
ATOM   2739  CD1 LEU A 165     -15.058   2.633  18.972  1.00 98.49           C  
ATOM   2740 HD11 LEU A 165     -15.457   3.646  18.923  1.00 98.49           H  
ATOM   2741 HD12 LEU A 165     -13.986   2.696  19.160  1.00 98.49           H  
ATOM   2742 HD13 LEU A 165     -15.521   2.099  19.801  1.00 98.49           H  
ATOM   2743  CD2 LEU A 165     -14.946   2.820  16.523  1.00 98.49           C  
ATOM   2744 HD21 LEU A 165     -15.042   2.293  15.573  1.00 98.49           H  
ATOM   2745 HD22 LEU A 165     -13.926   3.179  16.663  1.00 98.49           H  
ATOM   2746 HD23 LEU A 165     -15.620   3.676  16.524  1.00 98.49           H  
ATOM   2747  N   ASP A 166     -13.962  -2.495  17.662  1.00 98.37           N  
ATOM   2748  H   ASP A 166     -14.807  -2.408  18.208  1.00 98.37           H  
ATOM   2749  CA  ASP A 166     -13.116  -3.666  17.906  1.00 98.37           C  
ATOM   2750  HA  ASP A 166     -12.081  -3.339  18.003  1.00 98.37           H  
ATOM   2751  C   ASP A 166     -13.158  -4.638  16.720  1.00 98.37           C  
ATOM   2752  CB  ASP A 166     -13.535  -4.364  19.217  1.00 98.37           C  
ATOM   2753  HB2 ASP A 166     -14.605  -4.569  19.212  1.00 98.37           H  
ATOM   2754  HB3 ASP A 166     -13.017  -5.322  19.274  1.00 98.37           H  
ATOM   2755  O   ASP A 166     -12.106  -5.049  16.229  1.00 98.37           O  
ATOM   2756  CG  ASP A 166     -13.167  -3.569  20.472  1.00 98.37           C  
ATOM   2757  OD1 ASP A 166     -12.078  -2.958  20.478  1.00 98.37           O  
ATOM   2758  OD2 ASP A 166     -13.873  -3.618  21.498  1.00 98.37           O  
ATOM   2759  N   GLU A 167     -14.352  -4.925  16.190  1.00 98.60           N  
ATOM   2760  H   GLU A 167     -15.174  -4.585  16.667  1.00 98.60           H  
ATOM   2761  CA  GLU A 167     -14.521  -5.784  15.006  1.00 98.60           C  
ATOM   2762  HA  GLU A 167     -14.091  -6.765  15.211  1.00 98.60           H  
ATOM   2763  C   GLU A 167     -13.799  -5.214  13.769  1.00 98.60           C  
ATOM   2764  CB  GLU A 167     -16.017  -5.957  14.672  1.00 98.60           C  
ATOM   2765  HB2 GLU A 167     -16.087  -6.520  13.741  1.00 98.60           H  
ATOM   2766  HB3 GLU A 167     -16.459  -4.975  14.503  1.00 98.60           H  
ATOM   2767  O   GLU A 167     -13.205  -5.954  12.982  1.00 98.60           O  
ATOM   2768  CG  GLU A 167     -16.836  -6.700  15.744  1.00 98.60           C  
ATOM   2769  HG2 GLU A 167     -16.367  -7.667  15.927  1.00 98.60           H  
ATOM   2770  HG3 GLU A 167     -16.807  -6.126  16.669  1.00 98.60           H  
ATOM   2771  CD  GLU A 167     -18.312  -6.929  15.349  1.00 98.60           C  
ATOM   2772  OE1 GLU A 167     -19.082  -7.432  16.189  1.00 98.60           O  
ATOM   2773  OE2 GLU A 167     -18.729  -6.602  14.206  1.00 98.60           O  
ATOM   2774  N   ILE A 168     -13.810  -3.889  13.582  1.00 98.59           N  
ATOM   2775  H   ILE A 168     -14.318  -3.320  14.244  1.00 98.59           H  
ATOM   2776  CA  ILE A 168     -13.105  -3.235  12.467  1.00 98.59           C  
ATOM   2777  HA  ILE A 168     -13.364  -3.756  11.545  1.00 98.59           H  
ATOM   2778  C   ILE A 168     -11.585  -3.362  12.637  1.00 98.59           C  
ATOM   2779  CB  ILE A 168     -13.554  -1.762  12.329  1.00 98.59           C  
ATOM   2780  HB  ILE A 168     -13.448  -1.282  13.301  1.00 98.59           H  
ATOM   2781  O   ILE A 168     -10.882  -3.648  11.665  1.00 98.59           O  
ATOM   2782  CG1 ILE A 168     -15.030  -1.668  11.876  1.00 98.59           C  
ATOM   2783 HG12 ILE A 168     -15.099  -1.840  10.802  1.00 98.59           H  
ATOM   2784 HG13 ILE A 168     -15.622  -2.447  12.357  1.00 98.59           H  
ATOM   2785  CG2 ILE A 168     -12.673  -1.004  11.315  1.00 98.59           C  
ATOM   2786 HG21 ILE A 168     -11.663  -0.891  11.709  1.00 98.59           H  
ATOM   2787 HG22 ILE A 168     -13.073  -0.006  11.130  1.00 98.59           H  
ATOM   2788 HG23 ILE A 168     -12.634  -1.551  10.373  1.00 98.59           H  
ATOM   2789  CD1 ILE A 168     -15.663  -0.311  12.219  1.00 98.59           C  
ATOM   2790 HD11 ILE A 168     -15.234   0.471  11.593  1.00 98.59           H  
ATOM   2791 HD12 ILE A 168     -15.487  -0.065  13.266  1.00 98.59           H  
ATOM   2792 HD13 ILE A 168     -16.739  -0.353  12.053  1.00 98.59           H  
ATOM   2793  N   ILE A 169     -11.059  -3.176  13.852  1.00 98.41           N  
ATOM   2794  H   ILE A 169     -11.685  -2.972  14.618  1.00 98.41           H  
ATOM   2795  CA  ILE A 169      -9.625  -3.342  14.144  1.00 98.41           C  
ATOM   2796  HA  ILE A 169      -9.056  -2.749  13.428  1.00 98.41           H  
ATOM   2797  C   ILE A 169      -9.179  -4.794  13.941  1.00 98.41           C  
ATOM   2798  CB  ILE A 169      -9.315  -2.828  15.567  1.00 98.41           C  
ATOM   2799  HB  ILE A 169     -10.060  -3.242  16.247  1.00 98.41           H  
ATOM   2800  O   ILE A 169      -8.085  -5.034  13.417  1.00 98.41           O  
ATOM   2801  CG1 ILE A 169      -9.438  -1.288  15.630  1.00 98.41           C  
ATOM   2802 HG12 ILE A 169      -9.446  -0.989  16.678  1.00 98.41           H  
ATOM   2803 HG13 ILE A 169     -10.395  -0.981  15.209  1.00 98.41           H  
ATOM   2804  CG2 ILE A 169      -7.935  -3.285  16.080  1.00 98.41           C  
ATOM   2805 HG21 ILE A 169      -7.940  -4.359  16.266  1.00 98.41           H  
ATOM   2806 HG22 ILE A 169      -7.709  -2.785  17.022  1.00 98.41           H  
ATOM   2807 HG23 ILE A 169      -7.154  -3.054  15.356  1.00 98.41           H  
ATOM   2808  CD1 ILE A 169      -8.335  -0.490  14.921  1.00 98.41           C  
ATOM   2809 HD11 ILE A 169      -8.548   0.574  15.019  1.00 98.41           H  
ATOM   2810 HD12 ILE A 169      -7.365  -0.687  15.379  1.00 98.41           H  
ATOM   2811 HD13 ILE A 169      -8.299  -0.744  13.862  1.00 98.41           H  
ATOM   2812  N   GLU A 170     -10.025  -5.762  14.283  1.00 98.39           N  
ATOM   2813  H   GLU A 170     -10.878  -5.516  14.765  1.00 98.39           H  
ATOM   2814  CA  GLU A 170      -9.786  -7.177  14.005  1.00 98.39           C  
ATOM   2815  HA  GLU A 170      -8.828  -7.461  14.440  1.00 98.39           H  
ATOM   2816  C   GLU A 170      -9.701  -7.442  12.495  1.00 98.39           C  
ATOM   2817  CB  GLU A 170     -10.868  -8.014  14.694  1.00 98.39           C  
ATOM   2818  HB2 GLU A 170     -10.868  -7.764  15.755  1.00 98.39           H  
ATOM   2819  HB3 GLU A 170     -11.845  -7.770  14.275  1.00 98.39           H  
ATOM   2820  O   GLU A 170      -8.698  -7.987  12.028  1.00 98.39           O  
ATOM   2821  CG  GLU A 170     -10.609  -9.518  14.543  1.00 98.39           C  
ATOM   2822  HG2 GLU A 170     -10.747  -9.802  13.500  1.00 98.39           H  
ATOM   2823  HG3 GLU A 170      -9.573  -9.719  14.815  1.00 98.39           H  
ATOM   2824  CD  GLU A 170     -11.542 -10.354  15.430  1.00 98.39           C  
ATOM   2825  OE1 GLU A 170     -11.093 -11.440  15.861  1.00 98.39           O  
ATOM   2826  OE2 GLU A 170     -12.672  -9.888  15.703  1.00 98.39           O  
ATOM   2827  N   GLN A 171     -10.651  -6.940  11.698  1.00 98.30           N  
ATOM   2828  H   GLN A 171     -11.460  -6.518  12.132  1.00 98.30           H  
ATOM   2829  CA  GLN A 171     -10.611  -7.080  10.234  1.00 98.30           C  
ATOM   2830  HA  GLN A 171     -10.562  -8.142   9.993  1.00 98.30           H  
ATOM   2831  C   GLN A 171      -9.376  -6.419   9.608  1.00 98.30           C  
ATOM   2832  CB  GLN A 171     -11.883  -6.492   9.611  1.00 98.30           C  
ATOM   2833  HB2 GLN A 171     -12.064  -5.490  10.000  1.00 98.30           H  
ATOM   2834  HB3 GLN A 171     -11.752  -6.429   8.530  1.00 98.30           H  
ATOM   2835  O   GLN A 171      -8.754  -6.980   8.699  1.00 98.30           O  
ATOM   2836  CG  GLN A 171     -13.090  -7.389   9.899  1.00 98.30           C  
ATOM   2837  HG2 GLN A 171     -12.906  -8.383   9.491  1.00 98.30           H  
ATOM   2838  HG3 GLN A 171     -13.216  -7.496  10.976  1.00 98.30           H  
ATOM   2839  CD  GLN A 171     -14.390  -6.865   9.308  1.00 98.30           C  
ATOM   2840  NE2 GLN A 171     -15.500  -7.332   9.824  1.00 98.30           N  
ATOM   2841 HE21 GLN A 171     -16.357  -6.867   9.562  1.00 98.30           H  
ATOM   2842 HE22 GLN A 171     -15.443  -7.927  10.639  1.00 98.30           H  
ATOM   2843  OE1 GLN A 171     -14.450  -6.067   8.385  1.00 98.30           O  
ATOM   2844  N   ILE A 172      -8.967  -5.247  10.104  1.00 98.23           N  
ATOM   2845  H   ILE A 172      -9.533  -4.819  10.823  1.00 98.23           H  
ATOM   2846  CA  ILE A 172      -7.720  -4.589   9.683  1.00 98.23           C  
ATOM   2847  HA  ILE A 172      -7.730  -4.490   8.598  1.00 98.23           H  
ATOM   2848  C   ILE A 172      -6.506  -5.455  10.047  1.00 98.23           C  
ATOM   2849  CB  ILE A 172      -7.620  -3.173  10.299  1.00 98.23           C  
ATOM   2850  HB  ILE A 172      -7.811  -3.247  11.370  1.00 98.23           H  
ATOM   2851  O   ILE A 172      -5.578  -5.585   9.240  1.00 98.23           O  
ATOM   2852  CG1 ILE A 172      -8.677  -2.238   9.667  1.00 98.23           C  
ATOM   2853 HG12 ILE A 172      -9.644  -2.740   9.633  1.00 98.23           H  
ATOM   2854 HG13 ILE A 172      -8.392  -2.006   8.641  1.00 98.23           H  
ATOM   2855  CG2 ILE A 172      -6.212  -2.571  10.102  1.00 98.23           C  
ATOM   2856 HG21 ILE A 172      -5.473  -3.147  10.659  1.00 98.23           H  
ATOM   2857 HG22 ILE A 172      -6.175  -1.553  10.490  1.00 98.23           H  
ATOM   2858 HG23 ILE A 172      -5.954  -2.566   9.043  1.00 98.23           H  
ATOM   2859  CD1 ILE A 172      -8.864  -0.926  10.438  1.00 98.23           C  
ATOM   2860 HD11 ILE A 172      -9.736  -0.397  10.053  1.00 98.23           H  
ATOM   2861 HD12 ILE A 172      -7.993  -0.283  10.312  1.00 98.23           H  
ATOM   2862 HD13 ILE A 172      -9.025  -1.134  11.495  1.00 98.23           H  
ATOM   2863  N   SER A 173      -6.506  -6.068  11.231  1.00 98.26           N  
ATOM   2864  H   SER A 173      -7.303  -5.932  11.837  1.00 98.26           H  
ATOM   2865  CA  SER A 173      -5.428  -6.940  11.702  1.00 98.26           C  
ATOM   2866  HA  SER A 173      -4.486  -6.397  11.619  1.00 98.26           H  
ATOM   2867  C   SER A 173      -5.289  -8.196  10.851  1.00 98.26           C  
ATOM   2868  CB  SER A 173      -5.642  -7.331  13.168  1.00 98.26           C  
ATOM   2869  HB2 SER A 173      -4.883  -8.061  13.451  1.00 98.26           H  
ATOM   2870  HB3 SER A 173      -6.623  -7.783  13.309  1.00 98.26           H  
ATOM   2871  O   SER A 173      -4.183  -8.517  10.406  1.00 98.26           O  
ATOM   2872  OG  SER A 173      -5.508  -6.206  14.008  1.00 98.26           O  
ATOM   2873  HG  SER A 173      -6.325  -5.703  13.965  1.00 98.26           H  
ATOM   2874  N   GLU A 174      -6.392  -8.883  10.566  1.00 97.59           N  
ATOM   2875  H   GLU A 174      -7.266  -8.588  10.979  1.00 97.59           H  
ATOM   2876  CA  GLU A 174      -6.420 -10.053   9.686  1.00 97.59           C  
ATOM   2877  HA  GLU A 174      -5.750 -10.824  10.069  1.00 97.59           H  
ATOM   2878  C   GLU A 174      -5.974  -9.701   8.265  1.00 97.59           C  
ATOM   2879  CB  GLU A 174      -7.837 -10.622   9.627  1.00 97.59           C  
ATOM   2880  HB2 GLU A 174      -8.529  -9.828   9.348  1.00 97.59           H  
ATOM   2881  HB3 GLU A 174      -7.856 -11.387   8.851  1.00 97.59           H  
ATOM   2882  O   GLU A 174      -5.123 -10.378   7.677  1.00 97.59           O  
ATOM   2883  CG  GLU A 174      -8.287 -11.262  10.944  1.00 97.59           C  
ATOM   2884  HG2 GLU A 174      -7.535 -11.992  11.243  1.00 97.59           H  
ATOM   2885  HG3 GLU A 174      -8.349 -10.505  11.726  1.00 97.59           H  
ATOM   2886  CD  GLU A 174      -9.644 -11.959  10.780  1.00 97.59           C  
ATOM   2887  OE1 GLU A 174      -9.907 -12.861  11.599  1.00 97.59           O  
ATOM   2888  OE2 GLU A 174     -10.341 -11.662   9.779  1.00 97.59           O  
ATOM   2889  N   PHE A 175      -6.485  -8.595   7.718  1.00 97.20           N  
ATOM   2890  H   PHE A 175      -7.200  -8.094   8.227  1.00 97.20           H  
ATOM   2891  CA  PHE A 175      -6.091  -8.112   6.399  1.00 97.20           C  
ATOM   2892  HA  PHE A 175      -6.282  -8.901   5.672  1.00 97.20           H  
ATOM   2893  C   PHE A 175      -4.596  -7.780   6.343  1.00 97.20           C  
ATOM   2894  CB  PHE A 175      -6.942  -6.894   6.033  1.00 97.20           C  
ATOM   2895  HB2 PHE A 175      -7.994  -7.166   6.116  1.00 97.20           H  
ATOM   2896  HB3 PHE A 175      -6.755  -6.089   6.744  1.00 97.20           H  
ATOM   2897  O   PHE A 175      -3.909  -8.149   5.387  1.00 97.20           O  
ATOM   2898  CG  PHE A 175      -6.686  -6.391   4.628  1.00 97.20           C  
ATOM   2899  CD1 PHE A 175      -5.725  -5.391   4.392  1.00 97.20           C  
ATOM   2900  HD1 PHE A 175      -5.174  -4.977   5.223  1.00 97.20           H  
ATOM   2901  CD2 PHE A 175      -7.413  -6.931   3.553  1.00 97.20           C  
ATOM   2902  HD2 PHE A 175      -8.170  -7.680   3.737  1.00 97.20           H  
ATOM   2903  CE1 PHE A 175      -5.503  -4.921   3.085  1.00 97.20           C  
ATOM   2904  HE1 PHE A 175      -4.790  -4.127   2.917  1.00 97.20           H  
ATOM   2905  CE2 PHE A 175      -7.190  -6.465   2.247  1.00 97.20           C  
ATOM   2906  HE2 PHE A 175      -7.786  -6.847   1.431  1.00 97.20           H  
ATOM   2907  CZ  PHE A 175      -6.241  -5.454   2.014  1.00 97.20           C  
ATOM   2908  HZ  PHE A 175      -6.116  -5.062   1.016  1.00 97.20           H  
ATOM   2909  N   SER A 176      -4.063  -7.124   7.376  1.00 97.51           N  
ATOM   2910  H   SER A 176      -4.677  -6.843   8.126  1.00 97.51           H  
ATOM   2911  CA  SER A 176      -2.642  -6.795   7.470  1.00 97.51           C  
ATOM   2912  HA  SER A 176      -2.373  -6.203   6.595  1.00 97.51           H  
ATOM   2913  C   SER A 176      -1.770  -8.047   7.479  1.00 97.51           C  
ATOM   2914  CB  SER A 176      -2.379  -5.947   8.709  1.00 97.51           C  
ATOM   2915  HB2 SER A 176      -2.998  -5.051   8.664  1.00 97.51           H  
ATOM   2916  HB3 SER A 176      -2.646  -6.513   9.601  1.00 97.51           H  
ATOM   2917  O   SER A 176      -0.863  -8.151   6.650  1.00 97.51           O  
ATOM   2918  OG  SER A 176      -1.009  -5.585   8.752  1.00 97.51           O  
ATOM   2919  HG  SER A 176      -0.798  -5.350   9.658  1.00 97.51           H  
ATOM   2920  N   LYS A 177      -2.091  -9.029   8.331  1.00 97.10           N  
ATOM   2921  H   LYS A 177      -2.870  -8.878   8.956  1.00 97.10           H  
ATOM   2922  CA  LYS A 177      -1.363 -10.306   8.436  1.00 97.10           C  
ATOM   2923  HA  LYS A 177      -0.309 -10.117   8.641  1.00 97.10           H  
ATOM   2924  C   LYS A 177      -1.414 -11.134   7.156  1.00 97.10           C  
ATOM   2925  CB  LYS A 177      -1.948 -11.136   9.585  1.00 97.10           C  
ATOM   2926  HB2 LYS A 177      -3.032 -11.182   9.478  1.00 97.10           H  
ATOM   2927  HB3 LYS A 177      -1.558 -12.152   9.524  1.00 97.10           H  
ATOM   2928  O   LYS A 177      -0.462 -11.838   6.850  1.00 97.10           O  
ATOM   2929  CG  LYS A 177      -1.584 -10.570  10.962  1.00 97.10           C  
ATOM   2930  HG2 LYS A 177      -1.867  -9.519  11.017  1.00 97.10           H  
ATOM   2931  HG3 LYS A 177      -0.508 -10.653  11.116  1.00 97.10           H  
ATOM   2932  CD  LYS A 177      -2.327 -11.348  12.054  1.00 97.10           C  
ATOM   2933  HD2 LYS A 177      -3.399 -11.265  11.876  1.00 97.10           H  
ATOM   2934  HD3 LYS A 177      -2.038 -12.398  12.008  1.00 97.10           H  
ATOM   2935  CE  LYS A 177      -2.000 -10.785  13.440  1.00 97.10           C  
ATOM   2936  HE2 LYS A 177      -2.218  -9.716  13.440  1.00 97.10           H  
ATOM   2937  HE3 LYS A 177      -0.933 -10.908  13.625  1.00 97.10           H  
ATOM   2938  NZ  LYS A 177      -2.792 -11.465  14.498  1.00 97.10           N  
ATOM   2939  HZ1 LYS A 177      -3.782 -11.344  14.339  1.00 97.10           H  
ATOM   2940  HZ2 LYS A 177      -2.598 -12.456  14.511  1.00 97.10           H  
ATOM   2941  HZ3 LYS A 177      -2.575 -11.088  15.409  1.00 97.10           H  
ATOM   2942  N   ARG A 178      -2.503 -11.049   6.388  1.00 95.94           N  
ATOM   2943  H   ARG A 178      -3.298 -10.554   6.765  1.00 95.94           H  
ATOM   2944  CA  ARG A 178      -2.650 -11.796   5.129  1.00 95.94           C  
ATOM   2945  HA  ARG A 178      -2.131 -12.749   5.231  1.00 95.94           H  
ATOM   2946  C   ARG A 178      -2.004 -11.098   3.932  1.00 95.94           C  
ATOM   2947  CB  ARG A 178      -4.142 -12.084   4.920  1.00 95.94           C  
ATOM   2948  HB2 ARG A 178      -4.518 -12.599   5.804  1.00 95.94           H  
ATOM   2949  HB3 ARG A 178      -4.682 -11.143   4.817  1.00 95.94           H  
ATOM   2950  O   ARG A 178      -1.465 -11.759   3.051  1.00 95.94           O  
ATOM   2951  CG  ARG A 178      -4.397 -12.969   3.690  1.00 95.94           C  
ATOM   2952  HG2 ARG A 178      -4.186 -12.411   2.778  1.00 95.94           H  
ATOM   2953  HG3 ARG A 178      -3.736 -13.835   3.729  1.00 95.94           H  
ATOM   2954  CD  ARG A 178      -5.844 -13.471   3.651  1.00 95.94           C  
ATOM   2955  HD2 ARG A 178      -5.949 -14.164   2.815  1.00 95.94           H  
ATOM   2956  HD3 ARG A 178      -6.041 -14.037   4.561  1.00 95.94           H  
ATOM   2957  NE  ARG A 178      -6.822 -12.367   3.553  1.00 95.94           N  
ATOM   2958  HE  ARG A 178      -7.030 -11.889   4.417  1.00 95.94           H  
ATOM   2959  NH1 ARG A 178      -7.433 -12.650   1.348  1.00 95.94           N  
ATOM   2960 HH11 ARG A 178      -8.062 -12.452   0.583  1.00 95.94           H  
ATOM   2961 HH12 ARG A 178      -6.708 -13.341   1.218  1.00 95.94           H  
ATOM   2962  NH2 ARG A 178      -8.480 -11.134   2.613  1.00 95.94           N  
ATOM   2963 HH21 ARG A 178      -9.121 -10.966   1.851  1.00 95.94           H  
ATOM   2964 HH22 ARG A 178      -8.684 -10.741   3.521  1.00 95.94           H  
ATOM   2965  CZ  ARG A 178      -7.566 -12.059   2.506  1.00 95.94           C  
ATOM   2966  N   VAL A 179      -2.085  -9.769   3.860  1.00 95.73           N  
ATOM   2967  H   VAL A 179      -2.577  -9.305   4.610  1.00 95.73           H  
ATOM   2968  CA  VAL A 179      -1.815  -9.017   2.621  1.00 95.73           C  
ATOM   2969  HA  VAL A 179      -1.547  -9.710   1.824  1.00 95.73           H  
ATOM   2970  C   VAL A 179      -0.657  -8.027   2.748  1.00 95.73           C  
ATOM   2971  CB  VAL A 179      -3.099  -8.289   2.180  1.00 95.73           C  
ATOM   2972  HB  VAL A 179      -3.440  -7.631   2.979  1.00 95.73           H  
ATOM   2973  O   VAL A 179       0.161  -7.893   1.826  1.00 95.73           O  
ATOM   2974  CG1 VAL A 179      -2.838  -7.410   0.964  1.00 95.73           C  
ATOM   2975 HG11 VAL A 179      -2.441  -8.014   0.148  1.00 95.73           H  
ATOM   2976 HG12 VAL A 179      -3.788  -6.955   0.683  1.00 95.73           H  
ATOM   2977 HG13 VAL A 179      -2.141  -6.607   1.205  1.00 95.73           H  
ATOM   2978  CG2 VAL A 179      -4.230  -9.270   1.831  1.00 95.73           C  
ATOM   2979 HG21 VAL A 179      -4.528  -9.822   2.722  1.00 95.73           H  
ATOM   2980 HG22 VAL A 179      -5.101  -8.722   1.473  1.00 95.73           H  
ATOM   2981 HG23 VAL A 179      -3.901  -9.972   1.064  1.00 95.73           H  
ATOM   2982  N   ILE A 180      -0.598  -7.278   3.849  1.00 96.25           N  
ATOM   2983  H   ILE A 180      -1.222  -7.500   4.612  1.00 96.25           H  
ATOM   2984  CA  ILE A 180       0.370  -6.186   4.034  1.00 96.25           C  
ATOM   2985  HA  ILE A 180       0.561  -5.724   3.065  1.00 96.25           H  
ATOM   2986  C   ILE A 180       1.706  -6.751   4.533  1.00 96.25           C  
ATOM   2987  CB  ILE A 180      -0.200  -5.089   4.969  1.00 96.25           C  
ATOM   2988  HB  ILE A 180      -0.318  -5.511   5.967  1.00 96.25           H  
ATOM   2989  O   ILE A 180       2.764  -6.428   3.988  1.00 96.25           O  
ATOM   2990  CG1 ILE A 180      -1.578  -4.588   4.470  1.00 96.25           C  
ATOM   2991 HG12 ILE A 180      -1.470  -4.202   3.456  1.00 96.25           H  
ATOM   2992 HG13 ILE A 180      -2.280  -5.421   4.435  1.00 96.25           H  
ATOM   2993  CG2 ILE A 180       0.784  -3.909   5.067  1.00 96.25           C  
ATOM   2994 HG21 ILE A 180       0.469  -3.229   5.859  1.00 96.25           H  
ATOM   2995 HG22 ILE A 180       1.783  -4.264   5.322  1.00 96.25           H  
ATOM   2996 HG23 ILE A 180       0.829  -3.370   4.120  1.00 96.25           H  
ATOM   2997  CD1 ILE A 180      -2.222  -3.498   5.336  1.00 96.25           C  
ATOM   2998 HD11 ILE A 180      -3.223  -3.293   4.958  1.00 96.25           H  
ATOM   2999 HD12 ILE A 180      -2.295  -3.834   6.370  1.00 96.25           H  
ATOM   3000 HD13 ILE A 180      -1.640  -2.577   5.294  1.00 96.25           H  
ATOM   3001  N   LEU A 181       1.659  -7.664   5.504  1.00 95.30           N  
ATOM   3002  H   LEU A 181       0.752  -7.910   5.872  1.00 95.30           H  
ATOM   3003  CA  LEU A 181       2.816  -8.291   6.150  1.00 95.30           C  
ATOM   3004  HA  LEU A 181       2.433  -8.938   6.939  1.00 95.30           H  
ATOM   3005  C   LEU A 181       3.709  -7.253   6.858  1.00 95.30           C  
ATOM   3006  CB  LEU A 181       3.577  -9.192   5.147  1.00 95.30           C  
ATOM   3007  HB2 LEU A 181       4.279  -9.801   5.716  1.00 95.30           H  
ATOM   3008  HB3 LEU A 181       4.153  -8.557   4.474  1.00 95.30           H  
ATOM   3009  O   LEU A 181       4.909  -7.172   6.594  1.00 95.30           O  
ATOM   3010  CG  LEU A 181       2.738 -10.113   4.249  1.00 95.30           C  
ATOM   3011  HG  LEU A 181       2.092  -9.516   3.604  1.00 95.30           H  
ATOM   3012  CD1 LEU A 181       3.672 -10.923   3.354  1.00 95.30           C  
ATOM   3013 HD11 LEU A 181       4.303 -11.560   3.974  1.00 95.30           H  
ATOM   3014 HD12 LEU A 181       4.311 -10.265   2.765  1.00 95.30           H  
ATOM   3015 HD13 LEU A 181       3.085 -11.577   2.709  1.00 95.30           H  
ATOM   3016  CD2 LEU A 181       1.886 -11.068   5.060  1.00 95.30           C  
ATOM   3017 HD21 LEU A 181       1.182 -10.493   5.661  1.00 95.30           H  
ATOM   3018 HD22 LEU A 181       1.318 -11.728   4.403  1.00 95.30           H  
ATOM   3019 HD23 LEU A 181       2.504 -11.673   5.723  1.00 95.30           H  
ATOM   3020  N   ALA A 182       3.115  -6.378   7.671  1.00 96.51           N  
ATOM   3021  H   ALA A 182       2.143  -6.533   7.898  1.00 96.51           H  
ATOM   3022  CA  ALA A 182       3.809  -5.294   8.372  1.00 96.51           C  
ATOM   3023  HA  ALA A 182       4.881  -5.371   8.193  1.00 96.51           H  
ATOM   3024  C   ALA A 182       3.628  -5.412   9.893  1.00 96.51           C  
ATOM   3025  CB  ALA A 182       3.341  -3.947   7.804  1.00 96.51           C  
ATOM   3026  HB1 ALA A 182       3.906  -3.138   8.268  1.00 96.51           H  
ATOM   3027  HB2 ALA A 182       3.506  -3.926   6.727  1.00 96.51           H  
ATOM   3028  HB3 ALA A 182       2.279  -3.807   8.008  1.00 96.51           H  
ATOM   3029  O   ALA A 182       3.044  -4.524  10.511  1.00 96.51           O  
ATOM   3030  N   ASP A 183       4.113  -6.510  10.473  1.00 97.81           N  
ATOM   3031  H   ASP A 183       4.502  -7.236   9.888  1.00 97.81           H  
ATOM   3032  CA  ASP A 183       3.800  -6.920  11.850  1.00 97.81           C  
ATOM   3033  HA  ASP A 183       2.724  -7.082  11.922  1.00 97.81           H  
ATOM   3034  C   ASP A 183       4.150  -5.851  12.893  1.00 97.81           C  
ATOM   3035  CB  ASP A 183       4.479  -8.264  12.157  1.00 97.81           C  
ATOM   3036  HB2 ASP A 183       4.228  -8.563  13.175  1.00 97.81           H  
ATOM   3037  HB3 ASP A 183       5.560  -8.139  12.092  1.00 97.81           H  
ATOM   3038  O   ASP A 183       3.282  -5.463  13.665  1.00 97.81           O  
ATOM   3039  CG  ASP A 183       4.029  -9.371  11.195  1.00 97.81           C  
ATOM   3040  OD1 ASP A 183       2.881  -9.285  10.695  1.00 97.81           O  
ATOM   3041  OD2 ASP A 183       4.878 -10.221  10.857  1.00 97.81           O  
ATOM   3042  N   ALA A 184       5.344  -5.252  12.827  1.00 97.74           N  
ATOM   3043  H   ALA A 184       6.045  -5.656  12.223  1.00 97.74           H  
ATOM   3044  CA  ALA A 184       5.736  -4.175  13.745  1.00 97.74           C  
ATOM   3045  HA  ALA A 184       5.708  -4.558  14.765  1.00 97.74           H  
ATOM   3046  C   ALA A 184       4.799  -2.949  13.682  1.00 97.74           C  
ATOM   3047  CB  ALA A 184       7.178  -3.770  13.410  1.00 97.74           C  
ATOM   3048  HB1 ALA A 184       7.242  -3.397  12.388  1.00 97.74           H  
ATOM   3049  HB2 ALA A 184       7.500  -2.989  14.098  1.00 97.74           H  
ATOM   3050  HB3 ALA A 184       7.837  -4.630  13.531  1.00 97.74           H  
ATOM   3051  O   ALA A 184       4.470  -2.338  14.699  1.00 97.74           O  
ATOM   3052  N   ASN A 185       4.326  -2.588  12.483  1.00 97.74           N  
ATOM   3053  H   ASN A 185       4.524  -3.184  11.693  1.00 97.74           H  
ATOM   3054  CA  ASN A 185       3.372  -1.487  12.337  1.00 97.74           C  
ATOM   3055  HA  ASN A 185       3.692  -0.656  12.966  1.00 97.74           H  
ATOM   3056  C   ASN A 185       1.978  -1.890  12.818  1.00 97.74           C  
ATOM   3057  CB  ASN A 185       3.321  -1.006  10.880  1.00 97.74           C  
ATOM   3058  HB2 ASN A 185       3.147  -1.857  10.221  1.00 97.74           H  
ATOM   3059  HB3 ASN A 185       2.485  -0.315  10.775  1.00 97.74           H  
ATOM   3060  O   ASN A 185       1.267  -1.053  13.367  1.00 97.74           O  
ATOM   3061  CG  ASN A 185       4.572  -0.273  10.440  1.00 97.74           C  
ATOM   3062  ND2 ASN A 185       4.632   0.095   9.189  1.00 97.74           N  
ATOM   3063 HD21 ASN A 185       3.779   0.129   8.650  1.00 97.74           H  
ATOM   3064 HD22 ASN A 185       5.362   0.764   8.990  1.00 97.74           H  
ATOM   3065  OD1 ASN A 185       5.486   0.014  11.188  1.00 97.74           O  
ATOM   3066  N   LEU A 186       1.587  -3.151  12.625  1.00 98.33           N  
ATOM   3067  H   LEU A 186       2.240  -3.801  12.211  1.00 98.33           H  
ATOM   3068  CA  LEU A 186       0.320  -3.675  13.118  1.00 98.33           C  
ATOM   3069  HA  LEU A 186      -0.467  -2.994  12.795  1.00 98.33           H  
ATOM   3070  C   LEU A 186       0.286  -3.718  14.652  1.00 98.33           C  
ATOM   3071  CB  LEU A 186       0.078  -5.062  12.498  1.00 98.33           C  
ATOM   3072  HB2 LEU A 186       0.050  -4.966  11.413  1.00 98.33           H  
ATOM   3073  HB3 LEU A 186       0.907  -5.719  12.761  1.00 98.33           H  
ATOM   3074  O   LEU A 186      -0.700  -3.297  15.249  1.00 98.33           O  
ATOM   3075  CG  LEU A 186      -1.222  -5.719  12.990  1.00 98.33           C  
ATOM   3076  HG  LEU A 186      -1.188  -5.838  14.073  1.00 98.33           H  
ATOM   3077  CD1 LEU A 186      -2.447  -4.883  12.624  1.00 98.33           C  
ATOM   3078 HD11 LEU A 186      -2.562  -4.797  11.543  1.00 98.33           H  
ATOM   3079 HD12 LEU A 186      -3.331  -5.348  13.060  1.00 98.33           H  
ATOM   3080 HD13 LEU A 186      -2.391  -3.892  13.074  1.00 98.33           H  
ATOM   3081  CD2 LEU A 186      -1.361  -7.113  12.379  1.00 98.33           C  
ATOM   3082 HD21 LEU A 186      -1.327  -7.061  11.291  1.00 98.33           H  
ATOM   3083 HD22 LEU A 186      -0.541  -7.741  12.727  1.00 98.33           H  
ATOM   3084 HD23 LEU A 186      -2.308  -7.553  12.692  1.00 98.33           H  
ATOM   3085  N   GLU A 187       1.364  -4.161  15.295  1.00 98.24           N  
ATOM   3086  H   GLU A 187       2.124  -4.552  14.756  1.00 98.24           H  
ATOM   3087  CA  GLU A 187       1.522  -4.123  16.754  1.00 98.24           C  
ATOM   3088  HA  GLU A 187       0.753  -4.730  17.231  1.00 98.24           H  
ATOM   3089  C   GLU A 187       1.380  -2.694  17.283  1.00 98.24           C  
ATOM   3090  CB  GLU A 187       2.901  -4.673  17.134  1.00 98.24           C  
ATOM   3091  HB2 GLU A 187       3.652  -4.191  16.509  1.00 98.24           H  
ATOM   3092  HB3 GLU A 187       3.106  -4.425  18.175  1.00 98.24           H  
ATOM   3093  O   GLU A 187       0.627  -2.447  18.226  1.00 98.24           O  
ATOM   3094  CG  GLU A 187       2.987  -6.197  16.974  1.00 98.24           C  
ATOM   3095  HG2 GLU A 187       2.605  -6.483  15.994  1.00 98.24           H  
ATOM   3096  HG3 GLU A 187       2.343  -6.659  17.722  1.00 98.24           H  
ATOM   3097  CD  GLU A 187       4.420  -6.731  17.128  1.00 98.24           C  
ATOM   3098  OE1 GLU A 187       4.588  -7.951  16.911  1.00 98.24           O  
ATOM   3099  OE2 GLU A 187       5.332  -5.929  17.432  1.00 98.24           O  
ATOM   3100  N   LYS A 188       2.028  -1.731  16.615  1.00 98.12           N  
ATOM   3101  H   LYS A 188       2.671  -2.020  15.892  1.00 98.12           H  
ATOM   3102  CA  LYS A 188       1.907  -0.306  16.938  1.00 98.12           C  
ATOM   3103  HA  LYS A 188       2.176  -0.177  17.986  1.00 98.12           H  
ATOM   3104  C   LYS A 188       0.467   0.200  16.797  1.00 98.12           C  
ATOM   3105  CB  LYS A 188       2.905   0.473  16.072  1.00 98.12           C  
ATOM   3106  HB2 LYS A 188       2.643   0.365  15.019  1.00 98.12           H  
ATOM   3107  HB3 LYS A 188       3.897   0.048  16.223  1.00 98.12           H  
ATOM   3108  O   LYS A 188      -0.008   0.897  17.689  1.00 98.12           O  
ATOM   3109  CG  LYS A 188       2.946   1.961  16.430  1.00 98.12           C  
ATOM   3110  HG2 LYS A 188       3.151   2.073  17.494  1.00 98.12           H  
ATOM   3111  HG3 LYS A 188       1.982   2.416  16.200  1.00 98.12           H  
ATOM   3112  CD  LYS A 188       4.038   2.670  15.620  1.00 98.12           C  
ATOM   3113  HD2 LYS A 188       5.008   2.227  15.852  1.00 98.12           H  
ATOM   3114  HD3 LYS A 188       3.831   2.555  14.556  1.00 98.12           H  
ATOM   3115  CE  LYS A 188       4.037   4.148  16.001  1.00 98.12           C  
ATOM   3116  HE2 LYS A 188       4.265   4.232  17.064  1.00 98.12           H  
ATOM   3117  HE3 LYS A 188       3.025   4.523  15.851  1.00 98.12           H  
ATOM   3118  NZ  LYS A 188       4.996   4.957  15.204  1.00 98.12           N  
ATOM   3119  HZ1 LYS A 188       5.941   4.623  15.325  1.00 98.12           H  
ATOM   3120  HZ2 LYS A 188       4.759   4.946  14.222  1.00 98.12           H  
ATOM   3121  HZ3 LYS A 188       4.955   5.926  15.485  1.00 98.12           H  
ATOM   3122  N   VAL A 189      -0.237  -0.160  15.720  1.00 98.39           N  
ATOM   3123  H   VAL A 189       0.224  -0.736  15.030  1.00 98.39           H  
ATOM   3124  CA  VAL A 189      -1.662   0.173  15.524  1.00 98.39           C  
ATOM   3125  HA  VAL A 189      -1.783   1.255  15.551  1.00 98.39           H  
ATOM   3126  C   VAL A 189      -2.512  -0.387  16.665  1.00 98.39           C  
ATOM   3127  CB  VAL A 189      -2.164  -0.334  14.153  1.00 98.39           C  
ATOM   3128  HB  VAL A 189      -1.806  -1.350  13.988  1.00 98.39           H  
ATOM   3129  O   VAL A 189      -3.261   0.361  17.287  1.00 98.39           O  
ATOM   3130  CG1 VAL A 189      -3.692  -0.349  14.022  1.00 98.39           C  
ATOM   3131 HG11 VAL A 189      -4.100   0.643  14.216  1.00 98.39           H  
ATOM   3132 HG12 VAL A 189      -4.131  -1.061  14.720  1.00 98.39           H  
ATOM   3133 HG13 VAL A 189      -3.971  -0.670  13.018  1.00 98.39           H  
ATOM   3134  CG2 VAL A 189      -1.623   0.556  13.025  1.00 98.39           C  
ATOM   3135 HG21 VAL A 189      -0.536   0.621  13.081  1.00 98.39           H  
ATOM   3136 HG22 VAL A 189      -1.895   0.130  12.060  1.00 98.39           H  
ATOM   3137 HG23 VAL A 189      -2.041   1.558  13.112  1.00 98.39           H  
ATOM   3138  N   ASN A 190      -2.358  -1.669  16.994  1.00 98.36           N  
ATOM   3139  H   ASN A 190      -1.728  -2.237  16.447  1.00 98.36           H  
ATOM   3140  CA  ASN A 190      -3.148  -2.317  18.042  1.00 98.36           C  
ATOM   3141  HA  ASN A 190      -4.206  -2.150  17.840  1.00 98.36           H  
ATOM   3142  C   ASN A 190      -2.876  -1.715  19.428  1.00 98.36           C  
ATOM   3143  CB  ASN A 190      -2.867  -3.829  17.991  1.00 98.36           C  
ATOM   3144  HB2 ASN A 190      -1.792  -4.005  17.988  1.00 98.36           H  
ATOM   3145  HB3 ASN A 190      -3.296  -4.304  18.874  1.00 98.36           H  
ATOM   3146  O   ASN A 190      -3.811  -1.470  20.189  1.00 98.36           O  
ATOM   3147  CG  ASN A 190      -3.498  -4.484  16.774  1.00 98.36           C  
ATOM   3148  ND2 ASN A 190      -3.016  -5.625  16.347  1.00 98.36           N  
ATOM   3149 HD21 ASN A 190      -3.537  -6.016  15.575  1.00 98.36           H  
ATOM   3150 HD22 ASN A 190      -2.221  -6.057  16.796  1.00 98.36           H  
ATOM   3151  OD1 ASN A 190      -4.448  -3.997  16.194  1.00 98.36           O  
ATOM   3152  N   SER A 191      -1.613  -1.413  19.743  1.00 98.27           N  
ATOM   3153  H   SER A 191      -0.881  -1.670  19.096  1.00 98.27           H  
ATOM   3154  CA  SER A 191      -1.241  -0.734  20.990  1.00 98.27           C  
ATOM   3155  HA  SER A 191      -1.598  -1.325  21.834  1.00 98.27           H  
ATOM   3156  C   SER A 191      -1.867   0.656  21.088  1.00 98.27           C  
ATOM   3157  CB  SER A 191       0.281  -0.624  21.094  1.00 98.27           C  
ATOM   3158  HB2 SER A 191       0.664   0.002  20.288  1.00 98.27           H  
ATOM   3159  HB3 SER A 191       0.721  -1.617  21.001  1.00 98.27           H  
ATOM   3160  O   SER A 191      -2.451   0.988  22.116  1.00 98.27           O  
ATOM   3161  OG  SER A 191       0.656  -0.073  22.344  1.00 98.27           O  
ATOM   3162  HG  SER A 191       0.236   0.781  22.469  1.00 98.27           H  
ATOM   3163  N   LEU A 192      -1.771   1.463  20.025  1.00 98.39           N  
ATOM   3164  H   LEU A 192      -1.286   1.130  19.204  1.00 98.39           H  
ATOM   3165  CA  LEU A 192      -2.334   2.814  19.997  1.00 98.39           C  
ATOM   3166  HA  LEU A 192      -1.962   3.375  20.855  1.00 98.39           H  
ATOM   3167  C   LEU A 192      -3.854   2.793  20.117  1.00 98.39           C  
ATOM   3168  CB  LEU A 192      -1.925   3.520  18.696  1.00 98.39           C  
ATOM   3169  HB2 LEU A 192      -2.098   2.837  17.864  1.00 98.39           H  
ATOM   3170  HB3 LEU A 192      -2.564   4.391  18.546  1.00 98.39           H  
ATOM   3171  O   LEU A 192      -4.407   3.591  20.864  1.00 98.39           O  
ATOM   3172  CG  LEU A 192      -0.463   3.986  18.679  1.00 98.39           C  
ATOM   3173  HG  LEU A 192       0.195   3.175  18.990  1.00 98.39           H  
ATOM   3174  CD1 LEU A 192      -0.092   4.389  17.253  1.00 98.39           C  
ATOM   3175 HD11 LEU A 192       0.949   4.711  17.228  1.00 98.39           H  
ATOM   3176 HD12 LEU A 192      -0.218   3.525  16.601  1.00 98.39           H  
ATOM   3177 HD13 LEU A 192      -0.739   5.200  16.917  1.00 98.39           H  
ATOM   3178  CD2 LEU A 192      -0.230   5.185  19.598  1.00 98.39           C  
ATOM   3179 HD21 LEU A 192       0.806   5.516  19.523  1.00 98.39           H  
ATOM   3180 HD22 LEU A 192      -0.891   6.007  19.322  1.00 98.39           H  
ATOM   3181 HD23 LEU A 192      -0.418   4.909  20.636  1.00 98.39           H  
ATOM   3182  N   TYR A 193      -4.526   1.870  19.432  1.00 98.33           N  
ATOM   3183  H   TYR A 193      -4.020   1.240  18.825  1.00 98.33           H  
ATOM   3184  CA  TYR A 193      -5.969   1.708  19.564  1.00 98.33           C  
ATOM   3185  HA  TYR A 193      -6.457   2.647  19.306  1.00 98.33           H  
ATOM   3186  C   TYR A 193      -6.362   1.382  21.011  1.00 98.33           C  
ATOM   3187  CB  TYR A 193      -6.440   0.629  18.587  1.00 98.33           C  
ATOM   3188  HB2 TYR A 193      -6.270   0.970  17.565  1.00 98.33           H  
ATOM   3189  HB3 TYR A 193      -5.846  -0.273  18.735  1.00 98.33           H  
ATOM   3190  O   TYR A 193      -7.197   2.072  21.588  1.00 98.33           O  
ATOM   3191  CG  TYR A 193      -7.903   0.294  18.752  1.00 98.33           C  
ATOM   3192  CD1 TYR A 193      -8.273  -0.986  19.203  1.00 98.33           C  
ATOM   3193  HD1 TYR A 193      -7.522  -1.737  19.398  1.00 98.33           H  
ATOM   3194  CD2 TYR A 193      -8.887   1.271  18.500  1.00 98.33           C  
ATOM   3195  HD2 TYR A 193      -8.606   2.262  18.176  1.00 98.33           H  
ATOM   3196  CE1 TYR A 193      -9.631  -1.293  19.385  1.00 98.33           C  
ATOM   3197  HE1 TYR A 193      -9.926  -2.289  19.681  1.00 98.33           H  
ATOM   3198  CE2 TYR A 193     -10.246   0.970  18.707  1.00 98.33           C  
ATOM   3199  HE2 TYR A 193     -11.013   1.714  18.553  1.00 98.33           H  
ATOM   3200  OH  TYR A 193     -11.925  -0.597  19.373  1.00 98.33           O  
ATOM   3201  HH  TYR A 193     -12.024  -1.469  19.762  1.00 98.33           H  
ATOM   3202  CZ  TYR A 193     -10.620  -0.313  19.154  1.00 98.33           C  
ATOM   3203  N   ASN A 194      -5.695   0.407  21.638  1.00 97.90           N  
ATOM   3204  H   ASN A 194      -5.004  -0.115  21.118  1.00 97.90           H  
ATOM   3205  CA  ASN A 194      -5.993   0.007  23.014  1.00 97.90           C  
ATOM   3206  HA  ASN A 194      -7.057  -0.222  23.080  1.00 97.90           H  
ATOM   3207  C   ASN A 194      -5.744   1.122  24.041  1.00 97.90           C  
ATOM   3208  CB  ASN A 194      -5.199  -1.264  23.348  1.00 97.90           C  
ATOM   3209  HB2 ASN A 194      -4.153  -1.123  23.077  1.00 97.90           H  
ATOM   3210  HB3 ASN A 194      -5.251  -1.444  24.422  1.00 97.90           H  
ATOM   3211  O   ASN A 194      -6.538   1.277  24.962  1.00 97.90           O  
ATOM   3212  CG  ASN A 194      -5.753  -2.499  22.658  1.00 97.90           C  
ATOM   3213  ND2 ASN A 194      -4.920  -3.477  22.397  1.00 97.90           N  
ATOM   3214 HD21 ASN A 194      -5.312  -4.295  21.952  1.00 97.90           H  
ATOM   3215 HD22 ASN A 194      -3.935  -3.370  22.592  1.00 97.90           H  
ATOM   3216  OD1 ASN A 194      -6.938  -2.619  22.375  1.00 97.90           O  
ATOM   3217  N   GLN A 195      -4.691   1.924  23.867  1.00 97.93           N  
ATOM   3218  H   GLN A 195      -4.069   1.735  23.094  1.00 97.93           H  
ATOM   3219  CA  GLN A 195      -4.376   3.066  24.741  1.00 97.93           C  
ATOM   3220  HA  GLN A 195      -4.381   2.740  25.781  1.00 97.93           H  
ATOM   3221  C   GLN A 195      -5.383   4.221  24.636  1.00 97.93           C  
ATOM   3222  CB  GLN A 195      -2.979   3.588  24.378  1.00 97.93           C  
ATOM   3223  HB2 GLN A 195      -2.820   4.564  24.836  1.00 97.93           H  
ATOM   3224  HB3 GLN A 195      -2.920   3.708  23.296  1.00 97.93           H  
ATOM   3225  O   GLN A 195      -5.407   5.090  25.499  1.00 97.93           O  
ATOM   3226  CG  GLN A 195      -1.865   2.649  24.861  1.00 97.93           C  
ATOM   3227  HG2 GLN A 195      -1.809   2.701  25.949  1.00 97.93           H  
ATOM   3228  HG3 GLN A 195      -2.096   1.619  24.590  1.00 97.93           H  
ATOM   3229  CD  GLN A 195      -0.497   2.995  24.281  1.00 97.93           C  
ATOM   3230  NE2 GLN A 195       0.538   2.293  24.684  1.00 97.93           N  
ATOM   3231 HE21 GLN A 195       0.427   1.568  25.379  1.00 97.93           H  
ATOM   3232 HE22 GLN A 195       1.437   2.569  24.314  1.00 97.93           H  
ATOM   3233  OE1 GLN A 195      -0.314   3.859  23.440  1.00 97.93           O  
ATOM   3234  N   ASN A 196      -6.191   4.252  23.576  1.00 97.90           N  
ATOM   3235  H   ASN A 196      -6.136   3.494  22.910  1.00 97.90           H  
ATOM   3236  CA  ASN A 196      -7.069   5.369  23.243  1.00 97.90           C  
ATOM   3237  HA  ASN A 196      -6.961   6.152  23.994  1.00 97.90           H  
ATOM   3238  C   ASN A 196      -8.563   4.995  23.273  1.00 97.90           C  
ATOM   3239  CB  ASN A 196      -6.592   5.946  21.901  1.00 97.90           C  
ATOM   3240  HB2 ASN A 196      -7.367   6.584  21.477  1.00 97.90           H  
ATOM   3241  HB3 ASN A 196      -6.434   5.140  21.184  1.00 97.90           H  
ATOM   3242  O   ASN A 196      -9.394   5.774  22.808  1.00 97.90           O  
ATOM   3243  CG  ASN A 196      -5.323   6.768  22.053  1.00 97.90           C  
ATOM   3244  ND2 ASN A 196      -4.177   6.218  21.744  1.00 97.90           N  
ATOM   3245 HD21 ASN A 196      -3.347   6.762  21.930  1.00 97.90           H  
ATOM   3246 HD22 ASN A 196      -4.170   5.252  21.450  1.00 97.90           H  
ATOM   3247  OD1 ASN A 196      -5.333   7.912  22.470  1.00 97.90           O  
ATOM   3248  N   ARG A 197      -8.920   3.833  23.843  1.00 96.12           N  
ATOM   3249  H   ARG A 197      -8.181   3.247  24.205  1.00 96.12           H  
ATOM   3250  CA  ARG A 197     -10.310   3.337  23.937  1.00 96.12           C  
ATOM   3251  HA  ARG A 197     -10.746   3.289  22.939  1.00 96.12           H  
ATOM   3252  C   ARG A 197     -11.243   4.245  24.745  1.00 96.12           C  
ATOM   3253  CB  ARG A 197     -10.318   1.931  24.557  1.00 96.12           C  
ATOM   3254  HB2 ARG A 197     -11.336   1.691  24.865  1.00 96.12           H  
ATOM   3255  HB3 ARG A 197      -9.690   1.927  25.448  1.00 96.12           H  
ATOM   3256  O   ARG A 197     -12.439   4.272  24.473  1.00 96.12           O  
ATOM   3257  CG  ARG A 197      -9.850   0.839  23.586  1.00 96.12           C  
ATOM   3258  HG2 ARG A 197     -10.521   0.803  22.728  1.00 96.12           H  
ATOM   3259  HG3 ARG A 197      -8.841   1.065  23.243  1.00 96.12           H  
ATOM   3260  CD  ARG A 197      -9.856  -0.517  24.308  1.00 96.12           C  
ATOM   3261  HD2 ARG A 197     -10.840  -0.674  24.751  1.00 96.12           H  
ATOM   3262  HD3 ARG A 197      -9.132  -0.475  25.121  1.00 96.12           H  
ATOM   3263  NE  ARG A 197      -9.504  -1.637  23.413  1.00 96.12           N  
ATOM   3264  HE  ARG A 197      -8.556  -1.681  23.067  1.00 96.12           H  
ATOM   3265  NH1 ARG A 197     -11.538  -2.722  23.330  1.00 96.12           N  
ATOM   3266 HH11 ARG A 197     -12.163  -3.204  22.700  1.00 96.12           H  
ATOM   3267 HH12 ARG A 197     -11.950  -2.028  23.938  1.00 96.12           H  
ATOM   3268  NH2 ARG A 197      -9.841  -3.419  22.079  1.00 96.12           N  
ATOM   3269 HH21 ARG A 197      -8.881  -3.317  21.782  1.00 96.12           H  
ATOM   3270 HH22 ARG A 197     -10.550  -3.797  21.467  1.00 96.12           H  
ATOM   3271  CZ  ARG A 197     -10.298  -2.588  22.961  1.00 96.12           C  
ATOM   3272  N   ASP A 198     -10.701   5.003  25.696  1.00 96.02           N  
ATOM   3273  H   ASP A 198      -9.731   4.847  25.932  1.00 96.02           H  
ATOM   3274  CA  ASP A 198     -11.483   5.897  26.563  1.00 96.02           C  
ATOM   3275  HA  ASP A 198     -12.443   5.427  26.773  1.00 96.02           H  
ATOM   3276  C   ASP A 198     -11.791   7.259  25.916  1.00 96.02           C  
ATOM   3277  CB  ASP A 198     -10.757   6.078  27.905  1.00 96.02           C  
ATOM   3278  HB2 ASP A 198     -11.331   6.761  28.532  1.00 96.02           H  
ATOM   3279  HB3 ASP A 198      -9.782   6.528  27.720  1.00 96.02           H  
ATOM   3280  O   ASP A 198     -12.524   8.073  26.483  1.00 96.02           O  
ATOM   3281  CG  ASP A 198     -10.584   4.763  28.669  1.00 96.02           C  
ATOM   3282  OD1 ASP A 198     -11.528   3.941  28.647  1.00 96.02           O  
ATOM   3283  OD2 ASP A 198      -9.492   4.584  29.249  1.00 96.02           O  
ATOM   3284  N   LYS A 199     -11.246   7.539  24.723  1.00 97.46           N  
ATOM   3285  H   LYS A 199     -10.701   6.820  24.268  1.00 97.46           H  
ATOM   3286  CA  LYS A 199     -11.528   8.786  24.000  1.00 97.46           C  
ATOM   3287  HA  LYS A 199     -11.378   9.603  24.706  1.00 97.46           H  
ATOM   3288  C   LYS A 199     -12.988   8.856  23.530  1.00 97.46           C  
ATOM   3289  CB  LYS A 199     -10.558   8.965  22.824  1.00 97.46           C  
ATOM   3290  HB2 LYS A 199     -10.959   9.706  22.132  1.00 97.46           H  
ATOM   3291  HB3 LYS A 199     -10.454   8.026  22.280  1.00 97.46           H  
ATOM   3292  O   LYS A 199     -13.625   7.820  23.324  1.00 97.46           O  
ATOM   3293  CG  LYS A 199      -9.193   9.466  23.312  1.00 97.46           C  
ATOM   3294  HG2 LYS A 199      -9.321  10.455  23.751  1.00 97.46           H  
ATOM   3295  HG3 LYS A 199      -8.792   8.790  24.067  1.00 97.46           H  
ATOM   3296  CD  LYS A 199      -8.211   9.548  22.142  1.00 97.46           C  
ATOM   3297  HD2 LYS A 199      -7.954   8.528  21.856  1.00 97.46           H  
ATOM   3298  HD3 LYS A 199      -8.686  10.006  21.274  1.00 97.46           H  
ATOM   3299  CE  LYS A 199      -6.918  10.288  22.492  1.00 97.46           C  
ATOM   3300  HE2 LYS A 199      -6.159  10.007  21.763  1.00 97.46           H  
ATOM   3301  HE3 LYS A 199      -6.565   9.957  23.469  1.00 97.46           H  
ATOM   3302  NZ  LYS A 199      -7.099  11.756  22.455  1.00 97.46           N  
ATOM   3303  HZ1 LYS A 199      -7.821  12.059  23.092  1.00 97.46           H  
ATOM   3304  HZ2 LYS A 199      -7.449  12.019  21.545  1.00 97.46           H  
ATOM   3305  HZ3 LYS A 199      -6.228  12.247  22.597  1.00 97.46           H  
ATOM   3306  N   PRO A 200     -13.530  10.061  23.288  1.00 97.84           N  
ATOM   3307  CA  PRO A 200     -14.862  10.226  22.712  1.00 97.84           C  
ATOM   3308  HA  PRO A 200     -15.594   9.909  23.455  1.00 97.84           H  
ATOM   3309  C   PRO A 200     -15.068   9.420  21.416  1.00 97.84           C  
ATOM   3310  CB  PRO A 200     -15.004  11.732  22.484  1.00 97.84           C  
ATOM   3311  HB2 PRO A 200     -14.585  11.998  21.513  1.00 97.84           H  
ATOM   3312  HB3 PRO A 200     -16.038  12.066  22.570  1.00 97.84           H  
ATOM   3313  O   PRO A 200     -14.160   9.271  20.597  1.00 97.84           O  
ATOM   3314  CG  PRO A 200     -14.114  12.341  23.561  1.00 97.84           C  
ATOM   3315  HG2 PRO A 200     -13.791  13.349  23.301  1.00 97.84           H  
ATOM   3316  HG3 PRO A 200     -14.633  12.333  24.520  1.00 97.84           H  
ATOM   3317  CD  PRO A 200     -12.945  11.362  23.593  1.00 97.84           C  
ATOM   3318  HD2 PRO A 200     -12.221  11.628  22.824  1.00 97.84           H  
ATOM   3319  HD3 PRO A 200     -12.481  11.382  24.579  1.00 97.84           H  
ATOM   3320  N   ILE A 201     -16.284   8.901  21.212  1.00 97.99           N  
ATOM   3321  H   ILE A 201     -16.991   9.080  21.910  1.00 97.99           H  
ATOM   3322  CA  ILE A 201     -16.614   7.976  20.110  1.00 97.99           C  
ATOM   3323  HA  ILE A 201     -15.953   7.116  20.213  1.00 97.99           H  
ATOM   3324  C   ILE A 201     -16.360   8.571  18.714  1.00 97.99           C  
ATOM   3325  CB  ILE A 201     -18.078   7.497  20.275  1.00 97.99           C  
ATOM   3326  HB  ILE A 201     -18.175   7.105  21.288  1.00 97.99           H  
ATOM   3327  O   ILE A 201     -15.930   7.870  17.798  1.00 97.99           O  
ATOM   3328  CG1 ILE A 201     -18.498   6.368  19.316  1.00 97.99           C  
ATOM   3329 HG12 ILE A 201     -19.496   6.031  19.597  1.00 97.99           H  
ATOM   3330 HG13 ILE A 201     -18.545   6.754  18.297  1.00 97.99           H  
ATOM   3331  CG2 ILE A 201     -19.106   8.636  20.123  1.00 97.99           C  
ATOM   3332 HG21 ILE A 201     -20.102   8.269  20.368  1.00 97.99           H  
ATOM   3333 HG22 ILE A 201     -18.878   9.461  20.798  1.00 97.99           H  
ATOM   3334 HG23 ILE A 201     -19.123   9.008  19.098  1.00 97.99           H  
ATOM   3335  CD1 ILE A 201     -17.571   5.158  19.348  1.00 97.99           C  
ATOM   3336 HD11 ILE A 201     -17.417   4.825  20.374  1.00 97.99           H  
ATOM   3337 HD12 ILE A 201     -16.618   5.435  18.897  1.00 97.99           H  
ATOM   3338 HD13 ILE A 201     -18.013   4.347  18.768  1.00 97.99           H  
ATOM   3339  N   ASN A 202     -16.573   9.877  18.563  1.00 98.23           N  
ATOM   3340  H   ASN A 202     -16.834  10.409  19.381  1.00 98.23           H  
ATOM   3341  CA  ASN A 202     -16.265  10.638  17.356  1.00 98.23           C  
ATOM   3342  HA  ASN A 202     -16.715  10.126  16.506  1.00 98.23           H  
ATOM   3343  C   ASN A 202     -14.767  10.670  17.054  1.00 98.23           C  
ATOM   3344  CB  ASN A 202     -16.862  12.059  17.458  1.00 98.23           C  
ATOM   3345  HB2 ASN A 202     -17.950  11.987  17.452  1.00 98.23           H  
ATOM   3346  HB3 ASN A 202     -16.561  12.623  16.575  1.00 98.23           H  
ATOM   3347  O   ASN A 202     -14.383  10.472  15.901  1.00 98.23           O  
ATOM   3348  CG  ASN A 202     -16.457  12.838  18.705  1.00 98.23           C  
ATOM   3349  ND2 ASN A 202     -16.282  14.133  18.614  1.00 98.23           N  
ATOM   3350 HD21 ASN A 202     -16.221  14.629  19.492  1.00 98.23           H  
ATOM   3351 HD22 ASN A 202     -16.402  14.628  17.742  1.00 98.23           H  
ATOM   3352  OD1 ASN A 202     -16.349  12.292  19.787  1.00 98.23           O  
ATOM   3353  N   GLU A 203     -13.927  10.850  18.074  1.00 98.24           N  
ATOM   3354  H   GLU A 203     -14.306  10.943  19.006  1.00 98.24           H  
ATOM   3355  CA  GLU A 203     -12.471  10.840  17.926  1.00 98.24           C  
ATOM   3356  HA  GLU A 203     -12.202  11.496  17.099  1.00 98.24           H  
ATOM   3357  C   GLU A 203     -11.953   9.433  17.588  1.00 98.24           C  
ATOM   3358  CB  GLU A 203     -11.825  11.390  19.209  1.00 98.24           C  
ATOM   3359  HB2 GLU A 203     -12.291  12.343  19.461  1.00 98.24           H  
ATOM   3360  HB3 GLU A 203     -11.984  10.691  20.030  1.00 98.24           H  
ATOM   3361  O   GLU A 203     -11.093   9.279  16.716  1.00 98.24           O  
ATOM   3362  CG  GLU A 203     -10.321  11.609  19.006  1.00 98.24           C  
ATOM   3363  HG2 GLU A 203     -10.176  12.288  18.165  1.00 98.24           H  
ATOM   3364  HG3 GLU A 203      -9.860  10.655  18.749  1.00 98.24           H  
ATOM   3365  CD  GLU A 203      -9.588  12.168  20.232  1.00 98.24           C  
ATOM   3366  OE1 GLU A 203      -8.348  12.307  20.133  1.00 98.24           O  
ATOM   3367  OE2 GLU A 203     -10.183  12.339  21.317  1.00 98.24           O  
ATOM   3368  N   GLN A 204     -12.506   8.391  18.218  1.00 98.37           N  
ATOM   3369  H   GLN A 204     -13.181   8.577  18.947  1.00 98.37           H  
ATOM   3370  CA  GLN A 204     -12.171   7.001  17.890  1.00 98.37           C  
ATOM   3371  HA  GLN A 204     -11.096   6.863  18.001  1.00 98.37           H  
ATOM   3372  C   GLN A 204     -12.522   6.671  16.430  1.00 98.37           C  
ATOM   3373  CB  GLN A 204     -12.884   6.033  18.847  1.00 98.37           C  
ATOM   3374  HB2 GLN A 204     -12.690   5.016  18.505  1.00 98.37           H  
ATOM   3375  HB3 GLN A 204     -13.960   6.202  18.816  1.00 98.37           H  
ATOM   3376  O   GLN A 204     -11.682   6.160  15.686  1.00 98.37           O  
ATOM   3377  CG  GLN A 204     -12.394   6.157  20.298  1.00 98.37           C  
ATOM   3378  HG2 GLN A 204     -11.307   6.082  20.325  1.00 98.37           H  
ATOM   3379  HG3 GLN A 204     -12.678   7.127  20.706  1.00 98.37           H  
ATOM   3380  CD  GLN A 204     -12.963   5.046  21.172  1.00 98.37           C  
ATOM   3381  NE2 GLN A 204     -13.798   5.341  22.137  1.00 98.37           N  
ATOM   3382 HE21 GLN A 204     -13.860   6.302  22.443  1.00 98.37           H  
ATOM   3383 HE22 GLN A 204     -13.843   4.628  22.850  1.00 98.37           H  
ATOM   3384  OE1 GLN A 204     -12.655   3.881  20.996  1.00 98.37           O  
ATOM   3385  N   ALA A 205     -13.735   7.019  15.988  1.00 98.42           N  
ATOM   3386  H   ALA A 205     -14.386   7.431  16.641  1.00 98.42           H  
ATOM   3387  CA  ALA A 205     -14.186   6.778  14.619  1.00 98.42           C  
ATOM   3388  HA  ALA A 205     -14.072   5.716  14.398  1.00 98.42           H  
ATOM   3389  C   ALA A 205     -13.366   7.556  13.580  1.00 98.42           C  
ATOM   3390  CB  ALA A 205     -15.672   7.132  14.533  1.00 98.42           C  
ATOM   3391  HB1 ALA A 205     -16.225   6.504  15.232  1.00 98.42           H  
ATOM   3392  HB2 ALA A 205     -15.822   8.179  14.795  1.00 98.42           H  
ATOM   3393  HB3 ALA A 205     -16.038   6.952  13.522  1.00 98.42           H  
ATOM   3394  O   ALA A 205     -12.997   7.000  12.544  1.00 98.42           O  
ATOM   3395  N   GLU A 206     -13.035   8.822  13.850  1.00 98.21           N  
ATOM   3396  H   GLU A 206     -13.370   9.245  14.704  1.00 98.21           H  
ATOM   3397  CA  GLU A 206     -12.168   9.619  12.978  1.00 98.21           C  
ATOM   3398  HA  GLU A 206     -12.617   9.658  11.986  1.00 98.21           H  
ATOM   3399  C   GLU A 206     -10.782   8.984  12.814  1.00 98.21           C  
ATOM   3400  CB  GLU A 206     -12.074  11.052  13.522  1.00 98.21           C  
ATOM   3401  HB2 GLU A 206     -11.692  11.039  14.543  1.00 98.21           H  
ATOM   3402  HB3 GLU A 206     -13.077  11.478  13.523  1.00 98.21           H  
ATOM   3403  O   GLU A 206     -10.270   8.891  11.696  1.00 98.21           O  
ATOM   3404  CG  GLU A 206     -11.161  11.921  12.647  1.00 98.21           C  
ATOM   3405  HG2 GLU A 206     -11.383  11.701  11.603  1.00 98.21           H  
ATOM   3406  HG3 GLU A 206     -10.119  11.658  12.832  1.00 98.21           H  
ATOM   3407  CD  GLU A 206     -11.356  13.423  12.876  1.00 98.21           C  
ATOM   3408  OE1 GLU A 206     -11.184  14.153  11.871  1.00 98.21           O  
ATOM   3409  OE2 GLU A 206     -11.756  13.824  13.987  1.00 98.21           O  
ATOM   3410  N   ASN A 207     -10.200   8.476  13.900  1.00 98.31           N  
ATOM   3411  H   ASN A 207     -10.661   8.580  14.793  1.00 98.31           H  
ATOM   3412  CA  ASN A 207      -8.900   7.822  13.846  1.00 98.31           C  
ATOM   3413  HA  ASN A 207      -8.238   8.445  13.244  1.00 98.31           H  
ATOM   3414  C   ASN A 207      -8.939   6.470  13.126  1.00 98.31           C  
ATOM   3415  CB  ASN A 207      -8.310   7.752  15.258  1.00 98.31           C  
ATOM   3416  HB2 ASN A 207      -7.510   7.012  15.294  1.00 98.31           H  
ATOM   3417  HB3 ASN A 207      -9.071   7.470  15.986  1.00 98.31           H  
ATOM   3418  O   ASN A 207      -8.016   6.178  12.367  1.00 98.31           O  
ATOM   3419  CG  ASN A 207      -7.703   9.092  15.606  1.00 98.31           C  
ATOM   3420  ND2 ASN A 207      -8.332   9.876  16.444  1.00 98.31           N  
ATOM   3421 HD21 ASN A 207      -9.248   9.617  16.779  1.00 98.31           H  
ATOM   3422 HD22 ASN A 207      -7.935  10.780  16.661  1.00 98.31           H  
ATOM   3423  OD1 ASN A 207      -6.681   9.466  15.050  1.00 98.31           O  
ATOM   3424  N   ILE A 208     -10.005   5.677  13.263  1.00 98.08           N  
ATOM   3425  H   ILE A 208     -10.718   5.932  13.931  1.00 98.08           H  
ATOM   3426  CA  ILE A 208     -10.184   4.465  12.443  1.00 98.08           C  
ATOM   3427  HA  ILE A 208      -9.285   3.855  12.531  1.00 98.08           H  
ATOM   3428  C   ILE A 208     -10.322   4.817  10.955  1.00 98.08           C  
ATOM   3429  CB  ILE A 208     -11.371   3.620  12.952  1.00 98.08           C  
ATOM   3430  HB  ILE A 208     -12.233   4.272  13.097  1.00 98.08           H  
ATOM   3431  O   ILE A 208      -9.721   4.157  10.109  1.00 98.08           O  
ATOM   3432  CG1 ILE A 208     -10.983   2.992  14.310  1.00 98.08           C  
ATOM   3433 HG12 ILE A 208     -10.804   3.786  15.034  1.00 98.08           H  
ATOM   3434 HG13 ILE A 208     -10.060   2.422  14.203  1.00 98.08           H  
ATOM   3435  CG2 ILE A 208     -11.765   2.529  11.935  1.00 98.08           C  
ATOM   3436 HG21 ILE A 208     -12.101   2.971  10.997  1.00 98.08           H  
ATOM   3437 HG22 ILE A 208     -10.918   1.871  11.741  1.00 98.08           H  
ATOM   3438 HG23 ILE A 208     -12.598   1.937  12.317  1.00 98.08           H  
ATOM   3439  CD1 ILE A 208     -12.056   2.065  14.881  1.00 98.08           C  
ATOM   3440 HD11 ILE A 208     -12.012   1.090  14.395  1.00 98.08           H  
ATOM   3441 HD12 ILE A 208     -13.034   2.511  14.698  1.00 98.08           H  
ATOM   3442 HD13 ILE A 208     -11.893   1.928  15.950  1.00 98.08           H  
ATOM   3443  N   ILE A 209     -11.042   5.889  10.614  1.00 97.88           N  
ATOM   3444  H   ILE A 209     -11.537   6.391  11.337  1.00 97.88           H  
ATOM   3445  CA  ILE A 209     -11.135   6.353   9.222  1.00 97.88           C  
ATOM   3446  HA  ILE A 209     -11.482   5.518   8.613  1.00 97.88           H  
ATOM   3447  C   ILE A 209      -9.748   6.733   8.683  1.00 97.88           C  
ATOM   3448  CB  ILE A 209     -12.170   7.491   9.097  1.00 97.88           C  
ATOM   3449  HB  ILE A 209     -11.983   8.225   9.881  1.00 97.88           H  
ATOM   3450  O   ILE A 209      -9.392   6.338   7.572  1.00 97.88           O  
ATOM   3451  CG1 ILE A 209     -13.593   6.913   9.277  1.00 97.88           C  
ATOM   3452 HG12 ILE A 209     -13.895   6.398   8.365  1.00 97.88           H  
ATOM   3453 HG13 ILE A 209     -13.598   6.177  10.081  1.00 97.88           H  
ATOM   3454  CG2 ILE A 209     -12.063   8.202   7.733  1.00 97.88           C  
ATOM   3455 HG21 ILE A 209     -11.112   8.729   7.657  1.00 97.88           H  
ATOM   3456 HG22 ILE A 209     -12.860   8.936   7.614  1.00 97.88           H  
ATOM   3457 HG23 ILE A 209     -12.129   7.472   6.926  1.00 97.88           H  
ATOM   3458  CD1 ILE A 209     -14.642   7.971   9.629  1.00 97.88           C  
ATOM   3459 HD11 ILE A 209     -14.697   8.742   8.860  1.00 97.88           H  
ATOM   3460 HD12 ILE A 209     -15.619   7.497   9.718  1.00 97.88           H  
ATOM   3461 HD13 ILE A 209     -14.386   8.413  10.592  1.00 97.88           H  
ATOM   3462  N   ASN A 210      -8.929   7.430   9.476  1.00 97.48           N  
ATOM   3463  H   ASN A 210      -9.289   7.768  10.357  1.00 97.48           H  
ATOM   3464  CA  ASN A 210      -7.545   7.742   9.105  1.00 97.48           C  
ATOM   3465  HA  ASN A 210      -7.550   8.236   8.133  1.00 97.48           H  
ATOM   3466  C   ASN A 210      -6.688   6.471   8.957  1.00 97.48           C  
ATOM   3467  CB  ASN A 210      -6.948   8.708  10.143  1.00 97.48           C  
ATOM   3468  HB2 ASN A 210      -7.040   8.280  11.141  1.00 97.48           H  
ATOM   3469  HB3 ASN A 210      -5.887   8.844   9.933  1.00 97.48           H  
ATOM   3470  O   ASN A 210      -5.861   6.385   8.040  1.00 97.48           O  
ATOM   3471  CG  ASN A 210      -7.589  10.086  10.126  1.00 97.48           C  
ATOM   3472  ND2 ASN A 210      -7.475  10.826  11.204  1.00 97.48           N  
ATOM   3473 HD21 ASN A 210      -7.058  10.450  12.045  1.00 97.48           H  
ATOM   3474 HD22 ASN A 210      -7.997  11.690  11.214  1.00 97.48           H  
ATOM   3475  OD1 ASN A 210      -8.161  10.527   9.142  1.00 97.48           O  
ATOM   3476  N   LEU A 211      -6.918   5.462   9.806  1.00 97.93           N  
ATOM   3477  H   LEU A 211      -7.593   5.612  10.542  1.00 97.93           H  
ATOM   3478  CA  LEU A 211      -6.235   4.168   9.772  1.00 97.93           C  
ATOM   3479  HA  LEU A 211      -5.164   4.366   9.827  1.00 97.93           H  
ATOM   3480  C   LEU A 211      -6.484   3.398   8.473  1.00 97.93           C  
ATOM   3481  CB  LEU A 211      -6.639   3.334  11.002  1.00 97.93           C  
ATOM   3482  HB2 LEU A 211      -7.718   3.174  10.981  1.00 97.93           H  
ATOM   3483  HB3 LEU A 211      -6.404   3.904  11.900  1.00 97.93           H  
ATOM   3484  O   LEU A 211      -5.597   2.654   8.061  1.00 97.93           O  
ATOM   3485  CG  LEU A 211      -5.986   1.944  11.111  1.00 97.93           C  
ATOM   3486  HG  LEU A 211      -6.245   1.348  10.236  1.00 97.93           H  
ATOM   3487  CD1 LEU A 211      -4.464   2.023  11.217  1.00 97.93           C  
ATOM   3488 HD11 LEU A 211      -4.186   2.608  12.094  1.00 97.93           H  
ATOM   3489 HD12 LEU A 211      -4.060   1.015  11.307  1.00 97.93           H  
ATOM   3490 HD13 LEU A 211      -4.052   2.479  10.318  1.00 97.93           H  
ATOM   3491  CD2 LEU A 211      -6.526   1.221  12.341  1.00 97.93           C  
ATOM   3492 HD21 LEU A 211      -6.218   1.738  13.249  1.00 97.93           H  
ATOM   3493 HD22 LEU A 211      -7.615   1.192  12.306  1.00 97.93           H  
ATOM   3494 HD23 LEU A 211      -6.154   0.196  12.367  1.00 97.93           H  
ATOM   3495  N   PHE A 212      -7.592   3.608   7.753  1.00 96.98           N  
ATOM   3496  H   PHE A 212      -8.332   4.177   8.140  1.00 96.98           H  
ATOM   3497  CA  PHE A 212      -7.781   2.971   6.439  1.00 96.98           C  
ATOM   3498  HA  PHE A 212      -7.699   1.894   6.582  1.00 96.98           H  
ATOM   3499  C   PHE A 212      -6.687   3.320   5.430  1.00 96.98           C  
ATOM   3500  CB  PHE A 212      -9.162   3.284   5.858  1.00 96.98           C  
ATOM   3501  HB2 PHE A 212      -9.220   2.868   4.852  1.00 96.98           H  
ATOM   3502  HB3 PHE A 212      -9.275   4.365   5.774  1.00 96.98           H  
ATOM   3503  O   PHE A 212      -6.415   2.526   4.527  1.00 96.98           O  
ATOM   3504  CG  PHE A 212     -10.307   2.705   6.654  1.00 96.98           C  
ATOM   3505  CD1 PHE A 212     -10.239   1.386   7.146  1.00 96.98           C  
ATOM   3506  HD1 PHE A 212      -9.393   0.750   6.935  1.00 96.98           H  
ATOM   3507  CD2 PHE A 212     -11.448   3.487   6.901  1.00 96.98           C  
ATOM   3508  HD2 PHE A 212     -11.511   4.490   6.507  1.00 96.98           H  
ATOM   3509  CE1 PHE A 212     -11.271   0.887   7.949  1.00 96.98           C  
ATOM   3510  HE1 PHE A 212     -11.204  -0.111   8.355  1.00 96.98           H  
ATOM   3511  CE2 PHE A 212     -12.498   2.971   7.676  1.00 96.98           C  
ATOM   3512  HE2 PHE A 212     -13.373   3.576   7.865  1.00 96.98           H  
ATOM   3513  CZ  PHE A 212     -12.394   1.683   8.223  1.00 96.98           C  
ATOM   3514  HZ  PHE A 212     -13.185   1.291   8.845  1.00 96.98           H  
ATOM   3515  N   THR A 213      -5.951   4.415   5.648  1.00 96.08           N  
ATOM   3516  H   THR A 213      -6.217   5.026   6.407  1.00 96.08           H  
ATOM   3517  CA  THR A 213      -4.723   4.704   4.901  1.00 96.08           C  
ATOM   3518  HA  THR A 213      -5.003   4.844   3.856  1.00 96.08           H  
ATOM   3519  C   THR A 213      -3.738   3.535   4.962  1.00 96.08           C  
ATOM   3520  CB  THR A 213      -4.049   5.998   5.380  1.00 96.08           C  
ATOM   3521  HB  THR A 213      -3.612   5.850   6.367  1.00 96.08           H  
ATOM   3522  O   THR A 213      -3.166   3.187   3.932  1.00 96.08           O  
ATOM   3523  CG2 THR A 213      -2.968   6.466   4.402  1.00 96.08           C  
ATOM   3524 HG21 THR A 213      -2.755   7.521   4.570  1.00 96.08           H  
ATOM   3525 HG22 THR A 213      -2.050   5.902   4.567  1.00 96.08           H  
ATOM   3526 HG23 THR A 213      -3.308   6.342   3.374  1.00 96.08           H  
ATOM   3527  OG1 THR A 213      -4.989   7.038   5.454  1.00 96.08           O  
ATOM   3528  HG1 THR A 213      -5.397   6.983   6.321  1.00 96.08           H  
ATOM   3529  N   PHE A 214      -3.599   2.849   6.103  1.00 96.99           N  
ATOM   3530  H   PHE A 214      -4.180   3.116   6.885  1.00 96.99           H  
ATOM   3531  CA  PHE A 214      -2.791   1.632   6.270  1.00 96.99           C  
ATOM   3532  HA  PHE A 214      -1.739   1.892   6.147  1.00 96.99           H  
ATOM   3533  C   PHE A 214      -3.150   0.550   5.241  1.00 96.99           C  
ATOM   3534  CB  PHE A 214      -3.013   1.096   7.694  1.00 96.99           C  
ATOM   3535  HB2 PHE A 214      -2.857   1.908   8.405  1.00 96.99           H  
ATOM   3536  HB3 PHE A 214      -4.053   0.780   7.785  1.00 96.99           H  
ATOM   3537  O   PHE A 214      -2.265  -0.043   4.613  1.00 96.99           O  
ATOM   3538  CG  PHE A 214      -2.143  -0.069   8.119  1.00 96.99           C  
ATOM   3539  CD1 PHE A 214      -2.743  -1.231   8.641  1.00 96.99           C  
ATOM   3540  HD1 PHE A 214      -3.817  -1.295   8.736  1.00 96.99           H  
ATOM   3541  CD2 PHE A 214      -0.740   0.023   8.057  1.00 96.99           C  
ATOM   3542  HD2 PHE A 214      -0.273   0.930   7.702  1.00 96.99           H  
ATOM   3543  CE1 PHE A 214      -1.944  -2.295   9.090  1.00 96.99           C  
ATOM   3544  HE1 PHE A 214      -2.413  -3.158   9.538  1.00 96.99           H  
ATOM   3545  CE2 PHE A 214       0.058  -1.053   8.487  1.00 96.99           C  
ATOM   3546  HE2 PHE A 214       1.135  -0.978   8.458  1.00 96.99           H  
ATOM   3547  CZ  PHE A 214      -0.544  -2.212   9.005  1.00 96.99           C  
ATOM   3548  HZ  PHE A 214       0.068  -3.023   9.371  1.00 96.99           H  
ATOM   3549  N   THR A 215      -4.450   0.362   5.002  1.00 95.96           N  
ATOM   3550  H   THR A 215      -5.107   0.931   5.517  1.00 95.96           H  
ATOM   3551  CA  THR A 215      -5.023  -0.662   4.122  1.00 95.96           C  
ATOM   3552  HA  THR A 215      -4.305  -1.479   4.050  1.00 95.96           H  
ATOM   3553  C   THR A 215      -5.286  -0.203   2.685  1.00 95.96           C  
ATOM   3554  CB  THR A 215      -6.302  -1.256   4.732  1.00 95.96           C  
ATOM   3555  HB  THR A 215      -6.717  -1.991   4.042  1.00 95.96           H  
ATOM   3556  O   THR A 215      -5.690  -1.031   1.871  1.00 95.96           O  
ATOM   3557  CG2 THR A 215      -6.017  -1.941   6.070  1.00 95.96           C  
ATOM   3558 HG21 THR A 215      -5.204  -2.659   5.968  1.00 95.96           H  
ATOM   3559 HG22 THR A 215      -5.756  -1.201   6.827  1.00 95.96           H  
ATOM   3560 HG23 THR A 215      -6.909  -2.473   6.401  1.00 95.96           H  
ATOM   3561  OG1 THR A 215      -7.260  -0.258   4.993  1.00 95.96           O  
ATOM   3562  HG1 THR A 215      -7.248   0.431   4.324  1.00 95.96           H  
ATOM   3563  N   ASN A 216      -5.012   1.053   2.317  1.00 94.57           N  
ATOM   3564  H   ASN A 216      -4.787   1.714   3.047  1.00 94.57           H  
ATOM   3565  CA  ASN A 216      -5.273   1.589   0.969  1.00 94.57           C  
ATOM   3566  HA  ASN A 216      -6.322   1.412   0.733  1.00 94.57           H  
ATOM   3567  C   ASN A 216      -4.459   0.909  -0.140  1.00 94.57           C  
ATOM   3568  CB  ASN A 216      -5.016   3.109   0.948  1.00 94.57           C  
ATOM   3569  HB2 ASN A 216      -4.849   3.431  -0.080  1.00 94.57           H  
ATOM   3570  HB3 ASN A 216      -4.126   3.354   1.527  1.00 94.57           H  
ATOM   3571  O   ASN A 216      -3.327   0.474   0.067  1.00 94.57           O  
ATOM   3572  CG  ASN A 216      -6.195   3.914   1.463  1.00 94.57           C  
ATOM   3573  ND2 ASN A 216      -6.066   5.217   1.538  1.00 94.57           N  
ATOM   3574 HD21 ASN A 216      -5.224   5.692   1.246  1.00 94.57           H  
ATOM   3575 HD22 ASN A 216      -6.881   5.705   1.880  1.00 94.57           H  
ATOM   3576  OD1 ASN A 216      -7.247   3.396   1.772  1.00 94.57           O  
ATOM   3577  N   LEU A 217      -5.000   0.811  -1.349  1.00 93.80           N  
ATOM   3578  H   LEU A 217      -5.927   1.178  -1.505  1.00 93.80           H  
ATOM   3579  CA  LEU A 217      -4.245   0.389  -2.534  1.00 93.80           C  
ATOM   3580  HA  LEU A 217      -3.717  -0.539  -2.313  1.00 93.80           H  
ATOM   3581  C   LEU A 217      -3.172   1.428  -2.920  1.00 93.80           C  
ATOM   3582  CB  LEU A 217      -5.275   0.061  -3.628  1.00 93.80           C  
ATOM   3583  HB2 LEU A 217      -5.973   0.890  -3.742  1.00 93.80           H  
ATOM   3584  HB3 LEU A 217      -5.850  -0.785  -3.251  1.00 93.80           H  
ATOM   3585  O   LEU A 217      -3.289   2.612  -2.608  1.00 93.80           O  
ATOM   3586  CG  LEU A 217      -4.729  -0.332  -5.013  1.00 93.80           C  
ATOM   3587  HG  LEU A 217      -3.739  -0.776  -4.909  1.00 93.80           H  
ATOM   3588  CD1 LEU A 217      -5.632  -1.371  -5.669  1.00 93.80           C  
ATOM   3589 HD11 LEU A 217      -5.707  -2.261  -5.045  1.00 93.80           H  
ATOM   3590 HD12 LEU A 217      -6.632  -0.958  -5.802  1.00 93.80           H  
ATOM   3591 HD13 LEU A 217      -5.235  -1.655  -6.644  1.00 93.80           H  
ATOM   3592  CD2 LEU A 217      -4.639   0.880  -5.940  1.00 93.80           C  
ATOM   3593 HD21 LEU A 217      -4.316   0.566  -6.933  1.00 93.80           H  
ATOM   3594 HD22 LEU A 217      -3.950   1.629  -5.549  1.00 93.80           H  
ATOM   3595 HD23 LEU A 217      -5.627   1.331  -6.039  1.00 93.80           H  
ATOM   3596  N   GLY A 218      -2.097   0.974  -3.569  1.00 92.80           N  
ATOM   3597  H   GLY A 218      -2.048  -0.013  -3.776  1.00 92.80           H  
ATOM   3598  CA  GLY A 218      -1.101   1.854  -4.184  1.00 92.80           C  
ATOM   3599  HA2 GLY A 218      -0.733   1.398  -5.103  1.00 92.80           H  
ATOM   3600  HA3 GLY A 218      -1.585   2.788  -4.469  1.00 92.80           H  
ATOM   3601  C   GLY A 218       0.116   2.182  -3.319  1.00 92.80           C  
ATOM   3602  O   GLY A 218       0.592   1.355  -2.532  1.00 92.80           O  
ATOM   3603  N   ALA A 219       0.657   3.381  -3.546  1.00 90.97           N  
ATOM   3604  H   ALA A 219       0.197   3.989  -4.207  1.00 90.97           H  
ATOM   3605  CA  ALA A 219       1.920   3.842  -2.984  1.00 90.97           C  
ATOM   3606  HA  ALA A 219       2.672   3.097  -3.243  1.00 90.97           H  
ATOM   3607  C   ALA A 219       1.860   3.991  -1.451  1.00 90.97           C  
ATOM   3608  CB  ALA A 219       2.317   5.165  -3.652  1.00 90.97           C  
ATOM   3609  HB1 ALA A 219       2.328   5.055  -4.737  1.00 90.97           H  
ATOM   3610  HB2 ALA A 219       1.605   5.944  -3.382  1.00 90.97           H  
ATOM   3611  HB3 ALA A 219       3.309   5.469  -3.316  1.00 90.97           H  
ATOM   3612  O   ALA A 219       0.819   4.367  -0.902  1.00 90.97           O  
ATOM   3613  N   PRO A 220       2.966   3.714  -0.745  1.00 92.45           N  
ATOM   3614  CA  PRO A 220       3.053   3.940   0.687  1.00 92.45           C  
ATOM   3615  HA  PRO A 220       2.171   3.530   1.181  1.00 92.45           H  
ATOM   3616  C   PRO A 220       3.150   5.438   0.987  1.00 92.45           C  
ATOM   3617  CB  PRO A 220       4.286   3.172   1.152  1.00 92.45           C  
ATOM   3618  HB2 PRO A 220       4.794   3.665   1.980  1.00 92.45           H  
ATOM   3619  HB3 PRO A 220       3.989   2.162   1.434  1.00 92.45           H  
ATOM   3620  O   PRO A 220       3.978   6.145   0.422  1.00 92.45           O  
ATOM   3621  CG  PRO A 220       5.164   3.107  -0.094  1.00 92.45           C  
ATOM   3622  HG2 PRO A 220       5.876   3.932  -0.102  1.00 92.45           H  
ATOM   3623  HG3 PRO A 220       5.653   2.134  -0.139  1.00 92.45           H  
ATOM   3624  CD  PRO A 220       4.224   3.224  -1.280  1.00 92.45           C  
ATOM   3625  HD2 PRO A 220       4.637   3.916  -2.014  1.00 92.45           H  
ATOM   3626  HD3 PRO A 220       4.079   2.240  -1.727  1.00 92.45           H  
ATOM   3627  N   ALA A 221       2.324   5.897   1.920  1.00 91.46           N  
ATOM   3628  H   ALA A 221       1.686   5.252   2.365  1.00 91.46           H  
ATOM   3629  CA  ALA A 221       2.350   7.247   2.464  1.00 91.46           C  
ATOM   3630  HA  ALA A 221       3.299   7.725   2.223  1.00 91.46           H  
ATOM   3631  C   ALA A 221       2.223   7.158   3.985  1.00 91.46           C  
ATOM   3632  CB  ALA A 221       1.219   8.070   1.838  1.00 91.46           C  
ATOM   3633  HB1 ALA A 221       1.347   8.112   0.756  1.00 91.46           H  
ATOM   3634  HB2 ALA A 221       0.253   7.622   2.072  1.00 91.46           H  
ATOM   3635  HB3 ALA A 221       1.241   9.085   2.236  1.00 91.46           H  
ATOM   3636  O   ALA A 221       1.457   6.330   4.486  1.00 91.46           O  
ATOM   3637  N   ALA A 222       2.986   7.976   4.708  1.00 95.02           N  
ATOM   3638  H   ALA A 222       3.573   8.654   4.244  1.00 95.02           H  
ATOM   3639  CA  ALA A 222       2.824   8.100   6.149  1.00 95.02           C  
ATOM   3640  HA  ALA A 222       2.903   7.109   6.597  1.00 95.02           H  
ATOM   3641  C   ALA A 222       1.436   8.668   6.470  1.00 95.02           C  
ATOM   3642  CB  ALA A 222       3.946   8.974   6.714  1.00 95.02           C  
ATOM   3643  HB1 ALA A 222       4.917   8.564   6.435  1.00 95.02           H  
ATOM   3644  HB2 ALA A 222       3.861   9.992   6.334  1.00 95.02           H  
ATOM   3645  HB3 ALA A 222       3.881   8.991   7.802  1.00 95.02           H  
ATOM   3646  O   ALA A 222       0.905   9.494   5.725  1.00 95.02           O  
ATOM   3647  N   PHE A 223       0.851   8.228   7.575  1.00 96.36           N  
ATOM   3648  H   PHE A 223       1.326   7.541   8.143  1.00 96.36           H  
ATOM   3649  CA  PHE A 223      -0.449   8.704   8.038  1.00 96.36           C  
ATOM   3650  HA  PHE A 223      -0.646   9.681   7.596  1.00 96.36           H  
ATOM   3651  C   PHE A 223      -0.435   8.892   9.550  1.00 96.36           C  
ATOM   3652  CB  PHE A 223      -1.562   7.754   7.574  1.00 96.36           C  
ATOM   3653  HB2 PHE A 223      -2.528   8.206   7.801  1.00 96.36           H  
ATOM   3654  HB3 PHE A 223      -1.497   7.661   6.490  1.00 96.36           H  
ATOM   3655  O   PHE A 223       0.390   8.306  10.255  1.00 96.36           O  
ATOM   3656  CG  PHE A 223      -1.513   6.366   8.184  1.00 96.36           C  
ATOM   3657  CD1 PHE A 223      -0.602   5.413   7.692  1.00 96.36           C  
ATOM   3658  HD1 PHE A 223       0.059   5.679   6.880  1.00 96.36           H  
ATOM   3659  CD2 PHE A 223      -2.356   6.034   9.261  1.00 96.36           C  
ATOM   3660  HD2 PHE A 223      -3.070   6.750   9.639  1.00 96.36           H  
ATOM   3661  CE1 PHE A 223      -0.504   4.148   8.296  1.00 96.36           C  
ATOM   3662  HE1 PHE A 223       0.238   3.441   7.956  1.00 96.36           H  
ATOM   3663  CE2 PHE A 223      -2.262   4.766   9.859  1.00 96.36           C  
ATOM   3664  HE2 PHE A 223      -2.900   4.518  10.695  1.00 96.36           H  
ATOM   3665  CZ  PHE A 223      -1.329   3.829   9.387  1.00 96.36           C  
ATOM   3666  HZ  PHE A 223      -1.242   2.870   9.877  1.00 96.36           H  
ATOM   3667  N   LYS A 224      -1.345   9.731  10.044  1.00 97.62           N  
ATOM   3668  H   LYS A 224      -2.035  10.117   9.415  1.00 97.62           H  
ATOM   3669  CA  LYS A 224      -1.566   9.901  11.478  1.00 97.62           C  
ATOM   3670  HA  LYS A 224      -0.644   9.685  12.017  1.00 97.62           H  
ATOM   3671  C   LYS A 224      -2.608   8.900  11.960  1.00 97.62           C  
ATOM   3672  CB  LYS A 224      -1.980  11.338  11.810  1.00 97.62           C  
ATOM   3673  HB2 LYS A 224      -2.277  11.366  12.858  1.00 97.62           H  
ATOM   3674  HB3 LYS A 224      -2.839  11.627  11.206  1.00 97.62           H  
ATOM   3675  O   LYS A 224      -3.649   8.741  11.326  1.00 97.62           O  
ATOM   3676  CG  LYS A 224      -0.829  12.333  11.598  1.00 97.62           C  
ATOM   3677  HG2 LYS A 224       0.062  11.966  12.109  1.00 97.62           H  
ATOM   3678  HG3 LYS A 224      -0.615  12.434  10.534  1.00 97.62           H  
ATOM   3679  CD  LYS A 224      -1.214  13.695  12.185  1.00 97.62           C  
ATOM   3680  HD2 LYS A 224      -1.482  13.557  13.232  1.00 97.62           H  
ATOM   3681  HD3 LYS A 224      -2.081  14.086  11.652  1.00 97.62           H  
ATOM   3682  CE  LYS A 224      -0.052  14.687  12.092  1.00 97.62           C  
ATOM   3683  HE2 LYS A 224       0.150  14.899  11.042  1.00 97.62           H  
ATOM   3684  HE3 LYS A 224       0.834  14.220  12.520  1.00 97.62           H  
ATOM   3685  NZ  LYS A 224      -0.372  15.936  12.830  1.00 97.62           N  
ATOM   3686  HZ1 LYS A 224       0.397  16.589  12.796  1.00 97.62           H  
ATOM   3687  HZ2 LYS A 224      -1.200  16.374  12.452  1.00 97.62           H  
ATOM   3688  HZ3 LYS A 224      -0.560  15.722  13.799  1.00 97.62           H  
ATOM   3689  N   PHE A 225      -2.322   8.259  13.083  1.00 98.03           N  
ATOM   3690  H   PHE A 225      -1.430   8.439  13.522  1.00 98.03           H  
ATOM   3691  CA  PHE A 225      -3.267   7.458  13.843  1.00 98.03           C  
ATOM   3692  HA  PHE A 225      -4.281   7.680  13.508  1.00 98.03           H  
ATOM   3693  C   PHE A 225      -3.144   7.871  15.306  1.00 98.03           C  
ATOM   3694  CB  PHE A 225      -2.982   5.971  13.620  1.00 98.03           C  
ATOM   3695  HB2 PHE A 225      -1.978   5.741  13.976  1.00 98.03           H  
ATOM   3696  HB3 PHE A 225      -3.012   5.773  12.549  1.00 98.03           H  
ATOM   3697  O   PHE A 225      -2.099   7.658  15.929  1.00 98.03           O  
ATOM   3698  CG  PHE A 225      -3.986   5.056  14.291  1.00 98.03           C  
ATOM   3699  CD1 PHE A 225      -3.560   4.060  15.189  1.00 98.03           C  
ATOM   3700  HD1 PHE A 225      -2.512   3.951  15.427  1.00 98.03           H  
ATOM   3701  CD2 PHE A 225      -5.357   5.200  14.011  1.00 98.03           C  
ATOM   3702  HD2 PHE A 225      -5.695   5.957  13.318  1.00 98.03           H  
ATOM   3703  CE1 PHE A 225      -4.504   3.209  15.790  1.00 98.03           C  
ATOM   3704  HE1 PHE A 225      -4.185   2.452  16.491  1.00 98.03           H  
ATOM   3705  CE2 PHE A 225      -6.298   4.349  14.614  1.00 98.03           C  
ATOM   3706  HE2 PHE A 225      -7.350   4.456  14.394  1.00 98.03           H  
ATOM   3707  CZ  PHE A 225      -5.869   3.345  15.494  1.00 98.03           C  
ATOM   3708  HZ  PHE A 225      -6.593   2.686  15.952  1.00 98.03           H  
ATOM   3709  N   PHE A 226      -4.177   8.548  15.803  1.00 96.93           N  
ATOM   3710  H   PHE A 226      -4.999   8.681  15.232  1.00 96.93           H  
ATOM   3711  CA  PHE A 226      -4.111   9.386  16.998  1.00 96.93           C  
ATOM   3712  HA  PHE A 226      -5.002  10.014  17.024  1.00 96.93           H  
ATOM   3713  C   PHE A 226      -2.920  10.359  16.903  1.00 96.93           C  
ATOM   3714  CB  PHE A 226      -4.158   8.489  18.249  1.00 96.93           C  
ATOM   3715  HB2 PHE A 226      -3.282   7.841  18.278  1.00 96.93           H  
ATOM   3716  HB3 PHE A 226      -4.126   9.119  19.138  1.00 96.93           H  
ATOM   3717  O   PHE A 226      -2.643  10.915  15.835  1.00 96.93           O  
ATOM   3718  CG  PHE A 226      -5.411   7.641  18.339  1.00 96.93           C  
ATOM   3719  CD1 PHE A 226      -6.600   8.215  18.826  1.00 96.93           C  
ATOM   3720  HD1 PHE A 226      -6.619   9.252  19.129  1.00 96.93           H  
ATOM   3721  CD2 PHE A 226      -5.399   6.290  17.944  1.00 96.93           C  
ATOM   3722  HD2 PHE A 226      -4.490   5.842  17.570  1.00 96.93           H  
ATOM   3723  CE1 PHE A 226      -7.771   7.444  18.920  1.00 96.93           C  
ATOM   3724  HE1 PHE A 226      -8.681   7.887  19.298  1.00 96.93           H  
ATOM   3725  CE2 PHE A 226      -6.567   5.515  18.057  1.00 96.93           C  
ATOM   3726  HE2 PHE A 226      -6.552   4.470  17.787  1.00 96.93           H  
ATOM   3727  CZ  PHE A 226      -7.753   6.091  18.543  1.00 96.93           C  
ATOM   3728  HZ  PHE A 226      -8.647   5.492  18.641  1.00 96.93           H  
ATOM   3729  N   ASP A 227      -2.169  10.528  17.987  1.00 95.02           N  
ATOM   3730  H   ASP A 227      -2.492  10.127  18.856  1.00 95.02           H  
ATOM   3731  CA  ASP A 227      -1.039  11.460  18.062  1.00 95.02           C  
ATOM   3732  HA  ASP A 227      -1.298  12.349  17.487  1.00 95.02           H  
ATOM   3733  C   ASP A 227       0.256  10.912  17.443  1.00 95.02           C  
ATOM   3734  CB  ASP A 227      -0.865  11.902  19.519  1.00 95.02           C  
ATOM   3735  HB2 ASP A 227      -0.642  11.033  20.137  1.00 95.02           H  
ATOM   3736  HB3 ASP A 227      -0.034  12.603  19.591  1.00 95.02           H  
ATOM   3737  O   ASP A 227       1.338  11.471  17.620  1.00 95.02           O  
ATOM   3738  CG  ASP A 227      -2.132  12.600  20.018  1.00 95.02           C  
ATOM   3739  OD1 ASP A 227      -2.624  13.479  19.277  1.00 95.02           O  
ATOM   3740  OD2 ASP A 227      -2.614  12.210  21.102  1.00 95.02           O  
ATOM   3741  N   THR A 228       0.174   9.807  16.697  1.00 97.85           N  
ATOM   3742  H   THR A 228      -0.740   9.414  16.527  1.00 97.85           H  
ATOM   3743  CA  THR A 228       1.348   9.101  16.185  1.00 97.85           C  
ATOM   3744  HA  THR A 228       2.245   9.647  16.480  1.00 97.85           H  
ATOM   3745  C   THR A 228       1.352   9.002  14.666  1.00 97.85           C  
ATOM   3746  CB  THR A 228       1.451   7.724  16.835  1.00 97.85           C  
ATOM   3747  HB  THR A 228       0.579   7.121  16.585  1.00 97.85           H  
ATOM   3748  O   THR A 228       0.370   8.615  14.039  1.00 97.85           O  
ATOM   3749  CG2 THR A 228       2.727   7.005  16.420  1.00 97.85           C  
ATOM   3750 HG21 THR A 228       3.577   7.684  16.485  1.00 97.85           H  
ATOM   3751 HG22 THR A 228       2.882   6.181  17.116  1.00 97.85           H  
ATOM   3752 HG23 THR A 228       2.611   6.629  15.403  1.00 97.85           H  
ATOM   3753  OG1 THR A 228       1.558   7.852  18.228  1.00 97.85           O  
ATOM   3754  HG1 THR A 228       0.805   8.359  18.539  1.00 97.85           H  
ATOM   3755  N   THR A 229       2.505   9.296  14.058  1.00 97.85           N  
ATOM   3756  H   THR A 229       3.288   9.575  14.631  1.00 97.85           H  
ATOM   3757  CA  THR A 229       2.735   9.041  12.628  1.00 97.85           C  
ATOM   3758  HA  THR A 229       1.788   9.160  12.102  1.00 97.85           H  
ATOM   3759  C   THR A 229       3.207   7.600  12.421  1.00 97.85           C  
ATOM   3760  CB  THR A 229       3.703  10.063  12.017  1.00 97.85           C  
ATOM   3761  HB  THR A 229       4.675   9.985  12.503  1.00 97.85           H  
ATOM   3762  O   THR A 229       4.094   7.107  13.131  1.00 97.85           O  
ATOM   3763  CG2 THR A 229       3.875   9.888  10.510  1.00 97.85           C  
ATOM   3764 HG21 THR A 229       4.463  10.715  10.113  1.00 97.85           H  
ATOM   3765 HG22 THR A 229       4.404   8.958  10.298  1.00 97.85           H  
ATOM   3766 HG23 THR A 229       2.901   9.875  10.022  1.00 97.85           H  
ATOM   3767  OG1 THR A 229       3.184  11.360  12.221  1.00 97.85           O  
ATOM   3768  HG1 THR A 229       3.118  11.499  13.169  1.00 97.85           H  
ATOM   3769  N   ILE A 230       2.598   6.910  11.459  1.00 97.53           N  
ATOM   3770  H   ILE A 230       1.849   7.359  10.952  1.00 97.53           H  
ATOM   3771  CA  ILE A 230       2.925   5.535  11.078  1.00 97.53           C  
ATOM   3772  HA  ILE A 230       3.811   5.211  11.623  1.00 97.53           H  
ATOM   3773  C   ILE A 230       3.263   5.509   9.589  1.00 97.53           C  
ATOM   3774  CB  ILE A 230       1.773   4.562  11.431  1.00 97.53           C  
ATOM   3775  HB  ILE A 230       0.896   4.845  10.849  1.00 97.53           H  
ATOM   3776  O   ILE A 230       2.475   5.943   8.746  1.00 97.53           O  
ATOM   3777  CG1 ILE A 230       1.405   4.663  12.931  1.00 97.53           C  
ATOM   3778 HG12 ILE A 230       1.064   5.676  13.146  1.00 97.53           H  
ATOM   3779 HG13 ILE A 230       2.289   4.466  13.539  1.00 97.53           H  
ATOM   3780  CG2 ILE A 230       2.164   3.117  11.054  1.00 97.53           C  
ATOM   3781 HG21 ILE A 230       1.334   2.438  11.249  1.00 97.53           H  
ATOM   3782 HG22 ILE A 230       2.386   3.048   9.989  1.00 97.53           H  
ATOM   3783 HG23 ILE A 230       3.034   2.794  11.626  1.00 97.53           H  
ATOM   3784  CD1 ILE A 230       0.282   3.719  13.372  1.00 97.53           C  
ATOM   3785 HD11 ILE A 230      -0.556   3.784  12.679  1.00 97.53           H  
ATOM   3786 HD12 ILE A 230       0.647   2.693  13.423  1.00 97.53           H  
ATOM   3787 HD13 ILE A 230      -0.062   4.013  14.364  1.00 97.53           H  
ATOM   3788  N   ASP A 231       4.435   4.972   9.262  1.00 95.80           N  
ATOM   3789  H   ASP A 231       5.069   4.674   9.990  1.00 95.80           H  
ATOM   3790  CA  ASP A 231       4.838   4.746   7.880  1.00 95.80           C  
ATOM   3791  HA  ASP A 231       4.551   5.611   7.283  1.00 95.80           H  
ATOM   3792  C   ASP A 231       4.140   3.516   7.304  1.00 95.80           C  
ATOM   3793  CB  ASP A 231       6.357   4.584   7.779  1.00 95.80           C  
ATOM   3794  HB2 ASP A 231       6.608   4.226   6.781  1.00 95.80           H  
ATOM   3795  HB3 ASP A 231       6.693   3.840   8.500  1.00 95.80           H  
ATOM   3796  O   ASP A 231       4.044   2.467   7.941  1.00 95.80           O  
ATOM   3797  CG  ASP A 231       7.081   5.908   8.001  1.00 95.80           C  
ATOM   3798  OD1 ASP A 231       6.681   6.886   7.332  1.00 95.80           O  
ATOM   3799  OD2 ASP A 231       8.044   5.907   8.793  1.00 95.80           O  
ATOM   3800  N   ARG A 232       3.688   3.598   6.054  1.00 95.08           N  
ATOM   3801  H   ARG A 232       3.793   4.476   5.566  1.00 95.08           H  
ATOM   3802  CA  ARG A 232       3.191   2.419   5.337  1.00 95.08           C  
ATOM   3803  HA  ARG A 232       2.676   1.780   6.055  1.00 95.08           H  
ATOM   3804  C   ARG A 232       4.344   1.604   4.773  1.00 95.08           C  
ATOM   3805  CB  ARG A 232       2.192   2.825   4.260  1.00 95.08           C  
ATOM   3806  HB2 ARG A 232       2.006   1.974   3.605  1.00 95.08           H  
ATOM   3807  HB3 ARG A 232       2.601   3.646   3.671  1.00 95.08           H  
ATOM   3808  O   ARG A 232       5.326   2.151   4.274  1.00 95.08           O  
ATOM   3809  CG  ARG A 232       0.884   3.254   4.929  1.00 95.08           C  
ATOM   3810  HG2 ARG A 232       0.478   2.426   5.511  1.00 95.08           H  
ATOM   3811  HG3 ARG A 232       1.075   4.084   5.608  1.00 95.08           H  
ATOM   3812  CD  ARG A 232      -0.141   3.688   3.892  1.00 95.08           C  
ATOM   3813  HD2 ARG A 232      -0.997   4.089   4.435  1.00 95.08           H  
ATOM   3814  HD3 ARG A 232       0.277   4.481   3.272  1.00 95.08           H  
ATOM   3815  NE  ARG A 232      -0.563   2.543   3.076  1.00 95.08           N  
ATOM   3816  HE  ARG A 232      -0.731   1.679   3.572  1.00 95.08           H  
ATOM   3817  NH1 ARG A 232      -1.067   3.661   1.125  1.00 95.08           N  
ATOM   3818 HH11 ARG A 232      -1.061   3.632   0.116  1.00 95.08           H  
ATOM   3819 HH12 ARG A 232      -0.972   4.552   1.592  1.00 95.08           H  
ATOM   3820  NH2 ARG A 232      -1.181   1.434   1.251  1.00 95.08           N  
ATOM   3821 HH21 ARG A 232      -1.261   0.627   1.852  1.00 95.08           H  
ATOM   3822 HH22 ARG A 232      -1.708   1.436   0.390  1.00 95.08           H  
ATOM   3823  CZ  ARG A 232      -0.941   2.568   1.819  1.00 95.08           C  
ATOM   3824  N   LYS A 233       4.196   0.277   4.809  1.00 95.33           N  
ATOM   3825  H   LYS A 233       3.357  -0.096   5.231  1.00 95.33           H  
ATOM   3826  CA  LYS A 233       5.208  -0.653   4.304  1.00 95.33           C  
ATOM   3827  HA  LYS A 233       6.121  -0.490   4.876  1.00 95.33           H  
ATOM   3828  C   LYS A 233       5.519  -0.381   2.828  1.00 95.33           C  
ATOM   3829  CB  LYS A 233       4.749  -2.097   4.538  1.00 95.33           C  
ATOM   3830  HB2 LYS A 233       4.567  -2.230   5.605  1.00 95.33           H  
ATOM   3831  HB3 LYS A 233       3.824  -2.284   3.994  1.00 95.33           H  
ATOM   3832  O   LYS A 233       4.626  -0.420   1.982  1.00 95.33           O  
ATOM   3833  CG  LYS A 233       5.823  -3.097   4.085  1.00 95.33           C  
ATOM   3834  HG2 LYS A 233       5.965  -3.019   3.007  1.00 95.33           H  
ATOM   3835  HG3 LYS A 233       6.764  -2.875   4.588  1.00 95.33           H  
ATOM   3836  CD  LYS A 233       5.399  -4.523   4.417  1.00 95.33           C  
ATOM   3837  HD2 LYS A 233       5.304  -4.636   5.497  1.00 95.33           H  
ATOM   3838  HD3 LYS A 233       4.437  -4.707   3.939  1.00 95.33           H  
ATOM   3839  CE  LYS A 233       6.439  -5.511   3.891  1.00 95.33           C  
ATOM   3840  HE2 LYS A 233       7.403  -5.286   4.347  1.00 95.33           H  
ATOM   3841  HE3 LYS A 233       6.530  -5.379   2.813  1.00 95.33           H  
ATOM   3842  NZ  LYS A 233       6.039  -6.896   4.208  1.00 95.33           N  
ATOM   3843  HZ1 LYS A 233       5.098  -7.070   3.886  1.00 95.33           H  
ATOM   3844  HZ2 LYS A 233       5.979  -7.017   5.209  1.00 95.33           H  
ATOM   3845  HZ3 LYS A 233       6.683  -7.585   3.845  1.00 95.33           H  
ATOM   3846  N   ARG A 234       6.803  -0.159   2.541  1.00 94.94           N  
ATOM   3847  H   ARG A 234       7.447  -0.138   3.319  1.00 94.94           H  
ATOM   3848  CA  ARG A 234       7.381  -0.128   1.191  1.00 94.94           C  
ATOM   3849  HA  ARG A 234       6.625   0.207   0.480  1.00 94.94           H  
ATOM   3850  C   ARG A 234       7.794  -1.534   0.761  1.00 94.94           C  
ATOM   3851  CB  ARG A 234       8.580   0.842   1.155  1.00 94.94           C  
ATOM   3852  HB2 ARG A 234       9.118   0.813   2.103  1.00 94.94           H  
ATOM   3853  HB3 ARG A 234       9.263   0.527   0.366  1.00 94.94           H  
ATOM   3854  O   ARG A 234       8.351  -2.282   1.561  1.00 94.94           O  
ATOM   3855  CG  ARG A 234       8.147   2.274   0.833  1.00 94.94           C  
ATOM   3856  HG2 ARG A 234       7.384   2.602   1.539  1.00 94.94           H  
ATOM   3857  HG3 ARG A 234       7.742   2.250  -0.178  1.00 94.94           H  
ATOM   3858  CD  ARG A 234       9.297   3.283   0.783  1.00 94.94           C  
ATOM   3859  HD2 ARG A 234       9.229   3.797  -0.176  1.00 94.94           H  
ATOM   3860  HD3 ARG A 234      10.252   2.756   0.800  1.00 94.94           H  
ATOM   3861  NE  ARG A 234       9.248   4.259   1.894  1.00 94.94           N  
ATOM   3862  HE  ARG A 234       9.031   3.900   2.812  1.00 94.94           H  
ATOM   3863  NH1 ARG A 234       9.736   6.150   0.671  1.00 94.94           N  
ATOM   3864 HH11 ARG A 234       9.727   5.606  -0.179  1.00 94.94           H  
ATOM   3865 HH12 ARG A 234       9.869   7.150   0.625  1.00 94.94           H  
ATOM   3866  NH2 ARG A 234       9.458   6.304   2.879  1.00 94.94           N  
ATOM   3867 HH21 ARG A 234       9.239   5.910   3.783  1.00 94.94           H  
ATOM   3868 HH22 ARG A 234       9.618   7.299   2.816  1.00 94.94           H  
ATOM   3869  CZ  ARG A 234       9.480   5.560   1.808  1.00 94.94           C  
ATOM   3870  N   TYR A 235       7.560  -1.877  -0.504  1.00 95.42           N  
ATOM   3871  H   TYR A 235       7.125  -1.204  -1.119  1.00 95.42           H  
ATOM   3872  CA  TYR A 235       7.932  -3.172  -1.083  1.00 95.42           C  
ATOM   3873  HA  TYR A 235       8.312  -3.829  -0.300  1.00 95.42           H  
ATOM   3874  C   TYR A 235       9.064  -2.973  -2.099  1.00 95.42           C  
ATOM   3875  CB  TYR A 235       6.703  -3.861  -1.690  1.00 95.42           C  
ATOM   3876  HB2 TYR A 235       6.393  -3.289  -2.565  1.00 95.42           H  
ATOM   3877  HB3 TYR A 235       6.990  -4.856  -2.031  1.00 95.42           H  
ATOM   3878  O   TYR A 235       8.847  -2.954  -3.306  1.00 95.42           O  
ATOM   3879  CG  TYR A 235       5.503  -3.981  -0.774  1.00 95.42           C  
ATOM   3880  CD1 TYR A 235       5.373  -5.080   0.097  1.00 95.42           C  
ATOM   3881  HD1 TYR A 235       6.117  -5.863   0.083  1.00 95.42           H  
ATOM   3882  CD2 TYR A 235       4.515  -2.978  -0.801  1.00 95.42           C  
ATOM   3883  HD2 TYR A 235       4.625  -2.138  -1.471  1.00 95.42           H  
ATOM   3884  CE1 TYR A 235       4.262  -5.160   0.958  1.00 95.42           C  
ATOM   3885  HE1 TYR A 235       4.139  -5.992   1.635  1.00 95.42           H  
ATOM   3886  CE2 TYR A 235       3.403  -3.058   0.053  1.00 95.42           C  
ATOM   3887  HE2 TYR A 235       2.666  -2.268   0.047  1.00 95.42           H  
ATOM   3888  OH  TYR A 235       2.190  -4.236   1.741  1.00 95.42           O  
ATOM   3889  HH  TYR A 235       1.684  -3.421   1.717  1.00 95.42           H  
ATOM   3890  CZ  TYR A 235       3.273  -4.154   0.929  1.00 95.42           C  
ATOM   3891  N   THR A 236      10.289  -2.808  -1.601  1.00 94.20           N  
ATOM   3892  H   THR A 236      10.415  -2.827  -0.599  1.00 94.20           H  
ATOM   3893  CA  THR A 236      11.500  -2.499  -2.393  1.00 94.20           C  
ATOM   3894  HA  THR A 236      11.220  -1.860  -3.231  1.00 94.20           H  
ATOM   3895  C   THR A 236      12.176  -3.731  -3.010  1.00 94.20           C  
ATOM   3896  CB  THR A 236      12.506  -1.725  -1.530  1.00 94.20           C  
ATOM   3897  HB  THR A 236      13.434  -1.573  -2.081  1.00 94.20           H  
ATOM   3898  O   THR A 236      13.352  -3.705  -3.368  1.00 94.20           O  
ATOM   3899  CG2 THR A 236      11.964  -0.362  -1.102  1.00 94.20           C  
ATOM   3900 HG21 THR A 236      11.659   0.203  -1.983  1.00 94.20           H  
ATOM   3901 HG22 THR A 236      11.108  -0.489  -0.439  1.00 94.20           H  
ATOM   3902 HG23 THR A 236      12.743   0.194  -0.582  1.00 94.20           H  
ATOM   3903  OG1 THR A 236      12.760  -2.451  -0.345  1.00 94.20           O  
ATOM   3904  HG1 THR A 236      13.570  -2.101   0.032  1.00 94.20           H  
ATOM   3905  N   SER A 237      11.452  -4.847  -3.101  1.00 94.45           N  
ATOM   3906  H   SER A 237      10.472  -4.782  -2.867  1.00 94.45           H  
ATOM   3907  CA  SER A 237      11.907  -6.077  -3.744  1.00 94.45           C  
ATOM   3908  HA  SER A 237      12.783  -5.871  -4.358  1.00 94.45           H  
ATOM   3909  C   SER A 237      10.796  -6.602  -4.636  1.00 94.45           C  
ATOM   3910  CB  SER A 237      12.288  -7.124  -2.696  1.00 94.45           C  
ATOM   3911  HB2 SER A 237      11.456  -7.246  -2.002  1.00 94.45           H  
ATOM   3912  HB3 SER A 237      13.159  -6.779  -2.140  1.00 94.45           H  
ATOM   3913  O   SER A 237       9.695  -6.880  -4.168  1.00 94.45           O  
ATOM   3914  OG  SER A 237      12.571  -8.381  -3.298  1.00 94.45           O  
ATOM   3915  HG  SER A 237      12.152  -9.043  -2.743  1.00 94.45           H  
ATOM   3916  N   THR A 238      11.107  -6.792  -5.913  1.00 95.89           N  
ATOM   3917  H   THR A 238      12.004  -6.478  -6.255  1.00 95.89           H  
ATOM   3918  CA  THR A 238      10.200  -7.371  -6.911  1.00 95.89           C  
ATOM   3919  HA  THR A 238       9.171  -7.159  -6.622  1.00 95.89           H  
ATOM   3920  C   THR A 238      10.315  -8.890  -7.017  1.00 95.89           C  
ATOM   3921  CB  THR A 238      10.436  -6.725  -8.276  1.00 95.89           C  
ATOM   3922  HB  THR A 238       9.863  -7.267  -9.027  1.00 95.89           H  
ATOM   3923  O   THR A 238       9.641  -9.508  -7.834  1.00 95.89           O  
ATOM   3924  CG2 THR A 238       9.997  -5.264  -8.275  1.00 95.89           C  
ATOM   3925 HG21 THR A 238       8.948  -5.189  -7.987  1.00 95.89           H  
ATOM   3926 HG22 THR A 238      10.083  -4.849  -9.279  1.00 95.89           H  
ATOM   3927 HG23 THR A 238      10.605  -4.684  -7.580  1.00 95.89           H  
ATOM   3928  OG1 THR A 238      11.815  -6.765  -8.583  1.00 95.89           O  
ATOM   3929  HG1 THR A 238      12.005  -6.030  -9.172  1.00 95.89           H  
ATOM   3930  N   LYS A 239      11.138  -9.527  -6.174  1.00 95.45           N  
ATOM   3931  H   LYS A 239      11.658  -8.967  -5.514  1.00 95.45           H  
ATOM   3932  CA  LYS A 239      11.358 -10.981  -6.225  1.00 95.45           C  
ATOM   3933  HA  LYS A 239      11.742 -11.245  -7.210  1.00 95.45           H  
ATOM   3934  C   LYS A 239      10.069 -11.783  -6.058  1.00 95.45           C  
ATOM   3935  CB  LYS A 239      12.370 -11.411  -5.161  1.00 95.45           C  
ATOM   3936  HB2 LYS A 239      12.036 -11.064  -4.183  1.00 95.45           H  
ATOM   3937  HB3 LYS A 239      12.406 -12.500  -5.141  1.00 95.45           H  
ATOM   3938  O   LYS A 239       9.916 -12.802  -6.718  1.00 95.45           O  
ATOM   3939  CG  LYS A 239      13.780 -10.884  -5.451  1.00 95.45           C  
ATOM   3940  HG2 LYS A 239      14.115 -11.259  -6.418  1.00 95.45           H  
ATOM   3941  HG3 LYS A 239      13.775  -9.794  -5.473  1.00 95.45           H  
ATOM   3942  CD  LYS A 239      14.735 -11.365  -4.356  1.00 95.45           C  
ATOM   3943  HD2 LYS A 239      14.387 -10.988  -3.395  1.00 95.45           H  
ATOM   3944  HD3 LYS A 239      14.735 -12.455  -4.333  1.00 95.45           H  
ATOM   3945  CE  LYS A 239      16.151 -10.854  -4.626  1.00 95.45           C  
ATOM   3946  HE2 LYS A 239      16.489 -11.257  -5.581  1.00 95.45           H  
ATOM   3947  HE3 LYS A 239      16.115  -9.769  -4.714  1.00 95.45           H  
ATOM   3948  NZ  LYS A 239      17.071 -11.253  -3.533  1.00 95.45           N  
ATOM   3949  HZ1 LYS A 239      17.090 -12.258  -3.438  1.00 95.45           H  
ATOM   3950  HZ2 LYS A 239      18.006 -10.916  -3.714  1.00 95.45           H  
ATOM   3951  HZ3 LYS A 239      16.756 -10.860  -2.658  1.00 95.45           H  
ATOM   3952  N   GLU A 240       9.149 -11.314  -5.211  1.00 94.72           N  
ATOM   3953  H   GLU A 240       9.315 -10.433  -4.746  1.00 94.72           H  
ATOM   3954  CA  GLU A 240       7.910 -12.042  -4.910  1.00 94.72           C  
ATOM   3955  HA  GLU A 240       8.175 -13.067  -4.651  1.00 94.72           H  
ATOM   3956  C   GLU A 240       6.967 -12.169  -6.114  1.00 94.72           C  
ATOM   3957  CB  GLU A 240       7.204 -11.440  -3.675  1.00 94.72           C  
ATOM   3958  HB2 GLU A 240       7.904 -11.465  -2.840  1.00 94.72           H  
ATOM   3959  HB3 GLU A 240       6.373 -12.097  -3.420  1.00 94.72           H  
ATOM   3960  O   GLU A 240       6.174 -13.101  -6.159  1.00 94.72           O  
ATOM   3961  CG  GLU A 240       6.674  -9.995  -3.818  1.00 94.72           C  
ATOM   3962  HG2 GLU A 240       7.528  -9.332  -3.957  1.00 94.72           H  
ATOM   3963  HG3 GLU A 240       6.051  -9.927  -4.710  1.00 94.72           H  
ATOM   3964  CD  GLU A 240       5.848  -9.512  -2.598  1.00 94.72           C  
ATOM   3965  OE1 GLU A 240       5.451  -8.322  -2.546  1.00 94.72           O  
ATOM   3966  OE2 GLU A 240       5.589 -10.304  -1.660  1.00 94.72           O  
ATOM   3967  N   VAL A 241       7.069 -11.285  -7.115  1.00 96.16           N  
ATOM   3968  H   VAL A 241       7.785 -10.573  -7.076  1.00 96.16           H  
ATOM   3969  CA  VAL A 241       6.200 -11.343  -8.302  1.00 96.16           C  
ATOM   3970  HA  VAL A 241       5.288 -11.871  -8.025  1.00 96.16           H  
ATOM   3971  C   VAL A 241       6.790 -12.141  -9.460  1.00 96.16           C  
ATOM   3972  CB  VAL A 241       5.747  -9.955  -8.783  1.00 96.16           C  
ATOM   3973  HB  VAL A 241       5.111 -10.095  -9.656  1.00 96.16           H  
ATOM   3974  O   VAL A 241       6.105 -12.355 -10.454  1.00 96.16           O  
ATOM   3975  CG1 VAL A 241       4.899  -9.265  -7.712  1.00 96.16           C  
ATOM   3976 HG11 VAL A 241       5.475  -9.130  -6.797  1.00 96.16           H  
ATOM   3977 HG12 VAL A 241       4.032  -9.888  -7.490  1.00 96.16           H  
ATOM   3978 HG13 VAL A 241       4.553  -8.300  -8.084  1.00 96.16           H  
ATOM   3979  CG2 VAL A 241       6.894  -9.032  -9.200  1.00 96.16           C  
ATOM   3980 HG21 VAL A 241       7.597  -9.563  -9.842  1.00 96.16           H  
ATOM   3981 HG22 VAL A 241       7.406  -8.655  -8.315  1.00 96.16           H  
ATOM   3982 HG23 VAL A 241       6.483  -8.192  -9.760  1.00 96.16           H  
ATOM   3983  N   LEU A 242       8.049 -12.586  -9.367  1.00 95.27           N  
ATOM   3984  H   LEU A 242       8.553 -12.454  -8.502  1.00 95.27           H  
ATOM   3985  CA  LEU A 242       8.698 -13.284 -10.478  1.00 95.27           C  
ATOM   3986  HA  LEU A 242       8.606 -12.669 -11.374  1.00 95.27           H  
ATOM   3987  C   LEU A 242       7.986 -14.601 -10.801  1.00 95.27           C  
ATOM   3988  CB  LEU A 242      10.186 -13.512 -10.169  1.00 95.27           C  
ATOM   3989  HB2 LEU A 242      10.262 -14.080  -9.242  1.00 95.27           H  
ATOM   3990  HB3 LEU A 242      10.616 -14.122 -10.964  1.00 95.27           H  
ATOM   3991  O   LEU A 242       7.824 -14.921 -11.974  1.00 95.27           O  
ATOM   3992  CG  LEU A 242      11.014 -12.221 -10.037  1.00 95.27           C  
ATOM   3993  HG  LEU A 242      10.587 -11.591  -9.257  1.00 95.27           H  
ATOM   3994  CD1 LEU A 242      12.440 -12.587  -9.629  1.00 95.27           C  
ATOM   3995 HD11 LEU A 242      12.419 -13.063  -8.649  1.00 95.27           H  
ATOM   3996 HD12 LEU A 242      13.062 -11.693  -9.587  1.00 95.27           H  
ATOM   3997 HD13 LEU A 242      12.858 -13.293 -10.347  1.00 95.27           H  
ATOM   3998  CD2 LEU A 242      11.074 -11.410 -11.335  1.00 95.27           C  
ATOM   3999 HD21 LEU A 242      11.698 -10.529 -11.182  1.00 95.27           H  
ATOM   4000 HD22 LEU A 242      11.494 -12.016 -12.137  1.00 95.27           H  
ATOM   4001 HD23 LEU A 242      10.076 -11.069 -11.611  1.00 95.27           H  
ATOM   4002  N   ASP A 243       7.527 -15.331  -9.788  1.00 93.02           N  
ATOM   4003  H   ASP A 243       7.696 -15.006  -8.847  1.00 93.02           H  
ATOM   4004  CA  ASP A 243       6.808 -16.605  -9.939  1.00 93.02           C  
ATOM   4005  HA  ASP A 243       6.904 -16.948 -10.969  1.00 93.02           H  
ATOM   4006  C   ASP A 243       5.291 -16.470  -9.709  1.00 93.02           C  
ATOM   4007  CB  ASP A 243       7.480 -17.669  -9.055  1.00 93.02           C  
ATOM   4008  HB2 ASP A 243       6.970 -18.623  -9.186  1.00 93.02           H  
ATOM   4009  HB3 ASP A 243       7.393 -17.372  -8.010  1.00 93.02           H  
ATOM   4010  O   ASP A 243       4.586 -17.467  -9.587  1.00 93.02           O  
ATOM   4011  CG  ASP A 243       8.959 -17.857  -9.421  1.00 93.02           C  
ATOM   4012  OD1 ASP A 243       9.266 -17.922 -10.642  1.00 93.02           O  
ATOM   4013  OD2 ASP A 243       9.801 -17.872  -8.500  1.00 93.02           O  
ATOM   4014  N   ALA A 244       4.787 -15.234  -9.660  1.00 95.48           N  
ATOM   4015  H   ALA A 244       5.401 -14.461  -9.869  1.00 95.48           H  
ATOM   4016  CA  ALA A 244       3.374 -14.933  -9.458  1.00 95.48           C  
ATOM   4017  HA  ALA A 244       2.956 -15.662  -8.764  1.00 95.48           H  
ATOM   4018  C   ALA A 244       2.565 -15.021 -10.763  1.00 95.48           C  
ATOM   4019  CB  ALA A 244       3.279 -13.551  -8.807  1.00 95.48           C  
ATOM   4020  HB1 ALA A 244       2.241 -13.302  -8.589  1.00 95.48           H  
ATOM   4021  HB2 ALA A 244       3.841 -13.559  -7.872  1.00 95.48           H  
ATOM   4022  HB3 ALA A 244       3.686 -12.797  -9.480  1.00 95.48           H  
ATOM   4023  O   ALA A 244       3.113 -15.036 -11.869  1.00 95.48           O  
ATOM   4024  N   THR A 245       1.237 -15.015 -10.636  1.00 95.58           N  
ATOM   4025  H   THR A 245       0.839 -14.915  -9.714  1.00 95.58           H  
ATOM   4026  CA  THR A 245       0.333 -14.964 -11.792  1.00 95.58           C  
ATOM   4027  HA  THR A 245       0.773 -15.534 -12.610  1.00 95.58           H  
ATOM   4028  C   THR A 245       0.154 -13.518 -12.243  1.00 95.58           C  
ATOM   4029  CB  THR A 245      -1.020 -15.611 -11.469  1.00 95.58           C  
ATOM   4030  HB  THR A 245      -1.500 -15.083 -10.645  1.00 95.58           H  
ATOM   4031  O   THR A 245      -0.297 -12.676 -11.467  1.00 95.58           O  
ATOM   4032  CG2 THR A 245      -1.960 -15.631 -12.675  1.00 95.58           C  
ATOM   4033 HG21 THR A 245      -2.238 -14.616 -12.956  1.00 95.58           H  
ATOM   4034 HG22 THR A 245      -1.478 -16.127 -13.518  1.00 95.58           H  
ATOM   4035 HG23 THR A 245      -2.867 -16.176 -12.412  1.00 95.58           H  
ATOM   4036  OG1 THR A 245      -0.808 -16.954 -11.103  1.00 95.58           O  
ATOM   4037  HG1 THR A 245      -0.519 -16.966 -10.188  1.00 95.58           H  
ATOM   4038  N   LEU A 246       0.486 -13.220 -13.501  1.00 94.01           N  
ATOM   4039  H   LEU A 246       0.849 -13.955 -14.090  1.00 94.01           H  
ATOM   4040  CA  LEU A 246       0.198 -11.923 -14.117  1.00 94.01           C  
ATOM   4041  HA  LEU A 246       0.434 -11.136 -13.401  1.00 94.01           H  
ATOM   4042  C   LEU A 246      -1.294 -11.838 -14.462  1.00 94.01           C  
ATOM   4043  CB  LEU A 246       1.094 -11.743 -15.356  1.00 94.01           C  
ATOM   4044  HB2 LEU A 246       0.911 -12.576 -16.035  1.00 94.01           H  
ATOM   4045  HB3 LEU A 246       2.136 -11.790 -15.037  1.00 94.01           H  
ATOM   4046  O   LEU A 246      -1.804 -12.642 -15.241  1.00 94.01           O  
ATOM   4047  CG  LEU A 246       0.870 -10.432 -16.137  1.00 94.01           C  
ATOM   4048  HG  LEU A 246      -0.157 -10.385 -16.498  1.00 94.01           H  
ATOM   4049  CD1 LEU A 246       1.161  -9.186 -15.299  1.00 94.01           C  
ATOM   4050 HD11 LEU A 246       2.162  -9.243 -14.871  1.00 94.01           H  
ATOM   4051 HD12 LEU A 246       0.429  -9.104 -14.496  1.00 94.01           H  
ATOM   4052 HD13 LEU A 246       1.075  -8.297 -15.923  1.00 94.01           H  
ATOM   4053  CD2 LEU A 246       1.814 -10.405 -17.340  1.00 94.01           C  
ATOM   4054 HD21 LEU A 246       1.611 -11.266 -17.976  1.00 94.01           H  
ATOM   4055 HD22 LEU A 246       2.849 -10.454 -17.003  1.00 94.01           H  
ATOM   4056 HD23 LEU A 246       1.652  -9.494 -17.916  1.00 94.01           H  
ATOM   4057  N   ILE A 247      -1.988 -10.847 -13.908  1.00 90.97           N  
ATOM   4058  H   ILE A 247      -1.508 -10.200 -13.298  1.00 90.97           H  
ATOM   4059  CA  ILE A 247      -3.390 -10.575 -14.222  1.00 90.97           C  
ATOM   4060  HA  ILE A 247      -3.863 -11.504 -14.541  1.00 90.97           H  
ATOM   4061  C   ILE A 247      -3.447  -9.592 -15.392  1.00 90.97           C  
ATOM   4062  CB  ILE A 247      -4.169 -10.083 -12.980  1.00 90.97           C  
ATOM   4063  HB  ILE A 247      -3.692  -9.181 -12.597  1.00 90.97           H  
ATOM   4064  O   ILE A 247      -3.108  -8.416 -15.260  1.00 90.97           O  
ATOM   4065  CG1 ILE A 247      -4.159 -11.165 -11.875  1.00 90.97           C  
ATOM   4066 HG12 ILE A 247      -4.642 -12.062 -12.261  1.00 90.97           H  
ATOM   4067 HG13 ILE A 247      -3.131 -11.426 -11.621  1.00 90.97           H  
ATOM   4068  CG2 ILE A 247      -5.619  -9.749 -13.390  1.00 90.97           C  
ATOM   4069 HG21 ILE A 247      -6.175  -9.306 -12.563  1.00 90.97           H  
ATOM   4070 HG22 ILE A 247      -5.635  -9.007 -14.187  1.00 90.97           H  
ATOM   4071 HG23 ILE A 247      -6.138 -10.648 -13.724  1.00 90.97           H  
ATOM   4072  CD1 ILE A 247      -4.864 -10.761 -10.573  1.00 90.97           C  
ATOM   4073 HD11 ILE A 247      -4.267 -10.026 -10.034  1.00 90.97           H  
ATOM   4074 HD12 ILE A 247      -5.862 -10.362 -10.756  1.00 90.97           H  
ATOM   4075 HD13 ILE A 247      -5.004 -11.653  -9.964  1.00 90.97           H  
ATOM   4076  N   HIS A 248      -3.931 -10.070 -16.538  1.00 80.63           N  
ATOM   4077  H   HIS A 248      -4.145 -11.056 -16.582  1.00 80.63           H  
ATOM   4078  CA  HIS A 248      -4.184  -9.262 -17.733  1.00 80.63           C  
ATOM   4079  HA  HIS A 248      -3.446  -8.461 -17.776  1.00 80.63           H  
ATOM   4080  C   HIS A 248      -5.561  -8.588 -17.675  1.00 80.63           C  
ATOM   4081  CB  HIS A 248      -4.004 -10.124 -18.988  1.00 80.63           C  
ATOM   4082  HB2 HIS A 248      -4.331  -9.556 -19.860  1.00 80.63           H  
ATOM   4083  HB3 HIS A 248      -4.631 -11.013 -18.916  1.00 80.63           H  
ATOM   4084  O   HIS A 248      -6.425  -8.833 -18.515  1.00 80.63           O  
ATOM   4085  CG  HIS A 248      -2.577 -10.530 -19.224  1.00 80.63           C  
ATOM   4086  CD2 HIS A 248      -2.000 -11.733 -18.917  1.00 80.63           C  
ATOM   4087  HD2 HIS A 248      -2.484 -12.570 -18.437  1.00 80.63           H  
ATOM   4088  ND1 HIS A 248      -1.614  -9.752 -19.821  1.00 80.63           N  
ATOM   4089  HD1 HIS A 248      -1.744  -8.817 -20.180  1.00 80.63           H  
ATOM   4090  CE1 HIS A 248      -0.485 -10.474 -19.888  1.00 80.63           C  
ATOM   4091  HE1 HIS A 248       0.446 -10.133 -20.317  1.00 80.63           H  
ATOM   4092  NE2 HIS A 248      -0.671 -11.688 -19.352  1.00 80.63           N  
ATOM   4093  N   GLN A 249      -5.776  -7.752 -16.664  1.00 66.05           N  
ATOM   4094  H   GLN A 249      -5.020  -7.578 -16.017  1.00 66.05           H  
ATOM   4095  CA  GLN A 249      -6.942  -6.876 -16.569  1.00 66.05           C  
ATOM   4096  HA  GLN A 249      -7.492  -6.884 -17.510  1.00 66.05           H  
ATOM   4097  C   GLN A 249      -6.447  -5.457 -16.340  1.00 66.05           C  
ATOM   4098  CB  GLN A 249      -7.893  -7.327 -15.450  1.00 66.05           C  
ATOM   4099  HB2 GLN A 249      -7.342  -7.406 -14.513  1.00 66.05           H  
ATOM   4100  HB3 GLN A 249      -8.669  -6.571 -15.325  1.00 66.05           H  
ATOM   4101  O   GLN A 249      -5.479  -5.244 -15.606  1.00 66.05           O  
ATOM   4102  CG  GLN A 249      -8.571  -8.666 -15.781  1.00 66.05           C  
ATOM   4103  HG2 GLN A 249      -9.116  -8.561 -16.720  1.00 66.05           H  
ATOM   4104  HG3 GLN A 249      -7.817  -9.442 -15.912  1.00 66.05           H  
ATOM   4105  CD  GLN A 249      -9.542  -9.132 -14.700  1.00 66.05           C  
ATOM   4106  NE2 GLN A 249     -10.501  -9.964 -15.042  1.00 66.05           N  
ATOM   4107 HE21 GLN A 249     -11.127 -10.243 -14.301  1.00 66.05           H  
ATOM   4108 HE22 GLN A 249     -10.624 -10.243 -16.005  1.00 66.05           H  
ATOM   4109  OE1 GLN A 249      -9.448  -8.791 -13.534  1.00 66.05           O  
ATOM   4110  N   SER A 250      -7.090  -4.476 -16.970  1.00 58.62           N  
ATOM   4111  H   SER A 250      -7.922  -4.672 -17.507  1.00 58.62           H  
ATOM   4112  CA  SER A 250      -6.811  -3.099 -16.590  1.00 58.62           C  
ATOM   4113  HA  SER A 250      -5.731  -2.957 -16.593  1.00 58.62           H  
ATOM   4114  C   SER A 250      -7.324  -2.856 -15.173  1.00 58.62           C  
ATOM   4115  CB  SER A 250      -7.394  -2.108 -17.583  1.00 58.62           C  
ATOM   4116  HB2 SER A 250      -6.889  -1.148 -17.479  1.00 58.62           H  
ATOM   4117  HB3 SER A 250      -7.244  -2.475 -18.599  1.00 58.62           H  
ATOM   4118  O   SER A 250      -8.300  -3.461 -14.726  1.00 58.62           O  
ATOM   4119  OG  SER A 250      -8.755  -1.926 -17.323  1.00 58.62           O  
ATOM   4120  HG  SER A 250      -9.098  -1.541 -18.133  1.00 58.62           H  
ATOM   4121  N   ILE A 251      -6.677  -1.933 -14.468  1.00 55.23           N  
ATOM   4122  H   ILE A 251      -5.865  -1.494 -14.878  1.00 55.23           H  
ATOM   4123  CA  ILE A 251      -7.099  -1.520 -13.124  1.00 55.23           C  
ATOM   4124  HA  ILE A 251      -7.146  -2.401 -12.484  1.00 55.23           H  
ATOM   4125  C   ILE A 251      -8.517  -0.919 -13.165  1.00 55.23           C  
ATOM   4126  CB  ILE A 251      -6.058  -0.537 -12.540  1.00 55.23           C  
ATOM   4127  HB  ILE A 251      -6.000   0.330 -13.198  1.00 55.23           H  
ATOM   4128  O   ILE A 251      -9.241  -0.973 -12.178  1.00 55.23           O  
ATOM   4129  CG1 ILE A 251      -4.664  -1.205 -12.484  1.00 55.23           C  
ATOM   4130 HG12 ILE A 251      -4.675  -2.017 -11.758  1.00 55.23           H  
ATOM   4131 HG13 ILE A 251      -4.412  -1.632 -13.455  1.00 55.23           H  
ATOM   4132  CG2 ILE A 251      -6.471  -0.051 -11.140  1.00 55.23           C  
ATOM   4133 HG21 ILE A 251      -7.385   0.540 -11.198  1.00 55.23           H  
ATOM   4134 HG22 ILE A 251      -6.648  -0.904 -10.485  1.00 55.23           H  
ATOM   4135 HG23 ILE A 251      -5.703   0.586 -10.701  1.00 55.23           H  
ATOM   4136  CD1 ILE A 251      -3.527  -0.242 -12.143  1.00 55.23           C  
ATOM   4137 HD11 ILE A 251      -3.568   0.054 -11.095  1.00 55.23           H  
ATOM   4138 HD12 ILE A 251      -3.569   0.639 -12.784  1.00 55.23           H  
ATOM   4139 HD13 ILE A 251      -2.592  -0.771 -12.324  1.00 55.23           H  
ATOM   4140  N   THR A 252      -8.931  -0.382 -14.317  1.00 60.10           N  
ATOM   4141  H   THR A 252      -8.323  -0.432 -15.122  1.00 60.10           H  
ATOM   4142  CA  THR A 252     -10.268   0.177 -14.553  1.00 60.10           C  
ATOM   4143  HA  THR A 252     -10.659   0.569 -13.614  1.00 60.10           H  
ATOM   4144  C   THR A 252     -11.289  -0.855 -15.046  1.00 60.10           C  
ATOM   4145  CB  THR A 252     -10.190   1.342 -15.556  1.00 60.10           C  
ATOM   4146  HB  THR A 252     -11.191   1.734 -15.739  1.00 60.10           H  
ATOM   4147  O   THR A 252     -12.449  -0.503 -15.233  1.00 60.10           O  
ATOM   4148  CG2 THR A 252      -9.302   2.482 -15.053  1.00 60.10           C  
ATOM   4149 HG21 THR A 252      -8.266   2.153 -14.969  1.00 60.10           H  
ATOM   4150 HG22 THR A 252      -9.655   2.814 -14.077  1.00 60.10           H  
ATOM   4151 HG23 THR A 252      -9.355   3.319 -15.750  1.00 60.10           H  
ATOM   4152  OG1 THR A 252      -9.633   0.899 -16.772  1.00 60.10           O  
ATOM   4153  HG1 THR A 252      -9.538   1.655 -17.357  1.00 60.10           H  
ATOM   4154  N   GLY A 253     -10.892  -2.105 -15.308  1.00 51.56           N  
ATOM   4155  H   GLY A 253      -9.928  -2.351 -15.132  1.00 51.56           H  
ATOM   4156  CA  GLY A 253     -11.725  -3.114 -15.975  1.00 51.56           C  
ATOM   4157  HA2 GLY A 253     -12.697  -3.151 -15.483  1.00 51.56           H  
ATOM   4158  HA3 GLY A 253     -11.248  -4.088 -15.866  1.00 51.56           H  
ATOM   4159  C   GLY A 253     -11.965  -2.870 -17.475  1.00 51.56           C  
ATOM   4160  O   GLY A 253     -12.513  -3.734 -18.154  1.00 51.56           O  
ATOM   4161  N   LEU A 254     -11.536  -1.729 -18.021  1.00 43.39           N  
ATOM   4162  H   LEU A 254     -11.082  -1.066 -17.409  1.00 43.39           H  
ATOM   4163  CA  LEU A 254     -11.586  -1.423 -19.449  1.00 43.39           C  
ATOM   4164  HA  LEU A 254     -12.442  -1.921 -19.904  1.00 43.39           H  
ATOM   4165  C   LEU A 254     -10.317  -1.942 -20.129  1.00 43.39           C  
ATOM   4166  CB  LEU A 254     -11.739   0.100 -19.633  1.00 43.39           C  
ATOM   4167  HB2 LEU A 254     -10.873   0.592 -19.191  1.00 43.39           H  
ATOM   4168  HB3 LEU A 254     -11.733   0.324 -20.700  1.00 43.39           H  
ATOM   4169  O   LEU A 254      -9.234  -1.436 -19.843  1.00 43.39           O  
ATOM   4170  CG  LEU A 254     -13.015   0.693 -19.006  1.00 43.39           C  
ATOM   4171  HG  LEU A 254     -13.070   0.429 -17.950  1.00 43.39           H  
ATOM   4172  CD1 LEU A 254     -12.977   2.218 -19.101  1.00 43.39           C  
ATOM   4173 HD11 LEU A 254     -12.924   2.525 -20.146  1.00 43.39           H  
ATOM   4174 HD12 LEU A 254     -13.875   2.637 -18.648  1.00 43.39           H  
ATOM   4175 HD13 LEU A 254     -12.104   2.598 -18.570  1.00 43.39           H  
ATOM   4176  CD2 LEU A 254     -14.277   0.194 -19.711  1.00 43.39           C  
ATOM   4177 HD21 LEU A 254     -14.384  -0.881 -19.566  1.00 43.39           H  
ATOM   4178 HD22 LEU A 254     -15.153   0.681 -19.281  1.00 43.39           H  
ATOM   4179 HD23 LEU A 254     -14.228   0.417 -20.777  1.00 43.39           H  
ATOM   4180  N   TYR A 255     -10.421  -2.944 -21.003  1.00 44.62           N  
ATOM   4181  H   TYR A 255     -11.332  -3.337 -21.192  1.00 44.62           H  
ATOM   4182  CA  TYR A 255      -9.310  -3.294 -21.890  1.00 44.62           C  
ATOM   4183  HA  TYR A 255      -8.461  -3.640 -21.301  1.00 44.62           H  
ATOM   4184  C   TYR A 255      -8.886  -2.034 -22.658  1.00 44.62           C  
ATOM   4185  CB  TYR A 255      -9.726  -4.412 -22.866  1.00 44.62           C  
ATOM   4186  HB2 TYR A 255     -10.753  -4.251 -23.194  1.00 44.62           H  
ATOM   4187  HB3 TYR A 255      -9.101  -4.338 -23.756  1.00 44.62           H  
ATOM   4188  O   TYR A 255      -9.679  -1.487 -23.420  1.00 44.62           O  
ATOM   4189  CG  TYR A 255      -9.575  -5.822 -22.320  1.00 44.62           C  
ATOM   4190  CD1 TYR A 255      -8.366  -6.517 -22.522  1.00 44.62           C  
ATOM   4191  HD1 TYR A 255      -7.561  -6.042 -23.064  1.00 44.62           H  
ATOM   4192  CD2 TYR A 255     -10.631  -6.442 -21.624  1.00 44.62           C  
ATOM   4193  HD2 TYR A 255     -11.561  -5.916 -21.469  1.00 44.62           H  
ATOM   4194  CE1 TYR A 255      -8.203  -7.823 -22.020  1.00 44.62           C  
ATOM   4195  HE1 TYR A 255      -7.270  -8.346 -22.168  1.00 44.62           H  
ATOM   4196  CE2 TYR A 255     -10.476  -7.753 -21.128  1.00 44.62           C  
ATOM   4197  HE2 TYR A 255     -11.279  -8.235 -20.591  1.00 44.62           H  
ATOM   4198  OH  TYR A 255      -9.107  -9.695 -20.815  1.00 44.62           O  
ATOM   4199  HH  TYR A 255      -8.204 -10.005 -20.915  1.00 44.62           H  
ATOM   4200  CZ  TYR A 255      -9.261  -8.443 -21.320  1.00 44.62           C  
ATOM   4201  N   GLU A 256      -7.653  -1.564 -22.454  1.00 42.79           N  
ATOM   4202  H   GLU A 256      -7.057  -2.001 -21.766  1.00 42.79           H  
ATOM   4203  CA  GLU A 256      -7.027  -0.673 -23.428  1.00 42.79           C  
ATOM   4204  HA  GLU A 256      -7.738   0.086 -23.756  1.00 42.79           H  
ATOM   4205  C   GLU A 256      -6.680  -1.546 -24.638  1.00 42.79           C  
ATOM   4206  CB  GLU A 256      -5.799   0.057 -22.847  1.00 42.79           C  
ATOM   4207  HB2 GLU A 256      -5.274   0.533 -23.675  1.00 42.79           H  
ATOM   4208  HB3 GLU A 256      -5.129  -0.665 -22.379  1.00 42.79           H  
ATOM   4209  O   GLU A 256      -5.718  -2.316 -24.605  1.00 42.79           O  
ATOM   4210  CG  GLU A 256      -6.181   1.145 -21.824  1.00 42.79           C  
ATOM   4211  HG2 GLU A 256      -6.617   0.662 -20.950  1.00 42.79           H  
ATOM   4212  HG3 GLU A 256      -6.945   1.783 -22.268  1.00 42.79           H  
ATOM   4213  CD  GLU A 256      -5.001   2.033 -21.374  1.00 42.79           C  
ATOM   4214  OE1 GLU A 256      -5.245   2.918 -20.519  1.00 42.79           O  
ATOM   4215  OE2 GLU A 256      -3.856   1.828 -21.843  1.00 42.79           O  
ATOM   4216  N   THR A 257      -7.553  -1.519 -25.645  1.00 39.88           N  
ATOM   4217  H   THR A 257      -8.373  -0.937 -25.547  1.00 39.88           H  
ATOM   4218  CA  THR A 257      -7.291  -2.040 -26.993  1.00 39.88           C  
ATOM   4219  HA  THR A 257      -6.764  -2.992 -26.930  1.00 39.88           H  
ATOM   4220  C   THR A 257      -6.393  -1.091 -27.764  1.00 39.88           C  
ATOM   4221  CB  THR A 257      -8.582  -2.223 -27.787  1.00 39.88           C  
ATOM   4222  HB  THR A 257      -8.333  -2.482 -28.816  1.00 39.88           H  
ATOM   4223  O   THR A 257      -6.693   0.125 -27.714  1.00 39.88           O  
ATOM   4224  CG2 THR A 257      -9.476  -3.318 -27.207  1.00 39.88           C  
ATOM   4225 HG21 THR A 257      -8.931  -4.262 -27.187  1.00 39.88           H  
ATOM   4226 HG22 THR A 257     -10.362  -3.427 -27.833  1.00 39.88           H  
ATOM   4227 HG23 THR A 257      -9.782  -3.054 -26.195  1.00 39.88           H  
ATOM   4228  OG1 THR A 257      -9.275  -0.999 -27.772  1.00 39.88           O  
ATOM   4229  HG1 THR A 257      -8.574  -0.345 -27.820  1.00 39.88           H  
ATOM   4230  OXT THR A 257      -5.486  -1.611 -28.442  1.00 39.88           O  
TER    4231      THR A 257                                                       
END   
