# Supplementary material for: Computational design of novel Cas9 PAM-interacting domains using evolution-based modelling and structural quality assessment
Source: PLoS Comput Biol. 2023 Nov 17;19(11):e1011621. doi: 10.1371/journal.pcbi.1011621 (PMC10729993; doi:10.1371/journal.pcbi.1011621)
Supplement: S1 File — This file contains the experimentally tested sequences in a zip format. It includes Fasta files, AlphaFold Prediction with PDB file, pLDDT, and more. (ZIP) [file pcbi.1011621.s001.zip › pdb/dgfx_36_relaxed_rank_1_model_3.pdb]

ATOM      1  N   THR A   1     -25.050  -8.265  -2.672  1.00 40.26           N  
ATOM      2  H   THR A   1     -24.337  -7.624  -2.990  1.00 40.26           H  
ATOM      3  H2  THR A   1     -24.755  -9.213  -2.853  1.00 40.26           H  
ATOM      4  H3  THR A   1     -25.913  -8.112  -3.176  1.00 40.26           H  
ATOM      5  CA  THR A   1     -25.280  -8.141  -1.218  1.00 40.26           C  
ATOM      6  HA  THR A   1     -25.678  -7.157  -0.967  1.00 40.26           H  
ATOM      7  C   THR A   1     -23.949  -8.317  -0.508  1.00 40.26           C  
ATOM      8  CB  THR A   1     -26.283  -9.211  -0.765  1.00 40.26           C  
ATOM      9  HB  THR A   1     -26.215  -9.370   0.311  1.00 40.26           H  
ATOM     10  O   THR A   1     -23.487  -9.437  -0.369  1.00 40.26           O  
ATOM     11  CG2 THR A   1     -27.710  -8.811  -1.138  1.00 40.26           C  
ATOM     12 HG21 THR A   1     -28.399  -9.574  -0.777  1.00 40.26           H  
ATOM     13 HG22 THR A   1     -27.825  -8.722  -2.218  1.00 40.26           H  
ATOM     14 HG23 THR A   1     -27.968  -7.865  -0.662  1.00 40.26           H  
ATOM     15  OG1 THR A   1     -26.017 -10.403  -1.463  1.00 40.26           O  
ATOM     16  HG1 THR A   1     -25.889 -11.103  -0.819  1.00 40.26           H  
ATOM     17  N   GLY A   2     -23.253  -7.229  -0.167  1.00 55.88           N  
ATOM     18  H   GLY A   2     -23.673  -6.313  -0.236  1.00 55.88           H  
ATOM     19  CA  GLY A   2     -22.049  -7.325   0.673  1.00 55.88           C  
ATOM     20  HA2 GLY A   2     -21.457  -6.414   0.592  1.00 55.88           H  
ATOM     21  HA3 GLY A   2     -21.433  -8.170   0.364  1.00 55.88           H  
ATOM     22  C   GLY A   2     -22.463  -7.504   2.133  1.00 55.88           C  
ATOM     23  O   GLY A   2     -23.432  -6.872   2.550  1.00 55.88           O  
ATOM     24  N   GLY A   3     -21.784  -8.371   2.887  1.00 66.95           N  
ATOM     25  H   GLY A   3     -21.035  -8.912   2.479  1.00 66.95           H  
ATOM     26  CA  GLY A   3     -22.061  -8.554   4.313  1.00 66.95           C  
ATOM     27  HA2 GLY A   3     -21.366  -9.281   4.735  1.00 66.95           H  
ATOM     28  HA3 GLY A   3     -23.072  -8.944   4.432  1.00 66.95           H  
ATOM     29  C   GLY A   3     -21.934  -7.241   5.096  1.00 66.95           C  
ATOM     30  O   GLY A   3     -21.148  -6.365   4.737  1.00 66.95           O  
ATOM     31  N   PHE A   4     -22.713  -7.090   6.170  1.00 78.47           N  
ATOM     32  H   PHE A   4     -23.393  -7.808   6.374  1.00 78.47           H  
ATOM     33  CA  PHE A   4     -22.639  -5.929   7.073  1.00 78.47           C  
ATOM     34  HA  PHE A   4     -22.517  -5.022   6.481  1.00 78.47           H  
ATOM     35  C   PHE A   4     -21.450  -6.001   8.041  1.00 78.47           C  
ATOM     36  CB  PHE A   4     -23.951  -5.830   7.861  1.00 78.47           C  
ATOM     37  HB2 PHE A   4     -23.860  -5.019   8.584  1.00 78.47           H  
ATOM     38  HB3 PHE A   4     -24.106  -6.751   8.423  1.00 78.47           H  
ATOM     39  O   PHE A   4     -21.010  -4.989   8.587  1.00 78.47           O  
ATOM     40  CG  PHE A   4     -25.162  -5.550   6.994  1.00 78.47           C  
ATOM     41  CD1 PHE A   4     -25.265  -4.311   6.346  1.00 78.47           C  
ATOM     42  HD1 PHE A   4     -24.499  -3.570   6.523  1.00 78.47           H  
ATOM     43  CD2 PHE A   4     -26.182  -6.504   6.833  1.00 78.47           C  
ATOM     44  HD2 PHE A   4     -26.124  -7.454   7.343  1.00 78.47           H  
ATOM     45  CE1 PHE A   4     -26.359  -4.026   5.511  1.00 78.47           C  
ATOM     46  HE1 PHE A   4     -26.440  -3.066   5.023  1.00 78.47           H  
ATOM     47  CE2 PHE A   4     -27.287  -6.218   6.011  1.00 78.47           C  
ATOM     48  HE2 PHE A   4     -28.074  -6.948   5.895  1.00 78.47           H  
ATOM     49  CZ  PHE A   4     -27.373  -4.983   5.344  1.00 78.47           C  
ATOM     50  HZ  PHE A   4     -28.227  -4.764   4.720  1.00 78.47           H  
ATOM     51  N   SER A   5     -20.924  -7.204   8.245  1.00 78.45           N  
ATOM     52  H   SER A   5     -21.326  -7.986   7.749  1.00 78.45           H  
ATOM     53  CA  SER A   5     -19.836  -7.532   9.156  1.00 78.45           C  
ATOM     54  HA  SER A   5     -19.234  -6.644   9.350  1.00 78.45           H  
ATOM     55  C   SER A   5     -18.935  -8.585   8.528  1.00 78.45           C  
ATOM     56  CB  SER A   5     -20.406  -8.037  10.487  1.00 78.45           C  
ATOM     57  HB2 SER A   5     -20.948  -7.216  10.955  1.00 78.45           H  
ATOM     58  HB3 SER A   5     -19.596  -8.345  11.149  1.00 78.45           H  
ATOM     59  O   SER A   5     -19.345  -9.305   7.617  1.00 78.45           O  
ATOM     60  OG  SER A   5     -21.308  -9.112  10.297  1.00 78.45           O  
ATOM     61  HG  SER A   5     -20.825  -9.927  10.147  1.00 78.45           H  
ATOM     62  N   LYS A   6     -17.706  -8.702   9.028  1.00 75.71           N  
ATOM     63  H   LYS A   6     -17.435  -8.092   9.786  1.00 75.71           H  
ATOM     64  CA  LYS A   6     -16.863  -9.852   8.698  1.00 75.71           C  
ATOM     65  HA  LYS A   6     -16.759  -9.929   7.615  1.00 75.71           H  
ATOM     66  C   LYS A   6     -17.543 -11.121   9.209  1.00 75.71           C  
ATOM     67  CB  LYS A   6     -15.490  -9.696   9.338  1.00 75.71           C  
ATOM     68  HB2 LYS A   6     -14.936 -10.624   9.201  1.00 75.71           H  
ATOM     69  HB3 LYS A   6     -15.636  -9.538  10.406  1.00 75.71           H  
ATOM     70  O   LYS A   6     -17.849 -11.220  10.393  1.00 75.71           O  
ATOM     71  CG  LYS A   6     -14.672  -8.536   8.752  1.00 75.71           C  
ATOM     72  HG2 LYS A   6     -15.207  -7.593   8.872  1.00 75.71           H  
ATOM     73  HG3 LYS A   6     -14.454  -8.713   7.699  1.00 75.71           H  
ATOM     74  CD  LYS A   6     -13.386  -8.504   9.566  1.00 75.71           C  
ATOM     75  HD2 LYS A   6     -13.696  -8.446  10.609  1.00 75.71           H  
ATOM     76  HD3 LYS A   6     -12.838  -9.435   9.422  1.00 75.71           H  
ATOM     77  CE  LYS A   6     -12.464  -7.323   9.307  1.00 75.71           C  
ATOM     78  HE2 LYS A   6     -12.009  -7.415   8.321  1.00 75.71           H  
ATOM     79  HE3 LYS A   6     -13.052  -6.406   9.355  1.00 75.71           H  
ATOM     80  NZ  LYS A   6     -11.448  -7.330  10.384  1.00 75.71           N  
ATOM     81  HZ1 LYS A   6     -11.930  -7.343  11.272  1.00 75.71           H  
ATOM     82  HZ2 LYS A   6     -10.833  -6.530  10.351  1.00 75.71           H  
ATOM     83  HZ3 LYS A   6     -10.926  -8.195  10.383  1.00 75.71           H  
ATOM     84  N   GLU A   7     -17.777 -12.075   8.317  1.00 76.53           N  
ATOM     85  H   GLU A   7     -17.580 -11.885   7.345  1.00 76.53           H  
ATOM     86  CA  GLU A   7     -18.587 -13.268   8.606  1.00 76.53           C  
ATOM     87  HA  GLU A   7     -19.498 -12.957   9.118  1.00 76.53           H  
ATOM     88  C   GLU A   7     -17.899 -14.274   9.539  1.00 76.53           C  
ATOM     89  CB  GLU A   7     -19.004 -13.934   7.289  1.00 76.53           C  
ATOM     90  HB2 GLU A   7     -19.548 -14.851   7.517  1.00 76.53           H  
ATOM     91  HB3 GLU A   7     -18.111 -14.185   6.717  1.00 76.53           H  
ATOM     92  O   GLU A   7     -18.545 -15.198  10.032  1.00 76.53           O  
ATOM     93  CG  GLU A   7     -19.918 -13.016   6.460  1.00 76.53           C  
ATOM     94  HG2 GLU A   7     -20.772 -12.732   7.075  1.00 76.53           H  
ATOM     95  HG3 GLU A   7     -19.373 -12.108   6.203  1.00 76.53           H  
ATOM     96  CD  GLU A   7     -20.421 -13.664   5.164  1.00 76.53           C  
ATOM     97  OE1 GLU A   7     -21.294 -13.032   4.526  1.00 76.53           O  
ATOM     98  OE2 GLU A   7     -19.915 -14.750   4.805  1.00 76.53           O  
ATOM     99  N   SER A   8     -16.611 -14.079   9.840  1.00 80.34           N  
ATOM    100  H   SER A   8     -16.112 -13.331   9.380  1.00 80.34           H  
ATOM    101  CA  SER A   8     -15.904 -14.851  10.860  1.00 80.34           C  
ATOM    102  HA  SER A   8     -15.903 -15.899  10.561  1.00 80.34           H  
ATOM    103  C   SER A   8     -16.606 -14.720  12.212  1.00 80.34           C  
ATOM    104  CB  SER A   8     -14.450 -14.394  10.990  1.00 80.34           C  
ATOM    105  HB2 SER A   8     -14.417 -13.352  11.310  1.00 80.34           H  
ATOM    106  HB3 SER A   8     -13.950 -15.009  11.739  1.00 80.34           H  
ATOM    107  O   SER A   8     -16.668 -13.635  12.799  1.00 80.34           O  
ATOM    108  OG  SER A   8     -13.782 -14.529   9.750  1.00 80.34           O  
ATOM    109  HG  SER A   8     -12.835 -14.505   9.906  1.00 80.34           H  
ATOM    110  N   ILE A   9     -17.118 -15.845  12.711  1.00 78.71           N  
ATOM    111  H   ILE A   9     -17.076 -16.679  12.143  1.00 78.71           H  
ATOM    112  CA  ILE A   9     -17.719 -15.939  14.039  1.00 78.71           C  
ATOM    113  HA  ILE A   9     -18.256 -15.013  14.246  1.00 78.71           H  
ATOM    114  C   ILE A   9     -16.589 -16.080  15.051  1.00 78.71           C  
ATOM    115  CB  ILE A   9     -18.729 -17.103  14.132  1.00 78.71           C  
ATOM    116  HB  ILE A   9     -18.208 -18.036  13.915  1.00 78.71           H  
ATOM    117  O   ILE A   9     -15.849 -17.064  15.038  1.00 78.71           O  
ATOM    118  CG1 ILE A   9     -19.859 -16.918  13.092  1.00 78.71           C  
ATOM    119 HG12 ILE A   9     -20.425 -16.016  13.325  1.00 78.71           H  
ATOM    120 HG13 ILE A   9     -19.424 -16.790  12.101  1.00 78.71           H  
ATOM    121  CG2 ILE A   9     -19.309 -17.186  15.560  1.00 78.71           C  
ATOM    122 HG21 ILE A   9     -19.803 -16.249  15.818  1.00 78.71           H  
ATOM    123 HG22 ILE A   9     -20.011 -18.016  15.645  1.00 78.71           H  
ATOM    124 HG23 ILE A   9     -18.512 -17.366  16.282  1.00 78.71           H  
ATOM    125  CD1 ILE A   9     -20.822 -18.107  12.994  1.00 78.71           C  
ATOM    126 HD11 ILE A   9     -21.415 -18.199  13.904  1.00 78.71           H  
ATOM    127 HD12 ILE A   9     -20.261 -19.027  12.825  1.00 78.71           H  
ATOM    128 HD13 ILE A   9     -21.500 -17.949  12.155  1.00 78.71           H  
ATOM    129  N   LEU A  10     -16.478 -15.101  15.939  1.00 82.72           N  
ATOM    130  H   LEU A  10     -17.146 -14.344  15.909  1.00 82.72           H  
ATOM    131  CA  LEU A  10     -15.572 -15.162  17.072  1.00 82.72           C  
ATOM    132  HA  LEU A  10     -14.749 -15.830  16.816  1.00 82.72           H  
ATOM    133  C   LEU A  10     -16.287 -15.760  18.291  1.00 82.72           C  
ATOM    134  CB  LEU A  10     -14.996 -13.770  17.350  1.00 82.72           C  
ATOM    135  HB2 LEU A  10     -14.432 -13.801  18.282  1.00 82.72           H  
ATOM    136  HB3 LEU A  10     -15.837 -13.089  17.484  1.00 82.72           H  
ATOM    137  O   LEU A  10     -17.500 -15.572  18.460  1.00 82.72           O  
ATOM    138  CG  LEU A  10     -14.095 -13.203  16.239  1.00 82.72           C  
ATOM    139  HG  LEU A  10     -14.701 -12.993  15.358  1.00 82.72           H  
ATOM    140  CD1 LEU A  10     -13.469 -11.901  16.736  1.00 82.72           C  
ATOM    141 HD11 LEU A  10     -12.874 -11.449  15.942  1.00 82.72           H  
ATOM    142 HD12 LEU A  10     -12.825 -12.093  17.594  1.00 82.72           H  
ATOM    143 HD13 LEU A  10     -14.245 -11.195  17.030  1.00 82.72           H  
ATOM    144  CD2 LEU A  10     -12.952 -14.141  15.841  1.00 82.72           C  
ATOM    145 HD21 LEU A  10     -12.288 -13.629  15.143  1.00 82.72           H  
ATOM    146 HD22 LEU A  10     -12.386 -14.439  16.723  1.00 82.72           H  
ATOM    147 HD23 LEU A  10     -13.350 -15.023  15.340  1.00 82.72           H  
ATOM    148  N   PRO A  11     -15.553 -16.492  19.149  1.00 83.80           N  
ATOM    149  CA  PRO A  11     -16.106 -17.019  20.386  1.00 83.80           C  
ATOM    150  HA  PRO A  11     -16.960 -17.659  20.165  1.00 83.80           H  
ATOM    151  C   PRO A  11     -16.567 -15.884  21.308  1.00 83.80           C  
ATOM    152  CB  PRO A  11     -14.985 -17.859  21.008  1.00 83.80           C  
ATOM    153  HB2 PRO A  11     -15.023 -17.866  22.097  1.00 83.80           H  
ATOM    154  HB3 PRO A  11     -15.036 -18.876  20.620  1.00 83.80           H  
ATOM    155  O   PRO A  11     -16.182 -14.725  21.151  1.00 83.80           O  
ATOM    156  CG  PRO A  11     -13.716 -17.183  20.493  1.00 83.80           C  
ATOM    157  HG2 PRO A  11     -13.493 -16.307  21.103  1.00 83.80           H  
ATOM    158  HG3 PRO A  11     -12.868 -17.867  20.476  1.00 83.80           H  
ATOM    159  CD  PRO A  11     -14.117 -16.741  19.088  1.00 83.80           C  
ATOM    160  HD2 PRO A  11     -13.919 -17.543  18.377  1.00 83.80           H  
ATOM    161  HD3 PRO A  11     -13.557 -15.847  18.812  1.00 83.80           H  
ATOM    162  N   LYS A  12     -17.398 -16.234  22.293  1.00 84.06           N  
ATOM    163  H   LYS A  12     -17.656 -17.207  22.374  1.00 84.06           H  
ATOM    164  CA  LYS A  12     -17.844 -15.302  23.332  1.00 84.06           C  
ATOM    165  HA  LYS A  12     -18.405 -14.497  22.858  1.00 84.06           H  
ATOM    166  C   LYS A  12     -16.650 -14.641  24.032  1.00 84.06           C  
ATOM    167  CB  LYS A  12     -18.778 -16.023  24.315  1.00 84.06           C  
ATOM    168  HB2 LYS A  12     -19.562 -16.535  23.758  1.00 84.06           H  
ATOM    169  HB3 LYS A  12     -19.252 -15.266  24.939  1.00 84.06           H  
ATOM    170  O   LYS A  12     -15.649 -15.301  24.306  1.00 84.06           O  
ATOM    171  CG  LYS A  12     -18.063 -17.035  25.225  1.00 84.06           C  
ATOM    172  HG2 LYS A  12     -17.293 -16.526  25.805  1.00 84.06           H  
ATOM    173  HG3 LYS A  12     -17.599 -17.812  24.618  1.00 84.06           H  
ATOM    174  CD  LYS A  12     -19.036 -17.674  26.216  1.00 84.06           C  
ATOM    175  HD2 LYS A  12     -19.521 -16.887  26.793  1.00 84.06           H  
ATOM    176  HD3 LYS A  12     -19.791 -18.241  25.671  1.00 84.06           H  
ATOM    177  CE  LYS A  12     -18.251 -18.601  27.149  1.00 84.06           C  
ATOM    178  HE2 LYS A  12     -17.442 -18.027  27.600  1.00 84.06           H  
ATOM    179  HE3 LYS A  12     -17.804 -19.399  26.556  1.00 84.06           H  
ATOM    180  NZ  LYS A  12     -19.123 -19.164  28.206  1.00 84.06           N  
ATOM    181  HZ1 LYS A  12     -19.888 -19.681  27.797  1.00 84.06           H  
ATOM    182  HZ2 LYS A  12     -19.506 -18.415  28.766  1.00 84.06           H  
ATOM    183  HZ3 LYS A  12     -18.595 -19.775  28.813  1.00 84.06           H  
ATOM    184  N   GLY A  13     -16.783 -13.362  24.351  1.00 77.35           N  
ATOM    185  H   GLY A  13     -17.617 -12.863  24.075  1.00 77.35           H  
ATOM    186  CA  GLY A  13     -15.781 -12.614  25.100  1.00 77.35           C  
ATOM    187  HA2 GLY A  13     -15.594 -13.110  26.052  1.00 77.35           H  
ATOM    188  HA3 GLY A  13     -14.849 -12.578  24.537  1.00 77.35           H  
ATOM    189  C   GLY A  13     -16.242 -11.191  25.378  1.00 77.35           C  
ATOM    190  O   GLY A  13     -17.217 -10.724  24.792  1.00 77.35           O  
ATOM    191  N   ASP A  14     -15.509 -10.487  26.234  1.00 75.39           N  
ATOM    192  H   ASP A  14     -14.766 -10.952  26.735  1.00 75.39           H  
ATOM    193  CA  ASP A  14     -15.839  -9.124  26.674  1.00 75.39           C  
ATOM    194  HA  ASP A  14     -16.916  -9.073  26.831  1.00 75.39           H  
ATOM    195  C   ASP A  14     -15.516  -8.042  25.630  1.00 75.39           C  
ATOM    196  CB  ASP A  14     -15.161  -8.846  28.024  1.00 75.39           C  
ATOM    197  HB2 ASP A  14     -15.357  -7.817  28.327  1.00 75.39           H  
ATOM    198  HB3 ASP A  14     -14.084  -8.973  27.919  1.00 75.39           H  
ATOM    199  O   ASP A  14     -15.379  -6.865  25.954  1.00 75.39           O  
ATOM    200  CG  ASP A  14     -15.698  -9.760  29.123  1.00 75.39           C  
ATOM    201  OD1 ASP A  14     -16.935  -9.951  29.155  1.00 75.39           O  
ATOM    202  OD2 ASP A  14     -14.863 -10.279  29.892  1.00 75.39           O  
ATOM    203  N   SER A  15     -15.381  -8.421  24.358  1.00 76.51           N  
ATOM    204  H   SER A  15     -15.670  -9.359  24.121  1.00 76.51           H  
ATOM    205  CA  SER A  15     -15.130  -7.464  23.291  1.00 76.51           C  
ATOM    206  HA  SER A  15     -14.440  -6.705  23.662  1.00 76.51           H  
ATOM    207  C   SER A  15     -16.427  -6.778  22.882  1.00 76.51           C  
ATOM    208  CB  SER A  15     -14.470  -8.141  22.092  1.00 76.51           C  
ATOM    209  HB2 SER A  15     -15.161  -8.856  21.646  1.00 76.51           H  
ATOM    210  HB3 SER A  15     -13.578  -8.674  22.420  1.00 76.51           H  
ATOM    211  O   SER A  15     -17.298  -7.389  22.264  1.00 76.51           O  
ATOM    212  OG  SER A  15     -14.104  -7.154  21.145  1.00 76.51           O  
ATOM    213  HG  SER A  15     -13.216  -6.868  21.370  1.00 76.51           H  
ATOM    214  N   ASP A  16     -16.509  -5.473  23.132  1.00 72.47           N  
ATOM    215  H   ASP A  16     -15.858  -5.072  23.792  1.00 72.47           H  
ATOM    216  CA  ASP A  16     -17.618  -4.630  22.667  1.00 72.47           C  
ATOM    217  HA  ASP A  16     -18.556  -5.107  22.949  1.00 72.47           H  
ATOM    218  C   ASP A  16     -17.645  -4.465  21.128  1.00 72.47           C  
ATOM    219  CB  ASP A  16     -17.554  -3.267  23.375  1.00 72.47           C  
ATOM    220  HB2 ASP A  16     -16.627  -2.771  23.086  1.00 72.47           H  
ATOM    221  HB3 ASP A  16     -18.383  -2.650  23.026  1.00 72.47           H  
ATOM    222  O   ASP A  16     -18.534  -3.816  20.583  1.00 72.47           O  
ATOM    223  CG  ASP A  16     -17.635  -3.344  24.909  1.00 72.47           C  
ATOM    224  OD1 ASP A  16     -18.370  -4.207  25.461  1.00 72.47           O  
ATOM    225  OD2 ASP A  16     -16.936  -2.522  25.536  1.00 72.47           O  
ATOM    226  N   LYS A  17     -16.676  -5.051  20.404  1.00 72.73           N  
ATOM    227  H   LYS A  17     -16.002  -5.610  20.907  1.00 72.73           H  
ATOM    228  CA  LYS A  17     -16.646  -5.074  18.931  1.00 72.73           C  
ATOM    229  HA  LYS A  17     -17.074  -4.144  18.557  1.00 72.73           H  
ATOM    230  C   LYS A  17     -17.504  -6.188  18.330  1.00 72.73           C  
ATOM    231  CB  LYS A  17     -15.205  -5.204  18.419  1.00 72.73           C  
ATOM    232  HB2 LYS A  17     -15.229  -5.237  17.330  1.00 72.73           H  
ATOM    233  HB3 LYS A  17     -14.779  -6.144  18.771  1.00 72.73           H  
ATOM    234  O   LYS A  17     -17.834  -6.101  17.148  1.00 72.73           O  
ATOM    235  CG  LYS A  17     -14.317  -4.032  18.855  1.00 72.73           C  
ATOM    236  HG2 LYS A  17     -14.764  -3.097  18.517  1.00 72.73           H  
ATOM    237  HG3 LYS A  17     -14.236  -4.016  19.942  1.00 72.73           H  
ATOM    238  CD  LYS A  17     -12.916  -4.173  18.252  1.00 72.73           C  
ATOM    239  HD2 LYS A  17     -12.482  -5.118  18.577  1.00 72.73           H  
ATOM    240  HD3 LYS A  17     -12.993  -4.171  17.165  1.00 72.73           H  
ATOM    241  CE  LYS A  17     -12.043  -3.005  18.719  1.00 72.73           C  
ATOM    242  HE2 LYS A  17     -12.511  -2.074  18.401  1.00 72.73           H  
ATOM    243  HE3 LYS A  17     -12.020  -3.008  19.809  1.00 72.73           H  
ATOM    244  NZ  LYS A  17     -10.667  -3.107  18.176  1.00 72.73           N  
ATOM    245  HZ1 LYS A  17     -10.690  -3.107  17.166  1.00 72.73           H  
ATOM    246  HZ2 LYS A  17     -10.234  -3.964  18.488  1.00 72.73           H  
ATOM    247  HZ3 LYS A  17     -10.107  -2.328  18.491  1.00 72.73           H  
ATOM    248  N   LEU A  18     -17.843  -7.217  19.116  1.00 80.82           N  
ATOM    249  H   LEU A  18     -17.613  -7.172  20.099  1.00 80.82           H  
ATOM    250  CA  LEU A  18     -18.616  -8.356  18.633  1.00 80.82           C  
ATOM    251  HA  LEU A  18     -18.139  -8.731  17.728  1.00 80.82           H  
ATOM    252  C   LEU A  18     -20.033  -7.927  18.263  1.00 80.82           C  
ATOM    253  CB  LEU A  18     -18.677  -9.476  19.684  1.00 80.82           C  
ATOM    254  HB2 LEU A  18     -19.398 -10.218  19.342  1.00 80.82           H  
ATOM    255  HB3 LEU A  18     -19.040  -9.046  20.618  1.00 80.82           H  
ATOM    256  O   LEU A  18     -20.751  -7.331  19.064  1.00 80.82           O  
ATOM    257  CG  LEU A  18     -17.362 -10.208  19.959  1.00 80.82           C  
ATOM    258  HG  LEU A  18     -16.602  -9.483  20.250  1.00 80.82           H  
ATOM    259  CD1 LEU A  18     -17.563 -11.213  21.097  1.00 80.82           C  
ATOM    260 HD11 LEU A  18     -17.869 -10.683  22.000  1.00 80.82           H  
ATOM    261 HD12 LEU A  18     -16.630 -11.738  21.300  1.00 80.82           H  
ATOM    262 HD13 LEU A  18     -18.332 -11.938  20.831  1.00 80.82           H  
ATOM    263  CD2 LEU A  18     -16.861 -10.978  18.741  1.00 80.82           C  
ATOM    264 HD21 LEU A  18     -15.912 -11.447  19.001  1.00 80.82           H  
ATOM    265 HD22 LEU A  18     -17.582 -11.741  18.448  1.00 80.82           H  
ATOM    266 HD23 LEU A  18     -16.685 -10.302  17.904  1.00 80.82           H  
ATOM    267  N   ILE A  19     -20.465  -8.306  17.064  1.00 81.47           N  
ATOM    268  H   ILE A  19     -19.809  -8.767  16.449  1.00 81.47           H  
ATOM    269  CA  ILE A  19     -21.826  -8.045  16.598  1.00 81.47           C  
ATOM    270  HA  ILE A  19     -22.241  -7.214  17.169  1.00 81.47           H  
ATOM    271  C   ILE A  19     -22.691  -9.271  16.859  1.00 81.47           C  
ATOM    272  CB  ILE A  19     -21.837  -7.618  15.122  1.00 81.47           C  
ATOM    273  HB  ILE A  19     -21.369  -8.409  14.536  1.00 81.47           H  
ATOM    274  O   ILE A  19     -22.335 -10.395  16.494  1.00 81.47           O  
ATOM    275  CG1 ILE A  19     -21.022  -6.325  14.942  1.00 81.47           C  
ATOM    276 HG12 ILE A  19     -20.063  -6.396  15.455  1.00 81.47           H  
ATOM    277 HG13 ILE A  19     -21.571  -5.487  15.372  1.00 81.47           H  
ATOM    278  CG2 ILE A  19     -23.280  -7.419  14.615  1.00 81.47           C  
ATOM    279 HG21 ILE A  19     -23.292  -7.137  13.562  1.00 81.47           H  
ATOM    280 HG22 ILE A  19     -23.845  -8.348  14.688  1.00 81.47           H  
ATOM    281 HG23 ILE A  19     -23.784  -6.647  15.197  1.00 81.47           H  
ATOM    282  CD1 ILE A  19     -20.715  -6.031  13.479  1.00 81.47           C  
ATOM    283 HD11 ILE A  19     -20.032  -6.785  13.086  1.00 81.47           H  
ATOM    284 HD12 ILE A  19     -21.620  -5.982  12.873  1.00 81.47           H  
ATOM    285 HD13 ILE A  19     -20.246  -5.048  13.448  1.00 81.47           H  
ATOM    286  N   ALA A  20     -23.855  -9.045  17.465  1.00 83.22           N  
ATOM    287  H   ALA A  20     -24.081  -8.100  17.739  1.00 83.22           H  
ATOM    288  CA  ALA A  20     -24.840 -10.083  17.722  1.00 83.22           C  
ATOM    289  HA  ALA A  20     -24.410 -10.818  18.402  1.00 83.22           H  
ATOM    290  C   ALA A  20     -25.242 -10.797  16.426  1.00 83.22           C  
ATOM    291  CB  ALA A  20     -26.050  -9.443  18.405  1.00 83.22           C  
ATOM    292  HB1 ALA A  20     -25.749  -8.966  19.338  1.00 83.22           H  
ATOM    293  HB2 ALA A  20     -26.793 -10.209  18.626  1.00 83.22           H  
ATOM    294  HB3 ALA A  20     -26.501  -8.698  17.750  1.00 83.22           H  
ATOM    295  O   ALA A  20     -25.584 -10.169  15.426  1.00 83.22           O  
ATOM    296  N   ARG A  21     -25.232 -12.133  16.453  1.00 81.20           N  
ATOM    297  H   ARG A  21     -24.902 -12.582  17.296  1.00 81.20           H  
ATOM    298  CA  ARG A  21     -25.638 -12.950  15.297  1.00 81.20           C  
ATOM    299  HA  ARG A  21     -25.160 -12.549  14.403  1.00 81.20           H  
ATOM    300  C   ARG A  21     -27.140 -12.879  15.016  1.00 81.20           C  
ATOM    301  CB  ARG A  21     -25.193 -14.406  15.493  1.00 81.20           C  
ATOM    302  HB2 ARG A  21     -25.571 -14.782  16.444  1.00 81.20           H  
ATOM    303  HB3 ARG A  21     -25.615 -15.010  14.690  1.00 81.20           H  
ATOM    304  O   ARG A  21     -27.565 -13.147  13.897  1.00 81.20           O  
ATOM    305  CG  ARG A  21     -23.664 -14.539  15.444  1.00 81.20           C  
ATOM    306  HG2 ARG A  21     -23.306 -14.123  14.502  1.00 81.20           H  
ATOM    307  HG3 ARG A  21     -23.213 -13.977  16.262  1.00 81.20           H  
ATOM    308  CD  ARG A  21     -23.216 -16.001  15.525  1.00 81.20           C  
ATOM    309  HD2 ARG A  21     -22.165 -16.043  15.236  1.00 81.20           H  
ATOM    310  HD3 ARG A  21     -23.790 -16.582  14.803  1.00 81.20           H  
ATOM    311  NE  ARG A  21     -23.355 -16.565  16.885  1.00 81.20           N  
ATOM    312  HE  ARG A  21     -23.359 -15.912  17.655  1.00 81.20           H  
ATOM    313  NH1 ARG A  21     -23.200 -18.778  16.291  1.00 81.20           N  
ATOM    314 HH11 ARG A  21     -23.114 -18.497  15.325  1.00 81.20           H  
ATOM    315 HH12 ARG A  21     -23.103 -19.748  16.553  1.00 81.20           H  
ATOM    316  NH2 ARG A  21     -23.339 -18.231  18.440  1.00 81.20           N  
ATOM    317 HH21 ARG A  21     -23.250 -19.211  18.669  1.00 81.20           H  
ATOM    318 HH22 ARG A  21     -23.071 -17.567  19.152  1.00 81.20           H  
ATOM    319  CZ  ARG A  21     -23.307 -17.847  17.199  1.00 81.20           C  
ATOM    320  N   LYS A  22     -27.936 -12.577  16.042  1.00 77.37           N  
ATOM    321  H   LYS A  22     -27.491 -12.290  16.902  1.00 77.37           H  
ATOM    322  CA  LYS A  22     -29.396 -12.455  16.001  1.00 77.37           C  
ATOM    323  HA  LYS A  22     -29.717 -12.216  14.987  1.00 77.37           H  
ATOM    324  C   LYS A  22     -29.825 -11.308  16.908  1.00 77.37           C  
ATOM    325  CB  LYS A  22     -30.062 -13.763  16.462  1.00 77.37           C  
ATOM    326  HB2 LYS A  22     -29.706 -14.015  17.461  1.00 77.37           H  
ATOM    327  HB3 LYS A  22     -31.139 -13.602  16.520  1.00 77.37           H  
ATOM    328  O   LYS A  22     -29.120 -10.991  17.865  1.00 77.37           O  
ATOM    329  CG  LYS A  22     -29.791 -14.939  15.513  1.00 77.37           C  
ATOM    330  HG2 LYS A  22     -28.728 -15.180  15.519  1.00 77.37           H  
ATOM    331  HG3 LYS A  22     -30.088 -14.658  14.503  1.00 77.37           H  
ATOM    332  CD  LYS A  22     -30.580 -16.180  15.943  1.00 77.37           C  
ATOM    333  HD2 LYS A  22     -31.641 -15.934  15.967  1.00 77.37           H  
ATOM    334  HD3 LYS A  22     -30.260 -16.479  16.941  1.00 77.37           H  
ATOM    335  CE  LYS A  22     -30.332 -17.318  14.949  1.00 77.37           C  
ATOM    336  HE2 LYS A  22     -29.270 -17.563  14.958  1.00 77.37           H  
ATOM    337  HE3 LYS A  22     -30.584 -16.962  13.949  1.00 77.37           H  
ATOM    338  NZ  LYS A  22     -31.145 -18.512  15.285  1.00 77.37           N  
ATOM    339  HZ1 LYS A  22     -30.916 -18.843  16.211  1.00 77.37           H  
ATOM    340  HZ2 LYS A  22     -30.984 -19.255  14.620  1.00 77.37           H  
ATOM    341  HZ3 LYS A  22     -32.128 -18.279  15.266  1.00 77.37           H  
ATOM    342  N   THR A  23     -30.989 -10.729  16.630  1.00 78.63           N  
ATOM    343  H   THR A  23     -31.499 -10.984  15.796  1.00 78.63           H  
ATOM    344  CA  THR A  23     -31.654  -9.805  17.554  1.00 78.63           C  
ATOM    345  HA  THR A  23     -31.046  -8.905  17.642  1.00 78.63           H  
ATOM    346  C   THR A  23     -31.766 -10.462  18.935  1.00 78.63           C  
ATOM    347  CB  THR A  23     -33.038  -9.405  17.019  1.00 78.63           C  
ATOM    348  HB  THR A  23     -33.746 -10.217  17.185  1.00 78.63           H  
ATOM    349  O   THR A  23     -32.016 -11.665  19.030  1.00 78.63           O  
ATOM    350  CG2 THR A  23     -33.567  -8.125  17.659  1.00 78.63           C  
ATOM    351 HG21 THR A  23     -34.557  -7.896  17.265  1.00 78.63           H  
ATOM    352 HG22 THR A  23     -33.663  -8.260  18.736  1.00 78.63           H  
ATOM    353 HG23 THR A  23     -32.891  -7.293  17.462  1.00 78.63           H  
ATOM    354  OG1 THR A  23     -32.956  -9.144  15.631  1.00 78.63           O  
ATOM    355  HG1 THR A  23     -33.778  -8.709  15.392  1.00 78.63           H  
ATOM    356  N   ASP A  24     -31.492  -9.692  19.988  1.00 80.40           N  
ATOM    357  H   ASP A  24     -31.415  -8.697  19.836  1.00 80.40           H  
ATOM    358  CA  ASP A  24     -31.536 -10.111  21.400  1.00 80.40           C  
ATOM    359  HA  ASP A  24     -31.283  -9.223  21.980  1.00 80.40           H  
ATOM    360  C   ASP A  24     -30.505 -11.173  21.833  1.00 80.40           C  
ATOM    361  CB  ASP A  24     -32.976 -10.467  21.804  1.00 80.40           C  
ATOM    362  HB2 ASP A  24     -33.038 -10.535  22.890  1.00 80.40           H  
ATOM    363  HB3 ASP A  24     -33.242 -11.440  21.390  1.00 80.40           H  
ATOM    364  O   ASP A  24     -30.553 -11.681  22.956  1.00 80.40           O  
ATOM    365  CG  ASP A  24     -33.964  -9.407  21.318  1.00 80.40           C  
ATOM    366  OD1 ASP A  24     -33.678  -8.212  21.556  1.00 80.40           O  
ATOM    367  OD2 ASP A  24     -34.941  -9.791  20.639  1.00 80.40           O  
ATOM    368  N   TRP A  25     -29.528 -11.506  20.981  1.00 84.10           N  
ATOM    369  H   TRP A  25     -29.525 -11.088  20.062  1.00 84.10           H  
ATOM    370  CA  TRP A  25     -28.413 -12.373  21.367  1.00 84.10           C  
ATOM    371  HA  TRP A  25     -28.723 -13.013  22.192  1.00 84.10           H  
ATOM    372  C   TRP A  25     -27.229 -11.553  21.855  1.00 84.10           C  
ATOM    373  CB  TRP A  25     -28.009 -13.304  20.224  1.00 84.10           C  
ATOM    374  HB2 TRP A  25     -27.988 -12.755  19.283  1.00 84.10           H  
ATOM    375  HB3 TRP A  25     -26.993 -13.650  20.416  1.00 84.10           H  
ATOM    376  O   TRP A  25     -26.528 -10.929  21.066  1.00 84.10           O  
ATOM    377  CG  TRP A  25     -28.865 -14.519  20.077  1.00 84.10           C  
ATOM    378  CD1 TRP A  25     -30.204 -14.582  20.262  1.00 84.10           C  
ATOM    379  HD1 TRP A  25     -30.834 -13.746  20.524  1.00 84.10           H  
ATOM    380  CD2 TRP A  25     -28.443 -15.872  19.739  1.00 84.10           C  
ATOM    381  CE2 TRP A  25     -29.590 -16.719  19.762  1.00 84.10           C  
ATOM    382  CE3 TRP A  25     -27.203 -16.465  19.419  1.00 84.10           C  
ATOM    383  HE3 TRP A  25     -26.317 -15.848  19.416  1.00 84.10           H  
ATOM    384  NE1 TRP A  25     -30.634 -15.882  20.093  1.00 84.10           N  
ATOM    385  HE1 TRP A  25     -31.592 -16.156  20.259  1.00 84.10           H  
ATOM    386  CH2 TRP A  25     -28.259 -18.655  19.177  1.00 84.10           C  
ATOM    387  HH2 TRP A  25     -28.174 -19.716  18.999  1.00 84.10           H  
ATOM    388  CZ2 TRP A  25     -29.510 -18.092  19.488  1.00 84.10           C  
ATOM    389  HZ2 TRP A  25     -30.393 -18.711  19.558  1.00 84.10           H  
ATOM    390  CZ3 TRP A  25     -27.111 -17.842  19.139  1.00 84.10           C  
ATOM    391  HZ3 TRP A  25     -26.150 -18.284  18.923  1.00 84.10           H  
ATOM    392  N   ASP A  26     -26.960 -11.627  23.155  1.00 83.22           N  
ATOM    393  H   ASP A  26     -27.637 -12.071  23.759  1.00 83.22           H  
ATOM    394  CA  ASP A  26     -25.782 -11.012  23.760  1.00 83.22           C  
ATOM    395  HA  ASP A  26     -25.795  -9.946  23.531  1.00 83.22           H  
ATOM    396  C   ASP A  26     -24.481 -11.660  23.226  1.00 83.22           C  
ATOM    397  CB  ASP A  26     -25.903 -11.124  25.282  1.00 83.22           C  
ATOM    398  HB2 ASP A  26     -26.829 -10.644  25.596  1.00 83.22           H  
ATOM    399  HB3 ASP A  26     -25.961 -12.177  25.558  1.00 83.22           H  
ATOM    400  O   ASP A  26     -24.219 -12.842  23.508  1.00 83.22           O  
ATOM    401  CG  ASP A  26     -24.741 -10.479  26.041  1.00 83.22           C  
ATOM    402  OD1 ASP A  26     -23.820  -9.934  25.390  1.00 83.22           O  
ATOM    403  OD2 ASP A  26     -24.764 -10.621  27.284  1.00 83.22           O  
ATOM    404  N   PRO A  27     -23.633 -10.921  22.485  1.00 83.75           N  
ATOM    405  CA  PRO A  27     -22.373 -11.445  21.968  1.00 83.75           C  
ATOM    406  HA  PRO A  27     -22.588 -12.299  21.325  1.00 83.75           H  
ATOM    407  C   PRO A  27     -21.407 -11.882  23.076  1.00 83.75           C  
ATOM    408  CB  PRO A  27     -21.761 -10.320  21.130  1.00 83.75           C  
ATOM    409  HB2 PRO A  27     -21.375 -10.709  20.187  1.00 83.75           H  
ATOM    410  HB3 PRO A  27     -20.977  -9.813  21.693  1.00 83.75           H  
ATOM    411  O   PRO A  27     -20.607 -12.796  22.863  1.00 83.75           O  
ATOM    412  CG  PRO A  27     -22.903  -9.344  20.884  1.00 83.75           C  
ATOM    413  HG2 PRO A  27     -23.445  -9.651  19.989  1.00 83.75           H  
ATOM    414  HG3 PRO A  27     -22.556  -8.314  20.795  1.00 83.75           H  
ATOM    415  CD  PRO A  27     -23.805  -9.532  22.090  1.00 83.75           C  
ATOM    416  HD2 PRO A  27     -24.831  -9.293  21.811  1.00 83.75           H  
ATOM    417  HD3 PRO A  27     -23.477  -8.882  22.902  1.00 83.75           H  
ATOM    418  N   LYS A  28     -21.515 -11.309  24.285  1.00 85.07           N  
ATOM    419  H   LYS A  28     -22.230 -10.611  24.435  1.00 85.07           H  
ATOM    420  CA  LYS A  28     -20.705 -11.712  25.446  1.00 85.07           C  
ATOM    421  HA  LYS A  28     -19.657 -11.749  25.149  1.00 85.07           H  
ATOM    422  C   LYS A  28     -21.066 -13.112  25.944  1.00 85.07           C  
ATOM    423  CB  LYS A  28     -20.832 -10.682  26.586  1.00 85.07           C  
ATOM    424  HB2 LYS A  28     -21.860 -10.640  26.947  1.00 85.07           H  
ATOM    425  HB3 LYS A  28     -20.194 -11.002  27.410  1.00 85.07           H  
ATOM    426  O   LYS A  28     -20.235 -13.789  26.543  1.00 85.07           O  
ATOM    427  CG  LYS A  28     -20.382  -9.284  26.139  1.00 85.07           C  
ATOM    428  HG2 LYS A  28     -19.407  -9.374  25.660  1.00 85.07           H  
ATOM    429  HG3 LYS A  28     -21.089  -8.901  25.402  1.00 85.07           H  
ATOM    430  CD  LYS A  28     -20.267  -8.265  27.283  1.00 85.07           C  
ATOM    431  HD2 LYS A  28     -21.239  -8.115  27.753  1.00 85.07           H  
ATOM    432  HD3 LYS A  28     -19.542  -8.620  28.015  1.00 85.07           H  
ATOM    433  CE  LYS A  28     -19.772  -6.967  26.625  1.00 85.07           C  
ATOM    434  HE2 LYS A  28     -18.897  -7.208  26.021  1.00 85.07           H  
ATOM    435  HE3 LYS A  28     -20.537  -6.610  25.935  1.00 85.07           H  
ATOM    436  NZ  LYS A  28     -19.396  -5.877  27.554  1.00 85.07           N  
ATOM    437  HZ1 LYS A  28     -20.190  -5.520  28.067  1.00 85.07           H  
ATOM    438  HZ2 LYS A  28     -18.658  -6.173  28.176  1.00 85.07           H  
ATOM    439  HZ3 LYS A  28     -19.015  -5.131  26.990  1.00 85.07           H  
ATOM    440  N   LYS A  29     -22.281 -13.593  25.655  1.00 85.66           N  
ATOM    441  H   LYS A  29     -22.911 -12.973  25.166  1.00 85.66           H  
ATOM    442  CA  LYS A  29     -22.731 -14.956  25.990  1.00 85.66           C  
ATOM    443  HA  LYS A  29     -22.136 -15.334  26.822  1.00 85.66           H  
ATOM    444  C   LYS A  29     -22.524 -15.942  24.848  1.00 85.66           C  
ATOM    445  CB  LYS A  29     -24.201 -14.930  26.429  1.00 85.66           C  
ATOM    446  HB2 LYS A  29     -24.805 -14.447  25.662  1.00 85.66           H  
ATOM    447  HB3 LYS A  29     -24.554 -15.955  26.550  1.00 85.66           H  
ATOM    448  O   LYS A  29     -22.126 -17.079  25.095  1.00 85.66           O  
ATOM    449  CG  LYS A  29     -24.365 -14.190  27.762  1.00 85.66           C  
ATOM    450  HG2 LYS A  29     -24.015 -13.163  27.652  1.00 85.66           H  
ATOM    451  HG3 LYS A  29     -23.762 -14.682  28.526  1.00 85.66           H  
ATOM    452  CD  LYS A  29     -25.829 -14.172  28.208  1.00 85.66           C  
ATOM    453  HD2 LYS A  29     -26.166 -15.189  28.408  1.00 85.66           H  
ATOM    454  HD3 LYS A  29     -26.436 -13.734  27.416  1.00 85.66           H  
ATOM    455  CE  LYS A  29     -25.939 -13.314  29.470  1.00 85.66           C  
ATOM    456  HE2 LYS A  29     -25.321 -13.752  30.253  1.00 85.66           H  
ATOM    457  HE3 LYS A  29     -25.531 -12.330  29.238  1.00 85.66           H  
ATOM    458  NZ  LYS A  29     -27.344 -13.178  29.923  1.00 85.66           N  
ATOM    459  HZ1 LYS A  29     -27.384 -12.594  30.746  1.00 85.66           H  
ATOM    460  HZ2 LYS A  29     -27.753 -14.078  30.133  1.00 85.66           H  
ATOM    461  HZ3 LYS A  29     -27.886 -12.721  29.204  1.00 85.66           H  
ATOM    462  N   TYR A  30     -22.777 -15.516  23.611  1.00 87.02           N  
ATOM    463  H   TYR A  30     -23.131 -14.576  23.510  1.00 87.02           H  
ATOM    464  CA  TYR A  30     -22.888 -16.423  22.463  1.00 87.02           C  
ATOM    465  HA  TYR A  30     -22.801 -17.452  22.811  1.00 87.02           H  
ATOM    466  C   TYR A  30     -21.800 -16.255  21.403  1.00 87.02           C  
ATOM    467  CB  TYR A  30     -24.282 -16.268  21.846  1.00 87.02           C  
ATOM    468  HB2 TYR A  30     -24.380 -16.943  20.996  1.00 87.02           H  
ATOM    469  HB3 TYR A  30     -24.394 -15.249  21.475  1.00 87.02           H  
ATOM    470  O   TYR A  30     -21.833 -16.967  20.396  1.00 87.02           O  
ATOM    471  CG  TYR A  30     -25.399 -16.583  22.815  1.00 87.02           C  
ATOM    472  CD1 TYR A  30     -25.594 -17.909  23.251  1.00 87.02           C  
ATOM    473  HD1 TYR A  30     -24.956 -18.701  22.886  1.00 87.02           H  
ATOM    474  CD2 TYR A  30     -26.227 -15.552  23.297  1.00 87.02           C  
ATOM    475  HD2 TYR A  30     -26.075 -14.536  22.965  1.00 87.02           H  
ATOM    476  CE1 TYR A  30     -26.620 -18.204  24.166  1.00 87.02           C  
ATOM    477  HE1 TYR A  30     -26.786 -19.215  24.506  1.00 87.02           H  
ATOM    478  CE2 TYR A  30     -27.262 -15.845  24.204  1.00 87.02           C  
ATOM    479  HE2 TYR A  30     -27.909 -15.055  24.556  1.00 87.02           H  
ATOM    480  OH  TYR A  30     -28.458 -17.468  25.508  1.00 87.02           O  
ATOM    481  HH  TYR A  30     -29.038 -16.717  25.660  1.00 87.02           H  
ATOM    482  CZ  TYR A  30     -27.459 -17.174  24.638  1.00 87.02           C  
ATOM    483  N   GLY A  31     -20.865 -15.327  21.590  1.00 83.23           N  
ATOM    484  H   GLY A  31     -20.928 -14.719  22.394  1.00 83.23           H  
ATOM    485  CA  GLY A  31     -19.993 -14.886  20.510  1.00 83.23           C  
ATOM    486  HA2 GLY A  31     -19.205 -14.244  20.906  1.00 83.23           H  
ATOM    487  HA3 GLY A  31     -19.525 -15.746  20.030  1.00 83.23           H  
ATOM    488  C   GLY A  31     -20.757 -14.091  19.456  1.00 83.23           C  
ATOM    489  O   GLY A  31     -21.987 -13.969  19.483  1.00 83.23           O  
ATOM    490  N   GLY A  32     -20.013 -13.556  18.502  1.00 85.12           N  
ATOM    491  H   GLY A  32     -19.029 -13.780  18.462  1.00 85.12           H  
ATOM    492  CA  GLY A  32     -20.544 -12.640  17.504  1.00 85.12           C  
ATOM    493  HA2 GLY A  32     -21.567 -12.908  17.241  1.00 85.12           H  
ATOM    494  HA3 GLY A  32     -20.557 -11.631  17.917  1.00 85.12           H  
ATOM    495  C   GLY A  32     -19.709 -12.622  16.239  1.00 85.12           C  
ATOM    496  O   GLY A  32     -18.676 -13.284  16.149  1.00 85.12           O  
ATOM    497  N   PHE A  33     -20.165 -11.859  15.255  1.00 84.78           N  
ATOM    498  H   PHE A  33     -20.993 -11.305  15.423  1.00 84.78           H  
ATOM    499  CA  PHE A  33     -19.325 -11.518  14.112  1.00 84.78           C  
ATOM    500  HA  PHE A  33     -18.873 -12.427  13.717  1.00 84.78           H  
ATOM    501  C   PHE A  33     -18.191 -10.590  14.565  1.00 84.78           C  
ATOM    502  CB  PHE A  33     -20.181 -10.889  13.011  1.00 84.78           C  
ATOM    503  HB2 PHE A  33     -20.617  -9.959  13.376  1.00 84.78           H  
ATOM    504  HB3 PHE A  33     -19.531 -10.625  12.177  1.00 84.78           H  
ATOM    505  O   PHE A  33     -18.411  -9.748  15.437  1.00 84.78           O  
ATOM    506  CG  PHE A  33     -21.280 -11.790  12.490  1.00 84.78           C  
ATOM    507  CD1 PHE A  33     -20.936 -12.955  11.781  1.00 84.78           C  
ATOM    508  HD1 PHE A  33     -19.898 -13.208  11.626  1.00 84.78           H  
ATOM    509  CD2 PHE A  33     -22.636 -11.461  12.685  1.00 84.78           C  
ATOM    510  HD2 PHE A  33     -22.908 -10.562  13.219  1.00 84.78           H  
ATOM    511  CE1 PHE A  33     -21.941 -13.785  11.257  1.00 84.78           C  
ATOM    512  HE1 PHE A  33     -21.668 -14.665  10.694  1.00 84.78           H  
ATOM    513  CE2 PHE A  33     -23.642 -12.285  12.148  1.00 84.78           C  
ATOM    514  HE2 PHE A  33     -24.680 -12.008  12.256  1.00 84.78           H  
ATOM    515  CZ  PHE A  33     -23.294 -13.447  11.436  1.00 84.78           C  
ATOM    516  HZ  PHE A  33     -24.066 -14.067  11.004  1.00 84.78           H  
ATOM    517  N   ASP A  34     -16.999 -10.755  13.980  1.00 78.81           N  
ATOM    518  H   ASP A  34     -16.910 -11.512  13.318  1.00 78.81           H  
ATOM    519  CA  ASP A  34     -15.757 -10.084  14.405  1.00 78.81           C  
ATOM    520  HA  ASP A  34     -15.492 -10.435  15.403  1.00 78.81           H  
ATOM    521  C   ASP A  34     -15.897  -8.558  14.507  1.00 78.81           C  
ATOM    522  CB  ASP A  34     -14.620 -10.479  13.429  1.00 78.81           C  
ATOM    523  HB2 ASP A  34     -14.389 -11.537  13.560  1.00 78.81           H  
ATOM    524  HB3 ASP A  34     -14.985 -10.356  12.409  1.00 78.81           H  
ATOM    525  O   ASP A  34     -15.690  -7.961  15.561  1.00 78.81           O  
ATOM    526  CG  ASP A  34     -13.319  -9.666  13.571  1.00 78.81           C  
ATOM    527  OD1 ASP A  34     -13.000  -9.206  14.682  1.00 78.81           O  
ATOM    528  OD2 ASP A  34     -12.664  -9.401  12.532  1.00 78.81           O  
ATOM    529  N   SER A  35     -16.234  -7.915  13.392  1.00 77.42           N  
ATOM    530  H   SER A  35     -16.452  -8.456  12.567  1.00 77.42           H  
ATOM    531  CA  SER A  35     -16.322  -6.459  13.320  1.00 77.42           C  
ATOM    532  HA  SER A  35     -16.767  -6.113  14.253  1.00 77.42           H  
ATOM    533  C   SER A  35     -17.223  -6.005  12.172  1.00 77.42           C  
ATOM    534  CB  SER A  35     -14.919  -5.832  13.203  1.00 77.42           C  
ATOM    535  HB2 SER A  35     -14.467  -5.823  14.194  1.00 77.42           H  
ATOM    536  HB3 SER A  35     -15.006  -4.800  12.861  1.00 77.42           H  
ATOM    537  O   SER A  35     -17.350  -6.716  11.164  1.00 77.42           O  
ATOM    538  OG  SER A  35     -14.050  -6.542  12.331  1.00 77.42           O  
ATOM    539  HG  SER A  35     -13.862  -7.370  12.779  1.00 77.42           H  
ATOM    540  N   PRO A  36     -17.861  -4.828  12.298  1.00 82.99           N  
ATOM    541  CA  PRO A  36     -18.658  -4.265  11.219  1.00 82.99           C  
ATOM    542  HA  PRO A  36     -19.414  -4.981  10.897  1.00 82.99           H  
ATOM    543  C   PRO A  36     -17.764  -3.904  10.035  1.00 82.99           C  
ATOM    544  CB  PRO A  36     -19.352  -3.032  11.797  1.00 82.99           C  
ATOM    545  HB2 PRO A  36     -20.338  -3.293  12.180  1.00 82.99           H  
ATOM    546  HB3 PRO A  36     -19.452  -2.250  11.045  1.00 82.99           H  
ATOM    547  O   PRO A  36     -16.611  -3.497  10.196  1.00 82.99           O  
ATOM    548  CG  PRO A  36     -18.436  -2.606  12.947  1.00 82.99           C  
ATOM    549  HG2 PRO A  36     -18.991  -2.110  13.743  1.00 82.99           H  
ATOM    550  HG3 PRO A  36     -17.654  -1.952  12.562  1.00 82.99           H  
ATOM    551  CD  PRO A  36     -17.798  -3.907  13.430  1.00 82.99           C  
ATOM    552  HD2 PRO A  36     -16.771  -3.715  13.738  1.00 82.99           H  
ATOM    553  HD3 PRO A  36     -18.361  -4.309  14.273  1.00 82.99           H  
ATOM    554  N   ILE A  37     -18.308  -4.020   8.828  1.00 85.06           N  
ATOM    555  H   ILE A  37     -19.272  -4.312   8.754  1.00 85.06           H  
ATOM    556  CA  ILE A  37     -17.627  -3.561   7.621  1.00 85.06           C  
ATOM    557  HA  ILE A  37     -16.560  -3.754   7.733  1.00 85.06           H  
ATOM    558  C   ILE A  37     -17.803  -2.044   7.519  1.00 85.06           C  
ATOM    559  CB  ILE A  37     -18.098  -4.364   6.388  1.00 85.06           C  
ATOM    560  HB  ILE A  37     -19.188  -4.400   6.379  1.00 85.06           H  
ATOM    561  O   ILE A  37     -18.918  -1.520   7.575  1.00 85.06           O  
ATOM    562  CG1 ILE A  37     -17.532  -5.801   6.500  1.00 85.06           C  
ATOM    563 HG12 ILE A  37     -16.460  -5.770   6.305  1.00 85.06           H  
ATOM    564 HG13 ILE A  37     -17.661  -6.172   7.517  1.00 85.06           H  
ATOM    565  CG2 ILE A  37     -17.601  -3.713   5.083  1.00 85.06           C  
ATOM    566 HG21 ILE A  37     -17.933  -4.292   4.222  1.00 85.06           H  
ATOM    567 HG22 ILE A  37     -16.513  -3.650   5.076  1.00 85.06           H  
ATOM    568 HG23 ILE A  37     -18.015  -2.710   4.975  1.00 85.06           H  
ATOM    569  CD1 ILE A  37     -18.162  -6.835   5.563  1.00 85.06           C  
ATOM    570 HD11 ILE A  37     -18.211  -6.473   4.536  1.00 85.06           H  
ATOM    571 HD12 ILE A  37     -19.160  -7.080   5.927  1.00 85.06           H  
ATOM    572 HD13 ILE A  37     -17.566  -7.747   5.588  1.00 85.06           H  
ATOM    573  N   VAL A  38     -16.682  -1.333   7.380  1.00 87.42           N  
ATOM    574  H   VAL A  38     -15.803  -1.829   7.377  1.00 87.42           H  
ATOM    575  CA  VAL A  38     -16.659   0.108   7.100  1.00 87.42           C  
ATOM    576  HA  VAL A  38     -17.375   0.612   7.749  1.00 87.42           H  
ATOM    577  C   VAL A  38     -17.086   0.330   5.651  1.00 87.42           C  
ATOM    578  CB  VAL A  38     -15.286   0.730   7.414  1.00 87.42           C  
ATOM    579  HB  VAL A  38     -14.515   0.222   6.835  1.00 87.42           H  
ATOM    580  O   VAL A  38     -16.486  -0.236   4.739  1.00 87.42           O  
ATOM    581  CG1 VAL A  38     -15.250   2.226   7.081  1.00 87.42           C  
ATOM    582 HG11 VAL A  38     -16.054   2.750   7.598  1.00 87.42           H  
ATOM    583 HG12 VAL A  38     -14.295   2.656   7.382  1.00 87.42           H  
ATOM    584 HG13 VAL A  38     -15.360   2.377   6.007  1.00 87.42           H  
ATOM    585  CG2 VAL A  38     -14.960   0.583   8.908  1.00 87.42           C  
ATOM    586 HG21 VAL A  38     -13.990   1.031   9.121  1.00 87.42           H  
ATOM    587 HG22 VAL A  38     -14.920  -0.470   9.189  1.00 87.42           H  
ATOM    588 HG23 VAL A  38     -15.721   1.081   9.509  1.00 87.42           H  
ATOM    589  N   ALA A  39     -18.124   1.138   5.444  1.00 89.15           N  
ATOM    590  H   ALA A  39     -18.520   1.627   6.234  1.00 89.15           H  
ATOM    591  CA  ALA A  39     -18.613   1.509   4.121  1.00 89.15           C  
ATOM    592  HA  ALA A  39     -18.616   0.629   3.479  1.00 89.15           H  
ATOM    593  C   ALA A  39     -17.705   2.563   3.473  1.00 89.15           C  
ATOM    594  CB  ALA A  39     -20.053   2.023   4.263  1.00 89.15           C  
ATOM    595  HB1 ALA A  39     -20.461   2.243   3.276  1.00 89.15           H  
ATOM    596  HB2 ALA A  39     -20.075   2.931   4.867  1.00 89.15           H  
ATOM    597  HB3 ALA A  39     -20.671   1.266   4.746  1.00 89.15           H  
ATOM    598  O   ALA A  39     -17.306   2.421   2.320  1.00 89.15           O  
ATOM    599  N   TYR A  40     -17.377   3.613   4.225  1.00 93.04           N  
ATOM    600  H   TYR A  40     -17.745   3.665   5.164  1.00 93.04           H  
ATOM    601  CA  TYR A  40     -16.488   4.697   3.814  1.00 93.04           C  
ATOM    602  HA  TYR A  40     -15.636   4.282   3.276  1.00 93.04           H  
ATOM    603  C   TYR A  40     -15.945   5.434   5.041  1.00 93.04           C  
ATOM    604  CB  TYR A  40     -17.231   5.654   2.866  1.00 93.04           C  
ATOM    605  HB2 TYR A  40     -17.392   5.137   1.920  1.00 93.04           H  
ATOM    606  HB3 TYR A  40     -16.592   6.508   2.642  1.00 93.04           H  
ATOM    607  O   TYR A  40     -16.416   5.226   6.162  1.00 93.04           O  
ATOM    608  CG  TYR A  40     -18.565   6.184   3.359  1.00 93.04           C  
ATOM    609  CD1 TYR A  40     -19.760   5.622   2.868  1.00 93.04           C  
ATOM    610  HD1 TYR A  40     -19.713   4.794   2.178  1.00 93.04           H  
ATOM    611  CD2 TYR A  40     -18.615   7.270   4.254  1.00 93.04           C  
ATOM    612  HD2 TYR A  40     -17.700   7.702   4.631  1.00 93.04           H  
ATOM    613  CE1 TYR A  40     -21.002   6.173   3.236  1.00 93.04           C  
ATOM    614  HE1 TYR A  40     -21.920   5.784   2.822  1.00 93.04           H  
ATOM    615  CE2 TYR A  40     -19.858   7.805   4.644  1.00 93.04           C  
ATOM    616  HE2 TYR A  40     -19.909   8.642   5.325  1.00 93.04           H  
ATOM    617  OH  TYR A  40     -22.238   7.867   4.398  1.00 93.04           O  
ATOM    618  HH  TYR A  40     -22.946   7.548   3.834  1.00 93.04           H  
ATOM    619  CZ  TYR A  40     -21.050   7.273   4.117  1.00 93.04           C  
ATOM    620  N   SER A  41     -14.958   6.298   4.829  1.00 95.87           N  
ATOM    621  H   SER A  41     -14.668   6.486   3.880  1.00 95.87           H  
ATOM    622  CA  SER A  41     -14.458   7.204   5.864  1.00 95.87           C  
ATOM    623  HA  SER A  41     -14.743   6.832   6.848  1.00 95.87           H  
ATOM    624  C   SER A  41     -15.064   8.593   5.683  1.00 95.87           C  
ATOM    625  CB  SER A  41     -12.934   7.279   5.825  1.00 95.87           C  
ATOM    626  HB2 SER A  41     -12.587   7.983   6.582  1.00 95.87           H  
ATOM    627  HB3 SER A  41     -12.626   7.639   4.843  1.00 95.87           H  
ATOM    628  O   SER A  41     -15.460   8.968   4.581  1.00 95.87           O  
ATOM    629  OG  SER A  41     -12.348   6.011   6.067  1.00 95.87           O  
ATOM    630  HG  SER A  41     -11.417   6.093   5.847  1.00 95.87           H  
ATOM    631  N   VAL A  42     -15.123   9.376   6.752  1.00 96.15           N  
ATOM    632  H   VAL A  42     -14.877   8.992   7.653  1.00 96.15           H  
ATOM    633  CA  VAL A  42     -15.507  10.788   6.709  1.00 96.15           C  
ATOM    634  HA  VAL A  42     -15.510  11.115   5.669  1.00 96.15           H  
ATOM    635  C   VAL A  42     -14.458  11.619   7.426  1.00 96.15           C  
ATOM    636  CB  VAL A  42     -16.927  11.034   7.259  1.00 96.15           C  
ATOM    637  HB  VAL A  42     -17.148  12.098   7.173  1.00 96.15           H  
ATOM    638  O   VAL A  42     -14.036  11.253   8.520  1.00 96.15           O  
ATOM    639  CG1 VAL A  42     -17.949  10.267   6.419  1.00 96.15           C  
ATOM    640 HG11 VAL A  42     -17.790   9.194   6.520  1.00 96.15           H  
ATOM    641 HG12 VAL A  42     -17.850  10.551   5.371  1.00 96.15           H  
ATOM    642 HG13 VAL A  42     -18.956  10.507   6.761  1.00 96.15           H  
ATOM    643  CG2 VAL A  42     -17.147  10.614   8.715  1.00 96.15           C  
ATOM    644 HG21 VAL A  42     -16.485  11.192   9.361  1.00 96.15           H  
ATOM    645 HG22 VAL A  42     -18.175  10.824   9.010  1.00 96.15           H  
ATOM    646 HG23 VAL A  42     -16.945   9.550   8.844  1.00 96.15           H  
ATOM    647  N   LEU A  43     -14.012  12.710   6.808  1.00 96.54           N  
ATOM    648  H   LEU A  43     -14.415  12.957   5.915  1.00 96.54           H  
ATOM    649  CA  LEU A  43     -13.238  13.731   7.506  1.00 96.54           C  
ATOM    650  HA  LEU A  43     -12.499  13.247   8.145  1.00 96.54           H  
ATOM    651  C   LEU A  43     -14.197  14.532   8.383  1.00 96.54           C  
ATOM    652  CB  LEU A  43     -12.522  14.636   6.491  1.00 96.54           C  
ATOM    653  HB2 LEU A  43     -13.286  15.194   5.950  1.00 96.54           H  
ATOM    654  HB3 LEU A  43     -11.972  14.023   5.777  1.00 96.54           H  
ATOM    655  O   LEU A  43     -15.257  14.942   7.910  1.00 96.54           O  
ATOM    656  CG  LEU A  43     -11.559  15.651   7.135  1.00 96.54           C  
ATOM    657  HG  LEU A  43     -12.060  16.188   7.940  1.00 96.54           H  
ATOM    658  CD1 LEU A  43     -10.315  14.962   7.698  1.00 96.54           C  
ATOM    659 HD11 LEU A  43      -9.614  15.718   8.052  1.00 96.54           H  
ATOM    660 HD12 LEU A  43     -10.586  14.324   8.540  1.00 96.54           H  
ATOM    661 HD13 LEU A  43      -9.830  14.367   6.925  1.00 96.54           H  
ATOM    662  CD2 LEU A  43     -11.118  16.673   6.089  1.00 96.54           C  
ATOM    663 HD21 LEU A  43     -10.682  16.172   5.225  1.00 96.54           H  
ATOM    664 HD22 LEU A  43     -10.383  17.351   6.522  1.00 96.54           H  
ATOM    665 HD23 LEU A  43     -11.981  17.264   5.781  1.00 96.54           H  
ATOM    666  N   VAL A  44     -13.830  14.733   9.645  1.00 96.28           N  
ATOM    667  H   VAL A  44     -12.979  14.300   9.976  1.00 96.28           H  
ATOM    668  CA  VAL A  44     -14.608  15.507  10.612  1.00 96.28           C  
ATOM    669  HA  VAL A  44     -15.406  16.039  10.094  1.00 96.28           H  
ATOM    670  C   VAL A  44     -13.699  16.535  11.264  1.00 96.28           C  
ATOM    671  CB  VAL A  44     -15.253  14.594  11.675  1.00 96.28           C  
ATOM    672  HB  VAL A  44     -14.471  14.062  12.217  1.00 96.28           H  
ATOM    673  O   VAL A  44     -12.638  16.182  11.783  1.00 96.28           O  
ATOM    674  CG1 VAL A  44     -16.086  15.394  12.686  1.00 96.28           C  
ATOM    675 HG11 VAL A  44     -16.560  14.716  13.395  1.00 96.28           H  
ATOM    676 HG12 VAL A  44     -15.443  16.067  13.253  1.00 96.28           H  
ATOM    677 HG13 VAL A  44     -16.851  15.975  12.171  1.00 96.28           H  
ATOM    678  CG2 VAL A  44     -16.176  13.559  11.022  1.00 96.28           C  
ATOM    679 HG21 VAL A  44     -15.576  12.901  10.393  1.00 96.28           H  
ATOM    680 HG22 VAL A  44     -16.654  12.953  11.791  1.00 96.28           H  
ATOM    681 HG23 VAL A  44     -16.932  14.058  10.415  1.00 96.28           H  
ATOM    682  N   VAL A  45     -14.153  17.789  11.267  1.00 96.18           N  
ATOM    683  H   VAL A  45     -15.012  17.992  10.777  1.00 96.18           H  
ATOM    684  CA  VAL A  45     -13.607  18.863  12.100  1.00 96.18           C  
ATOM    685  HA  VAL A  45     -12.716  18.494  12.607  1.00 96.18           H  
ATOM    686  C   VAL A  45     -14.652  19.218  13.150  1.00 96.18           C  
ATOM    687  CB  VAL A  45     -13.169  20.085  11.278  1.00 96.18           C  
ATOM    688  HB  VAL A  45     -14.034  20.520  10.775  1.00 96.18           H  
ATOM    689  O   VAL A  45     -15.775  19.598  12.821  1.00 96.18           O  
ATOM    690  CG1 VAL A  45     -12.523  21.139  12.184  1.00 96.18           C  
ATOM    691 HG11 VAL A  45     -11.661  20.720  12.703  1.00 96.18           H  
ATOM    692 HG12 VAL A  45     -12.205  21.993  11.586  1.00 96.18           H  
ATOM    693 HG13 VAL A  45     -13.244  21.510  12.912  1.00 96.18           H  
ATOM    694  CG2 VAL A  45     -12.139  19.676  10.219  1.00 96.18           C  
ATOM    695 HG21 VAL A  45     -12.594  19.013   9.483  1.00 96.18           H  
ATOM    696 HG22 VAL A  45     -11.767  20.562   9.705  1.00 96.18           H  
ATOM    697 HG23 VAL A  45     -11.306  19.170  10.705  1.00 96.18           H  
ATOM    698  N   ALA A  46     -14.316  19.002  14.417  1.00 96.58           N  
ATOM    699  H   ALA A  46     -13.375  18.694  14.616  1.00 96.58           H  
ATOM    700  CA  ALA A  46     -15.221  19.213  15.542  1.00 96.58           C  
ATOM    701  HA  ALA A  46     -15.791  20.130  15.394  1.00 96.58           H  
ATOM    702  C   ALA A  46     -14.429  19.340  16.843  1.00 96.58           C  
ATOM    703  CB  ALA A  46     -16.188  18.022  15.622  1.00 96.58           C  
ATOM    704  HB1 ALA A  46     -16.896  18.171  16.438  1.00 96.58           H  
ATOM    705  HB2 ALA A  46     -16.746  17.931  14.689  1.00 96.58           H  
ATOM    706  HB3 ALA A  46     -15.625  17.103  15.784  1.00 96.58           H  
ATOM    707  O   ALA A  46     -13.219  19.112  16.878  1.00 96.58           O  
ATOM    708  N   LYS A  47     -15.108  19.648  17.943  1.00 96.09           N  
ATOM    709  H   LYS A  47     -16.099  19.823  17.861  1.00 96.09           H  
ATOM    710  CA  LYS A  47     -14.545  19.550  19.285  1.00 96.09           C  
ATOM    711  HA  LYS A  47     -13.458  19.561  19.205  1.00 96.09           H  
ATOM    712  C   LYS A  47     -14.932  18.232  19.954  1.00 96.09           C  
ATOM    713  CB  LYS A  47     -14.962  20.760  20.113  1.00 96.09           C  
ATOM    714  HB2 LYS A  47     -14.561  20.591  21.113  1.00 96.09           H  
ATOM    715  HB3 LYS A  47     -16.049  20.812  20.173  1.00 96.09           H  
ATOM    716  O   LYS A  47     -16.035  17.733  19.769  1.00 96.09           O  
ATOM    717  CG  LYS A  47     -14.399  22.087  19.581  1.00 96.09           C  
ATOM    718  HG2 LYS A  47     -14.801  22.284  18.587  1.00 96.09           H  
ATOM    719  HG3 LYS A  47     -13.312  22.029  19.523  1.00 96.09           H  
ATOM    720  CD  LYS A  47     -14.800  23.228  20.520  1.00 96.09           C  
ATOM    721  HD2 LYS A  47     -15.885  23.215  20.626  1.00 96.09           H  
ATOM    722  HD3 LYS A  47     -14.342  23.076  21.497  1.00 96.09           H  
ATOM    723  CE  LYS A  47     -14.363  24.593  19.996  1.00 96.09           C  
ATOM    724  HE2 LYS A  47     -14.672  24.668  18.953  1.00 96.09           H  
ATOM    725  HE3 LYS A  47     -13.278  24.681  20.048  1.00 96.09           H  
ATOM    726  NZ  LYS A  47     -15.036  25.670  20.760  1.00 96.09           N  
ATOM    727  HZ1 LYS A  47     -16.025  25.585  20.572  1.00 96.09           H  
ATOM    728  HZ2 LYS A  47     -14.810  26.588  20.404  1.00 96.09           H  
ATOM    729  HZ3 LYS A  47     -14.936  25.592  21.762  1.00 96.09           H  
ATOM    730  N   ILE A  48     -14.035  17.674  20.760  1.00 94.24           N  
ATOM    731  H   ILE A  48     -13.117  18.094  20.809  1.00 94.24           H  
ATOM    732  CA  ILE A  48     -14.296  16.472  21.564  1.00 94.24           C  
ATOM    733  HA  ILE A  48     -15.370  16.406  21.738  1.00 94.24           H  
ATOM    734  C   ILE A  48     -13.627  16.588  22.935  1.00 94.24           C  
ATOM    735  CB  ILE A  48     -13.879  15.199  20.787  1.00 94.24           C  
ATOM    736  HB  ILE A  48     -14.387  15.232  19.823  1.00 94.24           H  
ATOM    737  O   ILE A  48     -12.554  17.187  23.071  1.00 94.24           O  
ATOM    738  CG1 ILE A  48     -14.348  13.917  21.509  1.00 94.24           C  
ATOM    739 HG12 ILE A  48     -13.754  13.761  22.410  1.00 94.24           H  
ATOM    740 HG13 ILE A  48     -15.389  14.043  21.808  1.00 94.24           H  
ATOM    741  CG2 ILE A  48     -12.364  15.179  20.519  1.00 94.24           C  
ATOM    742 HG21 ILE A  48     -11.817  15.120  21.459  1.00 94.24           H  
ATOM    743 HG22 ILE A  48     -12.077  16.095  20.002  1.00 94.24           H  
ATOM    744 HG23 ILE A  48     -12.120  14.336  19.872  1.00 94.24           H  
ATOM    745  CD1 ILE A  48     -14.261  12.650  20.649  1.00 94.24           C  
ATOM    746 HD11 ILE A  48     -13.223  12.414  20.414  1.00 94.24           H  
ATOM    747 HD12 ILE A  48     -14.692  11.814  21.200  1.00 94.24           H  
ATOM    748 HD13 ILE A  48     -14.823  12.788  19.725  1.00 94.24           H  
ATOM    749  N   GLU A  49     -14.252  16.014  23.961  1.00 92.26           N  
ATOM    750  H   GLU A  49     -15.141  15.562  23.802  1.00 92.26           H  
ATOM    751  CA  GLU A  49     -13.634  15.858  25.277  1.00 92.26           C  
ATOM    752  HA  GLU A  49     -13.197  16.808  25.584  1.00 92.26           H  
ATOM    753  C   GLU A  49     -12.520  14.800  25.203  1.00 92.26           C  
ATOM    754  CB  GLU A  49     -14.679  15.461  26.332  1.00 92.26           C  
ATOM    755  HB2 GLU A  49     -14.149  15.273  27.265  1.00 92.26           H  
ATOM    756  HB3 GLU A  49     -15.171  14.538  26.023  1.00 92.26           H  
ATOM    757  O   GLU A  49     -12.777  13.622  24.958  1.00 92.26           O  
ATOM    758  CG  GLU A  49     -15.745  16.539  26.585  1.00 92.26           C  
ATOM    759  HG2 GLU A  49     -15.240  17.488  26.767  1.00 92.26           H  
ATOM    760  HG3 GLU A  49     -16.358  16.650  25.690  1.00 92.26           H  
ATOM    761  CD  GLU A  49     -16.652  16.204  27.788  1.00 92.26           C  
ATOM    762  OE1 GLU A  49     -17.335  17.133  28.267  1.00 92.26           O  
ATOM    763  OE2 GLU A  49     -16.633  15.041  28.272  1.00 92.26           O  
ATOM    764  N   LYS A  50     -11.258  15.201  25.417  1.00 83.67           N  
ATOM    765  H   LYS A  50     -11.098  16.187  25.568  1.00 83.67           H  
ATOM    766  CA  LYS A  50     -10.106  14.277  25.427  1.00 83.67           C  
ATOM    767  HA  LYS A  50     -10.498  13.260  25.390  1.00 83.67           H  
ATOM    768  C   LYS A  50      -9.323  14.358  26.744  1.00 83.67           C  
ATOM    769  CB  LYS A  50      -9.229  14.468  24.160  1.00 83.67           C  
ATOM    770  HB2 LYS A  50      -8.200  14.193  24.394  1.00 83.67           H  
ATOM    771  HB3 LYS A  50      -9.243  15.517  23.864  1.00 83.67           H  
ATOM    772  O   LYS A  50      -9.022  15.438  27.254  1.00 83.67           O  
ATOM    773  CG  LYS A  50      -9.698  13.584  22.979  1.00 83.67           C  
ATOM    774  HG2 LYS A  50     -10.756  13.779  22.803  1.00 83.67           H  
ATOM    775  HG3 LYS A  50      -9.612  12.542  23.284  1.00 83.67           H  
ATOM    776  CD  LYS A  50      -8.922  13.757  21.647  1.00 83.67           C  
ATOM    777  HD2 LYS A  50      -9.004  14.796  21.327  1.00 83.67           H  
ATOM    778  HD3 LYS A  50      -7.872  13.507  21.799  1.00 83.67           H  
ATOM    779  CE  LYS A  50      -9.530  12.838  20.553  1.00 83.67           C  
ATOM    780  HE2 LYS A  50     -10.591  13.078  20.481  1.00 83.67           H  
ATOM    781  HE3 LYS A  50      -9.476  11.803  20.889  1.00 83.67           H  
ATOM    782  NZ  LYS A  50      -8.932  12.949  19.184  1.00 83.67           N  
ATOM    783  HZ1 LYS A  50      -8.846  13.909  18.881  1.00 83.67           H  
ATOM    784  HZ2 LYS A  50      -8.045  12.474  19.095  1.00 83.67           H  
ATOM    785  HZ3 LYS A  50      -9.540  12.543  18.486  1.00 83.67           H  
ATOM    786  N   GLY A  51      -8.913  13.189  27.244  1.00 81.46           N  
ATOM    787  H   GLY A  51      -9.270  12.354  26.801  1.00 81.46           H  
ATOM    788  CA  GLY A  51      -8.088  13.026  28.447  1.00 81.46           C  
ATOM    789  HA2 GLY A  51      -7.548  12.082  28.372  1.00 81.46           H  
ATOM    790  HA3 GLY A  51      -7.353  13.829  28.492  1.00 81.46           H  
ATOM    791  C   GLY A  51      -8.875  13.021  29.762  1.00 81.46           C  
ATOM    792  O   GLY A  51     -10.075  13.269  29.789  1.00 81.46           O  
ATOM    793  N   ALA A  52      -8.179  12.760  30.873  1.00 83.43           N  
ATOM    794  H   ALA A  52      -7.203  12.515  30.788  1.00 83.43           H  
ATOM    795  CA  ALA A  52      -8.797  12.605  32.197  1.00 83.43           C  
ATOM    796  HA  ALA A  52      -9.516  11.787  32.156  1.00 83.43           H  
ATOM    797  C   ALA A  52      -9.560  13.854  32.680  1.00 83.43           C  
ATOM    798  CB  ALA A  52      -7.690  12.231  33.191  1.00 83.43           C  
ATOM    799  HB1 ALA A  52      -8.128  12.079  34.177  1.00 83.43           H  
ATOM    800  HB2 ALA A  52      -6.947  13.026  33.254  1.00 83.43           H  
ATOM    801  HB3 ALA A  52      -7.208  11.303  32.882  1.00 83.43           H  
ATOM    802  O   ALA A  52     -10.562  13.737  33.374  1.00 83.43           O  
ATOM    803  N   SER A  53      -9.111  15.048  32.282  1.00 85.33           N  
ATOM    804  H   SER A  53      -8.327  15.069  31.646  1.00 85.33           H  
ATOM    805  CA  SER A  53      -9.769  16.320  32.617  1.00 85.33           C  
ATOM    806  HA  SER A  53     -10.233  16.216  33.598  1.00 85.33           H  
ATOM    807  C   SER A  53     -10.911  16.698  31.667  1.00 85.33           C  
ATOM    808  CB  SER A  53      -8.742  17.457  32.729  1.00 85.33           C  
ATOM    809  HB2 SER A  53      -9.258  18.412  32.820  1.00 85.33           H  
ATOM    810  HB3 SER A  53      -8.158  17.307  33.637  1.00 85.33           H  
ATOM    811  O   SER A  53     -11.444  17.794  31.802  1.00 85.33           O  
ATOM    812  OG  SER A  53      -7.853  17.497  31.620  1.00 85.33           O  
ATOM    813  HG  SER A  53      -7.124  16.906  31.823  1.00 85.33           H  
ATOM    814  N   LYS A  54     -11.259  15.834  30.697  1.00 85.00           N  
ATOM    815  H   LYS A  54     -10.816  14.927  30.684  1.00 85.00           H  
ATOM    816  CA  LYS A  54     -12.325  16.065  29.706  1.00 85.00           C  
ATOM    817  HA  LYS A  54     -12.211  15.336  28.903  1.00 85.00           H  
ATOM    818  C   LYS A  54     -12.241  17.434  29.021  1.00 85.00           C  
ATOM    819  CB  LYS A  54     -13.696  15.823  30.350  1.00 85.00           C  
ATOM    820  HB2 LYS A  54     -13.816  16.471  31.218  1.00 85.00           H  
ATOM    821  HB3 LYS A  54     -14.471  16.085  29.629  1.00 85.00           H  
ATOM    822  O   LYS A  54     -13.243  18.070  28.719  1.00 85.00           O  
ATOM    823  CG  LYS A  54     -13.905  14.361  30.757  1.00 85.00           C  
ATOM    824  HG2 LYS A  54     -13.803  13.731  29.874  1.00 85.00           H  
ATOM    825  HG3 LYS A  54     -13.177  14.059  31.508  1.00 85.00           H  
ATOM    826  CD  LYS A  54     -15.318  14.228  31.325  1.00 85.00           C  
ATOM    827  HD2 LYS A  54     -16.008  14.753  30.664  1.00 85.00           H  
ATOM    828  HD3 LYS A  54     -15.367  14.700  32.306  1.00 85.00           H  
ATOM    829  CE  LYS A  54     -15.743  12.766  31.421  1.00 85.00           C  
ATOM    830  HE2 LYS A  54     -15.313  12.315  32.316  1.00 85.00           H  
ATOM    831  HE3 LYS A  54     -15.360  12.243  30.544  1.00 85.00           H  
ATOM    832  NZ  LYS A  54     -17.221  12.693  31.423  1.00 85.00           N  
ATOM    833  HZ1 LYS A  54     -17.608  13.191  32.212  1.00 85.00           H  
ATOM    834  HZ2 LYS A  54     -17.551  11.739  31.413  1.00 85.00           H  
ATOM    835  HZ3 LYS A  54     -17.556  13.154  30.589  1.00 85.00           H  
ATOM    836  N   LYS A  55     -11.020  17.916  28.773  1.00 89.31           N  
ATOM    837  H   LYS A  55     -10.227  17.328  28.989  1.00 89.31           H  
ATOM    838  CA  LYS A  55     -10.826  19.212  28.120  1.00 89.31           C  
ATOM    839  HA  LYS A  55     -11.464  19.937  28.625  1.00 89.31           H  
ATOM    840  C   LYS A  55     -11.302  19.125  26.678  1.00 89.31           C  
ATOM    841  CB  LYS A  55      -9.374  19.687  28.210  1.00 89.31           C  
ATOM    842  HB2 LYS A  55      -9.238  20.530  27.532  1.00 89.31           H  
ATOM    843  HB3 LYS A  55      -8.705  18.882  27.908  1.00 89.31           H  
ATOM    844  O   LYS A  55     -10.896  18.224  25.940  1.00 89.31           O  
ATOM    845  CG  LYS A  55      -9.046  20.146  29.636  1.00 89.31           C  
ATOM    846  HG2 LYS A  55      -9.189  19.315  30.326  1.00 89.31           H  
ATOM    847  HG3 LYS A  55      -9.727  20.950  29.918  1.00 89.31           H  
ATOM    848  CD  LYS A  55      -7.605  20.658  29.733  1.00 89.31           C  
ATOM    849  HD2 LYS A  55      -7.490  21.520  29.075  1.00 89.31           H  
ATOM    850  HD3 LYS A  55      -6.919  19.868  29.425  1.00 89.31           H  
ATOM    851  CE  LYS A  55      -7.313  21.061  31.181  1.00 89.31           C  
ATOM    852  HE2 LYS A  55      -7.386  20.171  31.807  1.00 89.31           H  
ATOM    853  HE3 LYS A  55      -8.090  21.752  31.507  1.00 89.31           H  
ATOM    854  NZ  LYS A  55      -5.978  21.696  31.329  1.00 89.31           N  
ATOM    855  HZ1 LYS A  55      -5.828  21.963  32.291  1.00 89.31           H  
ATOM    856  HZ2 LYS A  55      -5.923  22.534  30.769  1.00 89.31           H  
ATOM    857  HZ3 LYS A  55      -5.241  21.062  31.056  1.00 89.31           H  
ATOM    858  N   LEU A  56     -12.117  20.099  26.298  1.00 92.74           N  
ATOM    859  H   LEU A  56     -12.451  20.748  26.997  1.00 92.74           H  
ATOM    860  CA  LEU A  56     -12.633  20.240  24.952  1.00 92.74           C  
ATOM    861  HA  LEU A  56     -13.013  19.268  24.639  1.00 92.74           H  
ATOM    862  C   LEU A  56     -11.495  20.659  24.008  1.00 92.74           C  
ATOM    863  CB  LEU A  56     -13.795  21.249  25.016  1.00 92.74           C  
ATOM    864  HB2 LEU A  56     -13.388  22.249  25.165  1.00 92.74           H  
ATOM    865  HB3 LEU A  56     -14.430  21.013  25.869  1.00 92.74           H  
ATOM    866  O   LEU A  56     -10.833  21.673  24.237  1.00 92.74           O  
ATOM    867  CG  LEU A  56     -14.672  21.245  23.763  1.00 92.74           C  
ATOM    868  HG  LEU A  56     -14.009  21.417  22.915  1.00 92.74           H  
ATOM    869  CD1 LEU A  56     -15.419  19.919  23.596  1.00 92.74           C  
ATOM    870 HD11 LEU A  56     -16.150  19.999  22.791  1.00 92.74           H  
ATOM    871 HD12 LEU A  56     -15.948  19.667  24.516  1.00 92.74           H  
ATOM    872 HD13 LEU A  56     -14.729  19.113  23.345  1.00 92.74           H  
ATOM    873  CD2 LEU A  56     -15.700  22.372  23.823  1.00 92.74           C  
ATOM    874 HD21 LEU A  56     -16.320  22.368  22.927  1.00 92.74           H  
ATOM    875 HD22 LEU A  56     -16.351  22.234  24.686  1.00 92.74           H  
ATOM    876 HD23 LEU A  56     -15.201  23.338  23.906  1.00 92.74           H  
ATOM    877  N   LYS A  57     -11.237  19.862  22.969  1.00 94.26           N  
ATOM    878  H   LYS A  57     -11.775  19.012  22.878  1.00 94.26           H  
ATOM    879  CA  LYS A  57     -10.198  20.133  21.965  1.00 94.26           C  
ATOM    880  HA  LYS A  57      -9.833  21.154  22.078  1.00 94.26           H  
ATOM    881  C   LYS A  57     -10.765  20.004  20.565  1.00 94.26           C  
ATOM    882  CB  LYS A  57      -9.022  19.160  22.122  1.00 94.26           C  
ATOM    883  HB2 LYS A  57      -8.352  19.296  21.273  1.00 94.26           H  
ATOM    884  HB3 LYS A  57      -9.395  18.136  22.100  1.00 94.26           H  
ATOM    885  O   LYS A  57     -11.465  19.032  20.292  1.00 94.26           O  
ATOM    886  CG  LYS A  57      -8.231  19.391  23.415  1.00 94.26           C  
ATOM    887  HG2 LYS A  57      -8.851  19.148  24.278  1.00 94.26           H  
ATOM    888  HG3 LYS A  57      -7.934  20.439  23.472  1.00 94.26           H  
ATOM    889  CD  LYS A  57      -6.979  18.509  23.419  1.00 94.26           C  
ATOM    890  HD2 LYS A  57      -6.388  18.733  22.531  1.00 94.26           H  
ATOM    891  HD3 LYS A  57      -7.280  17.462  23.395  1.00 94.26           H  
ATOM    892  CE  LYS A  57      -6.146  18.785  24.672  1.00 94.26           C  
ATOM    893  HE2 LYS A  57      -6.733  18.500  25.546  1.00 94.26           H  
ATOM    894  HE3 LYS A  57      -5.958  19.857  24.726  1.00 94.26           H  
ATOM    895  NZ  LYS A  57      -4.863  18.041  24.630  1.00 94.26           N  
ATOM    896  HZ1 LYS A  57      -5.034  17.047  24.583  1.00 94.26           H  
ATOM    897  HZ2 LYS A  57      -4.301  18.241  25.445  1.00 94.26           H  
ATOM    898  HZ3 LYS A  57      -4.337  18.309  23.810  1.00 94.26           H  
ATOM    899  N   THR A  58     -10.402  20.934  19.688  1.00 94.46           N  
ATOM    900  H   THR A  58      -9.878  21.742  19.992  1.00 94.46           H  
ATOM    901  CA  THR A  58     -10.651  20.796  18.251  1.00 94.46           C  
ATOM    902  HA  THR A  58     -11.707  20.569  18.105  1.00 94.46           H  
ATOM    903  C   THR A  58      -9.818  19.646  17.699  1.00 94.46           C  
ATOM    904  CB  THR A  58     -10.352  22.092  17.488  1.00 94.46           C  
ATOM    905  HB  THR A  58      -9.281  22.293  17.505  1.00 94.46           H  
ATOM    906  O   THR A  58      -8.630  19.519  18.006  1.00 94.46           O  
ATOM    907  CG2 THR A  58     -10.833  22.039  16.039  1.00 94.46           C  
ATOM    908 HG21 THR A  58     -10.290  21.273  15.486  1.00 94.46           H  
ATOM    909 HG22 THR A  58     -10.653  22.996  15.550  1.00 94.46           H  
ATOM    910 HG23 THR A  58     -11.899  21.814  15.998  1.00 94.46           H  
ATOM    911  OG1 THR A  58     -11.030  23.162  18.106  1.00 94.46           O  
ATOM    912  HG1 THR A  58     -11.315  23.739  17.393  1.00 94.46           H  
ATOM    913  N   VAL A  59     -10.455  18.794  16.908  1.00 94.03           N  
ATOM    914  H   VAL A  59     -11.431  18.962  16.709  1.00 94.03           H  
ATOM    915  CA  VAL A  59      -9.852  17.650  16.237  1.00 94.03           C  
ATOM    916  HA  VAL A  59      -8.768  17.730  16.308  1.00 94.03           H  
ATOM    917  C   VAL A  59     -10.212  17.690  14.763  1.00 94.03           C  
ATOM    918  CB  VAL A  59     -10.270  16.307  16.873  1.00 94.03           C  
ATOM    919  HB  VAL A  59      -9.793  15.506  16.308  1.00 94.03           H  
ATOM    920  O   VAL A  59     -11.334  18.038  14.405  1.00 94.03           O  
ATOM    921  CG1 VAL A  59      -9.751  16.224  18.315  1.00 94.03           C  
ATOM    922 HG11 VAL A  59      -8.664  16.304  18.318  1.00 94.03           H  
ATOM    923 HG12 VAL A  59     -10.170  17.037  18.908  1.00 94.03           H  
ATOM    924 HG13 VAL A  59     -10.072  15.280  18.755  1.00 94.03           H  
ATOM    925  CG2 VAL A  59     -11.781  16.034  16.886  1.00 94.03           C  
ATOM    926 HG21 VAL A  59     -11.973  15.031  17.269  1.00 94.03           H  
ATOM    927 HG22 VAL A  59     -12.297  16.762  17.512  1.00 94.03           H  
ATOM    928 HG23 VAL A  59     -12.185  16.085  15.875  1.00 94.03           H  
ATOM    929  N   THR A  60      -9.250  17.294  13.940  1.00 95.12           N  
ATOM    930  H   THR A  60      -8.342  17.078  14.326  1.00 95.12           H  
ATOM    931  CA  THR A  60      -9.442  16.962  12.531  1.00 95.12           C  
ATOM    932  HA  THR A  60     -10.479  17.126  12.240  1.00 95.12           H  
ATOM    933  C   THR A  60      -9.095  15.490  12.410  1.00 95.12           C  
ATOM    934  CB  THR A  60      -8.547  17.823  11.630  1.00 95.12           C  
ATOM    935  HB  THR A  60      -7.499  17.635  11.862  1.00 95.12           H  
ATOM    936  O   THR A  60      -7.938  15.117  12.605  1.00 95.12           O  
ATOM    937  CG2 THR A  60      -8.779  17.546  10.147  1.00 95.12           C  
ATOM    938 HG21 THR A  60      -8.419  16.545   9.910  1.00 95.12           H  
ATOM    939 HG22 THR A  60      -8.222  18.260   9.540  1.00 95.12           H  
ATOM    940 HG23 THR A  60      -9.840  17.610   9.905  1.00 95.12           H  
ATOM    941  OG1 THR A  60      -8.814  19.185  11.860  1.00 95.12           O  
ATOM    942  HG1 THR A  60      -8.535  19.678  11.085  1.00 95.12           H  
ATOM    943  N   GLU A  61     -10.083  14.631  12.187  1.00 94.90           N  
ATOM    944  H   GLU A  61     -11.020  14.980  12.048  1.00 94.90           H  
ATOM    945  CA  GLU A  61      -9.863  13.184  12.162  1.00 94.90           C  
ATOM    946  HA  GLU A  61      -8.838  13.010  11.836  1.00 94.90           H  
ATOM    947  C   GLU A  61     -10.737  12.484  11.125  1.00 94.90           C  
ATOM    948  CB  GLU A  61      -9.973  12.569  13.577  1.00 94.90           C  
ATOM    949  HB2 GLU A  61      -9.755  11.503  13.512  1.00 94.90           H  
ATOM    950  HB3 GLU A  61      -9.198  13.021  14.194  1.00 94.90           H  
ATOM    951  O   GLU A  61     -11.740  13.016  10.648  1.00 94.90           O  
ATOM    952  CG  GLU A  61     -11.324  12.750  14.285  1.00 94.90           C  
ATOM    953  HG2 GLU A  61     -12.094  12.254  13.694  1.00 94.90           H  
ATOM    954  HG3 GLU A  61     -11.565  13.812  14.329  1.00 94.90           H  
ATOM    955  CD  GLU A  61     -11.329  12.189  15.725  1.00 94.90           C  
ATOM    956  OE1 GLU A  61     -12.368  11.610  16.101  1.00 94.90           O  
ATOM    957  OE2 GLU A  61     -10.348  12.369  16.503  1.00 94.90           O  
ATOM    958  N   LEU A  62     -10.313  11.281  10.748  1.00 96.05           N  
ATOM    959  H   LEU A  62      -9.516  10.881  11.224  1.00 96.05           H  
ATOM    960  CA  LEU A  62     -11.066  10.408   9.864  1.00 96.05           C  
ATOM    961  HA  LEU A  62     -11.767  11.006   9.283  1.00 96.05           H  
ATOM    962  C   LEU A  62     -11.876   9.436  10.714  1.00 96.05           C  
ATOM    963  CB  LEU A  62     -10.106   9.697   8.898  1.00 96.05           C  
ATOM    964  HB2 LEU A  62      -9.300   9.247   9.479  1.00 96.05           H  
ATOM    965  HB3 LEU A  62     -10.639   8.896   8.386  1.00 96.05           H  
ATOM    966  O   LEU A  62     -11.322   8.703  11.530  1.00 96.05           O  
ATOM    967  CG  LEU A  62      -9.517  10.659   7.850  1.00 96.05           C  
ATOM    968  HG  LEU A  62      -9.198  11.587   8.324  1.00 96.05           H  
ATOM    969  CD1 LEU A  62      -8.306  10.029   7.176  1.00 96.05           C  
ATOM    970 HD11 LEU A  62      -7.488  10.005   7.895  1.00 96.05           H  
ATOM    971 HD12 LEU A  62      -7.989  10.634   6.326  1.00 96.05           H  
ATOM    972 HD13 LEU A  62      -8.548   9.019   6.845  1.00 96.05           H  
ATOM    973  CD2 LEU A  62     -10.532  10.986   6.763  1.00 96.05           C  
ATOM    974 HD21 LEU A  62     -11.411  11.460   7.199  1.00 96.05           H  
ATOM    975 HD22 LEU A  62     -10.830  10.079   6.239  1.00 96.05           H  
ATOM    976 HD23 LEU A  62     -10.086  11.690   6.060  1.00 96.05           H  
ATOM    977  N   LEU A  63     -13.185   9.406  10.494  1.00 95.58           N  
ATOM    978  H   LEU A  63     -13.567  10.085   9.851  1.00 95.58           H  
ATOM    979  CA  LEU A  63     -14.107   8.485  11.141  1.00 95.58           C  
ATOM    980  HA  LEU A  63     -13.584   7.965  11.945  1.00 95.58           H  
ATOM    981  C   LEU A  63     -14.590   7.449  10.126  1.00 95.58           C  
ATOM    982  CB  LEU A  63     -15.250   9.297  11.768  1.00 95.58           C  
ATOM    983  HB2 LEU A  63     -15.723   9.885  10.981  1.00 95.58           H  
ATOM    984  HB3 LEU A  63     -14.832   9.996  12.493  1.00 95.58           H  
ATOM    985  O   LEU A  63     -15.071   7.794   9.051  1.00 95.58           O  
ATOM    986  CG  LEU A  63     -16.327   8.444  12.457  1.00 95.58           C  
ATOM    987  HG  LEU A  63     -16.700   7.688  11.767  1.00 95.58           H  
ATOM    988  CD1 LEU A  63     -15.789   7.751  13.711  1.00 95.58           C  
ATOM    989 HD11 LEU A  63     -14.998   7.050  13.447  1.00 95.58           H  
ATOM    990 HD12 LEU A  63     -15.389   8.497  14.398  1.00 95.58           H  
ATOM    991 HD13 LEU A  63     -16.591   7.203  14.207  1.00 95.58           H  
ATOM    992  CD2 LEU A  63     -17.504   9.326  12.860  1.00 95.58           C  
ATOM    993 HD21 LEU A  63     -17.166  10.099  13.550  1.00 95.58           H  
ATOM    994 HD22 LEU A  63     -18.279   8.725  13.337  1.00 95.58           H  
ATOM    995 HD23 LEU A  63     -17.921   9.804  11.974  1.00 95.58           H  
ATOM    996  N   GLY A  64     -14.486   6.165  10.463  1.00 95.22           N  
ATOM    997  H   GLY A  64     -14.104   5.935  11.369  1.00 95.22           H  
ATOM    998  CA  GLY A  64     -15.089   5.101   9.662  1.00 95.22           C  
ATOM    999  HA2 GLY A  64     -14.895   5.273   8.603  1.00 95.22           H  
ATOM   1000  HA3 GLY A  64     -14.659   4.139   9.940  1.00 95.22           H  
ATOM   1001  C   GLY A  64     -16.594   5.043   9.904  1.00 95.22           C  
ATOM   1002  O   GLY A  64     -17.019   4.882  11.047  1.00 95.22           O  
ATOM   1003  N   ILE A  65     -17.388   5.141   8.840  1.00 94.92           N  
ATOM   1004  H   ILE A  65     -16.967   5.290   7.934  1.00 94.92           H  
ATOM   1005  CA  ILE A  65     -18.833   4.911   8.877  1.00 94.92           C  
ATOM   1006  HA  ILE A  65     -19.194   5.011   9.901  1.00 94.92           H  
ATOM   1007  C   ILE A  65     -19.089   3.479   8.436  1.00 94.92           C  
ATOM   1008  CB  ILE A  65     -19.587   5.938   8.006  1.00 94.92           C  
ATOM   1009  HB  ILE A  65     -19.257   5.821   6.974  1.00 94.92           H  
ATOM   1010  O   ILE A  65     -18.782   3.093   7.305  1.00 94.92           O  
ATOM   1011  CG1 ILE A  65     -19.283   7.395   8.422  1.00 94.92           C  
ATOM   1012 HG12 ILE A  65     -19.855   8.067   7.783  1.00 94.92           H  
ATOM   1013 HG13 ILE A  65     -18.228   7.598   8.240  1.00 94.92           H  
ATOM   1014  CG2 ILE A  65     -21.105   5.680   8.040  1.00 94.92           C  
ATOM   1015 HG21 ILE A  65     -21.336   4.723   7.572  1.00 94.92           H  
ATOM   1016 HG22 ILE A  65     -21.623   6.463   7.487  1.00 94.92           H  
ATOM   1017 HG23 ILE A  65     -21.471   5.669   9.067  1.00 94.92           H  
ATOM   1018  CD1 ILE A  65     -19.593   7.748   9.885  1.00 94.92           C  
ATOM   1019 HD11 ILE A  65     -20.647   7.574  10.105  1.00 94.92           H  
ATOM   1020 HD12 ILE A  65     -18.974   7.160  10.562  1.00 94.92           H  
ATOM   1021 HD13 ILE A  65     -19.378   8.804  10.049  1.00 94.92           H  
ATOM   1022  N   THR A  66     -19.626   2.663   9.334  1.00 91.95           N  
ATOM   1023  H   THR A  66     -19.838   3.023  10.254  1.00 91.95           H  
ATOM   1024  CA  THR A  66     -19.976   1.273   9.024  1.00 91.95           C  
ATOM   1025  HA  THR A  66     -19.151   0.816   8.478  1.00 91.95           H  
ATOM   1026  C   THR A  66     -21.197   1.188   8.116  1.00 91.95           C  
ATOM   1027  CB  THR A  66     -20.174   0.443  10.289  1.00 91.95           C  
ATOM   1028  HB  THR A  66     -20.389  -0.585   9.999  1.00 91.95           H  
ATOM   1029  O   THR A  66     -21.993   2.123   8.035  1.00 91.95           O  
ATOM   1030  CG2 THR A  66     -18.947   0.463  11.202  1.00 91.95           C  
ATOM   1031 HG21 THR A  66     -18.642   1.483  11.435  1.00 91.95           H  
ATOM   1032 HG22 THR A  66     -19.190  -0.036  12.141  1.00 91.95           H  
ATOM   1033 HG23 THR A  66     -18.120  -0.055  10.717  1.00 91.95           H  
ATOM   1034  OG1 THR A  66     -21.264   0.932  11.012  1.00 91.95           O  
ATOM   1035  HG1 THR A  66     -20.947   1.726  11.450  1.00 91.95           H  
ATOM   1036  N   ILE A  67     -21.389   0.053   7.437  1.00 88.40           N  
ATOM   1037  H   ILE A  67     -20.686  -0.671   7.480  1.00 88.40           H  
ATOM   1038  CA  ILE A  67     -22.594  -0.151   6.613  1.00 88.40           C  
ATOM   1039  HA  ILE A  67     -22.635   0.647   5.872  1.00 88.40           H  
ATOM   1040  C   ILE A  67     -23.867  -0.011   7.473  1.00 88.40           C  
ATOM   1041  CB  ILE A  67     -22.544  -1.501   5.858  1.00 88.40           C  
ATOM   1042  HB  ILE A  67     -22.531  -2.309   6.589  1.00 88.40           H  
ATOM   1043  O   ILE A  67     -24.850   0.564   7.013  1.00 88.40           O  
ATOM   1044  CG1 ILE A  67     -21.294  -1.619   4.953  1.00 88.40           C  
ATOM   1045 HG12 ILE A  67     -20.396  -1.390   5.527  1.00 88.40           H  
ATOM   1046 HG13 ILE A  67     -21.360  -0.895   4.142  1.00 88.40           H  
ATOM   1047  CG2 ILE A  67     -23.795  -1.631   4.966  1.00 88.40           C  
ATOM   1048 HG21 ILE A  67     -24.709  -1.535   5.551  1.00 88.40           H  
ATOM   1049 HG22 ILE A  67     -23.821  -2.602   4.473  1.00 88.40           H  
ATOM   1050 HG23 ILE A  67     -23.795  -0.849   4.206  1.00 88.40           H  
ATOM   1051  CD1 ILE A  67     -21.097  -3.014   4.347  1.00 88.40           C  
ATOM   1052 HD11 ILE A  67     -21.898  -3.257   3.648  1.00 88.40           H  
ATOM   1053 HD12 ILE A  67     -21.067  -3.757   5.143  1.00 88.40           H  
ATOM   1054 HD13 ILE A  67     -20.155  -3.038   3.799  1.00 88.40           H  
ATOM   1055  N   MET A  68     -23.821  -0.453   8.735  1.00 87.14           N  
ATOM   1056  H   MET A  68     -22.962  -0.872   9.061  1.00 87.14           H  
ATOM   1057  CA  MET A  68     -24.928  -0.326   9.693  1.00 87.14           C  
ATOM   1058  HA  MET A  68     -25.842  -0.706   9.235  1.00 87.14           H  
ATOM   1059  C   MET A  68     -25.207   1.130  10.099  1.00 87.14           C  
ATOM   1060  CB  MET A  68     -24.614  -1.160  10.946  1.00 87.14           C  
ATOM   1061  HB2 MET A  68     -25.391  -0.989  11.691  1.00 87.14           H  
ATOM   1062  HB3 MET A  68     -23.668  -0.827  11.372  1.00 87.14           H  
ATOM   1063  O   MET A  68     -26.359   1.513  10.280  1.00 87.14           O  
ATOM   1064  CG  MET A  68     -24.524  -2.666  10.661  1.00 87.14           C  
ATOM   1065  HG2 MET A  68     -23.700  -2.845   9.970  1.00 87.14           H  
ATOM   1066  HG3 MET A  68     -24.284  -3.177  11.594  1.00 87.14           H  
ATOM   1067  SD  MET A  68     -26.019  -3.427   9.966  1.00 87.14           S  
ATOM   1068  CE  MET A  68     -27.177  -3.227  11.348  1.00 87.14           C  
ATOM   1069  HE1 MET A  68     -27.372  -2.169  11.521  1.00 87.14           H  
ATOM   1070  HE2 MET A  68     -28.116  -3.724  11.106  1.00 87.14           H  
ATOM   1071  HE3 MET A  68     -26.756  -3.675  12.249  1.00 87.14           H  
ATOM   1072  N   GLU A  69     -24.168   1.957  10.218  1.00 93.41           N  
ATOM   1073  H   GLU A  69     -23.237   1.586  10.092  1.00 93.41           H  
ATOM   1074  CA  GLU A  69     -24.286   3.379  10.574  1.00 93.41           C  
ATOM   1075  HA  GLU A  69     -25.084   3.517  11.303  1.00 93.41           H  
ATOM   1076  C   GLU A  69     -24.607   4.276   9.375  1.00 93.41           C  
ATOM   1077  CB  GLU A  69     -22.968   3.844  11.188  1.00 93.41           C  
ATOM   1078  HB2 GLU A  69     -22.175   3.573  10.491  1.00 93.41           H  
ATOM   1079  HB3 GLU A  69     -22.971   4.930  11.274  1.00 93.41           H  
ATOM   1080  O   GLU A  69     -25.047   5.409   9.556  1.00 93.41           O  
ATOM   1081  CG  GLU A  69     -22.702   3.247  12.581  1.00 93.41           C  
ATOM   1082  HG2 GLU A  69     -22.928   2.181  12.588  1.00 93.41           H  
ATOM   1083  HG3 GLU A  69     -23.363   3.728  13.302  1.00 93.41           H  
ATOM   1084  CD  GLU A  69     -21.237   3.448  12.987  1.00 93.41           C  
ATOM   1085  OE1 GLU A  69     -20.959   3.752  14.166  1.00 93.41           O  
ATOM   1086  OE2 GLU A  69     -20.362   3.335  12.098  1.00 93.41           O  
ATOM   1087  N   LYS A  70     -24.404   3.792   8.144  1.00 93.59           N  
ATOM   1088  H   LYS A  70     -23.973   2.882   8.073  1.00 93.59           H  
ATOM   1089  CA  LYS A  70     -24.561   4.593   6.925  1.00 93.59           C  
ATOM   1090  HA  LYS A  70     -23.803   5.375   6.928  1.00 93.59           H  
ATOM   1091  C   LYS A  70     -25.912   5.309   6.879  1.00 93.59           C  
ATOM   1092  CB  LYS A  70     -24.341   3.693   5.699  1.00 93.59           C  
ATOM   1093  HB2 LYS A  70     -25.078   2.890   5.699  1.00 93.59           H  
ATOM   1094  HB3 LYS A  70     -23.344   3.256   5.751  1.00 93.59           H  
ATOM   1095  O   LYS A  70     -25.950   6.511   6.650  1.00 93.59           O  
ATOM   1096  CG  LYS A  70     -24.472   4.498   4.399  1.00 93.59           C  
ATOM   1097  HG2 LYS A  70     -25.472   4.929   4.345  1.00 93.59           H  
ATOM   1098  HG3 LYS A  70     -23.744   5.308   4.406  1.00 93.59           H  
ATOM   1099  CD  LYS A  70     -24.266   3.639   3.149  1.00 93.59           C  
ATOM   1100  HD2 LYS A  70     -24.952   2.792   3.176  1.00 93.59           H  
ATOM   1101  HD3 LYS A  70     -23.237   3.283   3.113  1.00 93.59           H  
ATOM   1102  CE  LYS A  70     -24.576   4.524   1.935  1.00 93.59           C  
ATOM   1103  HE2 LYS A  70     -23.904   5.383   1.938  1.00 93.59           H  
ATOM   1104  HE3 LYS A  70     -25.578   4.935   2.052  1.00 93.59           H  
ATOM   1105  NZ  LYS A  70     -24.475   3.793   0.650  1.00 93.59           N  
ATOM   1106  HZ1 LYS A  70     -25.139   3.032   0.625  1.00 93.59           H  
ATOM   1107  HZ2 LYS A  70     -23.538   3.446   0.502  1.00 93.59           H  
ATOM   1108  HZ3 LYS A  70     -24.702   4.429  -0.101  1.00 93.59           H  
ATOM   1109  N   SER A  71     -27.014   4.599   7.132  1.00 94.46           N  
ATOM   1110  H   SER A  71     -26.907   3.624   7.373  1.00 94.46           H  
ATOM   1111  CA  SER A  71     -28.351   5.197   7.040  1.00 94.46           C  
ATOM   1112  HA  SER A  71     -28.448   5.667   6.061  1.00 94.46           H  
ATOM   1113  C   SER A  71     -28.596   6.280   8.094  1.00 94.46           C  
ATOM   1114  CB  SER A  71     -29.435   4.124   7.159  1.00 94.46           C  
ATOM   1115  HB2 SER A  71     -29.292   3.373   6.382  1.00 94.46           H  
ATOM   1116  HB3 SER A  71     -29.370   3.642   8.134  1.00 94.46           H  
ATOM   1117  O   SER A  71     -29.264   7.268   7.789  1.00 94.46           O  
ATOM   1118  OG  SER A  71     -30.714   4.711   7.009  1.00 94.46           O  
ATOM   1119  HG  SER A  71     -30.619   5.666   6.974  1.00 94.46           H  
ATOM   1120  N   SER A  72     -28.093   6.113   9.321  1.00 96.01           N  
ATOM   1121  H   SER A  72     -27.461   5.348   9.508  1.00 96.01           H  
ATOM   1122  CA  SER A  72     -28.279   7.106  10.385  1.00 96.01           C  
ATOM   1123  HA  SER A  72     -29.307   7.467  10.349  1.00 96.01           H  
ATOM   1124  C   SER A  72     -27.379   8.320  10.174  1.00 96.01           C  
ATOM   1125  CB  SER A  72     -28.067   6.482  11.768  1.00 96.01           C  
ATOM   1126  HB2 SER A  72     -28.852   5.747  11.947  1.00 96.01           H  
ATOM   1127  HB3 SER A  72     -28.139   7.260  12.528  1.00 96.01           H  
ATOM   1128  O   SER A  72     -27.858   9.450  10.284  1.00 96.01           O  
ATOM   1129  OG  SER A  72     -26.814   5.841  11.865  1.00 96.01           O  
ATOM   1130  HG  SER A  72     -26.725   5.455  12.739  1.00 96.01           H  
ATOM   1131  N   PHE A  73     -26.123   8.099   9.778  1.00 96.48           N  
ATOM   1132  H   PHE A  73     -25.787   7.147   9.751  1.00 96.48           H  
ATOM   1133  CA  PHE A  73     -25.198   9.168   9.414  1.00 96.48           C  
ATOM   1134  HA  PHE A  73     -25.095   9.847  10.260  1.00 96.48           H  
ATOM   1135  C   PHE A  73     -25.724   9.995   8.235  1.00 96.48           C  
ATOM   1136  CB  PHE A  73     -23.821   8.572   9.098  1.00 96.48           C  
ATOM   1137  HB2 PHE A  73     -23.438   8.072   9.988  1.00 96.48           H  
ATOM   1138  HB3 PHE A  73     -23.923   7.821   8.314  1.00 96.48           H  
ATOM   1139  O   PHE A  73     -25.741  11.217   8.304  1.00 96.48           O  
ATOM   1140  CG  PHE A  73     -22.820   9.622   8.658  1.00 96.48           C  
ATOM   1141  CD1 PHE A  73     -22.491   9.769   7.298  1.00 96.48           C  
ATOM   1142  HD1 PHE A  73     -22.926   9.104   6.566  1.00 96.48           H  
ATOM   1143  CD2 PHE A  73     -22.263  10.498   9.605  1.00 96.48           C  
ATOM   1144  HD2 PHE A  73     -22.542  10.414  10.645  1.00 96.48           H  
ATOM   1145  CE1 PHE A  73     -21.606  10.785   6.897  1.00 96.48           C  
ATOM   1146  HE1 PHE A  73     -21.337  10.895   5.856  1.00 96.48           H  
ATOM   1147  CE2 PHE A  73     -21.368  11.504   9.208  1.00 96.48           C  
ATOM   1148  HE2 PHE A  73     -20.945  12.173   9.944  1.00 96.48           H  
ATOM   1149  CZ  PHE A  73     -21.045  11.652   7.851  1.00 96.48           C  
ATOM   1150  HZ  PHE A  73     -20.357  12.426   7.544  1.00 96.48           H  
ATOM   1151  N   GLU A  74     -26.208   9.359   7.165  1.00 95.05           N  
ATOM   1152  H   GLU A  74     -26.160   8.351   7.135  1.00 95.05           H  
ATOM   1153  CA  GLU A  74     -26.686  10.072   5.971  1.00 95.05           C  
ATOM   1154  HA  GLU A  74     -25.948  10.828   5.704  1.00 95.05           H  
ATOM   1155  C   GLU A  74     -27.986  10.843   6.205  1.00 95.05           C  
ATOM   1156  CB  GLU A  74     -26.833   9.093   4.794  1.00 95.05           C  
ATOM   1157  HB2 GLU A  74     -27.430   8.231   5.092  1.00 95.05           H  
ATOM   1158  HB3 GLU A  74     -27.322   9.598   3.961  1.00 95.05           H  
ATOM   1159  O   GLU A  74     -28.188  11.885   5.584  1.00 95.05           O  
ATOM   1160  CG  GLU A  74     -25.436   8.656   4.348  1.00 95.05           C  
ATOM   1161  HG2 GLU A  74     -24.906   8.176   5.171  1.00 95.05           H  
ATOM   1162  HG3 GLU A  74     -24.878   9.566   4.126  1.00 95.05           H  
ATOM   1163  CD  GLU A  74     -25.374   7.728   3.131  1.00 95.05           C  
ATOM   1164  OE1 GLU A  74     -24.245   7.663   2.577  1.00 95.05           O  
ATOM   1165  OE2 GLU A  74     -26.366   7.072   2.759  1.00 95.05           O  
ATOM   1166  N   LYS A  75     -28.841  10.376   7.124  1.00 96.82           N  
ATOM   1167  H   LYS A  75     -28.614   9.503   7.578  1.00 96.82           H  
ATOM   1168  CA  LYS A  75     -30.072  11.077   7.504  1.00 96.82           C  
ATOM   1169  HA  LYS A  75     -30.613  11.340   6.595  1.00 96.82           H  
ATOM   1170  C   LYS A  75     -29.785  12.394   8.228  1.00 96.82           C  
ATOM   1171  CB  LYS A  75     -30.938  10.133   8.351  1.00 96.82           C  
ATOM   1172  HB2 LYS A  75     -30.397   9.862   9.258  1.00 96.82           H  
ATOM   1173  HB3 LYS A  75     -31.125   9.225   7.776  1.00 96.82           H  
ATOM   1174  O   LYS A  75     -30.449  13.391   7.956  1.00 96.82           O  
ATOM   1175  CG  LYS A  75     -32.287  10.760   8.730  1.00 96.82           C  
ATOM   1176  HG2 LYS A  75     -32.824  11.033   7.822  1.00 96.82           H  
ATOM   1177  HG3 LYS A  75     -32.121  11.657   9.327  1.00 96.82           H  
ATOM   1178  CD  LYS A  75     -33.134   9.780   9.549  1.00 96.82           C  
ATOM   1179  HD2 LYS A  75     -32.591   9.510  10.454  1.00 96.82           H  
ATOM   1180  HD3 LYS A  75     -33.313   8.882   8.957  1.00 96.82           H  
ATOM   1181  CE  LYS A  75     -34.469  10.438   9.917  1.00 96.82           C  
ATOM   1182  HE2 LYS A  75     -34.981  10.719   8.997  1.00 96.82           H  
ATOM   1183  HE3 LYS A  75     -34.262  11.352  10.473  1.00 96.82           H  
ATOM   1184  NZ  LYS A  75     -35.324   9.530  10.722  1.00 96.82           N  
ATOM   1185  HZ1 LYS A  75     -36.199   9.979  10.951  1.00 96.82           H  
ATOM   1186  HZ2 LYS A  75     -35.526   8.686  10.206  1.00 96.82           H  
ATOM   1187  HZ3 LYS A  75     -34.861   9.278  11.584  1.00 96.82           H  
ATOM   1188  N   ASN A  76     -28.843  12.397   9.173  1.00 96.21           N  
ATOM   1189  H   ASN A  76     -28.335  11.541   9.345  1.00 96.21           H  
ATOM   1190  CA  ASN A  76     -28.427  13.604   9.887  1.00 96.21           C  
ATOM   1191  HA  ASN A  76     -28.459  14.446   9.197  1.00 96.21           H  
ATOM   1192  C   ASN A  76     -26.980  13.458  10.407  1.00 96.21           C  
ATOM   1193  CB  ASN A  76     -29.438  13.908  11.012  1.00 96.21           C  
ATOM   1194  HB2 ASN A  76     -29.387  13.135  11.779  1.00 96.21           H  
ATOM   1195  HB3 ASN A  76     -30.445  13.917  10.596  1.00 96.21           H  
ATOM   1196  O   ASN A  76     -26.784  12.974  11.527  1.00 96.21           O  
ATOM   1197  CG  ASN A  76     -29.191  15.262  11.661  1.00 96.21           C  
ATOM   1198  ND2 ASN A  76     -30.169  15.796  12.354  1.00 96.21           N  
ATOM   1199 HD21 ASN A  76     -29.960  16.665  12.826  1.00 96.21           H  
ATOM   1200 HD22 ASN A  76     -31.044  15.309  12.483  1.00 96.21           H  
ATOM   1201  OD1 ASN A  76     -28.132  15.865  11.556  1.00 96.21           O  
ATOM   1202  N   PRO A  77     -25.971  13.899   9.628  1.00 96.30           N  
ATOM   1203  CA  PRO A  77     -24.564  13.747   9.995  1.00 96.30           C  
ATOM   1204  HA  PRO A  77     -24.330  12.685  10.057  1.00 96.30           H  
ATOM   1205  C   PRO A  77     -24.204  14.413  11.325  1.00 96.30           C  
ATOM   1206  CB  PRO A  77     -23.772  14.374   8.842  1.00 96.30           C  
ATOM   1207  HB2 PRO A  77     -22.815  13.873   8.691  1.00 96.30           H  
ATOM   1208  HB3 PRO A  77     -23.613  15.436   9.025  1.00 96.30           H  
ATOM   1209  O   PRO A  77     -23.418  13.863  12.089  1.00 96.30           O  
ATOM   1210  CG  PRO A  77     -24.692  14.209   7.637  1.00 96.30           C  
ATOM   1211  HG2 PRO A  77     -24.503  14.968   6.878  1.00 96.30           H  
ATOM   1212  HG3 PRO A  77     -24.570  13.212   7.214  1.00 96.30           H  
ATOM   1213  CD  PRO A  77     -26.086  14.357   8.247  1.00 96.30           C  
ATOM   1214  HD2 PRO A  77     -26.385  15.405   8.237  1.00 96.30           H  
ATOM   1215  HD3 PRO A  77     -26.797  13.755   7.681  1.00 96.30           H  
ATOM   1216  N   ILE A  78     -24.797  15.575  11.618  1.00 96.52           N  
ATOM   1217  H   ILE A  78     -25.515  15.918  10.996  1.00 96.52           H  
ATOM   1218  CA  ILE A  78     -24.510  16.341  12.836  1.00 96.52           C  
ATOM   1219  HA  ILE A  78     -23.430  16.410  12.963  1.00 96.52           H  
ATOM   1220  C   ILE A  78     -25.028  15.593  14.059  1.00 96.52           C  
ATOM   1221  CB  ILE A  78     -25.087  17.771  12.743  1.00 96.52           C  
ATOM   1222  HB  ILE A  78     -26.165  17.694  12.601  1.00 96.52           H  
ATOM   1223  O   ILE A  78     -24.238  15.276  14.939  1.00 96.52           O  
ATOM   1224  CG1 ILE A  78     -24.524  18.558  11.538  1.00 96.52           C  
ATOM   1225 HG12 ILE A  78     -24.733  18.011  10.618  1.00 96.52           H  
ATOM   1226 HG13 ILE A  78     -25.049  19.511  11.469  1.00 96.52           H  
ATOM   1227  CG2 ILE A  78     -24.851  18.547  14.047  1.00 96.52           C  
ATOM   1228 HG21 ILE A  78     -25.159  19.587  13.939  1.00 96.52           H  
ATOM   1229 HG22 ILE A  78     -25.437  18.120  14.861  1.00 96.52           H  
ATOM   1230 HG23 ILE A  78     -23.801  18.517  14.338  1.00 96.52           H  
ATOM   1231  CD1 ILE A  78     -23.020  18.848  11.599  1.00 96.52           C  
ATOM   1232 HD11 ILE A  78     -22.460  17.931  11.783  1.00 96.52           H  
ATOM   1233 HD12 ILE A  78     -22.811  19.573  12.385  1.00 96.52           H  
ATOM   1234 HD13 ILE A  78     -22.696  19.267  10.646  1.00 96.52           H  
ATOM   1235  N   ALA A  79     -26.308  15.206  14.067  1.00 96.61           N  
ATOM   1236  H   ALA A  79     -26.905  15.477  13.299  1.00 96.61           H  
ATOM   1237  CA  ALA A  79     -26.886  14.472  15.194  1.00 96.61           C  
ATOM   1238  HA  ALA A  79     -26.761  15.068  16.098  1.00 96.61           H  
ATOM   1239  C   ALA A  79     -26.191  13.117  15.427  1.00 96.61           C  
ATOM   1240  CB  ALA A  79     -28.383  14.281  14.939  1.00 96.61           C  
ATOM   1241  HB1 ALA A  79     -28.860  15.255  14.830  1.00 96.61           H  
ATOM   1242  HB2 ALA A  79     -28.537  13.681  14.042  1.00 96.61           H  
ATOM   1243  HB3 ALA A  79     -28.828  13.771  15.794  1.00 96.61           H  
ATOM   1244  O   ALA A  79     -26.025  12.688  16.567  1.00 96.61           O  
ATOM   1245  N   PHE A  80     -25.753  12.441  14.357  1.00 97.10           N  
ATOM   1246  H   PHE A  80     -25.932  12.817  13.438  1.00 97.10           H  
ATOM   1247  CA  PHE A  80     -24.963  11.214  14.475  1.00 97.10           C  
ATOM   1248  HA  PHE A  80     -25.508  10.498  15.090  1.00 97.10           H  
ATOM   1249  C   PHE A  80     -23.609  11.457  15.161  1.00 97.10           C  
ATOM   1250  CB  PHE A  80     -24.763  10.611  13.079  1.00 97.10           C  
ATOM   1251  HB2 PHE A  80     -25.739  10.375  12.655  1.00 97.10           H  
ATOM   1252  HB3 PHE A  80     -24.295  11.351  12.430  1.00 97.10           H  
ATOM   1253  O   PHE A  80     -23.204  10.678  16.022  1.00 97.10           O  
ATOM   1254  CG  PHE A  80     -23.906   9.360  13.080  1.00 97.10           C  
ATOM   1255  CD1 PHE A  80     -22.502   9.461  13.008  1.00 97.10           C  
ATOM   1256  HD1 PHE A  80     -22.032  10.432  12.958  1.00 97.10           H  
ATOM   1257  CD2 PHE A  80     -24.509   8.095  13.168  1.00 97.10           C  
ATOM   1258  HD2 PHE A  80     -25.584   8.013  13.234  1.00 97.10           H  
ATOM   1259  CE1 PHE A  80     -21.710   8.303  12.978  1.00 97.10           C  
ATOM   1260  HE1 PHE A  80     -20.638   8.392  12.880  1.00 97.10           H  
ATOM   1261  CE2 PHE A  80     -23.716   6.936  13.160  1.00 97.10           C  
ATOM   1262  HE2 PHE A  80     -24.183   5.964  13.217  1.00 97.10           H  
ATOM   1263  CZ  PHE A  80     -22.319   7.039  13.049  1.00 97.10           C  
ATOM   1264  HZ  PHE A  80     -21.716   6.144  13.009  1.00 97.10           H  
ATOM   1265  N   LEU A  81     -22.902  12.526  14.782  1.00 96.86           N  
ATOM   1266  H   LEU A  81     -23.297  13.149  14.092  1.00 96.86           H  
ATOM   1267  CA  LEU A  81     -21.614  12.888  15.374  1.00 96.86           C  
ATOM   1268  HA  LEU A  81     -20.991  11.996  15.431  1.00 96.86           H  
ATOM   1269  C   LEU A  81     -21.785  13.380  16.822  1.00 96.86           C  
ATOM   1270  CB  LEU A  81     -20.924  13.926  14.468  1.00 96.86           C  
ATOM   1271  HB2 LEU A  81     -20.068  14.349  14.994  1.00 96.86           H  
ATOM   1272  HB3 LEU A  81     -21.627  14.737  14.279  1.00 96.86           H  
ATOM   1273  O   LEU A  81     -21.031  12.965  17.698  1.00 96.86           O  
ATOM   1274  CG  LEU A  81     -20.427  13.363  13.121  1.00 96.86           C  
ATOM   1275  HG  LEU A  81     -21.220  12.796  12.634  1.00 96.86           H  
ATOM   1276  CD1 LEU A  81     -20.010  14.505  12.196  1.00 96.86           C  
ATOM   1277 HD11 LEU A  81     -19.231  15.102  12.671  1.00 96.86           H  
ATOM   1278 HD12 LEU A  81     -19.634  14.107  11.253  1.00 96.86           H  
ATOM   1279 HD13 LEU A  81     -20.879  15.129  11.989  1.00 96.86           H  
ATOM   1280  CD2 LEU A  81     -19.228  12.429  13.283  1.00 96.86           C  
ATOM   1281 HD21 LEU A  81     -18.408  12.957  13.769  1.00 96.86           H  
ATOM   1282 HD22 LEU A  81     -18.901  12.084  12.302  1.00 96.86           H  
ATOM   1283 HD23 LEU A  81     -19.502  11.562  13.884  1.00 96.86           H  
ATOM   1284  N   GLU A  82     -22.820  14.161  17.114  1.00 95.66           N  
ATOM   1285  H   GLU A  82     -23.392  14.516  16.360  1.00 95.66           H  
ATOM   1286  CA  GLU A  82     -23.168  14.571  18.481  1.00 95.66           C  
ATOM   1287  HA  GLU A  82     -22.328  15.099  18.932  1.00 95.66           H  
ATOM   1288  C   GLU A  82     -23.442  13.368  19.387  1.00 95.66           C  
ATOM   1289  CB  GLU A  82     -24.370  15.520  18.450  1.00 95.66           C  
ATOM   1290  HB2 GLU A  82     -25.155  15.062  17.847  1.00 95.66           H  
ATOM   1291  HB3 GLU A  82     -24.746  15.653  19.464  1.00 95.66           H  
ATOM   1292  O   GLU A  82     -22.912  13.291  20.495  1.00 95.66           O  
ATOM   1293  CG  GLU A  82     -24.000  16.903  17.885  1.00 95.66           C  
ATOM   1294  HG2 GLU A  82     -23.307  17.381  18.578  1.00 95.66           H  
ATOM   1295  HG3 GLU A  82     -23.483  16.787  16.933  1.00 95.66           H  
ATOM   1296  CD  GLU A  82     -25.217  17.815  17.675  1.00 95.66           C  
ATOM   1297  OE1 GLU A  82     -24.993  19.039  17.535  1.00 95.66           O  
ATOM   1298  OE2 GLU A  82     -26.357  17.297  17.589  1.00 95.66           O  
ATOM   1299  N   ALA A  83     -24.161  12.358  18.885  1.00 95.49           N  
ATOM   1300  H   ALA A  83     -24.608  12.485  17.988  1.00 95.49           H  
ATOM   1301  CA  ALA A  83     -24.371  11.101  19.602  1.00 95.49           C  
ATOM   1302  HA  ALA A  83     -24.789  11.333  20.581  1.00 95.49           H  
ATOM   1303  C   ALA A  83     -23.069  10.310  19.844  1.00 95.49           C  
ATOM   1304  CB  ALA A  83     -25.398  10.269  18.826  1.00 95.49           C  
ATOM   1305  HB1 ALA A  83     -25.609   9.350  19.373  1.00 95.49           H  
ATOM   1306  HB2 ALA A  83     -25.009  10.018  17.839  1.00 95.49           H  
ATOM   1307  HB3 ALA A  83     -26.322  10.837  18.714  1.00 95.49           H  
ATOM   1308  O   ALA A  83     -22.997   9.526  20.790  1.00 95.49           O  
ATOM   1309  N   LYS A  84     -22.027  10.522  19.025  1.00 93.23           N  
ATOM   1310  H   LYS A  84     -22.159  11.185  18.275  1.00 93.23           H  
ATOM   1311  CA  LYS A  84     -20.672   9.979  19.238  1.00 93.23           C  
ATOM   1312  HA  LYS A  84     -20.765   9.041  19.785  1.00 93.23           H  
ATOM   1313  C   LYS A  84     -19.793  10.849  20.149  1.00 93.23           C  
ATOM   1314  CB  LYS A  84     -19.988   9.680  17.890  1.00 93.23           C  
ATOM   1315  HB2 LYS A  84     -20.090  10.529  17.215  1.00 93.23           H  
ATOM   1316  HB3 LYS A  84     -18.925   9.514  18.067  1.00 93.23           H  
ATOM   1317  O   LYS A  84     -18.648  10.478  20.402  1.00 93.23           O  
ATOM   1318  CG  LYS A  84     -20.562   8.419  17.230  1.00 93.23           C  
ATOM   1319  HG2 LYS A  84     -20.650   7.640  17.988  1.00 93.23           H  
ATOM   1320  HG3 LYS A  84     -21.555   8.630  16.833  1.00 93.23           H  
ATOM   1321  CD  LYS A  84     -19.652   7.896  16.107  1.00 93.23           C  
ATOM   1322  HD2 LYS A  84     -18.638   7.778  16.490  1.00 93.23           H  
ATOM   1323  HD3 LYS A  84     -19.652   8.608  15.282  1.00 93.23           H  
ATOM   1324  CE  LYS A  84     -20.192   6.536  15.649  1.00 93.23           C  
ATOM   1325  HE2 LYS A  84     -21.177   6.685  15.205  1.00 93.23           H  
ATOM   1326  HE3 LYS A  84     -20.338   5.909  16.529  1.00 93.23           H  
ATOM   1327  NZ  LYS A  84     -19.304   5.824  14.696  1.00 93.23           N  
ATOM   1328  HZ1 LYS A  84     -19.181   6.333  13.832  1.00 93.23           H  
ATOM   1329  HZ2 LYS A  84     -19.752   4.952  14.450  1.00 93.23           H  
ATOM   1330  HZ3 LYS A  84     -18.411   5.598  15.108  1.00 93.23           H  
ATOM   1331  N   GLY A  85     -20.310  11.965  20.665  1.00 94.26           N  
ATOM   1332  H   GLY A  85     -21.261  12.209  20.426  1.00 94.26           H  
ATOM   1333  CA  GLY A  85     -19.602  12.863  21.582  1.00 94.26           C  
ATOM   1334  HA2 GLY A  85     -20.336  13.314  22.249  1.00 94.26           H  
ATOM   1335  HA3 GLY A  85     -18.895  12.293  22.185  1.00 94.26           H  
ATOM   1336  C   GLY A  85     -18.839  14.005  20.908  1.00 94.26           C  
ATOM   1337  O   GLY A  85     -18.069  14.690  21.581  1.00 94.26           O  
ATOM   1338  N   TYR A  86     -19.031  14.225  19.604  1.00 95.75           N  
ATOM   1339  H   TYR A  86     -19.711  13.666  19.109  1.00 95.75           H  
ATOM   1340  CA  TYR A  86     -18.517  15.421  18.939  1.00 95.75           C  
ATOM   1341  HA  TYR A  86     -17.520  15.633  19.326  1.00 95.75           H  
ATOM   1342  C   TYR A  86     -19.411  16.627  19.248  1.00 95.75           C  
ATOM   1343  CB  TYR A  86     -18.393  15.202  17.429  1.00 95.75           C  
ATOM   1344  HB2 TYR A  86     -18.054  16.134  16.976  1.00 95.75           H  
ATOM   1345  HB3 TYR A  86     -19.384  14.991  17.027  1.00 95.75           H  
ATOM   1346  O   TYR A  86     -20.630  16.523  19.286  1.00 95.75           O  
ATOM   1347  CG  TYR A  86     -17.427  14.106  17.016  1.00 95.75           C  
ATOM   1348  CD1 TYR A  86     -16.045  14.367  16.936  1.00 95.75           C  
ATOM   1349  HD1 TYR A  86     -15.666  15.345  17.196  1.00 95.75           H  
ATOM   1350  CD2 TYR A  86     -17.907  12.823  16.699  1.00 95.75           C  
ATOM   1351  HD2 TYR A  86     -18.965  12.612  16.748  1.00 95.75           H  
ATOM   1352  CE1 TYR A  86     -15.155  13.349  16.534  1.00 95.75           C  
ATOM   1353  HE1 TYR A  86     -14.094  13.541  16.466  1.00 95.75           H  
ATOM   1354  CE2 TYR A  86     -17.026  11.802  16.313  1.00 95.75           C  
ATOM   1355  HE2 TYR A  86     -17.396  10.813  16.083  1.00 95.75           H  
ATOM   1356  OH  TYR A  86     -14.828  11.046  15.856  1.00 95.75           O  
ATOM   1357  HH  TYR A  86     -13.902  11.283  15.938  1.00 95.75           H  
ATOM   1358  CZ  TYR A  86     -15.648  12.061  16.228  1.00 95.75           C  
ATOM   1359  N   ILE A  87     -18.807  17.790  19.448  1.00 94.70           N  
ATOM   1360  H   ILE A  87     -17.799  17.815  19.394  1.00 94.70           H  
ATOM   1361  CA  ILE A  87     -19.482  19.047  19.784  1.00 94.70           C  
ATOM   1362  HA  ILE A  87     -20.556  18.929  19.641  1.00 94.70           H  
ATOM   1363  C   ILE A  87     -18.984  20.113  18.807  1.00 94.70           C  
ATOM   1364  CB  ILE A  87     -19.222  19.429  21.265  1.00 94.70           C  
ATOM   1365  HB  ILE A  87     -18.185  19.751  21.356  1.00 94.70           H  
ATOM   1366  O   ILE A  87     -17.847  20.028  18.346  1.00 94.70           O  
ATOM   1367  CG1 ILE A  87     -19.435  18.230  22.226  1.00 94.70           C  
ATOM   1368 HG12 ILE A  87     -18.756  17.423  21.950  1.00 94.70           H  
ATOM   1369 HG13 ILE A  87     -20.455  17.860  22.126  1.00 94.70           H  
ATOM   1370  CG2 ILE A  87     -20.133  20.597  21.684  1.00 94.70           C  
ATOM   1371 HG21 ILE A  87     -19.900  20.920  22.699  1.00 94.70           H  
ATOM   1372 HG22 ILE A  87     -21.179  20.292  21.637  1.00 94.70           H  
ATOM   1373 HG23 ILE A  87     -19.979  21.462  21.040  1.00 94.70           H  
ATOM   1374  CD1 ILE A  87     -19.156  18.524  23.706  1.00 94.70           C  
ATOM   1375 HD11 ILE A  87     -18.179  18.995  23.817  1.00 94.70           H  
ATOM   1376 HD12 ILE A  87     -19.161  17.587  24.263  1.00 94.70           H  
ATOM   1377 HD13 ILE A  87     -19.927  19.172  24.121  1.00 94.70           H  
ATOM   1378  N   GLU A  88     -19.809  21.112  18.481  1.00 94.42           N  
ATOM   1379  H   GLU A  88     -20.728  21.129  18.899  1.00 94.42           H  
ATOM   1380  CA  GLU A  88     -19.445  22.187  17.539  1.00 94.42           C  
ATOM   1381  HA  GLU A  88     -20.351  22.736  17.282  1.00 94.42           H  
ATOM   1382  C   GLU A  88     -18.903  21.630  16.206  1.00 94.42           C  
ATOM   1383  CB  GLU A  88     -18.477  23.194  18.190  1.00 94.42           C  
ATOM   1384  HB2 GLU A  88     -17.586  22.670  18.537  1.00 94.42           H  
ATOM   1385  HB3 GLU A  88     -18.171  23.906  17.423  1.00 94.42           H  
ATOM   1386  O   GLU A  88     -17.817  21.981  15.750  1.00 94.42           O  
ATOM   1387  CG  GLU A  88     -19.066  24.003  19.357  1.00 94.42           C  
ATOM   1388  HG2 GLU A  88     -19.903  24.598  18.993  1.00 94.42           H  
ATOM   1389  HG3 GLU A  88     -19.436  23.326  20.127  1.00 94.42           H  
ATOM   1390  CD  GLU A  88     -17.998  24.925  19.961  1.00 94.42           C  
ATOM   1391  OE1 GLU A  88     -17.844  25.010  21.200  1.00 94.42           O  
ATOM   1392  OE2 GLU A  88     -17.186  25.508  19.212  1.00 94.42           O  
ATOM   1393  N   VAL A  89     -19.641  20.694  15.603  1.00 95.46           N  
ATOM   1394  H   VAL A  89     -20.514  20.416  16.028  1.00 95.46           H  
ATOM   1395  CA  VAL A  89     -19.234  20.054  14.347  1.00 95.46           C  
ATOM   1396  HA  VAL A  89     -18.204  19.714  14.456  1.00 95.46           H  
ATOM   1397  C   VAL A  89     -19.276  21.062  13.197  1.00 95.46           C  
ATOM   1398  CB  VAL A  89     -20.114  18.832  14.032  1.00 95.46           C  
ATOM   1399  HB  VAL A  89     -21.145  19.161  13.904  1.00 95.46           H  
ATOM   1400  O   VAL A  89     -20.326  21.633  12.889  1.00 95.46           O  
ATOM   1401  CG1 VAL A  89     -19.649  18.141  12.744  1.00 95.46           C  
ATOM   1402 HG11 VAL A  89     -18.612  17.821  12.844  1.00 95.46           H  
ATOM   1403 HG12 VAL A  89     -20.282  17.275  12.553  1.00 95.46           H  
ATOM   1404 HG13 VAL A  89     -19.732  18.820  11.895  1.00 95.46           H  
ATOM   1405  CG2 VAL A  89     -20.092  17.785  15.155  1.00 95.46           C  
ATOM   1406 HG21 VAL A  89     -20.452  18.215  16.090  1.00 95.46           H  
ATOM   1407 HG22 VAL A  89     -19.078  17.412  15.297  1.00 95.46           H  
ATOM   1408 HG23 VAL A  89     -20.750  16.954  14.898  1.00 95.46           H  
ATOM   1409  N   GLU A  90     -18.158  21.227  12.494  1.00 93.51           N  
ATOM   1410  H   GLU A  90     -17.316  20.750  12.784  1.00 93.51           H  
ATOM   1411  CA  GLU A  90     -18.073  22.086  11.316  1.00 93.51           C  
ATOM   1412  HA  GLU A  90     -18.626  23.005  11.514  1.00 93.51           H  
ATOM   1413  C   GLU A  90     -18.718  21.400  10.107  1.00 93.51           C  
ATOM   1414  CB  GLU A  90     -16.625  22.493  11.023  1.00 93.51           C  
ATOM   1415  HB2 GLU A  90     -16.006  21.604  10.905  1.00 93.51           H  
ATOM   1416  HB3 GLU A  90     -16.633  23.040  10.080  1.00 93.51           H  
ATOM   1417  O   GLU A  90     -18.077  20.686   9.337  1.00 93.51           O  
ATOM   1418  CG  GLU A  90     -16.045  23.389  12.129  1.00 93.51           C  
ATOM   1419  HG2 GLU A  90     -16.762  24.180  12.350  1.00 93.51           H  
ATOM   1420  HG3 GLU A  90     -15.909  22.793  13.031  1.00 93.51           H  
ATOM   1421  CD  GLU A  90     -14.712  24.039  11.730  1.00 93.51           C  
ATOM   1422  OE1 GLU A  90     -13.888  24.285  12.639  1.00 93.51           O  
ATOM   1423  OE2 GLU A  90     -14.538  24.318  10.523  1.00 93.51           O  
ATOM   1424  N   LYS A  91     -20.025  21.624   9.924  1.00 91.79           N  
ATOM   1425  H   LYS A  91     -20.492  22.104  10.680  1.00 91.79           H  
ATOM   1426  CA  LYS A  91     -20.842  20.965   8.888  1.00 91.79           C  
ATOM   1427  HA  LYS A  91     -20.914  19.908   9.145  1.00 91.79           H  
ATOM   1428  C   LYS A  91     -20.239  21.020   7.477  1.00 91.79           C  
ATOM   1429  CB  LYS A  91     -22.247  21.589   8.909  1.00 91.79           C  
ATOM   1430  HB2 LYS A  91     -22.638  21.541   9.926  1.00 91.79           H  
ATOM   1431  HB3 LYS A  91     -22.176  22.638   8.621  1.00 91.79           H  
ATOM   1432  O   LYS A  91     -20.367  20.052   6.734  1.00 91.79           O  
ATOM   1433  CG  LYS A  91     -23.220  20.868   7.964  1.00 91.79           C  
ATOM   1434  HG2 LYS A  91     -22.869  20.958   6.936  1.00 91.79           H  
ATOM   1435  HG3 LYS A  91     -23.270  19.812   8.230  1.00 91.79           H  
ATOM   1436  CD  LYS A  91     -24.620  21.482   8.052  1.00 91.79           C  
ATOM   1437  HD2 LYS A  91     -24.555  22.547   7.832  1.00 91.79           H  
ATOM   1438  HD3 LYS A  91     -25.007  21.347   9.062  1.00 91.79           H  
ATOM   1439  CE  LYS A  91     -25.545  20.799   7.039  1.00 91.79           C  
ATOM   1440  HE2 LYS A  91     -25.107  20.904   6.047  1.00 91.79           H  
ATOM   1441  HE3 LYS A  91     -25.589  19.735   7.272  1.00 91.79           H  
ATOM   1442  NZ  LYS A  91     -26.906  21.391   7.063  1.00 91.79           N  
ATOM   1443  HZ1 LYS A  91     -26.865  22.372   6.826  1.00 91.79           H  
ATOM   1444  HZ2 LYS A  91     -27.312  21.304   7.984  1.00 91.79           H  
ATOM   1445  HZ3 LYS A  91     -27.508  20.927   6.398  1.00 91.79           H  
ATOM   1446  N   LEU A  92     -19.613  22.139   7.103  1.00 91.26           N  
ATOM   1447  H   LEU A  92     -19.484  22.859   7.799  1.00 91.26           H  
ATOM   1448  CA  LEU A  92     -19.013  22.331   5.774  1.00 91.26           C  
ATOM   1449  HA  LEU A  92     -19.704  21.962   5.016  1.00 91.26           H  
ATOM   1450  C   LEU A  92     -17.719  21.528   5.568  1.00 91.26           C  
ATOM   1451  CB  LEU A  92     -18.759  23.831   5.532  1.00 91.26           C  
ATOM   1452  HB2 LEU A  92     -18.112  24.206   6.325  1.00 91.26           H  
ATOM   1453  HB3 LEU A  92     -18.217  23.941   4.593  1.00 91.26           H  
ATOM   1454  O   LEU A  92     -17.315  21.328   4.428  1.00 91.26           O  
ATOM   1455  CG  LEU A  92     -20.023  24.707   5.459  1.00 91.26           C  
ATOM   1456  HG  LEU A  92     -20.582  24.615   6.390  1.00 91.26           H  
ATOM   1457  CD1 LEU A  92     -19.624  26.171   5.284  1.00 91.26           C  
ATOM   1458 HD11 LEU A  92     -18.983  26.480   6.109  1.00 91.26           H  
ATOM   1459 HD12 LEU A  92     -19.081  26.303   4.347  1.00 91.26           H  
ATOM   1460 HD13 LEU A  92     -20.512  26.804   5.277  1.00 91.26           H  
ATOM   1461  CD2 LEU A  92     -20.940  24.320   4.295  1.00 91.26           C  
ATOM   1462 HD21 LEU A  92     -21.339  23.317   4.444  1.00 91.26           H  
ATOM   1463 HD22 LEU A  92     -21.773  25.021   4.234  1.00 91.26           H  
ATOM   1464 HD23 LEU A  92     -20.381  24.350   3.360  1.00 91.26           H  
ATOM   1465  N   LEU A  93     -17.096  21.046   6.646  1.00 90.21           N  
ATOM   1466  H   LEU A  93     -17.493  21.219   7.559  1.00 90.21           H  
ATOM   1467  CA  LEU A  93     -15.877  20.235   6.615  1.00 90.21           C  
ATOM   1468  HA  LEU A  93     -15.447  20.283   5.615  1.00 90.21           H  
ATOM   1469  C   LEU A  93     -16.150  18.743   6.849  1.00 90.21           C  
ATOM   1470  CB  LEU A  93     -14.841  20.813   7.595  1.00 90.21           C  
ATOM   1471  HB2 LEU A  93     -13.947  20.191   7.553  1.00 90.21           H  
ATOM   1472  HB3 LEU A  93     -15.242  20.752   8.606  1.00 90.21           H  
ATOM   1473  O   LEU A  93     -15.219  17.970   7.072  1.00 90.21           O  
ATOM   1474  CG  LEU A  93     -14.420  22.268   7.316  1.00 90.21           C  
ATOM   1475  HG  LEU A  93     -15.262  22.933   7.508  1.00 90.21           H  
ATOM   1476  CD1 LEU A  93     -13.271  22.640   8.244  1.00 90.21           C  
ATOM   1477 HD11 LEU A  93     -13.086  23.713   8.190  1.00 90.21           H  
ATOM   1478 HD12 LEU A  93     -13.539  22.405   9.274  1.00 90.21           H  
ATOM   1479 HD13 LEU A  93     -12.364  22.097   7.974  1.00 90.21           H  
ATOM   1480  CD2 LEU A  93     -13.927  22.485   5.881  1.00 90.21           C  
ATOM   1481 HD21 LEU A  93     -13.137  21.773   5.645  1.00 90.21           H  
ATOM   1482 HD22 LEU A  93     -13.540  23.499   5.781  1.00 90.21           H  
ATOM   1483 HD23 LEU A  93     -14.751  22.366   5.177  1.00 90.21           H  
ATOM   1484  N   ILE A  94     -17.415  18.316   6.758  1.00 94.36           N  
ATOM   1485  H   ILE A  94     -18.136  19.001   6.582  1.00 94.36           H  
ATOM   1486  CA  ILE A  94     -17.774  16.897   6.708  1.00 94.36           C  
ATOM   1487  HA  ILE A  94     -17.090  16.347   7.355  1.00 94.36           H  
ATOM   1488  C   ILE A  94     -17.583  16.400   5.273  1.00 94.36           C  
ATOM   1489  CB  ILE A  94     -19.199  16.632   7.236  1.00 94.36           C  
ATOM   1490  HB  ILE A  94     -19.914  17.144   6.593  1.00 94.36           H  
ATOM   1491  O   ILE A  94     -18.468  16.538   4.428  1.00 94.36           O  
ATOM   1492  CG1 ILE A  94     -19.360  17.166   8.676  1.00 94.36           C  
ATOM   1493 HG12 ILE A  94     -19.114  18.227   8.698  1.00 94.36           H  
ATOM   1494 HG13 ILE A  94     -18.669  16.648   9.341  1.00 94.36           H  
ATOM   1495  CG2 ILE A  94     -19.486  15.115   7.196  1.00 94.36           C  
ATOM   1496 HG21 ILE A  94     -19.372  14.727   6.184  1.00 94.36           H  
ATOM   1497 HG22 ILE A  94     -18.798  14.591   7.859  1.00 94.36           H  
ATOM   1498 HG23 ILE A  94     -20.513  14.917   7.506  1.00 94.36           H  
ATOM   1499  CD1 ILE A  94     -20.784  17.023   9.221  1.00 94.36           C  
ATOM   1500 HD11 ILE A  94     -21.502  17.434   8.511  1.00 94.36           H  
ATOM   1501 HD12 ILE A  94     -21.016  15.977   9.423  1.00 94.36           H  
ATOM   1502 HD13 ILE A  94     -20.855  17.576  10.158  1.00 94.36           H  
ATOM   1503  N   ILE A  95     -16.428  15.797   4.997  1.00 94.01           N  
ATOM   1504  H   ILE A  95     -15.745  15.738   5.739  1.00 94.01           H  
ATOM   1505  CA  ILE A  95     -16.085  15.301   3.658  1.00 94.01           C  
ATOM   1506  HA  ILE A  95     -16.809  15.686   2.939  1.00 94.01           H  
ATOM   1507  C   ILE A  95     -16.190  13.778   3.643  1.00 94.01           C  
ATOM   1508  CB  ILE A  95     -14.706  15.828   3.200  1.00 94.01           C  
ATOM   1509  HB  ILE A  95     -13.947  15.492   3.906  1.00 94.01           H  
ATOM   1510  O   ILE A  95     -15.453  13.090   4.349  1.00 94.01           O  
ATOM   1511  CG1 ILE A  95     -14.706  17.376   3.176  1.00 94.01           C  
ATOM   1512 HG12 ILE A  95     -15.032  17.762   4.142  1.00 94.01           H  
ATOM   1513 HG13 ILE A  95     -15.415  17.725   2.425  1.00 94.01           H  
ATOM   1514  CG2 ILE A  95     -14.348  15.259   1.813  1.00 94.01           C  
ATOM   1515 HG21 ILE A  95     -13.363  15.608   1.504  1.00 94.01           H  
ATOM   1516 HG22 ILE A  95     -15.082  15.571   1.071  1.00 94.01           H  
ATOM   1517 HG23 ILE A  95     -14.304  14.170   1.841  1.00 94.01           H  
ATOM   1518  CD1 ILE A  95     -13.339  18.006   2.889  1.00 94.01           C  
ATOM   1519 HD11 ILE A  95     -12.587  17.599   3.565  1.00 94.01           H  
ATOM   1520 HD12 ILE A  95     -13.041  17.822   1.857  1.00 94.01           H  
ATOM   1521 HD13 ILE A  95     -13.406  19.084   3.039  1.00 94.01           H  
ATOM   1522  N   LYS A  96     -17.100  13.233   2.824  1.00 94.29           N  
ATOM   1523  H   LYS A  96     -17.641  13.858   2.244  1.00 94.29           H  
ATOM   1524  CA  LYS A  96     -17.190  11.785   2.584  1.00 94.29           C  
ATOM   1525  HA  LYS A  96     -17.067  11.264   3.534  1.00 94.29           H  
ATOM   1526  C   LYS A  96     -16.046  11.333   1.682  1.00 94.29           C  
ATOM   1527  CB  LYS A  96     -18.536  11.383   1.967  1.00 94.29           C  
ATOM   1528  HB2 LYS A  96     -18.704  11.970   1.065  1.00 94.29           H  
ATOM   1529  HB3 LYS A  96     -18.470  10.334   1.676  1.00 94.29           H  
ATOM   1530  O   LYS A  96     -15.852  11.879   0.601  1.00 94.29           O  
ATOM   1531  CG  LYS A  96     -19.736  11.543   2.914  1.00 94.29           C  
ATOM   1532  HG2 LYS A  96     -19.559  10.982   3.832  1.00 94.29           H  
ATOM   1533  HG3 LYS A  96     -19.879  12.596   3.155  1.00 94.29           H  
ATOM   1534  CD  LYS A  96     -20.990  10.992   2.221  1.00 94.29           C  
ATOM   1535  HD2 LYS A  96     -20.831   9.937   1.995  1.00 94.29           H  
ATOM   1536  HD3 LYS A  96     -21.138  11.531   1.285  1.00 94.29           H  
ATOM   1537  CE  LYS A  96     -22.246  11.130   3.084  1.00 94.29           C  
ATOM   1538  HE2 LYS A  96     -22.400  12.185   3.311  1.00 94.29           H  
ATOM   1539  HE3 LYS A  96     -22.092  10.592   4.019  1.00 94.29           H  
ATOM   1540  NZ  LYS A  96     -23.429  10.570   2.383  1.00 94.29           N  
ATOM   1541  HZ1 LYS A  96     -23.379   9.563   2.320  1.00 94.29           H  
ATOM   1542  HZ2 LYS A  96     -23.518  10.942   1.448  1.00 94.29           H  
ATOM   1543  HZ3 LYS A  96     -24.278  10.770   2.894  1.00 94.29           H  
ATOM   1544  N   LEU A  97     -15.335  10.303   2.119  1.00 94.25           N  
ATOM   1545  H   LEU A  97     -15.558   9.918   3.025  1.00 94.25           H  
ATOM   1546  CA  LEU A  97     -14.171   9.746   1.445  1.00 94.25           C  
ATOM   1547  HA  LEU A  97     -13.986  10.267   0.505  1.00 94.25           H  
ATOM   1548  C   LEU A  97     -14.438   8.268   1.146  1.00 94.25           C  
ATOM   1549  CB  LEU A  97     -12.936   9.955   2.333  1.00 94.25           C  
ATOM   1550  HB2 LEU A  97     -13.126   9.500   3.305  1.00 94.25           H  
ATOM   1551  HB3 LEU A  97     -12.087   9.443   1.881  1.00 94.25           H  
ATOM   1552  O   LEU A  97     -14.308   7.421   2.042  1.00 94.25           O  
ATOM   1553  CG  LEU A  97     -12.577  11.437   2.531  1.00 94.25           C  
ATOM   1554  HG  LEU A  97     -13.464  12.013   2.797  1.00 94.25           H  
ATOM   1555  CD1 LEU A  97     -11.597  11.558   3.688  1.00 94.25           C  
ATOM   1556 HD11 LEU A  97     -10.729  10.921   3.519  1.00 94.25           H  
ATOM   1557 HD12 LEU A  97     -12.112  11.258   4.601  1.00 94.25           H  
ATOM   1558 HD13 LEU A  97     -11.279  12.594   3.797  1.00 94.25           H  
ATOM   1559  CD2 LEU A  97     -11.954  12.050   1.281  1.00 94.25           C  
ATOM   1560 HD21 LEU A  97     -11.644  13.073   1.497  1.00 94.25           H  
ATOM   1561 HD22 LEU A  97     -11.088  11.470   0.961  1.00 94.25           H  
ATOM   1562 HD23 LEU A  97     -12.685  12.080   0.473  1.00 94.25           H  
ATOM   1563  N   PRO A  98     -14.832   7.937  -0.098  1.00 91.56           N  
ATOM   1564  CA  PRO A  98     -14.932   6.558  -0.549  1.00 91.56           C  
ATOM   1565  HA  PRO A  98     -15.755   6.078  -0.019  1.00 91.56           H  
ATOM   1566  C   PRO A  98     -13.637   5.784  -0.299  1.00 91.56           C  
ATOM   1567  CB  PRO A  98     -15.261   6.626  -2.044  1.00 91.56           C  
ATOM   1568  HB2 PRO A  98     -15.919   5.813  -2.353  1.00 91.56           H  
ATOM   1569  HB3 PRO A  98     -14.343   6.615  -2.632  1.00 91.56           H  
ATOM   1570  O   PRO A  98     -12.541   6.354  -0.215  1.00 91.56           O  
ATOM   1571  CG  PRO A  98     -15.935   7.987  -2.199  1.00 91.56           C  
ATOM   1572  HG2 PRO A  98     -16.987   7.911  -1.922  1.00 91.56           H  
ATOM   1573  HG3 PRO A  98     -15.831   8.381  -3.210  1.00 91.56           H  
ATOM   1574  CD  PRO A  98     -15.196   8.846  -1.178  1.00 91.56           C  
ATOM   1575  HD2 PRO A  98     -15.846   9.648  -0.828  1.00 91.56           H  
ATOM   1576  HD3 PRO A  98     -14.296   9.263  -1.631  1.00 91.56           H  
ATOM   1577  N   LYS A  99     -13.755   4.459  -0.202  1.00 90.00           N  
ATOM   1578  H   LYS A  99     -14.667   4.046  -0.333  1.00 90.00           H  
ATOM   1579  CA  LYS A  99     -12.592   3.585  -0.049  1.00 90.00           C  
ATOM   1580  HA  LYS A  99     -12.095   3.849   0.885  1.00 90.00           H  
ATOM   1581  C   LYS A  99     -11.607   3.818  -1.199  1.00 90.00           C  
ATOM   1582  CB  LYS A  99     -13.060   2.128   0.016  1.00 90.00           C  
ATOM   1583  HB2 LYS A  99     -13.376   1.800  -0.975  1.00 90.00           H  
ATOM   1584  HB3 LYS A  99     -13.909   2.056   0.696  1.00 90.00           H  
ATOM   1585  O   LYS A  99     -12.010   3.861  -2.355  1.00 90.00           O  
ATOM   1586  CG  LYS A  99     -11.940   1.224   0.538  1.00 90.00           C  
ATOM   1587  HG2 LYS A  99     -11.659   1.558   1.536  1.00 90.00           H  
ATOM   1588  HG3 LYS A  99     -11.069   1.288  -0.114  1.00 90.00           H  
ATOM   1589  CD  LYS A  99     -12.416  -0.226   0.604  1.00 90.00           C  
ATOM   1590  HD2 LYS A  99     -13.329  -0.283   1.197  1.00 90.00           H  
ATOM   1591  HD3 LYS A  99     -12.616  -0.579  -0.408  1.00 90.00           H  
ATOM   1592  CE  LYS A  99     -11.324  -1.073   1.254  1.00 90.00           C  
ATOM   1593  HE2 LYS A  99     -11.172  -0.717   2.273  1.00 90.00           H  
ATOM   1594  HE3 LYS A  99     -10.394  -0.917   0.707  1.00 90.00           H  
ATOM   1595  NZ  LYS A  99     -11.690  -2.508   1.244  1.00 90.00           N  
ATOM   1596  HZ1 LYS A  99     -10.968  -3.053   1.693  1.00 90.00           H  
ATOM   1597  HZ2 LYS A  99     -11.779  -2.826   0.290  1.00 90.00           H  
ATOM   1598  HZ3 LYS A  99     -12.568  -2.648   1.724  1.00 90.00           H  
ATOM   1599  N   TYR A 100     -10.329   3.938  -0.856  1.00 92.46           N  
ATOM   1600  H   TYR A 100     -10.112   3.938   0.130  1.00 92.46           H  
ATOM   1601  CA  TYR A 100      -9.229   4.260  -1.768  1.00 92.46           C  
ATOM   1602  HA  TYR A 100      -8.331   4.255  -1.150  1.00 92.46           H  
ATOM   1603  C   TYR A 100      -9.264   5.677  -2.359  1.00 92.46           C  
ATOM   1604  CB  TYR A 100      -9.035   3.160  -2.825  1.00 92.46           C  
ATOM   1605  HB2 TYR A 100      -9.827   3.235  -3.571  1.00 92.46           H  
ATOM   1606  HB3 TYR A 100      -8.095   3.334  -3.348  1.00 92.46           H  
ATOM   1607  O   TYR A 100      -8.652   5.912  -3.396  1.00 92.46           O  
ATOM   1608  CG  TYR A 100      -8.994   1.753  -2.268  1.00 92.46           C  
ATOM   1609  CD1 TYR A 100      -7.991   1.398  -1.348  1.00 92.46           C  
ATOM   1610  HD1 TYR A 100      -7.255   2.126  -1.039  1.00 92.46           H  
ATOM   1611  CD2 TYR A 100      -9.944   0.800  -2.682  1.00 92.46           C  
ATOM   1612  HD2 TYR A 100     -10.705   1.080  -3.396  1.00 92.46           H  
ATOM   1613  CE1 TYR A 100      -7.921   0.085  -0.855  1.00 92.46           C  
ATOM   1614  HE1 TYR A 100      -7.134  -0.187  -0.166  1.00 92.46           H  
ATOM   1615  CE2 TYR A 100      -9.883  -0.516  -2.185  1.00 92.46           C  
ATOM   1616  HE2 TYR A 100     -10.588  -1.259  -2.527  1.00 92.46           H  
ATOM   1617  OH  TYR A 100      -8.795  -2.140  -0.789  1.00 92.46           O  
ATOM   1618  HH  TYR A 100      -7.924  -2.290  -0.415  1.00 92.46           H  
ATOM   1619  CZ  TYR A 100      -8.862  -0.875  -1.280  1.00 92.46           C  
ATOM   1620  N   SER A 101      -9.899   6.637  -1.674  1.00 93.84           N  
ATOM   1621  H   SER A 101     -10.464   6.380  -0.876  1.00 93.84           H  
ATOM   1622  CA  SER A 101      -9.711   8.065  -1.977  1.00 93.84           C  
ATOM   1623  HA  SER A 101     -10.151   8.280  -2.950  1.00 93.84           H  
ATOM   1624  C   SER A 101      -8.218   8.408  -2.023  1.00 93.84           C  
ATOM   1625  CB  SER A 101     -10.389   8.955  -0.933  1.00 93.84           C  
ATOM   1626  HB2 SER A 101     -10.022   8.703   0.062  1.00 93.84           H  
ATOM   1627  HB3 SER A 101     -10.146   9.997  -1.140  1.00 93.84           H  
ATOM   1628  O   SER A 101      -7.464   8.008  -1.128  1.00 93.84           O  
ATOM   1629  OG  SER A 101     -11.791   8.799  -0.976  1.00 93.84           O  
ATOM   1630  HG  SER A 101     -12.016   7.894  -0.751  1.00 93.84           H  
ATOM   1631  N   LEU A 102      -7.798   9.109  -3.077  1.00 95.01           N  
ATOM   1632  H   LEU A 102      -8.481   9.431  -3.749  1.00 95.01           H  
ATOM   1633  CA  LEU A 102      -6.397   9.391  -3.372  1.00 95.01           C  
ATOM   1634  HA  LEU A 102      -5.789   8.598  -2.936  1.00 95.01           H  
ATOM   1635  C   LEU A 102      -5.966  10.723  -2.758  1.00 95.01           C  
ATOM   1636  CB  LEU A 102      -6.201   9.373  -4.899  1.00 95.01           C  
ATOM   1637  HB2 LEU A 102      -6.548   8.416  -5.288  1.00 95.01           H  
ATOM   1638  HB3 LEU A 102      -6.829  10.151  -5.332  1.00 95.01           H  
ATOM   1639  O   LEU A 102      -6.580  11.757  -3.001  1.00 95.01           O  
ATOM   1640  CG  LEU A 102      -4.749   9.601  -5.360  1.00 95.01           C  
ATOM   1641  HG  LEU A 102      -4.363  10.532  -4.944  1.00 95.01           H  
ATOM   1642  CD1 LEU A 102      -3.835   8.447  -4.940  1.00 95.01           C  
ATOM   1643 HD11 LEU A 102      -2.868   8.558  -5.430  1.00 95.01           H  
ATOM   1644 HD12 LEU A 102      -4.273   7.502  -5.261  1.00 95.01           H  
ATOM   1645 HD13 LEU A 102      -3.700   8.451  -3.858  1.00 95.01           H  
ATOM   1646  CD2 LEU A 102      -4.693   9.702  -6.883  1.00 95.01           C  
ATOM   1647 HD21 LEU A 102      -3.683   9.947  -7.211  1.00 95.01           H  
ATOM   1648 HD22 LEU A 102      -5.363  10.493  -7.223  1.00 95.01           H  
ATOM   1649 HD23 LEU A 102      -5.012   8.764  -7.338  1.00 95.01           H  
ATOM   1650  N   PHE A 103      -4.864  10.698  -2.021  1.00 95.86           N  
ATOM   1651  H   PHE A 103      -4.439   9.803  -1.824  1.00 95.86           H  
ATOM   1652  CA  PHE A 103      -4.240  11.871  -1.425  1.00 95.86           C  
ATOM   1653  HA  PHE A 103      -4.825  12.763  -1.650  1.00 95.86           H  
ATOM   1654  C   PHE A 103      -2.838  12.065  -1.991  1.00 95.86           C  
ATOM   1655  CB  PHE A 103      -4.215  11.697   0.091  1.00 95.86           C  
ATOM   1656  HB2 PHE A 103      -3.579  12.474   0.515  1.00 95.86           H  
ATOM   1657  HB3 PHE A 103      -3.757  10.738   0.336  1.00 95.86           H  
ATOM   1658  O   PHE A 103      -2.069  11.102  -2.077  1.00 95.86           O  
ATOM   1659  CG  PHE A 103      -5.588  11.777   0.725  1.00 95.86           C  
ATOM   1660  CD1 PHE A 103      -6.110  13.023   1.117  1.00 95.86           C  
ATOM   1661  HD1 PHE A 103      -5.555  13.930   0.930  1.00 95.86           H  
ATOM   1662  CD2 PHE A 103      -6.362  10.614   0.895  1.00 95.86           C  
ATOM   1663  HD2 PHE A 103      -5.987   9.661   0.553  1.00 95.86           H  
ATOM   1664  CE1 PHE A 103      -7.362  13.103   1.746  1.00 95.86           C  
ATOM   1665  HE1 PHE A 103      -7.742  14.063   2.064  1.00 95.86           H  
ATOM   1666  CE2 PHE A 103      -7.640  10.702   1.478  1.00 95.86           C  
ATOM   1667  HE2 PHE A 103      -8.260   9.822   1.568  1.00 95.86           H  
ATOM   1668  CZ  PHE A 103      -8.125  11.941   1.928  1.00 95.86           C  
ATOM   1669  HZ  PHE A 103      -9.101  12.014   2.384  1.00 95.86           H  
ATOM   1670  N   GLU A 104      -2.504  13.298  -2.362  1.00 96.37           N  
ATOM   1671  H   GLU A 104      -3.190  14.030  -2.247  1.00 96.37           H  
ATOM   1672  CA  GLU A 104      -1.162  13.710  -2.764  1.00 96.37           C  
ATOM   1673  HA  GLU A 104      -0.557  12.816  -2.920  1.00 96.37           H  
ATOM   1674  C   GLU A 104      -0.498  14.519  -1.643  1.00 96.37           C  
ATOM   1675  CB  GLU A 104      -1.201  14.448  -4.110  1.00 96.37           C  
ATOM   1676  HB2 GLU A 104      -1.719  15.401  -4.001  1.00 96.37           H  
ATOM   1677  HB3 GLU A 104      -1.750  13.830  -4.820  1.00 96.37           H  
ATOM   1678  O   GLU A 104      -1.022  15.530  -1.171  1.00 96.37           O  
ATOM   1679  CG  GLU A 104       0.213  14.681  -4.658  1.00 96.37           C  
ATOM   1680  HG2 GLU A 104       0.778  13.752  -4.584  1.00 96.37           H  
ATOM   1681  HG3 GLU A 104       0.719  15.429  -4.047  1.00 96.37           H  
ATOM   1682  CD  GLU A 104       0.194  15.120  -6.128  1.00 96.37           C  
ATOM   1683  OE1 GLU A 104       0.504  16.298  -6.395  1.00 96.37           O  
ATOM   1684  OE2 GLU A 104      -0.066  14.236  -6.993  1.00 96.37           O  
ATOM   1685  N   LEU A 105       0.653  14.018  -1.210  1.00 95.42           N  
ATOM   1686  H   LEU A 105       1.017  13.219  -1.710  1.00 95.42           H  
ATOM   1687  CA  LEU A 105       1.543  14.566  -0.199  1.00 95.42           C  
ATOM   1688  HA  LEU A 105       1.028  15.349   0.358  1.00 95.42           H  
ATOM   1689  C   LEU A 105       2.765  15.209  -0.882  1.00 95.42           C  
ATOM   1690  CB  LEU A 105       1.960  13.448   0.785  1.00 95.42           C  
ATOM   1691  HB2 LEU A 105       2.570  13.920   1.556  1.00 95.42           H  
ATOM   1692  HB3 LEU A 105       2.594  12.723   0.274  1.00 95.42           H  
ATOM   1693  O   LEU A 105       2.829  15.344  -2.107  1.00 95.42           O  
ATOM   1694  CG  LEU A 105       0.817  12.713   1.506  1.00 95.42           C  
ATOM   1695  HG  LEU A 105      -0.029  13.387   1.639  1.00 95.42           H  
ATOM   1696  CD1 LEU A 105       0.359  11.453   0.761  1.00 95.42           C  
ATOM   1697 HD11 LEU A 105      -0.423  10.959   1.338  1.00 95.42           H  
ATOM   1698 HD12 LEU A 105       1.205  10.779   0.626  1.00 95.42           H  
ATOM   1699 HD13 LEU A 105      -0.051  11.723  -0.212  1.00 95.42           H  
ATOM   1700  CD2 LEU A 105       1.277  12.247   2.884  1.00 95.42           C  
ATOM   1701 HD21 LEU A 105       0.426  11.810   3.407  1.00 95.42           H  
ATOM   1702 HD22 LEU A 105       1.633  13.099   3.463  1.00 95.42           H  
ATOM   1703 HD23 LEU A 105       2.073  11.508   2.795  1.00 95.42           H  
ATOM   1704  N   GLU A 106       3.769  15.588  -0.095  1.00 92.38           N  
ATOM   1705  H   GLU A 106       3.706  15.420   0.899  1.00 92.38           H  
ATOM   1706  CA  GLU A 106       5.002  16.186  -0.598  1.00 92.38           C  
ATOM   1707  HA  GLU A 106       4.715  17.121  -1.079  1.00 92.38           H  
ATOM   1708  C   GLU A 106       5.703  15.329  -1.670  1.00 92.38           C  
ATOM   1709  CB  GLU A 106       5.944  16.553   0.564  1.00 92.38           C  
ATOM   1710  HB2 GLU A 106       6.747  17.162   0.147  1.00 92.38           H  
ATOM   1711  HB3 GLU A 106       5.407  17.184   1.273  1.00 92.38           H  
ATOM   1712  O   GLU A 106       5.633  14.098  -1.684  1.00 92.38           O  
ATOM   1713  CG  GLU A 106       6.603  15.382   1.319  1.00 92.38           C  
ATOM   1714  HG2 GLU A 106       7.134  14.753   0.604  1.00 92.38           H  
ATOM   1715  HG3 GLU A 106       7.354  15.802   1.989  1.00 92.38           H  
ATOM   1716  CD  GLU A 106       5.645  14.520   2.156  1.00 92.38           C  
ATOM   1717  OE1 GLU A 106       5.995  13.346   2.414  1.00 92.38           O  
ATOM   1718  OE2 GLU A 106       4.547  14.985   2.523  1.00 92.38           O  
ATOM   1719  N   ASN A 107       6.414  15.990  -2.589  1.00 89.20           N  
ATOM   1720  H   ASN A 107       6.464  16.995  -2.510  1.00 89.20           H  
ATOM   1721  CA  ASN A 107       7.205  15.356  -3.654  1.00 89.20           C  
ATOM   1722  HA  ASN A 107       7.589  16.165  -4.275  1.00 89.20           H  
ATOM   1723  C   ASN A 107       6.409  14.449  -4.620  1.00 89.20           C  
ATOM   1724  CB  ASN A 107       8.425  14.650  -3.026  1.00 89.20           C  
ATOM   1725  HB2 ASN A 107       9.076  14.269  -3.812  1.00 89.20           H  
ATOM   1726  HB3 ASN A 107       8.090  13.805  -2.425  1.00 89.20           H  
ATOM   1727  O   ASN A 107       7.001  13.601  -5.300  1.00 89.20           O  
ATOM   1728  CG  ASN A 107       9.248  15.588  -2.168  1.00 89.20           C  
ATOM   1729  ND2 ASN A 107       9.662  15.165  -0.998  1.00 89.20           N  
ATOM   1730 HD21 ASN A 107      10.167  15.834  -0.434  1.00 89.20           H  
ATOM   1731 HD22 ASN A 107       9.357  14.274  -0.633  1.00 89.20           H  
ATOM   1732  OD1 ASN A 107       9.529  16.710  -2.549  1.00 89.20           O  
ATOM   1733  N   GLY A 108       5.081  14.609  -4.690  1.00 91.99           N  
ATOM   1734  H   GLY A 108       4.645  15.284  -4.079  1.00 91.99           H  
ATOM   1735  CA  GLY A 108       4.194  13.754  -5.484  1.00 91.99           C  
ATOM   1736  HA2 GLY A 108       4.598  13.634  -6.490  1.00 91.99           H  
ATOM   1737  HA3 GLY A 108       3.221  14.240  -5.559  1.00 91.99           H  
ATOM   1738  C   GLY A 108       3.981  12.366  -4.868  1.00 91.99           C  
ATOM   1739  O   GLY A 108       3.541  11.437  -5.554  1.00 91.99           O  
ATOM   1740  N   ARG A 109       4.323  12.184  -3.585  1.00 95.13           N  
ATOM   1741  H   ARG A 109       4.650  12.985  -3.064  1.00 95.13           H  
ATOM   1742  CA  ARG A 109       4.024  10.965  -2.828  1.00 95.13           C  
ATOM   1743  HA  ARG A 109       4.390  10.106  -3.390  1.00 95.13           H  
ATOM   1744  C   ARG A 109       2.511  10.847  -2.685  1.00 95.13           C  
ATOM   1745  CB  ARG A 109       4.750  11.027  -1.474  1.00 95.13           C  
ATOM   1746  HB2 ARG A 109       4.399  11.890  -0.909  1.00 95.13           H  
ATOM   1747  HB3 ARG A 109       5.813  11.165  -1.669  1.00 95.13           H  
ATOM   1748  O   ARG A 109       1.842  11.796  -2.310  1.00 95.13           O  
ATOM   1749  CG  ARG A 109       4.568   9.764  -0.620  1.00 95.13           C  
ATOM   1750  HG2 ARG A 109       3.553   9.722  -0.225  1.00 95.13           H  
ATOM   1751  HG3 ARG A 109       4.736   8.893  -1.253  1.00 95.13           H  
ATOM   1752  CD  ARG A 109       5.581   9.715   0.538  1.00 95.13           C  
ATOM   1753  HD2 ARG A 109       5.600   8.703   0.943  1.00 95.13           H  
ATOM   1754  HD3 ARG A 109       6.578   9.921   0.148  1.00 95.13           H  
ATOM   1755  NE  ARG A 109       5.299  10.682   1.620  1.00 95.13           N  
ATOM   1756  HE  ARG A 109       5.551  11.652   1.493  1.00 95.13           H  
ATOM   1757  NH1 ARG A 109       4.591   9.235   3.265  1.00 95.13           N  
ATOM   1758 HH11 ARG A 109       4.497   8.491   2.589  1.00 95.13           H  
ATOM   1759 HH12 ARG A 109       4.001   9.232   4.084  1.00 95.13           H  
ATOM   1760  NH2 ARG A 109       4.687  11.377   3.695  1.00 95.13           N  
ATOM   1761 HH21 ARG A 109       4.968  12.311   3.432  1.00 95.13           H  
ATOM   1762 HH22 ARG A 109       4.129  11.185   4.514  1.00 95.13           H  
ATOM   1763  CZ  ARG A 109       4.880  10.427   2.844  1.00 95.13           C  
ATOM   1764  N   ARG A 110       1.956   9.681  -2.996  1.00 96.03           N  
ATOM   1765  H   ARG A 110       2.570   8.940  -3.303  1.00 96.03           H  
ATOM   1766  CA  ARG A 110       0.514   9.435  -3.014  1.00 96.03           C  
ATOM   1767  HA  ARG A 110       0.011  10.331  -2.649  1.00 96.03           H  
ATOM   1768  C   ARG A 110       0.125   8.313  -2.071  1.00 96.03           C  
ATOM   1769  CB  ARG A 110       0.028   9.183  -4.447  1.00 96.03           C  
ATOM   1770  HB2 ARG A 110      -0.988   8.789  -4.400  1.00 96.03           H  
ATOM   1771  HB3 ARG A 110       0.664   8.436  -4.923  1.00 96.03           H  
ATOM   1772  O   ARG A 110       0.851   7.315  -1.935  1.00 96.03           O  
ATOM   1773  CG  ARG A 110       0.017  10.470  -5.284  1.00 96.03           C  
ATOM   1774  HG2 ARG A 110      -0.695  11.174  -4.854  1.00 96.03           H  
ATOM   1775  HG3 ARG A 110       1.007  10.926  -5.274  1.00 96.03           H  
ATOM   1776  CD  ARG A 110      -0.377  10.178  -6.733  1.00 96.03           C  
ATOM   1777  HD2 ARG A 110      -1.381   9.755  -6.751  1.00 96.03           H  
ATOM   1778  HD3 ARG A 110       0.322   9.454  -7.151  1.00 96.03           H  
ATOM   1779  NE  ARG A 110      -0.348  11.407  -7.536  1.00 96.03           N  
ATOM   1780  HE  ARG A 110      -0.179  12.287  -7.069  1.00 96.03           H  
ATOM   1781  NH1 ARG A 110      -0.872  10.514  -9.592  1.00 96.03           N  
ATOM   1782 HH11 ARG A 110      -1.030   9.613  -9.163  1.00 96.03           H  
ATOM   1783 HH12 ARG A 110      -1.137  10.677 -10.553  1.00 96.03           H  
ATOM   1784  NH2 ARG A 110      -0.491  12.721  -9.333  1.00 96.03           N  
ATOM   1785 HH21 ARG A 110      -0.690  12.925 -10.301  1.00 96.03           H  
ATOM   1786 HH22 ARG A 110      -0.324  13.473  -8.679  1.00 96.03           H  
ATOM   1787  CZ  ARG A 110      -0.571  11.530  -8.825  1.00 96.03           C  
ATOM   1788  N   ARG A 111      -1.041   8.454  -1.444  1.00 96.17           N  
ATOM   1789  H   ARG A 111      -1.552   9.311  -1.601  1.00 96.17           H  
ATOM   1790  CA  ARG A 111      -1.634   7.460  -0.545  1.00 96.17           C  
ATOM   1791  HA  ARG A 111      -1.168   6.492  -0.726  1.00 96.17           H  
ATOM   1792  C   ARG A 111      -3.114   7.265  -0.837  1.00 96.17           C  
ATOM   1793  CB  ARG A 111      -1.404   7.862   0.922  1.00 96.17           C  
ATOM   1794  HB2 ARG A 111      -1.977   7.196   1.567  1.00 96.17           H  
ATOM   1795  HB3 ARG A 111      -1.782   8.872   1.077  1.00 96.17           H  
ATOM   1796  O   ARG A 111      -3.826   8.212  -1.139  1.00 96.17           O  
ATOM   1797  CG  ARG A 111       0.070   7.810   1.356  1.00 96.17           C  
ATOM   1798  HG2 ARG A 111       0.675   8.460   0.723  1.00 96.17           H  
ATOM   1799  HG3 ARG A 111       0.123   8.188   2.377  1.00 96.17           H  
ATOM   1800  CD  ARG A 111       0.634   6.381   1.318  1.00 96.17           C  
ATOM   1801  HD2 ARG A 111       0.024   5.756   1.971  1.00 96.17           H  
ATOM   1802  HD3 ARG A 111       0.561   5.980   0.307  1.00 96.17           H  
ATOM   1803  NE  ARG A 111       2.028   6.297   1.777  1.00 96.17           N  
ATOM   1804  HE  ARG A 111       2.134   6.030   2.746  1.00 96.17           H  
ATOM   1805  NH1 ARG A 111       3.129   6.633  -0.232  1.00 96.17           N  
ATOM   1806 HH11 ARG A 111       2.264   6.889  -0.686  1.00 96.17           H  
ATOM   1807 HH12 ARG A 111       4.016   6.731  -0.704  1.00 96.17           H  
ATOM   1808  NH2 ARG A 111       4.285   6.206   1.611  1.00 96.17           N  
ATOM   1809 HH21 ARG A 111       4.275   5.851   2.557  1.00 96.17           H  
ATOM   1810 HH22 ARG A 111       5.125   6.200   1.051  1.00 96.17           H  
ATOM   1811  CZ  ARG A 111       3.125   6.385   1.051  1.00 96.17           C  
ATOM   1812  N   LEU A 112      -3.554   6.017  -0.755  1.00 95.70           N  
ATOM   1813  H   LEU A 112      -2.892   5.311  -0.467  1.00 95.70           H  
ATOM   1814  CA  LEU A 112      -4.948   5.612  -0.876  1.00 95.70           C  
ATOM   1815  HA  LEU A 112      -5.528   6.391  -1.371  1.00 95.70           H  
ATOM   1816  C   LEU A 112      -5.506   5.396   0.528  1.00 95.70           C  
ATOM   1817  CB  LEU A 112      -5.039   4.315  -1.699  1.00 95.70           C  
ATOM   1818  HB2 LEU A 112      -4.463   3.549  -1.180  1.00 95.70           H  
ATOM   1819  HB3 LEU A 112      -6.079   3.991  -1.726  1.00 95.70           H  
ATOM   1820  O   LEU A 112      -4.934   4.627   1.305  1.00 95.70           O  
ATOM   1821  CG  LEU A 112      -4.521   4.403  -3.143  1.00 95.70           C  
ATOM   1822  HG  LEU A 112      -3.529   4.853  -3.155  1.00 95.70           H  
ATOM   1823  CD1 LEU A 112      -4.410   2.992  -3.722  1.00 95.70           C  
ATOM   1824 HD11 LEU A 112      -3.694   2.408  -3.144  1.00 95.70           H  
ATOM   1825 HD12 LEU A 112      -5.383   2.501  -3.703  1.00 95.70           H  
ATOM   1826 HD13 LEU A 112      -4.065   3.047  -4.755  1.00 95.70           H  
ATOM   1827  CD2 LEU A 112      -5.450   5.221  -4.034  1.00 95.70           C  
ATOM   1828 HD21 LEU A 112      -5.568   6.231  -3.640  1.00 95.70           H  
ATOM   1829 HD22 LEU A 112      -6.432   4.753  -4.095  1.00 95.70           H  
ATOM   1830 HD23 LEU A 112      -5.038   5.281  -5.041  1.00 95.70           H  
ATOM   1831  N   LEU A 113      -6.629   6.029   0.853  1.00 95.50           N  
ATOM   1832  H   LEU A 113      -7.014   6.697   0.200  1.00 95.50           H  
ATOM   1833  CA  LEU A 113      -7.293   5.833   2.138  1.00 95.50           C  
ATOM   1834  HA  LEU A 113      -6.526   5.771   2.910  1.00 95.50           H  
ATOM   1835  C   LEU A 113      -8.073   4.512   2.143  1.00 95.50           C  
ATOM   1836  CB  LEU A 113      -8.168   7.059   2.427  1.00 95.50           C  
ATOM   1837  HB2 LEU A 113      -7.530   7.941   2.391  1.00 95.50           H  
ATOM   1838  HB3 LEU A 113      -8.925   7.146   1.647  1.00 95.50           H  
ATOM   1839  O   LEU A 113      -9.200   4.441   1.655  1.00 95.50           O  
ATOM   1840  CG  LEU A 113      -8.859   7.014   3.799  1.00 95.50           C  
ATOM   1841  HG  LEU A 113      -9.430   6.091   3.905  1.00 95.50           H  
ATOM   1842  CD1 LEU A 113      -7.844   7.104   4.935  1.00 95.50           C  
ATOM   1843 HD11 LEU A 113      -8.367   7.097   5.891  1.00 95.50           H  
ATOM   1844 HD12 LEU A 113      -7.253   8.016   4.849  1.00 95.50           H  
ATOM   1845 HD13 LEU A 113      -7.184   6.238   4.928  1.00 95.50           H  
ATOM   1846  CD2 LEU A 113      -9.822   8.188   3.933  1.00 95.50           C  
ATOM   1847 HD21 LEU A 113     -10.593   8.118   3.165  1.00 95.50           H  
ATOM   1848 HD22 LEU A 113      -9.276   9.124   3.818  1.00 95.50           H  
ATOM   1849 HD23 LEU A 113     -10.291   8.172   4.917  1.00 95.50           H  
ATOM   1850  N   ALA A 114      -7.478   3.446   2.679  1.00 93.07           N  
ATOM   1851  H   ALA A 114      -6.571   3.560   3.107  1.00 93.07           H  
ATOM   1852  CA  ALA A 114      -8.119   2.131   2.735  1.00 93.07           C  
ATOM   1853  HA  ALA A 114      -8.635   1.950   1.792  1.00 93.07           H  
ATOM   1854  C   ALA A 114      -9.166   2.040   3.855  1.00 93.07           C  
ATOM   1855  CB  ALA A 114      -7.030   1.068   2.891  1.00 93.07           C  
ATOM   1856  HB1 ALA A 114      -7.482   0.077   2.925  1.00 93.07           H  
ATOM   1857  HB2 ALA A 114      -6.358   1.126   2.034  1.00 93.07           H  
ATOM   1858  HB3 ALA A 114      -6.465   1.234   3.808  1.00 93.07           H  
ATOM   1859  O   ALA A 114     -10.178   1.353   3.704  1.00 93.07           O  
ATOM   1860  N   SER A 115      -8.924   2.734   4.970  1.00 92.42           N  
ATOM   1861  H   SER A 115      -8.053   3.243   5.028  1.00 92.42           H  
ATOM   1862  CA  SER A 115      -9.869   2.931   6.071  1.00 92.42           C  
ATOM   1863  HA  SER A 115     -10.866   3.097   5.664  1.00 92.42           H  
ATOM   1864  C   SER A 115      -9.467   4.152   6.899  1.00 92.42           C  
ATOM   1865  CB  SER A 115      -9.901   1.688   6.972  1.00 92.42           C  
ATOM   1866  HB2 SER A 115     -10.763   1.757   7.635  1.00 92.42           H  
ATOM   1867  HB3 SER A 115     -10.010   0.789   6.366  1.00 92.42           H  
ATOM   1868  O   SER A 115      -8.378   4.687   6.722  1.00 92.42           O  
ATOM   1869  OG  SER A 115      -8.733   1.596   7.766  1.00 92.42           O  
ATOM   1870  HG  SER A 115      -8.000   1.305   7.218  1.00 92.42           H  
ATOM   1871  N   ALA A 116     -10.298   4.556   7.858  1.00 93.80           N  
ATOM   1872  H   ALA A 116     -11.204   4.118   7.940  1.00 93.80           H  
ATOM   1873  CA  ALA A 116      -9.977   5.619   8.813  1.00 93.80           C  
ATOM   1874  HA  ALA A 116      -9.813   6.548   8.265  1.00 93.80           H  
ATOM   1875  C   ALA A 116      -8.702   5.376   9.655  1.00 93.80           C  
ATOM   1876  CB  ALA A 116     -11.206   5.795   9.706  1.00 93.80           C  
ATOM   1877  HB1 ALA A 116     -10.982   6.523  10.485  1.00 93.80           H  
ATOM   1878  HB2 ALA A 116     -11.470   4.852  10.183  1.00 93.80           H  
ATOM   1879  HB3 ALA A 116     -12.043   6.158   9.108  1.00 93.80           H  
ATOM   1880  O   ALA A 116      -8.239   6.296  10.318  1.00 93.80           O  
ATOM   1881  N   GLY A 117      -8.125   4.168   9.632  1.00 93.16           N  
ATOM   1882  H   GLY A 117      -8.536   3.450   9.053  1.00 93.16           H  
ATOM   1883  CA  GLY A 117      -6.878   3.837  10.329  1.00 93.16           C  
ATOM   1884  HA2 GLY A 117      -6.440   4.735  10.763  1.00 93.16           H  
ATOM   1885  HA3 GLY A 117      -7.100   3.147  11.143  1.00 93.16           H  
ATOM   1886  C   GLY A 117      -5.804   3.195   9.447  1.00 93.16           C  
ATOM   1887  O   GLY A 117      -4.844   2.652   9.981  1.00 93.16           O  
ATOM   1888  N   GLU A 118      -5.955   3.193   8.119  1.00 94.89           N  
ATOM   1889  H   GLU A 118      -6.714   3.713   7.704  1.00 94.89           H  
ATOM   1890  CA  GLU A 118      -4.965   2.569   7.233  1.00 94.89           C  
ATOM   1891  HA  GLU A 118      -3.990   2.617   7.717  1.00 94.89           H  
ATOM   1892  C   GLU A 118      -4.845   3.310   5.901  1.00 94.89           C  
ATOM   1893  CB  GLU A 118      -5.297   1.078   7.025  1.00 94.89           C  
ATOM   1894  HB2 GLU A 118      -6.236   0.992   6.478  1.00 94.89           H  
ATOM   1895  HB3 GLU A 118      -5.427   0.614   8.002  1.00 94.89           H  
ATOM   1896  O   GLU A 118      -5.829   3.492   5.174  1.00 94.89           O  
ATOM   1897  CG  GLU A 118      -4.192   0.311   6.271  1.00 94.89           C  
ATOM   1898  HG2 GLU A 118      -4.154   0.663   5.241  1.00 94.89           H  
ATOM   1899  HG3 GLU A 118      -3.233   0.527   6.742  1.00 94.89           H  
ATOM   1900  CD  GLU A 118      -4.416  -1.214   6.268  1.00 94.89           C  
ATOM   1901  OE1 GLU A 118      -3.415  -1.978   6.271  1.00 94.89           O  
ATOM   1902  OE2 GLU A 118      -5.588  -1.649   6.235  1.00 94.89           O  
ATOM   1903  N   LEU A 119      -3.607   3.673   5.569  1.00 96.11           N  
ATOM   1904  H   LEU A 119      -2.858   3.448   6.208  1.00 96.11           H  
ATOM   1905  CA  LEU A 119      -3.214   4.153   4.253  1.00 96.11           C  
ATOM   1906  HA  LEU A 119      -4.104   4.449   3.698  1.00 96.11           H  
ATOM   1907  C   LEU A 119      -2.540   3.031   3.461  1.00 96.11           C  
ATOM   1908  CB  LEU A 119      -2.294   5.379   4.376  1.00 96.11           C  
ATOM   1909  HB2 LEU A 119      -1.980   5.681   3.377  1.00 96.11           H  
ATOM   1910  HB3 LEU A 119      -1.401   5.086   4.928  1.00 96.11           H  
ATOM   1911  O   LEU A 119      -1.893   2.135   4.005  1.00 96.11           O  
ATOM   1912  CG  LEU A 119      -2.909   6.593   5.085  1.00 96.11           C  
ATOM   1913  HG  LEU A 119      -3.181   6.313   6.102  1.00 96.11           H  
ATOM   1914  CD1 LEU A 119      -1.874   7.708   5.163  1.00 96.11           C  
ATOM   1915 HD11 LEU A 119      -0.998   7.355   5.707  1.00 96.11           H  
ATOM   1916 HD12 LEU A 119      -1.559   8.012   4.164  1.00 96.11           H  
ATOM   1917 HD13 LEU A 119      -2.284   8.567   5.694  1.00 96.11           H  
ATOM   1918  CD2 LEU A 119      -4.148   7.120   4.358  1.00 96.11           C  
ATOM   1919 HD21 LEU A 119      -4.935   6.367   4.394  1.00 96.11           H  
ATOM   1920 HD22 LEU A 119      -3.909   7.359   3.322  1.00 96.11           H  
ATOM   1921 HD23 LEU A 119      -4.514   8.015   4.862  1.00 96.11           H  
ATOM   1922  N   GLN A 120      -2.682   3.095   2.143  1.00 95.34           N  
ATOM   1923  H   GLN A 120      -3.273   3.825   1.771  1.00 95.34           H  
ATOM   1924  CA  GLN A 120      -2.000   2.217   1.199  1.00 95.34           C  
ATOM   1925  HA  GLN A 120      -1.285   1.591   1.734  1.00 95.34           H  
ATOM   1926  C   GLN A 120      -1.194   3.038   0.199  1.00 95.34           C  
ATOM   1927  CB  GLN A 120      -3.017   1.300   0.514  1.00 95.34           C  
ATOM   1928  HB2 GLN A 120      -3.844   1.888   0.117  1.00 95.34           H  
ATOM   1929  HB3 GLN A 120      -2.529   0.783  -0.312  1.00 95.34           H  
ATOM   1930  O   GLN A 120      -1.509   4.198  -0.073  1.00 95.34           O  
ATOM   1931  CG  GLN A 120      -3.565   0.266   1.506  1.00 95.34           C  
ATOM   1932  HG2 GLN A 120      -2.732  -0.267   1.964  1.00 95.34           H  
ATOM   1933  HG3 GLN A 120      -4.104   0.775   2.304  1.00 95.34           H  
ATOM   1934  CD  GLN A 120      -4.489  -0.759   0.864  1.00 95.34           C  
ATOM   1935  NE2 GLN A 120      -5.107  -1.605   1.658  1.00 95.34           N  
ATOM   1936 HE21 GLN A 120      -4.976  -1.546   2.658  1.00 95.34           H  
ATOM   1937 HE22 GLN A 120      -5.631  -2.349   1.221  1.00 95.34           H  
ATOM   1938  OE1 GLN A 120      -4.658  -0.854  -0.341  1.00 95.34           O  
ATOM   1939  N   LYS A 121      -0.137   2.451  -0.369  1.00 94.94           N  
ATOM   1940  H   LYS A 121       0.036   1.475  -0.176  1.00 94.94           H  
ATOM   1941  CA  LYS A 121       0.726   3.170  -1.312  1.00 94.94           C  
ATOM   1942  HA  LYS A 121       1.025   4.105  -0.837  1.00 94.94           H  
ATOM   1943  C   LYS A 121      -0.052   3.506  -2.584  1.00 94.94           C  
ATOM   1944  CB  LYS A 121       1.986   2.345  -1.604  1.00 94.94           C  
ATOM   1945  HB2 LYS A 121       1.728   1.465  -2.194  1.00 94.94           H  
ATOM   1946  HB3 LYS A 121       2.425   2.019  -0.661  1.00 94.94           H  
ATOM   1947  O   LYS A 121      -0.616   2.596  -3.181  1.00 94.94           O  
ATOM   1948  CG  LYS A 121       3.004   3.221  -2.346  1.00 94.94           C  
ATOM   1949  HG2 LYS A 121       2.590   3.578  -3.289  1.00 94.94           H  
ATOM   1950  HG3 LYS A 121       3.201   4.098  -1.729  1.00 94.94           H  
ATOM   1951  CD  LYS A 121       4.352   2.535  -2.599  1.00 94.94           C  
ATOM   1952  HD2 LYS A 121       5.042   3.316  -2.920  1.00 94.94           H  
ATOM   1953  HD3 LYS A 121       4.734   2.143  -1.657  1.00 94.94           H  
ATOM   1954  CE  LYS A 121       4.414   1.428  -3.651  1.00 94.94           C  
ATOM   1955  HE2 LYS A 121       5.314   1.594  -4.244  1.00 94.94           H  
ATOM   1956  HE3 LYS A 121       4.529   0.457  -3.169  1.00 94.94           H  
ATOM   1957  NZ  LYS A 121       3.262   1.397  -4.557  1.00 94.94           N  
ATOM   1958  HZ1 LYS A 121       2.516   0.816  -4.201  1.00 94.94           H  
ATOM   1959  HZ2 LYS A 121       3.560   0.969  -5.422  1.00 94.94           H  
ATOM   1960  HZ3 LYS A 121       2.937   2.311  -4.839  1.00 94.94           H  
ATOM   1961  N   GLY A 122      -0.025   4.772  -3.011  1.00 94.67           N  
ATOM   1962  H   GLY A 122       0.414   5.467  -2.423  1.00 94.67           H  
ATOM   1963  CA  GLY A 122      -0.712   5.266  -4.213  1.00 94.67           C  
ATOM   1964  HA2 GLY A 122      -1.480   4.557  -4.521  1.00 94.67           H  
ATOM   1965  HA3 GLY A 122      -1.215   6.200  -3.964  1.00 94.67           H  
ATOM   1966  C   GLY A 122       0.189   5.538  -5.428  1.00 94.67           C  
ATOM   1967  O   GLY A 122      -0.324   5.813  -6.504  1.00 94.67           O  
ATOM   1968  N   ASN A 123       1.518   5.485  -5.289  1.00 94.99           N  
ATOM   1969  H   ASN A 123       1.899   5.338  -4.365  1.00 94.99           H  
ATOM   1970  CA  ASN A 123       2.452   5.593  -6.424  1.00 94.99           C  
ATOM   1971  HA  ASN A 123       2.002   6.200  -7.210  1.00 94.99           H  
ATOM   1972  C   ASN A 123       2.766   4.217  -7.015  1.00 94.99           C  
ATOM   1973  CB  ASN A 123       3.761   6.256  -5.970  1.00 94.99           C  
ATOM   1974  HB2 ASN A 123       4.256   5.612  -5.243  1.00 94.99           H  
ATOM   1975  HB3 ASN A 123       4.425   6.374  -6.826  1.00 94.99           H  
ATOM   1976  O   ASN A 123       2.728   3.236  -6.284  1.00 94.99           O  
ATOM   1977  CG  ASN A 123       3.549   7.606  -5.334  1.00 94.99           C  
ATOM   1978  ND2 ASN A 123       3.416   8.650  -6.120  1.00 94.99           N  
ATOM   1979 HD21 ASN A 123       3.471   8.555  -7.124  1.00 94.99           H  
ATOM   1980 HD22 ASN A 123       3.348   9.575  -5.721  1.00 94.99           H  
ATOM   1981  OD1 ASN A 123       3.503   7.703  -4.119  1.00 94.99           O  
ATOM   1982  N   GLU A 124       3.203   4.140  -8.266  1.00 91.68           N  
ATOM   1983  H   GLU A 124       3.225   4.964  -8.849  1.00 91.68           H  
ATOM   1984  CA  GLU A 124       3.756   2.923  -8.872  1.00 91.68           C  
ATOM   1985  HA  GLU A 124       3.985   2.194  -8.096  1.00 91.68           H  
ATOM   1986  C   GLU A 124       5.072   3.252  -9.586  1.00 91.68           C  
ATOM   1987  CB  GLU A 124       2.708   2.295  -9.795  1.00 91.68           C  
ATOM   1988  HB2 GLU A 124       1.806   2.139  -9.203  1.00 91.68           H  
ATOM   1989  HB3 GLU A 124       2.478   2.980 -10.611  1.00 91.68           H  
ATOM   1990  O   GLU A 124       5.252   4.370 -10.074  1.00 91.68           O  
ATOM   1991  CG  GLU A 124       3.164   0.944 -10.364  1.00 91.68           C  
ATOM   1992  HG2 GLU A 124       3.923   1.116 -11.127  1.00 91.68           H  
ATOM   1993  HG3 GLU A 124       3.617   0.368  -9.557  1.00 91.68           H  
ATOM   1994  CD  GLU A 124       2.004   0.136 -10.962  1.00 91.68           C  
ATOM   1995  OE1 GLU A 124       2.187  -1.094 -11.078  1.00 91.68           O  
ATOM   1996  OE2 GLU A 124       0.933   0.732 -11.209  1.00 91.68           O  
ATOM   1997  N   LEU A 125       6.017   2.309  -9.588  1.00 95.65           N  
ATOM   1998  H   LEU A 125       5.778   1.382  -9.265  1.00 95.65           H  
ATOM   1999  CA  LEU A 125       7.271   2.472 -10.317  1.00 95.65           C  
ATOM   2000  HA  LEU A 125       7.583   3.514 -10.253  1.00 95.65           H  
ATOM   2001  C   LEU A 125       7.036   2.122 -11.789  1.00 95.65           C  
ATOM   2002  CB  LEU A 125       8.370   1.598  -9.682  1.00 95.65           C  
ATOM   2003  HB2 LEU A 125       8.007   0.571  -9.648  1.00 95.65           H  
ATOM   2004  HB3 LEU A 125       8.550   1.937  -8.662  1.00 95.65           H  
ATOM   2005  O   LEU A 125       6.785   0.967 -12.115  1.00 95.65           O  
ATOM   2006  CG  LEU A 125       9.702   1.618 -10.464  1.00 95.65           C  
ATOM   2007  HG  LEU A 125       9.522   1.407 -11.518  1.00 95.65           H  
ATOM   2008  CD1 LEU A 125      10.431   2.955 -10.350  1.00 95.65           C  
ATOM   2009 HD11 LEU A 125      10.772   3.108  -9.327  1.00 95.65           H  
ATOM   2010 HD12 LEU A 125       9.782   3.778 -10.649  1.00 95.65           H  
ATOM   2011 HD13 LEU A 125      11.298   2.950 -11.011  1.00 95.65           H  
ATOM   2012  CD2 LEU A 125      10.636   0.538  -9.927  1.00 95.65           C  
ATOM   2013 HD21 LEU A 125      10.854   0.720  -8.875  1.00 95.65           H  
ATOM   2014 HD22 LEU A 125      11.572   0.556 -10.487  1.00 95.65           H  
ATOM   2015 HD23 LEU A 125      10.171  -0.439 -10.053  1.00 95.65           H  
ATOM   2016  N   ALA A 126       7.189   3.104 -12.673  1.00 94.14           N  
ATOM   2017  H   ALA A 126       7.361   4.041 -12.339  1.00 94.14           H  
ATOM   2018  CA  ALA A 126       7.219   2.876 -14.112  1.00 94.14           C  
ATOM   2019  HA  ALA A 126       6.629   1.991 -14.350  1.00 94.14           H  
ATOM   2020  C   ALA A 126       8.662   2.638 -14.574  1.00 94.14           C  
ATOM   2021  CB  ALA A 126       6.566   4.067 -14.818  1.00 94.14           C  
ATOM   2022  HB1 ALA A 126       7.122   4.980 -14.607  1.00 94.14           H  
ATOM   2023  HB2 ALA A 126       6.561   3.895 -15.895  1.00 94.14           H  
ATOM   2024  HB3 ALA A 126       5.538   4.180 -14.474  1.00 94.14           H  
ATOM   2025  O   ALA A 126       9.535   3.485 -14.372  1.00 94.14           O  
ATOM   2026  N   LEU A 127       8.918   1.491 -15.203  1.00 96.27           N  
ATOM   2027  H   LEU A 127       8.160   0.842 -15.360  1.00 96.27           H  
ATOM   2028  CA  LEU A 127      10.227   1.182 -15.772  1.00 96.27           C  
ATOM   2029  HA  LEU A 127      10.988   1.719 -15.204  1.00 96.27           H  
ATOM   2030  C   LEU A 127      10.309   1.601 -17.245  1.00 96.27           C  
ATOM   2031  CB  LEU A 127      10.530  -0.313 -15.663  1.00 96.27           C  
ATOM   2032  HB2 LEU A 127      11.441  -0.523 -16.223  1.00 96.27           H  
ATOM   2033  HB3 LEU A 127       9.713  -0.854 -16.140  1.00 96.27           H  
ATOM   2034  O   LEU A 127       9.408   1.280 -18.019  1.00 96.27           O  
ATOM   2035  CG  LEU A 127      10.710  -0.846 -14.237  1.00 96.27           C  
ATOM   2036  HG  LEU A 127       9.791  -0.679 -13.675  1.00 96.27           H  
ATOM   2037  CD1 LEU A 127      10.952  -2.352 -14.342  1.00 96.27           C  
ATOM   2038 HD11 LEU A 127      12.004  -2.596 -14.197  1.00 96.27           H  
ATOM   2039 HD12 LEU A 127      10.329  -2.841 -13.594  1.00 96.27           H  
ATOM   2040 HD13 LEU A 127      10.636  -2.746 -15.308  1.00 96.27           H  
ATOM   2041  CD2 LEU A 127      11.878  -0.184 -13.495  1.00 96.27           C  
ATOM   2042 HD21 LEU A 127      12.787  -0.241 -14.093  1.00 96.27           H  
ATOM   2043 HD22 LEU A 127      12.041  -0.698 -12.548  1.00 96.27           H  
ATOM   2044 HD23 LEU A 127      11.641   0.858 -13.280  1.00 96.27           H  
ATOM   2045  N   PRO A 128      11.422   2.220 -17.673  1.00 97.67           N  
ATOM   2046  CA  PRO A 128      11.753   2.356 -19.086  1.00 97.67           C  
ATOM   2047  HA  PRO A 128      11.050   3.057 -19.537  1.00 97.67           H  
ATOM   2048  C   PRO A 128      11.713   1.024 -19.851  1.00 97.67           C  
ATOM   2049  CB  PRO A 128      13.159   2.963 -19.103  1.00 97.67           C  
ATOM   2050  HB2 PRO A 128      13.910   2.175 -19.039  1.00 97.67           H  
ATOM   2051  HB3 PRO A 128      13.323   3.576 -19.990  1.00 97.67           H  
ATOM   2052  O   PRO A 128      12.199   0.000 -19.364  1.00 97.67           O  
ATOM   2053  CG  PRO A 128      13.196   3.797 -17.823  1.00 97.67           C  
ATOM   2054  HG2 PRO A 128      14.212   3.929 -17.450  1.00 97.67           H  
ATOM   2055  HG3 PRO A 128      12.735   4.767 -18.011  1.00 97.67           H  
ATOM   2056  CD  PRO A 128      12.327   3.008 -16.846  1.00 97.67           C  
ATOM   2057  HD2 PRO A 128      12.934   2.366 -16.208  1.00 97.67           H  
ATOM   2058  HD3 PRO A 128      11.765   3.700 -16.219  1.00 97.67           H  
ATOM   2059  N   THR A 129      11.229   1.058 -21.097  1.00 97.76           N  
ATOM   2060  H   THR A 129      10.765   1.901 -21.405  1.00 97.76           H  
ATOM   2061  CA  THR A 129      11.027  -0.125 -21.959  1.00 97.76           C  
ATOM   2062  HA  THR A 129      10.225  -0.728 -21.532  1.00 97.76           H  
ATOM   2063  C   THR A 129      12.264  -1.015 -22.084  1.00 97.76           C  
ATOM   2064  CB  THR A 129      10.594   0.320 -23.366  1.00 97.76           C  
ATOM   2065  HB  THR A 129      11.421   0.836 -23.853  1.00 97.76           H  
ATOM   2066  O   THR A 129      12.142  -2.235 -22.081  1.00 97.76           O  
ATOM   2067  CG2 THR A 129      10.138  -0.832 -24.259  1.00 97.76           C  
ATOM   2068 HG21 THR A 129       9.330  -1.381 -23.776  1.00 97.76           H  
ATOM   2069 HG22 THR A 129       9.788  -0.444 -25.216  1.00 97.76           H  
ATOM   2070 HG23 THR A 129      10.967  -1.514 -24.453  1.00 97.76           H  
ATOM   2071  OG1 THR A 129       9.516   1.216 -23.250  1.00 97.76           O  
ATOM   2072  HG1 THR A 129       9.066   1.257 -24.097  1.00 97.76           H  
ATOM   2073  N   LYS A 130      13.470  -0.434 -22.128  1.00 97.97           N  
ATOM   2074  H   LYS A 130      13.506   0.575 -22.117  1.00 97.97           H  
ATOM   2075  CA  LYS A 130      14.731  -1.194 -22.210  1.00 97.97           C  
ATOM   2076  HA  LYS A 130      14.682  -1.844 -23.084  1.00 97.97           H  
ATOM   2077  C   LYS A 130      14.951  -2.136 -21.015  1.00 97.97           C  
ATOM   2078  CB  LYS A 130      15.914  -0.228 -22.410  1.00 97.97           C  
ATOM   2079  HB2 LYS A 130      15.725   0.382 -23.293  1.00 97.97           H  
ATOM   2080  HB3 LYS A 130      16.807  -0.822 -22.605  1.00 97.97           H  
ATOM   2081  O   LYS A 130      15.455  -3.241 -21.188  1.00 97.97           O  
ATOM   2082  CG  LYS A 130      16.181   0.693 -21.207  1.00 97.97           C  
ATOM   2083  HG2 LYS A 130      16.396   0.081 -20.330  1.00 97.97           H  
ATOM   2084  HG3 LYS A 130      15.302   1.304 -21.004  1.00 97.97           H  
ATOM   2085  CD  LYS A 130      17.389   1.607 -21.444  1.00 97.97           C  
ATOM   2086  HD2 LYS A 130      18.246   0.990 -21.714  1.00 97.97           H  
ATOM   2087  HD3 LYS A 130      17.182   2.308 -22.252  1.00 97.97           H  
ATOM   2088  CE  LYS A 130      17.682   2.359 -20.143  1.00 97.97           C  
ATOM   2089  HE2 LYS A 130      17.586   1.634 -19.335  1.00 97.97           H  
ATOM   2090  HE3 LYS A 130      16.932   3.134 -19.986  1.00 97.97           H  
ATOM   2091  NZ  LYS A 130      19.051   2.926 -20.100  1.00 97.97           N  
ATOM   2092  HZ1 LYS A 130      19.167   3.689 -20.751  1.00 97.97           H  
ATOM   2093  HZ2 LYS A 130      19.726   2.206 -20.314  1.00 97.97           H  
ATOM   2094  HZ3 LYS A 130      19.262   3.237 -19.162  1.00 97.97           H  
ATOM   2095  N   TYR A 131      14.535  -1.726 -19.816  1.00 98.34           N  
ATOM   2096  H   TYR A 131      14.034  -0.852 -19.748  1.00 98.34           H  
ATOM   2097  CA  TYR A 131      14.657  -2.542 -18.608  1.00 98.34           C  
ATOM   2098  HA  TYR A 131      15.622  -3.049 -18.605  1.00 98.34           H  
ATOM   2099  C   TYR A 131      13.590  -3.631 -18.563  1.00 98.34           C  
ATOM   2100  CB  TYR A 131      14.560  -1.647 -17.370  1.00 98.34           C  
ATOM   2101  HB2 TYR A 131      13.578  -1.174 -17.365  1.00 98.34           H  
ATOM   2102  HB3 TYR A 131      14.605  -2.282 -16.485  1.00 98.34           H  
ATOM   2103  O   TYR A 131      13.891  -4.765 -18.199  1.00 98.34           O  
ATOM   2104  CG  TYR A 131      15.628  -0.574 -17.251  1.00 98.34           C  
ATOM   2105  CD1 TYR A 131      16.975  -0.834 -17.570  1.00 98.34           C  
ATOM   2106  HD1 TYR A 131      17.276  -1.820 -17.892  1.00 98.34           H  
ATOM   2107  CD2 TYR A 131      15.261   0.704 -16.803  1.00 98.34           C  
ATOM   2108  HD2 TYR A 131      14.230   0.883 -16.536  1.00 98.34           H  
ATOM   2109  CE1 TYR A 131      17.945   0.180 -17.447  1.00 98.34           C  
ATOM   2110  HE1 TYR A 131      18.984  -0.023 -17.662  1.00 98.34           H  
ATOM   2111  CE2 TYR A 131      16.221   1.727 -16.698  1.00 98.34           C  
ATOM   2112  HE2 TYR A 131      15.929   2.723 -16.398  1.00 98.34           H  
ATOM   2113  OH  TYR A 131      18.481   2.469 -16.963  1.00 98.34           O  
ATOM   2114  HH  TYR A 131      18.225   3.156 -16.343  1.00 98.34           H  
ATOM   2115  CZ  TYR A 131      17.569   1.462 -17.002  1.00 98.34           C  
ATOM   2116  N   VAL A 132      12.367  -3.311 -19.001  1.00 97.79           N  
ATOM   2117  H   VAL A 132      12.188  -2.355 -19.275  1.00 97.79           H  
ATOM   2118  CA  VAL A 132      11.297  -4.304 -19.173  1.00 97.79           C  
ATOM   2119  HA  VAL A 132      11.119  -4.797 -18.217  1.00 97.79           H  
ATOM   2120  C   VAL A 132      11.730  -5.384 -20.169  1.00 97.79           C  
ATOM   2121  CB  VAL A 132       9.984  -3.636 -19.627  1.00 97.79           C  
ATOM   2122  HB  VAL A 132      10.136  -3.151 -20.591  1.00 97.79           H  
ATOM   2123  O   VAL A 132      11.596  -6.571 -19.879  1.00 97.79           O  
ATOM   2124  CG1 VAL A 132       8.861  -4.669 -19.779  1.00 97.79           C  
ATOM   2125 HG11 VAL A 132       7.915  -4.166 -19.979  1.00 97.79           H  
ATOM   2126 HG12 VAL A 132       9.072  -5.337 -20.614  1.00 97.79           H  
ATOM   2127 HG13 VAL A 132       8.765  -5.257 -18.866  1.00 97.79           H  
ATOM   2128  CG2 VAL A 132       9.523  -2.568 -18.624  1.00 97.79           C  
ATOM   2129 HG21 VAL A 132       9.381  -3.013 -17.640  1.00 97.79           H  
ATOM   2130 HG22 VAL A 132      10.255  -1.763 -18.558  1.00 97.79           H  
ATOM   2131 HG23 VAL A 132       8.582  -2.131 -18.957  1.00 97.79           H  
ATOM   2132  N   ASN A 133      12.320  -4.983 -21.301  1.00 97.33           N  
ATOM   2133  H   ASN A 133      12.367  -3.993 -21.494  1.00 97.33           H  
ATOM   2134  CA  ASN A 133      12.827  -5.903 -22.317  1.00 97.33           C  
ATOM   2135  HA  ASN A 133      12.009  -6.547 -22.639  1.00 97.33           H  
ATOM   2136  C   ASN A 133      13.928  -6.817 -21.762  1.00 97.33           C  
ATOM   2137  CB  ASN A 133      13.320  -5.095 -23.529  1.00 97.33           C  
ATOM   2138  HB2 ASN A 133      14.195  -4.507 -23.252  1.00 97.33           H  
ATOM   2139  HB3 ASN A 133      12.534  -4.419 -23.864  1.00 97.33           H  
ATOM   2140  O   ASN A 133      13.846  -8.033 -21.922  1.00 97.33           O  
ATOM   2141  CG  ASN A 133      13.663  -6.008 -24.694  1.00 97.33           C  
ATOM   2142  ND2 ASN A 133      14.813  -5.842 -25.302  1.00 97.33           N  
ATOM   2143 HD21 ASN A 133      15.022  -6.488 -26.050  1.00 97.33           H  
ATOM   2144 HD22 ASN A 133      15.502  -5.186 -24.964  1.00 97.33           H  
ATOM   2145  OD1 ASN A 133      12.896  -6.878 -25.064  1.00 97.33           O  
ATOM   2146  N   LEU A 134      14.915  -6.265 -21.044  1.00 98.15           N  
ATOM   2147  H   LEU A 134      14.961  -5.260 -20.955  1.00 98.15           H  
ATOM   2148  CA  LEU A 134      15.939  -7.086 -20.397  1.00 98.15           C  
ATOM   2149  HA  LEU A 134      16.464  -7.646 -21.170  1.00 98.15           H  
ATOM   2150  C   LEU A 134      15.330  -8.106 -19.431  1.00 98.15           C  
ATOM   2151  CB  LEU A 134      16.949  -6.200 -19.658  1.00 98.15           C  
ATOM   2152  HB2 LEU A 134      16.410  -5.551 -18.968  1.00 98.15           H  
ATOM   2153  HB3 LEU A 134      17.473  -5.574 -20.380  1.00 98.15           H  
ATOM   2154  O   LEU A 134      15.671  -9.281 -19.511  1.00 98.15           O  
ATOM   2155  CG  LEU A 134      17.971  -7.036 -18.856  1.00 98.15           C  
ATOM   2156  HG  LEU A 134      17.473  -7.683 -18.133  1.00 98.15           H  
ATOM   2157  CD1 LEU A 134      18.882  -7.872 -19.757  1.00 98.15           C  
ATOM   2158 HD11 LEU A 134      19.353  -7.243 -20.513  1.00 98.15           H  
ATOM   2159 HD12 LEU A 134      19.659  -8.347 -19.159  1.00 98.15           H  
ATOM   2160 HD13 LEU A 134      18.301  -8.652 -20.248  1.00 98.15           H  
ATOM   2161  CD2 LEU A 134      18.852  -6.095 -18.081  1.00 98.15           C  
ATOM   2162 HD21 LEU A 134      19.540  -6.657 -17.449  1.00 98.15           H  
ATOM   2163 HD22 LEU A 134      19.417  -5.546 -18.834  1.00 98.15           H  
ATOM   2164 HD23 LEU A 134      18.253  -5.430 -17.459  1.00 98.15           H  
ATOM   2165  N   LEU A 135      14.443  -7.680 -18.527  1.00 97.85           N  
ATOM   2166  H   LEU A 135      14.197  -6.701 -18.516  1.00 97.85           H  
ATOM   2167  CA  LEU A 135      13.835  -8.571 -17.533  1.00 97.85           C  
ATOM   2168  HA  LEU A 135      14.623  -9.056 -16.957  1.00 97.85           H  
ATOM   2169  C   LEU A 135      13.024  -9.690 -18.192  1.00 97.85           C  
ATOM   2170  CB  LEU A 135      12.932  -7.750 -16.600  1.00 97.85           C  
ATOM   2171  HB2 LEU A 135      12.304  -8.435 -16.030  1.00 97.85           H  
ATOM   2172  HB3 LEU A 135      12.275  -7.133 -17.213  1.00 97.85           H  
ATOM   2173  O   LEU A 135      13.111 -10.848 -17.777  1.00 97.85           O  
ATOM   2174  CG  LEU A 135      13.685  -6.852 -15.607  1.00 97.85           C  
ATOM   2175  HG  LEU A 135      14.436  -6.256 -16.125  1.00 97.85           H  
ATOM   2176  CD1 LEU A 135      12.671  -5.919 -14.951  1.00 97.85           C  
ATOM   2177 HD11 LEU A 135      11.824  -6.504 -14.592  1.00 97.85           H  
ATOM   2178 HD12 LEU A 135      13.133  -5.382 -14.122  1.00 97.85           H  
ATOM   2179 HD13 LEU A 135      12.316  -5.198 -15.687  1.00 97.85           H  
ATOM   2180  CD2 LEU A 135      14.377  -7.666 -14.512  1.00 97.85           C  
ATOM   2181 HD21 LEU A 135      14.925  -6.997 -13.849  1.00 97.85           H  
ATOM   2182 HD22 LEU A 135      13.642  -8.225 -13.934  1.00 97.85           H  
ATOM   2183 HD23 LEU A 135      15.086  -8.366 -14.955  1.00 97.85           H  
ATOM   2184  N   TYR A 136      12.273  -9.367 -19.246  1.00 96.26           N  
ATOM   2185  H   TYR A 136      12.225  -8.398 -19.528  1.00 96.26           H  
ATOM   2186  CA  TYR A 136      11.532 -10.353 -20.024  1.00 96.26           C  
ATOM   2187  HA  TYR A 136      10.869 -10.904 -19.357  1.00 96.26           H  
ATOM   2188  C   TYR A 136      12.466 -11.372 -20.690  1.00 96.26           C  
ATOM   2189  CB  TYR A 136      10.673  -9.636 -21.069  1.00 96.26           C  
ATOM   2190  HB2 TYR A 136       9.953  -8.993 -20.561  1.00 96.26           H  
ATOM   2191  HB3 TYR A 136      11.305  -9.000 -21.688  1.00 96.26           H  
ATOM   2192  O   TYR A 136      12.288 -12.580 -20.525  1.00 96.26           O  
ATOM   2193  CG  TYR A 136       9.927 -10.611 -21.952  1.00 96.26           C  
ATOM   2194  CD1 TYR A 136      10.408 -10.906 -23.243  1.00 96.26           C  
ATOM   2195  HD1 TYR A 136      11.278 -10.394 -23.627  1.00 96.26           H  
ATOM   2196  CD2 TYR A 136       8.792 -11.274 -21.451  1.00 96.26           C  
ATOM   2197  HD2 TYR A 136       8.433 -11.051 -20.457  1.00 96.26           H  
ATOM   2198  CE1 TYR A 136       9.751 -11.868 -24.033  1.00 96.26           C  
ATOM   2199  HE1 TYR A 136      10.106 -12.100 -25.026  1.00 96.26           H  
ATOM   2200  CE2 TYR A 136       8.131 -12.235 -22.238  1.00 96.26           C  
ATOM   2201  HE2 TYR A 136       7.264 -12.749 -21.849  1.00 96.26           H  
ATOM   2202  OH  TYR A 136       7.982 -13.464 -24.293  1.00 96.26           O  
ATOM   2203  HH  TYR A 136       7.240 -13.851 -23.821  1.00 96.26           H  
ATOM   2204  CZ  TYR A 136       8.613 -12.533 -23.531  1.00 96.26           C  
ATOM   2205  N   LEU A 137      13.497 -10.910 -21.401  1.00 95.79           N  
ATOM   2206  H   LEU A 137      13.615  -9.911 -21.495  1.00 95.79           H  
ATOM   2207  CA  LEU A 137      14.432 -11.797 -22.088  1.00 95.79           C  
ATOM   2208  HA  LEU A 137      13.858 -12.501 -22.692  1.00 95.79           H  
ATOM   2209  C   LEU A 137      15.229 -12.641 -21.081  1.00 95.79           C  
ATOM   2210  CB  LEU A 137      15.334 -10.966 -23.018  1.00 95.79           C  
ATOM   2211  HB2 LEU A 137      15.836 -10.205 -22.420  1.00 95.79           H  
ATOM   2212  HB3 LEU A 137      16.103 -11.616 -23.435  1.00 95.79           H  
ATOM   2213  O   LEU A 137      15.302 -13.861 -21.224  1.00 95.79           O  
ATOM   2214  CG  LEU A 137      14.596 -10.268 -24.182  1.00 95.79           C  
ATOM   2215  HG  LEU A 137      13.803  -9.632 -23.788  1.00 95.79           H  
ATOM   2216  CD1 LEU A 137      15.582  -9.389 -24.946  1.00 95.79           C  
ATOM   2217 HD11 LEU A 137      16.422  -9.977 -25.315  1.00 95.79           H  
ATOM   2218 HD12 LEU A 137      15.076  -8.913 -25.786  1.00 95.79           H  
ATOM   2219 HD13 LEU A 137      15.942  -8.605 -24.280  1.00 95.79           H  
ATOM   2220  CD2 LEU A 137      13.939 -11.234 -25.168  1.00 95.79           C  
ATOM   2221 HD21 LEU A 137      14.695 -11.864 -25.636  1.00 95.79           H  
ATOM   2222 HD22 LEU A 137      13.182 -11.840 -24.670  1.00 95.79           H  
ATOM   2223 HD23 LEU A 137      13.448 -10.656 -25.951  1.00 95.79           H  
ATOM   2224  N   ALA A 138      15.757 -12.035 -20.021  1.00 96.70           N  
ATOM   2225  H   ALA A 138      15.645 -11.035 -19.932  1.00 96.70           H  
ATOM   2226  CA  ALA A 138      16.541 -12.727 -19.005  1.00 96.70           C  
ATOM   2227  HA  ALA A 138      17.345 -13.272 -19.498  1.00 96.70           H  
ATOM   2228  C   ALA A 138      15.725 -13.756 -18.199  1.00 96.70           C  
ATOM   2229  CB  ALA A 138      17.174 -11.677 -18.098  1.00 96.70           C  
ATOM   2230  HB1 ALA A 138      16.398 -11.059 -17.646  1.00 96.70           H  
ATOM   2231  HB2 ALA A 138      17.735 -12.186 -17.314  1.00 96.70           H  
ATOM   2232  HB3 ALA A 138      17.847 -11.044 -18.675  1.00 96.70           H  
ATOM   2233  O   ALA A 138      16.207 -14.861 -17.970  1.00 96.70           O  
ATOM   2234  N   SER A 139      14.470 -13.475 -17.832  1.00 96.05           N  
ATOM   2235  H   SER A 139      14.098 -12.554 -18.020  1.00 96.05           H  
ATOM   2236  CA  SER A 139      13.607 -14.464 -17.143  1.00 96.05           C  
ATOM   2237  HA  SER A 139      14.122 -14.805 -16.244  1.00 96.05           H  
ATOM   2238  C   SER A 139      13.320 -15.712 -17.992  1.00 96.05           C  
ATOM   2239  CB  SER A 139      12.288 -13.831 -16.693  1.00 96.05           C  
ATOM   2240  HB2 SER A 139      11.634 -14.605 -16.289  1.00 96.05           H  
ATOM   2241  HB3 SER A 139      12.492 -13.107 -15.904  1.00 96.05           H  
ATOM   2242  O   SER A 139      13.101 -16.806 -17.464  1.00 96.05           O  
ATOM   2243  OG  SER A 139      11.638 -13.181 -17.766  1.00 96.05           O  
ATOM   2244  HG  SER A 139      12.045 -12.315 -17.846  1.00 96.05           H  
ATOM   2245  N   HIS A 140      13.418 -15.579 -19.315  1.00 93.16           N  
ATOM   2246  H   HIS A 140      13.565 -14.646 -19.675  1.00 93.16           H  
ATOM   2247  CA  HIS A 140      13.258 -16.669 -20.273  1.00 93.16           C  
ATOM   2248  HA  HIS A 140      12.809 -17.522 -19.766  1.00 93.16           H  
ATOM   2249  C   HIS A 140      14.597 -17.173 -20.832  1.00 93.16           C  
ATOM   2250  CB  HIS A 140      12.275 -16.233 -21.375  1.00 93.16           C  
ATOM   2251  HB2 HIS A 140      12.179 -17.026 -22.117  1.00 93.16           H  
ATOM   2252  HB3 HIS A 140      12.655 -15.341 -21.872  1.00 93.16           H  
ATOM   2253  O   HIS A 140      14.578 -17.782 -21.898  1.00 93.16           O  
ATOM   2254  CG  HIS A 140      10.899 -15.939 -20.844  1.00 93.16           C  
ATOM   2255  CD2 HIS A 140       9.819 -16.780 -20.852  1.00 93.16           C  
ATOM   2256  HD2 HIS A 140       9.795 -17.777 -21.265  1.00 93.16           H  
ATOM   2257  ND1 HIS A 140      10.506 -14.782 -20.216  1.00 93.16           N  
ATOM   2258  HD1 HIS A 140      11.085 -13.974 -20.034  1.00 93.16           H  
ATOM   2259  CE1 HIS A 140       9.228 -14.924 -19.840  1.00 93.16           C  
ATOM   2260  HE1 HIS A 140       8.658 -14.180 -19.303  1.00 93.16           H  
ATOM   2261  NE2 HIS A 140       8.758 -16.124 -20.219  1.00 93.16           N  
ATOM   2262  N   TYR A 141      15.750 -16.896 -20.199  1.00 91.92           N  
ATOM   2263  H   TYR A 141      15.694 -16.358 -19.346  1.00 91.92           H  
ATOM   2264  CA  TYR A 141      17.101 -17.067 -20.780  1.00 91.92           C  
ATOM   2265  HA  TYR A 141      17.270 -16.262 -21.495  1.00 91.92           H  
ATOM   2266  C   TYR A 141      17.315 -18.383 -21.554  1.00 91.92           C  
ATOM   2267  CB  TYR A 141      18.172 -16.870 -19.696  1.00 91.92           C  
ATOM   2268  HB2 TYR A 141      18.155 -17.722 -19.016  1.00 91.92           H  
ATOM   2269  HB3 TYR A 141      17.942 -15.976 -19.116  1.00 91.92           H  
ATOM   2270  O   TYR A 141      17.828 -18.342 -22.667  1.00 91.92           O  
ATOM   2271  CG  TYR A 141      19.580 -16.660 -20.223  1.00 91.92           C  
ATOM   2272  CD1 TYR A 141      20.536 -17.680 -20.080  1.00 91.92           C  
ATOM   2273  HD1 TYR A 141      20.275 -18.602 -19.582  1.00 91.92           H  
ATOM   2274  CD2 TYR A 141      19.948 -15.443 -20.833  1.00 91.92           C  
ATOM   2275  HD2 TYR A 141      19.226 -14.646 -20.937  1.00 91.92           H  
ATOM   2276  CE1 TYR A 141      21.829 -17.528 -20.605  1.00 91.92           C  
ATOM   2277  HE1 TYR A 141      22.536 -18.343 -20.543  1.00 91.92           H  
ATOM   2278  CE2 TYR A 141      21.263 -15.266 -21.315  1.00 91.92           C  
ATOM   2279  HE2 TYR A 141      21.569 -14.347 -21.793  1.00 91.92           H  
ATOM   2280  OH  TYR A 141      23.436 -16.186 -21.764  1.00 91.92           O  
ATOM   2281  HH  TYR A 141      23.878 -17.035 -21.835  1.00 91.92           H  
ATOM   2282  CZ  TYR A 141      22.196 -16.320 -21.228  1.00 91.92           C  
ATOM   2283  N   ASN A 142      16.797 -19.500 -21.029  1.00 85.12           N  
ATOM   2284  H   ASN A 142      16.329 -19.417 -20.138  1.00 85.12           H  
ATOM   2285  CA  ASN A 142      16.939 -20.848 -21.600  1.00 85.12           C  
ATOM   2286  HA  ASN A 142      17.728 -20.839 -22.353  1.00 85.12           H  
ATOM   2287  C   ASN A 142      15.668 -21.386 -22.298  1.00 85.12           C  
ATOM   2288  CB  ASN A 142      17.360 -21.814 -20.468  1.00 85.12           C  
ATOM   2289  HB2 ASN A 142      17.514 -22.807 -20.890  1.00 85.12           H  
ATOM   2290  HB3 ASN A 142      16.554 -21.880 -19.738  1.00 85.12           H  
ATOM   2291  O   ASN A 142      15.564 -22.590 -22.506  1.00 85.12           O  
ATOM   2292  CG  ASN A 142      18.643 -21.443 -19.756  1.00 85.12           C  
ATOM   2293  ND2 ASN A 142      18.860 -21.952 -18.567  1.00 85.12           N  
ATOM   2294 HD21 ASN A 142      18.308 -22.737 -18.252  1.00 85.12           H  
ATOM   2295 HD22 ASN A 142      19.774 -21.754 -18.187  1.00 85.12           H  
ATOM   2296  OD1 ASN A 142      19.462 -20.684 -20.226  1.00 85.12           O  
ATOM   2297  N   SER A 143      14.627 -20.571 -22.511  1.00 75.34           N  
ATOM   2298  H   SER A 143      14.734 -19.586 -22.314  1.00 75.34           H  
ATOM   2299  CA  SER A 143      13.288 -21.090 -22.845  1.00 75.34           C  
ATOM   2300  HA  SER A 143      13.419 -22.000 -23.431  1.00 75.34           H  
ATOM   2301  C   SER A 143      12.434 -20.164 -23.720  1.00 75.34           C  
ATOM   2302  CB  SER A 143      12.550 -21.485 -21.554  1.00 75.34           C  
ATOM   2303  HB2 SER A 143      11.659 -22.056 -21.815  1.00 75.34           H  
ATOM   2304  HB3 SER A 143      13.194 -22.119 -20.945  1.00 75.34           H  
ATOM   2305  O   SER A 143      11.333 -19.768 -23.323  1.00 75.34           O  
ATOM   2306  OG  SER A 143      12.159 -20.345 -20.805  1.00 75.34           O  
ATOM   2307  HG  SER A 143      11.593 -19.843 -21.395  1.00 75.34           H  
ATOM   2308  N   LEU A 144      12.888 -19.825 -24.926  1.00 65.66           N  
ATOM   2309  H   LEU A 144      13.749 -20.243 -25.251  1.00 65.66           H  
ATOM   2310  CA  LEU A 144      11.978 -19.311 -25.956  1.00 65.66           C  
ATOM   2311  HA  LEU A 144      11.009 -19.069 -25.519  1.00 65.66           H  
ATOM   2312  C   LEU A 144      11.713 -20.429 -26.961  1.00 65.66           C  
ATOM   2313  CB  LEU A 144      12.533 -18.026 -26.591  1.00 65.66           C  
ATOM   2314  HB2 LEU A 144      13.570 -18.203 -26.876  1.00 65.66           H  
ATOM   2315  HB3 LEU A 144      11.976 -17.807 -27.502  1.00 65.66           H  
ATOM   2316  O   LEU A 144      12.636 -21.079 -27.416  1.00 65.66           O  
ATOM   2317  CG  LEU A 144      12.448 -16.807 -25.654  1.00 65.66           C  
ATOM   2318  HG  LEU A 144      12.907 -17.056 -24.698  1.00 65.66           H  
ATOM   2319  CD1 LEU A 144      13.211 -15.629 -26.262  1.00 65.66           C  
ATOM   2320 HD11 LEU A 144      14.240 -15.917 -26.479  1.00 65.66           H  
ATOM   2321 HD12 LEU A 144      12.751 -15.347 -27.209  1.00 65.66           H  
ATOM   2322 HD13 LEU A 144      13.184 -14.765 -25.599  1.00 65.66           H  
ATOM   2323  CD2 LEU A 144      11.014 -16.337 -25.393  1.00 65.66           C  
ATOM   2324 HD21 LEU A 144      10.467 -17.092 -24.828  1.00 65.66           H  
ATOM   2325 HD22 LEU A 144      11.022 -15.423 -24.799  1.00 65.66           H  
ATOM   2326 HD23 LEU A 144      10.504 -16.142 -26.336  1.00 65.66           H  
ATOM   2327  N   LYS A 145      10.444 -20.669 -27.310  1.00 65.04           N  
ATOM   2328  H   LYS A 145       9.731 -20.085 -26.897  1.00 65.04           H  
ATOM   2329  CA  LYS A 145      10.022 -21.707 -28.274  1.00 65.04           C  
ATOM   2330  HA  LYS A 145      10.554 -22.631 -28.046  1.00 65.04           H  
ATOM   2331  C   LYS A 145      10.408 -21.371 -29.732  1.00 65.04           C  
ATOM   2332  CB  LYS A 145       8.505 -21.953 -28.155  1.00 65.04           C  
ATOM   2333  HB2 LYS A 145       7.980 -21.016 -28.343  1.00 65.04           H  
ATOM   2334  HB3 LYS A 145       8.214 -22.660 -28.932  1.00 65.04           H  
ATOM   2335  O   LYS A 145       9.601 -21.569 -30.635  1.00 65.04           O  
ATOM   2336  CG  LYS A 145       8.035 -22.543 -26.821  1.00 65.04           C  
ATOM   2337  HG2 LYS A 145       8.235 -21.844 -26.010  1.00 65.04           H  
ATOM   2338  HG3 LYS A 145       8.565 -23.477 -26.634  1.00 65.04           H  
ATOM   2339  CD  LYS A 145       6.526 -22.814 -26.916  1.00 65.04           C  
ATOM   2340  HD2 LYS A 145       6.335 -23.448 -27.782  1.00 65.04           H  
ATOM   2341  HD3 LYS A 145       6.003 -21.867 -27.052  1.00 65.04           H  
ATOM   2342  CE  LYS A 145       6.006 -23.517 -25.661  1.00 65.04           C  
ATOM   2343  HE2 LYS A 145       6.576 -24.435 -25.520  1.00 65.04           H  
ATOM   2344  HE3 LYS A 145       6.189 -22.875 -24.799  1.00 65.04           H  
ATOM   2345  NZ  LYS A 145       4.559 -23.828 -25.781  1.00 65.04           N  
ATOM   2346  HZ1 LYS A 145       4.227 -24.301 -24.953  1.00 65.04           H  
ATOM   2347  HZ2 LYS A 145       4.397 -24.430 -26.576  1.00 65.04           H  
ATOM   2348  HZ3 LYS A 145       4.022 -22.982 -25.908  1.00 65.04           H  
ATOM   2349  N   LYS A 146      11.570 -20.763 -29.951  1.00 68.91           N  
ATOM   2350  H   LYS A 146      12.262 -20.822 -29.218  1.00 68.91           H  
ATOM   2351  CA  LYS A 146      12.002 -20.198 -31.231  1.00 68.91           C  
ATOM   2352  HA  LYS A 146      11.222 -20.323 -31.982  1.00 68.91           H  
ATOM   2353  C   LYS A 146      13.218 -20.944 -31.791  1.00 68.91           C  
ATOM   2354  CB  LYS A 146      12.256 -18.700 -31.052  1.00 68.91           C  
ATOM   2355  HB2 LYS A 146      12.947 -18.534 -30.225  1.00 68.91           H  
ATOM   2356  HB3 LYS A 146      12.737 -18.345 -31.963  1.00 68.91           H  
ATOM   2357  O   LYS A 146      13.635 -21.953 -31.231  1.00 68.91           O  
ATOM   2358  CG  LYS A 146      10.974 -17.874 -30.849  1.00 68.91           C  
ATOM   2359  HG2 LYS A 146      10.220 -18.182 -31.573  1.00 68.91           H  
ATOM   2360  HG3 LYS A 146      10.594 -18.012 -29.837  1.00 68.91           H  
ATOM   2361  CD  LYS A 146      11.333 -16.406 -31.091  1.00 68.91           C  
ATOM   2362  HD2 LYS A 146      11.749 -16.334 -32.096  1.00 68.91           H  
ATOM   2363  HD3 LYS A 146      12.106 -16.101 -30.385  1.00 68.91           H  
ATOM   2364  CE  LYS A 146      10.162 -15.432 -31.029  1.00 68.91           C  
ATOM   2365  HE2 LYS A 146       9.353 -15.824 -31.645  1.00 68.91           H  
ATOM   2366  HE3 LYS A 146       9.818 -15.339 -29.999  1.00 68.91           H  
ATOM   2367  NZ  LYS A 146      10.627 -14.129 -31.566  1.00 68.91           N  
ATOM   2368  HZ1 LYS A 146      11.009 -14.269 -32.490  1.00 68.91           H  
ATOM   2369  HZ2 LYS A 146      11.401 -13.770 -31.026  1.00 68.91           H  
ATOM   2370  HZ3 LYS A 146       9.889 -13.441 -31.620  1.00 68.91           H  
ATOM   2371  N   SER A 147      13.712 -20.490 -32.943  1.00 78.59           N  
ATOM   2372  H   SER A 147      13.411 -19.584 -33.272  1.00 78.59           H  
ATOM   2373  CA  SER A 147      14.899 -21.047 -33.591  1.00 78.59           C  
ATOM   2374  HA  SER A 147      14.727 -22.113 -33.743  1.00 78.59           H  
ATOM   2375  C   SER A 147      16.158 -20.854 -32.721  1.00 78.59           C  
ATOM   2376  CB  SER A 147      15.089 -20.378 -34.960  1.00 78.59           C  
ATOM   2377  HB2 SER A 147      15.843 -20.917 -35.534  1.00 78.59           H  
ATOM   2378  HB3 SER A 147      14.148 -20.392 -35.509  1.00 78.59           H  
ATOM   2379  O   SER A 147      16.183 -19.950 -31.883  1.00 78.59           O  
ATOM   2380  OG  SER A 147      15.518 -19.045 -34.774  1.00 78.59           O  
ATOM   2381  HG  SER A 147      15.350 -18.511 -35.554  1.00 78.59           H  
ATOM   2382  N   PRO A 148      17.226 -21.645 -32.935  1.00 81.36           N  
ATOM   2383  CA  PRO A 148      18.505 -21.449 -32.244  1.00 81.36           C  
ATOM   2384  HA  PRO A 148      18.362 -21.624 -31.178  1.00 81.36           H  
ATOM   2385  C   PRO A 148      19.103 -20.044 -32.436  1.00 81.36           C  
ATOM   2386  CB  PRO A 148      19.436 -22.524 -32.817  1.00 81.36           C  
ATOM   2387  HB2 PRO A 148      20.139 -22.884 -32.065  1.00 81.36           H  
ATOM   2388  HB3 PRO A 148      19.975 -22.137 -33.682  1.00 81.36           H  
ATOM   2389  O   PRO A 148      19.690 -19.492 -31.511  1.00 81.36           O  
ATOM   2390  CG  PRO A 148      18.480 -23.625 -33.271  1.00 81.36           C  
ATOM   2391  HG2 PRO A 148      18.913 -24.240 -34.060  1.00 81.36           H  
ATOM   2392  HG3 PRO A 148      18.197 -24.238 -32.415  1.00 81.36           H  
ATOM   2393  CD  PRO A 148      17.268 -22.841 -33.762  1.00 81.36           C  
ATOM   2394  HD2 PRO A 148      17.409 -22.559 -34.805  1.00 81.36           H  
ATOM   2395  HD3 PRO A 148      16.371 -23.449 -33.645  1.00 81.36           H  
ATOM   2396  N   GLU A 149      18.910 -19.438 -33.611  1.00 80.94           N  
ATOM   2397  H   GLU A 149      18.401 -19.925 -34.335  1.00 80.94           H  
ATOM   2398  CA  GLU A 149      19.380 -18.078 -33.915  1.00 80.94           C  
ATOM   2399  HA  GLU A 149      20.447 -18.010 -33.704  1.00 80.94           H  
ATOM   2400  C   GLU A 149      18.667 -17.021 -33.053  1.00 80.94           C  
ATOM   2401  CB  GLU A 149      19.151 -17.824 -35.414  1.00 80.94           C  
ATOM   2402  HB2 GLU A 149      19.597 -18.644 -35.976  1.00 80.94           H  
ATOM   2403  HB3 GLU A 149      18.079 -17.814 -35.611  1.00 80.94           H  
ATOM   2404  O   GLU A 149      19.304 -16.117 -32.512  1.00 80.94           O  
ATOM   2405  CG  GLU A 149      19.772 -16.505 -35.898  1.00 80.94           C  
ATOM   2406  HG2 GLU A 149      19.359 -15.685 -35.310  1.00 80.94           H  
ATOM   2407  HG3 GLU A 149      20.846 -16.539 -35.720  1.00 80.94           H  
ATOM   2408  CD  GLU A 149      19.511 -16.216 -37.385  1.00 80.94           C  
ATOM   2409  OE1 GLU A 149      19.914 -15.112 -37.818  1.00 80.94           O  
ATOM   2410  OE2 GLU A 149      18.890 -17.064 -38.070  1.00 80.94           O  
ATOM   2411  N   ASP A 150      17.350 -17.167 -32.853  1.00 82.87           N  
ATOM   2412  H   ASP A 150      16.878 -17.943 -33.294  1.00 82.87           H  
ATOM   2413  CA  ASP A 150      16.581 -16.302 -31.952  1.00 82.87           C  
ATOM   2414  HA  ASP A 150      16.710 -15.261 -32.249  1.00 82.87           H  
ATOM   2415  C   ASP A 150      17.051 -16.440 -30.492  1.00 82.87           C  
ATOM   2416  CB  ASP A 150      15.088 -16.665 -32.017  1.00 82.87           C  
ATOM   2417  HB2 ASP A 150      14.979 -17.748 -31.955  1.00 82.87           H  
ATOM   2418  HB3 ASP A 150      14.597 -16.248 -31.137  1.00 82.87           H  
ATOM   2419  O   ASP A 150      17.015 -15.469 -29.730  1.00 82.87           O  
ATOM   2420  CG  ASP A 150      14.322 -16.143 -33.235  1.00 82.87           C  
ATOM   2421  OD1 ASP A 150      14.401 -14.926 -33.495  1.00 82.87           O  
ATOM   2422  OD2 ASP A 150      13.444 -16.883 -33.740  1.00 82.87           O  
ATOM   2423  N   GLU A 151      17.473 -17.639 -30.074  1.00 86.42           N  
ATOM   2424  H   GLU A 151      17.495 -18.397 -30.742  1.00 86.42           H  
ATOM   2425  CA  GLU A 151      18.032 -17.867 -28.739  1.00 86.42           C  
ATOM   2426  HA  GLU A 151      17.370 -17.406 -28.006  1.00 86.42           H  
ATOM   2427  C   GLU A 151      19.396 -17.193 -28.574  1.00 86.42           C  
ATOM   2428  CB  GLU A 151      18.130 -19.364 -28.404  1.00 86.42           C  
ATOM   2429  HB2 GLU A 151      18.637 -19.456 -27.444  1.00 86.42           H  
ATOM   2430  HB3 GLU A 151      18.726 -19.879 -29.158  1.00 86.42           H  
ATOM   2431  O   GLU A 151      19.606 -16.515 -27.565  1.00 86.42           O  
ATOM   2432  CG  GLU A 151      16.754 -20.035 -28.283  1.00 86.42           C  
ATOM   2433  HG2 GLU A 151      16.129 -19.415 -27.640  1.00 86.42           H  
ATOM   2434  HG3 GLU A 151      16.279 -20.079 -29.263  1.00 86.42           H  
ATOM   2435  CD  GLU A 151      16.834 -21.450 -27.688  1.00 86.42           C  
ATOM   2436  OE1 GLU A 151      15.844 -21.827 -27.016  1.00 86.42           O  
ATOM   2437  OE2 GLU A 151      17.882 -22.117 -27.832  1.00 86.42           O  
ATOM   2438  N   GLU A 152      20.286 -17.311 -29.562  1.00 89.32           N  
ATOM   2439  H   GLU A 152      20.051 -17.893 -30.353  1.00 89.32           H  
ATOM   2440  CA  GLU A 152      21.615 -16.692 -29.545  1.00 89.32           C  
ATOM   2441  HA  GLU A 152      22.139 -17.018 -28.646  1.00 89.32           H  
ATOM   2442  C   GLU A 152      21.524 -15.163 -29.494  1.00 89.32           C  
ATOM   2443  CB  GLU A 152      22.422 -17.173 -30.760  1.00 89.32           C  
ATOM   2444  HB2 GLU A 152      21.944 -16.822 -31.675  1.00 89.32           H  
ATOM   2445  HB3 GLU A 152      22.422 -18.263 -30.762  1.00 89.32           H  
ATOM   2446  O   GLU A 152      22.081 -14.548 -28.584  1.00 89.32           O  
ATOM   2447  CG  GLU A 152      23.878 -16.679 -30.715  1.00 89.32           C  
ATOM   2448  HG2 GLU A 152      24.316 -16.988 -29.766  1.00 89.32           H  
ATOM   2449  HG3 GLU A 152      23.884 -15.590 -30.750  1.00 89.32           H  
ATOM   2450  CD  GLU A 152      24.743 -17.215 -31.868  1.00 89.32           C  
ATOM   2451  OE1 GLU A 152      25.974 -16.992 -31.806  1.00 89.32           O  
ATOM   2452  OE2 GLU A 152      24.187 -17.843 -32.798  1.00 89.32           O  
ATOM   2453  N   GLN A 153      20.740 -14.537 -30.381  1.00 90.40           N  
ATOM   2454  H   GLN A 153      20.299 -15.094 -31.099  1.00 90.40           H  
ATOM   2455  CA  GLN A 153      20.544 -13.078 -30.388  1.00 90.40           C  
ATOM   2456  HA  GLN A 153      21.500 -12.586 -30.569  1.00 90.40           H  
ATOM   2457  C   GLN A 153      19.997 -12.564 -29.051  1.00 90.40           C  
ATOM   2458  CB  GLN A 153      19.553 -12.698 -31.495  1.00 90.40           C  
ATOM   2459  HB2 GLN A 153      18.649 -13.299 -31.393  1.00 90.40           H  
ATOM   2460  HB3 GLN A 153      19.282 -11.650 -31.369  1.00 90.40           H  
ATOM   2461  O   GLN A 153      20.375 -11.503 -28.546  1.00 90.40           O  
ATOM   2462  CG  GLN A 153      20.118 -12.874 -32.911  1.00 90.40           C  
ATOM   2463  HG2 GLN A 153      20.427 -13.907 -33.066  1.00 90.40           H  
ATOM   2464  HG3 GLN A 153      20.997 -12.240 -33.033  1.00 90.40           H  
ATOM   2465  CD  GLN A 153      19.102 -12.499 -33.989  1.00 90.40           C  
ATOM   2466  NE2 GLN A 153      19.352 -12.843 -35.233  1.00 90.40           N  
ATOM   2467 HE21 GLN A 153      20.104 -13.477 -35.463  1.00 90.40           H  
ATOM   2468 HE22 GLN A 153      18.621 -12.685 -35.912  1.00 90.40           H  
ATOM   2469  OE1 GLN A 153      18.088 -11.858 -33.741  1.00 90.40           O  
ATOM   2470  N   LYS A 154      19.098 -13.336 -28.445  1.00 90.65           N  
ATOM   2471  H   LYS A 154      18.829 -14.187 -28.917  1.00 90.65           H  
ATOM   2472  CA  LYS A 154      18.495 -13.021 -27.156  1.00 90.65           C  
ATOM   2473  HA  LYS A 154      18.175 -11.979 -27.166  1.00 90.65           H  
ATOM   2474  C   LYS A 154      19.490 -13.165 -26.005  1.00 90.65           C  
ATOM   2475  CB  LYS A 154      17.267 -13.922 -27.052  1.00 90.65           C  
ATOM   2476  HB2 LYS A 154      17.545 -14.952 -27.277  1.00 90.65           H  
ATOM   2477  HB3 LYS A 154      16.559 -13.604 -27.818  1.00 90.65           H  
ATOM   2478  O   LYS A 154      19.506 -12.313 -25.112  1.00 90.65           O  
ATOM   2479  CG  LYS A 154      16.564 -13.871 -25.709  1.00 90.65           C  
ATOM   2480  HG2 LYS A 154      15.493 -13.957 -25.891  1.00 90.65           H  
ATOM   2481  HG3 LYS A 154      16.765 -12.922 -25.213  1.00 90.65           H  
ATOM   2482  CD  LYS A 154      17.001 -15.034 -24.833  1.00 90.65           C  
ATOM   2483  HD2 LYS A 154      16.904 -15.987 -25.353  1.00 90.65           H  
ATOM   2484  HD3 LYS A 154      18.042 -14.909 -24.536  1.00 90.65           H  
ATOM   2485  CE  LYS A 154      16.131 -14.974 -23.607  1.00 90.65           C  
ATOM   2486  HE2 LYS A 154      16.753 -15.142 -22.728  1.00 90.65           H  
ATOM   2487  HE3 LYS A 154      15.723 -13.967 -23.511  1.00 90.65           H  
ATOM   2488  NZ  LYS A 154      15.054 -15.959 -23.696  1.00 90.65           N  
ATOM   2489  HZ1 LYS A 154      14.429 -15.870 -22.907  1.00 90.65           H  
ATOM   2490  HZ2 LYS A 154      15.433 -16.894 -23.650  1.00 90.65           H  
ATOM   2491  HZ3 LYS A 154      14.541 -15.858 -24.560  1.00 90.65           H  
ATOM   2492  N   GLN A 155      20.295 -14.226 -25.997  1.00 94.23           N  
ATOM   2493  H   GLN A 155      20.245 -14.879 -26.765  1.00 94.23           H  
ATOM   2494  CA  GLN A 155      21.348 -14.412 -25.000  1.00 94.23           C  
ATOM   2495  HA  GLN A 155      20.915 -14.327 -24.003  1.00 94.23           H  
ATOM   2496  C   GLN A 155      22.407 -13.317 -25.126  1.00 94.23           C  
ATOM   2497  CB  GLN A 155      21.985 -15.799 -25.139  1.00 94.23           C  
ATOM   2498  HB2 GLN A 155      22.251 -15.979 -26.180  1.00 94.23           H  
ATOM   2499  HB3 GLN A 155      22.899 -15.819 -24.545  1.00 94.23           H  
ATOM   2500  O   GLN A 155      22.789 -12.734 -24.112  1.00 94.23           O  
ATOM   2501  CG  GLN A 155      21.058 -16.918 -24.639  1.00 94.23           C  
ATOM   2502  HG2 GLN A 155      20.131 -16.927 -25.212  1.00 94.23           H  
ATOM   2503  HG3 GLN A 155      20.792 -16.737 -23.597  1.00 94.23           H  
ATOM   2504  CD  GLN A 155      21.700 -18.297 -24.731  1.00 94.23           C  
ATOM   2505  NE2 GLN A 155      20.965 -19.344 -24.433  1.00 94.23           N  
ATOM   2506 HE21 GLN A 155      21.393 -20.237 -24.630  1.00 94.23           H  
ATOM   2507 HE22 GLN A 155      19.974 -19.245 -24.264  1.00 94.23           H  
ATOM   2508  OE1 GLN A 155      22.873 -18.465 -25.010  1.00 94.23           O  
ATOM   2509  N   GLU A 156      22.796 -12.970 -26.352  1.00 95.63           N  
ATOM   2510  H   GLU A 156      22.493 -13.530 -27.136  1.00 95.63           H  
ATOM   2511  CA  GLU A 156      23.725 -11.881 -26.641  1.00 95.63           C  
ATOM   2512  HA  GLU A 156      24.660 -12.090 -26.122  1.00 95.63           H  
ATOM   2513  C   GLU A 156      23.196 -10.547 -26.107  1.00 95.63           C  
ATOM   2514  CB  GLU A 156      24.001 -11.838 -28.155  1.00 95.63           C  
ATOM   2515  HB2 GLU A 156      24.347 -12.819 -28.481  1.00 95.63           H  
ATOM   2516  HB3 GLU A 156      23.074 -11.619 -28.685  1.00 95.63           H  
ATOM   2517  O   GLU A 156      23.880  -9.880 -25.330  1.00 95.63           O  
ATOM   2518  CG  GLU A 156      25.049 -10.789 -28.559  1.00 95.63           C  
ATOM   2519  HG2 GLU A 156      25.193 -10.843 -29.638  1.00 95.63           H  
ATOM   2520  HG3 GLU A 156      24.649  -9.801 -28.334  1.00 95.63           H  
ATOM   2521  CD  GLU A 156      26.411 -10.965 -27.861  1.00 95.63           C  
ATOM   2522  OE1 GLU A 156      27.156  -9.959 -27.795  1.00 95.63           O  
ATOM   2523  OE2 GLU A 156      26.688 -12.061 -27.329  1.00 95.63           O  
ATOM   2524  N   TYR A 157      21.933 -10.201 -26.391  1.00 96.75           N  
ATOM   2525  H   TYR A 157      21.426 -10.757 -27.064  1.00 96.75           H  
ATOM   2526  CA  TYR A 157      21.312  -8.992 -25.842  1.00 96.75           C  
ATOM   2527  HA  TYR A 157      21.870  -8.130 -26.207  1.00 96.75           H  
ATOM   2528  C   TYR A 157      21.357  -8.964 -24.309  1.00 96.75           C  
ATOM   2529  CB  TYR A 157      19.860  -8.872 -26.321  1.00 96.75           C  
ATOM   2530  HB2 TYR A 157      19.847  -8.889 -27.410  1.00 96.75           H  
ATOM   2531  HB3 TYR A 157      19.289  -9.734 -25.974  1.00 96.75           H  
ATOM   2532  O   TYR A 157      21.733  -7.954 -23.713  1.00 96.75           O  
ATOM   2533  CG  TYR A 157      19.185  -7.598 -25.838  1.00 96.75           C  
ATOM   2534  CD1 TYR A 157      18.508  -7.566 -24.601  1.00 96.75           C  
ATOM   2535  HD1 TYR A 157      18.452  -8.461 -23.999  1.00 96.75           H  
ATOM   2536  CD2 TYR A 157      19.280  -6.428 -26.612  1.00 96.75           C  
ATOM   2537  HD2 TYR A 157      19.815  -6.450 -27.550  1.00 96.75           H  
ATOM   2538  CE1 TYR A 157      17.911  -6.372 -24.149  1.00 96.75           C  
ATOM   2539  HE1 TYR A 157      17.388  -6.341 -23.205  1.00 96.75           H  
ATOM   2540  CE2 TYR A 157      18.692  -5.230 -26.164  1.00 96.75           C  
ATOM   2541  HE2 TYR A 157      18.776  -4.337 -26.766  1.00 96.75           H  
ATOM   2542  OH  TYR A 157      17.394  -4.057 -24.528  1.00 96.75           O  
ATOM   2543  HH  TYR A 157      17.667  -3.334 -25.097  1.00 96.75           H  
ATOM   2544  CZ  TYR A 157      18.004  -5.204 -24.933  1.00 96.75           C  
ATOM   2545  N   VAL A 158      20.983 -10.064 -23.648  1.00 97.28           N  
ATOM   2546  H   VAL A 158      20.720 -10.875 -24.190  1.00 97.28           H  
ATOM   2547  CA  VAL A 158      20.999 -10.151 -22.180  1.00 97.28           C  
ATOM   2548  HA  VAL A 158      20.425  -9.318 -21.774  1.00 97.28           H  
ATOM   2549  C   VAL A 158      22.423 -10.007 -21.635  1.00 97.28           C  
ATOM   2550  CB  VAL A 158      20.342 -11.464 -21.718  1.00 97.28           C  
ATOM   2551  HB  VAL A 158      20.769 -12.294 -22.281  1.00 97.28           H  
ATOM   2552  O   VAL A 158      22.626  -9.296 -20.650  1.00 97.28           O  
ATOM   2553  CG1 VAL A 158      20.551 -11.730 -20.225  1.00 97.28           C  
ATOM   2554 HG11 VAL A 158      21.600 -11.962 -20.042  1.00 97.28           H  
ATOM   2555 HG12 VAL A 158      20.261 -10.854 -19.645  1.00 97.28           H  
ATOM   2556 HG13 VAL A 158      19.957 -12.587 -19.906  1.00 97.28           H  
ATOM   2557  CG2 VAL A 158      18.826 -11.444 -21.963  1.00 97.28           C  
ATOM   2558 HG21 VAL A 158      18.351 -10.699 -21.325  1.00 97.28           H  
ATOM   2559 HG22 VAL A 158      18.406 -12.427 -21.751  1.00 97.28           H  
ATOM   2560 HG23 VAL A 158      18.618 -11.198 -23.005  1.00 97.28           H  
ATOM   2561  N   ASN A 159      23.411 -10.641 -22.270  1.00 96.34           N  
ATOM   2562  H   ASN A 159      23.188 -11.179 -23.095  1.00 96.34           H  
ATOM   2563  CA  ASN A 159      24.808 -10.596 -21.843  1.00 96.34           C  
ATOM   2564  HA  ASN A 159      24.841 -10.807 -20.774  1.00 96.34           H  
ATOM   2565  C   ASN A 159      25.425  -9.203 -22.009  1.00 96.34           C  
ATOM   2566  CB  ASN A 159      25.604 -11.688 -22.575  1.00 96.34           C  
ATOM   2567  HB2 ASN A 159      26.673 -11.516 -22.443  1.00 96.34           H  
ATOM   2568  HB3 ASN A 159      25.394 -11.641 -23.644  1.00 96.34           H  
ATOM   2569  O   ASN A 159      26.083  -8.729 -21.081  1.00 96.34           O  
ATOM   2570  CG  ASN A 159      25.296 -13.078 -22.045  1.00 96.34           C  
ATOM   2571  ND2 ASN A 159      25.204 -14.056 -22.907  1.00 96.34           N  
ATOM   2572 HD21 ASN A 159      24.813 -14.929 -22.581  1.00 96.34           H  
ATOM   2573 HD22 ASN A 159      25.274 -13.860 -23.896  1.00 96.34           H  
ATOM   2574  OD1 ASN A 159      25.170 -13.294 -20.841  1.00 96.34           O  
ATOM   2575  N   GLN A 160      25.142  -8.518 -23.119  1.00 97.83           N  
ATOM   2576  H   GLN A 160      24.641  -8.989 -23.859  1.00 97.83           H  
ATOM   2577  CA  GLN A 160      25.575  -7.138 -23.364  1.00 97.83           C  
ATOM   2578  HA  GLN A 160      26.660  -7.081 -23.274  1.00 97.83           H  
ATOM   2579  C   GLN A 160      24.976  -6.138 -22.362  1.00 97.83           C  
ATOM   2580  CB  GLN A 160      25.176  -6.730 -24.788  1.00 97.83           C  
ATOM   2581  HB2 GLN A 160      24.122  -6.959 -24.946  1.00 97.83           H  
ATOM   2582  HB3 GLN A 160      25.307  -5.653 -24.891  1.00 97.83           H  
ATOM   2583  O   GLN A 160      25.604  -5.130 -22.040  1.00 97.83           O  
ATOM   2584  CG  GLN A 160      26.016  -7.415 -25.878  1.00 97.83           C  
ATOM   2585  HG2 GLN A 160      27.066  -7.155 -25.741  1.00 97.83           H  
ATOM   2586  HG3 GLN A 160      25.930  -8.499 -25.802  1.00 97.83           H  
ATOM   2587  CD  GLN A 160      25.596  -6.988 -27.282  1.00 97.83           C  
ATOM   2588  NE2 GLN A 160      26.260  -7.468 -28.303  1.00 97.83           N  
ATOM   2589 HE21 GLN A 160      26.829  -8.288 -28.145  1.00 97.83           H  
ATOM   2590 HE22 GLN A 160      25.910  -7.261 -29.227  1.00 97.83           H  
ATOM   2591  OE1 GLN A 160      24.681  -6.202 -27.487  1.00 97.83           O  
ATOM   2592  N   HIS A 161      23.780  -6.415 -21.833  1.00 98.05           N  
ATOM   2593  H   HIS A 161      23.300  -7.236 -22.174  1.00 98.05           H  
ATOM   2594  CA  HIS A 161      23.030  -5.482 -20.987  1.00 98.05           C  
ATOM   2595  HA  HIS A 161      23.559  -4.529 -20.975  1.00 98.05           H  
ATOM   2596  C   HIS A 161      22.940  -5.899 -19.510  1.00 98.05           C  
ATOM   2597  CB  HIS A 161      21.662  -5.198 -21.623  1.00 98.05           C  
ATOM   2598  HB2 HIS A 161      21.096  -4.525 -20.979  1.00 98.05           H  
ATOM   2599  HB3 HIS A 161      21.105  -6.131 -21.708  1.00 98.05           H  
ATOM   2600  O   HIS A 161      22.117  -5.357 -18.777  1.00 98.05           O  
ATOM   2601  CG  HIS A 161      21.764  -4.560 -22.985  1.00 98.05           C  
ATOM   2602  CD2 HIS A 161      21.898  -3.229 -23.263  1.00 98.05           C  
ATOM   2603  HD2 HIS A 161      21.968  -2.440 -22.529  1.00 98.05           H  
ATOM   2604  ND1 HIS A 161      21.799  -5.219 -24.187  1.00 98.05           N  
ATOM   2605  HD1 HIS A 161      21.783  -6.223 -24.301  1.00 98.05           H  
ATOM   2606  CE1 HIS A 161      21.951  -4.315 -25.166  1.00 98.05           C  
ATOM   2607  HE1 HIS A 161      22.057  -4.550 -26.215  1.00 98.05           H  
ATOM   2608  NE2 HIS A 161      21.982  -3.074 -24.649  1.00 98.05           N  
ATOM   2609  N   LYS A 162      23.796  -6.808 -19.015  1.00 96.60           N  
ATOM   2610  H   LYS A 162      24.416  -7.267 -19.666  1.00 96.60           H  
ATOM   2611  CA  LYS A 162      23.785  -7.238 -17.595  1.00 96.60           C  
ATOM   2612  HA  LYS A 162      22.838  -7.739 -17.393  1.00 96.60           H  
ATOM   2613  C   LYS A 162      23.870  -6.079 -16.593  1.00 96.60           C  
ATOM   2614  CB  LYS A 162      24.941  -8.214 -17.320  1.00 96.60           C  
ATOM   2615  HB2 LYS A 162      25.067  -8.313 -16.242  1.00 96.60           H  
ATOM   2616  HB3 LYS A 162      25.865  -7.815 -17.737  1.00 96.60           H  
ATOM   2617  O   LYS A 162      23.301  -6.158 -15.507  1.00 96.60           O  
ATOM   2618  CG  LYS A 162      24.674  -9.609 -17.889  1.00 96.60           C  
ATOM   2619  HG2 LYS A 162      24.574  -9.535 -18.972  1.00 96.60           H  
ATOM   2620  HG3 LYS A 162      23.743  -9.997 -17.475  1.00 96.60           H  
ATOM   2621  CD  LYS A 162      25.821 -10.574 -17.557  1.00 96.60           C  
ATOM   2622  HD2 LYS A 162      25.945 -10.648 -16.477  1.00 96.60           H  
ATOM   2623  HD3 LYS A 162      26.740 -10.202 -18.009  1.00 96.60           H  
ATOM   2624  CE  LYS A 162      25.471 -11.945 -18.138  1.00 96.60           C  
ATOM   2625  HE2 LYS A 162      24.591 -12.334 -17.626  1.00 96.60           H  
ATOM   2626  HE3 LYS A 162      25.199 -11.805 -19.184  1.00 96.60           H  
ATOM   2627  NZ  LYS A 162      26.586 -12.918 -18.062  1.00 96.60           N  
ATOM   2628  HZ1 LYS A 162      26.772 -13.199 -17.110  1.00 96.60           H  
ATOM   2629  HZ2 LYS A 162      26.341 -13.724 -18.619  1.00 96.60           H  
ATOM   2630  HZ3 LYS A 162      27.421 -12.525 -18.474  1.00 96.60           H  
ATOM   2631  N   SER A 163      24.546  -4.984 -16.937  1.00 97.08           N  
ATOM   2632  H   SER A 163      24.930  -4.927 -17.870  1.00 97.08           H  
ATOM   2633  CA  SER A 163      24.655  -3.802 -16.069  1.00 97.08           C  
ATOM   2634  HA  SER A 163      25.128  -4.100 -15.134  1.00 97.08           H  
ATOM   2635  C   SER A 163      23.297  -3.184 -15.711  1.00 97.08           C  
ATOM   2636  CB  SER A 163      25.541  -2.749 -16.736  1.00 97.08           C  
ATOM   2637  HB2 SER A 163      25.542  -1.838 -16.138  1.00 97.08           H  
ATOM   2638  HB3 SER A 163      26.560  -3.129 -16.807  1.00 97.08           H  
ATOM   2639  O   SER A 163      23.144  -2.648 -14.614  1.00 97.08           O  
ATOM   2640  OG  SER A 163      25.058  -2.470 -18.035  1.00 97.08           O  
ATOM   2641  HG  SER A 163      25.613  -1.804 -18.448  1.00 97.08           H  
ATOM   2642  N   TYR A 164      22.283  -3.336 -16.564  1.00 98.49           N  
ATOM   2643  H   TYR A 164      22.451  -3.819 -17.436  1.00 98.49           H  
ATOM   2644  CA  TYR A 164      20.945  -2.790 -16.333  1.00 98.49           C  
ATOM   2645  HA  TYR A 164      21.016  -1.715 -16.170  1.00 98.49           H  
ATOM   2646  C   TYR A 164      20.244  -3.396 -15.110  1.00 98.49           C  
ATOM   2647  CB  TYR A 164      20.084  -3.053 -17.561  1.00 98.49           C  
ATOM   2648  HB2 TYR A 164      19.034  -2.975 -17.280  1.00 98.49           H  
ATOM   2649  HB3 TYR A 164      20.297  -4.092 -17.813  1.00 98.49           H  
ATOM   2650  O   TYR A 164      19.366  -2.742 -14.555  1.00 98.49           O  
ATOM   2651  CG  TYR A 164      20.302  -2.240 -18.821  1.00 98.49           C  
ATOM   2652  CD1 TYR A 164      21.381  -1.342 -18.946  1.00 98.49           C  
ATOM   2653  HD1 TYR A 164      22.084  -1.199 -18.139  1.00 98.49           H  
ATOM   2654  CD2 TYR A 164      19.395  -2.399 -19.890  1.00 98.49           C  
ATOM   2655  HD2 TYR A 164      18.593  -3.118 -19.815  1.00 98.49           H  
ATOM   2656  CE1 TYR A 164      21.550  -0.601 -20.127  1.00 98.49           C  
ATOM   2657  HE1 TYR A 164      22.388   0.075 -20.212  1.00 98.49           H  
ATOM   2658  CE2 TYR A 164      19.544  -1.636 -21.062  1.00 98.49           C  
ATOM   2659  HE2 TYR A 164      18.873  -1.774 -21.896  1.00 98.49           H  
ATOM   2660  OH  TYR A 164      20.760   0.015 -22.301  1.00 98.49           O  
ATOM   2661  HH  TYR A 164      21.662   0.321 -22.420  1.00 98.49           H  
ATOM   2662  CZ  TYR A 164      20.621  -0.733 -21.177  1.00 98.49           C  
ATOM   2663  N   PHE A 165      20.618  -4.591 -14.632  1.00 98.26           N  
ATOM   2664  H   PHE A 165      21.336  -5.117 -15.109  1.00 98.26           H  
ATOM   2665  CA  PHE A 165      20.085  -5.098 -13.358  1.00 98.26           C  
ATOM   2666  HA  PHE A 165      18.997  -5.138 -13.419  1.00 98.26           H  
ATOM   2667  C   PHE A 165      20.429  -4.158 -12.200  1.00 98.26           C  
ATOM   2668  CB  PHE A 165      20.609  -6.508 -13.071  1.00 98.26           C  
ATOM   2669  HB2 PHE A 165      21.699  -6.498 -13.084  1.00 98.26           H  
ATOM   2670  HB3 PHE A 165      20.299  -6.797 -12.066  1.00 98.26           H  
ATOM   2671  O   PHE A 165      19.569  -3.842 -11.378  1.00 98.26           O  
ATOM   2672  CG  PHE A 165      20.092  -7.557 -14.030  1.00 98.26           C  
ATOM   2673  CD1 PHE A 165      18.718  -7.854 -14.078  1.00 98.26           C  
ATOM   2674  HD1 PHE A 165      18.024  -7.314 -13.452  1.00 98.26           H  
ATOM   2675  CD2 PHE A 165      20.977  -8.234 -14.884  1.00 98.26           C  
ATOM   2676  HD2 PHE A 165      22.040  -8.048 -14.827  1.00 98.26           H  
ATOM   2677  CE1 PHE A 165      18.238  -8.842 -14.951  1.00 98.26           C  
ATOM   2678  HE1 PHE A 165      17.187  -9.088 -14.974  1.00 98.26           H  
ATOM   2679  CE2 PHE A 165      20.490  -9.166 -15.810  1.00 98.26           C  
ATOM   2680  HE2 PHE A 165      21.171  -9.636 -16.504  1.00 98.26           H  
ATOM   2681  CZ  PHE A 165      19.124  -9.486 -15.827  1.00 98.26           C  
ATOM   2682  HZ  PHE A 165      18.751 -10.216 -16.530  1.00 98.26           H  
ATOM   2683  N   LYS A 166      21.660  -3.630 -12.182  1.00 98.13           N  
ATOM   2684  H   LYS A 166      22.271  -3.838 -12.959  1.00 98.13           H  
ATOM   2685  CA  LYS A 166      22.087  -2.636 -11.193  1.00 98.13           C  
ATOM   2686  HA  LYS A 166      21.844  -3.008 -10.198  1.00 98.13           H  
ATOM   2687  C   LYS A 166      21.317  -1.328 -11.366  1.00 98.13           C  
ATOM   2688  CB  LYS A 166      23.602  -2.429 -11.311  1.00 98.13           C  
ATOM   2689  HB2 LYS A 166      23.828  -1.976 -12.276  1.00 98.13           H  
ATOM   2690  HB3 LYS A 166      24.101  -3.397 -11.257  1.00 98.13           H  
ATOM   2691  O   LYS A 166      20.896  -0.746 -10.370  1.00 98.13           O  
ATOM   2692  CG  LYS A 166      24.149  -1.521 -10.202  1.00 98.13           C  
ATOM   2693  HG2 LYS A 166      23.974  -1.985  -9.232  1.00 98.13           H  
ATOM   2694  HG3 LYS A 166      23.642  -0.556 -10.232  1.00 98.13           H  
ATOM   2695  CD  LYS A 166      25.649  -1.291 -10.405  1.00 98.13           C  
ATOM   2696  HD2 LYS A 166      26.173  -2.245 -10.344  1.00 98.13           H  
ATOM   2697  HD3 LYS A 166      25.806  -0.860 -11.394  1.00 98.13           H  
ATOM   2698  CE  LYS A 166      26.178  -0.330  -9.337  1.00 98.13           C  
ATOM   2699  HE2 LYS A 166      26.044  -0.786  -8.356  1.00 98.13           H  
ATOM   2700  HE3 LYS A 166      25.577   0.579  -9.365  1.00 98.13           H  
ATOM   2701  NZ  LYS A 166      27.606  -0.000  -9.570  1.00 98.13           N  
ATOM   2702  HZ1 LYS A 166      27.715   0.437 -10.474  1.00 98.13           H  
ATOM   2703  HZ2 LYS A 166      27.943   0.644  -8.869  1.00 98.13           H  
ATOM   2704  HZ3 LYS A 166      28.176  -0.834  -9.552  1.00 98.13           H  
ATOM   2705  N   ASP A 167      21.086  -0.897 -12.603  1.00 98.34           N  
ATOM   2706  H   ASP A 167      21.520  -1.384 -13.374  1.00 98.34           H  
ATOM   2707  CA  ASP A 167      20.314   0.319 -12.886  1.00 98.34           C  
ATOM   2708  HA  ASP A 167      20.766   1.152 -12.347  1.00 98.34           H  
ATOM   2709  C   ASP A 167      18.861   0.196 -12.406  1.00 98.34           C  
ATOM   2710  CB  ASP A 167      20.353   0.654 -14.384  1.00 98.34           C  
ATOM   2711  HB2 ASP A 167      19.891  -0.157 -14.947  1.00 98.34           H  
ATOM   2712  HB3 ASP A 167      19.754   1.550 -14.547  1.00 98.34           H  
ATOM   2713  O   ASP A 167      18.325   1.130 -11.813  1.00 98.34           O  
ATOM   2714  CG  ASP A 167      21.762   0.920 -14.922  1.00 98.34           C  
ATOM   2715  OD1 ASP A 167      22.636   1.312 -14.114  1.00 98.34           O  
ATOM   2716  OD2 ASP A 167      21.936   0.735 -16.148  1.00 98.34           O  
ATOM   2717  N   ILE A 168      18.236  -0.974 -12.578  1.00 98.54           N  
ATOM   2718  H   ILE A 168      18.715  -1.691 -13.104  1.00 98.54           H  
ATOM   2719  CA  ILE A 168      16.887  -1.257 -12.067  1.00 98.54           C  
ATOM   2720  HA  ILE A 168      16.208  -0.488 -12.436  1.00 98.54           H  
ATOM   2721  C   ILE A 168      16.860  -1.180 -10.536  1.00 98.54           C  
ATOM   2722  CB  ILE A 168      16.392  -2.628 -12.581  1.00 98.54           C  
ATOM   2723  HB  ILE A 168      17.145  -3.380 -12.348  1.00 98.54           H  
ATOM   2724  O   ILE A 168      15.960  -0.559  -9.970  1.00 98.54           O  
ATOM   2725  CG1 ILE A 168      16.171  -2.594 -14.110  1.00 98.54           C  
ATOM   2726 HG12 ILE A 168      16.959  -2.019 -14.597  1.00 98.54           H  
ATOM   2727 HG13 ILE A 168      15.230  -2.086 -14.321  1.00 98.54           H  
ATOM   2728  CG2 ILE A 168      15.073  -3.030 -11.892  1.00 98.54           C  
ATOM   2729 HG21 ILE A 168      14.669  -3.938 -12.340  1.00 98.54           H  
ATOM   2730 HG22 ILE A 168      14.339  -2.231 -11.985  1.00 98.54           H  
ATOM   2731 HG23 ILE A 168      15.246  -3.237 -10.835  1.00 98.54           H  
ATOM   2732  CD1 ILE A 168      16.155  -3.993 -14.745  1.00 98.54           C  
ATOM   2733 HD11 ILE A 168      15.297  -4.563 -14.391  1.00 98.54           H  
ATOM   2734 HD12 ILE A 168      16.096  -3.905 -15.830  1.00 98.54           H  
ATOM   2735 HD13 ILE A 168      17.071  -4.528 -14.494  1.00 98.54           H  
ATOM   2736  N   ILE A 169      17.854  -1.754  -9.851  1.00 98.43           N  
ATOM   2737  H   ILE A 169      18.556  -2.267 -10.364  1.00 98.43           H  
ATOM   2738  CA  ILE A 169      17.967  -1.659  -8.386  1.00 98.43           C  
ATOM   2739  HA  ILE A 169      17.026  -1.989  -7.945  1.00 98.43           H  
ATOM   2740  C   ILE A 169      18.162  -0.208  -7.932  1.00 98.43           C  
ATOM   2741  CB  ILE A 169      19.095  -2.579  -7.877  1.00 98.43           C  
ATOM   2742  HB  ILE A 169      19.997  -2.362  -8.449  1.00 98.43           H  
ATOM   2743  O   ILE A 169      17.560   0.205  -6.939  1.00 98.43           O  
ATOM   2744  CG1 ILE A 169      18.752  -4.065  -8.105  1.00 98.43           C  
ATOM   2745 HG12 ILE A 169      19.646  -4.641  -7.862  1.00 98.43           H  
ATOM   2746 HG13 ILE A 169      18.537  -4.239  -9.159  1.00 98.43           H  
ATOM   2747  CG2 ILE A 169      19.431  -2.337  -6.394  1.00 98.43           C  
ATOM   2748 HG21 ILE A 169      20.123  -3.102  -6.041  1.00 98.43           H  
ATOM   2749 HG22 ILE A 169      18.524  -2.365  -5.790  1.00 98.43           H  
ATOM   2750 HG23 ILE A 169      19.910  -1.366  -6.271  1.00 98.43           H  
ATOM   2751  CD1 ILE A 169      17.582  -4.637  -7.294  1.00 98.43           C  
ATOM   2752 HD11 ILE A 169      16.655  -4.124  -7.547  1.00 98.43           H  
ATOM   2753 HD12 ILE A 169      17.774  -4.548  -6.225  1.00 98.43           H  
ATOM   2754 HD13 ILE A 169      17.470  -5.695  -7.533  1.00 98.43           H  
ATOM   2755  N   ASN A 170      18.935   0.591  -8.670  1.00 98.36           N  
ATOM   2756  H   ASN A 170      19.433   0.192  -9.453  1.00 98.36           H  
ATOM   2757  CA  ASN A 170      19.093   2.017  -8.386  1.00 98.36           C  
ATOM   2758  HA  ASN A 170      19.406   2.135  -7.349  1.00 98.36           H  
ATOM   2759  C   ASN A 170      17.763   2.771  -8.536  1.00 98.36           C  
ATOM   2760  CB  ASN A 170      20.184   2.612  -9.286  1.00 98.36           C  
ATOM   2761  HB2 ASN A 170      19.950   2.407 -10.331  1.00 98.36           H  
ATOM   2762  HB3 ASN A 170      20.198   3.695  -9.157  1.00 98.36           H  
ATOM   2763  O   ASN A 170      17.398   3.520  -7.634  1.00 98.36           O  
ATOM   2764  CG  ASN A 170      21.579   2.103  -8.977  1.00 98.36           C  
ATOM   2765  ND2 ASN A 170      22.476   2.204  -9.929  1.00 98.36           N  
ATOM   2766 HD21 ASN A 170      23.405   1.869  -9.719  1.00 98.36           H  
ATOM   2767 HD22 ASN A 170      22.210   2.541 -10.843  1.00 98.36           H  
ATOM   2768  OD1 ASN A 170      21.905   1.646  -7.890  1.00 98.36           O  
ATOM   2769  N   LEU A 171      16.989   2.506  -9.597  1.00 98.31           N  
ATOM   2770  H   LEU A 171      17.354   1.898 -10.316  1.00 98.31           H  
ATOM   2771  CA  LEU A 171      15.653   3.091  -9.773  1.00 98.31           C  
ATOM   2772  HA  LEU A 171      15.739   4.178  -9.752  1.00 98.31           H  
ATOM   2773  C   LEU A 171      14.698   2.711  -8.636  1.00 98.31           C  
ATOM   2774  CB  LEU A 171      15.051   2.640 -11.114  1.00 98.31           C  
ATOM   2775  HB2 LEU A 171      13.991   2.894 -11.109  1.00 98.31           H  
ATOM   2776  HB3 LEU A 171      15.126   1.555 -11.191  1.00 98.31           H  
ATOM   2777  O   LEU A 171      13.958   3.558  -8.135  1.00 98.31           O  
ATOM   2778  CG  LEU A 171      15.680   3.271 -12.365  1.00 98.31           C  
ATOM   2779  HG  LEU A 171      16.746   3.049 -12.413  1.00 98.31           H  
ATOM   2780  CD1 LEU A 171      14.993   2.674 -13.593  1.00 98.31           C  
ATOM   2781 HD11 LEU A 171      15.300   3.242 -14.472  1.00 98.31           H  
ATOM   2782 HD12 LEU A 171      15.288   1.630 -13.704  1.00 98.31           H  
ATOM   2783 HD13 LEU A 171      13.910   2.744 -13.492  1.00 98.31           H  
ATOM   2784  CD2 LEU A 171      15.495   4.788 -12.413  1.00 98.31           C  
ATOM   2785 HD21 LEU A 171      14.440   5.047 -12.330  1.00 98.31           H  
ATOM   2786 HD22 LEU A 171      15.897   5.187 -13.345  1.00 98.31           H  
ATOM   2787 HD23 LEU A 171      16.043   5.261 -11.599  1.00 98.31           H  
ATOM   2788  N   ILE A 172      14.726   1.452  -8.191  1.00 98.21           N  
ATOM   2789  H   ILE A 172      15.323   0.794  -8.672  1.00 98.21           H  
ATOM   2790  CA  ILE A 172      13.939   0.991  -7.038  1.00 98.21           C  
ATOM   2791  HA  ILE A 172      12.894   1.253  -7.205  1.00 98.21           H  
ATOM   2792  C   ILE A 172      14.380   1.718  -5.758  1.00 98.21           C  
ATOM   2793  CB  ILE A 172      14.038  -0.547  -6.905  1.00 98.21           C  
ATOM   2794  HB  ILE A 172      15.089  -0.833  -6.944  1.00 98.21           H  
ATOM   2795  O   ILE A 172      13.533   2.122  -4.960  1.00 98.21           O  
ATOM   2796  CG1 ILE A 172      13.293  -1.228  -8.077  1.00 98.21           C  
ATOM   2797 HG12 ILE A 172      13.565  -0.750  -9.018  1.00 98.21           H  
ATOM   2798 HG13 ILE A 172      12.218  -1.103  -7.946  1.00 98.21           H  
ATOM   2799  CG2 ILE A 172      13.459  -1.033  -5.562  1.00 98.21           C  
ATOM   2800 HG21 ILE A 172      12.431  -0.686  -5.454  1.00 98.21           H  
ATOM   2801 HG22 ILE A 172      13.479  -2.122  -5.507  1.00 98.21           H  
ATOM   2802 HG23 ILE A 172      14.057  -0.660  -4.731  1.00 98.21           H  
ATOM   2803  CD1 ILE A 172      13.599  -2.723  -8.221  1.00 98.21           C  
ATOM   2804 HD11 ILE A 172      13.170  -3.280  -7.388  1.00 98.21           H  
ATOM   2805 HD12 ILE A 172      14.677  -2.882  -8.260  1.00 98.21           H  
ATOM   2806 HD13 ILE A 172      13.156  -3.096  -9.144  1.00 98.21           H  
ATOM   2807  N   SER A 173      15.686   1.917  -5.568  1.00 98.33           N  
ATOM   2808  H   SER A 173      16.321   1.548  -6.262  1.00 98.33           H  
ATOM   2809  CA  SER A 173      16.257   2.627  -4.418  1.00 98.33           C  
ATOM   2810  HA  SER A 173      15.888   2.159  -3.505  1.00 98.33           H  
ATOM   2811  C   SER A 173      15.832   4.094  -4.376  1.00 98.33           C  
ATOM   2812  CB  SER A 173      17.782   2.495  -4.458  1.00 98.33           C  
ATOM   2813  HB2 SER A 173      18.036   1.438  -4.534  1.00 98.33           H  
ATOM   2814  HB3 SER A 173      18.173   3.003  -5.340  1.00 98.33           H  
ATOM   2815  O   SER A 173      15.326   4.560  -3.353  1.00 98.33           O  
ATOM   2816  OG  SER A 173      18.408   3.034  -3.306  1.00 98.33           O  
ATOM   2817  HG  SER A 173      19.327   2.762  -3.356  1.00 98.33           H  
ATOM   2818  N   GLU A 174      15.951   4.808  -5.496  1.00 97.63           N  
ATOM   2819  H   GLU A 174      16.371   4.374  -6.305  1.00 97.63           H  
ATOM   2820  CA  GLU A 174      15.505   6.198  -5.628  1.00 97.63           C  
ATOM   2821  HA  GLU A 174      16.002   6.818  -4.881  1.00 97.63           H  
ATOM   2822  C   GLU A 174      13.997   6.331  -5.404  1.00 97.63           C  
ATOM   2823  CB  GLU A 174      15.863   6.726  -7.021  1.00 97.63           C  
ATOM   2824  HB2 GLU A 174      15.510   6.019  -7.772  1.00 97.63           H  
ATOM   2825  HB3 GLU A 174      15.353   7.677  -7.169  1.00 97.63           H  
ATOM   2826  O   GLU A 174      13.550   7.174  -4.622  1.00 97.63           O  
ATOM   2827  CG  GLU A 174      17.372   6.953  -7.182  1.00 97.63           C  
ATOM   2828  HG2 GLU A 174      17.906   6.021  -6.993  1.00 97.63           H  
ATOM   2829  HG3 GLU A 174      17.692   7.673  -6.429  1.00 97.63           H  
ATOM   2830  CD  GLU A 174      17.748   7.478  -8.576  1.00 97.63           C  
ATOM   2831  OE1 GLU A 174      18.953   7.759  -8.757  1.00 97.63           O  
ATOM   2832  OE2 GLU A 174      16.844   7.601  -9.435  1.00 97.63           O  
ATOM   2833  N   PHE A 175      13.201   5.453  -6.020  1.00 97.00           N  
ATOM   2834  H   PHE A 175      13.615   4.801  -6.670  1.00 97.00           H  
ATOM   2835  CA  PHE A 175      11.754   5.426  -5.827  1.00 97.00           C  
ATOM   2836  HA  PHE A 175      11.348   6.399  -6.102  1.00 97.00           H  
ATOM   2837  C   PHE A 175      11.385   5.164  -4.362  1.00 97.00           C  
ATOM   2838  CB  PHE A 175      11.156   4.367  -6.754  1.00 97.00           C  
ATOM   2839  HB2 PHE A 175      11.485   4.587  -7.770  1.00 97.00           H  
ATOM   2840  HB3 PHE A 175      11.546   3.385  -6.488  1.00 97.00           H  
ATOM   2841  O   PHE A 175      10.528   5.846  -3.798  1.00 97.00           O  
ATOM   2842  CG  PHE A 175       9.644   4.325  -6.742  1.00 97.00           C  
ATOM   2843  CD1 PHE A 175       8.963   3.458  -5.866  1.00 97.00           C  
ATOM   2844  HD1 PHE A 175       9.526   2.826  -5.195  1.00 97.00           H  
ATOM   2845  CD2 PHE A 175       8.915   5.150  -7.618  1.00 97.00           C  
ATOM   2846  HD2 PHE A 175       9.436   5.804  -8.302  1.00 97.00           H  
ATOM   2847  CE1 PHE A 175       7.558   3.408  -5.876  1.00 97.00           C  
ATOM   2848  HE1 PHE A 175       7.038   2.728  -5.217  1.00 97.00           H  
ATOM   2849  CE2 PHE A 175       7.511   5.101  -7.627  1.00 97.00           C  
ATOM   2850  HE2 PHE A 175       6.954   5.708  -8.326  1.00 97.00           H  
ATOM   2851  CZ  PHE A 175       6.834   4.225  -6.761  1.00 97.00           C  
ATOM   2852  HZ  PHE A 175       5.756   4.168  -6.791  1.00 97.00           H  
ATOM   2853  N   SER A 176      12.064   4.218  -3.709  1.00 97.03           N  
ATOM   2854  H   SER A 176      12.759   3.691  -4.219  1.00 97.03           H  
ATOM   2855  CA  SER A 176      11.836   3.902  -2.301  1.00 97.03           C  
ATOM   2856  HA  SER A 176      10.785   3.633  -2.189  1.00 97.03           H  
ATOM   2857  C   SER A 176      12.109   5.099  -1.395  1.00 97.03           C  
ATOM   2858  CB  SER A 176      12.681   2.701  -1.883  1.00 97.03           C  
ATOM   2859  HB2 SER A 176      13.738   2.913  -2.046  1.00 97.03           H  
ATOM   2860  HB3 SER A 176      12.396   1.849  -2.501  1.00 97.03           H  
ATOM   2861  O   SER A 176      11.250   5.461  -0.589  1.00 97.03           O  
ATOM   2862  OG  SER A 176      12.450   2.396  -0.520  1.00 97.03           O  
ATOM   2863  HG  SER A 176      13.155   2.779   0.007  1.00 97.03           H  
ATOM   2864  N   LYS A 177      13.261   5.756  -1.574  1.00 96.79           N  
ATOM   2865  H   LYS A 177      13.900   5.412  -2.277  1.00 96.79           H  
ATOM   2866  CA  LYS A 177      13.651   6.954  -0.815  1.00 96.79           C  
ATOM   2867  HA  LYS A 177      13.606   6.750   0.255  1.00 96.79           H  
ATOM   2868  C   LYS A 177      12.728   8.143  -1.062  1.00 96.79           C  
ATOM   2869  CB  LYS A 177      15.085   7.346  -1.187  1.00 96.79           C  
ATOM   2870  HB2 LYS A 177      15.301   8.335  -0.782  1.00 96.79           H  
ATOM   2871  HB3 LYS A 177      15.175   7.393  -2.272  1.00 96.79           H  
ATOM   2872  O   LYS A 177      12.569   8.974  -0.180  1.00 96.79           O  
ATOM   2873  CG  LYS A 177      16.108   6.360  -0.617  1.00 96.79           C  
ATOM   2874  HG2 LYS A 177      15.864   5.345  -0.933  1.00 96.79           H  
ATOM   2875  HG3 LYS A 177      16.085   6.404   0.472  1.00 96.79           H  
ATOM   2876  CD  LYS A 177      17.508   6.718  -1.117  1.00 96.79           C  
ATOM   2877  HD2 LYS A 177      17.522   6.663  -2.206  1.00 96.79           H  
ATOM   2878  HD3 LYS A 177      17.752   7.732  -0.800  1.00 96.79           H  
ATOM   2879  CE  LYS A 177      18.522   5.732  -0.539  1.00 96.79           C  
ATOM   2880  HE2 LYS A 177      18.470   5.775   0.549  1.00 96.79           H  
ATOM   2881  HE3 LYS A 177      18.239   4.726  -0.849  1.00 96.79           H  
ATOM   2882  NZ  LYS A 177      19.893   6.046  -1.005  1.00 96.79           N  
ATOM   2883  HZ1 LYS A 177      20.553   5.393  -0.607  1.00 96.79           H  
ATOM   2884  HZ2 LYS A 177      20.152   6.979  -0.716  1.00 96.79           H  
ATOM   2885  HZ3 LYS A 177      19.937   5.991  -2.012  1.00 96.79           H  
ATOM   2886  N   LYS A 178      12.113   8.231  -2.244  1.00 95.75           N  
ATOM   2887  H   LYS A 178      12.389   7.580  -2.965  1.00 95.75           H  
ATOM   2888  CA  LYS A 178      11.202   9.328  -2.585  1.00 95.75           C  
ATOM   2889  HA  LYS A 178      11.566  10.235  -2.103  1.00 95.75           H  
ATOM   2890  C   LYS A 178       9.782   9.117  -2.056  1.00 95.75           C  
ATOM   2891  CB  LYS A 178      11.240   9.550  -4.103  1.00 95.75           C  
ATOM   2892  HB2 LYS A 178      12.278   9.649  -4.422  1.00 95.75           H  
ATOM   2893  HB3 LYS A 178      10.804   8.689  -4.609  1.00 95.75           H  
ATOM   2894  O   LYS A 178       9.191  10.059  -1.540  1.00 95.75           O  
ATOM   2895  CG  LYS A 178      10.483  10.826  -4.496  1.00 95.75           C  
ATOM   2896  HG2 LYS A 178      10.941  11.682  -4.000  1.00 95.75           H  
ATOM   2897  HG3 LYS A 178       9.444  10.756  -4.175  1.00 95.75           H  
ATOM   2898  CD  LYS A 178      10.514  11.048  -6.011  1.00 95.75           C  
ATOM   2899  HD2 LYS A 178      10.117  10.167  -6.515  1.00 95.75           H  
ATOM   2900  HD3 LYS A 178      11.544  11.216  -6.328  1.00 95.75           H  
ATOM   2901  CE  LYS A 178       9.651  12.270  -6.341  1.00 95.75           C  
ATOM   2902  HE2 LYS A 178      10.023  13.124  -5.775  1.00 95.75           H  
ATOM   2903  HE3 LYS A 178       8.633  12.081  -6.001  1.00 95.75           H  
ATOM   2904  NZ  LYS A 178       9.652  12.582  -7.789  1.00 95.75           N  
ATOM   2905  HZ1 LYS A 178      10.586  12.803  -8.104  1.00 95.75           H  
ATOM   2906  HZ2 LYS A 178       9.296  11.803  -8.323  1.00 95.75           H  
ATOM   2907  HZ3 LYS A 178       9.058  13.382  -7.958  1.00 95.75           H  
ATOM   2908  N   VAL A 179       9.202   7.921  -2.221  1.00 95.02           N  
ATOM   2909  H   VAL A 179       9.736   7.205  -2.693  1.00 95.02           H  
ATOM   2910  CA  VAL A 179       7.751   7.721  -2.001  1.00 95.02           C  
ATOM   2911  HA  VAL A 179       7.356   8.615  -1.519  1.00 95.02           H  
ATOM   2912  C   VAL A 179       7.363   6.581  -1.053  1.00 95.02           C  
ATOM   2913  CB  VAL A 179       6.979   7.597  -3.331  1.00 95.02           C  
ATOM   2914  HB  VAL A 179       5.920   7.565  -3.078  1.00 95.02           H  
ATOM   2915  O   VAL A 179       6.234   6.579  -0.545  1.00 95.02           O  
ATOM   2916  CG1 VAL A 179       7.190   8.801  -4.258  1.00 95.02           C  
ATOM   2917 HG11 VAL A 179       7.042   9.727  -3.702  1.00 95.02           H  
ATOM   2918 HG12 VAL A 179       6.468   8.766  -5.074  1.00 95.02           H  
ATOM   2919 HG13 VAL A 179       8.197   8.786  -4.675  1.00 95.02           H  
ATOM   2920  CG2 VAL A 179       7.299   6.330  -4.127  1.00 95.02           C  
ATOM   2921 HG21 VAL A 179       7.242   5.442  -3.497  1.00 95.02           H  
ATOM   2922 HG22 VAL A 179       8.288   6.400  -4.578  1.00 95.02           H  
ATOM   2923 HG23 VAL A 179       6.571   6.234  -4.933  1.00 95.02           H  
ATOM   2924  N   ILE A 180       8.249   5.611  -0.794  1.00 95.01           N  
ATOM   2925  H   ILE A 180       9.180   5.695  -1.178  1.00 95.01           H  
ATOM   2926  CA  ILE A 180       7.968   4.483   0.119  1.00 95.01           C  
ATOM   2927  HA  ILE A 180       6.892   4.308   0.142  1.00 95.01           H  
ATOM   2928  C   ILE A 180       8.380   4.836   1.553  1.00 95.01           C  
ATOM   2929  CB  ILE A 180       8.626   3.166  -0.362  1.00 95.01           C  
ATOM   2930  HB  ILE A 180       9.708   3.295  -0.355  1.00 95.01           H  
ATOM   2931  O   ILE A 180       7.594   4.626   2.477  1.00 95.01           O  
ATOM   2932  CG1 ILE A 180       8.162   2.823  -1.798  1.00 95.01           C  
ATOM   2933 HG12 ILE A 180       8.453   3.629  -2.473  1.00 95.01           H  
ATOM   2934 HG13 ILE A 180       7.075   2.749  -1.811  1.00 95.01           H  
ATOM   2935  CG2 ILE A 180       8.293   2.009   0.599  1.00 95.01           C  
ATOM   2936 HG21 ILE A 180       8.850   1.115   0.319  1.00 95.01           H  
ATOM   2937 HG22 ILE A 180       7.225   1.796   0.584  1.00 95.01           H  
ATOM   2938 HG23 ILE A 180       8.592   2.257   1.618  1.00 95.01           H  
ATOM   2939  CD1 ILE A 180       8.740   1.525  -2.374  1.00 95.01           C  
ATOM   2940 HD11 ILE A 180       8.363   0.661  -1.827  1.00 95.01           H  
ATOM   2941 HD12 ILE A 180       9.829   1.538  -2.321  1.00 95.01           H  
ATOM   2942 HD13 ILE A 180       8.433   1.435  -3.416  1.00 95.01           H  
ATOM   2943  N   LEU A 181       9.570   5.421   1.727  1.00 94.32           N  
ATOM   2944  H   LEU A 181      10.144   5.570   0.909  1.00 94.32           H  
ATOM   2945  CA  LEU A 181      10.129   5.846   3.016  1.00 94.32           C  
ATOM   2946  HA  LEU A 181      11.152   6.176   2.835  1.00 94.32           H  
ATOM   2947  C   LEU A 181      10.236   4.679   4.015  1.00 94.32           C  
ATOM   2948  CB  LEU A 181       9.349   7.062   3.565  1.00 94.32           C  
ATOM   2949  HB2 LEU A 181       9.897   7.455   4.421  1.00 94.32           H  
ATOM   2950  HB3 LEU A 181       8.377   6.723   3.923  1.00 94.32           H  
ATOM   2951  O   LEU A 181       9.630   4.698   5.092  1.00 94.32           O  
ATOM   2952  CG  LEU A 181       9.102   8.213   2.571  1.00 94.32           C  
ATOM   2953  HG  LEU A 181       8.494   7.857   1.740  1.00 94.32           H  
ATOM   2954  CD1 LEU A 181       8.334   9.330   3.270  1.00 94.32           C  
ATOM   2955 HD11 LEU A 181       8.923   9.734   4.093  1.00 94.32           H  
ATOM   2956 HD12 LEU A 181       8.131  10.136   2.565  1.00 94.32           H  
ATOM   2957 HD13 LEU A 181       7.388   8.953   3.658  1.00 94.32           H  
ATOM   2958  CD2 LEU A 181      10.402   8.782   2.022  1.00 94.32           C  
ATOM   2959 HD21 LEU A 181      10.192   9.606   1.341  1.00 94.32           H  
ATOM   2960 HD22 LEU A 181      10.941   8.011   1.471  1.00 94.32           H  
ATOM   2961 HD23 LEU A 181      11.033   9.146   2.833  1.00 94.32           H  
ATOM   2962  N   ALA A 182      10.947   3.622   3.614  1.00 95.66           N  
ATOM   2963  H   ALA A 182      11.434   3.700   2.732  1.00 95.66           H  
ATOM   2964  CA  ALA A 182      11.149   2.396   4.388  1.00 95.66           C  
ATOM   2965  HA  ALA A 182      10.896   2.588   5.431  1.00 95.66           H  
ATOM   2966  C   ALA A 182      12.628   1.970   4.365  1.00 95.66           C  
ATOM   2967  CB  ALA A 182      10.201   1.307   3.861  1.00 95.66           C  
ATOM   2968  HB1 ALA A 182      10.280   0.419   4.488  1.00 95.66           H  
ATOM   2969  HB2 ALA A 182      10.467   1.048   2.836  1.00 95.66           H  
ATOM   2970  HB3 ALA A 182       9.173   1.670   3.882  1.00 95.66           H  
ATOM   2971  O   ALA A 182      12.967   0.919   3.818  1.00 95.66           O  
ATOM   2972  N   ASP A 183      13.503   2.800   4.936  1.00 97.18           N  
ATOM   2973  H   ASP A 183      13.170   3.681   5.301  1.00 97.18           H  
ATOM   2974  CA  ASP A 183      14.961   2.678   4.789  1.00 97.18           C  
ATOM   2975  HA  ASP A 183      15.208   2.761   3.730  1.00 97.18           H  
ATOM   2976  C   ASP A 183      15.504   1.323   5.252  1.00 97.18           C  
ATOM   2977  CB  ASP A 183      15.659   3.838   5.513  1.00 97.18           C  
ATOM   2978  HB2 ASP A 183      16.738   3.699   5.441  1.00 97.18           H  
ATOM   2979  HB3 ASP A 183      15.380   3.824   6.566  1.00 97.18           H  
ATOM   2980  O   ASP A 183      16.217   0.673   4.497  1.00 97.18           O  
ATOM   2981  CG  ASP A 183      15.304   5.196   4.898  1.00 97.18           C  
ATOM   2982  OD1 ASP A 183      14.999   5.227   3.680  1.00 97.18           O  
ATOM   2983  OD2 ASP A 183      15.256   6.177   5.665  1.00 97.18           O  
ATOM   2984  N   ALA A 184      15.056   0.810   6.402  1.00 97.20           N  
ATOM   2985  H   ALA A 184      14.513   1.406   7.010  1.00 97.20           H  
ATOM   2986  CA  ALA A 184      15.464  -0.513   6.884  1.00 97.20           C  
ATOM   2987  HA  ALA A 184      16.547  -0.519   7.010  1.00 97.20           H  
ATOM   2988  C   ALA A 184      15.098  -1.655   5.912  1.00 97.20           C  
ATOM   2989  CB  ALA A 184      14.806  -0.740   8.251  1.00 97.20           C  
ATOM   2990  HB1 ALA A 184      15.137  -1.696   8.656  1.00 97.20           H  
ATOM   2991  HB2 ALA A 184      15.107   0.050   8.938  1.00 97.20           H  
ATOM   2992  HB3 ALA A 184      13.720  -0.745   8.152  1.00 97.20           H  
ATOM   2993  O   ALA A 184      15.810  -2.653   5.801  1.00 97.20           O  
ATOM   2994  N   ASN A 185      13.980  -1.535   5.187  1.00 97.19           N  
ATOM   2995  H   ASN A 185      13.463  -0.670   5.248  1.00 97.19           H  
ATOM   2996  CA  ASN A 185      13.562  -2.545   4.213  1.00 97.19           C  
ATOM   2997  HA  ASN A 185      13.812  -3.533   4.600  1.00 97.19           H  
ATOM   2998  C   ASN A 185      14.344  -2.376   2.907  1.00 97.19           C  
ATOM   2999  CB  ASN A 185      12.039  -2.499   3.987  1.00 97.19           C  
ATOM   3000  HB2 ASN A 185      11.752  -1.516   3.614  1.00 97.19           H  
ATOM   3001  HB3 ASN A 185      11.784  -3.236   3.225  1.00 97.19           H  
ATOM   3002  O   ASN A 185      14.720  -3.372   2.292  1.00 97.19           O  
ATOM   3003  CG  ASN A 185      11.221  -2.800   5.234  1.00 97.19           C  
ATOM   3004  ND2 ASN A 185      10.007  -3.258   5.103  1.00 97.19           N  
ATOM   3005 HD21 ASN A 185       9.694  -3.691   4.246  1.00 97.19           H  
ATOM   3006 HD22 ASN A 185       9.542  -3.491   5.969  1.00 97.19           H  
ATOM   3007  OD1 ASN A 185      11.632  -2.638   6.368  1.00 97.19           O  
ATOM   3008  N   LEU A 186      14.635  -1.133   2.515  1.00 98.19           N  
ATOM   3009  H   LEU A 186      14.325  -0.362   3.089  1.00 98.19           H  
ATOM   3010  CA  LEU A 186      15.502  -0.836   1.381  1.00 98.19           C  
ATOM   3011  HA  LEU A 186      15.106  -1.360   0.511  1.00 98.19           H  
ATOM   3012  C   LEU A 186      16.929  -1.353   1.616  1.00 98.19           C  
ATOM   3013  CB  LEU A 186      15.472   0.677   1.107  1.00 98.19           C  
ATOM   3014  HB2 LEU A 186      15.761   1.206   2.015  1.00 98.19           H  
ATOM   3015  HB3 LEU A 186      14.452   0.967   0.856  1.00 98.19           H  
ATOM   3016  O   LEU A 186      17.494  -1.974   0.725  1.00 98.19           O  
ATOM   3017  CG  LEU A 186      16.420   1.117  -0.022  1.00 98.19           C  
ATOM   3018  HG  LEU A 186      17.447   0.864   0.243  1.00 98.19           H  
ATOM   3019  CD1 LEU A 186      16.084   0.456  -1.360  1.00 98.19           C  
ATOM   3020 HD11 LEU A 186      16.164  -0.628  -1.282  1.00 98.19           H  
ATOM   3021 HD12 LEU A 186      16.810   0.777  -2.107  1.00 98.19           H  
ATOM   3022 HD13 LEU A 186      15.076   0.726  -1.676  1.00 98.19           H  
ATOM   3023  CD2 LEU A 186      16.347   2.633  -0.190  1.00 98.19           C  
ATOM   3024 HD21 LEU A 186      17.014   2.941  -0.996  1.00 98.19           H  
ATOM   3025 HD22 LEU A 186      16.654   3.117   0.737  1.00 98.19           H  
ATOM   3026 HD23 LEU A 186      15.330   2.940  -0.433  1.00 98.19           H  
ATOM   3027  N   GLU A 187      17.495  -1.172   2.807  1.00 98.05           N  
ATOM   3028  H   GLU A 187      17.020  -0.594   3.486  1.00 98.05           H  
ATOM   3029  CA  GLU A 187      18.807  -1.714   3.179  1.00 98.05           C  
ATOM   3030  HA  GLU A 187      19.578  -1.301   2.528  1.00 98.05           H  
ATOM   3031  C   GLU A 187      18.850  -3.238   3.032  1.00 98.05           C  
ATOM   3032  CB  GLU A 187      19.131  -1.336   4.627  1.00 98.05           C  
ATOM   3033  HB2 GLU A 187      18.258  -1.547   5.245  1.00 98.05           H  
ATOM   3034  HB3 GLU A 187      19.960  -1.951   4.975  1.00 98.05           H  
ATOM   3035  O   GLU A 187      19.784  -3.773   2.433  1.00 98.05           O  
ATOM   3036  CG  GLU A 187      19.533   0.138   4.765  1.00 98.05           C  
ATOM   3037  HG2 GLU A 187      20.474   0.286   4.235  1.00 98.05           H  
ATOM   3038  HG3 GLU A 187      18.786   0.770   4.286  1.00 98.05           H  
ATOM   3039  CD  GLU A 187      19.697   0.570   6.230  1.00 98.05           C  
ATOM   3040  OE1 GLU A 187      20.048   1.753   6.427  1.00 98.05           O  
ATOM   3041  OE2 GLU A 187      19.468  -0.271   7.131  1.00 98.05           O  
ATOM   3042  N   LYS A 188      17.800  -3.941   3.484  1.00 98.03           N  
ATOM   3043  H   LYS A 188      17.088  -3.438   3.994  1.00 98.03           H  
ATOM   3044  CA  LYS A 188      17.661  -5.391   3.274  1.00 98.03           C  
ATOM   3045  HA  LYS A 188      18.534  -5.889   3.698  1.00 98.03           H  
ATOM   3046  C   LYS A 188      17.642  -5.752   1.791  1.00 98.03           C  
ATOM   3047  CB  LYS A 188      16.396  -5.925   3.959  1.00 98.03           C  
ATOM   3048  HB2 LYS A 188      16.222  -6.949   3.629  1.00 98.03           H  
ATOM   3049  HB3 LYS A 188      15.540  -5.324   3.654  1.00 98.03           H  
ATOM   3050  O   LYS A 188      18.321  -6.699   1.402  1.00 98.03           O  
ATOM   3051  CG  LYS A 188      16.506  -5.926   5.488  1.00 98.03           C  
ATOM   3052  HG2 LYS A 188      17.253  -6.659   5.795  1.00 98.03           H  
ATOM   3053  HG3 LYS A 188      16.822  -4.945   5.842  1.00 98.03           H  
ATOM   3054  CD  LYS A 188      15.149  -6.283   6.107  1.00 98.03           C  
ATOM   3055  HD2 LYS A 188      14.397  -5.588   5.736  1.00 98.03           H  
ATOM   3056  HD3 LYS A 188      14.876  -7.297   5.816  1.00 98.03           H  
ATOM   3057  CE  LYS A 188      15.223  -6.175   7.632  1.00 98.03           C  
ATOM   3058  HE2 LYS A 188      15.542  -5.164   7.886  1.00 98.03           H  
ATOM   3059  HE3 LYS A 188      15.986  -6.864   7.995  1.00 98.03           H  
ATOM   3060  NZ  LYS A 188      13.912  -6.472   8.261  1.00 98.03           N  
ATOM   3061  HZ1 LYS A 188      13.981  -6.403   9.267  1.00 98.03           H  
ATOM   3062  HZ2 LYS A 188      13.218  -5.807   7.950  1.00 98.03           H  
ATOM   3063  HZ3 LYS A 188      13.599  -7.402   8.023  1.00 98.03           H  
ATOM   3064  N   VAL A 189      16.905  -5.009   0.960  1.00 98.30           N  
ATOM   3065  H   VAL A 189      16.373  -4.246   1.355  1.00 98.30           H  
ATOM   3066  CA  VAL A 189      16.879  -5.212  -0.501  1.00 98.30           C  
ATOM   3067  HA  VAL A 189      16.595  -6.244  -0.708  1.00 98.30           H  
ATOM   3068  C   VAL A 189      18.274  -5.011  -1.098  1.00 98.30           C  
ATOM   3069  CB  VAL A 189      15.844  -4.287  -1.178  1.00 98.30           C  
ATOM   3070  HB  VAL A 189      15.986  -3.264  -0.831  1.00 98.30           H  
ATOM   3071  O   VAL A 189      18.764  -5.886  -1.806  1.00 98.30           O  
ATOM   3072  CG1 VAL A 189      15.957  -4.279  -2.709  1.00 98.30           C  
ATOM   3073 HG11 VAL A 189      16.915  -3.866  -3.023  1.00 98.30           H  
ATOM   3074 HG12 VAL A 189      15.173  -3.650  -3.131  1.00 98.30           H  
ATOM   3075 HG13 VAL A 189      15.857  -5.292  -3.098  1.00 98.30           H  
ATOM   3076  CG2 VAL A 189      14.414  -4.718  -0.830  1.00 98.30           C  
ATOM   3077 HG21 VAL A 189      13.702  -4.007  -1.250  1.00 98.30           H  
ATOM   3078 HG22 VAL A 189      14.275  -4.741   0.251  1.00 98.30           H  
ATOM   3079 HG23 VAL A 189      14.214  -5.711  -1.234  1.00 98.30           H  
ATOM   3080  N   LEU A 190      18.944  -3.901  -0.784  1.00 98.37           N  
ATOM   3081  H   LEU A 190      18.504  -3.237  -0.163  1.00 98.37           H  
ATOM   3082  CA  LEU A 190      20.263  -3.575  -1.333  1.00 98.37           C  
ATOM   3083  HA  LEU A 190      20.213  -3.618  -2.421  1.00 98.37           H  
ATOM   3084  C   LEU A 190      21.328  -4.595  -0.915  1.00 98.37           C  
ATOM   3085  CB  LEU A 190      20.664  -2.154  -0.896  1.00 98.37           C  
ATOM   3086  HB2 LEU A 190      21.700  -1.984  -1.188  1.00 98.37           H  
ATOM   3087  HB3 LEU A 190      20.613  -2.100   0.191  1.00 98.37           H  
ATOM   3088  O   LEU A 190      22.107  -5.040  -1.756  1.00 98.37           O  
ATOM   3089  CG  LEU A 190      19.803  -1.022  -1.489  1.00 98.37           C  
ATOM   3090  HG  LEU A 190      18.754  -1.172  -1.232  1.00 98.37           H  
ATOM   3091  CD1 LEU A 190      20.252   0.320  -0.911  1.00 98.37           C  
ATOM   3092 HD11 LEU A 190      19.607   1.115  -1.286  1.00 98.37           H  
ATOM   3093 HD12 LEU A 190      21.288   0.521  -1.185  1.00 98.37           H  
ATOM   3094 HD13 LEU A 190      20.166   0.291   0.176  1.00 98.37           H  
ATOM   3095  CD2 LEU A 190      19.897  -0.946  -3.013  1.00 98.37           C  
ATOM   3096 HD21 LEU A 190      20.938  -0.854  -3.324  1.00 98.37           H  
ATOM   3097 HD22 LEU A 190      19.331  -0.088  -3.376  1.00 98.37           H  
ATOM   3098 HD23 LEU A 190      19.464  -1.843  -3.456  1.00 98.37           H  
ATOM   3099  N   HIS A 191      21.333  -5.009   0.354  1.00 98.05           N  
ATOM   3100  H   HIS A 191      20.689  -4.584   1.005  1.00 98.05           H  
ATOM   3101  CA  HIS A 191      22.245  -6.035   0.856  1.00 98.05           C  
ATOM   3102  HA  HIS A 191      23.267  -5.753   0.602  1.00 98.05           H  
ATOM   3103  C   HIS A 191      21.974  -7.404   0.215  1.00 98.05           C  
ATOM   3104  CB  HIS A 191      22.125  -6.103   2.383  1.00 98.05           C  
ATOM   3105  HB2 HIS A 191      21.108  -6.387   2.656  1.00 98.05           H  
ATOM   3106  HB3 HIS A 191      22.321  -5.115   2.801  1.00 98.05           H  
ATOM   3107  O   HIS A 191      22.902  -8.074  -0.232  1.00 98.05           O  
ATOM   3108  CG  HIS A 191      23.094  -7.078   2.997  1.00 98.05           C  
ATOM   3109  CD2 HIS A 191      22.799  -8.305   3.526  1.00 98.05           C  
ATOM   3110  HD2 HIS A 191      21.816  -8.750   3.586  1.00 98.05           H  
ATOM   3111  ND1 HIS A 191      24.455  -6.910   3.101  1.00 98.05           N  
ATOM   3112  HD1 HIS A 191      24.990  -6.120   2.770  1.00 98.05           H  
ATOM   3113  CE1 HIS A 191      24.969  -8.003   3.687  1.00 98.05           C  
ATOM   3114  HE1 HIS A 191      26.018  -8.165   3.888  1.00 98.05           H  
ATOM   3115  NE2 HIS A 191      23.994  -8.883   3.965  1.00 98.05           N  
ATOM   3116  N   THR A 192      20.700  -7.798   0.103  1.00 98.12           N  
ATOM   3117  H   THR A 192      19.974  -7.201   0.471  1.00 98.12           H  
ATOM   3118  CA  THR A 192      20.317  -9.068  -0.537  1.00 98.12           C  
ATOM   3119  HA  THR A 192      20.845  -9.883  -0.043  1.00 98.12           H  
ATOM   3120  C   THR A 192      20.731  -9.083  -2.007  1.00 98.12           C  
ATOM   3121  CB  THR A 192      18.810  -9.338  -0.412  1.00 98.12           C  
ATOM   3122  HB  THR A 192      18.258  -8.573  -0.959  1.00 98.12           H  
ATOM   3123  O   THR A 192      21.301 -10.067  -2.464  1.00 98.12           O  
ATOM   3124  CG2 THR A 192      18.419 -10.716  -0.937  1.00 98.12           C  
ATOM   3125 HG21 THR A 192      18.659 -10.802  -1.996  1.00 98.12           H  
ATOM   3126 HG22 THR A 192      17.346 -10.864  -0.808  1.00 98.12           H  
ATOM   3127 HG23 THR A 192      18.953 -11.492  -0.390  1.00 98.12           H  
ATOM   3128  OG1 THR A 192      18.419  -9.303   0.941  1.00 98.12           O  
ATOM   3129  HG1 THR A 192      18.394  -8.377   1.194  1.00 98.12           H  
ATOM   3130  N   TYR A 193      20.529  -7.984  -2.738  1.00 98.20           N  
ATOM   3131  H   TYR A 193      20.065  -7.191  -2.319  1.00 98.20           H  
ATOM   3132  CA  TYR A 193      20.995  -7.873  -4.119  1.00 98.20           C  
ATOM   3133  HA  TYR A 193      20.590  -8.704  -4.697  1.00 98.20           H  
ATOM   3134  C   TYR A 193      22.522  -7.956  -4.216  1.00 98.20           C  
ATOM   3135  CB  TYR A 193      20.493  -6.563  -4.732  1.00 98.20           C  
ATOM   3136  HB2 TYR A 193      20.814  -5.728  -4.110  1.00 98.20           H  
ATOM   3137  HB3 TYR A 193      19.403  -6.563  -4.742  1.00 98.20           H  
ATOM   3138  O   TYR A 193      23.039  -8.699  -5.043  1.00 98.20           O  
ATOM   3139  CG  TYR A 193      20.993  -6.352  -6.147  1.00 98.20           C  
ATOM   3140  CD1 TYR A 193      22.029  -5.430  -6.402  1.00 98.20           C  
ATOM   3141  HD1 TYR A 193      22.459  -4.869  -5.585  1.00 98.20           H  
ATOM   3142  CD2 TYR A 193      20.444  -7.104  -7.203  1.00 98.20           C  
ATOM   3143  HD2 TYR A 193      19.666  -7.829  -7.012  1.00 98.20           H  
ATOM   3144  CE1 TYR A 193      22.511  -5.252  -7.714  1.00 98.20           C  
ATOM   3145  HE1 TYR A 193      23.307  -4.549  -7.909  1.00 98.20           H  
ATOM   3146  CE2 TYR A 193      20.907  -6.909  -8.516  1.00 98.20           C  
ATOM   3147  HE2 TYR A 193      20.472  -7.450  -9.343  1.00 98.20           H  
ATOM   3148  OH  TYR A 193      22.394  -5.839 -10.046  1.00 98.20           O  
ATOM   3149  HH  TYR A 193      23.143  -5.241 -10.104  1.00 98.20           H  
ATOM   3150  CZ  TYR A 193      21.947  -5.997  -8.774  1.00 98.20           C  
ATOM   3151  N   ALA A 194      23.254  -7.236  -3.358  1.00 97.83           N  
ATOM   3152  H   ALA A 194      22.784  -6.644  -2.688  1.00 97.83           H  
ATOM   3153  CA  ALA A 194      24.716  -7.241  -3.371  1.00 97.83           C  
ATOM   3154  HA  ALA A 194      25.051  -6.888  -4.346  1.00 97.83           H  
ATOM   3155  C   ALA A 194      25.310  -8.648  -3.177  1.00 97.83           C  
ATOM   3156  CB  ALA A 194      25.222  -6.267  -2.301  1.00 97.83           C  
ATOM   3157  HB1 ALA A 194      24.881  -6.585  -1.316  1.00 97.83           H  
ATOM   3158  HB2 ALA A 194      24.849  -5.263  -2.505  1.00 97.83           H  
ATOM   3159  HB3 ALA A 194      26.312  -6.255  -2.306  1.00 97.83           H  
ATOM   3160  O   ALA A 194      26.290  -8.973  -3.843  1.00 97.83           O  
ATOM   3161  N   ASN A 195      24.691  -9.478  -2.332  1.00 97.83           N  
ATOM   3162  H   ASN A 195      23.924  -9.113  -1.785  1.00 97.83           H  
ATOM   3163  CA  ASN A 195      25.140 -10.846  -2.057  1.00 97.83           C  
ATOM   3164  HA  ASN A 195      26.229 -10.859  -2.001  1.00 97.83           H  
ATOM   3165  C   ASN A 195      24.745 -11.870  -3.137  1.00 97.83           C  
ATOM   3166  CB  ASN A 195      24.577 -11.286  -0.698  1.00 97.83           C  
ATOM   3167  HB2 ASN A 195      24.842 -12.330  -0.529  1.00 97.83           H  
ATOM   3168  HB3 ASN A 195      23.490 -11.217  -0.728  1.00 97.83           H  
ATOM   3169  O   ASN A 195      25.328 -12.945  -3.168  1.00 97.83           O  
ATOM   3170  CG  ASN A 195      25.091 -10.491   0.487  1.00 97.83           C  
ATOM   3171  ND2 ASN A 195      24.379 -10.583   1.584  1.00 97.83           N  
ATOM   3172 HD21 ASN A 195      24.627  -9.992   2.365  1.00 97.83           H  
ATOM   3173 HD22 ASN A 195      23.557 -11.169   1.597  1.00 97.83           H  
ATOM   3174  OD1 ASN A 195      26.099  -9.802   0.456  1.00 97.83           O  
ATOM   3175  N   ASN A 196      23.769 -11.561  -3.997  1.00 97.79           N  
ATOM   3176  H   ASN A 196      23.327 -10.656  -3.912  1.00 97.79           H  
ATOM   3177  CA  ASN A 196      23.225 -12.492  -5.001  1.00 97.79           C  
ATOM   3178  HA  ASN A 196      23.771 -13.434  -4.960  1.00 97.79           H  
ATOM   3179  C   ASN A 196      23.386 -11.975  -6.445  1.00 97.79           C  
ATOM   3180  CB  ASN A 196      21.756 -12.805  -4.671  1.00 97.79           C  
ATOM   3181  HB2 ASN A 196      21.168 -11.887  -4.667  1.00 97.79           H  
ATOM   3182  HB3 ASN A 196      21.361 -13.456  -5.451  1.00 97.79           H  
ATOM   3183  O   ASN A 196      22.769 -12.484  -7.377  1.00 97.79           O  
ATOM   3184  CG  ASN A 196      21.552 -13.547  -3.364  1.00 97.79           C  
ATOM   3185  ND2 ASN A 196      21.320 -12.857  -2.275  1.00 97.79           N  
ATOM   3186 HD21 ASN A 196      21.298 -11.849  -2.322  1.00 97.79           H  
ATOM   3187 HD22 ASN A 196      21.123 -13.419  -1.459  1.00 97.79           H  
ATOM   3188  OD1 ASN A 196      21.554 -14.756  -3.286  1.00 97.79           O  
ATOM   3189  N   ARG A 197      24.188 -10.927  -6.663  1.00 94.87           N  
ATOM   3190  H   ARG A 197      24.634 -10.508  -5.859  1.00 94.87           H  
ATOM   3191  CA  ARG A 197      24.336 -10.280  -7.982  1.00 94.87           C  
ATOM   3192  HA  ARG A 197      23.341 -10.068  -8.371  1.00 94.87           H  
ATOM   3193  C   ARG A 197      25.011 -11.161  -9.038  1.00 94.87           C  
ATOM   3194  CB  ARG A 197      25.091  -8.955  -7.818  1.00 94.87           C  
ATOM   3195  HB2 ARG A 197      25.043  -8.404  -8.757  1.00 94.87           H  
ATOM   3196  HB3 ARG A 197      24.611  -8.354  -7.045  1.00 94.87           H  
ATOM   3197  O   ARG A 197      24.868 -10.884 -10.224  1.00 94.87           O  
ATOM   3198  CG  ARG A 197      26.561  -9.196  -7.453  1.00 94.87           C  
ATOM   3199  HG2 ARG A 197      27.065  -9.679  -8.290  1.00 94.87           H  
ATOM   3200  HG3 ARG A 197      26.636  -9.839  -6.576  1.00 94.87           H  
ATOM   3201  CD  ARG A 197      27.275  -7.886  -7.163  1.00 94.87           C  
ATOM   3202  HD2 ARG A 197      27.139  -7.215  -8.011  1.00 94.87           H  
ATOM   3203  HD3 ARG A 197      26.844  -7.449  -6.263  1.00 94.87           H  
ATOM   3204  NE  ARG A 197      28.702  -8.153  -6.962  1.00 94.87           N  
ATOM   3205  HE  ARG A 197      28.982  -9.115  -7.090  1.00 94.87           H  
ATOM   3206  NH1 ARG A 197      29.349  -6.008  -6.491  1.00 94.87           N  
ATOM   3207 HH11 ARG A 197      30.067  -5.376  -6.165  1.00 94.87           H  
ATOM   3208 HH12 ARG A 197      28.374  -5.751  -6.549  1.00 94.87           H  
ATOM   3209  NH2 ARG A 197      30.853  -7.670  -6.465  1.00 94.87           N  
ATOM   3210 HH21 ARG A 197      31.039  -8.655  -6.587  1.00 94.87           H  
ATOM   3211 HH22 ARG A 197      31.599  -7.036  -6.219  1.00 94.87           H  
ATOM   3212  CZ  ARG A 197      29.627  -7.276  -6.643  1.00 94.87           C  
ATOM   3213  N   ASP A 198      25.755 -12.170  -8.590  1.00 94.55           N  
ATOM   3214  H   ASP A 198      25.821 -12.300  -7.591  1.00 94.55           H  
ATOM   3215  CA  ASP A 198      26.522 -13.092  -9.432  1.00 94.55           C  
ATOM   3216  HA  ASP A 198      26.699 -12.616 -10.397  1.00 94.55           H  
ATOM   3217  C   ASP A 198      25.740 -14.389  -9.737  1.00 94.55           C  
ATOM   3218  CB  ASP A 198      27.902 -13.329  -8.786  1.00 94.55           C  
ATOM   3219  HB2 ASP A 198      28.481 -14.001  -9.419  1.00 94.55           H  
ATOM   3220  HB3 ASP A 198      27.764 -13.809  -7.817  1.00 94.55           H  
ATOM   3221  O   ASP A 198      26.254 -15.286 -10.404  1.00 94.55           O  
ATOM   3222  CG  ASP A 198      28.700 -12.022  -8.607  1.00 94.55           C  
ATOM   3223  OD1 ASP A 198      28.857 -11.272  -9.597  1.00 94.55           O  
ATOM   3224  OD2 ASP A 198      29.115 -11.699  -7.467  1.00 94.55           O  
ATOM   3225  N   GLU A 199      24.483 -14.481  -9.280  1.00 95.65           N  
ATOM   3226  H   GLU A 199      24.105 -13.712  -8.746  1.00 95.65           H  
ATOM   3227  CA  GLU A 199      23.562 -15.571  -9.617  1.00 95.65           C  
ATOM   3228  HA  GLU A 199      24.018 -16.508  -9.295  1.00 95.65           H  
ATOM   3229  C   GLU A 199      23.293 -15.656 -11.133  1.00 95.65           C  
ATOM   3230  CB  GLU A 199      22.227 -15.382  -8.869  1.00 95.65           C  
ATOM   3231  HB2 GLU A 199      21.887 -14.355  -9.006  1.00 95.65           H  
ATOM   3232  HB3 GLU A 199      21.462 -16.020  -9.310  1.00 95.65           H  
ATOM   3233  O   GLU A 199      23.398 -14.652 -11.854  1.00 95.65           O  
ATOM   3234  CG  GLU A 199      22.314 -15.692  -7.364  1.00 95.65           C  
ATOM   3235  HG2 GLU A 199      23.092 -15.075  -6.915  1.00 95.65           H  
ATOM   3236  HG3 GLU A 199      21.363 -15.414  -6.909  1.00 95.65           H  
ATOM   3237  CD  GLU A 199      22.593 -17.171  -7.050  1.00 95.65           C  
ATOM   3238  OE1 GLU A 199      23.005 -17.451  -5.905  1.00 95.65           O  
ATOM   3239  OE2 GLU A 199      22.396 -18.017  -7.953  1.00 95.65           O  
ATOM   3240  N   PRO A 200      22.883 -16.832 -11.652  1.00 96.58           N  
ATOM   3241  CA  PRO A 200      22.492 -16.980 -13.045  1.00 96.58           C  
ATOM   3242  HA  PRO A 200      23.389 -16.882 -13.657  1.00 96.58           H  
ATOM   3243  C   PRO A 200      21.461 -15.929 -13.460  1.00 96.58           C  
ATOM   3244  CB  PRO A 200      21.935 -18.400 -13.178  1.00 96.58           C  
ATOM   3245  HB2 PRO A 200      22.146 -18.828 -14.158  1.00 96.58           H  
ATOM   3246  HB3 PRO A 200      20.863 -18.406 -12.979  1.00 96.58           H  
ATOM   3247  O   PRO A 200      20.497 -15.647 -12.750  1.00 96.58           O  
ATOM   3248  CG  PRO A 200      22.651 -19.158 -12.063  1.00 96.58           C  
ATOM   3249  HG2 PRO A 200      22.088 -20.032 -11.735  1.00 96.58           H  
ATOM   3250  HG3 PRO A 200      23.652 -19.440 -12.389  1.00 96.58           H  
ATOM   3251  CD  PRO A 200      22.749 -18.108 -10.962  1.00 96.58           C  
ATOM   3252  HD2 PRO A 200      23.605 -18.321 -10.321  1.00 96.58           H  
ATOM   3253  HD3 PRO A 200      21.829 -18.109 -10.379  1.00 96.58           H  
ATOM   3254  N   VAL A 201      21.624 -15.385 -14.667  1.00 96.50           N  
ATOM   3255  H   VAL A 201      22.465 -15.637 -15.167  1.00 96.50           H  
ATOM   3256  CA  VAL A 201      20.871 -14.208 -15.140  1.00 96.50           C  
ATOM   3257  HA  VAL A 201      21.120 -13.384 -14.472  1.00 96.50           H  
ATOM   3258  C   VAL A 201      19.351 -14.401 -15.079  1.00 96.50           C  
ATOM   3259  CB  VAL A 201      21.278 -13.836 -16.581  1.00 96.50           C  
ATOM   3260  HB  VAL A 201      20.692 -14.415 -17.294  1.00 96.50           H  
ATOM   3261  O   VAL A 201      18.601 -13.459 -14.824  1.00 96.50           O  
ATOM   3262  CG1 VAL A 201      21.003 -12.351 -16.789  1.00 96.50           C  
ATOM   3263 HG11 VAL A 201      19.928 -12.170 -16.771  1.00 96.50           H  
ATOM   3264 HG12 VAL A 201      21.408 -12.014 -17.742  1.00 96.50           H  
ATOM   3265 HG13 VAL A 201      21.479 -11.784 -15.989  1.00 96.50           H  
ATOM   3266  CG2 VAL A 201      22.764 -14.068 -16.896  1.00 96.50           C  
ATOM   3267 HG21 VAL A 201      22.983 -13.704 -17.900  1.00 96.50           H  
ATOM   3268 HG22 VAL A 201      23.383 -13.548 -16.165  1.00 96.50           H  
ATOM   3269 HG23 VAL A 201      22.993 -15.133 -16.886  1.00 96.50           H  
ATOM   3270  N   ARG A 202      18.898 -15.644 -15.272  1.00 96.27           N  
ATOM   3271  H   ARG A 202      19.592 -16.362 -15.427  1.00 96.27           H  
ATOM   3272  CA  ARG A 202      17.496 -16.037 -15.130  1.00 96.27           C  
ATOM   3273  HA  ARG A 202      16.885 -15.376 -15.744  1.00 96.27           H  
ATOM   3274  C   ARG A 202      16.980 -15.869 -13.700  1.00 96.27           C  
ATOM   3275  CB  ARG A 202      17.342 -17.479 -15.628  1.00 96.27           C  
ATOM   3276  HB2 ARG A 202      17.901 -18.152 -14.978  1.00 96.27           H  
ATOM   3277  HB3 ARG A 202      17.748 -17.549 -16.637  1.00 96.27           H  
ATOM   3278  O   ARG A 202      15.897 -15.320 -13.515  1.00 96.27           O  
ATOM   3279  CG  ARG A 202      15.872 -17.901 -15.658  1.00 96.27           C  
ATOM   3280  HG2 ARG A 202      15.451 -17.858 -14.653  1.00 96.27           H  
ATOM   3281  HG3 ARG A 202      15.324 -17.219 -16.308  1.00 96.27           H  
ATOM   3282  CD  ARG A 202      15.743 -19.330 -16.179  1.00 96.27           C  
ATOM   3283  HD2 ARG A 202      16.275 -19.988 -15.492  1.00 96.27           H  
ATOM   3284  HD3 ARG A 202      16.203 -19.395 -17.165  1.00 96.27           H  
ATOM   3285  NE  ARG A 202      14.330 -19.731 -16.269  1.00 96.27           N  
ATOM   3286  HE  ARG A 202      13.657 -18.980 -16.333  1.00 96.27           H  
ATOM   3287  NH1 ARG A 202      14.681 -21.997 -16.364  1.00 96.27           N  
ATOM   3288 HH11 ARG A 202      15.669 -21.829 -16.243  1.00 96.27           H  
ATOM   3289 HH12 ARG A 202      14.316 -22.939 -16.336  1.00 96.27           H  
ATOM   3290  NH2 ARG A 202      12.596 -21.204 -16.328  1.00 96.27           N  
ATOM   3291 HH21 ARG A 202      11.954 -20.424 -16.316  1.00 96.27           H  
ATOM   3292 HH22 ARG A 202      12.248 -22.151 -16.374  1.00 96.27           H  
ATOM   3293  CZ  ARG A 202      13.877 -20.971 -16.318  1.00 96.27           C  
ATOM   3294  N   GLU A 203      17.748 -16.307 -12.707  1.00 96.91           N  
ATOM   3295  H   GLU A 203      18.687 -16.617 -12.912  1.00 96.91           H  
ATOM   3296  CA  GLU A 203      17.383 -16.194 -11.290  1.00 96.91           C  
ATOM   3297  HA  GLU A 203      16.349 -16.513 -11.162  1.00 96.91           H  
ATOM   3298  C   GLU A 203      17.435 -14.746 -10.807  1.00 96.91           C  
ATOM   3299  CB  GLU A 203      18.303 -17.070 -10.417  1.00 96.91           C  
ATOM   3300  HB2 GLU A 203      19.336 -16.751 -10.555  1.00 96.91           H  
ATOM   3301  HB3 GLU A 203      18.046 -16.910  -9.370  1.00 96.91           H  
ATOM   3302  O   GLU A 203      16.538 -14.295 -10.089  1.00 96.91           O  
ATOM   3303  CG  GLU A 203      18.214 -18.576 -10.716  1.00 96.91           C  
ATOM   3304  HG2 GLU A 203      18.898 -19.098 -10.047  1.00 96.91           H  
ATOM   3305  HG3 GLU A 203      18.562 -18.747 -11.735  1.00 96.91           H  
ATOM   3306  CD  GLU A 203      16.803 -19.171 -10.554  1.00 96.91           C  
ATOM   3307  OE1 GLU A 203      16.607 -20.307 -11.041  1.00 96.91           O  
ATOM   3308  OE2 GLU A 203      15.886 -18.474 -10.056  1.00 96.91           O  
ATOM   3309  N   LEU A 204      18.426 -13.986 -11.282  1.00 97.65           N  
ATOM   3310  H   LEU A 204      19.159 -14.442 -11.806  1.00 97.65           H  
ATOM   3311  CA  LEU A 204      18.527 -12.550 -11.039  1.00 97.65           C  
ATOM   3312  HA  LEU A 204      18.584 -12.395  -9.961  1.00 97.65           H  
ATOM   3313  C   LEU A 204      17.283 -11.811 -11.561  1.00 97.65           C  
ATOM   3314  CB  LEU A 204      19.826 -12.051 -11.697  1.00 97.65           C  
ATOM   3315  HB2 LEU A 204      19.742 -12.160 -12.778  1.00 97.65           H  
ATOM   3316  HB3 LEU A 204      20.650 -12.684 -11.366  1.00 97.65           H  
ATOM   3317  O   LEU A 204      16.662 -11.036 -10.831  1.00 97.65           O  
ATOM   3318  CG  LEU A 204      20.183 -10.590 -11.379  1.00 97.65           C  
ATOM   3319  HG  LEU A 204      19.397  -9.930 -11.746  1.00 97.65           H  
ATOM   3320  CD1 LEU A 204      20.364 -10.372  -9.880  1.00 97.65           C  
ATOM   3321 HD11 LEU A 204      20.880 -11.226  -9.441  1.00 97.65           H  
ATOM   3322 HD12 LEU A 204      19.385 -10.233  -9.421  1.00 97.65           H  
ATOM   3323 HD13 LEU A 204      20.979  -9.490  -9.698  1.00 97.65           H  
ATOM   3324  CD2 LEU A 204      21.486 -10.215 -12.079  1.00 97.65           C  
ATOM   3325 HD21 LEU A 204      22.304 -10.821 -11.688  1.00 97.65           H  
ATOM   3326 HD22 LEU A 204      21.713  -9.162 -11.912  1.00 97.65           H  
ATOM   3327 HD23 LEU A 204      21.392 -10.397 -13.149  1.00 97.65           H  
ATOM   3328  N   ALA A 205      16.872 -12.096 -12.802  1.00 97.82           N  
ATOM   3329  H   ALA A 205      17.427 -12.733 -13.355  1.00 97.82           H  
ATOM   3330  CA  ALA A 205      15.690 -11.495 -13.413  1.00 97.82           C  
ATOM   3331  HA  ALA A 205      15.784 -10.411 -13.346  1.00 97.82           H  
ATOM   3332  C   ALA A 205      14.393 -11.882 -12.690  1.00 97.82           C  
ATOM   3333  CB  ALA A 205      15.648 -11.885 -14.891  1.00 97.82           C  
ATOM   3334  HB1 ALA A 205      15.563 -12.967 -14.993  1.00 97.82           H  
ATOM   3335  HB2 ALA A 205      14.799 -11.406 -15.378  1.00 97.82           H  
ATOM   3336  HB3 ALA A 205      16.572 -11.554 -15.365  1.00 97.82           H  
ATOM   3337  O   ALA A 205      13.601 -11.000 -12.360  1.00 97.82           O  
ATOM   3338  N   ASN A 206      14.187 -13.168 -12.393  1.00 97.53           N  
ATOM   3339  H   ASN A 206      14.868 -13.850 -12.695  1.00 97.53           H  
ATOM   3340  CA  ASN A 206      13.003 -13.638 -11.665  1.00 97.53           C  
ATOM   3341  HA  ASN A 206      12.105 -13.344 -12.208  1.00 97.53           H  
ATOM   3342  C   ASN A 206      12.909 -13.014 -10.266  1.00 97.53           C  
ATOM   3343  CB  ASN A 206      13.050 -15.170 -11.569  1.00 97.53           C  
ATOM   3344  HB2 ASN A 206      14.021 -15.483 -11.185  1.00 97.53           H  
ATOM   3345  HB3 ASN A 206      12.286 -15.509 -10.869  1.00 97.53           H  
ATOM   3346  O   ASN A 206      11.837 -12.573  -9.849  1.00 97.53           O  
ATOM   3347  CG  ASN A 206      12.785 -15.867 -12.888  1.00 97.53           C  
ATOM   3348  ND2 ASN A 206      13.223 -17.096 -13.015  1.00 97.53           N  
ATOM   3349 HD21 ASN A 206      13.777 -17.511 -12.279  1.00 97.53           H  
ATOM   3350 HD22 ASN A 206      13.044 -17.548 -13.901  1.00 97.53           H  
ATOM   3351  OD1 ASN A 206      12.161 -15.348 -13.801  1.00 97.53           O  
ATOM   3352  N   SER A 207      14.036 -12.915  -9.556  1.00 98.10           N  
ATOM   3353  H   SER A 207      14.882 -13.325  -9.924  1.00 98.10           H  
ATOM   3354  CA  SER A 207      14.086 -12.285  -8.235  1.00 98.10           C  
ATOM   3355  HA  SER A 207      13.336 -12.754  -7.599  1.00 98.10           H  
ATOM   3356  C   SER A 207      13.754 -10.794  -8.301  1.00 98.10           C  
ATOM   3357  CB  SER A 207      15.453 -12.508  -7.585  1.00 98.10           C  
ATOM   3358  HB2 SER A 207      15.494 -11.977  -6.634  1.00 98.10           H  
ATOM   3359  HB3 SER A 207      16.250 -12.140  -8.232  1.00 98.10           H  
ATOM   3360  O   SER A 207      12.976 -10.307  -7.481  1.00 98.10           O  
ATOM   3361  OG  SER A 207      15.615 -13.889  -7.350  1.00 98.10           O  
ATOM   3362  HG  SER A 207      16.054 -14.263  -8.118  1.00 98.10           H  
ATOM   3363  N   ILE A 208      14.267 -10.062  -9.297  1.00 97.94           N  
ATOM   3364  H   ILE A 208      14.911 -10.503  -9.937  1.00 97.94           H  
ATOM   3365  CA  ILE A 208      13.926  -8.644  -9.500  1.00 97.94           C  
ATOM   3366  HA  ILE A 208      14.042  -8.126  -8.548  1.00 97.94           H  
ATOM   3367  C   ILE A 208      12.457  -8.467  -9.908  1.00 97.94           C  
ATOM   3368  CB  ILE A 208      14.901  -7.992 -10.504  1.00 97.94           C  
ATOM   3369  HB  ILE A 208      14.976  -8.630 -11.384  1.00 97.94           H  
ATOM   3370  O   ILE A 208      11.807  -7.538  -9.433  1.00 97.94           O  
ATOM   3371  CG1 ILE A 208      16.292  -7.863  -9.844  1.00 97.94           C  
ATOM   3372 HG12 ILE A 208      16.261  -7.085  -9.081  1.00 97.94           H  
ATOM   3373 HG13 ILE A 208      16.556  -8.798  -9.349  1.00 97.94           H  
ATOM   3374  CG2 ILE A 208      14.408  -6.600 -10.949  1.00 97.94           C  
ATOM   3375 HG21 ILE A 208      14.231  -5.967 -10.080  1.00 97.94           H  
ATOM   3376 HG22 ILE A 208      15.145  -6.123 -11.595  1.00 97.94           H  
ATOM   3377 HG23 ILE A 208      13.484  -6.687 -11.520  1.00 97.94           H  
ATOM   3378  CD1 ILE A 208      17.414  -7.550 -10.834  1.00 97.94           C  
ATOM   3379 HD11 ILE A 208      18.367  -7.556 -10.307  1.00 97.94           H  
ATOM   3380 HD12 ILE A 208      17.277  -6.569 -11.289  1.00 97.94           H  
ATOM   3381 HD13 ILE A 208      17.432  -8.328 -11.598  1.00 97.94           H  
ATOM   3382  N   ILE A 209      11.895  -9.366 -10.723  1.00 97.53           N  
ATOM   3383  H   ILE A 209      12.473 -10.096 -11.113  1.00 97.53           H  
ATOM   3384  CA  ILE A 209      10.465  -9.338 -11.062  1.00 97.53           C  
ATOM   3385  HA  ILE A 209      10.245  -8.364 -11.501  1.00 97.53           H  
ATOM   3386  C   ILE A 209       9.610  -9.455  -9.790  1.00 97.53           C  
ATOM   3387  CB  ILE A 209      10.123 -10.406 -12.125  1.00 97.53           C  
ATOM   3388  HB  ILE A 209      10.570 -11.354 -11.826  1.00 97.53           H  
ATOM   3389  O   ILE A 209       8.690  -8.662  -9.591  1.00 97.53           O  
ATOM   3390  CG1 ILE A 209      10.703  -9.982 -13.495  1.00 97.53           C  
ATOM   3391 HG12 ILE A 209      10.115  -9.160 -13.902  1.00 97.53           H  
ATOM   3392 HG13 ILE A 209      11.721  -9.615 -13.366  1.00 97.53           H  
ATOM   3393  CG2 ILE A 209       8.600 -10.610 -12.249  1.00 97.53           C  
ATOM   3394 HG21 ILE A 209       8.374 -11.329 -13.037  1.00 97.53           H  
ATOM   3395 HG22 ILE A 209       8.108  -9.664 -12.475  1.00 97.53           H  
ATOM   3396 HG23 ILE A 209       8.192 -11.016 -11.324  1.00 97.53           H  
ATOM   3397  CD1 ILE A 209      10.752 -11.121 -14.523  1.00 97.53           C  
ATOM   3398 HD11 ILE A 209       9.746 -11.430 -14.807  1.00 97.53           H  
ATOM   3399 HD12 ILE A 209      11.273 -10.776 -15.416  1.00 97.53           H  
ATOM   3400 HD13 ILE A 209      11.291 -11.972 -14.108  1.00 97.53           H  
ATOM   3401  N   HIS A 210       9.945 -10.376  -8.881  1.00 96.91           N  
ATOM   3402  H   HIS A 210      10.683 -11.030  -9.099  1.00 96.91           H  
ATOM   3403  CA  HIS A 210       9.253 -10.493  -7.593  1.00 96.91           C  
ATOM   3404  HA  HIS A 210       8.181 -10.550  -7.780  1.00 96.91           H  
ATOM   3405  C   HIS A 210       9.466  -9.272  -6.679  1.00 96.91           C  
ATOM   3406  CB  HIS A 210       9.692 -11.782  -6.890  1.00 96.91           C  
ATOM   3407  HB2 HIS A 210      10.774 -11.770  -6.761  1.00 96.91           H  
ATOM   3408  HB3 HIS A 210       9.241 -11.805  -5.897  1.00 96.91           H  
ATOM   3409  O   HIS A 210       8.542  -8.881  -5.955  1.00 96.91           O  
ATOM   3410  CG  HIS A 210       9.295 -13.054  -7.600  1.00 96.91           C  
ATOM   3411  CD2 HIS A 210       8.174 -13.272  -8.358  1.00 96.91           C  
ATOM   3412  HD2 HIS A 210       7.403 -12.550  -8.582  1.00 96.91           H  
ATOM   3413  ND1 HIS A 210       9.988 -14.242  -7.560  1.00 96.91           N  
ATOM   3414  HD1 HIS A 210      10.902 -14.379  -7.153  1.00 96.91           H  
ATOM   3415  CE1 HIS A 210       9.306 -15.148  -8.279  1.00 96.91           C  
ATOM   3416  HE1 HIS A 210       9.626 -16.164  -8.461  1.00 96.91           H  
ATOM   3417  NE2 HIS A 210       8.185 -14.606  -8.776  1.00 96.91           N  
ATOM   3418  N   LEU A 211      10.636  -8.623  -6.748  1.00 97.75           N  
ATOM   3419  H   LEU A 211      11.358  -9.014  -7.336  1.00 97.75           H  
ATOM   3420  CA  LEU A 211      10.941  -7.401  -5.998  1.00 97.75           C  
ATOM   3421  HA  LEU A 211      10.792  -7.621  -4.941  1.00 97.75           H  
ATOM   3422  C   LEU A 211      10.007  -6.236  -6.349  1.00 97.75           C  
ATOM   3423  CB  LEU A 211      12.419  -7.015  -6.207  1.00 97.75           C  
ATOM   3424  HB2 LEU A 211      13.043  -7.844  -5.874  1.00 97.75           H  
ATOM   3425  HB3 LEU A 211      12.595  -6.869  -7.273  1.00 97.75           H  
ATOM   3426  O   LEU A 211       9.772  -5.399  -5.482  1.00 97.75           O  
ATOM   3427  CG  LEU A 211      12.881  -5.725  -5.503  1.00 97.75           C  
ATOM   3428  HG  LEU A 211      12.291  -4.881  -5.862  1.00 97.75           H  
ATOM   3429  CD1 LEU A 211      12.750  -5.803  -3.983  1.00 97.75           C  
ATOM   3430 HD11 LEU A 211      13.111  -4.874  -3.541  1.00 97.75           H  
ATOM   3431 HD12 LEU A 211      11.701  -5.921  -3.713  1.00 97.75           H  
ATOM   3432 HD13 LEU A 211      13.332  -6.642  -3.603  1.00 97.75           H  
ATOM   3433  CD2 LEU A 211      14.341  -5.437  -5.843  1.00 97.75           C  
ATOM   3434 HD21 LEU A 211      14.981  -6.206  -5.409  1.00 97.75           H  
ATOM   3435 HD22 LEU A 211      14.474  -5.432  -6.925  1.00 97.75           H  
ATOM   3436 HD23 LEU A 211      14.631  -4.464  -5.448  1.00 97.75           H  
ATOM   3437  N   PHE A 212       9.394  -6.182  -7.540  1.00 96.80           N  
ATOM   3438  H   PHE A 212       9.624  -6.864  -8.248  1.00 96.80           H  
ATOM   3439  CA  PHE A 212       8.403  -5.135  -7.846  1.00 96.80           C  
ATOM   3440  HA  PHE A 212       8.880  -4.171  -7.668  1.00 96.80           H  
ATOM   3441  C   PHE A 212       7.185  -5.157  -6.920  1.00 96.80           C  
ATOM   3442  CB  PHE A 212       7.965  -5.172  -9.313  1.00 96.80           C  
ATOM   3443  HB2 PHE A 212       7.577  -6.163  -9.549  1.00 96.80           H  
ATOM   3444  HB3 PHE A 212       7.156  -4.457  -9.461  1.00 96.80           H  
ATOM   3445  O   PHE A 212       6.505  -4.141  -6.788  1.00 96.80           O  
ATOM   3446  CG  PHE A 212       9.082  -4.802 -10.258  1.00 96.80           C  
ATOM   3447  CD1 PHE A 212       9.708  -3.545 -10.159  1.00 96.80           C  
ATOM   3448  HD1 PHE A 212       9.340  -2.812  -9.456  1.00 96.80           H  
ATOM   3449  CD2 PHE A 212       9.542  -5.741 -11.189  1.00 96.80           C  
ATOM   3450  HD2 PHE A 212       9.032  -6.689 -11.283  1.00 96.80           H  
ATOM   3451  CE1 PHE A 212      10.845  -3.264 -10.934  1.00 96.80           C  
ATOM   3452  HE1 PHE A 212      11.357  -2.319 -10.833  1.00 96.80           H  
ATOM   3453  CE2 PHE A 212      10.684  -5.469 -11.953  1.00 96.80           C  
ATOM   3454  HE2 PHE A 212      11.070  -6.231 -12.614  1.00 96.80           H  
ATOM   3455  CZ  PHE A 212      11.354  -4.245 -11.802  1.00 96.80           C  
ATOM   3456  HZ  PHE A 212      12.257  -4.053 -12.361  1.00 96.80           H  
ATOM   3457  N   THR A 213       6.964  -6.238  -6.163  1.00 95.97           N  
ATOM   3458  H   THR A 213       7.532  -7.059  -6.316  1.00 95.97           H  
ATOM   3459  CA  THR A 213       6.005  -6.226  -5.051  1.00 95.97           C  
ATOM   3460  HA  THR A 213       5.014  -6.039  -5.466  1.00 95.97           H  
ATOM   3461  C   THR A 213       6.317  -5.104  -4.054  1.00 95.97           C  
ATOM   3462  CB  THR A 213       5.966  -7.575  -4.318  1.00 95.97           C  
ATOM   3463  HB  THR A 213       6.879  -7.706  -3.737  1.00 95.97           H  
ATOM   3464  O   THR A 213       5.394  -4.459  -3.567  1.00 95.97           O  
ATOM   3465  CG2 THR A 213       4.750  -7.676  -3.393  1.00 95.97           C  
ATOM   3466 HG21 THR A 213       4.606  -8.713  -3.088  1.00 95.97           H  
ATOM   3467 HG22 THR A 213       3.854  -7.345  -3.917  1.00 95.97           H  
ATOM   3468 HG23 THR A 213       4.906  -7.072  -2.499  1.00 95.97           H  
ATOM   3469  OG1 THR A 213       5.861  -8.637  -5.232  1.00 95.97           O  
ATOM   3470  HG1 THR A 213       6.747  -8.837  -5.545  1.00 95.97           H  
ATOM   3471  N   PHE A 214       7.595  -4.793  -3.800  1.00 96.79           N  
ATOM   3472  H   PHE A 214       8.312  -5.304  -4.295  1.00 96.79           H  
ATOM   3473  CA  PHE A 214       8.042  -3.688  -2.943  1.00 96.79           C  
ATOM   3474  HA  PHE A 214       7.679  -3.866  -1.931  1.00 96.79           H  
ATOM   3475  C   PHE A 214       7.506  -2.324  -3.409  1.00 96.79           C  
ATOM   3476  CB  PHE A 214       9.580  -3.675  -2.933  1.00 96.79           C  
ATOM   3477  HB2 PHE A 214       9.924  -3.455  -3.944  1.00 96.79           H  
ATOM   3478  HB3 PHE A 214       9.940  -4.672  -2.680  1.00 96.79           H  
ATOM   3479  O   PHE A 214       7.071  -1.513  -2.587  1.00 96.79           O  
ATOM   3480  CG  PHE A 214      10.238  -2.682  -1.993  1.00 96.79           C  
ATOM   3481  CD1 PHE A 214      11.222  -1.805  -2.485  1.00 96.79           C  
ATOM   3482  HD1 PHE A 214      11.507  -1.839  -3.526  1.00 96.79           H  
ATOM   3483  CD2 PHE A 214       9.906  -2.656  -0.624  1.00 96.79           C  
ATOM   3484  HD2 PHE A 214       9.176  -3.349  -0.231  1.00 96.79           H  
ATOM   3485  CE1 PHE A 214      11.859  -0.900  -1.619  1.00 96.79           C  
ATOM   3486  HE1 PHE A 214      12.636  -0.251  -1.995  1.00 96.79           H  
ATOM   3487  CE2 PHE A 214      10.531  -1.738   0.238  1.00 96.79           C  
ATOM   3488  HE2 PHE A 214      10.279  -1.718   1.288  1.00 96.79           H  
ATOM   3489  CZ  PHE A 214      11.506  -0.857  -0.260  1.00 96.79           C  
ATOM   3490  HZ  PHE A 214      12.001  -0.162   0.403  1.00 96.79           H  
ATOM   3491  N   THR A 215       7.479  -2.090  -4.725  1.00 95.86           N  
ATOM   3492  H   THR A 215       7.781  -2.824  -5.350  1.00 95.86           H  
ATOM   3493  CA  THR A 215       7.071  -0.824  -5.354  1.00 95.86           C  
ATOM   3494  HA  THR A 215       7.123  -0.038  -4.600  1.00 95.86           H  
ATOM   3495  C   THR A 215       5.624  -0.822  -5.870  1.00 95.86           C  
ATOM   3496  CB  THR A 215       8.046  -0.423  -6.473  1.00 95.86           C  
ATOM   3497  HB  THR A 215       7.732   0.534  -6.891  1.00 95.86           H  
ATOM   3498  O   THR A 215       5.123   0.239  -6.252  1.00 95.86           O  
ATOM   3499  CG2 THR A 215       9.492  -0.307  -5.987  1.00 95.86           C  
ATOM   3500 HG21 THR A 215       9.884  -1.291  -5.727  1.00 95.86           H  
ATOM   3501 HG22 THR A 215       9.546   0.341  -5.112  1.00 95.86           H  
ATOM   3502 HG23 THR A 215      10.110   0.121  -6.777  1.00 95.86           H  
ATOM   3503  OG1 THR A 215       8.032  -1.399  -7.480  1.00 95.86           O  
ATOM   3504  HG1 THR A 215       8.390  -1.018  -8.285  1.00 95.86           H  
ATOM   3505  N   ALA A 216       4.907  -1.948  -5.801  1.00 95.25           N  
ATOM   3506  H   ALA A 216       5.411  -2.796  -5.585  1.00 95.25           H  
ATOM   3507  CA  ALA A 216       3.531  -2.120  -6.285  1.00 95.25           C  
ATOM   3508  HA  ALA A 216       3.497  -1.826  -7.334  1.00 95.25           H  
ATOM   3509  C   ALA A 216       2.492  -1.289  -5.514  1.00 95.25           C  
ATOM   3510  CB  ALA A 216       3.171  -3.606  -6.201  1.00 95.25           C  
ATOM   3511  HB1 ALA A 216       3.855  -4.189  -6.817  1.00 95.25           H  
ATOM   3512  HB2 ALA A 216       3.227  -3.951  -5.168  1.00 95.25           H  
ATOM   3513  HB3 ALA A 216       2.158  -3.760  -6.574  1.00 95.25           H  
ATOM   3514  O   ALA A 216       2.577  -1.132  -4.293  1.00 95.25           O  
ATOM   3515  N   ILE A 217       1.510  -0.701  -6.198  1.00 94.49           N  
ATOM   3516  H   ILE A 217       1.440  -0.886  -7.189  1.00 94.49           H  
ATOM   3517  CA  ILE A 217       0.400   0.049  -5.572  1.00 94.49           C  
ATOM   3518  HA  ILE A 217       0.818   0.839  -4.948  1.00 94.49           H  
ATOM   3519  C   ILE A 217      -0.438  -0.848  -4.634  1.00 94.49           C  
ATOM   3520  CB  ILE A 217      -0.421   0.761  -6.674  1.00 94.49           C  
ATOM   3521  HB  ILE A 217       0.290   1.234  -7.352  1.00 94.49           H  
ATOM   3522  O   ILE A 217      -0.474  -2.066  -4.795  1.00 94.49           O  
ATOM   3523  CG1 ILE A 217      -1.281   1.897  -6.082  1.00 94.49           C  
ATOM   3524 HG12 ILE A 217      -1.978   1.503  -5.342  1.00 94.49           H  
ATOM   3525 HG13 ILE A 217      -0.597   2.600  -5.607  1.00 94.49           H  
ATOM   3526  CG2 ILE A 217      -1.238  -0.238  -7.505  1.00 94.49           C  
ATOM   3527 HG21 ILE A 217      -2.060  -0.649  -6.920  1.00 94.49           H  
ATOM   3528 HG22 ILE A 217      -0.608  -1.054  -7.859  1.00 94.49           H  
ATOM   3529 HG23 ILE A 217      -1.642   0.257  -8.388  1.00 94.49           H  
ATOM   3530  CD1 ILE A 217      -2.086   2.705  -7.102  1.00 94.49           C  
ATOM   3531 HD11 ILE A 217      -2.540   3.564  -6.609  1.00 94.49           H  
ATOM   3532 HD12 ILE A 217      -1.428   3.062  -7.894  1.00 94.49           H  
ATOM   3533 HD13 ILE A 217      -2.876   2.090  -7.534  1.00 94.49           H  
ATOM   3534  N   GLY A 218      -1.080  -0.261  -3.620  1.00 93.60           N  
ATOM   3535  H   GLY A 218      -1.014   0.742  -3.521  1.00 93.60           H  
ATOM   3536  CA  GLY A 218      -2.043  -0.963  -2.766  1.00 93.60           C  
ATOM   3537  HA2 GLY A 218      -2.858  -0.282  -2.519  1.00 93.60           H  
ATOM   3538  HA3 GLY A 218      -2.482  -1.788  -3.327  1.00 93.60           H  
ATOM   3539  C   GLY A 218      -1.482  -1.511  -1.450  1.00 93.60           C  
ATOM   3540  O   GLY A 218      -0.576  -0.929  -0.844  1.00 93.60           O  
ATOM   3541  N   ALA A 219      -2.096  -2.599  -0.978  1.00 92.47           N  
ATOM   3542  H   ALA A 219      -2.818  -3.014  -1.550  1.00 92.47           H  
ATOM   3543  CA  ALA A 219      -1.906  -3.147   0.361  1.00 92.47           C  
ATOM   3544  HA  ALA A 219      -2.069  -2.329   1.064  1.00 92.47           H  
ATOM   3545  C   ALA A 219      -0.492  -3.715   0.587  1.00 92.47           C  
ATOM   3546  CB  ALA A 219      -2.979  -4.215   0.617  1.00 92.47           C  
ATOM   3547  HB1 ALA A 219      -3.971  -3.806   0.429  1.00 92.47           H  
ATOM   3548  HB2 ALA A 219      -2.922  -4.559   1.650  1.00 92.47           H  
ATOM   3549  HB3 ALA A 219      -2.814  -5.065  -0.045  1.00 92.47           H  
ATOM   3550  O   ALA A 219       0.107  -4.275  -0.337  1.00 92.47           O  
ATOM   3551  N   PRO A 220       0.043  -3.621   1.816  1.00 93.09           N  
ATOM   3552  CA  PRO A 220       1.309  -4.251   2.157  1.00 93.09           C  
ATOM   3553  HA  PRO A 220       2.067  -3.983   1.421  1.00 93.09           H  
ATOM   3554  C   PRO A 220       1.156  -5.775   2.203  1.00 93.09           C  
ATOM   3555  CB  PRO A 220       1.701  -3.671   3.516  1.00 93.09           C  
ATOM   3556  HB2 PRO A 220       2.256  -2.745   3.365  1.00 93.09           H  
ATOM   3557  HB3 PRO A 220       2.283  -4.371   4.115  1.00 93.09           H  
ATOM   3558  O   PRO A 220       0.272  -6.306   2.875  1.00 93.09           O  
ATOM   3559  CG  PRO A 220       0.352  -3.357   4.156  1.00 93.09           C  
ATOM   3560  HG2 PRO A 220      -0.050  -4.246   4.642  1.00 93.09           H  
ATOM   3561  HG3 PRO A 220       0.442  -2.530   4.860  1.00 93.09           H  
ATOM   3562  CD  PRO A 220      -0.534  -2.962   2.981  1.00 93.09           C  
ATOM   3563  HD2 PRO A 220      -0.497  -1.882   2.842  1.00 93.09           H  
ATOM   3564  HD3 PRO A 220      -1.559  -3.285   3.164  1.00 93.09           H  
ATOM   3565  N   ALA A 221       2.061  -6.472   1.525  1.00 92.53           N  
ATOM   3566  H   ALA A 221       2.753  -5.971   0.985  1.00 92.53           H  
ATOM   3567  CA  ALA A 221       2.208  -7.920   1.570  1.00 92.53           C  
ATOM   3568  HA  ALA A 221       1.723  -8.311   2.464  1.00 92.53           H  
ATOM   3569  C   ALA A 221       3.697  -8.265   1.637  1.00 92.53           C  
ATOM   3570  CB  ALA A 221       1.534  -8.536   0.339  1.00 92.53           C  
ATOM   3571  HB1 ALA A 221       0.475  -8.280   0.329  1.00 92.53           H  
ATOM   3572  HB2 ALA A 221       2.004  -8.162  -0.571  1.00 92.53           H  
ATOM   3573  HB3 ALA A 221       1.638  -9.621   0.368  1.00 92.53           H  
ATOM   3574  O   ALA A 221       4.508  -7.610   0.977  1.00 92.53           O  
ATOM   3575  N   ALA A 222       4.053  -9.268   2.438  1.00 95.39           N  
ATOM   3576  H   ALA A 222       3.344  -9.785   2.939  1.00 95.39           H  
ATOM   3577  CA  ALA A 222       5.401  -9.816   2.431  1.00 95.39           C  
ATOM   3578  HA  ALA A 222       6.110  -9.007   2.612  1.00 95.39           H  
ATOM   3579  C   ALA A 222       5.704 -10.427   1.059  1.00 95.39           C  
ATOM   3580  CB  ALA A 222       5.542 -10.845   3.556  1.00 95.39           C  
ATOM   3581  HB1 ALA A 222       6.578 -11.176   3.619  1.00 95.39           H  
ATOM   3582  HB2 ALA A 222       5.267 -10.395   4.510  1.00 95.39           H  
ATOM   3583  HB3 ALA A 222       4.900 -11.705   3.364  1.00 95.39           H  
ATOM   3584  O   ALA A 222       4.824 -11.001   0.416  1.00 95.39           O  
ATOM   3585  N   PHE A 223       6.947 -10.305   0.612  1.00 95.92           N  
ATOM   3586  H   PHE A 223       7.626  -9.815   1.177  1.00 95.92           H  
ATOM   3587  CA  PHE A 223       7.396 -10.854  -0.662  1.00 95.92           C  
ATOM   3588  HA  PHE A 223       6.701 -11.631  -0.980  1.00 95.92           H  
ATOM   3589  C   PHE A 223       8.760 -11.512  -0.505  1.00 95.92           C  
ATOM   3590  CB  PHE A 223       7.395  -9.763  -1.741  1.00 95.92           C  
ATOM   3591  HB2 PHE A 223       7.624 -10.216  -2.706  1.00 95.92           H  
ATOM   3592  HB3 PHE A 223       6.386  -9.356  -1.806  1.00 95.92           H  
ATOM   3593  O   PHE A 223       9.514 -11.209   0.424  1.00 95.92           O  
ATOM   3594  CG  PHE A 223       8.361  -8.623  -1.489  1.00 95.92           C  
ATOM   3595  CD1 PHE A 223       7.993  -7.569  -0.633  1.00 95.92           C  
ATOM   3596  HD1 PHE A 223       7.019  -7.580  -0.167  1.00 95.92           H  
ATOM   3597  CD2 PHE A 223       9.643  -8.637  -2.068  1.00 95.92           C  
ATOM   3598  HD2 PHE A 223       9.934  -9.440  -2.729  1.00 95.92           H  
ATOM   3599  CE1 PHE A 223       8.911  -6.547  -0.332  1.00 95.92           C  
ATOM   3600  HE1 PHE A 223       8.649  -5.772   0.373  1.00 95.92           H  
ATOM   3601  CE2 PHE A 223      10.560  -7.618  -1.764  1.00 95.92           C  
ATOM   3602  HE2 PHE A 223      11.556  -7.652  -2.180  1.00 95.92           H  
ATOM   3603  CZ  PHE A 223      10.197  -6.575  -0.895  1.00 95.92           C  
ATOM   3604  HZ  PHE A 223      10.917  -5.808  -0.647  1.00 95.92           H  
ATOM   3605  N   LYS A 224       9.072 -12.429  -1.421  1.00 96.92           N  
ATOM   3606  H   LYS A 224       8.436 -12.575  -2.193  1.00 96.92           H  
ATOM   3607  CA  LYS A 224      10.399 -13.031  -1.506  1.00 96.92           C  
ATOM   3608  HA  LYS A 224      10.865 -12.998  -0.521  1.00 96.92           H  
ATOM   3609  C   LYS A 224      11.281 -12.220  -2.444  1.00 96.92           C  
ATOM   3610  CB  LYS A 224      10.332 -14.499  -1.935  1.00 96.92           C  
ATOM   3611  HB2 LYS A 224      11.354 -14.848  -2.082  1.00 96.92           H  
ATOM   3612  HB3 LYS A 224       9.801 -14.587  -2.882  1.00 96.92           H  
ATOM   3613  O   LYS A 224      10.850 -11.850  -3.533  1.00 96.92           O  
ATOM   3614  CG  LYS A 224       9.660 -15.378  -0.871  1.00 96.92           C  
ATOM   3615  HG2 LYS A 224      10.094 -15.161   0.105  1.00 96.92           H  
ATOM   3616  HG3 LYS A 224       8.591 -15.168  -0.840  1.00 96.92           H  
ATOM   3617  CD  LYS A 224       9.891 -16.856  -1.201  1.00 96.92           C  
ATOM   3618  HD2 LYS A 224      10.965 -17.036  -1.251  1.00 96.92           H  
ATOM   3619  HD3 LYS A 224       9.450 -17.083  -2.172  1.00 96.92           H  
ATOM   3620  CE  LYS A 224       9.279 -17.753  -0.123  1.00 96.92           C  
ATOM   3621  HE2 LYS A 224       9.668 -17.440   0.845  1.00 96.92           H  
ATOM   3622  HE3 LYS A 224       8.198 -17.607  -0.113  1.00 96.92           H  
ATOM   3623  NZ  LYS A 224       9.610 -19.179  -0.370  1.00 96.92           N  
ATOM   3624  HZ1 LYS A 224      10.611 -19.291  -0.446  1.00 96.92           H  
ATOM   3625  HZ2 LYS A 224       9.194 -19.500  -1.232  1.00 96.92           H  
ATOM   3626  HZ3 LYS A 224       9.284 -19.760   0.389  1.00 96.92           H  
ATOM   3627  N   PHE A 225      12.518 -11.995  -2.029  1.00 97.82           N  
ATOM   3628  H   PHE A 225      12.778 -12.324  -1.110  1.00 97.82           H  
ATOM   3629  CA  PHE A 225      13.589 -11.501  -2.877  1.00 97.82           C  
ATOM   3630  HA  PHE A 225      13.279 -11.567  -3.920  1.00 97.82           H  
ATOM   3631  C   PHE A 225      14.787 -12.424  -2.672  1.00 97.82           C  
ATOM   3632  CB  PHE A 225      13.880 -10.036  -2.532  1.00 97.82           C  
ATOM   3633  HB2 PHE A 225      14.201  -9.972  -1.492  1.00 97.82           H  
ATOM   3634  HB3 PHE A 225      12.955  -9.469  -2.631  1.00 97.82           H  
ATOM   3635  O   PHE A 225      15.370 -12.440  -1.589  1.00 97.82           O  
ATOM   3636  CG  PHE A 225      14.917  -9.385  -3.424  1.00 97.82           C  
ATOM   3637  CD1 PHE A 225      15.976  -8.649  -2.866  1.00 97.82           C  
ATOM   3638  HD1 PHE A 225      16.067  -8.560  -1.794  1.00 97.82           H  
ATOM   3639  CD2 PHE A 225      14.816  -9.503  -4.823  1.00 97.82           C  
ATOM   3640  HD2 PHE A 225      13.996 -10.051  -5.263  1.00 97.82           H  
ATOM   3641  CE1 PHE A 225      16.921  -8.036  -3.707  1.00 97.82           C  
ATOM   3642  HE1 PHE A 225      17.742  -7.479  -3.281  1.00 97.82           H  
ATOM   3643  CE2 PHE A 225      15.759  -8.890  -5.662  1.00 97.82           C  
ATOM   3644  HE2 PHE A 225      15.673  -8.984  -6.734  1.00 97.82           H  
ATOM   3645  CZ  PHE A 225      16.810  -8.148  -5.102  1.00 97.82           C  
ATOM   3646  HZ  PHE A 225      17.535  -7.671  -5.746  1.00 97.82           H  
ATOM   3647  N   PHE A 226      15.078 -13.252  -3.679  1.00 96.86           N  
ATOM   3648  H   PHE A 226      14.588 -13.158  -4.557  1.00 96.86           H  
ATOM   3649  CA  PHE A 226      15.911 -14.448  -3.522  1.00 96.86           C  
ATOM   3650  HA  PHE A 226      15.828 -15.037  -4.435  1.00 96.86           H  
ATOM   3651  C   PHE A 226      15.387 -15.353  -2.387  1.00 96.86           C  
ATOM   3652  CB  PHE A 226      17.391 -14.043  -3.398  1.00 96.86           C  
ATOM   3653  HB2 PHE A 226      17.997 -14.943  -3.295  1.00 96.86           H  
ATOM   3654  HB3 PHE A 226      17.549 -13.449  -2.497  1.00 96.86           H  
ATOM   3655  O   PHE A 226      14.192 -15.657  -2.329  1.00 96.86           O  
ATOM   3656  CG  PHE A 226      17.914 -13.279  -4.591  1.00 96.86           C  
ATOM   3657  CD1 PHE A 226      18.458 -13.988  -5.677  1.00 96.86           C  
ATOM   3658  HD1 PHE A 226      18.498 -15.067  -5.661  1.00 96.86           H  
ATOM   3659  CD2 PHE A 226      17.882 -11.872  -4.612  1.00 96.86           C  
ATOM   3660  HD2 PHE A 226      17.446 -11.327  -3.788  1.00 96.86           H  
ATOM   3661  CE1 PHE A 226      18.992 -13.293  -6.772  1.00 96.86           C  
ATOM   3662  HE1 PHE A 226      19.447 -13.838  -7.586  1.00 96.86           H  
ATOM   3663  CE2 PHE A 226      18.442 -11.178  -5.697  1.00 96.86           C  
ATOM   3664  HE2 PHE A 226      18.472 -10.098  -5.697  1.00 96.86           H  
ATOM   3665  CZ  PHE A 226      19.003 -11.891  -6.767  1.00 96.86           C  
ATOM   3666  HZ  PHE A 226      19.483 -11.362  -7.577  1.00 96.86           H  
ATOM   3667  N   ASP A 227      16.257 -15.773  -1.471  1.00 94.70           N  
ATOM   3668  H   ASP A 227      17.214 -15.456  -1.526  1.00 94.70           H  
ATOM   3669  CA  ASP A 227      15.935 -16.617  -0.320  1.00 94.70           C  
ATOM   3670  HA  ASP A 227      15.170 -17.331  -0.626  1.00 94.70           H  
ATOM   3671  C   ASP A 227      15.367 -15.829   0.879  1.00 94.70           C  
ATOM   3672  CB  ASP A 227      17.191 -17.422   0.064  1.00 94.70           C  
ATOM   3673  HB2 ASP A 227      16.890 -18.224   0.739  1.00 94.70           H  
ATOM   3674  HB3 ASP A 227      17.616 -17.884  -0.827  1.00 94.70           H  
ATOM   3675  O   ASP A 227      14.986 -16.423   1.891  1.00 94.70           O  
ATOM   3676  CG  ASP A 227      18.264 -16.566   0.755  1.00 94.70           C  
ATOM   3677  OD1 ASP A 227      18.463 -15.401   0.347  1.00 94.70           O  
ATOM   3678  OD2 ASP A 227      18.810 -17.002   1.796  1.00 94.70           O  
ATOM   3679  N   LYS A 228      15.279 -14.493   0.792  1.00 96.90           N  
ATOM   3680  H   LYS A 228      15.591 -14.057  -0.064  1.00 96.90           H  
ATOM   3681  CA  LYS A 228      14.831 -13.632   1.895  1.00 96.90           C  
ATOM   3682  HA  LYS A 228      14.910 -14.201   2.821  1.00 96.90           H  
ATOM   3683  C   LYS A 228      13.368 -13.236   1.754  1.00 96.90           C  
ATOM   3684  CB  LYS A 228      15.737 -12.395   2.028  1.00 96.90           C  
ATOM   3685  HB2 LYS A 228      15.410 -11.817   2.892  1.00 96.90           H  
ATOM   3686  HB3 LYS A 228      15.614 -11.767   1.145  1.00 96.90           H  
ATOM   3687  O   LYS A 228      12.909 -12.851   0.682  1.00 96.90           O  
ATOM   3688  CG  LYS A 228      17.235 -12.703   2.191  1.00 96.90           C  
ATOM   3689  HG2 LYS A 228      17.622 -13.064   1.238  1.00 96.90           H  
ATOM   3690  HG3 LYS A 228      17.751 -11.771   2.424  1.00 96.90           H  
ATOM   3691  CD  LYS A 228      17.549 -13.736   3.283  1.00 96.90           C  
ATOM   3692  HD2 LYS A 228      17.093 -14.685   3.004  1.00 96.90           H  
ATOM   3693  HD3 LYS A 228      17.155 -13.409   4.245  1.00 96.90           H  
ATOM   3694  CE  LYS A 228      19.063 -13.936   3.371  1.00 96.90           C  
ATOM   3695  HE2 LYS A 228      19.467 -13.831   2.364  1.00 96.90           H  
ATOM   3696  HE3 LYS A 228      19.501 -13.164   4.004  1.00 96.90           H  
ATOM   3697  NZ  LYS A 228      19.398 -15.294   3.852  1.00 96.90           N  
ATOM   3698  HZ1 LYS A 228      18.939 -15.540   4.717  1.00 96.90           H  
ATOM   3699  HZ2 LYS A 228      20.397 -15.433   3.905  1.00 96.90           H  
ATOM   3700  HZ3 LYS A 228      19.103 -15.950   3.143  1.00 96.90           H  
ATOM   3701  N   THR A 229      12.640 -13.272   2.869  1.00 97.14           N  
ATOM   3702  H   THR A 229      13.107 -13.534   3.726  1.00 97.14           H  
ATOM   3703  CA  THR A 229      11.296 -12.684   2.971  1.00 97.14           C  
ATOM   3704  HA  THR A 229      10.852 -12.624   1.977  1.00 97.14           H  
ATOM   3705  C   THR A 229      11.413 -11.271   3.528  1.00 97.14           C  
ATOM   3706  CB  THR A 229      10.362 -13.548   3.825  1.00 97.14           C  
ATOM   3707  HB  THR A 229      10.767 -13.644   4.833  1.00 97.14           H  
ATOM   3708  O   THR A 229      12.037 -11.065   4.569  1.00 97.14           O  
ATOM   3709  CG2 THR A 229       8.944 -12.984   3.901  1.00 97.14           C  
ATOM   3710 HG21 THR A 229       8.552 -12.822   2.896  1.00 97.14           H  
ATOM   3711 HG22 THR A 229       8.942 -12.041   4.448  1.00 97.14           H  
ATOM   3712 HG23 THR A 229       8.301 -13.688   4.429  1.00 97.14           H  
ATOM   3713  OG1 THR A 229      10.274 -14.829   3.236  1.00 97.14           O  
ATOM   3714  HG1 THR A 229      11.164 -15.187   3.210  1.00 97.14           H  
ATOM   3715  N   ILE A 230      10.830 -10.300   2.830  1.00 96.57           N  
ATOM   3716  H   ILE A 230      10.341 -10.544   1.980  1.00 96.57           H  
ATOM   3717  CA  ILE A 230      10.844  -8.888   3.210  1.00 96.57           C  
ATOM   3718  HA  ILE A 230      11.314  -8.784   4.188  1.00 96.57           H  
ATOM   3719  C   ILE A 230       9.398  -8.412   3.334  1.00 96.57           C  
ATOM   3720  CB  ILE A 230      11.668  -8.047   2.202  1.00 96.57           C  
ATOM   3721  HB  ILE A 230      11.186  -8.118   1.227  1.00 96.57           H  
ATOM   3722  O   ILE A 230       8.598  -8.551   2.407  1.00 96.57           O  
ATOM   3723  CG1 ILE A 230      13.111  -8.594   2.067  1.00 96.57           C  
ATOM   3724 HG12 ILE A 230      13.070  -9.632   1.737  1.00 96.57           H  
ATOM   3725 HG13 ILE A 230      13.602  -8.570   3.040  1.00 96.57           H  
ATOM   3726  CG2 ILE A 230      11.687  -6.565   2.632  1.00 96.57           C  
ATOM   3727 HG21 ILE A 230      12.154  -6.459   3.611  1.00 96.57           H  
ATOM   3728 HG22 ILE A 230      12.230  -5.964   1.903  1.00 96.57           H  
ATOM   3729 HG23 ILE A 230      10.670  -6.175   2.667  1.00 96.57           H  
ATOM   3730  CD1 ILE A 230      13.990  -7.850   1.052  1.00 96.57           C  
ATOM   3731 HD11 ILE A 230      13.469  -7.768   0.098  1.00 96.57           H  
ATOM   3732 HD12 ILE A 230      14.246  -6.859   1.426  1.00 96.57           H  
ATOM   3733 HD13 ILE A 230      14.914  -8.407   0.903  1.00 96.57           H  
ATOM   3734  N   ASP A 231       9.060  -7.833   4.483  1.00 94.78           N  
ATOM   3735  H   ASP A 231       9.712  -7.840   5.254  1.00 94.78           H  
ATOM   3736  CA  ASP A 231       7.755  -7.213   4.690  1.00 94.78           C  
ATOM   3737  HA  ASP A 231       6.988  -7.879   4.296  1.00 94.78           H  
ATOM   3738  C   ASP A 231       7.654  -5.882   3.945  1.00 94.78           C  
ATOM   3739  CB  ASP A 231       7.480  -7.029   6.186  1.00 94.78           C  
ATOM   3740  HB2 ASP A 231       6.547  -6.479   6.312  1.00 94.78           H  
ATOM   3741  HB3 ASP A 231       8.284  -6.443   6.632  1.00 94.78           H  
ATOM   3742  O   ASP A 231       8.630  -5.145   3.792  1.00 94.78           O  
ATOM   3743  CG  ASP A 231       7.347  -8.376   6.891  1.00 94.78           C  
ATOM   3744  OD1 ASP A 231       6.555  -9.201   6.386  1.00 94.78           O  
ATOM   3745  OD2 ASP A 231       8.052  -8.553   7.906  1.00 94.78           O  
ATOM   3746  N   ARG A 232       6.449  -5.519   3.508  1.00 94.62           N  
ATOM   3747  H   ARG A 232       5.677  -6.147   3.679  1.00 94.62           H  
ATOM   3748  CA  ARG A 232       6.172  -4.160   3.029  1.00 94.62           C  
ATOM   3749  HA  ARG A 232       7.097  -3.718   2.658  1.00 94.62           H  
ATOM   3750  C   ARG A 232       5.698  -3.295   4.184  1.00 94.62           C  
ATOM   3751  CB  ARG A 232       5.169  -4.186   1.878  1.00 94.62           C  
ATOM   3752  HB2 ARG A 232       4.813  -3.173   1.692  1.00 94.62           H  
ATOM   3753  HB3 ARG A 232       4.321  -4.817   2.145  1.00 94.62           H  
ATOM   3754  O   ARG A 232       4.861  -3.724   4.975  1.00 94.62           O  
ATOM   3755  CG  ARG A 232       5.855  -4.729   0.621  1.00 94.62           C  
ATOM   3756  HG2 ARG A 232       6.243  -5.727   0.828  1.00 94.62           H  
ATOM   3757  HG3 ARG A 232       6.693  -4.087   0.349  1.00 94.62           H  
ATOM   3758  CD  ARG A 232       4.886  -4.814  -0.551  1.00 94.62           C  
ATOM   3759  HD2 ARG A 232       5.410  -5.313  -1.366  1.00 94.62           H  
ATOM   3760  HD3 ARG A 232       4.027  -5.425  -0.272  1.00 94.62           H  
ATOM   3761  NE  ARG A 232       4.455  -3.473  -0.969  1.00 94.62           N  
ATOM   3762  HE  ARG A 232       5.106  -2.717  -0.814  1.00 94.62           H  
ATOM   3763  NH1 ARG A 232       2.563  -4.063  -2.149  1.00 94.62           N  
ATOM   3764 HH11 ARG A 232       1.655  -3.794  -2.501  1.00 94.62           H  
ATOM   3765 HH12 ARG A 232       2.854  -5.030  -2.164  1.00 94.62           H  
ATOM   3766  NH2 ARG A 232       3.065  -1.924  -1.795  1.00 94.62           N  
ATOM   3767 HH21 ARG A 232       2.415  -1.706  -2.537  1.00 94.62           H  
ATOM   3768 HH22 ARG A 232       3.677  -1.216  -1.415  1.00 94.62           H  
ATOM   3769  CZ  ARG A 232       3.365  -3.172  -1.644  1.00 94.62           C  
ATOM   3770  N   LYS A 233       6.211  -2.063   4.253  1.00 93.95           N  
ATOM   3771  H   LYS A 233       6.897  -1.794   3.562  1.00 93.95           H  
ATOM   3772  CA  LYS A 233       5.786  -1.062   5.238  1.00 93.95           C  
ATOM   3773  HA  LYS A 233       6.060  -1.415   6.233  1.00 93.95           H  
ATOM   3774  C   LYS A 233       4.264  -0.897   5.188  1.00 93.95           C  
ATOM   3775  CB  LYS A 233       6.512   0.264   4.965  1.00 93.95           C  
ATOM   3776  HB2 LYS A 233       6.257   0.610   3.964  1.00 93.95           H  
ATOM   3777  HB3 LYS A 233       7.587   0.090   5.008  1.00 93.95           H  
ATOM   3778  O   LYS A 233       3.702  -0.668   4.117  1.00 93.95           O  
ATOM   3779  CG  LYS A 233       6.150   1.361   5.981  1.00 93.95           C  
ATOM   3780  HG2 LYS A 233       5.075   1.538   5.969  1.00 93.95           H  
ATOM   3781  HG3 LYS A 233       6.448   1.045   6.981  1.00 93.95           H  
ATOM   3782  CD  LYS A 233       6.861   2.669   5.623  1.00 93.95           C  
ATOM   3783  HD2 LYS A 233       6.589   2.951   4.606  1.00 93.95           H  
ATOM   3784  HD3 LYS A 233       7.940   2.524   5.678  1.00 93.95           H  
ATOM   3785  CE  LYS A 233       6.457   3.792   6.577  1.00 93.95           C  
ATOM   3786  HE2 LYS A 233       5.369   3.859   6.603  1.00 93.95           H  
ATOM   3787  HE3 LYS A 233       6.805   3.551   7.582  1.00 93.95           H  
ATOM   3788  NZ  LYS A 233       7.028   5.079   6.122  1.00 93.95           N  
ATOM   3789  HZ1 LYS A 233       6.622   5.324   5.230  1.00 93.95           H  
ATOM   3790  HZ2 LYS A 233       6.830   5.820   6.779  1.00 93.95           H  
ATOM   3791  HZ3 LYS A 233       8.025   5.001   5.979  1.00 93.95           H  
ATOM   3792  N   ARG A 234       3.618  -1.023   6.347  1.00 93.71           N  
ATOM   3793  H   ARG A 234       4.172  -1.194   7.174  1.00 93.71           H  
ATOM   3794  CA  ARG A 234       2.189  -0.767   6.539  1.00 93.71           C  
ATOM   3795  HA  ARG A 234       1.692  -0.733   5.569  1.00 93.71           H  
ATOM   3796  C   ARG A 234       2.019   0.597   7.195  1.00 93.71           C  
ATOM   3797  CB  ARG A 234       1.574  -1.903   7.373  1.00 93.71           C  
ATOM   3798  HB2 ARG A 234       1.777  -2.849   6.873  1.00 93.71           H  
ATOM   3799  HB3 ARG A 234       2.052  -1.927   8.353  1.00 93.71           H  
ATOM   3800  O   ARG A 234       2.572   0.826   8.266  1.00 93.71           O  
ATOM   3801  CG  ARG A 234       0.054  -1.738   7.563  1.00 93.71           C  
ATOM   3802  HG2 ARG A 234      -0.455  -1.662   6.603  1.00 93.71           H  
ATOM   3803  HG3 ARG A 234      -0.141  -0.809   8.100  1.00 93.71           H  
ATOM   3804  CD  ARG A 234      -0.552  -2.891   8.370  1.00 93.71           C  
ATOM   3805  HD2 ARG A 234      -1.589  -2.640   8.592  1.00 93.71           H  
ATOM   3806  HD3 ARG A 234      -0.027  -2.962   9.323  1.00 93.71           H  
ATOM   3807  NE  ARG A 234      -0.470  -4.191   7.669  1.00 93.71           N  
ATOM   3808  HE  ARG A 234       0.447  -4.607   7.594  1.00 93.71           H  
ATOM   3809  NH1 ARG A 234      -2.721  -4.480   7.260  1.00 93.71           N  
ATOM   3810 HH11 ARG A 234      -3.482  -5.043   6.910  1.00 93.71           H  
ATOM   3811 HH12 ARG A 234      -2.874  -3.484   7.200  1.00 93.71           H  
ATOM   3812  NH2 ARG A 234      -1.290  -6.118   6.780  1.00 93.71           N  
ATOM   3813 HH21 ARG A 234      -2.067  -6.658   6.426  1.00 93.71           H  
ATOM   3814 HH22 ARG A 234      -0.351  -6.481   6.702  1.00 93.71           H  
ATOM   3815  CZ  ARG A 234      -1.494  -4.917   7.248  1.00 93.71           C  
ATOM   3816  N   ASP A 235       1.232   1.465   6.573  1.00 91.33           N  
ATOM   3817  H   ASP A 235       0.805   1.213   5.692  1.00 91.33           H  
ATOM   3818  CA  ASP A 235       0.934   2.797   7.095  1.00 91.33           C  
ATOM   3819  HA  ASP A 235       1.742   3.121   7.751  1.00 91.33           H  
ATOM   3820  C   ASP A 235      -0.352   2.729   7.945  1.00 91.33           C  
ATOM   3821  CB  ASP A 235       0.876   3.810   5.932  1.00 91.33           C  
ATOM   3822  HB2 ASP A 235       0.163   3.449   5.191  1.00 91.33           H  
ATOM   3823  HB3 ASP A 235       0.513   4.760   6.325  1.00 91.33           H  
ATOM   3824  O   ASP A 235      -1.467   2.883   7.448  1.00 91.33           O  
ATOM   3825  CG  ASP A 235       2.229   4.074   5.234  1.00 91.33           C  
ATOM   3826  OD1 ASP A 235       3.283   4.003   5.911  1.00 91.33           O  
ATOM   3827  OD2 ASP A 235       2.234   4.350   4.006  1.00 91.33           O  
ATOM   3828  N   THR A 236      -0.200   2.450   9.246  1.00 90.53           N  
ATOM   3829  H   THR A 236       0.732   2.273   9.594  1.00 90.53           H  
ATOM   3830  CA  THR A 236      -1.308   2.347  10.225  1.00 90.53           C  
ATOM   3831  HA  THR A 236      -2.194   1.966   9.717  1.00 90.53           H  
ATOM   3832  C   THR A 236      -1.722   3.689  10.840  1.00 90.53           C  
ATOM   3833  CB  THR A 236      -0.963   1.373  11.362  1.00 90.53           C  
ATOM   3834  HB  THR A 236      -1.770   1.368  12.095  1.00 90.53           H  
ATOM   3835  O   THR A 236      -2.559   3.733  11.740  1.00 90.53           O  
ATOM   3836  CG2 THR A 236      -0.749  -0.057  10.871  1.00 90.53           C  
ATOM   3837 HG21 THR A 236       0.156  -0.107  10.265  1.00 90.53           H  
ATOM   3838 HG22 THR A 236      -0.642  -0.722  11.727  1.00 90.53           H  
ATOM   3839 HG23 THR A 236      -1.609  -0.371  10.279  1.00 90.53           H  
ATOM   3840  OG1 THR A 236       0.237   1.774  11.986  1.00 90.53           O  
ATOM   3841  HG1 THR A 236       0.210   1.466  12.895  1.00 90.53           H  
ATOM   3842  N   SER A 237      -1.128   4.791  10.377  1.00 93.00           N  
ATOM   3843  H   SER A 237      -0.500   4.688   9.594  1.00 93.00           H  
ATOM   3844  CA  SER A 237      -1.534   6.150  10.729  1.00 93.00           C  
ATOM   3845  HA  SER A 237      -2.340   6.115  11.462  1.00 93.00           H  
ATOM   3846  C   SER A 237      -2.039   6.867   9.488  1.00 93.00           C  
ATOM   3847  CB  SER A 237      -0.384   6.946  11.345  1.00 93.00           C  
ATOM   3848  HB2 SER A 237       0.415   7.066  10.613  1.00 93.00           H  
ATOM   3849  HB3 SER A 237      -0.003   6.429  12.226  1.00 93.00           H  
ATOM   3850  O   SER A 237      -1.390   6.847   8.446  1.00 93.00           O  
ATOM   3851  OG  SER A 237      -0.898   8.212  11.715  1.00 93.00           O  
ATOM   3852  HG  SER A 237      -0.210   8.882  11.692  1.00 93.00           H  
ATOM   3853  N   VAL A 238      -3.174   7.548   9.624  1.00 95.00           N  
ATOM   3854  H   VAL A 238      -3.651   7.495  10.512  1.00 95.00           H  
ATOM   3855  CA  VAL A 238      -3.764   8.392   8.575  1.00 95.00           C  
ATOM   3856  HA  VAL A 238      -3.329   8.111   7.616  1.00 95.00           H  
ATOM   3857  C   VAL A 238      -3.442   9.877   8.764  1.00 95.00           C  
ATOM   3858  CB  VAL A 238      -5.278   8.158   8.462  1.00 95.00           C  
ATOM   3859  HB  VAL A 238      -5.656   8.775   7.646  1.00 95.00           H  
ATOM   3860  O   VAL A 238      -3.942  10.722   8.031  1.00 95.00           O  
ATOM   3861  CG1 VAL A 238      -5.611   6.703   8.113  1.00 95.00           C  
ATOM   3862 HG11 VAL A 238      -6.688   6.600   7.986  1.00 95.00           H  
ATOM   3863 HG12 VAL A 238      -5.132   6.423   7.175  1.00 95.00           H  
ATOM   3864 HG13 VAL A 238      -5.278   6.033   8.906  1.00 95.00           H  
ATOM   3865  CG2 VAL A 238      -6.004   8.542   9.759  1.00 95.00           C  
ATOM   3866 HG21 VAL A 238      -5.801   9.581  10.020  1.00 95.00           H  
ATOM   3867 HG22 VAL A 238      -7.079   8.438   9.613  1.00 95.00           H  
ATOM   3868 HG23 VAL A 238      -5.707   7.890  10.581  1.00 95.00           H  
ATOM   3869  N   THR A 239      -2.620  10.230   9.755  1.00 94.22           N  
ATOM   3870  H   THR A 239      -2.195   9.510  10.321  1.00 94.22           H  
ATOM   3871  CA  THR A 239      -2.356  11.635  10.107  1.00 94.22           C  
ATOM   3872  HA  THR A 239      -3.302  12.119  10.351  1.00 94.22           H  
ATOM   3873  C   THR A 239      -1.737  12.431   8.964  1.00 94.22           C  
ATOM   3874  CB  THR A 239      -1.432  11.736  11.327  1.00 94.22           C  
ATOM   3875  HB  THR A 239      -1.146  12.777  11.475  1.00 94.22           H  
ATOM   3876  O   THR A 239      -2.022  13.615   8.828  1.00 94.22           O  
ATOM   3877  CG2 THR A 239      -2.133  11.251  12.596  1.00 94.22           C  
ATOM   3878 HG21 THR A 239      -1.444  11.318  13.438  1.00 94.22           H  
ATOM   3879 HG22 THR A 239      -2.998  11.883  12.797  1.00 94.22           H  
ATOM   3880 HG23 THR A 239      -2.465  10.219  12.487  1.00 94.22           H  
ATOM   3881  OG1 THR A 239      -0.261  10.959  11.147  1.00 94.22           O  
ATOM   3882  HG1 THR A 239       0.362  11.491  10.647  1.00 94.22           H  
ATOM   3883  N   GLU A 240      -0.908  11.793   8.132  1.00 93.30           N  
ATOM   3884  H   GLU A 240      -0.749  10.804   8.261  1.00 93.30           H  
ATOM   3885  CA  GLU A 240      -0.216  12.475   7.033  1.00 93.30           C  
ATOM   3886  HA  GLU A 240       0.266  13.366   7.436  1.00 93.30           H  
ATOM   3887  C   GLU A 240      -1.168  12.987   5.944  1.00 93.30           C  
ATOM   3888  CB  GLU A 240       0.902  11.586   6.460  1.00 93.30           C  
ATOM   3889  HB2 GLU A 240       1.446  12.174   5.720  1.00 93.30           H  
ATOM   3890  HB3 GLU A 240       1.597  11.353   7.266  1.00 93.30           H  
ATOM   3891  O   GLU A 240      -0.876  14.002   5.318  1.00 93.30           O  
ATOM   3892  CG  GLU A 240       0.444  10.262   5.816  1.00 93.30           C  
ATOM   3893  HG2 GLU A 240       0.019   9.629   6.594  1.00 93.30           H  
ATOM   3894  HG3 GLU A 240      -0.341  10.467   5.088  1.00 93.30           H  
ATOM   3895  CD  GLU A 240       1.591   9.502   5.113  1.00 93.30           C  
ATOM   3896  OE1 GLU A 240       1.317   8.494   4.428  1.00 93.30           O  
ATOM   3897  OE2 GLU A 240       2.776   9.908   5.221  1.00 93.30           O  
ATOM   3898  N   VAL A 241      -2.332  12.352   5.754  1.00 95.20           N  
ATOM   3899  H   VAL A 241      -2.577  11.567   6.341  1.00 95.20           H  
ATOM   3900  CA  VAL A 241      -3.280  12.798   4.723  1.00 95.20           C  
ATOM   3901  HA  VAL A 241      -2.680  13.182   3.898  1.00 95.20           H  
ATOM   3902  C   VAL A 241      -4.160  13.966   5.169  1.00 95.20           C  
ATOM   3903  CB  VAL A 241      -4.123  11.662   4.121  1.00 95.20           C  
ATOM   3904  HB  VAL A 241      -4.788  12.104   3.379  1.00 95.20           H  
ATOM   3905  O   VAL A 241      -4.743  14.636   4.320  1.00 95.20           O  
ATOM   3906  CG1 VAL A 241      -3.226  10.657   3.391  1.00 95.20           C  
ATOM   3907 HG11 VAL A 241      -2.661  11.177   2.618  1.00 95.20           H  
ATOM   3908 HG12 VAL A 241      -3.840   9.888   2.921  1.00 95.20           H  
ATOM   3909 HG13 VAL A 241      -2.522  10.199   4.087  1.00 95.20           H  
ATOM   3910  CG2 VAL A 241      -5.001  10.916   5.127  1.00 95.20           C  
ATOM   3911 HG21 VAL A 241      -5.509  11.618   5.789  1.00 95.20           H  
ATOM   3912 HG22 VAL A 241      -4.390  10.226   5.709  1.00 95.20           H  
ATOM   3913 HG23 VAL A 241      -5.753  10.343   4.585  1.00 95.20           H  
ATOM   3914  N   LEU A 242      -4.229  14.266   6.471  1.00 94.23           N  
ATOM   3915  H   LEU A 242      -3.671  13.727   7.118  1.00 94.23           H  
ATOM   3916  CA  LEU A 242      -5.091  15.332   7.002  1.00 94.23           C  
ATOM   3917  HA  LEU A 242      -6.110  15.173   6.646  1.00 94.23           H  
ATOM   3918  C   LEU A 242      -4.687  16.734   6.519  1.00 94.23           C  
ATOM   3919  CB  LEU A 242      -5.083  15.293   8.539  1.00 94.23           C  
ATOM   3920  HB2 LEU A 242      -4.063  15.467   8.881  1.00 94.23           H  
ATOM   3921  HB3 LEU A 242      -5.696  16.118   8.902  1.00 94.23           H  
ATOM   3922  O   LEU A 242      -5.544  17.601   6.403  1.00 94.23           O  
ATOM   3923  CG  LEU A 242      -5.603  13.990   9.168  1.00 94.23           C  
ATOM   3924  HG  LEU A 242      -4.994  13.151   8.832  1.00 94.23           H  
ATOM   3925  CD1 LEU A 242      -5.470  14.098  10.685  1.00 94.23           C  
ATOM   3926 HD11 LEU A 242      -6.016  14.973  11.037  1.00 94.23           H  
ATOM   3927 HD12 LEU A 242      -4.419  14.213  10.952  1.00 94.23           H  
ATOM   3928 HD13 LEU A 242      -5.870  13.204  11.165  1.00 94.23           H  
ATOM   3929  CD2 LEU A 242      -7.065  13.699   8.827  1.00 94.23           C  
ATOM   3930 HD21 LEU A 242      -7.694  14.532   9.140  1.00 94.23           H  
ATOM   3931 HD22 LEU A 242      -7.176  13.543   7.754  1.00 94.23           H  
ATOM   3932 HD23 LEU A 242      -7.387  12.795   9.343  1.00 94.23           H  
ATOM   3933  N   ASN A 243      -3.402  16.936   6.212  1.00 91.98           N  
ATOM   3934  H   ASN A 243      -2.771  16.154   6.314  1.00 91.98           H  
ATOM   3935  CA  ASN A 243      -2.859  18.191   5.675  1.00 91.98           C  
ATOM   3936  HA  ASN A 243      -3.621  18.969   5.734  1.00 91.98           H  
ATOM   3937  C   ASN A 243      -2.475  18.078   4.189  1.00 91.98           C  
ATOM   3938  CB  ASN A 243      -1.663  18.626   6.538  1.00 91.98           C  
ATOM   3939  HB2 ASN A 243      -1.229  19.536   6.123  1.00 91.98           H  
ATOM   3940  HB3 ASN A 243      -0.903  17.846   6.510  1.00 91.98           H  
ATOM   3941  O   ASN A 243      -1.700  18.888   3.684  1.00 91.98           O  
ATOM   3942  CG  ASN A 243      -2.034  18.933   7.975  1.00 91.98           C  
ATOM   3943  ND2 ASN A 243      -1.170  18.613   8.909  1.00 91.98           N  
ATOM   3944 HD21 ASN A 243      -0.287  18.190   8.661  1.00 91.98           H  
ATOM   3945 HD22 ASN A 243      -1.441  18.856   9.851  1.00 91.98           H  
ATOM   3946  OD1 ASN A 243      -3.077  19.473   8.294  1.00 91.98           O  
ATOM   3947  N   SER A 244      -2.946  17.036   3.506  1.00 94.47           N  
ATOM   3948  H   SER A 244      -3.662  16.470   3.939  1.00 94.47           H  
ATOM   3949  CA  SER A 244      -2.572  16.733   2.122  1.00 94.47           C  
ATOM   3950  HA  SER A 244      -1.658  17.271   1.872  1.00 94.47           H  
ATOM   3951  C   SER A 244      -3.642  17.183   1.126  1.00 94.47           C  
ATOM   3952  CB  SER A 244      -2.253  15.245   2.000  1.00 94.47           C  
ATOM   3953  HB2 SER A 244      -1.707  15.061   1.074  1.00 94.47           H  
ATOM   3954  HB3 SER A 244      -1.621  14.938   2.833  1.00 94.47           H  
ATOM   3955  O   SER A 244      -4.730  17.614   1.511  1.00 94.47           O  
ATOM   3956  OG  SER A 244      -3.437  14.485   1.985  1.00 94.47           O  
ATOM   3957  HG  SER A 244      -3.974  14.710   2.747  1.00 94.47           H  
ATOM   3958  N   THR A 245      -3.348  17.069  -0.169  1.00 95.21           N  
ATOM   3959  H   THR A 245      -2.484  16.622  -0.440  1.00 95.21           H  
ATOM   3960  CA  THR A 245      -4.313  17.410  -1.220  1.00 95.21           C  
ATOM   3961  HA  THR A 245      -4.976  18.195  -0.856  1.00 95.21           H  
ATOM   3962  C   THR A 245      -5.157  16.189  -1.571  1.00 95.21           C  
ATOM   3963  CB  THR A 245      -3.602  17.968  -2.457  1.00 95.21           C  
ATOM   3964  HB  THR A 245      -2.949  17.208  -2.886  1.00 95.21           H  
ATOM   3965  O   THR A 245      -4.626  15.178  -2.031  1.00 95.21           O  
ATOM   3966  CG2 THR A 245      -4.585  18.456  -3.520  1.00 95.21           C  
ATOM   3967 HG21 THR A 245      -5.231  19.229  -3.104  1.00 95.21           H  
ATOM   3968 HG22 THR A 245      -4.028  18.869  -4.361  1.00 95.21           H  
ATOM   3969 HG23 THR A 245      -5.196  17.628  -3.881  1.00 95.21           H  
ATOM   3970  OG1 THR A 245      -2.833  19.086  -2.079  1.00 95.21           O  
ATOM   3971  HG1 THR A 245      -2.128  18.771  -1.508  1.00 95.21           H  
ATOM   3972  N   LEU A 246      -6.477  16.279  -1.389  1.00 93.97           N  
ATOM   3973  H   LEU A 246      -6.854  17.127  -0.992  1.00 93.97           H  
ATOM   3974  CA  LEU A 246      -7.415  15.276  -1.896  1.00 93.97           C  
ATOM   3975  HA  LEU A 246      -7.037  14.287  -1.638  1.00 93.97           H  
ATOM   3976  C   LEU A 246      -7.503  15.384  -3.422  1.00 93.97           C  
ATOM   3977  CB  LEU A 246      -8.788  15.463  -1.226  1.00 93.97           C  
ATOM   3978  HB2 LEU A 246      -8.671  15.336  -0.150  1.00 93.97           H  
ATOM   3979  HB3 LEU A 246      -9.124  16.484  -1.411  1.00 93.97           H  
ATOM   3980  O   LEU A 246      -7.882  16.421  -3.965  1.00 93.97           O  
ATOM   3981  CG  LEU A 246      -9.886  14.502  -1.729  1.00 93.97           C  
ATOM   3982  HG  LEU A 246     -10.033  14.631  -2.801  1.00 93.97           H  
ATOM   3983  CD1 LEU A 246      -9.559  13.033  -1.451  1.00 93.97           C  
ATOM   3984 HD11 LEU A 246      -8.681  12.733  -2.022  1.00 93.97           H  
ATOM   3985 HD12 LEU A 246     -10.396  12.406  -1.760  1.00 93.97           H  
ATOM   3986 HD13 LEU A 246      -9.366  12.888  -0.388  1.00 93.97           H  
ATOM   3987  CD2 LEU A 246     -11.199  14.830  -1.020  1.00 93.97           C  
ATOM   3988 HD21 LEU A 246     -11.494  15.850  -1.267  1.00 93.97           H  
ATOM   3989 HD22 LEU A 246     -11.071  14.756   0.060  1.00 93.97           H  
ATOM   3990 HD23 LEU A 246     -11.983  14.149  -1.350  1.00 93.97           H  
ATOM   3991  N   ILE A 247      -7.175  14.299  -4.114  1.00 91.29           N  
ATOM   3992  H   ILE A 247      -6.902  13.467  -3.609  1.00 91.29           H  
ATOM   3993  CA  ILE A 247      -7.259  14.215  -5.567  1.00 91.29           C  
ATOM   3994  HA  ILE A 247      -7.220  15.220  -5.986  1.00 91.29           H  
ATOM   3995  C   ILE A 247      -8.609  13.606  -5.938  1.00 91.29           C  
ATOM   3996  CB  ILE A 247      -6.059  13.432  -6.140  1.00 91.29           C  
ATOM   3997  HB  ILE A 247      -6.102  12.415  -5.753  1.00 91.29           H  
ATOM   3998  O   ILE A 247      -8.835  12.404  -5.792  1.00 91.29           O  
ATOM   3999  CG1 ILE A 247      -4.690  14.016  -5.722  1.00 91.29           C  
ATOM   4000 HG12 ILE A 247      -4.601  13.980  -4.637  1.00 91.29           H  
ATOM   4001 HG13 ILE A 247      -3.904  13.375  -6.124  1.00 91.29           H  
ATOM   4002  CG2 ILE A 247      -6.158  13.354  -7.672  1.00 91.29           C  
ATOM   4003 HG21 ILE A 247      -5.259  12.895  -8.083  1.00 91.29           H  
ATOM   4004 HG22 ILE A 247      -7.008  12.728  -7.943  1.00 91.29           H  
ATOM   4005 HG23 ILE A 247      -6.285  14.347  -8.104  1.00 91.29           H  
ATOM   4006  CD1 ILE A 247      -4.414  15.455  -6.184  1.00 91.29           C  
ATOM   4007 HD11 ILE A 247      -4.407  15.513  -7.272  1.00 91.29           H  
ATOM   4008 HD12 ILE A 247      -3.437  15.768  -5.816  1.00 91.29           H  
ATOM   4009 HD13 ILE A 247      -5.167  16.134  -5.785  1.00 91.29           H  
ATOM   4010  N   HIS A 248      -9.502  14.442  -6.463  1.00 81.47           N  
ATOM   4011  H   HIS A 248      -9.279  15.426  -6.486  1.00 81.47           H  
ATOM   4012  CA  HIS A 248     -10.759  14.004  -7.063  1.00 81.47           C  
ATOM   4013  HA  HIS A 248     -11.175  13.193  -6.464  1.00 81.47           H  
ATOM   4014  C   HIS A 248     -10.500  13.450  -8.469  1.00 81.47           C  
ATOM   4015  CB  HIS A 248     -11.772  15.155  -7.059  1.00 81.47           C  
ATOM   4016  HB2 HIS A 248     -11.348  16.016  -7.576  1.00 81.47           H  
ATOM   4017  HB3 HIS A 248     -12.661  14.843  -7.606  1.00 81.47           H  
ATOM   4018  O   HIS A 248     -10.773  14.100  -9.473  1.00 81.47           O  
ATOM   4019  CG  HIS A 248     -12.195  15.564  -5.674  1.00 81.47           C  
ATOM   4020  CD2 HIS A 248     -11.753  16.651  -4.967  1.00 81.47           C  
ATOM   4021  HD2 HIS A 248     -11.020  17.372  -5.296  1.00 81.47           H  
ATOM   4022  ND1 HIS A 248     -13.115  14.912  -4.884  1.00 81.47           N  
ATOM   4023  HD1 HIS A 248     -13.636  14.084  -5.135  1.00 81.47           H  
ATOM   4024  CE1 HIS A 248     -13.234  15.596  -3.736  1.00 81.47           C  
ATOM   4025  HE1 HIS A 248     -13.892  15.336  -2.920  1.00 81.47           H  
ATOM   4026  NE2 HIS A 248     -12.423  16.664  -3.741  1.00 81.47           N  
ATOM   4027  N   GLN A 249      -9.925  12.254  -8.541  1.00 64.65           N  
ATOM   4028  H   GLN A 249      -9.674  11.793  -7.679  1.00 64.65           H  
ATOM   4029  CA  GLN A 249      -9.845  11.476  -9.773  1.00 64.65           C  
ATOM   4030  HA  GLN A 249     -10.299  12.023 -10.599  1.00 64.65           H  
ATOM   4031  C   GLN A 249     -10.647  10.202  -9.574  1.00 64.65           C  
ATOM   4032  CB  GLN A 249      -8.385  11.173 -10.138  1.00 64.65           C  
ATOM   4033  HB2 GLN A 249      -8.359  10.371 -10.875  1.00 64.65           H  
ATOM   4034  HB3 GLN A 249      -7.844  10.844  -9.251  1.00 64.65           H  
ATOM   4035  O   GLN A 249     -10.507   9.534  -8.549  1.00 64.65           O  
ATOM   4036  CG  GLN A 249      -7.714  12.411 -10.747  1.00 64.65           C  
ATOM   4037  HG2 GLN A 249      -8.249  12.683 -11.657  1.00 64.65           H  
ATOM   4038  HG3 GLN A 249      -7.790  13.255 -10.061  1.00 64.65           H  
ATOM   4039  CD  GLN A 249      -6.244  12.201 -11.099  1.00 64.65           C  
ATOM   4040  NE2 GLN A 249      -5.667  13.101 -11.864  1.00 64.65           N  
ATOM   4041 HE21 GLN A 249      -6.198  13.884 -12.217  1.00 64.65           H  
ATOM   4042 HE22 GLN A 249      -4.702  12.929 -12.109  1.00 64.65           H  
ATOM   4043  OE1 GLN A 249      -5.573  11.262 -10.699  1.00 64.65           O  
ATOM   4044  N   SER A 250     -11.464   9.832 -10.555  1.00 56.91           N  
ATOM   4045  H   SER A 250     -11.526  10.374 -11.405  1.00 56.91           H  
ATOM   4046  CA  SER A 250     -11.881   8.442 -10.598  1.00 56.91           C  
ATOM   4047  HA  SER A 250     -12.244   8.153  -9.611  1.00 56.91           H  
ATOM   4048  C   SER A 250     -10.671   7.582 -10.945  1.00 56.91           C  
ATOM   4049  CB  SER A 250     -13.021   8.230 -11.566  1.00 56.91           C  
ATOM   4050  HB2 SER A 250     -13.753   9.028 -11.440  1.00 56.91           H  
ATOM   4051  HB3 SER A 250     -13.500   7.273 -11.364  1.00 56.91           H  
ATOM   4052  O   SER A 250      -9.772   7.995 -11.683  1.00 56.91           O  
ATOM   4053  OG  SER A 250     -12.518   8.219 -12.867  1.00 56.91           O  
ATOM   4054  HG  SER A 250     -13.313   8.294 -13.399  1.00 56.91           H  
ATOM   4055  N   ILE A 251     -10.660   6.360 -10.424  1.00 53.49           N  
ATOM   4056  H   ILE A 251     -11.416   6.098  -9.808  1.00 53.49           H  
ATOM   4057  CA  ILE A 251      -9.603   5.379 -10.697  1.00 53.49           C  
ATOM   4058  HA  ILE A 251      -8.646   5.797 -10.385  1.00 53.49           H  
ATOM   4059  C   ILE A 251      -9.497   5.103 -12.212  1.00 53.49           C  
ATOM   4060  CB  ILE A 251      -9.884   4.107  -9.860  1.00 53.49           C  
ATOM   4061  HB  ILE A 251     -10.879   3.742 -10.117  1.00 53.49           H  
ATOM   4062  O   ILE A 251      -8.434   4.738 -12.703  1.00 53.49           O  
ATOM   4063  CG1 ILE A 251      -9.858   4.439  -8.344  1.00 53.49           C  
ATOM   4064 HG12 ILE A 251     -10.477   5.312  -8.139  1.00 53.49           H  
ATOM   4065 HG13 ILE A 251      -8.838   4.683  -8.045  1.00 53.49           H  
ATOM   4066  CG2 ILE A 251      -8.872   2.989 -10.172  1.00 53.49           C  
ATOM   4067 HG21 ILE A 251      -8.956   2.679 -11.214  1.00 53.49           H  
ATOM   4068 HG22 ILE A 251      -9.063   2.107  -9.561  1.00 53.49           H  
ATOM   4069 HG23 ILE A 251      -7.857   3.343  -9.991  1.00 53.49           H  
ATOM   4070  CD1 ILE A 251     -10.389   3.314  -7.446  1.00 53.49           C  
ATOM   4071 HD11 ILE A 251     -11.388   3.022  -7.770  1.00 53.49           H  
ATOM   4072 HD12 ILE A 251     -10.441   3.672  -6.417  1.00 53.49           H  
ATOM   4073 HD13 ILE A 251      -9.726   2.450  -7.474  1.00 53.49           H  
ATOM   4074  N   THR A 252     -10.582   5.321 -12.964  1.00 61.14           N  
ATOM   4075  H   THR A 252     -11.412   5.682 -12.517  1.00 61.14           H  
ATOM   4076  CA  THR A 252     -10.663   5.139 -14.419  1.00 61.14           C  
ATOM   4077  HA  THR A 252      -9.913   4.411 -14.731  1.00 61.14           H  
ATOM   4078  C   THR A 252     -10.395   6.413 -15.231  1.00 61.14           C  
ATOM   4079  CB  THR A 252     -12.047   4.588 -14.798  1.00 61.14           C  
ATOM   4080  HB  THR A 252     -12.111   4.472 -15.880  1.00 61.14           H  
ATOM   4081  O   THR A 252     -10.357   6.343 -16.455  1.00 61.14           O  
ATOM   4082  CG2 THR A 252     -12.338   3.235 -14.143  1.00 61.14           C  
ATOM   4083 HG21 THR A 252     -11.547   2.531 -14.398  1.00 61.14           H  
ATOM   4084 HG22 THR A 252     -12.395   3.335 -13.059  1.00 61.14           H  
ATOM   4085 HG23 THR A 252     -13.286   2.847 -14.515  1.00 61.14           H  
ATOM   4086  OG1 THR A 252     -13.045   5.484 -14.361  1.00 61.14           O  
ATOM   4087  HG1 THR A 252     -13.902   5.077 -14.507  1.00 61.14           H  
ATOM   4088  N   GLY A 253     -10.251   7.582 -14.598  1.00 52.53           N  
ATOM   4089  H   GLY A 253     -10.282   7.590 -13.589  1.00 52.53           H  
ATOM   4090  CA  GLY A 253     -10.232   8.885 -15.278  1.00 52.53           C  
ATOM   4091  HA2 GLY A 253      -9.833   9.630 -14.588  1.00 52.53           H  
ATOM   4092  HA3 GLY A 253      -9.569   8.826 -16.141  1.00 52.53           H  
ATOM   4093  C   GLY A 253     -11.603   9.388 -15.767  1.00 52.53           C  
ATOM   4094  O   GLY A 253     -11.701  10.511 -16.254  1.00 52.53           O  
ATOM   4095  N   LEU A 254     -12.673   8.602 -15.620  1.00 46.77           N  
ATOM   4096  H   LEU A 254     -12.521   7.690 -15.212  1.00 46.77           H  
ATOM   4097  CA  LEU A 254     -14.057   9.001 -15.896  1.00 46.77           C  
ATOM   4098  HA  LEU A 254     -14.075   9.761 -16.677  1.00 46.77           H  
ATOM   4099  C   LEU A 254     -14.713   9.592 -14.642  1.00 46.77           C  
ATOM   4100  CB  LEU A 254     -14.836   7.762 -16.377  1.00 46.77           C  
ATOM   4101  HB2 LEU A 254     -15.868   8.054 -16.569  1.00 46.77           H  
ATOM   4102  HB3 LEU A 254     -14.852   7.028 -15.572  1.00 46.77           H  
ATOM   4103  O   LEU A 254     -14.892   8.860 -13.673  1.00 46.77           O  
ATOM   4104  CG  LEU A 254     -14.261   7.093 -17.639  1.00 46.77           C  
ATOM   4105  HG  LEU A 254     -13.203   6.871 -17.502  1.00 46.77           H  
ATOM   4106  CD1 LEU A 254     -14.978   5.768 -17.897  1.00 46.77           C  
ATOM   4107 HD11 LEU A 254     -14.567   5.296 -18.789  1.00 46.77           H  
ATOM   4108 HD12 LEU A 254     -16.044   5.944 -18.037  1.00 46.77           H  
ATOM   4109 HD13 LEU A 254     -14.830   5.100 -17.048  1.00 46.77           H  
ATOM   4110  CD2 LEU A 254     -14.426   7.994 -18.864  1.00 46.77           C  
ATOM   4111 HD21 LEU A 254     -14.059   7.477 -19.750  1.00 46.77           H  
ATOM   4112 HD22 LEU A 254     -15.477   8.249 -19.003  1.00 46.77           H  
ATOM   4113 HD23 LEU A 254     -13.843   8.906 -18.737  1.00 46.77           H  
ATOM   4114  N   TYR A 255     -15.069  10.878 -14.627  1.00 45.87           N  
ATOM   4115  H   TYR A 255     -14.894  11.446 -15.444  1.00 45.87           H  
ATOM   4116  CA  TYR A 255     -15.889  11.441 -13.546  1.00 45.87           C  
ATOM   4117  HA  TYR A 255     -15.323  11.434 -12.615  1.00 45.87           H  
ATOM   4118  C   TYR A 255     -17.145  10.576 -13.351  1.00 45.87           C  
ATOM   4119  CB  TYR A 255     -16.284  12.894 -13.877  1.00 45.87           C  
ATOM   4120  HB2 TYR A 255     -16.541  12.970 -14.934  1.00 45.87           H  
ATOM   4121  HB3 TYR A 255     -17.188  13.139 -13.320  1.00 45.87           H  
ATOM   4122  O   TYR A 255     -17.916  10.403 -14.292  1.00 45.87           O  
ATOM   4123  CG  TYR A 255     -15.233  13.935 -13.531  1.00 45.87           C  
ATOM   4124  CD1 TYR A 255     -15.279  14.576 -12.276  1.00 45.87           C  
ATOM   4125  HD1 TYR A 255     -16.062  14.327 -11.576  1.00 45.87           H  
ATOM   4126  CD2 TYR A 255     -14.220  14.270 -14.451  1.00 45.87           C  
ATOM   4127  HD2 TYR A 255     -14.185  13.787 -15.416  1.00 45.87           H  
ATOM   4128  CE1 TYR A 255     -14.312  15.542 -11.936  1.00 45.87           C  
ATOM   4129  HE1 TYR A 255     -14.351  16.027 -10.971  1.00 45.87           H  
ATOM   4130  CE2 TYR A 255     -13.252  15.237 -14.115  1.00 45.87           C  
ATOM   4131  HE2 TYR A 255     -12.470  15.498 -14.812  1.00 45.87           H  
ATOM   4132  OH  TYR A 255     -12.358  16.803 -12.533  1.00 45.87           O  
ATOM   4133  HH  TYR A 255     -12.478  17.126 -11.637  1.00 45.87           H  
ATOM   4134  CZ  TYR A 255     -13.296  15.874 -12.857  1.00 45.87           C  
ATOM   4135  N   GLU A 256     -17.349  10.027 -12.150  1.00 44.85           N  
ATOM   4136  H   GLU A 256     -16.679  10.171 -11.408  1.00 44.85           H  
ATOM   4137  CA  GLU A 256     -18.678   9.547 -11.770  1.00 44.85           C  
ATOM   4138  HA  GLU A 256     -19.112   8.966 -12.584  1.00 44.85           H  
ATOM   4139  C   GLU A 256     -19.541  10.800 -11.574  1.00 44.85           C  
ATOM   4140  CB  GLU A 256     -18.637   8.645 -10.519  1.00 44.85           C  
ATOM   4141  HB2 GLU A 256     -19.663   8.500 -10.180  1.00 44.85           H  
ATOM   4142  HB3 GLU A 256     -18.075   9.142  -9.728  1.00 44.85           H  
ATOM   4143  O   GLU A 256     -19.347  11.549 -10.614  1.00 44.85           O  
ATOM   4144  CG  GLU A 256     -18.016   7.261 -10.800  1.00 44.85           C  
ATOM   4145  HG2 GLU A 256     -16.963   7.398 -11.044  1.00 44.85           H  
ATOM   4146  HG3 GLU A 256     -18.506   6.833 -11.675  1.00 44.85           H  
ATOM   4147  CD  GLU A 256     -18.132   6.256  -9.632  1.00 44.85           C  
ATOM   4148  OE1 GLU A 256     -17.641   5.115  -9.809  1.00 44.85           O  
ATOM   4149  OE2 GLU A 256     -18.669   6.612  -8.558  1.00 44.85           O  
ATOM   4150  N   THR A 257     -20.394  11.084 -12.559  1.00 41.00           N  
ATOM   4151  H   THR A 257     -20.422  10.468 -13.358  1.00 41.00           H  
ATOM   4152  CA  THR A 257     -21.479  12.073 -12.476  1.00 41.00           C  
ATOM   4153  HA  THR A 257     -21.145  12.953 -11.927  1.00 41.00           H  
ATOM   4154  C   THR A 257     -22.662  11.504 -11.717  1.00 41.00           C  
ATOM   4155  CB  THR A 257     -21.968  12.489 -13.862  1.00 41.00           C  
ATOM   4156  HB  THR A 257     -22.856  13.112 -13.752  1.00 41.00           H  
ATOM   4157  O   THR A 257     -23.019  10.344 -12.031  1.00 41.00           O  
ATOM   4158  CG2 THR A 257     -20.916  13.272 -14.648  1.00 41.00           C  
ATOM   4159 HG21 THR A 257     -21.333  13.564 -15.612  1.00 41.00           H  
ATOM   4160 HG22 THR A 257     -20.035  12.651 -14.809  1.00 41.00           H  
ATOM   4161 HG23 THR A 257     -20.633  14.165 -14.092  1.00 41.00           H  
ATOM   4162  OG1 THR A 257     -22.309  11.319 -14.566  1.00 41.00           O  
ATOM   4163  HG1 THR A 257     -22.696  10.760 -13.888  1.00 41.00           H  
ATOM   4164  OXT THR A 257     -23.231  12.273 -10.917  1.00 41.00           O  
TER    4165      THR A 257                                                       
END   
