# Supplementary material for: Computational design of novel Cas9 PAM-interacting domains using evolution-based modelling and structural quality assessment
Source: PLoS Comput Biol. 2023 Nov 17;19(11):e1011621. doi: 10.1371/journal.pcbi.1011621 (PMC10729993; doi:10.1371/journal.pcbi.1011621)
Supplement: S1 File — This file contains the experimentally tested sequences in a zip format. It includes Fasta files, AlphaFold Prediction with PDB file, pLDDT, and more. (ZIP) [file pcbi.1011621.s001.zip › pdb/dgfx_54_relaxed_rank_1_model_3.pdb]

ATOM      1  N   THR A   1       3.243  15.557 -20.603  1.00 41.40           N  
ATOM      2  H   THR A   1       2.865  15.659 -21.534  1.00 41.40           H  
ATOM      3  H2  THR A   1       3.284  16.477 -20.190  1.00 41.40           H  
ATOM      4  H3  THR A   1       2.650  14.963 -20.040  1.00 41.40           H  
ATOM      5  CA  THR A   1       4.627  15.043 -20.664  1.00 41.40           C  
ATOM      6  HA  THR A   1       4.664  14.076 -21.166  1.00 41.40           H  
ATOM      7  C   THR A   1       5.128  14.872 -19.240  1.00 41.40           C  
ATOM      8  CB  THR A   1       5.506  16.038 -21.436  1.00 41.40           C  
ATOM      9  HB  THR A   1       6.557  15.894 -21.187  1.00 41.40           H  
ATOM     10  O   THR A   1       5.342  15.860 -18.560  1.00 41.40           O  
ATOM     11  CG2 THR A   1       5.301  15.886 -22.942  1.00 41.40           C  
ATOM     12 HG21 THR A   1       4.271  16.104 -23.224  1.00 41.40           H  
ATOM     13 HG22 THR A   1       5.959  16.581 -23.465  1.00 41.40           H  
ATOM     14 HG23 THR A   1       5.560  14.874 -23.254  1.00 41.40           H  
ATOM     15  OG1 THR A   1       5.091  17.343 -21.122  1.00 41.40           O  
ATOM     16  HG1 THR A   1       5.840  17.935 -21.222  1.00 41.40           H  
ATOM     17  N   GLY A   2       5.185  13.644 -18.715  1.00 55.71           N  
ATOM     18  H   GLY A   2       5.057  12.833 -19.304  1.00 55.71           H  
ATOM     19  CA  GLY A   2       5.793  13.407 -17.396  1.00 55.71           C  
ATOM     20  HA2 GLY A   2       5.506  12.426 -17.017  1.00 55.71           H  
ATOM     21  HA3 GLY A   2       5.461  14.164 -16.685  1.00 55.71           H  
ATOM     22  C   GLY A   2       7.317  13.455 -17.512  1.00 55.71           C  
ATOM     23  O   GLY A   2       7.845  13.008 -18.529  1.00 55.71           O  
ATOM     24  N   GLY A   3       8.012  14.005 -16.513  1.00 69.94           N  
ATOM     25  H   GLY A   3       7.524  14.429 -15.737  1.00 69.94           H  
ATOM     26  CA  GLY A   3       9.476  14.041 -16.497  1.00 69.94           C  
ATOM     27  HA2 GLY A   3       9.823  14.666 -17.320  1.00 69.94           H  
ATOM     28  HA3 GLY A   3       9.822  14.489 -15.565  1.00 69.94           H  
ATOM     29  C   GLY A   3      10.098  12.644 -16.632  1.00 69.94           C  
ATOM     30  O   GLY A   3       9.505  11.641 -16.234  1.00 69.94           O  
ATOM     31  N   PHE A   4      11.301  12.564 -17.204  1.00 79.64           N  
ATOM     32  H   PHE A   4      11.708  13.408 -17.581  1.00 79.64           H  
ATOM     33  CA  PHE A   4      12.060  11.308 -17.333  1.00 79.64           C  
ATOM     34  HA  PHE A   4      11.375  10.509 -17.617  1.00 79.64           H  
ATOM     35  C   PHE A   4      12.731  10.875 -16.022  1.00 79.64           C  
ATOM     36  CB  PHE A   4      13.113  11.478 -18.436  1.00 79.64           C  
ATOM     37  HB2 PHE A   4      13.698  10.561 -18.505  1.00 79.64           H  
ATOM     38  HB3 PHE A   4      13.796  12.281 -18.158  1.00 79.64           H  
ATOM     39  O   PHE A   4      13.080   9.707 -15.834  1.00 79.64           O  
ATOM     40  CG  PHE A   4      12.529  11.760 -19.805  1.00 79.64           C  
ATOM     41  CD1 PHE A   4      11.649  10.831 -20.378  1.00 79.64           C  
ATOM     42  HD1 PHE A   4      11.421   9.930 -19.827  1.00 79.64           H  
ATOM     43  CD2 PHE A   4      12.850  12.935 -20.508  1.00 79.64           C  
ATOM     44  HD2 PHE A   4      13.538  13.653 -20.087  1.00 79.64           H  
ATOM     45  CE1 PHE A   4      11.077  11.062 -21.640  1.00 79.64           C  
ATOM     46  HE1 PHE A   4      10.400  10.342 -22.075  1.00 79.64           H  
ATOM     47  CE2 PHE A   4      12.284  13.170 -21.775  1.00 79.64           C  
ATOM     48  HE2 PHE A   4      12.538  14.069 -22.318  1.00 79.64           H  
ATOM     49  CZ  PHE A   4      11.398  12.236 -22.341  1.00 79.64           C  
ATOM     50  HZ  PHE A   4      10.974  12.419 -23.317  1.00 79.64           H  
ATOM     51  N   SER A   5      12.895  11.822 -15.106  1.00 80.00           N  
ATOM     52  H   SER A   5      12.569  12.752 -15.328  1.00 80.00           H  
ATOM     53  CA  SER A   5      13.526  11.673 -13.803  1.00 80.00           C  
ATOM     54  HA  SER A   5      13.531  10.623 -13.510  1.00 80.00           H  
ATOM     55  C   SER A   5      12.743  12.454 -12.761  1.00 80.00           C  
ATOM     56  CB  SER A   5      14.975  12.169 -13.871  1.00 80.00           C  
ATOM     57  HB2 SER A   5      15.438  12.112 -12.885  1.00 80.00           H  
ATOM     58  HB3 SER A   5      15.519  11.517 -14.554  1.00 80.00           H  
ATOM     59  O   SER A   5      11.985  13.367 -13.088  1.00 80.00           O  
ATOM     60  OG  SER A   5      15.060  13.491 -14.368  1.00 80.00           O  
ATOM     61  HG  SER A   5      14.796  14.123 -13.695  1.00 80.00           H  
ATOM     62  N   LYS A   6      12.945  12.124 -11.487  1.00 77.00           N  
ATOM     63  H   LYS A   6      13.594  11.378 -11.281  1.00 77.00           H  
ATOM     64  CA  LYS A   6      12.486  12.994 -10.405  1.00 77.00           C  
ATOM     65  HA  LYS A   6      11.418  13.186 -10.513  1.00 77.00           H  
ATOM     66  C   LYS A   6      13.230  14.323 -10.494  1.00 77.00           C  
ATOM     67  CB  LYS A   6      12.757  12.334  -9.063  1.00 77.00           C  
ATOM     68  HB2 LYS A   6      13.814  12.072  -9.031  1.00 77.00           H  
ATOM     69  HB3 LYS A   6      12.557  13.055  -8.271  1.00 77.00           H  
ATOM     70  O   LYS A   6      14.456  14.346 -10.442  1.00 77.00           O  
ATOM     71  CG  LYS A   6      11.907  11.078  -8.824  1.00 77.00           C  
ATOM     72  HG2 LYS A   6      10.849  11.334  -8.763  1.00 77.00           H  
ATOM     73  HG3 LYS A   6      12.075  10.345  -9.613  1.00 77.00           H  
ATOM     74  CD  LYS A   6      12.405  10.529  -7.497  1.00 77.00           C  
ATOM     75  HD2 LYS A   6      13.481  10.399  -7.615  1.00 77.00           H  
ATOM     76  HD3 LYS A   6      12.231  11.261  -6.709  1.00 77.00           H  
ATOM     77  CE  LYS A   6      11.838   9.184  -7.076  1.00 77.00           C  
ATOM     78  HE2 LYS A   6      10.789   9.295  -6.801  1.00 77.00           H  
ATOM     79  HE3 LYS A   6      11.930   8.489  -7.910  1.00 77.00           H  
ATOM     80  NZ  LYS A   6      12.665   8.731  -5.936  1.00 77.00           N  
ATOM     81  HZ1 LYS A   6      12.402   7.818  -5.593  1.00 77.00           H  
ATOM     82  HZ2 LYS A   6      12.668   9.425  -5.202  1.00 77.00           H  
ATOM     83  HZ3 LYS A   6      13.629   8.718  -6.237  1.00 77.00           H  
ATOM     84  N   GLU A   7      12.486  15.413 -10.625  1.00 78.89           N  
ATOM     85  H   GLU A   7      11.492  15.301 -10.764  1.00 78.89           H  
ATOM     86  CA  GLU A   7      13.040  16.744 -10.912  1.00 78.89           C  
ATOM     87  HA  GLU A   7      13.765  16.659 -11.722  1.00 78.89           H  
ATOM     88  C   GLU A   7      13.793  17.371  -9.730  1.00 78.89           C  
ATOM     89  CB  GLU A   7      11.916  17.667 -11.394  1.00 78.89           C  
ATOM     90  HB2 GLU A   7      11.137  17.707 -10.633  1.00 78.89           H  
ATOM     91  HB3 GLU A   7      12.320  18.669 -11.541  1.00 78.89           H  
ATOM     92  O   GLU A   7      14.469  18.384  -9.893  1.00 78.89           O  
ATOM     93  CG  GLU A   7      11.326  17.176 -12.726  1.00 78.89           C  
ATOM     94  HG2 GLU A   7      10.910  16.178 -12.587  1.00 78.89           H  
ATOM     95  HG3 GLU A   7      12.133  17.104 -13.456  1.00 78.89           H  
ATOM     96  CD  GLU A   7      10.223  18.090 -13.274  1.00 78.89           C  
ATOM     97  OE1 GLU A   7       9.796  17.816 -14.419  1.00 78.89           O  
ATOM     98  OE2 GLU A   7       9.788  19.002 -12.538  1.00 78.89           O  
ATOM     99  N   SER A   8      13.735  16.757  -8.545  1.00 81.64           N  
ATOM    100  H   SER A   8      13.163  15.929  -8.456  1.00 81.64           H  
ATOM    101  CA  SER A   8      14.561  17.152  -7.407  1.00 81.64           C  
ATOM    102  HA  SER A   8      14.329  18.187  -7.156  1.00 81.64           H  
ATOM    103  C   SER A   8      16.046  17.057  -7.765  1.00 81.64           C  
ATOM    104  CB  SER A   8      14.260  16.280  -6.186  1.00 81.64           C  
ATOM    105  HB2 SER A   8      14.840  16.637  -5.335  1.00 81.64           H  
ATOM    106  HB3 SER A   8      14.544  15.249  -6.395  1.00 81.64           H  
ATOM    107  O   SER A   8      16.570  15.973  -8.032  1.00 81.64           O  
ATOM    108  OG  SER A   8      12.879  16.328  -5.874  1.00 81.64           O  
ATOM    109  HG  SER A   8      12.617  17.246  -5.768  1.00 81.64           H  
ATOM    110  N   ILE A   9      16.721  18.206  -7.747  1.00 80.47           N  
ATOM    111  H   ILE A   9      16.211  19.062  -7.580  1.00 80.47           H  
ATOM    112  CA  ILE A   9      18.165  18.298  -7.951  1.00 80.47           C  
ATOM    113  HA  ILE A   9      18.458  17.562  -8.700  1.00 80.47           H  
ATOM    114  C   ILE A   9      18.844  17.946  -6.633  1.00 80.47           C  
ATOM    115  CB  ILE A   9      18.586  19.691  -8.466  1.00 80.47           C  
ATOM    116  HB  ILE A   9      18.290  20.438  -7.729  1.00 80.47           H  
ATOM    117  O   ILE A   9      18.664  18.632  -5.626  1.00 80.47           O  
ATOM    118  CG1 ILE A   9      17.875  20.010  -9.802  1.00 80.47           C  
ATOM    119 HG12 ILE A   9      18.205  19.308 -10.569  1.00 80.47           H  
ATOM    120 HG13 ILE A   9      16.799  19.885  -9.681  1.00 80.47           H  
ATOM    121  CG2 ILE A   9      20.120  19.746  -8.632  1.00 80.47           C  
ATOM    122 HG21 ILE A   9      20.450  18.973  -9.326  1.00 80.47           H  
ATOM    123 HG22 ILE A   9      20.609  19.583  -7.672  1.00 80.47           H  
ATOM    124 HG23 ILE A   9      20.435  20.726  -8.991  1.00 80.47           H  
ATOM    125  CD1 ILE A   9      18.094  21.443 -10.302  1.00 80.47           C  
ATOM    126 HD11 ILE A   9      17.838  22.153  -9.515  1.00 80.47           H  
ATOM    127 HD12 ILE A   9      17.449  21.622 -11.162  1.00 80.47           H  
ATOM    128 HD13 ILE A   9      19.129  21.590 -10.609  1.00 80.47           H  
ATOM    129  N   LEU A  10      19.637  16.883  -6.652  1.00 83.57           N  
ATOM    130  H   LEU A  10      19.763  16.391  -7.525  1.00 83.57           H  
ATOM    131  CA  LEU A  10      20.469  16.496  -5.526  1.00 83.57           C  
ATOM    132  HA  LEU A  10      20.044  16.930  -4.621  1.00 83.57           H  
ATOM    133  C   LEU A  10      21.882  17.068  -5.688  1.00 83.57           C  
ATOM    134  CB  LEU A  10      20.465  14.971  -5.377  1.00 83.57           C  
ATOM    135  HB2 LEU A  10      21.186  14.692  -4.609  1.00 83.57           H  
ATOM    136  HB3 LEU A  10      20.798  14.550  -6.325  1.00 83.57           H  
ATOM    137  O   LEU A  10      22.377  17.198  -6.816  1.00 83.57           O  
ATOM    138  CG  LEU A  10      19.099  14.354  -5.030  1.00 83.57           C  
ATOM    139  HG  LEU A  10      18.428  14.460  -5.882  1.00 83.57           H  
ATOM    140  CD1 LEU A  10      19.295  12.868  -4.732  1.00 83.57           C  
ATOM    141 HD11 LEU A  10      19.934  12.739  -3.858  1.00 83.57           H  
ATOM    142 HD12 LEU A  10      18.330  12.399  -4.537  1.00 83.57           H  
ATOM    143 HD13 LEU A  10      19.755  12.369  -5.585  1.00 83.57           H  
ATOM    144  CD2 LEU A  10      18.439  14.984  -3.800  1.00 83.57           C  
ATOM    145 HD21 LEU A  10      18.147  16.011  -4.020  1.00 83.57           H  
ATOM    146 HD22 LEU A  10      17.537  14.428  -3.544  1.00 83.57           H  
ATOM    147 HD23 LEU A  10      19.127  14.970  -2.954  1.00 83.57           H  
ATOM    148  N   PRO A  11      22.547  17.416  -4.571  1.00 84.50           N  
ATOM    149  CA  PRO A  11      23.918  17.898  -4.604  1.00 84.50           C  
ATOM    150  HA  PRO A  11      23.979  18.787  -5.233  1.00 84.50           H  
ATOM    151  C   PRO A  11      24.867  16.832  -5.163  1.00 84.50           C  
ATOM    152  CB  PRO A  11      24.252  18.276  -3.157  1.00 84.50           C  
ATOM    153  HB2 PRO A  11      25.306  18.131  -2.920  1.00 84.50           H  
ATOM    154  HB3 PRO A  11      23.961  19.311  -2.975  1.00 84.50           H  
ATOM    155  O   PRO A  11      24.553  15.641  -5.207  1.00 84.50           O  
ATOM    156  CG  PRO A  11      23.357  17.348  -2.337  1.00 84.50           C  
ATOM    157  HG2 PRO A  11      23.147  17.755  -1.348  1.00 84.50           H  
ATOM    158  HG3 PRO A  11      23.821  16.365  -2.259  1.00 84.50           H  
ATOM    159  CD  PRO A  11      22.097  17.256  -3.192  1.00 84.50           C  
ATOM    160  HD2 PRO A  11      21.612  16.294  -3.028  1.00 84.50           H  
ATOM    161  HD3 PRO A  11      21.417  18.068  -2.937  1.00 84.50           H  
ATOM    162  N   LYS A  12      26.057  17.274  -5.580  1.00 85.43           N  
ATOM    163  H   LYS A  12      26.249  18.263  -5.504  1.00 85.43           H  
ATOM    164  CA  LYS A  12      27.128  16.387  -6.042  1.00 85.43           C  
ATOM    165  HA  LYS A  12      26.784  15.872  -6.939  1.00 85.43           H  
ATOM    166  C   LYS A  12      27.436  15.301  -5.005  1.00 85.43           C  
ATOM    167  CB  LYS A  12      28.370  17.212  -6.415  1.00 85.43           C  
ATOM    168  HB2 LYS A  12      29.064  16.557  -6.943  1.00 85.43           H  
ATOM    169  HB3 LYS A  12      28.078  18.007  -7.101  1.00 85.43           H  
ATOM    170  O   LYS A  12      27.461  15.566  -3.804  1.00 85.43           O  
ATOM    171  CG  LYS A  12      29.099  17.829  -5.209  1.00 85.43           C  
ATOM    172  HG2 LYS A  12      28.422  18.494  -4.674  1.00 85.43           H  
ATOM    173  HG3 LYS A  12      29.431  17.039  -4.535  1.00 85.43           H  
ATOM    174  CD  LYS A  12      30.336  18.614  -5.653  1.00 85.43           C  
ATOM    175  HD2 LYS A  12      31.002  17.951  -6.204  1.00 85.43           H  
ATOM    176  HD3 LYS A  12      30.028  19.434  -6.302  1.00 85.43           H  
ATOM    177  CE  LYS A  12      31.055  19.170  -4.418  1.00 85.43           C  
ATOM    178  HE2 LYS A  12      31.311  18.339  -3.762  1.00 85.43           H  
ATOM    179  HE3 LYS A  12      30.366  19.821  -3.878  1.00 85.43           H  
ATOM    180  NZ  LYS A  12      32.279  19.920  -4.794  1.00 85.43           N  
ATOM    181  HZ1 LYS A  12      32.735  20.293  -3.974  1.00 85.43           H  
ATOM    182  HZ2 LYS A  12      32.049  20.686  -5.411  1.00 85.43           H  
ATOM    183  HZ3 LYS A  12      32.929  19.313  -5.273  1.00 85.43           H  
ATOM    184  N   GLY A  13      27.712  14.092  -5.475  1.00 77.58           N  
ATOM    185  H   GLY A  13      27.657  13.925  -6.469  1.00 77.58           H  
ATOM    186  CA  GLY A  13      28.095  12.979  -4.616  1.00 77.58           C  
ATOM    187  HA2 GLY A  13      27.273  12.741  -3.940  1.00 77.58           H  
ATOM    188  HA3 GLY A  13      28.960  13.268  -4.020  1.00 77.58           H  
ATOM    189  C   GLY A  13      28.446  11.736  -5.420  1.00 77.58           C  
ATOM    190  O   GLY A  13      28.151  11.652  -6.609  1.00 77.58           O  
ATOM    191  N   ASN A  14      29.037  10.745  -4.755  1.00 75.59           N  
ATOM    192  H   ASN A  14      29.264  10.895  -3.782  1.00 75.59           H  
ATOM    193  CA  ASN A  14      29.464   9.477  -5.365  1.00 75.59           C  
ATOM    194  HA  ASN A  14      29.908   9.704  -6.334  1.00 75.59           H  
ATOM    195  C   ASN A  14      28.295   8.519  -5.672  1.00 75.59           C  
ATOM    196  CB  ASN A  14      30.553   8.836  -4.479  1.00 75.59           C  
ATOM    197  HB2 ASN A  14      30.206   8.778  -3.448  1.00 75.59           H  
ATOM    198  HB3 ASN A  14      30.752   7.821  -4.823  1.00 75.59           H  
ATOM    199  O   ASN A  14      28.452   7.304  -5.622  1.00 75.59           O  
ATOM    200  CG  ASN A  14      31.877   9.571  -4.536  1.00 75.59           C  
ATOM    201  ND2 ASN A  14      32.770   9.297  -3.616  1.00 75.59           N  
ATOM    202 HD21 ASN A  14      33.652   9.782  -3.694  1.00 75.59           H  
ATOM    203 HD22 ASN A  14      32.598   8.594  -2.911  1.00 75.59           H  
ATOM    204  OD1 ASN A  14      32.134  10.383  -5.405  1.00 75.59           O  
ATOM    205  N   SER A  15      27.108   9.052  -5.961  1.00 76.70           N  
ATOM    206  H   SER A  15      27.081  10.044  -6.152  1.00 76.70           H  
ATOM    207  CA  SER A  15      25.940   8.256  -6.317  1.00 76.70           C  
ATOM    208  HA  SER A  15      25.999   7.278  -5.840  1.00 76.70           H  
ATOM    209  C   SER A  15      25.891   8.062  -7.827  1.00 76.70           C  
ATOM    210  CB  SER A  15      24.670   8.939  -5.812  1.00 76.70           C  
ATOM    211  HB2 SER A  15      24.701   9.003  -4.725  1.00 76.70           H  
ATOM    212  HB3 SER A  15      24.626   9.950  -6.218  1.00 76.70           H  
ATOM    213  O   SER A  15      25.622   9.005  -8.567  1.00 76.70           O  
ATOM    214  OG  SER A  15      23.522   8.211  -6.209  1.00 76.70           O  
ATOM    215  HG  SER A  15      22.788   8.829  -6.236  1.00 76.70           H  
ATOM    216  N   ASP A  16      26.057   6.820  -8.276  1.00 72.84           N  
ATOM    217  H   ASP A  16      26.409   6.114  -7.646  1.00 72.84           H  
ATOM    218  CA  ASP A  16      25.864   6.444  -9.684  1.00 72.84           C  
ATOM    219  HA  ASP A  16      26.403   7.154 -10.312  1.00 72.84           H  
ATOM    220  C   ASP A  16      24.381   6.502 -10.118  1.00 72.84           C  
ATOM    221  CB  ASP A  16      26.463   5.050  -9.933  1.00 72.84           C  
ATOM    222  HB2 ASP A  16      26.326   4.788 -10.982  1.00 72.84           H  
ATOM    223  HB3 ASP A  16      25.914   4.325  -9.333  1.00 72.84           H  
ATOM    224  O   ASP A  16      24.053   6.226 -11.268  1.00 72.84           O  
ATOM    225  CG  ASP A  16      27.962   4.946  -9.611  1.00 72.84           C  
ATOM    226  OD1 ASP A  16      28.727   5.914  -9.864  1.00 72.84           O  
ATOM    227  OD2 ASP A  16      28.346   3.889  -9.073  1.00 72.84           O  
ATOM    228  N   LYS A  17      23.460   6.853  -9.204  1.00 73.42           N  
ATOM    229  H   LYS A  17      23.796   7.097  -8.284  1.00 73.42           H  
ATOM    230  CA  LYS A  17      22.027   7.019  -9.503  1.00 73.42           C  
ATOM    231  HA  LYS A  17      21.750   6.322 -10.294  1.00 73.42           H  
ATOM    232  C   LYS A  17      21.678   8.405 -10.042  1.00 73.42           C  
ATOM    233  CB  LYS A  17      21.173   6.731  -8.262  1.00 73.42           C  
ATOM    234  HB2 LYS A  17      21.403   7.462  -7.486  1.00 73.42           H  
ATOM    235  HB3 LYS A  17      20.124   6.857  -8.530  1.00 73.42           H  
ATOM    236  O   LYS A  17      20.598   8.558 -10.611  1.00 73.42           O  
ATOM    237  CG  LYS A  17      21.371   5.313  -7.717  1.00 73.42           C  
ATOM    238  HG2 LYS A  17      21.105   4.591  -8.489  1.00 73.42           H  
ATOM    239  HG3 LYS A  17      22.412   5.164  -7.431  1.00 73.42           H  
ATOM    240  CD  LYS A  17      20.483   5.103  -6.488  1.00 73.42           C  
ATOM    241  HD2 LYS A  17      20.772   5.818  -5.718  1.00 73.42           H  
ATOM    242  HD3 LYS A  17      19.442   5.269  -6.762  1.00 73.42           H  
ATOM    243  CE  LYS A  17      20.669   3.675  -5.972  1.00 73.42           C  
ATOM    244  HE2 LYS A  17      20.364   2.980  -6.755  1.00 73.42           H  
ATOM    245  HE3 LYS A  17      21.730   3.515  -5.779  1.00 73.42           H  
ATOM    246  NZ  LYS A  17      19.882   3.449  -4.736  1.00 73.42           N  
ATOM    247  HZ1 LYS A  17      18.901   3.608  -4.915  1.00 73.42           H  
ATOM    248  HZ2 LYS A  17      20.013   2.503  -4.407  1.00 73.42           H  
ATOM    249  HZ3 LYS A  17      20.188   4.088  -4.017  1.00 73.42           H  
ATOM    250  N   LEU A  18      22.551   9.395  -9.827  1.00 81.97           N  
ATOM    251  H   LEU A  18      23.464   9.163  -9.463  1.00 81.97           H  
ATOM    252  CA  LEU A  18      22.301  10.765 -10.259  1.00 81.97           C  
ATOM    253  HA  LEU A  18      21.306  11.056  -9.921  1.00 81.97           H  
ATOM    254  C   LEU A  18      22.315  10.851 -11.782  1.00 81.97           C  
ATOM    255  CB  LEU A  18      23.345  11.730  -9.676  1.00 81.97           C  
ATOM    256  HB2 LEU A  18      24.335  11.357  -9.939  1.00 81.97           H  
ATOM    257  HB3 LEU A  18      23.203  12.701 -10.149  1.00 81.97           H  
ATOM    258  O   LEU A  18      23.235  10.363 -12.434  1.00 81.97           O  
ATOM    259  CG  LEU A  18      23.287  11.939  -8.161  1.00 81.97           C  
ATOM    260  HG  LEU A  18      23.405  10.978  -7.661  1.00 81.97           H  
ATOM    261  CD1 LEU A  18      24.425  12.868  -7.730  1.00 81.97           C  
ATOM    262 HD11 LEU A  18      24.329  13.834  -8.226  1.00 81.97           H  
ATOM    263 HD12 LEU A  18      25.384  12.423  -7.997  1.00 81.97           H  
ATOM    264 HD13 LEU A  18      24.396  13.021  -6.651  1.00 81.97           H  
ATOM    265  CD2 LEU A  18      21.968  12.559  -7.714  1.00 81.97           C  
ATOM    266 HD21 LEU A  18      21.805  13.509  -8.222  1.00 81.97           H  
ATOM    267 HD22 LEU A  18      22.004  12.715  -6.636  1.00 81.97           H  
ATOM    268 HD23 LEU A  18      21.136  11.889  -7.932  1.00 81.97           H  
ATOM    269  N   ILE A  19      21.320  11.532 -12.341  1.00 82.40           N  
ATOM    270  H   ILE A  19      20.593  11.892 -11.739  1.00 82.40           H  
ATOM    271  CA  ILE A  19      21.241  11.773 -13.782  1.00 82.40           C  
ATOM    272  HA  ILE A  19      21.854  11.034 -14.298  1.00 82.40           H  
ATOM    273  C   ILE A  19      21.813  13.152 -14.088  1.00 82.40           C  
ATOM    274  CB  ILE A  19      19.805  11.598 -14.299  1.00 82.40           C  
ATOM    275  HB  ILE A  19      19.165  12.299 -13.763  1.00 82.40           H  
ATOM    276  O   ILE A  19      21.448  14.147 -13.455  1.00 82.40           O  
ATOM    277  CG1 ILE A  19      19.308  10.167 -14.027  1.00 82.40           C  
ATOM    278 HG12 ILE A  19      19.777   9.480 -14.731  1.00 82.40           H  
ATOM    279 HG13 ILE A  19      19.570   9.843 -13.019  1.00 82.40           H  
ATOM    280  CG2 ILE A  19      19.719  11.911 -15.806  1.00 82.40           C  
ATOM    281 HG21 ILE A  19      20.379  11.252 -16.371  1.00 82.40           H  
ATOM    282 HG22 ILE A  19      18.702  11.795 -16.180  1.00 82.40           H  
ATOM    283 HG23 ILE A  19      19.998  12.947 -16.000  1.00 82.40           H  
ATOM    284  CD1 ILE A  19      17.793  10.061 -14.144  1.00 82.40           C  
ATOM    285 HD11 ILE A  19      17.324  10.583 -13.310  1.00 82.40           H  
ATOM    286 HD12 ILE A  19      17.431  10.461 -15.091  1.00 82.40           H  
ATOM    287 HD13 ILE A  19      17.541   9.001 -14.116  1.00 82.40           H  
ATOM    288  N   ALA A  20      22.696  13.206 -15.081  1.00 84.18           N  
ATOM    289  H   ALA A  20      22.938  12.352 -15.564  1.00 84.18           H  
ATOM    290  CA  ALA A  20      23.285  14.444 -15.566  1.00 84.18           C  
ATOM    291  HA  ALA A  20      23.858  14.906 -14.763  1.00 84.18           H  
ATOM    292  C   ALA A  20      22.199  15.428 -16.012  1.00 84.18           C  
ATOM    293  CB  ALA A  20      24.242  14.107 -16.710  1.00 84.18           C  
ATOM    294  HB1 ALA A  20      23.697  13.654 -17.538  1.00 84.18           H  
ATOM    295  HB2 ALA A  20      24.721  15.019 -17.067  1.00 84.18           H  
ATOM    296  HB3 ALA A  20      25.015  13.419 -16.367  1.00 84.18           H  
ATOM    297  O   ALA A  20      21.282  15.079 -16.752  1.00 84.18           O  
ATOM    298  N   ARG A  21      22.313  16.684 -15.568  1.00 81.98           N  
ATOM    299  H   ARG A  21      23.077  16.893 -14.942  1.00 81.98           H  
ATOM    300  CA  ARG A  21      21.368  17.746 -15.952  1.00 81.98           C  
ATOM    301  HA  ARG A  21      20.352  17.357 -15.878  1.00 81.98           H  
ATOM    302  C   ARG A  21      21.525  18.179 -17.411  1.00 81.98           C  
ATOM    303  CB  ARG A  21      21.513  18.953 -15.015  1.00 81.98           C  
ATOM    304  HB2 ARG A  21      22.553  19.278 -14.996  1.00 81.98           H  
ATOM    305  HB3 ARG A  21      20.903  19.769 -15.402  1.00 81.98           H  
ATOM    306  O   ARG A  21      20.591  18.725 -17.987  1.00 81.98           O  
ATOM    307  CG  ARG A  21      21.035  18.626 -13.594  1.00 81.98           C  
ATOM    308  HG2 ARG A  21      20.003  18.277 -13.641  1.00 81.98           H  
ATOM    309  HG3 ARG A  21      21.648  17.832 -13.167  1.00 81.98           H  
ATOM    310  CD  ARG A  21      21.085  19.855 -12.680  1.00 81.98           C  
ATOM    311  HD2 ARG A  21      20.588  20.684 -13.185  1.00 81.98           H  
ATOM    312  HD3 ARG A  21      20.525  19.623 -11.775  1.00 81.98           H  
ATOM    313  NE  ARG A  21      22.465  20.224 -12.299  1.00 81.98           N  
ATOM    314  HE  ARG A  21      23.163  19.494 -12.332  1.00 81.98           H  
ATOM    315  NH1 ARG A  21      22.011  22.364 -11.601  1.00 81.98           N  
ATOM    316 HH11 ARG A  21      22.308  23.223 -11.160  1.00 81.98           H  
ATOM    317 HH12 ARG A  21      21.047  22.236 -11.872  1.00 81.98           H  
ATOM    318  NH2 ARG A  21      24.068  21.548 -11.370  1.00 81.98           N  
ATOM    319 HH21 ARG A  21      24.631  20.732 -11.177  1.00 81.98           H  
ATOM    320 HH22 ARG A  21      24.340  22.415 -10.930  1.00 81.98           H  
ATOM    321  CZ  ARG A  21      22.843  21.374 -11.771  1.00 81.98           C  
ATOM    322  N   LYS A  22      22.715  17.980 -17.977  1.00 78.28           N  
ATOM    323  H   LYS A  22      23.395  17.450 -17.451  1.00 78.28           H  
ATOM    324  CA  LYS A  22      23.090  18.310 -19.354  1.00 78.28           C  
ATOM    325  HA  LYS A  22      22.199  18.338 -19.982  1.00 78.28           H  
ATOM    326  C   LYS A  22      24.006  17.218 -19.894  1.00 78.28           C  
ATOM    327  CB  LYS A  22      23.805  19.672 -19.410  1.00 78.28           C  
ATOM    328  HB2 LYS A  22      24.150  19.839 -20.430  1.00 78.28           H  
ATOM    329  HB3 LYS A  22      24.680  19.645 -18.760  1.00 78.28           H  
ATOM    330  O   LYS A  22      24.681  16.548 -19.112  1.00 78.28           O  
ATOM    331  CG  LYS A  22      22.904  20.845 -18.997  1.00 78.28           C  
ATOM    332  HG2 LYS A  22      22.645  20.757 -17.941  1.00 78.28           H  
ATOM    333  HG3 LYS A  22      21.990  20.820 -19.591  1.00 78.28           H  
ATOM    334  CD  LYS A  22      23.616  22.183 -19.223  1.00 78.28           C  
ATOM    335  HD2 LYS A  22      24.516  22.218 -18.609  1.00 78.28           H  
ATOM    336  HD3 LYS A  22      23.898  22.259 -20.273  1.00 78.28           H  
ATOM    337  CE  LYS A  22      22.684  23.342 -18.852  1.00 78.28           C  
ATOM    338  HE2 LYS A  22      22.447  23.272 -17.791  1.00 78.28           H  
ATOM    339  HE3 LYS A  22      21.755  23.228 -19.411  1.00 78.28           H  
ATOM    340  NZ  LYS A  22      23.305  24.654 -19.162  1.00 78.28           N  
ATOM    341  HZ1 LYS A  22      23.510  24.718 -20.148  1.00 78.28           H  
ATOM    342  HZ2 LYS A  22      22.682  25.413 -18.924  1.00 78.28           H  
ATOM    343  HZ3 LYS A  22      24.170  24.767 -18.653  1.00 78.28           H  
ATOM    344  N   THR A  23      24.051  17.074 -21.213  1.00 79.53           N  
ATOM    345  H   THR A  23      23.434  17.609 -21.807  1.00 79.53           H  
ATOM    346  CA  THR A  23      25.061  16.252 -21.889  1.00 79.53           C  
ATOM    347  HA  THR A  23      24.897  15.209 -21.617  1.00 79.53           H  
ATOM    348  C   THR A  23      26.458  16.670 -21.413  1.00 79.53           C  
ATOM    349  CB  THR A  23      24.935  16.380 -23.415  1.00 79.53           C  
ATOM    350  HB  THR A  23      25.368  17.325 -23.742  1.00 79.53           H  
ATOM    351  O   THR A  23      26.707  17.856 -21.192  1.00 79.53           O  
ATOM    352  CG2 THR A  23      25.599  15.226 -24.158  1.00 79.53           C  
ATOM    353 HG21 THR A  23      25.489  15.365 -25.233  1.00 79.53           H  
ATOM    354 HG22 THR A  23      25.153  14.275 -23.865  1.00 79.53           H  
ATOM    355 HG23 THR A  23      26.666  15.203 -23.935  1.00 79.53           H  
ATOM    356  OG1 THR A  23      23.569  16.348 -23.783  1.00 79.53           O  
ATOM    357  HG1 THR A  23      23.553  16.287 -24.741  1.00 79.53           H  
ATOM    358  N   ASP A  24      27.325  15.688 -21.167  1.00 80.95           N  
ATOM    359  H   ASP A  24      27.093  14.763 -21.499  1.00 80.95           H  
ATOM    360  CA  ASP A  24      28.716  15.861 -20.712  1.00 80.95           C  
ATOM    361  HA  ASP A  24      29.129  14.855 -20.634  1.00 80.95           H  
ATOM    362  C   ASP A  24      28.910  16.475 -19.312  1.00 80.95           C  
ATOM    363  CB  ASP A  24      29.545  16.559 -21.801  1.00 80.95           C  
ATOM    364  HB2 ASP A  24      30.604  16.475 -21.557  1.00 80.95           H  
ATOM    365  HB3 ASP A  24      29.288  17.617 -21.836  1.00 80.95           H  
ATOM    366  O   ASP A  24      30.035  16.753 -18.892  1.00 80.95           O  
ATOM    367  CG  ASP A  24      29.299  15.915 -23.166  1.00 80.95           C  
ATOM    368  OD1 ASP A  24      29.365  14.666 -23.222  1.00 80.95           O  
ATOM    369  OD2 ASP A  24      28.944  16.661 -24.104  1.00 80.95           O  
ATOM    370  N   TRP A  25      27.836  16.656 -18.534  1.00 84.33           N  
ATOM    371  H   TRP A  25      26.925  16.445 -18.915  1.00 84.33           H  
ATOM    372  CA  TRP A  25      27.943  17.086 -17.139  1.00 84.33           C  
ATOM    373  HA  TRP A  25      28.862  17.658 -17.009  1.00 84.33           H  
ATOM    374  C   TRP A  25      28.019  15.890 -16.204  1.00 84.33           C  
ATOM    375  CB  TRP A  25      26.794  18.018 -16.756  1.00 84.33           C  
ATOM    376  HB2 TRP A  25      25.851  17.628 -17.139  1.00 84.33           H  
ATOM    377  HB3 TRP A  25      26.720  18.030 -15.668  1.00 84.33           H  
ATOM    378  O   TRP A  25      27.017  15.231 -15.944  1.00 84.33           O  
ATOM    379  CG  TRP A  25      26.964  19.435 -17.196  1.00 84.33           C  
ATOM    380  CD1 TRP A  25      27.525  19.851 -18.356  1.00 84.33           C  
ATOM    381  HD1 TRP A  25      27.909  19.204 -19.130  1.00 84.33           H  
ATOM    382  CD2 TRP A  25      26.598  20.645 -16.473  1.00 84.33           C  
ATOM    383  CE2 TRP A  25      26.993  21.772 -17.253  1.00 84.33           C  
ATOM    384  CE3 TRP A  25      25.976  20.900 -15.231  1.00 84.33           C  
ATOM    385  HE3 TRP A  25      25.687  20.062 -14.613  1.00 84.33           H  
ATOM    386  NE1 TRP A  25      27.558  21.229 -18.387  1.00 84.33           N  
ATOM    387  HE1 TRP A  25      28.002  21.740 -19.136  1.00 84.33           H  
ATOM    388  CH2 TRP A  25      26.164  23.311 -15.579  1.00 84.33           C  
ATOM    389  HH2 TRP A  25      26.026  24.319 -15.217  1.00 84.33           H  
ATOM    390  CZ2 TRP A  25      26.785  23.089 -16.820  1.00 84.33           C  
ATOM    391  HZ2 TRP A  25      27.136  23.916 -17.420  1.00 84.33           H  
ATOM    392  CZ3 TRP A  25      25.759  22.218 -14.789  1.00 84.33           C  
ATOM    393  HZ3 TRP A  25      25.304  22.396 -13.825  1.00 84.33           H  
ATOM    394  N   ASP A  26      29.196  15.662 -15.628  1.00 84.10           N  
ATOM    395  H   ASP A  26      29.999  16.173 -15.965  1.00 84.10           H  
ATOM    396  CA  ASP A  26      29.391  14.631 -14.611  1.00 84.10           C  
ATOM    397  HA  ASP A  26      29.079  13.675 -15.033  1.00 84.10           H  
ATOM    398  C   ASP A  26      28.570  14.945 -13.337  1.00 84.10           C  
ATOM    399  CB  ASP A  26      30.889  14.495 -14.313  1.00 84.10           C  
ATOM    400  HB2 ASP A  26      31.411  14.257 -15.240  1.00 84.10           H  
ATOM    401  HB3 ASP A  26      31.267  15.451 -13.950  1.00 84.10           H  
ATOM    402  O   ASP A  26      28.866  15.925 -12.633  1.00 84.10           O  
ATOM    403  CG  ASP A  26      31.212  13.411 -13.280  1.00 84.10           C  
ATOM    404  OD1 ASP A  26      30.276  12.731 -12.796  1.00 84.10           O  
ATOM    405  OD2 ASP A  26      32.405  13.334 -12.916  1.00 84.10           O  
ATOM    406  N   PRO A  27      27.565  14.122 -12.980  1.00 84.71           N  
ATOM    407  CA  PRO A  27      26.766  14.324 -11.774  1.00 84.71           C  
ATOM    408  HA  PRO A  27      26.273  15.294 -11.843  1.00 84.71           H  
ATOM    409  C   PRO A  27      27.595  14.270 -10.485  1.00 84.71           C  
ATOM    410  CB  PRO A  27      25.715  13.212 -11.780  1.00 84.71           C  
ATOM    411  HB2 PRO A  27      26.028  12.396 -11.130  1.00 84.71           H  
ATOM    412  HB3 PRO A  27      24.741  13.601 -11.480  1.00 84.71           H  
ATOM    413  O   PRO A  27      27.227  14.896  -9.487  1.00 84.71           O  
ATOM    414  CG  PRO A  27      25.684  12.712 -13.218  1.00 84.71           C  
ATOM    415  HG2 PRO A  27      25.400  11.662 -13.284  1.00 84.71           H  
ATOM    416  HG3 PRO A  27      25.007  13.339 -13.798  1.00 84.71           H  
ATOM    417  CD  PRO A  27      27.105  12.943 -13.699  1.00 84.71           C  
ATOM    418  HD2 PRO A  27      27.728  12.090 -13.432  1.00 84.71           H  
ATOM    419  HD3 PRO A  27      27.101  13.078 -14.781  1.00 84.71           H  
ATOM    420  N   LYS A  28      28.748  13.586 -10.498  1.00 86.64           N  
ATOM    421  H   LYS A  28      29.038  13.138 -11.356  1.00 86.64           H  
ATOM    422  CA  LYS A  28      29.677  13.545  -9.358  1.00 86.64           C  
ATOM    423  HA  LYS A  28      29.114  13.312  -8.454  1.00 86.64           H  
ATOM    424  C   LYS A  28      30.350  14.896  -9.115  1.00 86.64           C  
ATOM    425  CB  LYS A  28      30.736  12.446  -9.560  1.00 86.64           C  
ATOM    426  HB2 LYS A  28      31.413  12.454  -8.705  1.00 86.64           H  
ATOM    427  HB3 LYS A  28      31.323  12.649 -10.456  1.00 86.64           H  
ATOM    428  O   LYS A  28      30.747  15.180  -7.988  1.00 86.64           O  
ATOM    429  CG  LYS A  28      30.095  11.056  -9.660  1.00 86.64           C  
ATOM    430  HG2 LYS A  28      29.436  11.025 -10.528  1.00 86.64           H  
ATOM    431  HG3 LYS A  28      29.493  10.887  -8.767  1.00 86.64           H  
ATOM    432  CD  LYS A  28      31.118   9.919  -9.789  1.00 86.64           C  
ATOM    433  HD2 LYS A  28      31.676  10.035 -10.718  1.00 86.64           H  
ATOM    434  HD3 LYS A  28      31.796   9.927  -8.936  1.00 86.64           H  
ATOM    435  CE  LYS A  28      30.293   8.625  -9.810  1.00 86.64           C  
ATOM    436  HE2 LYS A  28      29.570   8.693 -10.623  1.00 86.64           H  
ATOM    437  HE3 LYS A  28      29.715   8.562  -8.888  1.00 86.64           H  
ATOM    438  NZ  LYS A  28      31.073   7.377  -9.974  1.00 86.64           N  
ATOM    439  HZ1 LYS A  28      31.544   7.352 -10.867  1.00 86.64           H  
ATOM    440  HZ2 LYS A  28      31.717   7.226  -9.210  1.00 86.64           H  
ATOM    441  HZ3 LYS A  28      30.399   6.625  -9.964  1.00 86.64           H  
ATOM    442  N   LYS A  29      30.435  15.756 -10.137  1.00 86.75           N  
ATOM    443  H   LYS A  29      30.090  15.440 -11.032  1.00 86.75           H  
ATOM    444  CA  LYS A  29      30.967  17.125 -10.027  1.00 86.75           C  
ATOM    445  HA  LYS A  29      31.639  17.182  -9.170  1.00 86.75           H  
ATOM    446  C   LYS A  29      29.873  18.159  -9.775  1.00 86.75           C  
ATOM    447  CB  LYS A  29      31.771  17.477 -11.287  1.00 86.75           C  
ATOM    448  HB2 LYS A  29      31.153  17.322 -12.171  1.00 86.75           H  
ATOM    449  HB3 LYS A  29      32.050  18.530 -11.244  1.00 86.75           H  
ATOM    450  O   LYS A  29      30.068  19.051  -8.950  1.00 86.75           O  
ATOM    451  CG  LYS A  29      33.049  16.633 -11.402  1.00 86.75           C  
ATOM    452  HG2 LYS A  29      32.783  15.579 -11.480  1.00 86.75           H  
ATOM    453  HG3 LYS A  29      33.659  16.777 -10.511  1.00 86.75           H  
ATOM    454  CD  LYS A  29      33.858  17.039 -12.639  1.00 86.75           C  
ATOM    455  HD2 LYS A  29      33.229  16.942 -13.523  1.00 86.75           H  
ATOM    456  HD3 LYS A  29      34.182  18.075 -12.540  1.00 86.75           H  
ATOM    457  CE  LYS A  29      35.073  16.116 -12.778  1.00 86.75           C  
ATOM    458  HE2 LYS A  29      35.688  16.200 -11.882  1.00 86.75           H  
ATOM    459  HE3 LYS A  29      34.709  15.090 -12.838  1.00 86.75           H  
ATOM    460  NZ  LYS A  29      35.869  16.442 -13.988  1.00 86.75           N  
ATOM    461  HZ1 LYS A  29      36.210  17.392 -13.960  1.00 86.75           H  
ATOM    462  HZ2 LYS A  29      36.656  15.813 -14.072  1.00 86.75           H  
ATOM    463  HZ3 LYS A  29      35.299  16.326 -14.814  1.00 86.75           H  
ATOM    464  N   TYR A  30      28.730  18.032 -10.447  1.00 87.78           N  
ATOM    465  H   TYR A  30      28.678  17.289 -11.129  1.00 87.78           H  
ATOM    466  CA  TYR A  30      27.716  19.096 -10.512  1.00 87.78           C  
ATOM    467  HA  TYR A  30      28.099  19.982 -10.007  1.00 87.78           H  
ATOM    468  C   TYR A  30      26.388  18.772  -9.826  1.00 87.78           C  
ATOM    469  CB  TYR A  30      27.491  19.474 -11.980  1.00 87.78           C  
ATOM    470  HB2 TYR A  30      27.099  18.610 -12.516  1.00 87.78           H  
ATOM    471  HB3 TYR A  30      26.747  20.268 -12.042  1.00 87.78           H  
ATOM    472  O   TYR A  30      25.469  19.595  -9.874  1.00 87.78           O  
ATOM    473  CG  TYR A  30      28.749  19.968 -12.658  1.00 87.78           C  
ATOM    474  CD1 TYR A  30      29.271  21.233 -12.327  1.00 87.78           C  
ATOM    475  HD1 TYR A  30      28.764  21.861 -11.609  1.00 87.78           H  
ATOM    476  CD2 TYR A  30      29.409  19.151 -13.593  1.00 87.78           C  
ATOM    477  HD2 TYR A  30      29.007  18.182 -13.853  1.00 87.78           H  
ATOM    478  CE1 TYR A  30      30.458  21.686 -12.934  1.00 87.78           C  
ATOM    479  HE1 TYR A  30      30.859  22.657 -12.686  1.00 87.78           H  
ATOM    480  CE2 TYR A  30      30.599  19.597 -14.196  1.00 87.78           C  
ATOM    481  HE2 TYR A  30      31.108  18.987 -14.927  1.00 87.78           H  
ATOM    482  OH  TYR A  30      32.276  21.281 -14.451  1.00 87.78           O  
ATOM    483  HH  TYR A  30      32.496  22.188 -14.227  1.00 87.78           H  
ATOM    484  CZ  TYR A  30      31.123  20.864 -13.869  1.00 87.78           C  
ATOM    485  N   GLY A  31      26.260  17.592  -9.222  1.00 84.67           N  
ATOM    486  H   GLY A  31      27.014  16.923  -9.290  1.00 84.67           H  
ATOM    487  CA  GLY A  31      24.957  17.070  -8.831  1.00 84.67           C  
ATOM    488  HA2 GLY A  31      24.423  17.810  -8.235  1.00 84.67           H  
ATOM    489  HA3 GLY A  31      25.082  16.170  -8.230  1.00 84.67           H  
ATOM    490  C   GLY A  31      24.109  16.713 -10.049  1.00 84.67           C  
ATOM    491  O   GLY A  31      24.486  16.932 -11.205  1.00 84.67           O  
ATOM    492  N   GLY A  32      22.934  16.164  -9.786  1.00 86.74           N  
ATOM    493  H   GLY A  32      22.620  16.106  -8.828  1.00 86.74           H  
ATOM    494  CA  GLY A  32      22.065  15.637 -10.827  1.00 86.74           C  
ATOM    495  HA2 GLY A  32      22.088  16.282 -11.706  1.00 86.74           H  
ATOM    496  HA3 GLY A  32      22.420  14.650 -11.125  1.00 86.74           H  
ATOM    497  C   GLY A  32      20.629  15.506 -10.363  1.00 86.74           C  
ATOM    498  O   GLY A  32      20.308  15.785  -9.207  1.00 86.74           O  
ATOM    499  N   PHE A  33      19.761  15.074 -11.269  1.00 85.74           N  
ATOM    500  H   PHE A  33      20.107  14.820 -12.183  1.00 85.74           H  
ATOM    501  CA  PHE A  33      18.420  14.644 -10.887  1.00 85.74           C  
ATOM    502  HA  PHE A  33      17.961  15.415 -10.267  1.00 85.74           H  
ATOM    503  C   PHE A  33      18.505  13.362 -10.051  1.00 85.74           C  
ATOM    504  CB  PHE A  33      17.560  14.461 -12.139  1.00 85.74           C  
ATOM    505  HB2 PHE A  33      17.982  13.668 -12.756  1.00 85.74           H  
ATOM    506  HB3 PHE A  33      16.568  14.127 -11.832  1.00 85.74           H  
ATOM    507  O   PHE A  33      19.361  12.518 -10.319  1.00 85.74           O  
ATOM    508  CG  PHE A  33      17.401  15.716 -12.971  1.00 85.74           C  
ATOM    509  CD1 PHE A  33      16.684  16.805 -12.441  1.00 85.74           C  
ATOM    510  HD1 PHE A  33      16.266  16.749 -11.447  1.00 85.74           H  
ATOM    511  CD2 PHE A  33      17.940  15.796 -14.271  1.00 85.74           C  
ATOM    512  HD2 PHE A  33      18.481  14.960 -14.690  1.00 85.74           H  
ATOM    513  CE1 PHE A  33      16.494  17.965 -13.210  1.00 85.74           C  
ATOM    514  HE1 PHE A  33      15.923  18.789 -12.807  1.00 85.74           H  
ATOM    515  CE2 PHE A  33      17.739  16.954 -15.043  1.00 85.74           C  
ATOM    516  HE2 PHE A  33      18.112  16.998 -16.056  1.00 85.74           H  
ATOM    517  CZ  PHE A  33      17.016  18.037 -14.513  1.00 85.74           C  
ATOM    518  HZ  PHE A  33      16.842  18.916 -15.116  1.00 85.74           H  
ATOM    519  N   ASP A  34      17.630  13.227  -9.047  1.00 81.09           N  
ATOM    520  H   ASP A  34      17.006  14.001  -8.871  1.00 81.09           H  
ATOM    521  CA  ASP A  34      17.681  12.158  -8.032  1.00 81.09           C  
ATOM    522  HA  ASP A  34      18.583  12.287  -7.435  1.00 81.09           H  
ATOM    523  C   ASP A  34      17.763  10.750  -8.642  1.00 81.09           C  
ATOM    524  CB  ASP A  34      16.452  12.296  -7.097  1.00 81.09           C  
ATOM    525  HB2 ASP A  34      16.557  13.206  -6.506  1.00 81.09           H  
ATOM    526  HB3 ASP A  34      15.562  12.418  -7.714  1.00 81.09           H  
ATOM    527  O   ASP A  34      18.694   9.989  -8.380  1.00 81.09           O  
ATOM    528  CG  ASP A  34      16.210  11.110  -6.139  1.00 81.09           C  
ATOM    529  OD1 ASP A  34      17.169  10.406  -5.774  1.00 81.09           O  
ATOM    530  OD2 ASP A  34      15.028  10.810  -5.835  1.00 81.09           O  
ATOM    531  N   SER A  35      16.765  10.391  -9.447  1.00 79.07           N  
ATOM    532  H   SER A  35      16.063  11.077  -9.684  1.00 79.07           H  
ATOM    533  CA  SER A  35      16.669   9.057 -10.034  1.00 79.07           C  
ATOM    534  HA  SER A  35      17.670   8.771 -10.356  1.00 79.07           H  
ATOM    535  C   SER A  35      15.756   9.042 -11.261  1.00 79.07           C  
ATOM    536  CB  SER A  35      16.194   8.032  -8.986  1.00 79.07           C  
ATOM    537  HB2 SER A  35      15.844   7.129  -9.486  1.00 79.07           H  
ATOM    538  HB3 SER A  35      17.048   7.764  -8.365  1.00 79.07           H  
ATOM    539  O   SER A  35      14.839   9.870 -11.363  1.00 79.07           O  
ATOM    540  OG  SER A  35      15.169   8.521  -8.130  1.00 79.07           O  
ATOM    541  HG  SER A  35      15.590   9.204  -7.602  1.00 79.07           H  
ATOM    542  N   PRO A  36      15.980   8.104 -12.199  1.00 84.61           N  
ATOM    543  CA  PRO A  36      15.097   7.926 -13.343  1.00 84.61           C  
ATOM    544  HA  PRO A  36      15.004   8.858 -13.901  1.00 84.61           H  
ATOM    545  C   PRO A  36      13.714   7.465 -12.887  1.00 84.61           C  
ATOM    546  CB  PRO A  36      15.765   6.871 -14.223  1.00 84.61           C  
ATOM    547  HB2 PRO A  36      15.022   6.255 -14.731  1.00 84.61           H  
ATOM    548  HB3 PRO A  36      16.417   7.341 -14.959  1.00 84.61           H  
ATOM    549  O   PRO A  36      13.574   6.719 -11.914  1.00 84.61           O  
ATOM    550  CG  PRO A  36      16.620   6.063 -13.249  1.00 84.61           C  
ATOM    551  HG2 PRO A  36      16.008   5.292 -12.780  1.00 84.61           H  
ATOM    552  HG3 PRO A  36      17.486   5.620 -13.741  1.00 84.61           H  
ATOM    553  CD  PRO A  36      17.033   7.091 -12.199  1.00 84.61           C  
ATOM    554  HD2 PRO A  36      17.128   6.602 -11.230  1.00 84.61           H  
ATOM    555  HD3 PRO A  36      17.985   7.545 -12.474  1.00 84.61           H  
ATOM    556  N   ILE A  37      12.680   7.865 -13.623  1.00 85.93           N  
ATOM    557  H   ILE A  37      12.848   8.454 -14.426  1.00 85.93           H  
ATOM    558  CA  ILE A  37      11.329   7.349 -13.414  1.00 85.93           C  
ATOM    559  HA  ILE A  37      11.193   7.158 -12.349  1.00 85.93           H  
ATOM    560  C   ILE A  37      11.207   6.001 -14.132  1.00 85.93           C  
ATOM    561  CB  ILE A  37      10.275   8.403 -13.814  1.00 85.93           C  
ATOM    562  HB  ILE A  37      10.520   8.797 -14.801  1.00 85.93           H  
ATOM    563  O   ILE A  37      11.499   5.878 -15.323  1.00 85.93           O  
ATOM    564  CG1 ILE A  37      10.317   9.548 -12.772  1.00 85.93           C  
ATOM    565 HG12 ILE A  37       9.882   9.191 -11.839  1.00 85.93           H  
ATOM    566 HG13 ILE A  37      11.351   9.821 -12.560  1.00 85.93           H  
ATOM    567  CG2 ILE A  37       8.863   7.786 -13.850  1.00 85.93           C  
ATOM    568 HG21 ILE A  37       8.809   6.998 -14.602  1.00 85.93           H  
ATOM    569 HG22 ILE A  37       8.599   7.371 -12.878  1.00 85.93           H  
ATOM    570 HG23 ILE A  37       8.129   8.543 -14.126  1.00 85.93           H  
ATOM    571  CD1 ILE A  37       9.597  10.832 -13.186  1.00 85.93           C  
ATOM    572 HD11 ILE A  37       9.516  11.492 -12.322  1.00 85.93           H  
ATOM    573 HD12 ILE A  37      10.197  11.341 -13.940  1.00 85.93           H  
ATOM    574 HD13 ILE A  37       8.597  10.629 -13.571  1.00 85.93           H  
ATOM    575  N   VAL A  38      10.783   4.978 -13.389  1.00 87.95           N  
ATOM    576  H   VAL A  38      10.581   5.152 -12.415  1.00 87.95           H  
ATOM    577  CA  VAL A  38      10.468   3.650 -13.930  1.00 87.95           C  
ATOM    578  HA  VAL A  38      11.233   3.363 -14.651  1.00 87.95           H  
ATOM    579  C   VAL A  38       9.129   3.722 -14.662  1.00 87.95           C  
ATOM    580  CB  VAL A  38      10.490   2.566 -12.838  1.00 87.95           C  
ATOM    581  HB  VAL A  38       9.781   2.826 -12.051  1.00 87.95           H  
ATOM    582  O   VAL A  38       8.128   4.122 -14.071  1.00 87.95           O  
ATOM    583  CG1 VAL A  38      10.124   1.187 -13.398  1.00 87.95           C  
ATOM    584 HG11 VAL A  38      10.791   0.924 -14.219  1.00 87.95           H  
ATOM    585 HG12 VAL A  38       9.097   1.187 -13.762  1.00 87.95           H  
ATOM    586 HG13 VAL A  38      10.205   0.431 -12.616  1.00 87.95           H  
ATOM    587  CG2 VAL A  38      11.894   2.455 -12.223  1.00 87.95           C  
ATOM    588 HG21 VAL A  38      12.185   3.399 -11.762  1.00 87.95           H  
ATOM    589 HG22 VAL A  38      12.621   2.199 -12.993  1.00 87.95           H  
ATOM    590 HG23 VAL A  38      11.903   1.682 -11.454  1.00 87.95           H  
ATOM    591  N   ALA A  39       9.114   3.340 -15.938  1.00 89.25           N  
ATOM    592  H   ALA A  39       9.958   2.955 -16.339  1.00 89.25           H  
ATOM    593  CA  ALA A  39       7.909   3.292 -16.760  1.00 89.25           C  
ATOM    594  HA  ALA A  39       7.301   4.174 -16.561  1.00 89.25           H  
ATOM    595  C   ALA A  39       7.064   2.053 -16.429  1.00 89.25           C  
ATOM    596  CB  ALA A  39       8.330   3.305 -18.238  1.00 89.25           C  
ATOM    597  HB1 ALA A  39       8.942   4.184 -18.442  1.00 89.25           H  
ATOM    598  HB2 ALA A  39       7.442   3.332 -18.870  1.00 89.25           H  
ATOM    599  HB3 ALA A  39       8.910   2.414 -18.477  1.00 89.25           H  
ATOM    600  O   ALA A  39       5.865   2.156 -16.179  1.00 89.25           O  
ATOM    601  N   TYR A  40       7.702   0.884 -16.408  1.00 92.26           N  
ATOM    602  H   TYR A  40       8.690   0.875 -16.614  1.00 92.26           H  
ATOM    603  CA  TYR A  40       7.091  -0.401 -16.070  1.00 92.26           C  
ATOM    604  HA  TYR A  40       6.389  -0.260 -15.248  1.00 92.26           H  
ATOM    605  C   TYR A  40       8.162  -1.387 -15.599  1.00 92.26           C  
ATOM    606  CB  TYR A  40       6.305  -0.946 -17.275  1.00 92.26           C  
ATOM    607  HB2 TYR A  40       5.921  -1.939 -17.041  1.00 92.26           H  
ATOM    608  HB3 TYR A  40       5.432  -0.311 -17.425  1.00 92.26           H  
ATOM    609  O   TYR A  40       9.357  -1.094 -15.649  1.00 92.26           O  
ATOM    610  CG  TYR A  40       7.066  -1.034 -18.583  1.00 92.26           C  
ATOM    611  CD1 TYR A  40       6.894  -0.027 -19.551  1.00 92.26           C  
ATOM    612  HD1 TYR A  40       6.252   0.817 -19.341  1.00 92.26           H  
ATOM    613  CD2 TYR A  40       7.888  -2.144 -18.861  1.00 92.26           C  
ATOM    614  HD2 TYR A  40       8.016  -2.923 -18.124  1.00 92.26           H  
ATOM    615  CE1 TYR A  40       7.505  -0.146 -20.812  1.00 92.26           C  
ATOM    616  HE1 TYR A  40       7.327   0.593 -21.580  1.00 92.26           H  
ATOM    617  CE2 TYR A  40       8.518  -2.256 -20.116  1.00 92.26           C  
ATOM    618  HE2 TYR A  40       9.140  -3.108 -20.347  1.00 92.26           H  
ATOM    619  OH  TYR A  40       8.802  -1.433 -22.353  1.00 92.26           O  
ATOM    620  HH  TYR A  40       8.463  -0.770 -22.958  1.00 92.26           H  
ATOM    621  CZ  TYR A  40       8.306  -1.269 -21.100  1.00 92.26           C  
ATOM    622  N   SER A  41       7.737  -2.551 -15.113  1.00 95.53           N  
ATOM    623  H   SER A  41       6.758  -2.784 -15.197  1.00 95.53           H  
ATOM    624  CA  SER A  41       8.654  -3.645 -14.783  1.00 95.53           C  
ATOM    625  HA  SER A  41       9.682  -3.285 -14.813  1.00 95.53           H  
ATOM    626  C   SER A  41       8.538  -4.758 -15.817  1.00 95.53           C  
ATOM    627  CB  SER A  41       8.405  -4.162 -13.366  1.00 95.53           C  
ATOM    628  HB2 SER A  41       9.146  -4.920 -13.113  1.00 95.53           H  
ATOM    629  HB3 SER A  41       7.408  -4.601 -13.316  1.00 95.53           H  
ATOM    630  O   SER A  41       7.525  -4.876 -16.503  1.00 95.53           O  
ATOM    631  OG  SER A  41       8.495  -3.079 -12.456  1.00 95.53           O  
ATOM    632  HG  SER A  41       7.845  -2.440 -12.757  1.00 95.53           H  
ATOM    633  N   VAL A  42       9.572  -5.577 -15.940  1.00 95.02           N  
ATOM    634  H   VAL A  42      10.417  -5.376 -15.423  1.00 95.02           H  
ATOM    635  CA  VAL A  42       9.564  -6.779 -16.771  1.00 95.02           C  
ATOM    636  HA  VAL A  42       8.538  -6.984 -17.074  1.00 95.02           H  
ATOM    637  C   VAL A  42      10.017  -7.964 -15.935  1.00 95.02           C  
ATOM    638  CB  VAL A  42      10.388  -6.608 -18.062  1.00 95.02           C  
ATOM    639  HB  VAL A  42      10.320  -7.531 -18.637  1.00 95.02           H  
ATOM    640  O   VAL A  42      10.990  -7.853 -15.190  1.00 95.02           O  
ATOM    641  CG1 VAL A  42       9.796  -5.476 -18.905  1.00 95.02           C  
ATOM    642 HG11 VAL A  42       8.742  -5.673 -19.099  1.00 95.02           H  
ATOM    643 HG12 VAL A  42      10.326  -5.414 -19.856  1.00 95.02           H  
ATOM    644 HG13 VAL A  42       9.896  -4.522 -18.388  1.00 95.02           H  
ATOM    645  CG2 VAL A  42      11.868  -6.280 -17.847  1.00 95.02           C  
ATOM    646 HG21 VAL A  42      11.981  -5.352 -17.288  1.00 95.02           H  
ATOM    647 HG22 VAL A  42      12.343  -7.096 -17.303  1.00 95.02           H  
ATOM    648 HG23 VAL A  42      12.368  -6.180 -18.811  1.00 95.02           H  
ATOM    649  N   LEU A  43       9.299  -9.081 -16.020  1.00 94.55           N  
ATOM    650  H   LEU A  43       8.521  -9.104 -16.664  1.00 94.55           H  
ATOM    651  CA  LEU A  43       9.778 -10.349 -15.481  1.00 94.55           C  
ATOM    652  HA  LEU A  43      10.274 -10.169 -14.527  1.00 94.55           H  
ATOM    653  C   LEU A  43      10.797 -10.921 -16.465  1.00 94.55           C  
ATOM    654  CB  LEU A  43       8.597 -11.306 -15.254  1.00 94.55           C  
ATOM    655  HB2 LEU A  43       8.118 -11.478 -16.218  1.00 94.55           H  
ATOM    656  HB3 LEU A  43       7.874 -10.832 -14.590  1.00 94.55           H  
ATOM    657  O   LEU A  43      10.491 -11.061 -17.648  1.00 94.55           O  
ATOM    658  CG  LEU A  43       8.997 -12.674 -14.671  1.00 94.55           C  
ATOM    659  HG  LEU A  43       9.760 -13.137 -15.296  1.00 94.55           H  
ATOM    660  CD1 LEU A  43       9.532 -12.564 -13.242  1.00 94.55           C  
ATOM    661 HD11 LEU A  43      10.465 -11.999 -13.236  1.00 94.55           H  
ATOM    662 HD12 LEU A  43       9.733 -13.560 -12.848  1.00 94.55           H  
ATOM    663 HD13 LEU A  43       8.801 -12.064 -12.607  1.00 94.55           H  
ATOM    664  CD2 LEU A  43       7.783 -13.599 -14.646  1.00 94.55           C  
ATOM    665 HD21 LEU A  43       7.430 -13.753 -15.666  1.00 94.55           H  
ATOM    666 HD22 LEU A  43       6.982 -13.164 -14.049  1.00 94.55           H  
ATOM    667 HD23 LEU A  43       8.058 -14.570 -14.234  1.00 94.55           H  
ATOM    668  N   VAL A  44      11.991 -11.234 -15.967  1.00 92.94           N  
ATOM    669  H   VAL A  44      12.171 -11.036 -14.993  1.00 92.94           H  
ATOM    670  CA  VAL A  44      13.090 -11.803 -16.749  1.00 92.94           C  
ATOM    671  HA  VAL A  44      12.760 -11.954 -17.777  1.00 92.94           H  
ATOM    672  C   VAL A  44      13.462 -13.157 -16.165  1.00 92.94           C  
ATOM    673  CB  VAL A  44      14.312 -10.863 -16.779  1.00 92.94           C  
ATOM    674  HB  VAL A  44      14.695 -10.737 -15.766  1.00 92.94           H  
ATOM    675  O   VAL A  44      13.777 -13.265 -14.976  1.00 92.94           O  
ATOM    676  CG1 VAL A  44      15.438 -11.427 -17.657  1.00 92.94           C  
ATOM    677 HG11 VAL A  44      15.076 -11.596 -18.671  1.00 92.94           H  
ATOM    678 HG12 VAL A  44      15.806 -12.365 -17.241  1.00 92.94           H  
ATOM    679 HG13 VAL A  44      16.271 -10.724 -17.685  1.00 92.94           H  
ATOM    680  CG2 VAL A  44      13.938  -9.480 -17.323  1.00 92.94           C  
ATOM    681 HG21 VAL A  44      13.490  -9.572 -18.313  1.00 92.94           H  
ATOM    682 HG22 VAL A  44      13.231  -9.009 -16.640  1.00 92.94           H  
ATOM    683 HG23 VAL A  44      14.827  -8.850 -17.377  1.00 92.94           H  
ATOM    684  N   ILE A  45      13.457 -14.181 -17.019  1.00 92.22           N  
ATOM    685  H   ILE A  45      13.117 -14.022 -17.957  1.00 92.22           H  
ATOM    686  CA  ILE A  45      14.050 -15.489 -16.738  1.00 92.22           C  
ATOM    687  HA  ILE A  45      14.412 -15.494 -15.710  1.00 92.22           H  
ATOM    688  C   ILE A  45      15.246 -15.663 -17.671  1.00 92.22           C  
ATOM    689  CB  ILE A  45      13.023 -16.633 -16.859  1.00 92.22           C  
ATOM    690  HB  ILE A  45      12.675 -16.678 -17.890  1.00 92.22           H  
ATOM    691  O   ILE A  45      15.093 -15.756 -18.886  1.00 92.22           O  
ATOM    692  CG1 ILE A  45      11.813 -16.377 -15.929  1.00 92.22           C  
ATOM    693 HG12 ILE A  45      12.159 -16.376 -14.895  1.00 92.22           H  
ATOM    694 HG13 ILE A  45      11.386 -15.398 -16.145  1.00 92.22           H  
ATOM    695  CG2 ILE A  45      13.705 -17.971 -16.509  1.00 92.22           C  
ATOM    696 HG21 ILE A  45      14.080 -17.949 -15.486  1.00 92.22           H  
ATOM    697 HG22 ILE A  45      14.531 -18.162 -17.195  1.00 92.22           H  
ATOM    698 HG23 ILE A  45      13.002 -18.796 -16.626  1.00 92.22           H  
ATOM    699  CD1 ILE A  45      10.674 -17.392 -16.073  1.00 92.22           C  
ATOM    700 HD11 ILE A  45      10.988 -18.378 -15.729  1.00 92.22           H  
ATOM    701 HD12 ILE A  45       9.828 -17.068 -15.467  1.00 92.22           H  
ATOM    702 HD13 ILE A  45      10.359 -17.451 -17.115  1.00 92.22           H  
ATOM    703  N   ALA A  46      16.450 -15.663 -17.106  1.00 92.79           N  
ATOM    704  H   ALA A  46      16.503 -15.621 -16.098  1.00 92.79           H  
ATOM    705  CA  ALA A  46      17.699 -15.719 -17.866  1.00 92.79           C  
ATOM    706  HA  ALA A  46      17.567 -16.350 -18.745  1.00 92.79           H  
ATOM    707  C   ALA A  46      18.826 -16.316 -17.016  1.00 92.79           C  
ATOM    708  CB  ALA A  46      18.042 -14.297 -18.334  1.00 92.79           C  
ATOM    709  HB1 ALA A  46      18.160 -13.643 -17.471  1.00 92.79           H  
ATOM    710  HB2 ALA A  46      18.961 -14.303 -18.920  1.00 92.79           H  
ATOM    711  HB3 ALA A  46      17.236 -13.914 -18.960  1.00 92.79           H  
ATOM    712  O   ALA A  46      18.641 -16.611 -15.834  1.00 92.79           O  
ATOM    713  N   LYS A  47      20.017 -16.489 -17.594  1.00 92.60           N  
ATOM    714  H   LYS A  47      20.126 -16.205 -18.558  1.00 92.60           H  
ATOM    715  CA  LYS A  47      21.236 -16.784 -16.833  1.00 92.60           C  
ATOM    716  HA  LYS A  47      20.950 -17.147 -15.846  1.00 92.60           H  
ATOM    717  C   LYS A  47      22.041 -15.512 -16.607  1.00 92.60           C  
ATOM    718  CB  LYS A  47      22.070 -17.879 -17.510  1.00 92.60           C  
ATOM    719  HB2 LYS A  47      22.974 -18.031 -16.920  1.00 92.60           H  
ATOM    720  HB3 LYS A  47      22.360 -17.563 -18.512  1.00 92.60           H  
ATOM    721  O   LYS A  47      22.094 -14.651 -17.471  1.00 92.60           O  
ATOM    722  CG  LYS A  47      21.291 -19.200 -17.586  1.00 92.60           C  
ATOM    723  HG2 LYS A  47      20.516 -19.118 -18.347  1.00 92.60           H  
ATOM    724  HG3 LYS A  47      20.820 -19.395 -16.623  1.00 92.60           H  
ATOM    725  CD  LYS A  47      22.217 -20.373 -17.923  1.00 92.60           C  
ATOM    726  HD2 LYS A  47      22.721 -20.182 -18.871  1.00 92.60           H  
ATOM    727  HD3 LYS A  47      22.961 -20.472 -17.133  1.00 92.60           H  
ATOM    728  CE  LYS A  47      21.385 -21.657 -18.003  1.00 92.60           C  
ATOM    729  HE2 LYS A  47      20.813 -21.752 -17.080  1.00 92.60           H  
ATOM    730  HE3 LYS A  47      20.668 -21.557 -18.817  1.00 92.60           H  
ATOM    731  NZ  LYS A  47      22.235 -22.859 -18.198  1.00 92.60           N  
ATOM    732  HZ1 LYS A  47      21.655 -23.684 -18.253  1.00 92.60           H  
ATOM    733  HZ2 LYS A  47      22.782 -22.783 -19.044  1.00 92.60           H  
ATOM    734  HZ3 LYS A  47      22.859 -22.975 -17.412  1.00 92.60           H  
ATOM    735  N   VAL A  48      22.701 -15.413 -15.463  1.00 92.54           N  
ATOM    736  H   VAL A  48      22.553 -16.127 -14.763  1.00 92.54           H  
ATOM    737  CA  VAL A  48      23.654 -14.336 -15.158  1.00 92.54           C  
ATOM    738  HA  VAL A  48      23.964 -13.853 -16.085  1.00 92.54           H  
ATOM    739  C   VAL A  48      24.904 -14.925 -14.523  1.00 92.54           C  
ATOM    740  CB  VAL A  48      23.046 -13.242 -14.258  1.00 92.54           C  
ATOM    741  HB  VAL A  48      23.834 -12.540 -13.984  1.00 92.54           H  
ATOM    742  O   VAL A  48      24.831 -15.912 -13.781  1.00 92.54           O  
ATOM    743  CG1 VAL A  48      21.948 -12.459 -14.979  1.00 92.54           C  
ATOM    744 HG11 VAL A  48      21.126 -13.116 -15.264  1.00 92.54           H  
ATOM    745 HG12 VAL A  48      22.365 -11.996 -15.873  1.00 92.54           H  
ATOM    746 HG13 VAL A  48      21.565 -11.664 -14.339  1.00 92.54           H  
ATOM    747  CG2 VAL A  48      22.442 -13.810 -12.972  1.00 92.54           C  
ATOM    748 HG21 VAL A  48      23.198 -14.353 -12.405  1.00 92.54           H  
ATOM    749 HG22 VAL A  48      21.633 -14.491 -13.236  1.00 92.54           H  
ATOM    750 HG23 VAL A  48      22.043 -12.985 -12.382  1.00 92.54           H  
ATOM    751  N   GLU A  49      26.057 -14.325 -14.800  1.00 92.14           N  
ATOM    752  H   GLU A  49      26.066 -13.530 -15.422  1.00 92.14           H  
ATOM    753  CA  GLU A  49      27.298 -14.656 -14.103  1.00 92.14           C  
ATOM    754  HA  GLU A  49      27.414 -15.739 -14.063  1.00 92.14           H  
ATOM    755  C   GLU A  49      27.236 -14.116 -12.669  1.00 92.14           C  
ATOM    756  CB  GLU A  49      28.514 -14.083 -14.845  1.00 92.14           C  
ATOM    757  HB2 GLU A  49      29.397 -14.275 -14.235  1.00 92.14           H  
ATOM    758  HB3 GLU A  49      28.395 -13.006 -14.957  1.00 92.14           H  
ATOM    759  O   GLU A  49      27.051 -12.919 -12.446  1.00 92.14           O  
ATOM    760  CG  GLU A  49      28.719 -14.724 -16.225  1.00 92.14           C  
ATOM    761  HG2 GLU A  49      27.878 -14.458 -16.866  1.00 92.14           H  
ATOM    762  HG3 GLU A  49      28.721 -15.807 -16.104  1.00 92.14           H  
ATOM    763  CD  GLU A  49      30.031 -14.287 -16.900  1.00 92.14           C  
ATOM    764  OE1 GLU A  49      30.421 -14.972 -17.867  1.00 92.14           O  
ATOM    765  OE2 GLU A  49      30.672 -13.315 -16.423  1.00 92.14           O  
ATOM    766  N   LYS A  50      27.376 -14.994 -11.666  1.00 85.52           N  
ATOM    767  H   LYS A  50      27.464 -15.972 -11.901  1.00 85.52           H  
ATOM    768  CA  LYS A  50      27.389 -14.593 -10.249  1.00 85.52           C  
ATOM    769  HA  LYS A  50      27.482 -13.508 -10.211  1.00 85.52           H  
ATOM    770  C   LYS A  50      28.612 -15.129  -9.507  1.00 85.52           C  
ATOM    771  CB  LYS A  50      26.062 -14.971  -9.554  1.00 85.52           C  
ATOM    772  HB2 LYS A  50      25.737 -15.955  -9.891  1.00 85.52           H  
ATOM    773  HB3 LYS A  50      26.225 -15.008  -8.477  1.00 85.52           H  
ATOM    774  O   LYS A  50      28.979 -16.298  -9.627  1.00 85.52           O  
ATOM    775  CG  LYS A  50      24.965 -13.927  -9.834  1.00 85.52           C  
ATOM    776  HG2 LYS A  50      25.339 -12.949  -9.533  1.00 85.52           H  
ATOM    777  HG3 LYS A  50      24.776 -13.896 -10.907  1.00 85.52           H  
ATOM    778  CD  LYS A  50      23.638 -14.188  -9.092  1.00 85.52           C  
ATOM    779  HD2 LYS A  50      23.825 -14.273  -8.022  1.00 85.52           H  
ATOM    780  HD3 LYS A  50      23.196 -15.110  -9.469  1.00 85.52           H  
ATOM    781  CE  LYS A  50      22.694 -13.002  -9.366  1.00 85.52           C  
ATOM    782  HE2 LYS A  50      23.152 -12.092  -8.979  1.00 85.52           H  
ATOM    783  HE3 LYS A  50      22.622 -12.875 -10.446  1.00 85.52           H  
ATOM    784  NZ  LYS A  50      21.324 -13.156  -8.804  1.00 85.52           N  
ATOM    785  HZ1 LYS A  50      20.866 -13.967  -9.193  1.00 85.52           H  
ATOM    786  HZ2 LYS A  50      21.325 -13.194  -7.794  1.00 85.52           H  
ATOM    787  HZ3 LYS A  50      20.758 -12.369  -9.086  1.00 85.52           H  
ATOM    788  N   GLY A  51      29.165 -14.277  -8.642  1.00 84.11           N  
ATOM    789  H   GLY A  51      28.844 -13.320  -8.675  1.00 84.11           H  
ATOM    790  CA  GLY A  51      30.299 -14.587  -7.768  1.00 84.11           C  
ATOM    791  HA2 GLY A  51      30.289 -13.897  -6.924  1.00 84.11           H  
ATOM    792  HA3 GLY A  51      30.190 -15.600  -7.378  1.00 84.11           H  
ATOM    793  C   GLY A  51      31.661 -14.481  -8.457  1.00 84.11           C  
ATOM    794  O   GLY A  51      31.750 -14.258  -9.660  1.00 84.11           O  
ATOM    795  N   LYS A  52      32.739 -14.668  -7.682  1.00 83.84           N  
ATOM    796  H   LYS A  52      32.594 -14.826  -6.695  1.00 83.84           H  
ATOM    797  CA  LYS A  52      34.127 -14.536  -8.169  1.00 83.84           C  
ATOM    798  HA  LYS A  52      34.273 -13.532  -8.567  1.00 83.84           H  
ATOM    799  C   LYS A  52      34.458 -15.479  -9.332  1.00 83.84           C  
ATOM    800  CB  LYS A  52      35.127 -14.767  -7.022  1.00 83.84           C  
ATOM    801  HB2 LYS A  52      36.128 -14.807  -7.452  1.00 83.84           H  
ATOM    802  HB3 LYS A  52      34.928 -15.729  -6.549  1.00 83.84           H  
ATOM    803  O   LYS A  52      35.201 -15.104 -10.224  1.00 83.84           O  
ATOM    804  CG  LYS A  52      35.113 -13.657  -5.957  1.00 83.84           C  
ATOM    805  HG2 LYS A  52      35.250 -12.693  -6.446  1.00 83.84           H  
ATOM    806  HG3 LYS A  52      34.155 -13.657  -5.437  1.00 83.84           H  
ATOM    807  CD  LYS A  52      36.250 -13.869  -4.941  1.00 83.84           C  
ATOM    808  HD2 LYS A  52      37.198 -13.900  -5.477  1.00 83.84           H  
ATOM    809  HD3 LYS A  52      36.104 -14.821  -4.431  1.00 83.84           H  
ATOM    810  CE  LYS A  52      36.296 -12.733  -3.907  1.00 83.84           C  
ATOM    811  HE2 LYS A  52      36.376 -11.786  -4.440  1.00 83.84           H  
ATOM    812  HE3 LYS A  52      35.359 -12.723  -3.350  1.00 83.84           H  
ATOM    813  NZ  LYS A  52      37.446 -12.877  -2.973  1.00 83.84           N  
ATOM    814  HZ1 LYS A  52      37.394 -13.739  -2.450  1.00 83.84           H  
ATOM    815  HZ2 LYS A  52      37.473 -12.113  -2.314  1.00 83.84           H  
ATOM    816  HZ3 LYS A  52      38.322 -12.869  -3.477  1.00 83.84           H  
ATOM    817  N   SER A  53      33.886 -16.683  -9.333  1.00 86.78           N  
ATOM    818  H   SER A  53      33.254 -16.919  -8.581  1.00 86.78           H  
ATOM    819  CA  SER A  53      34.082 -17.688 -10.386  1.00 86.78           C  
ATOM    820  HA  SER A  53      35.099 -17.596 -10.766  1.00 86.78           H  
ATOM    821  C   SER A  53      33.170 -17.507 -11.603  1.00 86.78           C  
ATOM    822  CB  SER A  53      33.945 -19.096  -9.793  1.00 86.78           C  
ATOM    823  HB2 SER A  53      34.815 -19.283  -9.162  1.00 86.78           H  
ATOM    824  HB3 SER A  53      33.941 -19.843 -10.587  1.00 86.78           H  
ATOM    825  O   SER A  53      33.162 -18.380 -12.465  1.00 86.78           O  
ATOM    826  OG  SER A  53      32.773 -19.223  -8.996  1.00 86.78           O  
ATOM    827  HG  SER A  53      33.039 -19.663  -8.185  1.00 86.78           H  
ATOM    828  N   LYS A  54      32.377 -16.423 -11.665  1.00 86.08           N  
ATOM    829  H   LYS A  54      32.471 -15.721 -10.944  1.00 86.08           H  
ATOM    830  CA  LYS A  54      31.472 -16.105 -12.785  1.00 86.08           C  
ATOM    831  HA  LYS A  54      30.790 -15.320 -12.458  1.00 86.08           H  
ATOM    832  C   LYS A  54      30.570 -17.271 -13.210  1.00 86.08           C  
ATOM    833  CB  LYS A  54      32.282 -15.535 -13.960  1.00 86.08           C  
ATOM    834  HB2 LYS A  54      31.613 -15.394 -14.809  1.00 86.08           H  
ATOM    835  HB3 LYS A  54      33.051 -16.247 -14.259  1.00 86.08           H  
ATOM    836  O   LYS A  54      30.236 -17.441 -14.377  1.00 86.08           O  
ATOM    837  CG  LYS A  54      32.923 -14.179 -13.640  1.00 86.08           C  
ATOM    838  HG2 LYS A  54      33.634 -14.271 -12.818  1.00 86.08           H  
ATOM    839  HG3 LYS A  54      32.138 -13.474 -13.366  1.00 86.08           H  
ATOM    840  CD  LYS A  54      33.646 -13.681 -14.894  1.00 86.08           C  
ATOM    841  HD2 LYS A  54      32.993 -13.825 -15.754  1.00 86.08           H  
ATOM    842  HD3 LYS A  54      34.548 -14.271 -15.058  1.00 86.08           H  
ATOM    843  CE  LYS A  54      34.002 -12.198 -14.786  1.00 86.08           C  
ATOM    844  HE2 LYS A  54      33.170 -11.683 -14.306  1.00 86.08           H  
ATOM    845  HE3 LYS A  54      34.894 -12.080 -14.172  1.00 86.08           H  
ATOM    846  NZ  LYS A  54      34.198 -11.641 -16.145  1.00 86.08           N  
ATOM    847  HZ1 LYS A  54      34.943 -12.118 -16.632  1.00 86.08           H  
ATOM    848  HZ2 LYS A  54      34.385 -10.648 -16.122  1.00 86.08           H  
ATOM    849  HZ3 LYS A  54      33.352 -11.792 -16.675  1.00 86.08           H  
ATOM    850  N   LYS A  55      30.141 -18.101 -12.254  1.00 90.02           N  
ATOM    851  H   LYS A  55      30.401 -17.895 -11.300  1.00 90.02           H  
ATOM    852  CA  LYS A  55      29.277 -19.247 -12.559  1.00 90.02           C  
ATOM    853  HA  LYS A  55      29.738 -19.802 -13.376  1.00 90.02           H  
ATOM    854  C   LYS A  55      27.922 -18.750 -13.057  1.00 90.02           C  
ATOM    855  CB  LYS A  55      29.132 -20.181 -11.349  1.00 90.02           C  
ATOM    856  HB2 LYS A  55      28.336 -20.897 -11.555  1.00 90.02           H  
ATOM    857  HB3 LYS A  55      28.856 -19.598 -10.470  1.00 90.02           H  
ATOM    858  O   LYS A  55      27.284 -17.928 -12.396  1.00 90.02           O  
ATOM    859  CG  LYS A  55      30.430 -20.957 -11.080  1.00 90.02           C  
ATOM    860  HG2 LYS A  55      30.706 -21.507 -11.980  1.00 90.02           H  
ATOM    861  HG3 LYS A  55      31.230 -20.254 -10.848  1.00 90.02           H  
ATOM    862  CD  LYS A  55      30.267 -21.952  -9.920  1.00 90.02           C  
ATOM    863  HD2 LYS A  55      30.003 -21.410  -9.012  1.00 90.02           H  
ATOM    864  HD3 LYS A  55      29.472 -22.656 -10.168  1.00 90.02           H  
ATOM    865  CE  LYS A  55      31.583 -22.713  -9.706  1.00 90.02           C  
ATOM    866  HE2 LYS A  55      31.892 -23.134 -10.663  1.00 90.02           H  
ATOM    867  HE3 LYS A  55      32.352 -22.001  -9.406  1.00 90.02           H  
ATOM    868  NZ  LYS A  55      31.461 -23.805  -8.701  1.00 90.02           N  
ATOM    869  HZ1 LYS A  55      30.781 -24.489  -8.998  1.00 90.02           H  
ATOM    870  HZ2 LYS A  55      31.201 -23.452  -7.791  1.00 90.02           H  
ATOM    871  HZ3 LYS A  55      32.341 -24.291  -8.609  1.00 90.02           H  
ATOM    872  N   LEU A  56      27.475 -19.296 -14.187  1.00 92.39           N  
ATOM    873  H   LEU A  56      28.099 -19.895 -14.708  1.00 92.39           H  
ATOM    874  CA  LEU A  56      26.152 -19.021 -14.739  1.00 92.39           C  
ATOM    875  HA  LEU A  56      26.011 -17.942 -14.793  1.00 92.39           H  
ATOM    876  C   LEU A  56      25.070 -19.593 -13.822  1.00 92.39           C  
ATOM    877  CB  LEU A  56      26.032 -19.619 -16.153  1.00 92.39           C  
ATOM    878  HB2 LEU A  56      24.989 -19.556 -16.461  1.00 92.39           H  
ATOM    879  HB3 LEU A  56      26.305 -20.673 -16.107  1.00 92.39           H  
ATOM    880  O   LEU A  56      25.006 -20.804 -13.601  1.00 92.39           O  
ATOM    881  CG  LEU A  56      26.887 -18.926 -17.227  1.00 92.39           C  
ATOM    882  HG  LEU A  56      27.932 -18.922 -16.917  1.00 92.39           H  
ATOM    883  CD1 LEU A  56      26.763 -19.703 -18.539  1.00 92.39           C  
ATOM    884 HD11 LEU A  56      27.118 -20.724 -18.399  1.00 92.39           H  
ATOM    885 HD12 LEU A  56      25.729 -19.703 -18.885  1.00 92.39           H  
ATOM    886 HD13 LEU A  56      27.391 -19.224 -19.291  1.00 92.39           H  
ATOM    887  CD2 LEU A  56      26.424 -17.493 -17.483  1.00 92.39           C  
ATOM    888 HD21 LEU A  56      26.551 -16.880 -16.591  1.00 92.39           H  
ATOM    889 HD22 LEU A  56      25.383 -17.464 -17.806  1.00 92.39           H  
ATOM    890 HD23 LEU A  56      27.051 -17.056 -18.259  1.00 92.39           H  
ATOM    891  N   LYS A  57      24.193 -18.727 -13.318  1.00 92.55           N  
ATOM    892  H   LYS A  57      24.337 -17.746 -13.510  1.00 92.55           H  
ATOM    893  CA  LYS A  57      23.021 -19.113 -12.526  1.00 92.55           C  
ATOM    894  HA  LYS A  57      22.955 -20.200 -12.474  1.00 92.55           H  
ATOM    895  C   LYS A  57      21.754 -18.615 -13.195  1.00 92.55           C  
ATOM    896  CB  LYS A  57      23.127 -18.563 -11.098  1.00 92.55           C  
ATOM    897  HB2 LYS A  57      23.275 -17.484 -11.131  1.00 92.55           H  
ATOM    898  HB3 LYS A  57      22.188 -18.767 -10.585  1.00 92.55           H  
ATOM    899  O   LYS A  57      21.708 -17.469 -13.631  1.00 92.55           O  
ATOM    900  CG  LYS A  57      24.275 -19.220 -10.319  1.00 92.55           C  
ATOM    901  HG2 LYS A  57      25.231 -18.883 -10.719  1.00 92.55           H  
ATOM    902  HG3 LYS A  57      24.208 -20.302 -10.426  1.00 92.55           H  
ATOM    903  CD  LYS A  57      24.190 -18.862  -8.831  1.00 92.55           C  
ATOM    904  HD2 LYS A  57      23.222 -19.184  -8.447  1.00 92.55           H  
ATOM    905  HD3 LYS A  57      24.285 -17.783  -8.711  1.00 92.55           H  
ATOM    906  CE  LYS A  57      25.309 -19.575  -8.065  1.00 92.55           C  
ATOM    907  HE2 LYS A  57      26.266 -19.173  -8.397  1.00 92.55           H  
ATOM    908  HE3 LYS A  57      25.282 -20.632  -8.329  1.00 92.55           H  
ATOM    909  NZ  LYS A  57      25.154 -19.419  -6.595  1.00 92.55           N  
ATOM    910  HZ1 LYS A  57      25.187 -18.446  -6.329  1.00 92.55           H  
ATOM    911  HZ2 LYS A  57      24.271 -19.808  -6.295  1.00 92.55           H  
ATOM    912  HZ3 LYS A  57      25.886 -19.914  -6.106  1.00 92.55           H  
ATOM    913  N   THR A  58      20.731 -19.463 -13.234  1.00 91.97           N  
ATOM    914  H   THR A  58      20.840 -20.404 -12.884  1.00 91.97           H  
ATOM    915  CA  THR A  58      19.391 -19.038 -13.640  1.00 91.97           C  
ATOM    916  HA  THR A  58      19.465 -18.526 -14.600  1.00 91.97           H  
ATOM    917  C   THR A  58      18.838 -18.065 -12.605  1.00 91.97           C  
ATOM    918  CB  THR A  58      18.444 -20.228 -13.825  1.00 91.97           C  
ATOM    919  HB  THR A  58      18.284 -20.722 -12.866  1.00 91.97           H  
ATOM    920  O   THR A  58      18.911 -18.317 -11.400  1.00 91.97           O  
ATOM    921  CG2 THR A  58      17.093 -19.816 -14.410  1.00 91.97           C  
ATOM    922 HG21 THR A  58      16.572 -19.145 -13.727  1.00 91.97           H  
ATOM    923 HG22 THR A  58      16.467 -20.695 -14.560  1.00 91.97           H  
ATOM    924 HG23 THR A  58      17.234 -19.307 -15.364  1.00 91.97           H  
ATOM    925  OG1 THR A  58      19.020 -21.150 -14.728  1.00 91.97           O  
ATOM    926  HG1 THR A  58      18.316 -21.759 -14.961  1.00 91.97           H  
ATOM    927  N   VAL A  59      18.300 -16.951 -13.078  1.00 91.82           N  
ATOM    928  H   VAL A  59      18.284 -16.814 -14.079  1.00 91.82           H  
ATOM    929  CA  VAL A  59      17.585 -15.958 -12.285  1.00 91.82           C  
ATOM    930  HA  VAL A  59      17.497 -16.320 -11.261  1.00 91.82           H  
ATOM    931  C   VAL A  59      16.172 -15.807 -12.819  1.00 91.82           C  
ATOM    932  CB  VAL A  59      18.310 -14.601 -12.236  1.00 91.82           C  
ATOM    933  HB  VAL A  59      17.660 -13.891 -11.724  1.00 91.82           H  
ATOM    934  O   VAL A  59      15.931 -15.952 -14.014  1.00 91.82           O  
ATOM    935  CG1 VAL A  59      19.583 -14.740 -11.393  1.00 91.82           C  
ATOM    936 HG11 VAL A  59      20.247 -15.480 -11.839  1.00 91.82           H  
ATOM    937 HG12 VAL A  59      19.309 -15.065 -10.389  1.00 91.82           H  
ATOM    938 HG13 VAL A  59      20.070 -13.766 -11.345  1.00 91.82           H  
ATOM    939  CG2 VAL A  59      18.648 -14.019 -13.614  1.00 91.82           C  
ATOM    940 HG21 VAL A  59      19.349 -14.663 -14.145  1.00 91.82           H  
ATOM    941 HG22 VAL A  59      17.740 -13.909 -14.208  1.00 91.82           H  
ATOM    942 HG23 VAL A  59      19.092 -13.031 -13.493  1.00 91.82           H  
ATOM    943  N   LYS A  60      15.256 -15.528 -11.897  1.00 92.72           N  
ATOM    944  H   LYS A  60      15.569 -15.439 -10.941  1.00 92.72           H  
ATOM    945  CA  LYS A  60      13.873 -15.136 -12.143  1.00 92.72           C  
ATOM    946  HA  LYS A  60      13.722 -14.907 -13.198  1.00 92.72           H  
ATOM    947  C   LYS A  60      13.663 -13.876 -11.323  1.00 92.72           C  
ATOM    948  CB  LYS A  60      12.947 -16.293 -11.735  1.00 92.72           C  
ATOM    949  HB2 LYS A  60      13.135 -16.558 -10.695  1.00 92.72           H  
ATOM    950  HB3 LYS A  60      13.187 -17.156 -12.357  1.00 92.72           H  
ATOM    951  O   LYS A  60      13.658 -13.951 -10.096  1.00 92.72           O  
ATOM    952  CG  LYS A  60      11.457 -15.964 -11.903  1.00 92.72           C  
ATOM    953  HG2 LYS A  60      11.258 -15.670 -12.933  1.00 92.72           H  
ATOM    954  HG3 LYS A  60      11.186 -15.139 -11.243  1.00 92.72           H  
ATOM    955  CD  LYS A  60      10.611 -17.192 -11.542  1.00 92.72           C  
ATOM    956  HD2 LYS A  60      10.926 -18.044 -12.145  1.00 92.72           H  
ATOM    957  HD3 LYS A  60      10.757 -17.427 -10.488  1.00 92.72           H  
ATOM    958  CE  LYS A  60       9.131 -16.917 -11.800  1.00 92.72           C  
ATOM    959  HE2 LYS A  60       8.859 -16.001 -11.273  1.00 92.72           H  
ATOM    960  HE3 LYS A  60       8.969 -16.742 -12.863  1.00 92.72           H  
ATOM    961  NZ  LYS A  60       8.262 -18.026 -11.324  1.00 92.72           N  
ATOM    962  HZ1 LYS A  60       8.468 -18.285 -10.369  1.00 92.72           H  
ATOM    963  HZ2 LYS A  60       8.292 -18.844 -11.916  1.00 92.72           H  
ATOM    964  HZ3 LYS A  60       7.314 -17.680 -11.274  1.00 92.72           H  
ATOM    965  N   GLU A  61      13.608 -12.724 -11.972  1.00 93.08           N  
ATOM    966  H   GLU A  61      13.646 -12.720 -12.982  1.00 93.08           H  
ATOM    967  CA  GLU A  61      13.582 -11.437 -11.276  1.00 93.08           C  
ATOM    968  HA  GLU A  61      13.045 -11.570 -10.337  1.00 93.08           H  
ATOM    969  C   GLU A  61      12.813 -10.376 -12.053  1.00 93.08           C  
ATOM    970  CB  GLU A  61      15.008 -10.978 -10.913  1.00 93.08           C  
ATOM    971  HB2 GLU A  61      14.944 -10.062 -10.324  1.00 93.08           H  
ATOM    972  HB3 GLU A  61      15.445 -11.746 -10.275  1.00 93.08           H  
ATOM    973  O   GLU A  61      12.568 -10.503 -13.251  1.00 93.08           O  
ATOM    974  CG  GLU A  61      15.940 -10.731 -12.110  1.00 93.08           C  
ATOM    975  HG2 GLU A  61      15.955 -11.619 -12.742  1.00 93.08           H  
ATOM    976  HG3 GLU A  61      15.546  -9.901 -12.697  1.00 93.08           H  
ATOM    977  CD  GLU A  61      17.385 -10.422 -11.678  1.00 93.08           C  
ATOM    978  OE1 GLU A  61      18.064  -9.696 -12.434  1.00 93.08           O  
ATOM    979  OE2 GLU A  61      17.853 -10.953 -10.639  1.00 93.08           O  
ATOM    980  N   LEU A  62      12.408  -9.333 -11.336  1.00 95.38           N  
ATOM    981  H   LEU A  62      12.708  -9.258 -10.375  1.00 95.38           H  
ATOM    982  CA  LEU A  62      11.750  -8.174 -11.914  1.00 95.38           C  
ATOM    983  HA  LEU A  62      11.298  -8.451 -12.867  1.00 95.38           H  
ATOM    984  C   LEU A  62      12.796  -7.099 -12.183  1.00 95.38           C  
ATOM    985  CB  LEU A  62      10.644  -7.692 -10.968  1.00 95.38           C  
ATOM    986  HB2 LEU A  62      10.276  -6.725 -11.310  1.00 95.38           H  
ATOM    987  HB3 LEU A  62      11.071  -7.559  -9.974  1.00 95.38           H  
ATOM    988  O   LEU A  62      13.537  -6.708 -11.282  1.00 95.38           O  
ATOM    989  CG  LEU A  62       9.468  -8.682 -10.903  1.00 95.38           C  
ATOM    990  HG  LEU A  62       9.835  -9.707 -10.855  1.00 95.38           H  
ATOM    991  CD1 LEU A  62       8.658  -8.417  -9.647  1.00 95.38           C  
ATOM    992 HD11 LEU A  62       9.272  -8.723  -8.800  1.00 95.38           H  
ATOM    993 HD12 LEU A  62       7.746  -9.014  -9.652  1.00 95.38           H  
ATOM    994 HD13 LEU A  62       8.414  -7.357  -9.575  1.00 95.38           H  
ATOM    995  CD2 LEU A  62       8.555  -8.552 -12.114  1.00 95.38           C  
ATOM    996 HD21 LEU A  62       9.109  -8.762 -13.029  1.00 95.38           H  
ATOM    997 HD22 LEU A  62       7.744  -9.276 -12.033  1.00 95.38           H  
ATOM    998 HD23 LEU A  62       8.139  -7.546 -12.167  1.00 95.38           H  
ATOM    999  N   LEU A  63      12.822  -6.596 -13.410  1.00 95.07           N  
ATOM   1000  H   LEU A  63      12.218  -7.014 -14.104  1.00 95.07           H  
ATOM   1001  CA  LEU A  63      13.669  -5.489 -13.828  1.00 95.07           C  
ATOM   1002  HA  LEU A  63      14.365  -5.248 -13.025  1.00 95.07           H  
ATOM   1003  C   LEU A  63      12.798  -4.264 -14.105  1.00 95.07           C  
ATOM   1004  CB  LEU A  63      14.486  -5.934 -15.049  1.00 95.07           C  
ATOM   1005  HB2 LEU A  63      15.094  -6.797 -14.777  1.00 95.07           H  
ATOM   1006  HB3 LEU A  63      13.792  -6.253 -15.827  1.00 95.07           H  
ATOM   1007  O   LEU A  63      11.837  -4.335 -14.865  1.00 95.07           O  
ATOM   1008  CG  LEU A  63      15.398  -4.840 -15.626  1.00 95.07           C  
ATOM   1009  HG  LEU A  63      14.815  -3.941 -15.830  1.00 95.07           H  
ATOM   1010  CD1 LEU A  63      16.540  -4.485 -14.672  1.00 95.07           C  
ATOM   1011 HD11 LEU A  63      17.112  -5.382 -14.436  1.00 95.07           H  
ATOM   1012 HD12 LEU A  63      17.200  -3.753 -15.138  1.00 95.07           H  
ATOM   1013 HD13 LEU A  63      16.146  -4.059 -13.750  1.00 95.07           H  
ATOM   1014  CD2 LEU A  63      15.994  -5.313 -16.946  1.00 95.07           C  
ATOM   1015 HD21 LEU A  63      15.190  -5.536 -17.647  1.00 95.07           H  
ATOM   1016 HD22 LEU A  63      16.585  -6.215 -16.784  1.00 95.07           H  
ATOM   1017 HD23 LEU A  63      16.623  -4.532 -17.374  1.00 95.07           H  
ATOM   1018  N   GLY A  64      13.132  -3.126 -13.500  1.00 95.05           N  
ATOM   1019  H   GLY A  64      13.953  -3.116 -12.912  1.00 95.05           H  
ATOM   1020  CA  GLY A  64      12.500  -1.854 -13.840  1.00 95.05           C  
ATOM   1021  HA2 GLY A  64      12.705  -1.118 -13.063  1.00 95.05           H  
ATOM   1022  HA3 GLY A  64      11.420  -1.981 -13.921  1.00 95.05           H  
ATOM   1023  C   GLY A  64      13.054  -1.325 -15.159  1.00 95.05           C  
ATOM   1024  O   GLY A  64      14.269  -1.197 -15.297  1.00 95.05           O  
ATOM   1025  N   ILE A  65      12.172  -0.997 -16.100  1.00 94.65           N  
ATOM   1026  H   ILE A  65      11.190  -1.145 -15.917  1.00 94.65           H  
ATOM   1027  CA  ILE A  65      12.518  -0.289 -17.333  1.00 94.65           C  
ATOM   1028  HA  ILE A  65      13.591  -0.362 -17.513  1.00 94.65           H  
ATOM   1029  C   ILE A  65      12.182   1.182 -17.127  1.00 94.65           C  
ATOM   1030  CB  ILE A  65      11.789  -0.896 -18.551  1.00 94.65           C  
ATOM   1031  HB  ILE A  65      10.716  -0.776 -18.403  1.00 94.65           H  
ATOM   1032  O   ILE A  65      11.025   1.548 -16.905  1.00 94.65           O  
ATOM   1033  CG1 ILE A  65      12.063  -2.409 -18.707  1.00 94.65           C  
ATOM   1034 HG12 ILE A  65      11.535  -2.770 -19.590  1.00 94.65           H  
ATOM   1035 HG13 ILE A  65      11.644  -2.934 -17.849  1.00 94.65           H  
ATOM   1036  CG2 ILE A  65      12.167  -0.146 -19.842  1.00 94.65           C  
ATOM   1037 HG21 ILE A  65      11.810   0.883 -19.800  1.00 94.65           H  
ATOM   1038 HG22 ILE A  65      13.247  -0.139 -19.984  1.00 94.65           H  
ATOM   1039 HG23 ILE A  65      11.700  -0.632 -20.699  1.00 94.65           H  
ATOM   1040  CD1 ILE A  65      13.541  -2.808 -18.839  1.00 94.65           C  
ATOM   1041 HD11 ILE A  65      13.608  -3.886 -18.978  1.00 94.65           H  
ATOM   1042 HD12 ILE A  65      13.991  -2.321 -19.704  1.00 94.65           H  
ATOM   1043 HD13 ILE A  65      14.093  -2.540 -17.938  1.00 94.65           H  
ATOM   1044  N   THR A  66      13.199   2.034 -17.150  1.00 92.04           N  
ATOM   1045  H   THR A  66      14.130   1.678 -17.313  1.00 92.04           H  
ATOM   1046  CA  THR A  66      13.014   3.483 -17.015  1.00 92.04           C  
ATOM   1047  HA  THR A  66      12.307   3.675 -16.208  1.00 92.04           H  
ATOM   1048  C   THR A  66      12.401   4.090 -18.271  1.00 92.04           C  
ATOM   1049  CB  THR A  66      14.312   4.190 -16.631  1.00 92.04           C  
ATOM   1050  HB  THR A  66      14.102   5.250 -16.488  1.00 92.04           H  
ATOM   1051  O   THR A  66      12.460   3.500 -19.349  1.00 92.04           O  
ATOM   1052  CG2 THR A  66      14.928   3.626 -15.348  1.00 92.04           C  
ATOM   1053 HG21 THR A  66      15.911   4.072 -15.192  1.00 92.04           H  
ATOM   1054 HG22 THR A  66      15.058   2.546 -15.412  1.00 92.04           H  
ATOM   1055 HG23 THR A  66      14.284   3.858 -14.501  1.00 92.04           H  
ATOM   1056  OG1 THR A  66      15.245   4.061 -17.663  1.00 92.04           O  
ATOM   1057  HG1 THR A  66      15.580   3.164 -17.600  1.00 92.04           H  
ATOM   1058  N   ILE A  67      11.817   5.289 -18.165  1.00 88.62           N  
ATOM   1059  H   ILE A  67      11.740   5.722 -17.256  1.00 88.62           H  
ATOM   1060  CA  ILE A  67      11.276   5.977 -19.349  1.00 88.62           C  
ATOM   1061  HA  ILE A  67      10.544   5.316 -19.814  1.00 88.62           H  
ATOM   1062  C   ILE A  67      12.384   6.200 -20.398  1.00 88.62           C  
ATOM   1063  CB  ILE A  67      10.552   7.293 -18.975  1.00 88.62           C  
ATOM   1064  HB  ILE A  67      11.281   7.985 -18.553  1.00 88.62           H  
ATOM   1065  O   ILE A  67      12.126   6.045 -21.588  1.00 88.62           O  
ATOM   1066  CG1 ILE A  67       9.415   7.075 -17.949  1.00 88.62           C  
ATOM   1067 HG12 ILE A  67       9.791   6.516 -17.092  1.00 88.62           H  
ATOM   1068 HG13 ILE A  67       8.620   6.486 -18.405  1.00 88.62           H  
ATOM   1069  CG2 ILE A  67       9.940   7.902 -20.254  1.00 88.62           C  
ATOM   1070 HG21 ILE A  67       9.220   7.210 -20.690  1.00 88.62           H  
ATOM   1071 HG22 ILE A  67      10.708   8.108 -20.999  1.00 88.62           H  
ATOM   1072 HG23 ILE A  67       9.433   8.843 -20.040  1.00 88.62           H  
ATOM   1073  CD1 ILE A  67       8.807   8.375 -17.405  1.00 88.62           C  
ATOM   1074 HD11 ILE A  67       8.289   8.928 -18.190  1.00 88.62           H  
ATOM   1075 HD12 ILE A  67       9.590   9.000 -16.977  1.00 88.62           H  
ATOM   1076 HD13 ILE A  67       8.077   8.135 -16.631  1.00 88.62           H  
ATOM   1077  N   MET A  68      13.622   6.472 -19.966  1.00 87.23           N  
ATOM   1078  H   MET A  68      13.781   6.533 -18.970  1.00 87.23           H  
ATOM   1079  CA  MET A  68      14.779   6.631 -20.861  1.00 87.23           C  
ATOM   1080  HA  MET A  68      14.520   7.334 -21.654  1.00 87.23           H  
ATOM   1081  C   MET A  68      15.197   5.320 -21.547  1.00 87.23           C  
ATOM   1082  CB  MET A  68      15.971   7.199 -20.078  1.00 87.23           C  
ATOM   1083  HB2 MET A  68      16.214   6.528 -19.254  1.00 87.23           H  
ATOM   1084  HB3 MET A  68      16.832   7.249 -20.745  1.00 87.23           H  
ATOM   1085  O   MET A  68      15.600   5.329 -22.705  1.00 87.23           O  
ATOM   1086  CG  MET A  68      15.703   8.608 -19.536  1.00 87.23           C  
ATOM   1087  HG2 MET A  68      15.351   9.230 -20.359  1.00 87.23           H  
ATOM   1088  HG3 MET A  68      14.917   8.562 -18.783  1.00 87.23           H  
ATOM   1089  SD  MET A  68      17.154   9.420 -18.813  1.00 87.23           S  
ATOM   1090  CE  MET A  68      17.389   8.420 -17.327  1.00 87.23           C  
ATOM   1091  HE1 MET A  68      16.492   8.508 -16.714  1.00 87.23           H  
ATOM   1092  HE2 MET A  68      18.251   8.794 -16.775  1.00 87.23           H  
ATOM   1093  HE3 MET A  68      17.561   7.378 -17.596  1.00 87.23           H  
ATOM   1094  N   GLU A  69      15.077   4.184 -20.858  1.00 93.36           N  
ATOM   1095  H   GLU A  69      14.765   4.229 -19.899  1.00 93.36           H  
ATOM   1096  CA  GLU A  69      15.409   2.858 -21.402  1.00 93.36           C  
ATOM   1097  HA  GLU A  69      16.294   2.923 -22.036  1.00 93.36           H  
ATOM   1098  C   GLU A  69      14.286   2.255 -22.251  1.00 93.36           C  
ATOM   1099  CB  GLU A  69      15.697   1.908 -20.241  1.00 93.36           C  
ATOM   1100  HB2 GLU A  69      15.741   0.884 -20.611  1.00 93.36           H  
ATOM   1101  HB3 GLU A  69      14.852   1.972 -19.556  1.00 93.36           H  
ATOM   1102  O   GLU A  69      14.510   1.292 -22.979  1.00 93.36           O  
ATOM   1103  CG  GLU A  69      17.016   2.214 -19.509  1.00 93.36           C  
ATOM   1104  HG2 GLU A  69      17.107   3.284 -19.319  1.00 93.36           H  
ATOM   1105  HG3 GLU A  69      17.849   1.919 -20.147  1.00 93.36           H  
ATOM   1106  CD  GLU A  69      17.082   1.464 -18.174  1.00 93.36           C  
ATOM   1107  OE1 GLU A  69      18.163   0.965 -17.797  1.00 93.36           O  
ATOM   1108  OE2 GLU A  69      16.024   1.342 -17.514  1.00 93.36           O  
ATOM   1109  N   ARG A  70      13.068   2.798 -22.167  1.00 93.08           N  
ATOM   1110  H   ARG A  70      12.942   3.548 -21.502  1.00 93.08           H  
ATOM   1111  CA  ARG A  70      11.885   2.223 -22.812  1.00 93.08           C  
ATOM   1112  HA  ARG A  70      11.704   1.237 -22.383  1.00 93.08           H  
ATOM   1113  C   ARG A  70      12.087   2.000 -24.310  1.00 93.08           C  
ATOM   1114  CB  ARG A  70      10.679   3.124 -22.527  1.00 93.08           C  
ATOM   1115  HB2 ARG A  70      10.541   3.209 -21.449  1.00 93.08           H  
ATOM   1116  HB3 ARG A  70      10.857   4.117 -22.940  1.00 93.08           H  
ATOM   1117  O   ARG A  70      11.796   0.915 -24.795  1.00 93.08           O  
ATOM   1118  CG  ARG A  70       9.413   2.538 -23.155  1.00 93.08           C  
ATOM   1119  HG2 ARG A  70       9.531   2.474 -24.236  1.00 93.08           H  
ATOM   1120  HG3 ARG A  70       9.243   1.538 -22.755  1.00 93.08           H  
ATOM   1121  CD  ARG A  70       8.202   3.416 -22.867  1.00 93.08           C  
ATOM   1122  HD2 ARG A  70       8.412   4.428 -23.213  1.00 93.08           H  
ATOM   1123  HD3 ARG A  70       8.016   3.429 -21.793  1.00 93.08           H  
ATOM   1124  NE  ARG A  70       7.034   2.882 -23.579  1.00 93.08           N  
ATOM   1125  HE  ARG A  70       7.187   2.044 -24.121  1.00 93.08           H  
ATOM   1126  NH1 ARG A  70       5.520   4.499 -22.971  1.00 93.08           N  
ATOM   1127 HH11 ARG A  70       4.594   4.892 -23.056  1.00 93.08           H  
ATOM   1128 HH12 ARG A  70       6.244   4.959 -22.437  1.00 93.08           H  
ATOM   1129  NH2 ARG A  70       4.920   2.845 -24.359  1.00 93.08           N  
ATOM   1130 HH21 ARG A  70       3.995   3.236 -24.464  1.00 93.08           H  
ATOM   1131 HH22 ARG A  70       5.202   2.051 -24.916  1.00 93.08           H  
ATOM   1132  CZ  ARG A  70       5.832   3.413 -23.630  1.00 93.08           C  
ATOM   1133  N   SER A  71      12.596   3.002 -25.027  1.00 93.96           N  
ATOM   1134  H   SER A  71      12.854   3.847 -24.537  1.00 93.96           H  
ATOM   1135  CA  SER A  71      12.774   2.921 -26.484  1.00 93.96           C  
ATOM   1136  HA  SER A  71      11.825   2.643 -26.942  1.00 93.96           H  
ATOM   1137  C   SER A  71      13.801   1.854 -26.881  1.00 93.96           C  
ATOM   1138  CB  SER A  71      13.176   4.297 -27.027  1.00 93.96           C  
ATOM   1139  HB2 SER A  71      12.407   5.022 -26.760  1.00 93.96           H  
ATOM   1140  HB3 SER A  71      14.123   4.605 -26.586  1.00 93.96           H  
ATOM   1141  O   SER A  71      13.550   1.049 -27.778  1.00 93.96           O  
ATOM   1142  OG  SER A  71      13.303   4.255 -28.432  1.00 93.96           O  
ATOM   1143  HG  SER A  71      13.375   5.151 -28.770  1.00 93.96           H  
ATOM   1144  N   SER A  72      14.937   1.783 -26.177  1.00 94.85           N  
ATOM   1145  H   SER A  72      15.061   2.365 -25.361  1.00 94.85           H  
ATOM   1146  CA  SER A  72      15.975   0.787 -26.465  1.00 94.85           C  
ATOM   1147  HA  SER A  72      16.163   0.790 -27.539  1.00 94.85           H  
ATOM   1148  C   SER A  72      15.526  -0.628 -26.102  1.00 94.85           C  
ATOM   1149  CB  SER A  72      17.291   1.151 -25.770  1.00 94.85           C  
ATOM   1150  HB2 SER A  72      17.667   2.081 -26.196  1.00 94.85           H  
ATOM   1151  HB3 SER A  72      18.023   0.364 -25.952  1.00 94.85           H  
ATOM   1152  O   SER A  72      15.726  -1.548 -26.897  1.00 94.85           O  
ATOM   1153  OG  SER A  72      17.121   1.324 -24.378  1.00 94.85           O  
ATOM   1154  HG  SER A  72      17.957   1.602 -23.997  1.00 94.85           H  
ATOM   1155  N   PHE A  73      14.854  -0.795 -24.960  1.00 95.04           N  
ATOM   1156  H   PHE A  73      14.767  -0.009 -24.332  1.00 95.04           H  
ATOM   1157  CA  PHE A  73      14.270  -2.072 -24.563  1.00 95.04           C  
ATOM   1158  HA  PHE A  73      15.053  -2.831 -24.568  1.00 95.04           H  
ATOM   1159  C   PHE A  73      13.190  -2.539 -25.546  1.00 95.04           C  
ATOM   1160  CB  PHE A  73      13.709  -1.965 -23.140  1.00 95.04           C  
ATOM   1161  HB2 PHE A  73      14.522  -1.729 -22.454  1.00 95.04           H  
ATOM   1162  HB3 PHE A  73      12.990  -1.147 -23.097  1.00 95.04           H  
ATOM   1163  O   PHE A  73      13.198  -3.693 -25.953  1.00 95.04           O  
ATOM   1164  CG  PHE A  73      13.037  -3.245 -22.683  1.00 95.04           C  
ATOM   1165  CD1 PHE A  73      11.635  -3.349 -22.678  1.00 95.04           C  
ATOM   1166  HD1 PHE A  73      11.035  -2.500 -22.969  1.00 95.04           H  
ATOM   1167  CD2 PHE A  73      13.818  -4.358 -22.328  1.00 95.04           C  
ATOM   1168  HD2 PHE A  73      14.895  -4.295 -22.379  1.00 95.04           H  
ATOM   1169  CE1 PHE A  73      11.024  -4.558 -22.303  1.00 95.04           C  
ATOM   1170  HE1 PHE A  73       9.948  -4.638 -22.274  1.00 95.04           H  
ATOM   1171  CE2 PHE A  73      13.211  -5.563 -21.944  1.00 95.04           C  
ATOM   1172  HE2 PHE A  73      13.820  -6.415 -21.679  1.00 95.04           H  
ATOM   1173  CZ  PHE A  73      11.812  -5.663 -21.937  1.00 95.04           C  
ATOM   1174  HZ  PHE A  73      11.342  -6.587 -21.638  1.00 95.04           H  
ATOM   1175  N   GLU A  74      12.273  -1.664 -25.968  1.00 93.57           N  
ATOM   1176  H   GLU A  74      12.294  -0.722 -25.604  1.00 93.57           H  
ATOM   1177  CA  GLU A  74      11.186  -2.031 -26.887  1.00 93.57           C  
ATOM   1178  HA  GLU A  74      10.737  -2.958 -26.530  1.00 93.57           H  
ATOM   1179  C   GLU A  74      11.682  -2.342 -28.303  1.00 93.57           C  
ATOM   1180  CB  GLU A  74      10.098  -0.938 -26.894  1.00 93.57           C  
ATOM   1181  HB2 GLU A  74      10.556   0.040 -27.044  1.00 93.57           H  
ATOM   1182  HB3 GLU A  74       9.401  -1.131 -27.710  1.00 93.57           H  
ATOM   1183  O   GLU A  74      11.121  -3.227 -28.949  1.00 93.57           O  
ATOM   1184  CG  GLU A  74       9.319  -0.974 -25.571  1.00 93.57           C  
ATOM   1185  HG2 GLU A  74      10.014  -0.900 -24.735  1.00 93.57           H  
ATOM   1186  HG3 GLU A  74       8.853  -1.957 -25.498  1.00 93.57           H  
ATOM   1187  CD  GLU A  74       8.230   0.095 -25.384  1.00 93.57           C  
ATOM   1188  OE1 GLU A  74       7.568   0.028 -24.317  1.00 93.57           O  
ATOM   1189  OE2 GLU A  74       8.015   0.975 -26.235  1.00 93.57           O  
ATOM   1190  N   LYS A  75      12.756  -1.683 -28.762  1.00 95.25           N  
ATOM   1191  H   LYS A  75      13.127  -0.935 -28.194  1.00 95.25           H  
ATOM   1192  CA  LYS A  75      13.386  -1.957 -30.062  1.00 95.25           C  
ATOM   1193  HA  LYS A  75      12.614  -1.926 -30.831  1.00 95.25           H  
ATOM   1194  C   LYS A  75      14.003  -3.357 -30.123  1.00 95.25           C  
ATOM   1195  CB  LYS A  75      14.429  -0.864 -30.353  1.00 95.25           C  
ATOM   1196  HB2 LYS A  75      15.214  -0.903 -29.598  1.00 95.25           H  
ATOM   1197  HB3 LYS A  75      13.941   0.109 -30.291  1.00 95.25           H  
ATOM   1198  O   LYS A  75      13.828  -4.054 -31.119  1.00 95.25           O  
ATOM   1199  CG  LYS A  75      15.054  -1.009 -31.750  1.00 95.25           C  
ATOM   1200  HG2 LYS A  75      14.265  -0.952 -32.500  1.00 95.25           H  
ATOM   1201  HG3 LYS A  75      15.551  -1.976 -31.834  1.00 95.25           H  
ATOM   1202  CD  LYS A  75      16.087   0.094 -32.014  1.00 95.25           C  
ATOM   1203  HD2 LYS A  75      16.884   0.020 -31.275  1.00 95.25           H  
ATOM   1204  HD3 LYS A  75      15.602   1.066 -31.922  1.00 95.25           H  
ATOM   1205  CE  LYS A  75      16.665  -0.069 -33.426  1.00 95.25           C  
ATOM   1206  HE2 LYS A  75      15.844  -0.016 -34.141  1.00 95.25           H  
ATOM   1207  HE3 LYS A  75      17.110  -1.060 -33.508  1.00 95.25           H  
ATOM   1208  NZ  LYS A  75      17.677   0.974 -33.738  1.00 95.25           N  
ATOM   1209  HZ1 LYS A  75      18.460   0.915 -33.103  1.00 95.25           H  
ATOM   1210  HZ2 LYS A  75      17.270   1.896 -33.668  1.00 95.25           H  
ATOM   1211  HZ3 LYS A  75      18.023   0.857 -34.679  1.00 95.25           H  
ATOM   1212  N   ASN A  76      14.749  -3.759 -29.092  1.00 94.26           N  
ATOM   1213  H   ASN A  76      14.857  -3.134 -28.306  1.00 94.26           H  
ATOM   1214  CA  ASN A  76      15.336  -5.098 -29.009  1.00 94.26           C  
ATOM   1215  HA  ASN A  76      14.656  -5.805 -29.484  1.00 94.26           H  
ATOM   1216  C   ASN A  76      15.520  -5.530 -27.538  1.00 94.26           C  
ATOM   1217  CB  ASN A  76      16.648  -5.137 -29.819  1.00 94.26           C  
ATOM   1218  HB2 ASN A  76      16.461  -4.744 -30.818  1.00 94.26           H  
ATOM   1219  HB3 ASN A  76      17.403  -4.514 -29.339  1.00 94.26           H  
ATOM   1220  O   ASN A  76      16.582  -5.282 -26.955  1.00 94.26           O  
ATOM   1221  CG  ASN A  76      17.194  -6.550 -29.967  1.00 94.26           C  
ATOM   1222  ND2 ASN A  76      18.051  -6.778 -30.934  1.00 94.26           N  
ATOM   1223 HD21 ASN A  76      18.357  -6.038 -31.550  1.00 94.26           H  
ATOM   1224 HD22 ASN A  76      18.423  -7.715 -30.997  1.00 94.26           H  
ATOM   1225  OD1 ASN A  76      16.861  -7.467 -29.231  1.00 94.26           O  
ATOM   1226  N   PRO A  77      14.518  -6.210 -26.942  1.00 93.89           N  
ATOM   1227  CA  PRO A  77      14.565  -6.616 -25.538  1.00 93.89           C  
ATOM   1228  HA  PRO A  77      14.615  -5.721 -24.916  1.00 93.89           H  
ATOM   1229  C   PRO A  77      15.750  -7.525 -25.200  1.00 93.89           C  
ATOM   1230  CB  PRO A  77      13.240  -7.340 -25.278  1.00 93.89           C  
ATOM   1231  HB2 PRO A  77      13.350  -8.406 -25.481  1.00 93.89           H  
ATOM   1232  HB3 PRO A  77      12.889  -7.187 -24.258  1.00 93.89           H  
ATOM   1233  O   PRO A  77      16.315  -7.410 -24.116  1.00 93.89           O  
ATOM   1234  CG  PRO A  77      12.279  -6.743 -26.301  1.00 93.89           C  
ATOM   1235  HG2 PRO A  77      11.847  -5.822 -25.909  1.00 93.89           H  
ATOM   1236  HG3 PRO A  77      11.488  -7.445 -26.566  1.00 93.89           H  
ATOM   1237  CD  PRO A  77      13.186  -6.441 -27.493  1.00 93.89           C  
ATOM   1238  HD2 PRO A  77      13.217  -7.301 -28.162  1.00 93.89           H  
ATOM   1239  HD3 PRO A  77      12.813  -5.564 -28.022  1.00 93.89           H  
ATOM   1240  N   ILE A  78      16.138  -8.411 -26.124  1.00 93.66           N  
ATOM   1241  H   ILE A  78      15.708  -8.377 -27.037  1.00 93.66           H  
ATOM   1242  CA  ILE A  78      17.233  -9.367 -25.912  1.00 93.66           C  
ATOM   1243  HA  ILE A  78      17.091  -9.857 -24.949  1.00 93.66           H  
ATOM   1244  C   ILE A  78      18.558  -8.615 -25.841  1.00 93.66           C  
ATOM   1245  CB  ILE A  78      17.260 -10.460 -27.002  1.00 93.66           C  
ATOM   1246  HB  ILE A  78      17.392  -9.979 -27.971  1.00 93.66           H  
ATOM   1247  O   ILE A  78      19.234  -8.701 -24.824  1.00 93.66           O  
ATOM   1248  CG1 ILE A  78      15.928 -11.244 -27.029  1.00 93.66           C  
ATOM   1249 HG12 ILE A  78      15.767 -11.740 -26.072  1.00 93.66           H  
ATOM   1250 HG13 ILE A  78      15.105 -10.549 -27.197  1.00 93.66           H  
ATOM   1251  CG2 ILE A  78      18.455 -11.405 -26.776  1.00 93.66           C  
ATOM   1252 HG21 ILE A  78      18.398 -11.870 -25.791  1.00 93.66           H  
ATOM   1253 HG22 ILE A  78      19.399 -10.865 -26.851  1.00 93.66           H  
ATOM   1254 HG23 ILE A  78      18.493 -12.187 -27.534  1.00 93.66           H  
ATOM   1255  CD1 ILE A  78      15.884 -12.288 -28.151  1.00 93.66           C  
ATOM   1256 HD11 ILE A  78      16.331 -11.884 -29.060  1.00 93.66           H  
ATOM   1257 HD12 ILE A  78      14.849 -12.549 -28.375  1.00 93.66           H  
ATOM   1258 HD13 ILE A  78      16.420 -13.187 -27.848  1.00 93.66           H  
ATOM   1259  N   ALA A  79      18.878  -7.806 -26.858  1.00 94.41           N  
ATOM   1260  H   ALA A  79      18.266  -7.764 -27.660  1.00 94.41           H  
ATOM   1261  CA  ALA A  79      20.131  -7.049 -26.887  1.00 94.41           C  
ATOM   1262  HA  ALA A  79      20.963  -7.750 -26.824  1.00 94.41           H  
ATOM   1263  C   ALA A  79      20.247  -6.074 -25.702  1.00 94.41           C  
ATOM   1264  CB  ALA A  79      20.223  -6.301 -28.221  1.00 94.41           C  
ATOM   1265  HB1 ALA A  79      21.171  -5.765 -28.266  1.00 94.41           H  
ATOM   1266  HB2 ALA A  79      19.403  -5.588 -28.309  1.00 94.41           H  
ATOM   1267  HB3 ALA A  79      20.190  -7.017 -29.042  1.00 94.41           H  
ATOM   1268  O   ALA A  79      21.326  -5.895 -25.141  1.00 94.41           O  
ATOM   1269  N   PHE A  80      19.130  -5.467 -25.279  1.00 95.39           N  
ATOM   1270  H   PHE A  80      18.272  -5.621 -25.789  1.00 95.39           H  
ATOM   1271  CA  PHE A  80      19.099  -4.626 -24.082  1.00 95.39           C  
ATOM   1272  HA  PHE A  80      19.843  -3.836 -24.185  1.00 95.39           H  
ATOM   1273  C   PHE A  80      19.447  -5.414 -22.809  1.00 95.39           C  
ATOM   1274  CB  PHE A  80      17.713  -3.984 -23.960  1.00 95.39           C  
ATOM   1275  HB2 PHE A  80      16.955  -4.766 -23.920  1.00 95.39           H  
ATOM   1276  HB3 PHE A  80      17.520  -3.389 -24.853  1.00 95.39           H  
ATOM   1277  O   PHE A  80      20.220  -4.941 -21.975  1.00 95.39           O  
ATOM   1278  CG  PHE A  80      17.569  -3.103 -22.736  1.00 95.39           C  
ATOM   1279  CD1 PHE A  80      17.195  -3.661 -21.498  1.00 95.39           C  
ATOM   1280  HD1 PHE A  80      17.011  -4.722 -21.418  1.00 95.39           H  
ATOM   1281  CD2 PHE A  80      17.826  -1.725 -22.830  1.00 95.39           C  
ATOM   1282  HD2 PHE A  80      18.121  -1.293 -23.775  1.00 95.39           H  
ATOM   1283  CE1 PHE A  80      17.035  -2.840 -20.371  1.00 95.39           C  
ATOM   1284  HE1 PHE A  80      16.703  -3.270 -19.437  1.00 95.39           H  
ATOM   1285  CE2 PHE A  80      17.690  -0.906 -21.697  1.00 95.39           C  
ATOM   1286  HE2 PHE A  80      17.876   0.155 -21.776  1.00 95.39           H  
ATOM   1287  CZ  PHE A  80      17.282  -1.461 -20.472  1.00 95.39           C  
ATOM   1288  HZ  PHE A  80      17.147  -0.821 -19.613  1.00 95.39           H  
ATOM   1289  N   LEU A  81      18.877  -6.611 -22.640  1.00 94.95           N  
ATOM   1290  H   LEU A  81      18.277  -6.970 -23.369  1.00 94.95           H  
ATOM   1291  CA  LEU A  81      19.149  -7.469 -21.487  1.00 94.95           C  
ATOM   1292  HA  LEU A  81      19.105  -6.859 -20.584  1.00 94.95           H  
ATOM   1293  C   LEU A  81      20.575  -8.046 -21.539  1.00 94.95           C  
ATOM   1294  CB  LEU A  81      18.062  -8.558 -21.408  1.00 94.95           C  
ATOM   1295  HB2 LEU A  81      17.986  -9.041 -22.382  1.00 94.95           H  
ATOM   1296  HB3 LEU A  81      18.366  -9.315 -20.685  1.00 94.95           H  
ATOM   1297  O   LEU A  81      21.262  -8.069 -20.520  1.00 94.95           O  
ATOM   1298  CG  LEU A  81      16.670  -8.041 -20.992  1.00 94.95           C  
ATOM   1299  HG  LEU A  81      16.389  -7.181 -21.600  1.00 94.95           H  
ATOM   1300  CD1 LEU A  81      15.622  -9.135 -21.179  1.00 94.95           C  
ATOM   1301 HD11 LEU A  81      14.649  -8.790 -20.829  1.00 94.95           H  
ATOM   1302 HD12 LEU A  81      15.543  -9.359 -22.243  1.00 94.95           H  
ATOM   1303 HD13 LEU A  81      15.909 -10.031 -20.629  1.00 94.95           H  
ATOM   1304  CD2 LEU A  81      16.622  -7.609 -19.527  1.00 94.95           C  
ATOM   1305 HD21 LEU A  81      16.904  -8.443 -18.885  1.00 94.95           H  
ATOM   1306 HD22 LEU A  81      15.611  -7.290 -19.276  1.00 94.95           H  
ATOM   1307 HD23 LEU A  81      17.303  -6.775 -19.357  1.00 94.95           H  
ATOM   1308  N   GLU A  82      21.074  -8.419 -22.713  1.00 93.84           N  
ATOM   1309  H   GLU A  82      20.469  -8.421 -23.522  1.00 93.84           H  
ATOM   1310  CA  GLU A  82      22.466  -8.846 -22.904  1.00 93.84           C  
ATOM   1311  HA  GLU A  82      22.687  -9.678 -22.237  1.00 93.84           H  
ATOM   1312  C   GLU A  82      23.460  -7.746 -22.529  1.00 93.84           C  
ATOM   1313  CB  GLU A  82      22.676  -9.321 -24.346  1.00 93.84           C  
ATOM   1314  HB2 GLU A  82      23.744  -9.440 -24.529  1.00 93.84           H  
ATOM   1315  HB3 GLU A  82      22.287  -8.564 -25.026  1.00 93.84           H  
ATOM   1316  O   GLU A  82      24.412  -8.003 -21.790  1.00 93.84           O  
ATOM   1317  CG  GLU A  82      21.987 -10.673 -24.596  1.00 93.84           C  
ATOM   1318  HG2 GLU A  82      22.446 -11.417 -23.945  1.00 93.84           H  
ATOM   1319  HG3 GLU A  82      20.933 -10.609 -24.324  1.00 93.84           H  
ATOM   1320  CD  GLU A  82      22.095 -11.147 -26.050  1.00 93.84           C  
ATOM   1321  OE1 GLU A  82      21.965 -12.379 -26.245  1.00 93.84           O  
ATOM   1322  OE2 GLU A  82      22.256 -10.292 -26.951  1.00 93.84           O  
ATOM   1323  N   ALA A  83      23.182  -6.496 -22.909  1.00 94.12           N  
ATOM   1324  H   ALA A  83      22.416  -6.346 -23.550  1.00 94.12           H  
ATOM   1325  CA  ALA A  83      23.971  -5.340 -22.484  1.00 94.12           C  
ATOM   1326  HA  ALA A  83      25.012  -5.516 -22.756  1.00 94.12           H  
ATOM   1327  C   ALA A  83      23.934  -5.108 -20.958  1.00 94.12           C  
ATOM   1328  CB  ALA A  83      23.474  -4.110 -23.251  1.00 94.12           C  
ATOM   1329  HB1 ALA A  83      22.433  -3.905 -23.000  1.00 94.12           H  
ATOM   1330  HB2 ALA A  83      24.083  -3.245 -22.986  1.00 94.12           H  
ATOM   1331  HB3 ALA A  83      23.556  -4.287 -24.323  1.00 94.12           H  
ATOM   1332  O   ALA A  83      24.875  -4.547 -20.398  1.00 94.12           O  
ATOM   1333  N   LYS A  84      22.880  -5.569 -20.266  1.00 92.31           N  
ATOM   1334  H   LYS A  84      22.143  -6.011 -20.796  1.00 92.31           H  
ATOM   1335  CA  LYS A  84      22.792  -5.585 -18.793  1.00 92.31           C  
ATOM   1336  HA  LYS A  84      23.388  -4.756 -18.412  1.00 92.31           H  
ATOM   1337  C   LYS A  84      23.432  -6.823 -18.144  1.00 92.31           C  
ATOM   1338  CB  LYS A  84      21.336  -5.374 -18.334  1.00 92.31           C  
ATOM   1339  HB2 LYS A  84      21.264  -5.615 -17.274  1.00 92.31           H  
ATOM   1340  HB3 LYS A  84      20.666  -6.038 -18.881  1.00 92.31           H  
ATOM   1341  O   LYS A  84      23.403  -6.939 -16.920  1.00 92.31           O  
ATOM   1342  CG  LYS A  84      20.891  -3.917 -18.523  1.00 92.31           C  
ATOM   1343  HG2 LYS A  84      21.682  -3.262 -18.160  1.00 92.31           H  
ATOM   1344  HG3 LYS A  84      20.735  -3.715 -19.583  1.00 92.31           H  
ATOM   1345  CD  LYS A  84      19.606  -3.601 -17.741  1.00 92.31           C  
ATOM   1346  HD2 LYS A  84      19.738  -3.886 -16.697  1.00 92.31           H  
ATOM   1347  HD3 LYS A  84      18.777  -4.159 -18.175  1.00 92.31           H  
ATOM   1348  CE  LYS A  84      19.350  -2.091 -17.839  1.00 92.31           C  
ATOM   1349  HE2 LYS A  84      19.133  -1.845 -18.879  1.00 92.31           H  
ATOM   1350  HE3 LYS A  84      20.270  -1.567 -17.581  1.00 92.31           H  
ATOM   1351  NZ  LYS A  84      18.257  -1.602 -16.961  1.00 92.31           N  
ATOM   1352  HZ1 LYS A  84      17.360  -2.000 -17.201  1.00 92.31           H  
ATOM   1353  HZ2 LYS A  84      18.463  -1.737 -15.981  1.00 92.31           H  
ATOM   1354  HZ3 LYS A  84      18.166  -0.607 -17.111  1.00 92.31           H  
ATOM   1355  N   GLY A  85      24.030  -7.724 -18.925  1.00 93.06           N  
ATOM   1356  H   GLY A  85      24.029  -7.565 -19.923  1.00 93.06           H  
ATOM   1357  CA  GLY A  85      24.726  -8.918 -18.439  1.00 93.06           C  
ATOM   1358  HA2 GLY A  85      25.178  -8.711 -17.469  1.00 93.06           H  
ATOM   1359  HA3 GLY A  85      25.524  -9.154 -19.143  1.00 93.06           H  
ATOM   1360  C   GLY A  85      23.849 -10.167 -18.304  1.00 93.06           C  
ATOM   1361  O   GLY A  85      24.293 -11.162 -17.725  1.00 93.06           O  
ATOM   1362  N   TYR A  86      22.616 -10.141 -18.820  1.00 93.90           N  
ATOM   1363  H   TYR A  86      22.320  -9.319 -19.326  1.00 93.90           H  
ATOM   1364  CA  TYR A  86      21.794 -11.345 -18.934  1.00 93.90           C  
ATOM   1365  HA  TYR A  86      21.934 -11.951 -18.040  1.00 93.90           H  
ATOM   1366  C   TYR A  86      22.243 -12.182 -20.135  1.00 93.90           C  
ATOM   1367  CB  TYR A  86      20.304 -10.999 -19.024  1.00 93.90           C  
ATOM   1368  HB2 TYR A  86      19.748 -11.929 -19.137  1.00 93.90           H  
ATOM   1369  HB3 TYR A  86      20.140 -10.409 -19.925  1.00 93.90           H  
ATOM   1370  O   TYR A  86      22.539 -11.670 -21.203  1.00 93.90           O  
ATOM   1371  CG  TYR A  86      19.741 -10.267 -17.818  1.00 93.90           C  
ATOM   1372  CD1 TYR A  86      19.370 -10.981 -16.664  1.00 93.90           C  
ATOM   1373  HD1 TYR A  86      19.496 -12.053 -16.632  1.00 93.90           H  
ATOM   1374  CD2 TYR A  86      19.581  -8.870 -17.845  1.00 93.90           C  
ATOM   1375  HD2 TYR A  86      19.848  -8.307 -18.727  1.00 93.90           H  
ATOM   1376  CE1 TYR A  86      18.857 -10.298 -15.542  1.00 93.90           C  
ATOM   1377  HE1 TYR A  86      18.581 -10.837 -14.647  1.00 93.90           H  
ATOM   1378  CE2 TYR A  86      19.074  -8.183 -16.732  1.00 93.90           C  
ATOM   1379  HE2 TYR A  86      18.970  -7.108 -16.748  1.00 93.90           H  
ATOM   1380  OH  TYR A  86      18.235  -8.206 -14.506  1.00 93.90           O  
ATOM   1381  HH  TYR A  86      18.148  -8.769 -13.733  1.00 93.90           H  
ATOM   1382  CZ  TYR A  86      18.712  -8.894 -15.575  1.00 93.90           C  
ATOM   1383  N   ILE A  87      22.284 -13.495 -19.966  1.00 91.06           N  
ATOM   1384  H   ILE A  87      22.035 -13.859 -19.058  1.00 91.06           H  
ATOM   1385  CA  ILE A  87      22.775 -14.453 -20.957  1.00 91.06           C  
ATOM   1386  HA  ILE A  87      22.945 -13.944 -21.906  1.00 91.06           H  
ATOM   1387  C   ILE A  87      21.692 -15.510 -21.170  1.00 91.06           C  
ATOM   1388  CB  ILE A  87      24.121 -15.055 -20.482  1.00 91.06           C  
ATOM   1389  HB  ILE A  87      23.952 -15.540 -19.521  1.00 91.06           H  
ATOM   1390  O   ILE A  87      21.031 -15.924 -20.213  1.00 91.06           O  
ATOM   1391  CG1 ILE A  87      25.206 -13.969 -20.286  1.00 91.06           C  
ATOM   1392 HG12 ILE A  87      24.797 -13.127 -19.728  1.00 91.06           H  
ATOM   1393 HG13 ILE A  87      25.529 -13.594 -21.258  1.00 91.06           H  
ATOM   1394  CG2 ILE A  87      24.621 -16.118 -21.476  1.00 91.06           C  
ATOM   1395 HG21 ILE A  87      23.967 -16.988 -21.424  1.00 91.06           H  
ATOM   1396 HG22 ILE A  87      25.625 -16.453 -21.215  1.00 91.06           H  
ATOM   1397 HG23 ILE A  87      24.644 -15.708 -22.486  1.00 91.06           H  
ATOM   1398  CD1 ILE A  87      26.428 -14.450 -19.494  1.00 91.06           C  
ATOM   1399 HD11 ILE A  87      26.978 -15.219 -20.037  1.00 91.06           H  
ATOM   1400 HD12 ILE A  87      27.098 -13.606 -19.329  1.00 91.06           H  
ATOM   1401 HD13 ILE A  87      26.105 -14.831 -18.525  1.00 91.06           H  
ATOM   1402  N   ARG A  88      21.531 -15.987 -22.414  1.00 86.74           N  
ATOM   1403  H   ARG A  88      22.078 -15.557 -23.145  1.00 86.74           H  
ATOM   1404  CA  ARG A  88      20.481 -16.956 -22.802  1.00 86.74           C  
ATOM   1405  HA  ARG A  88      20.441 -17.008 -23.890  1.00 86.74           H  
ATOM   1406  C   ARG A  88      19.089 -16.476 -22.376  1.00 86.74           C  
ATOM   1407  CB  ARG A  88      20.787 -18.366 -22.262  1.00 86.74           C  
ATOM   1408  HB2 ARG A  88      19.960 -19.026 -22.523  1.00 86.74           H  
ATOM   1409  HB3 ARG A  88      20.848 -18.323 -21.175  1.00 86.74           H  
ATOM   1410  O   ARG A  88      18.359 -17.187 -21.688  1.00 86.74           O  
ATOM   1411  CG  ARG A  88      22.070 -18.984 -22.821  1.00 86.74           C  
ATOM   1412  HG2 ARG A  88      21.962 -19.152 -23.893  1.00 86.74           H  
ATOM   1413  HG3 ARG A  88      22.915 -18.314 -22.660  1.00 86.74           H  
ATOM   1414  CD  ARG A  88      22.325 -20.315 -22.111  1.00 86.74           C  
ATOM   1415  HD2 ARG A  88      21.584 -21.032 -22.464  1.00 86.74           H  
ATOM   1416  HD3 ARG A  88      22.192 -20.169 -21.039  1.00 86.74           H  
ATOM   1417  NE  ARG A  88      23.690 -20.813 -22.361  1.00 86.74           N  
ATOM   1418  HE  ARG A  88      24.324 -20.168 -22.810  1.00 86.74           H  
ATOM   1419  NH1 ARG A  88      23.383 -22.954 -21.598  1.00 86.74           N  
ATOM   1420 HH11 ARG A  88      22.397 -22.813 -21.765  1.00 86.74           H  
ATOM   1421 HH12 ARG A  88      23.735 -23.901 -21.638  1.00 86.74           H  
ATOM   1422  NH2 ARG A  88      25.393 -22.327 -22.342  1.00 86.74           N  
ATOM   1423 HH21 ARG A  88      25.994 -21.657 -22.800  1.00 86.74           H  
ATOM   1424 HH22 ARG A  88      25.746 -23.263 -22.208  1.00 86.74           H  
ATOM   1425  CZ  ARG A  88      24.151 -22.021 -22.096  1.00 86.74           C  
ATOM   1426  N   VAL A  89      18.774 -15.237 -22.738  1.00 83.50           N  
ATOM   1427  H   VAL A  89      19.421 -14.725 -23.320  1.00 83.50           H  
ATOM   1428  CA  VAL A  89      17.454 -14.649 -22.517  1.00 83.50           C  
ATOM   1429  HA  VAL A  89      17.124 -14.854 -21.499  1.00 83.50           H  
ATOM   1430  C   VAL A  89      16.480 -15.293 -23.495  1.00 83.50           C  
ATOM   1431  CB  VAL A  89      17.493 -13.127 -22.728  1.00 83.50           C  
ATOM   1432  HB  VAL A  89      17.780 -12.914 -23.758  1.00 83.50           H  
ATOM   1433  O   VAL A  89      16.643 -15.167 -24.706  1.00 83.50           O  
ATOM   1434  CG1 VAL A  89      16.121 -12.502 -22.463  1.00 83.50           C  
ATOM   1435 HG11 VAL A  89      16.177 -11.436 -22.686  1.00 83.50           H  
ATOM   1436 HG12 VAL A  89      15.368 -12.940 -23.118  1.00 83.50           H  
ATOM   1437 HG13 VAL A  89      15.824 -12.651 -21.425  1.00 83.50           H  
ATOM   1438  CG2 VAL A  89      18.509 -12.448 -21.802  1.00 83.50           C  
ATOM   1439 HG21 VAL A  89      18.535 -11.380 -22.018  1.00 83.50           H  
ATOM   1440 HG22 VAL A  89      19.512 -12.839 -21.972  1.00 83.50           H  
ATOM   1441 HG23 VAL A  89      18.223 -12.601 -20.761  1.00 83.50           H  
ATOM   1442  N   ASP A  90      15.464 -15.970 -22.977  1.00 79.93           N  
ATOM   1443  H   ASP A  90      15.369 -16.052 -21.975  1.00 79.93           H  
ATOM   1444  CA  ASP A  90      14.367 -16.452 -23.808  1.00 79.93           C  
ATOM   1445  HA  ASP A  90      14.748 -16.733 -24.789  1.00 79.93           H  
ATOM   1446  C   ASP A  90      13.343 -15.325 -23.985  1.00 79.93           C  
ATOM   1447  CB  ASP A  90      13.765 -17.711 -23.187  1.00 79.93           C  
ATOM   1448  HB2 ASP A  90      13.315 -17.441 -22.231  1.00 79.93           H  
ATOM   1449  HB3 ASP A  90      14.564 -18.427 -23.000  1.00 79.93           H  
ATOM   1450  O   ASP A  90      12.764 -14.833 -23.014  1.00 79.93           O  
ATOM   1451  CG  ASP A  90      12.711 -18.372 -24.081  1.00 79.93           C  
ATOM   1452  OD1 ASP A  90      12.198 -17.688 -25.001  1.00 79.93           O  
ATOM   1453  OD2 ASP A  90      12.433 -19.558 -23.824  1.00 79.93           O  
ATOM   1454  N   LYS A  91      13.118 -14.903 -25.235  1.00 79.12           N  
ATOM   1455  H   LYS A  91      13.571 -15.417 -25.977  1.00 79.12           H  
ATOM   1456  CA  LYS A  91      12.169 -13.834 -25.572  1.00 79.12           C  
ATOM   1457  HA  LYS A  91      12.473 -12.927 -25.048  1.00 79.12           H  
ATOM   1458  C   LYS A  91      10.748 -14.157 -25.112  1.00 79.12           C  
ATOM   1459  CB  LYS A  91      12.194 -13.595 -27.086  1.00 79.12           C  
ATOM   1460  HB2 LYS A  91      11.740 -14.449 -27.591  1.00 79.12           H  
ATOM   1461  HB3 LYS A  91      13.234 -13.529 -27.407  1.00 79.12           H  
ATOM   1462  O   LYS A  91      10.027 -13.241 -24.722  1.00 79.12           O  
ATOM   1463  CG  LYS A  91      11.457 -12.307 -27.488  1.00 79.12           C  
ATOM   1464  HG2 LYS A  91      11.923 -11.455 -26.994  1.00 79.12           H  
ATOM   1465  HG3 LYS A  91      10.413 -12.369 -27.178  1.00 79.12           H  
ATOM   1466  CD  LYS A  91      11.501 -12.101 -29.007  1.00 79.12           C  
ATOM   1467  HD2 LYS A  91      12.537 -11.985 -29.325  1.00 79.12           H  
ATOM   1468  HD3 LYS A  91      11.076 -12.979 -29.493  1.00 79.12           H  
ATOM   1469  CE  LYS A  91      10.691 -10.858 -29.397  1.00 79.12           C  
ATOM   1470  HE2 LYS A  91      11.139  -9.986 -28.920  1.00 79.12           H  
ATOM   1471  HE3 LYS A  91       9.680 -10.971 -29.007  1.00 79.12           H  
ATOM   1472  NZ  LYS A  91      10.650 -10.677 -30.871  1.00 79.12           N  
ATOM   1473  HZ1 LYS A  91      10.218 -11.479 -31.309  1.00 79.12           H  
ATOM   1474  HZ2 LYS A  91      10.111  -9.860 -31.119  1.00 79.12           H  
ATOM   1475  HZ3 LYS A  91      11.581 -10.578 -31.249  1.00 79.12           H  
ATOM   1476  N   LEU A  92      10.353 -15.432 -25.149  1.00 79.70           N  
ATOM   1477  H   LEU A  92      11.037 -16.146 -25.359  1.00 79.70           H  
ATOM   1478  CA  LEU A  92       9.030 -15.884 -24.709  1.00 79.70           C  
ATOM   1479  HA  LEU A  92       8.266 -15.237 -25.140  1.00 79.70           H  
ATOM   1480  C   LEU A  92       8.866 -15.784 -23.186  1.00 79.70           C  
ATOM   1481  CB  LEU A  92       8.799 -17.327 -25.195  1.00 79.70           C  
ATOM   1482  HB2 LEU A  92       9.578 -17.963 -24.773  1.00 79.70           H  
ATOM   1483  HB3 LEU A  92       7.846 -17.678 -24.800  1.00 79.70           H  
ATOM   1484  O   LEU A  92       7.745 -15.798 -22.687  1.00 79.70           O  
ATOM   1485  CG  LEU A  92       8.788 -17.503 -26.725  1.00 79.70           C  
ATOM   1486  HG  LEU A  92       9.717 -17.121 -27.148  1.00 79.70           H  
ATOM   1487  CD1 LEU A  92       8.681 -18.986 -27.076  1.00 79.70           C  
ATOM   1488 HD11 LEU A  92       8.705 -19.118 -28.158  1.00 79.70           H  
ATOM   1489 HD12 LEU A  92       7.754 -19.402 -26.680  1.00 79.70           H  
ATOM   1490 HD13 LEU A  92       9.525 -19.520 -26.640  1.00 79.70           H  
ATOM   1491  CD2 LEU A  92       7.612 -16.770 -27.380  1.00 79.70           C  
ATOM   1492 HD21 LEU A  92       7.596 -16.984 -28.449  1.00 79.70           H  
ATOM   1493 HD22 LEU A  92       6.674 -17.104 -26.937  1.00 79.70           H  
ATOM   1494 HD23 LEU A  92       7.715 -15.693 -27.242  1.00 79.70           H  
ATOM   1495  N   LEU A  93       9.970 -15.624 -22.450  1.00 79.13           N  
ATOM   1496  H   LEU A  93      10.860 -15.617 -22.928  1.00 79.13           H  
ATOM   1497  CA  LEU A  93       9.998 -15.482 -20.995  1.00 79.13           C  
ATOM   1498  HA  LEU A  93       9.026 -15.779 -20.602  1.00 79.13           H  
ATOM   1499  C   LEU A  93      10.193 -14.027 -20.533  1.00 79.13           C  
ATOM   1500  CB  LEU A  93      11.049 -16.437 -20.402  1.00 79.13           C  
ATOM   1501  HB2 LEU A  93      10.985 -16.363 -19.316  1.00 79.13           H  
ATOM   1502  HB3 LEU A  93      12.040 -16.096 -20.704  1.00 79.13           H  
ATOM   1503  O   LEU A  93      10.547 -13.794 -19.374  1.00 79.13           O  
ATOM   1504  CG  LEU A  93      10.891 -17.919 -20.787  1.00 79.13           C  
ATOM   1505  HG  LEU A  93      11.012 -18.033 -21.865  1.00 79.13           H  
ATOM   1506  CD1 LEU A  93      11.965 -18.751 -20.079  1.00 79.13           C  
ATOM   1507 HD11 LEU A  93      12.950 -18.309 -20.232  1.00 79.13           H  
ATOM   1508 HD12 LEU A  93      11.966 -19.755 -20.503  1.00 79.13           H  
ATOM   1509 HD13 LEU A  93      11.757 -18.803 -19.011  1.00 79.13           H  
ATOM   1510  CD2 LEU A  93       9.526 -18.481 -20.383  1.00 79.13           C  
ATOM   1511 HD21 LEU A  93       9.499 -19.551 -20.588  1.00 79.13           H  
ATOM   1512 HD22 LEU A  93       8.744 -18.010 -20.979  1.00 79.13           H  
ATOM   1513 HD23 LEU A  93       9.335 -18.304 -19.325  1.00 79.13           H  
ATOM   1514  N   ILE A  94       9.961 -13.048 -21.418  1.00 86.89           N  
ATOM   1515  H   ILE A  94       9.696 -13.318 -22.355  1.00 86.89           H  
ATOM   1516  CA  ILE A  94       9.946 -11.619 -21.083  1.00 86.89           C  
ATOM   1517  HA  ILE A  94      10.423 -11.477 -20.113  1.00 86.89           H  
ATOM   1518  C   ILE A  94       8.495 -11.149 -20.976  1.00 86.89           C  
ATOM   1519  CB  ILE A  94      10.739 -10.776 -22.106  1.00 86.89           C  
ATOM   1520  HB  ILE A  94      10.245 -10.854 -23.074  1.00 86.89           H  
ATOM   1521  O   ILE A  94       7.840 -10.873 -21.981  1.00 86.89           O  
ATOM   1522  CG1 ILE A  94      12.191 -11.279 -22.266  1.00 86.89           C  
ATOM   1523 HG12 ILE A  94      12.177 -12.337 -22.527  1.00 86.89           H  
ATOM   1524 HG13 ILE A  94      12.728 -11.171 -21.323  1.00 86.89           H  
ATOM   1525  CG2 ILE A  94      10.736  -9.296 -21.668  1.00 86.89           C  
ATOM   1526 HG21 ILE A  94      11.263  -9.188 -20.720  1.00 86.89           H  
ATOM   1527 HG22 ILE A  94       9.717  -8.926 -21.559  1.00 86.89           H  
ATOM   1528 HG23 ILE A  94      11.223  -8.689 -22.431  1.00 86.89           H  
ATOM   1529  CD1 ILE A  94      12.964 -10.556 -23.377  1.00 86.89           C  
ATOM   1530 HD11 ILE A  94      13.195  -9.533 -23.080  1.00 86.89           H  
ATOM   1531 HD12 ILE A  94      13.901 -11.079 -23.568  1.00 86.89           H  
ATOM   1532 HD13 ILE A  94      12.376 -10.549 -24.295  1.00 86.89           H  
ATOM   1533  N   ILE A  95       8.002 -10.995 -19.748  1.00 90.32           N  
ATOM   1534  H   ILE A  95       8.600 -11.218 -18.966  1.00 90.32           H  
ATOM   1535  CA  ILE A  95       6.629 -10.530 -19.500  1.00 90.32           C  
ATOM   1536  HA  ILE A  95       6.061 -10.592 -20.428  1.00 90.32           H  
ATOM   1537  C   ILE A  95       6.669  -9.064 -19.076  1.00 90.32           C  
ATOM   1538  CB  ILE A  95       5.891 -11.431 -18.487  1.00 90.32           C  
ATOM   1539  HB  ILE A  95       6.371 -11.333 -17.513  1.00 90.32           H  
ATOM   1540  O   ILE A  95       7.254  -8.729 -18.043  1.00 90.32           O  
ATOM   1541  CG1 ILE A  95       5.970 -12.914 -18.925  1.00 90.32           C  
ATOM   1542 HG12 ILE A  95       7.015 -13.224 -18.959  1.00 90.32           H  
ATOM   1543 HG13 ILE A  95       5.555 -13.021 -19.927  1.00 90.32           H  
ATOM   1544  CG2 ILE A  95       4.430 -10.963 -18.337  1.00 90.32           C  
ATOM   1545 HG21 ILE A  95       4.380  -9.918 -18.032  1.00 90.32           H  
ATOM   1546 HG22 ILE A  95       3.922 -11.545 -17.568  1.00 90.32           H  
ATOM   1547 HG23 ILE A  95       3.895 -11.089 -19.279  1.00 90.32           H  
ATOM   1548  CD1 ILE A  95       5.253 -13.892 -17.989  1.00 90.32           C  
ATOM   1549 HD11 ILE A  95       5.540 -13.705 -16.954  1.00 90.32           H  
ATOM   1550 HD12 ILE A  95       4.173 -13.784 -18.089  1.00 90.32           H  
ATOM   1551 HD13 ILE A  95       5.523 -14.913 -18.258  1.00 90.32           H  
ATOM   1552  N   LYS A  96       6.042  -8.178 -19.861  1.00 92.20           N  
ATOM   1553  H   LYS A  96       5.548  -8.536 -20.666  1.00 92.20           H  
ATOM   1554  CA  LYS A  96       5.863  -6.768 -19.487  1.00 92.20           C  
ATOM   1555  HA  LYS A  96       6.783  -6.408 -19.025  1.00 92.20           H  
ATOM   1556  C   LYS A  96       4.766  -6.640 -18.438  1.00 92.20           C  
ATOM   1557  CB  LYS A  96       5.543  -5.887 -20.704  1.00 92.20           C  
ATOM   1558  HB2 LYS A  96       4.686  -6.305 -21.232  1.00 92.20           H  
ATOM   1559  HB3 LYS A  96       5.263  -4.898 -20.340  1.00 92.20           H  
ATOM   1560  O   LYS A  96       3.659  -7.129 -18.631  1.00 92.20           O  
ATOM   1561  CG  LYS A  96       6.720  -5.724 -21.678  1.00 92.20           C  
ATOM   1562  HG2 LYS A  96       6.978  -6.691 -22.109  1.00 92.20           H  
ATOM   1563  HG3 LYS A  96       7.583  -5.325 -21.145  1.00 92.20           H  
ATOM   1564  CD  LYS A  96       6.324  -4.748 -22.796  1.00 92.20           C  
ATOM   1565  HD2 LYS A  96       6.078  -3.784 -22.352  1.00 92.20           H  
ATOM   1566  HD3 LYS A  96       5.442  -5.136 -23.306  1.00 92.20           H  
ATOM   1567  CE  LYS A  96       7.455  -4.559 -23.812  1.00 92.20           C  
ATOM   1568  HE2 LYS A  96       7.715  -5.530 -24.233  1.00 92.20           H  
ATOM   1569  HE3 LYS A  96       8.327  -4.161 -23.292  1.00 92.20           H  
ATOM   1570  NZ  LYS A  96       7.055  -3.617 -24.887  1.00 92.20           N  
ATOM   1571  HZ1 LYS A  96       6.897  -2.695 -24.508  1.00 92.20           H  
ATOM   1572  HZ2 LYS A  96       7.789  -3.528 -25.575  1.00 92.20           H  
ATOM   1573  HZ3 LYS A  96       6.213  -3.926 -25.352  1.00 92.20           H  
ATOM   1574  N   LEU A  97       5.075  -5.940 -17.354  1.00 93.61           N  
ATOM   1575  H   LEU A  97       6.014  -5.579 -17.268  1.00 93.61           H  
ATOM   1576  CA  LEU A  97       4.197  -5.748 -16.207  1.00 93.61           C  
ATOM   1577  HA  LEU A  97       3.229  -6.216 -16.383  1.00 93.61           H  
ATOM   1578  C   LEU A  97       3.988  -4.245 -15.990  1.00 93.61           C  
ATOM   1579  CB  LEU A  97       4.818  -6.436 -14.983  1.00 93.61           C  
ATOM   1580  HB2 LEU A  97       4.206  -6.210 -14.109  1.00 93.61           H  
ATOM   1581  HB3 LEU A  97       5.812  -6.022 -14.813  1.00 93.61           H  
ATOM   1582  O   LEU A  97       4.865  -3.571 -15.428  1.00 93.61           O  
ATOM   1583  CG  LEU A  97       4.928  -7.964 -15.129  1.00 93.61           C  
ATOM   1584  HG  LEU A  97       5.377  -8.226 -16.087  1.00 93.61           H  
ATOM   1585  CD1 LEU A  97       5.847  -8.495 -14.038  1.00 93.61           C  
ATOM   1586 HD11 LEU A  97       5.501  -8.165 -13.059  1.00 93.61           H  
ATOM   1587 HD12 LEU A  97       6.855  -8.123 -14.222  1.00 93.61           H  
ATOM   1588 HD13 LEU A  97       5.866  -9.585 -14.073  1.00 93.61           H  
ATOM   1589  CD2 LEU A  97       3.567  -8.648 -15.024  1.00 93.61           C  
ATOM   1590 HD21 LEU A  97       3.060  -8.357 -14.104  1.00 93.61           H  
ATOM   1591 HD22 LEU A  97       3.697  -9.730 -15.040  1.00 93.61           H  
ATOM   1592 HD23 LEU A  97       2.943  -8.373 -15.875  1.00 93.61           H  
ATOM   1593  N   PRO A  98       2.847  -3.696 -16.446  1.00 90.89           N  
ATOM   1594  CA  PRO A  98       2.450  -2.331 -16.135  1.00 90.89           C  
ATOM   1595  HA  PRO A  98       3.135  -1.647 -16.637  1.00 90.89           H  
ATOM   1596  C   PRO A  98       2.467  -2.063 -14.628  1.00 90.89           C  
ATOM   1597  CB  PRO A  98       1.042  -2.160 -16.715  1.00 90.89           C  
ATOM   1598  HB2 PRO A  98       0.293  -2.415 -15.965  1.00 90.89           H  
ATOM   1599  HB3 PRO A  98       0.876  -1.149 -17.087  1.00 90.89           H  
ATOM   1600  O   PRO A  98       2.345  -2.975 -13.800  1.00 90.89           O  
ATOM   1601  CG  PRO A  98       0.991  -3.192 -17.839  1.00 90.89           C  
ATOM   1602  HG2 PRO A  98       1.462  -2.787 -18.734  1.00 90.89           H  
ATOM   1603  HG3 PRO A  98      -0.030  -3.512 -18.050  1.00 90.89           H  
ATOM   1604  CD  PRO A  98       1.837  -4.333 -17.284  1.00 90.89           C  
ATOM   1605  HD2 PRO A  98       2.288  -4.893 -18.103  1.00 90.89           H  
ATOM   1606  HD3 PRO A  98       1.214  -4.991 -16.678  1.00 90.89           H  
ATOM   1607  N   LYS A  99       2.598  -0.788 -14.260  1.00 89.72           N  
ATOM   1608  H   LYS A  99       2.628  -0.078 -14.977  1.00 89.72           H  
ATOM   1609  CA  LYS A  99       2.521  -0.382 -12.857  1.00 89.72           C  
ATOM   1610  HA  LYS A  99       3.319  -0.891 -12.317  1.00 89.72           H  
ATOM   1611  C   LYS A  99       1.183  -0.829 -12.262  1.00 89.72           C  
ATOM   1612  CB  LYS A  99       2.715   1.132 -12.753  1.00 89.72           C  
ATOM   1613  HB2 LYS A  99       1.811   1.643 -13.087  1.00 89.72           H  
ATOM   1614  HB3 LYS A  99       3.543   1.430 -13.396  1.00 89.72           H  
ATOM   1615  O   LYS A  99       0.144  -0.648 -12.884  1.00 89.72           O  
ATOM   1616  CG  LYS A  99       3.047   1.537 -11.315  1.00 89.72           C  
ATOM   1617  HG2 LYS A  99       2.239   1.246 -10.644  1.00 89.72           H  
ATOM   1618  HG3 LYS A  99       3.961   1.027 -11.010  1.00 89.72           H  
ATOM   1619  CD  LYS A  99       3.256   3.048 -11.233  1.00 89.72           C  
ATOM   1620  HD2 LYS A  99       4.013   3.352 -11.956  1.00 89.72           H  
ATOM   1621  HD3 LYS A  99       2.314   3.546 -11.461  1.00 89.72           H  
ATOM   1622  CE  LYS A  99       3.718   3.411  -9.824  1.00 89.72           C  
ATOM   1623  HE2 LYS A  99       4.687   2.944  -9.646  1.00 89.72           H  
ATOM   1624  HE3 LYS A  99       3.010   2.992  -9.109  1.00 89.72           H  
ATOM   1625  NZ  LYS A  99       3.798   4.881  -9.665  1.00 89.72           N  
ATOM   1626  HZ1 LYS A  99       4.144   5.119  -8.746  1.00 89.72           H  
ATOM   1627  HZ2 LYS A  99       4.405   5.276 -10.370  1.00 89.72           H  
ATOM   1628  HZ3 LYS A  99       2.874   5.276  -9.768  1.00 89.72           H  
ATOM   1629  N   TYR A 100       1.242  -1.383 -11.056  1.00 92.54           N  
ATOM   1630  H   TYR A 100       2.159  -1.534 -10.661  1.00 92.54           H  
ATOM   1631  CA  TYR A 100       0.112  -1.962 -10.331  1.00 92.54           C  
ATOM   1632  HA  TYR A 100       0.519  -2.293  -9.375  1.00 92.54           H  
ATOM   1633  C   TYR A 100      -0.475  -3.239 -10.950  1.00 92.54           C  
ATOM   1634  CB  TYR A 100      -0.944  -0.892 -10.003  1.00 92.54           C  
ATOM   1635  HB2 TYR A 100      -1.523  -0.675 -10.901  1.00 92.54           H  
ATOM   1636  HB3 TYR A 100      -1.641  -1.297  -9.270  1.00 92.54           H  
ATOM   1637  O   TYR A 100      -1.607  -3.587 -10.642  1.00 92.54           O  
ATOM   1638  CG  TYR A 100      -0.381   0.397  -9.440  1.00 92.54           C  
ATOM   1639  CD1 TYR A 100       0.295   0.382  -8.206  1.00 92.54           C  
ATOM   1640  HD1 TYR A 100       0.400  -0.544  -7.661  1.00 92.54           H  
ATOM   1641  CD2 TYR A 100      -0.546   1.607 -10.141  1.00 92.54           C  
ATOM   1642  HD2 TYR A 100      -1.077   1.609 -11.081  1.00 92.54           H  
ATOM   1643  CE1 TYR A 100       0.790   1.579  -7.660  1.00 92.54           C  
ATOM   1644  HE1 TYR A 100       1.281   1.562  -6.698  1.00 92.54           H  
ATOM   1645  CE2 TYR A 100      -0.044   2.808  -9.603  1.00 92.54           C  
ATOM   1646  HE2 TYR A 100      -0.203   3.741 -10.122  1.00 92.54           H  
ATOM   1647  OH  TYR A 100       1.100   3.946  -7.823  1.00 92.54           O  
ATOM   1648  HH  TYR A 100       1.204   3.836  -6.875  1.00 92.54           H  
ATOM   1649  CZ  TYR A 100       0.612   2.793  -8.355  1.00 92.54           C  
ATOM   1650  N   SER A 101       0.303  -3.985 -11.748  1.00 94.07           N  
ATOM   1651  H   SER A 101       1.197  -3.621 -12.046  1.00 94.07           H  
ATOM   1652  CA  SER A 101      -0.060  -5.366 -12.116  1.00 94.07           C  
ATOM   1653  HA  SER A 101      -0.938  -5.343 -12.762  1.00 94.07           H  
ATOM   1654  C   SER A 101      -0.391  -6.182 -10.860  1.00 94.07           C  
ATOM   1655  CB  SER A 101       1.077  -6.069 -12.862  1.00 94.07           C  
ATOM   1656  HB2 SER A 101       0.793  -7.104 -13.050  1.00 94.07           H  
ATOM   1657  HB3 SER A 101       1.977  -6.063 -12.248  1.00 94.07           H  
ATOM   1658  O   SER A 101       0.363  -6.129  -9.880  1.00 94.07           O  
ATOM   1659  OG  SER A 101       1.344  -5.438 -14.097  1.00 94.07           O  
ATOM   1660  HG  SER A 101       1.618  -4.532 -13.936  1.00 94.07           H  
ATOM   1661  N   LEU A 102      -1.514  -6.901 -10.884  1.00 95.44           N  
ATOM   1662  H   LEU A 102      -2.064  -6.920 -11.731  1.00 95.44           H  
ATOM   1663  CA  LEU A 102      -2.053  -7.620  -9.734  1.00 95.44           C  
ATOM   1664  HA  LEU A 102      -1.710  -7.125  -8.826  1.00 95.44           H  
ATOM   1665  C   LEU A 102      -1.564  -9.069  -9.712  1.00 95.44           C  
ATOM   1666  CB  LEU A 102      -3.589  -7.547  -9.777  1.00 95.44           C  
ATOM   1667  HB2 LEU A 102      -3.929  -8.063 -10.674  1.00 95.44           H  
ATOM   1668  HB3 LEU A 102      -3.896  -6.504  -9.862  1.00 95.44           H  
ATOM   1669  O   LEU A 102      -1.697  -9.794 -10.691  1.00 95.44           O  
ATOM   1670  CG  LEU A 102      -4.278  -8.173  -8.550  1.00 95.44           C  
ATOM   1671  HG  LEU A 102      -3.932  -9.196  -8.399  1.00 95.44           H  
ATOM   1672  CD1 LEU A 102      -4.022  -7.357  -7.281  1.00 95.44           C  
ATOM   1673 HD11 LEU A 102      -4.720  -7.663  -6.502  1.00 95.44           H  
ATOM   1674 HD12 LEU A 102      -2.995  -7.495  -6.943  1.00 95.44           H  
ATOM   1675 HD13 LEU A 102      -4.215  -6.304  -7.488  1.00 95.44           H  
ATOM   1676  CD2 LEU A 102      -5.784  -8.211  -8.767  1.00 95.44           C  
ATOM   1677 HD21 LEU A 102      -6.009  -8.721  -9.704  1.00 95.44           H  
ATOM   1678 HD22 LEU A 102      -6.276  -8.748  -7.957  1.00 95.44           H  
ATOM   1679 HD23 LEU A 102      -6.169  -7.192  -8.813  1.00 95.44           H  
ATOM   1680  N   PHE A 103      -1.056  -9.502  -8.565  1.00 96.35           N  
ATOM   1681  H   PHE A 103      -0.939  -8.839  -7.813  1.00 96.35           H  
ATOM   1682  CA  PHE A 103      -0.632 -10.876  -8.319  1.00 96.35           C  
ATOM   1683  HA  PHE A 103      -0.788 -11.480  -9.212  1.00 96.35           H  
ATOM   1684  C   PHE A 103      -1.446 -11.476  -7.181  1.00 96.35           C  
ATOM   1685  CB  PHE A 103       0.860 -10.890  -7.986  1.00 96.35           C  
ATOM   1686  HB2 PHE A 103       1.133 -11.892  -7.653  1.00 96.35           H  
ATOM   1687  HB3 PHE A 103       1.047 -10.206  -7.158  1.00 96.35           H  
ATOM   1688  O   PHE A 103      -1.605 -10.823  -6.149  1.00 96.35           O  
ATOM   1689  CG  PHE A 103       1.740 -10.511  -9.155  1.00 96.35           C  
ATOM   1690  CD1 PHE A 103       2.274 -11.518  -9.980  1.00 96.35           C  
ATOM   1691  HD1 PHE A 103       2.054 -12.557  -9.786  1.00 96.35           H  
ATOM   1692  CD2 PHE A 103       2.013  -9.157  -9.432  1.00 96.35           C  
ATOM   1693  HD2 PHE A 103       1.577  -8.382  -8.819  1.00 96.35           H  
ATOM   1694  CE1 PHE A 103       3.096 -11.175 -11.064  1.00 96.35           C  
ATOM   1695  HE1 PHE A 103       3.502 -11.954 -11.692  1.00 96.35           H  
ATOM   1696  CE2 PHE A 103       2.814  -8.815 -10.535  1.00 96.35           C  
ATOM   1697  HE2 PHE A 103       2.983  -7.778 -10.783  1.00 96.35           H  
ATOM   1698  CZ  PHE A 103       3.364  -9.825 -11.341  1.00 96.35           C  
ATOM   1699  HZ  PHE A 103       3.970  -9.571 -12.198  1.00 96.35           H  
ATOM   1700  N   GLU A 104      -1.917 -12.709  -7.345  1.00 96.59           N  
ATOM   1701  H   GLU A 104      -1.742 -13.176  -8.223  1.00 96.59           H  
ATOM   1702  CA  GLU A 104      -2.555 -13.501  -6.292  1.00 96.59           C  
ATOM   1703  HA  GLU A 104      -2.771 -12.858  -5.440  1.00 96.59           H  
ATOM   1704  C   GLU A 104      -1.601 -14.600  -5.813  1.00 96.59           C  
ATOM   1705  CB  GLU A 104      -3.898 -14.054  -6.787  1.00 96.59           C  
ATOM   1706  HB2 GLU A 104      -4.479 -13.224  -7.191  1.00 96.59           H  
ATOM   1707  HB3 GLU A 104      -3.726 -14.781  -7.581  1.00 96.59           H  
ATOM   1708  O   GLU A 104      -1.119 -15.420  -6.596  1.00 96.59           O  
ATOM   1709  CG  GLU A 104      -4.702 -14.704  -5.655  1.00 96.59           C  
ATOM   1710  HG2 GLU A 104      -4.720 -14.030  -4.799  1.00 96.59           H  
ATOM   1711  HG3 GLU A 104      -4.215 -15.629  -5.346  1.00 96.59           H  
ATOM   1712  CD  GLU A 104      -6.139 -14.985  -6.108  1.00 96.59           C  
ATOM   1713  OE1 GLU A 104      -6.393 -16.090  -6.620  1.00 96.59           O  
ATOM   1714  OE2 GLU A 104      -6.985 -14.059  -5.951  1.00 96.59           O  
ATOM   1715  N   LEU A 105      -1.287 -14.568  -4.520  1.00 95.65           N  
ATOM   1716  H   LEU A 105      -1.767 -13.899  -3.935  1.00 95.65           H  
ATOM   1717  CA  LEU A 105      -0.449 -15.548  -3.839  1.00 95.65           C  
ATOM   1718  HA  LEU A 105       0.328 -15.897  -4.519  1.00 95.65           H  
ATOM   1719  C   LEU A 105      -1.296 -16.760  -3.432  1.00 95.65           C  
ATOM   1720  CB  LEU A 105       0.208 -14.905  -2.601  1.00 95.65           C  
ATOM   1721  HB2 LEU A 105      -0.565 -14.422  -2.005  1.00 95.65           H  
ATOM   1722  HB3 LEU A 105       0.623 -15.712  -1.997  1.00 95.65           H  
ATOM   1723  O   LEU A 105      -2.513 -16.659  -3.290  1.00 95.65           O  
ATOM   1724  CG  LEU A 105       1.350 -13.905  -2.869  1.00 95.65           C  
ATOM   1725  HG  LEU A 105       2.085 -14.365  -3.529  1.00 95.65           H  
ATOM   1726  CD1 LEU A 105       0.901 -12.574  -3.481  1.00 95.65           C  
ATOM   1727 HD11 LEU A 105       1.748 -11.889  -3.535  1.00 95.65           H  
ATOM   1728 HD12 LEU A 105       0.536 -12.735  -4.495  1.00 95.65           H  
ATOM   1729 HD13 LEU A 105       0.108 -12.138  -2.873  1.00 95.65           H  
ATOM   1730  CD2 LEU A 105       2.032 -13.581  -1.539  1.00 95.65           C  
ATOM   1731 HD21 LEU A 105       2.478 -14.485  -1.123  1.00 95.65           H  
ATOM   1732 HD22 LEU A 105       1.309 -13.176  -0.831  1.00 95.65           H  
ATOM   1733 HD23 LEU A 105       2.819 -12.843  -1.695  1.00 95.65           H  
ATOM   1734  N   GLU A 106      -0.637 -17.882  -3.142  1.00 92.67           N  
ATOM   1735  H   GLU A 106       0.357 -17.913  -3.317  1.00 92.67           H  
ATOM   1736  CA  GLU A 106      -1.282 -19.158  -2.781  1.00 92.67           C  
ATOM   1737  HA  GLU A 106      -1.831 -19.542  -3.641  1.00 92.67           H  
ATOM   1738  C   GLU A 106      -2.283 -19.053  -1.614  1.00 92.67           C  
ATOM   1739  CB  GLU A 106      -0.191 -20.171  -2.399  1.00 92.67           C  
ATOM   1740  HB2 GLU A 106      -0.672 -21.085  -2.049  1.00 92.67           H  
ATOM   1741  HB3 GLU A 106       0.394 -19.753  -1.581  1.00 92.67           H  
ATOM   1742  O   GLU A 106      -3.273 -19.774  -1.572  1.00 92.67           O  
ATOM   1743  CG  GLU A 106       0.743 -20.532  -3.568  1.00 92.67           C  
ATOM   1744  HG2 GLU A 106       0.146 -20.972  -4.366  1.00 92.67           H  
ATOM   1745  HG3 GLU A 106       1.200 -19.619  -3.952  1.00 92.67           H  
ATOM   1746  CD  GLU A 106       1.866 -21.506  -3.167  1.00 92.67           C  
ATOM   1747  OE1 GLU A 106       2.612 -21.926  -4.079  1.00 92.67           O  
ATOM   1748  OE2 GLU A 106       2.025 -21.766  -1.952  1.00 92.67           O  
ATOM   1749  N   ASN A 107      -2.071 -18.125  -0.675  1.00 90.40           N  
ATOM   1750  H   ASN A 107      -1.285 -17.504  -0.807  1.00 90.40           H  
ATOM   1751  CA  ASN A 107      -2.969 -17.890   0.463  1.00 90.40           C  
ATOM   1752  HA  ASN A 107      -3.398 -18.851   0.746  1.00 90.40           H  
ATOM   1753  C   ASN A 107      -4.172 -16.969   0.145  1.00 90.40           C  
ATOM   1754  CB  ASN A 107      -2.136 -17.382   1.655  1.00 90.40           C  
ATOM   1755  HB2 ASN A 107      -1.314 -18.073   1.842  1.00 90.40           H  
ATOM   1756  HB3 ASN A 107      -2.770 -17.371   2.541  1.00 90.40           H  
ATOM   1757  O   ASN A 107      -4.861 -16.514   1.062  1.00 90.40           O  
ATOM   1758  CG  ASN A 107      -1.567 -15.987   1.457  1.00 90.40           C  
ATOM   1759  ND2 ASN A 107      -1.033 -15.389   2.495  1.00 90.40           N  
ATOM   1760 HD21 ASN A 107      -1.053 -15.839   3.399  1.00 90.40           H  
ATOM   1761 HD22 ASN A 107      -0.659 -14.462   2.351  1.00 90.40           H  
ATOM   1762  OD1 ASN A 107      -1.581 -15.401   0.383  1.00 90.40           O  
ATOM   1763  N   GLY A 108      -4.389 -16.617  -1.126  1.00 91.53           N  
ATOM   1764  H   GLY A 108      -3.789 -17.013  -1.835  1.00 91.53           H  
ATOM   1765  CA  GLY A 108      -5.413 -15.668  -1.582  1.00 91.53           C  
ATOM   1766  HA2 GLY A 108      -6.370 -15.922  -1.127  1.00 91.53           H  
ATOM   1767  HA3 GLY A 108      -5.511 -15.769  -2.663  1.00 91.53           H  
ATOM   1768  C   GLY A 108      -5.099 -14.196  -1.277  1.00 91.53           C  
ATOM   1769  O   GLY A 108      -5.917 -13.307  -1.544  1.00 91.53           O  
ATOM   1770  N   SER A 109      -3.930 -13.897  -0.699  1.00 94.80           N  
ATOM   1771  H   SER A 109      -3.273 -14.647  -0.539  1.00 94.80           H  
ATOM   1772  CA  SER A 109      -3.471 -12.514  -0.585  1.00 94.80           C  
ATOM   1773  HA  SER A 109      -4.319 -11.916  -0.251  1.00 94.80           H  
ATOM   1774  C   SER A 109      -3.057 -11.989  -1.955  1.00 94.80           C  
ATOM   1775  CB  SER A 109      -2.377 -12.325   0.468  1.00 94.80           C  
ATOM   1776  HB2 SER A 109      -2.669 -12.839   1.384  1.00 94.80           H  
ATOM   1777  HB3 SER A 109      -2.288 -11.261   0.686  1.00 94.80           H  
ATOM   1778  O   SER A 109      -2.541 -12.715  -2.800  1.00 94.80           O  
ATOM   1779  OG  SER A 109      -1.121 -12.798   0.046  1.00 94.80           O  
ATOM   1780  HG  SER A 109      -1.194 -13.751  -0.050  1.00 94.80           H  
ATOM   1781  N   ARG A 110      -3.307 -10.707  -2.184  1.00 96.71           N  
ATOM   1782  H   ARG A 110      -3.724 -10.165  -1.440  1.00 96.71           H  
ATOM   1783  CA  ARG A 110      -3.066 -10.034  -3.449  1.00 96.71           C  
ATOM   1784  HA  ARG A 110      -2.605 -10.753  -4.125  1.00 96.71           H  
ATOM   1785  C   ARG A 110      -2.085  -8.889  -3.270  1.00 96.71           C  
ATOM   1786  CB  ARG A 110      -4.386  -9.584  -4.078  1.00 96.71           C  
ATOM   1787  HB2 ARG A 110      -4.149  -8.963  -4.942  1.00 96.71           H  
ATOM   1788  HB3 ARG A 110      -4.942  -8.986  -3.356  1.00 96.71           H  
ATOM   1789  O   ARG A 110      -2.096  -8.173  -2.256  1.00 96.71           O  
ATOM   1790  CG  ARG A 110      -5.257 -10.754  -4.553  1.00 96.71           C  
ATOM   1791  HG2 ARG A 110      -5.459 -11.432  -3.723  1.00 96.71           H  
ATOM   1792  HG3 ARG A 110      -4.732 -11.301  -5.336  1.00 96.71           H  
ATOM   1793  CD  ARG A 110      -6.586 -10.228  -5.102  1.00 96.71           C  
ATOM   1794  HD2 ARG A 110      -6.382  -9.558  -5.937  1.00 96.71           H  
ATOM   1795  HD3 ARG A 110      -7.098  -9.669  -4.318  1.00 96.71           H  
ATOM   1796  NE  ARG A 110      -7.436 -11.338  -5.554  1.00 96.71           N  
ATOM   1797  HE  ARG A 110      -7.038 -12.266  -5.576  1.00 96.71           H  
ATOM   1798  NH1 ARG A 110      -9.358 -10.184  -6.080  1.00 96.71           N  
ATOM   1799 HH11 ARG A 110      -8.885  -9.310  -5.898  1.00 96.71           H  
ATOM   1800 HH12 ARG A 110     -10.305 -10.204  -6.429  1.00 96.71           H  
ATOM   1801  NH2 ARG A 110      -9.230 -12.422  -6.320  1.00 96.71           N  
ATOM   1802 HH21 ARG A 110      -8.633 -13.236  -6.277  1.00 96.71           H  
ATOM   1803 HH22 ARG A 110     -10.155 -12.492  -6.719  1.00 96.71           H  
ATOM   1804  CZ  ARG A 110      -8.678 -11.297  -5.984  1.00 96.71           C  
ATOM   1805  N   ARG A 111      -1.234  -8.698  -4.274  1.00 96.92           N  
ATOM   1806  H   ARG A 111      -1.292  -9.342  -5.050  1.00 96.92           H  
ATOM   1807  CA  ARG A 111      -0.191  -7.670  -4.300  1.00 96.92           C  
ATOM   1808  HA  ARG A 111      -0.392  -6.939  -3.517  1.00 96.92           H  
ATOM   1809  C   ARG A 111      -0.203  -6.918  -5.619  1.00 96.92           C  
ATOM   1810  CB  ARG A 111       1.180  -8.316  -4.050  1.00 96.92           C  
ATOM   1811  HB2 ARG A 111       1.333  -9.101  -4.791  1.00 96.92           H  
ATOM   1812  HB3 ARG A 111       1.960  -7.567  -4.190  1.00 96.92           H  
ATOM   1813  O   ARG A 111      -0.240  -7.527  -6.680  1.00 96.92           O  
ATOM   1814  CG  ARG A 111       1.331  -8.934  -2.653  1.00 96.92           C  
ATOM   1815  HG2 ARG A 111       2.275  -9.478  -2.628  1.00 96.92           H  
ATOM   1816  HG3 ARG A 111       0.534  -9.654  -2.470  1.00 96.92           H  
ATOM   1817  CD  ARG A 111       1.328  -7.871  -1.548  1.00 96.92           C  
ATOM   1818  HD2 ARG A 111       2.136  -7.165  -1.741  1.00 96.92           H  
ATOM   1819  HD3 ARG A 111       0.385  -7.324  -1.568  1.00 96.92           H  
ATOM   1820  NE  ARG A 111       1.555  -8.493  -0.235  1.00 96.92           N  
ATOM   1821  HE  ARG A 111       2.427  -8.998  -0.170  1.00 96.92           H  
ATOM   1822  NH1 ARG A 111      -0.441  -7.935   0.767  1.00 96.92           N  
ATOM   1823 HH11 ARG A 111      -1.087  -8.192   1.500  1.00 96.92           H  
ATOM   1824 HH12 ARG A 111      -0.797  -7.688  -0.145  1.00 96.92           H  
ATOM   1825  NH2 ARG A 111       1.016  -9.194   1.863  1.00 96.92           N  
ATOM   1826 HH21 ARG A 111       1.805  -9.820   1.797  1.00 96.92           H  
ATOM   1827 HH22 ARG A 111       0.280  -9.354   2.537  1.00 96.92           H  
ATOM   1828  CZ  ARG A 111       0.724  -8.520   0.791  1.00 96.92           C  
ATOM   1829  N   LEU A 112      -0.133  -5.595  -5.538  1.00 96.60           N  
ATOM   1830  H   LEU A 112      -0.085  -5.184  -4.616  1.00 96.60           H  
ATOM   1831  CA  LEU A 112       0.055  -4.721  -6.694  1.00 96.60           C  
ATOM   1832  HA  LEU A 112      -0.320  -5.206  -7.595  1.00 96.60           H  
ATOM   1833  C   LEU A 112       1.551  -4.453  -6.869  1.00 96.60           C  
ATOM   1834  CB  LEU A 112      -0.716  -3.407  -6.486  1.00 96.60           C  
ATOM   1835  HB2 LEU A 112      -0.350  -2.953  -5.565  1.00 96.60           H  
ATOM   1836  HB3 LEU A 112      -0.495  -2.729  -7.310  1.00 96.60           H  
ATOM   1837  O   LEU A 112       2.216  -4.020  -5.924  1.00 96.60           O  
ATOM   1838  CG  LEU A 112      -2.240  -3.547  -6.363  1.00 96.60           C  
ATOM   1839  HG  LEU A 112      -2.481  -4.334  -5.649  1.00 96.60           H  
ATOM   1840  CD1 LEU A 112      -2.820  -2.234  -5.842  1.00 96.60           C  
ATOM   1841 HD11 LEU A 112      -3.898  -2.346  -5.728  1.00 96.60           H  
ATOM   1842 HD12 LEU A 112      -2.618  -1.424  -6.542  1.00 96.60           H  
ATOM   1843 HD13 LEU A 112      -2.394  -1.997  -4.867  1.00 96.60           H  
ATOM   1844  CD2 LEU A 112      -2.901  -3.864  -7.698  1.00 96.60           C  
ATOM   1845 HD21 LEU A 112      -2.487  -4.775  -8.130  1.00 96.60           H  
ATOM   1846 HD22 LEU A 112      -3.973  -3.997  -7.556  1.00 96.60           H  
ATOM   1847 HD23 LEU A 112      -2.757  -3.045  -8.403  1.00 96.60           H  
ATOM   1848  N   LEU A 113       2.084  -4.668  -8.068  1.00 96.08           N  
ATOM   1849  H   LEU A 113       1.508  -5.100  -8.776  1.00 96.08           H  
ATOM   1850  CA  LEU A 113       3.484  -4.384  -8.377  1.00 96.08           C  
ATOM   1851  HA  LEU A 113       4.085  -4.663  -7.512  1.00 96.08           H  
ATOM   1852  C   LEU A 113       3.694  -2.885  -8.635  1.00 96.08           C  
ATOM   1853  CB  LEU A 113       3.910  -5.266  -9.561  1.00 96.08           C  
ATOM   1854  HB2 LEU A 113       3.290  -5.021 -10.423  1.00 96.08           H  
ATOM   1855  HB3 LEU A 113       3.729  -6.306  -9.292  1.00 96.08           H  
ATOM   1856  O   LEU A 113       3.481  -2.397  -9.744  1.00 96.08           O  
ATOM   1857  CG  LEU A 113       5.390  -5.107  -9.947  1.00 96.08           C  
ATOM   1858  HG  LEU A 113       5.622  -4.058 -10.133  1.00 96.08           H  
ATOM   1859  CD1 LEU A 113       6.315  -5.630  -8.852  1.00 96.08           C  
ATOM   1860 HD11 LEU A 113       6.105  -6.679  -8.645  1.00 96.08           H  
ATOM   1861 HD12 LEU A 113       7.349  -5.516  -9.178  1.00 96.08           H  
ATOM   1862 HD13 LEU A 113       6.196  -5.042  -7.942  1.00 96.08           H  
ATOM   1863  CD2 LEU A 113       5.681  -5.889 -11.222  1.00 96.08           C  
ATOM   1864 HD21 LEU A 113       5.067  -5.500 -12.035  1.00 96.08           H  
ATOM   1865 HD22 LEU A 113       5.456  -6.944 -11.068  1.00 96.08           H  
ATOM   1866 HD23 LEU A 113       6.733  -5.780 -11.486  1.00 96.08           H  
ATOM   1867  N   ALA A 114       4.120  -2.134  -7.620  1.00 93.75           N  
ATOM   1868  H   ALA A 114       4.324  -2.581  -6.737  1.00 93.75           H  
ATOM   1869  CA  ALA A 114       4.373  -0.698  -7.760  1.00 93.75           C  
ATOM   1870  HA  ALA A 114       3.573  -0.256  -8.353  1.00 93.75           H  
ATOM   1871  C   ALA A 114       5.695  -0.403  -8.485  1.00 93.75           C  
ATOM   1872  CB  ALA A 114       4.340  -0.062  -6.370  1.00 93.75           C  
ATOM   1873  HB1 ALA A 114       5.107  -0.498  -5.731  1.00 93.75           H  
ATOM   1874  HB2 ALA A 114       4.510   1.012  -6.451  1.00 93.75           H  
ATOM   1875  HB3 ALA A 114       3.357  -0.238  -5.934  1.00 93.75           H  
ATOM   1876  O   ALA A 114       5.796   0.586  -9.214  1.00 93.75           O  
ATOM   1877  N   SER A 115       6.702  -1.255  -8.284  1.00 93.16           N  
ATOM   1878  H   SER A 115       6.548  -2.019  -7.641  1.00 93.16           H  
ATOM   1879  CA  SER A 115       7.965  -1.270  -9.025  1.00 93.16           C  
ATOM   1880  HA  SER A 115       7.763  -1.094 -10.082  1.00 93.16           H  
ATOM   1881  C   SER A 115       8.644  -2.631  -8.876  1.00 93.16           C  
ATOM   1882  CB  SER A 115       8.905  -0.173  -8.504  1.00 93.16           C  
ATOM   1883  HB2 SER A 115       8.376   0.778  -8.450  1.00 93.16           H  
ATOM   1884  HB3 SER A 115       9.733  -0.060  -9.204  1.00 93.16           H  
ATOM   1885  O   SER A 115       8.267  -3.417  -8.011  1.00 93.16           O  
ATOM   1886  OG  SER A 115       9.435  -0.502  -7.233  1.00 93.16           O  
ATOM   1887  HG  SER A 115       8.740  -0.409  -6.576  1.00 93.16           H  
ATOM   1888  N   ALA A 116       9.713  -2.878  -9.632  1.00 94.61           N  
ATOM   1889  H   ALA A 116       9.917  -2.258 -10.402  1.00 94.61           H  
ATOM   1890  CA  ALA A 116      10.532  -4.084  -9.509  1.00 94.61           C  
ATOM   1891  HA  ALA A 116       9.940  -4.940  -9.832  1.00 94.61           H  
ATOM   1892  C   ALA A 116      11.031  -4.395  -8.077  1.00 94.61           C  
ATOM   1893  CB  ALA A 116      11.713  -3.912 -10.465  1.00 94.61           C  
ATOM   1894  HB1 ALA A 116      12.398  -4.751 -10.343  1.00 94.61           H  
ATOM   1895  HB2 ALA A 116      11.349  -3.893 -11.492  1.00 94.61           H  
ATOM   1896  HB3 ALA A 116      12.252  -2.990 -10.245  1.00 94.61           H  
ATOM   1897  O   ALA A 116      11.345  -5.549  -7.783  1.00 94.61           O  
ATOM   1898  N   GLY A 117      11.083  -3.395  -7.187  1.00 94.19           N  
ATOM   1899  H   GLY A 117      10.756  -2.486  -7.481  1.00 94.19           H  
ATOM   1900  CA  GLY A 117      11.496  -3.542  -5.787  1.00 94.19           C  
ATOM   1901  HA2 GLY A 117      11.825  -4.564  -5.599  1.00 94.19           H  
ATOM   1902  HA3 GLY A 117      12.343  -2.881  -5.605  1.00 94.19           H  
ATOM   1903  C   GLY A 117      10.419  -3.211  -4.750  1.00 94.19           C  
ATOM   1904  O   GLY A 117      10.739  -3.146  -3.567  1.00 94.19           O  
ATOM   1905  N   GLU A 118       9.166  -2.963  -5.143  1.00 95.68           N  
ATOM   1906  H   GLU A 118       8.910  -3.096  -6.111  1.00 95.68           H  
ATOM   1907  CA  GLU A 118       8.115  -2.593  -4.188  1.00 95.68           C  
ATOM   1908  HA  GLU A 118       8.364  -3.028  -3.221  1.00 95.68           H  
ATOM   1909  C   GLU A 118       6.745  -3.145  -4.586  1.00 95.68           C  
ATOM   1910  CB  GLU A 118       8.077  -1.065  -4.000  1.00 95.68           C  
ATOM   1911  HB2 GLU A 118       9.083  -0.721  -3.759  1.00 95.68           H  
ATOM   1912  HB3 GLU A 118       7.763  -0.592  -4.930  1.00 95.68           H  
ATOM   1913  O   GLU A 118       6.253  -2.917  -5.695  1.00 95.68           O  
ATOM   1914  CG  GLU A 118       7.134  -0.636  -2.859  1.00 95.68           C  
ATOM   1915  HG2 GLU A 118       7.354  -1.244  -1.982  1.00 95.68           H  
ATOM   1916  HG3 GLU A 118       6.104  -0.830  -3.158  1.00 95.68           H  
ATOM   1917  CD  GLU A 118       7.274   0.851  -2.488  1.00 95.68           C  
ATOM   1918  OE1 GLU A 118       7.079   1.181  -1.291  1.00 95.68           O  
ATOM   1919  OE2 GLU A 118       7.552   1.669  -3.394  1.00 95.68           O  
ATOM   1920  N   LEU A 119       6.112  -3.822  -3.629  1.00 97.17           N  
ATOM   1921  H   LEU A 119       6.588  -3.947  -2.747  1.00 97.17           H  
ATOM   1922  CA  LEU A 119       4.729  -4.272  -3.694  1.00 97.17           C  
ATOM   1923  HA  LEU A 119       4.379  -4.199  -4.724  1.00 97.17           H  
ATOM   1924  C   LEU A 119       3.819  -3.381  -2.845  1.00 97.17           C  
ATOM   1925  CB  LEU A 119       4.619  -5.742  -3.252  1.00 97.17           C  
ATOM   1926  HB2 LEU A 119       3.575  -6.048  -3.317  1.00 97.17           H  
ATOM   1927  HB3 LEU A 119       4.921  -5.817  -2.207  1.00 97.17           H  
ATOM   1928  O   LEU A 119       4.247  -2.670  -1.932  1.00 97.17           O  
ATOM   1929  CG  LEU A 119       5.466  -6.731  -4.059  1.00 97.17           C  
ATOM   1930  HG  LEU A 119       6.516  -6.446  -3.986  1.00 97.17           H  
ATOM   1931  CD1 LEU A 119       5.326  -8.121  -3.463  1.00 97.17           C  
ATOM   1932 HD11 LEU A 119       4.280  -8.426  -3.448  1.00 97.17           H  
ATOM   1933 HD12 LEU A 119       5.701  -8.120  -2.439  1.00 97.17           H  
ATOM   1934 HD13 LEU A 119       5.901  -8.844  -4.042  1.00 97.17           H  
ATOM   1935  CD2 LEU A 119       5.044  -6.775  -5.527  1.00 97.17           C  
ATOM   1936 HD21 LEU A 119       5.624  -7.530  -6.057  1.00 97.17           H  
ATOM   1937 HD22 LEU A 119       5.243  -5.808  -5.989  1.00 97.17           H  
ATOM   1938 HD23 LEU A 119       3.984  -7.011  -5.612  1.00 97.17           H  
ATOM   1939  N   GLN A 120       2.529  -3.452  -3.140  1.00 96.86           N  
ATOM   1940  H   GLN A 120       2.264  -4.002  -3.944  1.00 96.86           H  
ATOM   1941  CA  GLN A 120       1.465  -2.766  -2.417  1.00 96.86           C  
ATOM   1942  HA  GLN A 120       1.835  -2.430  -1.449  1.00 96.86           H  
ATOM   1943  C   GLN A 120       0.302  -3.721  -2.137  1.00 96.86           C  
ATOM   1944  CB  GLN A 120       1.039  -1.539  -3.229  1.00 96.86           C  
ATOM   1945  HB2 GLN A 120       0.839  -1.826  -4.261  1.00 96.86           H  
ATOM   1946  HB3 GLN A 120       0.123  -1.129  -2.803  1.00 96.86           H  
ATOM   1947  O   GLN A 120       0.200  -4.786  -2.749  1.00 96.86           O  
ATOM   1948  CG  GLN A 120       2.132  -0.464  -3.233  1.00 96.86           C  
ATOM   1949  HG2 GLN A 120       3.009  -0.843  -3.757  1.00 96.86           H  
ATOM   1950  HG3 GLN A 120       2.432  -0.247  -2.208  1.00 96.86           H  
ATOM   1951  CD  GLN A 120       1.699   0.833  -3.899  1.00 96.86           C  
ATOM   1952  NE2 GLN A 120       2.602   1.777  -4.044  1.00 96.86           N  
ATOM   1953 HE21 GLN A 120       3.554   1.620  -3.747  1.00 96.86           H  
ATOM   1954 HE22 GLN A 120       2.275   2.660  -4.410  1.00 96.86           H  
ATOM   1955  OE1 GLN A 120       0.560   1.054  -4.271  1.00 96.86           O  
ATOM   1956  N   LYS A 121      -0.574  -3.359  -1.194  1.00 97.04           N  
ATOM   1957  H   LYS A 121      -0.522  -2.420  -0.826  1.00 97.04           H  
ATOM   1958  CA  LYS A 121      -1.741  -4.175  -0.829  1.00 97.04           C  
ATOM   1959  HA  LYS A 121      -1.419  -5.187  -0.581  1.00 97.04           H  
ATOM   1960  C   LYS A 121      -2.699  -4.257  -2.022  1.00 97.04           C  
ATOM   1961  CB  LYS A 121      -2.447  -3.550   0.387  1.00 97.04           C  
ATOM   1962  HB2 LYS A 121      -3.384  -4.079   0.559  1.00 97.04           H  
ATOM   1963  HB3 LYS A 121      -2.689  -2.511   0.163  1.00 97.04           H  
ATOM   1964  O   LYS A 121      -3.052  -3.216  -2.560  1.00 97.04           O  
ATOM   1965  CG  LYS A 121      -1.604  -3.620   1.674  1.00 97.04           C  
ATOM   1966  HG2 LYS A 121      -0.620  -3.182   1.509  1.00 97.04           H  
ATOM   1967  HG3 LYS A 121      -1.475  -4.668   1.944  1.00 97.04           H  
ATOM   1968  CD  LYS A 121      -2.295  -2.891   2.838  1.00 97.04           C  
ATOM   1969  HD2 LYS A 121      -1.882  -3.255   3.779  1.00 97.04           H  
ATOM   1970  HD3 LYS A 121      -3.361  -3.119   2.821  1.00 97.04           H  
ATOM   1971  CE  LYS A 121      -2.079  -1.372   2.765  1.00 97.04           C  
ATOM   1972  HE2 LYS A 121      -1.039  -1.151   3.003  1.00 97.04           H  
ATOM   1973  HE3 LYS A 121      -2.275  -1.036   1.747  1.00 97.04           H  
ATOM   1974  NZ  LYS A 121      -2.991  -0.654   3.689  1.00 97.04           N  
ATOM   1975  HZ1 LYS A 121      -3.032  -1.071   4.608  1.00 97.04           H  
ATOM   1976  HZ2 LYS A 121      -3.915  -0.700   3.283  1.00 97.04           H  
ATOM   1977  HZ3 LYS A 121      -2.782   0.331   3.763  1.00 97.04           H  
ATOM   1978  N   GLY A 122      -3.111  -5.462  -2.417  1.00 95.99           N  
ATOM   1979  H   GLY A 122      -2.715  -6.285  -1.987  1.00 95.99           H  
ATOM   1980  CA  GLY A 122      -4.055  -5.689  -3.522  1.00 95.99           C  
ATOM   1981  HA2 GLY A 122      -4.262  -4.754  -4.044  1.00 95.99           H  
ATOM   1982  HA3 GLY A 122      -3.603  -6.375  -4.238  1.00 95.99           H  
ATOM   1983  C   GLY A 122      -5.404  -6.277  -3.100  1.00 95.99           C  
ATOM   1984  O   GLY A 122      -6.200  -6.632  -3.960  1.00 95.99           O  
ATOM   1985  N   ASN A 123      -5.659  -6.435  -1.798  1.00 95.97           N  
ATOM   1986  H   ASN A 123      -4.984  -6.088  -1.131  1.00 95.97           H  
ATOM   1987  CA  ASN A 123      -6.960  -6.857  -1.276  1.00 95.97           C  
ATOM   1988  HA  ASN A 123      -7.562  -7.277  -2.082  1.00 95.97           H  
ATOM   1989  C   ASN A 123      -7.715  -5.656  -0.704  1.00 95.97           C  
ATOM   1990  CB  ASN A 123      -6.792  -7.923  -0.183  1.00 95.97           C  
ATOM   1991  HB2 ASN A 123      -6.231  -7.483   0.642  1.00 95.97           H  
ATOM   1992  HB3 ASN A 123      -7.774  -8.210   0.193  1.00 95.97           H  
ATOM   1993  O   ASN A 123      -7.103  -4.759  -0.124  1.00 95.97           O  
ATOM   1994  CG  ASN A 123      -6.060  -9.165  -0.632  1.00 95.97           C  
ATOM   1995  ND2 ASN A 123      -6.743 -10.157  -1.163  1.00 95.97           N  
ATOM   1996 HD21 ASN A 123      -6.262 -11.006  -1.422  1.00 95.97           H  
ATOM   1997 HD22 ASN A 123      -7.738 -10.074  -1.315  1.00 95.97           H  
ATOM   1998  OD1 ASN A 123      -4.857  -9.251  -0.473  1.00 95.97           O  
ATOM   1999  N   GLU A 124      -9.041  -5.712  -0.775  1.00 94.50           N  
ATOM   2000  H   GLU A 124      -9.485  -6.468  -1.277  1.00 94.50           H  
ATOM   2001  CA  GLU A 124      -9.943  -4.758  -0.133  1.00 94.50           C  
ATOM   2002  HA  GLU A 124      -9.372  -3.906   0.235  1.00 94.50           H  
ATOM   2003  C   GLU A 124     -10.644  -5.405   1.062  1.00 94.50           C  
ATOM   2004  CB  GLU A 124     -10.965  -4.223  -1.140  1.00 94.50           C  
ATOM   2005  HB2 GLU A 124     -11.525  -5.057  -1.562  1.00 94.50           H  
ATOM   2006  HB3 GLU A 124     -11.653  -3.559  -0.617  1.00 94.50           H  
ATOM   2007  O   GLU A 124     -10.990  -6.590   1.039  1.00 94.50           O  
ATOM   2008  CG  GLU A 124     -10.265  -3.439  -2.256  1.00 94.50           C  
ATOM   2009  HG2 GLU A 124      -9.637  -2.678  -1.792  1.00 94.50           H  
ATOM   2010  HG3 GLU A 124      -9.626  -4.115  -2.824  1.00 94.50           H  
ATOM   2011  CD  GLU A 124     -11.244  -2.762  -3.218  1.00 94.50           C  
ATOM   2012  OE1 GLU A 124     -10.805  -1.770  -3.840  1.00 94.50           O  
ATOM   2013  OE2 GLU A 124     -12.396  -3.236  -3.307  1.00 94.50           O  
ATOM   2014  N   LEU A 125     -10.839  -4.623   2.122  1.00 96.59           N  
ATOM   2015  H   LEU A 125     -10.588  -3.647   2.052  1.00 96.59           H  
ATOM   2016  CA  LEU A 125     -11.614  -5.042   3.282  1.00 96.59           C  
ATOM   2017  HA  LEU A 125     -11.412  -6.095   3.482  1.00 96.59           H  
ATOM   2018  C   LEU A 125     -13.105  -4.877   2.974  1.00 96.59           C  
ATOM   2019  CB  LEU A 125     -11.171  -4.220   4.506  1.00 96.59           C  
ATOM   2020  HB2 LEU A 125     -10.128  -4.450   4.725  1.00 96.59           H  
ATOM   2021  HB3 LEU A 125     -11.239  -3.163   4.248  1.00 96.59           H  
ATOM   2022  O   LEU A 125     -13.591  -3.754   2.861  1.00 96.59           O  
ATOM   2023  CG  LEU A 125     -12.022  -4.464   5.768  1.00 96.59           C  
ATOM   2024  HG  LEU A 125     -13.069  -4.250   5.558  1.00 96.59           H  
ATOM   2025  CD1 LEU A 125     -11.899  -5.893   6.290  1.00 96.59           C  
ATOM   2026 HD11 LEU A 125     -10.855  -6.119   6.508  1.00 96.59           H  
ATOM   2027 HD12 LEU A 125     -12.488  -6.003   7.201  1.00 96.59           H  
ATOM   2028 HD13 LEU A 125     -12.287  -6.598   5.556  1.00 96.59           H  
ATOM   2029  CD2 LEU A 125     -11.562  -3.522   6.879  1.00 96.59           C  
ATOM   2030 HD21 LEU A 125     -12.231  -3.614   7.735  1.00 96.59           H  
ATOM   2031 HD22 LEU A 125     -10.548  -3.783   7.186  1.00 96.59           H  
ATOM   2032 HD23 LEU A 125     -11.585  -2.494   6.519  1.00 96.59           H  
ATOM   2033  N   ALA A 126     -13.831  -5.988   2.904  1.00 95.44           N  
ATOM   2034  H   ALA A 126     -13.363  -6.881   2.963  1.00 95.44           H  
ATOM   2035  CA  ALA A 126     -15.286  -5.987   2.827  1.00 95.44           C  
ATOM   2036  HA  ALA A 126     -15.617  -5.061   2.357  1.00 95.44           H  
ATOM   2037  C   ALA A 126     -15.890  -6.058   4.236  1.00 95.44           C  
ATOM   2038  CB  ALA A 126     -15.743  -7.142   1.933  1.00 95.44           C  
ATOM   2039  HB1 ALA A 126     -15.438  -8.096   2.365  1.00 95.44           H  
ATOM   2040  HB2 ALA A 126     -16.829  -7.126   1.840  1.00 95.44           H  
ATOM   2041  HB3 ALA A 126     -15.304  -7.037   0.941  1.00 95.44           H  
ATOM   2042  O   ALA A 126     -15.500  -6.904   5.042  1.00 95.44           O  
ATOM   2043  N   LEU A 127     -16.853  -5.181   4.521  1.00 97.61           N  
ATOM   2044  H   LEU A 127     -17.157  -4.548   3.795  1.00 97.61           H  
ATOM   2045  CA  LEU A 127     -17.609  -5.172   5.771  1.00 97.61           C  
ATOM   2046  HA  LEU A 127     -17.286  -6.010   6.389  1.00 97.61           H  
ATOM   2047  C   LEU A 127     -19.107  -5.329   5.478  1.00 97.61           C  
ATOM   2048  CB  LEU A 127     -17.355  -3.867   6.548  1.00 97.61           C  
ATOM   2049  HB2 LEU A 127     -18.015  -3.853   7.416  1.00 97.61           H  
ATOM   2050  HB3 LEU A 127     -17.630  -3.028   5.909  1.00 97.61           H  
ATOM   2051  O   LEU A 127     -19.590  -4.760   4.498  1.00 97.61           O  
ATOM   2052  CG  LEU A 127     -15.912  -3.663   7.036  1.00 97.61           C  
ATOM   2053  HG  LEU A 127     -15.232  -3.663   6.184  1.00 97.61           H  
ATOM   2054  CD1 LEU A 127     -15.804  -2.311   7.737  1.00 97.61           C  
ATOM   2055 HD11 LEU A 127     -14.780  -2.171   8.085  1.00 97.61           H  
ATOM   2056 HD12 LEU A 127     -16.052  -1.514   7.035  1.00 97.61           H  
ATOM   2057 HD13 LEU A 127     -16.485  -2.273   8.588  1.00 97.61           H  
ATOM   2058  CD2 LEU A 127     -15.471  -4.736   8.034  1.00 97.61           C  
ATOM   2059 HD21 LEU A 127     -16.176  -4.799   8.863  1.00 97.61           H  
ATOM   2060 HD22 LEU A 127     -15.414  -5.704   7.538  1.00 97.61           H  
ATOM   2061 HD23 LEU A 127     -14.481  -4.498   8.422  1.00 97.61           H  
ATOM   2062  N   PRO A 128     -19.865  -6.032   6.339  1.00 98.17           N  
ATOM   2063  CA  PRO A 128     -21.323  -6.013   6.297  1.00 98.17           C  
ATOM   2064  HA  PRO A 128     -21.647  -6.561   5.412  1.00 98.17           H  
ATOM   2065  C   PRO A 128     -21.907  -4.592   6.260  1.00 98.17           C  
ATOM   2066  CB  PRO A 128     -21.766  -6.768   7.552  1.00 98.17           C  
ATOM   2067  HB2 PRO A 128     -22.719  -7.275   7.402  1.00 98.17           H  
ATOM   2068  HB3 PRO A 128     -21.828  -6.084   8.399  1.00 98.17           H  
ATOM   2069  O   PRO A 128     -21.405  -3.686   6.933  1.00 98.17           O  
ATOM   2070  CG  PRO A 128     -20.628  -7.760   7.789  1.00 98.17           C  
ATOM   2071  HG2 PRO A 128     -20.791  -8.651   7.183  1.00 98.17           H  
ATOM   2072  HG3 PRO A 128     -20.542  -8.031   8.841  1.00 98.17           H  
ATOM   2073  CD  PRO A 128     -19.382  -7.030   7.286  1.00 98.17           C  
ATOM   2074  HD2 PRO A 128     -18.837  -6.565   8.107  1.00 98.17           H  
ATOM   2075  HD3 PRO A 128     -18.725  -7.743   6.788  1.00 98.17           H  
ATOM   2076  N   SER A 129     -23.015  -4.415   5.533  1.00 98.07           N  
ATOM   2077  H   SER A 129     -23.398  -5.210   5.042  1.00 98.07           H  
ATOM   2078  CA  SER A 129     -23.660  -3.112   5.286  1.00 98.07           C  
ATOM   2079  HA  SER A 129     -23.004  -2.517   4.651  1.00 98.07           H  
ATOM   2080  C   SER A 129     -23.917  -2.304   6.561  1.00 98.07           C  
ATOM   2081  CB  SER A 129     -24.985  -3.318   4.542  1.00 98.07           C  
ATOM   2082  HB2 SER A 129     -24.784  -3.748   3.560  1.00 98.07           H  
ATOM   2083  HB3 SER A 129     -25.480  -2.356   4.409  1.00 98.07           H  
ATOM   2084  O   SER A 129     -23.618  -1.115   6.600  1.00 98.07           O  
ATOM   2085  OG  SER A 129     -25.823  -4.194   5.276  1.00 98.07           O  
ATOM   2086  HG  SER A 129     -26.656  -4.282   4.807  1.00 98.07           H  
ATOM   2087  N   LYS A 130     -24.365  -2.952   7.646  1.00 98.21           N  
ATOM   2088  H   LYS A 130     -24.669  -3.905   7.505  1.00 98.21           H  
ATOM   2089  CA  LYS A 130     -24.598  -2.301   8.948  1.00 98.21           C  
ATOM   2090  HA  LYS A 130     -25.348  -1.524   8.800  1.00 98.21           H  
ATOM   2091  C   LYS A 130     -23.360  -1.580   9.501  1.00 98.21           C  
ATOM   2092  CB  LYS A 130     -25.167  -3.320   9.955  1.00 98.21           C  
ATOM   2093  HB2 LYS A 130     -25.489  -2.776  10.843  1.00 98.21           H  
ATOM   2094  HB3 LYS A 130     -26.047  -3.792   9.518  1.00 98.21           H  
ATOM   2095  O   LYS A 130     -23.481  -0.502  10.080  1.00 98.21           O  
ATOM   2096  CG  LYS A 130     -24.169  -4.412  10.386  1.00 98.21           C  
ATOM   2097  HG2 LYS A 130     -23.312  -3.941  10.868  1.00 98.21           H  
ATOM   2098  HG3 LYS A 130     -23.824  -4.963   9.511  1.00 98.21           H  
ATOM   2099  CD  LYS A 130     -24.789  -5.392  11.390  1.00 98.21           C  
ATOM   2100  HD2 LYS A 130     -25.576  -5.973  10.910  1.00 98.21           H  
ATOM   2101  HD3 LYS A 130     -25.213  -4.828  12.221  1.00 98.21           H  
ATOM   2102  CE  LYS A 130     -23.684  -6.316  11.913  1.00 98.21           C  
ATOM   2103  HE2 LYS A 130     -23.337  -6.963  11.108  1.00 98.21           H  
ATOM   2104  HE3 LYS A 130     -22.851  -5.678  12.210  1.00 98.21           H  
ATOM   2105  NZ  LYS A 130     -24.105  -7.118  13.088  1.00 98.21           N  
ATOM   2106  HZ1 LYS A 130     -24.448  -6.513  13.820  1.00 98.21           H  
ATOM   2107  HZ2 LYS A 130     -24.828  -7.781  12.848  1.00 98.21           H  
ATOM   2108  HZ3 LYS A 130     -23.309  -7.614  13.463  1.00 98.21           H  
ATOM   2109  N   TYR A 131     -22.166  -2.142   9.298  1.00 98.44           N  
ATOM   2110  H   TYR A 131     -22.112  -2.968   8.720  1.00 98.44           H  
ATOM   2111  CA  TYR A 131     -20.918  -1.527   9.748  1.00 98.44           C  
ATOM   2112  HA  TYR A 131     -21.076  -1.089  10.734  1.00 98.44           H  
ATOM   2113  C   TYR A 131     -20.489  -0.397   8.815  1.00 98.44           C  
ATOM   2114  CB  TYR A 131     -19.812  -2.579   9.868  1.00 98.44           C  
ATOM   2115  HB2 TYR A 131     -18.899  -2.081  10.192  1.00 98.44           H  
ATOM   2116  HB3 TYR A 131     -19.622  -2.990   8.876  1.00 98.44           H  
ATOM   2117  O   TYR A 131     -19.974   0.610   9.289  1.00 98.44           O  
ATOM   2118  CG  TYR A 131     -20.097  -3.713  10.835  1.00 98.44           C  
ATOM   2119  CD1 TYR A 131     -20.496  -3.461  12.162  1.00 98.44           C  
ATOM   2120  HD1 TYR A 131     -20.621  -2.445  12.506  1.00 98.44           H  
ATOM   2121  CD2 TYR A 131     -19.935  -5.039  10.405  1.00 98.44           C  
ATOM   2122  HD2 TYR A 131     -19.628  -5.222   9.386  1.00 98.44           H  
ATOM   2123  CE1 TYR A 131     -20.709  -4.530  13.055  1.00 98.44           C  
ATOM   2124  HE1 TYR A 131     -20.993  -4.341  14.080  1.00 98.44           H  
ATOM   2125  CE2 TYR A 131     -20.177  -6.112  11.283  1.00 98.44           C  
ATOM   2126  HE2 TYR A 131     -20.061  -7.132  10.948  1.00 98.44           H  
ATOM   2127  OH  TYR A 131     -20.834  -6.898  13.455  1.00 98.44           O  
ATOM   2128  HH  TYR A 131     -20.773  -6.659  14.383  1.00 98.44           H  
ATOM   2129  CZ  TYR A 131     -20.547  -5.860  12.620  1.00 98.44           C  
ATOM   2130  N   VAL A 132     -20.750  -0.517   7.510  1.00 97.76           N  
ATOM   2131  H   VAL A 132     -21.189  -1.365   7.180  1.00 97.76           H  
ATOM   2132  CA  VAL A 132     -20.532   0.576   6.549  1.00 97.76           C  
ATOM   2133  HA  VAL A 132     -19.497   0.909   6.631  1.00 97.76           H  
ATOM   2134  C   VAL A 132     -21.416   1.779   6.898  1.00 97.76           C  
ATOM   2135  CB  VAL A 132     -20.761   0.104   5.100  1.00 97.76           C  
ATOM   2136  HB  VAL A 132     -21.788  -0.242   4.983  1.00 97.76           H  
ATOM   2137  O   VAL A 132     -20.906   2.894   6.997  1.00 97.76           O  
ATOM   2138  CG1 VAL A 132     -20.519   1.238   4.098  1.00 97.76           C  
ATOM   2139 HG11 VAL A 132     -20.637   0.863   3.082  1.00 97.76           H  
ATOM   2140 HG12 VAL A 132     -19.512   1.638   4.216  1.00 97.76           H  
ATOM   2141 HG13 VAL A 132     -21.245   2.038   4.245  1.00 97.76           H  
ATOM   2142  CG2 VAL A 132     -19.814  -1.052   4.744  1.00 97.76           C  
ATOM   2143 HG21 VAL A 132     -18.777  -0.744   4.874  1.00 97.76           H  
ATOM   2144 HG22 VAL A 132     -20.016  -1.920   5.372  1.00 97.76           H  
ATOM   2145 HG23 VAL A 132     -19.969  -1.351   3.708  1.00 97.76           H  
ATOM   2146  N   THR A 133     -22.703   1.562   7.193  1.00 97.59           N  
ATOM   2147  H   THR A 133     -23.093   0.648   7.016  1.00 97.59           H  
ATOM   2148  CA  THR A 133     -23.624   2.612   7.664  1.00 97.59           C  
ATOM   2149  HA  THR A 133     -23.671   3.401   6.913  1.00 97.59           H  
ATOM   2150  C   THR A 133     -23.136   3.242   8.968  1.00 97.59           C  
ATOM   2151  CB  THR A 133     -25.042   2.046   7.847  1.00 97.59           C  
ATOM   2152  HB  THR A 133     -25.028   1.256   8.597  1.00 97.59           H  
ATOM   2153  O   THR A 133     -23.056   4.465   9.077  1.00 97.59           O  
ATOM   2154  CG2 THR A 133     -26.067   3.101   8.254  1.00 97.59           C  
ATOM   2155 HG21 THR A 133     -26.030   3.952   7.574  1.00 97.59           H  
ATOM   2156 HG22 THR A 133     -27.069   2.672   8.244  1.00 97.59           H  
ATOM   2157 HG23 THR A 133     -25.866   3.446   9.268  1.00 97.59           H  
ATOM   2158  OG1 THR A 133     -25.483   1.505   6.627  1.00 97.59           O  
ATOM   2159  HG1 THR A 133     -26.370   1.835   6.468  1.00 97.59           H  
ATOM   2160  N   PHE A 134     -22.714   2.432   9.943  1.00 98.17           N  
ATOM   2161  H   PHE A 134     -22.826   1.434   9.831  1.00 98.17           H  
ATOM   2162  CA  PHE A 134     -22.108   2.935  11.178  1.00 98.17           C  
ATOM   2163  HA  PHE A 134     -22.821   3.579  11.693  1.00 98.17           H  
ATOM   2164  C   PHE A 134     -20.877   3.813  10.927  1.00 98.17           C  
ATOM   2165  CB  PHE A 134     -21.784   1.744  12.081  1.00 98.17           C  
ATOM   2166  HB2 PHE A 134     -21.187   1.020  11.527  1.00 98.17           H  
ATOM   2167  HB3 PHE A 134     -22.724   1.264  12.350  1.00 98.17           H  
ATOM   2168  O   PHE A 134     -20.776   4.900  11.494  1.00 98.17           O  
ATOM   2169  CG  PHE A 134     -21.031   2.117  13.339  1.00 98.17           C  
ATOM   2170  CD1 PHE A 134     -19.622   2.119  13.347  1.00 98.17           C  
ATOM   2171  HD1 PHE A 134     -19.077   1.840  12.458  1.00 98.17           H  
ATOM   2172  CD2 PHE A 134     -21.738   2.485  14.494  1.00 98.17           C  
ATOM   2173  HD2 PHE A 134     -22.818   2.490  14.488  1.00 98.17           H  
ATOM   2174  CE1 PHE A 134     -18.925   2.503  14.505  1.00 98.17           C  
ATOM   2175  HE1 PHE A 134     -17.845   2.518  14.501  1.00 98.17           H  
ATOM   2176  CE2 PHE A 134     -21.040   2.838  15.659  1.00 98.17           C  
ATOM   2177  HE2 PHE A 134     -21.587   3.086  16.557  1.00 98.17           H  
ATOM   2178  CZ  PHE A 134     -19.635   2.860  15.664  1.00 98.17           C  
ATOM   2179  HZ  PHE A 134     -19.111   3.150  16.562  1.00 98.17           H  
ATOM   2180  N   LEU A 135     -19.964   3.391  10.050  1.00 97.34           N  
ATOM   2181  H   LEU A 135     -20.108   2.494   9.608  1.00 97.34           H  
ATOM   2182  CA  LEU A 135     -18.764   4.154   9.696  1.00 97.34           C  
ATOM   2183  HA  LEU A 135     -18.248   4.441  10.612  1.00 97.34           H  
ATOM   2184  C   LEU A 135     -19.099   5.450   8.946  1.00 97.34           C  
ATOM   2185  CB  LEU A 135     -17.840   3.263   8.855  1.00 97.34           C  
ATOM   2186  HB2 LEU A 135     -18.420   2.849   8.030  1.00 97.34           H  
ATOM   2187  HB3 LEU A 135     -17.044   3.871   8.424  1.00 97.34           H  
ATOM   2188  O   LEU A 135     -18.442   6.476   9.154  1.00 97.34           O  
ATOM   2189  CG  LEU A 135     -17.203   2.116   9.657  1.00 97.34           C  
ATOM   2190  HG  LEU A 135     -17.949   1.626  10.283  1.00 97.34           H  
ATOM   2191  CD1 LEU A 135     -16.631   1.085   8.690  1.00 97.34           C  
ATOM   2192 HD11 LEU A 135     -16.254   0.235   9.260  1.00 97.34           H  
ATOM   2193 HD12 LEU A 135     -15.837   1.526   8.088  1.00 97.34           H  
ATOM   2194 HD13 LEU A 135     -17.422   0.723   8.033  1.00 97.34           H  
ATOM   2195  CD2 LEU A 135     -16.087   2.617  10.576  1.00 97.34           C  
ATOM   2196 HD21 LEU A 135     -15.323   3.114   9.978  1.00 97.34           H  
ATOM   2197 HD22 LEU A 135     -16.488   3.312  11.313  1.00 97.34           H  
ATOM   2198 HD23 LEU A 135     -15.638   1.774  11.101  1.00 97.34           H  
ATOM   2199  N   TYR A 136     -20.147   5.439   8.119  1.00 95.88           N  
ATOM   2200  H   TYR A 136     -20.618   4.563   7.944  1.00 95.88           H  
ATOM   2201  CA  TYR A 136     -20.670   6.647   7.492  1.00 95.88           C  
ATOM   2202  HA  TYR A 136     -19.872   7.108   6.910  1.00 95.88           H  
ATOM   2203  C   TYR A 136     -21.104   7.664   8.555  1.00 95.88           C  
ATOM   2204  CB  TYR A 136     -21.807   6.308   6.523  1.00 95.88           C  
ATOM   2205  HB2 TYR A 136     -22.575   5.727   7.034  1.00 95.88           H  
ATOM   2206  HB3 TYR A 136     -21.415   5.692   5.714  1.00 95.88           H  
ATOM   2207  O   TYR A 136     -20.579   8.777   8.566  1.00 95.88           O  
ATOM   2208  CG  TYR A 136     -22.453   7.545   5.940  1.00 95.88           C  
ATOM   2209  CD1 TYR A 136     -23.645   8.048   6.499  1.00 95.88           C  
ATOM   2210  HD1 TYR A 136     -24.125   7.529   7.316  1.00 95.88           H  
ATOM   2211  CD2 TYR A 136     -21.841   8.210   4.861  1.00 95.88           C  
ATOM   2212  HD2 TYR A 136     -20.938   7.811   4.423  1.00 95.88           H  
ATOM   2213  CE1 TYR A 136     -24.234   9.212   5.971  1.00 95.88           C  
ATOM   2214  HE1 TYR A 136     -25.164   9.577   6.382  1.00 95.88           H  
ATOM   2215  CE2 TYR A 136     -22.422   9.380   4.339  1.00 95.88           C  
ATOM   2216  HE2 TYR A 136     -21.977   9.894   3.500  1.00 95.88           H  
ATOM   2217  OH  TYR A 136     -24.186  10.994   4.355  1.00 95.88           O  
ATOM   2218  HH  TYR A 136     -25.070  11.152   4.693  1.00 95.88           H  
ATOM   2219  CZ  TYR A 136     -23.622   9.878   4.886  1.00 95.88           C  
ATOM   2220  N   HIS A 137     -21.954   7.283   9.514  1.00 95.60           N  
ATOM   2221  H   HIS A 137     -22.354   6.356   9.476  1.00 95.60           H  
ATOM   2222  CA  HIS A 137     -22.346   8.192  10.598  1.00 95.60           C  
ATOM   2223  HA  HIS A 137     -22.739   9.104  10.149  1.00 95.60           H  
ATOM   2224  C   HIS A 137     -21.139   8.610  11.456  1.00 95.60           C  
ATOM   2225  CB  HIS A 137     -23.471   7.572  11.439  1.00 95.60           C  
ATOM   2226  HB2 HIS A 137     -23.650   8.209  12.305  1.00 95.60           H  
ATOM   2227  HB3 HIS A 137     -23.166   6.588  11.795  1.00 95.60           H  
ATOM   2228  O   HIS A 137     -20.949   9.804  11.696  1.00 95.60           O  
ATOM   2229  CG  HIS A 137     -24.768   7.455  10.680  1.00 95.60           C  
ATOM   2230  CD2 HIS A 137     -25.329   6.314  10.178  1.00 95.60           C  
ATOM   2231  HD2 HIS A 137     -24.940   5.313  10.290  1.00 95.60           H  
ATOM   2232  ND1 HIS A 137     -25.627   8.485  10.371  1.00 95.60           N  
ATOM   2233  HD1 HIS A 137     -25.598   9.421  10.751  1.00 95.60           H  
ATOM   2234  CE1 HIS A 137     -26.662   7.981   9.680  1.00 95.60           C  
ATOM   2235  HE1 HIS A 137     -27.526   8.538   9.349  1.00 95.60           H  
ATOM   2236  NE2 HIS A 137     -26.507   6.662   9.517  1.00 95.60           N  
ATOM   2237  N   ALA A 138     -20.258   7.671  11.822  1.00 95.84           N  
ATOM   2238  H   ALA A 138     -20.478   6.711  11.599  1.00 95.84           H  
ATOM   2239  CA  ALA A 138     -19.061   7.921  12.632  1.00 95.84           C  
ATOM   2240  HA  ALA A 138     -19.372   8.306  13.604  1.00 95.84           H  
ATOM   2241  C   ALA A 138     -18.118   8.962  12.005  1.00 95.84           C  
ATOM   2242  CB  ALA A 138     -18.341   6.586  12.862  1.00 95.84           C  
ATOM   2243  HB1 ALA A 138     -17.495   6.726  13.535  1.00 95.84           H  
ATOM   2244  HB2 ALA A 138     -19.026   5.863  13.306  1.00 95.84           H  
ATOM   2245  HB3 ALA A 138     -17.973   6.195  11.914  1.00 95.84           H  
ATOM   2246  O   ALA A 138     -17.626   9.856  12.696  1.00 95.84           O  
ATOM   2247  N   SER A 139     -17.909   8.901  10.685  1.00 94.58           N  
ATOM   2248  H   SER A 139     -18.334   8.137  10.179  1.00 94.58           H  
ATOM   2249  CA  SER A 139     -17.083   9.868   9.943  1.00 94.58           C  
ATOM   2250  HA  SER A 139     -16.154  10.005  10.496  1.00 94.58           H  
ATOM   2251  C   SER A 139     -17.715  11.262   9.809  1.00 94.58           C  
ATOM   2252  CB  SER A 139     -16.714   9.316   8.563  1.00 94.58           C  
ATOM   2253  HB2 SER A 139     -16.173   8.377   8.678  1.00 94.58           H  
ATOM   2254  HB3 SER A 139     -16.061  10.027   8.057  1.00 94.58           H  
ATOM   2255  O   SER A 139     -17.031  12.213   9.416  1.00 94.58           O  
ATOM   2256  OG  SER A 139     -17.859   9.092   7.770  1.00 94.58           O  
ATOM   2257  HG  SER A 139     -18.277   8.287   8.084  1.00 94.58           H  
ATOM   2258  N   HIS A 140     -18.997  11.412  10.156  1.00 91.80           N  
ATOM   2259  H   HIS A 140     -19.511  10.591  10.442  1.00 91.80           H  
ATOM   2260  CA  HIS A 140     -19.747  12.665  10.049  1.00 91.80           C  
ATOM   2261  HA  HIS A 140     -19.114  13.410   9.566  1.00 91.80           H  
ATOM   2262  C   HIS A 140     -20.125  13.287  11.403  1.00 91.80           C  
ATOM   2263  CB  HIS A 140     -20.958  12.467   9.121  1.00 91.80           C  
ATOM   2264  HB2 HIS A 140     -21.584  13.359   9.159  1.00 91.80           H  
ATOM   2265  HB3 HIS A 140     -21.552  11.623   9.471  1.00 91.80           H  
ATOM   2266  O   HIS A 140     -20.542  14.439  11.406  1.00 91.80           O  
ATOM   2267  CG  HIS A 140     -20.559  12.232   7.683  1.00 91.80           C  
ATOM   2268  CD2 HIS A 140     -20.678  13.101   6.634  1.00 91.80           C  
ATOM   2269  HD2 HIS A 140     -21.133  14.080   6.675  1.00 91.80           H  
ATOM   2270  ND1 HIS A 140     -19.996  11.090   7.176  1.00 91.80           N  
ATOM   2271  HD1 HIS A 140     -19.908  10.211   7.666  1.00 91.80           H  
ATOM   2272  CE1 HIS A 140     -19.758  11.262   5.871  1.00 91.80           C  
ATOM   2273  HE1 HIS A 140     -19.368  10.501   5.211  1.00 91.80           H  
ATOM   2274  NE2 HIS A 140     -20.088  12.515   5.507  1.00 91.80           N  
ATOM   2275  N   ILE A 141     -19.889  12.629  12.548  1.00 87.63           N  
ATOM   2276  H   ILE A 141     -19.625  11.656  12.480  1.00 87.63           H  
ATOM   2277  CA  ILE A 141     -20.226  13.165  13.891  1.00 87.63           C  
ATOM   2278  HA  ILE A 141     -21.308  13.279  13.959  1.00 87.63           H  
ATOM   2279  C   ILE A 141     -19.608  14.551  14.171  1.00 87.63           C  
ATOM   2280  CB  ILE A 141     -19.768  12.176  14.994  1.00 87.63           C  
ATOM   2281  HB  ILE A 141     -18.703  11.988  14.861  1.00 87.63           H  
ATOM   2282  O   ILE A 141     -20.175  15.373  14.891  1.00 87.63           O  
ATOM   2283  CG1 ILE A 141     -20.500  10.825  14.907  1.00 87.63           C  
ATOM   2284 HG12 ILE A 141     -20.276  10.382  13.937  1.00 87.63           H  
ATOM   2285 HG13 ILE A 141     -21.578  10.965  14.986  1.00 87.63           H  
ATOM   2286  CG2 ILE A 141     -19.964  12.781  16.394  1.00 87.63           C  
ATOM   2287 HG21 ILE A 141     -20.991  13.133  16.487  1.00 87.63           H  
ATOM   2288 HG22 ILE A 141     -19.274  13.611  16.546  1.00 87.63           H  
ATOM   2289 HG23 ILE A 141     -19.760  12.055  17.181  1.00 87.63           H  
ATOM   2290  CD1 ILE A 141     -20.029   9.829  15.972  1.00 87.63           C  
ATOM   2291 HD11 ILE A 141     -20.217   8.815  15.619  1.00 87.63           H  
ATOM   2292 HD12 ILE A 141     -20.570   9.981  16.906  1.00 87.63           H  
ATOM   2293 HD13 ILE A 141     -18.957   9.926  16.140  1.00 87.63           H  
ATOM   2294  N   LYS A 142     -18.397  14.813  13.659  1.00 76.50           N  
ATOM   2295  H   LYS A 142     -17.979  14.098  13.081  1.00 76.50           H  
ATOM   2296  CA  LYS A 142     -17.712  16.109  13.833  1.00 76.50           C  
ATOM   2297  HA  LYS A 142     -18.028  16.570  14.769  1.00 76.50           H  
ATOM   2298  C   LYS A 142     -18.065  17.134  12.758  1.00 76.50           C  
ATOM   2299  CB  LYS A 142     -16.188  15.922  13.870  1.00 76.50           C  
ATOM   2300  HB2 LYS A 142     -15.872  15.363  12.989  1.00 76.50           H  
ATOM   2301  HB3 LYS A 142     -15.719  16.905  13.827  1.00 76.50           H  
ATOM   2302  O   LYS A 142     -17.696  18.297  12.902  1.00 76.50           O  
ATOM   2303  CG  LYS A 142     -15.681  15.219  15.136  1.00 76.50           C  
ATOM   2304  HG2 LYS A 142     -16.039  15.750  16.018  1.00 76.50           H  
ATOM   2305  HG3 LYS A 142     -16.045  14.192  15.160  1.00 76.50           H  
ATOM   2306  CD  LYS A 142     -14.146  15.226  15.122  1.00 76.50           C  
ATOM   2307  HD2 LYS A 142     -13.802  14.714  14.223  1.00 76.50           H  
ATOM   2308  HD3 LYS A 142     -13.793  16.257  15.095  1.00 76.50           H  
ATOM   2309  CE  LYS A 142     -13.562  14.524  16.351  1.00 76.50           C  
ATOM   2310  HE2 LYS A 142     -13.874  15.063  17.246  1.00 76.50           H  
ATOM   2311  HE3 LYS A 142     -13.965  13.513  16.405  1.00 76.50           H  
ATOM   2312  NZ  LYS A 142     -12.079  14.474  16.270  1.00 76.50           N  
ATOM   2313  HZ1 LYS A 142     -11.692  14.031  17.091  1.00 76.50           H  
ATOM   2314  HZ2 LYS A 142     -11.693  15.405  16.195  1.00 76.50           H  
ATOM   2315  HZ3 LYS A 142     -11.784  13.947  15.461  1.00 76.50           H  
ATOM   2316  N   LYS A 143     -18.692  16.722  11.654  1.00 71.72           N  
ATOM   2317  H   LYS A 143     -19.168  15.832  11.668  1.00 71.72           H  
ATOM   2318  CA  LYS A 143     -18.963  17.642  10.553  1.00 71.72           C  
ATOM   2319  HA  LYS A 143     -18.096  18.283  10.396  1.00 71.72           H  
ATOM   2320  C   LYS A 143     -20.121  18.536  10.972  1.00 71.72           C  
ATOM   2321  CB  LYS A 143     -19.251  16.891   9.243  1.00 71.72           C  
ATOM   2322  HB2 LYS A 143     -19.577  17.619   8.500  1.00 71.72           H  
ATOM   2323  HB3 LYS A 143     -20.065  16.183   9.398  1.00 71.72           H  
ATOM   2324  O   LYS A 143     -21.251  18.084  11.025  1.00 71.72           O  
ATOM   2325  CG  LYS A 143     -18.013  16.154   8.702  1.00 71.72           C  
ATOM   2326  HG2 LYS A 143     -17.754  15.343   9.383  1.00 71.72           H  
ATOM   2327  HG3 LYS A 143     -17.172  16.843   8.634  1.00 71.72           H  
ATOM   2328  CD  LYS A 143     -18.310  15.580   7.312  1.00 71.72           C  
ATOM   2329  HD2 LYS A 143     -18.431  16.395   6.599  1.00 71.72           H  
ATOM   2330  HD3 LYS A 143     -19.252  15.035   7.382  1.00 71.72           H  
ATOM   2331  CE  LYS A 143     -17.210  14.622   6.835  1.00 71.72           C  
ATOM   2332  HE2 LYS A 143     -17.062  13.867   7.606  1.00 71.72           H  
ATOM   2333  HE3 LYS A 143     -16.276  15.173   6.723  1.00 71.72           H  
ATOM   2334  NZ  LYS A 143     -17.579  13.950   5.561  1.00 71.72           N  
ATOM   2335  HZ1 LYS A 143     -18.443  13.437   5.670  1.00 71.72           H  
ATOM   2336  HZ2 LYS A 143     -16.883  13.268   5.293  1.00 71.72           H  
ATOM   2337  HZ3 LYS A 143     -17.719  14.603   4.803  1.00 71.72           H  
ATOM   2338  N   LEU A 144     -19.839  19.819  11.175  1.00 67.39           N  
ATOM   2339  H   LEU A 144     -18.866  20.085  11.227  1.00 67.39           H  
ATOM   2340  CA  LEU A 144     -20.840  20.874  11.388  1.00 67.39           C  
ATOM   2341  HA  LEU A 144     -21.558  20.532  12.134  1.00 67.39           H  
ATOM   2342  C   LEU A 144     -21.659  21.178  10.110  1.00 67.39           C  
ATOM   2343  CB  LEU A 144     -20.124  22.134  11.923  1.00 67.39           C  
ATOM   2344  HB2 LEU A 144     -20.860  22.928  12.050  1.00 67.39           H  
ATOM   2345  HB3 LEU A 144     -19.415  22.468  11.166  1.00 67.39           H  
ATOM   2346  O   LEU A 144     -22.163  22.280   9.938  1.00 67.39           O  
ATOM   2347  CG  LEU A 144     -19.381  21.961  13.260  1.00 67.39           C  
ATOM   2348  HG  LEU A 144     -18.700  21.112  13.197  1.00 67.39           H  
ATOM   2349  CD1 LEU A 144     -18.545  23.208  13.546  1.00 67.39           C  
ATOM   2350 HD11 LEU A 144     -18.011  23.088  14.489  1.00 67.39           H  
ATOM   2351 HD12 LEU A 144     -19.193  24.081  13.617  1.00 67.39           H  
ATOM   2352 HD13 LEU A 144     -17.819  23.365  12.748  1.00 67.39           H  
ATOM   2353  CD2 LEU A 144     -20.343  21.738  14.426  1.00 67.39           C  
ATOM   2354 HD21 LEU A 144     -20.904  20.814  14.284  1.00 67.39           H  
ATOM   2355 HD22 LEU A 144     -19.786  21.666  15.360  1.00 67.39           H  
ATOM   2356 HD23 LEU A 144     -21.043  22.571  14.498  1.00 67.39           H  
ATOM   2357  N   LYS A 145     -21.737  20.226   9.169  1.00 72.81           N  
ATOM   2358  H   LYS A 145     -21.520  19.291   9.482  1.00 72.81           H  
ATOM   2359  CA  LYS A 145     -22.509  20.340   7.930  1.00 72.81           C  
ATOM   2360  HA  LYS A 145     -22.766  21.384   7.753  1.00 72.81           H  
ATOM   2361  C   LYS A 145     -23.818  19.571   8.110  1.00 72.81           C  
ATOM   2362  CB  LYS A 145     -21.713  19.817   6.719  1.00 72.81           C  
ATOM   2363  HB2 LYS A 145     -21.336  18.816   6.933  1.00 72.81           H  
ATOM   2364  HB3 LYS A 145     -22.406  19.742   5.881  1.00 72.81           H  
ATOM   2365  O   LYS A 145     -23.783  18.349   8.257  1.00 72.81           O  
ATOM   2366  CG  LYS A 145     -20.549  20.731   6.302  1.00 72.81           C  
ATOM   2367  HG2 LYS A 145     -20.916  21.754   6.219  1.00 72.81           H  
ATOM   2368  HG3 LYS A 145     -19.766  20.697   7.059  1.00 72.81           H  
ATOM   2369  CD  LYS A 145     -19.977  20.297   4.940  1.00 72.81           C  
ATOM   2370  HD2 LYS A 145     -19.563  19.292   5.024  1.00 72.81           H  
ATOM   2371  HD3 LYS A 145     -20.788  20.288   4.212  1.00 72.81           H  
ATOM   2372  CE  LYS A 145     -18.891  21.276   4.470  1.00 72.81           C  
ATOM   2373  HE2 LYS A 145     -18.039  21.214   5.147  1.00 72.81           H  
ATOM   2374  HE3 LYS A 145     -19.294  22.286   4.543  1.00 72.81           H  
ATOM   2375  NZ  LYS A 145     -18.471  21.011   3.068  1.00 72.81           N  
ATOM   2376  HZ1 LYS A 145     -17.786  21.692   2.773  1.00 72.81           H  
ATOM   2377  HZ2 LYS A 145     -19.263  21.100   2.448  1.00 72.81           H  
ATOM   2378  HZ3 LYS A 145     -18.081  20.085   2.963  1.00 72.81           H  
ATOM   2379  N   GLY A 146     -24.935  20.289   8.061  1.00 74.59           N  
ATOM   2380  H   GLY A 146     -24.847  21.295   8.057  1.00 74.59           H  
ATOM   2381  CA  GLY A 146     -26.282  19.772   8.328  1.00 74.59           C  
ATOM   2382  HA2 GLY A 146     -26.913  19.917   7.451  1.00 74.59           H  
ATOM   2383  HA3 GLY A 146     -26.258  18.706   8.556  1.00 74.59           H  
ATOM   2384  C   GLY A 146     -26.927  20.492   9.510  1.00 74.59           C  
ATOM   2385  O   GLY A 146     -26.262  21.296  10.171  1.00 74.59           O  
ATOM   2386  N   SER A 147     -28.206  20.216   9.761  1.00 84.13           N  
ATOM   2387  H   SER A 147     -28.687  19.486   9.255  1.00 84.13           H  
ATOM   2388  CA  SER A 147     -28.902  20.816  10.898  1.00 84.13           C  
ATOM   2389  HA  SER A 147     -28.723  21.890  10.852  1.00 84.13           H  
ATOM   2390  C   SER A 147     -28.340  20.287  12.232  1.00 84.13           C  
ATOM   2391  CB  SER A 147     -30.417  20.614  10.775  1.00 84.13           C  
ATOM   2392  HB2 SER A 147     -30.717  20.652   9.728  1.00 84.13           H  
ATOM   2393  HB3 SER A 147     -30.923  21.424  11.301  1.00 84.13           H  
ATOM   2394  O   SER A 147     -27.707  19.220  12.265  1.00 84.13           O  
ATOM   2395  OG  SER A 147     -30.822  19.393  11.344  1.00 84.13           O  
ATOM   2396  HG  SER A 147     -31.471  19.638  12.008  1.00 84.13           H  
ATOM   2397  N   PRO A 148     -28.513  21.018  13.347  1.00 85.35           N  
ATOM   2398  CA  PRO A 148     -28.182  20.508  14.675  1.00 85.35           C  
ATOM   2399  HA  PRO A 148     -27.100  20.400  14.755  1.00 85.35           H  
ATOM   2400  C   PRO A 148     -28.839  19.150  14.958  1.00 85.35           C  
ATOM   2401  CB  PRO A 148     -28.660  21.588  15.652  1.00 85.35           C  
ATOM   2402  HB2 PRO A 148     -29.691  21.400  15.949  1.00 85.35           H  
ATOM   2403  HB3 PRO A 148     -28.018  21.651  16.530  1.00 85.35           H  
ATOM   2404  O   PRO A 148     -28.171  18.248  15.462  1.00 85.35           O  
ATOM   2405  CG  PRO A 148     -28.608  22.867  14.818  1.00 85.35           C  
ATOM   2406  HG2 PRO A 148     -29.292  23.626  15.199  1.00 85.35           H  
ATOM   2407  HG3 PRO A 148     -27.587  23.247  14.782  1.00 85.35           H  
ATOM   2408  CD  PRO A 148     -29.027  22.376  13.435  1.00 85.35           C  
ATOM   2409  HD2 PRO A 148     -30.114  22.360  13.366  1.00 85.35           H  
ATOM   2410  HD3 PRO A 148     -28.604  23.025  12.668  1.00 85.35           H  
ATOM   2411  N   GLU A 149     -30.098  18.974  14.547  1.00 87.12           N  
ATOM   2412  H   GLU A 149     -30.582  19.748  14.114  1.00 87.12           H  
ATOM   2413  CA  GLU A 149     -30.856  17.731  14.707  1.00 87.12           C  
ATOM   2414  HA  GLU A 149     -30.849  17.453  15.761  1.00 87.12           H  
ATOM   2415  C   GLU A 149     -30.218  16.573  13.927  1.00 87.12           C  
ATOM   2416  CB  GLU A 149     -32.326  17.902  14.268  1.00 87.12           C  
ATOM   2417  HB2 GLU A 149     -32.836  16.967  14.496  1.00 87.12           H  
ATOM   2418  HB3 GLU A 149     -32.381  18.033  13.187  1.00 87.12           H  
ATOM   2419  O   GLU A 149     -30.018  15.497  14.489  1.00 87.12           O  
ATOM   2420  CG  GLU A 149     -33.108  19.031  14.969  1.00 87.12           C  
ATOM   2421  HG2 GLU A 149     -32.924  18.966  16.042  1.00 87.12           H  
ATOM   2422  HG3 GLU A 149     -34.170  18.852  14.804  1.00 87.12           H  
ATOM   2423  CD  GLU A 149     -32.775  20.446  14.464  1.00 87.12           C  
ATOM   2424  OE1 GLU A 149     -33.116  21.414  15.173  1.00 87.12           O  
ATOM   2425  OE2 GLU A 149     -32.116  20.558  13.397  1.00 87.12           O  
ATOM   2426  N   ASP A 150     -29.811  16.791  12.671  1.00 87.39           N  
ATOM   2427  H   ASP A 150     -30.057  17.666  12.231  1.00 87.39           H  
ATOM   2428  CA  ASP A 150     -29.124  15.771  11.865  1.00 87.39           C  
ATOM   2429  HA  ASP A 150     -29.771  14.903  11.742  1.00 87.39           H  
ATOM   2430  C   ASP A 150     -27.804  15.320  12.505  1.00 87.39           C  
ATOM   2431  CB  ASP A 150     -28.748  16.334  10.486  1.00 87.39           C  
ATOM   2432  HB2 ASP A 150     -28.227  17.283  10.612  1.00 87.39           H  
ATOM   2433  HB3 ASP A 150     -28.042  15.646  10.021  1.00 87.39           H  
ATOM   2434  O   ASP A 150     -27.400  14.156  12.407  1.00 87.39           O  
ATOM   2435  CG  ASP A 150     -29.890  16.517   9.494  1.00 87.39           C  
ATOM   2436  OD1 ASP A 150     -30.945  15.879   9.671  1.00 87.39           O  
ATOM   2437  OD2 ASP A 150     -29.593  17.212   8.492  1.00 87.39           O  
ATOM   2438  N   ASN A 151     -27.068  16.255  13.109  1.00 87.53           N  
ATOM   2439  H   ASN A 151     -27.460  17.184  13.173  1.00 87.53           H  
ATOM   2440  CA  ASN A 151     -25.793  15.958  13.758  1.00 87.53           C  
ATOM   2441  HA  ASN A 151     -25.213  15.299  13.112  1.00 87.53           H  
ATOM   2442  C   ASN A 151     -25.992  15.188  15.065  1.00 87.53           C  
ATOM   2443  CB  ASN A 151     -25.006  17.260  13.943  1.00 87.53           C  
ATOM   2444  HB2 ASN A 151     -24.113  17.066  14.536  1.00 87.53           H  
ATOM   2445  HB3 ASN A 151     -25.627  17.978  14.479  1.00 87.53           H  
ATOM   2446  O   ASN A 151     -25.213  14.272  15.343  1.00 87.53           O  
ATOM   2447  CG  ASN A 151     -24.570  17.848  12.613  1.00 87.53           C  
ATOM   2448  ND2 ASN A 151     -24.476  19.155  12.539  1.00 87.53           N  
ATOM   2449 HD21 ASN A 151     -24.906  19.693  13.277  1.00 87.53           H  
ATOM   2450 HD22 ASN A 151     -24.433  19.540  11.606  1.00 87.53           H  
ATOM   2451  OD1 ASN A 151     -24.313  17.146  11.638  1.00 87.53           O  
ATOM   2452  N   GLU A 152     -27.049  15.508  15.810  1.00 90.03           N  
ATOM   2453  H   GLU A 152     -27.627  16.290  15.537  1.00 90.03           H  
ATOM   2454  CA  GLU A 152     -27.440  14.780  17.014  1.00 90.03           C  
ATOM   2455  HA  GLU A 152     -26.563  14.693  17.656  1.00 90.03           H  
ATOM   2456  C   GLU A 152     -27.899  13.357  16.677  1.00 90.03           C  
ATOM   2457  CB  GLU A 152     -28.521  15.576  17.765  1.00 90.03           C  
ATOM   2458  HB2 GLU A 152     -28.223  16.623  17.823  1.00 90.03           H  
ATOM   2459  HB3 GLU A 152     -29.459  15.529  17.212  1.00 90.03           H  
ATOM   2460  O   GLU A 152     -27.411  12.401  17.272  1.00 90.03           O  
ATOM   2461  CG  GLU A 152     -28.753  15.054  19.192  1.00 90.03           C  
ATOM   2462  HG2 GLU A 152     -29.132  14.034  19.131  1.00 90.03           H  
ATOM   2463  HG3 GLU A 152     -29.523  15.666  19.660  1.00 90.03           H  
ATOM   2464  CD  GLU A 152     -27.482  15.086  20.065  1.00 90.03           C  
ATOM   2465  OE1 GLU A 152     -27.391  14.258  20.995  1.00 90.03           O  
ATOM   2466  OE2 GLU A 152     -26.568  15.900  19.780  1.00 90.03           O  
ATOM   2467  N   GLN A 153     -28.714  13.175  15.632  1.00 91.86           N  
ATOM   2468  H   GLN A 153     -29.108  13.991  15.186  1.00 91.86           H  
ATOM   2469  CA  GLN A 153     -29.127  11.844  15.168  1.00 91.86           C  
ATOM   2470  HA  GLN A 153     -29.648  11.331  15.977  1.00 91.86           H  
ATOM   2471  C   GLN A 153     -27.932  10.969  14.764  1.00 91.86           C  
ATOM   2472  CB  GLN A 153     -30.074  11.982  13.972  1.00 91.86           C  
ATOM   2473  HB2 GLN A 153     -29.632  12.656  13.238  1.00 91.86           H  
ATOM   2474  HB3 GLN A 153     -30.189  11.002  13.508  1.00 91.86           H  
ATOM   2475  O   GLN A 153     -27.870   9.790  15.114  1.00 91.86           O  
ATOM   2476  CG  GLN A 153     -31.471  12.489  14.356  1.00 91.86           C  
ATOM   2477  HG2 GLN A 153     -31.395  13.440  14.884  1.00 91.86           H  
ATOM   2478  HG3 GLN A 153     -31.945  11.771  15.025  1.00 91.86           H  
ATOM   2479  CD  GLN A 153     -32.360  12.673  13.131  1.00 91.86           C  
ATOM   2480  NE2 GLN A 153     -33.486  13.334  13.265  1.00 91.86           N  
ATOM   2481 HE21 GLN A 153     -33.989  13.508  12.406  1.00 91.86           H  
ATOM   2482 HE22 GLN A 153     -33.716  13.793  14.135  1.00 91.86           H  
ATOM   2483  OE1 GLN A 153     -32.074  12.205  12.040  1.00 91.86           O  
ATOM   2484  N   LYS A 154     -26.940  11.533  14.056  1.00 92.71           N  
ATOM   2485  H   LYS A 154     -27.063  12.496  13.777  1.00 92.71           H  
ATOM   2486  CA  LYS A 154     -25.696  10.814  13.716  1.00 92.71           C  
ATOM   2487  HA  LYS A 154     -25.951   9.877  13.221  1.00 92.71           H  
ATOM   2488  C   LYS A 154     -24.904  10.442  14.969  1.00 92.71           C  
ATOM   2489  CB  LYS A 154     -24.806  11.674  12.808  1.00 92.71           C  
ATOM   2490  HB2 LYS A 154     -23.824  11.209  12.720  1.00 92.71           H  
ATOM   2491  HB3 LYS A 154     -24.672  12.641  13.294  1.00 92.71           H  
ATOM   2492  O   LYS A 154     -24.358   9.341  15.028  1.00 92.71           O  
ATOM   2493  CG  LYS A 154     -25.364  11.881  11.393  1.00 92.71           C  
ATOM   2494  HG2 LYS A 154     -26.443  12.032  11.438  1.00 92.71           H  
ATOM   2495  HG3 LYS A 154     -25.159  11.003  10.780  1.00 92.71           H  
ATOM   2496  CD  LYS A 154     -24.699  13.096  10.737  1.00 92.71           C  
ATOM   2497  HD2 LYS A 154     -24.708  13.918  11.453  1.00 92.71           H  
ATOM   2498  HD3 LYS A 154     -23.665  12.870  10.480  1.00 92.71           H  
ATOM   2499  CE  LYS A 154     -25.484  13.535   9.498  1.00 92.71           C  
ATOM   2500  HE2 LYS A 154     -26.542  13.377   9.705  1.00 92.71           H  
ATOM   2501  HE3 LYS A 154     -25.210  12.922   8.639  1.00 92.71           H  
ATOM   2502  NZ  LYS A 154     -25.279  14.984   9.231  1.00 92.71           N  
ATOM   2503  HZ1 LYS A 154     -25.916  15.318   8.522  1.00 92.71           H  
ATOM   2504  HZ2 LYS A 154     -24.328  15.225   8.993  1.00 92.71           H  
ATOM   2505  HZ3 LYS A 154     -25.502  15.515  10.060  1.00 92.71           H  
ATOM   2506  N   TYR A 155     -24.792  11.362  15.929  1.00 94.55           N  
ATOM   2507  H   TYR A 155     -25.299  12.229  15.831  1.00 94.55           H  
ATOM   2508  CA  TYR A 155     -24.095  11.114  17.190  1.00 94.55           C  
ATOM   2509  HA  TYR A 155     -23.075  10.793  16.977  1.00 94.55           H  
ATOM   2510  C   TYR A 155     -24.773   9.983  17.966  1.00 94.55           C  
ATOM   2511  CB  TYR A 155     -24.037  12.407  18.017  1.00 94.55           C  
ATOM   2512  HB2 TYR A 155     -23.511  13.172  17.446  1.00 94.55           H  
ATOM   2513  HB3 TYR A 155     -25.048  12.775  18.194  1.00 94.55           H  
ATOM   2514  O   TYR A 155     -24.104   9.018  18.343  1.00 94.55           O  
ATOM   2515  CG  TYR A 155     -23.358  12.231  19.361  1.00 94.55           C  
ATOM   2516  CD1 TYR A 155     -24.109  11.820  20.479  1.00 94.55           C  
ATOM   2517  HD1 TYR A 155     -25.177  11.683  20.396  1.00 94.55           H  
ATOM   2518  CD2 TYR A 155     -21.978  12.473  19.495  1.00 94.55           C  
ATOM   2519  HD2 TYR A 155     -21.416  12.815  18.639  1.00 94.55           H  
ATOM   2520  CE1 TYR A 155     -23.481  11.613  21.719  1.00 94.55           C  
ATOM   2521  HE1 TYR A 155     -24.078  11.298  22.562  1.00 94.55           H  
ATOM   2522  CE2 TYR A 155     -21.352  12.295  20.741  1.00 94.55           C  
ATOM   2523  HE2 TYR A 155     -20.297  12.487  20.874  1.00 94.55           H  
ATOM   2524  OH  TYR A 155     -21.476  11.657  23.041  1.00 94.55           O  
ATOM   2525  HH  TYR A 155     -22.130  11.422  23.703  1.00 94.55           H  
ATOM   2526  CZ  TYR A 155     -22.099  11.849  21.849  1.00 94.55           C  
ATOM   2527  N   GLU A 156     -26.091  10.067  18.123  1.00 95.42           N  
ATOM   2528  H   GLU A 156     -26.566  10.904  17.816  1.00 95.42           H  
ATOM   2529  CA  GLU A 156     -26.883   9.111  18.883  1.00 95.42           C  
ATOM   2530  HA  GLU A 156     -26.416   9.007  19.862  1.00 95.42           H  
ATOM   2531  C   GLU A 156     -26.869   7.728  18.230  1.00 95.42           C  
ATOM   2532  CB  GLU A 156     -28.300   9.683  19.064  1.00 95.42           C  
ATOM   2533  HB2 GLU A 156     -28.223  10.675  19.511  1.00 95.42           H  
ATOM   2534  HB3 GLU A 156     -28.767   9.794  18.086  1.00 95.42           H  
ATOM   2535  O   GLU A 156     -26.605   6.735  18.907  1.00 95.42           O  
ATOM   2536  CG  GLU A 156     -29.213   8.824  19.947  1.00 95.42           C  
ATOM   2537  HG2 GLU A 156     -29.395   7.889  19.417  1.00 95.42           H  
ATOM   2538  HG3 GLU A 156     -30.172   9.332  20.046  1.00 95.42           H  
ATOM   2539  CD  GLU A 156     -28.657   8.516  21.353  1.00 95.42           C  
ATOM   2540  OE1 GLU A 156     -29.172   7.545  21.956  1.00 95.42           O  
ATOM   2541  OE2 GLU A 156     -27.675   9.155  21.797  1.00 95.42           O  
ATOM   2542  N   PHE A 157     -26.994   7.651  16.899  1.00 96.87           N  
ATOM   2543  H   PHE A 157     -27.242   8.488  16.391  1.00 96.87           H  
ATOM   2544  CA  PHE A 157     -26.872   6.386  16.172  1.00 96.87           C  
ATOM   2545  HA  PHE A 157     -27.677   5.727  16.496  1.00 96.87           H  
ATOM   2546  C   PHE A 157     -25.541   5.681  16.467  1.00 96.87           C  
ATOM   2547  CB  PHE A 157     -27.014   6.635  14.663  1.00 96.87           C  
ATOM   2548  HB2 PHE A 157     -26.231   7.313  14.326  1.00 96.87           H  
ATOM   2549  HB3 PHE A 157     -27.972   7.119  14.474  1.00 96.87           H  
ATOM   2550  O   PHE A 157     -25.508   4.480  16.743  1.00 96.87           O  
ATOM   2551  CG  PHE A 157     -26.950   5.355  13.851  1.00 96.87           C  
ATOM   2552  CD1 PHE A 157     -25.721   4.878  13.351  1.00 96.87           C  
ATOM   2553  HD1 PHE A 157     -24.815   5.440  13.522  1.00 96.87           H  
ATOM   2554  CD2 PHE A 157     -28.122   4.606  13.644  1.00 96.87           C  
ATOM   2555  HD2 PHE A 157     -29.065   4.962  14.033  1.00 96.87           H  
ATOM   2556  CE1 PHE A 157     -25.675   3.658  12.653  1.00 96.87           C  
ATOM   2557  HE1 PHE A 157     -24.738   3.268  12.285  1.00 96.87           H  
ATOM   2558  CE2 PHE A 157     -28.074   3.394  12.935  1.00 96.87           C  
ATOM   2559  HE2 PHE A 157     -28.979   2.826  12.779  1.00 96.87           H  
ATOM   2560  CZ  PHE A 157     -26.849   2.919  12.439  1.00 96.87           C  
ATOM   2561  HZ  PHE A 157     -26.815   1.982  11.904  1.00 96.87           H  
ATOM   2562  N   VAL A 158     -24.423   6.411  16.431  1.00 97.22           N  
ATOM   2563  H   VAL A 158     -24.507   7.401  16.250  1.00 97.22           H  
ATOM   2564  CA  VAL A 158     -23.097   5.827  16.685  1.00 97.22           C  
ATOM   2565  HA  VAL A 158     -23.025   4.889  16.135  1.00 97.22           H  
ATOM   2566  C   VAL A 158     -22.930   5.484  18.166  1.00 97.22           C  
ATOM   2567  CB  VAL A 158     -21.988   6.762  16.172  1.00 97.22           C  
ATOM   2568  HB  VAL A 158     -22.105   7.733  16.652  1.00 97.22           H  
ATOM   2569  O   VAL A 158     -22.325   4.461  18.488  1.00 97.22           O  
ATOM   2570  CG1 VAL A 158     -20.554   6.253  16.431  1.00 97.22           C  
ATOM   2571 HG11 VAL A 158     -20.552   5.341  17.028  1.00 97.22           H  
ATOM   2572 HG12 VAL A 158     -19.986   7.018  16.959  1.00 97.22           H  
ATOM   2573 HG13 VAL A 158     -20.040   6.025  15.497  1.00 97.22           H  
ATOM   2574  CG2 VAL A 158     -22.138   6.938  14.652  1.00 97.22           C  
ATOM   2575 HG21 VAL A 158     -23.148   7.261  14.399  1.00 97.22           H  
ATOM   2576 HG22 VAL A 158     -21.452   7.701  14.283  1.00 97.22           H  
ATOM   2577 HG23 VAL A 158     -21.944   5.995  14.141  1.00 97.22           H  
ATOM   2578  N   ASN A 159     -23.488   6.285  19.073  1.00 96.98           N  
ATOM   2579  H   ASN A 159     -24.002   7.097  18.763  1.00 96.98           H  
ATOM   2580  CA  ASN A 159     -23.444   6.014  20.505  1.00 96.98           C  
ATOM   2581  HA  ASN A 159     -22.405   5.853  20.792  1.00 96.98           H  
ATOM   2582  C   ASN A 159     -24.218   4.730  20.866  1.00 96.98           C  
ATOM   2583  CB  ASN A 159     -23.966   7.256  21.240  1.00 96.98           C  
ATOM   2584  HB2 ASN A 159     -25.036   7.362  21.062  1.00 96.98           H  
ATOM   2585  HB3 ASN A 159     -23.476   8.153  20.860  1.00 96.98           H  
ATOM   2586  O   ASN A 159     -23.657   3.842  21.512  1.00 96.98           O  
ATOM   2587  CG  ASN A 159     -23.702   7.188  22.728  1.00 96.98           C  
ATOM   2588  ND2 ASN A 159     -24.707   7.462  23.527  1.00 96.98           N  
ATOM   2589 HD21 ASN A 159     -25.597   7.738  23.138  1.00 96.98           H  
ATOM   2590 HD22 ASN A 159     -24.569   7.428  24.527  1.00 96.98           H  
ATOM   2591  OD1 ASN A 159     -22.589   6.913  23.167  1.00 96.98           O  
ATOM   2592  N   GLN A 160     -25.445   4.573  20.358  1.00 97.73           N  
ATOM   2593  H   GLN A 160     -25.854   5.347  19.856  1.00 97.73           H  
ATOM   2594  CA  GLN A 160     -26.273   3.369  20.532  1.00 97.73           C  
ATOM   2595  HA  GLN A 160     -26.454   3.205  21.594  1.00 97.73           H  
ATOM   2596  C   GLN A 160     -25.588   2.111  19.978  1.00 97.73           C  
ATOM   2597  CB  GLN A 160     -27.621   3.582  19.824  1.00 97.73           C  
ATOM   2598  HB2 GLN A 160     -27.445   3.921  18.803  1.00 97.73           H  
ATOM   2599  HB3 GLN A 160     -28.155   2.632  19.783  1.00 97.73           H  
ATOM   2600  O   GLN A 160     -25.628   1.038  20.581  1.00 97.73           O  
ATOM   2601  CG  GLN A 160     -28.506   4.602  20.556  1.00 97.73           C  
ATOM   2602  HG2 GLN A 160     -28.749   4.223  21.549  1.00 97.73           H  
ATOM   2603  HG3 GLN A 160     -27.968   5.541  20.684  1.00 97.73           H  
ATOM   2604  CD  GLN A 160     -29.810   4.900  19.823  1.00 97.73           C  
ATOM   2605  NE2 GLN A 160     -30.646   5.729  20.398  1.00 97.73           N  
ATOM   2606 HE21 GLN A 160     -30.296   6.301  21.153  1.00 97.73           H  
ATOM   2607 HE22 GLN A 160     -31.484   5.977  19.890  1.00 97.73           H  
ATOM   2608  OE1 GLN A 160     -30.092   4.400  18.742  1.00 97.73           O  
ATOM   2609  N   HIS A 161     -24.874   2.249  18.860  1.00 97.94           N  
ATOM   2610  H   HIS A 161     -24.924   3.138  18.383  1.00 97.94           H  
ATOM   2611  CA  HIS A 161     -24.170   1.147  18.203  1.00 97.94           C  
ATOM   2612  HA  HIS A 161     -24.595   0.209  18.558  1.00 97.94           H  
ATOM   2613  C   HIS A 161     -22.673   1.081  18.549  1.00 97.94           C  
ATOM   2614  CB  HIS A 161     -24.451   1.192  16.700  1.00 97.94           C  
ATOM   2615  HB2 HIS A 161     -24.098   2.143  16.301  1.00 97.94           H  
ATOM   2616  HB3 HIS A 161     -23.911   0.385  16.205  1.00 97.94           H  
ATOM   2617  O   HIS A 161     -21.903   0.450  17.825  1.00 97.94           O  
ATOM   2618  CG  HIS A 161     -25.913   1.041  16.378  1.00 97.94           C  
ATOM   2619  CD2 HIS A 161     -26.603  -0.128  16.214  1.00 97.94           C  
ATOM   2620  HD2 HIS A 161     -26.193  -1.124  16.296  1.00 97.94           H  
ATOM   2621  ND1 HIS A 161     -26.816   2.066  16.234  1.00 97.94           N  
ATOM   2622  HD1 HIS A 161     -26.614   3.050  16.342  1.00 97.94           H  
ATOM   2623  CE1 HIS A 161     -28.021   1.534  15.982  1.00 97.94           C  
ATOM   2624  HE1 HIS A 161     -28.932   2.098  15.843  1.00 97.94           H  
ATOM   2625  NE2 HIS A 161     -27.933   0.193  15.937  1.00 97.94           N  
ATOM   2626  N   LYS A 162     -22.225   1.673  19.669  1.00 97.04           N  
ATOM   2627  H   LYS A 162     -22.885   2.239  20.183  1.00 97.04           H  
ATOM   2628  CA  LYS A 162     -20.802   1.709  20.076  1.00 97.04           C  
ATOM   2629  HA  LYS A 162     -20.268   2.331  19.358  1.00 97.04           H  
ATOM   2630  C   LYS A 162     -20.127   0.329  20.061  1.00 97.04           C  
ATOM   2631  CB  LYS A 162     -20.705   2.372  21.467  1.00 97.04           C  
ATOM   2632  HB2 LYS A 162     -21.325   1.819  22.172  1.00 97.04           H  
ATOM   2633  HB3 LYS A 162     -21.093   3.388  21.394  1.00 97.04           H  
ATOM   2634  O   LYS A 162     -18.937   0.227  19.759  1.00 97.04           O  
ATOM   2635  CG  LYS A 162     -19.267   2.441  22.011  1.00 97.04           C  
ATOM   2636  HG2 LYS A 162     -18.872   1.432  22.122  1.00 97.04           H  
ATOM   2637  HG3 LYS A 162     -18.646   2.987  21.301  1.00 97.04           H  
ATOM   2638  CD  LYS A 162     -19.181   3.135  23.380  1.00 97.04           C  
ATOM   2639  HD2 LYS A 162     -19.477   4.178  23.274  1.00 97.04           H  
ATOM   2640  HD3 LYS A 162     -19.851   2.641  24.084  1.00 97.04           H  
ATOM   2641  CE  LYS A 162     -17.730   3.032  23.874  1.00 97.04           C  
ATOM   2642  HE2 LYS A 162     -17.486   1.978  24.007  1.00 97.04           H  
ATOM   2643  HE3 LYS A 162     -17.081   3.423  23.090  1.00 97.04           H  
ATOM   2644  NZ  LYS A 162     -17.469   3.768  25.138  1.00 97.04           N  
ATOM   2645  HZ1 LYS A 162     -17.630   4.758  25.022  1.00 97.04           H  
ATOM   2646  HZ2 LYS A 162     -16.503   3.646  25.405  1.00 97.04           H  
ATOM   2647  HZ3 LYS A 162     -18.059   3.432  25.886  1.00 97.04           H  
ATOM   2648  N   HIS A 163     -20.871  -0.734  20.363  1.00 96.49           N  
ATOM   2649  H   HIS A 163     -21.854  -0.580  20.537  1.00 96.49           H  
ATOM   2650  CA  HIS A 163     -20.374  -2.112  20.355  1.00 96.49           C  
ATOM   2651  HA  HIS A 163     -19.518  -2.163  21.028  1.00 96.49           H  
ATOM   2652  C   HIS A 163     -19.869  -2.575  18.973  1.00 96.49           C  
ATOM   2653  CB  HIS A 163     -21.457  -3.039  20.924  1.00 96.49           C  
ATOM   2654  HB2 HIS A 163     -21.049  -4.048  20.997  1.00 96.49           H  
ATOM   2655  HB3 HIS A 163     -21.712  -2.716  21.933  1.00 96.49           H  
ATOM   2656  O   HIS A 163     -18.929  -3.368  18.921  1.00 96.49           O  
ATOM   2657  CG  HIS A 163     -22.719  -3.091  20.101  1.00 96.49           C  
ATOM   2658  CD2 HIS A 163     -23.033  -4.052  19.178  1.00 96.49           C  
ATOM   2659  HD2 HIS A 163     -22.421  -4.899  18.905  1.00 96.49           H  
ATOM   2660  ND1 HIS A 163     -23.782  -2.207  20.147  1.00 96.49           N  
ATOM   2661  HD1 HIS A 163     -23.950  -1.469  20.816  1.00 96.49           H  
ATOM   2662  CE1 HIS A 163     -24.705  -2.628  19.267  1.00 96.49           C  
ATOM   2663  HE1 HIS A 163     -25.670  -2.168  19.111  1.00 96.49           H  
ATOM   2664  NE2 HIS A 163     -24.289  -3.746  18.655  1.00 96.49           N  
ATOM   2665  N   TYR A 164     -20.369  -2.006  17.866  1.00 98.46           N  
ATOM   2666  H   TYR A 164     -21.119  -1.335  17.953  1.00 98.46           H  
ATOM   2667  CA  TYR A 164     -19.880  -2.288  16.507  1.00 98.46           C  
ATOM   2668  HA  TYR A 164     -19.985  -3.353  16.301  1.00 98.46           H  
ATOM   2669  C   TYR A 164     -18.397  -1.963  16.315  1.00 98.46           C  
ATOM   2670  CB  TYR A 164     -20.698  -1.494  15.475  1.00 98.46           C  
ATOM   2671  HB2 TYR A 164     -20.162  -1.535  14.527  1.00 98.46           H  
ATOM   2672  HB3 TYR A 164     -20.722  -0.443  15.765  1.00 98.46           H  
ATOM   2673  O   TYR A 164     -17.746  -2.568  15.468  1.00 98.46           O  
ATOM   2674  CG  TYR A 164     -22.116  -1.966  15.196  1.00 98.46           C  
ATOM   2675  CD1 TYR A 164     -22.671  -3.099  15.827  1.00 98.46           C  
ATOM   2676  HD1 TYR A 164     -22.120  -3.664  16.563  1.00 98.46           H  
ATOM   2677  CD2 TYR A 164     -22.880  -1.269  14.241  1.00 98.46           C  
ATOM   2678  HD2 TYR A 164     -22.458  -0.397  13.763  1.00 98.46           H  
ATOM   2679  CE1 TYR A 164     -23.972  -3.520  15.507  1.00 98.46           C  
ATOM   2680  HE1 TYR A 164     -24.411  -4.362  16.022  1.00 98.46           H  
ATOM   2681  CE2 TYR A 164     -24.191  -1.677  13.929  1.00 98.46           C  
ATOM   2682  HE2 TYR A 164     -24.778  -1.117  13.215  1.00 98.46           H  
ATOM   2683  OH  TYR A 164     -26.000  -3.226  14.286  1.00 98.46           O  
ATOM   2684  HH  TYR A 164     -26.524  -2.546  13.858  1.00 98.46           H  
ATOM   2685  CZ  TYR A 164     -24.739  -2.808  14.568  1.00 98.46           C  
ATOM   2686  N   LEU A 165     -17.822  -1.058  17.116  1.00 98.05           N  
ATOM   2687  H   LEU A 165     -18.396  -0.595  17.807  1.00 98.05           H  
ATOM   2688  CA  LEU A 165     -16.383  -0.785  17.078  1.00 98.05           C  
ATOM   2689  HA  LEU A 165     -16.111  -0.444  16.079  1.00 98.05           H  
ATOM   2690  C   LEU A 165     -15.555  -2.043  17.361  1.00 98.05           C  
ATOM   2691  CB  LEU A 165     -16.032   0.292  18.115  1.00 98.05           C  
ATOM   2692  HB2 LEU A 165     -16.406  -0.034  19.085  1.00 98.05           H  
ATOM   2693  HB3 LEU A 165     -14.946   0.366  18.184  1.00 98.05           H  
ATOM   2694  O   LEU A 165     -14.522  -2.241  16.727  1.00 98.05           O  
ATOM   2695  CG  LEU A 165     -16.591   1.686  17.799  1.00 98.05           C  
ATOM   2696  HG  LEU A 165     -17.653   1.622  17.560  1.00 98.05           H  
ATOM   2697  CD1 LEU A 165     -16.418   2.572  19.030  1.00 98.05           C  
ATOM   2698 HD11 LEU A 165     -15.368   2.599  19.320  1.00 98.05           H  
ATOM   2699 HD12 LEU A 165     -16.780   3.577  18.814  1.00 98.05           H  
ATOM   2700 HD13 LEU A 165     -17.007   2.159  19.849  1.00 98.05           H  
ATOM   2701  CD2 LEU A 165     -15.840   2.339  16.639  1.00 98.05           C  
ATOM   2702 HD21 LEU A 165     -16.253   3.330  16.452  1.00 98.05           H  
ATOM   2703 HD22 LEU A 165     -15.958   1.739  15.737  1.00 98.05           H  
ATOM   2704 HD23 LEU A 165     -14.780   2.430  16.876  1.00 98.05           H  
ATOM   2705  N   LYS A 166     -16.000  -2.888  18.300  1.00 97.84           N  
ATOM   2706  H   LYS A 166     -16.922  -2.734  18.683  1.00 97.84           H  
ATOM   2707  CA  LYS A 166     -15.299  -4.129  18.653  1.00 97.84           C  
ATOM   2708  HA  LYS A 166     -14.250  -3.902  18.844  1.00 97.84           H  
ATOM   2709  C   LYS A 166     -15.332  -5.108  17.482  1.00 97.84           C  
ATOM   2710  CB  LYS A 166     -15.927  -4.727  19.920  1.00 97.84           C  
ATOM   2711  HB2 LYS A 166     -16.969  -4.975  19.713  1.00 97.84           H  
ATOM   2712  HB3 LYS A 166     -15.899  -3.987  20.719  1.00 97.84           H  
ATOM   2713  O   LYS A 166     -14.289  -5.649  17.121  1.00 97.84           O  
ATOM   2714  CG  LYS A 166     -15.196  -5.997  20.384  1.00 97.84           C  
ATOM   2715  HG2 LYS A 166     -15.153  -6.715  19.565  1.00 97.84           H  
ATOM   2716  HG3 LYS A 166     -14.180  -5.744  20.686  1.00 97.84           H  
ATOM   2717  CD  LYS A 166     -15.938  -6.653  21.554  1.00 97.84           C  
ATOM   2718  HD2 LYS A 166     -15.912  -5.997  22.424  1.00 97.84           H  
ATOM   2719  HD3 LYS A 166     -16.975  -6.814  21.257  1.00 97.84           H  
ATOM   2720  CE  LYS A 166     -15.294  -8.006  21.880  1.00 97.84           C  
ATOM   2721  HE2 LYS A 166     -14.293  -7.841  22.280  1.00 97.84           H  
ATOM   2722  HE3 LYS A 166     -15.192  -8.561  20.948  1.00 97.84           H  
ATOM   2723  NZ  LYS A 166     -16.123  -8.792  22.828  1.00 97.84           N  
ATOM   2724  HZ1 LYS A 166     -15.709  -9.697  22.998  1.00 97.84           H  
ATOM   2725  HZ2 LYS A 166     -16.253  -8.311  23.707  1.00 97.84           H  
ATOM   2726  HZ3 LYS A 166     -17.032  -8.959  22.420  1.00 97.84           H  
ATOM   2727  N   ASP A 167     -16.499  -5.273  16.866  1.00 98.23           N  
ATOM   2728  H   ASP A 167     -17.327  -4.873  17.284  1.00 98.23           H  
ATOM   2729  CA  ASP A 167     -16.679  -6.150  15.708  1.00 98.23           C  
ATOM   2730  HA  ASP A 167     -16.380  -7.164  15.972  1.00 98.23           H  
ATOM   2731  C   ASP A 167     -15.821  -5.679  14.527  1.00 98.23           C  
ATOM   2732  CB  ASP A 167     -18.151  -6.173  15.277  1.00 98.23           C  
ATOM   2733  HB2 ASP A 167     -18.437  -5.174  14.947  1.00 98.23           H  
ATOM   2734  HB3 ASP A 167     -18.237  -6.840  14.419  1.00 98.23           H  
ATOM   2735  O   ASP A 167     -15.095  -6.467  13.929  1.00 98.23           O  
ATOM   2736  CG  ASP A 167     -19.153  -6.633  16.338  1.00 98.23           C  
ATOM   2737  OD1 ASP A 167     -18.730  -7.161  17.390  1.00 98.23           O  
ATOM   2738  OD2 ASP A 167     -20.357  -6.411  16.058  1.00 98.23           O  
ATOM   2739  N   ILE A 168     -15.827  -4.376  14.224  1.00 98.55           N  
ATOM   2740  H   ILE A 168     -16.459  -3.776  14.734  1.00 98.55           H  
ATOM   2741  CA  ILE A 168     -15.021  -3.797  13.138  1.00 98.55           C  
ATOM   2742  HA  ILE A 168     -15.268  -4.315  12.211  1.00 98.55           H  
ATOM   2743  C   ILE A 168     -13.520  -4.027  13.384  1.00 98.55           C  
ATOM   2744  CB  ILE A 168     -15.368  -2.300  12.960  1.00 98.55           C  
ATOM   2745  HB  ILE A 168     -15.302  -1.814  13.934  1.00 98.55           H  
ATOM   2746  O   ILE A 168     -12.795  -4.388  12.456  1.00 98.55           O  
ATOM   2747  CG1 ILE A 168     -16.807  -2.143  12.414  1.00 98.55           C  
ATOM   2748 HG12 ILE A 168     -16.824  -2.421  11.360  1.00 98.55           H  
ATOM   2749 HG13 ILE A 168     -17.481  -2.824  12.933  1.00 98.55           H  
ATOM   2750  CG2 ILE A 168     -14.381  -1.603  12.002  1.00 98.55           C  
ATOM   2751 HG21 ILE A 168     -14.372  -2.115  11.040  1.00 98.55           H  
ATOM   2752 HG22 ILE A 168     -13.374  -1.614  12.418  1.00 98.55           H  
ATOM   2753 HG23 ILE A 168     -14.661  -0.561  11.852  1.00 98.55           H  
ATOM   2754  CD1 ILE A 168     -17.376  -0.727  12.572  1.00 98.55           C  
ATOM   2755 HD11 ILE A 168     -17.305  -0.409  13.612  1.00 98.55           H  
ATOM   2756 HD12 ILE A 168     -18.425  -0.727  12.277  1.00 98.55           H  
ATOM   2757 HD13 ILE A 168     -16.838  -0.025  11.935  1.00 98.55           H  
ATOM   2758  N   ILE A 169     -13.045  -3.876  14.627  1.00 98.28           N  
ATOM   2759  H   ILE A 169     -13.686  -3.585  15.352  1.00 98.28           H  
ATOM   2760  CA  ILE A 169     -11.658  -4.203  14.997  1.00 98.28           C  
ATOM   2761  HA  ILE A 169     -10.988  -3.661  14.330  1.00 98.28           H  
ATOM   2762  C   ILE A 169     -11.360  -5.690  14.775  1.00 98.28           C  
ATOM   2763  CB  ILE A 169     -11.371  -3.767  16.455  1.00 98.28           C  
ATOM   2764  HB  ILE A 169     -12.202  -4.098  17.077  1.00 98.28           H  
ATOM   2765  O   ILE A 169     -10.265  -6.023  14.318  1.00 98.28           O  
ATOM   2766  CG1 ILE A 169     -11.287  -2.230  16.587  1.00 98.28           C  
ATOM   2767 HG12 ILE A 169     -11.314  -1.974  17.646  1.00 98.28           H  
ATOM   2768 HG13 ILE A 169     -12.162  -1.778  16.120  1.00 98.28           H  
ATOM   2769  CG2 ILE A 169     -10.096  -4.410  17.033  1.00 98.28           C  
ATOM   2770 HG21 ILE A 169      -9.257  -4.271  16.351  1.00 98.28           H  
ATOM   2771 HG22 ILE A 169      -9.861  -3.963  17.999  1.00 98.28           H  
ATOM   2772 HG23 ILE A 169     -10.253  -5.478  17.187  1.00 98.28           H  
ATOM   2773  CD1 ILE A 169     -10.047  -1.574  15.968  1.00 98.28           C  
ATOM   2774 HD11 ILE A 169     -10.116  -0.493  16.089  1.00 98.28           H  
ATOM   2775 HD12 ILE A 169      -9.991  -1.810  14.906  1.00 98.28           H  
ATOM   2776 HD13 ILE A 169      -9.140  -1.914  16.468  1.00 98.28           H  
ATOM   2777  N   GLN A 170     -12.315  -6.583  15.042  1.00 98.33           N  
ATOM   2778  H   GLN A 170     -13.199  -6.264  15.412  1.00 98.33           H  
ATOM   2779  CA  GLN A 170     -12.160  -8.008  14.762  1.00 98.33           C  
ATOM   2780  HA  GLN A 170     -11.221  -8.335  15.210  1.00 98.33           H  
ATOM   2781  C   GLN A 170     -12.048  -8.290  13.255  1.00 98.33           C  
ATOM   2782  CB  GLN A 170     -13.284  -8.795  15.446  1.00 98.33           C  
ATOM   2783  HB2 GLN A 170     -14.260  -8.486  15.071  1.00 98.33           H  
ATOM   2784  HB3 GLN A 170     -13.241  -8.601  16.517  1.00 98.33           H  
ATOM   2785  O   GLN A 170     -11.089  -8.947  12.851  1.00 98.33           O  
ATOM   2786  CG  GLN A 170     -13.116 -10.296  15.192  1.00 98.33           C  
ATOM   2787  HG2 GLN A 170     -12.098 -10.599  15.438  1.00 98.33           H  
ATOM   2788  HG3 GLN A 170     -13.288 -10.505  14.136  1.00 98.33           H  
ATOM   2789  CD  GLN A 170     -14.071 -11.162  15.997  1.00 98.33           C  
ATOM   2790  NE2 GLN A 170     -14.051 -12.447  15.735  1.00 98.33           N  
ATOM   2791 HE21 GLN A 170     -13.548 -12.759  14.916  1.00 98.33           H  
ATOM   2792 HE22 GLN A 170     -14.757 -13.026  16.168  1.00 98.33           H  
ATOM   2793  OE1 GLN A 170     -14.801 -10.715  16.872  1.00 98.33           O  
ATOM   2794  N   TYR A 171     -12.919  -7.713  12.418  1.00 98.47           N  
ATOM   2795  H   TYR A 171     -13.704  -7.215  12.814  1.00 98.47           H  
ATOM   2796  CA  TYR A 171     -12.807  -7.814  10.953  1.00 98.47           C  
ATOM   2797  HA  TYR A 171     -12.892  -8.862  10.664  1.00 98.47           H  
ATOM   2798  C   TYR A 171     -11.448  -7.310  10.444  1.00 98.47           C  
ATOM   2799  CB  TYR A 171     -13.936  -7.022  10.269  1.00 98.47           C  
ATOM   2800  HB2 TYR A 171     -13.609  -6.757   9.264  1.00 98.47           H  
ATOM   2801  HB3 TYR A 171     -14.110  -6.088  10.804  1.00 98.47           H  
ATOM   2802  O   TYR A 171     -10.808  -7.956   9.613  1.00 98.47           O  
ATOM   2803  CG  TYR A 171     -15.240  -7.778  10.125  1.00 98.47           C  
ATOM   2804  CD1 TYR A 171     -15.424  -8.653   9.036  1.00 98.47           C  
ATOM   2805  HD1 TYR A 171     -14.640  -8.782   8.305  1.00 98.47           H  
ATOM   2806  CD2 TYR A 171     -16.270  -7.614  11.068  1.00 98.47           C  
ATOM   2807  HD2 TYR A 171     -16.147  -6.924  11.889  1.00 98.47           H  
ATOM   2808  CE1 TYR A 171     -16.626  -9.374   8.906  1.00 98.47           C  
ATOM   2809  HE1 TYR A 171     -16.769 -10.060   8.084  1.00 98.47           H  
ATOM   2810  CE2 TYR A 171     -17.454  -8.364  10.969  1.00 98.47           C  
ATOM   2811  HE2 TYR A 171     -18.212  -8.273  11.733  1.00 98.47           H  
ATOM   2812  OH  TYR A 171     -18.778  -9.968   9.779  1.00 98.47           O  
ATOM   2813  HH  TYR A 171     -19.274  -9.962  10.601  1.00 98.47           H  
ATOM   2814  CZ  TYR A 171     -17.633  -9.247   9.883  1.00 98.47           C  
ATOM   2815  N   ILE A 172     -10.966  -6.177  10.969  1.00 98.43           N  
ATOM   2816  H   ILE A 172     -11.552  -5.674  11.620  1.00 98.43           H  
ATOM   2817  CA  ILE A 172      -9.643  -5.629  10.628  1.00 98.43           C  
ATOM   2818  HA  ILE A 172      -9.573  -5.546   9.544  1.00 98.43           H  
ATOM   2819  C   ILE A 172      -8.520  -6.575  11.070  1.00 98.43           C  
ATOM   2820  CB  ILE A 172      -9.480  -4.215  11.236  1.00 98.43           C  
ATOM   2821  HB  ILE A 172      -9.813  -4.243  12.274  1.00 98.43           H  
ATOM   2822  O   ILE A 172      -7.555  -6.762  10.329  1.00 98.43           O  
ATOM   2823  CG1 ILE A 172     -10.367  -3.213  10.460  1.00 98.43           C  
ATOM   2824 HG12 ILE A 172      -9.932  -3.032   9.477  1.00 98.43           H  
ATOM   2825 HG13 ILE A 172     -11.358  -3.639  10.309  1.00 98.43           H  
ATOM   2826  CG2 ILE A 172      -8.005  -3.755  11.224  1.00 98.43           C  
ATOM   2827 HG21 ILE A 172      -7.583  -3.871  10.226  1.00 98.43           H  
ATOM   2828 HG22 ILE A 172      -7.918  -2.713  11.532  1.00 98.43           H  
ATOM   2829 HG23 ILE A 172      -7.423  -4.349  11.929  1.00 98.43           H  
ATOM   2830  CD1 ILE A 172     -10.552  -1.866  11.167  1.00 98.43           C  
ATOM   2831 HD11 ILE A 172     -10.977  -2.023  12.158  1.00 98.43           H  
ATOM   2832 HD12 ILE A 172     -11.230  -1.245  10.582  1.00 98.43           H  
ATOM   2833 HD13 ILE A 172      -9.600  -1.342  11.252  1.00 98.43           H  
ATOM   2834  N   SER A 173      -8.631  -7.176  12.256  1.00 98.42           N  
ATOM   2835  H   SER A 173      -9.450  -6.973  12.811  1.00 98.42           H  
ATOM   2836  CA  SER A 173      -7.649  -8.123  12.794  1.00 98.42           C  
ATOM   2837  HA  SER A 173      -6.670  -7.646  12.805  1.00 98.42           H  
ATOM   2838  C   SER A 173      -7.537  -9.376  11.926  1.00 98.42           C  
ATOM   2839  CB  SER A 173      -8.040  -8.484  14.231  1.00 98.42           C  
ATOM   2840  HB2 SER A 173      -9.009  -8.984  14.229  1.00 98.42           H  
ATOM   2841  HB3 SER A 173      -8.129  -7.567  14.813  1.00 98.42           H  
ATOM   2842  O   SER A 173      -6.436  -9.740  11.508  1.00 98.42           O  
ATOM   2843  OG  SER A 173      -7.092  -9.331  14.855  1.00 98.42           O  
ATOM   2844  HG  SER A 173      -7.469  -9.568  15.706  1.00 98.42           H  
ATOM   2845  N   GLU A 174      -8.669  -9.990  11.582  1.00 97.89           N  
ATOM   2846  H   GLU A 174      -9.542  -9.633  11.943  1.00 97.89           H  
ATOM   2847  CA  GLU A 174      -8.732 -11.175  10.721  1.00 97.89           C  
ATOM   2848  HA  GLU A 174      -8.099 -11.961  11.131  1.00 97.89           H  
ATOM   2849  C   GLU A 174      -8.220 -10.871   9.306  1.00 97.89           C  
ATOM   2850  CB  GLU A 174     -10.178 -11.689  10.678  1.00 97.89           C  
ATOM   2851  HB2 GLU A 174     -10.253 -12.455   9.907  1.00 97.89           H  
ATOM   2852  HB3 GLU A 174     -10.839 -10.863  10.416  1.00 97.89           H  
ATOM   2853  O   GLU A 174      -7.374 -11.595   8.774  1.00 97.89           O  
ATOM   2854  CG  GLU A 174     -10.612 -12.301  12.024  1.00 97.89           C  
ATOM   2855  HG2 GLU A 174     -10.411 -11.590  12.826  1.00 97.89           H  
ATOM   2856  HG3 GLU A 174     -10.004 -13.186  12.211  1.00 97.89           H  
ATOM   2857  CD  GLU A 174     -12.100 -12.687  12.070  1.00 97.89           C  
ATOM   2858  OE1 GLU A 174     -12.576 -12.971  13.199  1.00 97.89           O  
ATOM   2859  OE2 GLU A 174     -12.740 -12.675  10.996  1.00 97.89           O  
ATOM   2860  N   PHE A 175      -8.647  -9.749   8.715  1.00 97.73           N  
ATOM   2861  H   PHE A 175      -9.356  -9.201   9.180  1.00 97.73           H  
ATOM   2862  CA  PHE A 175      -8.152  -9.297   7.415  1.00 97.73           C  
ATOM   2863  HA  PHE A 175      -8.340 -10.077   6.677  1.00 97.73           H  
ATOM   2864  C   PHE A 175      -6.642  -9.036   7.439  1.00 97.73           C  
ATOM   2865  CB  PHE A 175      -8.921  -8.038   7.006  1.00 97.73           C  
ATOM   2866  HB2 PHE A 175      -9.986  -8.271   7.009  1.00 97.73           H  
ATOM   2867  HB3 PHE A 175      -8.756  -7.255   7.747  1.00 97.73           H  
ATOM   2868  O   PHE A 175      -5.911  -9.486   6.554  1.00 97.73           O  
ATOM   2869  CG  PHE A 175      -8.554  -7.511   5.634  1.00 97.73           C  
ATOM   2870  CD1 PHE A 175      -7.666  -6.427   5.498  1.00 97.73           C  
ATOM   2871  HD1 PHE A 175      -7.237  -5.972   6.378  1.00 97.73           H  
ATOM   2872  CD2 PHE A 175      -9.130  -8.092   4.490  1.00 97.73           C  
ATOM   2873  HD2 PHE A 175      -9.833  -8.905   4.593  1.00 97.73           H  
ATOM   2874  CE1 PHE A 175      -7.362  -5.923   4.220  1.00 97.73           C  
ATOM   2875  HE1 PHE A 175      -6.710  -5.070   4.103  1.00 97.73           H  
ATOM   2876  CE2 PHE A 175      -8.821  -7.592   3.215  1.00 97.73           C  
ATOM   2877  HE2 PHE A 175      -9.289  -8.015   2.338  1.00 97.73           H  
ATOM   2878  CZ  PHE A 175      -7.942  -6.504   3.081  1.00 97.73           C  
ATOM   2879  HZ  PHE A 175      -7.736  -6.090   2.105  1.00 97.73           H  
ATOM   2880  N   SER A 176      -6.147  -8.360   8.477  1.00 97.67           N  
ATOM   2881  H   SER A 176      -6.786  -8.024   9.182  1.00 97.67           H  
ATOM   2882  CA  SER A 176      -4.725  -8.065   8.619  1.00 97.67           C  
ATOM   2883  HA  SER A 176      -4.419  -7.512   7.730  1.00 97.67           H  
ATOM   2884  C   SER A 176      -3.886  -9.336   8.693  1.00 97.67           C  
ATOM   2885  CB  SER A 176      -4.471  -7.183   9.839  1.00 97.67           C  
ATOM   2886  HB2 SER A 176      -4.954  -6.218   9.681  1.00 97.67           H  
ATOM   2887  HB3 SER A 176      -4.898  -7.647  10.728  1.00 97.67           H  
ATOM   2888  O   SER A 176      -2.910  -9.451   7.951  1.00 97.67           O  
ATOM   2889  OG  SER A 176      -3.078  -6.992  10.019  1.00 97.67           O  
ATOM   2890  HG  SER A 176      -2.726  -7.747  10.497  1.00 97.67           H  
ATOM   2891  N   LYS A 177      -4.281 -10.297   9.536  1.00 97.30           N  
ATOM   2892  H   LYS A 177      -5.108 -10.136  10.094  1.00 97.30           H  
ATOM   2893  CA  LYS A 177      -3.582 -11.584   9.689  1.00 97.30           C  
ATOM   2894  HA  LYS A 177      -2.533 -11.416   9.932  1.00 97.30           H  
ATOM   2895  C   LYS A 177      -3.595 -12.418   8.412  1.00 97.30           C  
ATOM   2896  CB  LYS A 177      -4.231 -12.390  10.819  1.00 97.30           C  
ATOM   2897  HB2 LYS A 177      -5.312 -12.407  10.680  1.00 97.30           H  
ATOM   2898  HB3 LYS A 177      -3.863 -13.415  10.780  1.00 97.30           H  
ATOM   2899  O   LYS A 177      -2.637 -13.131   8.149  1.00 97.30           O  
ATOM   2900  CG  LYS A 177      -3.887 -11.811  12.195  1.00 97.30           C  
ATOM   2901  HG2 LYS A 177      -2.812 -11.884  12.359  1.00 97.30           H  
ATOM   2902  HG3 LYS A 177      -4.182 -10.763  12.240  1.00 97.30           H  
ATOM   2903  CD  LYS A 177      -4.628 -12.591  13.283  1.00 97.30           C  
ATOM   2904  HD2 LYS A 177      -5.702 -12.498  13.120  1.00 97.30           H  
ATOM   2905  HD3 LYS A 177      -4.344 -13.642  13.223  1.00 97.30           H  
ATOM   2906  CE  LYS A 177      -4.267 -12.034  14.660  1.00 97.30           C  
ATOM   2907  HE2 LYS A 177      -4.582 -10.992  14.706  1.00 97.30           H  
ATOM   2908  HE3 LYS A 177      -3.183 -12.066  14.773  1.00 97.30           H  
ATOM   2909  NZ  LYS A 177      -4.920 -12.821  15.734  1.00 97.30           N  
ATOM   2910  HZ1 LYS A 177      -4.628 -13.786  15.679  1.00 97.30           H  
ATOM   2911  HZ2 LYS A 177      -5.924 -12.785  15.634  1.00 97.30           H  
ATOM   2912  HZ3 LYS A 177      -4.659 -12.464  16.642  1.00 97.30           H  
ATOM   2913  N   ARG A 178      -4.658 -12.321   7.608  1.00 95.97           N  
ATOM   2914  H   ARG A 178      -5.452 -11.793   7.941  1.00 95.97           H  
ATOM   2915  CA  ARG A 178      -4.786 -13.095   6.367  1.00 95.97           C  
ATOM   2916  HA  ARG A 178      -4.360 -14.083   6.539  1.00 95.97           H  
ATOM   2917  C   ARG A 178      -3.991 -12.503   5.204  1.00 95.97           C  
ATOM   2918  CB  ARG A 178      -6.277 -13.269   6.049  1.00 95.97           C  
ATOM   2919  HB2 ARG A 178      -6.776 -13.651   6.939  1.00 95.97           H  
ATOM   2920  HB3 ARG A 178      -6.710 -12.299   5.802  1.00 95.97           H  
ATOM   2921  O   ARG A 178      -3.331 -13.252   4.492  1.00 95.97           O  
ATOM   2922  CG  ARG A 178      -6.514 -14.260   4.899  1.00 95.97           C  
ATOM   2923  HG2 ARG A 178      -5.969 -15.181   5.104  1.00 95.97           H  
ATOM   2924  HG3 ARG A 178      -6.142 -13.852   3.959  1.00 95.97           H  
ATOM   2925  CD  ARG A 178      -8.001 -14.610   4.754  1.00 95.97           C  
ATOM   2926  HD2 ARG A 178      -8.115 -15.338   3.950  1.00 95.97           H  
ATOM   2927  HD3 ARG A 178      -8.328 -15.098   5.672  1.00 95.97           H  
ATOM   2928  NE  ARG A 178      -8.854 -13.425   4.517  1.00 95.97           N  
ATOM   2929  HE  ARG A 178      -9.190 -12.955   5.346  1.00 95.97           H  
ATOM   2930  NH1 ARG A 178      -8.979 -13.549   2.225  1.00 95.97           N  
ATOM   2931 HH11 ARG A 178      -9.376 -13.249   1.346  1.00 95.97           H  
ATOM   2932 HH12 ARG A 178      -8.351 -14.340   2.236  1.00 95.97           H  
ATOM   2933  NH2 ARG A 178     -10.140 -11.984   3.314  1.00 95.97           N  
ATOM   2934 HH21 ARG A 178     -10.507 -11.601   4.174  1.00 95.97           H  
ATOM   2935 HH22 ARG A 178     -10.538 -11.699   2.431  1.00 95.97           H  
ATOM   2936  CZ  ARG A 178      -9.315 -12.993   3.356  1.00 95.97           C  
ATOM   2937  N   VAL A 179      -4.066 -11.185   4.977  1.00 95.93           N  
ATOM   2938  H   VAL A 179      -4.663 -10.641   5.583  1.00 95.93           H  
ATOM   2939  CA  VAL A 179      -3.564 -10.589   3.717  1.00 95.93           C  
ATOM   2940  HA  VAL A 179      -2.985 -11.345   3.187  1.00 95.93           H  
ATOM   2941  C   VAL A 179      -2.591  -9.416   3.870  1.00 95.93           C  
ATOM   2942  CB  VAL A 179      -4.721 -10.217   2.769  1.00 95.93           C  
ATOM   2943  HB  VAL A 179      -4.260  -9.884   1.839  1.00 95.93           H  
ATOM   2944  O   VAL A 179      -1.766  -9.185   2.980  1.00 95.93           O  
ATOM   2945  CG1 VAL A 179      -5.625 -11.413   2.443  1.00 95.93           C  
ATOM   2946 HG11 VAL A 179      -6.277 -11.164   1.605  1.00 95.93           H  
ATOM   2947 HG12 VAL A 179      -6.243 -11.664   3.305  1.00 95.93           H  
ATOM   2948 HG13 VAL A 179      -5.020 -12.276   2.167  1.00 95.93           H  
ATOM   2949  CG2 VAL A 179      -5.616  -9.087   3.282  1.00 95.93           C  
ATOM   2950 HG21 VAL A 179      -5.032  -8.196   3.514  1.00 95.93           H  
ATOM   2951 HG22 VAL A 179      -6.174  -9.407   4.162  1.00 95.93           H  
ATOM   2952 HG23 VAL A 179      -6.342  -8.830   2.511  1.00 95.93           H  
ATOM   2953  N   ILE A 180      -2.622  -8.673   4.981  1.00 96.30           N  
ATOM   2954  H   ILE A 180      -3.275  -8.927   5.709  1.00 96.30           H  
ATOM   2955  CA  ILE A 180      -1.685  -7.553   5.217  1.00 96.30           C  
ATOM   2956  HA  ILE A 180      -1.452  -7.081   4.262  1.00 96.30           H  
ATOM   2957  C   ILE A 180      -0.365  -8.076   5.796  1.00 96.30           C  
ATOM   2958  CB  ILE A 180      -2.311  -6.471   6.124  1.00 96.30           C  
ATOM   2959  HB  ILE A 180      -2.512  -6.918   7.098  1.00 96.30           H  
ATOM   2960  O   ILE A 180       0.713  -7.625   5.396  1.00 96.30           O  
ATOM   2961  CG1 ILE A 180      -3.636  -5.958   5.512  1.00 96.30           C  
ATOM   2962 HG12 ILE A 180      -3.449  -5.563   4.514  1.00 96.30           H  
ATOM   2963 HG13 ILE A 180      -4.338  -6.787   5.422  1.00 96.30           H  
ATOM   2964  CG2 ILE A 180      -1.339  -5.300   6.363  1.00 96.30           C  
ATOM   2965 HG21 ILE A 180      -1.745  -4.621   7.113  1.00 96.30           H  
ATOM   2966 HG22 ILE A 180      -0.385  -5.660   6.747  1.00 96.30           H  
ATOM   2967 HG23 ILE A 180      -1.170  -4.756   5.434  1.00 96.30           H  
ATOM   2968  CD1 ILE A 180      -4.325  -4.879   6.348  1.00 96.30           C  
ATOM   2969 HD11 ILE A 180      -3.753  -3.952   6.314  1.00 96.30           H  
ATOM   2970 HD12 ILE A 180      -4.428  -5.206   7.383  1.00 96.30           H  
ATOM   2971 HD13 ILE A 180      -5.316  -4.694   5.933  1.00 96.30           H  
ATOM   2972  N   LEU A 181      -0.443  -9.054   6.700  1.00 94.68           N  
ATOM   2973  H   LEU A 181      -1.366  -9.366   6.967  1.00 94.68           H  
ATOM   2974  CA  LEU A 181       0.682  -9.710   7.368  1.00 94.68           C  
ATOM   2975  HA  LEU A 181       0.258 -10.415   8.082  1.00 94.68           H  
ATOM   2976  C   LEU A 181       1.531  -8.745   8.216  1.00 94.68           C  
ATOM   2977  CB  LEU A 181       1.499 -10.535   6.342  1.00 94.68           C  
ATOM   2978  HB2 LEU A 181       2.219 -11.143   6.891  1.00 94.68           H  
ATOM   2979  HB3 LEU A 181       2.061  -9.851   5.707  1.00 94.68           H  
ATOM   2980  O   LEU A 181       2.751  -8.861   8.251  1.00 94.68           O  
ATOM   2981  CG  LEU A 181       0.676 -11.467   5.430  1.00 94.68           C  
ATOM   2982  HG  LEU A 181      -0.041 -10.882   4.854  1.00 94.68           H  
ATOM   2983  CD1 LEU A 181       1.599 -12.168   4.435  1.00 94.68           C  
ATOM   2984 HD11 LEU A 181       2.106 -11.437   3.805  1.00 94.68           H  
ATOM   2985 HD12 LEU A 181       2.339 -12.765   4.967  1.00 94.68           H  
ATOM   2986 HD13 LEU A 181       1.013 -12.829   3.797  1.00 94.68           H  
ATOM   2987  CD2 LEU A 181      -0.077 -12.520   6.231  1.00 94.68           C  
ATOM   2988 HD21 LEU A 181       0.611 -13.121   6.826  1.00 94.68           H  
ATOM   2989 HD22 LEU A 181      -0.793 -12.036   6.896  1.00 94.68           H  
ATOM   2990 HD23 LEU A 181      -0.636 -13.173   5.561  1.00 94.68           H  
ATOM   2991  N   ALA A 182       0.935  -7.729   8.844  1.00 96.63           N  
ATOM   2992  H   ALA A 182      -0.075  -7.699   8.831  1.00 96.63           H  
ATOM   2993  CA  ALA A 182       1.652  -6.715   9.627  1.00 96.63           C  
ATOM   2994  HA  ALA A 182       2.725  -6.847   9.489  1.00 96.63           H  
ATOM   2995  C   ALA A 182       1.436  -6.878  11.141  1.00 96.63           C  
ATOM   2996  CB  ALA A 182       1.294  -5.324   9.088  1.00 96.63           C  
ATOM   2997  HB1 ALA A 182       1.526  -5.261   8.025  1.00 96.63           H  
ATOM   2998  HB2 ALA A 182       0.227  -5.150   9.229  1.00 96.63           H  
ATOM   2999  HB3 ALA A 182       1.860  -4.562   9.625  1.00 96.63           H  
ATOM   3000  O   ALA A 182       0.918  -5.972  11.793  1.00 96.63           O  
ATOM   3001  N   ASP A 183       1.843  -8.022  11.693  1.00 97.60           N  
ATOM   3002  H   ASP A 183       2.172  -8.760  11.087  1.00 97.60           H  
ATOM   3003  CA  ASP A 183       1.494  -8.439  13.061  1.00 97.60           C  
ATOM   3004  HA  ASP A 183       0.409  -8.512  13.128  1.00 97.60           H  
ATOM   3005  C   ASP A 183       1.928  -7.437  14.136  1.00 97.60           C  
ATOM   3006  CB  ASP A 183       2.058  -9.841  13.335  1.00 97.60           C  
ATOM   3007  HB2 ASP A 183       1.791 -10.138  14.349  1.00 97.60           H  
ATOM   3008  HB3 ASP A 183       3.145  -9.812  13.259  1.00 97.60           H  
ATOM   3009  O   ASP A 183       1.100  -7.007  14.931  1.00 97.60           O  
ATOM   3010  CG  ASP A 183       1.497 -10.877  12.355  1.00 97.60           C  
ATOM   3011  OD1 ASP A 183       0.361 -10.663  11.867  1.00 97.60           O  
ATOM   3012  OD2 ASP A 183       2.254 -11.806  12.011  1.00 97.60           O  
ATOM   3013  N   ALA A 184       3.162  -6.926  14.075  1.00 97.96           N  
ATOM   3014  H   ALA A 184       3.825  -7.368  13.455  1.00 97.96           H  
ATOM   3015  CA  ALA A 184       3.637  -5.905  15.015  1.00 97.96           C  
ATOM   3016  HA  ALA A 184       3.576  -6.310  16.025  1.00 97.96           H  
ATOM   3017  C   ALA A 184       2.806  -4.602  14.980  1.00 97.96           C  
ATOM   3018  CB  ALA A 184       5.106  -5.610  14.688  1.00 97.96           C  
ATOM   3019  HB1 ALA A 184       5.499  -4.892  15.407  1.00 97.96           H  
ATOM   3020  HB2 ALA A 184       5.197  -5.202  13.681  1.00 97.96           H  
ATOM   3021  HB3 ALA A 184       5.687  -6.529  14.763  1.00 97.96           H  
ATOM   3022  O   ALA A 184       2.688  -3.898  15.984  1.00 97.96           O  
ATOM   3023  N   ASN A 185       2.227  -4.249  13.827  1.00 98.13           N  
ATOM   3024  H   ASN A 185       2.262  -4.906  13.060  1.00 98.13           H  
ATOM   3025  CA  ASN A 185       1.326  -3.100  13.725  1.00 98.13           C  
ATOM   3026  HA  ASN A 185       1.719  -2.278  14.324  1.00 98.13           H  
ATOM   3027  C   ASN A 185      -0.053  -3.441  14.290  1.00 98.13           C  
ATOM   3028  CB  ASN A 185       1.202  -2.626  12.269  1.00 98.13           C  
ATOM   3029  HB2 ASN A 185       0.993  -3.469  11.610  1.00 98.13           H  
ATOM   3030  HB3 ASN A 185       0.351  -1.948  12.211  1.00 98.13           H  
ATOM   3031  O   ASN A 185      -0.637  -2.624  15.000  1.00 98.13           O  
ATOM   3032  CG  ASN A 185       2.420  -1.888  11.754  1.00 98.13           C  
ATOM   3033  ND2 ASN A 185       2.208  -1.035  10.782  1.00 98.13           N  
ATOM   3034 HD21 ASN A 185       1.259  -0.842  10.496  1.00 98.13           H  
ATOM   3035 HD22 ASN A 185       2.933  -0.348  10.633  1.00 98.13           H  
ATOM   3036  OD1 ASN A 185       3.539  -2.030  12.217  1.00 98.13           O  
ATOM   3037  N   LEU A 186      -0.559  -4.640  13.994  1.00 98.47           N  
ATOM   3038  H   LEU A 186      -0.000  -5.278  13.445  1.00 98.47           H  
ATOM   3039  CA  LEU A 186      -1.837  -5.119  14.507  1.00 98.47           C  
ATOM   3040  HA  LEU A 186      -2.601  -4.393  14.231  1.00 98.47           H  
ATOM   3041  C   LEU A 186      -1.824  -5.217  16.039  1.00 98.47           C  
ATOM   3042  CB  LEU A 186      -2.166  -6.464  13.839  1.00 98.47           C  
ATOM   3043  HB2 LEU A 186      -2.240  -6.314  12.762  1.00 98.47           H  
ATOM   3044  HB3 LEU A 186      -1.350  -7.161  14.028  1.00 98.47           H  
ATOM   3045  O   LEU A 186      -2.759  -4.749  16.678  1.00 98.47           O  
ATOM   3046  CG  LEU A 186      -3.467  -7.102  14.352  1.00 98.47           C  
ATOM   3047  HG  LEU A 186      -3.386  -7.289  15.423  1.00 98.47           H  
ATOM   3048  CD1 LEU A 186      -4.692  -6.221  14.097  1.00 98.47           C  
ATOM   3049 HD11 LEU A 186      -4.593  -5.269  14.619  1.00 98.47           H  
ATOM   3050 HD12 LEU A 186      -4.816  -6.044  13.029  1.00 98.47           H  
ATOM   3051 HD13 LEU A 186      -5.577  -6.717  14.495  1.00 98.47           H  
ATOM   3052  CD2 LEU A 186      -3.676  -8.445  13.659  1.00 98.47           C  
ATOM   3053 HD21 LEU A 186      -2.831  -9.100  13.868  1.00 98.47           H  
ATOM   3054 HD22 LEU A 186      -4.591  -8.908  14.028  1.00 98.47           H  
ATOM   3055 HD23 LEU A 186      -3.761  -8.304  12.581  1.00 98.47           H  
ATOM   3056  N   GLU A 187      -0.757  -5.740  16.639  1.00 98.32           N  
ATOM   3057  H   GLU A 187      -0.040  -6.161  16.066  1.00 98.32           H  
ATOM   3058  CA  GLU A 187      -0.579  -5.798  18.096  1.00 98.32           C  
ATOM   3059  HA  GLU A 187      -1.353  -6.422  18.542  1.00 98.32           H  
ATOM   3060  C   GLU A 187      -0.672  -4.407  18.734  1.00 98.32           C  
ATOM   3061  CB  GLU A 187       0.791  -6.405  18.411  1.00 98.32           C  
ATOM   3062  HB2 GLU A 187       1.027  -6.221  19.459  1.00 98.32           H  
ATOM   3063  HB3 GLU A 187       1.537  -5.906  17.793  1.00 98.32           H  
ATOM   3064  O   GLU A 187      -1.416  -4.213  19.698  1.00 98.32           O  
ATOM   3065  CG  GLU A 187       0.826  -7.920  18.166  1.00 98.32           C  
ATOM   3066  HG2 GLU A 187       0.416  -8.141  17.180  1.00 98.32           H  
ATOM   3067  HG3 GLU A 187       0.184  -8.402  18.903  1.00 98.32           H  
ATOM   3068  CD  GLU A 187       2.246  -8.497  18.262  1.00 98.32           C  
ATOM   3069  OE1 GLU A 187       2.363  -9.724  18.061  1.00 98.32           O  
ATOM   3070  OE2 GLU A 187       3.193  -7.713  18.507  1.00 98.32           O  
ATOM   3071  N   LYS A 188       0.003  -3.408  18.145  1.00 98.36           N  
ATOM   3072  H   LYS A 188       0.599  -3.648  17.367  1.00 98.36           H  
ATOM   3073  CA  LYS A 188      -0.090  -2.005  18.587  1.00 98.36           C  
ATOM   3074  HA  LYS A 188       0.181  -1.954  19.641  1.00 98.36           H  
ATOM   3075  C   LYS A 188      -1.517  -1.473  18.483  1.00 98.36           C  
ATOM   3076  CB  LYS A 188       0.867  -1.118  17.776  1.00 98.36           C  
ATOM   3077  HB2 LYS A 188       0.699  -1.285  16.712  1.00 98.36           H  
ATOM   3078  HB3 LYS A 188       0.651  -0.072  17.992  1.00 98.36           H  
ATOM   3079  O   LYS A 188      -1.986  -0.828  19.418  1.00 98.36           O  
ATOM   3080  CG  LYS A 188       2.338  -1.388  18.114  1.00 98.36           C  
ATOM   3081  HG2 LYS A 188       2.540  -2.458  18.058  1.00 98.36           H  
ATOM   3082  HG3 LYS A 188       2.543  -1.054  19.131  1.00 98.36           H  
ATOM   3083  CD  LYS A 188       3.253  -0.648  17.131  1.00 98.36           C  
ATOM   3084  HD2 LYS A 188       3.134   0.428  17.256  1.00 98.36           H  
ATOM   3085  HD3 LYS A 188       2.979  -0.930  16.114  1.00 98.36           H  
ATOM   3086  CE  LYS A 188       4.704  -1.062  17.387  1.00 98.36           C  
ATOM   3087  HE2 LYS A 188       4.759  -2.148  17.308  1.00 98.36           H  
ATOM   3088  HE3 LYS A 188       4.977  -0.792  18.407  1.00 98.36           H  
ATOM   3089  NZ  LYS A 188       5.632  -0.438  16.412  1.00 98.36           N  
ATOM   3090  HZ1 LYS A 188       6.576  -0.750  16.590  1.00 98.36           H  
ATOM   3091  HZ2 LYS A 188       5.602   0.569  16.480  1.00 98.36           H  
ATOM   3092  HZ3 LYS A 188       5.381  -0.720  15.475  1.00 98.36           H  
ATOM   3093  N   VAL A 189      -2.217  -1.747  17.378  1.00 98.48           N  
ATOM   3094  H   VAL A 189      -1.764  -2.292  16.659  1.00 98.48           H  
ATOM   3095  CA  VAL A 189      -3.625  -1.353  17.191  1.00 98.48           C  
ATOM   3096  HA  VAL A 189      -3.708  -0.272  17.301  1.00 98.48           H  
ATOM   3097  C   VAL A 189      -4.511  -1.977  18.269  1.00 98.48           C  
ATOM   3098  CB  VAL A 189      -4.126  -1.732  15.780  1.00 98.48           C  
ATOM   3099  HB  VAL A 189      -3.859  -2.766  15.564  1.00 98.48           H  
ATOM   3100  O   VAL A 189      -5.261  -1.259  18.928  1.00 98.48           O  
ATOM   3101  CG1 VAL A 189      -5.647  -1.602  15.621  1.00 98.48           C  
ATOM   3102 HG11 VAL A 189      -5.927  -1.865  14.601  1.00 98.48           H  
ATOM   3103 HG12 VAL A 189      -6.168  -2.290  16.287  1.00 98.48           H  
ATOM   3104 HG13 VAL A 189      -5.965  -0.580  15.831  1.00 98.48           H  
ATOM   3105  CG2 VAL A 189      -3.480  -0.836  14.717  1.00 98.48           C  
ATOM   3106 HG21 VAL A 189      -2.394  -0.884  14.792  1.00 98.48           H  
ATOM   3107 HG22 VAL A 189      -3.802   0.196  14.851  1.00 98.48           H  
ATOM   3108 HG23 VAL A 189      -3.765  -1.183  13.724  1.00 98.48           H  
ATOM   3109  N   LEU A 190      -4.411  -3.289  18.492  1.00 98.46           N  
ATOM   3110  H   LEU A 190      -3.756  -3.821  17.938  1.00 98.46           H  
ATOM   3111  CA  LEU A 190      -5.234  -3.999  19.473  1.00 98.46           C  
ATOM   3112  HA  LEU A 190      -6.285  -3.792  19.269  1.00 98.46           H  
ATOM   3113  C   LEU A 190      -4.967  -3.503  20.900  1.00 98.46           C  
ATOM   3114  CB  LEU A 190      -4.983  -5.514  19.353  1.00 98.46           C  
ATOM   3115  HB2 LEU A 190      -5.489  -6.013  20.179  1.00 98.46           H  
ATOM   3116  HB3 LEU A 190      -3.914  -5.697  19.461  1.00 98.46           H  
ATOM   3117  O   LEU A 190      -5.912  -3.243  21.646  1.00 98.46           O  
ATOM   3118  CG  LEU A 190      -5.463  -6.153  18.034  1.00 98.46           C  
ATOM   3119  HG  LEU A 190      -4.988  -5.663  17.185  1.00 98.46           H  
ATOM   3120  CD1 LEU A 190      -5.082  -7.633  18.012  1.00 98.46           C  
ATOM   3121 HD11 LEU A 190      -4.001  -7.731  18.119  1.00 98.46           H  
ATOM   3122 HD12 LEU A 190      -5.575  -8.163  18.827  1.00 98.46           H  
ATOM   3123 HD13 LEU A 190      -5.375  -8.071  17.058  1.00 98.46           H  
ATOM   3124  CD2 LEU A 190      -6.976  -6.043  17.844  1.00 98.46           C  
ATOM   3125 HD21 LEU A 190      -7.271  -6.571  16.937  1.00 98.46           H  
ATOM   3126 HD22 LEU A 190      -7.261  -4.998  17.729  1.00 98.46           H  
ATOM   3127 HD23 LEU A 190      -7.498  -6.473  18.699  1.00 98.46           H  
ATOM   3128  N   HIS A 191      -3.698  -3.301  21.262  1.00 98.28           N  
ATOM   3129  H   HIS A 191      -2.965  -3.557  20.616  1.00 98.28           H  
ATOM   3130  CA  HIS A 191      -3.312  -2.747  22.559  1.00 98.28           C  
ATOM   3131  HA  HIS A 191      -3.721  -3.378  23.349  1.00 98.28           H  
ATOM   3132  C   HIS A 191      -3.869  -1.330  22.767  1.00 98.28           C  
ATOM   3133  CB  HIS A 191      -1.782  -2.770  22.666  1.00 98.28           C  
ATOM   3134  HB2 HIS A 191      -1.350  -2.171  21.865  1.00 98.28           H  
ATOM   3135  HB3 HIS A 191      -1.431  -3.794  22.544  1.00 98.28           H  
ATOM   3136  O   HIS A 191      -4.517  -1.055  23.779  1.00 98.28           O  
ATOM   3137  CG  HIS A 191      -1.284  -2.251  23.988  1.00 98.28           C  
ATOM   3138  CD2 HIS A 191      -0.722  -1.027  24.228  1.00 98.28           C  
ATOM   3139  HD2 HIS A 191      -0.555  -0.252  23.495  1.00 98.28           H  
ATOM   3140  ND1 HIS A 191      -1.300  -2.931  25.185  1.00 98.28           N  
ATOM   3141  HD1 HIS A 191      -1.603  -3.884  25.330  1.00 98.28           H  
ATOM   3142  CE1 HIS A 191      -0.744  -2.145  26.119  1.00 98.28           C  
ATOM   3143  HE1 HIS A 191      -0.587  -2.424  27.151  1.00 98.28           H  
ATOM   3144  NE2 HIS A 191      -0.388  -0.966  25.584  1.00 98.28           N  
ATOM   3145  N   LEU A 192      -3.687  -0.438  21.787  1.00 98.36           N  
ATOM   3146  H   LEU A 192      -3.170  -0.722  20.966  1.00 98.36           H  
ATOM   3147  CA  LEU A 192      -4.187   0.936  21.861  1.00 98.36           C  
ATOM   3148  HA  LEU A 192      -3.824   1.387  22.785  1.00 98.36           H  
ATOM   3149  C   LEU A 192      -5.710   0.990  21.930  1.00 98.36           C  
ATOM   3150  CB  LEU A 192      -3.690   1.742  20.652  1.00 98.36           C  
ATOM   3151  HB2 LEU A 192      -4.260   2.668  20.581  1.00 98.36           H  
ATOM   3152  HB3 LEU A 192      -3.882   1.159  19.751  1.00 98.36           H  
ATOM   3153  O   LEU A 192      -6.247   1.764  22.720  1.00 98.36           O  
ATOM   3154  CG  LEU A 192      -2.198   2.100  20.719  1.00 98.36           C  
ATOM   3155  HG  LEU A 192      -1.610   1.211  20.946  1.00 98.36           H  
ATOM   3156  CD1 LEU A 192      -1.751   2.653  19.367  1.00 98.36           C  
ATOM   3157 HD11 LEU A 192      -0.690   2.899  19.405  1.00 98.36           H  
ATOM   3158 HD12 LEU A 192      -2.326   3.543  19.113  1.00 98.36           H  
ATOM   3159 HD13 LEU A 192      -1.904   1.887  18.607  1.00 98.36           H  
ATOM   3160  CD2 LEU A 192      -1.911   3.148  21.794  1.00 98.36           C  
ATOM   3161 HD21 LEU A 192      -2.257   2.809  22.771  1.00 98.36           H  
ATOM   3162 HD22 LEU A 192      -0.833   3.292  21.867  1.00 98.36           H  
ATOM   3163 HD23 LEU A 192      -2.398   4.092  21.546  1.00 98.36           H  
ATOM   3164  N   TYR A 193      -6.406   0.160  21.151  1.00 98.13           N  
ATOM   3165  H   TYR A 193      -5.908  -0.454  20.523  1.00 98.13           H  
ATOM   3166  CA  TYR A 193      -7.860   0.074  21.214  1.00 98.13           C  
ATOM   3167  HA  TYR A 193      -8.279   1.063  21.028  1.00 98.13           H  
ATOM   3168  C   TYR A 193      -8.319  -0.346  22.611  1.00 98.13           C  
ATOM   3169  CB  TYR A 193      -8.382  -0.882  20.138  1.00 98.13           C  
ATOM   3170  HB2 TYR A 193      -8.102  -0.504  19.155  1.00 98.13           H  
ATOM   3171  HB3 TYR A 193      -7.909  -1.856  20.261  1.00 98.13           H  
ATOM   3172  O   TYR A 193      -9.121   0.363  23.216  1.00 98.13           O  
ATOM   3173  CG  TYR A 193      -9.888  -1.046  20.184  1.00 98.13           C  
ATOM   3174  CD1 TYR A 193     -10.451  -2.243  20.669  1.00 98.13           C  
ATOM   3175  HD1 TYR A 193      -9.813  -3.054  20.988  1.00 98.13           H  
ATOM   3176  CD2 TYR A 193     -10.724   0.015  19.782  1.00 98.13           C  
ATOM   3177  HD2 TYR A 193     -10.291   0.933  19.414  1.00 98.13           H  
ATOM   3178  CE1 TYR A 193     -11.849  -2.383  20.742  1.00 98.13           C  
ATOM   3179  HE1 TYR A 193     -12.290  -3.301  21.100  1.00 98.13           H  
ATOM   3180  CE2 TYR A 193     -12.124  -0.121  19.857  1.00 98.13           C  
ATOM   3181  HE2 TYR A 193     -12.766   0.689  19.543  1.00 98.13           H  
ATOM   3182  OH  TYR A 193     -14.033  -1.459  20.443  1.00 98.13           O  
ATOM   3183  HH  TYR A 193     -14.502  -0.706  20.075  1.00 98.13           H  
ATOM   3184  CZ  TYR A 193     -12.687  -1.323  20.339  1.00 98.13           C  
ATOM   3185  N   ASN A 194      -7.757  -1.431  23.157  1.00 97.45           N  
ATOM   3186  H   ASN A 194      -7.075  -1.942  22.616  1.00 97.45           H  
ATOM   3187  CA  ASN A 194      -8.135  -1.964  24.467  1.00 97.45           C  
ATOM   3188  HA  ASN A 194      -9.201  -2.192  24.446  1.00 97.45           H  
ATOM   3189  C   ASN A 194      -7.938  -0.957  25.610  1.00 97.45           C  
ATOM   3190  CB  ASN A 194      -7.363  -3.270  24.715  1.00 97.45           C  
ATOM   3191  HB2 ASN A 194      -6.312  -3.131  24.461  1.00 97.45           H  
ATOM   3192  HB3 ASN A 194      -7.418  -3.529  25.773  1.00 97.45           H  
ATOM   3193  O   ASN A 194      -8.822  -0.852  26.466  1.00 97.45           O  
ATOM   3194  CG  ASN A 194      -7.935  -4.440  23.934  1.00 97.45           C  
ATOM   3195  ND2 ASN A 194      -7.133  -5.436  23.645  1.00 97.45           N  
ATOM   3196 HD21 ASN A 194      -6.151  -5.381  23.876  1.00 97.45           H  
ATOM   3197 HD22 ASN A 194      -7.527  -6.205  23.122  1.00 97.45           H  
ATOM   3198  OD1 ASN A 194      -9.114  -4.495  23.615  1.00 97.45           O  
ATOM   3199  N   ASN A 195      -6.851  -0.179  25.578  1.00 97.81           N  
ATOM   3200  H   ASN A 195      -6.149  -0.378  24.880  1.00 97.81           H  
ATOM   3201  CA  ASN A 195      -6.542   0.843  26.586  1.00 97.81           C  
ATOM   3202  HA  ASN A 195      -6.733   0.435  27.578  1.00 97.81           H  
ATOM   3203  C   ASN A 195      -7.395   2.117  26.458  1.00 97.81           C  
ATOM   3204  CB  ASN A 195      -5.051   1.201  26.485  1.00 97.81           C  
ATOM   3205  HB2 ASN A 195      -4.820   1.505  25.464  1.00 97.81           H  
ATOM   3206  HB3 ASN A 195      -4.844   2.042  27.147  1.00 97.81           H  
ATOM   3207  O   ASN A 195      -7.459   2.906  27.394  1.00 97.81           O  
ATOM   3208  CG  ASN A 195      -4.117   0.077  26.887  1.00 97.81           C  
ATOM   3209  ND2 ASN A 195      -2.847   0.271  26.637  1.00 97.81           N  
ATOM   3210 HD21 ASN A 195      -2.518   1.129  26.219  1.00 97.81           H  
ATOM   3211 HD22 ASN A 195      -2.207  -0.495  26.793  1.00 97.81           H  
ATOM   3212  OD1 ASN A 195      -4.501  -0.954  27.410  1.00 97.81           O  
ATOM   3213  N   ASN A 196      -8.052   2.341  25.315  1.00 97.74           N  
ATOM   3214  H   ASN A 196      -7.958   1.663  24.573  1.00 97.74           H  
ATOM   3215  CA  ASN A 196      -8.792   3.576  25.032  1.00 97.74           C  
ATOM   3216  HA  ASN A 196      -8.692   4.254  25.880  1.00 97.74           H  
ATOM   3217  C   ASN A 196     -10.313   3.365  24.874  1.00 97.74           C  
ATOM   3218  CB  ASN A 196      -8.152   4.284  23.824  1.00 97.74           C  
ATOM   3219  HB2 ASN A 196      -8.040   3.582  22.998  1.00 97.74           H  
ATOM   3220  HB3 ASN A 196      -8.820   5.076  23.487  1.00 97.74           H  
ATOM   3221  O   ASN A 196     -11.019   4.303  24.506  1.00 97.74           O  
ATOM   3222  CG  ASN A 196      -6.811   4.932  24.131  1.00 97.74           C  
ATOM   3223  ND2 ASN A 196      -5.719   4.231  23.961  1.00 97.74           N  
ATOM   3224 HD21 ASN A 196      -4.841   4.687  24.166  1.00 97.74           H  
ATOM   3225 HD22 ASN A 196      -5.795   3.290  23.603  1.00 97.74           H  
ATOM   3226  OD1 ASN A 196      -6.730   6.096  24.490  1.00 97.74           O  
ATOM   3227  N   ARG A 197     -10.858   2.173  25.176  1.00 95.08           N  
ATOM   3228  H   ARG A 197     -10.217   1.437  25.433  1.00 95.08           H  
ATOM   3229  CA  ARG A 197     -12.293   1.828  24.985  1.00 95.08           C  
ATOM   3230  HA  ARG A 197     -12.535   1.918  23.926  1.00 95.08           H  
ATOM   3231  C   ARG A 197     -13.281   2.749  25.717  1.00 95.08           C  
ATOM   3232  CB  ARG A 197     -12.554   0.378  25.431  1.00 95.08           C  
ATOM   3233  HB2 ARG A 197     -13.625   0.183  25.383  1.00 95.08           H  
ATOM   3234  HB3 ARG A 197     -12.231   0.254  26.465  1.00 95.08           H  
ATOM   3235  O   ARG A 197     -14.429   2.900  25.286  1.00 95.08           O  
ATOM   3236  CG  ARG A 197     -11.842  -0.644  24.537  1.00 95.08           C  
ATOM   3237  HG2 ARG A 197     -12.122  -0.474  23.497  1.00 95.08           H  
ATOM   3238  HG3 ARG A 197     -10.766  -0.505  24.648  1.00 95.08           H  
ATOM   3239  CD  ARG A 197     -12.154  -2.095  24.904  1.00 95.08           C  
ATOM   3240  HD2 ARG A 197     -11.782  -2.733  24.103  1.00 95.08           H  
ATOM   3241  HD3 ARG A 197     -13.234  -2.221  24.982  1.00 95.08           H  
ATOM   3242  NE  ARG A 197     -11.495  -2.483  26.166  1.00 95.08           N  
ATOM   3243  HE  ARG A 197     -10.830  -1.829  26.553  1.00 95.08           H  
ATOM   3244  NH1 ARG A 197     -12.363  -4.602  26.314  1.00 95.08           N  
ATOM   3245 HH11 ARG A 197     -12.799  -4.467  25.414  1.00 95.08           H  
ATOM   3246 HH12 ARG A 197     -12.437  -5.478  26.812  1.00 95.08           H  
ATOM   3247  NH2 ARG A 197     -11.011  -3.844  27.920  1.00 95.08           N  
ATOM   3248 HH21 ARG A 197     -10.426  -3.118  28.309  1.00 95.08           H  
ATOM   3249 HH22 ARG A 197     -11.115  -4.716  28.418  1.00 95.08           H  
ATOM   3250  CZ  ARG A 197     -11.627  -3.637  26.793  1.00 95.08           C  
ATOM   3251  N   ASN A 198     -12.832   3.368  26.806  1.00 94.78           N  
ATOM   3252  H   ASN A 198     -11.886   3.169  27.098  1.00 94.78           H  
ATOM   3253  CA  ASN A 198     -13.648   4.239  27.655  1.00 94.78           C  
ATOM   3254  HA  ASN A 198     -14.690   3.929  27.578  1.00 94.78           H  
ATOM   3255  C   ASN A 198     -13.624   5.711  27.219  1.00 94.78           C  
ATOM   3256  CB  ASN A 198     -13.225   4.042  29.120  1.00 94.78           C  
ATOM   3257  HB2 ASN A 198     -12.169   4.287  29.235  1.00 94.78           H  
ATOM   3258  HB3 ASN A 198     -13.797   4.718  29.755  1.00 94.78           H  
ATOM   3259  O   ASN A 198     -14.277   6.536  27.849  1.00 94.78           O  
ATOM   3260  CG  ASN A 198     -13.474   2.629  29.618  1.00 94.78           C  
ATOM   3261  ND2 ASN A 198     -12.854   2.248  30.708  1.00 94.78           N  
ATOM   3262 HD21 ASN A 198     -12.308   2.903  31.248  1.00 94.78           H  
ATOM   3263 HD22 ASN A 198     -13.093   1.334  31.066  1.00 94.78           H  
ATOM   3264  OD1 ASN A 198     -14.196   1.843  29.026  1.00 94.78           O  
ATOM   3265  N   LYS A 199     -12.904   6.052  26.143  1.00 96.33           N  
ATOM   3266  H   LYS A 199     -12.393   5.335  25.647  1.00 96.33           H  
ATOM   3267  CA  LYS A 199     -12.912   7.407  25.582  1.00 96.33           C  
ATOM   3268  HA  LYS A 199     -12.725   8.113  26.391  1.00 96.33           H  
ATOM   3269  C   LYS A 199     -14.276   7.795  25.014  1.00 96.33           C  
ATOM   3270  CB  LYS A 199     -11.801   7.555  24.533  1.00 96.33           C  
ATOM   3271  HB2 LYS A 199     -11.963   8.480  23.979  1.00 96.33           H  
ATOM   3272  HB3 LYS A 199     -11.822   6.725  23.827  1.00 96.33           H  
ATOM   3273  O   LYS A 199     -15.147   6.947  24.786  1.00 96.33           O  
ATOM   3274  CG  LYS A 199     -10.437   7.645  25.224  1.00 96.33           C  
ATOM   3275  HG2 LYS A 199     -10.507   8.382  26.025  1.00 96.33           H  
ATOM   3276  HG3 LYS A 199     -10.163   6.683  25.656  1.00 96.33           H  
ATOM   3277  CD  LYS A 199      -9.357   8.098  24.242  1.00 96.33           C  
ATOM   3278  HD2 LYS A 199      -9.066   7.270  23.596  1.00 96.33           H  
ATOM   3279  HD3 LYS A 199      -9.741   8.910  23.625  1.00 96.33           H  
ATOM   3280  CE  LYS A 199      -8.162   8.604  25.049  1.00 96.33           C  
ATOM   3281  HE2 LYS A 199      -7.755   7.786  25.643  1.00 96.33           H  
ATOM   3282  HE3 LYS A 199      -8.520   9.377  25.730  1.00 96.33           H  
ATOM   3283  NZ  LYS A 199      -7.125   9.172  24.166  1.00 96.33           N  
ATOM   3284  HZ1 LYS A 199      -7.543   9.898  23.602  1.00 96.33           H  
ATOM   3285  HZ2 LYS A 199      -6.388   9.578  24.725  1.00 96.33           H  
ATOM   3286  HZ3 LYS A 199      -6.726   8.431  23.607  1.00 96.33           H  
ATOM   3287  N   SER A 200     -14.435   9.095  24.761  1.00 95.64           N  
ATOM   3288  H   SER A 200     -13.652   9.714  24.914  1.00 95.64           H  
ATOM   3289  CA  SER A 200     -15.647   9.642  24.154  1.00 95.64           C  
ATOM   3290  HA  SER A 200     -16.482   9.435  24.824  1.00 95.64           H  
ATOM   3291  C   SER A 200     -15.940   8.982  22.803  1.00 95.64           C  
ATOM   3292  CB  SER A 200     -15.531  11.162  23.997  1.00 95.64           C  
ATOM   3293  HB2 SER A 200     -16.495  11.560  23.683  1.00 95.64           H  
ATOM   3294  HB3 SER A 200     -15.269  11.613  24.954  1.00 95.64           H  
ATOM   3295  O   SER A 200     -15.026   8.601  22.062  1.00 95.64           O  
ATOM   3296  OG  SER A 200     -14.554  11.499  23.029  1.00 95.64           O  
ATOM   3297  HG  SER A 200     -13.695  11.478  23.458  1.00 95.64           H  
ATOM   3298  N   ILE A 201     -17.221   8.880  22.435  1.00 95.12           N  
ATOM   3299  H   ILE A 201     -17.949   9.166  23.074  1.00 95.12           H  
ATOM   3300  CA  ILE A 201     -17.608   8.300  21.142  1.00 95.12           C  
ATOM   3301  HA  ILE A 201     -17.190   7.294  21.112  1.00 95.12           H  
ATOM   3302  C   ILE A 201     -16.993   9.073  19.965  1.00 95.12           C  
ATOM   3303  CB  ILE A 201     -19.144   8.183  21.039  1.00 95.12           C  
ATOM   3304  HB  ILE A 201     -19.506   7.692  21.943  1.00 95.12           H  
ATOM   3305  O   ILE A 201     -16.603   8.470  18.970  1.00 95.12           O  
ATOM   3306  CG1 ILE A 201     -19.605   7.339  19.836  1.00 95.12           C  
ATOM   3307 HG12 ILE A 201     -19.254   7.798  18.912  1.00 95.12           H  
ATOM   3308 HG13 ILE A 201     -20.695   7.329  19.813  1.00 95.12           H  
ATOM   3309  CG2 ILE A 201     -19.818   9.555  20.958  1.00 95.12           C  
ATOM   3310 HG21 ILE A 201     -19.520  10.185  21.796  1.00 95.12           H  
ATOM   3311 HG22 ILE A 201     -20.898   9.417  21.016  1.00 95.12           H  
ATOM   3312 HG23 ILE A 201     -19.597  10.049  20.012  1.00 95.12           H  
ATOM   3313  CD1 ILE A 201     -19.123   5.884  19.896  1.00 95.12           C  
ATOM   3314 HD11 ILE A 201     -19.366   5.454  20.867  1.00 95.12           H  
ATOM   3315 HD12 ILE A 201     -18.048   5.828  19.726  1.00 95.12           H  
ATOM   3316 HD13 ILE A 201     -19.625   5.300  19.125  1.00 95.12           H  
ATOM   3317  N   ARG A 202     -16.799  10.394  20.109  1.00 94.11           N  
ATOM   3318  H   ARG A 202     -17.113  10.808  20.975  1.00 94.11           H  
ATOM   3319  CA  ARG A 202     -16.134  11.249  19.109  1.00 94.11           C  
ATOM   3320  HA  ARG A 202     -16.627  11.107  18.147  1.00 94.11           H  
ATOM   3321  C   ARG A 202     -14.671  10.865  18.899  1.00 94.11           C  
ATOM   3322  CB  ARG A 202     -16.227  12.732  19.519  1.00 94.11           C  
ATOM   3323  HB2 ARG A 202     -15.630  13.323  18.825  1.00 94.11           H  
ATOM   3324  HB3 ARG A 202     -15.813  12.860  20.520  1.00 94.11           H  
ATOM   3325  O   ARG A 202     -14.199  10.871  17.762  1.00 94.11           O  
ATOM   3326  CG  ARG A 202     -17.666  13.263  19.493  1.00 94.11           C  
ATOM   3327  HG2 ARG A 202     -18.083  13.096  18.500  1.00 94.11           H  
ATOM   3328  HG3 ARG A 202     -18.255  12.706  20.221  1.00 94.11           H  
ATOM   3329  CD  ARG A 202     -17.747  14.761  19.830  1.00 94.11           C  
ATOM   3330  HD2 ARG A 202     -17.347  14.915  20.832  1.00 94.11           H  
ATOM   3331  HD3 ARG A 202     -17.130  15.330  19.134  1.00 94.11           H  
ATOM   3332  NE  ARG A 202     -19.142  15.255  19.799  1.00 94.11           N  
ATOM   3333  HE  ARG A 202     -19.678  15.163  20.650  1.00 94.11           H  
ATOM   3334  NH1 ARG A 202     -19.249  16.015  17.626  1.00 94.11           N  
ATOM   3335 HH11 ARG A 202     -19.834  16.226  16.830  1.00 94.11           H  
ATOM   3336 HH12 ARG A 202     -18.255  15.874  17.518  1.00 94.11           H  
ATOM   3337  NH2 ARG A 202     -21.075  16.063  18.896  1.00 94.11           N  
ATOM   3338 HH21 ARG A 202     -21.596  15.858  19.737  1.00 94.11           H  
ATOM   3339 HH22 ARG A 202     -21.600  16.454  18.127  1.00 94.11           H  
ATOM   3340  CZ  ARG A 202     -19.810  15.782  18.781  1.00 94.11           C  
ATOM   3341  N   GLU A 203     -13.944  10.554  19.968  1.00 96.04           N  
ATOM   3342  H   GLU A 203     -14.380  10.569  20.879  1.00 96.04           H  
ATOM   3343  CA  GLU A 203     -12.555  10.095  19.876  1.00 96.04           C  
ATOM   3344  HA  GLU A 203     -11.989  10.749  19.212  1.00 96.04           H  
ATOM   3345  C   GLU A 203     -12.465   8.683  19.302  1.00 96.04           C  
ATOM   3346  CB  GLU A 203     -11.894  10.117  21.253  1.00 96.04           C  
ATOM   3347  HB2 GLU A 203     -12.557   9.632  21.970  1.00 96.04           H  
ATOM   3348  HB3 GLU A 203     -10.968   9.544  21.209  1.00 96.04           H  
ATOM   3349  O   GLU A 203     -11.643   8.438  18.422  1.00 96.04           O  
ATOM   3350  CG  GLU A 203     -11.550  11.531  21.724  1.00 96.04           C  
ATOM   3351  HG2 GLU A 203     -10.766  11.940  21.087  1.00 96.04           H  
ATOM   3352  HG3 GLU A 203     -12.420  12.184  21.652  1.00 96.04           H  
ATOM   3353  CD  GLU A 203     -11.077  11.430  23.171  1.00 96.04           C  
ATOM   3354  OE1 GLU A 203      -9.838  11.381  23.367  1.00 96.04           O  
ATOM   3355  OE2 GLU A 203     -11.977  11.254  24.030  1.00 96.04           O  
ATOM   3356  N   LEU A 204     -13.335   7.773  19.747  1.00 97.11           N  
ATOM   3357  H   LEU A 204     -13.977   8.044  20.478  1.00 97.11           H  
ATOM   3358  CA  LEU A 204     -13.398   6.404  19.233  1.00 97.11           C  
ATOM   3359  HA  LEU A 204     -12.423   5.932  19.351  1.00 97.11           H  
ATOM   3360  C   LEU A 204     -13.728   6.371  17.735  1.00 97.11           C  
ATOM   3361  CB  LEU A 204     -14.450   5.625  20.033  1.00 97.11           C  
ATOM   3362  HB2 LEU A 204     -15.377   6.199  20.040  1.00 97.11           H  
ATOM   3363  HB3 LEU A 204     -14.648   4.689  19.509  1.00 97.11           H  
ATOM   3364  O   LEU A 204     -13.031   5.702  16.973  1.00 97.11           O  
ATOM   3365  CG  LEU A 204     -14.048   5.298  21.481  1.00 97.11           C  
ATOM   3366  HG  LEU A 204     -13.699   6.197  21.989  1.00 97.11           H  
ATOM   3367  CD1 LEU A 204     -15.262   4.750  22.221  1.00 97.11           C  
ATOM   3368 HD11 LEU A 204     -15.628   3.854  21.718  1.00 97.11           H  
ATOM   3369 HD12 LEU A 204     -16.042   5.511  22.246  1.00 97.11           H  
ATOM   3370 HD13 LEU A 204     -14.977   4.519  23.247  1.00 97.11           H  
ATOM   3371  CD2 LEU A 204     -12.955   4.230  21.536  1.00 97.11           C  
ATOM   3372 HD21 LEU A 204     -12.044   4.603  21.069  1.00 97.11           H  
ATOM   3373 HD22 LEU A 204     -12.735   3.994  22.577  1.00 97.11           H  
ATOM   3374 HD23 LEU A 204     -13.283   3.325  21.023  1.00 97.11           H  
ATOM   3375  N   ALA A 205     -14.735   7.140  17.309  1.00 96.02           N  
ATOM   3376  H   ALA A 205     -15.288   7.629  17.999  1.00 96.02           H  
ATOM   3377  CA  ALA A 205     -15.113   7.309  15.909  1.00 96.02           C  
ATOM   3378  HA  ALA A 205     -15.400   6.341  15.498  1.00 96.02           H  
ATOM   3379  C   ALA A 205     -13.948   7.869  15.077  1.00 96.02           C  
ATOM   3380  CB  ALA A 205     -16.337   8.231  15.842  1.00 96.02           C  
ATOM   3381  HB1 ALA A 205     -16.122   9.182  16.329  1.00 96.02           H  
ATOM   3382  HB2 ALA A 205     -17.185   7.758  16.337  1.00 96.02           H  
ATOM   3383  HB3 ALA A 205     -16.597   8.425  14.802  1.00 96.02           H  
ATOM   3384  O   ALA A 205     -13.603   7.335  14.029  1.00 96.02           O  
ATOM   3385  N   ASN A 206     -13.274   8.912  15.563  1.00 95.96           N  
ATOM   3386  H   ASN A 206     -13.581   9.324  16.432  1.00 95.96           H  
ATOM   3387  CA  ASN A 206     -12.125   9.486  14.865  1.00 95.96           C  
ATOM   3388  HA  ASN A 206     -12.430   9.775  13.859  1.00 95.96           H  
ATOM   3389  C   ASN A 206     -10.970   8.478  14.720  1.00 95.96           C  
ATOM   3390  CB  ASN A 206     -11.714  10.737  15.645  1.00 95.96           C  
ATOM   3391  HB2 ASN A 206     -11.374  10.456  16.641  1.00 95.96           H  
ATOM   3392  HB3 ASN A 206     -12.587  11.381  15.750  1.00 95.96           H  
ATOM   3393  O   ASN A 206     -10.368   8.368  13.654  1.00 95.96           O  
ATOM   3394  CG  ASN A 206     -10.635  11.539  14.957  1.00 95.96           C  
ATOM   3395  ND2 ASN A 206      -9.382  11.272  15.229  1.00 95.96           N  
ATOM   3396 HD21 ASN A 206      -8.687  11.805  14.725  1.00 95.96           H  
ATOM   3397 HD22 ASN A 206      -9.145  10.453  15.770  1.00 95.96           H  
ATOM   3398  OD1 ASN A 206     -10.918  12.502  14.267  1.00 95.96           O  
ATOM   3399  N   SER A 207     -10.669   7.731  15.784  1.00 97.48           N  
ATOM   3400  H   SER A 207     -11.171   7.878  16.648  1.00 97.48           H  
ATOM   3401  CA  SER A 207      -9.617   6.713  15.767  1.00 97.48           C  
ATOM   3402  HA  SER A 207      -8.693   7.165  15.408  1.00 97.48           H  
ATOM   3403  C   SER A 207      -9.945   5.555  14.827  1.00 97.48           C  
ATOM   3404  CB  SER A 207      -9.367   6.183  17.177  1.00 97.48           C  
ATOM   3405  HB2 SER A 207      -8.705   5.318  17.131  1.00 97.48           H  
ATOM   3406  HB3 SER A 207     -10.310   5.884  17.634  1.00 97.48           H  
ATOM   3407  O   SER A 207      -9.069   5.152  14.064  1.00 97.48           O  
ATOM   3408  OG  SER A 207      -8.749   7.190  17.951  1.00 97.48           O  
ATOM   3409  HG  SER A 207      -8.758   6.879  18.859  1.00 97.48           H  
ATOM   3410  N   ILE A 208     -11.182   5.037  14.831  1.00 97.31           N  
ATOM   3411  H   ILE A 208     -11.874   5.401  15.470  1.00 97.31           H  
ATOM   3412  CA  ILE A 208     -11.548   3.919  13.949  1.00 97.31           C  
ATOM   3413  HA  ILE A 208     -10.760   3.174  14.064  1.00 97.31           H  
ATOM   3414  C   ILE A 208     -11.520   4.329  12.475  1.00 97.31           C  
ATOM   3415  CB  ILE A 208     -12.887   3.255  14.357  1.00 97.31           C  
ATOM   3416  HB  ILE A 208     -12.894   3.152  15.442  1.00 97.31           H  
ATOM   3417  O   ILE A 208     -11.025   3.566  11.656  1.00 97.31           O  
ATOM   3418  CG1 ILE A 208     -13.061   1.845  13.756  1.00 97.31           C  
ATOM   3419 HG12 ILE A 208     -14.073   1.491  13.951  1.00 97.31           H  
ATOM   3420 HG13 ILE A 208     -12.921   1.877  12.676  1.00 97.31           H  
ATOM   3421  CG2 ILE A 208     -14.118   4.081  13.965  1.00 97.31           C  
ATOM   3422 HG21 ILE A 208     -14.185   4.216  12.885  1.00 97.31           H  
ATOM   3423 HG22 ILE A 208     -14.062   5.047  14.467  1.00 97.31           H  
ATOM   3424 HG23 ILE A 208     -15.030   3.585  14.298  1.00 97.31           H  
ATOM   3425  CD1 ILE A 208     -12.100   0.819  14.360  1.00 97.31           C  
ATOM   3426 HD11 ILE A 208     -12.299  -0.164  13.932  1.00 97.31           H  
ATOM   3427 HD12 ILE A 208     -12.246   0.769  15.439  1.00 97.31           H  
ATOM   3428 HD13 ILE A 208     -11.066   1.089  14.147  1.00 97.31           H  
ATOM   3429  N   ILE A 209     -11.959   5.547  12.135  1.00 97.18           N  
ATOM   3430  H   ILE A 209     -12.380   6.129  12.845  1.00 97.18           H  
ATOM   3431  CA  ILE A 209     -11.898   6.048  10.755  1.00 97.18           C  
ATOM   3432  HA  ILE A 209     -12.364   5.314  10.097  1.00 97.18           H  
ATOM   3433  C   ILE A 209     -10.446   6.158  10.281  1.00 97.18           C  
ATOM   3434  CB  ILE A 209     -12.674   7.378  10.632  1.00 97.18           C  
ATOM   3435  HB  ILE A 209     -12.311   8.057  11.403  1.00 97.18           H  
ATOM   3436  O   ILE A 209     -10.119   5.688   9.193  1.00 97.18           O  
ATOM   3437  CG1 ILE A 209     -14.195   7.187  10.856  1.00 97.18           C  
ATOM   3438 HG12 ILE A 209     -14.372   6.781  11.852  1.00 97.18           H  
ATOM   3439 HG13 ILE A 209     -14.680   8.162  10.813  1.00 97.18           H  
ATOM   3440  CG2 ILE A 209     -12.430   8.060   9.273  1.00 97.18           C  
ATOM   3441 HG21 ILE A 209     -11.399   8.407   9.206  1.00 97.18           H  
ATOM   3442 HG22 ILE A 209     -13.084   8.926   9.166  1.00 97.18           H  
ATOM   3443 HG23 ILE A 209     -12.618   7.363   8.457  1.00 97.18           H  
ATOM   3444  CD1 ILE A 209     -14.907   6.240   9.885  1.00 97.18           C  
ATOM   3445 HD11 ILE A 209     -14.509   5.230   9.980  1.00 97.18           H  
ATOM   3446 HD12 ILE A 209     -14.789   6.579   8.855  1.00 97.18           H  
ATOM   3447 HD13 ILE A 209     -15.969   6.213  10.130  1.00 97.18           H  
ATOM   3448  N   ASN A 210      -9.545   6.685  11.114  1.00 97.61           N  
ATOM   3449  H   ASN A 210      -9.859   7.078  11.990  1.00 97.61           H  
ATOM   3450  CA  ASN A 210      -8.126   6.767  10.760  1.00 97.61           C  
ATOM   3451  HA  ASN A 210      -8.036   7.272   9.798  1.00 97.61           H  
ATOM   3452  C   ASN A 210      -7.468   5.385  10.598  1.00 97.61           C  
ATOM   3453  CB  ASN A 210      -7.385   7.587  11.820  1.00 97.61           C  
ATOM   3454  HB2 ASN A 210      -6.315   7.490  11.635  1.00 97.61           H  
ATOM   3455  HB3 ASN A 210      -7.598   7.188  12.812  1.00 97.61           H  
ATOM   3456  O   ASN A 210      -6.553   5.239   9.779  1.00 97.61           O  
ATOM   3457  CG  ASN A 210      -7.702   9.067  11.792  1.00 97.61           C  
ATOM   3458  ND2 ASN A 210      -7.233   9.795  12.776  1.00 97.61           N  
ATOM   3459 HD21 ASN A 210      -7.442  10.781  12.713  1.00 97.61           H  
ATOM   3460 HD22 ASN A 210      -6.692   9.347  13.502  1.00 97.61           H  
ATOM   3461  OD1 ASN A 210      -8.309   9.611  10.888  1.00 97.61           O  
ATOM   3462  N   LEU A 211      -7.937   4.370  11.338  1.00 98.18           N  
ATOM   3463  H   LEU A 211      -8.689   4.558  11.986  1.00 98.18           H  
ATOM   3464  CA  LEU A 211      -7.419   3.003  11.261  1.00 98.18           C  
ATOM   3465  HA  LEU A 211      -6.346   3.051  11.449  1.00 98.18           H  
ATOM   3466  C   LEU A 211      -7.600   2.379   9.873  1.00 98.18           C  
ATOM   3467  CB  LEU A 211      -8.068   2.129  12.350  1.00 98.18           C  
ATOM   3468  HB2 LEU A 211      -9.145   2.098  12.184  1.00 98.18           H  
ATOM   3469  HB3 LEU A 211      -7.887   2.597  13.318  1.00 98.18           H  
ATOM   3470  O   LEU A 211      -6.775   1.557   9.494  1.00 98.18           O  
ATOM   3471  CG  LEU A 211      -7.570   0.672  12.397  1.00 98.18           C  
ATOM   3472  HG  LEU A 211      -7.802   0.174  11.455  1.00 98.18           H  
ATOM   3473  CD1 LEU A 211      -6.069   0.560  12.652  1.00 98.18           C  
ATOM   3474 HD11 LEU A 211      -5.815   1.037  13.599  1.00 98.18           H  
ATOM   3475 HD12 LEU A 211      -5.514   1.029  11.840  1.00 98.18           H  
ATOM   3476 HD13 LEU A 211      -5.787  -0.492  12.679  1.00 98.18           H  
ATOM   3477  CD2 LEU A 211      -8.286  -0.084  13.509  1.00 98.18           C  
ATOM   3478 HD21 LEU A 211      -9.360  -0.060  13.324  1.00 98.18           H  
ATOM   3479 HD22 LEU A 211      -7.966  -1.126  13.514  1.00 98.18           H  
ATOM   3480 HD23 LEU A 211      -8.068   0.367  14.477  1.00 98.18           H  
ATOM   3481  N   PHE A 212      -8.584   2.793   9.068  1.00 97.68           N  
ATOM   3482  H   PHE A 212      -9.247   3.477   9.403  1.00 97.68           H  
ATOM   3483  CA  PHE A 212      -8.740   2.266   7.703  1.00 97.68           C  
ATOM   3484  HA  PHE A 212      -8.800   1.179   7.767  1.00 97.68           H  
ATOM   3485  C   PHE A 212      -7.530   2.551   6.799  1.00 97.68           C  
ATOM   3486  CB  PHE A 212     -10.055   2.750   7.081  1.00 97.68           C  
ATOM   3487  HB2 PHE A 212     -10.192   3.814   7.272  1.00 97.68           H  
ATOM   3488  HB3 PHE A 212     -10.003   2.616   6.001  1.00 97.68           H  
ATOM   3489  O   PHE A 212      -7.271   1.795   5.870  1.00 97.68           O  
ATOM   3490  CG  PHE A 212     -11.246   1.965   7.594  1.00 97.68           C  
ATOM   3491  CD1 PHE A 212     -11.675   0.811   6.913  1.00 97.68           C  
ATOM   3492  HD1 PHE A 212     -11.201   0.524   5.986  1.00 97.68           H  
ATOM   3493  CD2 PHE A 212     -11.882   2.348   8.787  1.00 97.68           C  
ATOM   3494  HD2 PHE A 212     -11.558   3.240   9.301  1.00 97.68           H  
ATOM   3495  CE1 PHE A 212     -12.724   0.035   7.436  1.00 97.68           C  
ATOM   3496  HE1 PHE A 212     -13.072  -0.839   6.904  1.00 97.68           H  
ATOM   3497  CE2 PHE A 212     -12.907   1.555   9.327  1.00 97.68           C  
ATOM   3498  HE2 PHE A 212     -13.357   1.829  10.270  1.00 97.68           H  
ATOM   3499  CZ  PHE A 212     -13.320   0.393   8.656  1.00 97.68           C  
ATOM   3500  HZ  PHE A 212     -14.096  -0.227   9.082  1.00 97.68           H  
ATOM   3501  N   THR A 213      -6.670   3.520   7.136  1.00 97.73           N  
ATOM   3502  H   THR A 213      -6.904   4.114   7.919  1.00 97.73           H  
ATOM   3503  CA  THR A 213      -5.358   3.685   6.476  1.00 97.73           C  
ATOM   3504  HA  THR A 213      -5.525   3.926   5.426  1.00 97.73           H  
ATOM   3505  C   THR A 213      -4.506   2.403   6.540  1.00 97.73           C  
ATOM   3506  CB  THR A 213      -4.568   4.830   7.124  1.00 97.73           C  
ATOM   3507  HB  THR A 213      -4.235   4.511   8.111  1.00 97.73           H  
ATOM   3508  O   THR A 213      -3.772   2.075   5.602  1.00 97.73           O  
ATOM   3509  CG2 THR A 213      -3.350   5.226   6.289  1.00 97.73           C  
ATOM   3510 HG21 THR A 213      -3.648   5.399   5.254  1.00 97.73           H  
ATOM   3511 HG22 THR A 213      -2.910   6.142   6.684  1.00 97.73           H  
ATOM   3512 HG23 THR A 213      -2.601   4.436   6.329  1.00 97.73           H  
ATOM   3513  OG1 THR A 213      -5.365   5.980   7.283  1.00 97.73           O  
ATOM   3514  HG1 THR A 213      -5.862   5.867   8.096  1.00 97.73           H  
ATOM   3515  N   PHE A 214      -4.636   1.631   7.625  1.00 98.05           N  
ATOM   3516  H   PHE A 214      -5.309   1.902   8.327  1.00 98.05           H  
ATOM   3517  CA  PHE A 214      -3.978   0.338   7.806  1.00 98.05           C  
ATOM   3518  HA  PHE A 214      -2.905   0.476   7.676  1.00 98.05           H  
ATOM   3519  C   PHE A 214      -4.453  -0.702   6.787  1.00 98.05           C  
ATOM   3520  CB  PHE A 214      -4.255  -0.168   9.227  1.00 98.05           C  
ATOM   3521  HB2 PHE A 214      -5.328  -0.332   9.327  1.00 98.05           H  
ATOM   3522  HB3 PHE A 214      -3.964   0.598   9.946  1.00 98.05           H  
ATOM   3523  O   PHE A 214      -3.625  -1.441   6.251  1.00 98.05           O  
ATOM   3524  CG  PHE A 214      -3.580  -1.468   9.604  1.00 98.05           C  
ATOM   3525  CD1 PHE A 214      -4.337  -2.495  10.198  1.00 98.05           C  
ATOM   3526  HD1 PHE A 214      -5.393  -2.360  10.380  1.00 98.05           H  
ATOM   3527  CD2 PHE A 214      -2.203  -1.652   9.378  1.00 98.05           C  
ATOM   3528  HD2 PHE A 214      -1.616  -0.866   8.926  1.00 98.05           H  
ATOM   3529  CE1 PHE A 214      -3.717  -3.699  10.570  1.00 98.05           C  
ATOM   3530  HE1 PHE A 214      -4.294  -4.481  11.042  1.00 98.05           H  
ATOM   3531  CE2 PHE A 214      -1.587  -2.860   9.741  1.00 98.05           C  
ATOM   3532  HE2 PHE A 214      -0.531  -3.003   9.568  1.00 98.05           H  
ATOM   3533  CZ  PHE A 214      -2.343  -3.881  10.342  1.00 98.05           C  
ATOM   3534  HZ  PHE A 214      -1.866  -4.802  10.641  1.00 98.05           H  
ATOM   3535  N   THR A 215      -5.747  -0.721   6.458  1.00 97.23           N  
ATOM   3536  H   THR A 215      -6.367  -0.039   6.871  1.00 97.23           H  
ATOM   3537  CA  THR A 215      -6.378  -1.740   5.602  1.00 97.23           C  
ATOM   3538  HA  THR A 215      -5.716  -2.604   5.548  1.00 97.23           H  
ATOM   3539  C   THR A 215      -6.593  -1.312   4.153  1.00 97.23           C  
ATOM   3540  CB  THR A 215      -7.701  -2.234   6.202  1.00 97.23           C  
ATOM   3541  HB  THR A 215      -8.153  -2.962   5.529  1.00 97.23           H  
ATOM   3542  O   THR A 215      -6.773  -2.187   3.314  1.00 97.23           O  
ATOM   3543  CG2 THR A 215      -7.486  -2.882   7.570  1.00 97.23           C  
ATOM   3544 HG21 THR A 215      -8.379  -3.443   7.848  1.00 97.23           H  
ATOM   3545 HG22 THR A 215      -6.648  -3.578   7.532  1.00 97.23           H  
ATOM   3546 HG23 THR A 215      -7.286  -2.121   8.324  1.00 97.23           H  
ATOM   3547  OG1 THR A 215      -8.574  -1.148   6.390  1.00 97.23           O  
ATOM   3548  HG1 THR A 215      -9.454  -1.495   6.555  1.00 97.23           H  
ATOM   3549  N   ASN A 216      -6.480  -0.018   3.833  1.00 96.00           N  
ATOM   3550  H   ASN A 216      -6.520   0.643   4.595  1.00 96.00           H  
ATOM   3551  CA  ASN A 216      -6.669   0.522   2.481  1.00 96.00           C  
ATOM   3552  HA  ASN A 216      -7.722   0.423   2.217  1.00 96.00           H  
ATOM   3553  C   ASN A 216      -5.862  -0.230   1.412  1.00 96.00           C  
ATOM   3554  CB  ASN A 216      -6.286   2.017   2.464  1.00 96.00           C  
ATOM   3555  HB2 ASN A 216      -5.375   2.175   3.041  1.00 96.00           H  
ATOM   3556  HB3 ASN A 216      -6.088   2.319   1.435  1.00 96.00           H  
ATOM   3557  O   ASN A 216      -4.692  -0.556   1.628  1.00 96.00           O  
ATOM   3558  CG  ASN A 216      -7.376   2.936   2.984  1.00 96.00           C  
ATOM   3559  ND2 ASN A 216      -7.104   4.217   3.074  1.00 96.00           N  
ATOM   3560 HD21 ASN A 216      -7.875   4.797   3.372  1.00 96.00           H  
ATOM   3561 HD22 ASN A 216      -6.228   4.588   2.735  1.00 96.00           H  
ATOM   3562  OD1 ASN A 216      -8.483   2.541   3.291  1.00 96.00           O  
ATOM   3563  N   LEU A 217      -6.461  -0.443   0.242  1.00 95.35           N  
ATOM   3564  H   LEU A 217      -7.422  -0.156   0.123  1.00 95.35           H  
ATOM   3565  CA  LEU A 217      -5.762  -0.946  -0.937  1.00 95.35           C  
ATOM   3566  HA  LEU A 217      -5.274  -1.883  -0.667  1.00 95.35           H  
ATOM   3567  C   LEU A 217      -4.665   0.040  -1.379  1.00 95.35           C  
ATOM   3568  CB  LEU A 217      -6.817  -1.269  -2.012  1.00 95.35           C  
ATOM   3569  HB2 LEU A 217      -7.456  -2.046  -1.592  1.00 95.35           H  
ATOM   3570  HB3 LEU A 217      -7.446  -0.398  -2.190  1.00 95.35           H  
ATOM   3571  O   LEU A 217      -4.770   1.252  -1.186  1.00 95.35           O  
ATOM   3572  CG  LEU A 217      -6.258  -1.776  -3.356  1.00 95.35           C  
ATOM   3573  HG  LEU A 217      -5.286  -2.242  -3.194  1.00 95.35           H  
ATOM   3574  CD1 LEU A 217      -7.168  -2.837  -3.966  1.00 95.35           C  
ATOM   3575 HD11 LEU A 217      -8.156  -2.415  -4.150  1.00 95.35           H  
ATOM   3576 HD12 LEU A 217      -6.758  -3.189  -4.912  1.00 95.35           H  
ATOM   3577 HD13 LEU A 217      -7.265  -3.685  -3.288  1.00 95.35           H  
ATOM   3578  CD2 LEU A 217      -6.106  -0.636  -4.366  1.00 95.35           C  
ATOM   3579 HD21 LEU A 217      -5.725  -1.023  -5.311  1.00 95.35           H  
ATOM   3580 HD22 LEU A 217      -7.082  -0.188  -4.555  1.00 95.35           H  
ATOM   3581 HD23 LEU A 217      -5.429   0.133  -3.993  1.00 95.35           H  
ATOM   3582  N   GLY A 218      -3.585  -0.487  -1.954  1.00 95.63           N  
ATOM   3583  H   GLY A 218      -3.573  -1.482  -2.128  1.00 95.63           H  
ATOM   3584  CA  GLY A 218      -2.459   0.297  -2.446  1.00 95.63           C  
ATOM   3585  HA2 GLY A 218      -2.820   1.270  -2.780  1.00 95.63           H  
ATOM   3586  HA3 GLY A 218      -2.031  -0.201  -3.316  1.00 95.63           H  
ATOM   3587  C   GLY A 218      -1.346   0.505  -1.417  1.00 95.63           C  
ATOM   3588  O   GLY A 218      -1.008  -0.384  -0.622  1.00 95.63           O  
ATOM   3589  N   ALA A 219      -0.694   1.664  -1.509  1.00 95.48           N  
ATOM   3590  H   ALA A 219      -1.024   2.336  -2.187  1.00 95.48           H  
ATOM   3591  CA  ALA A 219       0.524   1.970  -0.773  1.00 95.48           C  
ATOM   3592  HA  ALA A 219       1.254   1.196  -1.010  1.00 95.48           H  
ATOM   3593  C   ALA A 219       0.278   2.008   0.745  1.00 95.48           C  
ATOM   3594  CB  ALA A 219       1.101   3.302  -1.266  1.00 95.48           C  
ATOM   3595  HB1 ALA A 219       2.077   3.469  -0.812  1.00 95.48           H  
ATOM   3596  HB2 ALA A 219       0.433   4.116  -0.986  1.00 95.48           H  
ATOM   3597  HB3 ALA A 219       1.200   3.293  -2.351  1.00 95.48           H  
ATOM   3598  O   ALA A 219      -0.584   2.752   1.214  1.00 95.48           O  
ATOM   3599  N   PRO A 220       1.070   1.277   1.546  1.00 96.71           N  
ATOM   3600  CA  PRO A 220       1.065   1.449   2.991  1.00 96.71           C  
ATOM   3601  HA  PRO A 220       0.069   1.211   3.365  1.00 96.71           H  
ATOM   3602  C   PRO A 220       1.431   2.889   3.377  1.00 96.71           C  
ATOM   3603  CB  PRO A 220       2.068   0.422   3.522  1.00 96.71           C  
ATOM   3604  HB2 PRO A 220       1.772   0.024   4.493  1.00 96.71           H  
ATOM   3605  HB3 PRO A 220       3.068   0.852   3.560  1.00 96.71           H  
ATOM   3606  O   PRO A 220       2.395   3.462   2.853  1.00 96.71           O  
ATOM   3607  CG  PRO A 220       2.054  -0.651   2.439  1.00 96.71           C  
ATOM   3608  HG2 PRO A 220       1.161  -1.264   2.559  1.00 96.71           H  
ATOM   3609  HG3 PRO A 220       2.962  -1.253   2.433  1.00 96.71           H  
ATOM   3610  CD  PRO A 220       1.928   0.168   1.166  1.00 96.71           C  
ATOM   3611  HD2 PRO A 220       2.904   0.543   0.858  1.00 96.71           H  
ATOM   3612  HD3 PRO A 220       1.484  -0.442   0.379  1.00 96.71           H  
ATOM   3613  N   ALA A 221       0.694   3.451   4.332  1.00 97.34           N  
ATOM   3614  H   ALA A 221      -0.088   2.938   4.713  1.00 97.34           H  
ATOM   3615  CA  ALA A 221       0.908   4.788   4.875  1.00 97.34           C  
ATOM   3616  HA  ALA A 221       1.878   5.165   4.552  1.00 97.34           H  
ATOM   3617  C   ALA A 221       0.912   4.743   6.408  1.00 97.34           C  
ATOM   3618  CB  ALA A 221      -0.158   5.733   4.315  1.00 97.34           C  
ATOM   3619  HB1 ALA A 221      -0.030   6.732   4.734  1.00 97.34           H  
ATOM   3620  HB2 ALA A 221      -1.152   5.368   4.570  1.00 97.34           H  
ATOM   3621  HB3 ALA A 221      -0.072   5.787   3.230  1.00 97.34           H  
ATOM   3622  O   ALA A 221       0.248   3.898   7.010  1.00 97.34           O  
ATOM   3623  N   ALA A 222       1.709   5.617   7.026  1.00 97.92           N  
ATOM   3624  H   ALA A 222       2.173   6.329   6.481  1.00 97.92           H  
ATOM   3625  CA  ALA A 222       1.665   5.809   8.469  1.00 97.92           C  
ATOM   3626  HA  ALA A 222       1.698   4.834   8.956  1.00 97.92           H  
ATOM   3627  C   ALA A 222       0.347   6.498   8.842  1.00 97.92           C  
ATOM   3628  CB  ALA A 222       2.884   6.623   8.918  1.00 97.92           C  
ATOM   3629  HB1 ALA A 222       3.801   6.142   8.576  1.00 97.92           H  
ATOM   3630  HB2 ALA A 222       2.829   7.633   8.513  1.00 97.92           H  
ATOM   3631  HB3 ALA A 222       2.903   6.676  10.006  1.00 97.92           H  
ATOM   3632  O   ALA A 222      -0.176   7.300   8.067  1.00 97.92           O  
ATOM   3633  N   PHE A 223      -0.184   6.203  10.023  1.00 98.00           N  
ATOM   3634  H   PHE A 223       0.290   5.545  10.624  1.00 98.00           H  
ATOM   3635  CA  PHE A 223      -1.466   6.749  10.462  1.00 98.00           C  
ATOM   3636  HA  PHE A 223      -1.627   7.708   9.970  1.00 98.00           H  
ATOM   3637  C   PHE A 223      -1.477   7.011  11.963  1.00 98.00           C  
ATOM   3638  CB  PHE A 223      -2.609   5.818  10.036  1.00 98.00           C  
ATOM   3639  HB2 PHE A 223      -2.574   5.735   8.950  1.00 98.00           H  
ATOM   3640  HB3 PHE A 223      -3.563   6.279  10.293  1.00 98.00           H  
ATOM   3641  O   PHE A 223      -0.727   6.402  12.727  1.00 98.00           O  
ATOM   3642  CG  PHE A 223      -2.557   4.421  10.624  1.00 98.00           C  
ATOM   3643  CD1 PHE A 223      -1.739   3.439  10.034  1.00 98.00           C  
ATOM   3644  HD1 PHE A 223      -1.157   3.676   9.156  1.00 98.00           H  
ATOM   3645  CD2 PHE A 223      -3.322   4.100  11.761  1.00 98.00           C  
ATOM   3646  HD2 PHE A 223      -3.970   4.840  12.207  1.00 98.00           H  
ATOM   3647  CE1 PHE A 223      -1.660   2.153  10.594  1.00 98.00           C  
ATOM   3648  HE1 PHE A 223      -1.016   1.409  10.147  1.00 98.00           H  
ATOM   3649  CE2 PHE A 223      -3.252   2.809  12.312  1.00 98.00           C  
ATOM   3650  HE2 PHE A 223      -3.848   2.553  13.175  1.00 98.00           H  
ATOM   3651  CZ  PHE A 223      -2.414   1.838  11.737  1.00 98.00           C  
ATOM   3652  HZ  PHE A 223      -2.365   0.848  12.165  1.00 98.00           H  
ATOM   3653  N   LYS A 224      -2.345   7.932  12.387  1.00 97.88           N  
ATOM   3654  H   LYS A 224      -2.963   8.349  11.705  1.00 97.88           H  
ATOM   3655  CA  LYS A 224      -2.617   8.174  13.804  1.00 97.88           C  
ATOM   3656  HA  LYS A 224      -1.735   7.917  14.391  1.00 97.88           H  
ATOM   3657  C   LYS A 224      -3.749   7.272  14.272  1.00 97.88           C  
ATOM   3658  CB  LYS A 224      -2.946   9.648  14.068  1.00 97.88           C  
ATOM   3659  HB2 LYS A 224      -3.738   9.977  13.396  1.00 97.88           H  
ATOM   3660  HB3 LYS A 224      -3.306   9.736  15.093  1.00 97.88           H  
ATOM   3661  O   LYS A 224      -4.828   7.292  13.682  1.00 97.88           O  
ATOM   3662  CG  LYS A 224      -1.714  10.550  13.908  1.00 97.88           C  
ATOM   3663  HG2 LYS A 224      -0.905  10.160  14.524  1.00 97.88           H  
ATOM   3664  HG3 LYS A 224      -1.395  10.559  12.865  1.00 97.88           H  
ATOM   3665  CD  LYS A 224      -2.042  11.979  14.361  1.00 97.88           C  
ATOM   3666  HD2 LYS A 224      -2.824  12.390  13.722  1.00 97.88           H  
ATOM   3667  HD3 LYS A 224      -2.399  11.949  15.390  1.00 97.88           H  
ATOM   3668  CE  LYS A 224      -0.789  12.858  14.285  1.00 97.88           C  
ATOM   3669  HE2 LYS A 224      -0.453  12.902  13.249  1.00 97.88           H  
ATOM   3670  HE3 LYS A 224      -0.002  12.380  14.869  1.00 97.88           H  
ATOM   3671  NZ  LYS A 224      -1.042  14.228  14.806  1.00 97.88           N  
ATOM   3672  HZ1 LYS A 224      -0.201  14.784  14.761  1.00 97.88           H  
ATOM   3673  HZ2 LYS A 224      -1.335  14.189  15.772  1.00 97.88           H  
ATOM   3674  HZ3 LYS A 224      -1.759  14.693  14.267  1.00 97.88           H  
ATOM   3675  N   PHE A 225      -3.528   6.544  15.355  1.00 97.96           N  
ATOM   3676  H   PHE A 225      -2.621   6.605  15.796  1.00 97.96           H  
ATOM   3677  CA  PHE A 225      -4.553   5.777  16.047  1.00 97.96           C  
ATOM   3678  HA  PHE A 225      -5.529   6.011  15.622  1.00 97.96           H  
ATOM   3679  C   PHE A 225      -4.559   6.210  17.511  1.00 97.96           C  
ATOM   3680  CB  PHE A 225      -4.292   4.282  15.845  1.00 97.96           C  
ATOM   3681  HB2 PHE A 225      -3.392   3.993  16.388  1.00 97.96           H  
ATOM   3682  HB3 PHE A 225      -4.108   4.106  14.785  1.00 97.96           H  
ATOM   3683  O   PHE A 225      -3.589   5.985  18.236  1.00 97.96           O  
ATOM   3684  CG  PHE A 225      -5.455   3.407  16.258  1.00 97.96           C  
ATOM   3685  CD1 PHE A 225      -5.294   2.430  17.254  1.00 97.96           C  
ATOM   3686  HD1 PHE A 225      -4.334   2.297  17.733  1.00 97.96           H  
ATOM   3687  CD2 PHE A 225      -6.707   3.565  15.635  1.00 97.96           C  
ATOM   3688  HD2 PHE A 225      -6.831   4.295  14.848  1.00 97.96           H  
ATOM   3689  CE1 PHE A 225      -6.380   1.620  17.623  1.00 97.96           C  
ATOM   3690  HE1 PHE A 225      -6.256   0.871  18.392  1.00 97.96           H  
ATOM   3691  CE2 PHE A 225      -7.796   2.762  16.015  1.00 97.96           C  
ATOM   3692  HE2 PHE A 225      -8.752   2.880  15.528  1.00 97.96           H  
ATOM   3693  CZ  PHE A 225      -7.630   1.780  17.003  1.00 97.96           C  
ATOM   3694  HZ  PHE A 225      -8.459   1.145  17.281  1.00 97.96           H  
ATOM   3695  N   PHE A 226      -5.622   6.910  17.914  1.00 96.69           N  
ATOM   3696  H   PHE A 226      -6.407   7.010  17.286  1.00 96.69           H  
ATOM   3697  CA  PHE A 226      -5.626   7.748  19.116  1.00 96.69           C  
ATOM   3698  HA  PHE A 226      -6.541   8.340  19.097  1.00 96.69           H  
ATOM   3699  C   PHE A 226      -4.481   8.780  19.089  1.00 96.69           C  
ATOM   3700  CB  PHE A 226      -5.697   6.866  20.379  1.00 96.69           C  
ATOM   3701  HB2 PHE A 226      -4.787   6.275  20.479  1.00 96.69           H  
ATOM   3702  HB3 PHE A 226      -5.759   7.509  21.257  1.00 96.69           H  
ATOM   3703  O   PHE A 226      -4.322   9.500  18.103  1.00 96.69           O  
ATOM   3704  CG  PHE A 226      -6.894   5.941  20.392  1.00 96.69           C  
ATOM   3705  CD1 PHE A 226      -8.141   6.428  20.822  1.00 96.69           C  
ATOM   3706  HD1 PHE A 226      -8.238   7.448  21.164  1.00 96.69           H  
ATOM   3707  CD2 PHE A 226      -6.774   4.613  19.946  1.00 96.69           C  
ATOM   3708  HD2 PHE A 226      -5.818   4.239  19.608  1.00 96.69           H  
ATOM   3709  CE1 PHE A 226      -9.268   5.589  20.804  1.00 96.69           C  
ATOM   3710  HE1 PHE A 226     -10.221   5.964  21.147  1.00 96.69           H  
ATOM   3711  CE2 PHE A 226      -7.898   3.772  19.942  1.00 96.69           C  
ATOM   3712  HE2 PHE A 226      -7.801   2.748  19.612  1.00 96.69           H  
ATOM   3713  CZ  PHE A 226      -9.145   4.257  20.370  1.00 96.69           C  
ATOM   3714  HZ  PHE A 226     -10.003   3.602  20.376  1.00 96.69           H  
ATOM   3715  N   ASP A 227      -3.701   8.879  20.163  1.00 94.81           N  
ATOM   3716  H   ASP A 227      -3.821   8.226  20.923  1.00 94.81           H  
ATOM   3717  CA  ASP A 227      -2.586   9.814  20.335  1.00 94.81           C  
ATOM   3718  HA  ASP A 227      -2.801  10.720  19.768  1.00 94.81           H  
ATOM   3719  C   ASP A 227      -1.246   9.267  19.810  1.00 94.81           C  
ATOM   3720  CB  ASP A 227      -2.495  10.206  21.822  1.00 94.81           C  
ATOM   3721  HB2 ASP A 227      -3.462  10.585  22.152  1.00 94.81           H  
ATOM   3722  HB3 ASP A 227      -1.770  11.013  21.931  1.00 94.81           H  
ATOM   3723  O   ASP A 227      -0.216   9.926  19.949  1.00 94.81           O  
ATOM   3724  CG  ASP A 227      -2.085   9.025  22.713  1.00 94.81           C  
ATOM   3725  OD1 ASP A 227      -2.736   7.962  22.594  1.00 94.81           O  
ATOM   3726  OD2 ASP A 227      -1.092   9.152  23.469  1.00 94.81           O  
ATOM   3727  N   LYS A 228      -1.233   8.074  19.198  1.00 97.91           N  
ATOM   3728  H   LYS A 228      -2.109   7.581  19.100  1.00 97.91           H  
ATOM   3729  CA  LYS A 228      -0.012   7.423  18.706  1.00 97.91           C  
ATOM   3730  HA  LYS A 228       0.849   8.023  19.003  1.00 97.91           H  
ATOM   3731  C   LYS A 228       0.022   7.339  17.185  1.00 97.91           C  
ATOM   3732  CB  LYS A 228       0.148   6.031  19.335  1.00 97.91           C  
ATOM   3733  HB2 LYS A 228       1.089   5.601  18.991  1.00 97.91           H  
ATOM   3734  HB3 LYS A 228      -0.658   5.393  18.973  1.00 97.91           H  
ATOM   3735  O   LYS A 228      -0.981   7.040  16.540  1.00 97.91           O  
ATOM   3736  CG  LYS A 228       0.135   5.993  20.872  1.00 97.91           C  
ATOM   3737  HG2 LYS A 228       0.376   4.975  21.176  1.00 97.91           H  
ATOM   3738  HG3 LYS A 228      -0.869   6.229  21.226  1.00 97.91           H  
ATOM   3739  CD  LYS A 228       1.139   6.935  21.549  1.00 97.91           C  
ATOM   3740  HD2 LYS A 228       0.875   7.964  21.307  1.00 97.91           H  
ATOM   3741  HD3 LYS A 228       2.151   6.727  21.198  1.00 97.91           H  
ATOM   3742  CE  LYS A 228       1.060   6.742  23.067  1.00 97.91           C  
ATOM   3743  HE2 LYS A 228       0.030   6.494  23.324  1.00 97.91           H  
ATOM   3744  HE3 LYS A 228       1.699   5.910  23.365  1.00 97.91           H  
ATOM   3745  NZ  LYS A 228       1.416   7.983  23.790  1.00 97.91           N  
ATOM   3746  HZ1 LYS A 228       1.450   7.830  24.788  1.00 97.91           H  
ATOM   3747  HZ2 LYS A 228       2.276   8.398  23.462  1.00 97.91           H  
ATOM   3748  HZ3 LYS A 228       0.656   8.634  23.652  1.00 97.91           H  
ATOM   3749  N   THR A 229       1.205   7.544  16.615  1.00 98.17           N  
ATOM   3750  H   THR A 229       1.987   7.786  17.206  1.00 98.17           H  
ATOM   3751  CA  THR A 229       1.475   7.274  15.198  1.00 98.17           C  
ATOM   3752  HA  THR A 229       0.553   7.382  14.627  1.00 98.17           H  
ATOM   3753  C   THR A 229       1.981   5.843  15.043  1.00 98.17           C  
ATOM   3754  CB  THR A 229       2.489   8.269  14.617  1.00 98.17           C  
ATOM   3755  HB  THR A 229       3.434   8.176  15.152  1.00 98.17           H  
ATOM   3756  O   THR A 229       2.940   5.448  15.704  1.00 98.17           O  
ATOM   3757  CG2 THR A 229       2.733   8.057  13.123  1.00 98.17           C  
ATOM   3758 HG21 THR A 229       1.787   8.084  12.582  1.00 98.17           H  
ATOM   3759 HG22 THR A 229       3.215   7.094  12.953  1.00 98.17           H  
ATOM   3760 HG23 THR A 229       3.390   8.838  12.740  1.00 98.17           H  
ATOM   3761  OG1 THR A 229       2.010   9.589  14.763  1.00 98.17           O  
ATOM   3762  HG1 THR A 229       2.758  10.168  14.603  1.00 98.17           H  
ATOM   3763  N   ILE A 230       1.360   5.076  14.151  1.00 98.14           N  
ATOM   3764  H   ILE A 230       0.582   5.467  13.639  1.00 98.14           H  
ATOM   3765  CA  ILE A 230       1.815   3.744  13.750  1.00 98.14           C  
ATOM   3766  HA  ILE A 230       2.590   3.402  14.436  1.00 98.14           H  
ATOM   3767  C   ILE A 230       2.437   3.873  12.359  1.00 98.14           C  
ATOM   3768  CB  ILE A 230       0.657   2.722  13.812  1.00 98.14           C  
ATOM   3769  HB  ILE A 230      -0.126   3.045  13.127  1.00 98.14           H  
ATOM   3770  O   ILE A 230       1.774   4.308  11.414  1.00 98.14           O  
ATOM   3771  CG1 ILE A 230       0.068   2.671  15.244  1.00 98.14           C  
ATOM   3772 HG12 ILE A 230       0.855   2.423  15.955  1.00 98.14           H  
ATOM   3773 HG13 ILE A 230      -0.325   3.654  15.505  1.00 98.14           H  
ATOM   3774  CG2 ILE A 230       1.148   1.329  13.369  1.00 98.14           C  
ATOM   3775 HG21 ILE A 230       1.563   1.379  12.362  1.00 98.14           H  
ATOM   3776 HG22 ILE A 230       0.315   0.627  13.338  1.00 98.14           H  
ATOM   3777 HG23 ILE A 230       1.909   0.957  14.055  1.00 98.14           H  
ATOM   3778  CD1 ILE A 230      -1.081   1.673  15.418  1.00 98.14           C  
ATOM   3779 HD11 ILE A 230      -1.562   1.838  16.382  1.00 98.14           H  
ATOM   3780 HD12 ILE A 230      -0.701   0.652  15.391  1.00 98.14           H  
ATOM   3781 HD13 ILE A 230      -1.821   1.817  14.631  1.00 98.14           H  
ATOM   3782  N   ASP A 231       3.721   3.529  12.241  1.00 97.69           N  
ATOM   3783  H   ASP A 231       4.226   3.205  13.054  1.00 97.69           H  
ATOM   3784  CA  ASP A 231       4.429   3.565  10.958  1.00 97.69           C  
ATOM   3785  HA  ASP A 231       4.175   4.509  10.477  1.00 97.69           H  
ATOM   3786  C   ASP A 231       3.959   2.437  10.026  1.00 97.69           C  
ATOM   3787  CB  ASP A 231       5.956   3.558  11.164  1.00 97.69           C  
ATOM   3788  HB2 ASP A 231       6.266   2.567  11.498  1.00 97.69           H  
ATOM   3789  HB3 ASP A 231       6.207   4.275  11.946  1.00 97.69           H  
ATOM   3790  O   ASP A 231       3.431   1.408  10.454  1.00 97.69           O  
ATOM   3791  CG  ASP A 231       6.737   3.946   9.894  1.00 97.69           C  
ATOM   3792  OD1 ASP A 231       6.121   4.528   8.964  1.00 97.69           O  
ATOM   3793  OD2 ASP A 231       7.944   3.644   9.832  1.00 97.69           O  
ATOM   3794  N   ARG A 232       4.146   2.625   8.724  1.00 95.81           N  
ATOM   3795  H   ARG A 232       4.711   3.424   8.475  1.00 95.81           H  
ATOM   3796  CA  ARG A 232       3.740   1.674   7.690  1.00 95.81           C  
ATOM   3797  HA  ARG A 232       2.735   1.329   7.935  1.00 95.81           H  
ATOM   3798  C   ARG A 232       4.650   0.449   7.625  1.00 95.81           C  
ATOM   3799  CB  ARG A 232       3.685   2.386   6.338  1.00 95.81           C  
ATOM   3800  HB2 ARG A 232       3.395   1.656   5.583  1.00 95.81           H  
ATOM   3801  HB3 ARG A 232       2.907   3.148   6.391  1.00 95.81           H  
ATOM   3802  O   ARG A 232       5.871   0.569   7.600  1.00 95.81           O  
ATOM   3803  CG  ARG A 232       5.001   3.059   5.913  1.00 95.81           C  
ATOM   3804  HG2 ARG A 232       5.276   3.831   6.633  1.00 95.81           H  
ATOM   3805  HG3 ARG A 232       5.807   2.328   5.837  1.00 95.81           H  
ATOM   3806  CD  ARG A 232       4.799   3.707   4.553  1.00 95.81           C  
ATOM   3807  HD2 ARG A 232       3.934   4.367   4.614  1.00 95.81           H  
ATOM   3808  HD3 ARG A 232       4.604   2.918   3.826  1.00 95.81           H  
ATOM   3809  NE  ARG A 232       5.961   4.493   4.120  1.00 95.81           N  
ATOM   3810  HE  ARG A 232       6.659   4.695   4.821  1.00 95.81           H  
ATOM   3811  NH1 ARG A 232       5.066   5.048   2.086  1.00 95.81           N  
ATOM   3812 HH11 ARG A 232       5.144   5.457   1.166  1.00 95.81           H  
ATOM   3813 HH12 ARG A 232       4.222   4.547   2.326  1.00 95.81           H  
ATOM   3814  NH2 ARG A 232       7.116   5.754   2.609  1.00 95.81           N  
ATOM   3815 HH21 ARG A 232       7.129   6.237   1.722  1.00 95.81           H  
ATOM   3816 HH22 ARG A 232       7.865   5.882   3.273  1.00 95.81           H  
ATOM   3817  CZ  ARG A 232       6.046   5.090   2.945  1.00 95.81           C  
ATOM   3818  N   LYS A 233       4.061  -0.732   7.418  1.00 95.64           N  
ATOM   3819  H   LYS A 233       3.053  -0.781   7.460  1.00 95.64           H  
ATOM   3820  CA  LYS A 233       4.804  -1.897   6.917  1.00 95.64           C  
ATOM   3821  HA  LYS A 233       5.786  -1.914   7.391  1.00 95.64           H  
ATOM   3822  C   LYS A 233       4.998  -1.755   5.407  1.00 95.64           C  
ATOM   3823  CB  LYS A 233       4.080  -3.204   7.284  1.00 95.64           C  
ATOM   3824  HB2 LYS A 233       3.947  -3.252   8.365  1.00 95.64           H  
ATOM   3825  HB3 LYS A 233       3.100  -3.234   6.806  1.00 95.64           H  
ATOM   3826  O   LYS A 233       4.019  -1.772   4.669  1.00 95.64           O  
ATOM   3827  CG  LYS A 233       4.918  -4.406   6.821  1.00 95.64           C  
ATOM   3828  HG2 LYS A 233       5.895  -4.353   7.303  1.00 95.64           H  
ATOM   3829  HG3 LYS A 233       5.065  -4.351   5.742  1.00 95.64           H  
ATOM   3830  CD  LYS A 233       4.284  -5.763   7.135  1.00 95.64           C  
ATOM   3831  HD2 LYS A 233       4.141  -5.856   8.212  1.00 95.64           H  
ATOM   3832  HD3 LYS A 233       3.333  -5.854   6.612  1.00 95.64           H  
ATOM   3833  CE  LYS A 233       5.262  -6.840   6.648  1.00 95.64           C  
ATOM   3834  HE2 LYS A 233       6.163  -6.787   7.258  1.00 95.64           H  
ATOM   3835  HE3 LYS A 233       5.542  -6.611   5.619  1.00 95.64           H  
ATOM   3836  NZ  LYS A 233       4.702  -8.207   6.705  1.00 95.64           N  
ATOM   3837  HZ1 LYS A 233       4.355  -8.432   7.627  1.00 95.64           H  
ATOM   3838  HZ2 LYS A 233       3.891  -8.304   6.110  1.00 95.64           H  
ATOM   3839  HZ3 LYS A 233       5.376  -8.915   6.452  1.00 95.64           H  
ATOM   3840  N   ARG A 234       6.242  -1.620   4.941  1.00 94.83           N  
ATOM   3841  H   ARG A 234       6.999  -1.642   5.608  1.00 94.83           H  
ATOM   3842  CA  ARG A 234       6.561  -1.620   3.501  1.00 94.83           C  
ATOM   3843  HA  ARG A 234       5.711  -1.214   2.952  1.00 94.83           H  
ATOM   3844  C   ARG A 234       6.776  -3.044   2.986  1.00 94.83           C  
ATOM   3845  CB  ARG A 234       7.785  -0.745   3.196  1.00 94.83           C  
ATOM   3846  HB2 ARG A 234       8.662  -1.174   3.682  1.00 94.83           H  
ATOM   3847  HB3 ARG A 234       7.947  -0.758   2.119  1.00 94.83           H  
ATOM   3848  O   ARG A 234       7.297  -3.887   3.713  1.00 94.83           O  
ATOM   3849  CG  ARG A 234       7.627   0.714   3.645  1.00 94.83           C  
ATOM   3850  HG2 ARG A 234       7.640   0.758   4.734  1.00 94.83           H  
ATOM   3851  HG3 ARG A 234       6.682   1.117   3.280  1.00 94.83           H  
ATOM   3852  CD  ARG A 234       8.782   1.547   3.078  1.00 94.83           C  
ATOM   3853  HD2 ARG A 234       8.614   1.681   2.010  1.00 94.83           H  
ATOM   3854  HD3 ARG A 234       9.714   0.997   3.217  1.00 94.83           H  
ATOM   3855  NE  ARG A 234       8.898   2.852   3.755  1.00 94.83           N  
ATOM   3856  HE  ARG A 234       8.481   2.912   4.673  1.00 94.83           H  
ATOM   3857  NH1 ARG A 234      10.314   3.834   2.235  1.00 94.83           N  
ATOM   3858 HH11 ARG A 234      10.221   3.021   1.642  1.00 94.83           H  
ATOM   3859 HH12 ARG A 234      10.921   4.589   1.953  1.00 94.83           H  
ATOM   3860  NH2 ARG A 234       9.743   4.939   4.094  1.00 94.83           N  
ATOM   3861 HH21 ARG A 234      10.444   5.626   3.855  1.00 94.83           H  
ATOM   3862 HH22 ARG A 234       9.473   4.885   5.066  1.00 94.83           H  
ATOM   3863  CZ  ARG A 234       9.650   3.863   3.357  1.00 94.83           C  
ATOM   3864  N   TYR A 235       6.442  -3.283   1.721  1.00 95.41           N  
ATOM   3865  H   TYR A 235       6.023  -2.542   1.178  1.00 95.41           H  
ATOM   3866  CA  TYR A 235       6.675  -4.557   1.033  1.00 95.41           C  
ATOM   3867  HA  TYR A 235       7.003  -5.308   1.752  1.00 95.41           H  
ATOM   3868  C   TYR A 235       7.797  -4.382   0.004  1.00 95.41           C  
ATOM   3869  CB  TYR A 235       5.373  -5.079   0.412  1.00 95.41           C  
ATOM   3870  HB2 TYR A 235       5.565  -6.064  -0.013  1.00 95.41           H  
ATOM   3871  HB3 TYR A 235       5.084  -4.416  -0.403  1.00 95.41           H  
ATOM   3872  O   TYR A 235       7.565  -4.306  -1.198  1.00 95.41           O  
ATOM   3873  CG  TYR A 235       4.202  -5.186   1.364  1.00 95.41           C  
ATOM   3874  CD1 TYR A 235       3.962  -6.385   2.063  1.00 95.41           C  
ATOM   3875  HD1 TYR A 235       4.595  -7.243   1.893  1.00 95.41           H  
ATOM   3876  CD2 TYR A 235       3.336  -4.088   1.520  1.00 95.41           C  
ATOM   3877  HD2 TYR A 235       3.501  -3.189   0.945  1.00 95.41           H  
ATOM   3878  CE1 TYR A 235       2.869  -6.477   2.947  1.00 95.41           C  
ATOM   3879  HE1 TYR A 235       2.660  -7.403   3.462  1.00 95.41           H  
ATOM   3880  CE2 TYR A 235       2.247  -4.183   2.402  1.00 95.41           C  
ATOM   3881  HE2 TYR A 235       1.558  -3.361   2.531  1.00 95.41           H  
ATOM   3882  OH  TYR A 235       0.964  -5.419   3.971  1.00 95.41           O  
ATOM   3883  HH  TYR A 235       0.913  -6.262   4.427  1.00 95.41           H  
ATOM   3884  CZ  TYR A 235       2.018  -5.367   3.121  1.00 95.41           C  
ATOM   3885  N   THR A 236       9.035  -4.257   0.486  1.00 94.29           N  
ATOM   3886  H   THR A 236       9.181  -4.314   1.484  1.00 94.29           H  
ATOM   3887  CA  THR A 236      10.223  -3.964  -0.343  1.00 94.29           C  
ATOM   3888  HA  THR A 236       9.922  -3.330  -1.177  1.00 94.29           H  
ATOM   3889  C   THR A 236      10.871  -5.204  -0.970  1.00 94.29           C  
ATOM   3890  CB  THR A 236      11.271  -3.192   0.468  1.00 94.29           C  
ATOM   3891  HB  THR A 236      12.162  -3.032  -0.139  1.00 94.29           H  
ATOM   3892  O   THR A 236      11.949  -5.123  -1.554  1.00 94.29           O  
ATOM   3893  CG2 THR A 236      10.751  -1.834   0.938  1.00 94.29           C  
ATOM   3894 HG21 THR A 236      11.580  -1.251   1.339  1.00 94.29           H  
ATOM   3895 HG22 THR A 236      10.000  -1.973   1.716  1.00 94.29           H  
ATOM   3896 HG23 THR A 236      10.311  -1.298   0.097  1.00 94.29           H  
ATOM   3897  OG1 THR A 236      11.604  -3.924   1.628  1.00 94.29           O  
ATOM   3898  HG1 THR A 236      12.561  -3.971   1.670  1.00 94.29           H  
ATOM   3899  N   SER A 237      10.244  -6.372  -0.824  1.00 94.07           N  
ATOM   3900  H   SER A 237       9.331  -6.360  -0.393  1.00 94.07           H  
ATOM   3901  CA  SER A 237      10.657  -7.615  -1.473  1.00 94.07           C  
ATOM   3902  HA  SER A 237      11.584  -7.464  -2.027  1.00 94.07           H  
ATOM   3903  C   SER A 237       9.571  -8.041  -2.444  1.00 94.07           C  
ATOM   3904  CB  SER A 237      10.907  -8.709  -0.434  1.00 94.07           C  
ATOM   3905  HB2 SER A 237      10.018  -8.821   0.187  1.00 94.07           H  
ATOM   3906  HB3 SER A 237      11.745  -8.422   0.201  1.00 94.07           H  
ATOM   3907  O   SER A 237       8.453  -8.333  -2.033  1.00 94.07           O  
ATOM   3908  OG  SER A 237      11.189  -9.948  -1.065  1.00 94.07           O  
ATOM   3909  HG  SER A 237      10.623 -10.600  -0.647  1.00 94.07           H  
ATOM   3910  N   THR A 238       9.917  -8.128  -3.723  1.00 95.56           N  
ATOM   3911  H   THR A 238      10.829  -7.805  -4.016  1.00 95.56           H  
ATOM   3912  CA  THR A 238       9.030  -8.626  -4.780  1.00 95.56           C  
ATOM   3913  HA  THR A 238       7.996  -8.431  -4.496  1.00 95.56           H  
ATOM   3914  C   THR A 238       9.140 -10.138  -4.987  1.00 95.56           C  
ATOM   3915  CB  THR A 238       9.287  -7.876  -6.089  1.00 95.56           C  
ATOM   3916  HB  THR A 238       8.687  -8.333  -6.875  1.00 95.56           H  
ATOM   3917  O   THR A 238       8.509 -10.692  -5.880  1.00 95.56           O  
ATOM   3918  CG2 THR A 238       8.895  -6.405  -5.991  1.00 95.56           C  
ATOM   3919 HG21 THR A 238       7.855  -6.317  -5.678  1.00 95.56           H  
ATOM   3920 HG22 THR A 238       8.967  -5.943  -6.976  1.00 95.56           H  
ATOM   3921 HG23 THR A 238       9.536  -5.882  -5.281  1.00 95.56           H  
ATOM   3922  OG1 THR A 238      10.665  -7.928  -6.399  1.00 95.56           O  
ATOM   3923  HG1 THR A 238      10.856  -7.203  -6.998  1.00 95.56           H  
ATOM   3924  N   LYS A 239       9.911 -10.846  -4.149  1.00 94.82           N  
ATOM   3925  H   LYS A 239      10.393 -10.345  -3.417  1.00 94.82           H  
ATOM   3926  CA  LYS A 239      10.110 -12.299  -4.282  1.00 94.82           C  
ATOM   3927  HA  LYS A 239      10.520 -12.509  -5.270  1.00 94.82           H  
ATOM   3928  C   LYS A 239       8.804 -13.090  -4.199  1.00 94.82           C  
ATOM   3929  CB  LYS A 239      11.080 -12.815  -3.214  1.00 94.82           C  
ATOM   3930  HB2 LYS A 239      11.105 -13.903  -3.273  1.00 94.82           H  
ATOM   3931  HB3 LYS A 239      10.708 -12.539  -2.227  1.00 94.82           H  
ATOM   3932  O   LYS A 239       8.668 -14.085  -4.900  1.00 94.82           O  
ATOM   3933  CG  LYS A 239      12.507 -12.286  -3.400  1.00 94.82           C  
ATOM   3934  HG2 LYS A 239      12.517 -11.200  -3.306  1.00 94.82           H  
ATOM   3935  HG3 LYS A 239      12.872 -12.563  -4.389  1.00 94.82           H  
ATOM   3936  CD  LYS A 239      13.414 -12.900  -2.327  1.00 94.82           C  
ATOM   3937  HD2 LYS A 239      13.406 -13.985  -2.432  1.00 94.82           H  
ATOM   3938  HD3 LYS A 239      13.026 -12.634  -1.344  1.00 94.82           H  
ATOM   3939  CE  LYS A 239      14.846 -12.378  -2.469  1.00 94.82           C  
ATOM   3940  HE2 LYS A 239      15.217 -12.642  -3.460  1.00 94.82           H  
ATOM   3941  HE3 LYS A 239      14.824 -11.291  -2.397  1.00 94.82           H  
ATOM   3942  NZ  LYS A 239      15.720 -12.948  -1.413  1.00 94.82           N  
ATOM   3943  HZ1 LYS A 239      15.365 -12.704  -0.500  1.00 94.82           H  
ATOM   3944  HZ2 LYS A 239      15.742 -13.955  -1.480  1.00 94.82           H  
ATOM   3945  HZ3 LYS A 239      16.661 -12.591  -1.496  1.00 94.82           H  
ATOM   3946  N   GLU A 240       7.862 -12.641  -3.367  1.00 93.84           N  
ATOM   3947  H   GLU A 240       8.023 -11.782  -2.860  1.00 93.84           H  
ATOM   3948  CA  GLU A 240       6.595 -13.347  -3.138  1.00 93.84           C  
ATOM   3949  HA  GLU A 240       6.821 -14.382  -2.884  1.00 93.84           H  
ATOM   3950  C   GLU A 240       5.714 -13.416  -4.393  1.00 93.84           C  
ATOM   3951  CB  GLU A 240       5.855 -12.745  -1.924  1.00 93.84           C  
ATOM   3952  HB2 GLU A 240       6.540 -12.753  -1.076  1.00 93.84           H  
ATOM   3953  HB3 GLU A 240       5.023 -13.406  -1.680  1.00 93.84           H  
ATOM   3954  O   GLU A 240       4.987 -14.385  -4.567  1.00 93.84           O  
ATOM   3955  CG  GLU A 240       5.318 -11.308  -2.108  1.00 93.84           C  
ATOM   3956  HG2 GLU A 240       4.618 -11.300  -2.944  1.00 93.84           H  
ATOM   3957  HG3 GLU A 240       6.159 -10.664  -2.362  1.00 93.84           H  
ATOM   3958  CD  GLU A 240       4.602 -10.734  -0.860  1.00 93.84           C  
ATOM   3959  OE1 GLU A 240       4.096  -9.586  -0.916  1.00 93.84           O  
ATOM   3960  OE2 GLU A 240       4.560 -11.403   0.193  1.00 93.84           O  
ATOM   3961  N   VAL A 241       5.830 -12.448  -5.312  1.00 95.65           N  
ATOM   3962  H   VAL A 241       6.484 -11.694  -5.159  1.00 95.65           H  
ATOM   3963  CA  VAL A 241       5.026 -12.439  -6.545  1.00 95.65           C  
ATOM   3964  HA  VAL A 241       4.088 -12.950  -6.329  1.00 95.65           H  
ATOM   3965  C   VAL A 241       5.656 -13.216  -7.696  1.00 95.65           C  
ATOM   3966  CB  VAL A 241       4.637 -11.025  -6.999  1.00 95.65           C  
ATOM   3967  HB  VAL A 241       4.039 -11.120  -7.905  1.00 95.65           H  
ATOM   3968  O   VAL A 241       4.993 -13.463  -8.696  1.00 95.65           O  
ATOM   3969  CG1 VAL A 241       3.766 -10.343  -5.941  1.00 95.65           C  
ATOM   3970 HG11 VAL A 241       4.321 -10.215  -5.012  1.00 95.65           H  
ATOM   3971 HG12 VAL A 241       2.892 -10.964  -5.740  1.00 95.65           H  
ATOM   3972 HG13 VAL A 241       3.430  -9.375  -6.311  1.00 95.65           H  
ATOM   3973  CG2 VAL A 241       5.824 -10.117  -7.330  1.00 95.65           C  
ATOM   3974 HG21 VAL A 241       6.305  -9.786  -6.410  1.00 95.65           H  
ATOM   3975 HG22 VAL A 241       5.458  -9.244  -7.870  1.00 95.65           H  
ATOM   3976 HG23 VAL A 241       6.540 -10.639  -7.964  1.00 95.65           H  
ATOM   3977  N   LEU A 242       6.922 -13.634  -7.584  1.00 94.36           N  
ATOM   3978  H   LEU A 242       7.415 -13.465  -6.719  1.00 94.36           H  
ATOM   3979  CA  LEU A 242       7.597 -14.334  -8.681  1.00 94.36           C  
ATOM   3980  HA  LEU A 242       7.496 -13.737  -9.588  1.00 94.36           H  
ATOM   3981  C   LEU A 242       6.935 -15.680  -8.988  1.00 94.36           C  
ATOM   3982  CB  LEU A 242       9.088 -14.525  -8.361  1.00 94.36           C  
ATOM   3983  HB2 LEU A 242       9.532 -15.138  -9.145  1.00 94.36           H  
ATOM   3984  HB3 LEU A 242       9.171 -15.076  -7.424  1.00 94.36           H  
ATOM   3985  O   LEU A 242       6.901 -16.079 -10.145  1.00 94.36           O  
ATOM   3986  CG  LEU A 242       9.894 -13.221  -8.249  1.00 94.36           C  
ATOM   3987  HG  LEU A 242       9.461 -12.587  -7.475  1.00 94.36           H  
ATOM   3988  CD1 LEU A 242      11.323 -13.569  -7.838  1.00 94.36           C  
ATOM   3989 HD11 LEU A 242      11.314 -14.046  -6.858  1.00 94.36           H  
ATOM   3990 HD12 LEU A 242      11.932 -12.665  -7.796  1.00 94.36           H  
ATOM   3991 HD13 LEU A 242      11.752 -14.264  -8.560  1.00 94.36           H  
ATOM   3992  CD2 LEU A 242       9.947 -12.432  -9.559  1.00 94.36           C  
ATOM   3993 HD21 LEU A 242      10.362 -13.047 -10.357  1.00 94.36           H  
ATOM   3994 HD22 LEU A 242       8.947 -12.096  -9.836  1.00 94.36           H  
ATOM   3995 HD23 LEU A 242      10.572 -11.549  -9.425  1.00 94.36           H  
ATOM   3996  N   ASN A 243       6.409 -16.374  -7.980  1.00 92.64           N  
ATOM   3997  H   ASN A 243       6.422 -15.961  -7.058  1.00 92.64           H  
ATOM   3998  CA  ASN A 243       5.699 -17.647  -8.148  1.00 92.64           C  
ATOM   3999  HA  ASN A 243       5.842 -18.021  -9.161  1.00 92.64           H  
ATOM   4000  C   ASN A 243       4.177 -17.502  -7.999  1.00 92.64           C  
ATOM   4001  CB  ASN A 243       6.299 -18.677  -7.182  1.00 92.64           C  
ATOM   4002  HB2 ASN A 243       5.755 -19.617  -7.272  1.00 92.64           H  
ATOM   4003  HB3 ASN A 243       6.171 -18.323  -6.159  1.00 92.64           H  
ATOM   4004  O   ASN A 243       3.482 -18.506  -7.921  1.00 92.64           O  
ATOM   4005  CG  ASN A 243       7.765 -18.967  -7.444  1.00 92.64           C  
ATOM   4006  ND2 ASN A 243       8.480 -19.359  -6.418  1.00 92.64           N  
ATOM   4007 HD21 ASN A 243       8.005 -19.553  -5.548  1.00 92.64           H  
ATOM   4008 HD22 ASN A 243       9.427 -19.661  -6.598  1.00 92.64           H  
ATOM   4009  OD1 ASN A 243       8.293 -18.839  -8.548  1.00 92.64           O  
ATOM   4010  N   ALA A 244       3.674 -16.269  -7.944  1.00 95.18           N  
ATOM   4011  H   ALA A 244       4.278 -15.485  -8.144  1.00 95.18           H  
ATOM   4012  CA  ALA A 244       2.253 -15.985  -7.824  1.00 95.18           C  
ATOM   4013  HA  ALA A 244       1.785 -16.737  -7.189  1.00 95.18           H  
ATOM   4014  C   ALA A 244       1.553 -16.030  -9.190  1.00 95.18           C  
ATOM   4015  CB  ALA A 244       2.107 -14.620  -7.143  1.00 95.18           C  
ATOM   4016  HB1 ALA A 244       2.583 -13.854  -7.756  1.00 95.18           H  
ATOM   4017  HB2 ALA A 244       2.563 -14.653  -6.154  1.00 95.18           H  
ATOM   4018  HB3 ALA A 244       1.054 -14.361  -7.036  1.00 95.18           H  
ATOM   4019  O   ALA A 244       2.193 -15.951 -10.244  1.00 95.18           O  
ATOM   4020  N   THR A 245       0.225 -16.085  -9.164  1.00 95.41           N  
ATOM   4021  H   THR A 245      -0.248 -16.138  -8.273  1.00 95.41           H  
ATOM   4022  CA  THR A 245      -0.603 -15.982 -10.366  1.00 95.41           C  
ATOM   4023  HA  THR A 245      -0.119 -16.522 -11.180  1.00 95.41           H  
ATOM   4024  C   THR A 245      -0.747 -14.514 -10.754  1.00 95.41           C  
ATOM   4025  CB  THR A 245      -1.975 -16.630 -10.135  1.00 95.41           C  
ATOM   4026  HB  THR A 245      -2.504 -16.101  -9.342  1.00 95.41           H  
ATOM   4027  O   THR A 245      -1.226 -13.704  -9.959  1.00 95.41           O  
ATOM   4028  CG2 THR A 245      -2.830 -16.652 -11.400  1.00 95.41           C  
ATOM   4029 HG21 THR A 245      -3.009 -15.638 -11.757  1.00 95.41           H  
ATOM   4030 HG22 THR A 245      -3.792 -17.116 -11.182  1.00 95.41           H  
ATOM   4031 HG23 THR A 245      -2.326 -17.223 -12.181  1.00 95.41           H  
ATOM   4032  OG1 THR A 245      -1.785 -17.973  -9.757  1.00 95.41           O  
ATOM   4033  HG1 THR A 245      -2.613 -18.296  -9.396  1.00 95.41           H  
ATOM   4034  N   LEU A 246      -0.340 -14.154 -11.975  1.00 93.84           N  
ATOM   4035  H   LEU A 246       0.035 -14.866 -12.585  1.00 93.84           H  
ATOM   4036  CA  LEU A 246      -0.625 -12.838 -12.548  1.00 93.84           C  
ATOM   4037  HA  LEU A 246      -0.412 -12.073 -11.802  1.00 93.84           H  
ATOM   4038  C   LEU A 246      -2.112 -12.771 -12.910  1.00 93.84           C  
ATOM   4039  CB  LEU A 246       0.279 -12.600 -13.773  1.00 93.84           C  
ATOM   4040  HB2 LEU A 246       1.319 -12.632 -13.450  1.00 93.84           H  
ATOM   4041  HB3 LEU A 246       0.119 -13.415 -14.479  1.00 93.84           H  
ATOM   4042  O   LEU A 246      -2.582 -13.532 -13.753  1.00 93.84           O  
ATOM   4043  CG  LEU A 246       0.023 -11.271 -14.514  1.00 93.84           C  
ATOM   4044  HG  LEU A 246      -1.014 -11.222 -14.847  1.00 93.84           H  
ATOM   4045  CD1 LEU A 246       0.321 -10.047 -13.646  1.00 93.84           C  
ATOM   4046 HD11 LEU A 246       0.194  -9.141 -14.239  1.00 93.84           H  
ATOM   4047 HD12 LEU A 246       1.339 -10.099 -13.261  1.00 93.84           H  
ATOM   4048 HD13 LEU A 246      -0.381 -10.007 -12.813  1.00 93.84           H  
ATOM   4049  CD2 LEU A 246       0.928 -11.197 -15.744  1.00 93.84           C  
ATOM   4050 HD21 LEU A 246       0.681 -12.019 -16.416  1.00 93.84           H  
ATOM   4051 HD22 LEU A 246       0.757 -10.260 -16.273  1.00 93.84           H  
ATOM   4052 HD23 LEU A 246       1.974 -11.277 -15.450  1.00 93.84           H  
ATOM   4053  N   ILE A 247      -2.845 -11.855 -12.283  1.00 91.19           N  
ATOM   4054  H   ILE A 247      -2.391 -11.233 -11.630  1.00 91.19           H  
ATOM   4055  CA  ILE A 247      -4.254 -11.628 -12.584  1.00 91.19           C  
ATOM   4056  HA  ILE A 247      -4.672 -12.534 -13.023  1.00 91.19           H  
ATOM   4057  C   ILE A 247      -4.345 -10.513 -13.620  1.00 91.19           C  
ATOM   4058  CB  ILE A 247      -5.080 -11.317 -11.318  1.00 91.19           C  
ATOM   4059  HB  ILE A 247      -4.791 -10.328 -10.962  1.00 91.19           H  
ATOM   4060  O   ILE A 247      -4.074  -9.344 -13.335  1.00 91.19           O  
ATOM   4061  CG1 ILE A 247      -4.844 -12.306 -10.153  1.00 91.19           C  
ATOM   4062 HG12 ILE A 247      -3.792 -12.280  -9.869  1.00 91.19           H  
ATOM   4063 HG13 ILE A 247      -5.413 -11.967  -9.288  1.00 91.19           H  
ATOM   4064  CG2 ILE A 247      -6.576 -11.284 -11.683  1.00 91.19           C  
ATOM   4065 HG21 ILE A 247      -6.757 -10.598 -12.511  1.00 91.19           H  
ATOM   4066 HG22 ILE A 247      -7.164 -10.972 -10.820  1.00 91.19           H  
ATOM   4067 HG23 ILE A 247      -6.916 -12.267 -12.009  1.00 91.19           H  
ATOM   4068  CD1 ILE A 247      -5.236 -13.763 -10.441  1.00 91.19           C  
ATOM   4069 HD11 ILE A 247      -6.318 -13.858 -10.533  1.00 91.19           H  
ATOM   4070 HD12 ILE A 247      -4.908 -14.395  -9.617  1.00 91.19           H  
ATOM   4071 HD13 ILE A 247      -4.759 -14.113 -11.357  1.00 91.19           H  
ATOM   4072  N   HIS A 248      -4.769 -10.879 -14.823  1.00 81.45           N  
ATOM   4073  H   HIS A 248      -4.937 -11.859 -15.001  1.00 81.45           H  
ATOM   4074  CA  HIS A 248      -5.139  -9.924 -15.858  1.00 81.45           C  
ATOM   4075  HA  HIS A 248      -4.429  -9.097 -15.859  1.00 81.45           H  
ATOM   4076  C   HIS A 248      -6.522  -9.353 -15.530  1.00 81.45           C  
ATOM   4077  CB  HIS A 248      -5.065 -10.607 -17.230  1.00 81.45           C  
ATOM   4078  HB2 HIS A 248      -5.690 -11.500 -17.233  1.00 81.45           H  
ATOM   4079  HB3 HIS A 248      -5.456  -9.925 -17.985  1.00 81.45           H  
ATOM   4080  O   HIS A 248      -7.540  -9.856 -15.991  1.00 81.45           O  
ATOM   4081  CG  HIS A 248      -3.654 -10.980 -17.607  1.00 81.45           C  
ATOM   4082  CD2 HIS A 248      -3.042 -12.192 -17.428  1.00 81.45           C  
ATOM   4083  HD2 HIS A 248      -3.489 -13.073 -16.993  1.00 81.45           H  
ATOM   4084  ND1 HIS A 248      -2.730 -10.140 -18.183  1.00 81.45           N  
ATOM   4085  HD1 HIS A 248      -2.914  -9.202 -18.510  1.00 81.45           H  
ATOM   4086  CE1 HIS A 248      -1.591 -10.830 -18.354  1.00 81.45           C  
ATOM   4087  HE1 HIS A 248      -0.695 -10.444 -18.816  1.00 81.45           H  
ATOM   4088  NE2 HIS A 248      -1.728 -12.083 -17.900  1.00 81.45           N  
ATOM   4089  N   GLN A 249      -6.568  -8.332 -14.674  1.00 64.46           N  
ATOM   4090  H   GLN A 249      -5.703  -7.992 -14.278  1.00 64.46           H  
ATOM   4091  CA  GLN A 249      -7.777  -7.528 -14.513  1.00 64.46           C  
ATOM   4092  HA  GLN A 249      -8.655  -8.145 -14.704  1.00 64.46           H  
ATOM   4093  C   GLN A 249      -7.757  -6.414 -15.552  1.00 64.46           C  
ATOM   4094  CB  GLN A 249      -7.911  -6.964 -13.090  1.00 64.46           C  
ATOM   4095  HB2 GLN A 249      -8.812  -6.351 -13.049  1.00 64.46           H  
ATOM   4096  HB3 GLN A 249      -7.053  -6.335 -12.854  1.00 64.46           H  
ATOM   4097  O   GLN A 249      -6.753  -5.708 -15.684  1.00 64.46           O  
ATOM   4098  CG  GLN A 249      -8.030  -8.085 -12.053  1.00 64.46           C  
ATOM   4099  HG2 GLN A 249      -7.047  -8.538 -11.928  1.00 64.46           H  
ATOM   4100  HG3 GLN A 249      -8.733  -8.837 -12.412  1.00 64.46           H  
ATOM   4101  CD  GLN A 249      -8.481  -7.592 -10.686  1.00 64.46           C  
ATOM   4102  NE2 GLN A 249      -9.277  -8.357  -9.971  1.00 64.46           N  
ATOM   4103 HE21 GLN A 249      -9.669  -9.189 -10.388  1.00 64.46           H  
ATOM   4104 HE22 GLN A 249      -9.657  -7.908  -9.151  1.00 64.46           H  
ATOM   4105  OE1 GLN A 249      -8.118  -6.532 -10.213  1.00 64.46           O  
ATOM   4106  N   SER A 250      -8.866  -6.224 -16.264  1.00 56.33           N  
ATOM   4107  H   SER A 250      -9.665  -6.826 -16.134  1.00 56.33           H  
ATOM   4108  CA  SER A 250      -9.074  -4.958 -16.956  1.00 56.33           C  
ATOM   4109  HA  SER A 250      -8.242  -4.791 -17.640  1.00 56.33           H  
ATOM   4110  C   SER A 250      -9.107  -3.826 -15.925  1.00 56.33           C  
ATOM   4111  CB  SER A 250     -10.363  -4.979 -17.776  1.00 56.33           C  
ATOM   4112  HB2 SER A 250     -10.410  -4.098 -18.416  1.00 56.33           H  
ATOM   4113  HB3 SER A 250     -10.390  -5.871 -18.403  1.00 56.33           H  
ATOM   4114  O   SER A 250      -9.447  -4.024 -14.754  1.00 56.33           O  
ATOM   4115  OG  SER A 250     -11.453  -4.974 -16.888  1.00 56.33           O  
ATOM   4116  HG  SER A 250     -12.008  -5.703 -17.174  1.00 56.33           H  
ATOM   4117  N   ILE A 251      -8.789  -2.612 -16.367  1.00 50.94           N  
ATOM   4118  H   ILE A 251      -8.527  -2.515 -17.338  1.00 50.94           H  
ATOM   4119  CA  ILE A 251      -8.882  -1.402 -15.534  1.00 50.94           C  
ATOM   4120  HA  ILE A 251      -8.231  -1.522 -14.668  1.00 50.94           H  
ATOM   4121  C   ILE A 251     -10.314  -1.214 -14.989  1.00 50.94           C  
ATOM   4122  CB  ILE A 251      -8.393  -0.190 -16.366  1.00 50.94           C  
ATOM   4123  HB  ILE A 251      -8.962  -0.168 -17.295  1.00 50.94           H  
ATOM   4124  O   ILE A 251     -10.503  -0.580 -13.954  1.00 50.94           O  
ATOM   4125  CG1 ILE A 251      -6.890  -0.348 -16.712  1.00 50.94           C  
ATOM   4126 HG12 ILE A 251      -6.693  -1.360 -17.068  1.00 50.94           H  
ATOM   4127 HG13 ILE A 251      -6.293  -0.196 -15.813  1.00 50.94           H  
ATOM   4128  CG2 ILE A 251      -8.622   1.149 -15.641  1.00 50.94           C  
ATOM   4129 HG21 ILE A 251      -8.232   1.982 -16.227  1.00 50.94           H  
ATOM   4130 HG22 ILE A 251      -9.690   1.328 -15.508  1.00 50.94           H  
ATOM   4131 HG23 ILE A 251      -8.142   1.133 -14.663  1.00 50.94           H  
ATOM   4132  CD1 ILE A 251      -6.397   0.603 -17.811  1.00 50.94           C  
ATOM   4133 HD11 ILE A 251      -6.435   1.639 -17.475  1.00 50.94           H  
ATOM   4134 HD12 ILE A 251      -5.365   0.358 -18.059  1.00 50.94           H  
ATOM   4135 HD13 ILE A 251      -7.011   0.486 -18.704  1.00 50.94           H  
ATOM   4136  N   THR A 252     -11.319  -1.788 -15.660  1.00 60.34           N  
ATOM   4137  H   THR A 252     -11.103  -2.361 -16.463  1.00 60.34           H  
ATOM   4138  CA  THR A 252     -12.738  -1.714 -15.293  1.00 60.34           C  
ATOM   4139  HA  THR A 252     -12.909  -0.803 -14.720  1.00 60.34           H  
ATOM   4140  C   THR A 252     -13.212  -2.872 -14.407  1.00 60.34           C  
ATOM   4141  CB  THR A 252     -13.606  -1.639 -16.560  1.00 60.34           C  
ATOM   4142  HB  THR A 252     -14.657  -1.575 -16.278  1.00 60.34           H  
ATOM   4143  O   THR A 252     -14.351  -2.847 -13.950  1.00 60.34           O  
ATOM   4144  CG2 THR A 252     -13.254  -0.431 -17.431  1.00 60.34           C  
ATOM   4145 HG21 THR A 252     -12.248  -0.533 -17.841  1.00 60.34           H  
ATOM   4146 HG22 THR A 252     -13.312   0.479 -16.834  1.00 60.34           H  
ATOM   4147 HG23 THR A 252     -13.965  -0.358 -18.254  1.00 60.34           H  
ATOM   4148  OG1 THR A 252     -13.403  -2.785 -17.348  1.00 60.34           O  
ATOM   4149  HG1 THR A 252     -13.809  -2.651 -18.207  1.00 60.34           H  
ATOM   4150  N   GLY A 253     -12.379  -3.888 -14.149  1.00 51.81           N  
ATOM   4151  H   GLY A 253     -11.451  -3.863 -14.548  1.00 51.81           H  
ATOM   4152  CA  GLY A 253     -12.769  -5.088 -13.398  1.00 51.81           C  
ATOM   4153  HA2 GLY A 253     -13.289  -4.786 -12.489  1.00 51.81           H  
ATOM   4154  HA3 GLY A 253     -11.864  -5.629 -13.118  1.00 51.81           H  
ATOM   4155  C   GLY A 253     -13.681  -6.058 -14.163  1.00 51.81           C  
ATOM   4156  O   GLY A 253     -14.089  -7.074 -13.604  1.00 51.81           O  
ATOM   4157  N   LEU A 254     -13.982  -5.782 -15.435  1.00 45.79           N  
ATOM   4158  H   LEU A 254     -13.587  -4.944 -15.837  1.00 45.79           H  
ATOM   4159  CA  LEU A 254     -14.691  -6.697 -16.331  1.00 45.79           C  
ATOM   4160  HA  LEU A 254     -15.379  -7.315 -15.754  1.00 45.79           H  
ATOM   4161  C   LEU A 254     -13.675  -7.632 -16.999  1.00 45.79           C  
ATOM   4162  CB  LEU A 254     -15.499  -5.876 -17.356  1.00 45.79           C  
ATOM   4163  HB2 LEU A 254     -14.807  -5.232 -17.899  1.00 45.79           H  
ATOM   4164  HB3 LEU A 254     -15.948  -6.557 -18.079  1.00 45.79           H  
ATOM   4165  O   LEU A 254     -12.658  -7.160 -17.503  1.00 45.79           O  
ATOM   4166  CG  LEU A 254     -16.608  -5.004 -16.731  1.00 45.79           C  
ATOM   4167  HG  LEU A 254     -16.188  -4.380 -15.942  1.00 45.79           H  
ATOM   4168  CD1 LEU A 254     -17.207  -4.075 -17.787  1.00 45.79           C  
ATOM   4169 HD11 LEU A 254     -17.651  -4.663 -18.591  1.00 45.79           H  
ATOM   4170 HD12 LEU A 254     -16.423  -3.440 -18.200  1.00 45.79           H  
ATOM   4171 HD13 LEU A 254     -17.970  -3.443 -17.334  1.00 45.79           H  
ATOM   4172  CD2 LEU A 254     -17.740  -5.851 -16.141  1.00 45.79           C  
ATOM   4173 HD21 LEU A 254     -17.368  -6.441 -15.303  1.00 45.79           H  
ATOM   4174 HD22 LEU A 254     -18.530  -5.198 -15.770  1.00 45.79           H  
ATOM   4175 HD23 LEU A 254     -18.150  -6.514 -16.903  1.00 45.79           H  
ATOM   4176  N   TYR A 255     -13.913  -8.944 -16.997  1.00 42.83           N  
ATOM   4177  H   TYR A 255     -14.775  -9.287 -16.598  1.00 42.83           H  
ATOM   4178  CA  TYR A 255     -13.133  -9.856 -17.840  1.00 42.83           C  
ATOM   4179  HA  TYR A 255     -12.077  -9.792 -17.579  1.00 42.83           H  
ATOM   4180  C   TYR A 255     -13.303  -9.408 -19.297  1.00 42.83           C  
ATOM   4181  CB  TYR A 255     -13.603 -11.311 -17.657  1.00 42.83           C  
ATOM   4182  HB2 TYR A 255     -13.346 -11.864 -18.561  1.00 42.83           H  
ATOM   4183  HB3 TYR A 255     -14.689 -11.339 -17.576  1.00 42.83           H  
ATOM   4184  O   TYR A 255     -14.418  -9.424 -19.812  1.00 42.83           O  
ATOM   4185  CG  TYR A 255     -12.982 -12.049 -16.481  1.00 42.83           C  
ATOM   4186  CD1 TYR A 255     -11.804 -12.798 -16.678  1.00 42.83           C  
ATOM   4187  HD1 TYR A 255     -11.345 -12.830 -17.655  1.00 42.83           H  
ATOM   4188  CD2 TYR A 255     -13.584 -12.016 -15.208  1.00 42.83           C  
ATOM   4189  HD2 TYR A 255     -14.491 -11.448 -15.059  1.00 42.83           H  
ATOM   4190  CE1 TYR A 255     -11.228 -13.510 -15.608  1.00 42.83           C  
ATOM   4191  HE1 TYR A 255     -10.328 -14.088 -15.757  1.00 42.83           H  
ATOM   4192  CE2 TYR A 255     -13.015 -12.732 -14.135  1.00 42.83           C  
ATOM   4193  HE2 TYR A 255     -13.486 -12.710 -13.164  1.00 42.83           H  
ATOM   4194  OH  TYR A 255     -11.288 -14.178 -13.306  1.00 42.83           O  
ATOM   4195  HH  TYR A 255     -11.848 -14.147 -12.527  1.00 42.83           H  
ATOM   4196  CZ  TYR A 255     -11.835 -13.482 -14.337  1.00 42.83           C  
ATOM   4197  N   GLU A 256     -12.222  -8.981 -19.946  1.00 39.70           N  
ATOM   4198  H   GLU A 256     -11.330  -8.962 -19.474  1.00 39.70           H  
ATOM   4199  CA  GLU A 256     -12.207  -8.904 -21.405  1.00 39.70           C  
ATOM   4200  HA  GLU A 256     -13.164  -8.534 -21.771  1.00 39.70           H  
ATOM   4201  C   GLU A 256     -12.038 -10.343 -21.906  1.00 39.70           C  
ATOM   4202  CB  GLU A 256     -11.115  -7.941 -21.912  1.00 39.70           C  
ATOM   4203  HB2 GLU A 256     -11.010  -8.079 -22.988  1.00 39.70           H  
ATOM   4204  HB3 GLU A 256     -10.166  -8.177 -21.431  1.00 39.70           H  
ATOM   4205  O   GLU A 256     -11.018 -10.980 -21.638  1.00 39.70           O  
ATOM   4206  CG  GLU A 256     -11.487  -6.469 -21.639  1.00 39.70           C  
ATOM   4207  HG2 GLU A 256     -12.462  -6.271 -22.086  1.00 39.70           H  
ATOM   4208  HG3 GLU A 256     -11.585  -6.328 -20.563  1.00 39.70           H  
ATOM   4209  CD  GLU A 256     -10.477  -5.437 -22.181  1.00 39.70           C  
ATOM   4210  OE1 GLU A 256     -10.692  -4.233 -21.901  1.00 39.70           O  
ATOM   4211  OE2 GLU A 256      -9.468  -5.829 -22.809  1.00 39.70           O  
ATOM   4212  N   THR A 257     -13.099 -10.878 -22.512  1.00 39.99           N  
ATOM   4213  H   THR A 257     -13.914 -10.297 -22.648  1.00 39.99           H  
ATOM   4214  CA  THR A 257     -13.096 -12.144 -23.260  1.00 39.99           C  
ATOM   4215  HA  THR A 257     -12.490 -12.888 -22.743  1.00 39.99           H  
ATOM   4216  C   THR A 257     -12.480 -11.953 -24.631  1.00 39.99           C  
ATOM   4217  CB  THR A 257     -14.511 -12.683 -23.463  1.00 39.99           C  
ATOM   4218  HB  THR A 257     -14.477 -13.531 -24.147  1.00 39.99           H  
ATOM   4219  O   THR A 257     -12.858 -10.944 -25.272  1.00 39.99           O  
ATOM   4220  CG2 THR A 257     -15.158 -13.136 -22.155  1.00 39.99           C  
ATOM   4221 HG21 THR A 257     -14.548 -13.915 -21.698  1.00 39.99           H  
ATOM   4222 HG22 THR A 257     -16.153 -13.531 -22.365  1.00 39.99           H  
ATOM   4223 HG23 THR A 257     -15.243 -12.292 -21.471  1.00 39.99           H  
ATOM   4224  OG1 THR A 257     -15.287 -11.655 -24.032  1.00 39.99           O  
ATOM   4225  HG1 THR A 257     -14.681 -11.238 -24.649  1.00 39.99           H  
ATOM   4226  OXT THR A 257     -11.733 -12.865 -25.033  1.00 39.99           O  
TER    4227      THR A 257                                                       
END   
