# Supplementary material for: Computational design of novel Cas9 PAM-interacting domains using evolution-based modelling and structural quality assessment
Source: PLoS Comput Biol. 2023 Nov 17;19(11):e1011621. doi: 10.1371/journal.pcbi.1011621 (PMC10729993; doi:10.1371/journal.pcbi.1011621)
Supplement: S1 File — This file contains the experimentally tested sequences in a zip format. It includes Fasta files, AlphaFold Prediction with PDB file, pLDDT, and more. (ZIP) [file pcbi.1011621.s001.zip › pdb/dgfx_11_relaxed_rank_1_model_3.pdb]

ATOM      1  N   THR A   1      -4.904   2.284 -24.939  1.00 45.14           N  
ATOM      2  H   THR A   1      -4.944   2.041 -23.960  1.00 45.14           H  
ATOM      3  H2  THR A   1      -5.412   1.609 -25.492  1.00 45.14           H  
ATOM      4  H3  THR A   1      -5.349   3.181 -25.077  1.00 45.14           H  
ATOM      5  CA  THR A   1      -3.509   2.404 -25.419  1.00 45.14           C  
ATOM      6  HA  THR A   1      -2.998   1.443 -25.360  1.00 45.14           H  
ATOM      7  C   THR A   1      -2.779   3.396 -24.526  1.00 45.14           C  
ATOM      8  CB  THR A   1      -3.505   2.878 -26.879  1.00 45.14           C  
ATOM      9  HB  THR A   1      -2.544   3.325 -27.132  1.00 45.14           H  
ATOM     10  O   THR A   1      -3.120   4.567 -24.526  1.00 45.14           O  
ATOM     11  CG2 THR A   1      -3.804   1.716 -27.825  1.00 45.14           C  
ATOM     12 HG21 THR A   1      -4.793   1.300 -27.637  1.00 45.14           H  
ATOM     13 HG22 THR A   1      -3.051   0.937 -27.708  1.00 45.14           H  
ATOM     14 HG23 THR A   1      -3.768   2.072 -28.855  1.00 45.14           H  
ATOM     15  OG1 THR A   1      -4.548   3.803 -27.051  1.00 45.14           O  
ATOM     16  HG1 THR A   1      -4.391   4.303 -27.856  1.00 45.14           H  
ATOM     17  N   GLY A   2      -1.870   2.938 -23.658  1.00 60.66           N  
ATOM     18  H   GLY A   2      -1.569   1.975 -23.702  1.00 60.66           H  
ATOM     19  CA  GLY A   2      -1.059   3.844 -22.828  1.00 60.66           C  
ATOM     20  HA2 GLY A   2      -0.653   3.305 -21.972  1.00 60.66           H  
ATOM     21  HA3 GLY A   2      -1.674   4.664 -22.457  1.00 60.66           H  
ATOM     22  C   GLY A   2       0.108   4.417 -23.635  1.00 60.66           C  
ATOM     23  O   GLY A   2       0.649   3.706 -24.482  1.00 60.66           O  
ATOM     24  N   GLY A   3       0.484   5.676 -23.394  1.00 75.85           N  
ATOM     25  H   GLY A   3      -0.026   6.224 -22.716  1.00 75.85           H  
ATOM     26  CA  GLY A   3       1.630   6.310 -24.058  1.00 75.85           C  
ATOM     27  HA2 GLY A   3       1.430   6.378 -25.127  1.00 75.85           H  
ATOM     28  HA3 GLY A   3       1.772   7.321 -23.676  1.00 75.85           H  
ATOM     29  C   GLY A   3       2.930   5.527 -23.843  1.00 75.85           C  
ATOM     30  O   GLY A   3       3.133   4.922 -22.788  1.00 75.85           O  
ATOM     31  N   PHE A   4       3.819   5.529 -24.841  1.00 80.96           N  
ATOM     32  H   PHE A   4       3.593   6.048 -25.678  1.00 80.96           H  
ATOM     33  CA  PHE A   4       5.103   4.810 -24.799  1.00 80.96           C  
ATOM     34  HA  PHE A   4       4.913   3.757 -24.593  1.00 80.96           H  
ATOM     35  C   PHE A   4       6.050   5.327 -23.709  1.00 80.96           C  
ATOM     36  CB  PHE A   4       5.794   4.934 -26.163  1.00 80.96           C  
ATOM     37  HB2 PHE A   4       5.933   5.989 -26.398  1.00 80.96           H  
ATOM     38  HB3 PHE A   4       6.786   4.487 -26.095  1.00 80.96           H  
ATOM     39  O   PHE A   4       6.911   4.590 -23.225  1.00 80.96           O  
ATOM     40  CG  PHE A   4       5.048   4.255 -27.291  1.00 80.96           C  
ATOM     41  CD1 PHE A   4       5.071   2.853 -27.394  1.00 80.96           C  
ATOM     42  HD1 PHE A   4       5.641   2.273 -26.684  1.00 80.96           H  
ATOM     43  CD2 PHE A   4       4.332   5.014 -28.235  1.00 80.96           C  
ATOM     44  HD2 PHE A   4       4.317   6.092 -28.169  1.00 80.96           H  
ATOM     45  CE1 PHE A   4       4.366   2.207 -28.426  1.00 80.96           C  
ATOM     46  HE1 PHE A   4       4.387   1.131 -28.511  1.00 80.96           H  
ATOM     47  CE2 PHE A   4       3.631   4.369 -29.270  1.00 80.96           C  
ATOM     48  HE2 PHE A   4       3.082   4.954 -29.993  1.00 80.96           H  
ATOM     49  CZ  PHE A   4       3.644   2.967 -29.362  1.00 80.96           C  
ATOM     50  HZ  PHE A   4       3.104   2.476 -30.159  1.00 80.96           H  
ATOM     51  N   SER A   5       5.871   6.582 -23.312  1.00 81.80           N  
ATOM     52  H   SER A   5       5.142   7.123 -23.755  1.00 81.80           H  
ATOM     53  CA  SER A   5       6.635   7.281 -22.288  1.00 81.80           C  
ATOM     54  HA  SER A   5       7.039   6.562 -21.575  1.00 81.80           H  
ATOM     55  C   SER A   5       5.735   8.232 -21.514  1.00 81.80           C  
ATOM     56  CB  SER A   5       7.799   8.044 -22.933  1.00 81.80           C  
ATOM     57  HB2 SER A   5       8.530   7.309 -23.270  1.00 81.80           H  
ATOM     58  HB3 SER A   5       8.277   8.692 -22.198  1.00 81.80           H  
ATOM     59  O   SER A   5       4.624   8.543 -21.940  1.00 81.80           O  
ATOM     60  OG  SER A   5       7.406   8.806 -24.060  1.00 81.80           O  
ATOM     61  HG  SER A   5       6.737   9.456 -23.831  1.00 81.80           H  
ATOM     62  N   LYS A   6       6.221   8.734 -20.379  1.00 79.58           N  
ATOM     63  H   LYS A   6       7.132   8.428 -20.070  1.00 79.58           H  
ATOM     64  CA  LYS A   6       5.595   9.899 -19.752  1.00 79.58           C  
ATOM     65  HA  LYS A   6       4.527   9.714 -19.643  1.00 79.58           H  
ATOM     66  C   LYS A   6       5.780  11.116 -20.657  1.00 79.58           C  
ATOM     67  CB  LYS A   6       6.203  10.171 -18.382  1.00 79.58           C  
ATOM     68  HB2 LYS A   6       7.272  10.345 -18.503  1.00 79.58           H  
ATOM     69  HB3 LYS A   6       5.749  11.079 -17.984  1.00 79.58           H  
ATOM     70  O   LYS A   6       6.910  11.479 -20.965  1.00 79.58           O  
ATOM     71  CG  LYS A   6       5.989   9.024 -17.388  1.00 79.58           C  
ATOM     72  HG2 LYS A   6       6.566   8.156 -17.706  1.00 79.58           H  
ATOM     73  HG3 LYS A   6       4.933   8.762 -17.321  1.00 79.58           H  
ATOM     74  CD  LYS A   6       6.487   9.522 -16.035  1.00 79.58           C  
ATOM     75  HD2 LYS A   6       7.373  10.129 -16.218  1.00 79.58           H  
ATOM     76  HD3 LYS A   6       5.737  10.166 -15.576  1.00 79.58           H  
ATOM     77  CE  LYS A   6       6.860   8.386 -15.094  1.00 79.58           C  
ATOM     78  HE2 LYS A   6       5.974   8.024 -14.572  1.00 79.58           H  
ATOM     79  HE3 LYS A   6       7.278   7.576 -15.692  1.00 79.58           H  
ATOM     80  NZ  LYS A   6       7.898   8.888 -14.168  1.00 79.58           N  
ATOM     81  HZ1 LYS A   6       8.620   9.332 -14.717  1.00 79.58           H  
ATOM     82  HZ2 LYS A   6       8.333   8.137 -13.650  1.00 79.58           H  
ATOM     83  HZ3 LYS A   6       7.540   9.614 -13.564  1.00 79.58           H  
ATOM     84  N   GLU A   7       4.677  11.762 -21.019  1.00 80.40           N  
ATOM     85  H   GLU A   7       3.789  11.325 -20.816  1.00 80.40           H  
ATOM     86  CA  GLU A   7       4.648  12.895 -21.960  1.00 80.40           C  
ATOM     87  HA  GLU A   7       5.195  12.623 -22.862  1.00 80.40           H  
ATOM     88  C   GLU A   7       5.319  14.174 -21.427  1.00 80.40           C  
ATOM     89  CB  GLU A   7       3.187  13.178 -22.355  1.00 80.40           C  
ATOM     90  HB2 GLU A   7       2.614  13.392 -21.453  1.00 80.40           H  
ATOM     91  HB3 GLU A   7       3.149  14.065 -22.987  1.00 80.40           H  
ATOM     92  O   GLU A   7       5.491  15.148 -22.158  1.00 80.40           O  
ATOM     93  CG  GLU A   7       2.514  12.012 -23.102  1.00 80.40           C  
ATOM     94  HG2 GLU A   7       1.491  12.303 -23.339  1.00 80.40           H  
ATOM     95  HG3 GLU A   7       2.458  11.153 -22.433  1.00 80.40           H  
ATOM     96  CD  GLU A   7       3.238  11.619 -24.401  1.00 80.40           C  
ATOM     97  OE1 GLU A   7       3.206  10.412 -24.735  1.00 80.40           O  
ATOM     98  OE2 GLU A   7       3.850  12.514 -25.025  1.00 80.40           O  
ATOM     99  N   THR A   8       5.743  14.194 -20.159  1.00 83.41           N  
ATOM    100  H   THR A   8       5.600  13.373 -19.589  1.00 83.41           H  
ATOM    101  CA  THR A   8       6.542  15.294 -19.615  1.00 83.41           C  
ATOM    102  HA  THR A   8       5.995  16.223 -19.777  1.00 83.41           H  
ATOM    103  C   THR A   8       7.880  15.383 -20.348  1.00 83.41           C  
ATOM    104  CB  THR A   8       6.782  15.133 -18.109  1.00 83.41           C  
ATOM    105  HB  THR A   8       7.442  14.285 -17.932  1.00 83.41           H  
ATOM    106  O   THR A   8       8.720  14.483 -20.258  1.00 83.41           O  
ATOM    107  CG2 THR A   8       7.398  16.391 -17.496  1.00 83.41           C  
ATOM    108 HG21 THR A   8       7.503  16.256 -16.420  1.00 83.41           H  
ATOM    109 HG22 THR A   8       6.767  17.258 -17.691  1.00 83.41           H  
ATOM    110 HG23 THR A   8       8.387  16.567 -17.919  1.00 83.41           H  
ATOM    111  OG1 THR A   8       5.561  14.897 -17.441  1.00 83.41           O  
ATOM    112  HG1 THR A   8       4.992  15.655 -17.597  1.00 83.41           H  
ATOM    113  N   ILE A   9       8.084  16.499 -21.047  1.00 82.68           N  
ATOM    114  H   ILE A   9       7.323  17.159 -21.127  1.00 82.68           H  
ATOM    115  CA  ILE A   9       9.346  16.825 -21.705  1.00 82.68           C  
ATOM    116  HA  ILE A   9       9.782  15.907 -22.099  1.00 82.68           H  
ATOM    117  C   ILE A   9      10.293  17.399 -20.656  1.00 82.68           C  
ATOM    118  CB  ILE A   9       9.136  17.794 -22.889  1.00 82.68           C  
ATOM    119  HB  ILE A   9       8.675  18.708 -22.512  1.00 82.68           H  
ATOM    120  O   ILE A   9      10.021  18.437 -20.054  1.00 82.68           O  
ATOM    121  CG1 ILE A   9       8.195  17.162 -23.942  1.00 82.68           C  
ATOM    122 HG12 ILE A   9       7.289  16.799 -23.457  1.00 82.68           H  
ATOM    123 HG13 ILE A   9       8.688  16.307 -24.405  1.00 82.68           H  
ATOM    124  CG2 ILE A   9      10.496  18.154 -23.524  1.00 82.68           C  
ATOM    125 HG21 ILE A   9      11.000  17.249 -23.864  1.00 82.68           H  
ATOM    126 HG22 ILE A   9      10.361  18.841 -24.359  1.00 82.68           H  
ATOM    127 HG23 ILE A   9      11.132  18.657 -22.796  1.00 82.68           H  
ATOM    128  CD1 ILE A   9       7.742  18.137 -25.036  1.00 82.68           C  
ATOM    129 HD11 ILE A   9       7.273  19.010 -24.582  1.00 82.68           H  
ATOM    130 HD12 ILE A   9       7.016  17.640 -25.678  1.00 82.68           H  
ATOM    131 HD13 ILE A   9       8.588  18.453 -25.646  1.00 82.68           H  
ATOM    132  N   LEU A  10      11.417  16.723 -20.457  1.00 85.51           N  
ATOM    133  H   LEU A  10      11.583  15.894 -21.010  1.00 85.51           H  
ATOM    134  CA  LEU A  10      12.501  17.209 -19.623  1.00 85.51           C  
ATOM    135  HA  LEU A  10      12.091  17.918 -18.904  1.00 85.51           H  
ATOM    136  C   LEU A  10      13.534  17.957 -20.476  1.00 85.51           C  
ATOM    137  CB  LEU A  10      13.124  16.040 -18.853  1.00 85.51           C  
ATOM    138  HB2 LEU A  10      14.011  16.397 -18.328  1.00 85.51           H  
ATOM    139  HB3 LEU A  10      13.439  15.300 -19.589  1.00 85.51           H  
ATOM    140  O   LEU A  10      13.750  17.604 -21.644  1.00 85.51           O  
ATOM    141  CG  LEU A  10      12.191  15.347 -17.846  1.00 85.51           C  
ATOM    142  HG  LEU A  10      11.396  14.832 -18.384  1.00 85.51           H  
ATOM    143  CD1 LEU A  10      13.007  14.322 -17.059  1.00 85.51           C  
ATOM    144 HD11 LEU A  10      13.457  13.599 -17.739  1.00 85.51           H  
ATOM    145 HD12 LEU A  10      12.356  13.790 -16.366  1.00 85.51           H  
ATOM    146 HD13 LEU A  10      13.794  14.820 -16.492  1.00 85.51           H  
ATOM    147  CD2 LEU A  10      11.566  16.312 -16.835  1.00 85.51           C  
ATOM    148 HD21 LEU A  10      12.342  16.890 -16.333  1.00 85.51           H  
ATOM    149 HD22 LEU A  10      10.999  15.747 -16.094  1.00 85.51           H  
ATOM    150 HD23 LEU A  10      10.875  16.986 -17.340  1.00 85.51           H  
ATOM    151  N   PRO A  11      14.186  18.987 -19.908  1.00 85.98           N  
ATOM    152  CA  PRO A  11      15.215  19.739 -20.607  1.00 85.98           C  
ATOM    153  HA  PRO A  11      14.800  20.163 -21.522  1.00 85.98           H  
ATOM    154  C   PRO A  11      16.408  18.850 -20.976  1.00 85.98           C  
ATOM    155  CB  PRO A  11      15.607  20.877 -19.657  1.00 85.98           C  
ATOM    156  HB2 PRO A  11      16.654  21.163 -19.755  1.00 85.98           H  
ATOM    157  HB3 PRO A  11      14.962  21.737 -19.835  1.00 85.98           H  
ATOM    158  O   PRO A  11      16.613  17.767 -20.421  1.00 85.98           O  
ATOM    159  CG  PRO A  11      15.309  20.299 -18.275  1.00 85.98           C  
ATOM    160  HG2 PRO A  11      15.122  21.081 -17.539  1.00 85.98           H  
ATOM    161  HG3 PRO A  11      16.133  19.659 -17.958  1.00 85.98           H  
ATOM    162  CD  PRO A  11      14.067  19.450 -18.530  1.00 85.98           C  
ATOM    163  HD2 PRO A  11      14.035  18.624 -17.819  1.00 85.98           H  
ATOM    164  HD3 PRO A  11      13.172  20.065 -18.432  1.00 85.98           H  
ATOM    165  N   LYS A  12      17.219  19.332 -21.923  1.00 86.18           N  
ATOM    166  H   LYS A  12      16.993  20.232 -22.322  1.00 86.18           H  
ATOM    167  CA  LYS A  12      18.460  18.672 -22.336  1.00 86.18           C  
ATOM    168  HA  LYS A  12      18.208  17.695 -22.748  1.00 86.18           H  
ATOM    169  C   LYS A  12      19.374  18.409 -21.136  1.00 86.18           C  
ATOM    170  CB  LYS A  12      19.148  19.487 -23.442  1.00 86.18           C  
ATOM    171  HB2 LYS A  12      19.932  18.867 -23.876  1.00 86.18           H  
ATOM    172  HB3 LYS A  12      18.424  19.703 -24.229  1.00 86.18           H  
ATOM    173  O   LYS A  12      19.512  19.253 -20.253  1.00 86.18           O  
ATOM    174  CG  LYS A  12      19.771  20.806 -22.957  1.00 86.18           C  
ATOM    175  HG2 LYS A  12      20.538  20.597 -22.211  1.00 86.18           H  
ATOM    176  HG3 LYS A  12      18.998  21.429 -22.507  1.00 86.18           H  
ATOM    177  CD  LYS A  12      20.430  21.571 -24.108  1.00 86.18           C  
ATOM    178  HD2 LYS A  12      21.206  20.950 -24.555  1.00 86.18           H  
ATOM    179  HD3 LYS A  12      19.678  21.804 -24.862  1.00 86.18           H  
ATOM    180  CE  LYS A  12      21.041  22.869 -23.566  1.00 86.18           C  
ATOM    181  HE2 LYS A  12      20.253  23.449 -23.087  1.00 86.18           H  
ATOM    182  HE3 LYS A  12      21.776  22.615 -22.801  1.00 86.18           H  
ATOM    183  NZ  LYS A  12      21.678  23.671 -24.640  1.00 86.18           N  
ATOM    184  HZ1 LYS A  12      22.056  24.529 -24.266  1.00 86.18           H  
ATOM    185  HZ2 LYS A  12      21.003  23.909 -25.353  1.00 86.18           H  
ATOM    186  HZ3 LYS A  12      22.431  23.154 -25.072  1.00 86.18           H  
ATOM    187  N   GLY A  13      20.027  17.255 -21.124  1.00 78.20           N  
ATOM    188  H   GLY A  13      19.858  16.584 -21.861  1.00 78.20           H  
ATOM    189  CA  GLY A  13      20.968  16.906 -20.068  1.00 78.20           C  
ATOM    190  HA2 GLY A  13      20.440  16.860 -19.116  1.00 78.20           H  
ATOM    191  HA3 GLY A  13      21.730  17.682 -19.999  1.00 78.20           H  
ATOM    192  C   GLY A  13      21.653  15.572 -20.315  1.00 78.20           C  
ATOM    193  O   GLY A  13      21.266  14.805 -21.192  1.00 78.20           O  
ATOM    194  N   ASN A  14      22.656  15.267 -19.493  1.00 75.68           N  
ATOM    195  H   ASN A  14      22.930  15.952 -18.804  1.00 75.68           H  
ATOM    196  CA  ASN A  14      23.450  14.037 -19.595  1.00 75.68           C  
ATOM    197  HA  ASN A  14      23.623  13.839 -20.653  1.00 75.68           H  
ATOM    198  C   ASN A  14      22.728  12.780 -19.074  1.00 75.68           C  
ATOM    199  CB  ASN A  14      24.816  14.277 -18.922  1.00 75.68           C  
ATOM    200  HB2 ASN A  14      25.347  13.331 -18.813  1.00 75.68           H  
ATOM    201  HB3 ASN A  14      24.672  14.697 -17.927  1.00 75.68           H  
ATOM    202  O   ASN A  14      23.361  11.753 -18.837  1.00 75.68           O  
ATOM    203  CG  ASN A  14      25.713  15.185 -19.742  1.00 75.68           C  
ATOM    204  ND2 ASN A  14      26.663  15.841 -19.121  1.00 75.68           N  
ATOM    205 HD21 ASN A  14      26.808  15.748 -18.125  1.00 75.68           H  
ATOM    206 HD22 ASN A  14      27.250  16.434 -19.690  1.00 75.68           H  
ATOM    207  OD1 ASN A  14      25.585  15.294 -20.950  1.00 75.68           O  
ATOM    208  N   SER A  15      21.408  12.841 -18.892  1.00 76.36           N  
ATOM    209  H   SER A  15      20.921  13.649 -19.253  1.00 76.36           H  
ATOM    210  CA  SER A  15      20.619  11.694 -18.454  1.00 76.36           C  
ATOM    211  HA  SER A  15      21.141  11.198 -17.635  1.00 76.36           H  
ATOM    212  C   SER A  15      20.451  10.704 -19.603  1.00 76.36           C  
ATOM    213  CB  SER A  15      19.262  12.156 -17.928  1.00 76.36           C  
ATOM    214  HB2 SER A  15      19.409  12.797 -17.059  1.00 76.36           H  
ATOM    215  HB3 SER A  15      18.754  12.731 -18.703  1.00 76.36           H  
ATOM    216  O   SER A  15      19.794  10.995 -20.600  1.00 76.36           O  
ATOM    217  OG  SER A  15      18.475  11.037 -17.561  1.00 76.36           O  
ATOM    218  HG  SER A  15      17.572  11.346 -17.463  1.00 76.36           H  
ATOM    219  N   SER A  16      20.980   9.494 -19.428  1.00 71.39           N  
ATOM    220  H   SER A  16      21.533   9.316 -18.601  1.00 71.39           H  
ATOM    221  CA  SER A  16      20.742   8.358 -20.328  1.00 71.39           C  
ATOM    222  HA  SER A  16      20.943   8.671 -21.353  1.00 71.39           H  
ATOM    223  C   SER A  16      19.300   7.839 -20.294  1.00 71.39           C  
ATOM    224  CB  SER A  16      21.702   7.219 -19.974  1.00 71.39           C  
ATOM    225  HB2 SER A  16      22.725   7.540 -20.170  1.00 71.39           H  
ATOM    226  HB3 SER A  16      21.485   6.351 -20.596  1.00 71.39           H  
ATOM    227  O   SER A  16      18.958   6.948 -21.064  1.00 71.39           O  
ATOM    228  OG  SER A  16      21.578   6.872 -18.604  1.00 71.39           O  
ATOM    229  HG  SER A  16      22.100   6.081 -18.454  1.00 71.39           H  
ATOM    230  N   LYS A  17      18.453   8.371 -19.400  1.00 73.54           N  
ATOM    231  H   LYS A  17      18.798   9.116 -18.812  1.00 73.54           H  
ATOM    232  CA  LYS A  17      17.047   7.966 -19.259  1.00 73.54           C  
ATOM    233  HA  LYS A  17      16.953   6.911 -19.515  1.00 73.54           H  
ATOM    234  C   LYS A  17      16.110   8.698 -20.219  1.00 73.54           C  
ATOM    235  CB  LYS A  17      16.571   8.167 -17.814  1.00 73.54           C  
ATOM    236  HB2 LYS A  17      15.536   7.830 -17.744  1.00 73.54           H  
ATOM    237  HB3 LYS A  17      16.588   9.229 -17.570  1.00 73.54           H  
ATOM    238  O   LYS A  17      14.998   8.225 -20.426  1.00 73.54           O  
ATOM    239  CG  LYS A  17      17.414   7.386 -16.799  1.00 73.54           C  
ATOM    240  HG2 LYS A  17      17.388   6.325 -17.050  1.00 73.54           H  
ATOM    241  HG3 LYS A  17      18.447   7.734 -16.827  1.00 73.54           H  
ATOM    242  CD  LYS A  17      16.860   7.590 -15.387  1.00 73.54           C  
ATOM    243  HD2 LYS A  17      15.829   7.238 -15.352  1.00 73.54           H  
ATOM    244  HD3 LYS A  17      16.884   8.652 -15.146  1.00 73.54           H  
ATOM    245  CE  LYS A  17      17.715   6.807 -14.388  1.00 73.54           C  
ATOM    246  HE2 LYS A  17      17.680   5.750 -14.653  1.00 73.54           H  
ATOM    247  HE3 LYS A  17      18.748   7.140 -14.483  1.00 73.54           H  
ATOM    248  NZ  LYS A  17      17.236   7.011 -13.000  1.00 73.54           N  
ATOM    249  HZ1 LYS A  17      17.269   7.993 -12.766  1.00 73.54           H  
ATOM    250  HZ2 LYS A  17      17.816   6.501 -12.350  1.00 73.54           H  
ATOM    251  HZ3 LYS A  17      16.281   6.692 -12.913  1.00 73.54           H  
ATOM    252  N   LEU A  18      16.549   9.832 -20.774  1.00 83.26           N  
ATOM    253  H   LEU A  18      17.513  10.101 -20.636  1.00 83.26           H  
ATOM    254  CA  LEU A  18      15.723  10.634 -21.668  1.00 83.26           C  
ATOM    255  HA  LEU A  18      14.759  10.802 -21.188  1.00 83.26           H  
ATOM    256  C   LEU A  18      15.461   9.890 -22.973  1.00 83.26           C  
ATOM    257  CB  LEU A  18      16.387  11.985 -21.969  1.00 83.26           C  
ATOM    258  HB2 LEU A  18      17.384  11.796 -22.367  1.00 83.26           H  
ATOM    259  HB3 LEU A  18      15.794  12.480 -22.739  1.00 83.26           H  
ATOM    260  O   LEU A  18      16.386   9.403 -23.624  1.00 83.26           O  
ATOM    261  CG  LEU A  18      16.503  12.947 -20.785  1.00 83.26           C  
ATOM    262  HG  LEU A  18      17.083  12.470 -19.995  1.00 83.26           H  
ATOM    263  CD1 LEU A  18      17.224  14.222 -21.231  1.00 83.26           C  
ATOM    264 HD11 LEU A  18      16.664  14.709 -22.029  1.00 83.26           H  
ATOM    265 HD12 LEU A  18      17.311  14.915 -20.394  1.00 83.26           H  
ATOM    266 HD13 LEU A  18      18.222  13.976 -21.592  1.00 83.26           H  
ATOM    267  CD2 LEU A  18      15.142  13.334 -20.220  1.00 83.26           C  
ATOM    268 HD21 LEU A  18      15.288  14.052 -19.413  1.00 83.26           H  
ATOM    269 HD22 LEU A  18      14.524  13.780 -21.000  1.00 83.26           H  
ATOM    270 HD23 LEU A  18      14.629  12.463 -19.813  1.00 83.26           H  
ATOM    271  N   ILE A  19      14.198   9.866 -23.383  1.00 84.45           N  
ATOM    272  H   ILE A  19      13.492  10.268 -22.784  1.00 84.45           H  
ATOM    273  CA  ILE A  19      13.793   9.265 -24.652  1.00 84.45           C  
ATOM    274  HA  ILE A  19      14.529   8.506 -24.916  1.00 84.45           H  
ATOM    275  C   ILE A  19      13.754  10.356 -25.727  1.00 84.45           C  
ATOM    276  CB  ILE A  19      12.454   8.530 -24.514  1.00 84.45           C  
ATOM    277  HB  ILE A  19      11.714   9.244 -24.153  1.00 84.45           H  
ATOM    278  O   ILE A  19      13.119  11.395 -25.512  1.00 84.45           O  
ATOM    279  CG1 ILE A  19      12.594   7.393 -23.486  1.00 84.45           C  
ATOM    280 HG12 ILE A  19      13.123   7.731 -22.595  1.00 84.45           H  
ATOM    281 HG13 ILE A  19      13.163   6.572 -23.922  1.00 84.45           H  
ATOM    282  CG2 ILE A  19      11.976   7.964 -25.866  1.00 84.45           C  
ATOM    283 HG21 ILE A  19      11.000   7.488 -25.765  1.00 84.45           H  
ATOM    284 HG22 ILE A  19      12.689   7.235 -26.251  1.00 84.45           H  
ATOM    285 HG23 ILE A  19      11.849   8.765 -26.595  1.00 84.45           H  
ATOM    286  CD1 ILE A  19      11.241   6.880 -23.019  1.00 84.45           C  
ATOM    287 HD11 ILE A  19      11.442   6.020 -22.381  1.00 84.45           H  
ATOM    288 HD12 ILE A  19      10.725   7.655 -22.451  1.00 84.45           H  
ATOM    289 HD13 ILE A  19      10.623   6.547 -23.852  1.00 84.45           H  
ATOM    290  N   PRO A  20      14.390  10.137 -26.893  1.00 86.14           N  
ATOM    291  CA  PRO A  20      14.285  11.028 -28.041  1.00 86.14           C  
ATOM    292  HA  PRO A  20      14.846  11.942 -27.845  1.00 86.14           H  
ATOM    293  C   PRO A  20      12.838  11.371 -28.384  1.00 86.14           C  
ATOM    294  CB  PRO A  20      14.937  10.267 -29.197  1.00 86.14           C  
ATOM    295  HB2 PRO A  20      15.376  10.937 -29.936  1.00 86.14           H  
ATOM    296  HB3 PRO A  20      14.209   9.618 -29.684  1.00 86.14           H  
ATOM    297  O   PRO A  20      12.007  10.486 -28.574  1.00 86.14           O  
ATOM    298  CG  PRO A  20      15.977   9.392 -28.507  1.00 86.14           C  
ATOM    299  HG2 PRO A  20      16.218   8.508 -29.097  1.00 86.14           H  
ATOM    300  HG3 PRO A  20      16.877   9.973 -28.304  1.00 86.14           H  
ATOM    301  CD  PRO A  20      15.282   9.025 -27.200  1.00 86.14           C  
ATOM    302  HD2 PRO A  20      14.696   8.117 -27.338  1.00 86.14           H  
ATOM    303  HD3 PRO A  20      16.027   8.881 -26.417  1.00 86.14           H  
ATOM    304  N   ARG A  21      12.550  12.665 -28.545  1.00 84.47           N  
ATOM    305  H   ARG A  21      13.263  13.339 -28.306  1.00 84.47           H  
ATOM    306  CA  ARG A  21      11.228  13.134 -28.998  1.00 84.47           C  
ATOM    307  HA  ARG A  21      10.460  12.675 -28.376  1.00 84.47           H  
ATOM    308  C   ARG A  21      10.917  12.707 -30.434  1.00 84.47           C  
ATOM    309  CB  ARG A  21      11.140  14.659 -28.866  1.00 84.47           C  
ATOM    310  HB2 ARG A  21      11.967  15.113 -29.412  1.00 84.47           H  
ATOM    311  HB3 ARG A  21      10.205  14.996 -29.315  1.00 84.47           H  
ATOM    312  O   ARG A  21       9.757  12.566 -30.803  1.00 84.47           O  
ATOM    313  CG  ARG A  21      11.176  15.116 -27.400  1.00 84.47           C  
ATOM    314  HG2 ARG A  21      10.270  14.790 -26.889  1.00 84.47           H  
ATOM    315  HG3 ARG A  21      12.034  14.664 -26.902  1.00 84.47           H  
ATOM    316  CD  ARG A  21      11.323  16.637 -27.284  1.00 84.47           C  
ATOM    317  HD2 ARG A  21      11.411  16.893 -26.228  1.00 84.47           H  
ATOM    318  HD3 ARG A  21      12.245  16.935 -27.783  1.00 84.47           H  
ATOM    319  NE  ARG A  21      10.169  17.351 -27.863  1.00 84.47           N  
ATOM    320  HE  ARG A  21       9.316  16.821 -27.966  1.00 84.47           H  
ATOM    321  NH1 ARG A  21      11.143  19.428 -27.982  1.00 84.47           N  
ATOM    322 HH11 ARG A  21      11.070  20.419 -28.165  1.00 84.47           H  
ATOM    323 HH12 ARG A  21      11.973  19.060 -27.540  1.00 84.47           H  
ATOM    324  NH2 ARG A  21       9.026  19.157 -28.646  1.00 84.47           N  
ATOM    325 HH21 ARG A  21       8.970  20.151 -28.818  1.00 84.47           H  
ATOM    326 HH22 ARG A  21       8.187  18.599 -28.717  1.00 84.47           H  
ATOM    327  CZ  ARG A  21      10.120  18.637 -28.164  1.00 84.47           C  
ATOM    328  N   LYS A  22      11.960  12.543 -31.253  1.00 81.98           N  
ATOM    329  H   LYS A  22      12.877  12.639 -30.840  1.00 81.98           H  
ATOM    330  CA  LYS A  22      11.905  12.100 -32.650  1.00 81.98           C  
ATOM    331  HA  LYS A  22      10.994  11.520 -32.800  1.00 81.98           H  
ATOM    332  C   LYS A  22      13.092  11.187 -32.943  1.00 81.98           C  
ATOM    333  CB  LYS A  22      11.898  13.310 -33.604  1.00 81.98           C  
ATOM    334  HB2 LYS A  22      12.745  13.957 -33.375  1.00 81.98           H  
ATOM    335  HB3 LYS A  22      12.016  12.948 -34.626  1.00 81.98           H  
ATOM    336  O   LYS A  22      14.147  11.304 -32.317  1.00 81.98           O  
ATOM    337  CG  LYS A  22      10.598  14.127 -33.526  1.00 81.98           C  
ATOM    338  HG2 LYS A  22      10.512  14.584 -32.541  1.00 81.98           H  
ATOM    339  HG3 LYS A  22       9.750  13.460 -33.681  1.00 81.98           H  
ATOM    340  CD  LYS A  22      10.563  15.236 -34.587  1.00 81.98           C  
ATOM    341  HD2 LYS A  22      10.681  14.790 -35.574  1.00 81.98           H  
ATOM    342  HD3 LYS A  22      11.385  15.929 -34.408  1.00 81.98           H  
ATOM    343  CE  LYS A  22       9.224  15.985 -34.519  1.00 81.98           C  
ATOM    344  HE2 LYS A  22       9.128  16.437 -33.532  1.00 81.98           H  
ATOM    345  HE3 LYS A  22       8.417  15.261 -34.629  1.00 81.98           H  
ATOM    346  NZ  LYS A  22       9.112  17.028 -35.574  1.00 81.98           N  
ATOM    347  HZ1 LYS A  22       9.844  17.718 -35.484  1.00 81.98           H  
ATOM    348  HZ2 LYS A  22       8.222  17.502 -35.515  1.00 81.98           H  
ATOM    349  HZ3 LYS A  22       9.174  16.616 -36.494  1.00 81.98           H  
ATOM    350  N   LYS A  23      12.943  10.295 -33.924  1.00 83.10           N  
ATOM    351  H   LYS A  23      12.060  10.272 -34.414  1.00 83.10           H  
ATOM    352  CA  LYS A  23      14.044   9.446 -34.401  1.00 83.10           C  
ATOM    353  HA  LYS A  23      14.373   8.821 -33.571  1.00 83.10           H  
ATOM    354  C   LYS A  23      15.223  10.327 -34.841  1.00 83.10           C  
ATOM    355  CB  LYS A  23      13.528   8.540 -35.531  1.00 83.10           C  
ATOM    356  HB2 LYS A  23      12.634   8.023 -35.182  1.00 83.10           H  
ATOM    357  HB3 LYS A  23      13.255   9.156 -36.389  1.00 83.10           H  
ATOM    358  O   LYS A  23      15.032  11.282 -35.586  1.00 83.10           O  
ATOM    359  CG  LYS A  23      14.560   7.486 -35.965  1.00 83.10           C  
ATOM    360  HG2 LYS A  23      15.448   7.984 -36.354  1.00 83.10           H  
ATOM    361  HG3 LYS A  23      14.842   6.883 -35.102  1.00 83.10           H  
ATOM    362  CD  LYS A  23      13.986   6.570 -37.057  1.00 83.10           C  
ATOM    363  HD2 LYS A  23      13.711   7.179 -37.919  1.00 83.10           H  
ATOM    364  HD3 LYS A  23      13.093   6.073 -36.677  1.00 83.10           H  
ATOM    365  CE  LYS A  23      15.022   5.520 -37.481  1.00 83.10           C  
ATOM    366  HE2 LYS A  23      15.272   4.902 -36.619  1.00 83.10           H  
ATOM    367  HE3 LYS A  23      15.931   6.037 -37.791  1.00 83.10           H  
ATOM    368  NZ  LYS A  23      14.530   4.667 -38.595  1.00 83.10           N  
ATOM    369  HZ1 LYS A  23      14.269   5.231 -39.391  1.00 83.10           H  
ATOM    370  HZ2 LYS A  23      15.251   4.030 -38.901  1.00 83.10           H  
ATOM    371  HZ3 LYS A  23      13.727   4.122 -38.314  1.00 83.10           H  
ATOM    372  N   GLY A  24      16.425  10.014 -34.359  1.00 84.26           N  
ATOM    373  H   GLY A  24      16.497   9.241 -33.712  1.00 84.26           H  
ATOM    374  CA  GLY A  24      17.652  10.764 -34.663  1.00 84.26           C  
ATOM    375  HA2 GLY A  24      18.512  10.115 -34.504  1.00 84.26           H  
ATOM    376  HA3 GLY A  24      17.643  11.056 -35.713  1.00 84.26           H  
ATOM    377  C   GLY A  24      17.873  12.035 -33.832  1.00 84.26           C  
ATOM    378  O   GLY A  24      18.920  12.660 -33.965  1.00 84.26           O  
ATOM    379  N   TRP A  25      16.937  12.423 -32.960  1.00 86.44           N  
ATOM    380  H   TRP A  25      16.090  11.883 -32.850  1.00 86.44           H  
ATOM    381  CA  TRP A  25      17.136  13.570 -32.073  1.00 86.44           C  
ATOM    382  HA  TRP A  25      17.759  14.312 -32.572  1.00 86.44           H  
ATOM    383  C   TRP A  25      17.858  13.140 -30.803  1.00 86.44           C  
ATOM    384  CB  TRP A  25      15.805  14.251 -31.750  1.00 86.44           C  
ATOM    385  HB2 TRP A  25      15.061  13.506 -31.468  1.00 86.44           H  
ATOM    386  HB3 TRP A  25      15.962  14.886 -30.878  1.00 86.44           H  
ATOM    387  O   TRP A  25      17.305  12.410 -29.986  1.00 86.44           O  
ATOM    388  CG  TRP A  25      15.254  15.123 -32.833  1.00 86.44           C  
ATOM    389  CD1 TRP A  25      15.364  14.928 -34.169  1.00 86.44           C  
ATOM    390  HD1 TRP A  25      15.863  14.095 -34.642  1.00 86.44           H  
ATOM    391  CD2 TRP A  25      14.539  16.383 -32.674  1.00 86.44           C  
ATOM    392  CE2 TRP A  25      14.262  16.911 -33.970  1.00 86.44           C  
ATOM    393  CE3 TRP A  25      14.115  17.141 -31.561  1.00 86.44           C  
ATOM    394  HE3 TRP A  25      14.335  16.781 -30.567  1.00 86.44           H  
ATOM    395  NE1 TRP A  25      14.788  15.985 -34.843  1.00 86.44           N  
ATOM    396  HE1 TRP A  25      14.841  16.093 -35.846  1.00 86.44           H  
ATOM    397  CH2 TRP A  25      13.200  18.869 -33.026  1.00 86.44           C  
ATOM    398  HH2 TRP A  25      12.727  19.832 -33.150  1.00 86.44           H  
ATOM    399  CZ2 TRP A  25      13.603  18.135 -34.155  1.00 86.44           C  
ATOM    400  HZ2 TRP A  25      13.450  18.526 -35.150  1.00 86.44           H  
ATOM    401  CZ3 TRP A  25      13.452  18.371 -31.735  1.00 86.44           C  
ATOM    402  HZ3 TRP A  25      13.167  18.955 -30.872  1.00 86.44           H  
ATOM    403  N   ASP A  26      19.082  13.624 -30.619  1.00 85.98           N  
ATOM    404  H   ASP A  26      19.511  14.162 -31.359  1.00 85.98           H  
ATOM    405  CA  ASP A  26      19.851  13.379 -29.402  1.00 85.98           C  
ATOM    406  HA  ASP A  26      19.874  12.305 -29.219  1.00 85.98           H  
ATOM    407  C   ASP A  26      19.214  14.111 -28.199  1.00 85.98           C  
ATOM    408  CB  ASP A  26      21.306  13.807 -29.629  1.00 85.98           C  
ATOM    409  HB2 ASP A  26      21.333  14.872 -29.862  1.00 85.98           H  
ATOM    410  HB3 ASP A  26      21.700  13.264 -30.489  1.00 85.98           H  
ATOM    411  O   ASP A  26      19.179  15.351 -28.185  1.00 85.98           O  
ATOM    412  CG  ASP A  26      22.217  13.538 -28.426  1.00 85.98           C  
ATOM    413  OD1 ASP A  26      21.732  13.016 -27.394  1.00 85.98           O  
ATOM    414  OD2 ASP A  26      23.400  13.924 -28.525  1.00 85.98           O  
ATOM    415  N   PRO A  27      18.740  13.396 -27.161  1.00 86.56           N  
ATOM    416  CA  PRO A  27      18.163  14.019 -25.976  1.00 86.56           C  
ATOM    417  HA  PRO A  27      17.315  14.624 -26.297  1.00 86.56           H  
ATOM    418  C   PRO A  27      19.145  14.909 -25.211  1.00 86.56           C  
ATOM    419  CB  PRO A  27      17.672  12.872 -25.093  1.00 86.56           C  
ATOM    420  HB2 PRO A  27      16.714  13.124 -24.640  1.00 86.56           H  
ATOM    421  HB3 PRO A  27      18.416  12.635 -24.332  1.00 86.56           H  
ATOM    422  O   PRO A  27      18.727  15.843 -24.525  1.00 86.56           O  
ATOM    423  CG  PRO A  27      17.540  11.695 -26.049  1.00 86.56           C  
ATOM    424  HG2 PRO A  27      17.662  10.737 -25.544  1.00 86.56           H  
ATOM    425  HG3 PRO A  27      16.575  11.757 -26.551  1.00 86.56           H  
ATOM    426  CD  PRO A  27      18.653  11.949 -27.054  1.00 86.56           C  
ATOM    427  HD2 PRO A  27      19.595  11.559 -26.668  1.00 86.56           H  
ATOM    428  HD3 PRO A  27      18.413  11.473 -28.004  1.00 86.56           H  
ATOM    429  N   LYS A  28      20.458  14.687 -25.366  1.00 87.52           N  
ATOM    430  H   LYS A  28      20.759  13.935 -25.969  1.00 87.52           H  
ATOM    431  CA  LYS A  28      21.483  15.572 -24.796  1.00 87.52           C  
ATOM    432  HA  LYS A  28      21.283  15.717 -23.734  1.00 87.52           H  
ATOM    433  C   LYS A  28      21.489  16.956 -25.441  1.00 87.52           C  
ATOM    434  CB  LYS A  28      22.872  14.949 -24.952  1.00 87.52           C  
ATOM    435  HB2 LYS A  28      23.606  15.656 -24.565  1.00 87.52           H  
ATOM    436  HB3 LYS A  28      23.085  14.796 -26.010  1.00 87.52           H  
ATOM    437  O   LYS A  28      21.933  17.913 -24.812  1.00 87.52           O  
ATOM    438  CG  LYS A  28      23.033  13.628 -24.194  1.00 87.52           C  
ATOM    439  HG2 LYS A  28      22.339  12.882 -24.581  1.00 87.52           H  
ATOM    440  HG3 LYS A  28      22.838  13.789 -23.133  1.00 87.52           H  
ATOM    441  CD  LYS A  28      24.468  13.134 -24.380  1.00 87.52           C  
ATOM    442  HD2 LYS A  28      25.158  13.900 -24.026  1.00 87.52           H  
ATOM    443  HD3 LYS A  28      24.642  12.958 -25.442  1.00 87.52           H  
ATOM    444  CE  LYS A  28      24.698  11.843 -23.598  1.00 87.52           C  
ATOM    445  HE2 LYS A  28      23.994  11.093 -23.959  1.00 87.52           H  
ATOM    446  HE3 LYS A  28      24.487  12.031 -22.545  1.00 87.52           H  
ATOM    447  NZ  LYS A  28      26.093  11.374 -23.773  1.00 87.52           N  
ATOM    448  HZ1 LYS A  28      26.254  10.514 -23.268  1.00 87.52           H  
ATOM    449  HZ2 LYS A  28      26.280  11.214 -24.753  1.00 87.52           H  
ATOM    450  HZ3 LYS A  28      26.740  12.075 -23.442  1.00 87.52           H  
ATOM    451  N   LYS A  29      20.990  17.083 -26.676  1.00 87.58           N  
ATOM    452  H   LYS A  29      20.648  16.244 -27.124  1.00 87.58           H  
ATOM    453  CA  LYS A  29      20.869  18.361 -27.394  1.00 87.58           C  
ATOM    454  HA  LYS A  29      21.571  19.080 -26.972  1.00 87.58           H  
ATOM    455  C   LYS A  29      19.486  18.987 -27.231  1.00 87.58           C  
ATOM    456  CB  LYS A  29      21.222  18.171 -28.878  1.00 87.58           C  
ATOM    457  HB2 LYS A  29      21.013  19.101 -29.406  1.00 87.58           H  
ATOM    458  HB3 LYS A  29      20.596  17.388 -29.308  1.00 87.58           H  
ATOM    459  O   LYS A  29      19.397  20.193 -27.019  1.00 87.58           O  
ATOM    460  CG  LYS A  29      22.702  17.811 -29.080  1.00 87.58           C  
ATOM    461  HG2 LYS A  29      23.323  18.565 -28.596  1.00 87.58           H  
ATOM    462  HG3 LYS A  29      22.907  16.841 -28.625  1.00 87.58           H  
ATOM    463  CD  LYS A  29      23.054  17.752 -30.572  1.00 87.58           C  
ATOM    464  HD2 LYS A  29      22.436  16.994 -31.054  1.00 87.58           H  
ATOM    465  HD3 LYS A  29      22.852  18.721 -31.028  1.00 87.58           H  
ATOM    466  CE  LYS A  29      24.536  17.395 -30.743  1.00 87.58           C  
ATOM    467  HE2 LYS A  29      25.136  18.130 -30.208  1.00 87.58           H  
ATOM    468  HE3 LYS A  29      24.709  16.424 -30.279  1.00 87.58           H  
ATOM    469  NZ  LYS A  29      24.935  17.356 -32.174  1.00 87.58           N  
ATOM    470  HZ1 LYS A  29      24.782  18.250 -32.618  1.00 87.58           H  
ATOM    471  HZ2 LYS A  29      25.915  17.125 -32.261  1.00 87.58           H  
ATOM    472  HZ3 LYS A  29      24.406  16.654 -32.670  1.00 87.58           H  
ATOM    473  N   TYR A  30      18.427  18.180 -27.293  1.00 89.46           N  
ATOM    474  H   TYR A  30      18.599  17.206 -27.499  1.00 89.46           H  
ATOM    475  CA  TYR A  30      17.047  18.674 -27.425  1.00 89.46           C  
ATOM    476  HA  TYR A  30      17.066  19.758 -27.539  1.00 89.46           H  
ATOM    477  C   TYR A  30      16.138  18.401 -26.223  1.00 89.46           C  
ATOM    478  CB  TYR A  30      16.442  18.096 -28.709  1.00 89.46           C  
ATOM    479  HB2 TYR A  30      16.377  17.012 -28.614  1.00 89.46           H  
ATOM    480  HB3 TYR A  30      15.429  18.478 -28.831  1.00 89.46           H  
ATOM    481  O   TYR A  30      14.958  18.759 -26.256  1.00 89.46           O  
ATOM    482  CG  TYR A  30      17.231  18.453 -29.951  1.00 89.46           C  
ATOM    483  CD1 TYR A  30      17.212  19.776 -30.433  1.00 89.46           C  
ATOM    484  HD1 TYR A  30      16.620  20.528 -29.932  1.00 89.46           H  
ATOM    485  CD2 TYR A  30      18.007  17.475 -30.601  1.00 89.46           C  
ATOM    486  HD2 TYR A  30      18.028  16.462 -30.225  1.00 89.46           H  
ATOM    487  CE1 TYR A  30      17.965  20.124 -31.570  1.00 89.46           C  
ATOM    488  HE1 TYR A  30      17.947  21.138 -31.942  1.00 89.46           H  
ATOM    489  CE2 TYR A  30      18.763  17.820 -31.736  1.00 89.46           C  
ATOM    490  HE2 TYR A  30      19.355  17.079 -32.252  1.00 89.46           H  
ATOM    491  OH  TYR A  30      19.486  19.466 -33.311  1.00 89.46           O  
ATOM    492  HH  TYR A  30      19.345  20.373 -33.594  1.00 89.46           H  
ATOM    493  CZ  TYR A  30      18.742  19.143 -32.222  1.00 89.46           C  
ATOM    494  N   GLY A  31      16.655  17.755 -25.178  1.00 86.70           N  
ATOM    495  H   GLY A  31      17.610  17.428 -25.224  1.00 86.70           H  
ATOM    496  CA  GLY A  31      15.804  17.168 -24.152  1.00 86.70           C  
ATOM    497  HA2 GLY A  31      15.085  17.908 -23.799  1.00 86.70           H  
ATOM    498  HA3 GLY A  31      16.402  16.838 -23.302  1.00 86.70           H  
ATOM    499  C   GLY A  31      15.043  15.959 -24.681  1.00 86.70           C  
ATOM    500  O   GLY A  31      15.183  15.543 -25.835  1.00 86.70           O  
ATOM    501  N   GLY A  32      14.226  15.373 -23.822  1.00 88.43           N  
ATOM    502  H   GLY A  32      14.066  15.799 -22.920  1.00 88.43           H  
ATOM    503  CA  GLY A  32      13.519  14.142 -24.139  1.00 88.43           C  
ATOM    504  HA2 GLY A  32      13.146  14.174 -25.163  1.00 88.43           H  
ATOM    505  HA3 GLY A  32      14.202  13.296 -24.061  1.00 88.43           H  
ATOM    506  C   GLY A  32      12.348  13.900 -23.210  1.00 88.43           C  
ATOM    507  O   GLY A  32      12.145  14.636 -22.246  1.00 88.43           O  
ATOM    508  N   PHE A  33      11.579  12.860 -23.501  1.00 87.70           N  
ATOM    509  H   PHE A  33      11.827  12.274 -24.285  1.00 87.70           H  
ATOM    510  CA  PHE A  33      10.568  12.380 -22.565  1.00 87.70           C  
ATOM    511  HA  PHE A  33       9.971  13.226 -22.225  1.00 87.70           H  
ATOM    512  C   PHE A  33      11.245  11.762 -21.333  1.00 87.70           C  
ATOM    513  CB  PHE A  33       9.631  11.401 -23.273  1.00 87.70           C  
ATOM    514  HB2 PHE A  33       8.883  11.062 -22.557  1.00 87.70           H  
ATOM    515  HB3 PHE A  33      10.189  10.518 -23.586  1.00 87.70           H  
ATOM    516  O   PHE A  33      12.312  11.156 -21.461  1.00 87.70           O  
ATOM    517  CG  PHE A  33       8.909  11.989 -24.467  1.00 87.70           C  
ATOM    518  CD1 PHE A  33       7.910  12.955 -24.254  1.00 87.70           C  
ATOM    519  HD1 PHE A  33       7.672  13.279 -23.251  1.00 87.70           H  
ATOM    520  CD2 PHE A  33       9.186  11.542 -25.775  1.00 87.70           C  
ATOM    521  HD2 PHE A  33       9.931  10.778 -25.943  1.00 87.70           H  
ATOM    522  CE1 PHE A  33       7.172  13.458 -25.337  1.00 87.70           C  
ATOM    523  HE1 PHE A  33       6.353  14.139 -25.159  1.00 87.70           H  
ATOM    524  CE2 PHE A  33       8.437  12.039 -26.858  1.00 87.70           C  
ATOM    525  HE2 PHE A  33       8.590  11.639 -27.850  1.00 87.70           H  
ATOM    526  CZ  PHE A  33       7.432  12.997 -26.639  1.00 87.70           C  
ATOM    527  HZ  PHE A  33       6.812  13.332 -27.457  1.00 87.70           H  
ATOM    528  N   ASP A  34      10.635  11.926 -20.153  1.00 81.00           N  
ATOM    529  H   ASP A  34       9.796  12.488 -20.144  1.00 81.00           H  
ATOM    530  CA  ASP A  34      11.218  11.550 -18.851  1.00 81.00           C  
ATOM    531  HA  ASP A  34      12.119  12.140 -18.684  1.00 81.00           H  
ATOM    532  C   ASP A  34      11.641  10.078 -18.772  1.00 81.00           C  
ATOM    533  CB  ASP A  34      10.206  11.875 -17.724  1.00 81.00           C  
ATOM    534  HB2 ASP A  34       9.226  11.498 -18.017  1.00 81.00           H  
ATOM    535  HB3 ASP A  34      10.122  12.957 -17.620  1.00 81.00           H  
ATOM    536  O   ASP A  34      12.796   9.752 -18.496  1.00 81.00           O  
ATOM    537  CG  ASP A  34      10.572  11.265 -16.355  1.00 81.00           C  
ATOM    538  OD1 ASP A  34      11.744  11.351 -15.944  1.00 81.00           O  
ATOM    539  OD2 ASP A  34       9.686  10.624 -15.725  1.00 81.00           O  
ATOM    540  N   SER A  35      10.681   9.176 -18.968  1.00 80.00           N  
ATOM    541  H   SER A  35       9.766   9.495 -19.252  1.00 80.00           H  
ATOM    542  CA  SER A  35      10.892   7.747 -18.773  1.00 80.00           C  
ATOM    543  HA  SER A  35      11.904   7.521 -19.110  1.00 80.00           H  
ATOM    544  C   SER A  35       9.918   6.916 -19.605  1.00 80.00           C  
ATOM    545  CB  SER A  35      10.799   7.381 -17.281  1.00 80.00           C  
ATOM    546  HB2 SER A  35      10.761   6.297 -17.177  1.00 80.00           H  
ATOM    547  HB3 SER A  35      11.702   7.738 -16.785  1.00 80.00           H  
ATOM    548  O   SER A  35       8.783   7.350 -19.842  1.00 80.00           O  
ATOM    549  OG  SER A  35       9.678   7.954 -16.622  1.00 80.00           O  
ATOM    550  HG  SER A  35       9.849   8.896 -16.551  1.00 80.00           H  
ATOM    551  N   PRO A  36      10.338   5.722 -20.059  1.00 85.59           N  
ATOM    552  CA  PRO A  36       9.463   4.827 -20.797  1.00 85.59           C  
ATOM    553  HA  PRO A  36       8.997   5.352 -21.631  1.00 85.59           H  
ATOM    554  C   PRO A  36       8.381   4.274 -19.874  1.00 85.59           C  
ATOM    555  CB  PRO A  36      10.358   3.713 -21.336  1.00 85.59           C  
ATOM    556  HB2 PRO A  36       9.821   2.766 -21.391  1.00 85.59           H  
ATOM    557  HB3 PRO A  36      10.741   3.973 -22.323  1.00 85.59           H  
ATOM    558  O   PRO A  36       8.619   3.996 -18.696  1.00 85.59           O  
ATOM    559  CG  PRO A  36      11.517   3.667 -20.340  1.00 85.59           C  
ATOM    560  HG2 PRO A  36      12.437   3.315 -20.806  1.00 85.59           H  
ATOM    561  HG3 PRO A  36      11.247   3.029 -19.498  1.00 85.59           H  
ATOM    562  CD  PRO A  36      11.647   5.109 -19.854  1.00 85.59           C  
ATOM    563  HD2 PRO A  36      11.929   5.116 -18.801  1.00 85.59           H  
ATOM    564  HD3 PRO A  36      12.402   5.633 -20.440  1.00 85.59           H  
ATOM    565  N   THR A  37       7.197   4.054 -20.427  1.00 86.83           N  
ATOM    566  H   THR A  37       7.052   4.298 -21.396  1.00 86.83           H  
ATOM    567  CA  THR A  37       6.124   3.363 -19.721  1.00 86.83           C  
ATOM    568  HA  THR A  37       6.071   3.749 -18.703  1.00 86.83           H  
ATOM    569  C   THR A  37       6.446   1.872 -19.676  1.00 86.83           C  
ATOM    570  CB  THR A  37       4.770   3.629 -20.383  1.00 86.83           C  
ATOM    571  HB  THR A  37       4.782   3.233 -21.398  1.00 86.83           H  
ATOM    572  O   THR A  37       6.665   1.233 -20.709  1.00 86.83           O  
ATOM    573  CG2 THR A  37       3.612   3.012 -19.599  1.00 86.83           C  
ATOM    574 HG21 THR A  37       3.623   3.370 -18.570  1.00 86.83           H  
ATOM    575 HG22 THR A  37       2.670   3.298 -20.068  1.00 86.83           H  
ATOM    576 HG23 THR A  37       3.689   1.925 -19.610  1.00 86.83           H  
ATOM    577  OG1 THR A  37       4.538   5.016 -20.429  1.00 86.83           O  
ATOM    578  HG1 THR A  37       3.981   5.165 -21.196  1.00 86.83           H  
ATOM    579  N   VAL A  38       6.480   1.305 -18.470  1.00 88.00           N  
ATOM    580  H   VAL A  38       6.323   1.890 -17.661  1.00 88.00           H  
ATOM    581  CA  VAL A  38       6.625  -0.142 -18.263  1.00 88.00           C  
ATOM    582  HA  VAL A  38       7.390  -0.523 -18.940  1.00 88.00           H  
ATOM    583  C   VAL A  38       5.300  -0.823 -18.603  1.00 88.00           C  
ATOM    584  CB  VAL A  38       7.113  -0.465 -16.841  1.00 88.00           C  
ATOM    585  HB  VAL A  38       6.418  -0.047 -16.113  1.00 88.00           H  
ATOM    586  O   VAL A  38       4.264  -0.453 -18.057  1.00 88.00           O  
ATOM    587  CG1 VAL A  38       7.227  -1.975 -16.606  1.00 88.00           C  
ATOM    588 HG11 VAL A  38       7.640  -2.169 -15.616  1.00 88.00           H  
ATOM    589 HG12 VAL A  38       6.242  -2.439 -16.658  1.00 88.00           H  
ATOM    590 HG13 VAL A  38       7.875  -2.426 -17.357  1.00 88.00           H  
ATOM    591  CG2 VAL A  38       8.505   0.141 -16.603  1.00 88.00           C  
ATOM    592 HG21 VAL A  38       8.838  -0.083 -15.589  1.00 88.00           H  
ATOM    593 HG22 VAL A  38       9.221  -0.274 -17.313  1.00 88.00           H  
ATOM    594 HG23 VAL A  38       8.477   1.224 -16.722  1.00 88.00           H  
ATOM    595  N   ALA A  39       5.329  -1.803 -19.506  1.00 89.39           N  
ATOM    596  H   ALA A  39       6.224  -2.110 -19.861  1.00 89.39           H  
ATOM    597  CA  ALA A  39       4.157  -2.583 -19.891  1.00 89.39           C  
ATOM    598  HA  ALA A  39       3.299  -1.917 -19.987  1.00 89.39           H  
ATOM    599  C   ALA A  39       3.817  -3.634 -18.825  1.00 89.39           C  
ATOM    600  CB  ALA A  39       4.427  -3.237 -21.254  1.00 89.39           C  
ATOM    601  HB1 ALA A  39       4.693  -2.474 -21.985  1.00 89.39           H  
ATOM    602  HB2 ALA A  39       5.247  -3.952 -21.179  1.00 89.39           H  
ATOM    603  HB3 ALA A  39       3.531  -3.759 -21.591  1.00 89.39           H  
ATOM    604  O   ALA A  39       2.673  -3.746 -18.394  1.00 89.39           O  
ATOM    605  N   TYR A  40       4.821  -4.396 -18.397  1.00 92.63           N  
ATOM    606  H   TYR A  40       5.737  -4.246 -18.796  1.00 92.63           H  
ATOM    607  CA  TYR A  40       4.729  -5.396 -17.334  1.00 92.63           C  
ATOM    608  HA  TYR A  40       4.121  -5.003 -16.520  1.00 92.63           H  
ATOM    609  C   TYR A  40       6.127  -5.679 -16.778  1.00 92.63           C  
ATOM    610  CB  TYR A  40       4.051  -6.674 -17.863  1.00 92.63           C  
ATOM    611  HB2 TYR A  40       4.049  -7.435 -17.082  1.00 92.63           H  
ATOM    612  HB3 TYR A  40       3.006  -6.447 -18.070  1.00 92.63           H  
ATOM    613  O   TYR A  40       7.125  -5.146 -17.267  1.00 92.63           O  
ATOM    614  CG  TYR A  40       4.673  -7.267 -19.110  1.00 92.63           C  
ATOM    615  CD1 TYR A  40       4.129  -6.964 -20.373  1.00 92.63           C  
ATOM    616  HD1 TYR A  40       3.276  -6.306 -20.446  1.00 92.63           H  
ATOM    617  CD2 TYR A  40       5.784  -8.125 -19.006  1.00 92.63           C  
ATOM    618  HD2 TYR A  40       6.195  -8.368 -18.037  1.00 92.63           H  
ATOM    619  CE1 TYR A  40       4.702  -7.517 -21.533  1.00 92.63           C  
ATOM    620  HE1 TYR A  40       4.298  -7.306 -22.513  1.00 92.63           H  
ATOM    621  CE2 TYR A  40       6.364  -8.673 -20.163  1.00 92.63           C  
ATOM    622  HE2 TYR A  40       7.220  -9.326 -20.088  1.00 92.63           H  
ATOM    623  OH  TYR A  40       6.365  -8.899 -22.539  1.00 92.63           O  
ATOM    624  HH  TYR A  40       7.149  -9.421 -22.351  1.00 92.63           H  
ATOM    625  CZ  TYR A  40       5.825  -8.362 -21.425  1.00 92.63           C  
ATOM    626  N   SER A  41       6.214  -6.488 -15.728  1.00 96.08           N  
ATOM    627  H   SER A  41       5.385  -6.961 -15.400  1.00 96.08           H  
ATOM    628  CA  SER A  41       7.494  -6.965 -15.201  1.00 96.08           C  
ATOM    629  HA  SER A  41       8.314  -6.486 -15.735  1.00 96.08           H  
ATOM    630  C   SER A  41       7.649  -8.459 -15.450  1.00 96.08           C  
ATOM    631  CB  SER A  41       7.632  -6.585 -13.727  1.00 96.08           C  
ATOM    632  HB2 SER A  41       6.786  -6.984 -13.169  1.00 96.08           H  
ATOM    633  HB3 SER A  41       8.565  -6.975 -13.319  1.00 96.08           H  
ATOM    634  O   SER A  41       6.674  -9.163 -15.695  1.00 96.08           O  
ATOM    635  OG  SER A  41       7.631  -5.168 -13.664  1.00 96.08           O  
ATOM    636  HG  SER A  41       7.250  -4.886 -14.499  1.00 96.08           H  
ATOM    637  N   VAL A  42       8.883  -8.938 -15.430  1.00 96.34           N  
ATOM    638  H   VAL A  42       9.658  -8.299 -15.321  1.00 96.34           H  
ATOM    639  CA  VAL A  42       9.203 -10.361 -15.526  1.00 96.34           C  
ATOM    640  HA  VAL A  42       8.286 -10.935 -15.389  1.00 96.34           H  
ATOM    641  C   VAL A  42      10.134 -10.737 -14.387  1.00 96.34           C  
ATOM    642  CB  VAL A  42       9.776 -10.740 -16.906  1.00 96.34           C  
ATOM    643  HB  VAL A  42      10.005 -11.806 -16.899  1.00 96.34           H  
ATOM    644  O   VAL A  42      11.046  -9.975 -14.071  1.00 96.34           O  
ATOM    645  CG1 VAL A  42       8.743 -10.477 -18.006  1.00 96.34           C  
ATOM    646 HG11 VAL A  42       8.542  -9.409 -18.086  1.00 96.34           H  
ATOM    647 HG12 VAL A  42       7.818 -11.007 -17.782  1.00 96.34           H  
ATOM    648 HG13 VAL A  42       9.125 -10.840 -18.960  1.00 96.34           H  
ATOM    649  CG2 VAL A  42      11.041  -9.970 -17.302  1.00 96.34           C  
ATOM    650 HG21 VAL A  42      11.410 -10.333 -18.261  1.00 96.34           H  
ATOM    651 HG22 VAL A  42      11.816 -10.132 -16.554  1.00 96.34           H  
ATOM    652 HG23 VAL A  42      10.836  -8.903 -17.378  1.00 96.34           H  
ATOM    653  N   LEU A  43       9.896 -11.881 -13.752  1.00 96.54           N  
ATOM    654  H   LEU A  43       9.132 -12.458 -14.075  1.00 96.54           H  
ATOM    655  CA  LEU A  43      10.867 -12.486 -12.847  1.00 96.54           C  
ATOM    656  HA  LEU A  43      11.385 -11.701 -12.297  1.00 96.54           H  
ATOM    657  C   LEU A  43      11.894 -13.234 -13.690  1.00 96.54           C  
ATOM    658  CB  LEU A  43      10.152 -13.411 -11.851  1.00 96.54           C  
ATOM    659  HB2 LEU A  43       9.381 -12.847 -11.326  1.00 96.54           H  
ATOM    660  HB3 LEU A  43       9.670 -14.206 -12.420  1.00 96.54           H  
ATOM    661  O   LEU A  43      11.523 -14.095 -14.485  1.00 96.54           O  
ATOM    662  CG  LEU A  43      11.084 -14.068 -10.816  1.00 96.54           C  
ATOM    663  HG  LEU A  43      11.896 -14.588 -11.323  1.00 96.54           H  
ATOM    664  CD1 LEU A  43      11.681 -13.046  -9.848  1.00 96.54           C  
ATOM    665 HD11 LEU A  43      12.339 -12.362 -10.384  1.00 96.54           H  
ATOM    666 HD12 LEU A  43      10.885 -12.485  -9.358  1.00 96.54           H  
ATOM    667 HD13 LEU A  43      12.270 -13.565  -9.091  1.00 96.54           H  
ATOM    668  CD2 LEU A  43      10.301 -15.093 -10.000  1.00 96.54           C  
ATOM    669 HD21 LEU A  43       9.437 -14.627  -9.525  1.00 96.54           H  
ATOM    670 HD22 LEU A  43      10.939 -15.533  -9.233  1.00 96.54           H  
ATOM    671 HD23 LEU A  43       9.963 -15.893 -10.659  1.00 96.54           H  
ATOM    672  N   VAL A  44      13.166 -12.889 -13.515  1.00 95.73           N  
ATOM    673  H   VAL A  44      13.378 -12.144 -12.868  1.00 95.73           H  
ATOM    674  CA  VAL A  44      14.289 -13.477 -14.246  1.00 95.73           C  
ATOM    675  HA  VAL A  44      13.915 -14.209 -14.961  1.00 95.73           H  
ATOM    676  C   VAL A  44      15.197 -14.193 -13.260  1.00 95.73           C  
ATOM    677  CB  VAL A  44      15.067 -12.405 -15.035  1.00 95.73           C  
ATOM    678  HB  VAL A  44      15.479 -11.671 -14.343  1.00 95.73           H  
ATOM    679  O   VAL A  44      15.689 -13.582 -12.309  1.00 95.73           O  
ATOM    680  CG1 VAL A  44      16.222 -13.018 -15.836  1.00 95.73           C  
ATOM    681 HG11 VAL A  44      16.951 -13.464 -15.159  1.00 95.73           H  
ATOM    682 HG12 VAL A  44      16.730 -12.240 -16.407  1.00 95.73           H  
ATOM    683 HG13 VAL A  44      15.847 -13.780 -16.519  1.00 95.73           H  
ATOM    684  CG2 VAL A  44      14.144 -11.675 -16.016  1.00 95.73           C  
ATOM    685 HG21 VAL A  44      13.409 -11.107 -15.447  1.00 95.73           H  
ATOM    686 HG22 VAL A  44      14.722 -10.978 -16.623  1.00 95.73           H  
ATOM    687 HG23 VAL A  44      13.638 -12.391 -16.664  1.00 95.73           H  
ATOM    688  N   VAL A  45      15.441 -15.478 -13.517  1.00 94.86           N  
ATOM    689  H   VAL A  45      14.948 -15.914 -14.283  1.00 94.86           H  
ATOM    690  CA  VAL A  45      16.500 -16.265 -12.878  1.00 94.86           C  
ATOM    691  HA  VAL A  45      16.921 -15.692 -12.052  1.00 94.86           H  
ATOM    692  C   VAL A  45      17.593 -16.504 -13.915  1.00 94.86           C  
ATOM    693  CB  VAL A  45      15.967 -17.585 -12.292  1.00 94.86           C  
ATOM    694  HB  VAL A  45      15.592 -18.218 -13.096  1.00 94.86           H  
ATOM    695  O   VAL A  45      17.369 -17.194 -14.906  1.00 94.86           O  
ATOM    696  CG1 VAL A  45      17.083 -18.335 -11.551  1.00 94.86           C  
ATOM    697 HG11 VAL A  45      17.501 -17.707 -10.765  1.00 94.86           H  
ATOM    698 HG12 VAL A  45      16.681 -19.247 -11.110  1.00 94.86           H  
ATOM    699 HG13 VAL A  45      17.871 -18.616 -12.250  1.00 94.86           H  
ATOM    700  CG2 VAL A  45      14.828 -17.334 -11.296  1.00 94.86           C  
ATOM    701 HG21 VAL A  45      15.173 -16.674 -10.499  1.00 94.86           H  
ATOM    702 HG22 VAL A  45      13.978 -16.880 -11.805  1.00 94.86           H  
ATOM    703 HG23 VAL A  45      14.497 -18.280 -10.869  1.00 94.86           H  
ATOM    704  N   ALA A  46      18.755 -15.886 -13.719  1.00 95.38           N  
ATOM    705  H   ALA A  46      18.885 -15.378 -12.856  1.00 95.38           H  
ATOM    706  CA  ALA A  46      19.861 -15.903 -14.679  1.00 95.38           C  
ATOM    707  HA  ALA A  46      19.903 -16.870 -15.180  1.00 95.38           H  
ATOM    708  C   ALA A  46      21.204 -15.677 -13.971  1.00 95.38           C  
ATOM    709  CB  ALA A  46      19.590 -14.817 -15.733  1.00 95.38           C  
ATOM    710  HB1 ALA A  46      18.643 -15.022 -16.233  1.00 95.38           H  
ATOM    711  HB2 ALA A  46      19.540 -13.838 -15.257  1.00 95.38           H  
ATOM    712  HB3 ALA A  46      20.375 -14.816 -16.489  1.00 95.38           H  
ATOM    713  O   ALA A  46      21.263 -15.582 -12.743  1.00 95.38           O  
ATOM    714  N   LYS A  47      22.293 -15.552 -14.733  1.00 95.41           N  
ATOM    715  H   LYS A  47      22.197 -15.696 -15.728  1.00 95.41           H  
ATOM    716  CA  LYS A  47      23.579 -15.057 -14.232  1.00 95.41           C  
ATOM    717  HA  LYS A  47      23.513 -14.950 -13.149  1.00 95.41           H  
ATOM    718  C   LYS A  47      23.883 -13.671 -14.788  1.00 95.41           C  
ATOM    719  CB  LYS A  47      24.701 -16.056 -14.536  1.00 95.41           C  
ATOM    720  HB2 LYS A  47      24.749 -16.228 -15.611  1.00 95.41           H  
ATOM    721  HB3 LYS A  47      25.647 -15.623 -14.210  1.00 95.41           H  
ATOM    722  O   LYS A  47      23.487 -13.335 -15.897  1.00 95.41           O  
ATOM    723  CG  LYS A  47      24.495 -17.397 -13.813  1.00 95.41           C  
ATOM    724  HG2 LYS A  47      23.601 -17.885 -14.200  1.00 95.41           H  
ATOM    725  HG3 LYS A  47      24.376 -17.228 -12.742  1.00 95.41           H  
ATOM    726  CD  LYS A  47      25.704 -18.305 -14.047  1.00 95.41           C  
ATOM    727  HD2 LYS A  47      26.581 -17.893 -13.547  1.00 95.41           H  
ATOM    728  HD3 LYS A  47      25.896 -18.338 -15.120  1.00 95.41           H  
ATOM    729  CE  LYS A  47      25.454 -19.723 -13.528  1.00 95.41           C  
ATOM    730  HE2 LYS A  47      24.446 -20.014 -13.823  1.00 95.41           H  
ATOM    731  HE3 LYS A  47      25.521 -19.741 -12.441  1.00 95.41           H  
ATOM    732  NZ  LYS A  47      26.401 -20.675 -14.152  1.00 95.41           N  
ATOM    733  HZ1 LYS A  47      26.229 -20.650 -15.147  1.00 95.41           H  
ATOM    734  HZ2 LYS A  47      26.207 -21.634 -13.899  1.00 95.41           H  
ATOM    735  HZ3 LYS A  47      27.374 -20.431 -14.033  1.00 95.41           H  
ATOM    736  N   VAL A  48      24.617 -12.870 -14.022  1.00 94.61           N  
ATOM    737  H   VAL A  48      24.853 -13.194 -13.095  1.00 94.61           H  
ATOM    738  CA  VAL A  48      25.159 -11.576 -14.467  1.00 94.61           C  
ATOM    739  HA  VAL A  48      25.154 -11.545 -15.556  1.00 94.61           H  
ATOM    740  C   VAL A  48      26.609 -11.437 -14.025  1.00 94.61           C  
ATOM    741  CB  VAL A  48      24.326 -10.374 -13.975  1.00 94.61           C  
ATOM    742  HB  VAL A  48      24.845  -9.458 -14.254  1.00 94.61           H  
ATOM    743  O   VAL A  48      26.996 -11.923 -12.957  1.00 94.61           O  
ATOM    744  CG1 VAL A  48      22.941 -10.339 -14.622  1.00 94.61           C  
ATOM    745 HG11 VAL A  48      23.049 -10.284 -15.706  1.00 94.61           H  
ATOM    746 HG12 VAL A  48      22.389  -9.458 -14.293  1.00 94.61           H  
ATOM    747 HG13 VAL A  48      22.372 -11.233 -14.367  1.00 94.61           H  
ATOM    748  CG2 VAL A  48      24.139 -10.369 -12.456  1.00 94.61           C  
ATOM    749 HG21 VAL A  48      23.555  -9.493 -12.173  1.00 94.61           H  
ATOM    750 HG22 VAL A  48      23.602 -11.273 -12.168  1.00 94.61           H  
ATOM    751 HG23 VAL A  48      25.108 -10.356 -11.958  1.00 94.61           H  
ATOM    752  N   GLU A  49      27.417 -10.757 -14.833  1.00 93.62           N  
ATOM    753  H   GLU A  49      27.055 -10.392 -15.702  1.00 93.62           H  
ATOM    754  CA  GLU A  49      28.785 -10.397 -14.458  1.00 93.62           C  
ATOM    755  HA  GLU A  49      29.299 -11.282 -14.083  1.00 93.62           H  
ATOM    756  C   GLU A  49      28.757  -9.334 -13.349  1.00 93.62           C  
ATOM    757  CB  GLU A  49      29.566  -9.879 -15.674  1.00 93.62           C  
ATOM    758  HB2 GLU A  49      29.029  -9.037 -16.111  1.00 93.62           H  
ATOM    759  HB3 GLU A  49      30.536  -9.527 -15.323  1.00 93.62           H  
ATOM    760  O   GLU A  49      28.174  -8.260 -13.510  1.00 93.62           O  
ATOM    761  CG  GLU A  49      29.791 -10.953 -16.749  1.00 93.62           C  
ATOM    762  HG2 GLU A  49      30.281 -11.810 -16.287  1.00 93.62           H  
ATOM    763  HG3 GLU A  49      28.822 -11.283 -17.126  1.00 93.62           H  
ATOM    764  CD  GLU A  49      30.641 -10.452 -17.930  1.00 93.62           C  
ATOM    765  OE1 GLU A  49      30.906 -11.276 -18.829  1.00 93.62           O  
ATOM    766  OE2 GLU A  49      31.022  -9.253 -17.950  1.00 93.62           O  
ATOM    767  N   LYS A  50      29.388  -9.616 -12.201  1.00 87.77           N  
ATOM    768  H   LYS A  50      29.788 -10.537 -12.098  1.00 87.77           H  
ATOM    769  CA  LYS A  50      29.488  -8.665 -11.081  1.00 87.77           C  
ATOM    770  HA  LYS A  50      29.192  -7.683 -11.451  1.00 87.77           H  
ATOM    771  C   LYS A  50      30.921  -8.502 -10.579  1.00 87.77           C  
ATOM    772  CB  LYS A  50      28.515  -9.050  -9.946  1.00 87.77           C  
ATOM    773  HB2 LYS A  50      28.840  -8.572  -9.022  1.00 87.77           H  
ATOM    774  HB3 LYS A  50      28.534 -10.131  -9.803  1.00 87.77           H  
ATOM    775  O   LYS A  50      31.672  -9.466 -10.430  1.00 87.77           O  
ATOM    776  CG  LYS A  50      27.079  -8.585 -10.243  1.00 87.77           C  
ATOM    777  HG2 LYS A  50      27.089  -7.507 -10.402  1.00 87.77           H  
ATOM    778  HG3 LYS A  50      26.739  -9.060 -11.163  1.00 87.77           H  
ATOM    779  CD  LYS A  50      26.085  -8.905  -9.111  1.00 87.77           C  
ATOM    780  HD2 LYS A  50      26.436  -8.468  -8.176  1.00 87.77           H  
ATOM    781  HD3 LYS A  50      26.007  -9.987  -9.006  1.00 87.77           H  
ATOM    782  CE  LYS A  50      24.710  -8.318  -9.475  1.00 87.77           C  
ATOM    783  HE2 LYS A  50      24.458  -8.654 -10.481  1.00 87.77           H  
ATOM    784  HE3 LYS A  50      24.790  -7.231  -9.519  1.00 87.77           H  
ATOM    785  NZ  LYS A  50      23.620  -8.717  -8.546  1.00 87.77           N  
ATOM    786  HZ1 LYS A  50      23.779  -8.388  -7.604  1.00 87.77           H  
ATOM    787  HZ2 LYS A  50      23.505  -9.720  -8.549  1.00 87.77           H  
ATOM    788  HZ3 LYS A  50      22.742  -8.342  -8.877  1.00 87.77           H  
ATOM    789  N   GLY A  51      31.253  -7.264 -10.208  1.00 86.05           N  
ATOM    790  H   GLY A  51      30.599  -6.529 -10.433  1.00 86.05           H  
ATOM    791  CA  GLY A  51      32.548  -6.880  -9.640  1.00 86.05           C  
ATOM    792  HA2 GLY A  51      32.429  -5.942  -9.097  1.00 86.05           H  
ATOM    793  HA3 GLY A  51      32.875  -7.643  -8.934  1.00 86.05           H  
ATOM    794  C   GLY A  51      33.649  -6.691 -10.687  1.00 86.05           C  
ATOM    795  O   GLY A  51      33.452  -6.948 -11.871  1.00 86.05           O  
ATOM    796  N   LYS A  52      34.832  -6.252 -10.237  1.00 86.46           N  
ATOM    797  H   LYS A  52      34.922  -6.042  -9.253  1.00 86.46           H  
ATOM    798  CA  LYS A  52      35.980  -5.958 -11.118  1.00 86.46           C  
ATOM    799  HA  LYS A  52      35.691  -5.201 -11.846  1.00 86.46           H  
ATOM    800  C   LYS A  52      36.426  -7.166 -11.951  1.00 86.46           C  
ATOM    801  CB  LYS A  52      37.168  -5.426 -10.295  1.00 86.46           C  
ATOM    802  HB2 LYS A  52      38.035  -5.369 -10.955  1.00 86.46           H  
ATOM    803  HB3 LYS A  52      37.404  -6.127  -9.495  1.00 86.46           H  
ATOM    804  O   LYS A  52      36.775  -7.008 -13.110  1.00 86.46           O  
ATOM    805  CG  LYS A  52      36.928  -4.027  -9.703  1.00 86.46           C  
ATOM    806  HG2 LYS A  52      36.123  -4.070  -8.969  1.00 86.46           H  
ATOM    807  HG3 LYS A  52      36.641  -3.346 -10.504  1.00 86.46           H  
ATOM    808  CD  LYS A  52      38.207  -3.498  -9.030  1.00 86.46           C  
ATOM    809  HD2 LYS A  52      38.491  -4.170  -8.220  1.00 86.46           H  
ATOM    810  HD3 LYS A  52      39.010  -3.485  -9.768  1.00 86.46           H  
ATOM    811  CE  LYS A  52      38.010  -2.078  -8.478  1.00 86.46           C  
ATOM    812  HE2 LYS A  52      37.669  -1.437  -9.291  1.00 86.46           H  
ATOM    813  HE3 LYS A  52      37.229  -2.099  -7.718  1.00 86.46           H  
ATOM    814  NZ  LYS A  52      39.267  -1.528  -7.902  1.00 86.46           N  
ATOM    815  HZ1 LYS A  52      40.012  -1.533  -8.584  1.00 86.46           H  
ATOM    816  HZ2 LYS A  52      39.141  -0.571  -7.602  1.00 86.46           H  
ATOM    817  HZ3 LYS A  52      39.575  -2.064  -7.103  1.00 86.46           H  
ATOM    818  N   ALA A  53      36.359  -8.366 -11.372  1.00 89.08           N  
ATOM    819  H   ALA A  53      36.070  -8.409 -10.406  1.00 89.08           H  
ATOM    820  CA  ALA A  53      36.729  -9.615 -12.037  1.00 89.08           C  
ATOM    821  HA  ALA A  53      37.587  -9.425 -12.681  1.00 89.08           H  
ATOM    822  C   ALA A  53      35.627 -10.195 -12.949  1.00 89.08           C  
ATOM    823  CB  ALA A  53      37.167 -10.613 -10.954  1.00 89.08           C  
ATOM    824  HB1 ALA A  53      37.508 -11.534 -11.426  1.00 89.08           H  
ATOM    825  HB2 ALA A  53      37.995 -10.195 -10.381  1.00 89.08           H  
ATOM    826  HB3 ALA A  53      36.334 -10.836 -10.288  1.00 89.08           H  
ATOM    827  O   ALA A  53      35.789 -11.311 -13.428  1.00 89.08           O  
ATOM    828  N   LYS A  54      34.492  -9.495 -13.133  1.00 88.38           N  
ATOM    829  H   LYS A  54      34.440  -8.561 -12.750  1.00 88.38           H  
ATOM    830  CA  LYS A  54      33.363  -9.925 -13.983  1.00 88.38           C  
ATOM    831  HA  LYS A  54      32.501  -9.302 -13.744  1.00 88.38           H  
ATOM    832  C   LYS A  54      32.894 -11.367 -13.736  1.00 88.38           C  
ATOM    833  CB  LYS A  54      33.703  -9.679 -15.461  1.00 88.38           C  
ATOM    834  HB2 LYS A  54      32.902 -10.085 -16.078  1.00 88.38           H  
ATOM    835  HB3 LYS A  54      34.621 -10.208 -15.718  1.00 88.38           H  
ATOM    836  O   LYS A  54      32.470 -12.068 -14.647  1.00 88.38           O  
ATOM    837  CG  LYS A  54      33.846  -8.193 -15.804  1.00 88.38           C  
ATOM    838  HG2 LYS A  54      34.657  -7.739 -15.234  1.00 88.38           H  
ATOM    839  HG3 LYS A  54      32.910  -7.684 -15.577  1.00 88.38           H  
ATOM    840  CD  LYS A  54      34.143  -8.081 -17.301  1.00 88.38           C  
ATOM    841  HD2 LYS A  54      35.153  -8.441 -17.499  1.00 88.38           H  
ATOM    842  HD3 LYS A  54      33.447  -8.720 -17.844  1.00 88.38           H  
ATOM    843  CE  LYS A  54      33.991  -6.648 -17.801  1.00 88.38           C  
ATOM    844  HE2 LYS A  54      33.081  -6.233 -17.369  1.00 88.38           H  
ATOM    845  HE3 LYS A  54      34.844  -6.055 -17.471  1.00 88.38           H  
ATOM    846  NZ  LYS A  54      33.876  -6.659 -19.277  1.00 88.38           N  
ATOM    847  HZ1 LYS A  54      33.727  -5.733 -19.651  1.00 88.38           H  
ATOM    848  HZ2 LYS A  54      33.089  -7.241 -19.530  1.00 88.38           H  
ATOM    849  HZ3 LYS A  54      34.696  -7.071 -19.699  1.00 88.38           H  
ATOM    850  N   LYS A  55      32.946 -11.831 -12.484  1.00 91.40           N  
ATOM    851  H   LYS A  55      33.228 -11.190 -11.756  1.00 91.40           H  
ATOM    852  CA  LYS A  55      32.517 -13.194 -12.149  1.00 91.40           C  
ATOM    853  HA  LYS A  55      32.988 -13.876 -12.856  1.00 91.40           H  
ATOM    854  C   LYS A  55      31.008 -13.319 -12.345  1.00 91.40           C  
ATOM    855  CB  LYS A  55      32.945 -13.593 -10.728  1.00 91.40           C  
ATOM    856  HB2 LYS A  55      32.486 -14.553 -10.490  1.00 91.40           H  
ATOM    857  HB3 LYS A  55      32.585 -12.852 -10.016  1.00 91.40           H  
ATOM    858  O   LYS A  55      30.256 -12.465 -11.866  1.00 91.40           O  
ATOM    859  CG  LYS A  55      34.471 -13.738 -10.609  1.00 91.40           C  
ATOM    860  HG2 LYS A  55      34.824 -14.417 -11.386  1.00 91.40           H  
ATOM    861  HG3 LYS A  55      34.940 -12.765 -10.760  1.00 91.40           H  
ATOM    862  CD  LYS A  55      34.887 -14.296  -9.238  1.00 91.40           C  
ATOM    863  HD2 LYS A  55      34.562 -13.612  -8.454  1.00 91.40           H  
ATOM    864  HD3 LYS A  55      34.407 -15.264  -9.094  1.00 91.40           H  
ATOM    865  CE  LYS A  55      36.412 -14.470  -9.182  1.00 91.40           C  
ATOM    866  HE2 LYS A  55      36.717 -15.068 -10.040  1.00 91.40           H  
ATOM    867  HE3 LYS A  55      36.885 -13.494  -9.286  1.00 91.40           H  
ATOM    868  NZ  LYS A  55      36.869 -15.135  -7.931  1.00 91.40           N  
ATOM    869  HZ1 LYS A  55      36.634 -14.599  -7.108  1.00 91.40           H  
ATOM    870  HZ2 LYS A  55      37.871 -15.259  -7.949  1.00 91.40           H  
ATOM    871  HZ3 LYS A  55      36.466 -16.057  -7.850  1.00 91.40           H  
ATOM    872  N   LEU A  56      30.583 -14.394 -13.005  1.00 94.18           N  
ATOM    873  H   LEU A  56      31.266 -15.015 -13.414  1.00 94.18           H  
ATOM    874  CA  LEU A  56      29.171 -14.728 -13.157  1.00 94.18           C  
ATOM    875  HA  LEU A  56      28.642 -13.855 -13.540  1.00 94.18           H  
ATOM    876  C   LEU A  56      28.571 -15.076 -11.794  1.00 94.18           C  
ATOM    877  CB  LEU A  56      29.002 -15.893 -14.149  1.00 94.18           C  
ATOM    878  HB2 LEU A  56      27.964 -16.223 -14.113  1.00 94.18           H  
ATOM    879  HB3 LEU A  56      29.626 -16.725 -13.823  1.00 94.18           H  
ATOM    880  O   LEU A  56      29.055 -15.969 -11.099  1.00 94.18           O  
ATOM    881  CG  LEU A  56      29.335 -15.557 -15.613  1.00 94.18           C  
ATOM    882  HG  LEU A  56      30.358 -15.185 -15.675  1.00 94.18           H  
ATOM    883  CD1 LEU A  56      29.222 -16.823 -16.460  1.00 94.18           C  
ATOM    884 HD11 LEU A  56      29.906 -17.587 -16.089  1.00 94.18           H  
ATOM    885 HD12 LEU A  56      29.492 -16.600 -17.492  1.00 94.18           H  
ATOM    886 HD13 LEU A  56      28.205 -17.215 -16.442  1.00 94.18           H  
ATOM    887  CD2 LEU A  56      28.382 -14.509 -16.189  1.00 94.18           C  
ATOM    888 HD21 LEU A  56      28.647 -14.334 -17.232  1.00 94.18           H  
ATOM    889 HD22 LEU A  56      27.350 -14.856 -16.134  1.00 94.18           H  
ATOM    890 HD23 LEU A  56      28.487 -13.559 -15.664  1.00 94.18           H  
ATOM    891  N   LYS A  57      27.512 -14.365 -11.409  1.00 94.52           N  
ATOM    892  H   LYS A  57      27.211 -13.608 -12.006  1.00 94.52           H  
ATOM    893  CA  LYS A  57      26.739 -14.638 -10.195  1.00 94.52           C  
ATOM    894  HA  LYS A  57      27.104 -15.553  -9.729  1.00 94.52           H  
ATOM    895  C   LYS A  57      25.282 -14.863 -10.545  1.00 94.52           C  
ATOM    896  CB  LYS A  57      26.874 -13.486  -9.190  1.00 94.52           C  
ATOM    897  HB2 LYS A  57      26.177 -13.669  -8.373  1.00 94.52           H  
ATOM    898  HB3 LYS A  57      26.603 -12.546  -9.672  1.00 94.52           H  
ATOM    899  O   LYS A  57      24.718 -14.083 -11.311  1.00 94.52           O  
ATOM    900  CG  LYS A  57      28.294 -13.383  -8.619  1.00 94.52           C  
ATOM    901  HG2 LYS A  57      28.624 -14.373  -8.303  1.00 94.52           H  
ATOM    902  HG3 LYS A  57      28.974 -13.012  -9.386  1.00 94.52           H  
ATOM    903  CD  LYS A  57      28.319 -12.444  -7.406  1.00 94.52           C  
ATOM    904  HD2 LYS A  57      27.612 -12.816  -6.665  1.00 94.52           H  
ATOM    905  HD3 LYS A  57      28.025 -11.441  -7.714  1.00 94.52           H  
ATOM    906  CE  LYS A  57      29.726 -12.422  -6.802  1.00 94.52           C  
ATOM    907  HE2 LYS A  57      30.051 -13.454  -6.674  1.00 94.52           H  
ATOM    908  HE3 LYS A  57      30.404 -11.947  -7.511  1.00 94.52           H  
ATOM    909  NZ  LYS A  57      29.753 -11.725  -5.491  1.00 94.52           N  
ATOM    910  HZ1 LYS A  57      30.669 -11.795  -5.071  1.00 94.52           H  
ATOM    911  HZ2 LYS A  57      29.101 -12.160  -4.854  1.00 94.52           H  
ATOM    912  HZ3 LYS A  57      29.511 -10.749  -5.587  1.00 94.52           H  
ATOM    913  N   SER A  58      24.682 -15.882  -9.937  1.00 94.18           N  
ATOM    914  H   SER A  58      25.222 -16.525  -9.377  1.00 94.18           H  
ATOM    915  CA  SER A  58      23.245 -16.125 -10.032  1.00 94.18           C  
ATOM    916  HA  SER A  58      22.981 -16.237 -11.083  1.00 94.18           H  
ATOM    917  C   SER A  58      22.466 -14.947  -9.454  1.00 94.18           C  
ATOM    918  CB  SER A  58      22.851 -17.419  -9.316  1.00 94.18           C  
ATOM    919  HB2 SER A  58      21.798 -17.626  -9.503  1.00 94.18           H  
ATOM    920  HB3 SER A  58      23.009 -17.310  -8.243  1.00 94.18           H  
ATOM    921  O   SER A  58      22.825 -14.391  -8.412  1.00 94.18           O  
ATOM    922  OG  SER A  58      23.639 -18.491  -9.802  1.00 94.18           O  
ATOM    923  HG  SER A  58      23.255 -19.314  -9.489  1.00 94.18           H  
ATOM    924  N   VAL A  59      21.403 -14.566 -10.146  1.00 93.86           N  
ATOM    925  H   VAL A  59      21.193 -15.049 -11.008  1.00 93.86           H  
ATOM    926  CA  VAL A  59      20.468 -13.519  -9.749  1.00 93.86           C  
ATOM    927  HA  VAL A  59      20.586 -13.333  -8.682  1.00 93.86           H  
ATOM    928  C   VAL A  59      19.039 -13.994  -9.956  1.00 93.86           C  
ATOM    929  CB  VAL A  59      20.708 -12.190 -10.491  1.00 93.86           C  
ATOM    930  HB  VAL A  59      19.894 -11.513 -10.233  1.00 93.86           H  
ATOM    931  O   VAL A  59      18.748 -14.754 -10.877  1.00 93.86           O  
ATOM    932  CG1 VAL A  59      22.005 -11.542  -9.990  1.00 93.86           C  
ATOM    933 HG11 VAL A  59      22.858 -12.169 -10.251  1.00 93.86           H  
ATOM    934 HG12 VAL A  59      22.098 -10.557 -10.450  1.00 93.86           H  
ATOM    935 HG13 VAL A  59      21.954 -11.437  -8.907  1.00 93.86           H  
ATOM    936  CG2 VAL A  59      20.745 -12.317 -12.019  1.00 93.86           C  
ATOM    937 HG21 VAL A  59      21.604 -12.910 -12.335  1.00 93.86           H  
ATOM    938 HG22 VAL A  59      20.808 -11.324 -12.464  1.00 93.86           H  
ATOM    939 HG23 VAL A  59      19.832 -12.791 -12.379  1.00 93.86           H  
ATOM    940  N   LYS A  60      18.165 -13.518  -9.073  1.00 94.32           N  
ATOM    941  H   LYS A  60      18.518 -12.915  -8.344  1.00 94.32           H  
ATOM    942  CA  LYS A  60      16.714 -13.643  -9.134  1.00 94.32           C  
ATOM    943  HA  LYS A  60      16.404 -14.022 -10.107  1.00 94.32           H  
ATOM    944  C   LYS A  60      16.172 -12.236  -8.944  1.00 94.32           C  
ATOM    945  CB  LYS A  60      16.262 -14.626  -8.045  1.00 94.32           C  
ATOM    946  HB2 LYS A  60      16.618 -14.277  -7.076  1.00 94.32           H  
ATOM    947  HB3 LYS A  60      16.724 -15.593  -8.248  1.00 94.32           H  
ATOM    948  O   LYS A  60      16.332 -11.669  -7.866  1.00 94.32           O  
ATOM    949  CG  LYS A  60      14.741 -14.813  -7.975  1.00 94.32           C  
ATOM    950  HG2 LYS A  60      14.361 -15.151  -8.939  1.00 94.32           H  
ATOM    951  HG3 LYS A  60      14.268 -13.866  -7.714  1.00 94.32           H  
ATOM    952  CD  LYS A  60      14.417 -15.852  -6.893  1.00 94.32           C  
ATOM    953  HD2 LYS A  60      14.793 -15.491  -5.935  1.00 94.32           H  
ATOM    954  HD3 LYS A  60      14.913 -16.794  -7.129  1.00 94.32           H  
ATOM    955  CE  LYS A  60      12.916 -16.099  -6.769  1.00 94.32           C  
ATOM    956  HE2 LYS A  60      12.536 -16.563  -7.680  1.00 94.32           H  
ATOM    957  HE3 LYS A  60      12.421 -15.136  -6.650  1.00 94.32           H  
ATOM    958  NZ  LYS A  60      12.608 -16.944  -5.586  1.00 94.32           N  
ATOM    959  HZ1 LYS A  60      12.815 -17.925  -5.710  1.00 94.32           H  
ATOM    960  HZ2 LYS A  60      13.090 -16.627  -4.758  1.00 94.32           H  
ATOM    961  HZ3 LYS A  60      11.638 -16.817  -5.335  1.00 94.32           H  
ATOM    962  N   GLU A  61      15.637 -11.628  -9.993  1.00 95.10           N  
ATOM    963  H   GLU A  61      15.565 -12.127 -10.869  1.00 95.10           H  
ATOM    964  CA  GLU A  61      15.218 -10.226  -9.945  1.00 95.10           C  
ATOM    965  HA  GLU A  61      14.851 -10.022  -8.940  1.00 95.10           H  
ATOM    966  C   GLU A  61      14.055  -9.922 -10.883  1.00 95.10           C  
ATOM    967  CB  GLU A  61      16.412  -9.281 -10.181  1.00 95.10           C  
ATOM    968  HB2 GLU A  61      16.072  -8.252 -10.070  1.00 95.10           H  
ATOM    969  HB3 GLU A  61      17.139  -9.471  -9.391  1.00 95.10           H  
ATOM    970  O   GLU A  61      13.777 -10.660 -11.827  1.00 95.10           O  
ATOM    971  CG  GLU A  61      17.107  -9.424 -11.544  1.00 95.10           C  
ATOM    972  HG2 GLU A  61      17.415 -10.460 -11.688  1.00 95.10           H  
ATOM    973  HG3 GLU A  61      16.397  -9.166 -12.330  1.00 95.10           H  
ATOM    974  CD  GLU A  61      18.350  -8.524 -11.647  1.00 95.10           C  
ATOM    975  OE1 GLU A  61      18.637  -8.062 -12.769  1.00 95.10           O  
ATOM    976  OE2 GLU A  61      19.055  -8.313 -10.630  1.00 95.10           O  
ATOM    977  N   LEU A  62      13.357  -8.825 -10.595  1.00 96.50           N  
ATOM    978  H   LEU A  62      13.679  -8.229  -9.846  1.00 96.50           H  
ATOM    979  CA  LEU A  62      12.288  -8.325 -11.443  1.00 96.50           C  
ATOM    980  HA  LEU A  62      11.850  -9.162 -11.988  1.00 96.50           H  
ATOM    981  C   LEU A  62      12.856  -7.347 -12.465  1.00 96.50           C  
ATOM    982  CB  LEU A  62      11.191  -7.677 -10.591  1.00 96.50           C  
ATOM    983  HB2 LEU A  62      11.644  -6.882  -9.999  1.00 96.50           H  
ATOM    984  HB3 LEU A  62      10.453  -7.229 -11.256  1.00 96.50           H  
ATOM    985  O   LEU A  62      13.528  -6.381 -12.105  1.00 96.50           O  
ATOM    986  CG  LEU A  62      10.474  -8.663  -9.654  1.00 96.50           C  
ATOM    987  HG  LEU A  62      11.199  -9.162  -9.010  1.00 96.50           H  
ATOM    988  CD1 LEU A  62       9.495  -7.899  -8.781  1.00 96.50           C  
ATOM    989 HD11 LEU A  62       9.194  -8.519  -7.937  1.00 96.50           H  
ATOM    990 HD12 LEU A  62       9.960  -6.979  -8.426  1.00 96.50           H  
ATOM    991 HD13 LEU A  62       8.617  -7.653  -9.378  1.00 96.50           H  
ATOM    992  CD2 LEU A  62       9.659  -9.699 -10.422  1.00 96.50           C  
ATOM    993 HD21 LEU A  62       9.076 -10.300  -9.724  1.00 96.50           H  
ATOM    994 HD22 LEU A  62      10.331 -10.367 -10.960  1.00 96.50           H  
ATOM    995 HD23 LEU A  62       8.994  -9.206 -11.130  1.00 96.50           H  
ATOM    996  N   VAL A  63      12.520  -7.563 -13.731  1.00 95.88           N  
ATOM    997  H   VAL A  63      12.013  -8.411 -13.941  1.00 95.88           H  
ATOM    998  CA  VAL A  63      12.900  -6.697 -14.847  1.00 95.88           C  
ATOM    999  HA  VAL A  63      13.540  -5.895 -14.478  1.00 95.88           H  
ATOM   1000  C   VAL A  63      11.641  -6.076 -15.433  1.00 95.88           C  
ATOM   1001  CB  VAL A  63      13.708  -7.471 -15.902  1.00 95.88           C  
ATOM   1002  HB  VAL A  63      13.085  -8.255 -16.333  1.00 95.88           H  
ATOM   1003  O   VAL A  63      10.680  -6.772 -15.751  1.00 95.88           O  
ATOM   1004  CG1 VAL A  63      14.175  -6.547 -17.034  1.00 95.88           C  
ATOM   1005 HG11 VAL A  63      14.738  -7.130 -17.763  1.00 95.88           H  
ATOM   1006 HG12 VAL A  63      14.818  -5.762 -16.637  1.00 95.88           H  
ATOM   1007 HG13 VAL A  63      13.321  -6.103 -17.547  1.00 95.88           H  
ATOM   1008  CG2 VAL A  63      14.944  -8.122 -15.272  1.00 95.88           C  
ATOM   1009 HG21 VAL A  63      15.553  -8.594 -16.043  1.00 95.88           H  
ATOM   1010 HG22 VAL A  63      14.649  -8.893 -14.560  1.00 95.88           H  
ATOM   1011 HG23 VAL A  63      15.542  -7.373 -14.753  1.00 95.88           H  
ATOM   1012  N   GLY A  64      11.621  -4.751 -15.562  1.00 95.58           N  
ATOM   1013  H   GLY A  64      12.461  -4.237 -15.337  1.00 95.58           H  
ATOM   1014  CA  GLY A  64      10.527  -4.045 -16.224  1.00 95.58           C  
ATOM   1015  HA2 GLY A  64      10.532  -2.996 -15.926  1.00 95.58           H  
ATOM   1016  HA3 GLY A  64       9.570  -4.482 -15.941  1.00 95.58           H  
ATOM   1017  C   GLY A  64      10.696  -4.110 -17.737  1.00 95.58           C  
ATOM   1018  O   GLY A  64      11.718  -3.666 -18.246  1.00 95.58           O  
ATOM   1019  N   ILE A  65       9.690  -4.616 -18.447  1.00 95.10           N  
ATOM   1020  H   ILE A  65       8.870  -4.953 -17.961  1.00 95.10           H  
ATOM   1021  CA  ILE A  65       9.643  -4.594 -19.910  1.00 95.10           C  
ATOM   1022  HA  ILE A  65      10.651  -4.472 -20.306  1.00 95.10           H  
ATOM   1023  C   ILE A  65       8.828  -3.380 -20.333  1.00 95.10           C  
ATOM   1024  CB  ILE A  65       9.070  -5.914 -20.470  1.00 95.10           C  
ATOM   1025  HB  ILE A  65       8.038  -6.011 -20.132  1.00 95.10           H  
ATOM   1026  O   ILE A  65       7.643  -3.269 -20.007  1.00 95.10           O  
ATOM   1027  CG1 ILE A  65       9.836  -7.158 -19.961  1.00 95.10           C  
ATOM   1028 HG12 ILE A  65       9.672  -7.258 -18.888  1.00 95.10           H  
ATOM   1029 HG13 ILE A  65       9.415  -8.047 -20.431  1.00 95.10           H  
ATOM   1030  CG2 ILE A  65       9.053  -5.887 -22.009  1.00 95.10           C  
ATOM   1031 HG21 ILE A  65       8.374  -5.112 -22.366  1.00 95.10           H  
ATOM   1032 HG22 ILE A  65       8.706  -6.848 -22.389  1.00 95.10           H  
ATOM   1033 HG23 ILE A  65      10.051  -5.692 -22.401  1.00 95.10           H  
ATOM   1034  CD1 ILE A  65      11.351  -7.152 -20.215  1.00 95.10           C  
ATOM   1035 HD11 ILE A  65      11.778  -8.086 -19.849  1.00 95.10           H  
ATOM   1036 HD12 ILE A  65      11.827  -6.326 -19.686  1.00 95.10           H  
ATOM   1037 HD13 ILE A  65      11.559  -7.072 -21.282  1.00 95.10           H  
ATOM   1038  N   THR A  66       9.453  -2.438 -21.032  1.00 92.33           N  
ATOM   1039  H   THR A  66      10.432  -2.555 -21.252  1.00 92.33           H  
ATOM   1040  CA  THR A  66       8.761  -1.233 -21.506  1.00 92.33           C  
ATOM   1041  HA  THR A  66       8.127  -0.857 -20.702  1.00 92.33           H  
ATOM   1042  C   THR A  66       7.834  -1.532 -22.679  1.00 92.33           C  
ATOM   1043  CB  THR A  66       9.735  -0.107 -21.847  1.00 92.33           C  
ATOM   1044  HB  THR A  66       9.160   0.774 -22.132  1.00 92.33           H  
ATOM   1045  O   THR A  66       7.988  -2.539 -23.369  1.00 92.33           O  
ATOM   1046  CG2 THR A  66      10.647   0.255 -20.673  1.00 92.33           C  
ATOM   1047 HG21 THR A  66      10.057   0.721 -19.883  1.00 92.33           H  
ATOM   1048 HG22 THR A  66      11.146  -0.626 -20.270  1.00 92.33           H  
ATOM   1049 HG23 THR A  66      11.417   0.947 -21.015  1.00 92.33           H  
ATOM   1050  OG1 THR A  66      10.534  -0.475 -22.933  1.00 92.33           O  
ATOM   1051  HG1 THR A  66      11.211  -1.049 -22.568  1.00 92.33           H  
ATOM   1052  N   ILE A  67       6.871  -0.645 -22.949  1.00 89.40           N  
ATOM   1053  H   ILE A  67       6.744   0.141 -22.328  1.00 89.40           H  
ATOM   1054  CA  ILE A  67       5.991  -0.787 -24.124  1.00 89.40           C  
ATOM   1055  HA  ILE A  67       5.465  -1.738 -24.047  1.00 89.40           H  
ATOM   1056  C   ILE A  67       6.820  -0.855 -25.420  1.00 89.40           C  
ATOM   1057  CB  ILE A  67       4.934   0.345 -24.170  1.00 89.40           C  
ATOM   1058  HB  ILE A  67       5.453   1.303 -24.203  1.00 89.40           H  
ATOM   1059  O   ILE A  67       6.499  -1.640 -26.308  1.00 89.40           O  
ATOM   1060  CG1 ILE A  67       4.028   0.307 -22.916  1.00 89.40           C  
ATOM   1061 HG12 ILE A  67       4.641   0.392 -22.019  1.00 89.40           H  
ATOM   1062 HG13 ILE A  67       3.506  -0.649 -22.874  1.00 89.40           H  
ATOM   1063  CG2 ILE A  67       4.053   0.219 -25.428  1.00 89.40           C  
ATOM   1064 HG21 ILE A  67       3.453  -0.690 -25.379  1.00 89.40           H  
ATOM   1065 HG22 ILE A  67       4.656   0.183 -26.336  1.00 89.40           H  
ATOM   1066 HG23 ILE A  67       3.393   1.082 -25.521  1.00 89.40           H  
ATOM   1067  CD1 ILE A  67       2.983   1.427 -22.863  1.00 89.40           C  
ATOM   1068 HD11 ILE A  67       2.205   1.263 -23.608  1.00 89.40           H  
ATOM   1069 HD12 ILE A  67       3.464   2.388 -23.048  1.00 89.40           H  
ATOM   1070 HD13 ILE A  67       2.515   1.439 -21.879  1.00 89.40           H  
ATOM   1071  N   MET A  68       7.915  -0.090 -25.506  1.00 87.89           N  
ATOM   1072  H   MET A  68       8.159   0.489 -24.715  1.00 87.89           H  
ATOM   1073  CA  MET A  68       8.820  -0.099 -26.663  1.00 87.89           C  
ATOM   1074  HA  MET A  68       8.232   0.002 -27.576  1.00 87.89           H  
ATOM   1075  C   MET A  68       9.620  -1.404 -26.790  1.00 87.89           C  
ATOM   1076  CB  MET A  68       9.789   1.087 -26.573  1.00 87.89           C  
ATOM   1077  HB2 MET A  68      10.349   1.026 -25.640  1.00 87.89           H  
ATOM   1078  HB3 MET A  68      10.495   1.021 -27.401  1.00 87.89           H  
ATOM   1079  O   MET A  68       9.895  -1.853 -27.899  1.00 87.89           O  
ATOM   1080  CG  MET A  68       9.077   2.442 -26.662  1.00 87.89           C  
ATOM   1081  HG2 MET A  68       8.431   2.435 -27.540  1.00 87.89           H  
ATOM   1082  HG3 MET A  68       8.451   2.585 -25.781  1.00 87.89           H  
ATOM   1083  SD  MET A  68      10.202   3.857 -26.816  1.00 87.89           S  
ATOM   1084  CE  MET A  68      10.965   3.854 -25.176  1.00 87.89           C  
ATOM   1085  HE1 MET A  68      11.503   2.921 -25.011  1.00 87.89           H  
ATOM   1086  HE2 MET A  68      11.662   4.688 -25.100  1.00 87.89           H  
ATOM   1087  HE3 MET A  68      10.181   3.967 -24.427  1.00 87.89           H  
ATOM   1088  N   GLU A  69       9.979  -2.032 -25.669  1.00 93.79           N  
ATOM   1089  H   GLU A  69       9.760  -1.606 -24.780  1.00 93.79           H  
ATOM   1090  CA  GLU A  69      10.748  -3.283 -25.648  1.00 93.79           C  
ATOM   1091  HA  GLU A  69      11.468  -3.290 -26.467  1.00 93.79           H  
ATOM   1092  C   GLU A  69       9.875  -4.526 -25.809  1.00 93.79           C  
ATOM   1093  CB  GLU A  69      11.512  -3.373 -24.328  1.00 93.79           C  
ATOM   1094  HB2 GLU A  69      11.912  -4.379 -24.206  1.00 93.79           H  
ATOM   1095  HB3 GLU A  69      10.802  -3.195 -23.520  1.00 93.79           H  
ATOM   1096  O   GLU A  69      10.374  -5.566 -26.237  1.00 93.79           O  
ATOM   1097  CG  GLU A  69      12.677  -2.367 -24.283  1.00 93.79           C  
ATOM   1098  HG2 GLU A  69      12.354  -1.400 -24.667  1.00 93.79           H  
ATOM   1099  HG3 GLU A  69      13.473  -2.726 -24.935  1.00 93.79           H  
ATOM   1100  CD  GLU A  69      13.211  -2.167 -22.863  1.00 93.79           C  
ATOM   1101  OE1 GLU A  69      14.439  -1.947 -22.721  1.00 93.79           O  
ATOM   1102  OE2 GLU A  69      12.374  -2.185 -21.930  1.00 93.79           O  
ATOM   1103  N   ARG A  70       8.575  -4.423 -25.509  1.00 93.71           N  
ATOM   1104  H   ARG A  70       8.273  -3.546 -25.108  1.00 93.71           H  
ATOM   1105  CA  ARG A  70       7.633  -5.547 -25.490  1.00 93.71           C  
ATOM   1106  HA  ARG A  70       7.880  -6.195 -24.649  1.00 93.71           H  
ATOM   1107  C   ARG A  70       7.732  -6.424 -26.735  1.00 93.71           C  
ATOM   1108  CB  ARG A  70       6.211  -5.003 -25.292  1.00 93.71           C  
ATOM   1109  HB2 ARG A  70       5.971  -4.303 -26.092  1.00 93.71           H  
ATOM   1110  HB3 ARG A  70       6.159  -4.479 -24.337  1.00 93.71           H  
ATOM   1111  O   ARG A  70       7.857  -7.633 -26.599  1.00 93.71           O  
ATOM   1112  CG  ARG A  70       5.189  -6.144 -25.300  1.00 93.71           C  
ATOM   1113  HG2 ARG A  70       5.211  -6.645 -26.268  1.00 93.71           H  
ATOM   1114  HG3 ARG A  70       5.445  -6.867 -24.526  1.00 93.71           H  
ATOM   1115  CD  ARG A  70       3.769  -5.636 -25.078  1.00 93.71           C  
ATOM   1116  HD2 ARG A  70       3.689  -5.222 -24.073  1.00 93.71           H  
ATOM   1117  HD3 ARG A  70       3.551  -4.861 -25.813  1.00 93.71           H  
ATOM   1118  NE  ARG A  70       2.830  -6.751 -25.246  1.00 93.71           N  
ATOM   1119  HE  ARG A  70       3.236  -7.639 -25.505  1.00 93.71           H  
ATOM   1120  NH1 ARG A  70       0.863  -5.623 -24.874  1.00 93.71           N  
ATOM   1121 HH11 ARG A  70      -0.146  -5.641 -24.834  1.00 93.71           H  
ATOM   1122 HH12 ARG A  70       1.385  -4.767 -24.750  1.00 93.71           H  
ATOM   1123  NH2 ARG A  70       0.852  -7.813 -25.366  1.00 93.71           N  
ATOM   1124 HH21 ARG A  70      -0.157  -7.838 -25.384  1.00 93.71           H  
ATOM   1125 HH22 ARG A  70       1.384  -8.621 -25.656  1.00 93.71           H  
ATOM   1126  CZ  ARG A  70       1.518  -6.717 -25.160  1.00 93.71           C  
ATOM   1127  N   LYS A  71       7.721  -5.834 -27.936  1.00 94.85           N  
ATOM   1128  H   LYS A  71       7.657  -4.826 -27.957  1.00 94.85           H  
ATOM   1129  CA  LYS A  71       7.770  -6.600 -29.194  1.00 94.85           C  
ATOM   1130  HA  LYS A  71       6.979  -7.349 -29.168  1.00 94.85           H  
ATOM   1131  C   LYS A  71       9.080  -7.381 -29.349  1.00 94.85           C  
ATOM   1132  CB  LYS A  71       7.525  -5.658 -30.387  1.00 94.85           C  
ATOM   1133  HB2 LYS A  71       6.595  -5.115 -30.216  1.00 94.85           H  
ATOM   1134  HB3 LYS A  71       8.340  -4.937 -30.454  1.00 94.85           H  
ATOM   1135  O   LYS A  71       9.058  -8.506 -29.835  1.00 94.85           O  
ATOM   1136  CG  LYS A  71       7.410  -6.427 -31.715  1.00 94.85           C  
ATOM   1137  HG2 LYS A  71       8.350  -6.939 -31.923  1.00 94.85           H  
ATOM   1138  HG3 LYS A  71       6.618  -7.170 -31.629  1.00 94.85           H  
ATOM   1139  CD  LYS A  71       7.099  -5.494 -32.894  1.00 94.85           C  
ATOM   1140  HD2 LYS A  71       6.152  -4.987 -32.706  1.00 94.85           H  
ATOM   1141  HD3 LYS A  71       7.891  -4.751 -32.985  1.00 94.85           H  
ATOM   1142  CE  LYS A  71       7.000  -6.314 -34.188  1.00 94.85           C  
ATOM   1143  HE2 LYS A  71       6.242  -7.086 -34.048  1.00 94.85           H  
ATOM   1144  HE3 LYS A  71       7.952  -6.818 -34.354  1.00 94.85           H  
ATOM   1145  NZ  LYS A  71       6.652  -5.474 -35.363  1.00 94.85           N  
ATOM   1146  HZ1 LYS A  71       5.756  -5.029 -35.227  1.00 94.85           H  
ATOM   1147  HZ2 LYS A  71       7.349  -4.761 -35.523  1.00 94.85           H  
ATOM   1148  HZ3 LYS A  71       6.582  -6.044 -36.195  1.00 94.85           H  
ATOM   1149  N   ALA A  72      10.208  -6.792 -28.953  1.00 95.88           N  
ATOM   1150  H   ALA A  72      10.147  -5.920 -28.447  1.00 95.88           H  
ATOM   1151  CA  ALA A  72      11.510  -7.452 -29.027  1.00 95.88           C  
ATOM   1152  HA  ALA A  72      11.624  -7.912 -30.008  1.00 95.88           H  
ATOM   1153  C   ALA A  72      11.618  -8.574 -27.985  1.00 95.88           C  
ATOM   1154  CB  ALA A  72      12.611  -6.398 -28.858  1.00 95.88           C  
ATOM   1155  HB1 ALA A  72      12.543  -5.930 -27.876  1.00 95.88           H  
ATOM   1156  HB2 ALA A  72      13.586  -6.877 -28.953  1.00 95.88           H  
ATOM   1157  HB3 ALA A  72      12.517  -5.634 -29.630  1.00 95.88           H  
ATOM   1158  O   ALA A  72      12.002  -9.689 -28.327  1.00 95.88           O  
ATOM   1159  N   PHE A  73      11.198  -8.294 -26.749  1.00 96.39           N  
ATOM   1160  H   PHE A  73      10.896  -7.353 -26.540  1.00 96.39           H  
ATOM   1161  CA  PHE A  73      11.172  -9.274 -25.670  1.00 96.39           C  
ATOM   1162  HA  PHE A  73      12.172  -9.689 -25.543  1.00 96.39           H  
ATOM   1163  C   PHE A  73      10.238 -10.453 -25.980  1.00 96.39           C  
ATOM   1164  CB  PHE A  73      10.768  -8.567 -24.371  1.00 96.39           C  
ATOM   1165  HB2 PHE A  73       9.823  -8.047 -24.522  1.00 96.39           H  
ATOM   1166  HB3 PHE A  73      11.522  -7.820 -24.123  1.00 96.39           H  
ATOM   1167  O   PHE A  73      10.638 -11.596 -25.824  1.00 96.39           O  
ATOM   1168  CG  PHE A  73      10.623  -9.525 -23.208  1.00 96.39           C  
ATOM   1169  CD1 PHE A  73       9.371 -10.095 -22.919  1.00 96.39           C  
ATOM   1170  HD1 PHE A  73       8.525  -9.854 -23.545  1.00 96.39           H  
ATOM   1171  CD2 PHE A  73      11.755  -9.920 -22.477  1.00 96.39           C  
ATOM   1172  HD2 PHE A  73      12.728  -9.526 -22.733  1.00 96.39           H  
ATOM   1173  CE1 PHE A  73       9.250 -11.039 -21.885  1.00 96.39           C  
ATOM   1174  HE1 PHE A  73       8.301 -11.515 -21.685  1.00 96.39           H  
ATOM   1175  CE2 PHE A  73      11.641 -10.860 -21.444  1.00 96.39           C  
ATOM   1176  HE2 PHE A  73      12.519 -11.178 -20.901  1.00 96.39           H  
ATOM   1177  CZ  PHE A  73      10.387 -11.418 -21.153  1.00 96.39           C  
ATOM   1178  HZ  PHE A  73      10.299 -12.166 -20.379  1.00 96.39           H  
ATOM   1179  N   GLU A  74       9.008 -10.207 -26.447  1.00 95.02           N  
ATOM   1180  H   GLU A  74       8.703  -9.249 -26.542  1.00 95.02           H  
ATOM   1181  CA  GLU A  74       8.042 -11.276 -26.753  1.00 95.02           C  
ATOM   1182  HA  GLU A  74       8.024 -11.972 -25.915  1.00 95.02           H  
ATOM   1183  C   GLU A  74       8.473 -12.121 -27.970  1.00 95.02           C  
ATOM   1184  CB  GLU A  74       6.610 -10.698 -26.911  1.00 95.02           C  
ATOM   1185  HB2 GLU A  74       5.957 -11.476 -27.308  1.00 95.02           H  
ATOM   1186  HB3 GLU A  74       6.632  -9.876 -27.627  1.00 95.02           H  
ATOM   1187  O   GLU A  74       8.121 -13.298 -28.031  1.00 95.02           O  
ATOM   1188  CG  GLU A  74       6.014 -10.213 -25.567  1.00 95.02           C  
ATOM   1189  HG2 GLU A  74       6.000 -11.057 -24.878  1.00 95.02           H  
ATOM   1190  HG3 GLU A  74       6.688  -9.469 -25.141  1.00 95.02           H  
ATOM   1191  CD  GLU A  74       4.592  -9.596 -25.619  1.00 95.02           C  
ATOM   1192  OE1 GLU A  74       3.918  -9.520 -24.554  1.00 95.02           O  
ATOM   1193  OE2 GLU A  74       4.149  -9.071 -26.663  1.00 95.02           O  
ATOM   1194  N   LYS A  75       9.273 -11.569 -28.900  1.00 96.40           N  
ATOM   1195  H   LYS A  75       9.531 -10.599 -28.781  1.00 96.40           H  
ATOM   1196  CA  LYS A  75       9.842 -12.317 -30.036  1.00 96.40           C  
ATOM   1197  HA  LYS A  75       9.042 -12.904 -30.488  1.00 96.40           H  
ATOM   1198  C   LYS A  75      10.897 -13.334 -29.587  1.00 96.40           C  
ATOM   1199  CB  LYS A  75      10.403 -11.346 -31.093  1.00 96.40           C  
ATOM   1200  HB2 LYS A  75       9.608 -10.669 -31.406  1.00 96.40           H  
ATOM   1201  HB3 LYS A  75      11.208 -10.757 -30.653  1.00 96.40           H  
ATOM   1202  O   LYS A  75      10.815 -14.491 -29.987  1.00 96.40           O  
ATOM   1203  CG  LYS A  75      10.937 -12.091 -32.330  1.00 96.40           C  
ATOM   1204  HG2 LYS A  75      10.122 -12.655 -32.783  1.00 96.40           H  
ATOM   1205  HG3 LYS A  75      11.714 -12.791 -32.023  1.00 96.40           H  
ATOM   1206  CD  LYS A  75      11.543 -11.146 -33.376  1.00 96.40           C  
ATOM   1207  HD2 LYS A  75      10.776 -10.464 -33.742  1.00 96.40           H  
ATOM   1208  HD3 LYS A  75      12.350 -10.578 -32.913  1.00 96.40           H  
ATOM   1209  CE  LYS A  75      12.097 -11.998 -34.527  1.00 96.40           C  
ATOM   1210  HE2 LYS A  75      12.765 -12.746 -34.100  1.00 96.40           H  
ATOM   1211  HE3 LYS A  75      11.272 -12.536 -34.995  1.00 96.40           H  
ATOM   1212  NZ  LYS A  75      12.834 -11.197 -35.537  1.00 96.40           N  
ATOM   1213  HZ1 LYS A  75      13.607 -10.715 -35.102  1.00 96.40           H  
ATOM   1214  HZ2 LYS A  75      12.226 -10.535 -35.997  1.00 96.40           H  
ATOM   1215  HZ3 LYS A  75      13.223 -11.814 -36.235  1.00 96.40           H  
ATOM   1216  N   ASN A  76      11.881 -12.906 -28.794  1.00 96.01           N  
ATOM   1217  H   ASN A  76      11.885 -11.939 -28.504  1.00 96.01           H  
ATOM   1218  CA  ASN A  76      12.878 -13.800 -28.201  1.00 96.01           C  
ATOM   1219  HA  ASN A  76      12.419 -14.779 -28.060  1.00 96.01           H  
ATOM   1220  C   ASN A  76      13.326 -13.277 -26.817  1.00 96.01           C  
ATOM   1221  CB  ASN A  76      14.064 -14.026 -29.165  1.00 96.01           C  
ATOM   1222  HB2 ASN A  76      13.690 -14.283 -30.156  1.00 96.01           H  
ATOM   1223  HB3 ASN A  76      14.685 -13.133 -29.240  1.00 96.01           H  
ATOM   1224  O   ASN A  76      14.198 -12.406 -26.745  1.00 96.01           O  
ATOM   1225  CG  ASN A  76      14.919 -15.191 -28.681  1.00 96.01           C  
ATOM   1226  ND2 ASN A  76      15.754 -15.760 -29.508  1.00 96.01           N  
ATOM   1227 HD21 ASN A  76      16.221 -15.180 -30.192  1.00 96.01           H  
ATOM   1228 HD22 ASN A  76      16.360 -16.447 -29.082  1.00 96.01           H  
ATOM   1229  OD1 ASN A  76      14.802 -15.626 -27.547  1.00 96.01           O  
ATOM   1230  N   PRO A  77      12.732 -13.784 -25.715  1.00 95.95           N  
ATOM   1231  CA  PRO A  77      13.064 -13.336 -24.363  1.00 95.95           C  
ATOM   1232  HA  PRO A  77      12.847 -12.270 -24.284  1.00 95.95           H  
ATOM   1233  C   PRO A  77      14.522 -13.580 -23.966  1.00 95.95           C  
ATOM   1234  CB  PRO A  77      12.129 -14.117 -23.435  1.00 95.95           C  
ATOM   1235  HB2 PRO A  77      11.845 -13.531 -22.561  1.00 95.95           H  
ATOM   1236  HB3 PRO A  77      12.604 -15.048 -23.126  1.00 95.95           H  
ATOM   1237  O   PRO A  77      15.078 -12.783 -23.211  1.00 95.95           O  
ATOM   1238  CG  PRO A  77      10.926 -14.450 -24.311  1.00 95.95           C  
ATOM   1239  HG2 PRO A  77      10.236 -13.607 -24.327  1.00 95.95           H  
ATOM   1240  HG3 PRO A  77      10.418 -15.351 -23.969  1.00 95.95           H  
ATOM   1241  CD  PRO A  77      11.559 -14.648 -25.687  1.00 95.95           C  
ATOM   1242  HD2 PRO A  77      11.877 -15.684 -25.806  1.00 95.95           H  
ATOM   1243  HD3 PRO A  77      10.842 -14.377 -26.463  1.00 95.95           H  
ATOM   1244  N   GLU A  78      15.125 -14.668 -24.454  1.00 96.04           N  
ATOM   1245  H   GLU A  78      14.661 -15.217 -25.164  1.00 96.04           H  
ATOM   1246  CA  GLU A  78      16.501 -15.054 -24.129  1.00 96.04           C  
ATOM   1247  HA  GLU A  78      16.651 -14.986 -23.052  1.00 96.04           H  
ATOM   1248  C   GLU A  78      17.474 -14.057 -24.762  1.00 96.04           C  
ATOM   1249  CB  GLU A  78      16.764 -16.515 -24.543  1.00 96.04           C  
ATOM   1250  HB2 GLU A  78      17.824 -16.738 -24.423  1.00 96.04           H  
ATOM   1251  HB3 GLU A  78      16.494 -16.639 -25.592  1.00 96.04           H  
ATOM   1252  O   GLU A  78      18.132 -13.329 -24.022  1.00 96.04           O  
ATOM   1253  CG  GLU A  78      15.951 -17.484 -23.663  1.00 96.04           C  
ATOM   1254  HG2 GLU A  78      16.338 -17.432 -22.645  1.00 96.04           H  
ATOM   1255  HG3 GLU A  78      14.914 -17.150 -23.625  1.00 96.04           H  
ATOM   1256  CD  GLU A  78      15.948 -18.945 -24.141  1.00 96.04           C  
ATOM   1257  OE1 GLU A  78      15.748 -19.820 -23.261  1.00 96.04           O  
ATOM   1258  OE2 GLU A  78      15.942 -19.178 -25.366  1.00 96.04           O  
ATOM   1259  N   ASP A  79      17.446 -13.893 -26.092  1.00 96.04           N  
ATOM   1260  H   ASP A  79      16.979 -14.598 -26.644  1.00 96.04           H  
ATOM   1261  CA  ASP A  79      18.283 -12.913 -26.807  1.00 96.04           C  
ATOM   1262  HA  ASP A  79      19.331 -13.200 -26.718  1.00 96.04           H  
ATOM   1263  C   ASP A  79      18.106 -11.490 -26.260  1.00 96.04           C  
ATOM   1264  CB  ASP A  79      17.906 -12.836 -28.297  1.00 96.04           C  
ATOM   1265  HB2 ASP A  79      16.846 -12.596 -28.377  1.00 96.04           H  
ATOM   1266  HB3 ASP A  79      18.459 -12.010 -28.745  1.00 96.04           H  
ATOM   1267  O   ASP A  79      19.069 -10.732 -26.114  1.00 96.04           O  
ATOM   1268  CG  ASP A  79      18.189 -14.076 -29.139  1.00 96.04           C  
ATOM   1269  OD1 ASP A  79      18.750 -15.053 -28.614  1.00 96.04           O  
ATOM   1270  OD2 ASP A  79      17.729 -14.054 -30.307  1.00 96.04           O  
ATOM   1271  N   PHE A  80      16.863 -11.102 -25.946  1.00 96.84           N  
ATOM   1272  H   PHE A  80      16.105 -11.752 -26.100  1.00 96.84           H  
ATOM   1273  CA  PHE A  80      16.591  -9.784 -25.384  1.00 96.84           C  
ATOM   1274  HA  PHE A  80      16.989  -9.035 -26.068  1.00 96.84           H  
ATOM   1275  C   PHE A  80      17.306  -9.595 -24.043  1.00 96.84           C  
ATOM   1276  CB  PHE A  80      15.081  -9.554 -25.241  1.00 96.84           C  
ATOM   1277  HB2 PHE A  80      14.618  -9.628 -26.224  1.00 96.84           H  
ATOM   1278  HB3 PHE A  80      14.651 -10.336 -24.615  1.00 96.84           H  
ATOM   1279  O   PHE A  80      17.978  -8.579 -23.850  1.00 96.84           O  
ATOM   1280  CG  PHE A  80      14.758  -8.202 -24.632  1.00 96.84           C  
ATOM   1281  CD1 PHE A  80      14.717  -8.049 -23.233  1.00 96.84           C  
ATOM   1282  HD1 PHE A  80      14.898  -8.900 -22.594  1.00 96.84           H  
ATOM   1283  CD2 PHE A  80      14.558  -7.083 -25.459  1.00 96.84           C  
ATOM   1284  HD2 PHE A  80      14.609  -7.195 -26.532  1.00 96.84           H  
ATOM   1285  CE1 PHE A  80      14.452  -6.794 -22.661  1.00 96.84           C  
ATOM   1286  HE1 PHE A  80      14.408  -6.691 -21.587  1.00 96.84           H  
ATOM   1287  CE2 PHE A  80      14.311  -5.821 -24.889  1.00 96.84           C  
ATOM   1288  HE2 PHE A  80      14.165  -4.963 -25.529  1.00 96.84           H  
ATOM   1289  CZ  PHE A  80      14.257  -5.679 -23.490  1.00 96.84           C  
ATOM   1290  HZ  PHE A  80      14.066  -4.714 -23.044  1.00 96.84           H  
ATOM   1291  N   LEU A  81      17.184 -10.548 -23.116  1.00 96.59           N  
ATOM   1292  H   LEU A  81      16.711 -11.406 -23.361  1.00 96.59           H  
ATOM   1293  CA  LEU A  81      17.835 -10.461 -21.809  1.00 96.59           C  
ATOM   1294  HA  LEU A  81      17.659  -9.466 -21.401  1.00 96.59           H  
ATOM   1295  C   LEU A  81      19.361 -10.603 -21.939  1.00 96.59           C  
ATOM   1296  CB  LEU A  81      17.217 -11.506 -20.863  1.00 96.59           C  
ATOM   1297  HB2 LEU A  81      17.842 -11.597 -19.975  1.00 96.59           H  
ATOM   1298  HB3 LEU A  81      17.221 -12.470 -21.373  1.00 96.59           H  
ATOM   1299  O   LEU A  81      20.102  -9.876 -21.278  1.00 96.59           O  
ATOM   1300  CG  LEU A  81      15.779 -11.187 -20.406  1.00 96.59           C  
ATOM   1301  HG  LEU A  81      15.147 -10.979 -21.270  1.00 96.59           H  
ATOM   1302  CD1 LEU A  81      15.191 -12.380 -19.655  1.00 96.59           C  
ATOM   1303 HD11 LEU A  81      14.204 -12.134 -19.263  1.00 96.59           H  
ATOM   1304 HD12 LEU A  81      15.089 -13.209 -20.355  1.00 96.59           H  
ATOM   1305 HD13 LEU A  81      15.847 -12.674 -18.836  1.00 96.59           H  
ATOM   1306  CD2 LEU A  81      15.715  -9.980 -19.465  1.00 96.59           C  
ATOM   1307 HD21 LEU A  81      16.059  -9.082 -19.979  1.00 96.59           H  
ATOM   1308 HD22 LEU A  81      14.686  -9.820 -19.141  1.00 96.59           H  
ATOM   1309 HD23 LEU A  81      16.340 -10.160 -18.591  1.00 96.59           H  
ATOM   1310  N   GLU A  82      19.860 -11.434 -22.847  1.00 95.51           N  
ATOM   1311  H   GLU A  82      19.240 -12.046 -23.359  1.00 95.51           H  
ATOM   1312  CA  GLU A  82      21.296 -11.527 -23.118  1.00 95.51           C  
ATOM   1313  HA  GLU A  82      21.806 -11.744 -22.180  1.00 95.51           H  
ATOM   1314  C   GLU A  82      21.884 -10.211 -23.637  1.00 95.51           C  
ATOM   1315  CB  GLU A  82      21.591 -12.665 -24.089  1.00 95.51           C  
ATOM   1316  HB2 GLU A  82      20.961 -12.574 -24.974  1.00 95.51           H  
ATOM   1317  HB3 GLU A  82      22.636 -12.580 -24.388  1.00 95.51           H  
ATOM   1318  O   GLU A  82      22.947  -9.783 -23.176  1.00 95.51           O  
ATOM   1319  CG  GLU A  82      21.386 -14.031 -23.421  1.00 95.51           C  
ATOM   1320  HG2 GLU A  82      21.941 -14.039 -22.483  1.00 95.51           H  
ATOM   1321  HG3 GLU A  82      20.335 -14.183 -23.176  1.00 95.51           H  
ATOM   1322  CD  GLU A  82      21.892 -15.189 -24.285  1.00 95.51           C  
ATOM   1323  OE1 GLU A  82      21.991 -16.292 -23.701  1.00 95.51           O  
ATOM   1324  OE2 GLU A  82      22.313 -14.933 -25.435  1.00 95.51           O  
ATOM   1325  N   SER A  83      21.147  -9.499 -24.499  1.00 95.26           N  
ATOM   1326  H   SER A  83      20.327  -9.942 -24.887  1.00 95.26           H  
ATOM   1327  CA  SER A  83      21.514  -8.150 -24.956  1.00 95.26           C  
ATOM   1328  HA  SER A  83      22.524  -8.199 -25.363  1.00 95.26           H  
ATOM   1329  C   SER A  83      21.541  -7.118 -23.819  1.00 95.26           C  
ATOM   1330  CB  SER A  83      20.589  -7.686 -26.091  1.00 95.26           C  
ATOM   1331  HB2 SER A  83      21.109  -6.913 -26.657  1.00 95.26           H  
ATOM   1332  HB3 SER A  83      20.390  -8.516 -26.769  1.00 95.26           H  
ATOM   1333  O   SER A  83      22.239  -6.107 -23.909  1.00 95.26           O  
ATOM   1334  OG  SER A  83      19.370  -7.132 -25.620  1.00 95.26           O  
ATOM   1335  HG  SER A  83      18.926  -7.773 -25.060  1.00 95.26           H  
ATOM   1336  N   LYS A  84      20.822  -7.381 -22.718  1.00 93.31           N  
ATOM   1337  H   LYS A  84      20.313  -8.254 -22.703  1.00 93.31           H  
ATOM   1338  CA  LYS A  84      20.829  -6.568 -21.491  1.00 93.31           C  
ATOM   1339  HA  LYS A  84      21.074  -5.540 -21.760  1.00 93.31           H  
ATOM   1340  C   LYS A  84      21.925  -6.982 -20.501  1.00 93.31           C  
ATOM   1341  CB  LYS A  84      19.437  -6.588 -20.834  1.00 93.31           C  
ATOM   1342  HB2 LYS A  84      19.159  -7.620 -20.623  1.00 93.31           H  
ATOM   1343  HB3 LYS A  84      19.481  -6.064 -19.879  1.00 93.31           H  
ATOM   1344  O   LYS A  84      22.042  -6.359 -19.449  1.00 93.31           O  
ATOM   1345  CG  LYS A  84      18.318  -5.955 -21.673  1.00 93.31           C  
ATOM   1346  HG2 LYS A  84      17.370  -6.187 -21.188  1.00 93.31           H  
ATOM   1347  HG3 LYS A  84      18.301  -6.392 -22.671  1.00 93.31           H  
ATOM   1348  CD  LYS A  84      18.444  -4.432 -21.798  1.00 93.31           C  
ATOM   1349  HD2 LYS A  84      19.330  -4.179 -22.381  1.00 93.31           H  
ATOM   1350  HD3 LYS A  84      18.516  -3.997 -20.802  1.00 93.31           H  
ATOM   1351  CE  LYS A  84      17.184  -3.925 -22.506  1.00 93.31           C  
ATOM   1352  HE2 LYS A  84      17.165  -4.315 -23.523  1.00 93.31           H  
ATOM   1353  HE3 LYS A  84      16.317  -4.337 -21.989  1.00 93.31           H  
ATOM   1354  NZ  LYS A  84      17.082  -2.449 -22.509  1.00 93.31           N  
ATOM   1355  HZ1 LYS A  84      16.141  -2.195 -22.773  1.00 93.31           H  
ATOM   1356  HZ2 LYS A  84      17.734  -2.031 -23.157  1.00 93.31           H  
ATOM   1357  HZ3 LYS A  84      17.201  -2.080 -21.576  1.00 93.31           H  
ATOM   1358  N   GLY A  85      22.742  -7.985 -20.833  1.00 94.61           N  
ATOM   1359  H   GLY A  85      22.585  -8.458 -21.711  1.00 94.61           H  
ATOM   1360  CA  GLY A  85      23.870  -8.437 -20.014  1.00 94.61           C  
ATOM   1361  HA2 GLY A  85      24.226  -7.616 -19.392  1.00 94.61           H  
ATOM   1362  HA3 GLY A  85      24.677  -8.734 -20.684  1.00 94.61           H  
ATOM   1363  C   GLY A  85      23.567  -9.626 -19.101  1.00 94.61           C  
ATOM   1364  O   GLY A  85      24.442 -10.024 -18.329  1.00 94.61           O  
ATOM   1365  N   TYR A  86      22.369 -10.212 -19.188  1.00 96.11           N  
ATOM   1366  H   TYR A  86      21.704  -9.874 -19.869  1.00 96.11           H  
ATOM   1367  CA  TYR A  86      22.097 -11.500 -18.554  1.00 96.11           C  
ATOM   1368  HA  TYR A  86      22.517 -11.483 -17.548  1.00 96.11           H  
ATOM   1369  C   TYR A  86      22.805 -12.628 -19.316  1.00 96.11           C  
ATOM   1370  CB  TYR A  86      20.588 -11.739 -18.413  1.00 96.11           C  
ATOM   1371  HB2 TYR A  86      20.136 -11.764 -19.404  1.00 96.11           H  
ATOM   1372  HB3 TYR A  86      20.438 -12.719 -17.961  1.00 96.11           H  
ATOM   1373  O   TYR A  86      23.129 -12.505 -20.495  1.00 96.11           O  
ATOM   1374  CG  TYR A  86      19.880 -10.710 -17.549  1.00 96.11           C  
ATOM   1375  CD1 TYR A  86      19.894 -10.833 -16.147  1.00 96.11           C  
ATOM   1376  HD1 TYR A  86      20.386 -11.677 -15.686  1.00 96.11           H  
ATOM   1377  CD2 TYR A  86      19.235  -9.608 -18.139  1.00 96.11           C  
ATOM   1378  HD2 TYR A  86      19.192  -9.512 -19.214  1.00 96.11           H  
ATOM   1379  CE1 TYR A  86      19.296  -9.841 -15.346  1.00 96.11           C  
ATOM   1380  HE1 TYR A  86      19.320  -9.919 -14.269  1.00 96.11           H  
ATOM   1381  CE2 TYR A  86      18.643  -8.612 -17.348  1.00 96.11           C  
ATOM   1382  HE2 TYR A  86      18.168  -7.755 -17.802  1.00 96.11           H  
ATOM   1383  OH  TYR A  86      18.155  -7.713 -15.213  1.00 96.11           O  
ATOM   1384  HH  TYR A  86      18.325  -7.846 -14.277  1.00 96.11           H  
ATOM   1385  CZ  TYR A  86      18.686  -8.718 -15.949  1.00 96.11           C  
ATOM   1386  N   LYS A  87      23.099 -13.723 -18.623  1.00 94.78           N  
ATOM   1387  H   LYS A  87      22.874 -13.729 -17.638  1.00 94.78           H  
ATOM   1388  CA  LYS A  87      23.766 -14.912 -19.157  1.00 94.78           C  
ATOM   1389  HA  LYS A  87      23.682 -14.920 -20.244  1.00 94.78           H  
ATOM   1390  C   LYS A  87      23.057 -16.158 -18.659  1.00 94.78           C  
ATOM   1391  CB  LYS A  87      25.250 -14.925 -18.735  1.00 94.78           C  
ATOM   1392  HB2 LYS A  87      25.299 -14.934 -17.646  1.00 94.78           H  
ATOM   1393  HB3 LYS A  87      25.715 -15.843 -19.094  1.00 94.78           H  
ATOM   1394  O   LYS A  87      22.490 -16.141 -17.565  1.00 94.78           O  
ATOM   1395  CG  LYS A  87      26.074 -13.728 -19.240  1.00 94.78           C  
ATOM   1396  HG2 LYS A  87      27.078 -13.791 -18.818  1.00 94.78           H  
ATOM   1397  HG3 LYS A  87      25.626 -12.797 -18.894  1.00 94.78           H  
ATOM   1398  CD  LYS A  87      26.195 -13.710 -20.768  1.00 94.78           C  
ATOM   1399  HD2 LYS A  87      26.748 -14.590 -21.098  1.00 94.78           H  
ATOM   1400  HD3 LYS A  87      25.203 -13.740 -21.219  1.00 94.78           H  
ATOM   1401  CE  LYS A  87      26.906 -12.443 -21.241  1.00 94.78           C  
ATOM   1402  HE2 LYS A  87      27.952 -12.481 -20.935  1.00 94.78           H  
ATOM   1403  HE3 LYS A  87      26.438 -11.587 -20.755  1.00 94.78           H  
ATOM   1404  NZ  LYS A  87      26.781 -12.314 -22.713  1.00 94.78           N  
ATOM   1405  HZ1 LYS A  87      25.805 -12.261 -22.968  1.00 94.78           H  
ATOM   1406  HZ2 LYS A  87      27.167 -13.123 -23.178  1.00 94.78           H  
ATOM   1407  HZ3 LYS A  87      27.244 -11.482 -23.050  1.00 94.78           H  
ATOM   1408  N   GLU A  88      23.129 -17.226 -19.450  1.00 92.44           N  
ATOM   1409  H   GLU A  88      23.578 -17.131 -20.350  1.00 92.44           H  
ATOM   1410  CA  GLU A  88      22.470 -18.508 -19.157  1.00 92.44           C  
ATOM   1411  HA  GLU A  88      22.538 -19.127 -20.051  1.00 92.44           H  
ATOM   1412  C   GLU A  88      20.964 -18.335 -18.888  1.00 92.44           C  
ATOM   1413  CB  GLU A  88      23.195 -19.256 -18.022  1.00 92.44           C  
ATOM   1414  HB2 GLU A  88      23.117 -18.678 -17.101  1.00 92.44           H  
ATOM   1415  HB3 GLU A  88      22.687 -20.209 -17.868  1.00 92.44           H  
ATOM   1416  O   GLU A  88      20.392 -18.958 -17.991  1.00 92.44           O  
ATOM   1417  CG  GLU A  88      24.678 -19.551 -18.298  1.00 92.44           C  
ATOM   1418  HG2 GLU A  88      25.200 -18.618 -18.510  1.00 92.44           H  
ATOM   1419  HG3 GLU A  88      24.757 -20.199 -19.171  1.00 92.44           H  
ATOM   1420  CD  GLU A  88      25.346 -20.229 -17.091  1.00 92.44           C  
ATOM   1421  OE1 GLU A  88      26.561 -20.038 -16.857  1.00 92.44           O  
ATOM   1422  OE2 GLU A  88      24.665 -20.869 -16.259  1.00 92.44           O  
ATOM   1423  N   VAL A  89      20.325 -17.434 -19.639  1.00 92.01           N  
ATOM   1424  H   VAL A  89      20.811 -17.030 -20.427  1.00 92.01           H  
ATOM   1425  CA  VAL A  89      18.888 -17.188 -19.532  1.00 92.01           C  
ATOM   1426  HA  VAL A  89      18.624 -17.087 -18.479  1.00 92.01           H  
ATOM   1427  C   VAL A  89      18.161 -18.393 -20.114  1.00 92.01           C  
ATOM   1428  CB  VAL A  89      18.481 -15.899 -20.269  1.00 92.01           C  
ATOM   1429  HB  VAL A  89      18.693 -16.004 -21.333  1.00 92.01           H  
ATOM   1430  O   VAL A  89      18.464 -18.821 -21.220  1.00 92.01           O  
ATOM   1431  CG1 VAL A  89      16.986 -15.609 -20.089  1.00 92.01           C  
ATOM   1432 HG11 VAL A  89      16.746 -15.464 -19.035  1.00 92.01           H  
ATOM   1433 HG12 VAL A  89      16.734 -14.711 -20.653  1.00 92.01           H  
ATOM   1434 HG13 VAL A  89      16.392 -16.428 -20.492  1.00 92.01           H  
ATOM   1435  CG2 VAL A  89      19.252 -14.684 -19.736  1.00 92.01           C  
ATOM   1436 HG21 VAL A  89      19.047 -14.549 -18.674  1.00 92.01           H  
ATOM   1437 HG22 VAL A  89      18.948 -13.795 -20.289  1.00 92.01           H  
ATOM   1438 HG23 VAL A  89      20.322 -14.818 -19.893  1.00 92.01           H  
ATOM   1439  N   LYS A  90      17.193 -18.936 -19.373  1.00 91.23           N  
ATOM   1440  H   LYS A  90      17.018 -18.551 -18.456  1.00 91.23           H  
ATOM   1441  CA  LYS A  90      16.308 -19.995 -19.868  1.00 91.23           C  
ATOM   1442  HA  LYS A  90      16.560 -20.229 -20.902  1.00 91.23           H  
ATOM   1443  C   LYS A  90      14.878 -19.492 -19.853  1.00 91.23           C  
ATOM   1444  CB  LYS A  90      16.462 -21.273 -19.035  1.00 91.23           C  
ATOM   1445  HB2 LYS A  90      16.221 -21.058 -17.993  1.00 91.23           H  
ATOM   1446  HB3 LYS A  90      15.754 -22.010 -19.414  1.00 91.23           H  
ATOM   1447  O   LYS A  90      14.366 -19.153 -18.787  1.00 91.23           O  
ATOM   1448  CG  LYS A  90      17.871 -21.872 -19.119  1.00 91.23           C  
ATOM   1449  HG2 LYS A  90      18.592 -21.183 -18.678  1.00 91.23           H  
ATOM   1450  HG3 LYS A  90      18.131 -22.033 -20.166  1.00 91.23           H  
ATOM   1451  CD  LYS A  90      17.927 -23.209 -18.371  1.00 91.23           C  
ATOM   1452  HD2 LYS A  90      17.209 -23.897 -18.818  1.00 91.23           H  
ATOM   1453  HD3 LYS A  90      17.670 -23.047 -17.324  1.00 91.23           H  
ATOM   1454  CE  LYS A  90      19.338 -23.792 -18.478  1.00 91.23           C  
ATOM   1455  HE2 LYS A  90      20.037 -23.095 -18.017  1.00 91.23           H  
ATOM   1456  HE3 LYS A  90      19.600 -23.866 -19.534  1.00 91.23           H  
ATOM   1457  NZ  LYS A  90      19.431 -25.126 -17.835  1.00 91.23           N  
ATOM   1458  HZ1 LYS A  90      18.804 -25.777 -18.285  1.00 91.23           H  
ATOM   1459  HZ2 LYS A  90      20.371 -25.488 -17.919  1.00 91.23           H  
ATOM   1460  HZ3 LYS A  90      19.194 -25.067 -16.855  1.00 91.23           H  
ATOM   1461  N   LYS A  91      14.206 -19.498 -21.004  1.00 89.17           N  
ATOM   1462  H   LYS A  91      14.733 -19.736 -21.832  1.00 89.17           H  
ATOM   1463  CA  LYS A  91      12.832 -19.003 -21.171  1.00 89.17           C  
ATOM   1464  HA  LYS A  91      12.831 -17.929 -20.986  1.00 89.17           H  
ATOM   1465  C   LYS A  91      11.846 -19.621 -20.177  1.00 89.17           C  
ATOM   1466  CB  LYS A  91      12.409 -19.252 -22.625  1.00 89.17           C  
ATOM   1467  HB2 LYS A  91      13.146 -18.796 -23.286  1.00 89.17           H  
ATOM   1468  HB3 LYS A  91      12.400 -20.324 -22.819  1.00 89.17           H  
ATOM   1469  O   LYS A  91      10.993 -18.913 -19.657  1.00 89.17           O  
ATOM   1470  CG  LYS A  91      11.031 -18.660 -22.953  1.00 89.17           C  
ATOM   1471  HG2 LYS A  91      11.036 -17.590 -22.749  1.00 89.17           H  
ATOM   1472  HG3 LYS A  91      10.266 -19.139 -22.341  1.00 89.17           H  
ATOM   1473  CD  LYS A  91      10.706 -18.900 -24.431  1.00 89.17           C  
ATOM   1474  HD2 LYS A  91      10.744 -19.970 -24.632  1.00 89.17           H  
ATOM   1475  HD3 LYS A  91      11.457 -18.403 -25.044  1.00 89.17           H  
ATOM   1476  CE  LYS A  91       9.314 -18.362 -24.774  1.00 89.17           C  
ATOM   1477  HE2 LYS A  91       9.292 -17.292 -24.564  1.00 89.17           H  
ATOM   1478  HE3 LYS A  91       8.584 -18.849 -24.128  1.00 89.17           H  
ATOM   1479  NZ  LYS A  91       8.986 -18.613 -26.200  1.00 89.17           N  
ATOM   1480  HZ1 LYS A  91       9.670 -18.179 -26.803  1.00 89.17           H  
ATOM   1481  HZ2 LYS A  91       8.073 -18.251 -26.435  1.00 89.17           H  
ATOM   1482  HZ3 LYS A  91       8.997 -19.604 -26.393  1.00 89.17           H  
ATOM   1483  N   ILE A  92      12.001 -20.911 -19.868  1.00 89.67           N  
ATOM   1484  H   ILE A  92      12.731 -21.414 -20.353  1.00 89.67           H  
ATOM   1485  CA  ILE A  92      11.170 -21.649 -18.897  1.00 89.67           C  
ATOM   1486  HA  ILE A  92      10.130 -21.544 -19.209  1.00 89.67           H  
ATOM   1487  C   ILE A  92      11.253 -21.085 -17.465  1.00 89.67           C  
ATOM   1488  CB  ILE A  92      11.546 -23.151 -18.949  1.00 89.67           C  
ATOM   1489  HB  ILE A  92      11.564 -23.448 -19.998  1.00 89.67           H  
ATOM   1490  O   ILE A  92      10.345 -21.290 -16.671  1.00 89.67           O  
ATOM   1491  CG1 ILE A  92      10.556 -24.094 -18.232  1.00 89.67           C  
ATOM   1492 HG12 ILE A  92      10.974 -25.101 -18.231  1.00 89.67           H  
ATOM   1493 HG13 ILE A  92      10.426 -23.795 -17.192  1.00 89.67           H  
ATOM   1494  CG2 ILE A  92      12.954 -23.409 -18.383  1.00 89.67           C  
ATOM   1495 HG21 ILE A  92      12.954 -23.269 -17.302  1.00 89.67           H  
ATOM   1496 HG22 ILE A  92      13.249 -24.436 -18.597  1.00 89.67           H  
ATOM   1497 HG23 ILE A  92      13.681 -22.737 -18.840  1.00 89.67           H  
ATOM   1498  CD1 ILE A  92       9.187 -24.179 -18.912  1.00 89.67           C  
ATOM   1499 HD11 ILE A  92       9.304 -24.472 -19.955  1.00 89.67           H  
ATOM   1500 HD12 ILE A  92       8.577 -24.924 -18.401  1.00 89.67           H  
ATOM   1501 HD13 ILE A  92       8.677 -23.217 -18.857  1.00 89.67           H  
ATOM   1502  N   LEU A  93      12.323 -20.354 -17.132  1.00 89.99           N  
ATOM   1503  H   LEU A  93      13.013 -20.158 -17.844  1.00 89.99           H  
ATOM   1504  CA  LEU A  93      12.527 -19.725 -15.823  1.00 89.99           C  
ATOM   1505  HA  LEU A  93      11.915 -20.241 -15.082  1.00 89.99           H  
ATOM   1506  C   LEU A  93      12.071 -18.258 -15.784  1.00 89.99           C  
ATOM   1507  CB  LEU A  93      14.004 -19.855 -15.410  1.00 89.99           C  
ATOM   1508  HB2 LEU A  93      14.120 -19.400 -14.426  1.00 89.99           H  
ATOM   1509  HB3 LEU A  93      14.615 -19.285 -16.110  1.00 89.99           H  
ATOM   1510  O   LEU A  93      12.273 -17.580 -14.776  1.00 89.99           O  
ATOM   1511  CG  LEU A  93      14.547 -21.291 -15.334  1.00 89.99           C  
ATOM   1512  HG  LEU A  93      14.499 -21.754 -16.319  1.00 89.99           H  
ATOM   1513  CD1 LEU A  93      16.014 -21.257 -14.901  1.00 89.99           C  
ATOM   1514 HD11 LEU A  93      16.589 -20.643 -15.593  1.00 89.99           H  
ATOM   1515 HD12 LEU A  93      16.095 -20.830 -13.902  1.00 89.99           H  
ATOM   1516 HD13 LEU A  93      16.420 -22.269 -14.894  1.00 89.99           H  
ATOM   1517  CD2 LEU A  93      13.772 -22.157 -14.338  1.00 89.99           C  
ATOM   1518 HD21 LEU A  93      13.763 -21.684 -13.356  1.00 89.99           H  
ATOM   1519 HD22 LEU A  93      12.745 -22.290 -14.680  1.00 89.99           H  
ATOM   1520 HD23 LEU A  93      14.233 -23.141 -14.261  1.00 89.99           H  
ATOM   1521  N   ILE A  94      11.487 -17.751 -16.874  1.00 93.31           N  
ATOM   1522  H   ILE A  94      11.308 -18.365 -17.656  1.00 93.31           H  
ATOM   1523  CA  ILE A  94      10.983 -16.382 -16.961  1.00 93.31           C  
ATOM   1524  HA  ILE A  94      11.485 -15.777 -16.206  1.00 93.31           H  
ATOM   1525  C   ILE A  94       9.486 -16.385 -16.667  1.00 93.31           C  
ATOM   1526  CB  ILE A  94      11.286 -15.747 -18.332  1.00 93.31           C  
ATOM   1527  HB  ILE A  94      10.740 -16.295 -19.100  1.00 93.31           H  
ATOM   1528  O   ILE A  94       8.693 -16.925 -17.437  1.00 93.31           O  
ATOM   1529  CG1 ILE A  94      12.792 -15.798 -18.675  1.00 93.31           C  
ATOM   1530 HG12 ILE A  94      13.358 -15.205 -17.956  1.00 93.31           H  
ATOM   1531 HG13 ILE A  94      13.142 -16.828 -18.611  1.00 93.31           H  
ATOM   1532  CG2 ILE A  94      10.791 -14.289 -18.330  1.00 93.31           C  
ATOM   1533 HG21 ILE A  94       9.716 -14.245 -18.152  1.00 93.31           H  
ATOM   1534 HG22 ILE A  94      11.313 -13.723 -17.558  1.00 93.31           H  
ATOM   1535 HG23 ILE A  94      10.986 -13.841 -19.304  1.00 93.31           H  
ATOM   1536  CD1 ILE A  94      13.102 -15.309 -20.094  1.00 93.31           C  
ATOM   1537 HD11 ILE A  94      14.128 -15.568 -20.354  1.00 93.31           H  
ATOM   1538 HD12 ILE A  94      12.987 -14.227 -20.160  1.00 93.31           H  
ATOM   1539 HD13 ILE A  94      12.426 -15.781 -20.807  1.00 93.31           H  
ATOM   1540  N   ILE A  95       9.081 -15.713 -15.591  1.00 93.53           N  
ATOM   1541  H   ILE A  95       9.786 -15.280 -15.011  1.00 93.53           H  
ATOM   1542  CA  ILE A  95       7.664 -15.587 -15.224  1.00 93.53           C  
ATOM   1543  HA  ILE A  95       7.080 -16.295 -15.812  1.00 93.53           H  
ATOM   1544  C   ILE A  95       7.184 -14.182 -15.575  1.00 93.53           C  
ATOM   1545  CB  ILE A  95       7.418 -15.954 -13.745  1.00 93.53           C  
ATOM   1546  HB  ILE A  95       7.909 -15.215 -13.113  1.00 93.53           H  
ATOM   1547  O   ILE A  95       7.709 -13.194 -15.059  1.00 93.53           O  
ATOM   1548  CG1 ILE A  95       8.014 -17.347 -13.426  1.00 93.53           C  
ATOM   1549 HG12 ILE A  95       9.090 -17.326 -13.599  1.00 93.53           H  
ATOM   1550 HG13 ILE A  95       7.580 -18.090 -14.095  1.00 93.53           H  
ATOM   1551  CG2 ILE A  95       5.909 -15.898 -13.436  1.00 93.53           C  
ATOM   1552 HG21 ILE A  95       5.380 -16.664 -14.002  1.00 93.53           H  
ATOM   1553 HG22 ILE A  95       5.735 -16.069 -12.373  1.00 93.53           H  
ATOM   1554 HG23 ILE A  95       5.492 -14.920 -13.675  1.00 93.53           H  
ATOM   1555  CD1 ILE A  95       7.809 -17.810 -11.980  1.00 93.53           C  
ATOM   1556 HD11 ILE A  95       6.762 -18.059 -11.808  1.00 93.53           H  
ATOM   1557 HD12 ILE A  95       8.408 -18.703 -11.799  1.00 93.53           H  
ATOM   1558 HD13 ILE A  95       8.112 -17.027 -11.286  1.00 93.53           H  
ATOM   1559  N   LYS A  96       6.177 -14.075 -16.449  1.00 93.64           N  
ATOM   1560  H   LYS A  96       5.770 -14.930 -16.801  1.00 93.64           H  
ATOM   1561  CA  LYS A  96       5.537 -12.796 -16.786  1.00 93.64           C  
ATOM   1562  HA  LYS A  96       6.316 -12.034 -16.834  1.00 93.64           H  
ATOM   1563  C   LYS A  96       4.584 -12.377 -15.672  1.00 93.64           C  
ATOM   1564  CB  LYS A  96       4.858 -12.883 -18.163  1.00 93.64           C  
ATOM   1565  HB2 LYS A  96       4.079 -13.645 -18.131  1.00 93.64           H  
ATOM   1566  HB3 LYS A  96       5.608 -13.193 -18.891  1.00 93.64           H  
ATOM   1567  O   LYS A  96       3.696 -13.129 -15.296  1.00 93.64           O  
ATOM   1568  CG  LYS A  96       4.239 -11.550 -18.625  1.00 93.64           C  
ATOM   1569  HG2 LYS A  96       4.983 -10.759 -18.532  1.00 93.64           H  
ATOM   1570  HG3 LYS A  96       3.384 -11.308 -17.993  1.00 93.64           H  
ATOM   1571  CD  LYS A  96       3.781 -11.644 -20.091  1.00 93.64           C  
ATOM   1572  HD2 LYS A  96       3.105 -12.493 -20.198  1.00 93.64           H  
ATOM   1573  HD3 LYS A  96       4.656 -11.816 -20.717  1.00 93.64           H  
ATOM   1574  CE  LYS A  96       3.065 -10.371 -20.562  1.00 93.64           C  
ATOM   1575  HE2 LYS A  96       2.130 -10.286 -20.007  1.00 93.64           H  
ATOM   1576  HE3 LYS A  96       3.683  -9.509 -20.311  1.00 93.64           H  
ATOM   1577  NZ  LYS A  96       2.789 -10.393 -22.028  1.00 93.64           N  
ATOM   1578  HZ1 LYS A  96       2.182  -9.635 -22.306  1.00 93.64           H  
ATOM   1579  HZ2 LYS A  96       3.617 -10.273 -22.595  1.00 93.64           H  
ATOM   1580  HZ3 LYS A  96       2.359 -11.261 -22.311  1.00 93.64           H  
ATOM   1581  N   LEU A  97       4.760 -11.154 -15.184  1.00 94.24           N  
ATOM   1582  H   LEU A  97       5.528 -10.603 -15.540  1.00 94.24           H  
ATOM   1583  CA  LEU A  97       4.017 -10.585 -14.067  1.00 94.24           C  
ATOM   1584  HA  LEU A  97       3.267 -11.291 -13.710  1.00 94.24           H  
ATOM   1585  C   LEU A  97       3.305  -9.308 -14.532  1.00 94.24           C  
ATOM   1586  CB  LEU A  97       4.985 -10.325 -12.902  1.00 94.24           C  
ATOM   1587  HB2 LEU A  97       4.441  -9.819 -12.104  1.00 94.24           H  
ATOM   1588  HB3 LEU A  97       5.775  -9.658 -13.245  1.00 94.24           H  
ATOM   1589  O   LEU A  97       3.933  -8.242 -14.638  1.00 94.24           O  
ATOM   1590  CG  LEU A  97       5.623 -11.604 -12.329  1.00 94.24           C  
ATOM   1591  HG  LEU A  97       6.028 -12.220 -13.131  1.00 94.24           H  
ATOM   1592  CD1 LEU A  97       6.785 -11.209 -11.426  1.00 94.24           C  
ATOM   1593 HD11 LEU A  97       7.574 -10.776 -12.042  1.00 94.24           H  
ATOM   1594 HD12 LEU A  97       7.179 -12.095 -10.927  1.00 94.24           H  
ATOM   1595 HD13 LEU A  97       6.455 -10.487 -10.679  1.00 94.24           H  
ATOM   1596  CD2 LEU A  97       4.626 -12.438 -11.529  1.00 94.24           C  
ATOM   1597 HD21 LEU A  97       3.839 -12.814 -12.182  1.00 94.24           H  
ATOM   1598 HD22 LEU A  97       5.133 -13.296 -11.088  1.00 94.24           H  
ATOM   1599 HD23 LEU A  97       4.175 -11.841 -10.736  1.00 94.24           H  
ATOM   1600  N   PRO A  98       1.998  -9.389 -14.844  1.00 90.95           N  
ATOM   1601  CA  PRO A  98       1.170  -8.216 -15.080  1.00 90.95           C  
ATOM   1602  HA  PRO A  98       1.510  -7.729 -15.994  1.00 90.95           H  
ATOM   1603  C   PRO A  98       1.234  -7.225 -13.914  1.00 90.95           C  
ATOM   1604  CB  PRO A  98      -0.255  -8.742 -15.286  1.00 90.95           C  
ATOM   1605  HB2 PRO A  98      -0.803  -8.155 -16.023  1.00 90.95           H  
ATOM   1606  HB3 PRO A  98      -0.792  -8.753 -14.337  1.00 90.95           H  
ATOM   1607  O   PRO A  98       1.559  -7.574 -12.773  1.00 90.95           O  
ATOM   1608  CG  PRO A  98      -0.044 -10.181 -15.753  1.00 90.95           C  
ATOM   1609  HG2 PRO A  98       0.162 -10.196 -16.823  1.00 90.95           H  
ATOM   1610  HG3 PRO A  98      -0.899 -10.815 -15.516  1.00 90.95           H  
ATOM   1611  CD  PRO A  98       1.203 -10.603 -14.983  1.00 90.95           C  
ATOM   1612  HD2 PRO A  98       1.736 -11.376 -15.536  1.00 90.95           H  
ATOM   1613  HD3 PRO A  98       0.917 -10.976 -13.999  1.00 90.95           H  
ATOM   1614  N   LYS A  99       0.899  -5.965 -14.195  1.00 90.01           N  
ATOM   1615  H   LYS A  99       0.562  -5.752 -15.123  1.00 90.01           H  
ATOM   1616  CA  LYS A  99       0.798  -4.944 -13.152  1.00 90.01           C  
ATOM   1617  HA  LYS A  99       1.771  -4.858 -12.669  1.00 90.01           H  
ATOM   1618  C   LYS A  99      -0.219  -5.388 -12.096  1.00 90.01           C  
ATOM   1619  CB  LYS A  99       0.418  -3.602 -13.782  1.00 90.01           C  
ATOM   1620  HB2 LYS A  99      -0.628  -3.625 -14.087  1.00 90.01           H  
ATOM   1621  HB3 LYS A  99       1.036  -3.437 -14.665  1.00 90.01           H  
ATOM   1622  O   LYS A  99      -1.296  -5.855 -12.440  1.00 90.01           O  
ATOM   1623  CG  LYS A  99       0.654  -2.449 -12.802  1.00 90.01           C  
ATOM   1624  HG2 LYS A  99       1.711  -2.418 -12.539  1.00 90.01           H  
ATOM   1625  HG3 LYS A  99       0.067  -2.598 -11.896  1.00 90.01           H  
ATOM   1626  CD  LYS A  99       0.248  -1.125 -13.448  1.00 90.01           C  
ATOM   1627  HD2 LYS A  99       0.773  -1.002 -14.396  1.00 90.01           H  
ATOM   1628  HD3 LYS A  99      -0.827  -1.142 -13.629  1.00 90.01           H  
ATOM   1629  CE  LYS A  99       0.606   0.024 -12.509  1.00 90.01           C  
ATOM   1630  HE2 LYS A  99       1.692   0.091 -12.437  1.00 90.01           H  
ATOM   1631  HE3 LYS A  99       0.220  -0.212 -11.518  1.00 90.01           H  
ATOM   1632  NZ  LYS A  99       0.020   1.296 -12.991  1.00 90.01           N  
ATOM   1633  HZ1 LYS A  99      -0.987   1.212 -12.994  1.00 90.01           H  
ATOM   1634  HZ2 LYS A  99       0.260   2.055 -12.371  1.00 90.01           H  
ATOM   1635  HZ3 LYS A  99       0.334   1.501 -13.929  1.00 90.01           H  
ATOM   1636  N   TYR A 100       0.147  -5.205 -10.833  1.00 92.51           N  
ATOM   1637  H   TYR A 100       1.078  -4.848 -10.672  1.00 92.51           H  
ATOM   1638  CA  TYR A 100      -0.600  -5.622  -9.647  1.00 92.51           C  
ATOM   1639  HA  TYR A 100      -0.011  -5.260  -8.804  1.00 92.51           H  
ATOM   1640  C   TYR A 100      -0.686  -7.134  -9.407  1.00 92.51           C  
ATOM   1641  CB  TYR A 100      -1.959  -4.909  -9.557  1.00 92.51           C  
ATOM   1642  HB2 TYR A 100      -2.384  -5.085  -8.569  1.00 92.51           H  
ATOM   1643  HB3 TYR A 100      -2.645  -5.355 -10.277  1.00 92.51           H  
ATOM   1644  O   TYR A 100      -1.503  -7.557  -8.598  1.00 92.51           O  
ATOM   1645  CG  TYR A 100      -1.894  -3.411  -9.774  1.00 92.51           C  
ATOM   1646  CD1 TYR A 100      -1.100  -2.617  -8.926  1.00 92.51           C  
ATOM   1647  HD1 TYR A 100      -0.558  -3.077  -8.114  1.00 92.51           H  
ATOM   1648  CD2 TYR A 100      -2.638  -2.813 -10.809  1.00 92.51           C  
ATOM   1649  HD2 TYR A 100      -3.261  -3.430 -11.440  1.00 92.51           H  
ATOM   1650  CE1 TYR A 100      -1.062  -1.223  -9.100  1.00 92.51           C  
ATOM   1651  HE1 TYR A 100      -0.476  -0.619  -8.423  1.00 92.51           H  
ATOM   1652  CE2 TYR A 100      -2.599  -1.418 -10.992  1.00 92.51           C  
ATOM   1653  HE2 TYR A 100      -3.207  -0.956 -11.756  1.00 92.51           H  
ATOM   1654  OH  TYR A 100      -1.782   0.727 -10.280  1.00 92.51           O  
ATOM   1655  HH  TYR A 100      -1.600   1.130  -9.428  1.00 92.51           H  
ATOM   1656  CZ  TYR A 100      -1.823  -0.623 -10.124  1.00 92.51           C  
ATOM   1657  N   SER A 101       0.207  -7.933 -10.011  1.00 93.98           N  
ATOM   1658  H   SER A 101       0.809  -7.549 -10.726  1.00 93.98           H  
ATOM   1659  CA  SER A 101       0.403  -9.337  -9.603  1.00 93.98           C  
ATOM   1660  HA  SER A 101      -0.467  -9.919  -9.907  1.00 93.98           H  
ATOM   1661  C   SER A 101       0.555  -9.431  -8.082  1.00 93.98           C  
ATOM   1662  CB  SER A 101       1.649  -9.951 -10.246  1.00 93.98           C  
ATOM   1663  HB2 SER A 101       1.778 -10.967  -9.872  1.00 93.98           H  
ATOM   1664  HB3 SER A 101       2.528  -9.368  -9.973  1.00 93.98           H  
ATOM   1665  O   SER A 101       1.329  -8.662  -7.494  1.00 93.98           O  
ATOM   1666  OG  SER A 101       1.534  -9.996 -11.652  1.00 93.98           O  
ATOM   1667  HG  SER A 101       1.462  -9.102 -11.994  1.00 93.98           H  
ATOM   1668  N   LEU A 102      -0.206 -10.334  -7.463  1.00 95.48           N  
ATOM   1669  H   LEU A 102      -0.783 -10.952  -8.014  1.00 95.48           H  
ATOM   1670  CA  LEU A 102      -0.332 -10.444  -6.015  1.00 95.48           C  
ATOM   1671  HA  LEU A 102      -0.108  -9.471  -5.578  1.00 95.48           H  
ATOM   1672  C   LEU A 102       0.657 -11.466  -5.460  1.00 95.48           C  
ATOM   1673  CB  LEU A 102      -1.783 -10.811  -5.666  1.00 95.48           C  
ATOM   1674  HB2 LEU A 102      -2.457 -10.116  -6.164  1.00 95.48           H  
ATOM   1675  HB3 LEU A 102      -1.988 -11.807  -6.060  1.00 95.48           H  
ATOM   1676  O   LEU A 102       0.747 -12.590  -5.939  1.00 95.48           O  
ATOM   1677  CG  LEU A 102      -2.087 -10.799  -4.156  1.00 95.48           C  
ATOM   1678  HG  LEU A 102      -1.385 -11.440  -3.621  1.00 95.48           H  
ATOM   1679  CD1 LEU A 102      -2.016  -9.381  -3.579  1.00 95.48           C  
ATOM   1680 HD11 LEU A 102      -0.977  -9.057  -3.514  1.00 95.48           H  
ATOM   1681 HD12 LEU A 102      -2.467  -9.366  -2.587  1.00 95.48           H  
ATOM   1682 HD13 LEU A 102      -2.582  -8.701  -4.215  1.00 95.48           H  
ATOM   1683  CD2 LEU A 102      -3.492 -11.336  -3.923  1.00 95.48           C  
ATOM   1684 HD21 LEU A 102      -3.578 -12.337  -4.346  1.00 95.48           H  
ATOM   1685 HD22 LEU A 102      -3.715 -11.394  -2.858  1.00 95.48           H  
ATOM   1686 HD23 LEU A 102      -4.225 -10.692  -4.410  1.00 95.48           H  
ATOM   1687  N   PHE A 103       1.362 -11.073  -4.412  1.00 96.54           N  
ATOM   1688  H   PHE A 103       1.259 -10.120  -4.092  1.00 96.54           H  
ATOM   1689  CA  PHE A 103       2.305 -11.910  -3.691  1.00 96.54           C  
ATOM   1690  HA  PHE A 103       2.345 -12.907  -4.129  1.00 96.54           H  
ATOM   1691  C   PHE A 103       1.863 -12.033  -2.241  1.00 96.54           C  
ATOM   1692  CB  PHE A 103       3.690 -11.279  -3.796  1.00 96.54           C  
ATOM   1693  HB2 PHE A 103       3.639 -10.241  -3.467  1.00 96.54           H  
ATOM   1694  HB3 PHE A 103       4.355 -11.798  -3.106  1.00 96.54           H  
ATOM   1695  O   PHE A 103       1.544 -11.017  -1.618  1.00 96.54           O  
ATOM   1696  CG  PHE A 103       4.270 -11.337  -5.194  1.00 96.54           C  
ATOM   1697  CD1 PHE A 103       5.013 -12.459  -5.602  1.00 96.54           C  
ATOM   1698  HD1 PHE A 103       5.147 -13.294  -4.931  1.00 96.54           H  
ATOM   1699  CD2 PHE A 103       4.036 -10.287  -6.102  1.00 96.54           C  
ATOM   1700  HD2 PHE A 103       3.418  -9.450  -5.811  1.00 96.54           H  
ATOM   1701  CE1 PHE A 103       5.572 -12.509  -6.888  1.00 96.54           C  
ATOM   1702  HE1 PHE A 103       6.147 -13.374  -7.185  1.00 96.54           H  
ATOM   1703  CE2 PHE A 103       4.557 -10.360  -7.406  1.00 96.54           C  
ATOM   1704  HE2 PHE A 103       4.324  -9.594  -8.131  1.00 96.54           H  
ATOM   1705  CZ  PHE A 103       5.344 -11.459  -7.790  1.00 96.54           C  
ATOM   1706  HZ  PHE A 103       5.740 -11.527  -8.792  1.00 96.54           H  
ATOM   1707  N   GLU A 104       1.866 -13.249  -1.705  1.00 96.96           N  
ATOM   1708  H   GLU A 104       2.154 -14.026  -2.282  1.00 96.96           H  
ATOM   1709  CA  GLU A 104       1.650 -13.525  -0.289  1.00 96.96           C  
ATOM   1710  HA  GLU A 104       1.287 -12.618   0.193  1.00 96.96           H  
ATOM   1711  C   GLU A 104       2.964 -13.900   0.390  1.00 96.96           C  
ATOM   1712  CB  GLU A 104       0.549 -14.566  -0.103  1.00 96.96           C  
ATOM   1713  HB2 GLU A 104       0.816 -15.500  -0.598  1.00 96.96           H  
ATOM   1714  HB3 GLU A 104      -0.336 -14.137  -0.574  1.00 96.96           H  
ATOM   1715  O   GLU A 104       3.683 -14.807  -0.025  1.00 96.96           O  
ATOM   1716  CG  GLU A 104       0.213 -14.822   1.369  1.00 96.96           C  
ATOM   1717  HG2 GLU A 104       0.076 -13.865   1.873  1.00 96.96           H  
ATOM   1718  HG3 GLU A 104       1.047 -15.340   1.845  1.00 96.96           H  
ATOM   1719  CD  GLU A 104      -1.072 -15.646   1.507  1.00 96.96           C  
ATOM   1720  OE1 GLU A 104      -0.978 -16.811   1.935  1.00 96.96           O  
ATOM   1721  OE2 GLU A 104      -2.160 -15.073   1.216  1.00 96.96           O  
ATOM   1722  N   LEU A 105       3.264 -13.127   1.424  1.00 95.86           N  
ATOM   1723  H   LEU A 105       2.555 -12.473   1.724  1.00 95.86           H  
ATOM   1724  CA  LEU A 105       4.424 -13.204   2.289  1.00 95.86           C  
ATOM   1725  HA  LEU A 105       5.167 -13.874   1.856  1.00 95.86           H  
ATOM   1726  C   LEU A 105       3.995 -13.788   3.648  1.00 95.86           C  
ATOM   1727  CB  LEU A 105       5.039 -11.794   2.431  1.00 95.86           C  
ATOM   1728  HB2 LEU A 105       5.944 -11.914   3.027  1.00 95.86           H  
ATOM   1729  HB3 LEU A 105       4.362 -11.153   2.995  1.00 95.86           H  
ATOM   1730  O   LEU A 105       2.869 -14.257   3.826  1.00 95.86           O  
ATOM   1731  CG  LEU A 105       5.458 -11.084   1.131  1.00 95.86           C  
ATOM   1732  HG  LEU A 105       5.851 -11.809   0.418  1.00 95.86           H  
ATOM   1733  CD1 LEU A 105       4.323 -10.281   0.480  1.00 95.86           C  
ATOM   1734 HD11 LEU A 105       3.564 -10.963   0.097  1.00 95.86           H  
ATOM   1735 HD12 LEU A 105       3.866  -9.616   1.213  1.00 95.86           H  
ATOM   1736 HD13 LEU A 105       4.711  -9.711  -0.365  1.00 95.86           H  
ATOM   1737  CD2 LEU A 105       6.553 -10.066   1.437  1.00 95.86           C  
ATOM   1738 HD21 LEU A 105       6.901  -9.627   0.502  1.00 95.86           H  
ATOM   1739 HD22 LEU A 105       7.396 -10.572   1.908  1.00 95.86           H  
ATOM   1740 HD23 LEU A 105       6.167  -9.289   2.097  1.00 95.86           H  
ATOM   1741  N   GLU A 106       4.880 -13.730   4.638  1.00 92.42           N  
ATOM   1742  H   GLU A 106       5.777 -13.296   4.473  1.00 92.42           H  
ATOM   1743  CA  GLU A 106       4.617 -14.226   5.984  1.00 92.42           C  
ATOM   1744  HA  GLU A 106       4.408 -15.292   5.888  1.00 92.42           H  
ATOM   1745  C   GLU A 106       3.374 -13.587   6.642  1.00 92.42           C  
ATOM   1746  CB  GLU A 106       5.881 -14.096   6.858  1.00 92.42           C  
ATOM   1747  HB2 GLU A 106       6.710 -14.609   6.370  1.00 92.42           H  
ATOM   1748  HB3 GLU A 106       5.681 -14.636   7.783  1.00 92.42           H  
ATOM   1749  O   GLU A 106       3.034 -12.423   6.405  1.00 92.42           O  
ATOM   1750  CG  GLU A 106       6.327 -12.670   7.253  1.00 92.42           C  
ATOM   1751  HG2 GLU A 106       6.985 -12.771   8.117  1.00 92.42           H  
ATOM   1752  HG3 GLU A 106       5.463 -12.099   7.592  1.00 92.42           H  
ATOM   1753  CD  GLU A 106       7.090 -11.862   6.185  1.00 92.42           C  
ATOM   1754  OE1 GLU A 106       7.514 -10.723   6.508  1.00 92.42           O  
ATOM   1755  OE2 GLU A 106       7.221 -12.302   5.027  1.00 92.42           O  
ATOM   1756  N   ASN A 107       2.696 -14.347   7.511  1.00 89.55           N  
ATOM   1757  H   ASN A 107       3.040 -15.280   7.688  1.00 89.55           H  
ATOM   1758  CA  ASN A 107       1.549 -13.896   8.319  1.00 89.55           C  
ATOM   1759  HA  ASN A 107       1.168 -14.779   8.833  1.00 89.55           H  
ATOM   1760  C   ASN A 107       0.352 -13.351   7.507  1.00 89.55           C  
ATOM   1761  CB  ASN A 107       2.048 -12.923   9.405  1.00 89.55           C  
ATOM   1762  HB2 ASN A 107       2.382 -11.998   8.935  1.00 89.55           H  
ATOM   1763  HB3 ASN A 107       1.232 -12.686  10.087  1.00 89.55           H  
ATOM   1764  O   ASN A 107      -0.396 -12.481   7.979  1.00 89.55           O  
ATOM   1765  CG  ASN A 107       3.179 -13.510  10.228  1.00 89.55           C  
ATOM   1766  ND2 ASN A 107       4.205 -12.747  10.519  1.00 89.55           N  
ATOM   1767 HD21 ASN A 107       4.943 -13.197  11.041  1.00 89.55           H  
ATOM   1768 HD22 ASN A 107       4.278 -11.809  10.151  1.00 89.55           H  
ATOM   1769  OD1 ASN A 107       3.164 -14.665  10.605  1.00 89.55           O  
ATOM   1770  N   GLY A 108       0.190 -13.824   6.265  1.00 92.12           N  
ATOM   1771  H   GLY A 108       0.856 -14.499   5.919  1.00 92.12           H  
ATOM   1772  CA  GLY A 108      -0.843 -13.360   5.337  1.00 92.12           C  
ATOM   1773  HA2 GLY A 108      -0.850 -14.019   4.469  1.00 92.12           H  
ATOM   1774  HA3 GLY A 108      -1.819 -13.417   5.820  1.00 92.12           H  
ATOM   1775  C   GLY A 108      -0.623 -11.927   4.838  1.00 92.12           C  
ATOM   1776  O   GLY A 108      -1.553 -11.305   4.311  1.00 92.12           O  
ATOM   1777  N   ARG A 109       0.582 -11.358   5.020  1.00 96.12           N  
ATOM   1778  H   ARG A 109       1.318 -11.918   5.428  1.00 96.12           H  
ATOM   1779  CA  ARG A 109       0.939 -10.063   4.431  1.00 96.12           C  
ATOM   1780  HA  ARG A 109       0.148  -9.352   4.666  1.00 96.12           H  
ATOM   1781  C   ARG A 109       0.996 -10.223   2.921  1.00 96.12           C  
ATOM   1782  CB  ARG A 109       2.272  -9.532   4.989  1.00 96.12           C  
ATOM   1783  HB2 ARG A 109       2.188  -9.440   6.072  1.00 96.12           H  
ATOM   1784  HB3 ARG A 109       3.077 -10.231   4.764  1.00 96.12           H  
ATOM   1785  O   ARG A 109       1.671 -11.100   2.405  1.00 96.12           O  
ATOM   1786  CG  ARG A 109       2.599  -8.154   4.380  1.00 96.12           C  
ATOM   1787  HG2 ARG A 109       2.799  -8.251   3.313  1.00 96.12           H  
ATOM   1788  HG3 ARG A 109       1.726  -7.512   4.499  1.00 96.12           H  
ATOM   1789  CD  ARG A 109       3.789  -7.450   5.044  1.00 96.12           C  
ATOM   1790  HD2 ARG A 109       3.732  -7.603   6.122  1.00 96.12           H  
ATOM   1791  HD3 ARG A 109       3.692  -6.380   4.862  1.00 96.12           H  
ATOM   1792  NE  ARG A 109       5.094  -7.875   4.494  1.00 96.12           N  
ATOM   1793  HE  ARG A 109       5.226  -7.881   3.492  1.00 96.12           H  
ATOM   1794  NH1 ARG A 109       6.093  -8.469   6.455  1.00 96.12           N  
ATOM   1795 HH11 ARG A 109       6.760  -9.153   6.782  1.00 96.12           H  
ATOM   1796 HH12 ARG A 109       5.218  -8.387   6.954  1.00 96.12           H  
ATOM   1797  NH2 ARG A 109       7.206  -8.722   4.584  1.00 96.12           N  
ATOM   1798 HH21 ARG A 109       7.388  -8.476   3.621  1.00 96.12           H  
ATOM   1799 HH22 ARG A 109       7.725  -9.453   5.049  1.00 96.12           H  
ATOM   1800  CZ  ARG A 109       6.119  -8.343   5.172  1.00 96.12           C  
ATOM   1801  N   ARG A 110       0.333  -9.331   2.201  1.00 97.12           N  
ATOM   1802  H   ARG A 110      -0.206  -8.635   2.696  1.00 97.12           H  
ATOM   1803  CA  ARG A 110       0.253  -9.346   0.746  1.00 97.12           C  
ATOM   1804  HA  ARG A 110       0.877 -10.163   0.383  1.00 97.12           H  
ATOM   1805  C   ARG A 110       0.810  -8.066   0.146  1.00 97.12           C  
ATOM   1806  CB  ARG A 110      -1.185  -9.635   0.306  1.00 97.12           C  
ATOM   1807  HB2 ARG A 110      -1.858  -8.948   0.819  1.00 97.12           H  
ATOM   1808  HB3 ARG A 110      -1.260  -9.468  -0.768  1.00 97.12           H  
ATOM   1809  O   ARG A 110       0.641  -6.964   0.684  1.00 97.12           O  
ATOM   1810  CG  ARG A 110      -1.611 -11.081   0.602  1.00 97.12           C  
ATOM   1811  HG2 ARG A 110      -1.014 -11.762  -0.004  1.00 97.12           H  
ATOM   1812  HG3 ARG A 110      -1.449 -11.313   1.655  1.00 97.12           H  
ATOM   1813  CD  ARG A 110      -3.092 -11.280   0.279  1.00 97.12           C  
ATOM   1814  HD2 ARG A 110      -3.681 -10.597   0.891  1.00 97.12           H  
ATOM   1815  HD3 ARG A 110      -3.261 -11.046  -0.771  1.00 97.12           H  
ATOM   1816  NE  ARG A 110      -3.502 -12.665   0.550  1.00 97.12           N  
ATOM   1817  HE  ARG A 110      -2.792 -13.346   0.783  1.00 97.12           H  
ATOM   1818  NH1 ARG A 110      -5.770 -12.456   0.216  1.00 97.12           N  
ATOM   1819 HH11 ARG A 110      -5.640 -11.508  -0.105  1.00 97.12           H  
ATOM   1820 HH12 ARG A 110      -6.687 -12.878   0.244  1.00 97.12           H  
ATOM   1821  NH2 ARG A 110      -4.857 -14.411   0.871  1.00 97.12           N  
ATOM   1822 HH21 ARG A 110      -4.004 -14.916   1.068  1.00 97.12           H  
ATOM   1823 HH22 ARG A 110      -5.745 -14.891   0.889  1.00 97.12           H  
ATOM   1824  CZ  ARG A 110      -4.719 -13.163   0.541  1.00 97.12           C  
ATOM   1825  N   ARG A 111       1.462  -8.201  -1.005  1.00 97.05           N  
ATOM   1826  H   ARG A 111       1.550  -9.139  -1.371  1.00 97.05           H  
ATOM   1827  CA  ARG A 111       2.000  -7.093  -1.800  1.00 97.05           C  
ATOM   1828  HA  ARG A 111       1.588  -6.154  -1.429  1.00 97.05           H  
ATOM   1829  C   ARG A 111       1.566  -7.225  -3.248  1.00 97.05           C  
ATOM   1830  CB  ARG A 111       3.533  -7.057  -1.701  1.00 97.05           C  
ATOM   1831  HB2 ARG A 111       3.920  -6.348  -2.434  1.00 97.05           H  
ATOM   1832  HB3 ARG A 111       3.921  -8.041  -1.963  1.00 97.05           H  
ATOM   1833  O   ARG A 111       1.600  -8.309  -3.810  1.00 97.05           O  
ATOM   1834  CG  ARG A 111       4.070  -6.669  -0.318  1.00 97.05           C  
ATOM   1835  HG2 ARG A 111       5.151  -6.810  -0.325  1.00 97.05           H  
ATOM   1836  HG3 ARG A 111       3.655  -7.326   0.446  1.00 97.05           H  
ATOM   1837  CD  ARG A 111       3.752  -5.213   0.035  1.00 97.05           C  
ATOM   1838  HD2 ARG A 111       2.674  -5.122   0.172  1.00 97.05           H  
ATOM   1839  HD3 ARG A 111       4.060  -4.569  -0.789  1.00 97.05           H  
ATOM   1840  NE  ARG A 111       4.474  -4.809   1.250  1.00 97.05           N  
ATOM   1841  HE  ARG A 111       5.429  -5.130   1.304  1.00 97.05           H  
ATOM   1842  NH1 ARG A 111       2.837  -3.521   2.199  1.00 97.05           N  
ATOM   1843 HH11 ARG A 111       2.316  -3.636   1.341  1.00 97.05           H  
ATOM   1844 HH12 ARG A 111       2.398  -3.219   3.057  1.00 97.05           H  
ATOM   1845  NH2 ARG A 111       4.609  -4.122   3.408  1.00 97.05           N  
ATOM   1846 HH21 ARG A 111       4.094  -3.859   4.237  1.00 97.05           H  
ATOM   1847 HH22 ARG A 111       5.433  -4.701   3.472  1.00 97.05           H  
ATOM   1848  CZ  ARG A 111       3.980  -4.139   2.270  1.00 97.05           C  
ATOM   1849  N   MET A 112       1.207  -6.103  -3.858  1.00 96.51           N  
ATOM   1850  H   MET A 112       1.219  -5.246  -3.324  1.00 96.51           H  
ATOM   1851  CA  MET A 112       0.955  -6.032  -5.297  1.00 96.51           C  
ATOM   1852  HA  MET A 112       0.784  -7.031  -5.697  1.00 96.51           H  
ATOM   1853  C   MET A 112       2.157  -5.427  -6.010  1.00 96.51           C  
ATOM   1854  CB  MET A 112      -0.291  -5.201  -5.584  1.00 96.51           C  
ATOM   1855  HB2 MET A 112      -0.368  -5.051  -6.661  1.00 96.51           H  
ATOM   1856  HB3 MET A 112      -0.182  -4.227  -5.107  1.00 96.51           H  
ATOM   1857  O   MET A 112       2.683  -4.397  -5.579  1.00 96.51           O  
ATOM   1858  CG  MET A 112      -1.580  -5.868  -5.113  1.00 96.51           C  
ATOM   1859  HG2 MET A 112      -1.586  -5.951  -4.026  1.00 96.51           H  
ATOM   1860  HG3 MET A 112      -1.631  -6.869  -5.541  1.00 96.51           H  
ATOM   1861  SD  MET A 112      -3.041  -4.954  -5.656  1.00 96.51           S  
ATOM   1862  CE  MET A 112      -2.928  -3.468  -4.643  1.00 96.51           C  
ATOM   1863  HE1 MET A 112      -3.224  -3.731  -3.628  1.00 96.51           H  
ATOM   1864  HE2 MET A 112      -3.625  -2.725  -5.032  1.00 96.51           H  
ATOM   1865  HE3 MET A 112      -1.919  -3.055  -4.656  1.00 96.51           H  
ATOM   1866  N   LEU A 113       2.568  -6.023  -7.126  1.00 96.03           N  
ATOM   1867  H   LEU A 113       2.135  -6.897  -7.386  1.00 96.03           H  
ATOM   1868  CA  LEU A 113       3.685  -5.527  -7.923  1.00 96.03           C  
ATOM   1869  HA  LEU A 113       4.447  -5.156  -7.238  1.00 96.03           H  
ATOM   1870  C   LEU A 113       3.261  -4.365  -8.830  1.00 96.03           C  
ATOM   1871  CB  LEU A 113       4.274  -6.708  -8.705  1.00 96.03           C  
ATOM   1872  HB2 LEU A 113       3.512  -7.106  -9.375  1.00 96.03           H  
ATOM   1873  HB3 LEU A 113       4.542  -7.481  -7.985  1.00 96.03           H  
ATOM   1874  O   LEU A 113       2.688  -4.570  -9.897  1.00 96.03           O  
ATOM   1875  CG  LEU A 113       5.525  -6.348  -9.518  1.00 96.03           C  
ATOM   1876  HG  LEU A 113       5.316  -5.512 -10.186  1.00 96.03           H  
ATOM   1877  CD1 LEU A 113       6.678  -5.966  -8.592  1.00 96.03           C  
ATOM   1878 HD11 LEU A 113       7.568  -5.767  -9.189  1.00 96.03           H  
ATOM   1879 HD12 LEU A 113       6.879  -6.771  -7.886  1.00 96.03           H  
ATOM   1880 HD13 LEU A 113       6.445  -5.051  -8.047  1.00 96.03           H  
ATOM   1881  CD2 LEU A 113       5.946  -7.543 -10.366  1.00 96.03           C  
ATOM   1882 HD21 LEU A 113       6.140  -8.401  -9.721  1.00 96.03           H  
ATOM   1883 HD22 LEU A 113       6.850  -7.303 -10.926  1.00 96.03           H  
ATOM   1884 HD23 LEU A 113       5.149  -7.792 -11.067  1.00 96.03           H  
ATOM   1885  N   ALA A 114       3.561  -3.126  -8.437  1.00 93.86           N  
ATOM   1886  H   ALA A 114       4.084  -2.999  -7.583  1.00 93.86           H  
ATOM   1887  CA  ALA A 114       3.249  -1.951  -9.256  1.00 93.86           C  
ATOM   1888  HA  ALA A 114       2.272  -2.094  -9.718  1.00 93.86           H  
ATOM   1889  C   ALA A 114       4.262  -1.742 -10.393  1.00 93.86           C  
ATOM   1890  CB  ALA A 114       3.164  -0.727  -8.344  1.00 93.86           C  
ATOM   1891  HB1 ALA A 114       4.103  -0.578  -7.812  1.00 93.86           H  
ATOM   1892  HB2 ALA A 114       2.943   0.160  -8.938  1.00 93.86           H  
ATOM   1893  HB3 ALA A 114       2.357  -0.889  -7.630  1.00 93.86           H  
ATOM   1894  O   ALA A 114       3.896  -1.268 -11.470  1.00 93.86           O  
ATOM   1895  N   SER A 115       5.528  -2.083 -10.148  1.00 93.18           N  
ATOM   1896  H   SER A 115       5.749  -2.432  -9.227  1.00 93.18           H  
ATOM   1897  CA  SER A 115       6.605  -2.147 -11.141  1.00 93.18           C  
ATOM   1898  HA  SER A 115       6.225  -2.599 -12.057  1.00 93.18           H  
ATOM   1899  C   SER A 115       7.752  -3.004 -10.607  1.00 93.18           C  
ATOM   1900  CB  SER A 115       7.132  -0.738 -11.453  1.00 93.18           C  
ATOM   1901  HB2 SER A 115       7.783  -0.791 -12.326  1.00 93.18           H  
ATOM   1902  HB3 SER A 115       6.301  -0.074 -11.690  1.00 93.18           H  
ATOM   1903  O   SER A 115       7.810  -3.264  -9.408  1.00 93.18           O  
ATOM   1904  OG  SER A 115       7.875  -0.210 -10.369  1.00 93.18           O  
ATOM   1905  HG  SER A 115       7.275  -0.057  -9.636  1.00 93.18           H  
ATOM   1906  N   ALA A 116       8.726  -3.349 -11.449  1.00 94.88           N  
ATOM   1907  H   ALA A 116       8.575  -3.228 -12.440  1.00 94.88           H  
ATOM   1908  CA  ALA A 116       9.931  -4.078 -11.046  1.00 94.88           C  
ATOM   1909  HA  ALA A 116       9.646  -5.098 -10.786  1.00 94.88           H  
ATOM   1910  C   ALA A 116      10.681  -3.492  -9.825  1.00 94.88           C  
ATOM   1911  CB  ALA A 116      10.851  -4.122 -12.269  1.00 94.88           C  
ATOM   1912  HB1 ALA A 116      11.072  -3.114 -12.618  1.00 94.88           H  
ATOM   1913  HB2 ALA A 116      11.787  -4.610 -11.998  1.00 94.88           H  
ATOM   1914  HB3 ALA A 116      10.372  -4.694 -13.065  1.00 94.88           H  
ATOM   1915  O   ALA A 116      11.403  -4.223  -9.148  1.00 94.88           O  
ATOM   1916  N   GLY A 117      10.497  -2.201  -9.518  1.00 94.43           N  
ATOM   1917  H   GLY A 117       9.843  -1.674 -10.079  1.00 94.43           H  
ATOM   1918  CA  GLY A 117      11.099  -1.527  -8.363  1.00 94.43           C  
ATOM   1919  HA2 GLY A 117      11.687  -0.683  -8.723  1.00 94.43           H  
ATOM   1920  HA3 GLY A 117      11.778  -2.206  -7.847  1.00 94.43           H  
ATOM   1921  C   GLY A 117      10.112  -0.995  -7.319  1.00 94.43           C  
ATOM   1922  O   GLY A 117      10.539  -0.285  -6.413  1.00 94.43           O  
ATOM   1923  N   GLU A 118       8.809  -1.273  -7.426  1.00 95.93           N  
ATOM   1924  H   GLU A 118       8.497  -1.934  -8.123  1.00 95.93           H  
ATOM   1925  CA  GLU A 118       7.822  -0.738  -6.480  1.00 95.93           C  
ATOM   1926  HA  GLU A 118       8.331  -0.558  -5.533  1.00 95.93           H  
ATOM   1927  C   GLU A 118       6.689  -1.724  -6.188  1.00 95.93           C  
ATOM   1928  CB  GLU A 118       7.291   0.625  -6.968  1.00 95.93           C  
ATOM   1929  HB2 GLU A 118       8.147   1.261  -7.195  1.00 95.93           H  
ATOM   1930  HB3 GLU A 118       6.714   0.486  -7.882  1.00 95.93           H  
ATOM   1931  O   GLU A 118       6.037  -2.243  -7.097  1.00 95.93           O  
ATOM   1932  CG  GLU A 118       6.422   1.344  -5.916  1.00 95.93           C  
ATOM   1933  HG2 GLU A 118       5.459   0.840  -5.845  1.00 95.93           H  
ATOM   1934  HG3 GLU A 118       6.917   1.267  -4.948  1.00 95.93           H  
ATOM   1935  CD  GLU A 118       6.191   2.836  -6.232  1.00 95.93           C  
ATOM   1936  OE1 GLU A 118       6.082   3.640  -5.269  1.00 95.93           O  
ATOM   1937  OE2 GLU A 118       6.147   3.201  -7.428  1.00 95.93           O  
ATOM   1938  N   LEU A 119       6.427  -1.919  -4.897  1.00 97.24           N  
ATOM   1939  H   LEU A 119       7.009  -1.445  -4.221  1.00 97.24           H  
ATOM   1940  CA  LEU A 119       5.302  -2.685  -4.373  1.00 97.24           C  
ATOM   1941  HA  LEU A 119       4.857  -3.263  -5.184  1.00 97.24           H  
ATOM   1942  C   LEU A 119       4.205  -1.765  -3.823  1.00 97.24           C  
ATOM   1943  CB  LEU A 119       5.788  -3.670  -3.292  1.00 97.24           C  
ATOM   1944  HB2 LEU A 119       4.926  -4.213  -2.905  1.00 97.24           H  
ATOM   1945  HB3 LEU A 119       6.217  -3.101  -2.467  1.00 97.24           H  
ATOM   1946  O   LEU A 119       4.426  -0.594  -3.501  1.00 97.24           O  
ATOM   1947  CG  LEU A 119       6.833  -4.696  -3.754  1.00 97.24           C  
ATOM   1948  HG  LEU A 119       7.701  -4.174  -4.157  1.00 97.24           H  
ATOM   1949  CD1 LEU A 119       7.295  -5.516  -2.558  1.00 97.24           C  
ATOM   1950 HD11 LEU A 119       6.449  -6.028  -2.099  1.00 97.24           H  
ATOM   1951 HD12 LEU A 119       7.755  -4.864  -1.816  1.00 97.24           H  
ATOM   1952 HD13 LEU A 119       8.030  -6.259  -2.868  1.00 97.24           H  
ATOM   1953  CD2 LEU A 119       6.267  -5.642  -4.812  1.00 97.24           C  
ATOM   1954 HD21 LEU A 119       7.002  -6.409  -5.057  1.00 97.24           H  
ATOM   1955 HD22 LEU A 119       5.361  -6.125  -4.448  1.00 97.24           H  
ATOM   1956 HD23 LEU A 119       6.045  -5.080  -5.719  1.00 97.24           H  
ATOM   1957  N   GLN A 120       3.011  -2.324  -3.672  1.00 96.75           N  
ATOM   1958  H   GLN A 120       2.893  -3.263  -4.023  1.00 96.75           H  
ATOM   1959  CA  GLN A 120       1.851  -1.694  -3.044  1.00 96.75           C  
ATOM   1960  HA  GLN A 120       2.166  -0.796  -2.513  1.00 96.75           H  
ATOM   1961  C   GLN A 120       1.222  -2.618  -1.998  1.00 96.75           C  
ATOM   1962  CB  GLN A 120       0.852  -1.284  -4.132  1.00 96.75           C  
ATOM   1963  HB2 GLN A 120       0.660  -2.123  -4.801  1.00 96.75           H  
ATOM   1964  HB3 GLN A 120      -0.089  -0.994  -3.665  1.00 96.75           H  
ATOM   1965  O   GLN A 120       1.524  -3.812  -1.954  1.00 96.75           O  
ATOM   1966  CG  GLN A 120       1.401  -0.099  -4.937  1.00 96.75           C  
ATOM   1967  HG2 GLN A 120       1.675   0.704  -4.252  1.00 96.75           H  
ATOM   1968  HG3 GLN A 120       2.305  -0.405  -5.463  1.00 96.75           H  
ATOM   1969  CD  GLN A 120       0.412   0.461  -5.947  1.00 96.75           C  
ATOM   1970  NE2 GLN A 120       0.840   1.385  -6.779  1.00 96.75           N  
ATOM   1971 HE21 GLN A 120       0.136   1.807  -7.366  1.00 96.75           H  
ATOM   1972 HE22 GLN A 120       1.805   1.681  -6.756  1.00 96.75           H  
ATOM   1973  OE1 GLN A 120      -0.757   0.129  -5.998  1.00 96.75           O  
ATOM   1974  N   LYS A 121       0.369  -2.066  -1.125  1.00 96.98           N  
ATOM   1975  H   LYS A 121       0.048  -1.125  -1.300  1.00 96.98           H  
ATOM   1976  CA  LYS A 121      -0.357  -2.846  -0.111  1.00 96.98           C  
ATOM   1977  HA  LYS A 121       0.336  -3.431   0.495  1.00 96.98           H  
ATOM   1978  C   LYS A 121      -1.299  -3.823  -0.817  1.00 96.98           C  
ATOM   1979  CB  LYS A 121      -1.172  -1.903   0.797  1.00 96.98           C  
ATOM   1980  HB2 LYS A 121      -1.786  -2.509   1.464  1.00 96.98           H  
ATOM   1981  HB3 LYS A 121      -1.849  -1.314   0.179  1.00 96.98           H  
ATOM   1982  O   LYS A 121      -2.090  -3.369  -1.630  1.00 96.98           O  
ATOM   1983  CG  LYS A 121      -0.313  -0.956   1.654  1.00 96.98           C  
ATOM   1984  HG2 LYS A 121       0.299  -1.557   2.325  1.00 96.98           H  
ATOM   1985  HG3 LYS A 121       0.345  -0.366   1.015  1.00 96.98           H  
ATOM   1986  CD  LYS A 121      -1.184  -0.004   2.496  1.00 96.98           C  
ATOM   1987  HD2 LYS A 121      -0.584   0.416   3.304  1.00 96.98           H  
ATOM   1988  HD3 LYS A 121      -1.997  -0.574   2.945  1.00 96.98           H  
ATOM   1989  CE  LYS A 121      -1.768   1.152   1.663  1.00 96.98           C  
ATOM   1990  HE2 LYS A 121      -0.970   1.833   1.367  1.00 96.98           H  
ATOM   1991  HE3 LYS A 121      -2.211   0.738   0.757  1.00 96.98           H  
ATOM   1992  NZ  LYS A 121      -2.830   1.886   2.398  1.00 96.98           N  
ATOM   1993  HZ1 LYS A 121      -3.620   1.261   2.473  1.00 96.98           H  
ATOM   1994  HZ2 LYS A 121      -3.222   2.659   1.879  1.00 96.98           H  
ATOM   1995  HZ3 LYS A 121      -2.585   2.154   3.340  1.00 96.98           H  
ATOM   1996  N   GLY A 122      -1.212  -5.118  -0.519  1.00 95.92           N  
ATOM   1997  H   GLY A 122      -0.498  -5.439   0.119  1.00 95.92           H  
ATOM   1998  CA  GLY A 122      -2.138  -6.145  -1.021  1.00 95.92           C  
ATOM   1999  HA2 GLY A 122      -2.697  -5.767  -1.876  1.00 95.92           H  
ATOM   2000  HA3 GLY A 122      -1.567  -7.013  -1.351  1.00 95.92           H  
ATOM   2001  C   GLY A 122      -3.156  -6.618   0.023  1.00 95.92           C  
ATOM   2002  O   GLY A 122      -3.871  -7.581  -0.224  1.00 95.92           O  
ATOM   2003  N   ASN A 123      -3.197  -5.979   1.195  1.00 95.92           N  
ATOM   2004  H   ASN A 123      -2.617  -5.161   1.314  1.00 95.92           H  
ATOM   2005  CA  ASN A 123      -4.204  -6.207   2.228  1.00 95.92           C  
ATOM   2006  HA  ASN A 123      -4.872  -7.014   1.928  1.00 95.92           H  
ATOM   2007  C   ASN A 123      -5.038  -4.939   2.412  1.00 95.92           C  
ATOM   2008  CB  ASN A 123      -3.541  -6.571   3.566  1.00 95.92           C  
ATOM   2009  HB2 ASN A 123      -2.958  -5.715   3.906  1.00 95.92           H  
ATOM   2010  HB3 ASN A 123      -4.316  -6.764   4.308  1.00 95.92           H  
ATOM   2011  O   ASN A 123      -4.516  -3.832   2.258  1.00 95.92           O  
ATOM   2012  CG  ASN A 123      -2.619  -7.766   3.512  1.00 95.92           C  
ATOM   2013  ND2 ASN A 123      -3.131  -8.970   3.622  1.00 95.92           N  
ATOM   2014 HD21 ASN A 123      -2.507  -9.761   3.692  1.00 95.92           H  
ATOM   2015 HD22 ASN A 123      -4.129  -9.102   3.698  1.00 95.92           H  
ATOM   2016  OD1 ASN A 123      -1.416  -7.603   3.406  1.00 95.92           O  
ATOM   2017  N   GLU A 124      -6.279  -5.127   2.842  1.00 94.47           N  
ATOM   2018  H   GLU A 124      -6.632  -6.067   2.956  1.00 94.47           H  
ATOM   2019  CA  GLU A 124      -7.180  -4.080   3.311  1.00 94.47           C  
ATOM   2020  HA  GLU A 124      -6.653  -3.126   3.347  1.00 94.47           H  
ATOM   2021  C   GLU A 124      -7.668  -4.426   4.716  1.00 94.47           C  
ATOM   2022  CB  GLU A 124      -8.351  -3.949   2.336  1.00 94.47           C  
ATOM   2023  HB2 GLU A 124      -7.934  -3.875   1.332  1.00 94.47           H  
ATOM   2024  HB3 GLU A 124      -8.969  -4.846   2.373  1.00 94.47           H  
ATOM   2025  O   GLU A 124      -7.804  -5.606   5.054  1.00 94.47           O  
ATOM   2026  CG  GLU A 124      -9.215  -2.715   2.620  1.00 94.47           C  
ATOM   2027  HG2 GLU A 124      -8.596  -1.951   3.090  1.00 94.47           H  
ATOM   2028  HG3 GLU A 124     -10.008  -2.982   3.319  1.00 94.47           H  
ATOM   2029  CD  GLU A 124      -9.810  -2.145   1.329  1.00 94.47           C  
ATOM   2030  OE1 GLU A 124      -9.757  -0.900   1.201  1.00 94.47           O  
ATOM   2031  OE2 GLU A 124     -10.165  -2.941   0.434  1.00 94.47           O  
ATOM   2032  N   LEU A 125      -7.887  -3.410   5.549  1.00 96.54           N  
ATOM   2033  H   LEU A 125      -7.828  -2.468   5.188  1.00 96.54           H  
ATOM   2034  CA  LEU A 125      -8.494  -3.612   6.858  1.00 96.54           C  
ATOM   2035  HA  LEU A 125      -8.026  -4.473   7.336  1.00 96.54           H  
ATOM   2036  C   LEU A 125      -9.985  -3.903   6.675  1.00 96.54           C  
ATOM   2037  CB  LEU A 125      -8.255  -2.374   7.734  1.00 96.54           C  
ATOM   2038  HB2 LEU A 125      -7.182  -2.263   7.889  1.00 96.54           H  
ATOM   2039  HB3 LEU A 125      -8.629  -1.502   7.197  1.00 96.54           H  
ATOM   2040  O   LEU A 125     -10.715  -3.063   6.157  1.00 96.54           O  
ATOM   2041  CG  LEU A 125      -8.946  -2.429   9.111  1.00 96.54           C  
ATOM   2042  HG  LEU A 125     -10.008  -2.642   8.995  1.00 96.54           H  
ATOM   2043  CD1 LEU A 125      -8.316  -3.483  10.020  1.00 96.54           C  
ATOM   2044 HD11 LEU A 125      -8.438  -4.478   9.591  1.00 96.54           H  
ATOM   2045 HD12 LEU A 125      -8.821  -3.475  10.986  1.00 96.54           H  
ATOM   2046 HD13 LEU A 125      -7.259  -3.265  10.174  1.00 96.54           H  
ATOM   2047  CD2 LEU A 125      -8.800  -1.071   9.789  1.00 96.54           C  
ATOM   2048 HD21 LEU A 125      -9.281  -0.301   9.186  1.00 96.54           H  
ATOM   2049 HD22 LEU A 125      -9.290  -1.099  10.762  1.00 96.54           H  
ATOM   2050 HD23 LEU A 125      -7.745  -0.843   9.937  1.00 96.54           H  
ATOM   2051  N   ALA A 126     -10.431  -5.057   7.161  1.00 94.48           N  
ATOM   2052  H   ALA A 126      -9.772  -5.709   7.561  1.00 94.48           H  
ATOM   2053  CA  ALA A 126     -11.843  -5.374   7.305  1.00 94.48           C  
ATOM   2054  HA  ALA A 126     -12.445  -4.699   6.696  1.00 94.48           H  
ATOM   2055  C   ALA A 126     -12.235  -5.189   8.773  1.00 94.48           C  
ATOM   2056  CB  ALA A 126     -12.083  -6.799   6.795  1.00 94.48           C  
ATOM   2057  HB1 ALA A 126     -13.143  -7.040   6.880  1.00 94.48           H  
ATOM   2058  HB2 ALA A 126     -11.510  -7.513   7.386  1.00 94.48           H  
ATOM   2059  HB3 ALA A 126     -11.786  -6.872   5.749  1.00 94.48           H  
ATOM   2060  O   ALA A 126     -11.791  -5.952   9.630  1.00 94.48           O  
ATOM   2061  N   LEU A 127     -13.033  -4.159   9.058  1.00 95.78           N  
ATOM   2062  H   LEU A 127     -13.390  -3.594   8.301  1.00 95.78           H  
ATOM   2063  CA  LEU A 127     -13.601  -3.960  10.388  1.00 95.78           C  
ATOM   2064  HA  LEU A 127     -12.883  -4.311  11.129  1.00 95.78           H  
ATOM   2065  C   LEU A 127     -14.899  -4.764  10.541  1.00 95.78           C  
ATOM   2066  CB  LEU A 127     -13.876  -2.472  10.650  1.00 95.78           C  
ATOM   2067  HB2 LEU A 127     -14.460  -2.070   9.822  1.00 95.78           H  
ATOM   2068  HB3 LEU A 127     -14.489  -2.400  11.548  1.00 95.78           H  
ATOM   2069  O   LEU A 127     -15.694  -4.808   9.598  1.00 95.78           O  
ATOM   2070  CG  LEU A 127     -12.626  -1.605  10.860  1.00 95.78           C  
ATOM   2071  HG  LEU A 127     -12.013  -1.608   9.960  1.00 95.78           H  
ATOM   2072  CD1 LEU A 127     -13.087  -0.181  11.138  1.00 95.78           C  
ATOM   2073 HD11 LEU A 127     -13.750  -0.162  12.002  1.00 95.78           H  
ATOM   2074 HD12 LEU A 127     -13.619   0.207  10.269  1.00 95.78           H  
ATOM   2075 HD13 LEU A 127     -12.219   0.442  11.357  1.00 95.78           H  
ATOM   2076  CD2 LEU A 127     -11.780  -2.050  12.052  1.00 95.78           C  
ATOM   2077 HD21 LEU A 127     -12.409  -2.174  12.934  1.00 95.78           H  
ATOM   2078 HD22 LEU A 127     -11.011  -1.312  12.281  1.00 95.78           H  
ATOM   2079 HD23 LEU A 127     -11.290  -2.999  11.834  1.00 95.78           H  
ATOM   2080  N   PRO A 128     -15.159  -5.343  11.726  1.00 97.58           N  
ATOM   2081  CA  PRO A 128     -16.475  -5.872  12.069  1.00 97.58           C  
ATOM   2082  HA  PRO A 128     -16.660  -6.747  11.445  1.00 97.58           H  
ATOM   2083  C   PRO A 128     -17.602  -4.851  11.851  1.00 97.58           C  
ATOM   2084  CB  PRO A 128     -16.368  -6.315  13.530  1.00 97.58           C  
ATOM   2085  HB2 PRO A 128     -17.016  -7.165  13.743  1.00 97.58           H  
ATOM   2086  HB3 PRO A 128     -16.602  -5.486  14.198  1.00 97.58           H  
ATOM   2087  O   PRO A 128     -17.429  -3.651  12.079  1.00 97.58           O  
ATOM   2088  CG  PRO A 128     -14.890  -6.685  13.662  1.00 97.58           C  
ATOM   2089  HG2 PRO A 128     -14.535  -6.624  14.691  1.00 97.58           H  
ATOM   2090  HG3 PRO A 128     -14.740  -7.695  13.280  1.00 97.58           H  
ATOM   2091  CD  PRO A 128     -14.177  -5.694  12.744  1.00 97.58           C  
ATOM   2092  HD2 PRO A 128     -13.309  -6.177  12.295  1.00 97.58           H  
ATOM   2093  HD3 PRO A 128     -13.845  -4.812  13.292  1.00 97.58           H  
ATOM   2094  N   SER A 129     -18.774  -5.337  11.435  1.00 97.51           N  
ATOM   2095  H   SER A 129     -18.884  -6.336  11.340  1.00 97.51           H  
ATOM   2096  CA  SER A 129     -19.920  -4.500  11.044  1.00 97.51           C  
ATOM   2097  HA  SER A 129     -19.632  -3.900  10.181  1.00 97.51           H  
ATOM   2098  C   SER A 129     -20.365  -3.531  12.140  1.00 97.51           C  
ATOM   2099  CB  SER A 129     -21.104  -5.384  10.637  1.00 97.51           C  
ATOM   2100  HB2 SER A 129     -21.974  -4.757  10.444  1.00 97.51           H  
ATOM   2101  HB3 SER A 129     -20.852  -5.929   9.727  1.00 97.51           H  
ATOM   2102  O   SER A 129     -20.683  -2.387  11.830  1.00 97.51           O  
ATOM   2103  OG  SER A 129     -21.393  -6.308  11.670  1.00 97.51           O  
ATOM   2104  HG  SER A 129     -22.248  -6.713  11.504  1.00 97.51           H  
ATOM   2105  N   GLN A 130     -20.313  -3.939  13.412  1.00 98.05           N  
ATOM   2106  H   GLN A 130     -20.105  -4.911  13.587  1.00 98.05           H  
ATOM   2107  CA  GLN A 130     -20.673  -3.087  14.552  1.00 98.05           C  
ATOM   2108  HA  GLN A 130     -21.717  -2.797  14.438  1.00 98.05           H  
ATOM   2109  C   GLN A 130     -19.851  -1.790  14.610  1.00 98.05           C  
ATOM   2110  CB  GLN A 130     -20.555  -3.898  15.855  1.00 98.05           C  
ATOM   2111  HB2 GLN A 130     -21.103  -4.831  15.724  1.00 98.05           H  
ATOM   2112  HB3 GLN A 130     -21.039  -3.341  16.658  1.00 98.05           H  
ATOM   2113  O   GLN A 130     -20.403  -0.722  14.860  1.00 98.05           O  
ATOM   2114  CG  GLN A 130     -19.107  -4.204  16.289  1.00 98.05           C  
ATOM   2115  HG2 GLN A 130     -18.626  -3.279  16.609  1.00 98.05           H  
ATOM   2116  HG3 GLN A 130     -18.543  -4.616  15.452  1.00 98.05           H  
ATOM   2117  CD  GLN A 130     -19.020  -5.197  17.442  1.00 98.05           C  
ATOM   2118  NE2 GLN A 130     -17.949  -5.182  18.204  1.00 98.05           N  
ATOM   2119 HE21 GLN A 130     -17.261  -4.446  18.138  1.00 98.05           H  
ATOM   2120 HE22 GLN A 130     -17.963  -5.804  19.000  1.00 98.05           H  
ATOM   2121  OE1 GLN A 130     -19.879  -6.040  17.636  1.00 98.05           O  
ATOM   2122  N   TYR A 131     -18.552  -1.857  14.294  1.00 98.41           N  
ATOM   2123  H   TYR A 131     -18.158  -2.749  14.035  1.00 98.41           H  
ATOM   2124  CA  TYR A 131     -17.679  -0.684  14.278  1.00 98.41           C  
ATOM   2125  HA  TYR A 131     -17.839  -0.105  15.188  1.00 98.41           H  
ATOM   2126  C   TYR A 131     -17.973   0.223  13.090  1.00 98.41           C  
ATOM   2127  CB  TYR A 131     -16.215  -1.120  14.225  1.00 98.41           C  
ATOM   2128  HB2 TYR A 131     -16.046  -1.680  13.306  1.00 98.41           H  
ATOM   2129  HB3 TYR A 131     -15.592  -0.228  14.174  1.00 98.41           H  
ATOM   2130  O   TYR A 131     -17.904   1.442  13.215  1.00 98.41           O  
ATOM   2131  CG  TYR A 131     -15.770  -1.942  15.413  1.00 98.41           C  
ATOM   2132  CD1 TYR A 131     -15.895  -1.438  16.719  1.00 98.41           C  
ATOM   2133  HD1 TYR A 131     -16.302  -0.452  16.890  1.00 98.41           H  
ATOM   2134  CD2 TYR A 131     -15.250  -3.227  15.208  1.00 98.41           C  
ATOM   2135  HD2 TYR A 131     -15.205  -3.612  14.200  1.00 98.41           H  
ATOM   2136  CE1 TYR A 131     -15.465  -2.204  17.816  1.00 98.41           C  
ATOM   2137  HE1 TYR A 131     -15.543  -1.813  18.819  1.00 98.41           H  
ATOM   2138  CE2 TYR A 131     -14.846  -4.008  16.307  1.00 98.41           C  
ATOM   2139  HE2 TYR A 131     -14.505  -5.025  16.183  1.00 98.41           H  
ATOM   2140  OH  TYR A 131     -14.487  -4.240  18.648  1.00 98.41           O  
ATOM   2141  HH  TYR A 131     -14.511  -3.746  19.471  1.00 98.41           H  
ATOM   2142  CZ  TYR A 131     -14.919  -3.484  17.611  1.00 98.41           C  
ATOM   2143  N   MET A 132     -18.329  -0.359  11.942  1.00 97.49           N  
ATOM   2144  H   MET A 132     -18.398  -1.366  11.913  1.00 97.49           H  
ATOM   2145  CA  MET A 132     -18.726   0.418  10.770  1.00 97.49           C  
ATOM   2146  HA  MET A 132     -17.961   1.175  10.596  1.00 97.49           H  
ATOM   2147  C   MET A 132     -20.048   1.156  11.019  1.00 97.49           C  
ATOM   2148  CB  MET A 132     -18.803  -0.499   9.542  1.00 97.49           C  
ATOM   2149  HB2 MET A 132     -17.914  -1.128   9.501  1.00 97.49           H  
ATOM   2150  HB3 MET A 132     -19.673  -1.151   9.624  1.00 97.49           H  
ATOM   2151  O   MET A 132     -20.141   2.350  10.739  1.00 97.49           O  
ATOM   2152  CG  MET A 132     -18.904   0.308   8.242  1.00 97.49           C  
ATOM   2153  HG2 MET A 132     -19.011  -0.389   7.411  1.00 97.49           H  
ATOM   2154  HG3 MET A 132     -19.809   0.914   8.279  1.00 97.49           H  
ATOM   2155  SD  MET A 132     -17.500   1.410   7.887  1.00 97.49           S  
ATOM   2156  CE  MET A 132     -16.183   0.200   7.598  1.00 97.49           C  
ATOM   2157  HE1 MET A 132     -15.988  -0.361   8.512  1.00 97.49           H  
ATOM   2158  HE2 MET A 132     -15.272   0.720   7.301  1.00 97.49           H  
ATOM   2159  HE3 MET A 132     -16.481  -0.486   6.805  1.00 97.49           H  
ATOM   2160  N   THR A 133     -21.040   0.479  11.608  1.00 97.93           N  
ATOM   2161  H   THR A 133     -20.928  -0.513  11.763  1.00 97.93           H  
ATOM   2162  CA  THR A 133     -22.312   1.090  12.023  1.00 97.93           C  
ATOM   2163  HA  THR A 133     -22.797   1.531  11.152  1.00 97.93           H  
ATOM   2164  C   THR A 133     -22.079   2.202  13.040  1.00 97.93           C  
ATOM   2165  CB  THR A 133     -23.258   0.037  12.620  1.00 97.93           C  
ATOM   2166  HB  THR A 133     -22.790  -0.426  13.489  1.00 97.93           H  
ATOM   2167  O   THR A 133     -22.599   3.303  12.872  1.00 97.93           O  
ATOM   2168  CG2 THR A 133     -24.613   0.615  13.028  1.00 97.93           C  
ATOM   2169 HG21 THR A 133     -25.275  -0.187  13.356  1.00 97.93           H  
ATOM   2170 HG22 THR A 133     -25.066   1.137  12.186  1.00 97.93           H  
ATOM   2171 HG23 THR A 133     -24.491   1.310  13.859  1.00 97.93           H  
ATOM   2172  OG1 THR A 133     -23.519  -0.957  11.659  1.00 97.93           O  
ATOM   2173  HG1 THR A 133     -24.117  -1.591  12.062  1.00 97.93           H  
ATOM   2174  N   PHE A 134     -21.251   1.949  14.057  1.00 98.62           N  
ATOM   2175  H   PHE A 134     -20.878   1.017  14.168  1.00 98.62           H  
ATOM   2176  CA  PHE A 134     -20.876   2.954  15.046  1.00 98.62           C  
ATOM   2177  HA  PHE A 134     -21.773   3.315  15.549  1.00 98.62           H  
ATOM   2178  C   PHE A 134     -20.218   4.179  14.406  1.00 98.62           C  
ATOM   2179  CB  PHE A 134     -19.964   2.309  16.090  1.00 98.62           C  
ATOM   2180  HB2 PHE A 134     -19.173   1.755  15.584  1.00 98.62           H  
ATOM   2181  HB3 PHE A 134     -20.547   1.597  16.673  1.00 98.62           H  
ATOM   2182  O   PHE A 134     -20.676   5.291  14.648  1.00 98.62           O  
ATOM   2183  CG  PHE A 134     -19.326   3.312  17.024  1.00 98.62           C  
ATOM   2184  CD1 PHE A 134     -17.997   3.723  16.809  1.00 98.62           C  
ATOM   2185  HD1 PHE A 134     -17.422   3.307  15.994  1.00 98.62           H  
ATOM   2186  CD2 PHE A 134     -20.068   3.856  18.087  1.00 98.62           C  
ATOM   2187  HD2 PHE A 134     -21.085   3.537  18.265  1.00 98.62           H  
ATOM   2188  CE1 PHE A 134     -17.409   4.668  17.664  1.00 98.62           C  
ATOM   2189  HE1 PHE A 134     -16.380   4.963  17.521  1.00 98.62           H  
ATOM   2190  CE2 PHE A 134     -19.476   4.803  18.938  1.00 98.62           C  
ATOM   2191  HE2 PHE A 134     -20.029   5.197  19.777  1.00 98.62           H  
ATOM   2192  CZ  PHE A 134     -18.149   5.209  18.727  1.00 98.62           C  
ATOM   2193  HZ  PHE A 134     -17.690   5.918  19.401  1.00 98.62           H  
ATOM   2194  N   LEU A 135     -19.208   4.003  13.545  1.00 98.34           N  
ATOM   2195  H   LEU A 135     -18.871   3.065  13.380  1.00 98.34           H  
ATOM   2196  CA  LEU A 135     -18.547   5.123  12.867  1.00 98.34           C  
ATOM   2197  HA  LEU A 135     -18.175   5.816  13.622  1.00 98.34           H  
ATOM   2198  C   LEU A 135     -19.510   5.927  11.995  1.00 98.34           C  
ATOM   2199  CB  LEU A 135     -17.386   4.615  11.999  1.00 98.34           C  
ATOM   2200  HB2 LEU A 135     -17.123   5.393  11.282  1.00 98.34           H  
ATOM   2201  HB3 LEU A 135     -17.727   3.748  11.432  1.00 98.34           H  
ATOM   2202  O   LEU A 135     -19.428   7.152  11.984  1.00 98.34           O  
ATOM   2203  CG  LEU A 135     -16.117   4.247  12.779  1.00 98.34           C  
ATOM   2204  HG  LEU A 135     -16.353   3.499  13.536  1.00 98.34           H  
ATOM   2205  CD1 LEU A 135     -15.104   3.667  11.791  1.00 98.34           C  
ATOM   2206 HD11 LEU A 135     -14.896   4.395  11.006  1.00 98.34           H  
ATOM   2207 HD12 LEU A 135     -15.512   2.757  11.351  1.00 98.34           H  
ATOM   2208 HD13 LEU A 135     -14.177   3.424  12.311  1.00 98.34           H  
ATOM   2209  CD2 LEU A 135     -15.473   5.457  13.462  1.00 98.34           C  
ATOM   2210 HD21 LEU A 135     -16.137   5.847  14.235  1.00 98.34           H  
ATOM   2211 HD22 LEU A 135     -14.549   5.152  13.952  1.00 98.34           H  
ATOM   2212 HD23 LEU A 135     -15.265   6.240  12.733  1.00 98.34           H  
ATOM   2213  N   TYR A 136     -20.423   5.255  11.290  1.00 97.67           N  
ATOM   2214  H   TYR A 136     -20.420   4.246  11.330  1.00 97.67           H  
ATOM   2215  CA  TYR A 136     -21.439   5.918  10.479  1.00 97.67           C  
ATOM   2216  HA  TYR A 136     -20.945   6.595   9.783  1.00 97.67           H  
ATOM   2217  C   TYR A 136     -22.391   6.765  11.332  1.00 97.67           C  
ATOM   2218  CB  TYR A 136     -22.213   4.867   9.674  1.00 97.67           C  
ATOM   2219  HB2 TYR A 136     -22.589   4.098  10.348  1.00 97.67           H  
ATOM   2220  HB3 TYR A 136     -21.532   4.384   8.973  1.00 97.67           H  
ATOM   2221  O   TYR A 136     -22.634   7.926  11.005  1.00 97.67           O  
ATOM   2222  CG  TYR A 136     -23.379   5.456   8.907  1.00 97.67           C  
ATOM   2223  CD1 TYR A 136     -24.678   5.405   9.450  1.00 97.67           C  
ATOM   2224  HD1 TYR A 136     -24.845   4.917  10.399  1.00 97.67           H  
ATOM   2225  CD2 TYR A 136     -23.152   6.107   7.679  1.00 97.67           C  
ATOM   2226  HD2 TYR A 136     -22.153   6.156   7.272  1.00 97.67           H  
ATOM   2227  CE1 TYR A 136     -25.754   5.999   8.764  1.00 97.67           C  
ATOM   2228  HE1 TYR A 136     -26.748   5.960   9.185  1.00 97.67           H  
ATOM   2229  CE2 TYR A 136     -24.226   6.698   6.988  1.00 97.67           C  
ATOM   2230  HE2 TYR A 136     -24.071   7.203   6.047  1.00 97.67           H  
ATOM   2231  OH  TYR A 136     -26.559   7.210   6.851  1.00 97.67           O  
ATOM   2232  HH  TYR A 136     -27.388   7.129   7.328  1.00 97.67           H  
ATOM   2233  CZ  TYR A 136     -25.527   6.644   7.529  1.00 97.67           C  
ATOM   2234  N   LEU A 137     -22.917   6.213  12.430  1.00 97.74           N  
ATOM   2235  H   LEU A 137     -22.674   5.261  12.660  1.00 97.74           H  
ATOM   2236  CA  LEU A 137     -23.811   6.948  13.329  1.00 97.74           C  
ATOM   2237  HA  LEU A 137     -24.600   7.419  12.743  1.00 97.74           H  
ATOM   2238  C   LEU A 137     -23.073   8.090  14.036  1.00 97.74           C  
ATOM   2239  CB  LEU A 137     -24.444   5.979  14.343  1.00 97.74           C  
ATOM   2240  HB2 LEU A 137     -23.647   5.445  14.860  1.00 97.74           H  
ATOM   2241  HB3 LEU A 137     -24.986   6.565  15.084  1.00 97.74           H  
ATOM   2242  O   LEU A 137     -23.577   9.208  14.089  1.00 97.74           O  
ATOM   2243  CG  LEU A 137     -25.420   4.952  13.737  1.00 97.74           C  
ATOM   2244  HG  LEU A 137     -24.911   4.349  12.986  1.00 97.74           H  
ATOM   2245  CD1 LEU A 137     -25.923   4.024  14.841  1.00 97.74           C  
ATOM   2246 HD11 LEU A 137     -25.079   3.489  15.275  1.00 97.74           H  
ATOM   2247 HD12 LEU A 137     -26.618   3.293  14.429  1.00 97.74           H  
ATOM   2248 HD13 LEU A 137     -26.425   4.598  15.621  1.00 97.74           H  
ATOM   2249  CD2 LEU A 137     -26.628   5.614  13.071  1.00 97.74           C  
ATOM   2250 HD21 LEU A 137     -27.341   4.849  12.763  1.00 97.74           H  
ATOM   2251 HD22 LEU A 137     -26.312   6.170  12.189  1.00 97.74           H  
ATOM   2252 HD23 LEU A 137     -27.107   6.293  13.777  1.00 97.74           H  
ATOM   2253  N   ALA A 138     -21.847   7.845  14.497  1.00 98.28           N  
ATOM   2254  H   ALA A 138     -21.490   6.902  14.436  1.00 98.28           H  
ATOM   2255  CA  ALA A 138     -21.009   8.843  15.147  1.00 98.28           C  
ATOM   2256  HA  ALA A 138     -21.567   9.276  15.977  1.00 98.28           H  
ATOM   2257  C   ALA A 138     -20.626   9.996  14.202  1.00 98.28           C  
ATOM   2258  CB  ALA A 138     -19.779   8.128  15.714  1.00 98.28           C  
ATOM   2259  HB1 ALA A 138     -20.088   7.358  16.421  1.00 98.28           H  
ATOM   2260  HB2 ALA A 138     -19.208   7.664  14.910  1.00 98.28           H  
ATOM   2261  HB3 ALA A 138     -19.150   8.849  16.235  1.00 98.28           H  
ATOM   2262  O   ALA A 138     -20.635  11.153  14.614  1.00 98.28           O  
ATOM   2263  N   SER A 139     -20.356   9.737  12.916  1.00 97.93           N  
ATOM   2264  H   SER A 139     -20.328   8.779  12.597  1.00 97.93           H  
ATOM   2265  CA  SER A 139     -20.079  10.811  11.946  1.00 97.93           C  
ATOM   2266  HA  SER A 139     -19.365  11.498  12.400  1.00 97.93           H  
ATOM   2267  C   SER A 139     -21.316  11.643  11.587  1.00 97.93           C  
ATOM   2268  CB  SER A 139     -19.425  10.256  10.678  1.00 97.93           C  
ATOM   2269  HB2 SER A 139     -18.583   9.623  10.960  1.00 97.93           H  
ATOM   2270  HB3 SER A 139     -19.045  11.090  10.088  1.00 97.93           H  
ATOM   2271  O   SER A 139     -21.186  12.722  11.017  1.00 97.93           O  
ATOM   2272  OG  SER A 139     -20.326   9.511   9.880  1.00 97.93           O  
ATOM   2273  HG  SER A 139     -21.096  10.055   9.703  1.00 97.93           H  
ATOM   2274  N   HIS A 140     -22.510  11.146  11.911  1.00 96.42           N  
ATOM   2275  H   HIS A 140     -22.540  10.249  12.374  1.00 96.42           H  
ATOM   2276  CA  HIS A 140     -23.793  11.818  11.704  1.00 96.42           C  
ATOM   2277  HA  HIS A 140     -23.619  12.766  11.197  1.00 96.42           H  
ATOM   2278  C   HIS A 140     -24.473  12.163  13.037  1.00 96.42           C  
ATOM   2279  CB  HIS A 140     -24.683  10.961  10.790  1.00 96.42           C  
ATOM   2280  HB2 HIS A 140     -25.665  11.424  10.692  1.00 96.42           H  
ATOM   2281  HB3 HIS A 140     -24.823   9.980  11.245  1.00 96.42           H  
ATOM   2282  O   HIS A 140     -25.688  12.332  13.068  1.00 96.42           O  
ATOM   2283  CG  HIS A 140     -24.119  10.790   9.407  1.00 96.42           C  
ATOM   2284  CD2 HIS A 140     -24.364  11.572   8.311  1.00 96.42           C  
ATOM   2285  HD2 HIS A 140     -25.004  12.442   8.284  1.00 96.42           H  
ATOM   2286  ND1 HIS A 140     -23.255   9.799   9.017  1.00 96.42           N  
ATOM   2287  HD1 HIS A 140     -22.972   9.020   9.593  1.00 96.42           H  
ATOM   2288  CE1 HIS A 140     -22.979   9.976   7.716  1.00 96.42           C  
ATOM   2289  HE1 HIS A 140     -22.349   9.326   7.127  1.00 96.42           H  
ATOM   2290  NE2 HIS A 140     -23.628  11.049   7.239  1.00 96.42           N  
ATOM   2291  N   TYR A 141     -23.711  12.291  14.126  1.00 95.98           N  
ATOM   2292  H   TYR A 141     -22.719  12.122  14.039  1.00 95.98           H  
ATOM   2293  CA  TYR A 141     -24.246  12.377  15.487  1.00 95.98           C  
ATOM   2294  HA  TYR A 141     -24.776  11.448  15.702  1.00 95.98           H  
ATOM   2295  C   TYR A 141     -25.255  13.525  15.699  1.00 95.98           C  
ATOM   2296  CB  TYR A 141     -23.054  12.476  16.444  1.00 95.98           C  
ATOM   2297  HB2 TYR A 141     -22.481  13.376  16.221  1.00 95.98           H  
ATOM   2298  HB3 TYR A 141     -22.406  11.615  16.282  1.00 95.98           H  
ATOM   2299  O   TYR A 141     -26.284  13.337  16.347  1.00 95.98           O  
ATOM   2300  CG  TYR A 141     -23.442  12.473  17.900  1.00 95.98           C  
ATOM   2301  CD1 TYR A 141     -23.524  13.691  18.596  1.00 95.98           C  
ATOM   2302  HD1 TYR A 141     -23.286  14.621  18.101  1.00 95.98           H  
ATOM   2303  CD2 TYR A 141     -23.744  11.258  18.548  1.00 95.98           C  
ATOM   2304  HD2 TYR A 141     -23.692  10.325  18.007  1.00 95.98           H  
ATOM   2305  CE1 TYR A 141     -23.942  13.699  19.936  1.00 95.98           C  
ATOM   2306  HE1 TYR A 141     -24.035  14.627  20.479  1.00 95.98           H  
ATOM   2307  CE2 TYR A 141     -24.118  11.261  19.907  1.00 95.98           C  
ATOM   2308  HE2 TYR A 141     -24.346  10.342  20.428  1.00 95.98           H  
ATOM   2309  OH  TYR A 141     -24.612  12.546  21.889  1.00 95.98           O  
ATOM   2310  HH  TYR A 141     -24.133  11.916  22.432  1.00 95.98           H  
ATOM   2311  CZ  TYR A 141     -24.233  12.489  20.592  1.00 95.98           C  
ATOM   2312  N   GLU A 142     -25.020  14.700  15.103  1.00 93.13           N  
ATOM   2313  H   GLU A 142     -24.102  14.863  14.714  1.00 93.13           H  
ATOM   2314  CA  GLU A 142     -25.950  15.841  15.160  1.00 93.13           C  
ATOM   2315  HA  GLU A 142     -26.545  15.751  16.069  1.00 93.13           H  
ATOM   2316  C   GLU A 142     -26.954  15.883  13.990  1.00 93.13           C  
ATOM   2317  CB  GLU A 142     -25.192  17.180  15.253  1.00 93.13           C  
ATOM   2318  HB2 GLU A 142     -24.746  17.421  14.288  1.00 93.13           H  
ATOM   2319  HB3 GLU A 142     -25.929  17.957  15.459  1.00 93.13           H  
ATOM   2320  O   GLU A 142     -27.754  16.817  13.886  1.00 93.13           O  
ATOM   2321  CG  GLU A 142     -24.132  17.259  16.368  1.00 93.13           C  
ATOM   2322  HG2 GLU A 142     -23.935  18.313  16.563  1.00 93.13           H  
ATOM   2323  HG3 GLU A 142     -24.543  16.824  17.279  1.00 93.13           H  
ATOM   2324  CD  GLU A 142     -22.797  16.584  16.013  1.00 93.13           C  
ATOM   2325  OE1 GLU A 142     -21.936  16.461  16.911  1.00 93.13           O  
ATOM   2326  OE2 GLU A 142     -22.622  16.210  14.828  1.00 93.13           O  
ATOM   2327  N   SER A 143     -26.916  14.907  13.077  1.00 89.31           N  
ATOM   2328  H   SER A 143     -26.377  14.080  13.292  1.00 89.31           H  
ATOM   2329  CA  SER A 143     -27.815  14.869  11.920  1.00 89.31           C  
ATOM   2330  HA  SER A 143     -27.863  15.867  11.484  1.00 89.31           H  
ATOM   2331  C   SER A 143     -29.216  14.461  12.356  1.00 89.31           C  
ATOM   2332  CB  SER A 143     -27.318  13.918  10.829  1.00 89.31           C  
ATOM   2333  HB2 SER A 143     -28.015  13.934   9.991  1.00 89.31           H  
ATOM   2334  HB3 SER A 143     -27.269  12.902  11.220  1.00 89.31           H  
ATOM   2335  O   SER A 143     -29.441  13.342  12.805  1.00 89.31           O  
ATOM   2336  OG  SER A 143     -26.044  14.335  10.381  1.00 89.31           O  
ATOM   2337  HG  SER A 143     -25.475  14.330  11.155  1.00 89.31           H  
ATOM   2338  N   LYS A 144     -30.181  15.363  12.177  1.00 81.65           N  
ATOM   2339  H   LYS A 144     -29.917  16.276  11.835  1.00 81.65           H  
ATOM   2340  CA  LYS A 144     -31.593  15.099  12.463  1.00 81.65           C  
ATOM   2341  HA  LYS A 144     -31.666  14.394  13.291  1.00 81.65           H  
ATOM   2342  C   LYS A 144     -32.231  14.436  11.247  1.00 81.65           C  
ATOM   2343  CB  LYS A 144     -32.300  16.397  12.882  1.00 81.65           C  
ATOM   2344  HB2 LYS A 144     -32.242  17.127  12.074  1.00 81.65           H  
ATOM   2345  HB3 LYS A 144     -33.349  16.173  13.074  1.00 81.65           H  
ATOM   2346  O   LYS A 144     -32.586  15.116  10.287  1.00 81.65           O  
ATOM   2347  CG  LYS A 144     -31.669  16.987  14.152  1.00 81.65           C  
ATOM   2348  HG2 LYS A 144     -31.661  16.226  14.932  1.00 81.65           H  
ATOM   2349  HG3 LYS A 144     -30.642  17.290  13.947  1.00 81.65           H  
ATOM   2350  CD  LYS A 144     -32.452  18.205  14.650  1.00 81.65           C  
ATOM   2351  HD2 LYS A 144     -33.471  17.899  14.889  1.00 81.65           H  
ATOM   2352  HD3 LYS A 144     -32.475  18.967  13.871  1.00 81.65           H  
ATOM   2353  CE  LYS A 144     -31.765  18.756  15.904  1.00 81.65           C  
ATOM   2354  HE2 LYS A 144     -30.760  19.081  15.636  1.00 81.65           H  
ATOM   2355  HE3 LYS A 144     -31.664  17.944  16.624  1.00 81.65           H  
ATOM   2356  NZ  LYS A 144     -32.531  19.874  16.507  1.00 81.65           N  
ATOM   2357  HZ1 LYS A 144     -33.451  19.558  16.781  1.00 81.65           H  
ATOM   2358  HZ2 LYS A 144     -32.627  20.638  15.853  1.00 81.65           H  
ATOM   2359  HZ3 LYS A 144     -32.061  20.209  17.335  1.00 81.65           H  
ATOM   2360  N   GLY A 145     -32.334  13.110  11.274  1.00 83.03           N  
ATOM   2361  H   GLY A 145     -32.004  12.626  12.097  1.00 83.03           H  
ATOM   2362  CA  GLY A 145     -32.937  12.317  10.205  1.00 83.03           C  
ATOM   2363  HA2 GLY A 145     -33.496  12.957   9.521  1.00 83.03           H  
ATOM   2364  HA3 GLY A 145     -32.149  11.819   9.640  1.00 83.03           H  
ATOM   2365  C   GLY A 145     -33.869  11.252  10.770  1.00 83.03           C  
ATOM   2366  O   GLY A 145     -33.410  10.313  11.422  1.00 83.03           O  
ATOM   2367  N   GLY A 146     -35.165  11.380  10.488  1.00 85.71           N  
ATOM   2368  H   GLY A 146     -35.469  12.208   9.996  1.00 85.71           H  
ATOM   2369  CA  GLY A 146     -36.212  10.530  11.065  1.00 85.71           C  
ATOM   2370  HA2 GLY A 146     -35.795   9.572  11.377  1.00 85.71           H  
ATOM   2371  HA3 GLY A 146     -36.976  10.329  10.314  1.00 85.71           H  
ATOM   2372  C   GLY A 146     -36.889  11.172  12.275  1.00 85.71           C  
ATOM   2373  O   GLY A 146     -36.774  12.385  12.482  1.00 85.71           O  
ATOM   2374  N   SER A 147     -37.618  10.366  13.049  1.00 91.78           N  
ATOM   2375  H   SER A 147     -37.580   9.366  12.914  1.00 91.78           H  
ATOM   2376  CA  SER A 147     -38.350  10.854  14.220  1.00 91.78           C  
ATOM   2377  HA  SER A 147     -38.943  11.710  13.899  1.00 91.78           H  
ATOM   2378  C   SER A 147     -37.396  11.310  15.342  1.00 91.78           C  
ATOM   2379  CB  SER A 147     -39.325   9.782  14.720  1.00 91.78           C  
ATOM   2380  HB2 SER A 147     -40.007  10.227  15.445  1.00 91.78           H  
ATOM   2381  HB3 SER A 147     -39.909   9.387  13.888  1.00 91.78           H  
ATOM   2382  O   SER A 147     -36.226  10.917  15.362  1.00 91.78           O  
ATOM   2383  OG  SER A 147     -38.626   8.737  15.348  1.00 91.78           O  
ATOM   2384  HG  SER A 147     -38.364   8.089  14.690  1.00 91.78           H  
ATOM   2385  N   PRO A 148     -37.847  12.162  16.283  1.00 91.58           N  
ATOM   2386  CA  PRO A 148     -37.053  12.515  17.462  1.00 91.58           C  
ATOM   2387  HA  PRO A 148     -36.180  13.084  17.143  1.00 91.58           H  
ATOM   2388  C   PRO A 148     -36.575  11.286  18.248  1.00 91.58           C  
ATOM   2389  CB  PRO A 148     -37.958  13.417  18.307  1.00 91.58           C  
ATOM   2390  HB2 PRO A 148     -37.384  14.167  18.849  1.00 91.58           H  
ATOM   2391  HB3 PRO A 148     -38.550  12.820  19.001  1.00 91.58           H  
ATOM   2392  O   PRO A 148     -35.402  11.230  18.603  1.00 91.58           O  
ATOM   2393  CG  PRO A 148     -38.884  14.048  17.268  1.00 91.58           C  
ATOM   2394  HG2 PRO A 148     -39.827  14.374  17.709  1.00 91.58           H  
ATOM   2395  HG3 PRO A 148     -38.377  14.882  16.781  1.00 91.58           H  
ATOM   2396  CD  PRO A 148     -39.091  12.915  16.265  1.00 91.58           C  
ATOM   2397  HD2 PRO A 148     -39.909  12.276  16.597  1.00 91.58           H  
ATOM   2398  HD3 PRO A 148     -39.303  13.328  15.279  1.00 91.58           H  
ATOM   2399  N   GLU A 149     -37.445  10.288  18.417  1.00 92.71           N  
ATOM   2400  H   GLU A 149     -38.387  10.388  18.064  1.00 92.71           H  
ATOM   2401  CA  GLU A 149     -37.139   9.020  19.088  1.00 92.71           C  
ATOM   2402  HA  GLU A 149     -36.775   9.224  20.095  1.00 92.71           H  
ATOM   2403  C   GLU A 149     -36.045   8.233  18.349  1.00 92.71           C  
ATOM   2404  CB  GLU A 149     -38.446   8.219  19.192  1.00 92.71           C  
ATOM   2405  HB2 GLU A 149     -39.201   8.857  19.653  1.00 92.71           H  
ATOM   2406  HB3 GLU A 149     -38.783   7.954  18.190  1.00 92.71           H  
ATOM   2407  O   GLU A 149     -35.078   7.794  18.969  1.00 92.71           O  
ATOM   2408  CG  GLU A 149     -38.304   6.944  20.035  1.00 92.71           C  
ATOM   2409  HG2 GLU A 149     -37.555   6.299  19.575  1.00 92.71           H  
ATOM   2410  HG3 GLU A 149     -37.945   7.221  21.027  1.00 92.71           H  
ATOM   2411  CD  GLU A 149     -39.618   6.157  20.173  1.00 92.71           C  
ATOM   2412  OE1 GLU A 149     -39.555   5.075  20.802  1.00 92.71           O  
ATOM   2413  OE2 GLU A 149     -40.662   6.622  19.658  1.00 92.71           O  
ATOM   2414  N   ASP A 150     -36.114   8.140  17.014  1.00 93.35           N  
ATOM   2415  H   ASP A 150     -36.957   8.453  16.554  1.00 93.35           H  
ATOM   2416  CA  ASP A 150     -35.064   7.485  16.218  1.00 93.35           C  
ATOM   2417  HA  ASP A 150     -34.968   6.447  16.537  1.00 93.35           H  
ATOM   2418  C   ASP A 150     -33.706   8.179  16.383  1.00 93.35           C  
ATOM   2419  CB  ASP A 150     -35.378   7.523  14.714  1.00 93.35           C  
ATOM   2420  HB2 ASP A 150     -35.470   8.561  14.395  1.00 93.35           H  
ATOM   2421  HB3 ASP A 150     -34.532   7.098  14.174  1.00 93.35           H  
ATOM   2422  O   ASP A 150     -32.660   7.528  16.406  1.00 93.35           O  
ATOM   2423  CG  ASP A 150     -36.622   6.756  14.288  1.00 93.35           C  
ATOM   2424  OD1 ASP A 150     -36.817   5.624  14.761  1.00 93.35           O  
ATOM   2425  OD2 ASP A 150     -37.353   7.330  13.441  1.00 93.35           O  
ATOM   2426  N   ASN A 151     -33.696   9.514  16.442  1.00 94.19           N  
ATOM   2427  H   ASN A 151     -34.588   9.987  16.463  1.00 94.19           H  
ATOM   2428  CA  ASN A 151     -32.461  10.276  16.625  1.00 94.19           C  
ATOM   2429  HA  ASN A 151     -31.708   9.899  15.933  1.00 94.19           H  
ATOM   2430  C   ASN A 151     -31.889  10.066  18.035  1.00 94.19           C  
ATOM   2431  CB  ASN A 151     -32.698  11.760  16.309  1.00 94.19           C  
ATOM   2432  HB2 ASN A 151     -33.510  12.134  16.932  1.00 94.19           H  
ATOM   2433  HB3 ASN A 151     -31.797  12.320  16.563  1.00 94.19           H  
ATOM   2434  O   ASN A 151     -30.681   9.877  18.168  1.00 94.19           O  
ATOM   2435  CG  ASN A 151     -32.999  12.020  14.842  1.00 94.19           C  
ATOM   2436  ND2 ASN A 151     -34.083  12.697  14.553  1.00 94.19           N  
ATOM   2437 HD21 ASN A 151     -34.789  12.710  15.275  1.00 94.19           H  
ATOM   2438 HD22 ASN A 151     -34.395  12.649  13.593  1.00 94.19           H  
ATOM   2439  OD1 ASN A 151     -32.272  11.644  13.935  1.00 94.19           O  
ATOM   2440  N   GLU A 152     -32.742  10.033  19.062  1.00 94.35           N  
ATOM   2441  H   GLU A 152     -33.725  10.185  18.890  1.00 94.35           H  
ATOM   2442  CA  GLU A 152     -32.343   9.754  20.444  1.00 94.35           C  
ATOM   2443  HA  GLU A 152     -31.563  10.459  20.735  1.00 94.35           H  
ATOM   2444  C   GLU A 152     -31.762   8.342  20.590  1.00 94.35           C  
ATOM   2445  CB  GLU A 152     -33.552   9.976  21.365  1.00 94.35           C  
ATOM   2446  HB2 GLU A 152     -33.935  10.980  21.184  1.00 94.35           H  
ATOM   2447  HB3 GLU A 152     -34.332   9.254  21.124  1.00 94.35           H  
ATOM   2448  O   GLU A 152     -30.688   8.179  21.164  1.00 94.35           O  
ATOM   2449  CG  GLU A 152     -33.183   9.851  22.852  1.00 94.35           C  
ATOM   2450  HG2 GLU A 152     -32.868   8.827  23.055  1.00 94.35           H  
ATOM   2451  HG3 GLU A 152     -32.338  10.510  23.053  1.00 94.35           H  
ATOM   2452  CD  GLU A 152     -34.340  10.214  23.797  1.00 94.35           C  
ATOM   2453  OE1 GLU A 152     -34.068  10.297  25.016  1.00 94.35           O  
ATOM   2454  OE2 GLU A 152     -35.473  10.428  23.308  1.00 94.35           O  
ATOM   2455  N   GLN A 153     -32.387   7.328  19.982  1.00 95.44           N  
ATOM   2456  H   GLN A 153     -33.286   7.509  19.557  1.00 95.44           H  
ATOM   2457  CA  GLN A 153     -31.870   5.955  19.984  1.00 95.44           C  
ATOM   2458  HA  GLN A 153     -31.738   5.629  21.016  1.00 95.44           H  
ATOM   2459  C   GLN A 153     -30.503   5.845  19.292  1.00 95.44           C  
ATOM   2460  CB  GLN A 153     -32.870   5.021  19.294  1.00 95.44           C  
ATOM   2461  HB2 GLN A 153     -32.384   4.060  19.125  1.00 95.44           H  
ATOM   2462  HB3 GLN A 153     -33.146   5.439  18.326  1.00 95.44           H  
ATOM   2463  O   GLN A 153     -29.594   5.188  19.806  1.00 95.44           O  
ATOM   2464  CG  GLN A 153     -34.139   4.771  20.124  1.00 95.44           C  
ATOM   2465  HG2 GLN A 153     -34.643   5.714  20.338  1.00 95.44           H  
ATOM   2466  HG3 GLN A 153     -33.864   4.316  21.076  1.00 95.44           H  
ATOM   2467  CD  GLN A 153     -35.121   3.844  19.411  1.00 95.44           C  
ATOM   2468  NE2 GLN A 153     -36.274   3.586  19.986  1.00 95.44           N  
ATOM   2469 HE21 GLN A 153     -36.596   4.135  20.770  1.00 95.44           H  
ATOM   2470 HE22 GLN A 153     -36.948   3.088  19.423  1.00 95.44           H  
ATOM   2471  OE1 GLN A 153     -34.861   3.312  18.342  1.00 95.44           O  
ATOM   2472  N   LYS A 154     -30.319   6.513  18.144  1.00 95.91           N  
ATOM   2473  H   LYS A 154     -31.108   7.020  17.767  1.00 95.91           H  
ATOM   2474  CA  LYS A 154     -29.023   6.557  17.441  1.00 95.91           C  
ATOM   2475  HA  LYS A 154     -28.681   5.540  17.253  1.00 95.91           H  
ATOM   2476  C   LYS A 154     -27.946   7.229  18.291  1.00 95.91           C  
ATOM   2477  CB  LYS A 154     -29.163   7.310  16.112  1.00 95.91           C  
ATOM   2478  HB2 LYS A 154     -29.645   8.267  16.313  1.00 95.91           H  
ATOM   2479  HB3 LYS A 154     -28.171   7.514  15.709  1.00 95.91           H  
ATOM   2480  O   LYS A 154     -26.823   6.731  18.345  1.00 95.91           O  
ATOM   2481  CG  LYS A 154     -29.963   6.534  15.057  1.00 95.91           C  
ATOM   2482  HG2 LYS A 154     -29.360   5.717  14.662  1.00 95.91           H  
ATOM   2483  HG3 LYS A 154     -30.858   6.104  15.506  1.00 95.91           H  
ATOM   2484  CD  LYS A 154     -30.360   7.489  13.923  1.00 95.91           C  
ATOM   2485  HD2 LYS A 154     -30.763   8.403  14.360  1.00 95.91           H  
ATOM   2486  HD3 LYS A 154     -29.482   7.740  13.327  1.00 95.91           H  
ATOM   2487  CE  LYS A 154     -31.446   6.864  13.048  1.00 95.91           C  
ATOM   2488  HE2 LYS A 154     -31.031   6.017  12.503  1.00 95.91           H  
ATOM   2489  HE3 LYS A 154     -32.228   6.491  13.708  1.00 95.91           H  
ATOM   2490  NZ  LYS A 154     -32.023   7.872  12.124  1.00 95.91           N  
ATOM   2491  HZ1 LYS A 154     -31.332   8.255  11.495  1.00 95.91           H  
ATOM   2492  HZ2 LYS A 154     -32.798   7.488  11.603  1.00 95.91           H  
ATOM   2493  HZ3 LYS A 154     -32.406   8.653  12.639  1.00 95.91           H  
ATOM   2494  N   GLN A 155     -28.276   8.339  18.950  1.00 96.96           N  
ATOM   2495  H   GLN A 155     -29.216   8.698  18.861  1.00 96.96           H  
ATOM   2496  CA  GLN A 155     -27.347   9.042  19.835  1.00 96.96           C  
ATOM   2497  HA  GLN A 155     -26.414   9.219  19.301  1.00 96.96           H  
ATOM   2498  C   GLN A 155     -27.000   8.190  21.055  1.00 96.96           C  
ATOM   2499  CB  GLN A 155     -27.932  10.398  20.248  1.00 96.96           C  
ATOM   2500  HB2 GLN A 155     -28.966  10.273  20.570  1.00 96.96           H  
ATOM   2501  HB3 GLN A 155     -27.353  10.799  21.080  1.00 96.96           H  
ATOM   2502  O   GLN A 155     -25.818   8.001  21.330  1.00 96.96           O  
ATOM   2503  CG  GLN A 155     -27.855  11.393  19.082  1.00 96.96           C  
ATOM   2504  HG2 GLN A 155     -26.808  11.541  18.816  1.00 96.96           H  
ATOM   2505  HG3 GLN A 155     -28.363  10.990  18.206  1.00 96.96           H  
ATOM   2506  CD  GLN A 155     -28.462  12.752  19.400  1.00 96.96           C  
ATOM   2507  NE2 GLN A 155     -28.181  13.744  18.584  1.00 96.96           N  
ATOM   2508 HE21 GLN A 155     -27.542  13.588  17.818  1.00 96.96           H  
ATOM   2509 HE22 GLN A 155     -28.528  14.650  18.866  1.00 96.96           H  
ATOM   2510  OE1 GLN A 155     -29.187  12.971  20.355  1.00 96.96           O  
ATOM   2511  N   LEU A 156     -27.994   7.589  21.714  1.00 97.47           N  
ATOM   2512  H   LEU A 156     -28.944   7.801  21.445  1.00 97.47           H  
ATOM   2513  CA  LEU A 156     -27.798   6.689  22.849  1.00 97.47           C  
ATOM   2514  HA  LEU A 156     -27.312   7.255  23.644  1.00 97.47           H  
ATOM   2515  C   LEU A 156     -26.889   5.508  22.490  1.00 97.47           C  
ATOM   2516  CB  LEU A 156     -29.175   6.208  23.340  1.00 97.47           C  
ATOM   2517  HB2 LEU A 156     -29.670   5.675  22.528  1.00 97.47           H  
ATOM   2518  HB3 LEU A 156     -29.784   7.077  23.588  1.00 97.47           H  
ATOM   2519  O   LEU A 156     -25.980   5.183  23.252  1.00 97.47           O  
ATOM   2520  CG  LEU A 156     -29.111   5.281  24.568  1.00 97.47           C  
ATOM   2521  HG  LEU A 156     -28.503   4.406  24.337  1.00 97.47           H  
ATOM   2522  CD1 LEU A 156     -28.520   5.988  25.791  1.00 97.47           C  
ATOM   2523 HD11 LEU A 156     -29.069   6.909  25.986  1.00 97.47           H  
ATOM   2524 HD12 LEU A 156     -28.592   5.339  26.664  1.00 97.47           H  
ATOM   2525 HD13 LEU A 156     -27.469   6.220  25.618  1.00 97.47           H  
ATOM   2526  CD2 LEU A 156     -30.514   4.793  24.922  1.00 97.47           C  
ATOM   2527 HD21 LEU A 156     -31.154   5.642  25.165  1.00 97.47           H  
ATOM   2528 HD22 LEU A 156     -30.942   4.260  24.073  1.00 97.47           H  
ATOM   2529 HD23 LEU A 156     -30.471   4.118  25.777  1.00 97.47           H  
ATOM   2530  N   PHE A 157     -27.079   4.904  21.312  1.00 98.12           N  
ATOM   2531  H   PHE A 157     -27.876   5.174  20.754  1.00 98.12           H  
ATOM   2532  CA  PHE A 157     -26.195   3.848  20.822  1.00 98.12           C  
ATOM   2533  HA  PHE A 157     -26.217   3.021  21.532  1.00 98.12           H  
ATOM   2534  C   PHE A 157     -24.742   4.328  20.723  1.00 98.12           C  
ATOM   2535  CB  PHE A 157     -26.692   3.337  19.463  1.00 98.12           C  
ATOM   2536  HB2 PHE A 157     -27.686   2.909  19.589  1.00 98.12           H  
ATOM   2537  HB3 PHE A 157     -26.783   4.174  18.770  1.00 98.12           H  
ATOM   2538  O   PHE A 157     -23.835   3.642  21.190  1.00 98.12           O  
ATOM   2539  CG  PHE A 157     -25.776   2.295  18.848  1.00 98.12           C  
ATOM   2540  CD1 PHE A 157     -24.742   2.683  17.973  1.00 98.12           C  
ATOM   2541  HD1 PHE A 157     -24.616   3.725  17.719  1.00 98.12           H  
ATOM   2542  CD2 PHE A 157     -25.918   0.941  19.200  1.00 98.12           C  
ATOM   2543  HD2 PHE A 157     -26.696   0.641  19.887  1.00 98.12           H  
ATOM   2544  CE1 PHE A 157     -23.860   1.720  17.452  1.00 98.12           C  
ATOM   2545  HE1 PHE A 157     -23.058   2.019  16.793  1.00 98.12           H  
ATOM   2546  CE2 PHE A 157     -25.033  -0.021  18.681  1.00 98.12           C  
ATOM   2547  HE2 PHE A 157     -25.130  -1.056  18.975  1.00 98.12           H  
ATOM   2548  CZ  PHE A 157     -24.003   0.368  17.808  1.00 98.12           C  
ATOM   2549  HZ  PHE A 157     -23.310  -0.370  17.431  1.00 98.12           H  
ATOM   2550  N   VAL A 158     -24.498   5.507  20.144  1.00 98.27           N  
ATOM   2551  H   VAL A 158     -25.281   6.056  19.819  1.00 98.27           H  
ATOM   2552  CA  VAL A 158     -23.139   6.058  20.027  1.00 98.27           C  
ATOM   2553  HA  VAL A 158     -22.498   5.300  19.577  1.00 98.27           H  
ATOM   2554  C   VAL A 158     -22.545   6.376  21.403  1.00 98.27           C  
ATOM   2555  CB  VAL A 158     -23.130   7.293  19.111  1.00 98.27           C  
ATOM   2556  HB  VAL A 158     -23.853   8.025  19.470  1.00 98.27           H  
ATOM   2557  O   VAL A 158     -21.384   6.058  21.651  1.00 98.27           O  
ATOM   2558  CG1 VAL A 158     -21.749   7.948  19.057  1.00 98.27           C  
ATOM   2559 HG11 VAL A 158     -21.758   8.719  18.286  1.00 98.27           H  
ATOM   2560 HG12 VAL A 158     -20.988   7.209  18.807  1.00 98.27           H  
ATOM   2561 HG13 VAL A 158     -21.509   8.405  20.017  1.00 98.27           H  
ATOM   2562  CG2 VAL A 158     -23.484   6.914  17.666  1.00 98.27           C  
ATOM   2563 HG21 VAL A 158     -24.442   6.394  17.633  1.00 98.27           H  
ATOM   2564 HG22 VAL A 158     -23.565   7.815  17.059  1.00 98.27           H  
ATOM   2565 HG23 VAL A 158     -22.716   6.261  17.250  1.00 98.27           H  
ATOM   2566  N   GLU A 159     -23.334   6.945  22.314  1.00 97.98           N  
ATOM   2567  H   GLU A 159     -24.278   7.185  22.047  1.00 97.98           H  
ATOM   2568  CA  GLU A 159     -22.913   7.248  23.687  1.00 97.98           C  
ATOM   2569  HA  GLU A 159     -22.048   7.911  23.660  1.00 97.98           H  
ATOM   2570  C   GLU A 159     -22.477   5.991  24.451  1.00 97.98           C  
ATOM   2571  CB  GLU A 159     -24.061   7.944  24.444  1.00 97.98           C  
ATOM   2572  HB2 GLU A 159     -23.822   7.967  25.507  1.00 97.98           H  
ATOM   2573  HB3 GLU A 159     -24.974   7.358  24.337  1.00 97.98           H  
ATOM   2574  O   GLU A 159     -21.396   5.960  25.043  1.00 97.98           O  
ATOM   2575  CG  GLU A 159     -24.343   9.380  23.978  1.00 97.98           C  
ATOM   2576  HG2 GLU A 159     -25.185   9.772  24.550  1.00 97.98           H  
ATOM   2577  HG3 GLU A 159     -24.622   9.384  22.924  1.00 97.98           H  
ATOM   2578  CD  GLU A 159     -23.142  10.299  24.162  1.00 97.98           C  
ATOM   2579  OE1 GLU A 159     -22.999  11.283  23.411  1.00 97.98           O  
ATOM   2580  OE2 GLU A 159     -22.267  10.027  25.006  1.00 97.98           O  
ATOM   2581  N   GLN A 160     -23.273   4.921  24.382  1.00 98.26           N  
ATOM   2582  H   GLN A 160     -24.143   5.008  23.876  1.00 98.26           H  
ATOM   2583  CA  GLN A 160     -22.983   3.646  25.048  1.00 98.26           C  
ATOM   2584  HA  GLN A 160     -22.801   3.830  26.107  1.00 98.26           H  
ATOM   2585  C   GLN A 160     -21.731   2.950  24.494  1.00 98.26           C  
ATOM   2586  CB  GLN A 160     -24.205   2.729  24.904  1.00 98.26           C  
ATOM   2587  HB2 GLN A 160     -23.929   1.716  25.194  1.00 98.26           H  
ATOM   2588  HB3 GLN A 160     -24.518   2.713  23.860  1.00 98.26           H  
ATOM   2589  O   GLN A 160     -21.058   2.210  25.213  1.00 98.26           O  
ATOM   2590  CG  GLN A 160     -25.372   3.185  25.795  1.00 98.26           C  
ATOM   2591  HG2 GLN A 160     -25.071   3.091  26.839  1.00 98.26           H  
ATOM   2592  HG3 GLN A 160     -25.606   4.233  25.608  1.00 98.26           H  
ATOM   2593  CD  GLN A 160     -26.639   2.365  25.576  1.00 98.26           C  
ATOM   2594  NE2 GLN A 160     -27.618   2.490  26.445  1.00 98.26           N  
ATOM   2595 HE21 GLN A 160     -27.548   3.145  27.211  1.00 98.26           H  
ATOM   2596 HE22 GLN A 160     -28.447   1.949  26.249  1.00 98.26           H  
ATOM   2597  OE1 GLN A 160     -26.787   1.598  24.638  1.00 98.26           O  
ATOM   2598  N   HIS A 161     -21.382   3.211  23.232  1.00 98.38           N  
ATOM   2599  H   HIS A 161     -21.979   3.824  22.696  1.00 98.38           H  
ATOM   2600  CA  HIS A 161     -20.290   2.533  22.535  1.00 98.38           C  
ATOM   2601  HA  HIS A 161     -19.901   1.748  23.184  1.00 98.38           H  
ATOM   2602  C   HIS A 161     -19.086   3.439  22.248  1.00 98.38           C  
ATOM   2603  CB  HIS A 161     -20.827   1.808  21.295  1.00 98.38           C  
ATOM   2604  HB2 HIS A 161     -20.005   1.303  20.789  1.00 98.38           H  
ATOM   2605  HB3 HIS A 161     -21.254   2.537  20.607  1.00 98.38           H  
ATOM   2606  O   HIS A 161     -18.264   3.101  21.405  1.00 98.38           O  
ATOM   2607  CG  HIS A 161     -21.871   0.772  21.631  1.00 98.38           C  
ATOM   2608  CD2 HIS A 161     -21.664  -0.535  21.976  1.00 98.38           C  
ATOM   2609  HD2 HIS A 161     -20.705  -1.027  22.050  1.00 98.38           H  
ATOM   2610  ND1 HIS A 161     -23.222   0.993  21.693  1.00 98.38           N  
ATOM   2611  HD1 HIS A 161     -23.673   1.879  21.514  1.00 98.38           H  
ATOM   2612  CE1 HIS A 161     -23.823  -0.144  22.069  1.00 98.38           C  
ATOM   2613  HE1 HIS A 161     -24.886  -0.261  22.225  1.00 98.38           H  
ATOM   2614  NE2 HIS A 161     -22.912  -1.113  22.243  1.00 98.38           N  
ATOM   2615  N   ARG A 162     -18.907   4.563  22.961  1.00 97.93           N  
ATOM   2616  H   ARG A 162     -19.653   4.846  23.579  1.00 97.93           H  
ATOM   2617  CA  ARG A 162     -17.752   5.470  22.760  1.00 97.93           C  
ATOM   2618  HA  ARG A 162     -17.829   5.918  21.769  1.00 97.93           H  
ATOM   2619  C   ARG A 162     -16.386   4.770  22.794  1.00 97.93           C  
ATOM   2620  CB  ARG A 162     -17.767   6.583  23.814  1.00 97.93           C  
ATOM   2621  HB2 ARG A 162     -16.784   7.054  23.837  1.00 97.93           H  
ATOM   2622  HB3 ARG A 162     -17.958   6.150  24.796  1.00 97.93           H  
ATOM   2623  O   ARG A 162     -15.490   5.153  22.045  1.00 97.93           O  
ATOM   2624  CG  ARG A 162     -18.800   7.676  23.518  1.00 97.93           C  
ATOM   2625  HG2 ARG A 162     -18.577   8.142  22.559  1.00 97.93           H  
ATOM   2626  HG3 ARG A 162     -19.802   7.247  23.483  1.00 97.93           H  
ATOM   2627  CD  ARG A 162     -18.721   8.724  24.631  1.00 97.93           C  
ATOM   2628  HD2 ARG A 162     -18.972   8.241  25.575  1.00 97.93           H  
ATOM   2629  HD3 ARG A 162     -17.700   9.097  24.706  1.00 97.93           H  
ATOM   2630  NE  ARG A 162     -19.664   9.830  24.420  1.00 97.93           N  
ATOM   2631  HE  ARG A 162     -20.627   9.657  24.669  1.00 97.93           H  
ATOM   2632  NH1 ARG A 162     -18.233  11.541  23.875  1.00 97.93           N  
ATOM   2633 HH11 ARG A 162     -18.078  12.532  23.752  1.00 97.93           H  
ATOM   2634 HH12 ARG A 162     -17.459  10.895  23.920  1.00 97.93           H  
ATOM   2635  NH2 ARG A 162     -20.408  11.947  24.123  1.00 97.93           N  
ATOM   2636 HH21 ARG A 162     -21.341  11.572  24.218  1.00 97.93           H  
ATOM   2637 HH22 ARG A 162     -20.304  12.919  23.868  1.00 97.93           H  
ATOM   2638  CZ  ARG A 162     -19.429  11.095  24.141  1.00 97.93           C  
ATOM   2639  N   HIS A 163     -16.240   3.725  23.610  1.00 97.94           N  
ATOM   2640  H   HIS A 163     -17.041   3.447  24.159  1.00 97.94           H  
ATOM   2641  CA  HIS A 163     -15.025   2.906  23.698  1.00 97.94           C  
ATOM   2642  HA  HIS A 163     -14.192   3.552  23.976  1.00 97.94           H  
ATOM   2643  C   HIS A 163     -14.639   2.239  22.363  1.00 97.94           C  
ATOM   2644  CB  HIS A 163     -15.205   1.861  24.811  1.00 97.94           C  
ATOM   2645  HB2 HIS A 163     -15.405   2.374  25.752  1.00 97.94           H  
ATOM   2646  HB3 HIS A 163     -14.268   1.317  24.930  1.00 97.94           H  
ATOM   2647  O   HIS A 163     -13.469   1.930  22.144  1.00 97.94           O  
ATOM   2648  CG  HIS A 163     -16.312   0.863  24.554  1.00 97.94           C  
ATOM   2649  CD2 HIS A 163     -16.160  -0.407  24.061  1.00 97.94           C  
ATOM   2650  HD2 HIS A 163     -15.227  -0.877  23.788  1.00 97.94           H  
ATOM   2651  ND1 HIS A 163     -17.662   1.043  24.791  1.00 97.94           N  
ATOM   2652  HD1 HIS A 163     -18.106   1.807  25.280  1.00 97.94           H  
ATOM   2653  CE1 HIS A 163     -18.300  -0.083  24.436  1.00 97.94           C  
ATOM   2654  HE1 HIS A 163     -19.361  -0.254  24.544  1.00 97.94           H  
ATOM   2655  NE2 HIS A 163     -17.428  -0.991  23.985  1.00 97.94           N  
ATOM   2656  N   TYR A 164     -15.578   2.087  21.420  1.00 98.72           N  
ATOM   2657  H   TYR A 164     -16.532   2.352  21.620  1.00 98.72           H  
ATOM   2658  CA  TYR A 164     -15.287   1.575  20.081  1.00 98.72           C  
ATOM   2659  HA  TYR A 164     -14.829   0.590  20.174  1.00 98.72           H  
ATOM   2660  C   TYR A 164     -14.282   2.438  19.318  1.00 98.72           C  
ATOM   2661  CB  TYR A 164     -16.579   1.439  19.264  1.00 98.72           C  
ATOM   2662  HB2 TYR A 164     -16.297   1.350  18.215  1.00 98.72           H  
ATOM   2663  HB3 TYR A 164     -17.160   2.358  19.343  1.00 98.72           H  
ATOM   2664  O   TYR A 164     -13.569   1.903  18.473  1.00 98.72           O  
ATOM   2665  CG  TYR A 164     -17.470   0.249  19.582  1.00 98.72           C  
ATOM   2666  CD1 TYR A 164     -17.194  -0.633  20.648  1.00 98.72           C  
ATOM   2667  HD1 TYR A 164     -16.351  -0.486  21.307  1.00 98.72           H  
ATOM   2668  CD2 TYR A 164     -18.571  -0.011  18.743  1.00 98.72           C  
ATOM   2669  HD2 TYR A 164     -18.793   0.667  17.932  1.00 98.72           H  
ATOM   2670  CE1 TYR A 164     -17.998  -1.761  20.866  1.00 98.72           C  
ATOM   2671  HE1 TYR A 164     -17.758  -2.429  21.681  1.00 98.72           H  
ATOM   2672  CE2 TYR A 164     -19.384  -1.139  18.960  1.00 98.72           C  
ATOM   2673  HE2 TYR A 164     -20.243  -1.334  18.334  1.00 98.72           H  
ATOM   2674  OH  TYR A 164     -19.868  -3.112  20.227  1.00 98.72           O  
ATOM   2675  HH  TYR A 164     -19.609  -3.573  21.028  1.00 98.72           H  
ATOM   2676  CZ  TYR A 164     -19.093  -2.019  20.022  1.00 98.72           C  
ATOM   2677  N   PHE A 165     -14.158   3.739  19.608  1.00 98.62           N  
ATOM   2678  H   PHE A 165     -14.732   4.144  20.333  1.00 98.62           H  
ATOM   2679  CA  PHE A 165     -13.088   4.544  19.013  1.00 98.62           C  
ATOM   2680  HA  PHE A 165     -13.181   4.501  17.928  1.00 98.62           H  
ATOM   2681  C   PHE A 165     -11.696   3.984  19.348  1.00 98.62           C  
ATOM   2682  CB  PHE A 165     -13.204   6.005  19.467  1.00 98.62           C  
ATOM   2683  HB2 PHE A 165     -12.304   6.527  19.142  1.00 98.62           H  
ATOM   2684  HB3 PHE A 165     -13.224   6.041  20.557  1.00 98.62           H  
ATOM   2685  O   PHE A 165     -10.866   3.833  18.446  1.00 98.62           O  
ATOM   2686  CG  PHE A 165     -14.377   6.783  18.902  1.00 98.62           C  
ATOM   2687  CD1 PHE A 165     -14.557   6.866  17.510  1.00 98.62           C  
ATOM   2688  HD1 PHE A 165     -13.926   6.286  16.853  1.00 98.62           H  
ATOM   2689  CD2 PHE A 165     -15.252   7.483  19.753  1.00 98.62           C  
ATOM   2690  HD2 PHE A 165     -15.121   7.428  20.824  1.00 98.62           H  
ATOM   2691  CE1 PHE A 165     -15.575   7.666  16.967  1.00 98.62           C  
ATOM   2692  HE1 PHE A 165     -15.712   7.716  15.897  1.00 98.62           H  
ATOM   2693  CE2 PHE A 165     -16.282   8.274  19.212  1.00 98.62           C  
ATOM   2694  HE2 PHE A 165     -16.945   8.816  19.870  1.00 98.62           H  
ATOM   2695  CZ  PHE A 165     -16.433   8.379  17.820  1.00 98.62           C  
ATOM   2696  HZ  PHE A 165     -17.212   9.004  17.409  1.00 98.62           H  
ATOM   2697  N   ASP A 166     -11.464   3.606  20.608  1.00 98.44           N  
ATOM   2698  H   ASP A 166     -12.213   3.673  21.282  1.00 98.44           H  
ATOM   2699  CA  ASP A 166     -10.192   3.039  21.060  1.00 98.44           C  
ATOM   2700  HA  ASP A 166      -9.378   3.683  20.726  1.00 98.44           H  
ATOM   2701  C   ASP A 166      -9.952   1.653  20.452  1.00 98.44           C  
ATOM   2702  CB  ASP A 166     -10.156   2.970  22.597  1.00 98.44           C  
ATOM   2703  HB2 ASP A 166     -11.011   2.400  22.959  1.00 98.44           H  
ATOM   2704  HB3 ASP A 166      -9.252   2.439  22.896  1.00 98.44           H  
ATOM   2705  O   ASP A 166      -8.865   1.378  19.938  1.00 98.44           O  
ATOM   2706  CG  ASP A 166     -10.132   4.347  23.262  1.00 98.44           C  
ATOM   2707  OD1 ASP A 166      -9.367   5.216  22.777  1.00 98.44           O  
ATOM   2708  OD2 ASP A 166     -10.828   4.535  24.276  1.00 98.44           O  
ATOM   2709  N   GLU A 167     -10.982   0.805  20.423  1.00 98.61           N  
ATOM   2710  H   GLU A 167     -11.835   1.076  20.889  1.00 98.61           H  
ATOM   2711  CA  GLU A 167     -10.901  -0.533  19.824  1.00 98.61           C  
ATOM   2712  HA  GLU A 167     -10.094  -1.088  20.303  1.00 98.61           H  
ATOM   2713  C   GLU A 167     -10.597  -0.475  18.319  1.00 98.61           C  
ATOM   2714  CB  GLU A 167     -12.211  -1.296  20.049  1.00 98.61           C  
ATOM   2715  HB2 GLU A 167     -13.037  -0.728  19.622  1.00 98.61           H  
ATOM   2716  HB3 GLU A 167     -12.138  -2.247  19.521  1.00 98.61           H  
ATOM   2717  O   GLU A 167      -9.765  -1.234  17.814  1.00 98.61           O  
ATOM   2718  CG  GLU A 167     -12.485  -1.582  21.534  1.00 98.61           C  
ATOM   2719  HG2 GLU A 167     -12.609  -0.639  22.068  1.00 98.61           H  
ATOM   2720  HG3 GLU A 167     -11.621  -2.098  21.950  1.00 98.61           H  
ATOM   2721  CD  GLU A 167     -13.734  -2.447  21.750  1.00 98.61           C  
ATOM   2722  OE1 GLU A 167     -14.002  -2.784  22.919  1.00 98.61           O  
ATOM   2723  OE2 GLU A 167     -14.410  -2.789  20.750  1.00 98.61           O  
ATOM   2724  N   ILE A 168     -11.204   0.465  17.587  1.00 98.64           N  
ATOM   2725  H   ILE A 168     -11.891   1.049  18.043  1.00 98.64           H  
ATOM   2726  CA  ILE A 168     -10.930   0.673  16.159  1.00 98.64           C  
ATOM   2727  HA  ILE A 168     -11.060  -0.277  15.641  1.00 98.64           H  
ATOM   2728  C   ILE A 168      -9.473   1.104  15.950  1.00 98.64           C  
ATOM   2729  CB  ILE A 168     -11.925   1.692  15.560  1.00 98.64           C  
ATOM   2730  HB  ILE A 168     -11.940   2.575  16.200  1.00 98.64           H  
ATOM   2731  O   ILE A 168      -8.793   0.580  15.063  1.00 98.64           O  
ATOM   2732  CG1 ILE A 168     -13.346   1.089  15.497  1.00 98.64           C  
ATOM   2733 HG12 ILE A 168     -13.412   0.407  14.648  1.00 98.64           H  
ATOM   2734 HG13 ILE A 168     -13.548   0.502  16.393  1.00 98.64           H  
ATOM   2735  CG2 ILE A 168     -11.491   2.125  14.144  1.00 98.64           C  
ATOM   2736 HG21 ILE A 168     -11.305   1.245  13.529  1.00 98.64           H  
ATOM   2737 HG22 ILE A 168     -12.267   2.730  13.676  1.00 98.64           H  
ATOM   2738 HG23 ILE A 168     -10.587   2.732  14.201  1.00 98.64           H  
ATOM   2739  CD1 ILE A 168     -14.438   2.160  15.381  1.00 98.64           C  
ATOM   2740 HD11 ILE A 168     -14.380   2.646  14.407  1.00 98.64           H  
ATOM   2741 HD12 ILE A 168     -14.318   2.912  16.161  1.00 98.64           H  
ATOM   2742 HD13 ILE A 168     -15.420   1.700  15.491  1.00 98.64           H  
ATOM   2743  N   ILE A 169      -8.958   2.029  16.767  1.00 98.51           N  
ATOM   2744  H   ILE A 169      -9.550   2.410  17.491  1.00 98.51           H  
ATOM   2745  CA  ILE A 169      -7.553   2.461  16.700  1.00 98.51           C  
ATOM   2746  HA  ILE A 169      -7.331   2.745  15.671  1.00 98.51           H  
ATOM   2747  C   ILE A 169      -6.597   1.312  17.040  1.00 98.51           C  
ATOM   2748  CB  ILE A 169      -7.334   3.691  17.606  1.00 98.51           C  
ATOM   2749  HB  ILE A 169      -7.786   3.486  18.577  1.00 98.51           H  
ATOM   2750  O   ILE A 169      -5.541   1.179  16.403  1.00 98.51           O  
ATOM   2751  CG1 ILE A 169      -8.043   4.932  17.018  1.00 98.51           C  
ATOM   2752 HG12 ILE A 169      -8.042   5.711  17.780  1.00 98.51           H  
ATOM   2753 HG13 ILE A 169      -9.087   4.697  16.813  1.00 98.51           H  
ATOM   2754  CG2 ILE A 169      -5.839   3.978  17.849  1.00 98.51           C  
ATOM   2755 HG21 ILE A 169      -5.288   3.999  16.909  1.00 98.51           H  
ATOM   2756 HG22 ILE A 169      -5.416   3.216  18.503  1.00 98.51           H  
ATOM   2757 HG23 ILE A 169      -5.731   4.939  18.353  1.00 98.51           H  
ATOM   2758  CD1 ILE A 169      -7.432   5.525  15.741  1.00 98.51           C  
ATOM   2759 HD11 ILE A 169      -6.399   5.827  15.913  1.00 98.51           H  
ATOM   2760 HD12 ILE A 169      -7.475   4.804  14.925  1.00 98.51           H  
ATOM   2761 HD13 ILE A 169      -7.999   6.411  15.458  1.00 98.51           H  
ATOM   2762  N   GLN A 170      -6.964   0.446  17.984  1.00 98.46           N  
ATOM   2763  H   GLN A 170      -7.804   0.631  18.514  1.00 98.46           H  
ATOM   2764  CA  GLN A 170      -6.210  -0.763  18.288  1.00 98.46           C  
ATOM   2765  HA  GLN A 170      -5.182  -0.475  18.509  1.00 98.46           H  
ATOM   2766  C   GLN A 170      -6.171  -1.716  17.085  1.00 98.46           C  
ATOM   2767  CB  GLN A 170      -6.782  -1.429  19.545  1.00 98.46           C  
ATOM   2768  HB2 GLN A 170      -6.732  -0.722  20.374  1.00 98.46           H  
ATOM   2769  HB3 GLN A 170      -7.823  -1.710  19.386  1.00 98.46           H  
ATOM   2770  O   GLN A 170      -5.081  -2.119  16.674  1.00 98.46           O  
ATOM   2771  CG  GLN A 170      -5.973  -2.684  19.895  1.00 98.46           C  
ATOM   2772  HG2 GLN A 170      -4.920  -2.423  19.999  1.00 98.46           H  
ATOM   2773  HG3 GLN A 170      -6.069  -3.413  19.091  1.00 98.46           H  
ATOM   2774  CD  GLN A 170      -6.424  -3.366  21.176  1.00 98.46           C  
ATOM   2775  NE2 GLN A 170      -5.842  -4.501  21.480  1.00 98.46           N  
ATOM   2776 HE21 GLN A 170      -5.331  -4.983  20.755  1.00 98.46           H  
ATOM   2777 HE22 GLN A 170      -6.235  -4.990  22.272  1.00 98.46           H  
ATOM   2778  OE1 GLN A 170      -7.274  -2.904  21.912  1.00 98.46           O  
ATOM   2779  N   GLN A 171      -7.310  -2.001  16.447  1.00 98.40           N  
ATOM   2780  H   GLN A 171      -8.177  -1.667  16.841  1.00 98.40           H  
ATOM   2781  CA  GLN A 171      -7.354  -2.860  15.256  1.00 98.40           C  
ATOM   2782  HA  GLN A 171      -6.907  -3.823  15.505  1.00 98.40           H  
ATOM   2783  C   GLN A 171      -6.551  -2.275  14.087  1.00 98.40           C  
ATOM   2784  CB  GLN A 171      -8.803  -3.098  14.817  1.00 98.40           C  
ATOM   2785  HB2 GLN A 171      -9.330  -2.148  14.727  1.00 98.40           H  
ATOM   2786  HB3 GLN A 171      -8.786  -3.578  13.839  1.00 98.40           H  
ATOM   2787  O   GLN A 171      -5.807  -2.994  13.413  1.00 98.40           O  
ATOM   2788  CG  GLN A 171      -9.548  -4.014  15.794  1.00 98.40           C  
ATOM   2789  HG2 GLN A 171      -9.648  -3.521  16.761  1.00 98.40           H  
ATOM   2790  HG3 GLN A 171      -8.976  -4.929  15.945  1.00 98.40           H  
ATOM   2791  CD  GLN A 171     -10.931  -4.405  15.293  1.00 98.40           C  
ATOM   2792  NE2 GLN A 171     -11.809  -4.808  16.179  1.00 98.40           N  
ATOM   2793 HE21 GLN A 171     -11.604  -4.760  17.167  1.00 98.40           H  
ATOM   2794 HE22 GLN A 171     -12.754  -4.952  15.854  1.00 98.40           H  
ATOM   2795  OE1 GLN A 171     -11.243  -4.383  14.111  1.00 98.40           O  
ATOM   2796  N   ILE A 172      -6.625  -0.956  13.872  1.00 98.33           N  
ATOM   2797  H   ILE A 172      -7.282  -0.427  14.427  1.00 98.33           H  
ATOM   2798  CA  ILE A 172      -5.785  -0.254  12.891  1.00 98.33           C  
ATOM   2799  HA  ILE A 172      -5.943  -0.709  11.913  1.00 98.33           H  
ATOM   2800  C   ILE A 172      -4.300  -0.429  13.235  1.00 98.33           C  
ATOM   2801  CB  ILE A 172      -6.181   1.241  12.805  1.00 98.33           C  
ATOM   2802  HB  ILE A 172      -6.243   1.641  13.817  1.00 98.33           H  
ATOM   2803  O   ILE A 172      -3.490  -0.690  12.342  1.00 98.33           O  
ATOM   2804  CG1 ILE A 172      -7.562   1.384  12.127  1.00 98.33           C  
ATOM   2805 HG12 ILE A 172      -7.468   1.161  11.064  1.00 98.33           H  
ATOM   2806 HG13 ILE A 172      -8.261   0.666  12.556  1.00 98.33           H  
ATOM   2807  CG2 ILE A 172      -5.127   2.061  12.029  1.00 98.33           C  
ATOM   2808 HG21 ILE A 172      -5.462   3.092  11.914  1.00 98.33           H  
ATOM   2809 HG22 ILE A 172      -4.961   1.622  11.046  1.00 98.33           H  
ATOM   2810 HG23 ILE A 172      -4.189   2.091  12.583  1.00 98.33           H  
ATOM   2811  CD1 ILE A 172      -8.186   2.776  12.273  1.00 98.33           C  
ATOM   2812 HD11 ILE A 172      -7.651   3.498  11.656  1.00 98.33           H  
ATOM   2813 HD12 ILE A 172      -9.223   2.744  11.937  1.00 98.33           H  
ATOM   2814 HD13 ILE A 172      -8.168   3.088  13.317  1.00 98.33           H  
ATOM   2815  N   SER A 173      -3.933  -0.315  14.514  1.00 98.32           N  
ATOM   2816  H   SER A 173      -4.651  -0.109  15.194  1.00 98.32           H  
ATOM   2817  CA  SER A 173      -2.553  -0.470  14.981  1.00 98.32           C  
ATOM   2818  HA  SER A 173      -1.918   0.199  14.401  1.00 98.32           H  
ATOM   2819  C   SER A 173      -2.018  -1.884  14.770  1.00 98.32           C  
ATOM   2820  CB  SER A 173      -2.433  -0.109  16.467  1.00 98.32           C  
ATOM   2821  HB2 SER A 173      -3.140  -0.689  17.060  1.00 98.32           H  
ATOM   2822  HB3 SER A 173      -1.425  -0.350  16.803  1.00 98.32           H  
ATOM   2823  O   SER A 173      -0.904  -2.052  14.268  1.00 98.32           O  
ATOM   2824  OG  SER A 173      -2.651   1.267  16.688  1.00 98.32           O  
ATOM   2825  HG  SER A 173      -3.596   1.428  16.640  1.00 98.32           H  
ATOM   2826  N   GLU A 174      -2.797  -2.901  15.122  1.00 97.79           N  
ATOM   2827  H   GLU A 174      -3.689  -2.698  15.549  1.00 97.79           H  
ATOM   2828  CA  GLU A 174      -2.446  -4.312  14.942  1.00 97.79           C  
ATOM   2829  HA  GLU A 174      -1.483  -4.517  15.407  1.00 97.79           H  
ATOM   2830  C   GLU A 174      -2.323  -4.670  13.458  1.00 97.79           C  
ATOM   2831  CB  GLU A 174      -3.506  -5.183  15.623  1.00 97.79           C  
ATOM   2832  HB2 GLU A 174      -3.352  -6.219  15.323  1.00 97.79           H  
ATOM   2833  HB3 GLU A 174      -4.495  -4.864  15.293  1.00 97.79           H  
ATOM   2834  O   GLU A 174      -1.316  -5.246  13.031  1.00 97.79           O  
ATOM   2835  CG  GLU A 174      -3.408  -5.093  17.155  1.00 97.79           C  
ATOM   2836  HG2 GLU A 174      -3.422  -4.047  17.462  1.00 97.79           H  
ATOM   2837  HG3 GLU A 174      -2.447  -5.507  17.461  1.00 97.79           H  
ATOM   2838  CD  GLU A 174      -4.539  -5.841  17.873  1.00 97.79           C  
ATOM   2839  OE1 GLU A 174      -4.608  -5.683  19.115  1.00 97.79           O  
ATOM   2840  OE2 GLU A 174      -5.290  -6.559  17.178  1.00 97.79           O  
ATOM   2841  N   PHE A 175      -3.282  -4.238  12.635  1.00 97.59           N  
ATOM   2842  H   PHE A 175      -4.093  -3.790  13.037  1.00 97.59           H  
ATOM   2843  CA  PHE A 175      -3.222  -4.397  11.184  1.00 97.59           C  
ATOM   2844  HA  PHE A 175      -3.158  -5.460  10.950  1.00 97.59           H  
ATOM   2845  C   PHE A 175      -1.982  -3.714  10.595  1.00 97.59           C  
ATOM   2846  CB  PHE A 175      -4.508  -3.836  10.571  1.00 97.59           C  
ATOM   2847  HB2 PHE A 175      -5.355  -4.360  11.014  1.00 97.59           H  
ATOM   2848  HB3 PHE A 175      -4.606  -2.782  10.832  1.00 97.59           H  
ATOM   2849  O   PHE A 175      -1.233  -4.315   9.819  1.00 97.59           O  
ATOM   2850  CG  PHE A 175      -4.580  -3.984   9.065  1.00 97.59           C  
ATOM   2851  CD1 PHE A 175      -4.159  -2.934   8.227  1.00 97.59           C  
ATOM   2852  HD1 PHE A 175      -3.795  -2.015   8.662  1.00 97.59           H  
ATOM   2853  CD2 PHE A 175      -5.081  -5.172   8.503  1.00 97.59           C  
ATOM   2854  HD2 PHE A 175      -5.441  -5.962   9.146  1.00 97.59           H  
ATOM   2855  CE1 PHE A 175      -4.241  -3.074   6.829  1.00 97.59           C  
ATOM   2856  HE1 PHE A 175      -3.957  -2.264   6.174  1.00 97.59           H  
ATOM   2857  CE2 PHE A 175      -5.160  -5.312   7.108  1.00 97.59           C  
ATOM   2858  HE2 PHE A 175      -5.592  -6.202   6.675  1.00 97.59           H  
ATOM   2859  CZ  PHE A 175      -4.738  -4.263   6.274  1.00 97.59           C  
ATOM   2860  HZ  PHE A 175      -4.831  -4.352   5.201  1.00 97.59           H  
ATOM   2861  N   ALA A 176      -1.705  -2.472  10.996  1.00 97.58           N  
ATOM   2862  H   ALA A 176      -2.339  -2.020  11.638  1.00 97.58           H  
ATOM   2863  CA  ALA A 176      -0.561  -1.724  10.499  1.00 97.58           C  
ATOM   2864  HA  ALA A 176      -0.635  -1.695   9.412  1.00 97.58           H  
ATOM   2865  C   ALA A 176       0.776  -2.386  10.852  1.00 97.58           C  
ATOM   2866  CB  ALA A 176      -0.638  -0.293  11.025  1.00 97.58           C  
ATOM   2867  HB1 ALA A 176      -0.613  -0.296  12.115  1.00 97.58           H  
ATOM   2868  HB2 ALA A 176       0.200   0.290  10.643  1.00 97.58           H  
ATOM   2869  HB3 ALA A 176      -1.577   0.154  10.698  1.00 97.58           H  
ATOM   2870  O   ALA A 176       1.643  -2.481   9.977  1.00 97.58           O  
ATOM   2871  N   LYS A 177       0.929  -2.882  12.087  1.00 97.17           N  
ATOM   2872  H   LYS A 177       0.172  -2.754  12.743  1.00 97.17           H  
ATOM   2873  CA  LYS A 177       2.113  -3.635  12.531  1.00 97.17           C  
ATOM   2874  HA  LYS A 177       3.019  -3.059  12.342  1.00 97.17           H  
ATOM   2875  C   LYS A 177       2.276  -4.956  11.785  1.00 97.17           C  
ATOM   2876  CB  LYS A 177       2.014  -3.932  14.032  1.00 97.17           C  
ATOM   2877  HB2 LYS A 177       2.756  -4.686  14.296  1.00 97.17           H  
ATOM   2878  HB3 LYS A 177       1.027  -4.341  14.249  1.00 97.17           H  
ATOM   2879  O   LYS A 177       3.400  -5.350  11.508  1.00 97.17           O  
ATOM   2880  CG  LYS A 177       2.269  -2.696  14.901  1.00 97.17           C  
ATOM   2881  HG2 LYS A 177       1.611  -1.887  14.583  1.00 97.17           H  
ATOM   2882  HG3 LYS A 177       3.305  -2.375  14.791  1.00 97.17           H  
ATOM   2883  CD  LYS A 177       1.980  -3.035  16.368  1.00 97.17           C  
ATOM   2884  HD2 LYS A 177       0.958  -3.406  16.442  1.00 97.17           H  
ATOM   2885  HD3 LYS A 177       2.662  -3.820  16.695  1.00 97.17           H  
ATOM   2886  CE  LYS A 177       2.131  -1.810  17.274  1.00 97.17           C  
ATOM   2887  HE2 LYS A 177       1.500  -1.013  16.879  1.00 97.17           H  
ATOM   2888  HE3 LYS A 177       3.167  -1.474  17.241  1.00 97.17           H  
ATOM   2889  NZ  LYS A 177       1.725  -2.131  18.667  1.00 97.17           N  
ATOM   2890  HZ1 LYS A 177       1.788  -1.326  19.274  1.00 97.17           H  
ATOM   2891  HZ2 LYS A 177       0.768  -2.453  18.692  1.00 97.17           H  
ATOM   2892  HZ3 LYS A 177       2.297  -2.869  19.053  1.00 97.17           H  
ATOM   2893  N   ARG A 178       1.177  -5.627  11.434  1.00 96.38           N  
ATOM   2894  H   ARG A 178       0.289  -5.291  11.780  1.00 96.38           H  
ATOM   2895  CA  ARG A 178       1.226  -6.926  10.753  1.00 96.38           C  
ATOM   2896  HA  ARG A 178       2.041  -7.506  11.186  1.00 96.38           H  
ATOM   2897  C   ARG A 178       1.547  -6.807   9.263  1.00 96.38           C  
ATOM   2898  CB  ARG A 178      -0.086  -7.673  11.035  1.00 96.38           C  
ATOM   2899  HB2 ARG A 178      -0.914  -7.144  10.564  1.00 96.38           H  
ATOM   2900  HB3 ARG A 178      -0.252  -7.680  12.112  1.00 96.38           H  
ATOM   2901  O   ARG A 178       2.390  -7.546   8.762  1.00 96.38           O  
ATOM   2902  CG  ARG A 178      -0.047  -9.130  10.544  1.00 96.38           C  
ATOM   2903  HG2 ARG A 178      -0.033  -9.161   9.454  1.00 96.38           H  
ATOM   2904  HG3 ARG A 178       0.863  -9.605  10.910  1.00 96.38           H  
ATOM   2905  CD  ARG A 178      -1.244  -9.937  11.063  1.00 96.38           C  
ATOM   2906  HD2 ARG A 178      -1.193  -9.969  12.151  1.00 96.38           H  
ATOM   2907  HD3 ARG A 178      -1.160 -10.964  10.708  1.00 96.38           H  
ATOM   2908  NE  ARG A 178      -2.543  -9.357  10.666  1.00 96.38           N  
ATOM   2909  HE  ARG A 178      -2.972  -8.734  11.335  1.00 96.38           H  
ATOM   2910  NH1 ARG A 178      -2.845 -10.520   8.696  1.00 96.38           N  
ATOM   2911 HH11 ARG A 178      -3.443 -10.800   7.932  1.00 96.38           H  
ATOM   2912 HH12 ARG A 178      -1.964 -10.999   8.809  1.00 96.38           H  
ATOM   2913  NH2 ARG A 178      -4.437  -9.134   9.439  1.00 96.38           N  
ATOM   2914 HH21 ARG A 178      -4.838  -8.577  10.180  1.00 96.38           H  
ATOM   2915 HH22 ARG A 178      -5.031  -9.439   8.681  1.00 96.38           H  
ATOM   2916  CZ  ARG A 178      -3.261  -9.673   9.602  1.00 96.38           C  
ATOM   2917  N   VAL A 179       0.891  -5.892   8.538  1.00 96.33           N  
ATOM   2918  H   VAL A 179       0.179  -5.355   9.011  1.00 96.33           H  
ATOM   2919  CA  VAL A 179       0.935  -5.897   7.057  1.00 96.33           C  
ATOM   2920  HA  VAL A 179       1.662  -6.646   6.743  1.00 96.33           H  
ATOM   2921  C   VAL A 179       1.424  -4.599   6.396  1.00 96.33           C  
ATOM   2922  CB  VAL A 179      -0.403  -6.374   6.457  1.00 96.33           C  
ATOM   2923  HB  VAL A 179      -0.254  -6.461   5.381  1.00 96.33           H  
ATOM   2924  O   VAL A 179       1.973  -4.629   5.289  1.00 96.33           O  
ATOM   2925  CG1 VAL A 179      -0.824  -7.752   6.989  1.00 96.33           C  
ATOM   2926 HG11 VAL A 179       0.012  -8.449   6.931  1.00 96.33           H  
ATOM   2927 HG12 VAL A 179      -1.643  -8.143   6.386  1.00 96.33           H  
ATOM   2928 HG13 VAL A 179      -1.159  -7.674   8.023  1.00 96.33           H  
ATOM   2929  CG2 VAL A 179      -1.569  -5.413   6.685  1.00 96.33           C  
ATOM   2930 HG21 VAL A 179      -1.827  -5.360   7.742  1.00 96.33           H  
ATOM   2931 HG22 VAL A 179      -2.444  -5.792   6.158  1.00 96.33           H  
ATOM   2932 HG23 VAL A 179      -1.339  -4.419   6.302  1.00 96.33           H  
ATOM   2933  N   ILE A 180       1.304  -3.440   7.052  1.00 96.43           N  
ATOM   2934  H   ILE A 180       0.900  -3.457   7.977  1.00 96.43           H  
ATOM   2935  CA  ILE A 180       1.748  -2.147   6.482  1.00 96.43           C  
ATOM   2936  HA  ILE A 180       1.664  -2.194   5.396  1.00 96.43           H  
ATOM   2937  C   ILE A 180       3.230  -1.882   6.808  1.00 96.43           C  
ATOM   2938  CB  ILE A 180       0.832  -0.993   6.956  1.00 96.43           C  
ATOM   2939  HB  ILE A 180       0.949  -0.881   8.034  1.00 96.43           H  
ATOM   2940  O   ILE A 180       4.008  -1.425   5.959  1.00 96.43           O  
ATOM   2941  CG1 ILE A 180      -0.655  -1.291   6.646  1.00 96.43           C  
ATOM   2942 HG12 ILE A 180      -0.786  -1.446   5.575  1.00 96.43           H  
ATOM   2943 HG13 ILE A 180      -0.957  -2.205   7.159  1.00 96.43           H  
ATOM   2944  CG2 ILE A 180       1.245   0.341   6.307  1.00 96.43           C  
ATOM   2945 HG21 ILE A 180       2.314   0.519   6.426  1.00 96.43           H  
ATOM   2946 HG22 ILE A 180       0.997   0.329   5.245  1.00 96.43           H  
ATOM   2947 HG23 ILE A 180       0.721   1.166   6.788  1.00 96.43           H  
ATOM   2948  CD1 ILE A 180      -1.608  -0.186   7.109  1.00 96.43           C  
ATOM   2949 HD11 ILE A 180      -1.490   0.700   6.485  1.00 96.43           H  
ATOM   2950 HD12 ILE A 180      -2.633  -0.547   7.028  1.00 96.43           H  
ATOM   2951 HD13 ILE A 180      -1.411   0.078   8.148  1.00 96.43           H  
ATOM   2952  N   LEU A 181       3.652  -2.208   8.030  1.00 95.27           N  
ATOM   2953  H   LEU A 181       2.968  -2.583   8.672  1.00 95.27           H  
ATOM   2954  CA  LEU A 181       5.008  -2.024   8.560  1.00 95.27           C  
ATOM   2955  HA  LEU A 181       4.984  -2.346   9.601  1.00 95.27           H  
ATOM   2956  C   LEU A 181       5.470  -0.554   8.616  1.00 95.27           C  
ATOM   2957  CB  LEU A 181       5.999  -2.952   7.819  1.00 95.27           C  
ATOM   2958  HB2 LEU A 181       6.132  -2.601   6.796  1.00 95.27           H  
ATOM   2959  HB3 LEU A 181       6.959  -2.876   8.330  1.00 95.27           H  
ATOM   2960  O   LEU A 181       6.638  -0.252   8.376  1.00 95.27           O  
ATOM   2961  CG  LEU A 181       5.630  -4.437   7.713  1.00 95.27           C  
ATOM   2962  HG  LEU A 181       4.720  -4.559   7.125  1.00 95.27           H  
ATOM   2963  CD1 LEU A 181       6.775  -5.143   6.990  1.00 95.27           C  
ATOM   2964 HD11 LEU A 181       6.715  -6.214   7.180  1.00 95.27           H  
ATOM   2965 HD12 LEU A 181       7.738  -4.817   7.382  1.00 95.27           H  
ATOM   2966 HD13 LEU A 181       6.727  -4.963   5.916  1.00 95.27           H  
ATOM   2967  CD2 LEU A 181       5.420  -5.054   9.083  1.00 95.27           C  
ATOM   2968 HD21 LEU A 181       4.580  -4.561   9.572  1.00 95.27           H  
ATOM   2969 HD22 LEU A 181       6.310  -4.942   9.703  1.00 95.27           H  
ATOM   2970 HD23 LEU A 181       5.179  -6.113   8.993  1.00 95.27           H  
ATOM   2971  N   ALA A 182       4.565   0.405   8.811  1.00 96.78           N  
ATOM   2972  H   ALA A 182       3.631   0.120   9.069  1.00 96.78           H  
ATOM   2973  CA  ALA A 182       4.883   1.838   8.792  1.00 96.78           C  
ATOM   2974  HA  ALA A 182       5.864   1.981   8.340  1.00 96.78           H  
ATOM   2975  C   ALA A 182       5.012   2.432  10.203  1.00 96.78           C  
ATOM   2976  CB  ALA A 182       3.867   2.568   7.901  1.00 96.78           C  
ATOM   2977  HB1 ALA A 182       2.877   2.505   8.353  1.00 96.78           H  
ATOM   2978  HB2 ALA A 182       4.152   3.615   7.799  1.00 96.78           H  
ATOM   2979  HB3 ALA A 182       3.828   2.111   6.912  1.00 96.78           H  
ATOM   2980  O   ALA A 182       4.282   3.359  10.542  1.00 96.78           O  
ATOM   2981  N   ASP A 183       5.946   1.927  11.013  1.00 97.42           N  
ATOM   2982  H   ASP A 183       6.451   1.107  10.708  1.00 97.42           H  
ATOM   2983  CA  ASP A 183       6.018   2.222  12.456  1.00 97.42           C  
ATOM   2984  HA  ASP A 183       5.118   1.833  12.932  1.00 97.42           H  
ATOM   2985  C   ASP A 183       6.107   3.713  12.790  1.00 97.42           C  
ATOM   2986  CB  ASP A 183       7.225   1.508  13.077  1.00 97.42           C  
ATOM   2987  HB2 ASP A 183       7.258   1.729  14.144  1.00 97.42           H  
ATOM   2988  HB3 ASP A 183       8.139   1.891  12.622  1.00 97.42           H  
ATOM   2989  O   ASP A 183       5.453   4.182  13.718  1.00 97.42           O  
ATOM   2990  CG  ASP A 183       7.155  -0.006  12.897  1.00 97.42           C  
ATOM   2991  OD1 ASP A 183       6.020  -0.529  12.903  1.00 97.42           O  
ATOM   2992  OD2 ASP A 183       8.234  -0.586  12.672  1.00 97.42           O  
ATOM   2993  N   ALA A 184       6.871   4.490  12.017  1.00 97.61           N  
ATOM   2994  H   ALA A 184       7.412   4.052  11.286  1.00 97.61           H  
ATOM   2995  CA  ALA A 184       6.960   5.937  12.215  1.00 97.61           C  
ATOM   2996  HA  ALA A 184       7.257   6.131  13.246  1.00 97.61           H  
ATOM   2997  C   ALA A 184       5.609   6.639  11.990  1.00 97.61           C  
ATOM   2998  CB  ALA A 184       8.043   6.492  11.284  1.00 97.61           C  
ATOM   2999  HB1 ALA A 184       8.997   6.010  11.498  1.00 97.61           H  
ATOM   3000  HB2 ALA A 184       8.148   7.564  11.448  1.00 97.61           H  
ATOM   3001  HB3 ALA A 184       7.773   6.317  10.243  1.00 97.61           H  
ATOM   3002  O   ALA A 184       5.237   7.527  12.755  1.00 97.61           O  
ATOM   3003  N   ASN A 185       4.853   6.216  10.973  1.00 97.99           N  
ATOM   3004  H   ASN A 185       5.155   5.403  10.455  1.00 97.99           H  
ATOM   3005  CA  ASN A 185       3.515   6.743  10.713  1.00 97.99           C  
ATOM   3006  HA  ASN A 185       3.540   7.832  10.751  1.00 97.99           H  
ATOM   3007  C   ASN A 185       2.528   6.280  11.781  1.00 97.99           C  
ATOM   3008  CB  ASN A 185       3.028   6.307   9.326  1.00 97.99           C  
ATOM   3009  HB2 ASN A 185       1.968   6.546   9.249  1.00 97.99           H  
ATOM   3010  HB3 ASN A 185       3.127   5.227   9.216  1.00 97.99           H  
ATOM   3011  O   ASN A 185       1.733   7.085  12.248  1.00 97.99           O  
ATOM   3012  CG  ASN A 185       3.735   6.996   8.179  1.00 97.99           C  
ATOM   3013  ND2 ASN A 185       3.283   6.719   6.982  1.00 97.99           N  
ATOM   3014 HD21 ASN A 185       2.411   6.214   6.910  1.00 97.99           H  
ATOM   3015 HD22 ASN A 185       3.524   7.395   6.271  1.00 97.99           H  
ATOM   3016  OD1 ASN A 185       4.655   7.782   8.331  1.00 97.99           O  
ATOM   3017  N   LEU A 186       2.609   5.015  12.200  1.00 98.26           N  
ATOM   3018  H   LEU A 186       3.285   4.400  11.769  1.00 98.26           H  
ATOM   3019  CA  LEU A 186       1.747   4.473  13.243  1.00 98.26           C  
ATOM   3020  HA  LEU A 186       0.714   4.633  12.933  1.00 98.26           H  
ATOM   3021  C   LEU A 186       1.941   5.211  14.575  1.00 98.26           C  
ATOM   3022  CB  LEU A 186       2.005   2.963  13.368  1.00 98.26           C  
ATOM   3023  HB2 LEU A 186       1.827   2.492  12.402  1.00 98.26           H  
ATOM   3024  HB3 LEU A 186       3.047   2.801  13.643  1.00 98.26           H  
ATOM   3025  O   LEU A 186       0.967   5.593  15.210  1.00 98.26           O  
ATOM   3026  CG  LEU A 186       1.110   2.292  14.424  1.00 98.26           C  
ATOM   3027  HG  LEU A 186       1.317   2.724  15.403  1.00 98.26           H  
ATOM   3028  CD1 LEU A 186      -0.373   2.462  14.108  1.00 98.26           C  
ATOM   3029 HD11 LEU A 186      -0.956   2.009  14.911  1.00 98.26           H  
ATOM   3030 HD12 LEU A 186      -0.633   2.003  13.154  1.00 98.26           H  
ATOM   3031 HD13 LEU A 186      -0.661   3.513  14.113  1.00 98.26           H  
ATOM   3032  CD2 LEU A 186       1.434   0.803  14.488  1.00 98.26           C  
ATOM   3033 HD21 LEU A 186       1.259   0.338  13.518  1.00 98.26           H  
ATOM   3034 HD22 LEU A 186       0.786   0.329  15.225  1.00 98.26           H  
ATOM   3035 HD23 LEU A 186       2.476   0.660  14.774  1.00 98.26           H  
ATOM   3036  N   LYS A 187       3.190   5.510  14.958  1.00 98.24           N  
ATOM   3037  H   LYS A 187       3.954   5.130  14.417  1.00 98.24           H  
ATOM   3038  CA  LYS A 187       3.490   6.338  16.138  1.00 98.24           C  
ATOM   3039  HA  LYS A 187       3.048   5.875  17.021  1.00 98.24           H  
ATOM   3040  C   LYS A 187       2.861   7.731  16.044  1.00 98.24           C  
ATOM   3041  CB  LYS A 187       5.010   6.451  16.331  1.00 98.24           C  
ATOM   3042  HB2 LYS A 187       5.215   7.248  17.046  1.00 98.24           H  
ATOM   3043  HB3 LYS A 187       5.475   6.717  15.382  1.00 98.24           H  
ATOM   3044  O   LYS A 187       2.305   8.209  17.029  1.00 98.24           O  
ATOM   3045  CG  LYS A 187       5.635   5.156  16.872  1.00 98.24           C  
ATOM   3046  HG2 LYS A 187       5.240   4.960  17.869  1.00 98.24           H  
ATOM   3047  HG3 LYS A 187       5.371   4.315  16.231  1.00 98.24           H  
ATOM   3048  CD  LYS A 187       7.163   5.280  16.949  1.00 98.24           C  
ATOM   3049  HD2 LYS A 187       7.421   6.076  17.647  1.00 98.24           H  
ATOM   3050  HD3 LYS A 187       7.553   5.525  15.961  1.00 98.24           H  
ATOM   3051  CE  LYS A 187       7.770   3.953  17.422  1.00 98.24           C  
ATOM   3052  HE2 LYS A 187       7.302   3.680  18.368  1.00 98.24           H  
ATOM   3053  HE3 LYS A 187       7.520   3.179  16.698  1.00 98.24           H  
ATOM   3054  NZ  LYS A 187       9.243   4.037  17.597  1.00 98.24           N  
ATOM   3055  HZ1 LYS A 187       9.606   3.148  17.913  1.00 98.24           H  
ATOM   3056  HZ2 LYS A 187       9.481   4.727  18.295  1.00 98.24           H  
ATOM   3057  HZ3 LYS A 187       9.701   4.272  16.728  1.00 98.24           H  
ATOM   3058  N   LYS A 188       2.926   8.377  14.870  1.00 98.21           N  
ATOM   3059  H   LYS A 188       3.395   7.914  14.105  1.00 98.21           H  
ATOM   3060  CA  LYS A 188       2.274   9.678  14.629  1.00 98.21           C  
ATOM   3061  HA  LYS A 188       2.591  10.390  15.391  1.00 98.21           H  
ATOM   3062  C   LYS A 188       0.752   9.580  14.765  1.00 98.21           C  
ATOM   3063  CB  LYS A 188       2.629  10.235  13.240  1.00 98.21           C  
ATOM   3064  HB2 LYS A 188       2.445   9.471  12.485  1.00 98.21           H  
ATOM   3065  HB3 LYS A 188       1.958  11.068  13.029  1.00 98.21           H  
ATOM   3066  O   LYS A 188       0.165  10.436  15.413  1.00 98.21           O  
ATOM   3067  CG  LYS A 188       4.069  10.750  13.102  1.00 98.21           C  
ATOM   3068  HG2 LYS A 188       4.220  11.583  13.788  1.00 98.21           H  
ATOM   3069  HG3 LYS A 188       4.779   9.959  13.344  1.00 98.21           H  
ATOM   3070  CD  LYS A 188       4.290  11.226  11.656  1.00 98.21           C  
ATOM   3071  HD2 LYS A 188       3.554  11.997  11.429  1.00 98.21           H  
ATOM   3072  HD3 LYS A 188       4.129  10.387  10.979  1.00 98.21           H  
ATOM   3073  CE  LYS A 188       5.696  11.793  11.425  1.00 98.21           C  
ATOM   3074  HE2 LYS A 188       6.428  11.005  11.600  1.00 98.21           H  
ATOM   3075  HE3 LYS A 188       5.869  12.585  12.155  1.00 98.21           H  
ATOM   3076  NZ  LYS A 188       5.833  12.340  10.045  1.00 98.21           N  
ATOM   3077  HZ1 LYS A 188       5.123  13.034   9.859  1.00 98.21           H  
ATOM   3078  HZ2 LYS A 188       5.725  11.623   9.342  1.00 98.21           H  
ATOM   3079  HZ3 LYS A 188       6.728  12.784   9.901  1.00 98.21           H  
ATOM   3080  N   ILE A 189       0.142   8.547  14.182  1.00 98.40           N  
ATOM   3081  H   ILE A 189       0.710   7.892  13.664  1.00 98.40           H  
ATOM   3082  CA  ILE A 189      -1.307   8.303  14.233  1.00 98.40           C  
ATOM   3083  HA  ILE A 189      -1.832   9.181  13.856  1.00 98.40           H  
ATOM   3084  C   ILE A 189      -1.763   8.108  15.677  1.00 98.40           C  
ATOM   3085  CB  ILE A 189      -1.677   7.097  13.339  1.00 98.40           C  
ATOM   3086  HB  ILE A 189      -0.990   6.281  13.563  1.00 98.40           H  
ATOM   3087  O   ILE A 189      -2.651   8.824  16.123  1.00 98.40           O  
ATOM   3088  CG1 ILE A 189      -1.529   7.482  11.849  1.00 98.40           C  
ATOM   3089 HG12 ILE A 189      -2.405   8.049  11.533  1.00 98.40           H  
ATOM   3090 HG13 ILE A 189      -0.660   8.125  11.711  1.00 98.40           H  
ATOM   3091  CG2 ILE A 189      -3.107   6.592  13.608  1.00 98.40           C  
ATOM   3092 HG21 ILE A 189      -3.348   5.753  12.955  1.00 98.40           H  
ATOM   3093 HG22 ILE A 189      -3.206   6.224  14.630  1.00 98.40           H  
ATOM   3094 HG23 ILE A 189      -3.832   7.390  13.450  1.00 98.40           H  
ATOM   3095  CD1 ILE A 189      -1.348   6.269  10.927  1.00 98.40           C  
ATOM   3096 HD11 ILE A 189      -0.411   5.764  11.160  1.00 98.40           H  
ATOM   3097 HD12 ILE A 189      -1.318   6.602   9.889  1.00 98.40           H  
ATOM   3098 HD13 ILE A 189      -2.165   5.558  11.049  1.00 98.40           H  
ATOM   3099  N   ASN A 190      -1.114   7.214  16.426  1.00 98.40           N  
ATOM   3100  H   ASN A 190      -0.444   6.601  15.984  1.00 98.40           H  
ATOM   3101  CA  ASN A 190      -1.509   6.930  17.804  1.00 98.40           C  
ATOM   3102  HA  ASN A 190      -2.568   6.670  17.818  1.00 98.40           H  
ATOM   3103  C   ASN A 190      -1.363   8.175  18.684  1.00 98.40           C  
ATOM   3104  CB  ASN A 190      -0.714   5.723  18.335  1.00 98.40           C  
ATOM   3105  HB2 ASN A 190       0.356   5.890  18.207  1.00 98.40           H  
ATOM   3106  HB3 ASN A 190      -0.928   5.610  19.398  1.00 98.40           H  
ATOM   3107  O   ASN A 190      -2.291   8.521  19.400  1.00 98.40           O  
ATOM   3108  CG  ASN A 190      -1.105   4.424  17.645  1.00 98.40           C  
ATOM   3109  ND2 ASN A 190      -0.558   3.303  18.043  1.00 98.40           N  
ATOM   3110 HD21 ASN A 190      -1.061   2.512  17.668  1.00 98.40           H  
ATOM   3111 HD22 ASN A 190      -0.107   3.281  18.946  1.00 98.40           H  
ATOM   3112  OD1 ASN A 190      -1.903   4.378  16.731  1.00 98.40           O  
ATOM   3113  N   LYS A 191      -0.259   8.925  18.557  1.00 98.36           N  
ATOM   3114  H   LYS A 191       0.473   8.607  17.938  1.00 98.36           H  
ATOM   3115  CA  LYS A 191      -0.089  10.195  19.281  1.00 98.36           C  
ATOM   3116  HA  LYS A 191      -0.225  10.003  20.346  1.00 98.36           H  
ATOM   3117  C   LYS A 191      -1.156  11.233  18.911  1.00 98.36           C  
ATOM   3118  CB  LYS A 191       1.329  10.733  19.041  1.00 98.36           C  
ATOM   3119  HB2 LYS A 191       2.048   9.964  19.324  1.00 98.36           H  
ATOM   3120  HB3 LYS A 191       1.459  10.963  17.984  1.00 98.36           H  
ATOM   3121  O   LYS A 191      -1.652  11.935  19.783  1.00 98.36           O  
ATOM   3122  CG  LYS A 191       1.588  11.993  19.878  1.00 98.36           C  
ATOM   3123  HG2 LYS A 191       1.411  11.762  20.929  1.00 98.36           H  
ATOM   3124  HG3 LYS A 191       0.901  12.783  19.575  1.00 98.36           H  
ATOM   3125  CD  LYS A 191       3.018  12.515  19.712  1.00 98.36           C  
ATOM   3126  HD2 LYS A 191       3.723  11.743  20.024  1.00 98.36           H  
ATOM   3127  HD3 LYS A 191       3.190  12.777  18.668  1.00 98.36           H  
ATOM   3128  CE  LYS A 191       3.163  13.753  20.604  1.00 98.36           C  
ATOM   3129  HE2 LYS A 191       2.917  13.465  21.626  1.00 98.36           H  
ATOM   3130  HE3 LYS A 191       2.421  14.489  20.294  1.00 98.36           H  
ATOM   3131  NZ  LYS A 191       4.525  14.338  20.555  1.00 98.36           N  
ATOM   3132  HZ1 LYS A 191       4.742  14.671  19.626  1.00 98.36           H  
ATOM   3133  HZ2 LYS A 191       4.576  15.120  21.192  1.00 98.36           H  
ATOM   3134  HZ3 LYS A 191       5.211  13.658  20.850  1.00 98.36           H  
ATOM   3135  N   ALA A 192      -1.487  11.357  17.626  1.00 98.28           N  
ATOM   3136  H   ALA A 192      -1.045  10.758  16.943  1.00 98.28           H  
ATOM   3137  CA  ALA A 192      -2.513  12.290  17.168  1.00 98.28           C  
ATOM   3138  HA  ALA A 192      -2.280  13.285  17.546  1.00 98.28           H  
ATOM   3139  C   ALA A 192      -3.899  11.913  17.702  1.00 98.28           C  
ATOM   3140  CB  ALA A 192      -2.497  12.335  15.638  1.00 98.28           C  
ATOM   3141  HB1 ALA A 192      -1.515  12.658  15.291  1.00 98.28           H  
ATOM   3142  HB2 ALA A 192      -3.253  13.035  15.283  1.00 98.28           H  
ATOM   3143  HB3 ALA A 192      -2.710  11.343  15.240  1.00 98.28           H  
ATOM   3144  O   ALA A 192      -4.646  12.805  18.084  1.00 98.28           O  
ATOM   3145  N   TYR A 193      -4.213  10.619  17.767  1.00 98.47           N  
ATOM   3146  H   TYR A 193      -3.553   9.934  17.428  1.00 98.47           H  
ATOM   3147  CA  TYR A 193      -5.448  10.134  18.369  1.00 98.47           C  
ATOM   3148  HA  TYR A 193      -6.289  10.655  17.912  1.00 98.47           H  
ATOM   3149  C   TYR A 193      -5.502  10.445  19.870  1.00 98.47           C  
ATOM   3150  CB  TYR A 193      -5.602   8.640  18.085  1.00 98.47           C  
ATOM   3151  HB2 TYR A 193      -5.686   8.482  17.010  1.00 98.47           H  
ATOM   3152  HB3 TYR A 193      -4.714   8.110  18.430  1.00 98.47           H  
ATOM   3153  O   TYR A 193      -6.425  11.134  20.286  1.00 98.47           O  
ATOM   3154  CG  TYR A 193      -6.822   8.046  18.743  1.00 98.47           C  
ATOM   3155  CD1 TYR A 193      -6.666   7.098  19.772  1.00 98.47           C  
ATOM   3156  HD1 TYR A 193      -5.685   6.786  20.098  1.00 98.47           H  
ATOM   3157  CD2 TYR A 193      -8.111   8.463  18.349  1.00 98.47           C  
ATOM   3158  HD2 TYR A 193      -8.237   9.211  17.580  1.00 98.47           H  
ATOM   3159  CE1 TYR A 193      -7.801   6.546  20.386  1.00 98.47           C  
ATOM   3160  HE1 TYR A 193      -7.688   5.791  21.150  1.00 98.47           H  
ATOM   3161  CE2 TYR A 193      -9.245   7.939  18.997  1.00 98.47           C  
ATOM   3162  HE2 TYR A 193     -10.240   8.274  18.744  1.00 98.47           H  
ATOM   3163  OH  TYR A 193     -10.180   6.533  20.684  1.00 98.47           O  
ATOM   3164  HH  TYR A 193      -9.939   6.018  21.457  1.00 98.47           H  
ATOM   3165  CZ  TYR A 193      -9.090   6.988  20.025  1.00 98.47           C  
ATOM   3166  N   GLU A 194      -4.483  10.053  20.650  1.00 98.06           N  
ATOM   3167  H   GLU A 194      -3.758   9.476  20.249  1.00 98.06           H  
ATOM   3168  CA  GLU A 194      -4.421  10.334  22.097  1.00 98.06           C  
ATOM   3169  HA  GLU A 194      -5.235   9.819  22.607  1.00 98.06           H  
ATOM   3170  C   GLU A 194      -4.592  11.829  22.410  1.00 98.06           C  
ATOM   3171  CB  GLU A 194      -3.083   9.851  22.690  1.00 98.06           C  
ATOM   3172  HB2 GLU A 194      -2.263  10.297  22.128  1.00 98.06           H  
ATOM   3173  HB3 GLU A 194      -3.010  10.216  23.715  1.00 98.06           H  
ATOM   3174  O   GLU A 194      -5.364  12.197  23.287  1.00 98.06           O  
ATOM   3175  CG  GLU A 194      -2.882   8.328  22.718  1.00 98.06           C  
ATOM   3176  HG2 GLU A 194      -1.940   8.114  23.223  1.00 98.06           H  
ATOM   3177  HG3 GLU A 194      -2.788   7.956  21.698  1.00 98.06           H  
ATOM   3178  CD  GLU A 194      -4.012   7.568  23.416  1.00 98.06           C  
ATOM   3179  OE1 GLU A 194      -4.430   6.516  22.883  1.00 98.06           O  
ATOM   3180  OE2 GLU A 194      -4.502   8.028  24.469  1.00 98.06           O  
ATOM   3181  N   ASN A 195      -3.942  12.706  21.639  1.00 98.10           N  
ATOM   3182  H   ASN A 195      -3.306  12.342  20.944  1.00 98.10           H  
ATOM   3183  CA  ASN A 195      -4.029  14.156  21.829  1.00 98.10           C  
ATOM   3184  HA  ASN A 195      -3.858  14.384  22.881  1.00 98.10           H  
ATOM   3185  C   ASN A 195      -5.396  14.769  21.467  1.00 98.10           C  
ATOM   3186  CB  ASN A 195      -2.937  14.820  20.975  1.00 98.10           C  
ATOM   3187  HB2 ASN A 195      -3.138  15.890  20.937  1.00 98.10           H  
ATOM   3188  HB3 ASN A 195      -2.990  14.432  19.958  1.00 98.10           H  
ATOM   3189  O   ASN A 195      -5.603  15.953  21.722  1.00 98.10           O  
ATOM   3190  CG  ASN A 195      -1.523  14.657  21.496  1.00 98.10           C  
ATOM   3191  ND2 ASN A 195      -0.581  15.294  20.840  1.00 98.10           N  
ATOM   3192 HD21 ASN A 195      -0.875  15.932  20.115  1.00 98.10           H  
ATOM   3193 HD22 ASN A 195       0.260  15.404  21.389  1.00 98.10           H  
ATOM   3194  OD1 ASN A 195      -1.202  14.045  22.496  1.00 98.10           O  
ATOM   3195  N   ASN A 196      -6.285  14.026  20.804  1.00 98.02           N  
ATOM   3196  H   ASN A 196      -6.079  13.048  20.659  1.00 98.02           H  
ATOM   3197  CA  ASN A 196      -7.576  14.523  20.325  1.00 98.02           C  
ATOM   3198  HA  ASN A 196      -7.746  15.522  20.728  1.00 98.02           H  
ATOM   3199  C   ASN A 196      -8.762  13.692  20.844  1.00 98.02           C  
ATOM   3200  CB  ASN A 196      -7.559  14.642  18.787  1.00 98.02           C  
ATOM   3201  HB2 ASN A 196      -8.565  14.862  18.428  1.00 98.02           H  
ATOM   3202  HB3 ASN A 196      -7.254  13.692  18.347  1.00 98.02           H  
ATOM   3203  O   ASN A 196      -9.873  13.891  20.362  1.00 98.02           O  
ATOM   3204  CG  ASN A 196      -6.661  15.758  18.290  1.00 98.02           C  
ATOM   3205  ND2 ASN A 196      -5.421  15.467  17.986  1.00 98.02           N  
ATOM   3206 HD21 ASN A 196      -4.824  16.249  17.756  1.00 98.02           H  
ATOM   3207 HD22 ASN A 196      -5.120  14.511  18.115  1.00 98.02           H  
ATOM   3208  OD1 ASN A 196      -7.045  16.910  18.158  1.00 98.02           O  
ATOM   3209  N   LYS A 197      -8.560  12.793  21.820  1.00 95.86           N  
ATOM   3210  H   LYS A 197      -7.623  12.673  22.178  1.00 95.86           H  
ATOM   3211  CA  LYS A 197      -9.621  11.931  22.377  1.00 95.86           C  
ATOM   3212  HA  LYS A 197     -10.032  11.302  21.587  1.00 95.86           H  
ATOM   3213  C   LYS A 197     -10.815  12.697  22.944  1.00 95.86           C  
ATOM   3214  CB  LYS A 197      -9.040  11.029  23.472  1.00 95.86           C  
ATOM   3215  HB2 LYS A 197      -8.349  11.592  24.101  1.00 95.86           H  
ATOM   3216  HB3 LYS A 197      -9.854  10.668  24.101  1.00 95.86           H  
ATOM   3217  O   LYS A 197     -11.931  12.203  22.869  1.00 95.86           O  
ATOM   3218  CG  LYS A 197      -8.341   9.816  22.862  1.00 95.86           C  
ATOM   3219  HG2 LYS A 197      -7.486  10.141  22.269  1.00 95.86           H  
ATOM   3220  HG3 LYS A 197      -9.044   9.289  22.217  1.00 95.86           H  
ATOM   3221  CD  LYS A 197      -7.855   8.870  23.958  1.00 95.86           C  
ATOM   3222  HD2 LYS A 197      -7.037   9.334  24.508  1.00 95.86           H  
ATOM   3223  HD3 LYS A 197      -8.674   8.638  24.638  1.00 95.86           H  
ATOM   3224  CE  LYS A 197      -7.385   7.592  23.280  1.00 95.86           C  
ATOM   3225  HE2 LYS A 197      -6.618   7.842  22.547  1.00 95.86           H  
ATOM   3226  HE3 LYS A 197      -8.234   7.148  22.759  1.00 95.86           H  
ATOM   3227  NZ  LYS A 197      -6.841   6.627  24.246  1.00 95.86           N  
ATOM   3228  HZ1 LYS A 197      -6.100   7.083  24.759  1.00 95.86           H  
ATOM   3229  HZ2 LYS A 197      -7.571   6.245  24.830  1.00 95.86           H  
ATOM   3230  HZ3 LYS A 197      -6.369   5.896  23.732  1.00 95.86           H  
ATOM   3231  N   ASP A 198     -10.590  13.908  23.442  1.00 95.03           N  
ATOM   3232  H   ASP A 198      -9.628  14.182  23.588  1.00 95.03           H  
ATOM   3233  CA  ASP A 198     -11.634  14.738  24.056  1.00 95.03           C  
ATOM   3234  HA  ASP A 198     -12.369  14.079  24.518  1.00 95.03           H  
ATOM   3235  C   ASP A 198     -12.400  15.615  23.045  1.00 95.03           C  
ATOM   3236  CB  ASP A 198     -11.013  15.578  25.180  1.00 95.03           C  
ATOM   3237  HB2 ASP A 198     -10.330  16.305  24.740  1.00 95.03           H  
ATOM   3238  HB3 ASP A 198     -11.800  16.124  25.700  1.00 95.03           H  
ATOM   3239  O   ASP A 198     -13.206  16.466  23.425  1.00 95.03           O  
ATOM   3240  CG  ASP A 198     -10.263  14.719  26.201  1.00 95.03           C  
ATOM   3241  OD1 ASP A 198     -10.837  13.701  26.644  1.00 95.03           O  
ATOM   3242  OD2 ASP A 198      -9.099  15.075  26.488  1.00 95.03           O  
ATOM   3243  N   LYS A 199     -12.145  15.453  21.738  1.00 96.72           N  
ATOM   3244  H   LYS A 199     -11.509  14.713  21.477  1.00 96.72           H  
ATOM   3245  CA  LYS A 199     -12.902  16.140  20.681  1.00 96.72           C  
ATOM   3246  HA  LYS A 199     -12.979  17.194  20.947  1.00 96.72           H  
ATOM   3247  C   LYS A 199     -14.347  15.632  20.604  1.00 96.72           C  
ATOM   3248  CB  LYS A 199     -12.176  15.995  19.331  1.00 96.72           C  
ATOM   3249  HB2 LYS A 199     -11.989  14.938  19.140  1.00 96.72           H  
ATOM   3250  HB3 LYS A 199     -12.825  16.357  18.534  1.00 96.72           H  
ATOM   3251  O   LYS A 199     -14.709  14.612  21.187  1.00 96.72           O  
ATOM   3252  CG  LYS A 199     -10.848  16.763  19.237  1.00 96.72           C  
ATOM   3253  HG2 LYS A 199     -10.138  16.389  19.975  1.00 96.72           H  
ATOM   3254  HG3 LYS A 199     -10.437  16.588  18.243  1.00 96.72           H  
ATOM   3255  CD  LYS A 199     -11.029  18.267  19.456  1.00 96.72           C  
ATOM   3256  HD2 LYS A 199     -11.091  18.464  20.527  1.00 96.72           H  
ATOM   3257  HD3 LYS A 199     -11.965  18.588  18.999  1.00 96.72           H  
ATOM   3258  CE  LYS A 199      -9.849  19.044  18.870  1.00 96.72           C  
ATOM   3259  HE2 LYS A 199      -9.385  19.636  19.659  1.00 96.72           H  
ATOM   3260  HE3 LYS A 199      -9.109  18.338  18.494  1.00 96.72           H  
ATOM   3261  NZ  LYS A 199     -10.327  19.912  17.772  1.00 96.72           N  
ATOM   3262  HZ1 LYS A 199     -10.739  19.336  17.052  1.00 96.72           H  
ATOM   3263  HZ2 LYS A 199     -11.082  20.512  18.072  1.00 96.72           H  
ATOM   3264  HZ3 LYS A 199      -9.582  20.434  17.335  1.00 96.72           H  
ATOM   3265  N   SER A 200     -15.192  16.347  19.856  1.00 97.68           N  
ATOM   3266  H   SER A 200     -14.835  17.117  19.308  1.00 97.68           H  
ATOM   3267  CA  SER A 200     -16.582  15.922  19.656  1.00 97.68           C  
ATOM   3268  HA  SER A 200     -17.041  15.836  20.641  1.00 97.68           H  
ATOM   3269  C   SER A 200     -16.651  14.542  18.989  1.00 97.68           C  
ATOM   3270  CB  SER A 200     -17.382  16.962  18.862  1.00 97.68           C  
ATOM   3271  HB2 SER A 200     -17.240  17.944  19.311  1.00 97.68           H  
ATOM   3272  HB3 SER A 200     -18.441  16.708  18.911  1.00 97.68           H  
ATOM   3273  O   SER A 200     -15.782  14.182  18.190  1.00 97.68           O  
ATOM   3274  OG  SER A 200     -16.987  16.998  17.505  1.00 97.68           O  
ATOM   3275  HG  SER A 200     -17.425  17.741  17.083  1.00 97.68           H  
ATOM   3276  N   ILE A 201     -17.713  13.781  19.285  1.00 98.08           N  
ATOM   3277  H   ILE A 201     -18.378  14.130  19.960  1.00 98.08           H  
ATOM   3278  CA  ILE A 201     -17.967  12.453  18.695  1.00 98.08           C  
ATOM   3279  HA  ILE A 201     -17.232  11.739  19.067  1.00 98.08           H  
ATOM   3280  C   ILE A 201     -17.829  12.504  17.173  1.00 98.08           C  
ATOM   3281  CB  ILE A 201     -19.387  11.975  19.079  1.00 98.08           C  
ATOM   3282  HB  ILE A 201     -20.077  12.809  18.948  1.00 98.08           H  
ATOM   3283  O   ILE A 201     -17.129  11.683  16.574  1.00 98.08           O  
ATOM   3284  CG1 ILE A 201     -19.419  11.530  20.554  1.00 98.08           C  
ATOM   3285 HG12 ILE A 201     -18.973  12.299  21.184  1.00 98.08           H  
ATOM   3286 HG13 ILE A 201     -18.827  10.621  20.664  1.00 98.08           H  
ATOM   3287  CG2 ILE A 201     -19.882  10.819  18.187  1.00 98.08           C  
ATOM   3288 HG21 ILE A 201     -19.785  11.036  17.124  1.00 98.08           H  
ATOM   3289 HG22 ILE A 201     -20.955  10.693  18.332  1.00 98.08           H  
ATOM   3290 HG23 ILE A 201     -19.357   9.894  18.425  1.00 98.08           H  
ATOM   3291  CD1 ILE A 201     -20.838  11.259  21.073  1.00 98.08           C  
ATOM   3292 HD11 ILE A 201     -20.792  10.615  21.951  1.00 98.08           H  
ATOM   3293 HD12 ILE A 201     -21.450  10.718  20.351  1.00 98.08           H  
ATOM   3294 HD13 ILE A 201     -21.331  12.200  21.317  1.00 98.08           H  
ATOM   3295  N   ARG A 202     -18.486  13.486  16.549  1.00 98.04           N  
ATOM   3296  H   ARG A 202     -19.079  14.094  17.095  1.00 98.04           H  
ATOM   3297  CA  ARG A 202     -18.461  13.652  15.102  1.00 98.04           C  
ATOM   3298  HA  ARG A 202     -18.783  12.719  14.639  1.00 98.04           H  
ATOM   3299  C   ARG A 202     -17.056  13.919  14.579  1.00 98.04           C  
ATOM   3300  CB  ARG A 202     -19.455  14.748  14.720  1.00 98.04           C  
ATOM   3301  HB2 ARG A 202     -20.459  14.420  14.987  1.00 98.04           H  
ATOM   3302  HB3 ARG A 202     -19.230  15.667  15.262  1.00 98.04           H  
ATOM   3303  O   ARG A 202     -16.648  13.295  13.602  1.00 98.04           O  
ATOM   3304  CG  ARG A 202     -19.386  15.015  13.216  1.00 98.04           C  
ATOM   3305  HG2 ARG A 202     -18.434  15.482  12.964  1.00 98.04           H  
ATOM   3306  HG3 ARG A 202     -19.490  14.081  12.663  1.00 98.04           H  
ATOM   3307  CD  ARG A 202     -20.506  15.955  12.829  1.00 98.04           C  
ATOM   3308  HD2 ARG A 202     -20.500  16.815  13.498  1.00 98.04           H  
ATOM   3309  HD3 ARG A 202     -21.448  15.416  12.931  1.00 98.04           H  
ATOM   3310  NE  ARG A 202     -20.354  16.393  11.444  1.00 98.04           N  
ATOM   3311  HE  ARG A 202     -19.591  15.995  10.915  1.00 98.04           H  
ATOM   3312  NH1 ARG A 202     -22.133  17.819  11.474  1.00 98.04           N  
ATOM   3313 HH11 ARG A 202     -22.265  17.549  12.438  1.00 98.04           H  
ATOM   3314 HH12 ARG A 202     -22.787  18.432  11.008  1.00 98.04           H  
ATOM   3315  NH2 ARG A 202     -20.964  17.462   9.572  1.00 98.04           N  
ATOM   3316 HH21 ARG A 202     -21.580  18.067   9.047  1.00 98.04           H  
ATOM   3317 HH22 ARG A 202     -20.187  16.970   9.153  1.00 98.04           H  
ATOM   3318  CZ  ARG A 202     -21.157  17.229  10.836  1.00 98.04           C  
ATOM   3319  N   GLU A 203     -16.299  14.806  15.224  1.00 98.09           N  
ATOM   3320  H   GLU A 203     -16.654  15.231  16.069  1.00 98.09           H  
ATOM   3321  CA  GLU A 203     -14.933  15.129  14.800  1.00 98.09           C  
ATOM   3322  HA  GLU A 203     -14.963  15.415  13.748  1.00 98.09           H  
ATOM   3323  C   GLU A 203     -14.004  13.908  14.912  1.00 98.09           C  
ATOM   3324  CB  GLU A 203     -14.411  16.333  15.607  1.00 98.09           C  
ATOM   3325  HB2 GLU A 203     -14.328  16.053  16.657  1.00 98.09           H  
ATOM   3326  HB3 GLU A 203     -15.132  17.145  15.514  1.00 98.09           H  
ATOM   3327  O   GLU A 203     -13.212  13.657  13.997  1.00 98.09           O  
ATOM   3328  CG  GLU A 203     -13.049  16.844  15.105  1.00 98.09           C  
ATOM   3329  HG2 GLU A 203     -13.141  17.106  14.051  1.00 98.09           H  
ATOM   3330  HG3 GLU A 203     -12.321  16.037  15.183  1.00 98.09           H  
ATOM   3331  CD  GLU A 203     -12.504  18.062  15.880  1.00 98.09           C  
ATOM   3332  OE1 GLU A 203     -11.325  18.427  15.658  1.00 98.09           O  
ATOM   3333  OE2 GLU A 203     -13.196  18.640  16.743  1.00 98.09           O  
ATOM   3334  N   LEU A 204     -14.128  13.111  15.980  1.00 98.32           N  
ATOM   3335  H   LEU A 204     -14.786  13.377  16.698  1.00 98.32           H  
ATOM   3336  CA  LEU A 204     -13.402  11.846  16.139  1.00 98.32           C  
ATOM   3337  HA  LEU A 204     -12.330  12.037  16.087  1.00 98.32           H  
ATOM   3338  C   LEU A 204     -13.740  10.855  15.020  1.00 98.32           C  
ATOM   3339  CB  LEU A 204     -13.744  11.219  17.502  1.00 98.32           C  
ATOM   3340  HB2 LEU A 204     -14.826  11.236  17.636  1.00 98.32           H  
ATOM   3341  HB3 LEU A 204     -13.441  10.172  17.495  1.00 98.32           H  
ATOM   3342  O   LEU A 204     -12.837  10.345  14.348  1.00 98.32           O  
ATOM   3343  CG  LEU A 204     -13.090  11.894  18.715  1.00 98.32           C  
ATOM   3344  HG  LEU A 204     -13.342  12.954  18.733  1.00 98.32           H  
ATOM   3345  CD1 LEU A 204     -13.628  11.241  19.982  1.00 98.32           C  
ATOM   3346 HD11 LEU A 204     -13.266  11.790  20.851  1.00 98.32           H  
ATOM   3347 HD12 LEU A 204     -13.310  10.201  20.049  1.00 98.32           H  
ATOM   3348 HD13 LEU A 204     -14.717  11.293  19.993  1.00 98.32           H  
ATOM   3349  CD2 LEU A 204     -11.569  11.733  18.680  1.00 98.32           C  
ATOM   3350 HD21 LEU A 204     -11.140  12.487  18.021  1.00 98.32           H  
ATOM   3351 HD22 LEU A 204     -11.294  10.726  18.367  1.00 98.32           H  
ATOM   3352 HD23 LEU A 204     -11.177  11.899  19.683  1.00 98.32           H  
ATOM   3353  N   ALA A 205     -15.032  10.620  14.780  1.00 98.48           N  
ATOM   3354  H   ALA A 205     -15.716  11.075  15.367  1.00 98.48           H  
ATOM   3355  CA  ALA A 205     -15.508   9.685  13.767  1.00 98.48           C  
ATOM   3356  HA  ALA A 205     -15.085   8.701  13.973  1.00 98.48           H  
ATOM   3357  C   ALA A 205     -15.061  10.085  12.356  1.00 98.48           C  
ATOM   3358  CB  ALA A 205     -17.031   9.593  13.873  1.00 98.48           C  
ATOM   3359  HB1 ALA A 205     -17.305   9.290  14.883  1.00 98.48           H  
ATOM   3360  HB2 ALA A 205     -17.410   8.857  13.164  1.00 98.48           H  
ATOM   3361  HB3 ALA A 205     -17.482  10.563  13.666  1.00 98.48           H  
ATOM   3362  O   ALA A 205     -14.494   9.268  11.629  1.00 98.48           O  
ATOM   3363  N   GLU A 206     -15.229  11.355  11.975  1.00 98.15           N  
ATOM   3364  H   GLU A 206     -15.693  11.989  12.609  1.00 98.15           H  
ATOM   3365  CA  GLU A 206     -14.799  11.859  10.668  1.00 98.15           C  
ATOM   3366  HA  GLU A 206     -15.303  11.296   9.883  1.00 98.15           H  
ATOM   3367  C   GLU A 206     -13.285  11.701  10.454  1.00 98.15           C  
ATOM   3368  CB  GLU A 206     -15.160  13.344  10.524  1.00 98.15           C  
ATOM   3369  HB2 GLU A 206     -14.827  13.881  11.412  1.00 98.15           H  
ATOM   3370  HB3 GLU A 206     -14.603  13.729   9.670  1.00 98.15           H  
ATOM   3371  O   GLU A 206     -12.836  11.395   9.343  1.00 98.15           O  
ATOM   3372  CG  GLU A 206     -16.654  13.625  10.275  1.00 98.15           C  
ATOM   3373  HG2 GLU A 206     -16.958  13.078   9.382  1.00 98.15           H  
ATOM   3374  HG3 GLU A 206     -17.248  13.252  11.110  1.00 98.15           H  
ATOM   3375  CD  GLU A 206     -16.932  15.127  10.060  1.00 98.15           C  
ATOM   3376  OE1 GLU A 206     -18.124  15.511   9.945  1.00 98.15           O  
ATOM   3377  OE2 GLU A 206     -15.942  15.888   9.919  1.00 98.15           O  
ATOM   3378  N   ASN A 207     -12.474  11.897  11.498  1.00 98.32           N  
ATOM   3379  H   ASN A 207     -12.882  12.138  12.389  1.00 98.32           H  
ATOM   3380  CA  ASN A 207     -11.027  11.715  11.405  1.00 98.32           C  
ATOM   3381  HA  ASN A 207     -10.684  12.161  10.471  1.00 98.32           H  
ATOM   3382  C   ASN A 207     -10.629  10.237  11.315  1.00 98.32           C  
ATOM   3383  CB  ASN A 207     -10.328  12.458  12.550  1.00 98.32           C  
ATOM   3384  HB2 ASN A 207      -9.336  12.037  12.715  1.00 98.32           H  
ATOM   3385  HB3 ASN A 207     -10.893  12.354  13.476  1.00 98.32           H  
ATOM   3386  O   ASN A 207      -9.755   9.904  10.511  1.00 98.32           O  
ATOM   3387  CG  ASN A 207     -10.141  13.920  12.200  1.00 98.32           C  
ATOM   3388  ND2 ASN A 207     -10.982  14.793  12.697  1.00 98.32           N  
ATOM   3389 HD21 ASN A 207     -10.798  15.781  12.595  1.00 98.32           H  
ATOM   3390 HD22 ASN A 207     -11.719  14.469  13.306  1.00 98.32           H  
ATOM   3391  OD1 ASN A 207      -9.275  14.270  11.405  1.00 98.32           O  
ATOM   3392  N   ILE A 208     -11.280   9.339  12.056  1.00 98.21           N  
ATOM   3393  H   ILE A 208     -11.972   9.665  12.716  1.00 98.21           H  
ATOM   3394  CA  ILE A 208     -11.044   7.889  11.948  1.00 98.21           C  
ATOM   3395  HA  ILE A 208      -9.972   7.705  12.022  1.00 98.21           H  
ATOM   3396  C   ILE A 208     -11.473   7.361  10.572  1.00 98.21           C  
ATOM   3397  CB  ILE A 208     -11.721   7.152  13.121  1.00 98.21           C  
ATOM   3398  HB  ILE A 208     -12.737   7.529  13.234  1.00 98.21           H  
ATOM   3399  O   ILE A 208     -10.741   6.587   9.957  1.00 98.21           O  
ATOM   3400  CG1 ILE A 208     -10.917   7.448  14.407  1.00 98.21           C  
ATOM   3401 HG12 ILE A 208      -9.968   6.913  14.373  1.00 98.21           H  
ATOM   3402 HG13 ILE A 208     -10.697   8.514  14.470  1.00 98.21           H  
ATOM   3403  CG2 ILE A 208     -11.788   5.632  12.880  1.00 98.21           C  
ATOM   3404 HG21 ILE A 208     -12.456   5.407  12.048  1.00 98.21           H  
ATOM   3405 HG22 ILE A 208     -10.796   5.231  12.669  1.00 98.21           H  
ATOM   3406 HG23 ILE A 208     -12.190   5.131  13.760  1.00 98.21           H  
ATOM   3407  CD1 ILE A 208     -11.659   7.069  15.686  1.00 98.21           C  
ATOM   3408 HD11 ILE A 208     -12.637   7.550  15.666  1.00 98.21           H  
ATOM   3409 HD12 ILE A 208     -11.104   7.439  16.548  1.00 98.21           H  
ATOM   3410 HD13 ILE A 208     -11.760   5.988  15.775  1.00 98.21           H  
ATOM   3411  N   ILE A 209     -12.577   7.850  10.006  1.00 97.90           N  
ATOM   3412  H   ILE A 209     -13.184   8.438  10.559  1.00 97.90           H  
ATOM   3413  CA  ILE A 209     -12.970   7.512   8.629  1.00 97.90           C  
ATOM   3414  HA  ILE A 209     -13.043   6.427   8.550  1.00 97.90           H  
ATOM   3415  C   ILE A 209     -11.885   7.960   7.632  1.00 97.90           C  
ATOM   3416  CB  ILE A 209     -14.359   8.108   8.311  1.00 97.90           C  
ATOM   3417  HB  ILE A 209     -14.354   9.162   8.588  1.00 97.90           H  
ATOM   3418  O   ILE A 209     -11.480   7.193   6.754  1.00 97.90           O  
ATOM   3419  CG1 ILE A 209     -15.452   7.379   9.130  1.00 97.90           C  
ATOM   3420 HG12 ILE A 209     -15.125   7.254  10.162  1.00 97.90           H  
ATOM   3421 HG13 ILE A 209     -15.611   6.381   8.721  1.00 97.90           H  
ATOM   3422  CG2 ILE A 209     -14.676   8.004   6.807  1.00 97.90           C  
ATOM   3423 HG21 ILE A 209     -13.978   8.600   6.220  1.00 97.90           H  
ATOM   3424 HG22 ILE A 209     -14.626   6.963   6.487  1.00 97.90           H  
ATOM   3425 HG23 ILE A 209     -15.677   8.385   6.604  1.00 97.90           H  
ATOM   3426  CD1 ILE A 209     -16.792   8.125   9.163  1.00 97.90           C  
ATOM   3427 HD11 ILE A 209     -17.472   7.610   9.841  1.00 97.90           H  
ATOM   3428 HD12 ILE A 209     -17.248   8.151   8.174  1.00 97.90           H  
ATOM   3429 HD13 ILE A 209     -16.642   9.143   9.524  1.00 97.90           H  
ATOM   3430  N   LYS A 210     -11.336   9.176   7.783  1.00 97.14           N  
ATOM   3431  H   LYS A 210     -11.709   9.768   8.511  1.00 97.14           H  
ATOM   3432  CA  LYS A 210     -10.209   9.657   6.955  1.00 97.14           C  
ATOM   3433  HA  LYS A 210     -10.489   9.554   5.907  1.00 97.14           H  
ATOM   3434  C   LYS A 210      -8.943   8.807   7.143  1.00 97.14           C  
ATOM   3435  CB  LYS A 210      -9.919  11.138   7.262  1.00 97.14           C  
ATOM   3436  HB2 LYS A 210      -8.967  11.422   6.814  1.00 97.14           H  
ATOM   3437  HB3 LYS A 210      -9.824  11.259   8.342  1.00 97.14           H  
ATOM   3438  O   LYS A 210      -8.180   8.650   6.182  1.00 97.14           O  
ATOM   3439  CG  LYS A 210     -11.006  12.091   6.732  1.00 97.14           C  
ATOM   3440  HG2 LYS A 210     -11.990  11.684   6.960  1.00 97.14           H  
ATOM   3441  HG3 LYS A 210     -10.918  12.174   5.649  1.00 97.14           H  
ATOM   3442  CD  LYS A 210     -10.885  13.487   7.370  1.00 97.14           C  
ATOM   3443  HD2 LYS A 210      -9.973  13.980   7.033  1.00 97.14           H  
ATOM   3444  HD3 LYS A 210     -10.837  13.366   8.452  1.00 97.14           H  
ATOM   3445  CE  LYS A 210     -12.116  14.345   7.034  1.00 97.14           C  
ATOM   3446  HE2 LYS A 210     -12.076  14.661   5.992  1.00 97.14           H  
ATOM   3447  HE3 LYS A 210     -12.997  13.715   7.157  1.00 97.14           H  
ATOM   3448  NZ  LYS A 210     -12.258  15.518   7.940  1.00 97.14           N  
ATOM   3449  HZ1 LYS A 210     -12.308  15.210   8.900  1.00 97.14           H  
ATOM   3450  HZ2 LYS A 210     -13.138  15.991   7.791  1.00 97.14           H  
ATOM   3451  HZ3 LYS A 210     -11.500  16.181   7.862  1.00 97.14           H  
ATOM   3452  N   LEU A 211      -8.726   8.242   8.334  1.00 97.81           N  
ATOM   3453  H   LEU A 211      -9.390   8.436   9.070  1.00 97.81           H  
ATOM   3454  CA  LEU A 211      -7.585   7.382   8.659  1.00 97.81           C  
ATOM   3455  HA  LEU A 211      -6.681   7.927   8.389  1.00 97.81           H  
ATOM   3456  C   LEU A 211      -7.574   6.077   7.853  1.00 97.81           C  
ATOM   3457  CB  LEU A 211      -7.552   7.124  10.179  1.00 97.81           C  
ATOM   3458  HB2 LEU A 211      -7.512   8.085  10.692  1.00 97.81           H  
ATOM   3459  HB3 LEU A 211      -8.473   6.625  10.479  1.00 97.81           H  
ATOM   3460  O   LEU A 211      -6.488   5.560   7.593  1.00 97.81           O  
ATOM   3461  CG  LEU A 211      -6.411   6.235  10.696  1.00 97.81           C  
ATOM   3462  HG  LEU A 211      -6.494   5.241  10.255  1.00 97.81           H  
ATOM   3463  CD1 LEU A 211      -5.036   6.809  10.365  1.00 97.81           C  
ATOM   3464 HD11 LEU A 211      -4.941   7.807  10.794  1.00 97.81           H  
ATOM   3465 HD12 LEU A 211      -4.898   6.844   9.285  1.00 97.81           H  
ATOM   3466 HD13 LEU A 211      -4.277   6.153  10.792  1.00 97.81           H  
ATOM   3467  CD2 LEU A 211      -6.517   6.092  12.212  1.00 97.81           C  
ATOM   3468 HD21 LEU A 211      -5.785   5.373  12.580  1.00 97.81           H  
ATOM   3469 HD22 LEU A 211      -7.513   5.744  12.485  1.00 97.81           H  
ATOM   3470 HD23 LEU A 211      -6.345   7.053  12.695  1.00 97.81           H  
ATOM   3471  N   PHE A 212      -8.708   5.585   7.342  1.00 96.94           N  
ATOM   3472  H   PHE A 212      -9.591   5.991   7.619  1.00 96.94           H  
ATOM   3473  CA  PHE A 212      -8.725   4.392   6.479  1.00 96.94           C  
ATOM   3474  HA  PHE A 212      -8.221   3.590   7.019  1.00 96.94           H  
ATOM   3475  C   PHE A 212      -7.926   4.550   5.176  1.00 96.94           C  
ATOM   3476  CB  PHE A 212     -10.163   3.943   6.197  1.00 96.94           C  
ATOM   3477  HB2 PHE A 212     -10.137   3.104   5.502  1.00 96.94           H  
ATOM   3478  HB3 PHE A 212     -10.696   4.758   5.708  1.00 96.94           H  
ATOM   3479  O   PHE A 212      -7.509   3.560   4.573  1.00 96.94           O  
ATOM   3480  CG  PHE A 212     -10.937   3.491   7.421  1.00 96.94           C  
ATOM   3481  CD1 PHE A 212     -10.335   2.653   8.383  1.00 96.94           C  
ATOM   3482  HD1 PHE A 212      -9.319   2.308   8.266  1.00 96.94           H  
ATOM   3483  CD2 PHE A 212     -12.274   3.894   7.587  1.00 96.94           C  
ATOM   3484  HD2 PHE A 212     -12.751   4.520   6.848  1.00 96.94           H  
ATOM   3485  CE1 PHE A 212     -11.049   2.269   9.528  1.00 96.94           C  
ATOM   3486  HE1 PHE A 212     -10.580   1.653  10.281  1.00 96.94           H  
ATOM   3487  CE2 PHE A 212     -12.993   3.494   8.724  1.00 96.94           C  
ATOM   3488  HE2 PHE A 212     -14.018   3.809   8.856  1.00 96.94           H  
ATOM   3489  CZ  PHE A 212     -12.372   2.704   9.702  1.00 96.94           C  
ATOM   3490  HZ  PHE A 212     -12.919   2.442  10.596  1.00 96.94           H  
ATOM   3491  N   LYS A 213      -7.550   5.777   4.784  1.00 96.25           N  
ATOM   3492  H   LYS A 213      -7.903   6.564   5.310  1.00 96.25           H  
ATOM   3493  CA  LYS A 213      -6.521   5.991   3.749  1.00 96.25           C  
ATOM   3494  HA  LYS A 213      -6.878   5.561   2.813  1.00 96.25           H  
ATOM   3495  C   LYS A 213      -5.201   5.281   4.082  1.00 96.25           C  
ATOM   3496  CB  LYS A 213      -6.280   7.494   3.554  1.00 96.25           C  
ATOM   3497  HB2 LYS A 213      -6.097   7.965   4.520  1.00 96.25           H  
ATOM   3498  HB3 LYS A 213      -5.396   7.632   2.932  1.00 96.25           H  
ATOM   3499  O   LYS A 213      -4.524   4.788   3.177  1.00 96.25           O  
ATOM   3500  CG  LYS A 213      -7.474   8.161   2.859  1.00 96.25           C  
ATOM   3501  HG2 LYS A 213      -7.635   7.685   1.892  1.00 96.25           H  
ATOM   3502  HG3 LYS A 213      -8.371   8.035   3.466  1.00 96.25           H  
ATOM   3503  CD  LYS A 213      -7.218   9.656   2.649  1.00 96.25           C  
ATOM   3504  HD2 LYS A 213      -6.314   9.792   2.055  1.00 96.25           H  
ATOM   3505  HD3 LYS A 213      -7.094  10.132   3.622  1.00 96.25           H  
ATOM   3506  CE  LYS A 213      -8.420  10.264   1.921  1.00 96.25           C  
ATOM   3507  HE2 LYS A 213      -9.312  10.073   2.517  1.00 96.25           H  
ATOM   3508  HE3 LYS A 213      -8.550   9.749   0.969  1.00 96.25           H  
ATOM   3509  NZ  LYS A 213      -8.259  11.722   1.699  1.00 96.25           N  
ATOM   3510  HZ1 LYS A 213      -7.441  11.913   1.138  1.00 96.25           H  
ATOM   3511  HZ2 LYS A 213      -8.179  12.199   2.586  1.00 96.25           H  
ATOM   3512  HZ3 LYS A 213      -9.071  12.086   1.222  1.00 96.25           H  
ATOM   3513  N   PHE A 214      -4.843   5.171   5.360  1.00 97.54           N  
ATOM   3514  H   PHE A 214      -5.469   5.543   6.060  1.00 97.54           H  
ATOM   3515  CA  PHE A 214      -3.661   4.451   5.829  1.00 97.54           C  
ATOM   3516  HA  PHE A 214      -2.792   4.830   5.291  1.00 97.54           H  
ATOM   3517  C   PHE A 214      -3.753   2.943   5.584  1.00 97.54           C  
ATOM   3518  CB  PHE A 214      -3.479   4.723   7.325  1.00 97.54           C  
ATOM   3519  HB2 PHE A 214      -4.334   4.305   7.858  1.00 97.54           H  
ATOM   3520  HB3 PHE A 214      -3.493   5.800   7.491  1.00 97.54           H  
ATOM   3521  O   PHE A 214      -2.775   2.349   5.123  1.00 97.54           O  
ATOM   3522  CG  PHE A 214      -2.216   4.160   7.943  1.00 97.54           C  
ATOM   3523  CD1 PHE A 214      -2.310   3.382   9.110  1.00 97.54           C  
ATOM   3524  HD1 PHE A 214      -3.272   3.187   9.562  1.00 97.54           H  
ATOM   3525  CD2 PHE A 214      -0.950   4.441   7.392  1.00 97.54           C  
ATOM   3526  HD2 PHE A 214      -0.872   5.057   6.508  1.00 97.54           H  
ATOM   3527  CE1 PHE A 214      -1.148   2.901   9.731  1.00 97.54           C  
ATOM   3528  HE1 PHE A 214      -1.234   2.365  10.664  1.00 97.54           H  
ATOM   3529  CE2 PHE A 214       0.213   3.930   7.998  1.00 97.54           C  
ATOM   3530  HE2 PHE A 214       1.184   4.146   7.576  1.00 97.54           H  
ATOM   3531  CZ  PHE A 214       0.113   3.163   9.173  1.00 97.54           C  
ATOM   3532  HZ  PHE A 214       0.998   2.801   9.675  1.00 97.54           H  
ATOM   3533  N   THR A 215      -4.923   2.343   5.814  1.00 96.82           N  
ATOM   3534  H   THR A 215      -5.699   2.898   6.146  1.00 96.82           H  
ATOM   3535  CA  THR A 215      -5.153   0.888   5.785  1.00 96.82           C  
ATOM   3536  HA  THR A 215      -4.197   0.379   5.908  1.00 96.82           H  
ATOM   3537  C   THR A 215      -5.733   0.354   4.475  1.00 96.82           C  
ATOM   3538  CB  THR A 215      -6.047   0.458   6.952  1.00 96.82           C  
ATOM   3539  HB  THR A 215      -6.232  -0.614   6.877  1.00 96.82           H  
ATOM   3540  O   THR A 215      -5.726  -0.856   4.278  1.00 96.82           O  
ATOM   3541  CG2 THR A 215      -5.408   0.770   8.306  1.00 96.82           C  
ATOM   3542 HG21 THR A 215      -4.407   0.344   8.359  1.00 96.82           H  
ATOM   3543 HG22 THR A 215      -6.013   0.332   9.100  1.00 96.82           H  
ATOM   3544 HG23 THR A 215      -5.355   1.847   8.463  1.00 96.82           H  
ATOM   3545  OG1 THR A 215      -7.258   1.166   6.886  1.00 96.82           O  
ATOM   3546  HG1 THR A 215      -7.949   0.621   7.270  1.00 96.82           H  
ATOM   3547  N   SER A 216      -6.141   1.240   3.564  1.00 95.61           N  
ATOM   3548  H   SER A 216      -6.328   2.173   3.901  1.00 95.61           H  
ATOM   3549  CA  SER A 216      -6.634   0.918   2.214  1.00 95.61           C  
ATOM   3550  HA  SER A 216      -7.607   0.434   2.304  1.00 95.61           H  
ATOM   3551  C   SER A 216      -5.718  -0.013   1.411  1.00 95.61           C  
ATOM   3552  CB  SER A 216      -6.821   2.216   1.416  1.00 95.61           C  
ATOM   3553  HB2 SER A 216      -7.597   2.820   1.888  1.00 95.61           H  
ATOM   3554  HB3 SER A 216      -7.146   1.972   0.404  1.00 95.61           H  
ATOM   3555  O   SER A 216      -4.491   0.016   1.560  1.00 95.61           O  
ATOM   3556  OG  SER A 216      -5.604   2.960   1.359  1.00 95.61           O  
ATOM   3557  HG  SER A 216      -5.651   3.650   2.025  1.00 95.61           H  
ATOM   3558  N   LEU A 217      -6.283  -0.793   0.496  1.00 95.20           N  
ATOM   3559  H   LEU A 217      -7.290  -0.813   0.422  1.00 95.20           H  
ATOM   3560  CA  LEU A 217      -5.497  -1.546  -0.481  1.00 95.20           C  
ATOM   3561  HA  LEU A 217      -4.702  -2.063   0.056  1.00 95.20           H  
ATOM   3562  C   LEU A 217      -4.835  -0.609  -1.513  1.00 95.20           C  
ATOM   3563  CB  LEU A 217      -6.412  -2.624  -1.081  1.00 95.20           C  
ATOM   3564  HB2 LEU A 217      -6.762  -3.227  -0.243  1.00 95.20           H  
ATOM   3565  HB3 LEU A 217      -7.293  -2.160  -1.525  1.00 95.20           H  
ATOM   3566  O   LEU A 217      -5.333   0.468  -1.833  1.00 95.20           O  
ATOM   3567  CG  LEU A 217      -5.750  -3.576  -2.090  1.00 95.20           C  
ATOM   3568  HG  LEU A 217      -4.674  -3.594  -1.920  1.00 95.20           H  
ATOM   3569  CD1 LEU A 217      -6.261  -5.005  -1.919  1.00 95.20           C  
ATOM   3570 HD11 LEU A 217      -5.794  -5.664  -2.651  1.00 95.20           H  
ATOM   3571 HD12 LEU A 217      -7.342  -5.029  -2.058  1.00 95.20           H  
ATOM   3572 HD13 LEU A 217      -6.030  -5.369  -0.918  1.00 95.20           H  
ATOM   3573  CD2 LEU A 217      -6.040  -3.131  -3.524  1.00 95.20           C  
ATOM   3574 HD21 LEU A 217      -5.633  -2.138  -3.714  1.00 95.20           H  
ATOM   3575 HD22 LEU A 217      -5.624  -3.850  -4.230  1.00 95.20           H  
ATOM   3576 HD23 LEU A 217      -7.119  -3.101  -3.680  1.00 95.20           H  
ATOM   3577  N   GLY A 218      -3.679  -1.010  -2.050  1.00 95.41           N  
ATOM   3578  H   GLY A 218      -3.318  -1.914  -1.780  1.00 95.41           H  
ATOM   3579  CA  GLY A 218      -3.022  -0.307  -3.152  1.00 95.41           C  
ATOM   3580  HA2 GLY A 218      -2.522  -1.034  -3.794  1.00 95.41           H  
ATOM   3581  HA3 GLY A 218      -3.783   0.180  -3.761  1.00 95.41           H  
ATOM   3582  C   GLY A 218      -1.976   0.729  -2.745  1.00 95.41           C  
ATOM   3583  O   GLY A 218      -1.183   0.539  -1.809  1.00 95.41           O  
ATOM   3584  N   ALA A 219      -1.889   1.790  -3.551  1.00 94.90           N  
ATOM   3585  H   ALA A 219      -2.588   1.885  -4.273  1.00 94.90           H  
ATOM   3586  CA  ALA A 219      -0.839   2.796  -3.468  1.00 94.90           C  
ATOM   3587  HA  ALA A 219       0.118   2.274  -3.479  1.00 94.90           H  
ATOM   3588  C   ALA A 219      -0.974   3.642  -2.190  1.00 94.90           C  
ATOM   3589  CB  ALA A 219      -0.877   3.685  -4.716  1.00 94.90           C  
ATOM   3590  HB1 ALA A 219      -0.860   3.073  -5.617  1.00 94.90           H  
ATOM   3591  HB2 ALA A 219      -1.794   4.275  -4.717  1.00 94.90           H  
ATOM   3592  HB3 ALA A 219      -0.020   4.359  -4.714  1.00 94.90           H  
ATOM   3593  O   ALA A 219      -2.006   4.273  -1.975  1.00 94.90           O  
ATOM   3594  N   PRO A 220       0.077   3.739  -1.360  1.00 95.30           N  
ATOM   3595  CA  PRO A 220       0.062   4.623  -0.202  1.00 95.30           C  
ATOM   3596  HA  PRO A 220      -0.787   4.350   0.424  1.00 95.30           H  
ATOM   3597  C   PRO A 220      -0.066   6.095  -0.619  1.00 95.30           C  
ATOM   3598  CB  PRO A 220       1.359   4.319   0.558  1.00 95.30           C  
ATOM   3599  HB2 PRO A 220       1.235   4.410   1.637  1.00 95.30           H  
ATOM   3600  HB3 PRO A 220       2.172   4.951   0.201  1.00 95.30           H  
ATOM   3601  O   PRO A 220       0.719   6.593  -1.435  1.00 95.30           O  
ATOM   3602  CG  PRO A 220       1.651   2.882   0.131  1.00 95.30           C  
ATOM   3603  HG2 PRO A 220       1.017   2.196   0.692  1.00 95.30           H  
ATOM   3604  HG3 PRO A 220       2.701   2.602   0.222  1.00 95.30           H  
ATOM   3605  CD  PRO A 220       1.245   2.882  -1.329  1.00 95.30           C  
ATOM   3606  HD2 PRO A 220       1.024   1.861  -1.641  1.00 95.30           H  
ATOM   3607  HD3 PRO A 220       2.037   3.311  -1.943  1.00 95.30           H  
ATOM   3608  N   ALA A 221      -1.021   6.798  -0.014  1.00 94.88           N  
ATOM   3609  H   ALA A 221      -1.644   6.321   0.622  1.00 94.88           H  
ATOM   3610  CA  ALA A 221      -1.250   8.228  -0.191  1.00 94.88           C  
ATOM   3611  HA  ALA A 221      -0.598   8.606  -0.978  1.00 94.88           H  
ATOM   3612  C   ALA A 221      -0.921   8.990   1.099  1.00 94.88           C  
ATOM   3613  CB  ALA A 221      -2.695   8.448  -0.647  1.00 94.88           C  
ATOM   3614  HB1 ALA A 221      -2.875   9.509  -0.817  1.00 94.88           H  
ATOM   3615  HB2 ALA A 221      -2.881   7.902  -1.573  1.00 94.88           H  
ATOM   3616  HB3 ALA A 221      -3.384   8.092   0.118  1.00 94.88           H  
ATOM   3617  O   ALA A 221      -1.045   8.444   2.195  1.00 94.88           O  
ATOM   3618  N   ALA A 222      -0.472  10.238   0.959  1.00 96.24           N  
ATOM   3619  H   ALA A 222      -0.512  10.665   0.044  1.00 96.24           H  
ATOM   3620  CA  ALA A 222      -0.361  11.139   2.100  1.00 96.24           C  
ATOM   3621  HA  ALA A 222       0.047  10.587   2.947  1.00 96.24           H  
ATOM   3622  C   ALA A 222      -1.760  11.638   2.482  1.00 96.24           C  
ATOM   3623  CB  ALA A 222       0.598  12.288   1.768  1.00 96.24           C  
ATOM   3624  HB1 ALA A 222       0.722  12.919   2.648  1.00 96.24           H  
ATOM   3625  HB2 ALA A 222       0.193  12.893   0.956  1.00 96.24           H  
ATOM   3626  HB3 ALA A 222       1.573  11.893   1.484  1.00 96.24           H  
ATOM   3627  O   ALA A 222      -2.620  11.808   1.614  1.00 96.24           O  
ATOM   3628  N   PHE A 223      -1.990  11.861   3.769  1.00 97.05           N  
ATOM   3629  H   PHE A 223      -1.251  11.707   4.440  1.00 97.05           H  
ATOM   3630  CA  PHE A 223      -3.268  12.346   4.279  1.00 97.05           C  
ATOM   3631  HA  PHE A 223      -3.687  13.048   3.559  1.00 97.05           H  
ATOM   3632  C   PHE A 223      -3.067  13.110   5.590  1.00 97.05           C  
ATOM   3633  CB  PHE A 223      -4.255  11.171   4.432  1.00 97.05           C  
ATOM   3634  HB2 PHE A 223      -5.239  11.576   4.667  1.00 97.05           H  
ATOM   3635  HB3 PHE A 223      -4.344  10.655   3.477  1.00 97.05           H  
ATOM   3636  O   PHE A 223      -2.006  13.036   6.211  1.00 97.05           O  
ATOM   3637  CG  PHE A 223      -3.883  10.154   5.493  1.00 97.05           C  
ATOM   3638  CD1 PHE A 223      -2.867   9.209   5.250  1.00 97.05           C  
ATOM   3639  HD1 PHE A 223      -2.364   9.184   4.295  1.00 97.05           H  
ATOM   3640  CD2 PHE A 223      -4.547  10.158   6.734  1.00 97.05           C  
ATOM   3641  HD2 PHE A 223      -5.355  10.848   6.927  1.00 97.05           H  
ATOM   3642  CE1 PHE A 223      -2.475   8.317   6.262  1.00 97.05           C  
ATOM   3643  HE1 PHE A 223      -1.671   7.617   6.085  1.00 97.05           H  
ATOM   3644  CE2 PHE A 223      -4.161   9.259   7.738  1.00 97.05           C  
ATOM   3645  HE2 PHE A 223      -4.677   9.254   8.687  1.00 97.05           H  
ATOM   3646  CZ  PHE A 223      -3.105   8.363   7.517  1.00 97.05           C  
ATOM   3647  HZ  PHE A 223      -2.790   7.708   8.315  1.00 97.05           H  
ATOM   3648  N   LYS A 224      -4.092  13.859   5.994  1.00 97.38           N  
ATOM   3649  H   LYS A 224      -4.951  13.831   5.463  1.00 97.38           H  
ATOM   3650  CA  LYS A 224      -4.168  14.473   7.319  1.00 97.38           C  
ATOM   3651  HA  LYS A 224      -3.176  14.522   7.767  1.00 97.38           H  
ATOM   3652  C   LYS A 224      -5.031  13.614   8.236  1.00 97.38           C  
ATOM   3653  CB  LYS A 224      -4.720  15.901   7.236  1.00 97.38           C  
ATOM   3654  HB2 LYS A 224      -5.652  15.907   6.671  1.00 97.38           H  
ATOM   3655  HB3 LYS A 224      -4.947  16.221   8.253  1.00 97.38           H  
ATOM   3656  O   LYS A 224      -6.078  13.131   7.804  1.00 97.38           O  
ATOM   3657  CG  LYS A 224      -3.729  16.904   6.624  1.00 97.38           C  
ATOM   3658  HG2 LYS A 224      -3.612  16.716   5.557  1.00 97.38           H  
ATOM   3659  HG3 LYS A 224      -2.762  16.799   7.117  1.00 97.38           H  
ATOM   3660  CD  LYS A 224      -4.257  18.327   6.857  1.00 97.38           C  
ATOM   3661  HD2 LYS A 224      -4.459  18.442   7.922  1.00 97.38           H  
ATOM   3662  HD3 LYS A 224      -5.195  18.460   6.319  1.00 97.38           H  
ATOM   3663  CE  LYS A 224      -3.261  19.412   6.437  1.00 97.38           C  
ATOM   3664  HE2 LYS A 224      -2.282  19.155   6.842  1.00 97.38           H  
ATOM   3665  HE3 LYS A 224      -3.187  19.436   5.350  1.00 97.38           H  
ATOM   3666  NZ  LYS A 224      -3.685  20.736   6.971  1.00 97.38           N  
ATOM   3667  HZ1 LYS A 224      -4.596  21.007   6.630  1.00 97.38           H  
ATOM   3668  HZ2 LYS A 224      -3.764  20.703   7.977  1.00 97.38           H  
ATOM   3669  HZ3 LYS A 224      -3.021  21.465   6.754  1.00 97.38           H  
ATOM   3670  N   PHE A 225      -4.584  13.450   9.472  1.00 97.88           N  
ATOM   3671  H   PHE A 225      -3.712  13.894   9.721  1.00 97.88           H  
ATOM   3672  CA  PHE A 225      -5.338  12.862  10.571  1.00 97.88           C  
ATOM   3673  HA  PHE A 225      -6.373  12.696  10.272  1.00 97.88           H  
ATOM   3674  C   PHE A 225      -5.317  13.871  11.715  1.00 97.88           C  
ATOM   3675  CB  PHE A 225      -4.703  11.522  10.948  1.00 97.88           C  
ATOM   3676  HB2 PHE A 225      -4.692  10.888  10.062  1.00 97.88           H  
ATOM   3677  HB3 PHE A 225      -3.667  11.688  11.246  1.00 97.88           H  
ATOM   3678  O   PHE A 225      -4.254  14.124  12.291  1.00 97.88           O  
ATOM   3679  CG  PHE A 225      -5.432  10.776  12.045  1.00 97.88           C  
ATOM   3680  CD1 PHE A 225      -4.751  10.408  13.218  1.00 97.88           C  
ATOM   3681  HD1 PHE A 225      -3.711  10.669  13.345  1.00 97.88           H  
ATOM   3682  CD2 PHE A 225      -6.791  10.440  11.895  1.00 97.88           C  
ATOM   3683  HD2 PHE A 225      -7.331  10.714  11.001  1.00 97.88           H  
ATOM   3684  CE1 PHE A 225      -5.421   9.706  14.233  1.00 97.88           C  
ATOM   3685  HE1 PHE A 225      -4.898   9.432  15.137  1.00 97.88           H  
ATOM   3686  CE2 PHE A 225      -7.458   9.737  12.914  1.00 97.88           C  
ATOM   3687  HE2 PHE A 225      -8.501   9.476  12.811  1.00 97.88           H  
ATOM   3688  CZ  PHE A 225      -6.774   9.364  14.080  1.00 97.88           C  
ATOM   3689  HZ  PHE A 225      -7.289   8.826  14.861  1.00 97.88           H  
ATOM   3690  N   PHE A 226      -6.456  14.526  11.951  1.00 97.09           N  
ATOM   3691  H   PHE A 226      -7.313  14.227  11.508  1.00 97.09           H  
ATOM   3692  CA  PHE A 226      -6.513  15.813  12.646  1.00 97.09           C  
ATOM   3693  HA  PHE A 226      -7.506  16.238  12.498  1.00 97.09           H  
ATOM   3694  C   PHE A 226      -5.515  16.807  12.014  1.00 97.09           C  
ATOM   3695  CB  PHE A 226      -6.340  15.584  14.161  1.00 97.09           C  
ATOM   3696  HB2 PHE A 226      -5.327  15.243  14.375  1.00 97.09           H  
ATOM   3697  HB3 PHE A 226      -6.476  16.535  14.678  1.00 97.09           H  
ATOM   3698  O   PHE A 226      -5.370  16.864  10.788  1.00 97.09           O  
ATOM   3699  CG  PHE A 226      -7.321  14.594  14.750  1.00 97.09           C  
ATOM   3700  CD1 PHE A 226      -8.595  15.034  15.155  1.00 97.09           C  
ATOM   3701  HD1 PHE A 226      -8.874  16.073  15.061  1.00 97.09           H  
ATOM   3702  CD2 PHE A 226      -6.964  13.240  14.906  1.00 97.09           C  
ATOM   3703  HD2 PHE A 226      -5.982  12.897  14.616  1.00 97.09           H  
ATOM   3704  CE1 PHE A 226      -9.514  14.123  15.703  1.00 97.09           C  
ATOM   3705  HE1 PHE A 226     -10.487  14.462  16.025  1.00 97.09           H  
ATOM   3706  CE2 PHE A 226      -7.881  12.335  15.464  1.00 97.09           C  
ATOM   3707  HE2 PHE A 226      -7.605  11.303  15.621  1.00 97.09           H  
ATOM   3708  CZ  PHE A 226      -9.157  12.772  15.852  1.00 97.09           C  
ATOM   3709  HZ  PHE A 226      -9.856  12.069  16.279  1.00 97.09           H  
ATOM   3710  N   GLU A 227      -4.754  17.528  12.836  1.00 95.75           N  
ATOM   3711  H   GLU A 227      -4.986  17.519  13.819  1.00 95.75           H  
ATOM   3712  CA  GLU A 227      -3.703  18.450  12.389  1.00 95.75           C  
ATOM   3713  HA  GLU A 227      -4.037  18.929  11.469  1.00 95.75           H  
ATOM   3714  C   GLU A 227      -2.380  17.756  12.021  1.00 95.75           C  
ATOM   3715  CB  GLU A 227      -3.502  19.546  13.451  1.00 95.75           C  
ATOM   3716  HB2 GLU A 227      -3.177  19.089  14.386  1.00 95.75           H  
ATOM   3717  HB3 GLU A 227      -2.717  20.223  13.117  1.00 95.75           H  
ATOM   3718  O   GLU A 227      -1.410  18.398  11.614  1.00 95.75           O  
ATOM   3719  CG  GLU A 227      -4.779  20.366  13.706  1.00 95.75           C  
ATOM   3720  HG2 GLU A 227      -4.526  21.222  14.333  1.00 95.75           H  
ATOM   3721  HG3 GLU A 227      -5.488  19.749  14.258  1.00 95.75           H  
ATOM   3722  CD  GLU A 227      -5.415  20.855  12.393  1.00 95.75           C  
ATOM   3723  OE1 GLU A 227      -6.634  20.648  12.226  1.00 95.75           O  
ATOM   3724  OE2 GLU A 227      -4.658  21.321  11.503  1.00 95.75           O  
ATOM   3725  N   THR A 228      -2.311  16.424  12.119  1.00 97.51           N  
ATOM   3726  H   THR A 228      -3.152  15.913  12.345  1.00 97.51           H  
ATOM   3727  CA  THR A 228      -1.084  15.675  11.830  1.00 97.51           C  
ATOM   3728  HA  THR A 228      -0.233  16.332  12.008  1.00 97.51           H  
ATOM   3729  C   THR A 228      -1.042  15.232  10.372  1.00 97.51           C  
ATOM   3730  CB  THR A 228      -0.912  14.492  12.786  1.00 97.51           C  
ATOM   3731  HB  THR A 228      -1.742  13.794  12.683  1.00 97.51           H  
ATOM   3732  O   THR A 228      -1.895  14.481   9.900  1.00 97.51           O  
ATOM   3733  CG2 THR A 228       0.408  13.750  12.563  1.00 97.51           C  
ATOM   3734 HG21 THR A 228       0.398  13.253  11.593  1.00 97.51           H  
ATOM   3735 HG22 THR A 228       0.519  12.995  13.342  1.00 97.51           H  
ATOM   3736 HG23 THR A 228       1.243  14.448  12.617  1.00 97.51           H  
ATOM   3737  OG1 THR A 228      -0.864  14.985  14.102  1.00 97.51           O  
ATOM   3738  HG1 THR A 228      -1.721  15.377  14.286  1.00 97.51           H  
ATOM   3739  N   THR A 229       0.002  15.645   9.650  1.00 97.42           N  
ATOM   3740  H   THR A 229       0.677  16.252  10.092  1.00 97.42           H  
ATOM   3741  CA  THR A 229       0.275  15.132   8.298  1.00 97.42           C  
ATOM   3742  HA  THR A 229      -0.677  14.967   7.793  1.00 97.42           H  
ATOM   3743  C   THR A 229       0.997  13.788   8.378  1.00 97.42           C  
ATOM   3744  CB  THR A 229       1.049  16.145   7.447  1.00 97.42           C  
ATOM   3745  HB  THR A 229       1.999  16.383   7.925  1.00 97.42           H  
ATOM   3746  O   THR A 229       2.073  13.668   8.975  1.00 97.42           O  
ATOM   3747  CG2 THR A 229       1.305  15.646   6.023  1.00 97.42           C  
ATOM   3748 HG21 THR A 229       1.982  14.792   6.035  1.00 97.42           H  
ATOM   3749 HG22 THR A 229       1.772  16.441   5.443  1.00 97.42           H  
ATOM   3750 HG23 THR A 229       0.364  15.362   5.551  1.00 97.42           H  
ATOM   3751  OG1 THR A 229       0.269  17.316   7.338  1.00 97.42           O  
ATOM   3752  HG1 THR A 229       0.098  17.635   8.227  1.00 97.42           H  
ATOM   3753  N   VAL A 230       0.407  12.771   7.751  1.00 97.65           N  
ATOM   3754  H   VAL A 230      -0.481  12.939   7.299  1.00 97.65           H  
ATOM   3755  CA  VAL A 230       0.963  11.423   7.642  1.00 97.65           C  
ATOM   3756  HA  VAL A 230       1.836  11.341   8.290  1.00 97.65           H  
ATOM   3757  C   VAL A 230       1.415  11.197   6.203  1.00 97.65           C  
ATOM   3758  CB  VAL A 230      -0.046  10.358   8.110  1.00 97.65           C  
ATOM   3759  HB  VAL A 230      -0.917  10.371   7.454  1.00 97.65           H  
ATOM   3760  O   VAL A 230       0.607  11.071   5.281  1.00 97.65           O  
ATOM   3761  CG1 VAL A 230       0.597   8.964   8.072  1.00 97.65           C  
ATOM   3762 HG11 VAL A 230      -0.116   8.226   8.437  1.00 97.65           H  
ATOM   3763 HG12 VAL A 230       0.867   8.705   7.048  1.00 97.65           H  
ATOM   3764 HG13 VAL A 230       1.485   8.951   8.704  1.00 97.65           H  
ATOM   3765  CG2 VAL A 230      -0.516  10.614   9.550  1.00 97.65           C  
ATOM   3766 HG21 VAL A 230      -1.044  11.565   9.611  1.00 97.65           H  
ATOM   3767 HG22 VAL A 230       0.332  10.630  10.234  1.00 97.65           H  
ATOM   3768 HG23 VAL A 230      -1.213   9.833   9.854  1.00 97.65           H  
ATOM   3769  N   ASP A 231       2.731  11.148   6.007  1.00 96.55           N  
ATOM   3770  H   ASP A 231       3.345  11.353   6.782  1.00 96.55           H  
ATOM   3771  CA  ASP A 231       3.337  10.932   4.695  1.00 96.55           C  
ATOM   3772  HA  ASP A 231       2.880  11.627   3.991  1.00 96.55           H  
ATOM   3773  C   ASP A 231       3.116   9.507   4.184  1.00 96.55           C  
ATOM   3774  CB  ASP A 231       4.840  11.223   4.744  1.00 96.55           C  
ATOM   3775  HB2 ASP A 231       5.310  10.578   5.487  1.00 96.55           H  
ATOM   3776  HB3 ASP A 231       5.280  10.997   3.772  1.00 96.55           H  
ATOM   3777  O   ASP A 231       3.028   8.541   4.945  1.00 96.55           O  
ATOM   3778  CG  ASP A 231       5.110  12.686   5.067  1.00 96.55           C  
ATOM   3779  OD1 ASP A 231       4.624  13.520   4.274  1.00 96.55           O  
ATOM   3780  OD2 ASP A 231       5.777  12.918   6.100  1.00 96.55           O  
ATOM   3781  N   ARG A 232       3.115   9.332   2.860  1.00 94.78           N  
ATOM   3782  H   ARG A 232       3.205  10.153   2.279  1.00 94.78           H  
ATOM   3783  CA  ARG A 232       3.054   7.991   2.266  1.00 94.78           C  
ATOM   3784  HA  ARG A 232       2.242   7.463   2.765  1.00 94.78           H  
ATOM   3785  C   ARG A 232       4.339   7.193   2.520  1.00 94.78           C  
ATOM   3786  CB  ARG A 232       2.703   8.051   0.776  1.00 94.78           C  
ATOM   3787  HB2 ARG A 232       2.707   7.030   0.394  1.00 94.78           H  
ATOM   3788  HB3 ARG A 232       1.690   8.441   0.674  1.00 94.78           H  
ATOM   3789  O   ARG A 232       5.422   7.588   2.088  1.00 94.78           O  
ATOM   3790  CG  ARG A 232       3.640   8.895  -0.097  1.00 94.78           C  
ATOM   3791  HG2 ARG A 232       4.682   8.604   0.036  1.00 94.78           H  
ATOM   3792  HG3 ARG A 232       3.522   9.947   0.162  1.00 94.78           H  
ATOM   3793  CD  ARG A 232       3.273   8.679  -1.562  1.00 94.78           C  
ATOM   3794  HD2 ARG A 232       3.469   7.639  -1.824  1.00 94.78           H  
ATOM   3795  HD3 ARG A 232       2.207   8.868  -1.685  1.00 94.78           H  
ATOM   3796  NE  ARG A 232       4.032   9.581  -2.447  1.00 94.78           N  
ATOM   3797  HE  ARG A 232       4.446  10.389  -2.005  1.00 94.78           H  
ATOM   3798  NH1 ARG A 232       3.206   8.714  -4.402  1.00 94.78           N  
ATOM   3799 HH11 ARG A 232       2.692   8.026  -3.871  1.00 94.78           H  
ATOM   3800 HH12 ARG A 232       3.047   8.771  -5.398  1.00 94.78           H  
ATOM   3801  NH2 ARG A 232       4.464  10.540  -4.472  1.00 94.78           N  
ATOM   3802 HH21 ARG A 232       4.217  10.602  -5.449  1.00 94.78           H  
ATOM   3803 HH22 ARG A 232       4.788  11.380  -4.014  1.00 94.78           H  
ATOM   3804  CZ  ARG A 232       3.908   9.602  -3.762  1.00 94.78           C  
ATOM   3805  N   LYS A 233       4.218   5.993   3.092  1.00 95.07           N  
ATOM   3806  H   LYS A 233       3.319   5.737   3.475  1.00 95.07           H  
ATOM   3807  CA  LYS A 233       5.305   5.002   3.089  1.00 95.07           C  
ATOM   3808  HA  LYS A 233       6.248   5.512   3.288  1.00 95.07           H  
ATOM   3809  C   LYS A 233       5.386   4.342   1.713  1.00 95.07           C  
ATOM   3810  CB  LYS A 233       5.082   3.964   4.200  1.00 95.07           C  
ATOM   3811  HB2 LYS A 233       5.079   4.463   5.169  1.00 95.07           H  
ATOM   3812  HB3 LYS A 233       4.122   3.468   4.057  1.00 95.07           H  
ATOM   3813  O   LYS A 233       4.479   3.609   1.349  1.00 95.07           O  
ATOM   3814  CG  LYS A 233       6.208   2.919   4.166  1.00 95.07           C  
ATOM   3815  HG2 LYS A 233       6.226   2.432   3.191  1.00 95.07           H  
ATOM   3816  HG3 LYS A 233       7.166   3.416   4.323  1.00 95.07           H  
ATOM   3817  CD  LYS A 233       6.030   1.831   5.218  1.00 95.07           C  
ATOM   3818  HD2 LYS A 233       5.043   1.381   5.110  1.00 95.07           H  
ATOM   3819  HD3 LYS A 233       6.154   2.260   6.212  1.00 95.07           H  
ATOM   3820  CE  LYS A 233       7.101   0.772   4.967  1.00 95.07           C  
ATOM   3821  HE2 LYS A 233       7.072   0.504   3.911  1.00 95.07           H  
ATOM   3822  HE3 LYS A 233       8.084   1.188   5.187  1.00 95.07           H  
ATOM   3823  NZ  LYS A 233       6.865  -0.435   5.773  1.00 95.07           N  
ATOM   3824  HZ1 LYS A 233       5.904  -0.741   5.724  1.00 95.07           H  
ATOM   3825  HZ2 LYS A 233       7.052  -0.253   6.748  1.00 95.07           H  
ATOM   3826  HZ3 LYS A 233       7.468  -1.200   5.508  1.00 95.07           H  
ATOM   3827  N   ARG A 234       6.462   4.557   0.951  1.00 94.71           N  
ATOM   3828  H   ARG A 234       7.198   5.137   1.329  1.00 94.71           H  
ATOM   3829  CA  ARG A 234       6.666   3.872  -0.341  1.00 94.71           C  
ATOM   3830  HA  ARG A 234       5.693   3.603  -0.753  1.00 94.71           H  
ATOM   3831  C   ARG A 234       7.439   2.565  -0.169  1.00 94.71           C  
ATOM   3832  CB  ARG A 234       7.366   4.773  -1.363  1.00 94.71           C  
ATOM   3833  HB2 ARG A 234       7.422   4.221  -2.301  1.00 94.71           H  
ATOM   3834  HB3 ARG A 234       8.382   4.981  -1.027  1.00 94.71           H  
ATOM   3835  O   ARG A 234       8.431   2.538   0.554  1.00 94.71           O  
ATOM   3836  CG  ARG A 234       6.638   6.100  -1.612  1.00 94.71           C  
ATOM   3837  HG2 ARG A 234       6.849   6.783  -0.789  1.00 94.71           H  
ATOM   3838  HG3 ARG A 234       5.562   5.936  -1.675  1.00 94.71           H  
ATOM   3839  CD  ARG A 234       7.131   6.692  -2.937  1.00 94.71           C  
ATOM   3840  HD2 ARG A 234       6.585   6.208  -3.748  1.00 94.71           H  
ATOM   3841  HD3 ARG A 234       8.188   6.455  -3.057  1.00 94.71           H  
ATOM   3842  NE  ARG A 234       6.966   8.155  -3.003  1.00 94.71           N  
ATOM   3843  HE  ARG A 234       6.634   8.612  -2.166  1.00 94.71           H  
ATOM   3844  NH1 ARG A 234       7.694   8.398  -5.165  1.00 94.71           N  
ATOM   3845 HH11 ARG A 234       7.906   8.986  -5.958  1.00 94.71           H  
ATOM   3846 HH12 ARG A 234       7.549   7.410  -5.317  1.00 94.71           H  
ATOM   3847  NH2 ARG A 234       7.323  10.209  -3.927  1.00 94.71           N  
ATOM   3848 HH21 ARG A 234       7.626  10.776  -4.706  1.00 94.71           H  
ATOM   3849 HH22 ARG A 234       7.214  10.647  -3.023  1.00 94.71           H  
ATOM   3850  CZ  ARG A 234       7.313   8.911  -4.030  1.00 94.71           C  
ATOM   3851  N   TYR A 235       7.053   1.526  -0.905  1.00 96.10           N  
ATOM   3852  H   TYR A 235       6.236   1.617  -1.492  1.00 96.10           H  
ATOM   3853  CA  TYR A 235       7.723   0.220  -0.902  1.00 96.10           C  
ATOM   3854  HA  TYR A 235       8.358   0.140  -0.020  1.00 96.10           H  
ATOM   3855  C   TYR A 235       8.625   0.086  -2.136  1.00 96.10           C  
ATOM   3856  CB  TYR A 235       6.681  -0.900  -0.800  1.00 96.10           C  
ATOM   3857  HB2 TYR A 235       7.201  -1.851  -0.679  1.00 96.10           H  
ATOM   3858  HB3 TYR A 235       6.126  -0.946  -1.736  1.00 96.10           H  
ATOM   3859  O   TYR A 235       8.296  -0.598  -3.099  1.00 96.10           O  
ATOM   3860  CG  TYR A 235       5.691  -0.737   0.332  1.00 96.10           C  
ATOM   3861  CD1 TYR A 235       6.012  -1.196   1.623  1.00 96.10           C  
ATOM   3862  HD1 TYR A 235       6.945  -1.712   1.792  1.00 96.10           H  
ATOM   3863  CD2 TYR A 235       4.441  -0.136   0.083  1.00 96.10           C  
ATOM   3864  HD2 TYR A 235       4.185   0.178  -0.918  1.00 96.10           H  
ATOM   3865  CE1 TYR A 235       5.091  -1.026   2.673  1.00 96.10           C  
ATOM   3866  HE1 TYR A 235       5.297  -1.418   3.659  1.00 96.10           H  
ATOM   3867  CE2 TYR A 235       3.516   0.018   1.130  1.00 96.10           C  
ATOM   3868  HE2 TYR A 235       2.543   0.442   0.936  1.00 96.10           H  
ATOM   3869  OH  TYR A 235       2.952  -0.264   3.436  1.00 96.10           O  
ATOM   3870  HH  TYR A 235       2.143   0.162   3.146  1.00 96.10           H  
ATOM   3871  CZ  TYR A 235       3.847  -0.413   2.429  1.00 96.10           C  
ATOM   3872  N   LYS A 236       9.765   0.789  -2.128  1.00 94.34           N  
ATOM   3873  H   LYS A 236       9.975   1.312  -1.290  1.00 94.34           H  
ATOM   3874  CA  LYS A 236      10.697   0.888  -3.274  1.00 94.34           C  
ATOM   3875  HA  LYS A 236      10.116   0.895  -4.196  1.00 94.34           H  
ATOM   3876  C   LYS A 236      11.659  -0.304  -3.427  1.00 94.34           C  
ATOM   3877  CB  LYS A 236      11.495   2.197  -3.202  1.00 94.34           C  
ATOM   3878  HB2 LYS A 236      12.168   2.235  -4.058  1.00 94.34           H  
ATOM   3879  HB3 LYS A 236      12.102   2.186  -2.297  1.00 94.34           H  
ATOM   3880  O   LYS A 236      12.674  -0.199  -4.109  1.00 94.34           O  
ATOM   3881  CG  LYS A 236      10.643   3.471  -3.230  1.00 94.34           C  
ATOM   3882  HG2 LYS A 236      10.024   3.485  -4.127  1.00 94.34           H  
ATOM   3883  HG3 LYS A 236      10.007   3.514  -2.345  1.00 94.34           H  
ATOM   3884  CD  LYS A 236      11.603   4.667  -3.234  1.00 94.34           C  
ATOM   3885  HD2 LYS A 236      12.229   4.613  -2.343  1.00 94.34           H  
ATOM   3886  HD3 LYS A 236      12.245   4.599  -4.113  1.00 94.34           H  
ATOM   3887  CE  LYS A 236      10.866   6.004  -3.253  1.00 94.34           C  
ATOM   3888  HE2 LYS A 236      10.194   6.036  -2.395  1.00 94.34           H  
ATOM   3889  HE3 LYS A 236      10.273   6.057  -4.165  1.00 94.34           H  
ATOM   3890  NZ  LYS A 236      11.835   7.128  -3.187  1.00 94.34           N  
ATOM   3891  HZ1 LYS A 236      11.377   8.028  -3.192  1.00 94.34           H  
ATOM   3892  HZ2 LYS A 236      12.477   7.088  -3.966  1.00 94.34           H  
ATOM   3893  HZ3 LYS A 236      12.389   7.065  -2.345  1.00 94.34           H  
ATOM   3894  N   SER A 237      11.404  -1.401  -2.721  1.00 94.62           N  
ATOM   3895  H   SER A 237      10.506  -1.468  -2.265  1.00 94.62           H  
ATOM   3896  CA  SER A 237      12.193  -2.627  -2.805  1.00 94.62           C  
ATOM   3897  HA  SER A 237      12.911  -2.564  -3.622  1.00 94.62           H  
ATOM   3898  C   SER A 237      11.244  -3.776  -3.077  1.00 94.62           C  
ATOM   3899  CB  SER A 237      12.966  -2.877  -1.508  1.00 94.62           C  
ATOM   3900  HB2 SER A 237      12.266  -2.907  -0.673  1.00 94.62           H  
ATOM   3901  HB3 SER A 237      13.676  -2.066  -1.346  1.00 94.62           H  
ATOM   3902  O   SER A 237      10.319  -4.004  -2.306  1.00 94.62           O  
ATOM   3903  OG  SER A 237      13.662  -4.110  -1.576  1.00 94.62           O  
ATOM   3904  HG  SER A 237      13.623  -4.508  -0.703  1.00 94.62           H  
ATOM   3905  N   THR A 238      11.496  -4.501  -4.158  1.00 96.17           N  
ATOM   3906  H   THR A 238      12.228  -4.218  -4.793  1.00 96.17           H  
ATOM   3907  CA  THR A 238      10.755  -5.706  -4.540  1.00 96.17           C  
ATOM   3908  HA  THR A 238       9.756  -5.671  -4.106  1.00 96.17           H  
ATOM   3909  C   THR A 238      11.406  -6.984  -4.018  1.00 96.17           C  
ATOM   3910  CB  THR A 238      10.596  -5.761  -6.061  1.00 96.17           C  
ATOM   3911  HB  THR A 238      10.219  -6.743  -6.345  1.00 96.17           H  
ATOM   3912  O   THR A 238      10.924  -8.075  -4.291  1.00 96.17           O  
ATOM   3913  CG2 THR A 238       9.619  -4.689  -6.544  1.00 96.17           C  
ATOM   3914 HG21 THR A 238       9.998  -3.693  -6.316  1.00 96.17           H  
ATOM   3915 HG22 THR A 238       9.457  -4.789  -7.617  1.00 96.17           H  
ATOM   3916 HG23 THR A 238       8.652  -4.832  -6.063  1.00 96.17           H  
ATOM   3917  OG1 THR A 238      11.844  -5.509  -6.675  1.00 96.17           O  
ATOM   3918  HG1 THR A 238      11.679  -5.249  -7.584  1.00 96.17           H  
ATOM   3919  N   LYS A 239      12.485  -6.876  -3.230  1.00 95.44           N  
ATOM   3920  H   LYS A 239      12.833  -5.950  -3.028  1.00 95.44           H  
ATOM   3921  CA  LYS A 239      13.200  -8.045  -2.698  1.00 95.44           C  
ATOM   3922  HA  LYS A 239      13.540  -8.661  -3.530  1.00 95.44           H  
ATOM   3923  C   LYS A 239      12.305  -8.957  -1.858  1.00 95.44           C  
ATOM   3924  CB  LYS A 239      14.413  -7.611  -1.870  1.00 95.44           C  
ATOM   3925  HB2 LYS A 239      14.090  -6.938  -1.075  1.00 95.44           H  
ATOM   3926  HB3 LYS A 239      14.841  -8.500  -1.406  1.00 95.44           H  
ATOM   3927  O   LYS A 239      12.453 -10.165  -1.948  1.00 95.44           O  
ATOM   3928  CG  LYS A 239      15.499  -6.937  -2.718  1.00 95.44           C  
ATOM   3929  HG2 LYS A 239      15.112  -6.019  -3.160  1.00 95.44           H  
ATOM   3930  HG3 LYS A 239      15.809  -7.615  -3.513  1.00 95.44           H  
ATOM   3931  CD  LYS A 239      16.700  -6.611  -1.825  1.00 95.44           C  
ATOM   3932  HD2 LYS A 239      17.063  -7.534  -1.373  1.00 95.44           H  
ATOM   3933  HD3 LYS A 239      16.381  -5.931  -1.035  1.00 95.44           H  
ATOM   3934  CE  LYS A 239      17.821  -5.966  -2.639  1.00 95.44           C  
ATOM   3935  HE2 LYS A 239      17.442  -5.050  -3.092  1.00 95.44           H  
ATOM   3936  HE3 LYS A 239      18.099  -6.649  -3.442  1.00 95.44           H  
ATOM   3937  NZ  LYS A 239      18.993  -5.677  -1.776  1.00 95.44           N  
ATOM   3938  HZ1 LYS A 239      19.743  -5.265  -2.312  1.00 95.44           H  
ATOM   3939  HZ2 LYS A 239      19.328  -6.531  -1.353  1.00 95.44           H  
ATOM   3940  HZ3 LYS A 239      18.736  -5.045  -1.031  1.00 95.44           H  
ATOM   3941  N   GLU A 240      11.374  -8.383  -1.089  1.00 94.66           N  
ATOM   3942  H   GLU A 240      11.267  -7.379  -1.112  1.00 94.66           H  
ATOM   3943  CA  GLU A 240      10.505  -9.157  -0.188  1.00 94.66           C  
ATOM   3944  HA  GLU A 240      11.139  -9.789   0.435  1.00 94.66           H  
ATOM   3945  C   GLU A 240       9.578 -10.131  -0.928  1.00 94.66           C  
ATOM   3946  CB  GLU A 240       9.716  -8.231   0.769  1.00 94.66           C  
ATOM   3947  HB2 GLU A 240      10.426  -7.608   1.314  1.00 94.66           H  
ATOM   3948  HB3 GLU A 240       9.216  -8.868   1.498  1.00 94.66           H  
ATOM   3949  O   GLU A 240       9.182 -11.133  -0.350  1.00 94.66           O  
ATOM   3950  CG  GLU A 240       8.667  -7.306   0.111  1.00 94.66           C  
ATOM   3951  HG2 GLU A 240       9.199  -6.575  -0.498  1.00 94.66           H  
ATOM   3952  HG3 GLU A 240       8.037  -7.894  -0.557  1.00 94.66           H  
ATOM   3953  CD  GLU A 240       7.742  -6.564   1.112  1.00 94.66           C  
ATOM   3954  OE1 GLU A 240       7.175  -5.503   0.746  1.00 94.66           O  
ATOM   3955  OE2 GLU A 240       7.528  -7.030   2.255  1.00 94.66           O  
ATOM   3956  N   VAL A 241       9.258  -9.877  -2.204  1.00 96.22           N  
ATOM   3957  H   VAL A 241       9.663  -9.079  -2.673  1.00 96.22           H  
ATOM   3958  CA  VAL A 241       8.362 -10.760  -2.966  1.00 96.22           C  
ATOM   3959  HA  VAL A 241       7.728 -11.284  -2.250  1.00 96.22           H  
ATOM   3960  C   VAL A 241       9.090 -11.852  -3.744  1.00 96.22           C  
ATOM   3961  CB  VAL A 241       7.400  -9.993  -3.888  1.00 96.22           C  
ATOM   3962  HB  VAL A 241       6.785 -10.726  -4.409  1.00 96.22           H  
ATOM   3963  O   VAL A 241       8.442 -12.757  -4.262  1.00 96.22           O  
ATOM   3964  CG1 VAL A 241       6.459  -9.099  -3.077  1.00 96.22           C  
ATOM   3965 HG11 VAL A 241       5.735  -8.631  -3.744  1.00 96.22           H  
ATOM   3966 HG12 VAL A 241       7.022  -8.336  -2.539  1.00 96.22           H  
ATOM   3967 HG13 VAL A 241       5.922  -9.720  -2.359  1.00 96.22           H  
ATOM   3968  CG2 VAL A 241       8.089  -9.139  -4.956  1.00 96.22           C  
ATOM   3969 HG21 VAL A 241       8.877  -9.709  -5.448  1.00 96.22           H  
ATOM   3970 HG22 VAL A 241       7.351  -8.853  -5.706  1.00 96.22           H  
ATOM   3971 HG23 VAL A 241       8.501  -8.238  -4.502  1.00 96.22           H  
ATOM   3972  N   LEU A 242      10.422 -11.801  -3.846  1.00 94.94           N  
ATOM   3973  H   LEU A 242      10.929 -11.107  -3.316  1.00 94.94           H  
ATOM   3974  CA  LEU A 242      11.161 -12.746  -4.686  1.00 94.94           C  
ATOM   3975  HA  LEU A 242      10.729 -12.729  -5.687  1.00 94.94           H  
ATOM   3976  C   LEU A 242      10.999 -14.185  -4.190  1.00 94.94           C  
ATOM   3977  CB  LEU A 242      12.642 -12.347  -4.769  1.00 94.94           C  
ATOM   3978  HB2 LEU A 242      13.180 -13.125  -5.312  1.00 94.94           H  
ATOM   3979  HB3 LEU A 242      13.047 -12.313  -3.758  1.00 94.94           H  
ATOM   3980  O   LEU A 242      10.811 -15.076  -5.010  1.00 94.94           O  
ATOM   3981  CG  LEU A 242      12.898 -10.997  -5.462  1.00 94.94           C  
ATOM   3982  HG  LEU A 242      12.354 -10.209  -4.941  1.00 94.94           H  
ATOM   3983  CD1 LEU A 242      14.389 -10.676  -5.381  1.00 94.94           C  
ATOM   3984 HD11 LEU A 242      14.606  -9.744  -5.904  1.00 94.94           H  
ATOM   3985 HD12 LEU A 242      14.682 -10.587  -4.335  1.00 94.94           H  
ATOM   3986 HD13 LEU A 242      14.961 -11.491  -5.826  1.00 94.94           H  
ATOM   3987  CD2 LEU A 242      12.482 -10.984  -6.935  1.00 94.94           C  
ATOM   3988 HD21 LEU A 242      11.406 -11.127  -7.023  1.00 94.94           H  
ATOM   3989 HD22 LEU A 242      13.004 -11.773  -7.476  1.00 94.94           H  
ATOM   3990 HD23 LEU A 242      12.735 -10.019  -7.375  1.00 94.94           H  
ATOM   3991  N   ASP A 243      11.013 -14.407  -2.879  1.00 92.30           N  
ATOM   3992  H   ASP A 243      11.180 -13.626  -2.259  1.00 92.30           H  
ATOM   3993  CA  ASP A 243      10.878 -15.735  -2.259  1.00 92.30           C  
ATOM   3994  HA  ASP A 243      10.993 -16.499  -3.029  1.00 92.30           H  
ATOM   3995  C   ASP A 243       9.480 -15.982  -1.671  1.00 92.30           C  
ATOM   3996  CB  ASP A 243      12.024 -15.944  -1.260  1.00 92.30           C  
ATOM   3997  HB2 ASP A 243      11.928 -15.224  -0.448  1.00 92.30           H  
ATOM   3998  HB3 ASP A 243      11.965 -16.949  -0.843  1.00 92.30           H  
ATOM   3999  O   ASP A 243       9.288 -16.869  -0.848  1.00 92.30           O  
ATOM   4000  CG  ASP A 243      13.386 -15.782  -1.947  1.00 92.30           C  
ATOM   4001  OD1 ASP A 243      13.545 -16.313  -3.082  1.00 92.30           O  
ATOM   4002  OD2 ASP A 243      14.240 -15.057  -1.394  1.00 92.30           O  
ATOM   4003  N   SER A 244       8.504 -15.181  -2.098  1.00 94.91           N  
ATOM   4004  H   SER A 244       8.723 -14.545  -2.852  1.00 94.91           H  
ATOM   4005  CA  SER A 244       7.114 -15.261  -1.648  1.00 94.91           C  
ATOM   4006  HA  SER A 244       7.086 -15.738  -0.668  1.00 94.91           H  
ATOM   4007  C   SER A 244       6.247 -16.106  -2.587  1.00 94.91           C  
ATOM   4008  CB  SER A 244       6.571 -13.844  -1.477  1.00 94.91           C  
ATOM   4009  HB2 SER A 244       5.652 -13.869  -0.891  1.00 94.91           H  
ATOM   4010  HB3 SER A 244       7.299 -13.242  -0.933  1.00 94.91           H  
ATOM   4011  O   SER A 244       6.671 -16.475  -3.686  1.00 94.91           O  
ATOM   4012  OG  SER A 244       6.296 -13.248  -2.725  1.00 94.91           O  
ATOM   4013  HG  SER A 244       7.052 -13.351  -3.307  1.00 94.91           H  
ATOM   4014  N   THR A 245       5.010 -16.381  -2.177  1.00 95.59           N  
ATOM   4015  H   THR A 245       4.691 -16.019  -1.290  1.00 95.59           H  
ATOM   4016  CA  THR A 245       4.052 -17.134  -2.991  1.00 95.59           C  
ATOM   4017  HA  THR A 245       4.588 -17.900  -3.552  1.00 95.59           H  
ATOM   4018  C   THR A 245       3.355 -16.198  -3.974  1.00 95.59           C  
ATOM   4019  CB  THR A 245       3.033 -17.853  -2.100  1.00 95.59           C  
ATOM   4020  HB  THR A 245       2.460 -17.121  -1.531  1.00 95.59           H  
ATOM   4021  O   THR A 245       2.672 -15.257  -3.566  1.00 95.59           O  
ATOM   4022  CG2 THR A 245       2.078 -18.740  -2.901  1.00 95.59           C  
ATOM   4023 HG21 THR A 245       1.432 -19.289  -2.216  1.00 95.59           H  
ATOM   4024 HG22 THR A 245       2.644 -19.450  -3.503  1.00 95.59           H  
ATOM   4025 HG23 THR A 245       1.452 -18.129  -3.551  1.00 95.59           H  
ATOM   4026  OG1 THR A 245       3.726 -18.693  -1.206  1.00 95.59           O  
ATOM   4027  HG1 THR A 245       3.291 -18.630  -0.353  1.00 95.59           H  
ATOM   4028  N   LEU A 246       3.497 -16.455  -5.276  1.00 94.22           N  
ATOM   4029  H   LEU A 246       4.063 -17.246  -5.551  1.00 94.22           H  
ATOM   4030  CA  LEU A 246       2.710 -15.775  -6.306  1.00 94.22           C  
ATOM   4031  HA  LEU A 246       2.702 -14.707  -6.090  1.00 94.22           H  
ATOM   4032  C   LEU A 246       1.270 -16.294  -6.262  1.00 94.22           C  
ATOM   4033  CB  LEU A 246       3.358 -15.994  -7.686  1.00 94.22           C  
ATOM   4034  HB2 LEU A 246       3.431 -17.067  -7.861  1.00 94.22           H  
ATOM   4035  HB3 LEU A 246       4.368 -15.585  -7.666  1.00 94.22           H  
ATOM   4036  O   LEU A 246       1.027 -17.482  -6.467  1.00 94.22           O  
ATOM   4037  CG  LEU A 246       2.583 -15.369  -8.866  1.00 94.22           C  
ATOM   4038  HG  LEU A 246       1.570 -15.769  -8.902  1.00 94.22           H  
ATOM   4039  CD1 LEU A 246       2.511 -13.843  -8.783  1.00 94.22           C  
ATOM   4040 HD11 LEU A 246       1.921 -13.550  -7.914  1.00 94.22           H  
ATOM   4041 HD12 LEU A 246       3.513 -13.424  -8.700  1.00 94.22           H  
ATOM   4042 HD13 LEU A 246       2.017 -13.453  -9.673  1.00 94.22           H  
ATOM   4043  CD2 LEU A 246       3.288 -15.724 -10.176  1.00 94.22           C  
ATOM   4044 HD21 LEU A 246       2.739 -15.299 -11.016  1.00 94.22           H  
ATOM   4045 HD22 LEU A 246       3.299 -16.808 -10.289  1.00 94.22           H  
ATOM   4046 HD23 LEU A 246       4.312 -15.352 -10.169  1.00 94.22           H  
ATOM   4047  N   ILE A 247       0.316 -15.399  -6.023  1.00 91.55           N  
ATOM   4048  H   ILE A 247       0.579 -14.431  -5.898  1.00 91.55           H  
ATOM   4049  CA  ILE A 247      -1.106 -15.716  -6.075  1.00 91.55           C  
ATOM   4050  HA  ILE A 247      -1.235 -16.787  -5.920  1.00 91.55           H  
ATOM   4051  C   ILE A 247      -1.629 -15.379  -7.470  1.00 91.55           C  
ATOM   4052  CB  ILE A 247      -1.888 -15.008  -4.951  1.00 91.55           C  
ATOM   4053  HB  ILE A 247      -1.723 -13.933  -5.022  1.00 91.55           H  
ATOM   4054  O   ILE A 247      -1.698 -14.214  -7.870  1.00 91.55           O  
ATOM   4055  CG1 ILE A 247      -1.408 -15.495  -3.567  1.00 91.55           C  
ATOM   4056 HG12 ILE A 247      -1.533 -16.577  -3.509  1.00 91.55           H  
ATOM   4057 HG13 ILE A 247      -0.347 -15.274  -3.450  1.00 91.55           H  
ATOM   4058  CG2 ILE A 247      -3.388 -15.294  -5.135  1.00 91.55           C  
ATOM   4059 HG21 ILE A 247      -3.982 -14.763  -4.391  1.00 91.55           H  
ATOM   4060 HG22 ILE A 247      -3.714 -14.925  -6.107  1.00 91.55           H  
ATOM   4061 HG23 ILE A 247      -3.585 -16.364  -5.065  1.00 91.55           H  
ATOM   4062  CD1 ILE A 247      -2.148 -14.862  -2.381  1.00 91.55           C  
ATOM   4063 HD11 ILE A 247      -3.224 -15.027  -2.437  1.00 91.55           H  
ATOM   4064 HD12 ILE A 247      -1.939 -13.793  -2.333  1.00 91.55           H  
ATOM   4065 HD13 ILE A 247      -1.819 -15.358  -1.468  1.00 91.55           H  
ATOM   4066  N   HIS A 248      -2.065 -16.411  -8.185  1.00 81.92           N  
ATOM   4067  H   HIS A 248      -1.955 -17.341  -7.805  1.00 81.92           H  
ATOM   4068  CA  HIS A 248      -2.811 -16.269  -9.428  1.00 81.92           C  
ATOM   4069  HA  HIS A 248      -2.407 -15.432  -9.997  1.00 81.92           H  
ATOM   4070  C   HIS A 248      -4.274 -15.947  -9.106  1.00 81.92           C  
ATOM   4071  CB  HIS A 248      -2.633 -17.533 -10.277  1.00 81.92           C  
ATOM   4072  HB2 HIS A 248      -3.292 -17.474 -11.142  1.00 81.92           H  
ATOM   4073  HB3 HIS A 248      -2.920 -18.411  -9.698  1.00 81.92           H  
ATOM   4074  O   HIS A 248      -5.128 -16.824  -9.059  1.00 81.92           O  
ATOM   4075  CG  HIS A 248      -1.216 -17.693 -10.765  1.00 81.92           C  
ATOM   4076  CD2 HIS A 248      -0.204 -18.389 -10.157  1.00 81.92           C  
ATOM   4077  HD2 HIS A 248      -0.276 -18.940  -9.231  1.00 81.92           H  
ATOM   4078  ND1 HIS A 248      -0.695 -17.133 -11.908  1.00 81.92           N  
ATOM   4079  HD1 HIS A 248      -1.222 -16.636 -12.611  1.00 81.92           H  
ATOM   4080  CE1 HIS A 248       0.597 -17.490 -11.993  1.00 81.92           C  
ATOM   4081  HE1 HIS A 248       1.260 -17.234 -12.806  1.00 81.92           H  
ATOM   4082  NE2 HIS A 248       0.945 -18.248 -10.944  1.00 81.92           N  
ATOM   4083  N   GLN A 249      -4.549 -14.674  -8.831  1.00 69.48           N  
ATOM   4084  H   GLN A 249      -3.786 -14.013  -8.831  1.00 69.48           H  
ATOM   4085  CA  GLN A 249      -5.906 -14.141  -8.746  1.00 69.48           C  
ATOM   4086  HA  GLN A 249      -6.627 -14.958  -8.709  1.00 69.48           H  
ATOM   4087  C   GLN A 249      -6.195 -13.342 -10.009  1.00 69.48           C  
ATOM   4088  CB  GLN A 249      -6.073 -13.291  -7.478  1.00 69.48           C  
ATOM   4089  HB2 GLN A 249      -6.845 -12.539  -7.641  1.00 69.48           H  
ATOM   4090  HB3 GLN A 249      -5.138 -12.781  -7.248  1.00 69.48           H  
ATOM   4091  O   GLN A 249      -5.371 -12.530 -10.438  1.00 69.48           O  
ATOM   4092  CG  GLN A 249      -6.507 -14.171  -6.299  1.00 69.48           C  
ATOM   4093  HG2 GLN A 249      -5.882 -15.062  -6.242  1.00 69.48           H  
ATOM   4094  HG3 GLN A 249      -7.526 -14.513  -6.481  1.00 69.48           H  
ATOM   4095  CD  GLN A 249      -6.487 -13.452  -4.954  1.00 69.48           C  
ATOM   4096  NE2 GLN A 249      -6.687 -14.166  -3.870  1.00 69.48           N  
ATOM   4097 HE21 GLN A 249      -6.723 -13.646  -3.004  1.00 69.48           H  
ATOM   4098 HE22 GLN A 249      -6.892 -15.152  -3.943  1.00 69.48           H  
ATOM   4099  OE1 GLN A 249      -6.302 -12.253  -4.829  1.00 69.48           O  
ATOM   4100  N   SER A 250      -7.370 -13.543 -10.599  1.00 59.16           N  
ATOM   4101  H   SER A 250      -8.038 -14.187 -10.201  1.00 59.16           H  
ATOM   4102  CA  SER A 250      -7.847 -12.589 -11.588  1.00 59.16           C  
ATOM   4103  HA  SER A 250      -7.066 -12.437 -12.332  1.00 59.16           H  
ATOM   4104  C   SER A 250      -8.139 -11.256 -10.899  1.00 59.16           C  
ATOM   4105  CB  SER A 250      -9.073 -13.114 -12.316  1.00 59.16           C  
ATOM   4106  HB2 SER A 250      -9.257 -12.513 -13.207  1.00 59.16           H  
ATOM   4107  HB3 SER A 250      -8.909 -14.149 -12.615  1.00 59.16           H  
ATOM   4108  O   SER A 250      -8.505 -11.199  -9.722  1.00 59.16           O  
ATOM   4109  OG  SER A 250     -10.181 -13.021 -11.468  1.00 59.16           O  
ATOM   4110  HG  SER A 250     -10.848 -13.542 -11.922  1.00 59.16           H  
ATOM   4111  N   ILE A 251      -8.003 -10.164 -11.649  1.00 53.16           N  
ATOM   4112  H   ILE A 251      -7.697 -10.280 -12.604  1.00 53.16           H  
ATOM   4113  CA  ILE A 251      -8.317  -8.813 -11.163  1.00 53.16           C  
ATOM   4114  HA  ILE A 251      -7.720  -8.610 -10.274  1.00 53.16           H  
ATOM   4115  C   ILE A 251      -9.796  -8.708 -10.736  1.00 53.16           C  
ATOM   4116  CB  ILE A 251      -7.937  -7.791 -12.262  1.00 53.16           C  
ATOM   4117  HB  ILE A 251      -8.428  -8.094 -13.187  1.00 53.16           H  
ATOM   4118  O   ILE A 251     -10.136  -7.881  -9.896  1.00 53.16           O  
ATOM   4119  CG1 ILE A 251      -6.405  -7.780 -12.494  1.00 53.16           C  
ATOM   4120 HG12 ILE A 251      -6.003  -8.792 -12.440  1.00 53.16           H  
ATOM   4121 HG13 ILE A 251      -5.923  -7.198 -11.707  1.00 53.16           H  
ATOM   4122  CG2 ILE A 251      -8.409  -6.366 -11.919  1.00 53.16           C  
ATOM   4123 HG21 ILE A 251      -8.053  -5.645 -12.655  1.00 53.16           H  
ATOM   4124 HG22 ILE A 251      -9.499  -6.322 -11.922  1.00 53.16           H  
ATOM   4125 HG23 ILE A 251      -8.052  -6.082 -10.929  1.00 53.16           H  
ATOM   4126  CD1 ILE A 251      -6.003  -7.210 -13.861  1.00 53.16           C  
ATOM   4127 HD11 ILE A 251      -4.922  -7.288 -13.977  1.00 53.16           H  
ATOM   4128 HD12 ILE A 251      -6.290  -6.162 -13.946  1.00 53.16           H  
ATOM   4129 HD13 ILE A 251      -6.483  -7.784 -14.653  1.00 53.16           H  
ATOM   4130  N   THR A 252     -10.668  -9.555 -11.291  1.00 61.53           N  
ATOM   4131  H   THR A 252     -10.325 -10.253 -11.936  1.00 61.53           H  
ATOM   4132  CA  THR A 252     -12.110  -9.600 -11.012  1.00 61.53           C  
ATOM   4133  HA  THR A 252     -12.444  -8.616 -10.681  1.00 61.53           H  
ATOM   4134  C   THR A 252     -12.499 -10.583  -9.903  1.00 61.53           C  
ATOM   4135  CB  THR A 252     -12.878  -9.960 -12.296  1.00 61.53           C  
ATOM   4136  HB  THR A 252     -13.941 -10.053 -12.076  1.00 61.53           H  
ATOM   4137  O   THR A 252     -13.668 -10.635  -9.538  1.00 61.53           O  
ATOM   4138  CG2 THR A 252     -12.691  -8.912 -13.396  1.00 61.53           C  
ATOM   4139 HG21 THR A 252     -11.650  -8.873 -13.717  1.00 61.53           H  
ATOM   4140 HG22 THR A 252     -12.993  -7.934 -13.021  1.00 61.53           H  
ATOM   4141 HG23 THR A 252     -13.318  -9.169 -14.250  1.00 61.53           H  
ATOM   4142  OG1 THR A 252     -12.390 -11.183 -12.799  1.00 61.53           O  
ATOM   4143  HG1 THR A 252     -12.844 -11.383 -13.621  1.00 61.53           H  
ATOM   4144  N   GLY A 253     -11.568 -11.391  -9.381  1.00 53.13           N  
ATOM   4145  H   GLY A 253     -10.619 -11.315  -9.717  1.00 53.13           H  
ATOM   4146  CA  GLY A 253     -11.875 -12.510  -8.480  1.00 53.13           C  
ATOM   4147  HA2 GLY A 253     -12.555 -12.165  -7.702  1.00 53.13           H  
ATOM   4148  HA3 GLY A 253     -10.950 -12.842  -8.009  1.00 53.13           H  
ATOM   4149  C   GLY A 253     -12.519 -13.730  -9.164  1.00 53.13           C  
ATOM   4150  O   GLY A 253     -12.691 -14.763  -8.523  1.00 53.13           O  
ATOM   4151  N   LEU A 254     -12.839 -13.648 -10.459  1.00 47.19           N  
ATOM   4152  H   LEU A 254     -12.661 -12.771 -10.926  1.00 47.19           H  
ATOM   4153  CA  LEU A 254     -13.321 -14.762 -11.278  1.00 47.19           C  
ATOM   4154  HA  LEU A 254     -13.818 -15.502 -10.652  1.00 47.19           H  
ATOM   4155  C   LEU A 254     -12.131 -15.433 -11.966  1.00 47.19           C  
ATOM   4156  CB  LEU A 254     -14.323 -14.216 -12.314  1.00 47.19           C  
ATOM   4157  HB2 LEU A 254     -13.816 -13.469 -12.924  1.00 47.19           H  
ATOM   4158  HB3 LEU A 254     -14.619 -15.029 -12.977  1.00 47.19           H  
ATOM   4159  O   LEU A 254     -11.488 -14.790 -12.792  1.00 47.19           O  
ATOM   4160  CG  LEU A 254     -15.586 -13.582 -11.705  1.00 47.19           C  
ATOM   4161  HG  LEU A 254     -15.311 -12.851 -10.944  1.00 47.19           H  
ATOM   4162  CD1 LEU A 254     -16.372 -12.847 -12.790  1.00 47.19           C  
ATOM   4163 HD11 LEU A 254     -17.262 -12.392 -12.355  1.00 47.19           H  
ATOM   4164 HD12 LEU A 254     -15.754 -12.061 -13.224  1.00 47.19           H  
ATOM   4165 HD13 LEU A 254     -16.671 -13.545 -13.572  1.00 47.19           H  
ATOM   4166  CD2 LEU A 254     -16.492 -14.640 -11.073  1.00 47.19           C  
ATOM   4167 HD21 LEU A 254     -17.402 -14.169 -10.701  1.00 47.19           H  
ATOM   4168 HD22 LEU A 254     -15.985 -15.111 -10.231  1.00 47.19           H  
ATOM   4169 HD23 LEU A 254     -16.757 -15.398 -11.810  1.00 47.19           H  
ATOM   4170  N   TYR A 255     -11.798 -16.675 -11.609  1.00 43.34           N  
ATOM   4171  H   TYR A 255     -12.356 -17.142 -10.909  1.00 43.34           H  
ATOM   4172  CA  TYR A 255     -10.761 -17.455 -12.295  1.00 43.34           C  
ATOM   4173  HA  TYR A 255      -9.775 -17.077 -12.024  1.00 43.34           H  
ATOM   4174  C   TYR A 255     -10.925 -17.343 -13.821  1.00 43.34           C  
ATOM   4175  CB  TYR A 255     -10.865 -18.935 -11.879  1.00 43.34           C  
ATOM   4176  HB2 TYR A 255     -10.424 -19.541 -12.669  1.00 43.34           H  
ATOM   4177  HB3 TYR A 255     -11.915 -19.225 -11.822  1.00 43.34           H  
ATOM   4178  O   TYR A 255     -11.968 -17.717 -14.351  1.00 43.34           O  
ATOM   4179  CG  TYR A 255     -10.167 -19.304 -10.581  1.00 43.34           C  
ATOM   4180  CD1 TYR A 255      -8.852 -19.806 -10.626  1.00 43.34           C  
ATOM   4181  HD1 TYR A 255      -8.344 -19.904 -11.574  1.00 43.34           H  
ATOM   4182  CD2 TYR A 255     -10.831 -19.192  -9.343  1.00 43.34           C  
ATOM   4183  HD2 TYR A 255     -11.845 -18.822  -9.306  1.00 43.34           H  
ATOM   4184  CE1 TYR A 255      -8.200 -20.195  -9.441  1.00 43.34           C  
ATOM   4185  HE1 TYR A 255      -7.193 -20.586  -9.471  1.00 43.34           H  
ATOM   4186  CE2 TYR A 255     -10.183 -19.583  -8.154  1.00 43.34           C  
ATOM   4187  HE2 TYR A 255     -10.701 -19.506  -7.209  1.00 43.34           H  
ATOM   4188  OH  TYR A 255      -8.236 -20.474  -7.061  1.00 43.34           O  
ATOM   4189  HH  TYR A 255      -8.818 -20.415  -6.301  1.00 43.34           H  
ATOM   4190  CZ  TYR A 255      -8.864 -20.088  -8.203  1.00 43.34           C  
ATOM   4191  N   GLU A 256      -9.904 -16.848 -14.522  1.00 40.42           N  
ATOM   4192  H   GLU A 256      -9.065 -16.564 -14.036  1.00 40.42           H  
ATOM   4193  CA  GLU A 256      -9.752 -17.163 -15.941  1.00 40.42           C  
ATOM   4194  HA  GLU A 256     -10.726 -17.363 -16.388  1.00 40.42           H  
ATOM   4195  C   GLU A 256      -8.941 -18.460 -15.995  1.00 40.42           C  
ATOM   4196  CB  GLU A 256      -9.125 -16.004 -16.739  1.00 40.42           C  
ATOM   4197  HB2 GLU A 256      -8.843 -16.385 -17.720  1.00 40.42           H  
ATOM   4198  HB3 GLU A 256      -8.229 -15.650 -16.229  1.00 40.42           H  
ATOM   4199  O   GLU A 256      -7.813 -18.511 -15.499  1.00 40.42           O  
ATOM   4200  CG  GLU A 256     -10.118 -14.839 -16.929  1.00 40.42           C  
ATOM   4201  HG2 GLU A 256     -11.048 -15.238 -17.335  1.00 40.42           H  
ATOM   4202  HG3 GLU A 256     -10.340 -14.408 -15.952  1.00 40.42           H  
ATOM   4203  CD  GLU A 256      -9.620 -13.716 -17.863  1.00 40.42           C  
ATOM   4204  OE1 GLU A 256     -10.409 -12.770 -18.097  1.00 40.42           O  
ATOM   4205  OE2 GLU A 256      -8.445 -13.749 -18.300  1.00 40.42           O  
ATOM   4206  N   THR A 257      -9.594 -19.517 -16.477  1.00 36.27           N  
ATOM   4207  H   THR A 257     -10.522 -19.368 -16.846  1.00 36.27           H  
ATOM   4208  CA  THR A 257      -9.029 -20.847 -16.750  1.00 36.27           C  
ATOM   4209  HA  THR A 257      -8.572 -21.258 -15.850  1.00 36.27           H  
ATOM   4210  C   THR A 257      -7.948 -20.797 -17.815  1.00 36.27           C  
ATOM   4211  CB  THR A 257     -10.123 -21.784 -17.259  1.00 36.27           C  
ATOM   4212  HB  THR A 257      -9.669 -22.703 -17.630  1.00 36.27           H  
ATOM   4213  O   THR A 257      -8.186 -20.093 -18.824  1.00 36.27           O  
ATOM   4214  CG2 THR A 257     -11.143 -22.140 -16.178  1.00 36.27           C  
ATOM   4215 HG21 THR A 257     -10.636 -22.626 -15.345  1.00 36.27           H  
ATOM   4216 HG22 THR A 257     -11.883 -22.823 -16.596  1.00 36.27           H  
ATOM   4217 HG23 THR A 257     -11.645 -21.240 -15.823  1.00 36.27           H  
ATOM   4218  OG1 THR A 257     -10.781 -21.123 -18.315  1.00 36.27           O  
ATOM   4219  HG1 THR A 257     -10.063 -20.691 -18.784  1.00 36.27           H  
ATOM   4220  OXT THR A 257      -6.964 -21.543 -17.639  1.00 36.27           O  
TER    4221      THR A 257                                                       
END   
