# Supplementary material for: Computational design of novel Cas9 PAM-interacting domains using evolution-based modelling and structural quality assessment
Source: PLoS Comput Biol. 2023 Nov 17;19(11):e1011621. doi: 10.1371/journal.pcbi.1011621 (PMC10729993; doi:10.1371/journal.pcbi.1011621)
Supplement: S1 File — This file contains the experimentally tested sequences in a zip format. It includes Fasta files, AlphaFold Prediction with PDB file, pLDDT, and more. (ZIP) [file pcbi.1011621.s001.zip › pdb/dgfx_68_relaxed_rank_1_model_3.pdb]

ATOM      1  N   THR A   1      13.208  17.283  -9.368  1.00 42.10           N  
ATOM      2  H   THR A   1      12.834  17.800  -8.584  1.00 42.10           H  
ATOM      3  H2  THR A   1      12.744  16.388  -9.435  1.00 42.10           H  
ATOM      4  H3  THR A   1      13.042  17.833 -10.199  1.00 42.10           H  
ATOM      5  CA  THR A   1      14.659  17.128  -9.140  1.00 42.10           C  
ATOM      6  HA  THR A   1      15.139  16.654  -9.997  1.00 42.10           H  
ATOM      7  C   THR A   1      14.865  16.238  -7.923  1.00 42.10           C  
ATOM      8  CB  THR A   1      15.289  18.511  -8.929  1.00 42.10           C  
ATOM      9  HB  THR A   1      16.259  18.420  -8.440  1.00 42.10           H  
ATOM     10  O   THR A   1      14.780  16.708  -6.802  1.00 42.10           O  
ATOM     11  CG2 THR A   1      15.444  19.247 -10.258  1.00 42.10           C  
ATOM     12 HG21 THR A   1      16.072  18.666 -10.934  1.00 42.10           H  
ATOM     13 HG22 THR A   1      14.476  19.431 -10.725  1.00 42.10           H  
ATOM     14 HG23 THR A   1      15.932  20.206 -10.083  1.00 42.10           H  
ATOM     15  OG1 THR A   1      14.409  19.290  -8.158  1.00 42.10           O  
ATOM     16  HG1 THR A   1      14.926  19.953  -7.694  1.00 42.10           H  
ATOM     17  N   GLY A   2      14.999  14.923  -8.114  1.00 58.69           N  
ATOM     18  H   GLY A   2      15.144  14.564  -9.047  1.00 58.69           H  
ATOM     19  CA  GLY A   2      15.354  14.003  -7.024  1.00 58.69           C  
ATOM     20  HA2 GLY A   2      15.008  14.383  -6.062  1.00 58.69           H  
ATOM     21  HA3 GLY A   2      14.899  13.026  -7.192  1.00 58.69           H  
ATOM     22  C   GLY A   2      16.869  13.824  -6.982  1.00 58.69           C  
ATOM     23  O   GLY A   2      17.481  13.762  -8.047  1.00 58.69           O  
ATOM     24  N   GLY A   3      17.471  13.770  -5.792  1.00 77.63           N  
ATOM     25  H   GLY A   3      16.927  13.874  -4.948  1.00 77.63           H  
ATOM     26  CA  GLY A   3      18.909  13.525  -5.650  1.00 77.63           C  
ATOM     27  HA2 GLY A   3      19.458  14.345  -6.112  1.00 77.63           H  
ATOM     28  HA3 GLY A   3      19.177  13.489  -4.594  1.00 77.63           H  
ATOM     29  C   GLY A   3      19.331  12.204  -6.304  1.00 77.63           C  
ATOM     30  O   GLY A   3      18.578  11.227  -6.287  1.00 77.63           O  
ATOM     31  N   PHE A   4      20.537  12.165  -6.879  1.00 83.36           N  
ATOM     32  H   PHE A   4      21.088  13.011  -6.896  1.00 83.36           H  
ATOM     33  CA  PHE A   4      21.099  10.970  -7.532  1.00 83.36           C  
ATOM     34  HA  PHE A   4      20.426  10.650  -8.327  1.00 83.36           H  
ATOM     35  C   PHE A   4      21.273   9.785  -6.573  1.00 83.36           C  
ATOM     36  CB  PHE A   4      22.458  11.329  -8.147  1.00 83.36           C  
ATOM     37  HB2 PHE A   4      22.912  10.422  -8.546  1.00 83.36           H  
ATOM     38  HB3 PHE A   4      23.120  11.702  -7.365  1.00 83.36           H  
ATOM     39  O   PHE A   4      21.256   8.628  -6.996  1.00 83.36           O  
ATOM     40  CG  PHE A   4      22.374  12.342  -9.269  1.00 83.36           C  
ATOM     41  CD1 PHE A   4      21.897  11.942 -10.529  1.00 83.36           C  
ATOM     42  HD1 PHE A   4      21.627  10.910 -10.697  1.00 83.36           H  
ATOM     43  CD2 PHE A   4      22.774  13.676  -9.064  1.00 83.36           C  
ATOM     44  HD2 PHE A   4      23.166  13.988  -8.108  1.00 83.36           H  
ATOM     45  CE1 PHE A   4      21.800  12.874 -11.578  1.00 83.36           C  
ATOM     46  HE1 PHE A   4      21.454  12.563 -12.552  1.00 83.36           H  
ATOM     47  CE2 PHE A   4      22.683  14.607 -10.115  1.00 83.36           C  
ATOM     48  HE2 PHE A   4      23.003  15.627  -9.962  1.00 83.36           H  
ATOM     49  CZ  PHE A   4      22.191  14.207 -11.369  1.00 83.36           C  
ATOM     50  HZ  PHE A   4      22.135  14.920 -12.178  1.00 83.36           H  
ATOM     51  N   SER A   5      21.401  10.075  -5.283  1.00 84.67           N  
ATOM     52  H   SER A   5      21.413  11.048  -5.012  1.00 84.67           H  
ATOM     53  CA  SER A   5      21.542   9.120  -4.193  1.00 84.67           C  
ATOM     54  HA  SER A   5      21.142   8.152  -4.495  1.00 84.67           H  
ATOM     55  C   SER A   5      20.761   9.586  -2.973  1.00 84.67           C  
ATOM     56  CB  SER A   5      23.026   8.954  -3.850  1.00 84.67           C  
ATOM     57  HB2 SER A   5      23.146   8.252  -3.025  1.00 84.67           H  
ATOM     58  HB3 SER A   5      23.529   8.556  -4.731  1.00 84.67           H  
ATOM     59  O   SER A   5      20.422  10.764  -2.843  1.00 84.67           O  
ATOM     60  OG  SER A   5      23.634  10.188  -3.522  1.00 84.67           O  
ATOM     61  HG  SER A   5      23.449  10.417  -2.608  1.00 84.67           H  
ATOM     62  N   LYS A   6      20.516   8.670  -2.039  1.00 82.46           N  
ATOM     63  H   LYS A   6      20.818   7.722  -2.214  1.00 82.46           H  
ATOM     64  CA  LYS A   6      20.099   9.045  -0.689  1.00 82.46           C  
ATOM     65  HA  LYS A   6      19.225   9.695  -0.743  1.00 82.46           H  
ATOM     66  C   LYS A   6      21.235   9.808  -0.011  1.00 82.46           C  
ATOM     67  CB  LYS A   6      19.767   7.795   0.113  1.00 82.46           C  
ATOM     68  HB2 LYS A   6      19.580   8.083   1.147  1.00 82.46           H  
ATOM     69  HB3 LYS A   6      20.641   7.145   0.087  1.00 82.46           H  
ATOM     70  O   LYS A   6      22.348   9.299   0.081  1.00 82.46           O  
ATOM     71  CG  LYS A   6      18.553   7.029  -0.425  1.00 82.46           C  
ATOM     72  HG2 LYS A   6      17.652   7.639  -0.358  1.00 82.46           H  
ATOM     73  HG3 LYS A   6      18.724   6.719  -1.456  1.00 82.46           H  
ATOM     74  CD  LYS A   6      18.435   5.801   0.466  1.00 82.46           C  
ATOM     75  HD2 LYS A   6      19.408   5.309   0.455  1.00 82.46           H  
ATOM     76  HD3 LYS A   6      18.224   6.107   1.490  1.00 82.46           H  
ATOM     77  CE  LYS A   6      17.395   4.790   0.012  1.00 82.46           C  
ATOM     78  HE2 LYS A   6      17.484   4.649  -1.065  1.00 82.46           H  
ATOM     79  HE3 LYS A   6      16.399   5.159   0.257  1.00 82.46           H  
ATOM     80  NZ  LYS A   6      17.707   3.530   0.719  1.00 82.46           N  
ATOM     81  HZ1 LYS A   6      17.012   2.811   0.576  1.00 82.46           H  
ATOM     82  HZ2 LYS A   6      18.608   3.211   0.394  1.00 82.46           H  
ATOM     83  HZ3 LYS A   6      17.867   3.713   1.700  1.00 82.46           H  
ATOM     84  N   GLU A   7      20.948  11.011   0.470  1.00 83.14           N  
ATOM     85  H   GLU A   7      20.037  11.400   0.276  1.00 83.14           H  
ATOM     86  CA  GLU A   7      21.964  11.936   0.997  1.00 83.14           C  
ATOM     87  HA  GLU A   7      22.805  11.971   0.305  1.00 83.14           H  
ATOM     88  C   GLU A   7      22.543  11.520   2.358  1.00 83.14           C  
ATOM     89  CB  GLU A   7      21.368  13.347   1.073  1.00 83.14           C  
ATOM     90  HB2 GLU A   7      20.477  13.321   1.702  1.00 83.14           H  
ATOM     91  HB3 GLU A   7      22.100  14.016   1.526  1.00 83.14           H  
ATOM     92  O   GLU A   7      23.537  12.085   2.809  1.00 83.14           O  
ATOM     93  CG  GLU A   7      21.010  13.885  -0.322  1.00 83.14           C  
ATOM     94  HG2 GLU A   7      20.272  13.228  -0.781  1.00 83.14           H  
ATOM     95  HG3 GLU A   7      21.908  13.868  -0.940  1.00 83.14           H  
ATOM     96  CD  GLU A   7      20.439  15.309  -0.293  1.00 83.14           C  
ATOM     97  OE1 GLU A   7      20.294  15.873  -1.401  1.00 83.14           O  
ATOM     98  OE2 GLU A   7      20.109  15.794   0.812  1.00 83.14           O  
ATOM     99  N   SER A   8      21.965  10.505   3.008  1.00 86.32           N  
ATOM    100  H   SER A   8      21.151  10.069   2.600  1.00 86.32           H  
ATOM    101  CA  SER A   8      22.519   9.930   4.232  1.00 86.32           C  
ATOM    102  HA  SER A   8      22.584  10.717   4.983  1.00 86.32           H  
ATOM    103  C   SER A   8      23.925   9.378   3.985  1.00 86.32           C  
ATOM    104  CB  SER A   8      21.609   8.823   4.770  1.00 86.32           C  
ATOM    105  HB2 SER A   8      22.016   8.444   5.708  1.00 86.32           H  
ATOM    106  HB3 SER A   8      21.564   8.005   4.051  1.00 86.32           H  
ATOM    107  O   SER A   8      24.116   8.467   3.176  1.00 86.32           O  
ATOM    108  OG  SER A   8      20.302   9.325   4.988  1.00 86.32           O  
ATOM    109  HG  SER A   8      20.358  10.094   5.561  1.00 86.32           H  
ATOM    110  N   ILE A   9      24.902   9.922   4.711  1.00 85.27           N  
ATOM    111  H   ILE A   9      24.676  10.697   5.318  1.00 85.27           H  
ATOM    112  CA  ILE A   9      26.285   9.445   4.697  1.00 85.27           C  
ATOM    113  HA  ILE A   9      26.523   9.096   3.692  1.00 85.27           H  
ATOM    114  C   ILE A   9      26.386   8.263   5.655  1.00 85.27           C  
ATOM    115  CB  ILE A   9      27.283  10.569   5.052  1.00 85.27           C  
ATOM    116  HB  ILE A   9      27.040  10.948   6.045  1.00 85.27           H  
ATOM    117  O   ILE A   9      26.141   8.400   6.854  1.00 85.27           O  
ATOM    118  CG1 ILE A   9      27.164  11.731   4.038  1.00 85.27           C  
ATOM    119 HG12 ILE A   9      26.125  12.055   3.973  1.00 85.27           H  
ATOM    120 HG13 ILE A   9      27.465  11.384   3.050  1.00 85.27           H  
ATOM    121  CG2 ILE A   9      28.723  10.013   5.078  1.00 85.27           C  
ATOM    122 HG21 ILE A   9      29.433  10.795   5.348  1.00 85.27           H  
ATOM    123 HG22 ILE A   9      28.981   9.595   4.105  1.00 85.27           H  
ATOM    124 HG23 ILE A   9      28.812   9.228   5.828  1.00 85.27           H  
ATOM    125  CD1 ILE A   9      27.988  12.971   4.407  1.00 85.27           C  
ATOM    126 HD11 ILE A   9      27.741  13.294   5.418  1.00 85.27           H  
ATOM    127 HD12 ILE A   9      27.749  13.776   3.712  1.00 85.27           H  
ATOM    128 HD13 ILE A   9      29.055  12.760   4.337  1.00 85.27           H  
ATOM    129  N   LEU A  10      26.759   7.107   5.119  1.00 87.98           N  
ATOM    130  H   LEU A  10      26.981   7.086   4.134  1.00 87.98           H  
ATOM    131  CA  LEU A  10      27.017   5.906   5.895  1.00 87.98           C  
ATOM    132  HA  LEU A  10      26.549   6.020   6.872  1.00 87.98           H  
ATOM    133  C   LEU A  10      28.525   5.732   6.124  1.00 87.98           C  
ATOM    134  CB  LEU A  10      26.387   4.693   5.197  1.00 87.98           C  
ATOM    135  HB2 LEU A  10      26.819   4.627   4.199  1.00 87.98           H  
ATOM    136  HB3 LEU A  10      26.661   3.790   5.744  1.00 87.98           H  
ATOM    137  O   LEU A  10      29.331   6.129   5.271  1.00 87.98           O  
ATOM    138  CG  LEU A  10      24.855   4.744   5.054  1.00 87.98           C  
ATOM    139  HG  LEU A  10      24.591   5.531   4.348  1.00 87.98           H  
ATOM    140  CD1 LEU A  10      24.360   3.402   4.510  1.00 87.98           C  
ATOM    141 HD11 LEU A  10      24.547   2.611   5.237  1.00 87.98           H  
ATOM    142 HD12 LEU A  10      23.290   3.455   4.308  1.00 87.98           H  
ATOM    143 HD13 LEU A  10      24.881   3.157   3.584  1.00 87.98           H  
ATOM    144  CD2 LEU A  10      24.125   5.002   6.375  1.00 87.98           C  
ATOM    145 HD21 LEU A  10      23.049   4.925   6.218  1.00 87.98           H  
ATOM    146 HD22 LEU A  10      24.340   6.011   6.727  1.00 87.98           H  
ATOM    147 HD23 LEU A  10      24.437   4.276   7.126  1.00 87.98           H  
ATOM    148  N   PRO A  11      28.922   5.142   7.266  1.00 87.75           N  
ATOM    149  CA  PRO A  11      30.317   4.826   7.536  1.00 87.75           C  
ATOM    150  HA  PRO A  11      30.916   5.736   7.498  1.00 87.75           H  
ATOM    151  C   PRO A  11      30.872   3.833   6.508  1.00 87.75           C  
ATOM    152  CB  PRO A  11      30.341   4.264   8.962  1.00 87.75           C  
ATOM    153  HB2 PRO A  11      30.459   5.082   9.672  1.00 87.75           H  
ATOM    154  HB3 PRO A  11      31.127   3.522   9.107  1.00 87.75           H  
ATOM    155  O   PRO A  11      30.130   3.175   5.775  1.00 87.75           O  
ATOM    156  CG  PRO A  11      28.951   3.652   9.119  1.00 87.75           C  
ATOM    157  HG2 PRO A  11      28.648   3.594  10.165  1.00 87.75           H  
ATOM    158  HG3 PRO A  11      28.931   2.665   8.656  1.00 87.75           H  
ATOM    159  CD  PRO A  11      28.070   4.610   8.324  1.00 87.75           C  
ATOM    160  HD2 PRO A  11      27.208   4.072   7.929  1.00 87.75           H  
ATOM    161  HD3 PRO A  11      27.740   5.427   8.966  1.00 87.75           H  
ATOM    162  N   HIS A  12      32.199   3.733   6.455  1.00 86.82           N  
ATOM    163  H   HIS A  12      32.756   4.241   7.127  1.00 86.82           H  
ATOM    164  CA  HIS A  12      32.881   2.790   5.576  1.00 86.82           C  
ATOM    165  HA  HIS A  12      32.593   3.005   4.548  1.00 86.82           H  
ATOM    166  C   HIS A  12      32.453   1.343   5.865  1.00 86.82           C  
ATOM    167  CB  HIS A  12      34.397   2.994   5.688  1.00 86.82           C  
ATOM    168  HB2 HIS A  12      34.632   4.054   5.587  1.00 86.82           H  
ATOM    169  HB3 HIS A  12      34.875   2.473   4.859  1.00 86.82           H  
ATOM    170  O   HIS A  12      32.148   0.969   6.998  1.00 86.82           O  
ATOM    171  CG  HIS A  12      34.993   2.499   6.978  1.00 86.82           C  
ATOM    172  CD2 HIS A  12      35.325   3.254   8.069  1.00 86.82           C  
ATOM    173  HD2 HIS A  12      35.234   4.327   8.154  1.00 86.82           H  
ATOM    174  ND1 HIS A  12      35.278   1.190   7.289  1.00 86.82           N  
ATOM    175  HD1 HIS A  12      35.178   0.397   6.672  1.00 86.82           H  
ATOM    176  CE1 HIS A  12      35.739   1.154   8.549  1.00 86.82           C  
ATOM    177  HE1 HIS A  12      36.045   0.262   9.075  1.00 86.82           H  
ATOM    178  NE2 HIS A  12      35.787   2.391   9.065  1.00 86.82           N  
ATOM    179  N   GLY A  13      32.441   0.509   4.830  1.00 80.84           N  
ATOM    180  H   GLY A  13      32.672   0.856   3.910  1.00 80.84           H  
ATOM    181  CA  GLY A  13      32.095  -0.900   4.962  1.00 80.84           C  
ATOM    182  HA2 GLY A  13      32.785  -1.372   5.661  1.00 80.84           H  
ATOM    183  HA3 GLY A  13      31.085  -0.989   5.361  1.00 80.84           H  
ATOM    184  C   GLY A  13      32.167  -1.632   3.632  1.00 80.84           C  
ATOM    185  O   GLY A  13      32.279  -1.019   2.574  1.00 80.84           O  
ATOM    186  N   ASN A  14      32.044  -2.957   3.678  1.00 79.65           N  
ATOM    187  H   ASN A  14      31.975  -3.395   4.586  1.00 79.65           H  
ATOM    188  CA  ASN A  14      32.119  -3.831   2.500  1.00 79.65           C  
ATOM    189  HA  ASN A  14      32.924  -3.467   1.862  1.00 79.65           H  
ATOM    190  C   ASN A  14      30.852  -3.794   1.620  1.00 79.65           C  
ATOM    191  CB  ASN A  14      32.485  -5.257   2.961  1.00 79.65           C  
ATOM    192  HB2 ASN A  14      31.774  -5.591   3.717  1.00 79.65           H  
ATOM    193  HB3 ASN A  14      32.423  -5.941   2.115  1.00 79.65           H  
ATOM    194  O   ASN A  14      30.549  -4.758   0.925  1.00 79.65           O  
ATOM    195  CG  ASN A  14      33.897  -5.363   3.500  1.00 79.65           C  
ATOM    196  ND2 ASN A  14      34.195  -6.400   4.244  1.00 79.65           N  
ATOM    197 HD21 ASN A  14      35.149  -6.447   4.571  1.00 79.65           H  
ATOM    198 HD22 ASN A  14      33.518  -7.127   4.428  1.00 79.65           H  
ATOM    199  OD1 ASN A  14      34.750  -4.530   3.258  1.00 79.65           O  
ATOM    200  N   SER A  15      30.082  -2.706   1.670  1.00 80.02           N  
ATOM    201  H   SER A  15      30.470  -1.886   2.115  1.00 80.02           H  
ATOM    202  CA  SER A  15      28.879  -2.543   0.862  1.00 80.02           C  
ATOM    203  HA  SER A  15      28.408  -3.514   0.706  1.00 80.02           H  
ATOM    204  C   SER A  15      29.243  -1.952  -0.493  1.00 80.02           C  
ATOM    205  CB  SER A  15      27.876  -1.650   1.590  1.00 80.02           C  
ATOM    206  HB2 SER A  15      28.353  -0.699   1.827  1.00 80.02           H  
ATOM    207  HB3 SER A  15      27.575  -2.128   2.522  1.00 80.02           H  
ATOM    208  O   SER A  15      29.616  -0.784  -0.581  1.00 80.02           O  
ATOM    209  OG  SER A  15      26.731  -1.425   0.787  1.00 80.02           O  
ATOM    210  HG  SER A  15      26.374  -0.570   1.037  1.00 80.02           H  
ATOM    211  N   ASP A  16      29.039  -2.723  -1.559  1.00 77.42           N  
ATOM    212  H   ASP A  16      28.874  -3.710  -1.423  1.00 77.42           H  
ATOM    213  CA  ASP A  16      29.185  -2.238  -2.939  1.00 77.42           C  
ATOM    214  HA  ASP A  16      30.128  -1.698  -3.019  1.00 77.42           H  
ATOM    215  C   ASP A  16      28.069  -1.249  -3.346  1.00 77.42           C  
ATOM    216  CB  ASP A  16      29.253  -3.435  -3.901  1.00 77.42           C  
ATOM    217  HB2 ASP A  16      29.388  -3.064  -4.918  1.00 77.42           H  
ATOM    218  HB3 ASP A  16      28.302  -3.966  -3.863  1.00 77.42           H  
ATOM    219  O   ASP A  16      28.055  -0.747  -4.465  1.00 77.42           O  
ATOM    220  CG  ASP A  16      30.399  -4.413  -3.597  1.00 77.42           C  
ATOM    221  OD1 ASP A  16      31.525  -3.969  -3.246  1.00 77.42           O  
ATOM    222  OD2 ASP A  16      30.132  -5.628  -3.683  1.00 77.42           O  
ATOM    223  N   LYS A  17      27.113  -0.956  -2.448  1.00 79.80           N  
ATOM    224  H   LYS A  17      27.196  -1.378  -1.534  1.00 79.80           H  
ATOM    225  CA  LYS A  17      26.045   0.033  -2.680  1.00 79.80           C  
ATOM    226  HA  LYS A  17      25.797   0.040  -3.741  1.00 79.80           H  
ATOM    227  C   LYS A  17      26.462   1.465  -2.350  1.00 79.80           C  
ATOM    228  CB  LYS A  17      24.787  -0.316  -1.874  1.00 79.80           C  
ATOM    229  HB2 LYS A  17      24.027   0.436  -2.082  1.00 79.80           H  
ATOM    230  HB3 LYS A  17      25.014  -0.271  -0.809  1.00 79.80           H  
ATOM    231  O   LYS A  17      25.783   2.388  -2.796  1.00 79.80           O  
ATOM    232  CG  LYS A  17      24.222  -1.695  -2.228  1.00 79.80           C  
ATOM    233  HG2 LYS A  17      23.985  -1.725  -3.291  1.00 79.80           H  
ATOM    234  HG3 LYS A  17      24.957  -2.467  -2.002  1.00 79.80           H  
ATOM    235  CD  LYS A  17      22.955  -1.957  -1.411  1.00 79.80           C  
ATOM    236  HD2 LYS A  17      22.217  -1.185  -1.631  1.00 79.80           H  
ATOM    237  HD3 LYS A  17      23.205  -1.925  -0.351  1.00 79.80           H  
ATOM    238  CE  LYS A  17      22.401  -3.334  -1.778  1.00 79.80           C  
ATOM    239  HE2 LYS A  17      23.184  -4.074  -1.613  1.00 79.80           H  
ATOM    240  HE3 LYS A  17      22.159  -3.339  -2.841  1.00 79.80           H  
ATOM    241  NZ  LYS A  17      21.205  -3.659  -0.967  1.00 79.80           N  
ATOM    242  HZ1 LYS A  17      21.449  -3.656   0.013  1.00 79.80           H  
ATOM    243  HZ2 LYS A  17      20.483  -2.971  -1.125  1.00 79.80           H  
ATOM    244  HZ3 LYS A  17      20.855  -4.574  -1.214  1.00 79.80           H  
ATOM    245  N   LEU A  18      27.522   1.635  -1.554  1.00 85.29           N  
ATOM    246  H   LEU A  18      28.097   0.833  -1.337  1.00 85.29           H  
ATOM    247  CA  LEU A  18      27.982   2.953  -1.132  1.00 85.29           C  
ATOM    248  HA  LEU A  18      27.129   3.501  -0.730  1.00 85.29           H  
ATOM    249  C   LEU A  18      28.511   3.732  -2.332  1.00 85.29           C  
ATOM    250  CB  LEU A  18      29.077   2.844  -0.060  1.00 85.29           C  
ATOM    251  HB2 LEU A  18      29.501   3.837   0.091  1.00 85.29           H  
ATOM    252  HB3 LEU A  18      29.863   2.191  -0.440  1.00 85.29           H  
ATOM    253  O   LEU A  18      29.337   3.233  -3.094  1.00 85.29           O  
ATOM    254  CG  LEU A  18      28.619   2.323   1.305  1.00 85.29           C  
ATOM    255  HG  LEU A  18      28.148   1.349   1.178  1.00 85.29           H  
ATOM    256  CD1 LEU A  18      29.832   2.172   2.227  1.00 85.29           C  
ATOM    257 HD11 LEU A  18      29.519   1.808   3.205  1.00 85.29           H  
ATOM    258 HD12 LEU A  18      30.536   1.462   1.793  1.00 85.29           H  
ATOM    259 HD13 LEU A  18      30.331   3.134   2.352  1.00 85.29           H  
ATOM    260  CD2 LEU A  18      27.620   3.261   1.978  1.00 85.29           C  
ATOM    261 HD21 LEU A  18      26.708   3.335   1.386  1.00 85.29           H  
ATOM    262 HD22 LEU A  18      27.362   2.853   2.956  1.00 85.29           H  
ATOM    263 HD23 LEU A  18      28.053   4.254   2.097  1.00 85.29           H  
ATOM    264  N   ILE A  19      28.077   4.981  -2.460  1.00 86.18           N  
ATOM    265  H   ILE A  19      27.386   5.314  -1.803  1.00 86.18           H  
ATOM    266  CA  ILE A  19      28.542   5.875  -3.521  1.00 86.18           C  
ATOM    267  HA  ILE A  19      28.995   5.279  -4.314  1.00 86.18           H  
ATOM    268  C   ILE A  19      29.615   6.796  -2.958  1.00 86.18           C  
ATOM    269  CB  ILE A  19      27.373   6.643  -4.155  1.00 86.18           C  
ATOM    270  HB  ILE A  19      26.874   7.207  -3.367  1.00 86.18           H  
ATOM    271  O   ILE A  19      29.435   7.418  -1.907  1.00 86.18           O  
ATOM    272  CG1 ILE A  19      26.362   5.661  -4.776  1.00 86.18           C  
ATOM    273 HG12 ILE A  19      26.755   5.276  -5.717  1.00 86.18           H  
ATOM    274 HG13 ILE A  19      26.183   4.811  -4.118  1.00 86.18           H  
ATOM    275  CG2 ILE A  19      27.873   7.634  -5.224  1.00 86.18           C  
ATOM    276 HG21 ILE A  19      27.043   8.179  -5.674  1.00 86.18           H  
ATOM    277 HG22 ILE A  19      28.531   8.381  -4.779  1.00 86.18           H  
ATOM    278 HG23 ILE A  19      28.414   7.107  -6.010  1.00 86.18           H  
ATOM    279  CD1 ILE A  19      25.011   6.318  -5.019  1.00 86.18           C  
ATOM    280 HD11 ILE A  19      24.394   5.602  -5.562  1.00 86.18           H  
ATOM    281 HD12 ILE A  19      24.545   6.557  -4.063  1.00 86.18           H  
ATOM    282 HD13 ILE A  19      25.105   7.216  -5.630  1.00 86.18           H  
ATOM    283  N   ALA A  20      30.730   6.897  -3.677  1.00 87.77           N  
ATOM    284  H   ALA A  20      30.803   6.369  -4.536  1.00 87.77           H  
ATOM    285  CA  ALA A  20      31.834   7.771  -3.322  1.00 87.77           C  
ATOM    286  HA  ALA A  20      32.242   7.453  -2.362  1.00 87.77           H  
ATOM    287  C   ALA A  20      31.368   9.224  -3.190  1.00 87.77           C  
ATOM    288  CB  ALA A  20      32.924   7.628  -4.384  1.00 87.77           C  
ATOM    289  HB1 ALA A  20      33.238   6.588  -4.469  1.00 87.77           H  
ATOM    290  HB2 ALA A  20      33.788   8.232  -4.104  1.00 87.77           H  
ATOM    291  HB3 ALA A  20      32.555   7.971  -5.350  1.00 87.77           H  
ATOM    292  O   ALA A  20      30.662   9.751  -4.047  1.00 87.77           O  
ATOM    293  N   ARG A  21      31.792   9.893  -2.113  1.00 85.11           N  
ATOM    294  H   ARG A  21      32.346   9.389  -1.436  1.00 85.11           H  
ATOM    295  CA  ARG A  21      31.473  11.315  -1.890  1.00 85.11           C  
ATOM    296  HA  ARG A  21      30.416  11.476  -2.103  1.00 85.11           H  
ATOM    297  C   ARG A  21      32.222  12.246  -2.845  1.00 85.11           C  
ATOM    298  CB  ARG A  21      31.757  11.700  -0.433  1.00 85.11           C  
ATOM    299  HB2 ARG A  21      31.650  12.780  -0.330  1.00 85.11           H  
ATOM    300  HB3 ARG A  21      32.781  11.429  -0.174  1.00 85.11           H  
ATOM    301  O   ARG A  21      31.789  13.373  -3.060  1.00 85.11           O  
ATOM    302  CG  ARG A  21      30.772  11.024   0.531  1.00 85.11           C  
ATOM    303  HG2 ARG A  21      29.757  11.291   0.238  1.00 85.11           H  
ATOM    304  HG3 ARG A  21      30.876   9.941   0.471  1.00 85.11           H  
ATOM    305  CD  ARG A  21      30.993  11.476   1.978  1.00 85.11           C  
ATOM    306  HD2 ARG A  21      30.125  11.166   2.560  1.00 85.11           H  
ATOM    307  HD3 ARG A  21      31.046  12.564   2.000  1.00 85.11           H  
ATOM    308  NE  ARG A  21      32.205  10.879   2.582  1.00 85.11           N  
ATOM    309  HE  ARG A  21      32.553  10.026   2.167  1.00 85.11           H  
ATOM    310  NH1 ARG A  21      32.373  12.309   4.372  1.00 85.11           N  
ATOM    311 HH11 ARG A  21      31.569  12.814   4.028  1.00 85.11           H  
ATOM    312 HH12 ARG A  21      32.800  12.559   5.252  1.00 85.11           H  
ATOM    313  NH2 ARG A  21      33.776  10.591   4.206  1.00 85.11           N  
ATOM    314 HH21 ARG A  21      34.184  10.860   5.091  1.00 85.11           H  
ATOM    315 HH22 ARG A  21      33.910   9.633   3.917  1.00 85.11           H  
ATOM    316  CZ  ARG A  21      32.783  11.264   3.706  1.00 85.11           C  
ATOM    317  N   LYS A  22      33.364  11.793  -3.360  1.00 82.75           N  
ATOM    318  H   LYS A  22      33.597  10.825  -3.193  1.00 82.75           H  
ATOM    319  CA  LYS A  22      34.244  12.514  -4.283  1.00 82.75           C  
ATOM    320  HA  LYS A  22      33.672  13.263  -4.829  1.00 82.75           H  
ATOM    321  C   LYS A  22      34.814  11.532  -5.298  1.00 82.75           C  
ATOM    322  CB  LYS A  22      35.392  13.192  -3.515  1.00 82.75           C  
ATOM    323  HB2 LYS A  22      35.935  12.440  -2.943  1.00 82.75           H  
ATOM    324  HB3 LYS A  22      36.082  13.627  -4.238  1.00 82.75           H  
ATOM    325  O   LYS A  22      34.917  10.341  -5.005  1.00 82.75           O  
ATOM    326  CG  LYS A  22      34.910  14.301  -2.569  1.00 82.75           C  
ATOM    327  HG2 LYS A  22      34.298  13.869  -1.776  1.00 82.75           H  
ATOM    328  HG3 LYS A  22      34.312  15.017  -3.132  1.00 82.75           H  
ATOM    329  CD  LYS A  22      36.101  15.024  -1.935  1.00 82.75           C  
ATOM    330  HD2 LYS A  22      36.732  15.431  -2.726  1.00 82.75           H  
ATOM    331  HD3 LYS A  22      36.680  14.311  -1.348  1.00 82.75           H  
ATOM    332  CE  LYS A  22      35.605  16.159  -1.034  1.00 82.75           C  
ATOM    333  HE2 LYS A  22      34.978  16.822  -1.630  1.00 82.75           H  
ATOM    334  HE3 LYS A  22      34.986  15.731  -0.245  1.00 82.75           H  
ATOM    335  NZ  LYS A  22      36.741  16.916  -0.451  1.00 82.75           N  
ATOM    336  HZ1 LYS A  22      37.307  17.312  -1.187  1.00 82.75           H  
ATOM    337  HZ2 LYS A  22      37.323  16.305   0.103  1.00 82.75           H  
ATOM    338  HZ3 LYS A  22      36.407  17.672   0.130  1.00 82.75           H  
ATOM    339  N   THR A  23      35.216  12.042  -6.457  1.00 83.44           N  
ATOM    340  H   THR A  23      35.051  13.015  -6.670  1.00 83.44           H  
ATOM    341  CA  THR A  23      36.015  11.285  -7.425  1.00 83.44           C  
ATOM    342  HA  THR A  23      35.409  10.463  -7.807  1.00 83.44           H  
ATOM    343  C   THR A  23      37.248  10.702  -6.725  1.00 83.44           C  
ATOM    344  CB  THR A  23      36.421  12.178  -8.607  1.00 83.44           C  
ATOM    345  HB  THR A  23      37.247  12.826  -8.313  1.00 83.44           H  
ATOM    346  O   THR A  23      37.830  11.351  -5.855  1.00 83.44           O  
ATOM    347  CG2 THR A  23      36.815  11.375  -9.842  1.00 83.44           C  
ATOM    348 HG21 THR A  23      37.092  12.049 -10.652  1.00 83.44           H  
ATOM    349 HG22 THR A  23      37.681  10.751  -9.620  1.00 83.44           H  
ATOM    350 HG23 THR A  23      35.990  10.739 -10.162  1.00 83.44           H  
ATOM    351  OG1 THR A  23      35.323  12.982  -8.996  1.00 83.44           O  
ATOM    352  HG1 THR A  23      35.560  13.365  -9.844  1.00 83.44           H  
ATOM    353  N   ASP A  24      37.583   9.452  -7.046  1.00 84.63           N  
ATOM    354  H   ASP A  24      37.136   9.038  -7.851  1.00 84.63           H  
ATOM    355  CA  ASP A  24      38.732   8.702  -6.509  1.00 84.63           C  
ATOM    356  HA  ASP A  24      38.712   7.732  -7.006  1.00 84.63           H  
ATOM    357  C   ASP A  24      38.695   8.375  -5.004  1.00 84.63           C  
ATOM    358  CB  ASP A  24      40.048   9.362  -6.950  1.00 84.63           C  
ATOM    359  HB2 ASP A  24      40.215  10.269  -6.370  1.00 84.63           H  
ATOM    360  HB3 ASP A  24      40.876   8.680  -6.755  1.00 84.63           H  
ATOM    361  O   ASP A  24      39.662   7.850  -4.447  1.00 84.63           O  
ATOM    362  CG  ASP A  24      40.023   9.693  -8.442  1.00 84.63           C  
ATOM    363  OD1 ASP A  24      39.657   8.782  -9.218  1.00 84.63           O  
ATOM    364  OD2 ASP A  24      40.274  10.871  -8.779  1.00 84.63           O  
ATOM    365  N   TRP A  25      37.577   8.632  -4.317  1.00 88.19           N  
ATOM    366  H   TRP A  25      36.809   9.080  -4.795  1.00 88.19           H  
ATOM    367  CA  TRP A  25      37.397   8.199  -2.931  1.00 88.19           C  
ATOM    368  HA  TRP A  25      38.370   8.133  -2.444  1.00 88.19           H  
ATOM    369  C   TRP A  25      36.767   6.817  -2.880  1.00 88.19           C  
ATOM    370  CB  TRP A  25      36.574   9.213  -2.134  1.00 88.19           C  
ATOM    371  HB2 TRP A  25      35.713   9.537  -2.718  1.00 88.19           H  
ATOM    372  HB3 TRP A  25      36.191   8.709  -1.246  1.00 88.19           H  
ATOM    373  O   TRP A  25      35.592   6.653  -3.189  1.00 88.19           O  
ATOM    374  CG  TRP A  25      37.337  10.408  -1.663  1.00 88.19           C  
ATOM    375  CD1 TRP A  25      38.345  11.024  -2.323  1.00 88.19           C  
ATOM    376  HD1 TRP A  25      38.719  10.738  -3.295  1.00 88.19           H  
ATOM    377  CD2 TRP A  25      37.182  11.131  -0.408  1.00 88.19           C  
ATOM    378  CE2 TRP A  25      38.162  12.166  -0.362  1.00 88.19           C  
ATOM    379  CE3 TRP A  25      36.316  11.007   0.699  1.00 88.19           C  
ATOM    380  HE3 TRP A  25      35.582  10.214   0.698  1.00 88.19           H  
ATOM    381  NE1 TRP A  25      38.846  12.051  -1.553  1.00 88.19           N  
ATOM    382  HE1 TRP A  25      39.658  12.583  -1.832  1.00 88.19           H  
ATOM    383  CH2 TRP A  25      37.406  12.885   1.821  1.00 88.19           C  
ATOM    384  HH2 TRP A  25      37.509  13.519   2.689  1.00 88.19           H  
ATOM    385  CZ2 TRP A  25      38.283  13.034   0.733  1.00 88.19           C  
ATOM    386  HZ2 TRP A  25      39.069  13.774   0.752  1.00 88.19           H  
ATOM    387  CZ3 TRP A  25      36.424  11.877   1.801  1.00 88.19           C  
ATOM    388  HZ3 TRP A  25      35.772  11.750   2.653  1.00 88.19           H  
ATOM    389  N   ASP A  26      37.527   5.834  -2.409  1.00 87.26           N  
ATOM    390  H   ASP A  26      38.511   6.012  -2.263  1.00 87.26           H  
ATOM    391  CA  ASP A  26      37.009   4.491  -2.164  1.00 87.26           C  
ATOM    392  HA  ASP A  26      36.532   4.135  -3.078  1.00 87.26           H  
ATOM    393  C   ASP A  26      35.989   4.503  -1.001  1.00 87.26           C  
ATOM    394  CB  ASP A  26      38.181   3.542  -1.896  1.00 87.26           C  
ATOM    395  HB2 ASP A  26      38.726   3.888  -1.017  1.00 87.26           H  
ATOM    396  HB3 ASP A  26      38.861   3.575  -2.747  1.00 87.26           H  
ATOM    397  O   ASP A  26      36.372   4.747   0.154  1.00 87.26           O  
ATOM    398  CG  ASP A  26      37.752   2.089  -1.672  1.00 87.26           C  
ATOM    399  OD1 ASP A  26      36.533   1.798  -1.728  1.00 87.26           O  
ATOM    400  OD2 ASP A  26      38.664   1.287  -1.372  1.00 87.26           O  
ATOM    401  N   PRO A  27      34.697   4.212  -1.248  1.00 87.71           N  
ATOM    402  CA  PRO A  27      33.683   4.174  -0.197  1.00 87.71           C  
ATOM    403  HA  PRO A  27      33.641   5.154   0.279  1.00 87.71           H  
ATOM    404  C   PRO A  27      33.965   3.109   0.869  1.00 87.71           C  
ATOM    405  CB  PRO A  27      32.355   3.891  -0.904  1.00 87.71           C  
ATOM    406  HB2 PRO A  27      31.559   4.517  -0.501  1.00 87.71           H  
ATOM    407  HB3 PRO A  27      32.100   2.835  -0.819  1.00 87.71           H  
ATOM    408  O   PRO A  27      33.539   3.258   2.017  1.00 87.71           O  
ATOM    409  CG  PRO A  27      32.621   4.220  -2.367  1.00 87.71           C  
ATOM    410  HG2 PRO A  27      31.999   3.634  -3.043  1.00 87.71           H  
ATOM    411  HG3 PRO A  27      32.473   5.289  -2.522  1.00 87.71           H  
ATOM    412  CD  PRO A  27      34.095   3.902  -2.537  1.00 87.71           C  
ATOM    413  HD2 PRO A  27      34.224   2.841  -2.749  1.00 87.71           H  
ATOM    414  HD3 PRO A  27      34.501   4.497  -3.355  1.00 87.71           H  
ATOM    415  N   LYS A  28      34.727   2.059   0.532  1.00 89.12           N  
ATOM    416  H   LYS A  28      35.104   2.010  -0.404  1.00 89.12           H  
ATOM    417  CA  LYS A  28      35.146   1.022   1.487  1.00 89.12           C  
ATOM    418  HA  LYS A  28      34.274   0.694   2.053  1.00 89.12           H  
ATOM    419  C   LYS A  28      36.152   1.545   2.511  1.00 89.12           C  
ATOM    420  CB  LYS A  28      35.723  -0.199   0.748  1.00 89.12           C  
ATOM    421  HB2 LYS A  28      36.027  -0.940   1.487  1.00 89.12           H  
ATOM    422  HB3 LYS A  28      36.604   0.087   0.174  1.00 89.12           H  
ATOM    423  O   LYS A  28      36.259   0.965   3.588  1.00 89.12           O  
ATOM    424  CG  LYS A  28      34.679  -0.836  -0.178  1.00 89.12           C  
ATOM    425  HG2 LYS A  28      34.411  -0.125  -0.959  1.00 89.12           H  
ATOM    426  HG3 LYS A  28      33.785  -1.054   0.407  1.00 89.12           H  
ATOM    427  CD  LYS A  28      35.158  -2.132  -0.845  1.00 89.12           C  
ATOM    428  HD2 LYS A  28      35.446  -2.859  -0.086  1.00 89.12           H  
ATOM    429  HD3 LYS A  28      35.999  -1.917  -1.504  1.00 89.12           H  
ATOM    430  CE  LYS A  28      33.954  -2.644  -1.650  1.00 89.12           C  
ATOM    431  HE2 LYS A  28      33.655  -1.865  -2.352  1.00 89.12           H  
ATOM    432  HE3 LYS A  28      33.114  -2.782  -0.969  1.00 89.12           H  
ATOM    433  NZ  LYS A  28      34.177  -3.903  -2.397  1.00 89.12           N  
ATOM    434  HZ1 LYS A  28      34.411  -4.673  -1.786  1.00 89.12           H  
ATOM    435  HZ2 LYS A  28      34.860  -3.784  -3.132  1.00 89.12           H  
ATOM    436  HZ3 LYS A  28      33.296  -4.127  -2.837  1.00 89.12           H  
ATOM    437  N   LYS A  29      36.844   2.651   2.210  1.00 89.51           N  
ATOM    438  H   LYS A  29      36.698   3.042   1.290  1.00 89.51           H  
ATOM    439  CA  LYS A  29      37.768   3.339   3.127  1.00 89.51           C  
ATOM    440  HA  LYS A  29      38.074   2.656   3.919  1.00 89.51           H  
ATOM    441  C   LYS A  29      37.126   4.531   3.828  1.00 89.51           C  
ATOM    442  CB  LYS A  29      39.021   3.791   2.363  1.00 89.51           C  
ATOM    443  HB2 LYS A  29      38.727   4.421   1.523  1.00 89.51           H  
ATOM    444  HB3 LYS A  29      39.644   4.384   3.032  1.00 89.51           H  
ATOM    445  O   LYS A  29      37.368   4.743   5.011  1.00 89.51           O  
ATOM    446  CG  LYS A  29      39.842   2.603   1.848  1.00 89.51           C  
ATOM    447  HG2 LYS A  29      39.240   2.018   1.153  1.00 89.51           H  
ATOM    448  HG3 LYS A  29      40.129   1.969   2.687  1.00 89.51           H  
ATOM    449  CD  LYS A  29      41.102   3.096   1.130  1.00 89.51           C  
ATOM    450  HD2 LYS A  29      40.814   3.787   0.338  1.00 89.51           H  
ATOM    451  HD3 LYS A  29      41.749   3.611   1.841  1.00 89.51           H  
ATOM    452  CE  LYS A  29      41.833   1.898   0.521  1.00 89.51           C  
ATOM    453  HE2 LYS A  29      42.101   1.204   1.318  1.00 89.51           H  
ATOM    454  HE3 LYS A  29      41.138   1.388  -0.146  1.00 89.51           H  
ATOM    455  NZ  LYS A  29      43.038   2.325  -0.231  1.00 89.51           N  
ATOM    456  HZ1 LYS A  29      43.689   2.807   0.373  1.00 89.51           H  
ATOM    457  HZ2 LYS A  29      42.766   2.943  -0.982  1.00 89.51           H  
ATOM    458  HZ3 LYS A  29      43.494   1.523  -0.642  1.00 89.51           H  
ATOM    459  N   TYR A  30      36.309   5.308   3.118  1.00 90.69           N  
ATOM    460  H   TYR A  30      36.208   5.097   2.135  1.00 90.69           H  
ATOM    461  CA  TYR A  30      35.843   6.617   3.600  1.00 90.69           C  
ATOM    462  HA  TYR A  30      36.336   6.845   4.545  1.00 90.69           H  
ATOM    463  C   TYR A  30      34.345   6.702   3.889  1.00 90.69           C  
ATOM    464  CB  TYR A  30      36.265   7.694   2.597  1.00 90.69           C  
ATOM    465  HB2 TYR A  30      35.930   8.669   2.950  1.00 90.69           H  
ATOM    466  HB3 TYR A  30      35.778   7.502   1.641  1.00 90.69           H  
ATOM    467  O   TYR A  30      33.859   7.778   4.256  1.00 90.69           O  
ATOM    468  CG  TYR A  30      37.762   7.767   2.403  1.00 90.69           C  
ATOM    469  CD1 TYR A  30      38.580   8.235   3.450  1.00 90.69           C  
ATOM    470  HD1 TYR A  30      38.139   8.548   4.385  1.00 90.69           H  
ATOM    471  CD2 TYR A  30      38.336   7.339   1.192  1.00 90.69           C  
ATOM    472  HD2 TYR A  30      37.710   6.974   0.392  1.00 90.69           H  
ATOM    473  CE1 TYR A  30      39.976   8.282   3.285  1.00 90.69           C  
ATOM    474  HE1 TYR A  30      40.604   8.635   4.090  1.00 90.69           H  
ATOM    475  CE2 TYR A  30      39.732   7.385   1.024  1.00 90.69           C  
ATOM    476  HE2 TYR A  30      40.185   7.072   0.095  1.00 90.69           H  
ATOM    477  OH  TYR A  30      41.899   7.886   1.903  1.00 90.69           O  
ATOM    478  HH  TYR A  30      42.350   8.266   2.661  1.00 90.69           H  
ATOM    479  CZ  TYR A  30      40.552   7.856   2.069  1.00 90.69           C  
ATOM    480  N   GLY A  31      33.605   5.613   3.696  1.00 88.05           N  
ATOM    481  H   GLY A  31      34.042   4.781   3.327  1.00 88.05           H  
ATOM    482  CA  GLY A  31      32.153   5.671   3.659  1.00 88.05           C  
ATOM    483  HA2 GLY A  31      31.735   4.664   3.635  1.00 88.05           H  
ATOM    484  HA3 GLY A  31      31.779   6.178   4.548  1.00 88.05           H  
ATOM    485  C   GLY A  31      31.656   6.410   2.423  1.00 88.05           C  
ATOM    486  O   GLY A  31      32.422   6.898   1.586  1.00 88.05           O  
ATOM    487  N   GLY A  32      30.342   6.504   2.310  1.00 90.20           N  
ATOM    488  H   GLY A  32      29.756   6.182   3.066  1.00 90.20           H  
ATOM    489  CA  GLY A  32      29.704   7.015   1.109  1.00 90.20           C  
ATOM    490  HA2 GLY A  32      29.737   6.246   0.337  1.00 90.20           H  
ATOM    491  HA3 GLY A  32      30.236   7.890   0.737  1.00 90.20           H  
ATOM    492  C   GLY A  32      28.254   7.389   1.340  1.00 90.20           C  
ATOM    493  O   GLY A  32      27.719   7.212   2.434  1.00 90.20           O  
ATOM    494  N   PHE A  33      27.615   7.897   0.296  1.00 89.85           N  
ATOM    495  H   PHE A  33      28.110   7.967  -0.582  1.00 89.85           H  
ATOM    496  CA  PHE A  33      26.160   7.999   0.279  1.00 89.85           C  
ATOM    497  HA  PHE A  33      25.829   8.513   1.182  1.00 89.85           H  
ATOM    498  C   PHE A  33      25.551   6.591   0.281  1.00 89.85           C  
ATOM    499  CB  PHE A  33      25.715   8.819  -0.934  1.00 89.85           C  
ATOM    500  HB2 PHE A  33      24.627   8.882  -0.930  1.00 89.85           H  
ATOM    501  HB3 PHE A  33      25.997   8.295  -1.847  1.00 89.85           H  
ATOM    502  O   PHE A  33      26.094   5.697  -0.368  1.00 89.85           O  
ATOM    503  CG  PHE A  33      26.273  10.227  -0.968  1.00 89.85           C  
ATOM    504  CD1 PHE A  33      25.834  11.163  -0.014  1.00 89.85           C  
ATOM    505  HD1 PHE A  33      25.115  10.875   0.738  1.00 89.85           H  
ATOM    506  CD2 PHE A  33      27.209  10.610  -1.949  1.00 89.85           C  
ATOM    507  HD2 PHE A  33      27.545   9.900  -2.690  1.00 89.85           H  
ATOM    508  CE1 PHE A  33      26.318  12.482  -0.046  1.00 89.85           C  
ATOM    509  HE1 PHE A  33      25.960  13.201   0.676  1.00 89.85           H  
ATOM    510  CE2 PHE A  33      27.685  11.934  -1.986  1.00 89.85           C  
ATOM    511  HE2 PHE A  33      28.368  12.237  -2.765  1.00 89.85           H  
ATOM    512  CZ  PHE A  33      27.240  12.869  -1.035  1.00 89.85           C  
ATOM    513  HZ  PHE A  33      27.589  13.890  -1.078  1.00 89.85           H  
ATOM    514  N   ASP A  34      24.447   6.401   1.014  1.00 85.92           N  
ATOM    515  H   ASP A  34      24.119   7.187   1.556  1.00 85.92           H  
ATOM    516  CA  ASP A  34      23.816   5.095   1.282  1.00 85.92           C  
ATOM    517  HA  ASP A  34      24.477   4.522   1.933  1.00 85.92           H  
ATOM    518  C   ASP A  34      23.626   4.252   0.013  1.00 85.92           C  
ATOM    519  CB  ASP A  34      22.478   5.342   2.033  1.00 85.92           C  
ATOM    520  HB2 ASP A  34      22.705   5.700   3.038  1.00 85.92           H  
ATOM    521  HB3 ASP A  34      21.957   6.156   1.529  1.00 85.92           H  
ATOM    522  O   ASP A  34      24.164   3.149  -0.109  1.00 85.92           O  
ATOM    523  CG  ASP A  34      21.480   4.165   2.151  1.00 85.92           C  
ATOM    524  OD1 ASP A  34      21.733   3.053   1.642  1.00 85.92           O  
ATOM    525  OD2 ASP A  34      20.340   4.391   2.618  1.00 85.92           O  
ATOM    526  N   SER A  35      22.825   4.760  -0.920  1.00 83.99           N  
ATOM    527  H   SER A  35      22.454   5.690  -0.786  1.00 83.99           H  
ATOM    528  CA  SER A  35      22.464   4.033  -2.132  1.00 83.99           C  
ATOM    529  HA  SER A  35      23.365   3.531  -2.486  1.00 83.99           H  
ATOM    530  C   SER A  35      21.993   4.980  -3.235  1.00 83.99           C  
ATOM    531  CB  SER A  35      21.401   2.952  -1.846  1.00 83.99           C  
ATOM    532  HB2 SER A  35      21.924   2.047  -1.535  1.00 83.99           H  
ATOM    533  HB3 SER A  35      20.856   2.725  -2.762  1.00 83.99           H  
ATOM    534  O   SER A  35      21.465   6.060  -2.941  1.00 83.99           O  
ATOM    535  OG  SER A  35      20.468   3.284  -0.825  1.00 83.99           O  
ATOM    536  HG  SER A  35      20.979   3.241  -0.014  1.00 83.99           H  
ATOM    537  N   PRO A  36      22.158   4.589  -4.512  1.00 87.74           N  
ATOM    538  CA  PRO A  36      21.642   5.360  -5.633  1.00 87.74           C  
ATOM    539  HA  PRO A  36      22.034   6.377  -5.604  1.00 87.74           H  
ATOM    540  C   PRO A  36      20.114   5.406  -5.607  1.00 87.74           C  
ATOM    541  CB  PRO A  36      22.154   4.659  -6.892  1.00 87.74           C  
ATOM    542  HB2 PRO A  36      21.436   4.741  -7.708  1.00 87.74           H  
ATOM    543  HB3 PRO A  36      23.110   5.078  -7.203  1.00 87.74           H  
ATOM    544  O   PRO A  36      19.442   4.438  -5.237  1.00 87.74           O  
ATOM    545  CG  PRO A  36      22.370   3.216  -6.443  1.00 87.74           C  
ATOM    546  HG2 PRO A  36      23.136   2.717  -7.036  1.00 87.74           H  
ATOM    547  HG3 PRO A  36      21.427   2.671  -6.496  1.00 87.74           H  
ATOM    548  CD  PRO A  36      22.790   3.360  -4.983  1.00 87.74           C  
ATOM    549  HD2 PRO A  36      22.461   2.488  -4.418  1.00 87.74           H  
ATOM    550  HD3 PRO A  36      23.874   3.455  -4.916  1.00 87.74           H  
ATOM    551  N   THR A  37      19.554   6.522  -6.059  1.00 89.20           N  
ATOM    552  H   THR A  37      20.151   7.279  -6.359  1.00 89.20           H  
ATOM    553  CA  THR A  37      18.113   6.660  -6.256  1.00 89.20           C  
ATOM    554  HA  THR A  37      17.601   6.199  -5.412  1.00 89.20           H  
ATOM    555  C   THR A  37      17.715   5.937  -7.540  1.00 89.20           C  
ATOM    556  CB  THR A  37      17.702   8.135  -6.299  1.00 89.20           C  
ATOM    557  HB  THR A  37      18.193   8.622  -7.142  1.00 89.20           H  
ATOM    558  O   THR A  37      18.253   6.210  -8.616  1.00 89.20           O  
ATOM    559  CG2 THR A  37      16.188   8.313  -6.405  1.00 89.20           C  
ATOM    560 HG21 THR A  37      15.828   7.921  -7.356  1.00 89.20           H  
ATOM    561 HG22 THR A  37      15.947   9.375  -6.355  1.00 89.20           H  
ATOM    562 HG23 THR A  37      15.693   7.795  -5.584  1.00 89.20           H  
ATOM    563  OG1 THR A  37      18.095   8.769  -5.106  1.00 89.20           O  
ATOM    564  HG1 THR A  37      18.249   9.688  -5.336  1.00 89.20           H  
ATOM    565  N   VAL A  38      16.758   5.014  -7.439  1.00 90.38           N  
ATOM    566  H   VAL A  38      16.377   4.820  -6.524  1.00 90.38           H  
ATOM    567  CA  VAL A  38      16.163   4.335  -8.599  1.00 90.38           C  
ATOM    568  HA  VAL A  38      16.953   4.069  -9.301  1.00 90.38           H  
ATOM    569  C   VAL A  38      15.204   5.293  -9.305  1.00 90.38           C  
ATOM    570  CB  VAL A  38      15.489   3.011  -8.199  1.00 90.38           C  
ATOM    571  HB  VAL A  38      14.725   3.205  -7.446  1.00 90.38           H  
ATOM    572  O   VAL A  38      14.297   5.831  -8.672  1.00 90.38           O  
ATOM    573  CG1 VAL A  38      14.834   2.316  -9.399  1.00 90.38           C  
ATOM    574 HG11 VAL A  38      14.021   2.927  -9.792  1.00 90.38           H  
ATOM    575 HG12 VAL A  38      15.569   2.152 -10.186  1.00 90.38           H  
ATOM    576 HG13 VAL A  38      14.418   1.356  -9.095  1.00 90.38           H  
ATOM    577  CG2 VAL A  38      16.525   2.040  -7.613  1.00 90.38           C  
ATOM    578 HG21 VAL A  38      17.305   1.839  -8.348  1.00 90.38           H  
ATOM    579 HG22 VAL A  38      16.984   2.463  -6.719  1.00 90.38           H  
ATOM    580 HG23 VAL A  38      16.042   1.102  -7.340  1.00 90.38           H  
ATOM    581  N   ALA A  39      15.407   5.509 -10.605  1.00 91.19           N  
ATOM    582  H   ALA A  39      16.128   4.981 -11.075  1.00 91.19           H  
ATOM    583  CA  ALA A  39      14.542   6.336 -11.442  1.00 91.19           C  
ATOM    584  HA  ALA A  39      14.254   7.230 -10.889  1.00 91.19           H  
ATOM    585  C   ALA A  39      13.259   5.582 -11.821  1.00 91.19           C  
ATOM    586  CB  ALA A  39      15.333   6.763 -12.688  1.00 91.19           C  
ATOM    587  HB1 ALA A  39      15.605   5.891 -13.284  1.00 91.19           H  
ATOM    588  HB2 ALA A  39      14.721   7.427 -13.298  1.00 91.19           H  
ATOM    589  HB3 ALA A  39      16.244   7.281 -12.392  1.00 91.19           H  
ATOM    590  O   ALA A  39      12.154   6.085 -11.628  1.00 91.19           O  
ATOM    591  N   TYR A  40      13.411   4.363 -12.336  1.00 92.89           N  
ATOM    592  H   TYR A  40      14.349   4.010 -12.462  1.00 92.89           H  
ATOM    593  CA  TYR A  40      12.319   3.465 -12.709  1.00 92.89           C  
ATOM    594  HA  TYR A  40      11.523   3.541 -11.968  1.00 92.89           H  
ATOM    595  C   TYR A  40      12.806   2.013 -12.709  1.00 92.89           C  
ATOM    596  CB  TYR A  40      11.739   3.874 -14.074  1.00 92.89           C  
ATOM    597  HB2 TYR A  40      10.990   3.146 -14.383  1.00 92.89           H  
ATOM    598  HB3 TYR A  40      11.212   4.820 -13.950  1.00 92.89           H  
ATOM    599  O   TYR A  40      13.995   1.744 -12.530  1.00 92.89           O  
ATOM    600  CG  TYR A  40      12.740   4.028 -15.202  1.00 92.89           C  
ATOM    601  CD1 TYR A  40      13.175   5.317 -15.565  1.00 92.89           C  
ATOM    602  HD1 TYR A  40      12.822   6.178 -15.017  1.00 92.89           H  
ATOM    603  CD2 TYR A  40      13.184   2.904 -15.926  1.00 92.89           C  
ATOM    604  HD2 TYR A  40      12.844   1.914 -15.659  1.00 92.89           H  
ATOM    605  CE1 TYR A  40      14.019   5.491 -16.677  1.00 92.89           C  
ATOM    606  HE1 TYR A  40      14.306   6.481 -16.998  1.00 92.89           H  
ATOM    607  CE2 TYR A  40      14.045   3.073 -17.027  1.00 92.89           C  
ATOM    608  HE2 TYR A  40      14.379   2.223 -17.603  1.00 92.89           H  
ATOM    609  OH  TYR A  40      15.161   4.550 -18.550  1.00 92.89           O  
ATOM    610  HH  TYR A  40      15.229   5.480 -18.776  1.00 92.89           H  
ATOM    611  CZ  TYR A  40      14.441   4.369 -17.417  1.00 92.89           C  
ATOM    612  N   SER A  41      11.883   1.069 -12.877  1.00 95.62           N  
ATOM    613  H   SER A  41      10.947   1.347 -13.137  1.00 95.62           H  
ATOM    614  CA  SER A  41      12.229  -0.343 -13.063  1.00 95.62           C  
ATOM    615  HA  SER A  41      13.281  -0.495 -12.818  1.00 95.62           H  
ATOM    616  C   SER A  41      12.040  -0.742 -14.522  1.00 95.62           C  
ATOM    617  CB  SER A  41      11.415  -1.234 -12.126  1.00 95.62           C  
ATOM    618  HB2 SER A  41      10.362  -1.168 -12.396  1.00 95.62           H  
ATOM    619  HB3 SER A  41      11.747  -2.269 -12.217  1.00 95.62           H  
ATOM    620  O   SER A  41      11.278  -0.109 -15.248  1.00 95.62           O  
ATOM    621  OG  SER A  41      11.594  -0.788 -10.791  1.00 95.62           O  
ATOM    622  HG  SER A  41      11.354   0.141 -10.803  1.00 95.62           H  
ATOM    623  N   VAL A  42      12.726  -1.787 -14.960  1.00 95.23           N  
ATOM    624  H   VAL A  42      13.412  -2.212 -14.352  1.00 95.23           H  
ATOM    625  CA  VAL A  42      12.547  -2.388 -16.280  1.00 95.23           C  
ATOM    626  HA  VAL A  42      11.647  -1.970 -16.730  1.00 95.23           H  
ATOM    627  C   VAL A  42      12.307  -3.879 -16.115  1.00 95.23           C  
ATOM    628  CB  VAL A  42      13.713  -2.072 -17.237  1.00 95.23           C  
ATOM    629  HB  VAL A  42      13.500  -2.536 -18.200  1.00 95.23           H  
ATOM    630  O   VAL A  42      13.025  -4.538 -15.366  1.00 95.23           O  
ATOM    631  CG1 VAL A  42      13.809  -0.560 -17.448  1.00 95.23           C  
ATOM    632 HG11 VAL A  42      12.861  -0.181 -17.829  1.00 95.23           H  
ATOM    633 HG12 VAL A  42      14.595  -0.343 -18.172  1.00 95.23           H  
ATOM    634 HG13 VAL A  42      14.050  -0.058 -16.511  1.00 95.23           H  
ATOM    635  CG2 VAL A  42      15.088  -2.548 -16.766  1.00 95.23           C  
ATOM    636 HG21 VAL A  42      15.081  -3.634 -16.678  1.00 95.23           H  
ATOM    637 HG22 VAL A  42      15.844  -2.276 -17.504  1.00 95.23           H  
ATOM    638 HG23 VAL A  42      15.347  -2.097 -15.808  1.00 95.23           H  
ATOM    639  N   LEU A  43      11.277  -4.404 -16.772  1.00 95.13           N  
ATOM    640  H   LEU A  43      10.741  -3.803 -17.381  1.00 95.13           H  
ATOM    641  CA  LEU A  43      11.097  -5.844 -16.912  1.00 95.13           C  
ATOM    642  HA  LEU A  43      11.385  -6.338 -15.984  1.00 95.13           H  
ATOM    643  C   LEU A  43      12.027  -6.327 -18.018  1.00 95.13           C  
ATOM    644  CB  LEU A  43       9.626  -6.162 -17.220  1.00 95.13           C  
ATOM    645  HB2 LEU A  43       9.364  -5.654 -18.148  1.00 95.13           H  
ATOM    646  HB3 LEU A  43       8.999  -5.766 -16.422  1.00 95.13           H  
ATOM    647  O   LEU A  43      11.967  -5.805 -19.130  1.00 95.13           O  
ATOM    648  CG  LEU A  43       9.324  -7.662 -17.401  1.00 95.13           C  
ATOM    649  HG  LEU A  43       9.973  -8.084 -18.168  1.00 95.13           H  
ATOM    650  CD1 LEU A  43       9.517  -8.451 -16.105  1.00 95.13           C  
ATOM    651 HD11 LEU A  43       9.210  -9.486 -16.258  1.00 95.13           H  
ATOM    652 HD12 LEU A  43      10.569  -8.445 -15.818  1.00 95.13           H  
ATOM    653 HD13 LEU A  43       8.917  -8.011 -15.308  1.00 95.13           H  
ATOM    654  CD2 LEU A  43       7.877  -7.841 -17.852  1.00 95.13           C  
ATOM    655 HD21 LEU A  43       7.649  -8.900 -17.969  1.00 95.13           H  
ATOM    656 HD22 LEU A  43       7.742  -7.355 -18.819  1.00 95.13           H  
ATOM    657 HD23 LEU A  43       7.193  -7.402 -17.126  1.00 95.13           H  
ATOM    658  N   VAL A  44      12.863  -7.311 -17.697  1.00 93.83           N  
ATOM    659  H   VAL A  44      12.873  -7.642 -16.743  1.00 93.83           H  
ATOM    660  CA  VAL A  44      13.818  -7.918 -18.626  1.00 93.83           C  
ATOM    661  HA  VAL A  44      13.696  -7.475 -19.614  1.00 93.83           H  
ATOM    662  C   VAL A  44      13.520  -9.407 -18.729  1.00 93.83           C  
ATOM    663  CB  VAL A  44      15.273  -7.674 -18.173  1.00 93.83           C  
ATOM    664  HB  VAL A  44      15.436  -8.157 -17.209  1.00 93.83           H  
ATOM    665  O   VAL A  44      13.497 -10.112 -17.714  1.00 93.83           O  
ATOM    666  CG1 VAL A  44      16.281  -8.245 -19.178  1.00 93.83           C  
ATOM    667 HG11 VAL A  44      16.124  -7.804 -20.162  1.00 93.83           H  
ATOM    668 HG12 VAL A  44      17.297  -8.029 -18.847  1.00 93.83           H  
ATOM    669 HG13 VAL A  44      16.173  -9.328 -19.246  1.00 93.83           H  
ATOM    670  CG2 VAL A  44      15.564  -6.177 -18.012  1.00 93.83           C  
ATOM    671 HG21 VAL A  44      16.607  -6.032 -17.732  1.00 93.83           H  
ATOM    672 HG22 VAL A  44      14.937  -5.774 -17.216  1.00 93.83           H  
ATOM    673 HG23 VAL A  44      15.359  -5.652 -18.944  1.00 93.83           H  
ATOM    674  N   VAL A  45      13.325  -9.887 -19.958  1.00 93.16           N  
ATOM    675  H   VAL A  45      13.278  -9.234 -20.727  1.00 93.16           H  
ATOM    676  CA  VAL A  45      13.363 -11.318 -20.283  1.00 93.16           C  
ATOM    677  HA  VAL A  45      13.434 -11.876 -19.349  1.00 93.16           H  
ATOM    678  C   VAL A  45      14.616 -11.588 -21.107  1.00 93.16           C  
ATOM    679  CB  VAL A  45      12.096 -11.818 -20.999  1.00 93.16           C  
ATOM    680  HB  VAL A  45      12.073 -11.416 -22.012  1.00 93.16           H  
ATOM    681  O   VAL A  45      14.744 -11.116 -22.231  1.00 93.16           O  
ATOM    682  CG1 VAL A  45      12.093 -13.354 -21.117  1.00 93.16           C  
ATOM    683 HG11 VAL A  45      11.220 -13.786 -20.629  1.00 93.16           H  
ATOM    684 HG12 VAL A  45      12.070 -13.627 -22.172  1.00 93.16           H  
ATOM    685 HG13 VAL A  45      12.986 -13.788 -20.667  1.00 93.16           H  
ATOM    686  CG2 VAL A  45      10.818 -11.363 -20.283  1.00 93.16           C  
ATOM    687 HG21 VAL A  45      10.740 -10.277 -20.317  1.00 93.16           H  
ATOM    688 HG22 VAL A  45       9.945 -11.778 -20.787  1.00 93.16           H  
ATOM    689 HG23 VAL A  45      10.847 -11.696 -19.245  1.00 93.16           H  
ATOM    690  N   ALA A  46      15.566 -12.318 -20.529  1.00 93.67           N  
ATOM    691  H   ALA A  46      15.378 -12.711 -19.617  1.00 93.67           H  
ATOM    692  CA  ALA A  46      16.868 -12.581 -21.142  1.00 93.67           C  
ATOM    693  HA  ALA A  46      16.758 -12.653 -22.224  1.00 93.67           H  
ATOM    694  C   ALA A  46      17.452 -13.902 -20.634  1.00 93.67           C  
ATOM    695  CB  ALA A  46      17.796 -11.400 -20.827  1.00 93.67           C  
ATOM    696  HB1 ALA A  46      18.774 -11.557 -21.281  1.00 93.67           H  
ATOM    697  HB2 ALA A  46      17.369 -10.484 -21.235  1.00 93.67           H  
ATOM    698  HB3 ALA A  46      17.906 -11.291 -19.748  1.00 93.67           H  
ATOM    699  O   ALA A  46      16.859 -14.570 -19.784  1.00 93.67           O  
ATOM    700  N   LYS A  47      18.627 -14.298 -21.128  1.00 92.95           N  
ATOM    701  H   LYS A  47      19.086 -13.708 -21.807  1.00 92.95           H  
ATOM    702  CA  LYS A  47      19.408 -15.388 -20.532  1.00 92.95           C  
ATOM    703  HA  LYS A  47      18.756 -15.970 -19.881  1.00 92.95           H  
ATOM    704  C   LYS A  47      20.509 -14.825 -19.646  1.00 92.95           C  
ATOM    705  CB  LYS A  47      19.959 -16.333 -21.605  1.00 92.95           C  
ATOM    706  HB2 LYS A  47      20.603 -15.783 -22.292  1.00 92.95           H  
ATOM    707  HB3 LYS A  47      20.552 -17.104 -21.113  1.00 92.95           H  
ATOM    708  O   LYS A  47      21.081 -13.791 -19.949  1.00 92.95           O  
ATOM    709  CG  LYS A  47      18.813 -16.994 -22.381  1.00 92.95           C  
ATOM    710  HG2 LYS A  47      18.084 -17.394 -21.675  1.00 92.95           H  
ATOM    711  HG3 LYS A  47      18.324 -16.249 -23.008  1.00 92.95           H  
ATOM    712  CD  LYS A  47      19.325 -18.138 -23.258  1.00 92.95           C  
ATOM    713  HD2 LYS A  47      19.756 -18.909 -22.621  1.00 92.95           H  
ATOM    714  HD3 LYS A  47      20.087 -17.762 -23.941  1.00 92.95           H  
ATOM    715  CE  LYS A  47      18.139 -18.714 -24.037  1.00 92.95           C  
ATOM    716  HE2 LYS A  47      17.364 -18.996 -23.324  1.00 92.95           H  
ATOM    717  HE3 LYS A  47      17.724 -17.928 -24.667  1.00 92.95           H  
ATOM    718  NZ  LYS A  47      18.531 -19.887 -24.857  1.00 92.95           N  
ATOM    719  HZ1 LYS A  47      17.725 -20.232 -25.358  1.00 92.95           H  
ATOM    720  HZ2 LYS A  47      19.248 -19.633 -25.522  1.00 92.95           H  
ATOM    721  HZ3 LYS A  47      18.873 -20.628 -24.261  1.00 92.95           H  
ATOM    722  N   VAL A  48      20.824 -15.528 -18.570  1.00 92.67           N  
ATOM    723  H   VAL A  48      20.263 -16.337 -18.344  1.00 92.67           H  
ATOM    724  CA  VAL A  48      21.981 -15.233 -17.714  1.00 92.67           C  
ATOM    725  HA  VAL A  48      22.683 -14.602 -18.259  1.00 92.67           H  
ATOM    726  C   VAL A  48      22.702 -16.528 -17.383  1.00 92.67           C  
ATOM    727  CB  VAL A  48      21.594 -14.481 -16.426  1.00 92.67           C  
ATOM    728  HB  VAL A  48      22.482 -14.381 -15.802  1.00 92.67           H  
ATOM    729  O   VAL A  48      22.075 -17.588 -17.256  1.00 92.67           O  
ATOM    730  CG1 VAL A  48      21.065 -13.077 -16.722  1.00 92.67           C  
ATOM    731 HG11 VAL A  48      20.842 -12.551 -15.794  1.00 92.67           H  
ATOM    732 HG12 VAL A  48      20.167 -13.120 -17.338  1.00 92.67           H  
ATOM    733 HG13 VAL A  48      21.834 -12.510 -17.247  1.00 92.67           H  
ATOM    734  CG2 VAL A  48      20.526 -15.222 -15.621  1.00 92.67           C  
ATOM    735 HG21 VAL A  48      20.298 -14.640 -14.728  1.00 92.67           H  
ATOM    736 HG22 VAL A  48      20.881 -16.215 -15.347  1.00 92.67           H  
ATOM    737 HG23 VAL A  48      19.631 -15.318 -16.235  1.00 92.67           H  
ATOM    738  N   GLU A  49      24.017 -16.452 -17.231  1.00 90.91           N  
ATOM    739  H   GLU A  49      24.490 -15.569 -17.360  1.00 90.91           H  
ATOM    740  CA  GLU A  49      24.802 -17.565 -16.710  1.00 90.91           C  
ATOM    741  HA  GLU A  49      24.471 -18.488 -17.186  1.00 90.91           H  
ATOM    742  C   GLU A  49      24.561 -17.684 -15.200  1.00 90.91           C  
ATOM    743  CB  GLU A  49      26.284 -17.394 -17.050  1.00 90.91           C  
ATOM    744  HB2 GLU A  49      26.667 -16.485 -16.586  1.00 90.91           H  
ATOM    745  HB3 GLU A  49      26.806 -18.263 -16.648  1.00 90.91           H  
ATOM    746  O   GLU A  49      24.710 -16.724 -14.442  1.00 90.91           O  
ATOM    747  CG  GLU A  49      26.527 -17.359 -18.564  1.00 90.91           C  
ATOM    748  HG2 GLU A  49      26.044 -16.474 -18.980  1.00 90.91           H  
ATOM    749  HG3 GLU A  49      26.059 -18.239 -19.003  1.00 90.91           H  
ATOM    750  CD  GLU A  49      28.014 -17.340 -18.944  1.00 90.91           C  
ATOM    751  OE1 GLU A  49      28.279 -17.626 -20.133  1.00 90.91           O  
ATOM    752  OE2 GLU A  49      28.856 -17.073 -18.057  1.00 90.91           O  
ATOM    753  N   LYS A  50      24.093 -18.855 -14.746  1.00 83.90           N  
ATOM    754  H   LYS A  50      23.925 -19.588 -15.420  1.00 83.90           H  
ATOM    755  CA  LYS A  50      23.795 -19.100 -13.326  1.00 83.90           C  
ATOM    756  HA  LYS A  50      24.290 -18.316 -12.753  1.00 83.90           H  
ATOM    757  C   LYS A  50      24.395 -20.413 -12.829  1.00 83.90           C  
ATOM    758  CB  LYS A  50      22.275 -18.998 -13.052  1.00 83.90           C  
ATOM    759  HB2 LYS A  50      22.029 -19.605 -12.181  1.00 83.90           H  
ATOM    760  HB3 LYS A  50      21.722 -19.382 -13.909  1.00 83.90           H  
ATOM    761  O   LYS A  50      24.200 -21.480 -13.415  1.00 83.90           O  
ATOM    762  CG  LYS A  50      21.843 -17.548 -12.755  1.00 83.90           C  
ATOM    763  HG2 LYS A  50      22.409 -17.196 -11.892  1.00 83.90           H  
ATOM    764  HG3 LYS A  50      22.109 -16.919 -13.605  1.00 83.90           H  
ATOM    765  CD  LYS A  50      20.340 -17.374 -12.453  1.00 83.90           C  
ATOM    766  HD2 LYS A  50      19.770 -17.618 -13.350  1.00 83.90           H  
ATOM    767  HD3 LYS A  50      20.046 -18.034 -11.636  1.00 83.90           H  
ATOM    768  CE  LYS A  50      20.088 -15.905 -12.054  1.00 83.90           C  
ATOM    769  HE2 LYS A  50      20.613 -15.698 -11.122  1.00 83.90           H  
ATOM    770  HE3 LYS A  50      20.550 -15.271 -12.811  1.00 83.90           H  
ATOM    771  NZ  LYS A  50      18.651 -15.532 -11.922  1.00 83.90           N  
ATOM    772  HZ1 LYS A  50      18.189 -16.006 -11.159  1.00 83.90           H  
ATOM    773  HZ2 LYS A  50      18.159 -15.693 -12.790  1.00 83.90           H  
ATOM    774  HZ3 LYS A  50      18.569 -14.537 -11.773  1.00 83.90           H  
ATOM    775  N   GLY A  51      25.003 -20.341 -11.644  1.00 81.86           N  
ATOM    776  H   GLY A  51      25.214 -19.414 -11.305  1.00 81.86           H  
ATOM    777  CA  GLY A  51      25.563 -21.480 -10.914  1.00 81.86           C  
ATOM    778  HA2 GLY A  51      24.941 -22.360 -11.076  1.00 81.86           H  
ATOM    779  HA3 GLY A  51      25.557 -21.249  -9.849  1.00 81.86           H  
ATOM    780  C   GLY A  51      26.998 -21.823 -11.320  1.00 81.86           C  
ATOM    781  O   GLY A  51      27.561 -21.230 -12.229  1.00 81.86           O  
ATOM    782  N   LYS A  52      27.593 -22.820 -10.650  1.00 82.60           N  
ATOM    783  H   LYS A  52      27.084 -23.253  -9.892  1.00 82.60           H  
ATOM    784  CA  LYS A  52      29.010 -23.193 -10.843  1.00 82.60           C  
ATOM    785  HA  LYS A  52      29.639 -22.331 -10.621  1.00 82.60           H  
ATOM    786  C   LYS A  52      29.371 -23.586 -12.281  1.00 82.60           C  
ATOM    787  CB  LYS A  52      29.398 -24.351  -9.906  1.00 82.60           C  
ATOM    788  HB2 LYS A  52      30.409 -24.665 -10.164  1.00 82.60           H  
ATOM    789  HB3 LYS A  52      28.732 -25.196 -10.077  1.00 82.60           H  
ATOM    790  O   LYS A  52      30.502 -23.389 -12.692  1.00 82.60           O  
ATOM    791  CG  LYS A  52      29.384 -23.978  -8.415  1.00 82.60           C  
ATOM    792  HG2 LYS A  52      29.996 -23.089  -8.262  1.00 82.60           H  
ATOM    793  HG3 LYS A  52      28.363 -23.768  -8.098  1.00 82.60           H  
ATOM    794  CD  LYS A  52      29.956 -25.133  -7.576  1.00 82.60           C  
ATOM    795  HD2 LYS A  52      30.974 -25.336  -7.908  1.00 82.60           H  
ATOM    796  HD3 LYS A  52      29.351 -26.027  -7.730  1.00 82.60           H  
ATOM    797  CE  LYS A  52      29.976 -24.775  -6.083  1.00 82.60           C  
ATOM    798  HE2 LYS A  52      28.953 -24.611  -5.746  1.00 82.60           H  
ATOM    799  HE3 LYS A  52      30.521 -23.840  -5.961  1.00 82.60           H  
ATOM    800  NZ  LYS A  52      30.620 -25.840  -5.268  1.00 82.60           N  
ATOM    801  HZ1 LYS A  52      31.578 -25.978  -5.558  1.00 82.60           H  
ATOM    802  HZ2 LYS A  52      30.635 -25.584  -4.292  1.00 82.60           H  
ATOM    803  HZ3 LYS A  52      30.133 -26.721  -5.358  1.00 82.60           H  
ATOM    804  N   SER A  53      28.423 -24.159 -13.022  1.00 84.77           N  
ATOM    805  H   SER A  53      27.487 -24.202 -12.644  1.00 84.77           H  
ATOM    806  CA  SER A  53      28.618 -24.587 -14.416  1.00 84.77           C  
ATOM    807  HA  SER A  53      29.675 -24.806 -14.568  1.00 84.77           H  
ATOM    808  C   SER A  53      28.284 -23.505 -15.446  1.00 84.77           C  
ATOM    809  CB  SER A  53      27.849 -25.888 -14.701  1.00 84.77           C  
ATOM    810  HB2 SER A  53      28.383 -26.713 -14.230  1.00 84.77           H  
ATOM    811  HB3 SER A  53      27.827 -26.082 -15.773  1.00 84.77           H  
ATOM    812  O   SER A  53      28.257 -23.819 -16.630  1.00 84.77           O  
ATOM    813  OG  SER A  53      26.521 -25.861 -14.190  1.00 84.77           O  
ATOM    814  HG  SER A  53      26.561 -26.229 -13.304  1.00 84.77           H  
ATOM    815  N   GLN A  54      27.977 -22.273 -15.011  1.00 84.86           N  
ATOM    816  H   GLN A  54      28.082 -22.058 -14.030  1.00 84.86           H  
ATOM    817  CA  GLN A  54      27.621 -21.142 -15.880  1.00 84.86           C  
ATOM    818  HA  GLN A  54      27.123 -20.407 -15.246  1.00 84.86           H  
ATOM    819  C   GLN A  54      26.569 -21.490 -16.945  1.00 84.86           C  
ATOM    820  CB  GLN A  54      28.887 -20.478 -16.456  1.00 84.86           C  
ATOM    821  HB2 GLN A  54      28.598 -19.660 -17.115  1.00 84.86           H  
ATOM    822  HB3 GLN A  54      29.422 -21.208 -17.063  1.00 84.86           H  
ATOM    823  O   GLN A  54      26.604 -21.038 -18.085  1.00 84.86           O  
ATOM    824  CG  GLN A  54      29.854 -19.914 -15.400  1.00 84.86           C  
ATOM    825  HG2 GLN A  54      30.199 -20.718 -14.750  1.00 84.86           H  
ATOM    826  HG3 GLN A  54      30.725 -19.520 -15.924  1.00 84.86           H  
ATOM    827  CD  GLN A  54      29.287 -18.786 -14.535  1.00 84.86           C  
ATOM    828  NE2 GLN A  54      30.058 -18.258 -13.614  1.00 84.86           N  
ATOM    829 HE21 GLN A  54      29.675 -17.416 -13.208  1.00 84.86           H  
ATOM    830 HE22 GLN A  54      31.051 -18.442 -13.641  1.00 84.86           H  
ATOM    831  OE1 GLN A  54      28.138 -18.393 -14.585  1.00 84.86           O  
ATOM    832  N   LYS A  55      25.590 -22.330 -16.583  1.00 88.66           N  
ATOM    833  H   LYS A  55      25.567 -22.646 -15.624  1.00 88.66           H  
ATOM    834  CA  LYS A  55      24.534 -22.721 -17.520  1.00 88.66           C  
ATOM    835  HA  LYS A  55      25.011 -22.993 -18.461  1.00 88.66           H  
ATOM    836  C   LYS A  55      23.636 -21.522 -17.801  1.00 88.66           C  
ATOM    837  CB  LYS A  55      23.733 -23.924 -17.007  1.00 88.66           C  
ATOM    838  HB2 LYS A  55      23.408 -23.736 -15.984  1.00 88.66           H  
ATOM    839  HB3 LYS A  55      22.851 -24.049 -17.636  1.00 88.66           H  
ATOM    840  O   LYS A  55      23.105 -20.916 -16.867  1.00 88.66           O  
ATOM    841  CG  LYS A  55      24.565 -25.211 -17.069  1.00 88.66           C  
ATOM    842  HG2 LYS A  55      25.441 -25.104 -16.428  1.00 88.66           H  
ATOM    843  HG3 LYS A  55      24.906 -25.366 -18.092  1.00 88.66           H  
ATOM    844  CD  LYS A  55      23.747 -26.432 -16.627  1.00 88.66           C  
ATOM    845  HD2 LYS A  55      23.379 -26.276 -15.613  1.00 88.66           H  
ATOM    846  HD3 LYS A  55      22.905 -26.558 -17.308  1.00 88.66           H  
ATOM    847  CE  LYS A  55      24.640 -27.679 -16.667  1.00 88.66           C  
ATOM    848  HE2 LYS A  55      25.431 -27.560 -15.927  1.00 88.66           H  
ATOM    849  HE3 LYS A  55      25.119 -27.724 -17.645  1.00 88.66           H  
ATOM    850  NZ  LYS A  55      23.877 -28.932 -16.423  1.00 88.66           N  
ATOM    851  HZ1 LYS A  55      23.440 -28.927 -15.513  1.00 88.66           H  
ATOM    852  HZ2 LYS A  55      24.499 -29.727 -16.475  1.00 88.66           H  
ATOM    853  HZ3 LYS A  55      23.172 -29.059 -17.135  1.00 88.66           H  
ATOM    854  N   LEU A  56      23.415 -21.247 -19.085  1.00 91.47           N  
ATOM    855  H   LEU A  56      23.988 -21.715 -19.772  1.00 91.47           H  
ATOM    856  CA  LEU A  56      22.470 -20.234 -19.541  1.00 91.47           C  
ATOM    857  HA  LEU A  56      22.725 -19.282 -19.075  1.00 91.47           H  
ATOM    858  C   LEU A  56      21.048 -20.606 -19.113  1.00 91.47           C  
ATOM    859  CB  LEU A  56      22.550 -20.088 -21.072  1.00 91.47           C  
ATOM    860  HB2 LEU A  56      21.720 -19.465 -21.404  1.00 91.47           H  
ATOM    861  HB3 LEU A  56      22.428 -21.074 -21.520  1.00 91.47           H  
ATOM    862  O   LEU A  56      20.513 -21.640 -19.523  1.00 91.47           O  
ATOM    863  CG  LEU A  56      23.856 -19.459 -21.586  1.00 91.47           C  
ATOM    864  HG  LEU A  56      24.709 -20.008 -21.189  1.00 91.47           H  
ATOM    865  CD1 LEU A  56      23.886 -19.542 -23.114  1.00 91.47           C  
ATOM    866 HD11 LEU A  56      23.079 -18.948 -23.544  1.00 91.47           H  
ATOM    867 HD12 LEU A  56      24.841 -19.150 -23.463  1.00 91.47           H  
ATOM    868 HD13 LEU A  56      23.808 -20.581 -23.433  1.00 91.47           H  
ATOM    869  CD2 LEU A  56      23.960 -17.988 -21.195  1.00 91.47           C  
ATOM    870 HD21 LEU A  56      23.132 -17.406 -21.600  1.00 91.47           H  
ATOM    871 HD22 LEU A  56      24.899 -17.592 -21.582  1.00 91.47           H  
ATOM    872 HD23 LEU A  56      23.993 -17.875 -20.111  1.00 91.47           H  
ATOM    873  N   LYS A  57      20.420 -19.745 -18.315  1.00 91.88           N  
ATOM    874  H   LYS A  57      20.943 -18.946 -17.983  1.00 91.88           H  
ATOM    875  CA  LYS A  57      19.020 -19.873 -17.903  1.00 91.88           C  
ATOM    876  HA  LYS A  57      18.566 -20.725 -18.409  1.00 91.88           H  
ATOM    877  C   LYS A  57      18.243 -18.637 -18.309  1.00 91.88           C  
ATOM    878  CB  LYS A  57      18.922 -20.092 -16.389  1.00 91.88           C  
ATOM    879  HB2 LYS A  57      17.871 -20.042 -16.103  1.00 91.88           H  
ATOM    880  HB3 LYS A  57      19.460 -19.300 -15.869  1.00 91.88           H  
ATOM    881  O   LYS A  57      18.713 -17.524 -18.094  1.00 91.88           O  
ATOM    882  CG  LYS A  57      19.485 -21.458 -15.979  1.00 91.88           C  
ATOM    883  HG2 LYS A  57      20.562 -21.478 -16.146  1.00 91.88           H  
ATOM    884  HG3 LYS A  57      19.017 -22.235 -16.584  1.00 91.88           H  
ATOM    885  CD  LYS A  57      19.194 -21.732 -14.502  1.00 91.88           C  
ATOM    886  HD2 LYS A  57      19.681 -20.970 -13.892  1.00 91.88           H  
ATOM    887  HD3 LYS A  57      18.117 -21.694 -14.340  1.00 91.88           H  
ATOM    888  CE  LYS A  57      19.727 -23.118 -14.130  1.00 91.88           C  
ATOM    889  HE2 LYS A  57      20.811 -23.111 -14.241  1.00 91.88           H  
ATOM    890  HE3 LYS A  57      19.322 -23.840 -14.840  1.00 91.88           H  
ATOM    891  NZ  LYS A  57      19.341 -23.491 -12.747  1.00 91.88           N  
ATOM    892  HZ1 LYS A  57      19.677 -24.417 -12.523  1.00 91.88           H  
ATOM    893  HZ2 LYS A  57      19.728 -22.834 -12.085  1.00 91.88           H  
ATOM    894  HZ3 LYS A  57      18.335 -23.491 -12.656  1.00 91.88           H  
ATOM    895  N   THR A  58      17.046 -18.843 -18.849  1.00 91.88           N  
ATOM    896  H   THR A  58      16.727 -19.784 -19.030  1.00 91.88           H  
ATOM    897  CA  THR A  58      16.103 -17.748 -19.071  1.00 91.88           C  
ATOM    898  HA  THR A  58      16.609 -16.964 -19.634  1.00 91.88           H  
ATOM    899  C   THR A  58      15.665 -17.185 -17.725  1.00 91.88           C  
ATOM    900  CB  THR A  58      14.888 -18.192 -19.892  1.00 91.88           C  
ATOM    901  HB  THR A  58      14.297 -18.906 -19.318  1.00 91.88           H  
ATOM    902  O   THR A  58      15.306 -17.933 -16.812  1.00 91.88           O  
ATOM    903  CG2 THR A  58      14.000 -17.017 -20.299  1.00 91.88           C  
ATOM    904 HG21 THR A  58      13.184 -17.365 -20.933  1.00 91.88           H  
ATOM    905 HG22 THR A  58      13.566 -16.547 -19.417  1.00 91.88           H  
ATOM    906 HG23 THR A  58      14.584 -16.274 -20.842  1.00 91.88           H  
ATOM    907  OG1 THR A  58      15.322 -18.812 -21.085  1.00 91.88           O  
ATOM    908  HG1 THR A  58      14.546 -18.858 -21.649  1.00 91.88           H  
ATOM    909  N   VAL A  59      15.713 -15.867 -17.602  1.00 92.13           N  
ATOM    910  H   VAL A  59      16.023 -15.326 -18.397  1.00 92.13           H  
ATOM    911  CA  VAL A  59      15.220 -15.104 -16.462  1.00 92.13           C  
ATOM    912  HA  VAL A  59      14.734 -15.785 -15.764  1.00 92.13           H  
ATOM    913  C   VAL A  59      14.164 -14.123 -16.931  1.00 92.13           C  
ATOM    914  CB  VAL A  59      16.343 -14.376 -15.705  1.00 92.13           C  
ATOM    915  HB  VAL A  59      15.882 -13.747 -14.943  1.00 92.13           H  
ATOM    916  O   VAL A  59      14.213 -13.631 -18.054  1.00 92.13           O  
ATOM    917  CG1 VAL A  59      17.208 -15.408 -14.976  1.00 92.13           C  
ATOM    918 HG11 VAL A  59      16.589 -15.956 -14.266  1.00 92.13           H  
ATOM    919 HG12 VAL A  59      17.998 -14.868 -14.454  1.00 92.13           H  
ATOM    920 HG13 VAL A  59      17.638 -16.108 -15.693  1.00 92.13           H  
ATOM    921  CG2 VAL A  59      17.221 -13.478 -16.584  1.00 92.13           C  
ATOM    922 HG21 VAL A  59      17.767 -14.072 -17.318  1.00 92.13           H  
ATOM    923 HG22 VAL A  59      17.933 -12.938 -15.961  1.00 92.13           H  
ATOM    924 HG23 VAL A  59      16.607 -12.744 -17.106  1.00 92.13           H  
ATOM    925  N   LYS A  60      13.214 -13.867 -16.039  1.00 93.08           N  
ATOM    926  H   LYS A  60      13.270 -14.339 -15.147  1.00 93.08           H  
ATOM    927  CA  LYS A  60      12.189 -12.838 -16.137  1.00 93.08           C  
ATOM    928  HA  LYS A  60      12.408 -12.152 -16.955  1.00 93.08           H  
ATOM    929  C   LYS A  60      12.252 -12.089 -14.817  1.00 93.08           C  
ATOM    930  CB  LYS A  60      10.840 -13.526 -16.391  1.00 93.08           C  
ATOM    931  HB2 LYS A  60      10.637 -14.234 -15.588  1.00 93.08           H  
ATOM    932  HB3 LYS A  60      10.912 -14.083 -17.325  1.00 93.08           H  
ATOM    933  O   LYS A  60      11.934 -12.668 -13.780  1.00 93.08           O  
ATOM    934  CG  LYS A  60       9.666 -12.545 -16.495  1.00 93.08           C  
ATOM    935  HG2 LYS A  60       9.542 -12.017 -15.549  1.00 93.08           H  
ATOM    936  HG3 LYS A  60       9.858 -11.818 -17.284  1.00 93.08           H  
ATOM    937  CD  LYS A  60       8.383 -13.323 -16.810  1.00 93.08           C  
ATOM    938  HD2 LYS A  60       8.157 -13.990 -15.977  1.00 93.08           H  
ATOM    939  HD3 LYS A  60       8.521 -13.920 -17.711  1.00 93.08           H  
ATOM    940  CE  LYS A  60       7.208 -12.370 -17.019  1.00 93.08           C  
ATOM    941  HE2 LYS A  60       7.385 -11.743 -17.893  1.00 93.08           H  
ATOM    942  HE3 LYS A  60       7.138 -11.720 -16.148  1.00 93.08           H  
ATOM    943  NZ  LYS A  60       5.929 -13.112 -17.167  1.00 93.08           N  
ATOM    944  HZ1 LYS A  60       5.756 -13.464 -18.098  1.00 93.08           H  
ATOM    945  HZ2 LYS A  60       5.850 -13.875 -16.510  1.00 93.08           H  
ATOM    946  HZ3 LYS A  60       5.176 -12.503 -16.883  1.00 93.08           H  
ATOM    947  N   GLU A  61      12.773 -10.872 -14.822  1.00 93.78           N  
ATOM    948  H   GLU A  61      13.056 -10.455 -15.698  1.00 93.78           H  
ATOM    949  CA  GLU A  61      13.024 -10.128 -13.586  1.00 93.78           C  
ATOM    950  HA  GLU A  61      12.245 -10.395 -12.872  1.00 93.78           H  
ATOM    951  C   GLU A  61      12.907  -8.620 -13.781  1.00 93.78           C  
ATOM    952  CB  GLU A  61      14.369 -10.538 -12.951  1.00 93.78           C  
ATOM    953  HB2 GLU A  61      14.307 -11.600 -12.710  1.00 93.78           H  
ATOM    954  HB3 GLU A  61      14.494  -9.999 -12.012  1.00 93.78           H  
ATOM    955  O   GLU A  61      12.972  -8.105 -14.896  1.00 93.78           O  
ATOM    956  CG  GLU A  61      15.612 -10.302 -13.823  1.00 93.78           C  
ATOM    957  HG2 GLU A  61      15.472 -10.788 -14.788  1.00 93.78           H  
ATOM    958  HG3 GLU A  61      15.723  -9.231 -13.994  1.00 93.78           H  
ATOM    959  CD  GLU A  61      16.894 -10.866 -13.181  1.00 93.78           C  
ATOM    960  OE1 GLU A  61      17.955 -10.242 -13.383  1.00 93.78           O  
ATOM    961  OE2 GLU A  61      16.853 -11.948 -12.536  1.00 93.78           O  
ATOM    962  N   LEU A  62      12.701  -7.917 -12.668  1.00 95.45           N  
ATOM    963  H   LEU A  62      12.723  -8.399 -11.781  1.00 95.45           H  
ATOM    964  CA  LEU A  62      12.686  -6.465 -12.635  1.00 95.45           C  
ATOM    965  HA  LEU A  62      12.445  -6.082 -13.627  1.00 95.45           H  
ATOM    966  C   LEU A  62      14.075  -5.962 -12.259  1.00 95.45           C  
ATOM    967  CB  LEU A  62      11.621  -5.969 -11.649  1.00 95.45           C  
ATOM    968  HB2 LEU A  62      11.709  -4.887 -11.555  1.00 95.45           H  
ATOM    969  HB3 LEU A  62      11.830  -6.410 -10.674  1.00 95.45           H  
ATOM    970  O   LEU A  62      14.608  -6.325 -11.210  1.00 95.45           O  
ATOM    971  CG  LEU A  62      10.183  -6.315 -12.067  1.00 95.45           C  
ATOM    972  HG  LEU A  62      10.094  -7.386 -12.250  1.00 95.45           H  
ATOM    973  CD1 LEU A  62       9.234  -5.936 -10.944  1.00 95.45           C  
ATOM    974 HD11 LEU A  62       9.645  -6.272  -9.993  1.00 95.45           H  
ATOM    975 HD12 LEU A  62       8.260  -6.393 -11.116  1.00 95.45           H  
ATOM    976 HD13 LEU A  62       9.127  -4.851 -10.927  1.00 95.45           H  
ATOM    977  CD2 LEU A  62       9.742  -5.540 -13.303  1.00 95.45           C  
ATOM    978 HD21 LEU A  62       9.893  -4.471 -13.152  1.00 95.45           H  
ATOM    979 HD22 LEU A  62       8.689  -5.737 -13.506  1.00 95.45           H  
ATOM    980 HD23 LEU A  62      10.320  -5.867 -14.167  1.00 95.45           H  
ATOM    981  N   LEU A  63      14.627  -5.083 -13.086  1.00 95.23           N  
ATOM    982  H   LEU A  63      14.144  -4.882 -13.949  1.00 95.23           H  
ATOM    983  CA  LEU A  63      15.878  -4.385 -12.830  1.00 95.23           C  
ATOM    984  HA  LEU A  63      16.369  -4.837 -11.968  1.00 95.23           H  
ATOM    985  C   LEU A  63      15.584  -2.919 -12.511  1.00 95.23           C  
ATOM    986  CB  LEU A  63      16.794  -4.570 -14.048  1.00 95.23           C  
ATOM    987  HB2 LEU A  63      16.981  -5.633 -14.195  1.00 95.23           H  
ATOM    988  HB3 LEU A  63      16.268  -4.205 -14.931  1.00 95.23           H  
ATOM    989  O   LEU A  63      14.867  -2.246 -13.245  1.00 95.23           O  
ATOM    990  CG  LEU A  63      18.138  -3.834 -13.943  1.00 95.23           C  
ATOM    991  HG  LEU A  63      17.969  -2.782 -13.713  1.00 95.23           H  
ATOM    992  CD1 LEU A  63      19.034  -4.441 -12.862  1.00 95.23           C  
ATOM    993 HD11 LEU A  63      19.190  -5.500 -13.069  1.00 95.23           H  
ATOM    994 HD12 LEU A  63      18.574  -4.332 -11.880  1.00 95.23           H  
ATOM    995 HD13 LEU A  63      19.999  -3.934 -12.854  1.00 95.23           H  
ATOM    996  CD2 LEU A  63      18.869  -3.906 -15.278  1.00 95.23           C  
ATOM    997 HD21 LEU A  63      19.819  -3.375 -15.216  1.00 95.23           H  
ATOM    998 HD22 LEU A  63      18.258  -3.439 -16.051  1.00 95.23           H  
ATOM    999 HD23 LEU A  63      19.047  -4.946 -15.550  1.00 95.23           H  
ATOM   1000  N   GLY A  64      16.136  -2.405 -11.415  1.00 95.19           N  
ATOM   1001  H   GLY A  64      16.758  -2.989 -10.873  1.00 95.19           H  
ATOM   1002  CA  GLY A  64      16.079  -0.976 -11.115  1.00 95.19           C  
ATOM   1003  HA2 GLY A  64      16.297  -0.809 -10.060  1.00 95.19           H  
ATOM   1004  HA3 GLY A  64      15.085  -0.583 -11.329  1.00 95.19           H  
ATOM   1005  C   GLY A  64      17.116  -0.224 -11.941  1.00 95.19           C  
ATOM   1006  O   GLY A  64      18.296  -0.561 -11.874  1.00 95.19           O  
ATOM   1007  N   ILE A  65      16.687   0.797 -12.679  1.00 94.97           N  
ATOM   1008  H   ILE A  65      15.700   1.011 -12.687  1.00 94.97           H  
ATOM   1009  CA  ILE A  65      17.576   1.734 -13.369  1.00 94.97           C  
ATOM   1010  HA  ILE A  65      18.562   1.285 -13.489  1.00 94.97           H  
ATOM   1011  C   ILE A  65      17.730   2.960 -12.482  1.00 94.97           C  
ATOM   1012  CB  ILE A  65      17.041   2.088 -14.773  1.00 94.97           C  
ATOM   1013  HB  ILE A  65      16.076   2.582 -14.658  1.00 94.97           H  
ATOM   1014  O   ILE A  65      16.753   3.646 -12.166  1.00 94.97           O  
ATOM   1015  CG1 ILE A  65      16.811   0.832 -15.645  1.00 94.97           C  
ATOM   1016 HG12 ILE A  65      16.024   0.229 -15.194  1.00 94.97           H  
ATOM   1017 HG13 ILE A  65      16.451   1.149 -16.624  1.00 94.97           H  
ATOM   1018  CG2 ILE A  65      17.986   3.072 -15.485  1.00 94.97           C  
ATOM   1019 HG21 ILE A  65      17.635   3.247 -16.502  1.00 94.97           H  
ATOM   1020 HG22 ILE A  65      18.002   4.028 -14.963  1.00 94.97           H  
ATOM   1021 HG23 ILE A  65      19.000   2.675 -15.525  1.00 94.97           H  
ATOM   1022  CD1 ILE A  65      18.041  -0.064 -15.855  1.00 94.97           C  
ATOM   1023 HD11 ILE A  65      18.843   0.496 -16.336  1.00 94.97           H  
ATOM   1024 HD12 ILE A  65      18.391  -0.466 -14.905  1.00 94.97           H  
ATOM   1025 HD13 ILE A  65      17.768  -0.897 -16.504  1.00 94.97           H  
ATOM   1026  N   THR A  66      18.949   3.222 -12.029  1.00 93.02           N  
ATOM   1027  H   THR A  66      19.712   2.619 -12.299  1.00 93.02           H  
ATOM   1028  CA  THR A  66      19.239   4.392 -11.196  1.00 93.02           C  
ATOM   1029  HA  THR A  66      18.456   4.491 -10.445  1.00 93.02           H  
ATOM   1030  C   THR A  66      19.222   5.678 -12.014  1.00 93.02           C  
ATOM   1031  CB  THR A  66      20.553   4.238 -10.433  1.00 93.02           C  
ATOM   1032  HB  THR A  66      20.691   5.111  -9.795  1.00 93.02           H  
ATOM   1033  O   THR A  66      19.364   5.656 -13.236  1.00 93.02           O  
ATOM   1034  CG2 THR A  66      20.591   2.976  -9.567  1.00 93.02           C  
ATOM   1035 HG21 THR A  66      21.600   2.835  -9.180  1.00 93.02           H  
ATOM   1036 HG22 THR A  66      19.892   3.084  -8.737  1.00 93.02           H  
ATOM   1037 HG23 THR A  66      20.325   2.089 -10.142  1.00 93.02           H  
ATOM   1038  OG1 THR A  66      21.620   4.192 -11.331  1.00 93.02           O  
ATOM   1039  HG1 THR A  66      21.602   3.308 -11.705  1.00 93.02           H  
ATOM   1040  N   ILE A  67      19.072   6.829 -11.351  1.00 90.60           N  
ATOM   1041  H   ILE A  67      18.909   6.800 -10.355  1.00 90.60           H  
ATOM   1042  CA  ILE A  67      19.143   8.131 -12.035  1.00 90.60           C  
ATOM   1043  HA  ILE A  67      18.373   8.156 -12.807  1.00 90.60           H  
ATOM   1044  C   ILE A  67      20.491   8.287 -12.765  1.00 90.60           C  
ATOM   1045  CB  ILE A  67      18.874   9.296 -11.050  1.00 90.60           C  
ATOM   1046  HB  ILE A  67      19.622   9.259 -10.258  1.00 90.60           H  
ATOM   1047  O   ILE A  67      20.517   8.826 -13.867  1.00 90.60           O  
ATOM   1048  CG1 ILE A  67      17.466   9.178 -10.417  1.00 90.60           C  
ATOM   1049 HG12 ILE A  67      17.366   8.213  -9.920  1.00 90.60           H  
ATOM   1050 HG13 ILE A  67      16.711   9.228 -11.202  1.00 90.60           H  
ATOM   1051  CG2 ILE A  67      18.982  10.655 -11.767  1.00 90.60           C  
ATOM   1052 HG21 ILE A  67      19.936  10.757 -12.284  1.00 90.60           H  
ATOM   1053 HG22 ILE A  67      18.185  10.757 -12.504  1.00 90.60           H  
ATOM   1054 HG23 ILE A  67      18.921  11.474 -11.050  1.00 90.60           H  
ATOM   1055  CD1 ILE A  67      17.149  10.261  -9.379  1.00 90.60           C  
ATOM   1056 HD11 ILE A  67      17.015  11.230  -9.861  1.00 90.60           H  
ATOM   1057 HD12 ILE A  67      17.960  10.327  -8.654  1.00 90.60           H  
ATOM   1058 HD13 ILE A  67      16.223  10.008  -8.864  1.00 90.60           H  
ATOM   1059  N   MET A  68      21.584   7.769 -12.193  1.00 88.64           N  
ATOM   1060  H   MET A  68      21.481   7.279 -11.316  1.00 88.64           H  
ATOM   1061  CA  MET A  68      22.920   7.808 -12.805  1.00 88.64           C  
ATOM   1062  HA  MET A  68      23.122   8.819 -13.158  1.00 88.64           H  
ATOM   1063  C   MET A  68      23.057   6.879 -14.020  1.00 88.64           C  
ATOM   1064  CB  MET A  68      23.981   7.435 -11.761  1.00 88.64           C  
ATOM   1065  HB2 MET A  68      24.954   7.403 -12.250  1.00 88.64           H  
ATOM   1066  HB3 MET A  68      23.764   6.444 -11.364  1.00 88.64           H  
ATOM   1067  O   MET A  68      23.770   7.206 -14.961  1.00 88.64           O  
ATOM   1068  CG  MET A  68      24.056   8.449 -10.614  1.00 88.64           C  
ATOM   1069  HG2 MET A  68      24.191   9.441 -11.043  1.00 88.64           H  
ATOM   1070  HG3 MET A  68      23.118   8.443 -10.059  1.00 88.64           H  
ATOM   1071  SD  MET A  68      25.418   8.160  -9.451  1.00 88.64           S  
ATOM   1072  CE  MET A  68      24.854   6.643  -8.648  1.00 88.64           C  
ATOM   1073  HE1 MET A  68      25.586   6.338  -7.900  1.00 88.64           H  
ATOM   1074  HE2 MET A  68      23.897   6.841  -8.166  1.00 88.64           H  
ATOM   1075  HE3 MET A  68      24.746   5.845  -9.382  1.00 88.64           H  
ATOM   1076  N   GLU A  69      22.370   5.735 -14.025  1.00 93.97           N  
ATOM   1077  H   GLU A  69      21.829   5.488 -13.209  1.00 93.97           H  
ATOM   1078  CA  GLU A  69      22.397   4.778 -15.141  1.00 93.97           C  
ATOM   1079  HA  GLU A  69      23.398   4.736 -15.572  1.00 93.97           H  
ATOM   1080  C   GLU A  69      21.432   5.146 -16.271  1.00 93.97           C  
ATOM   1081  CB  GLU A  69      22.026   3.391 -14.617  1.00 93.97           C  
ATOM   1082  HB2 GLU A  69      21.847   2.720 -15.457  1.00 93.97           H  
ATOM   1083  HB3 GLU A  69      21.086   3.493 -14.073  1.00 93.97           H  
ATOM   1084  O   GLU A  69      21.558   4.625 -17.378  1.00 93.97           O  
ATOM   1085  CG  GLU A  69      23.112   2.766 -13.723  1.00 93.97           C  
ATOM   1086  HG2 GLU A  69      23.943   2.444 -14.351  1.00 93.97           H  
ATOM   1087  HG3 GLU A  69      23.498   3.506 -13.022  1.00 93.97           H  
ATOM   1088  CD  GLU A  69      22.552   1.576 -12.932  1.00 93.97           C  
ATOM   1089  OE1 GLU A  69      23.241   0.543 -12.787  1.00 93.97           O  
ATOM   1090  OE2 GLU A  69      21.390   1.674 -12.474  1.00 93.97           O  
ATOM   1091  N   ARG A  70      20.460   6.026 -16.000  1.00 93.67           N  
ATOM   1092  H   ARG A  70      20.411   6.370 -15.052  1.00 93.67           H  
ATOM   1093  CA  ARG A  70      19.354   6.336 -16.909  1.00 93.67           C  
ATOM   1094  HA  ARG A  70      18.753   5.436 -17.040  1.00 93.67           H  
ATOM   1095  C   ARG A  70      19.825   6.731 -18.306  1.00 93.67           C  
ATOM   1096  CB  ARG A  70      18.484   7.432 -16.280  1.00 93.67           C  
ATOM   1097  HB2 ARG A  70      19.084   8.327 -16.119  1.00 93.67           H  
ATOM   1098  HB3 ARG A  70      18.105   7.084 -15.319  1.00 93.67           H  
ATOM   1099  O   ARG A  70      19.314   6.185 -19.275  1.00 93.67           O  
ATOM   1100  CG  ARG A  70      17.304   7.774 -17.194  1.00 93.67           C  
ATOM   1101  HG2 ARG A  70      16.705   6.878 -17.354  1.00 93.67           H  
ATOM   1102  HG3 ARG A  70      17.673   8.130 -18.156  1.00 93.67           H  
ATOM   1103  CD  ARG A  70      16.431   8.874 -16.602  1.00 93.67           C  
ATOM   1104  HD2 ARG A  70      15.971   8.510 -15.683  1.00 93.67           H  
ATOM   1105  HD3 ARG A  70      17.056   9.739 -16.384  1.00 93.67           H  
ATOM   1106  NE  ARG A  70      15.396   9.243 -17.575  1.00 93.67           N  
ATOM   1107  HE  ARG A  70      15.378   8.703 -18.428  1.00 93.67           H  
ATOM   1108  NH1 ARG A  70      14.441  10.983 -16.426  1.00 93.67           N  
ATOM   1109 HH11 ARG A  70      15.103  10.829 -15.678  1.00 93.67           H  
ATOM   1110 HH12 ARG A  70      13.770  11.738 -16.411  1.00 93.67           H  
ATOM   1111  NH2 ARG A  70      13.718  10.442 -18.479  1.00 93.67           N  
ATOM   1112 HH21 ARG A  70      13.858   9.888 -19.312  1.00 93.67           H  
ATOM   1113 HH22 ARG A  70      13.042  11.193 -18.481  1.00 93.67           H  
ATOM   1114  CZ  ARG A  70      14.524  10.222 -17.485  1.00 93.67           C  
ATOM   1115  N   SER A  71      20.773   7.660 -18.417  1.00 94.49           N  
ATOM   1116  H   SER A  71      21.228   7.998 -17.581  1.00 94.49           H  
ATOM   1117  CA  SER A  71      21.258   8.144 -19.718  1.00 94.49           C  
ATOM   1118  HA  SER A  71      20.408   8.484 -20.309  1.00 94.49           H  
ATOM   1119  C   SER A  71      21.952   7.040 -20.516  1.00 94.49           C  
ATOM   1120  CB  SER A  71      22.211   9.326 -19.522  1.00 94.49           C  
ATOM   1121  HB2 SER A  71      21.653  10.177 -19.132  1.00 94.49           H  
ATOM   1122  HB3 SER A  71      22.652   9.600 -20.480  1.00 94.49           H  
ATOM   1123  O   SER A  71      21.712   6.903 -21.713  1.00 94.49           O  
ATOM   1124  OG  SER A  71      23.229   8.977 -18.603  1.00 94.49           O  
ATOM   1125  HG  SER A  71      23.897   9.666 -18.576  1.00 94.49           H  
ATOM   1126  N   THR A  72      22.767   6.218 -19.852  1.00 95.67           N  
ATOM   1127  H   THR A  72      22.983   6.433 -18.889  1.00 95.67           H  
ATOM   1128  CA  THR A  72      23.458   5.083 -20.475  1.00 95.67           C  
ATOM   1129  HA  THR A  72      23.993   5.437 -21.356  1.00 95.67           H  
ATOM   1130  C   THR A  72      22.468   4.016 -20.932  1.00 95.67           C  
ATOM   1131  CB  THR A  72      24.479   4.471 -19.507  1.00 95.67           C  
ATOM   1132  HB  THR A  72      23.959   3.992 -18.677  1.00 95.67           H  
ATOM   1133  O   THR A  72      22.536   3.572 -22.076  1.00 95.67           O  
ATOM   1134  CG2 THR A  72      25.390   3.454 -20.191  1.00 95.67           C  
ATOM   1135 HG21 THR A  72      24.801   2.649 -20.631  1.00 95.67           H  
ATOM   1136 HG22 THR A  72      25.961   3.940 -20.983  1.00 95.67           H  
ATOM   1137 HG23 THR A  72      26.078   3.024 -19.463  1.00 95.67           H  
ATOM   1138  OG1 THR A  72      25.315   5.487 -19.001  1.00 95.67           O  
ATOM   1139  HG1 THR A  72      25.940   5.081 -18.395  1.00 95.67           H  
ATOM   1140  N   PHE A  73      21.513   3.649 -20.073  1.00 95.61           N  
ATOM   1141  H   PHE A  73      21.502   4.062 -19.151  1.00 95.61           H  
ATOM   1142  CA  PHE A  73      20.475   2.677 -20.404  1.00 95.61           C  
ATOM   1143  HA  PHE A  73      20.949   1.755 -20.744  1.00 95.61           H  
ATOM   1144  C   PHE A  73      19.575   3.162 -21.547  1.00 95.61           C  
ATOM   1145  CB  PHE A  73      19.649   2.370 -19.148  1.00 95.61           C  
ATOM   1146  HB2 PHE A  73      19.275   3.304 -18.729  1.00 95.61           H  
ATOM   1147  HB3 PHE A  73      20.296   1.907 -18.403  1.00 95.61           H  
ATOM   1148  O   PHE A  73      19.272   2.399 -22.452  1.00 95.61           O  
ATOM   1149  CG  PHE A  73      18.481   1.445 -19.426  1.00 95.61           C  
ATOM   1150  CD1 PHE A  73      17.175   1.957 -19.517  1.00 95.61           C  
ATOM   1151  HD1 PHE A  73      17.003   3.011 -19.354  1.00 95.61           H  
ATOM   1152  CD2 PHE A  73      18.710   0.081 -19.670  1.00 95.61           C  
ATOM   1153  HD2 PHE A  73      19.720  -0.303 -19.670  1.00 95.61           H  
ATOM   1154  CE1 PHE A  73      16.106   1.101 -19.834  1.00 95.61           C  
ATOM   1155  HE1 PHE A  73      15.097   1.483 -19.883  1.00 95.61           H  
ATOM   1156  CE2 PHE A  73      17.644  -0.778 -19.978  1.00 95.61           C  
ATOM   1157  HE2 PHE A  73      17.835  -1.820 -20.186  1.00 95.61           H  
ATOM   1158  CZ  PHE A  73      16.342  -0.265 -20.067  1.00 95.61           C  
ATOM   1159  HZ  PHE A  73      15.523  -0.924 -20.313  1.00 95.61           H  
ATOM   1160  N   GLU A  74      19.155   4.430 -21.541  1.00 94.10           N  
ATOM   1161  H   GLU A  74      19.412   5.026 -20.767  1.00 94.10           H  
ATOM   1162  CA  GLU A  74      18.280   4.981 -22.585  1.00 94.10           C  
ATOM   1163  HA  GLU A  74      17.471   4.273 -22.764  1.00 94.10           H  
ATOM   1164  C   GLU A  74      18.984   5.140 -23.936  1.00 94.10           C  
ATOM   1165  CB  GLU A  74      17.667   6.317 -22.120  1.00 94.10           C  
ATOM   1166  HB2 GLU A  74      18.453   6.974 -21.747  1.00 94.10           H  
ATOM   1167  HB3 GLU A  74      17.178   6.802 -22.965  1.00 94.10           H  
ATOM   1168  O   GLU A  74      18.315   5.048 -24.963  1.00 94.10           O  
ATOM   1169  CG  GLU A  74      16.614   6.067 -21.031  1.00 94.10           C  
ATOM   1170  HG2 GLU A  74      17.057   5.479 -20.228  1.00 94.10           H  
ATOM   1171  HG3 GLU A  74      15.828   5.451 -21.469  1.00 94.10           H  
ATOM   1172  CD  GLU A  74      15.963   7.314 -20.410  1.00 94.10           C  
ATOM   1173  OE1 GLU A  74      15.088   7.109 -19.531  1.00 94.10           O  
ATOM   1174  OE2 GLU A  74      16.288   8.469 -20.743  1.00 94.10           O  
ATOM   1175  N   LYS A  75      20.310   5.335 -23.948  1.00 95.68           N  
ATOM   1176  H   LYS A  75      20.781   5.434 -23.061  1.00 95.68           H  
ATOM   1177  CA  LYS A  75      21.106   5.415 -25.179  1.00 95.68           C  
ATOM   1178  HA  LYS A  75      20.609   6.098 -25.867  1.00 95.68           H  
ATOM   1179  C   LYS A  75      21.187   4.069 -25.903  1.00 95.68           C  
ATOM   1180  CB  LYS A  75      22.502   5.964 -24.845  1.00 95.68           C  
ATOM   1181  HB2 LYS A  75      23.007   5.278 -24.165  1.00 95.68           H  
ATOM   1182  HB3 LYS A  75      22.391   6.926 -24.346  1.00 95.68           H  
ATOM   1183  O   LYS A  75      21.011   4.035 -27.116  1.00 95.68           O  
ATOM   1184  CG  LYS A  75      23.358   6.156 -26.105  1.00 95.68           C  
ATOM   1185  HG2 LYS A  75      22.867   6.867 -26.769  1.00 95.68           H  
ATOM   1186  HG3 LYS A  75      23.469   5.205 -26.625  1.00 95.68           H  
ATOM   1187  CD  LYS A  75      24.756   6.672 -25.748  1.00 95.68           C  
ATOM   1188  HD2 LYS A  75      25.235   5.959 -25.077  1.00 95.68           H  
ATOM   1189  HD3 LYS A  75      24.670   7.638 -25.252  1.00 95.68           H  
ATOM   1190  CE  LYS A  75      25.578   6.808 -27.034  1.00 95.68           C  
ATOM   1191  HE2 LYS A  75      25.093   7.538 -27.682  1.00 95.68           H  
ATOM   1192  HE3 LYS A  75      25.564   5.849 -27.552  1.00 95.68           H  
ATOM   1193  NZ  LYS A  75      26.978   7.210 -26.752  1.00 95.68           N  
ATOM   1194  HZ1 LYS A  75      27.006   8.101 -26.277  1.00 95.68           H  
ATOM   1195  HZ2 LYS A  75      27.426   6.513 -26.174  1.00 95.68           H  
ATOM   1196  HZ3 LYS A  75      27.498   7.281 -27.614  1.00 95.68           H  
ATOM   1197  N   ASN A  76      21.480   2.987 -25.178  1.00 94.61           N  
ATOM   1198  H   ASN A  76      21.627   3.097 -24.185  1.00 94.61           H  
ATOM   1199  CA  ASN A  76      21.459   1.631 -25.723  1.00 94.61           C  
ATOM   1200  HA  ASN A  76      20.697   1.586 -26.502  1.00 94.61           H  
ATOM   1201  C   ASN A  76      21.088   0.608 -24.627  1.00 94.61           C  
ATOM   1202  CB  ASN A  76      22.797   1.302 -26.418  1.00 94.61           C  
ATOM   1203  HB2 ASN A  76      23.596   1.183 -25.686  1.00 94.61           H  
ATOM   1204  HB3 ASN A  76      23.062   2.111 -27.099  1.00 94.61           H  
ATOM   1205  O   ASN A  76      21.965   0.164 -23.877  1.00 94.61           O  
ATOM   1206  CG  ASN A  76      22.682   0.025 -27.241  1.00 94.61           C  
ATOM   1207  ND2 ASN A  76      23.576  -0.207 -28.164  1.00 94.61           N  
ATOM   1208 HD21 ASN A  76      24.512   0.132 -27.998  1.00 94.61           H  
ATOM   1209 HD22 ASN A  76      23.574  -1.158 -28.504  1.00 94.61           H  
ATOM   1210  OD1 ASN A  76      21.770  -0.772 -27.071  1.00 94.61           O  
ATOM   1211  N   PRO A  77      19.800   0.223 -24.523  1.00 94.52           N  
ATOM   1212  CA  PRO A  77      19.336  -0.719 -23.507  1.00 94.52           C  
ATOM   1213  HA  PRO A  77      19.527  -0.294 -22.522  1.00 94.52           H  
ATOM   1214  C   PRO A  77      20.001  -2.095 -23.594  1.00 94.52           C  
ATOM   1215  CB  PRO A  77      17.824  -0.841 -23.726  1.00 94.52           C  
ATOM   1216  HB2 PRO A  77      17.290  -1.004 -22.790  1.00 94.52           H  
ATOM   1217  HB3 PRO A  77      17.611  -1.649 -24.426  1.00 94.52           H  
ATOM   1218  O   PRO A  77      20.222  -2.719 -22.558  1.00 94.52           O  
ATOM   1219  CG  PRO A  77      17.436   0.483 -24.375  1.00 94.52           C  
ATOM   1220  HG2 PRO A  77      16.542   0.382 -24.991  1.00 94.52           H  
ATOM   1221  HG3 PRO A  77      17.287   1.242 -23.607  1.00 94.52           H  
ATOM   1222  CD  PRO A  77      18.664   0.817 -25.218  1.00 94.52           C  
ATOM   1223  HD2 PRO A  77      18.764   1.899 -25.306  1.00 94.52           H  
ATOM   1224  HD3 PRO A  77      18.569   0.365 -26.206  1.00 94.52           H  
ATOM   1225  N   ILE A  78      20.317  -2.565 -24.807  1.00 94.11           N  
ATOM   1226  H   ILE A  78      20.221  -1.954 -25.606  1.00 94.11           H  
ATOM   1227  CA  ILE A  78      20.919  -3.885 -25.027  1.00 94.11           C  
ATOM   1228  HA  ILE A  78      20.367  -4.621 -24.443  1.00 94.11           H  
ATOM   1229  C   ILE A  78      22.346  -3.886 -24.486  1.00 94.11           C  
ATOM   1230  CB  ILE A  78      20.832  -4.310 -26.510  1.00 94.11           C  
ATOM   1231  HB  ILE A  78      21.261  -3.521 -27.128  1.00 94.11           H  
ATOM   1232  O   ILE A  78      22.618  -4.656 -23.570  1.00 94.11           O  
ATOM   1233  CG1 ILE A  78      19.350  -4.511 -26.909  1.00 94.11           C  
ATOM   1234 HG12 ILE A  78      18.936  -5.348 -26.347  1.00 94.11           H  
ATOM   1235 HG13 ILE A  78      18.779  -3.619 -26.652  1.00 94.11           H  
ATOM   1236  CG2 ILE A  78      21.638  -5.602 -26.751  1.00 94.11           C  
ATOM   1237 HG21 ILE A  78      21.272  -6.413 -26.122  1.00 94.11           H  
ATOM   1238 HG22 ILE A  78      21.588  -5.907 -27.796  1.00 94.11           H  
ATOM   1239 HG23 ILE A  78      22.695  -5.443 -26.538  1.00 94.11           H  
ATOM   1240  CD1 ILE A  78      19.139  -4.770 -28.406  1.00 94.11           C  
ATOM   1241 HD11 ILE A  78      18.071  -4.827 -28.616  1.00 94.11           H  
ATOM   1242 HD12 ILE A  78      19.589  -5.718 -28.702  1.00 94.11           H  
ATOM   1243 HD13 ILE A  78      19.576  -3.959 -28.988  1.00 94.11           H  
ATOM   1244  N   ASP A  79      23.209  -2.971 -24.942  1.00 94.40           N  
ATOM   1245  H   ASP A  79      22.959  -2.439 -25.763  1.00 94.40           H  
ATOM   1246  CA  ASP A  79      24.606  -2.892 -24.480  1.00 94.40           C  
ATOM   1247  HA  ASP A  79      25.133  -3.802 -24.766  1.00 94.40           H  
ATOM   1248  C   ASP A  79      24.693  -2.731 -22.955  1.00 94.40           C  
ATOM   1249  CB  ASP A  79      25.331  -1.681 -25.093  1.00 94.40           C  
ATOM   1250  HB2 ASP A  79      24.772  -0.779 -24.844  1.00 94.40           H  
ATOM   1251  HB3 ASP A  79      26.309  -1.597 -24.621  1.00 94.40           H  
ATOM   1252  O   ASP A  79      25.538  -3.340 -22.299  1.00 94.40           O  
ATOM   1253  CG  ASP A  79      25.555  -1.711 -26.604  1.00 94.40           C  
ATOM   1254  OD1 ASP A  79      25.096  -2.655 -27.277  1.00 94.40           O  
ATOM   1255  OD2 ASP A  79      26.064  -0.678 -27.105  1.00 94.40           O  
ATOM   1256  N   PHE A  80      23.802  -1.924 -22.364  1.00 95.68           N  
ATOM   1257  H   PHE A  80      23.138  -1.438 -22.950  1.00 95.68           H  
ATOM   1258  CA  PHE A  80      23.752  -1.747 -20.914  1.00 95.68           C  
ATOM   1259  HA  PHE A  80      24.732  -1.417 -20.569  1.00 95.68           H  
ATOM   1260  C   PHE A  80      23.429  -3.057 -20.181  1.00 95.68           C  
ATOM   1261  CB  PHE A  80      22.717  -0.670 -20.571  1.00 95.68           C  
ATOM   1262  HB2 PHE A  80      21.749  -0.962 -20.977  1.00 95.68           H  
ATOM   1263  HB3 PHE A  80      23.006   0.262 -21.055  1.00 95.68           H  
ATOM   1264  O   PHE A  80      24.026  -3.355 -19.145  1.00 95.68           O  
ATOM   1265  CG  PHE A  80      22.573  -0.433 -19.079  1.00 95.68           C  
ATOM   1266  CD1 PHE A  80      21.677  -1.208 -18.316  1.00 95.68           C  
ATOM   1267  HD1 PHE A  80      21.094  -1.980 -18.796  1.00 95.68           H  
ATOM   1268  CD2 PHE A  80      23.357   0.546 -18.445  1.00 95.68           C  
ATOM   1269  HD2 PHE A  80      24.071   1.116 -19.021  1.00 95.68           H  
ATOM   1270  CE1 PHE A  80      21.524  -0.966 -16.941  1.00 95.68           C  
ATOM   1271  HE1 PHE A  80      20.801  -1.538 -16.378  1.00 95.68           H  
ATOM   1272  CE2 PHE A  80      23.221   0.775 -17.066  1.00 95.68           C  
ATOM   1273  HE2 PHE A  80      23.826   1.530 -16.586  1.00 95.68           H  
ATOM   1274  CZ  PHE A  80      22.291   0.032 -16.319  1.00 95.68           C  
ATOM   1275  HZ  PHE A  80      22.167   0.235 -15.265  1.00 95.68           H  
ATOM   1276  N   LEU A  81      22.469  -3.834 -20.691  1.00 95.30           N  
ATOM   1277  H   LEU A  81      22.064  -3.576 -21.579  1.00 95.30           H  
ATOM   1278  CA  LEU A  81      22.088  -5.117 -20.105  1.00 95.30           C  
ATOM   1279  HA  LEU A  81      22.032  -5.001 -19.023  1.00 95.30           H  
ATOM   1280  C   LEU A  81      23.165  -6.185 -20.359  1.00 95.30           C  
ATOM   1281  CB  LEU A  81      20.700  -5.522 -20.637  1.00 95.30           C  
ATOM   1282  HB2 LEU A  81      20.503  -6.558 -20.358  1.00 95.30           H  
ATOM   1283  HB3 LEU A  81      20.718  -5.468 -21.725  1.00 95.30           H  
ATOM   1284  O   LEU A  81      23.494  -6.942 -19.447  1.00 95.30           O  
ATOM   1285  CG  LEU A  81      19.541  -4.657 -20.105  1.00 95.30           C  
ATOM   1286  HG  LEU A  81      19.763  -3.599 -20.239  1.00 95.30           H  
ATOM   1287  CD1 LEU A  81      18.248  -4.983 -20.849  1.00 95.30           C  
ATOM   1288 HD11 LEU A  81      17.416  -4.414 -20.433  1.00 95.30           H  
ATOM   1289 HD12 LEU A  81      18.373  -4.691 -21.891  1.00 95.30           H  
ATOM   1290 HD13 LEU A  81      18.031  -6.050 -20.784  1.00 95.30           H  
ATOM   1291  CD2 LEU A  81      19.276  -4.888 -18.617  1.00 95.30           C  
ATOM   1292 HD21 LEU A  81      18.421  -4.288 -18.304  1.00 95.30           H  
ATOM   1293 HD22 LEU A  81      20.145  -4.588 -18.030  1.00 95.30           H  
ATOM   1294 HD23 LEU A  81      19.063  -5.941 -18.437  1.00 95.30           H  
ATOM   1295  N   GLU A  82      23.788  -6.204 -21.532  1.00 93.81           N  
ATOM   1296  H   GLU A  82      23.483  -5.578 -22.263  1.00 93.81           H  
ATOM   1297  CA  GLU A  82      24.915  -7.095 -21.826  1.00 93.81           C  
ATOM   1298  HA  GLU A  82      24.621  -8.123 -21.613  1.00 93.81           H  
ATOM   1299  C   GLU A  82      26.112  -6.823 -20.911  1.00 93.81           C  
ATOM   1300  CB  GLU A  82      25.297  -7.014 -23.308  1.00 93.81           C  
ATOM   1301  HB2 GLU A  82      25.462  -5.973 -23.589  1.00 93.81           H  
ATOM   1302  HB3 GLU A  82      26.224  -7.569 -23.452  1.00 93.81           H  
ATOM   1303  O   GLU A  82      26.670  -7.755 -20.330  1.00 93.81           O  
ATOM   1304  CG  GLU A  82      24.209  -7.638 -24.201  1.00 93.81           C  
ATOM   1305  HG2 GLU A  82      23.289  -7.058 -24.131  1.00 93.81           H  
ATOM   1306  HG3 GLU A  82      23.990  -8.638 -23.826  1.00 93.81           H  
ATOM   1307  CD  GLU A  82      24.622  -7.758 -25.673  1.00 93.81           C  
ATOM   1308  OE1 GLU A  82      23.974  -8.584 -26.364  1.00 93.81           O  
ATOM   1309  OE2 GLU A  82      25.587  -7.080 -26.083  1.00 93.81           O  
ATOM   1310  N   ALA A  83      26.421  -5.551 -20.647  1.00 94.13           N  
ATOM   1311  H   ALA A  83      25.969  -4.827 -21.187  1.00 94.13           H  
ATOM   1312  CA  ALA A  83      27.428  -5.157 -19.663  1.00 94.13           C  
ATOM   1313  HA  ALA A  83      28.369  -5.640 -19.926  1.00 94.13           H  
ATOM   1314  C   ALA A  83      27.077  -5.590 -18.224  1.00 94.13           C  
ATOM   1315  CB  ALA A  83      27.621  -3.639 -19.755  1.00 94.13           C  
ATOM   1316  HB1 ALA A  83      27.918  -3.369 -20.768  1.00 94.13           H  
ATOM   1317  HB2 ALA A  83      26.690  -3.128 -19.509  1.00 94.13           H  
ATOM   1318  HB3 ALA A  83      28.400  -3.326 -19.061  1.00 94.13           H  
ATOM   1319  O   ALA A  83      27.973  -5.773 -17.399  1.00 94.13           O  
ATOM   1320  N   LYS A  84      25.788  -5.791 -17.913  1.00 92.19           N  
ATOM   1321  H   LYS A  84      25.110  -5.620 -18.642  1.00 92.19           H  
ATOM   1322  CA  LYS A  84      25.319  -6.373 -16.641  1.00 92.19           C  
ATOM   1323  HA  LYS A  84      26.056  -6.137 -15.873  1.00 92.19           H  
ATOM   1324  C   LYS A  84      25.276  -7.909 -16.637  1.00 92.19           C  
ATOM   1325  CB  LYS A  84      23.976  -5.746 -16.219  1.00 92.19           C  
ATOM   1326  HB2 LYS A  84      23.538  -6.353 -15.426  1.00 92.19           H  
ATOM   1327  HB3 LYS A  84      23.282  -5.733 -17.060  1.00 92.19           H  
ATOM   1328  O   LYS A  84      24.888  -8.492 -15.626  1.00 92.19           O  
ATOM   1329  CG  LYS A  84      24.173  -4.323 -15.680  1.00 92.19           C  
ATOM   1330  HG2 LYS A  84      25.029  -4.323 -15.006  1.00 92.19           H  
ATOM   1331  HG3 LYS A  84      24.384  -3.643 -16.505  1.00 92.19           H  
ATOM   1332  CD  LYS A  84      22.950  -3.825 -14.897  1.00 92.19           C  
ATOM   1333  HD2 LYS A  84      22.704  -4.540 -14.112  1.00 92.19           H  
ATOM   1334  HD3 LYS A  84      22.107  -3.714 -15.578  1.00 92.19           H  
ATOM   1335  CE  LYS A  84      23.320  -2.472 -14.274  1.00 92.19           C  
ATOM   1336  HE2 LYS A  84      23.475  -1.755 -15.080  1.00 92.19           H  
ATOM   1337  HE3 LYS A  84      24.277  -2.577 -13.763  1.00 92.19           H  
ATOM   1338  NZ  LYS A  84      22.312  -1.953 -13.316  1.00 92.19           N  
ATOM   1339  HZ1 LYS A  84      21.421  -1.784 -13.760  1.00 92.19           H  
ATOM   1340  HZ2 LYS A  84      22.214  -2.551 -12.508  1.00 92.19           H  
ATOM   1341  HZ3 LYS A  84      22.629  -1.053 -12.987  1.00 92.19           H  
ATOM   1342  N   GLY A  85      25.692  -8.566 -17.721  1.00 92.95           N  
ATOM   1343  H   GLY A  85      26.009  -8.028 -18.515  1.00 92.95           H  
ATOM   1344  CA  GLY A  85      25.755 -10.026 -17.838  1.00 92.95           C  
ATOM   1345  HA2 GLY A  85      25.988 -10.465 -16.868  1.00 92.95           H  
ATOM   1346  HA3 GLY A  85      26.560 -10.274 -18.530  1.00 92.95           H  
ATOM   1347  C   GLY A  85      24.478 -10.682 -18.370  1.00 92.95           C  
ATOM   1348  O   GLY A  85      24.351 -11.907 -18.305  1.00 92.95           O  
ATOM   1349  N   TYR A  86      23.525  -9.900 -18.887  1.00 93.91           N  
ATOM   1350  H   TYR A  86      23.700  -8.909 -18.965  1.00 93.91           H  
ATOM   1351  CA  TYR A  86      22.394 -10.451 -19.630  1.00 93.91           C  
ATOM   1352  HA  TYR A  86      22.066 -11.367 -19.138  1.00 93.91           H  
ATOM   1353  C   TYR A  86      22.832 -10.823 -21.049  1.00 93.91           C  
ATOM   1354  CB  TYR A  86      21.207  -9.484 -19.638  1.00 93.91           C  
ATOM   1355  HB2 TYR A  86      21.509  -8.565 -20.142  1.00 93.91           H  
ATOM   1356  HB3 TYR A  86      20.411  -9.935 -20.230  1.00 93.91           H  
ATOM   1357  O   TYR A  86      23.607 -10.128 -21.684  1.00 93.91           O  
ATOM   1358  CG  TYR A  86      20.637  -9.159 -18.270  1.00 93.91           C  
ATOM   1359  CD1 TYR A  86      19.744 -10.050 -17.645  1.00 93.91           C  
ATOM   1360  HD1 TYR A  86      19.473 -10.971 -18.141  1.00 93.91           H  
ATOM   1361  CD2 TYR A  86      20.997  -7.967 -17.615  1.00 93.91           C  
ATOM   1362  HD2 TYR A  86      21.670  -7.266 -18.086  1.00 93.91           H  
ATOM   1363  CE1 TYR A  86      19.227  -9.755 -16.367  1.00 93.91           C  
ATOM   1364  HE1 TYR A  86      18.551 -10.438 -15.875  1.00 93.91           H  
ATOM   1365  CE2 TYR A  86      20.490  -7.667 -16.342  1.00 93.91           C  
ATOM   1366  HE2 TYR A  86      20.778  -6.760 -15.833  1.00 93.91           H  
ATOM   1367  OH  TYR A  86      19.151  -8.252 -14.474  1.00 93.91           O  
ATOM   1368  HH  TYR A  86      18.678  -8.992 -14.085  1.00 93.91           H  
ATOM   1369  CZ  TYR A  86      19.608  -8.561 -15.713  1.00 93.91           C  
ATOM   1370  N   ILE A  87      22.334 -11.940 -21.559  1.00 90.54           N  
ATOM   1371  H   ILE A  87      21.711 -12.483 -20.978  1.00 90.54           H  
ATOM   1372  CA  ILE A  87      22.731 -12.519 -22.842  1.00 90.54           C  
ATOM   1373  HA  ILE A  87      23.357 -11.811 -23.385  1.00 90.54           H  
ATOM   1374  C   ILE A  87      21.468 -12.764 -23.665  1.00 90.54           C  
ATOM   1375  CB  ILE A  87      23.554 -13.808 -22.602  1.00 90.54           C  
ATOM   1376  HB  ILE A  87      22.944 -14.492 -22.012  1.00 90.54           H  
ATOM   1377  O   ILE A  87      20.448 -13.206 -23.123  1.00 90.54           O  
ATOM   1378  CG1 ILE A  87      24.851 -13.521 -21.811  1.00 90.54           C  
ATOM   1379 HG12 ILE A  87      24.631 -12.893 -20.948  1.00 90.54           H  
ATOM   1380 HG13 ILE A  87      25.554 -12.977 -22.443  1.00 90.54           H  
ATOM   1381  CG2 ILE A  87      23.893 -14.498 -23.935  1.00 90.54           C  
ATOM   1382 HG21 ILE A  87      22.978 -14.906 -24.365  1.00 90.54           H  
ATOM   1383 HG22 ILE A  87      24.362 -13.787 -24.615  1.00 90.54           H  
ATOM   1384 HG23 ILE A  87      24.578 -15.332 -23.777  1.00 90.54           H  
ATOM   1385  CD1 ILE A  87      25.531 -14.779 -21.260  1.00 90.54           C  
ATOM   1386 HD11 ILE A  87      24.818 -15.339 -20.656  1.00 90.54           H  
ATOM   1387 HD12 ILE A  87      25.923 -15.403 -22.063  1.00 90.54           H  
ATOM   1388 HD13 ILE A  87      26.367 -14.481 -20.627  1.00 90.54           H  
ATOM   1389  N   ARG A  88      21.548 -12.534 -24.985  1.00 85.31           N  
ATOM   1390  H   ARG A  88      22.400 -12.108 -25.323  1.00 85.31           H  
ATOM   1391  CA  ARG A  88      20.407 -12.635 -25.919  1.00 85.31           C  
ATOM   1392  HA  ARG A  88      20.705 -12.211 -26.878  1.00 85.31           H  
ATOM   1393  C   ARG A  88      19.231 -11.771 -25.458  1.00 85.31           C  
ATOM   1394  CB  ARG A  88      19.981 -14.095 -26.145  1.00 85.31           C  
ATOM   1395  HB2 ARG A  88      19.681 -14.530 -25.192  1.00 85.31           H  
ATOM   1396  HB3 ARG A  88      19.113 -14.105 -26.803  1.00 85.31           H  
ATOM   1397  O   ARG A  88      18.110 -12.253 -25.315  1.00 85.31           O  
ATOM   1398  CG  ARG A  88      21.063 -14.964 -26.788  1.00 85.31           C  
ATOM   1399  HG2 ARG A  88      21.268 -14.608 -27.797  1.00 85.31           H  
ATOM   1400  HG3 ARG A  88      21.985 -14.917 -26.208  1.00 85.31           H  
ATOM   1401  CD  ARG A  88      20.556 -16.406 -26.839  1.00 85.31           C  
ATOM   1402  HD2 ARG A  88      20.119 -16.656 -25.872  1.00 85.31           H  
ATOM   1403  HD3 ARG A  88      19.777 -16.458 -27.600  1.00 85.31           H  
ATOM   1404  NE  ARG A  88      21.644 -17.353 -27.138  1.00 85.31           N  
ATOM   1405  HE  ARG A  88      22.580 -16.977 -27.093  1.00 85.31           H  
ATOM   1406  NH1 ARG A  88      20.330 -19.144 -27.692  1.00 85.31           N  
ATOM   1407 HH11 ARG A  88      19.595 -18.469 -27.848  1.00 85.31           H  
ATOM   1408 HH12 ARG A  88      20.291 -20.002 -28.223  1.00 85.31           H  
ATOM   1409  NH2 ARG A  88      22.559 -19.347 -27.743  1.00 85.31           N  
ATOM   1410 HH21 ARG A  88      23.479 -18.934 -27.674  1.00 85.31           H  
ATOM   1411 HH22 ARG A  88      22.485 -20.287 -28.105  1.00 85.31           H  
ATOM   1412  CZ  ARG A  88      21.511 -18.608 -27.518  1.00 85.31           C  
ATOM   1413  N   VAL A  89      19.529 -10.513 -25.153  1.00 82.28           N  
ATOM   1414  H   VAL A  89      20.465 -10.179 -25.334  1.00 82.28           H  
ATOM   1415  CA  VAL A  89      18.520  -9.522 -24.795  1.00 82.28           C  
ATOM   1416  HA  VAL A  89      17.775  -9.979 -24.142  1.00 82.28           H  
ATOM   1417  C   VAL A  89      17.840  -9.055 -26.076  1.00 82.28           C  
ATOM   1418  CB  VAL A  89      19.156  -8.335 -24.057  1.00 82.28           C  
ATOM   1419  HB  VAL A  89      19.852  -7.825 -24.723  1.00 82.28           H  
ATOM   1420  O   VAL A  89      18.498  -8.565 -26.988  1.00 82.28           O  
ATOM   1421  CG1 VAL A  89      18.082  -7.342 -23.612  1.00 82.28           C  
ATOM   1422 HG11 VAL A  89      17.513  -6.988 -24.471  1.00 82.28           H  
ATOM   1423 HG12 VAL A  89      17.403  -7.802 -22.893  1.00 82.28           H  
ATOM   1424 HG13 VAL A  89      18.577  -6.482 -23.162  1.00 82.28           H  
ATOM   1425  CG2 VAL A  89      19.925  -8.785 -22.810  1.00 82.28           C  
ATOM   1426 HG21 VAL A  89      20.741  -9.454 -23.082  1.00 82.28           H  
ATOM   1427 HG22 VAL A  89      19.248  -9.282 -22.115  1.00 82.28           H  
ATOM   1428 HG23 VAL A  89      20.368  -7.912 -22.330  1.00 82.28           H  
ATOM   1429  N   GLU A  90      16.521  -9.186 -26.145  1.00 83.24           N  
ATOM   1430  H   GLU A  90      16.022  -9.610 -25.375  1.00 83.24           H  
ATOM   1431  CA  GLU A  90      15.736  -8.659 -27.259  1.00 83.24           C  
ATOM   1432  HA  GLU A  90      16.391  -8.417 -28.095  1.00 83.24           H  
ATOM   1433  C   GLU A  90      15.034  -7.375 -26.821  1.00 83.24           C  
ATOM   1434  CB  GLU A  90      14.733  -9.705 -27.758  1.00 83.24           C  
ATOM   1435  HB2 GLU A  90      14.111 -10.027 -26.923  1.00 83.24           H  
ATOM   1436  HB3 GLU A  90      14.097  -9.235 -28.508  1.00 83.24           H  
ATOM   1437  O   GLU A  90      14.384  -7.344 -25.777  1.00 83.24           O  
ATOM   1438  CG  GLU A  90      15.431 -10.925 -28.384  1.00 83.24           C  
ATOM   1439  HG2 GLU A  90      16.105 -11.367 -27.649  1.00 83.24           H  
ATOM   1440  HG3 GLU A  90      16.031 -10.587 -29.229  1.00 83.24           H  
ATOM   1441  CD  GLU A  90      14.446 -12.003 -28.862  1.00 83.24           C  
ATOM   1442  OE1 GLU A  90      14.911 -13.150 -29.067  1.00 83.24           O  
ATOM   1443  OE2 GLU A  90      13.244 -11.685 -29.011  1.00 83.24           O  
ATOM   1444  N   ASN A  91      15.127  -6.311 -27.624  1.00 81.58           N  
ATOM   1445  H   ASN A  91      15.712  -6.374 -28.444  1.00 81.58           H  
ATOM   1446  CA  ASN A  91      14.567  -5.004 -27.259  1.00 81.58           C  
ATOM   1447  HA  ASN A  91      15.036  -4.678 -26.331  1.00 81.58           H  
ATOM   1448  C   ASN A  91      13.047  -5.049 -27.003  1.00 81.58           C  
ATOM   1449  CB  ASN A  91      14.917  -3.997 -28.366  1.00 81.58           C  
ATOM   1450  HB2 ASN A  91      14.375  -4.246 -29.278  1.00 81.58           H  
ATOM   1451  HB3 ASN A  91      15.986  -4.034 -28.576  1.00 81.58           H  
ATOM   1452  O   ASN A  91      12.548  -4.362 -26.118  1.00 81.58           O  
ATOM   1453  CG  ASN A  91      14.600  -2.575 -27.944  1.00 81.58           C  
ATOM   1454  ND2 ASN A  91      13.757  -1.880 -28.672  1.00 81.58           N  
ATOM   1455 HD21 ASN A  91      13.561  -0.945 -28.344  1.00 81.58           H  
ATOM   1456 HD22 ASN A  91      13.314  -2.281 -29.486  1.00 81.58           H  
ATOM   1457  OD1 ASN A  91      15.113  -2.067 -26.963  1.00 81.58           O  
ATOM   1458  N   LEU A  92      12.317  -5.900 -27.735  1.00 81.83           N  
ATOM   1459  H   LEU A  92      12.801  -6.479 -28.406  1.00 81.83           H  
ATOM   1460  CA  LEU A  92      10.872  -6.115 -27.557  1.00 81.83           C  
ATOM   1461  HA  LEU A  92      10.362  -5.152 -27.583  1.00 81.83           H  
ATOM   1462  C   LEU A  92      10.512  -6.747 -26.201  1.00 81.83           C  
ATOM   1463  CB  LEU A  92      10.355  -7.005 -28.703  1.00 81.83           C  
ATOM   1464  HB2 LEU A  92      10.940  -7.925 -28.714  1.00 81.83           H  
ATOM   1465  HB3 LEU A  92       9.321  -7.280 -28.494  1.00 81.83           H  
ATOM   1466  O   LEU A  92       9.353  -6.722 -25.797  1.00 81.83           O  
ATOM   1467  CG  LEU A  92      10.408  -6.358 -30.098  1.00 81.83           C  
ATOM   1468  HG  LEU A  92      11.419  -6.002 -30.299  1.00 81.83           H  
ATOM   1469  CD1 LEU A  92      10.050  -7.395 -31.160  1.00 81.83           C  
ATOM   1470 HD11 LEU A  92      10.743  -8.235 -31.106  1.00 81.83           H  
ATOM   1471 HD12 LEU A  92       9.036  -7.761 -31.000  1.00 81.83           H  
ATOM   1472 HD13 LEU A  92      10.119  -6.950 -32.153  1.00 81.83           H  
ATOM   1473  CD2 LEU A  92       9.435  -5.183 -30.226  1.00 81.83           C  
ATOM   1474 HD21 LEU A  92       9.458  -4.796 -31.244  1.00 81.83           H  
ATOM   1475 HD22 LEU A  92       8.422  -5.511 -29.993  1.00 81.83           H  
ATOM   1476 HD23 LEU A  92       9.719  -4.380 -29.546  1.00 81.83           H  
ATOM   1477  N   LEU A  93      11.498  -7.301 -25.495  1.00 83.80           N  
ATOM   1478  H   LEU A  93      12.435  -7.260 -25.870  1.00 83.80           H  
ATOM   1479  CA  LEU A  93      11.352  -7.934 -24.187  1.00 83.80           C  
ATOM   1480  HA  LEU A  93      10.292  -8.101 -23.993  1.00 83.80           H  
ATOM   1481  C   LEU A  93      11.844  -7.037 -23.038  1.00 83.80           C  
ATOM   1482  CB  LEU A  93      12.054  -9.299 -24.212  1.00 83.80           C  
ATOM   1483  HB2 LEU A  93      13.126  -9.143 -24.331  1.00 83.80           H  
ATOM   1484  HB3 LEU A  93      11.893  -9.759 -23.238  1.00 83.80           H  
ATOM   1485  O   LEU A  93      12.055  -7.520 -21.922  1.00 83.80           O  
ATOM   1486  CG  LEU A  93      11.571 -10.275 -25.302  1.00 83.80           C  
ATOM   1487  HG  LEU A  93      11.768  -9.851 -26.286  1.00 83.80           H  
ATOM   1488  CD1 LEU A  93      12.333 -11.595 -25.183  1.00 83.80           C  
ATOM   1489 HD11 LEU A  93      13.406 -11.404 -25.166  1.00 83.80           H  
ATOM   1490 HD12 LEU A  93      12.114 -12.214 -26.053  1.00 83.80           H  
ATOM   1491 HD13 LEU A  93      12.048 -12.123 -24.272  1.00 83.80           H  
ATOM   1492  CD2 LEU A  93      10.075 -10.582 -25.186  1.00 83.80           C  
ATOM   1493 HD21 LEU A  93       9.803 -11.333 -25.927  1.00 83.80           H  
ATOM   1494 HD22 LEU A  93       9.840 -10.950 -24.187  1.00 83.80           H  
ATOM   1495 HD23 LEU A  93       9.496  -9.681 -25.392  1.00 83.80           H  
ATOM   1496  N   ILE A  94      12.023  -5.739 -23.312  1.00 88.49           N  
ATOM   1497  H   ILE A  94      11.866  -5.432 -24.261  1.00 88.49           H  
ATOM   1498  CA  ILE A  94      12.375  -4.708 -22.335  1.00 88.49           C  
ATOM   1499  HA  ILE A  94      12.598  -5.183 -21.379  1.00 88.49           H  
ATOM   1500  C   ILE A  94      11.175  -3.776 -22.156  1.00 88.49           C  
ATOM   1501  CB  ILE A  94      13.634  -3.925 -22.766  1.00 88.49           C  
ATOM   1502  HB  ILE A  94      13.405  -3.377 -23.680  1.00 88.49           H  
ATOM   1503  O   ILE A  94      10.865  -2.964 -23.026  1.00 88.49           O  
ATOM   1504  CG1 ILE A  94      14.830  -4.861 -23.058  1.00 88.49           C  
ATOM   1505 HG12 ILE A  94      15.124  -5.384 -22.148  1.00 88.49           H  
ATOM   1506 HG13 ILE A  94      14.537  -5.606 -23.797  1.00 88.49           H  
ATOM   1507  CG2 ILE A  94      14.005  -2.907 -21.668  1.00 88.49           C  
ATOM   1508 HG21 ILE A  94      13.167  -2.241 -21.461  1.00 88.49           H  
ATOM   1509 HG22 ILE A  94      14.289  -3.431 -20.755  1.00 88.49           H  
ATOM   1510 HG23 ILE A  94      14.834  -2.289 -22.012  1.00 88.49           H  
ATOM   1511  CD1 ILE A  94      16.043  -4.119 -23.633  1.00 88.49           C  
ATOM   1512 HD11 ILE A  94      15.734  -3.486 -24.465  1.00 88.49           H  
ATOM   1513 HD12 ILE A  94      16.513  -3.503 -22.866  1.00 88.49           H  
ATOM   1514 HD13 ILE A  94      16.777  -4.838 -23.996  1.00 88.49           H  
ATOM   1515  N   ILE A  95      10.519  -3.842 -20.997  1.00 91.46           N  
ATOM   1516  H   ILE A  95      10.829  -4.523 -20.318  1.00 91.46           H  
ATOM   1517  CA  ILE A  95       9.376  -2.969 -20.683  1.00 91.46           C  
ATOM   1518  HA  ILE A  95       9.125  -2.379 -21.565  1.00 91.46           H  
ATOM   1519  C   ILE A  95       9.780  -1.993 -19.581  1.00 91.46           C  
ATOM   1520  CB  ILE A  95       8.106  -3.779 -20.338  1.00 91.46           C  
ATOM   1521  HB  ILE A  95       8.275  -4.320 -19.407  1.00 91.46           H  
ATOM   1522  O   ILE A  95      10.098  -2.409 -18.466  1.00 91.46           O  
ATOM   1523  CG1 ILE A  95       7.798  -4.811 -21.450  1.00 91.46           C  
ATOM   1524 HG12 ILE A  95       8.630  -5.509 -21.531  1.00 91.46           H  
ATOM   1525 HG13 ILE A  95       7.697  -4.297 -22.406  1.00 91.46           H  
ATOM   1526  CG2 ILE A  95       6.921  -2.821 -20.107  1.00 91.46           C  
ATOM   1527 HG21 ILE A  95       6.038  -3.379 -19.796  1.00 91.46           H  
ATOM   1528 HG22 ILE A  95       6.690  -2.281 -21.025  1.00 91.46           H  
ATOM   1529 HG23 ILE A  95       7.144  -2.106 -19.315  1.00 91.46           H  
ATOM   1530  CD1 ILE A  95       6.538  -5.650 -21.210  1.00 91.46           C  
ATOM   1531 HD11 ILE A  95       6.515  -6.478 -21.919  1.00 91.46           H  
ATOM   1532 HD12 ILE A  95       5.646  -5.042 -21.363  1.00 91.46           H  
ATOM   1533 HD13 ILE A  95       6.534  -6.046 -20.194  1.00 91.46           H  
ATOM   1534  N   LYS A  96       9.757  -0.687 -19.875  1.00 92.82           N  
ATOM   1535  H   LYS A  96       9.452  -0.420 -20.800  1.00 92.82           H  
ATOM   1536  CA  LYS A  96       9.975   0.365 -18.870  1.00 92.82           C  
ATOM   1537  HA  LYS A  96      10.795   0.061 -18.219  1.00 92.82           H  
ATOM   1538  C   LYS A  96       8.740   0.509 -17.985  1.00 92.82           C  
ATOM   1539  CB  LYS A  96      10.337   1.710 -19.521  1.00 92.82           C  
ATOM   1540  HB2 LYS A  96      10.335   2.477 -18.746  1.00 92.82           H  
ATOM   1541  HB3 LYS A  96       9.572   1.969 -20.253  1.00 92.82           H  
ATOM   1542  O   LYS A  96       7.632   0.683 -18.480  1.00 92.82           O  
ATOM   1543  CG  LYS A  96      11.718   1.714 -20.196  1.00 92.82           C  
ATOM   1544  HG2 LYS A  96      12.484   1.465 -19.460  1.00 92.82           H  
ATOM   1545  HG3 LYS A  96      11.736   0.973 -20.995  1.00 92.82           H  
ATOM   1546  CD  LYS A  96      12.018   3.102 -20.781  1.00 92.82           C  
ATOM   1547  HD2 LYS A  96      12.021   3.838 -19.978  1.00 92.82           H  
ATOM   1548  HD3 LYS A  96      11.234   3.358 -21.494  1.00 92.82           H  
ATOM   1549  CE  LYS A  96      13.376   3.122 -21.494  1.00 92.82           C  
ATOM   1550  HE2 LYS A  96      14.160   2.944 -20.758  1.00 92.82           H  
ATOM   1551  HE3 LYS A  96      13.402   2.314 -22.225  1.00 92.82           H  
ATOM   1552  NZ  LYS A  96      13.622   4.422 -22.165  1.00 92.82           N  
ATOM   1553  HZ1 LYS A  96      14.504   4.402 -22.657  1.00 92.82           H  
ATOM   1554  HZ2 LYS A  96      12.894   4.632 -22.832  1.00 92.82           H  
ATOM   1555  HZ3 LYS A  96      13.674   5.168 -21.485  1.00 92.82           H  
ATOM   1556  N   LEU A  97       8.953   0.473 -16.676  1.00 93.79           N  
ATOM   1557  H   LEU A  97       9.897   0.315 -16.353  1.00 93.79           H  
ATOM   1558  CA  LEU A  97       7.914   0.523 -15.654  1.00 93.79           C  
ATOM   1559  HA  LEU A  97       6.935   0.655 -16.114  1.00 93.79           H  
ATOM   1560  C   LEU A  97       8.185   1.708 -14.719  1.00 93.79           C  
ATOM   1561  CB  LEU A  97       7.886  -0.815 -14.900  1.00 93.79           C  
ATOM   1562  HB2 LEU A  97       8.873  -1.000 -14.478  1.00 93.79           H  
ATOM   1563  HB3 LEU A  97       7.177  -0.733 -14.075  1.00 93.79           H  
ATOM   1564  O   LEU A  97       9.047   1.617 -13.831  1.00 93.79           O  
ATOM   1565  CG  LEU A  97       7.484  -2.014 -15.777  1.00 93.79           C  
ATOM   1566  HG  LEU A  97       8.064  -2.022 -16.700  1.00 93.79           H  
ATOM   1567  CD1 LEU A  97       7.800  -3.301 -15.025  1.00 93.79           C  
ATOM   1568 HD11 LEU A  97       7.432  -4.156 -15.591  1.00 93.79           H  
ATOM   1569 HD12 LEU A  97       8.883  -3.389 -14.929  1.00 93.79           H  
ATOM   1570 HD13 LEU A  97       7.337  -3.287 -14.038  1.00 93.79           H  
ATOM   1571  CD2 LEU A  97       6.000  -1.995 -16.133  1.00 93.79           C  
ATOM   1572 HD21 LEU A  97       5.749  -2.895 -16.695  1.00 93.79           H  
ATOM   1573 HD22 LEU A  97       5.389  -1.949 -15.231  1.00 93.79           H  
ATOM   1574 HD23 LEU A  97       5.775  -1.134 -16.762  1.00 93.79           H  
ATOM   1575  N   PRO A  98       7.470   2.834 -14.903  1.00 91.08           N  
ATOM   1576  CA  PRO A  98       7.503   3.952 -13.973  1.00 91.08           C  
ATOM   1577  HA  PRO A  98       8.494   4.404 -14.009  1.00 91.08           H  
ATOM   1578  C   PRO A  98       7.188   3.516 -12.539  1.00 91.08           C  
ATOM   1579  CB  PRO A  98       6.468   4.959 -14.487  1.00 91.08           C  
ATOM   1580  HB2 PRO A  98       5.500   4.774 -14.021  1.00 91.08           H  
ATOM   1581  HB3 PRO A  98       6.781   5.988 -14.314  1.00 91.08           H  
ATOM   1582  O   PRO A  98       6.538   2.491 -12.293  1.00 91.08           O  
ATOM   1583  CG  PRO A  98       6.370   4.643 -15.977  1.00 91.08           C  
ATOM   1584  HG2 PRO A  98       5.403   4.930 -16.391  1.00 91.08           H  
ATOM   1585  HG3 PRO A  98       7.181   5.136 -16.513  1.00 91.08           H  
ATOM   1586  CD  PRO A  98       6.574   3.132 -16.015  1.00 91.08           C  
ATOM   1587  HD2 PRO A  98       7.006   2.839 -16.972  1.00 91.08           H  
ATOM   1588  HD3 PRO A  98       5.619   2.628 -15.866  1.00 91.08           H  
ATOM   1589  N   LYS A  99       7.632   4.317 -11.569  1.00 90.06           N  
ATOM   1590  H   LYS A  99       8.104   5.171 -11.829  1.00 90.06           H  
ATOM   1591  CA  LYS A  99       7.309   4.076 -10.163  1.00 90.06           C  
ATOM   1592  HA  LYS A  99       7.693   3.090  -9.899  1.00 90.06           H  
ATOM   1593  C   LYS A  99       5.790   4.057  -9.969  1.00 90.06           C  
ATOM   1594  CB  LYS A  99       7.989   5.134  -9.288  1.00 90.06           C  
ATOM   1595  HB2 LYS A  99       7.483   6.092  -9.406  1.00 90.06           H  
ATOM   1596  HB3 LYS A  99       9.025   5.243  -9.608  1.00 90.06           H  
ATOM   1597  O   LYS A  99       5.091   4.923 -10.478  1.00 90.06           O  
ATOM   1598  CG  LYS A  99       7.972   4.707  -7.817  1.00 90.06           C  
ATOM   1599  HG2 LYS A  99       6.946   4.644  -7.457  1.00 90.06           H  
ATOM   1600  HG3 LYS A  99       8.436   3.724  -7.736  1.00 90.06           H  
ATOM   1601  CD  LYS A  99       8.750   5.702  -6.956  1.00 90.06           C  
ATOM   1602  HD2 LYS A  99       9.756   5.819  -7.361  1.00 90.06           H  
ATOM   1603  HD3 LYS A  99       8.239   6.665  -6.967  1.00 90.06           H  
ATOM   1604  CE  LYS A  99       8.831   5.158  -5.529  1.00 90.06           C  
ATOM   1605  HE2 LYS A  99       9.299   4.175  -5.564  1.00 90.06           H  
ATOM   1606  HE3 LYS A  99       7.819   5.026  -5.146  1.00 90.06           H  
ATOM   1607  NZ  LYS A  99       9.606   6.064  -4.652  1.00 90.06           N  
ATOM   1608  HZ1 LYS A  99       9.166   6.973  -4.616  1.00 90.06           H  
ATOM   1609  HZ2 LYS A  99      10.546   6.163  -5.007  1.00 90.06           H  
ATOM   1610  HZ3 LYS A  99       9.646   5.681  -3.718  1.00 90.06           H  
ATOM   1611  N   TYR A 100       5.319   3.077  -9.206  1.00 92.73           N  
ATOM   1612  H   TYR A 100       5.984   2.390  -8.878  1.00 92.73           H  
ATOM   1613  CA  TYR A 100       3.908   2.786  -8.956  1.00 92.73           C  
ATOM   1614  HA  TYR A 100       3.903   1.932  -8.280  1.00 92.73           H  
ATOM   1615  C   TYR A 100       3.116   2.300 -10.179  1.00 92.73           C  
ATOM   1616  CB  TYR A 100       3.227   3.939  -8.200  1.00 92.73           C  
ATOM   1617  HB2 TYR A 100       3.022   4.749  -8.900  1.00 92.73           H  
ATOM   1618  HB3 TYR A 100       2.262   3.594  -7.827  1.00 92.73           H  
ATOM   1619  O   TYR A 100       1.895   2.402 -10.184  1.00 92.73           O  
ATOM   1620  CG  TYR A 100       4.009   4.476  -7.019  1.00 92.73           C  
ATOM   1621  CD1 TYR A 100       4.346   3.624  -5.949  1.00 92.73           C  
ATOM   1622  HD1 TYR A 100       4.047   2.587  -5.969  1.00 92.73           H  
ATOM   1623  CD2 TYR A 100       4.375   5.834  -6.981  1.00 92.73           C  
ATOM   1624  HD2 TYR A 100       4.106   6.480  -7.804  1.00 92.73           H  
ATOM   1625  CE1 TYR A 100       5.044   4.132  -4.838  1.00 92.73           C  
ATOM   1626  HE1 TYR A 100       5.275   3.490  -4.001  1.00 92.73           H  
ATOM   1627  CE2 TYR A 100       5.048   6.353  -5.861  1.00 92.73           C  
ATOM   1628  HE2 TYR A 100       5.289   7.406  -5.827  1.00 92.73           H  
ATOM   1629  OH  TYR A 100       6.028   6.004  -3.703  1.00 92.73           O  
ATOM   1630  HH  TYR A 100       5.897   6.954  -3.657  1.00 92.73           H  
ATOM   1631  CZ  TYR A 100       5.376   5.501  -4.785  1.00 92.73           C  
ATOM   1632  N   SER A 101       3.783   1.698 -11.173  1.00 93.76           N  
ATOM   1633  H   SER A 101       4.793   1.713 -11.169  1.00 93.76           H  
ATOM   1634  CA  SER A 101       3.091   0.922 -12.216  1.00 93.76           C  
ATOM   1635  HA  SER A 101       2.506   1.604 -12.834  1.00 93.76           H  
ATOM   1636  C   SER A 101       2.145  -0.104 -11.582  1.00 93.76           C  
ATOM   1637  CB  SER A 101       4.083   0.185 -13.120  1.00 93.76           C  
ATOM   1638  HB2 SER A 101       4.729  -0.453 -12.517  1.00 93.76           H  
ATOM   1639  HB3 SER A 101       3.531  -0.440 -13.821  1.00 93.76           H  
ATOM   1640  O   SER A 101       2.534  -0.801 -10.636  1.00 93.76           O  
ATOM   1641  OG  SER A 101       4.870   1.096 -13.855  1.00 93.76           O  
ATOM   1642  HG  SER A 101       5.398   1.622 -13.249  1.00 93.76           H  
ATOM   1643  N   LEU A 102       0.909  -0.168 -12.080  1.00 95.02           N  
ATOM   1644  H   LEU A 102       0.675   0.405 -12.878  1.00 95.02           H  
ATOM   1645  CA  LEU A 102      -0.170  -0.965 -11.504  1.00 95.02           C  
ATOM   1646  HA  LEU A 102       0.029  -1.097 -10.440  1.00 95.02           H  
ATOM   1647  C   LEU A 102      -0.239  -2.344 -12.158  1.00 95.02           C  
ATOM   1648  CB  LEU A 102      -1.493  -0.192 -11.655  1.00 95.02           C  
ATOM   1649  HB2 LEU A 102      -1.376   0.800 -11.219  1.00 95.02           H  
ATOM   1650  HB3 LEU A 102      -1.691  -0.061 -12.719  1.00 95.02           H  
ATOM   1651  O   LEU A 102      -0.320  -2.464 -13.375  1.00 95.02           O  
ATOM   1652  CG  LEU A 102      -2.712  -0.878 -11.008  1.00 95.02           C  
ATOM   1653  HG  LEU A 102      -2.820  -1.891 -11.394  1.00 95.02           H  
ATOM   1654  CD1 LEU A 102      -2.593  -0.933  -9.483  1.00 95.02           C  
ATOM   1655 HD11 LEU A 102      -1.811  -1.634  -9.191  1.00 95.02           H  
ATOM   1656 HD12 LEU A 102      -2.368   0.063  -9.101  1.00 95.02           H  
ATOM   1657 HD13 LEU A 102      -3.546  -1.248  -9.057  1.00 95.02           H  
ATOM   1658  CD2 LEU A 102      -3.981  -0.100 -11.345  1.00 95.02           C  
ATOM   1659 HD21 LEU A 102      -4.861  -0.619 -10.964  1.00 95.02           H  
ATOM   1660 HD22 LEU A 102      -3.938   0.902 -10.920  1.00 95.02           H  
ATOM   1661 HD23 LEU A 102      -4.078  -0.003 -12.427  1.00 95.02           H  
ATOM   1662  N   PHE A 103      -0.270  -3.381 -11.334  1.00 95.96           N  
ATOM   1663  H   PHE A 103      -0.159  -3.212 -10.344  1.00 95.96           H  
ATOM   1664  CA  PHE A 103      -0.411  -4.765 -11.764  1.00 95.96           C  
ATOM   1665  HA  PHE A 103      -0.483  -4.819 -12.850  1.00 95.96           H  
ATOM   1666  C   PHE A 103      -1.676  -5.363 -11.166  1.00 95.96           C  
ATOM   1667  CB  PHE A 103       0.826  -5.544 -11.324  1.00 95.96           C  
ATOM   1668  HB2 PHE A 103       0.626  -6.608 -11.453  1.00 95.96           H  
ATOM   1669  HB3 PHE A 103       0.998  -5.377 -10.261  1.00 95.96           H  
ATOM   1670  O   PHE A 103      -1.891  -5.232  -9.961  1.00 95.96           O  
ATOM   1671  CG  PHE A 103       2.075  -5.176 -12.096  1.00 95.96           C  
ATOM   1672  CD1 PHE A 103       2.422  -5.887 -13.260  1.00 95.96           C  
ATOM   1673  HD1 PHE A 103       1.800  -6.693 -13.622  1.00 95.96           H  
ATOM   1674  CD2 PHE A 103       2.883  -4.107 -11.663  1.00 95.96           C  
ATOM   1675  HD2 PHE A 103       2.601  -3.536 -10.791  1.00 95.96           H  
ATOM   1676  CE1 PHE A 103       3.592  -5.562 -13.963  1.00 95.96           C  
ATOM   1677  HE1 PHE A 103       3.857  -6.127 -14.844  1.00 95.96           H  
ATOM   1678  CE2 PHE A 103       4.035  -3.759 -12.389  1.00 95.96           C  
ATOM   1679  HE2 PHE A 103       4.635  -2.914 -12.086  1.00 95.96           H  
ATOM   1680  CZ  PHE A 103       4.398  -4.498 -13.528  1.00 95.96           C  
ATOM   1681  HZ  PHE A 103       5.280  -4.237 -14.095  1.00 95.96           H  
ATOM   1682  N   GLU A 104      -2.477  -6.045 -11.980  1.00 96.52           N  
ATOM   1683  H   GLU A 104      -2.222  -6.114 -12.954  1.00 96.52           H  
ATOM   1684  CA  GLU A 104      -3.613  -6.854 -11.540  1.00 96.52           C  
ATOM   1685  HA  GLU A 104      -3.851  -6.591 -10.510  1.00 96.52           H  
ATOM   1686  C   GLU A 104      -3.252  -8.338 -11.553  1.00 96.52           C  
ATOM   1687  CB  GLU A 104      -4.860  -6.521 -12.358  1.00 96.52           C  
ATOM   1688  HB2 GLU A 104      -5.067  -5.474 -12.136  1.00 96.52           H  
ATOM   1689  HB3 GLU A 104      -4.666  -6.648 -13.423  1.00 96.52           H  
ATOM   1690  O   GLU A 104      -2.780  -8.883 -12.551  1.00 96.52           O  
ATOM   1691  CG  GLU A 104      -6.086  -7.348 -11.945  1.00 96.52           C  
ATOM   1692  HG2 GLU A 104      -6.164  -7.330 -10.858  1.00 96.52           H  
ATOM   1693  HG3 GLU A 104      -5.935  -8.382 -12.255  1.00 96.52           H  
ATOM   1694  CD  GLU A 104      -7.404  -6.816 -12.530  1.00 96.52           C  
ATOM   1695  OE1 GLU A 104      -8.288  -7.651 -12.811  1.00 96.52           O  
ATOM   1696  OE2 GLU A 104      -7.581  -5.572 -12.555  1.00 96.52           O  
ATOM   1697  N   LEU A 105      -3.445  -8.953 -10.393  1.00 95.59           N  
ATOM   1698  H   LEU A 105      -3.928  -8.424  -9.681  1.00 95.59           H  
ATOM   1699  CA  LEU A 105      -3.207 -10.345 -10.057  1.00 95.59           C  
ATOM   1700  HA  LEU A 105      -2.649 -10.830 -10.858  1.00 95.59           H  
ATOM   1701  C   LEU A 105      -4.557 -11.071  -9.921  1.00 95.59           C  
ATOM   1702  CB  LEU A 105      -2.379 -10.424  -8.753  1.00 95.59           C  
ATOM   1703  HB2 LEU A 105      -2.149 -11.478  -8.597  1.00 95.59           H  
ATOM   1704  HB3 LEU A 105      -2.989 -10.097  -7.910  1.00 95.59           H  
ATOM   1705  O   LEU A 105      -5.616 -10.540 -10.262  1.00 95.59           O  
ATOM   1706  CG  LEU A 105      -1.040  -9.668  -8.748  1.00 95.59           C  
ATOM   1707  HG  LEU A 105      -0.623  -9.644  -9.755  1.00 95.59           H  
ATOM   1708  CD1 LEU A 105      -1.172  -8.238  -8.215  1.00 95.59           C  
ATOM   1709 HD11 LEU A 105      -0.188  -7.771  -8.180  1.00 95.59           H  
ATOM   1710 HD12 LEU A 105      -1.627  -8.256  -7.225  1.00 95.59           H  
ATOM   1711 HD13 LEU A 105      -1.804  -7.653  -8.883  1.00 95.59           H  
ATOM   1712  CD2 LEU A 105      -0.039 -10.366  -7.832  1.00 95.59           C  
ATOM   1713 HD21 LEU A 105       0.084 -11.401  -8.154  1.00 95.59           H  
ATOM   1714 HD22 LEU A 105      -0.388 -10.346  -6.800  1.00 95.59           H  
ATOM   1715 HD23 LEU A 105       0.927  -9.868  -7.912  1.00 95.59           H  
ATOM   1716  N   GLU A 106      -4.538 -12.292  -9.393  1.00 91.73           N  
ATOM   1717  H   GLU A 106      -3.662 -12.681  -9.076  1.00 91.73           H  
ATOM   1718  CA  GLU A 106      -5.741 -13.090  -9.185  1.00 91.73           C  
ATOM   1719  HA  GLU A 106      -6.188 -13.234 -10.168  1.00 91.73           H  
ATOM   1720  C   GLU A 106      -6.796 -12.382  -8.312  1.00 91.73           C  
ATOM   1721  CB  GLU A 106      -5.375 -14.488  -8.650  1.00 91.73           C  
ATOM   1722  HB2 GLU A 106      -6.273 -15.102  -8.717  1.00 91.73           H  
ATOM   1723  HB3 GLU A 106      -4.633 -14.940  -9.309  1.00 91.73           H  
ATOM   1724  O   GLU A 106      -6.486 -11.605  -7.406  1.00 91.73           O  
ATOM   1725  CG  GLU A 106      -4.878 -14.569  -7.192  1.00 91.73           C  
ATOM   1726  HG2 GLU A 106      -4.835 -15.624  -6.919  1.00 91.73           H  
ATOM   1727  HG3 GLU A 106      -5.618 -14.106  -6.540  1.00 91.73           H  
ATOM   1728  CD  GLU A 106      -3.498 -13.952  -6.919  1.00 91.73           C  
ATOM   1729  OE1 GLU A 106      -3.223 -13.652  -5.735  1.00 91.73           O  
ATOM   1730  OE2 GLU A 106      -2.703 -13.735  -7.856  1.00 91.73           O  
ATOM   1731  N   ASN A 107      -8.076 -12.678  -8.565  1.00 88.51           N  
ATOM   1732  H   ASN A 107      -8.270 -13.338  -9.304  1.00 88.51           H  
ATOM   1733  CA  ASN A 107      -9.221 -12.183  -7.785  1.00 88.51           C  
ATOM   1734  HA  ASN A 107     -10.117 -12.526  -8.301  1.00 88.51           H  
ATOM   1735  C   ASN A 107      -9.355 -10.643  -7.718  1.00 88.51           C  
ATOM   1736  CB  ASN A 107      -9.215 -12.854  -6.396  1.00 88.51           C  
ATOM   1737  HB2 ASN A 107      -8.371 -12.477  -5.818  1.00 88.51           H  
ATOM   1738  HB3 ASN A 107     -10.133 -12.600  -5.866  1.00 88.51           H  
ATOM   1739  O   ASN A 107      -9.900 -10.108  -6.745  1.00 88.51           O  
ATOM   1740  CG  ASN A 107      -9.139 -14.365  -6.478  1.00 88.51           C  
ATOM   1741  ND2 ASN A 107      -8.310 -14.993  -5.679  1.00 88.51           N  
ATOM   1742 HD21 ASN A 107      -8.255 -15.994  -5.805  1.00 88.51           H  
ATOM   1743 HD22 ASN A 107      -7.647 -14.479  -5.117  1.00 88.51           H  
ATOM   1744  OD1 ASN A 107      -9.821 -14.997  -7.261  1.00 88.51           O  
ATOM   1745  N   GLY A 108      -8.838  -9.923  -8.722  1.00 91.78           N  
ATOM   1746  H   GLY A 108      -8.359 -10.408  -9.467  1.00 91.78           H  
ATOM   1747  CA  GLY A 108      -8.844  -8.454  -8.776  1.00 91.78           C  
ATOM   1748  HA2 GLY A 108      -8.552  -8.146  -9.780  1.00 91.78           H  
ATOM   1749  HA3 GLY A 108      -9.852  -8.088  -8.582  1.00 91.78           H  
ATOM   1750  C   GLY A 108      -7.881  -7.794  -7.780  1.00 91.78           C  
ATOM   1751  O   GLY A 108      -7.962  -6.583  -7.531  1.00 91.78           O  
ATOM   1752  N   ARG A 109      -6.983  -8.579  -7.169  1.00 95.21           N  
ATOM   1753  H   ARG A 109      -6.944  -9.549  -7.447  1.00 95.21           H  
ATOM   1754  CA  ARG A 109      -5.916  -8.082  -6.299  1.00 95.21           C  
ATOM   1755  HA  ARG A 109      -6.355  -7.421  -5.551  1.00 95.21           H  
ATOM   1756  C   ARG A 109      -4.931  -7.283  -7.140  1.00 95.21           C  
ATOM   1757  CB  ARG A 109      -5.254  -9.273  -5.596  1.00 95.21           C  
ATOM   1758  HB2 ARG A 109      -4.780  -9.915  -6.339  1.00 95.21           H  
ATOM   1759  HB3 ARG A 109      -6.038  -9.847  -5.101  1.00 95.21           H  
ATOM   1760  O   ARG A 109      -4.554  -7.692  -8.226  1.00 95.21           O  
ATOM   1761  CG  ARG A 109      -4.209  -8.866  -4.550  1.00 95.21           C  
ATOM   1762  HG2 ARG A 109      -4.639  -8.107  -3.897  1.00 95.21           H  
ATOM   1763  HG3 ARG A 109      -3.324  -8.455  -5.034  1.00 95.21           H  
ATOM   1764  CD  ARG A 109      -3.824 -10.081  -3.691  1.00 95.21           C  
ATOM   1765  HD2 ARG A 109      -4.732 -10.560  -3.324  1.00 95.21           H  
ATOM   1766  HD3 ARG A 109      -3.274  -9.735  -2.816  1.00 95.21           H  
ATOM   1767  NE  ARG A 109      -3.021 -11.086  -4.420  1.00 95.21           N  
ATOM   1768  HE  ARG A 109      -3.491 -11.818  -4.935  1.00 95.21           H  
ATOM   1769  NH1 ARG A 109      -0.970 -10.430  -3.686  1.00 95.21           N  
ATOM   1770 HH11 ARG A 109      -1.406  -9.572  -3.377  1.00 95.21           H  
ATOM   1771 HH12 ARG A 109       0.015 -10.547  -3.877  1.00 95.21           H  
ATOM   1772  NH2 ARG A 109      -1.108 -12.203  -4.972  1.00 95.21           N  
ATOM   1773 HH21 ARG A 109      -1.675 -12.872  -5.472  1.00 95.21           H  
ATOM   1774 HH22 ARG A 109      -0.098 -12.213  -5.010  1.00 95.21           H  
ATOM   1775  CZ  ARG A 109      -1.719 -11.247  -4.357  1.00 95.21           C  
ATOM   1776  N   LYS A 110      -4.500  -6.136  -6.638  1.00 96.39           N  
ATOM   1777  H   LYS A 110      -4.851  -5.865  -5.731  1.00 96.39           H  
ATOM   1778  CA  LYS A 110      -3.658  -5.180  -7.345  1.00 96.39           C  
ATOM   1779  HA  LYS A 110      -3.303  -5.661  -8.257  1.00 96.39           H  
ATOM   1780  C   LYS A 110      -2.435  -4.818  -6.520  1.00 96.39           C  
ATOM   1781  CB  LYS A 110      -4.472  -3.942  -7.748  1.00 96.39           C  
ATOM   1782  HB2 LYS A 110      -3.783  -3.161  -8.070  1.00 96.39           H  
ATOM   1783  HB3 LYS A 110      -5.028  -3.582  -6.882  1.00 96.39           H  
ATOM   1784  O   LYS A 110      -2.500  -4.674  -5.293  1.00 96.39           O  
ATOM   1785  CG  LYS A 110      -5.444  -4.242  -8.896  1.00 96.39           C  
ATOM   1786  HG2 LYS A 110      -6.027  -5.131  -8.655  1.00 96.39           H  
ATOM   1787  HG3 LYS A 110      -4.873  -4.441  -9.803  1.00 96.39           H  
ATOM   1788  CD  LYS A 110      -6.411  -3.081  -9.152  1.00 96.39           C  
ATOM   1789  HD2 LYS A 110      -6.930  -2.837  -8.225  1.00 96.39           H  
ATOM   1790  HD3 LYS A 110      -5.865  -2.209  -9.510  1.00 96.39           H  
ATOM   1791  CE  LYS A 110      -7.422  -3.551 -10.203  1.00 96.39           C  
ATOM   1792  HE2 LYS A 110      -7.835  -4.512  -9.895  1.00 96.39           H  
ATOM   1793  HE3 LYS A 110      -6.903  -3.742 -11.142  1.00 96.39           H  
ATOM   1794  NZ  LYS A 110      -8.519  -2.583 -10.416  1.00 96.39           N  
ATOM   1795  HZ1 LYS A 110      -8.145  -1.699 -10.730  1.00 96.39           H  
ATOM   1796  HZ2 LYS A 110      -9.073  -2.463  -9.580  1.00 96.39           H  
ATOM   1797  HZ3 LYS A 110      -9.102  -2.955 -11.152  1.00 96.39           H  
ATOM   1798  N   ARG A 111      -1.308  -4.627  -7.200  1.00 96.65           N  
ATOM   1799  H   ARG A 111      -1.349  -4.761  -8.201  1.00 96.65           H  
ATOM   1800  CA  ARG A 111      -0.038  -4.199  -6.607  1.00 96.65           C  
ATOM   1801  HA  ARG A 111      -0.218  -3.846  -5.591  1.00 96.65           H  
ATOM   1802  C   ARG A 111       0.544  -3.027  -7.378  1.00 96.65           C  
ATOM   1803  CB  ARG A 111       0.956  -5.370  -6.561  1.00 96.65           C  
ATOM   1804  HB2 ARG A 111       1.933  -4.995  -6.255  1.00 96.65           H  
ATOM   1805  HB3 ARG A 111       1.062  -5.778  -7.566  1.00 96.65           H  
ATOM   1806  O   ARG A 111       0.507  -3.003  -8.602  1.00 96.65           O  
ATOM   1807  CG  ARG A 111       0.547  -6.502  -5.608  1.00 96.65           C  
ATOM   1808  HG2 ARG A 111      -0.455  -6.856  -5.850  1.00 96.65           H  
ATOM   1809  HG3 ARG A 111       1.242  -7.328  -5.764  1.00 96.65           H  
ATOM   1810  CD  ARG A 111       0.576  -6.079  -4.134  1.00 96.65           C  
ATOM   1811  HD2 ARG A 111       1.535  -5.607  -3.919  1.00 96.65           H  
ATOM   1812  HD3 ARG A 111      -0.224  -5.358  -3.967  1.00 96.65           H  
ATOM   1813  NE  ARG A 111       0.413  -7.247  -3.251  1.00 96.65           N  
ATOM   1814  HE  ARG A 111       0.915  -8.070  -3.553  1.00 96.65           H  
ATOM   1815  NH1 ARG A 111      -0.642  -6.197  -1.514  1.00 96.65           N  
ATOM   1816 HH11 ARG A 111      -1.094  -6.278  -0.615  1.00 96.65           H  
ATOM   1817 HH12 ARG A 111      -0.523  -5.326  -2.010  1.00 96.65           H  
ATOM   1818  NH2 ARG A 111      -0.394  -8.405  -1.453  1.00 96.65           N  
ATOM   1819 HH21 ARG A 111       0.002  -9.254  -1.831  1.00 96.65           H  
ATOM   1820 HH22 ARG A 111      -0.865  -8.425  -0.560  1.00 96.65           H  
ATOM   1821  CZ  ARG A 111      -0.199  -7.281  -2.083  1.00 96.65           C  
ATOM   1822  N   LEU A 112       1.106  -2.077  -6.640  1.00 96.34           N  
ATOM   1823  H   LEU A 112       1.110  -2.203  -5.638  1.00 96.34           H  
ATOM   1824  CA  LEU A 112       1.896  -0.981  -7.196  1.00 96.34           C  
ATOM   1825  HA  LEU A 112       1.633  -0.821  -8.242  1.00 96.34           H  
ATOM   1826  C   LEU A 112       3.373  -1.359  -7.120  1.00 96.34           C  
ATOM   1827  CB  LEU A 112       1.626   0.314  -6.413  1.00 96.34           C  
ATOM   1828  HB2 LEU A 112       1.872   0.130  -5.368  1.00 96.34           H  
ATOM   1829  HB3 LEU A 112       2.288   1.097  -6.783  1.00 96.34           H  
ATOM   1830  O   LEU A 112       3.857  -1.741  -6.051  1.00 96.34           O  
ATOM   1831  CG  LEU A 112       0.180   0.824  -6.480  1.00 96.34           C  
ATOM   1832  HG  LEU A 112      -0.503   0.006  -6.249  1.00 96.34           H  
ATOM   1833  CD1 LEU A 112      -0.017   1.919  -5.435  1.00 96.34           C  
ATOM   1834 HD11 LEU A 112       0.196   1.530  -4.439  1.00 96.34           H  
ATOM   1835 HD12 LEU A 112       0.636   2.766  -5.645  1.00 96.34           H  
ATOM   1836 HD13 LEU A 112      -1.054   2.252  -5.463  1.00 96.34           H  
ATOM   1837  CD2 LEU A 112      -0.176   1.395  -7.847  1.00 96.34           C  
ATOM   1838 HD21 LEU A 112       0.439   2.267  -8.071  1.00 96.34           H  
ATOM   1839 HD22 LEU A 112      -0.028   0.651  -8.630  1.00 96.34           H  
ATOM   1840 HD23 LEU A 112      -1.220   1.708  -7.855  1.00 96.34           H  
ATOM   1841  N   LEU A 113       4.102  -1.222  -8.223  1.00 95.79           N  
ATOM   1842  H   LEU A 113       3.632  -0.984  -9.085  1.00 95.79           H  
ATOM   1843  CA  LEU A 113       5.543  -1.449  -8.249  1.00 95.79           C  
ATOM   1844  HA  LEU A 113       5.765  -2.296  -7.600  1.00 95.79           H  
ATOM   1845  C   LEU A 113       6.293  -0.227  -7.703  1.00 95.79           C  
ATOM   1846  CB  LEU A 113       5.953  -1.821  -9.681  1.00 95.79           C  
ATOM   1847  HB2 LEU A 113       5.384  -2.701  -9.982  1.00 95.79           H  
ATOM   1848  HB3 LEU A 113       5.692  -0.999 -10.347  1.00 95.79           H  
ATOM   1849  O   LEU A 113       6.559   0.728  -8.430  1.00 95.79           O  
ATOM   1850  CG  LEU A 113       7.452  -2.129  -9.830  1.00 95.79           C  
ATOM   1851  HG  LEU A 113       8.046  -1.286  -9.478  1.00 95.79           H  
ATOM   1852  CD1 LEU A 113       7.845  -3.371  -9.034  1.00 95.79           C  
ATOM   1853 HD11 LEU A 113       7.257  -4.231  -9.356  1.00 95.79           H  
ATOM   1854 HD12 LEU A 113       7.700  -3.205  -7.966  1.00 95.79           H  
ATOM   1855 HD13 LEU A 113       8.906  -3.573  -9.183  1.00 95.79           H  
ATOM   1856  CD2 LEU A 113       7.783  -2.358 -11.300  1.00 95.79           C  
ATOM   1857 HD21 LEU A 113       8.847  -2.565 -11.412  1.00 95.79           H  
ATOM   1858 HD22 LEU A 113       7.536  -1.464 -11.872  1.00 95.79           H  
ATOM   1859 HD23 LEU A 113       7.209  -3.203 -11.681  1.00 95.79           H  
ATOM   1860  N   ALA A 114       6.649  -0.238  -6.418  1.00 93.83           N  
ATOM   1861  H   ALA A 114       6.465  -1.065  -5.869  1.00 93.83           H  
ATOM   1862  CA  ALA A 114       7.395   0.863  -5.800  1.00 93.83           C  
ATOM   1863  HA  ALA A 114       6.969   1.806  -6.140  1.00 93.83           H  
ATOM   1864  C   ALA A 114       8.882   0.868  -6.199  1.00 93.83           C  
ATOM   1865  CB  ALA A 114       7.209   0.781  -4.285  1.00 93.83           C  
ATOM   1866  HB1 ALA A 114       6.144   0.822  -4.060  1.00 93.83           H  
ATOM   1867  HB2 ALA A 114       7.709   1.624  -3.808  1.00 93.83           H  
ATOM   1868  HB3 ALA A 114       7.632  -0.148  -3.902  1.00 93.83           H  
ATOM   1869  O   ALA A 114       9.522   1.922  -6.202  1.00 93.83           O  
ATOM   1870  N   GLY A 115       9.410  -0.299  -6.568  1.00 92.54           N  
ATOM   1871  H   GLY A 115       8.843  -1.126  -6.449  1.00 92.54           H  
ATOM   1872  CA  GLY A 115      10.726  -0.495  -7.165  1.00 92.54           C  
ATOM   1873  HA2 GLY A 115      10.791   0.075  -8.092  1.00 92.54           H  
ATOM   1874  HA3 GLY A 115      11.497  -0.145  -6.478  1.00 92.54           H  
ATOM   1875  C   GLY A 115      10.964  -1.972  -7.474  1.00 92.54           C  
ATOM   1876  O   GLY A 115      10.180  -2.826  -7.071  1.00 92.54           O  
ATOM   1877  N   ALA A 116      12.071  -2.294  -8.140  1.00 93.92           N  
ATOM   1878  H   ALA A 116      12.614  -1.543  -8.542  1.00 93.92           H  
ATOM   1879  CA  ALA A 116      12.375  -3.649  -8.615  1.00 93.92           C  
ATOM   1880  HA  ALA A 116      11.658  -3.908  -9.393  1.00 93.92           H  
ATOM   1881  C   ALA A 116      12.304  -4.768  -7.549  1.00 93.92           C  
ATOM   1882  CB  ALA A 116      13.768  -3.587  -9.243  1.00 93.92           C  
ATOM   1883  HB1 ALA A 116      14.498  -3.216  -8.523  1.00 93.92           H  
ATOM   1884  HB2 ALA A 116      13.743  -2.934 -10.115  1.00 93.92           H  
ATOM   1885  HB3 ALA A 116      14.067  -4.587  -9.557  1.00 93.92           H  
ATOM   1886  O   ALA A 116      12.076  -5.927  -7.894  1.00 93.92           O  
ATOM   1887  N   GLY A 117      12.466  -4.432  -6.263  1.00 93.55           N  
ATOM   1888  H   GLY A 117      12.609  -3.454  -6.058  1.00 93.55           H  
ATOM   1889  CA  GLY A 117      12.360  -5.364  -5.133  1.00 93.55           C  
ATOM   1890  HA2 GLY A 117      12.210  -6.379  -5.499  1.00 93.55           H  
ATOM   1891  HA3 GLY A 117      13.298  -5.347  -4.579  1.00 93.55           H  
ATOM   1892  C   GLY A 117      11.229  -5.067  -4.141  1.00 93.55           C  
ATOM   1893  O   GLY A 117      11.192  -5.687  -3.081  1.00 93.55           O  
ATOM   1894  N   GLU A 118      10.332  -4.121  -4.429  1.00 95.49           N  
ATOM   1895  H   GLU A 118      10.324  -3.699  -5.347  1.00 95.49           H  
ATOM   1896  CA  GLU A 118       9.284  -3.711  -3.489  1.00 95.49           C  
ATOM   1897  HA  GLU A 118       9.126  -4.514  -2.769  1.00 95.49           H  
ATOM   1898  C   GLU A 118       7.945  -3.464  -4.189  1.00 95.49           C  
ATOM   1899  CB  GLU A 118       9.740  -2.476  -2.692  1.00 95.49           C  
ATOM   1900  HB2 GLU A 118       9.848  -1.628  -3.369  1.00 95.49           H  
ATOM   1901  HB3 GLU A 118      10.710  -2.691  -2.243  1.00 95.49           H  
ATOM   1902  O   GLU A 118       7.830  -2.636  -5.098  1.00 95.49           O  
ATOM   1903  CG  GLU A 118       8.748  -2.124  -1.568  1.00 95.49           C  
ATOM   1904  HG2 GLU A 118       8.588  -3.014  -0.959  1.00 95.49           H  
ATOM   1905  HG3 GLU A 118       7.792  -1.843  -2.010  1.00 95.49           H  
ATOM   1906  CD  GLU A 118       9.220  -0.976  -0.660  1.00 95.49           C  
ATOM   1907  OE1 GLU A 118       8.647  -0.852   0.450  1.00 95.49           O  
ATOM   1908  OE2 GLU A 118      10.122  -0.211  -1.067  1.00 95.49           O  
ATOM   1909  N   LEU A 119       6.913  -4.154  -3.702  1.00 96.99           N  
ATOM   1910  H   LEU A 119       7.089  -4.798  -2.944  1.00 96.99           H  
ATOM   1911  CA  LEU A 119       5.521  -3.913  -4.061  1.00 96.99           C  
ATOM   1912  HA  LEU A 119       5.487  -3.270  -4.940  1.00 96.99           H  
ATOM   1913  C   LEU A 119       4.784  -3.172  -2.942  1.00 96.99           C  
ATOM   1914  CB  LEU A 119       4.813  -5.234  -4.410  1.00 96.99           C  
ATOM   1915  HB2 LEU A 119       4.818  -5.879  -3.532  1.00 96.99           H  
ATOM   1916  HB3 LEU A 119       3.773  -5.016  -4.653  1.00 96.99           H  
ATOM   1917  O   LEU A 119       5.149  -3.215  -1.765  1.00 96.99           O  
ATOM   1918  CG  LEU A 119       5.426  -6.022  -5.574  1.00 96.99           C  
ATOM   1919  HG  LEU A 119       6.461  -6.268  -5.337  1.00 96.99           H  
ATOM   1920  CD1 LEU A 119       4.662  -7.326  -5.750  1.00 96.99           C  
ATOM   1921 HD11 LEU A 119       5.074  -7.899  -6.581  1.00 96.99           H  
ATOM   1922 HD12 LEU A 119       3.609  -7.126  -5.946  1.00 96.99           H  
ATOM   1923 HD13 LEU A 119       4.741  -7.926  -4.843  1.00 96.99           H  
ATOM   1924  CD2 LEU A 119       5.368  -5.237  -6.883  1.00 96.99           C  
ATOM   1925 HD21 LEU A 119       6.009  -4.359  -6.808  1.00 96.99           H  
ATOM   1926 HD22 LEU A 119       5.733  -5.855  -7.703  1.00 96.99           H  
ATOM   1927 HD23 LEU A 119       4.345  -4.927  -7.099  1.00 96.99           H  
ATOM   1928  N   GLN A 120       3.691  -2.521  -3.317  1.00 96.52           N  
ATOM   1929  H   GLN A 120       3.496  -2.475  -4.306  1.00 96.52           H  
ATOM   1930  CA  GLN A 120       2.763  -1.849  -2.414  1.00 96.52           C  
ATOM   1931  HA  GLN A 120       2.954  -2.168  -1.389  1.00 96.52           H  
ATOM   1932  C   GLN A 120       1.316  -2.242  -2.732  1.00 96.52           C  
ATOM   1933  CB  GLN A 120       3.000  -0.337  -2.495  1.00 96.52           C  
ATOM   1934  HB2 GLN A 120       2.184   0.179  -1.990  1.00 96.52           H  
ATOM   1935  HB3 GLN A 120       3.014  -0.019  -3.537  1.00 96.52           H  
ATOM   1936  O   GLN A 120       1.034  -2.841  -3.772  1.00 96.52           O  
ATOM   1937  CG  GLN A 120       4.332   0.059  -1.840  1.00 96.52           C  
ATOM   1938  HG2 GLN A 120       4.366  -0.328  -0.821  1.00 96.52           H  
ATOM   1939  HG3 GLN A 120       5.159  -0.391  -2.389  1.00 96.52           H  
ATOM   1940  CD  GLN A 120       4.541   1.566  -1.790  1.00 96.52           C  
ATOM   1941  NE2 GLN A 120       5.716   2.020  -1.413  1.00 96.52           N  
ATOM   1942 HE21 GLN A 120       6.466   1.385  -1.182  1.00 96.52           H  
ATOM   1943 HE22 GLN A 120       5.817   3.024  -1.383  1.00 96.52           H  
ATOM   1944  OE1 GLN A 120       3.659   2.365  -2.052  1.00 96.52           O  
ATOM   1945  N   LYS A 121       0.386  -1.946  -1.817  1.00 96.48           N  
ATOM   1946  H   LYS A 121       0.639  -1.328  -1.060  1.00 96.48           H  
ATOM   1947  CA  LYS A 121      -1.043  -2.241  -2.007  1.00 96.48           C  
ATOM   1948  HA  LYS A 121      -1.179  -3.292  -2.264  1.00 96.48           H  
ATOM   1949  C   LYS A 121      -1.580  -1.406  -3.172  1.00 96.48           C  
ATOM   1950  CB  LYS A 121      -1.820  -1.927  -0.715  1.00 96.48           C  
ATOM   1951  HB2 LYS A 121      -2.886  -2.038  -0.909  1.00 96.48           H  
ATOM   1952  HB3 LYS A 121      -1.643  -0.888  -0.437  1.00 96.48           H  
ATOM   1953  O   LYS A 121      -1.431  -0.192  -3.144  1.00 96.48           O  
ATOM   1954  CG  LYS A 121      -1.436  -2.847   0.457  1.00 96.48           C  
ATOM   1955  HG2 LYS A 121      -1.738  -3.865   0.211  1.00 96.48           H  
ATOM   1956  HG3 LYS A 121      -0.358  -2.827   0.613  1.00 96.48           H  
ATOM   1957  CD  LYS A 121      -2.133  -2.424   1.759  1.00 96.48           C  
ATOM   1958  HD2 LYS A 121      -3.170  -2.168   1.540  1.00 96.48           H  
ATOM   1959  HD3 LYS A 121      -2.135  -3.261   2.457  1.00 96.48           H  
ATOM   1960  CE  LYS A 121      -1.430  -1.233   2.433  1.00 96.48           C  
ATOM   1961  HE2 LYS A 121      -0.468  -1.558   2.829  1.00 96.48           H  
ATOM   1962  HE3 LYS A 121      -1.251  -0.458   1.688  1.00 96.48           H  
ATOM   1963  NZ  LYS A 121      -2.279  -0.675   3.511  1.00 96.48           N  
ATOM   1964  HZ1 LYS A 121      -2.709  -1.396   4.072  1.00 96.48           H  
ATOM   1965  HZ2 LYS A 121      -3.034  -0.178   3.060  1.00 96.48           H  
ATOM   1966  HZ3 LYS A 121      -1.817   0.000   4.102  1.00 96.48           H  
ATOM   1967  N   GLY A 122      -2.181  -2.048  -4.174  1.00 95.33           N  
ATOM   1968  H   GLY A 122      -2.216  -3.057  -4.170  1.00 95.33           H  
ATOM   1969  CA  GLY A 122      -2.834  -1.378  -5.307  1.00 95.33           C  
ATOM   1970  HA2 GLY A 122      -2.530  -1.862  -6.235  1.00 95.33           H  
ATOM   1971  HA3 GLY A 122      -2.529  -0.333  -5.355  1.00 95.33           H  
ATOM   1972  C   GLY A 122      -4.362  -1.395  -5.240  1.00 95.33           C  
ATOM   1973  O   GLY A 122      -5.011  -0.879  -6.142  1.00 95.33           O  
ATOM   1974  N   ASN A 123      -4.944  -1.989  -4.196  1.00 95.05           N  
ATOM   1975  H   ASN A 123      -4.354  -2.388  -3.479  1.00 95.05           H  
ATOM   1976  CA  ASN A 123      -6.366  -1.872  -3.891  1.00 95.05           C  
ATOM   1977  HA  ASN A 123      -6.895  -1.449  -4.745  1.00 95.05           H  
ATOM   1978  C   ASN A 123      -6.567  -0.939  -2.700  1.00 95.05           C  
ATOM   1979  CB  ASN A 123      -6.977  -3.238  -3.562  1.00 95.05           C  
ATOM   1980  HB2 ASN A 123      -8.044  -3.123  -3.369  1.00 95.05           H  
ATOM   1981  HB3 ASN A 123      -6.507  -3.609  -2.651  1.00 95.05           H  
ATOM   1982  O   ASN A 123      -5.729  -0.882  -1.798  1.00 95.05           O  
ATOM   1983  CG  ASN A 123      -6.790  -4.275  -4.640  1.00 95.05           C  
ATOM   1984  ND2 ASN A 123      -7.681  -4.370  -5.602  1.00 95.05           N  
ATOM   1985 HD21 ASN A 123      -7.592  -5.126  -6.265  1.00 95.05           H  
ATOM   1986 HD22 ASN A 123      -8.495  -3.772  -5.609  1.00 95.05           H  
ATOM   1987  OD1 ASN A 123      -5.838  -5.026  -4.593  1.00 95.05           O  
ATOM   1988  N   GLU A 124      -7.733  -0.311  -2.672  1.00 90.06           N  
ATOM   1989  H   GLU A 124      -8.369  -0.409  -3.450  1.00 90.06           H  
ATOM   1990  CA  GLU A 124      -8.281   0.369  -1.509  1.00 90.06           C  
ATOM   1991  HA  GLU A 124      -7.604   0.259  -0.662  1.00 90.06           H  
ATOM   1992  C   GLU A 124      -9.620  -0.274  -1.152  1.00 90.06           C  
ATOM   1993  CB  GLU A 124      -8.427   1.859  -1.822  1.00 90.06           C  
ATOM   1994  HB2 GLU A 124      -9.187   1.997  -2.591  1.00 90.06           H  
ATOM   1995  HB3 GLU A 124      -7.475   2.223  -2.210  1.00 90.06           H  
ATOM   1996  O   GLU A 124     -10.355  -0.733  -2.033  1.00 90.06           O  
ATOM   1997  CG  GLU A 124      -8.795   2.671  -0.577  1.00 90.06           C  
ATOM   1998  HG2 GLU A 124      -9.834   2.473  -0.311  1.00 90.06           H  
ATOM   1999  HG3 GLU A 124      -8.163   2.344   0.249  1.00 90.06           H  
ATOM   2000  CD  GLU A 124      -8.595   4.176  -0.795  1.00 90.06           C  
ATOM   2001  OE1 GLU A 124      -8.373   4.862   0.225  1.00 90.06           O  
ATOM   2002  OE2 GLU A 124      -8.602   4.610  -1.968  1.00 90.06           O  
ATOM   2003  N   MET A 125      -9.929  -0.344   0.139  1.00 93.60           N  
ATOM   2004  H   MET A 125      -9.320   0.096   0.815  1.00 93.60           H  
ATOM   2005  CA  MET A 125     -11.226  -0.837   0.579  1.00 93.60           C  
ATOM   2006  HA  MET A 125     -11.524  -1.660  -0.071  1.00 93.60           H  
ATOM   2007  C   MET A 125     -12.272   0.273   0.462  1.00 93.60           C  
ATOM   2008  CB  MET A 125     -11.122  -1.394   1.996  1.00 93.60           C  
ATOM   2009  HB2 MET A 125     -10.327  -2.140   2.027  1.00 93.60           H  
ATOM   2010  HB3 MET A 125     -10.889  -0.591   2.696  1.00 93.60           H  
ATOM   2011  O   MET A 125     -12.211   1.270   1.176  1.00 93.60           O  
ATOM   2012  CG  MET A 125     -12.433  -2.079   2.384  1.00 93.60           C  
ATOM   2013  HG2 MET A 125     -12.652  -2.855   1.651  1.00 93.60           H  
ATOM   2014  HG3 MET A 125     -13.248  -1.354   2.365  1.00 93.60           H  
ATOM   2015  SD  MET A 125     -12.392  -2.849   4.010  1.00 93.60           S  
ATOM   2016  CE  MET A 125     -12.268  -1.357   4.995  1.00 93.60           C  
ATOM   2017  HE1 MET A 125     -12.785  -1.571   5.931  1.00 93.60           H  
ATOM   2018  HE2 MET A 125     -11.218  -1.125   5.177  1.00 93.60           H  
ATOM   2019  HE3 MET A 125     -12.753  -0.520   4.493  1.00 93.60           H  
ATOM   2020  N   ALA A 126     -13.260   0.070  -0.406  1.00 92.33           N  
ATOM   2021  H   ALA A 126     -13.235  -0.751  -0.994  1.00 92.33           H  
ATOM   2022  CA  ALA A 126     -14.417   0.947  -0.505  1.00 92.33           C  
ATOM   2023  HA  ALA A 126     -14.111   1.968  -0.276  1.00 92.33           H  
ATOM   2024  C   ALA A 126     -15.489   0.522   0.505  1.00 92.33           C  
ATOM   2025  CB  ALA A 126     -14.934   0.932  -1.946  1.00 92.33           C  
ATOM   2026  HB1 ALA A 126     -15.250  -0.074  -2.221  1.00 92.33           H  
ATOM   2027  HB2 ALA A 126     -14.146   1.263  -2.624  1.00 92.33           H  
ATOM   2028  HB3 ALA A 126     -15.783   1.609  -2.037  1.00 92.33           H  
ATOM   2029  O   ALA A 126     -15.947  -0.622   0.495  1.00 92.33           O  
ATOM   2030  N   LEU A 127     -15.904   1.449   1.369  1.00 94.21           N  
ATOM   2031  H   LEU A 127     -15.504   2.375   1.317  1.00 94.21           H  
ATOM   2032  CA  LEU A 127     -16.974   1.207   2.331  1.00 94.21           C  
ATOM   2033  HA  LEU A 127     -17.037   0.135   2.519  1.00 94.21           H  
ATOM   2034  C   LEU A 127     -18.322   1.704   1.798  1.00 94.21           C  
ATOM   2035  CB  LEU A 127     -16.665   1.892   3.665  1.00 94.21           C  
ATOM   2036  HB2 LEU A 127     -17.533   1.795   4.317  1.00 94.21           H  
ATOM   2037  HB3 LEU A 127     -16.508   2.954   3.473  1.00 94.21           H  
ATOM   2038  O   LEU A 127     -18.405   2.835   1.315  1.00 94.21           O  
ATOM   2039  CG  LEU A 127     -15.443   1.325   4.393  1.00 94.21           C  
ATOM   2040  HG  LEU A 127     -14.558   1.424   3.765  1.00 94.21           H  
ATOM   2041  CD1 LEU A 127     -15.233   2.156   5.650  1.00 94.21           C  
ATOM   2042 HD11 LEU A 127     -14.235   1.928   6.024  1.00 94.21           H  
ATOM   2043 HD12 LEU A 127     -15.989   1.925   6.400  1.00 94.21           H  
ATOM   2044 HD13 LEU A 127     -15.261   3.219   5.413  1.00 94.21           H  
ATOM   2045  CD2 LEU A 127     -15.624  -0.142   4.789  1.00 94.21           C  
ATOM   2046 HD21 LEU A 127     -16.602  -0.293   5.248  1.00 94.21           H  
ATOM   2047 HD22 LEU A 127     -15.527  -0.778   3.910  1.00 94.21           H  
ATOM   2048 HD23 LEU A 127     -14.858  -0.429   5.510  1.00 94.21           H  
ATOM   2049  N   PRO A 128     -19.402   0.922   1.965  1.00 95.39           N  
ATOM   2050  CA  PRO A 128     -20.764   1.422   1.830  1.00 95.39           C  
ATOM   2051  HA  PRO A 128     -20.953   1.626   0.776  1.00 95.39           H  
ATOM   2052  C   PRO A 128     -21.011   2.692   2.656  1.00 95.39           C  
ATOM   2053  CB  PRO A 128     -21.658   0.272   2.300  1.00 95.39           C  
ATOM   2054  HB2 PRO A 128     -22.619   0.271   1.786  1.00 95.39           H  
ATOM   2055  HB3 PRO A 128     -21.800   0.324   3.379  1.00 95.39           H  
ATOM   2056  O   PRO A 128     -20.571   2.794   3.805  1.00 95.39           O  
ATOM   2057  CG  PRO A 128     -20.837  -0.975   1.974  1.00 95.39           C  
ATOM   2058  HG2 PRO A 128     -20.995  -1.251   0.931  1.00 95.39           H  
ATOM   2059  HG3 PRO A 128     -21.085  -1.809   2.630  1.00 95.39           H  
ATOM   2060  CD  PRO A 128     -19.391  -0.521   2.157  1.00 95.39           C  
ATOM   2061  HD2 PRO A 128     -18.763  -1.000   1.406  1.00 95.39           H  
ATOM   2062  HD3 PRO A 128     -19.019  -0.777   3.150  1.00 95.39           H  
ATOM   2063  N   SER A 129     -21.786   3.629   2.102  1.00 95.88           N  
ATOM   2064  H   SER A 129     -22.143   3.471   1.171  1.00 95.88           H  
ATOM   2065  CA  SER A 129     -22.075   4.935   2.721  1.00 95.88           C  
ATOM   2066  HA  SER A 129     -21.148   5.505   2.773  1.00 95.88           H  
ATOM   2067  C   SER A 129     -22.623   4.827   4.147  1.00 95.88           C  
ATOM   2068  CB  SER A 129     -23.070   5.716   1.855  1.00 95.88           C  
ATOM   2069  HB2 SER A 129     -22.609   5.940   0.893  1.00 95.88           H  
ATOM   2070  HB3 SER A 129     -23.326   6.653   2.348  1.00 95.88           H  
ATOM   2071  O   SER A 129     -22.216   5.603   5.007  1.00 95.88           O  
ATOM   2072  OG  SER A 129     -24.240   4.945   1.643  1.00 95.88           O  
ATOM   2073  HG  SER A 129     -24.854   5.462   1.115  1.00 95.88           H  
ATOM   2074  N   LYS A 130     -23.465   3.822   4.428  1.00 95.87           N  
ATOM   2075  H   LYS A 130     -23.796   3.275   3.646  1.00 95.87           H  
ATOM   2076  CA  LYS A 130     -24.000   3.553   5.775  1.00 95.87           C  
ATOM   2077  HA  LYS A 130     -24.589   4.417   6.081  1.00 95.87           H  
ATOM   2078  C   LYS A 130     -22.898   3.422   6.834  1.00 95.87           C  
ATOM   2079  CB  LYS A 130     -24.939   2.328   5.762  1.00 95.87           C  
ATOM   2080  HB2 LYS A 130     -25.374   2.232   6.757  1.00 95.87           H  
ATOM   2081  HB3 LYS A 130     -25.754   2.517   5.063  1.00 95.87           H  
ATOM   2082  O   LYS A 130     -22.978   4.065   7.876  1.00 95.87           O  
ATOM   2083  CG  LYS A 130     -24.263   0.993   5.395  1.00 95.87           C  
ATOM   2084  HG2 LYS A 130     -23.896   1.039   4.370  1.00 95.87           H  
ATOM   2085  HG3 LYS A 130     -23.423   0.816   6.067  1.00 95.87           H  
ATOM   2086  CD  LYS A 130     -25.201  -0.210   5.548  1.00 95.87           C  
ATOM   2087  HD2 LYS A 130     -26.011  -0.161   4.820  1.00 95.87           H  
ATOM   2088  HD3 LYS A 130     -25.615  -0.201   6.557  1.00 95.87           H  
ATOM   2089  CE  LYS A 130     -24.369  -1.485   5.349  1.00 95.87           C  
ATOM   2090  HE2 LYS A 130     -23.427  -1.338   5.877  1.00 95.87           H  
ATOM   2091  HE3 LYS A 130     -24.137  -1.613   4.292  1.00 95.87           H  
ATOM   2092  NZ  LYS A 130     -25.024  -2.699   5.899  1.00 95.87           N  
ATOM   2093  HZ1 LYS A 130     -25.841  -2.971   5.372  1.00 95.87           H  
ATOM   2094  HZ2 LYS A 130     -24.363  -3.463   5.918  1.00 95.87           H  
ATOM   2095  HZ3 LYS A 130     -25.281  -2.544   6.863  1.00 95.87           H  
ATOM   2096  N   TYR A 131     -21.827   2.691   6.519  1.00 97.45           N  
ATOM   2097  H   TYR A 131     -21.767   2.291   5.593  1.00 97.45           H  
ATOM   2098  CA  TYR A 131     -20.726   2.450   7.446  1.00 97.45           C  
ATOM   2099  HA  TYR A 131     -21.135   2.200   8.425  1.00 97.45           H  
ATOM   2100  C   TYR A 131     -19.857   3.694   7.620  1.00 97.45           C  
ATOM   2101  CB  TYR A 131     -19.872   1.281   6.947  1.00 97.45           C  
ATOM   2102  HB2 TYR A 131     -19.495   1.512   5.951  1.00 97.45           H  
ATOM   2103  HB3 TYR A 131     -19.012   1.219   7.615  1.00 97.45           H  
ATOM   2104  O   TYR A 131     -19.381   3.965   8.720  1.00 97.45           O  
ATOM   2105  CG  TYR A 131     -20.537  -0.085   6.940  1.00 97.45           C  
ATOM   2106  CD1 TYR A 131     -21.221  -0.553   8.077  1.00 97.45           C  
ATOM   2107  HD1 TYR A 131     -21.310   0.069   8.955  1.00 97.45           H  
ATOM   2108  CD2 TYR A 131     -20.421  -0.920   5.814  1.00 97.45           C  
ATOM   2109  HD2 TYR A 131     -19.859  -0.571   4.961  1.00 97.45           H  
ATOM   2110  CE1 TYR A 131     -21.788  -1.842   8.088  1.00 97.45           C  
ATOM   2111  HE1 TYR A 131     -22.303  -2.198   8.968  1.00 97.45           H  
ATOM   2112  CE2 TYR A 131     -21.003  -2.205   5.810  1.00 97.45           C  
ATOM   2113  HE2 TYR A 131     -20.903  -2.858   4.956  1.00 97.45           H  
ATOM   2114  OH  TYR A 131     -22.330  -3.870   6.934  1.00 97.45           O  
ATOM   2115  HH  TYR A 131     -22.544  -4.188   7.815  1.00 97.45           H  
ATOM   2116  CZ  TYR A 131     -21.687  -2.671   6.956  1.00 97.45           C  
ATOM   2117  N   VAL A 132     -19.687   4.486   6.555  1.00 96.78           N  
ATOM   2118  H   VAL A 132     -20.105   4.203   5.680  1.00 96.78           H  
ATOM   2119  CA  VAL A 132     -18.999   5.783   6.624  1.00 96.78           C  
ATOM   2120  HA  VAL A 132     -18.012   5.629   7.061  1.00 96.78           H  
ATOM   2121  C   VAL A 132     -19.761   6.738   7.547  1.00 96.78           C  
ATOM   2122  CB  VAL A 132     -18.815   6.397   5.221  1.00 96.78           C  
ATOM   2123  HB  VAL A 132     -19.790   6.557   4.761  1.00 96.78           H  
ATOM   2124  O   VAL A 132     -19.163   7.328   8.448  1.00 96.78           O  
ATOM   2125  CG1 VAL A 132     -18.091   7.747   5.291  1.00 96.78           C  
ATOM   2126 HG11 VAL A 132     -18.691   8.475   5.837  1.00 96.78           H  
ATOM   2127 HG12 VAL A 132     -17.929   8.130   4.283  1.00 96.78           H  
ATOM   2128 HG13 VAL A 132     -17.126   7.629   5.785  1.00 96.78           H  
ATOM   2129  CG2 VAL A 132     -17.999   5.469   4.311  1.00 96.78           C  
ATOM   2130 HG21 VAL A 132     -17.023   5.270   4.754  1.00 96.78           H  
ATOM   2131 HG22 VAL A 132     -17.859   5.933   3.335  1.00 96.78           H  
ATOM   2132 HG23 VAL A 132     -18.523   4.525   4.159  1.00 96.78           H  
ATOM   2133  N   THR A 133     -21.083   6.856   7.377  1.00 97.00           N  
ATOM   2134  H   THR A 133     -21.518   6.369   6.607  1.00 97.00           H  
ATOM   2135  CA  THR A 133     -21.945   7.684   8.234  1.00 97.00           C  
ATOM   2136  HA  THR A 133     -21.574   8.709   8.217  1.00 97.00           H  
ATOM   2137  C   THR A 133     -21.915   7.209   9.684  1.00 97.00           C  
ATOM   2138  CB  THR A 133     -23.393   7.678   7.717  1.00 97.00           C  
ATOM   2139  HB  THR A 133     -23.774   6.657   7.715  1.00 97.00           H  
ATOM   2140  O   THR A 133     -21.729   8.025  10.590  1.00 97.00           O  
ATOM   2141  CG2 THR A 133     -24.326   8.560   8.546  1.00 97.00           C  
ATOM   2142 HG21 THR A 133     -24.463   8.130   9.538  1.00 97.00           H  
ATOM   2143 HG22 THR A 133     -23.915   9.565   8.643  1.00 97.00           H  
ATOM   2144 HG23 THR A 133     -25.303   8.610   8.064  1.00 97.00           H  
ATOM   2145  OG1 THR A 133     -23.435   8.179   6.402  1.00 97.00           O  
ATOM   2146  HG1 THR A 133     -23.311   9.130   6.434  1.00 97.00           H  
ATOM   2147  N   PHE A 134     -22.043   5.900   9.912  1.00 98.16           N  
ATOM   2148  H   PHE A 134     -22.224   5.276   9.139  1.00 98.16           H  
ATOM   2149  CA  PHE A 134     -21.979   5.317  11.246  1.00 98.16           C  
ATOM   2150  HA  PHE A 134     -22.742   5.781  11.871  1.00 98.16           H  
ATOM   2151  C   PHE A 134     -20.637   5.593  11.930  1.00 98.16           C  
ATOM   2152  CB  PHE A 134     -22.281   3.819  11.171  1.00 98.16           C  
ATOM   2153  HB2 PHE A 134     -23.323   3.677  10.885  1.00 98.16           H  
ATOM   2154  HB3 PHE A 134     -21.661   3.364  10.399  1.00 98.16           H  
ATOM   2155  O   PHE A 134     -20.630   6.176  13.013  1.00 98.16           O  
ATOM   2156  CG  PHE A 134     -22.029   3.114  12.485  1.00 98.16           C  
ATOM   2157  CD1 PHE A 134     -20.942   2.231  12.612  1.00 98.16           C  
ATOM   2158  HD1 PHE A 134     -20.329   2.000  11.753  1.00 98.16           H  
ATOM   2159  CD2 PHE A 134     -22.846   3.389  13.598  1.00 98.16           C  
ATOM   2160  HD2 PHE A 134     -23.691   4.052  13.494  1.00 98.16           H  
ATOM   2161  CE1 PHE A 134     -20.671   1.626  13.849  1.00 98.16           C  
ATOM   2162  HE1 PHE A 134     -19.854   0.924  13.927  1.00 98.16           H  
ATOM   2163  CE2 PHE A 134     -22.573   2.785  14.837  1.00 98.16           C  
ATOM   2164  HE2 PHE A 134     -23.216   2.972  15.684  1.00 98.16           H  
ATOM   2165  CZ  PHE A 134     -21.483   1.909  14.963  1.00 98.16           C  
ATOM   2166  HZ  PHE A 134     -21.287   1.439  15.915  1.00 98.16           H  
ATOM   2167  N   LEU A 135     -19.503   5.274  11.294  1.00 97.80           N  
ATOM   2168  H   LEU A 135     -19.566   4.807  10.401  1.00 97.80           H  
ATOM   2169  CA  LEU A 135     -18.174   5.528  11.861  1.00 97.80           C  
ATOM   2170  HA  LEU A 135     -18.105   5.026  12.826  1.00 97.80           H  
ATOM   2171  C   LEU A 135     -17.930   7.015  12.127  1.00 97.80           C  
ATOM   2172  CB  LEU A 135     -17.086   4.995  10.915  1.00 97.80           C  
ATOM   2173  HB2 LEU A 135     -17.340   5.276   9.893  1.00 97.80           H  
ATOM   2174  HB3 LEU A 135     -16.139   5.477  11.160  1.00 97.80           H  
ATOM   2175  O   LEU A 135     -17.360   7.371  13.163  1.00 97.80           O  
ATOM   2176  CG  LEU A 135     -16.874   3.477  10.997  1.00 97.80           C  
ATOM   2177  HG  LEU A 135     -17.828   2.967  10.860  1.00 97.80           H  
ATOM   2178  CD1 LEU A 135     -15.913   3.062   9.887  1.00 97.80           C  
ATOM   2179 HD11 LEU A 135     -15.735   1.988   9.932  1.00 97.80           H  
ATOM   2180 HD12 LEU A 135     -16.350   3.299   8.917  1.00 97.80           H  
ATOM   2181 HD13 LEU A 135     -14.967   3.591  10.004  1.00 97.80           H  
ATOM   2182  CD2 LEU A 135     -16.265   3.071  12.346  1.00 97.80           C  
ATOM   2183 HD21 LEU A 135     -15.365   3.652  12.548  1.00 97.80           H  
ATOM   2184 HD22 LEU A 135     -15.999   2.014  12.335  1.00 97.80           H  
ATOM   2185 HD23 LEU A 135     -16.987   3.221  13.148  1.00 97.80           H  
ATOM   2186  N   TYR A 136     -18.379   7.895  11.228  1.00 97.01           N  
ATOM   2187  H   TYR A 136     -18.817   7.546  10.388  1.00 97.01           H  
ATOM   2188  CA  TYR A 136     -18.248   9.340  11.402  1.00 97.01           C  
ATOM   2189  HA  TYR A 136     -17.190   9.576  11.511  1.00 97.01           H  
ATOM   2190  C   TYR A 136     -18.964   9.838  12.665  1.00 97.01           C  
ATOM   2191  CB  TYR A 136     -18.778  10.067  10.159  1.00 97.01           C  
ATOM   2192  HB2 TYR A 136     -19.799   9.745   9.956  1.00 97.01           H  
ATOM   2193  HB3 TYR A 136     -18.168   9.791   9.299  1.00 97.01           H  
ATOM   2194  O   TYR A 136     -18.381  10.619  13.425  1.00 97.01           O  
ATOM   2195  CG  TYR A 136     -18.764  11.576  10.314  1.00 97.01           C  
ATOM   2196  CD1 TYR A 136     -19.887  12.240  10.844  1.00 97.01           C  
ATOM   2197  HD1 TYR A 136     -20.778  11.678  11.087  1.00 97.01           H  
ATOM   2198  CD2 TYR A 136     -17.613  12.309   9.971  1.00 97.01           C  
ATOM   2199  HD2 TYR A 136     -16.767  11.800   9.533  1.00 97.01           H  
ATOM   2200  CE1 TYR A 136     -19.847  13.628  11.068  1.00 97.01           C  
ATOM   2201  HE1 TYR A 136     -20.705  14.144  11.474  1.00 97.01           H  
ATOM   2202  CE2 TYR A 136     -17.572  13.701  10.180  1.00 97.01           C  
ATOM   2203  HE2 TYR A 136     -16.695  14.263   9.897  1.00 97.01           H  
ATOM   2204  OH  TYR A 136     -18.656  15.701  10.949  1.00 97.01           O  
ATOM   2205  HH  TYR A 136     -17.901  16.112  10.522  1.00 97.01           H  
ATOM   2206  CZ  TYR A 136     -18.689  14.360  10.738  1.00 97.01           C  
ATOM   2207  N   LEU A 137     -20.203   9.387  12.894  1.00 97.32           N  
ATOM   2208  H   LEU A 137     -20.607   8.744  12.227  1.00 97.32           H  
ATOM   2209  CA  LEU A 137     -21.000   9.768  14.061  1.00 97.32           C  
ATOM   2210  HA  LEU A 137     -20.889  10.838  14.235  1.00 97.32           H  
ATOM   2211  C   LEU A 137     -20.508   9.076  15.338  1.00 97.32           C  
ATOM   2212  CB  LEU A 137     -22.485   9.453  13.794  1.00 97.32           C  
ATOM   2213  HB2 LEU A 137     -22.572   8.404  13.512  1.00 97.32           H  
ATOM   2214  HB3 LEU A 137     -23.037   9.593  14.723  1.00 97.32           H  
ATOM   2215  O   LEU A 137     -20.326   9.740  16.357  1.00 97.32           O  
ATOM   2216  CG  LEU A 137     -23.151  10.317  12.706  1.00 97.32           C  
ATOM   2217  HG  LEU A 137     -22.601  10.227  11.770  1.00 97.32           H  
ATOM   2218  CD1 LEU A 137     -24.581   9.832  12.477  1.00 97.32           C  
ATOM   2219 HD11 LEU A 137     -25.064  10.435  11.708  1.00 97.32           H  
ATOM   2220 HD12 LEU A 137     -25.159   9.886  13.399  1.00 97.32           H  
ATOM   2221 HD13 LEU A 137     -24.556   8.799  12.129  1.00 97.32           H  
ATOM   2222  CD2 LEU A 137     -23.208  11.798  13.097  1.00 97.32           C  
ATOM   2223 HD21 LEU A 137     -23.707  11.904  14.060  1.00 97.32           H  
ATOM   2224 HD22 LEU A 137     -23.760  12.351  12.338  1.00 97.32           H  
ATOM   2225 HD23 LEU A 137     -22.200  12.209  13.158  1.00 97.32           H  
ATOM   2226  N   ALA A 138     -20.229   7.773  15.279  1.00 97.94           N  
ATOM   2227  H   ALA A 138     -20.394   7.286  14.409  1.00 97.94           H  
ATOM   2228  CA  ALA A 138     -19.772   6.974  16.414  1.00 97.94           C  
ATOM   2229  HA  ALA A 138     -20.518   7.031  17.206  1.00 97.94           H  
ATOM   2230  C   ALA A 138     -18.446   7.498  16.992  1.00 97.94           C  
ATOM   2231  CB  ALA A 138     -19.662   5.514  15.957  1.00 97.94           C  
ATOM   2232  HB1 ALA A 138     -18.964   5.430  15.124  1.00 97.94           H  
ATOM   2233  HB2 ALA A 138     -20.637   5.149  15.636  1.00 97.94           H  
ATOM   2234  HB3 ALA A 138     -19.306   4.892  16.779  1.00 97.94           H  
ATOM   2235  O   ALA A 138     -18.330   7.671  18.204  1.00 97.94           O  
ATOM   2236  N   SER A 139     -17.480   7.854  16.138  1.00 97.50           N  
ATOM   2237  H   SER A 139     -17.634   7.687  15.153  1.00 97.50           H  
ATOM   2238  CA  SER A 139     -16.185   8.430  16.554  1.00 97.50           C  
ATOM   2239  HA  SER A 139     -15.724   7.756  17.277  1.00 97.50           H  
ATOM   2240  C   SER A 139     -16.289   9.805  17.231  1.00 97.50           C  
ATOM   2241  CB  SER A 139     -15.234   8.536  15.356  1.00 97.50           C  
ATOM   2242  HB2 SER A 139     -14.324   9.052  15.662  1.00 97.50           H  
ATOM   2243  HB3 SER A 139     -14.974   7.532  15.021  1.00 97.50           H  
ATOM   2244  O   SER A 139     -15.358  10.239  17.915  1.00 97.50           O  
ATOM   2245  OG  SER A 139     -15.810   9.259  14.283  1.00 97.50           O  
ATOM   2246  HG  SER A 139     -16.374   8.635  13.820  1.00 97.50           H  
ATOM   2247  N   ARG A 140     -17.422  10.501  17.076  1.00 96.62           N  
ATOM   2248  H   ARG A 140     -18.151  10.073  16.524  1.00 96.62           H  
ATOM   2249  CA  ARG A 140     -17.650  11.873  17.564  1.00 96.62           C  
ATOM   2250  HA  ARG A 140     -16.765  12.217  18.099  1.00 96.62           H  
ATOM   2251  C   ARG A 140     -18.796  11.984  18.565  1.00 96.62           C  
ATOM   2252  CB  ARG A 140     -17.882  12.803  16.364  1.00 96.62           C  
ATOM   2253  HB2 ARG A 140     -18.149  13.799  16.718  1.00 96.62           H  
ATOM   2254  HB3 ARG A 140     -18.710  12.417  15.769  1.00 96.62           H  
ATOM   2255  O   ARG A 140     -19.142  13.098  18.944  1.00 96.62           O  
ATOM   2256  CG  ARG A 140     -16.631  12.931  15.489  1.00 96.62           C  
ATOM   2257  HG2 ARG A 140     -15.827  13.381  16.070  1.00 96.62           H  
ATOM   2258  HG3 ARG A 140     -16.315  11.944  15.151  1.00 96.62           H  
ATOM   2259  CD  ARG A 140     -16.940  13.808  14.271  1.00 96.62           C  
ATOM   2260  HD2 ARG A 140     -17.750  13.356  13.699  1.00 96.62           H  
ATOM   2261  HD3 ARG A 140     -17.278  14.786  14.614  1.00 96.62           H  
ATOM   2262  NE  ARG A 140     -15.754  13.978  13.413  1.00 96.62           N  
ATOM   2263  HE  ARG A 140     -15.264  14.859  13.474  1.00 96.62           H  
ATOM   2264  NH1 ARG A 140     -15.810  11.894  12.443  1.00 96.62           N  
ATOM   2265 HH11 ARG A 140     -16.629  11.649  12.981  1.00 96.62           H  
ATOM   2266 HH12 ARG A 140     -15.338  11.150  11.949  1.00 96.62           H  
ATOM   2267  NH2 ARG A 140     -14.190  13.323  11.896  1.00 96.62           N  
ATOM   2268 HH21 ARG A 140     -13.816  12.609  11.288  1.00 96.62           H  
ATOM   2269 HH22 ARG A 140     -13.699  14.199  12.003  1.00 96.62           H  
ATOM   2270  CZ  ARG A 140     -15.265  13.068  12.589  1.00 96.62           C  
ATOM   2271  N   ILE A 141     -19.364  10.864  19.005  1.00 95.37           N  
ATOM   2272  H   ILE A 141     -19.026   9.992  18.625  1.00 95.37           H  
ATOM   2273  CA  ILE A 141     -20.650  10.829  19.714  1.00 95.37           C  
ATOM   2274  HA  ILE A 141     -21.380  11.289  19.048  1.00 95.37           H  
ATOM   2275  C   ILE A 141     -20.684  11.649  21.014  1.00 95.37           C  
ATOM   2276  CB  ILE A 141     -21.040   9.350  19.931  1.00 95.37           C  
ATOM   2277  HB  ILE A 141     -20.833   8.814  19.004  1.00 95.37           H  
ATOM   2278  O   ILE A 141     -21.713  12.220  21.359  1.00 95.37           O  
ATOM   2279  CG1 ILE A 141     -22.535   9.168  20.222  1.00 95.37           C  
ATOM   2280 HG12 ILE A 141     -22.737   8.105  20.358  1.00 95.37           H  
ATOM   2281 HG13 ILE A 141     -22.811   9.685  21.141  1.00 95.37           H  
ATOM   2282  CG2 ILE A 141     -20.212   8.672  21.031  1.00 95.37           C  
ATOM   2283 HG21 ILE A 141     -19.152   8.867  20.870  1.00 95.37           H  
ATOM   2284 HG22 ILE A 141     -20.509   9.039  22.014  1.00 95.37           H  
ATOM   2285 HG23 ILE A 141     -20.377   7.595  21.001  1.00 95.37           H  
ATOM   2286  CD1 ILE A 141     -23.402   9.675  19.065  1.00 95.37           C  
ATOM   2287 HD11 ILE A 141     -24.153   8.922  18.825  1.00 95.37           H  
ATOM   2288 HD12 ILE A 141     -22.811   9.839  18.164  1.00 95.37           H  
ATOM   2289 HD13 ILE A 141     -23.887  10.608  19.353  1.00 95.37           H  
ATOM   2290  N   GLU A 142     -19.545  11.762  21.696  1.00 90.53           N  
ATOM   2291  H   GLU A 142     -18.762  11.206  21.383  1.00 90.53           H  
ATOM   2292  CA  GLU A 142     -19.385  12.545  22.933  1.00 90.53           C  
ATOM   2293  HA  GLU A 142     -20.289  12.483  23.538  1.00 90.53           H  
ATOM   2294  C   GLU A 142     -19.110  14.038  22.680  1.00 90.53           C  
ATOM   2295  CB  GLU A 142     -18.220  11.949  23.731  1.00 90.53           C  
ATOM   2296  HB2 GLU A 142     -17.978  12.605  24.567  1.00 90.53           H  
ATOM   2297  HB3 GLU A 142     -17.356  11.914  23.066  1.00 90.53           H  
ATOM   2298  O   GLU A 142     -19.267  14.851  23.580  1.00 90.53           O  
ATOM   2299  CG  GLU A 142     -18.512  10.544  24.286  1.00 90.53           C  
ATOM   2300  HG2 GLU A 142     -19.212  10.627  25.117  1.00 90.53           H  
ATOM   2301  HG3 GLU A 142     -18.980   9.942  23.507  1.00 90.53           H  
ATOM   2302  CD  GLU A 142     -17.237   9.823  24.742  1.00 90.53           C  
ATOM   2303  OE1 GLU A 142     -17.283   8.577  24.803  1.00 90.53           O  
ATOM   2304  OE2 GLU A 142     -16.169  10.483  24.817  1.00 90.53           O  
ATOM   2305  N   ASN A 143     -18.708  14.408  21.460  1.00 90.91           N  
ATOM   2306  H   ASN A 143     -18.756  13.715  20.727  1.00 90.91           H  
ATOM   2307  CA  ASN A 143     -18.276  15.759  21.080  1.00 90.91           C  
ATOM   2308  HA  ASN A 143     -18.391  16.423  21.937  1.00 90.91           H  
ATOM   2309  C   ASN A 143     -19.159  16.339  19.960  1.00 90.91           C  
ATOM   2310  CB  ASN A 143     -16.786  15.725  20.691  1.00 90.91           C  
ATOM   2311  HB2 ASN A 143     -16.485  16.715  20.348  1.00 90.91           H  
ATOM   2312  HB3 ASN A 143     -16.654  15.023  19.867  1.00 90.91           H  
ATOM   2313  O   ASN A 143     -18.683  17.080  19.091  1.00 90.91           O  
ATOM   2314  CG  ASN A 143     -15.851  15.354  21.825  1.00 90.91           C  
ATOM   2315  ND2 ASN A 143     -14.687  14.828  21.519  1.00 90.91           N  
ATOM   2316 HD21 ASN A 143     -14.040  14.820  22.294  1.00 90.91           H  
ATOM   2317 HD22 ASN A 143     -14.391  14.782  20.554  1.00 90.91           H  
ATOM   2318  OD1 ASN A 143     -16.098  15.549  22.993  1.00 90.91           O  
ATOM   2319  N   LEU A 144     -20.437  15.953  19.925  1.00 90.39           N  
ATOM   2320  H   LEU A 144     -20.776  15.362  20.671  1.00 90.39           H  
ATOM   2321  CA  LEU A 144     -21.375  16.428  18.915  1.00 90.39           C  
ATOM   2322  HA  LEU A 144     -20.924  16.271  17.935  1.00 90.39           H  
ATOM   2323  C   LEU A 144     -21.617  17.934  19.075  1.00 90.39           C  
ATOM   2324  CB  LEU A 144     -22.689  15.635  18.986  1.00 90.39           C  
ATOM   2325  HB2 LEU A 144     -23.078  15.696  20.003  1.00 90.39           H  
ATOM   2326  HB3 LEU A 144     -23.411  16.114  18.326  1.00 90.39           H  
ATOM   2327  O   LEU A 144     -21.941  18.421  20.153  1.00 90.39           O  
ATOM   2328  CG  LEU A 144     -22.575  14.155  18.580  1.00 90.39           C  
ATOM   2329  HG  LEU A 144     -21.823  13.659  19.194  1.00 90.39           H  
ATOM   2330  CD1 LEU A 144     -23.924  13.476  18.820  1.00 90.39           C  
ATOM   2331 HD11 LEU A 144     -23.984  12.534  18.275  1.00 90.39           H  
ATOM   2332 HD12 LEU A 144     -24.749  14.117  18.509  1.00 90.39           H  
ATOM   2333 HD13 LEU A 144     -24.028  13.265  19.884  1.00 90.39           H  
ATOM   2334  CD2 LEU A 144     -22.189  13.978  17.108  1.00 90.39           C  
ATOM   2335 HD21 LEU A 144     -22.878  14.531  16.470  1.00 90.39           H  
ATOM   2336 HD22 LEU A 144     -22.209  12.918  16.853  1.00 90.39           H  
ATOM   2337 HD23 LEU A 144     -21.168  14.331  16.957  1.00 90.39           H  
ATOM   2338  N   LYS A 145     -21.471  18.671  17.970  1.00 88.95           N  
ATOM   2339  H   LYS A 145     -21.207  18.192  17.121  1.00 88.95           H  
ATOM   2340  CA  LYS A 145     -21.775  20.104  17.892  1.00 88.95           C  
ATOM   2341  HA  LYS A 145     -21.744  20.524  18.898  1.00 88.95           H  
ATOM   2342  C   LYS A 145     -23.190  20.323  17.355  1.00 88.95           C  
ATOM   2343  CB  LYS A 145     -20.732  20.836  17.030  1.00 88.95           C  
ATOM   2344  HB2 LYS A 145     -20.707  20.384  16.039  1.00 88.95           H  
ATOM   2345  HB3 LYS A 145     -21.042  21.875  16.921  1.00 88.95           H  
ATOM   2346  O   LYS A 145     -23.636  19.591  16.466  1.00 88.95           O  
ATOM   2347  CG  LYS A 145     -19.320  20.810  17.639  1.00 88.95           C  
ATOM   2348  HG2 LYS A 145     -19.353  21.261  18.632  1.00 88.95           H  
ATOM   2349  HG3 LYS A 145     -18.975  19.781  17.731  1.00 88.95           H  
ATOM   2350  CD  LYS A 145     -18.337  21.596  16.758  1.00 88.95           C  
ATOM   2351  HD2 LYS A 145     -18.277  21.120  15.780  1.00 88.95           H  
ATOM   2352  HD3 LYS A 145     -18.701  22.616  16.638  1.00 88.95           H  
ATOM   2353  CE  LYS A 145     -16.945  21.620  17.404  1.00 88.95           C  
ATOM   2354  HE2 LYS A 145     -16.591  20.594  17.505  1.00 88.95           H  
ATOM   2355  HE3 LYS A 145     -17.036  22.037  18.406  1.00 88.95           H  
ATOM   2356  NZ  LYS A 145     -15.982  22.426  16.608  1.00 88.95           N  
ATOM   2357  HZ1 LYS A 145     -15.048  22.327  16.978  1.00 88.95           H  
ATOM   2358  HZ2 LYS A 145     -16.224  23.406  16.651  1.00 88.95           H  
ATOM   2359  HZ3 LYS A 145     -15.980  22.140  15.639  1.00 88.95           H  
ATOM   2360  N   GLY A 146     -23.841  21.376  17.843  1.00 89.35           N  
ATOM   2361  H   GLY A 146     -23.435  21.864  18.628  1.00 89.35           H  
ATOM   2362  CA  GLY A 146     -25.176  21.803  17.420  1.00 89.35           C  
ATOM   2363  HA2 GLY A 146     -25.148  22.860  17.156  1.00 89.35           H  
ATOM   2364  HA3 GLY A 146     -25.492  21.246  16.538  1.00 89.35           H  
ATOM   2365  C   GLY A 146     -26.232  21.616  18.506  1.00 89.35           C  
ATOM   2366  O   GLY A 146     -25.903  21.301  19.649  1.00 89.35           O  
ATOM   2367  N   SER A 147     -27.490  21.838  18.131  1.00 92.35           N  
ATOM   2368  H   SER A 147     -27.678  22.175  17.197  1.00 92.35           H  
ATOM   2369  CA  SER A 147     -28.627  21.835  19.053  1.00 92.35           C  
ATOM   2370  HA  SER A 147     -28.385  22.551  19.839  1.00 92.35           H  
ATOM   2371  C   SER A 147     -28.887  20.456  19.694  1.00 92.35           C  
ATOM   2372  CB  SER A 147     -29.887  22.344  18.341  1.00 92.35           C  
ATOM   2373  HB2 SER A 147     -30.682  22.501  19.070  1.00 92.35           H  
ATOM   2374  HB3 SER A 147     -30.220  21.612  17.604  1.00 92.35           H  
ATOM   2375  O   SER A 147     -28.548  19.429  19.090  1.00 92.35           O  
ATOM   2376  OG  SER A 147     -29.606  23.559  17.671  1.00 92.35           O  
ATOM   2377  HG  SER A 147     -30.434  24.021  17.520  1.00 92.35           H  
ATOM   2378  N   PRO A 148     -29.515  20.411  20.888  1.00 91.64           N  
ATOM   2379  CA  PRO A 148     -29.778  19.170  21.623  1.00 91.64           C  
ATOM   2380  HA  PRO A 148     -28.822  18.725  21.900  1.00 91.64           H  
ATOM   2381  C   PRO A 148     -30.589  18.130  20.838  1.00 91.64           C  
ATOM   2382  CB  PRO A 148     -30.511  19.595  22.902  1.00 91.64           C  
ATOM   2383  HB2 PRO A 148     -30.256  18.952  23.745  1.00 91.64           H  
ATOM   2384  HB3 PRO A 148     -31.590  19.595  22.744  1.00 91.64           H  
ATOM   2385  O   PRO A 148     -30.207  16.962  20.802  1.00 91.64           O  
ATOM   2386  CG  PRO A 148     -30.041  21.028  23.125  1.00 91.64           C  
ATOM   2387  HG2 PRO A 148     -30.758  21.604  23.710  1.00 91.64           H  
ATOM   2388  HG3 PRO A 148     -29.062  21.025  23.604  1.00 91.64           H  
ATOM   2389  CD  PRO A 148     -29.918  21.556  21.702  1.00 91.64           C  
ATOM   2390  HD2 PRO A 148     -30.890  21.916  21.365  1.00 91.64           H  
ATOM   2391  HD3 PRO A 148     -29.187  22.365  21.690  1.00 91.64           H  
ATOM   2392  N   GLU A 149     -31.658  18.535  20.155  1.00 91.04           N  
ATOM   2393  H   GLU A 149     -32.006  19.466  20.336  1.00 91.04           H  
ATOM   2394  CA  GLU A 149     -32.568  17.634  19.438  1.00 91.04           C  
ATOM   2395  HA  GLU A 149     -32.885  16.857  20.134  1.00 91.04           H  
ATOM   2396  C   GLU A 149     -31.870  16.900  18.274  1.00 91.04           C  
ATOM   2397  CB  GLU A 149     -33.843  18.379  18.982  1.00 91.04           C  
ATOM   2398  HB2 GLU A 149     -34.357  17.752  18.253  1.00 91.04           H  
ATOM   2399  HB3 GLU A 149     -33.593  19.321  18.495  1.00 91.04           H  
ATOM   2400  O   GLU A 149     -31.895  15.665  18.257  1.00 91.04           O  
ATOM   2401  CG  GLU A 149     -34.843  18.692  20.104  1.00 91.04           C  
ATOM   2402  HG2 GLU A 149     -35.121  17.753  20.583  1.00 91.04           H  
ATOM   2403  HG3 GLU A 149     -35.741  19.111  19.651  1.00 91.04           H  
ATOM   2404  CD  GLU A 149     -34.314  19.679  21.159  1.00 91.04           C  
ATOM   2405  OE1 GLU A 149     -34.768  19.558  22.314  1.00 91.04           O  
ATOM   2406  OE2 GLU A 149     -33.413  20.491  20.828  1.00 91.04           O  
ATOM   2407  N   PRO A 150     -31.158  17.580  17.346  1.00 93.89           N  
ATOM   2408  CA  PRO A 150     -30.311  16.906  16.362  1.00 93.89           C  
ATOM   2409  HA  PRO A 150     -30.943  16.311  15.703  1.00 93.89           H  
ATOM   2410  C   PRO A 150     -29.240  16.002  16.982  1.00 93.89           C  
ATOM   2411  CB  PRO A 150     -29.640  18.025  15.559  1.00 93.89           C  
ATOM   2412  HB2 PRO A 150     -28.700  18.316  16.028  1.00 93.89           H  
ATOM   2413  HB3 PRO A 150     -29.475  17.731  14.523  1.00 93.89           H  
ATOM   2414  O   PRO A 150     -28.909  14.960  16.417  1.00 93.89           O  
ATOM   2415  CG  PRO A 150     -30.621  19.184  15.666  1.00 93.89           C  
ATOM   2416  HG2 PRO A 150     -31.402  19.069  14.915  1.00 93.89           H  
ATOM   2417  HG3 PRO A 150     -30.125  20.148  15.560  1.00 93.89           H  
ATOM   2418  CD  PRO A 150     -31.221  19.006  17.055  1.00 93.89           C  
ATOM   2419  HD2 PRO A 150     -32.247  19.372  17.016  1.00 93.89           H  
ATOM   2420  HD3 PRO A 150     -30.645  19.556  17.799  1.00 93.89           H  
ATOM   2421  N   ASN A 151     -28.667  16.379  18.128  1.00 95.52           N  
ATOM   2422  H   ASN A 151     -28.964  17.237  18.571  1.00 95.52           H  
ATOM   2423  CA  ASN A 151     -27.663  15.550  18.794  1.00 95.52           C  
ATOM   2424  HA  ASN A 151     -26.938  15.216  18.052  1.00 95.52           H  
ATOM   2425  C   ASN A 151     -28.279  14.272  19.373  1.00 95.52           C  
ATOM   2426  CB  ASN A 151     -26.914  16.374  19.847  1.00 95.52           C  
ATOM   2427  HB2 ASN A 151     -27.629  16.867  20.506  1.00 95.52           H  
ATOM   2428  HB3 ASN A 151     -26.301  15.708  20.454  1.00 95.52           H  
ATOM   2429  O   ASN A 151     -27.685  13.205  19.219  1.00 95.52           O  
ATOM   2430  CG  ASN A 151     -25.994  17.418  19.240  1.00 95.52           C  
ATOM   2431  ND2 ASN A 151     -25.530  18.326  20.063  1.00 95.52           N  
ATOM   2432 HD21 ASN A 151     -25.064  19.135  19.678  1.00 95.52           H  
ATOM   2433 HD22 ASN A 151     -25.847  18.347  21.022  1.00 95.52           H  
ATOM   2434  OD1 ASN A 151     -25.661  17.403  18.054  1.00 95.52           O  
ATOM   2435  N   LYS A 152     -29.488  14.350  19.939  1.00 95.30           N  
ATOM   2436  H   LYS A 152     -29.899  15.265  20.058  1.00 95.30           H  
ATOM   2437  CA  LYS A 152     -30.251  13.183  20.392  1.00 95.30           C  
ATOM   2438  HA  LYS A 152     -29.651  12.636  21.119  1.00 95.30           H  
ATOM   2439  C   LYS A 152     -30.536  12.222  19.236  1.00 95.30           C  
ATOM   2440  CB  LYS A 152     -31.534  13.664  21.084  1.00 95.30           C  
ATOM   2441  HB2 LYS A 152     -31.271  14.380  21.862  1.00 95.30           H  
ATOM   2442  HB3 LYS A 152     -32.180  14.160  20.360  1.00 95.30           H  
ATOM   2443  O   LYS A 152     -30.266  11.033  19.365  1.00 95.30           O  
ATOM   2444  CG  LYS A 152     -32.293  12.495  21.722  1.00 95.30           C  
ATOM   2445  HG2 LYS A 152     -31.654  12.005  22.456  1.00 95.30           H  
ATOM   2446  HG3 LYS A 152     -32.563  11.773  20.950  1.00 95.30           H  
ATOM   2447  CD  LYS A 152     -33.573  12.984  22.404  1.00 95.30           C  
ATOM   2448  HD2 LYS A 152     -34.193  13.500  21.671  1.00 95.30           H  
ATOM   2449  HD3 LYS A 152     -33.320  13.667  23.215  1.00 95.30           H  
ATOM   2450  CE  LYS A 152     -34.329  11.770  22.951  1.00 95.30           C  
ATOM   2451  HE2 LYS A 152     -33.707  11.265  23.690  1.00 95.30           H  
ATOM   2452  HE3 LYS A 152     -34.487  11.071  22.130  1.00 95.30           H  
ATOM   2453  NZ  LYS A 152     -35.636  12.153  23.533  1.00 95.30           N  
ATOM   2454  HZ1 LYS A 152     -35.516  12.795  24.304  1.00 95.30           H  
ATOM   2455  HZ2 LYS A 152     -36.117  11.324  23.851  1.00 95.30           H  
ATOM   2456  HZ3 LYS A 152     -36.206  12.587  22.821  1.00 95.30           H  
ATOM   2457  N   GLN A 153     -30.957  12.728  18.074  1.00 95.94           N  
ATOM   2458  H   GLN A 153     -31.188  13.711  18.041  1.00 95.94           H  
ATOM   2459  CA  GLN A 153     -31.172  11.897  16.878  1.00 95.94           C  
ATOM   2460  HA  GLN A 153     -31.896  11.117  17.113  1.00 95.94           H  
ATOM   2461  C   GLN A 153     -29.884  11.202  16.404  1.00 95.94           C  
ATOM   2462  CB  GLN A 153     -31.730  12.757  15.738  1.00 95.94           C  
ATOM   2463  HB2 GLN A 153     -31.072  13.611  15.578  1.00 95.94           H  
ATOM   2464  HB3 GLN A 153     -31.741  12.160  14.826  1.00 95.94           H  
ATOM   2465  O   GLN A 153     -29.896  10.016  16.076  1.00 95.94           O  
ATOM   2466  CG  GLN A 153     -33.157  13.256  16.002  1.00 95.94           C  
ATOM   2467  HG2 GLN A 153     -33.831  12.402  16.070  1.00 95.94           H  
ATOM   2468  HG3 GLN A 153     -33.195  13.793  16.950  1.00 95.94           H  
ATOM   2469  CD  GLN A 153     -33.654  14.188  14.901  1.00 95.94           C  
ATOM   2470  NE2 GLN A 153     -34.796  14.812  15.081  1.00 95.94           N  
ATOM   2471 HE21 GLN A 153     -35.341  14.658  15.918  1.00 95.94           H  
ATOM   2472 HE22 GLN A 153     -35.109  15.399  14.322  1.00 95.94           H  
ATOM   2473  OE1 GLN A 153     -33.032  14.387  13.870  1.00 95.94           O  
ATOM   2474  N   LYS A 154     -28.742  11.907  16.408  1.00 96.36           N  
ATOM   2475  H   LYS A 154     -28.795  12.886  16.648  1.00 96.36           H  
ATOM   2476  CA  LYS A 154     -27.432  11.308  16.085  1.00 96.36           C  
ATOM   2477  HA  LYS A 154     -27.494  10.816  15.114  1.00 96.36           H  
ATOM   2478  C   LYS A 154     -27.037  10.224  17.097  1.00 96.36           C  
ATOM   2479  CB  LYS A 154     -26.348  12.393  16.036  1.00 96.36           C  
ATOM   2480  HB2 LYS A 154     -25.372  11.914  15.957  1.00 96.36           H  
ATOM   2481  HB3 LYS A 154     -26.375  12.939  16.979  1.00 96.36           H  
ATOM   2482  O   LYS A 154     -26.478   9.203  16.704  1.00 96.36           O  
ATOM   2483  CG  LYS A 154     -26.497  13.379  14.864  1.00 96.36           C  
ATOM   2484  HG2 LYS A 154     -26.237  12.883  13.929  1.00 96.36           H  
ATOM   2485  HG3 LYS A 154     -27.528  13.724  14.791  1.00 96.36           H  
ATOM   2486  CD  LYS A 154     -25.565  14.578  15.095  1.00 96.36           C  
ATOM   2487  HD2 LYS A 154     -24.535  14.267  14.926  1.00 96.36           H  
ATOM   2488  HD3 LYS A 154     -25.670  14.906  16.129  1.00 96.36           H  
ATOM   2489  CE  LYS A 154     -25.902  15.766  14.189  1.00 96.36           C  
ATOM   2490  HE2 LYS A 154     -25.614  15.533  13.164  1.00 96.36           H  
ATOM   2491  HE3 LYS A 154     -26.983  15.907  14.213  1.00 96.36           H  
ATOM   2492  NZ  LYS A 154     -25.228  17.002  14.675  1.00 96.36           N  
ATOM   2493  HZ1 LYS A 154     -24.222  16.919  14.647  1.00 96.36           H  
ATOM   2494  HZ2 LYS A 154     -25.509  17.809  14.136  1.00 96.36           H  
ATOM   2495  HZ3 LYS A 154     -25.480  17.187  15.635  1.00 96.36           H  
ATOM   2496  N   GLN A 155     -27.329  10.429  18.382  1.00 96.80           N  
ATOM   2497  H   GLN A 155     -27.769  11.300  18.638  1.00 96.80           H  
ATOM   2498  CA  GLN A 155     -27.095   9.439  19.439  1.00 96.80           C  
ATOM   2499  HA  GLN A 155     -26.067   9.080  19.383  1.00 96.80           H  
ATOM   2500  C   GLN A 155     -27.975   8.200  19.274  1.00 96.80           C  
ATOM   2501  CB  GLN A 155     -27.297  10.078  20.817  1.00 96.80           C  
ATOM   2502  HB2 GLN A 155     -27.345   9.292  21.570  1.00 96.80           H  
ATOM   2503  HB3 GLN A 155     -28.243  10.618  20.832  1.00 96.80           H  
ATOM   2504  O   GLN A 155     -27.472   7.079  19.349  1.00 96.80           O  
ATOM   2505  CG  GLN A 155     -26.151  11.029  21.194  1.00 96.80           C  
ATOM   2506  HG2 GLN A 155     -25.241  10.445  21.337  1.00 96.80           H  
ATOM   2507  HG3 GLN A 155     -25.972  11.743  20.390  1.00 96.80           H  
ATOM   2508  CD  GLN A 155     -26.426  11.808  22.474  1.00 96.80           C  
ATOM   2509  NE2 GLN A 155     -25.458  12.542  22.976  1.00 96.80           N  
ATOM   2510 HE21 GLN A 155     -24.541  12.564  22.554  1.00 96.80           H  
ATOM   2511 HE22 GLN A 155     -25.674  13.019  23.840  1.00 96.80           H  
ATOM   2512  OE1 GLN A 155     -27.497  11.770  23.054  1.00 96.80           O  
ATOM   2513  N   GLU A 156     -29.263   8.383  18.996  1.00 97.13           N  
ATOM   2514  H   GLU A 156     -29.630   9.324  19.000  1.00 97.13           H  
ATOM   2515  CA  GLU A 156     -30.198   7.296  18.697  1.00 97.13           C  
ATOM   2516  HA  GLU A 156     -30.226   6.597  19.533  1.00 97.13           H  
ATOM   2517  C   GLU A 156     -29.759   6.503  17.461  1.00 97.13           C  
ATOM   2518  CB  GLU A 156     -31.608   7.869  18.503  1.00 97.13           C  
ATOM   2519  HB2 GLU A 156     -32.242   7.103  18.057  1.00 97.13           H  
ATOM   2520  HB3 GLU A 156     -31.554   8.718  17.822  1.00 97.13           H  
ATOM   2521  O   GLU A 156     -29.747   5.272  17.503  1.00 97.13           O  
ATOM   2522  CG  GLU A 156     -32.234   8.302  19.841  1.00 97.13           C  
ATOM   2523  HG2 GLU A 156     -32.392   7.412  20.450  1.00 97.13           H  
ATOM   2524  HG3 GLU A 156     -31.536   8.944  20.379  1.00 97.13           H  
ATOM   2525  CD  GLU A 156     -33.567   9.051  19.678  1.00 97.13           C  
ATOM   2526  OE1 GLU A 156     -34.107   9.487  20.724  1.00 97.13           O  
ATOM   2527  OE2 GLU A 156     -34.028   9.215  18.527  1.00 97.13           O  
ATOM   2528  N   PHE A 157     -29.301   7.184  16.405  1.00 97.74           N  
ATOM   2529  H   PHE A 157     -29.392   8.190  16.410  1.00 97.74           H  
ATOM   2530  CA  PHE A 157     -28.732   6.541  15.222  1.00 97.74           C  
ATOM   2531  HA  PHE A 157     -29.488   5.885  14.789  1.00 97.74           H  
ATOM   2532  C   PHE A 157     -27.525   5.663  15.581  1.00 97.74           C  
ATOM   2533  CB  PHE A 157     -28.365   7.604  14.176  1.00 97.74           C  
ATOM   2534  HB2 PHE A 157     -29.256   8.188  13.943  1.00 97.74           H  
ATOM   2535  HB3 PHE A 157     -27.625   8.288  14.591  1.00 97.74           H  
ATOM   2536  O   PHE A 157     -27.520   4.470  15.292  1.00 97.74           O  
ATOM   2537  CG  PHE A 157     -27.817   7.013  12.892  1.00 97.74           C  
ATOM   2538  CD1 PHE A 157     -26.440   6.745  12.761  1.00 97.74           C  
ATOM   2539  HD1 PHE A 157     -25.761   6.981  13.567  1.00 97.74           H  
ATOM   2540  CD2 PHE A 157     -28.694   6.686  11.842  1.00 97.74           C  
ATOM   2541  HD2 PHE A 157     -29.753   6.875  11.941  1.00 97.74           H  
ATOM   2542  CE1 PHE A 157     -25.948   6.145  11.589  1.00 97.74           C  
ATOM   2543  HE1 PHE A 157     -24.898   5.910  11.493  1.00 97.74           H  
ATOM   2544  CE2 PHE A 157     -28.199   6.090  10.669  1.00 97.74           C  
ATOM   2545  HE2 PHE A 157     -28.876   5.815   9.874  1.00 97.74           H  
ATOM   2546  CZ  PHE A 157     -26.827   5.815  10.544  1.00 97.74           C  
ATOM   2547  HZ  PHE A 157     -26.451   5.327   9.657  1.00 97.74           H  
ATOM   2548  N   VAL A 158     -26.520   6.203  16.276  1.00 97.82           N  
ATOM   2549  H   VAL A 158     -26.571   7.182  16.521  1.00 97.82           H  
ATOM   2550  CA  VAL A 158     -25.344   5.410  16.682  1.00 97.82           C  
ATOM   2551  HA  VAL A 158     -24.882   4.992  15.788  1.00 97.82           H  
ATOM   2552  C   VAL A 158     -25.750   4.224  17.557  1.00 97.82           C  
ATOM   2553  CB  VAL A 158     -24.308   6.294  17.396  1.00 97.82           C  
ATOM   2554  HB  VAL A 158     -24.808   6.869  18.175  1.00 97.82           H  
ATOM   2555  O   VAL A 158     -25.230   3.125  17.375  1.00 97.82           O  
ATOM   2556  CG1 VAL A 158     -23.170   5.496  18.046  1.00 97.82           C  
ATOM   2557 HG11 VAL A 158     -23.555   4.879  18.858  1.00 97.82           H  
ATOM   2558 HG12 VAL A 158     -22.431   6.179  18.466  1.00 97.82           H  
ATOM   2559 HG13 VAL A 158     -22.691   4.860  17.302  1.00 97.82           H  
ATOM   2560  CG2 VAL A 158     -23.665   7.252  16.386  1.00 97.82           C  
ATOM   2561 HG21 VAL A 158     -23.180   6.684  15.592  1.00 97.82           H  
ATOM   2562 HG22 VAL A 158     -24.423   7.899  15.943  1.00 97.82           H  
ATOM   2563 HG23 VAL A 158     -22.920   7.875  16.879  1.00 97.82           H  
ATOM   2564  N   ASN A 159     -26.701   4.412  18.475  1.00 96.98           N  
ATOM   2565  H   ASN A 159     -27.100   5.335  18.576  1.00 96.98           H  
ATOM   2566  CA  ASN A 159     -27.172   3.341  19.346  1.00 96.98           C  
ATOM   2567  HA  ASN A 159     -26.293   2.875  19.792  1.00 96.98           H  
ATOM   2568  C   ASN A 159     -27.895   2.225  18.582  1.00 96.98           C  
ATOM   2569  CB  ASN A 159     -28.046   3.930  20.463  1.00 96.98           C  
ATOM   2570  HB2 ASN A 159     -28.613   3.128  20.937  1.00 96.98           H  
ATOM   2571  HB3 ASN A 159     -28.760   4.632  20.034  1.00 96.98           H  
ATOM   2572  O   ASN A 159     -27.668   1.052  18.875  1.00 96.98           O  
ATOM   2573  CG  ASN A 159     -27.240   4.611  21.554  1.00 96.98           C  
ATOM   2574  ND2 ASN A 159     -27.779   5.638  22.163  1.00 96.98           N  
ATOM   2575 HD21 ASN A 159     -27.234   6.100  22.877  1.00 96.98           H  
ATOM   2576 HD22 ASN A 159     -28.652   6.021  21.830  1.00 96.98           H  
ATOM   2577  OD1 ASN A 159     -26.147   4.193  21.917  1.00 96.98           O  
ATOM   2578  N   LYS A 160     -28.714   2.577  17.586  1.00 97.81           N  
ATOM   2579  H   LYS A 160     -28.869   3.562  17.426  1.00 97.81           H  
ATOM   2580  CA  LYS A 160     -29.416   1.621  16.722  1.00 97.81           C  
ATOM   2581  HA  LYS A 160     -29.932   0.891  17.345  1.00 97.81           H  
ATOM   2582  C   LYS A 160     -28.461   0.825  15.827  1.00 97.81           C  
ATOM   2583  CB  LYS A 160     -30.456   2.406  15.907  1.00 97.81           C  
ATOM   2584  HB2 LYS A 160     -29.948   3.154  15.297  1.00 97.81           H  
ATOM   2585  HB3 LYS A 160     -31.118   2.927  16.600  1.00 97.81           H  
ATOM   2586  O   LYS A 160     -28.745  -0.326  15.517  1.00 97.81           O  
ATOM   2587  CG  LYS A 160     -31.303   1.505  15.001  1.00 97.81           C  
ATOM   2588  HG2 LYS A 160     -31.802   0.748  15.606  1.00 97.81           H  
ATOM   2589  HG3 LYS A 160     -30.663   1.014  14.268  1.00 97.81           H  
ATOM   2590  CD  LYS A 160     -32.350   2.331  14.250  1.00 97.81           C  
ATOM   2591  HD2 LYS A 160     -31.843   3.094  13.659  1.00 97.81           H  
ATOM   2592  HD3 LYS A 160     -33.017   2.810  14.967  1.00 97.81           H  
ATOM   2593  CE  LYS A 160     -33.149   1.408  13.325  1.00 97.81           C  
ATOM   2594  HE2 LYS A 160     -33.627   0.636  13.928  1.00 97.81           H  
ATOM   2595  HE3 LYS A 160     -32.450   0.918  12.647  1.00 97.81           H  
ATOM   2596  NZ  LYS A 160     -34.163   2.166  12.553  1.00 97.81           N  
ATOM   2597  HZ1 LYS A 160     -33.708   2.868  11.986  1.00 97.81           H  
ATOM   2598  HZ2 LYS A 160     -34.811   2.625  13.177  1.00 97.81           H  
ATOM   2599  HZ3 LYS A 160     -34.679   1.547  11.945  1.00 97.81           H  
ATOM   2600  N   HIS A 161     -27.332   1.417  15.442  1.00 97.84           N  
ATOM   2601  H   HIS A 161     -27.205   2.386  15.699  1.00 97.84           H  
ATOM   2602  CA  HIS A 161     -26.389   0.848  14.475  1.00 97.84           C  
ATOM   2603  HA  HIS A 161     -26.869   0.009  13.972  1.00 97.84           H  
ATOM   2604  C   HIS A 161     -25.118   0.248  15.110  1.00 97.84           C  
ATOM   2605  CB  HIS A 161     -26.118   1.901  13.386  1.00 97.84           C  
ATOM   2606  HB2 HIS A 161     -25.843   2.849  13.848  1.00 97.84           H  
ATOM   2607  HB3 HIS A 161     -25.279   1.577  12.770  1.00 97.84           H  
ATOM   2608  O   HIS A 161     -24.183  -0.095  14.396  1.00 97.84           O  
ATOM   2609  CG  HIS A 161     -27.306   2.109  12.470  1.00 97.84           C  
ATOM   2610  CD2 HIS A 161     -28.393   2.924  12.653  1.00 97.84           C  
ATOM   2611  HD2 HIS A 161     -28.572   3.579  13.493  1.00 97.84           H  
ATOM   2612  ND1 HIS A 161     -27.504   1.468  11.274  1.00 97.84           N  
ATOM   2613  HD1 HIS A 161     -26.808   0.926  10.781  1.00 97.84           H  
ATOM   2614  CE1 HIS A 161     -28.673   1.874  10.761  1.00 97.84           C  
ATOM   2615  HE1 HIS A 161     -29.056   1.564   9.800  1.00 97.84           H  
ATOM   2616  NE2 HIS A 161     -29.274   2.755  11.578  1.00 97.84           N  
ATOM   2617  N   LYS A 162     -25.055   0.052  16.438  1.00 96.57           N  
ATOM   2618  H   LYS A 162     -25.836   0.368  16.996  1.00 96.57           H  
ATOM   2619  CA  LYS A 162     -23.852  -0.488  17.118  1.00 96.57           C  
ATOM   2620  HA  LYS A 162     -23.029   0.213  16.972  1.00 96.57           H  
ATOM   2621  C   LYS A 162     -23.357  -1.826  16.562  1.00 96.57           C  
ATOM   2622  CB  LYS A 162     -24.095  -0.671  18.623  1.00 96.57           C  
ATOM   2623  HB2 LYS A 162     -23.252  -1.220  19.043  1.00 96.57           H  
ATOM   2624  HB3 LYS A 162     -24.997  -1.264  18.776  1.00 96.57           H  
ATOM   2625  O   LYS A 162     -22.154  -2.077  16.595  1.00 96.57           O  
ATOM   2626  CG  LYS A 162     -24.215   0.653  19.376  1.00 96.57           C  
ATOM   2627  HG2 LYS A 162     -25.122   1.159  19.045  1.00 96.57           H  
ATOM   2628  HG3 LYS A 162     -23.355   1.283  19.150  1.00 96.57           H  
ATOM   2629  CD  LYS A 162     -24.290   0.404  20.889  1.00 96.57           C  
ATOM   2630  HD2 LYS A 162     -23.328   0.033  21.243  1.00 96.57           H  
ATOM   2631  HD3 LYS A 162     -25.060  -0.340  21.096  1.00 96.57           H  
ATOM   2632  CE  LYS A 162     -24.652   1.711  21.596  1.00 96.57           C  
ATOM   2633  HE2 LYS A 162     -25.659   1.984  21.283  1.00 96.57           H  
ATOM   2634  HE3 LYS A 162     -23.986   2.509  21.265  1.00 96.57           H  
ATOM   2635  NZ  LYS A 162     -24.640   1.607  23.072  1.00 96.57           N  
ATOM   2636  HZ1 LYS A 162     -25.281   0.890  23.380  1.00 96.57           H  
ATOM   2637  HZ2 LYS A 162     -24.948   2.489  23.456  1.00 96.57           H  
ATOM   2638  HZ3 LYS A 162     -23.715   1.395  23.417  1.00 96.57           H  
ATOM   2639  N   SER A 163     -24.257  -2.675  16.061  1.00 96.09           N  
ATOM   2640  H   SER A 163     -25.221  -2.381  15.994  1.00 96.09           H  
ATOM   2641  CA  SER A 163     -23.896  -3.964  15.458  1.00 96.09           C  
ATOM   2642  HA  SER A 163     -23.355  -4.558  16.194  1.00 96.09           H  
ATOM   2643  C   SER A 163     -22.978  -3.815  14.243  1.00 96.09           C  
ATOM   2644  CB  SER A 163     -25.159  -4.735  15.063  1.00 96.09           C  
ATOM   2645  HB2 SER A 163     -24.885  -5.665  14.564  1.00 96.09           H  
ATOM   2646  HB3 SER A 163     -25.722  -4.975  15.965  1.00 96.09           H  
ATOM   2647  O   SER A 163     -22.178  -4.708  13.986  1.00 96.09           O  
ATOM   2648  OG  SER A 163     -25.974  -3.955  14.211  1.00 96.09           O  
ATOM   2649  HG  SER A 163     -25.708  -4.116  13.303  1.00 96.09           H  
ATOM   2650  N   GLU A 164     -23.014  -2.669  13.555  1.00 97.29           N  
ATOM   2651  H   GLU A 164     -23.654  -1.940  13.838  1.00 97.29           H  
ATOM   2652  CA  GLU A 164     -22.164  -2.389  12.395  1.00 97.29           C  
ATOM   2653  HA  GLU A 164     -22.310  -3.175  11.654  1.00 97.29           H  
ATOM   2654  C   GLU A 164     -20.666  -2.367  12.734  1.00 97.29           C  
ATOM   2655  CB  GLU A 164     -22.555  -1.046  11.760  1.00 97.29           C  
ATOM   2656  HB2 GLU A 164     -22.453  -0.249  12.496  1.00 97.29           H  
ATOM   2657  HB3 GLU A 164     -21.850  -0.849  10.953  1.00 97.29           H  
ATOM   2658  O   GLU A 164     -19.845  -2.564  11.842  1.00 97.29           O  
ATOM   2659  CG  GLU A 164     -23.982  -1.043  11.184  1.00 97.29           C  
ATOM   2660  HG2 GLU A 164     -24.703  -1.135  11.996  1.00 97.29           H  
ATOM   2661  HG3 GLU A 164     -24.096  -1.918  10.543  1.00 97.29           H  
ATOM   2662  CD  GLU A 164     -24.311   0.209  10.355  1.00 97.29           C  
ATOM   2663  OE1 GLU A 164     -25.467   0.280   9.868  1.00 97.29           O  
ATOM   2664  OE2 GLU A 164     -23.427   1.070  10.152  1.00 97.29           O  
ATOM   2665  N   LEU A 165     -20.283  -2.181  14.007  1.00 97.65           N  
ATOM   2666  H   LEU A 165     -21.001  -2.046  14.704  1.00 97.65           H  
ATOM   2667  CA  LEU A 165     -18.886  -2.327  14.443  1.00 97.65           C  
ATOM   2668  HA  LEU A 165     -18.261  -1.621  13.896  1.00 97.65           H  
ATOM   2669  C   LEU A 165     -18.353  -3.730  14.137  1.00 97.65           C  
ATOM   2670  CB  LEU A 165     -18.768  -2.072  15.958  1.00 97.65           C  
ATOM   2671  HB2 LEU A 165     -19.466  -2.735  16.469  1.00 97.65           H  
ATOM   2672  HB3 LEU A 165     -17.761  -2.339  16.280  1.00 97.65           H  
ATOM   2673  O   LEU A 165     -17.220  -3.869  13.679  1.00 97.65           O  
ATOM   2674  CG  LEU A 165     -19.044  -0.628  16.394  1.00 97.65           C  
ATOM   2675  HG  LEU A 165     -19.984  -0.300  15.951  1.00 97.65           H  
ATOM   2676  CD1 LEU A 165     -19.190  -0.549  17.911  1.00 97.65           C  
ATOM   2677 HD11 LEU A 165     -18.249  -0.824  18.388  1.00 97.65           H  
ATOM   2678 HD12 LEU A 165     -19.465   0.463  18.206  1.00 97.65           H  
ATOM   2679 HD13 LEU A 165     -19.969  -1.236  18.241  1.00 97.65           H  
ATOM   2680  CD2 LEU A 165     -17.922   0.330  15.985  1.00 97.65           C  
ATOM   2681 HD21 LEU A 165     -17.820   0.343  14.900  1.00 97.65           H  
ATOM   2682 HD22 LEU A 165     -18.158   1.339  16.324  1.00 97.65           H  
ATOM   2683 HD23 LEU A 165     -16.980   0.012  16.432  1.00 97.65           H  
ATOM   2684  N   LYS A 166     -19.175  -4.760  14.368  1.00 96.71           N  
ATOM   2685  H   LYS A 166     -20.130  -4.557  14.624  1.00 96.71           H  
ATOM   2686  CA  LYS A 166     -18.808  -6.150  14.102  1.00 96.71           C  
ATOM   2687  HA  LYS A 166     -17.812  -6.332  14.507  1.00 96.71           H  
ATOM   2688  C   LYS A 166     -18.713  -6.399  12.597  1.00 96.71           C  
ATOM   2689  CB  LYS A 166     -19.807  -7.079  14.803  1.00 96.71           C  
ATOM   2690  HB2 LYS A 166     -19.825  -6.854  15.869  1.00 96.71           H  
ATOM   2691  HB3 LYS A 166     -20.802  -6.917  14.388  1.00 96.71           H  
ATOM   2692  O   LYS A 166     -17.694  -6.915  12.149  1.00 96.71           O  
ATOM   2693  CG  LYS A 166     -19.413  -8.545  14.600  1.00 96.71           C  
ATOM   2694  HG2 LYS A 166     -19.349  -8.744  13.530  1.00 96.71           H  
ATOM   2695  HG3 LYS A 166     -18.435  -8.728  15.045  1.00 96.71           H  
ATOM   2696  CD  LYS A 166     -20.443  -9.502  15.208  1.00 96.71           C  
ATOM   2697  HD2 LYS A 166     -21.442  -9.206  14.889  1.00 96.71           H  
ATOM   2698  HD3 LYS A 166     -20.372  -9.501  16.295  1.00 96.71           H  
ATOM   2699  CE  LYS A 166     -20.107 -10.874  14.629  1.00 96.71           C  
ATOM   2700  HE2 LYS A 166     -20.050 -10.740  13.548  1.00 96.71           H  
ATOM   2701  HE3 LYS A 166     -19.116 -11.192  14.953  1.00 96.71           H  
ATOM   2702  NZ  LYS A 166     -21.127 -11.906  14.891  1.00 96.71           N  
ATOM   2703  HZ1 LYS A 166     -20.855 -12.727  14.369  1.00 96.71           H  
ATOM   2704  HZ2 LYS A 166     -22.008 -11.599  14.506  1.00 96.71           H  
ATOM   2705  HZ3 LYS A 166     -21.209 -12.120  15.875  1.00 96.71           H  
ATOM   2706  N   ASP A 167     -19.713  -5.960  11.831  1.00 97.01           N  
ATOM   2707  H   ASP A 167     -20.564  -5.650  12.279  1.00 97.01           H  
ATOM   2708  CA  ASP A 167     -19.721  -6.085  10.366  1.00 97.01           C  
ATOM   2709  HA  ASP A 167     -19.753  -7.139  10.089  1.00 97.01           H  
ATOM   2710  C   ASP A 167     -18.475  -5.443   9.735  1.00 97.01           C  
ATOM   2711  CB  ASP A 167     -20.937  -5.365   9.761  1.00 97.01           C  
ATOM   2712  HB2 ASP A 167     -20.866  -5.456   8.677  1.00 97.01           H  
ATOM   2713  HB3 ASP A 167     -20.871  -4.304  10.000  1.00 97.01           H  
ATOM   2714  O   ASP A 167     -17.854  -6.003   8.835  1.00 97.01           O  
ATOM   2715  CG  ASP A 167     -22.325  -5.854  10.171  1.00 97.01           C  
ATOM   2716  OD1 ASP A 167     -22.443  -6.836  10.933  1.00 97.01           O  
ATOM   2717  OD2 ASP A 167     -23.269  -5.167   9.708  1.00 97.01           O  
ATOM   2718  N   LEU A 168     -18.083  -4.262  10.225  1.00 97.73           N  
ATOM   2719  H   LEU A 168     -18.663  -3.832  10.931  1.00 97.73           H  
ATOM   2720  CA  LEU A 168     -16.894  -3.545   9.769  1.00 97.73           C  
ATOM   2721  HA  LEU A 168     -16.959  -3.402   8.691  1.00 97.73           H  
ATOM   2722  C   LEU A 168     -15.607  -4.325  10.033  1.00 97.73           C  
ATOM   2723  CB  LEU A 168     -16.843  -2.189  10.487  1.00 97.73           C  
ATOM   2724  HB2 LEU A 168     -17.220  -2.308  11.503  1.00 97.73           H  
ATOM   2725  HB3 LEU A 168     -15.807  -1.861  10.574  1.00 97.73           H  
ATOM   2726  O   LEU A 168     -14.731  -4.373   9.172  1.00 97.73           O  
ATOM   2727  CG  LEU A 168     -17.648  -1.107   9.755  1.00 97.73           C  
ATOM   2728  HG  LEU A 168     -18.619  -1.493   9.443  1.00 97.73           H  
ATOM   2729  CD1 LEU A 168     -17.877   0.067  10.700  1.00 97.73           C  
ATOM   2730 HD11 LEU A 168     -18.488  -0.263  11.539  1.00 97.73           H  
ATOM   2731 HD12 LEU A 168     -16.917   0.425  11.075  1.00 97.73           H  
ATOM   2732 HD13 LEU A 168     -18.412   0.858  10.174  1.00 97.73           H  
ATOM   2733  CD2 LEU A 168     -16.863  -0.636   8.523  1.00 97.73           C  
ATOM   2734 HD21 LEU A 168     -15.806  -0.519   8.765  1.00 97.73           H  
ATOM   2735 HD22 LEU A 168     -16.966  -1.368   7.723  1.00 97.73           H  
ATOM   2736 HD23 LEU A 168     -17.230   0.329   8.172  1.00 97.73           H  
ATOM   2737  N   ILE A 169     -15.483  -4.935  11.210  1.00 97.39           N  
ATOM   2738  H   ILE A 169     -16.252  -4.877  11.862  1.00 97.39           H  
ATOM   2739  CA  ILE A 169     -14.322  -5.756  11.562  1.00 97.39           C  
ATOM   2740  HA  ILE A 169     -13.415  -5.190  11.351  1.00 97.39           H  
ATOM   2741  C   ILE A 169     -14.251  -7.008  10.687  1.00 97.39           C  
ATOM   2742  CB  ILE A 169     -14.371  -6.087  13.067  1.00 97.39           C  
ATOM   2743  HB  ILE A 169     -15.383  -6.407  13.315  1.00 97.39           H  
ATOM   2744  O   ILE A 169     -13.169  -7.353  10.211  1.00 97.39           O  
ATOM   2745  CG1 ILE A 169     -14.066  -4.837  13.914  1.00 97.39           C  
ATOM   2746 HG12 ILE A 169     -14.710  -4.016  13.599  1.00 97.39           H  
ATOM   2747 HG13 ILE A 169     -14.318  -5.061  14.950  1.00 97.39           H  
ATOM   2748  CG2 ILE A 169     -13.437  -7.247  13.437  1.00 97.39           C  
ATOM   2749 HG21 ILE A 169     -13.839  -8.162  13.002  1.00 97.39           H  
ATOM   2750 HG22 ILE A 169     -12.434  -7.077  13.044  1.00 97.39           H  
ATOM   2751 HG23 ILE A 169     -13.399  -7.367  14.520  1.00 97.39           H  
ATOM   2752  CD1 ILE A 169     -12.618  -4.336  13.862  1.00 97.39           C  
ATOM   2753 HD11 ILE A 169     -12.517  -3.494  14.546  1.00 97.39           H  
ATOM   2754 HD12 ILE A 169     -12.361  -4.005  12.856  1.00 97.39           H  
ATOM   2755 HD13 ILE A 169     -11.927  -5.116  14.180  1.00 97.39           H  
ATOM   2756  N   GLU A 170     -15.385  -7.661  10.437  1.00 96.06           N  
ATOM   2757  H   GLU A 170     -16.241  -7.334  10.862  1.00 96.06           H  
ATOM   2758  CA  GLU A 170     -15.461  -8.823   9.549  1.00 96.06           C  
ATOM   2759  HA  GLU A 170     -14.736  -9.568   9.875  1.00 96.06           H  
ATOM   2760  C   GLU A 170     -15.079  -8.446   8.111  1.00 96.06           C  
ATOM   2761  CB  GLU A 170     -16.861  -9.455   9.634  1.00 96.06           C  
ATOM   2762  HB2 GLU A 170     -17.618  -8.683   9.498  1.00 96.06           H  
ATOM   2763  HB3 GLU A 170     -16.963 -10.194   8.840  1.00 96.06           H  
ATOM   2764  O   GLU A 170     -14.213  -9.098   7.525  1.00 96.06           O  
ATOM   2765  CG  GLU A 170     -17.060 -10.161  10.989  1.00 96.06           C  
ATOM   2766  HG2 GLU A 170     -16.312 -10.948  11.076  1.00 96.06           H  
ATOM   2767  HG3 GLU A 170     -16.877  -9.453  11.798  1.00 96.06           H  
ATOM   2768  CD  GLU A 170     -18.455 -10.777  11.192  1.00 96.06           C  
ATOM   2769  OE1 GLU A 170     -18.623 -11.480  12.222  1.00 96.06           O  
ATOM   2770  OE2 GLU A 170     -19.363 -10.541  10.370  1.00 96.06           O  
ATOM   2771  N   LEU A 171     -15.608  -7.332   7.591  1.00 96.41           N  
ATOM   2772  H   LEU A 171     -16.331  -6.863   8.118  1.00 96.41           H  
ATOM   2773  CA  LEU A 171     -15.274  -6.809   6.263  1.00 96.41           C  
ATOM   2774  HA  LEU A 171     -15.513  -7.579   5.530  1.00 96.41           H  
ATOM   2775  C   LEU A 171     -13.778  -6.481   6.130  1.00 96.41           C  
ATOM   2776  CB  LEU A 171     -16.144  -5.563   6.004  1.00 96.41           C  
ATOM   2777  HB2 LEU A 171     -17.192  -5.835   6.128  1.00 96.41           H  
ATOM   2778  HB3 LEU A 171     -15.906  -4.812   6.757  1.00 96.41           H  
ATOM   2779  O   LEU A 171     -13.137  -6.850   5.143  1.00 96.41           O  
ATOM   2780  CG  LEU A 171     -15.957  -4.938   4.610  1.00 96.41           C  
ATOM   2781  HG  LEU A 171     -14.904  -4.712   4.443  1.00 96.41           H  
ATOM   2782  CD1 LEU A 171     -16.450  -5.864   3.497  1.00 96.41           C  
ATOM   2783 HD11 LEU A 171     -17.490  -6.142   3.671  1.00 96.41           H  
ATOM   2784 HD12 LEU A 171     -15.845  -6.770   3.470  1.00 96.41           H  
ATOM   2785 HD13 LEU A 171     -16.362  -5.366   2.531  1.00 96.41           H  
ATOM   2786  CD2 LEU A 171     -16.736  -3.624   4.522  1.00 96.41           C  
ATOM   2787 HD21 LEU A 171     -17.799  -3.815   4.670  1.00 96.41           H  
ATOM   2788 HD22 LEU A 171     -16.576  -3.167   3.545  1.00 96.41           H  
ATOM   2789 HD23 LEU A 171     -16.382  -2.945   5.297  1.00 96.41           H  
ATOM   2790  N   ILE A 172     -13.198  -5.813   7.133  1.00 96.70           N  
ATOM   2791  H   ILE A 172     -13.777  -5.525   7.908  1.00 96.70           H  
ATOM   2792  CA  ILE A 172     -11.767  -5.483   7.147  1.00 96.70           C  
ATOM   2793  HA  ILE A 172     -11.518  -4.991   6.207  1.00 96.70           H  
ATOM   2794  C   ILE A 172     -10.916  -6.753   7.227  1.00 96.70           C  
ATOM   2795  CB  ILE A 172     -11.437  -4.517   8.304  1.00 96.70           C  
ATOM   2796  HB  ILE A 172     -11.854  -4.916   9.229  1.00 96.70           H  
ATOM   2797  O   ILE A 172      -9.906  -6.854   6.527  1.00 96.70           O  
ATOM   2798  CG1 ILE A 172     -12.035  -3.121   8.035  1.00 96.70           C  
ATOM   2799 HG12 ILE A 172     -13.045  -3.222   7.636  1.00 96.70           H  
ATOM   2800 HG13 ILE A 172     -11.425  -2.623   7.281  1.00 96.70           H  
ATOM   2801  CG2 ILE A 172      -9.912  -4.387   8.461  1.00 96.70           C  
ATOM   2802 HG21 ILE A 172      -9.498  -5.287   8.916  1.00 96.70           H  
ATOM   2803 HG22 ILE A 172      -9.448  -4.223   7.489  1.00 96.70           H  
ATOM   2804 HG23 ILE A 172      -9.681  -3.537   9.103  1.00 96.70           H  
ATOM   2805  CD1 ILE A 172     -12.111  -2.221   9.273  1.00 96.70           C  
ATOM   2806 HD11 ILE A 172     -12.553  -2.765  10.107  1.00 96.70           H  
ATOM   2807 HD12 ILE A 172     -11.119  -1.860   9.544  1.00 96.70           H  
ATOM   2808 HD13 ILE A 172     -12.740  -1.358   9.051  1.00 96.70           H  
ATOM   2809  N   SER A 173     -11.306  -7.721   8.057  1.00 95.86           N  
ATOM   2810  H   SER A 173     -12.146  -7.581   8.601  1.00 95.86           H  
ATOM   2811  CA  SER A 173     -10.593  -8.992   8.193  1.00 95.86           C  
ATOM   2812  HA  SER A 173      -9.551  -8.785   8.435  1.00 95.86           H  
ATOM   2813  C   SER A 173     -10.623  -9.795   6.890  1.00 95.86           C  
ATOM   2814  CB  SER A 173     -11.191  -9.803   9.343  1.00 95.86           C  
ATOM   2815  HB2 SER A 173     -12.232 -10.049   9.134  1.00 95.86           H  
ATOM   2816  HB3 SER A 173     -11.142  -9.214  10.259  1.00 95.86           H  
ATOM   2817  O   SER A 173      -9.592 -10.321   6.461  1.00 95.86           O  
ATOM   2818  OG  SER A 173     -10.436 -10.985   9.515  1.00 95.86           O  
ATOM   2819  HG  SER A 173     -10.789 -11.659   8.929  1.00 95.86           H  
ATOM   2820  N   GLU A 174     -11.770  -9.845   6.211  1.00 95.15           N  
ATOM   2821  H   GLU A 174     -12.597  -9.423   6.608  1.00 95.15           H  
ATOM   2822  CA  GLU A 174     -11.900 -10.492   4.905  1.00 95.15           C  
ATOM   2823  HA  GLU A 174     -11.573 -11.528   4.994  1.00 95.15           H  
ATOM   2824  C   GLU A 174     -11.018  -9.805   3.851  1.00 95.15           C  
ATOM   2825  CB  GLU A 174     -13.371 -10.486   4.469  1.00 95.15           C  
ATOM   2826  HB2 GLU A 174     -13.652  -9.473   4.180  1.00 95.15           H  
ATOM   2827  HB3 GLU A 174     -14.002 -10.805   5.299  1.00 95.15           H  
ATOM   2828  O   GLU A 174     -10.269 -10.473   3.133  1.00 95.15           O  
ATOM   2829  CG  GLU A 174     -13.588 -11.448   3.292  1.00 95.15           C  
ATOM   2830  HG2 GLU A 174     -12.758 -11.354   2.590  1.00 95.15           H  
ATOM   2831  HG3 GLU A 174     -13.581 -12.472   3.666  1.00 95.15           H  
ATOM   2832  CD  GLU A 174     -14.889 -11.179   2.529  1.00 95.15           C  
ATOM   2833  OE1 GLU A 174     -14.860 -11.419   1.298  1.00 95.15           O  
ATOM   2834  OE2 GLU A 174     -15.859 -10.698   3.149  1.00 95.15           O  
ATOM   2835  N   PHE A 175     -11.029  -8.468   3.794  1.00 95.91           N  
ATOM   2836  H   PHE A 175     -11.685  -7.970   4.379  1.00 95.91           H  
ATOM   2837  CA  PHE A 175     -10.177  -7.706   2.879  1.00 95.91           C  
ATOM   2838  HA  PHE A 175     -10.368  -8.056   1.864  1.00 95.91           H  
ATOM   2839  C   PHE A 175      -8.684  -7.921   3.175  1.00 95.91           C  
ATOM   2840  CB  PHE A 175     -10.554  -6.221   2.958  1.00 95.91           C  
ATOM   2841  HB2 PHE A 175     -11.637  -6.129   2.876  1.00 95.91           H  
ATOM   2842  HB3 PHE A 175     -10.272  -5.824   3.933  1.00 95.91           H  
ATOM   2843  O   PHE A 175      -7.877  -8.106   2.257  1.00 95.91           O  
ATOM   2844  CG  PHE A 175      -9.920  -5.375   1.870  1.00 95.91           C  
ATOM   2845  CD1 PHE A 175      -8.610  -4.882   2.022  1.00 95.91           C  
ATOM   2846  HD1 PHE A 175      -8.051  -5.118   2.916  1.00 95.91           H  
ATOM   2847  CD2 PHE A 175     -10.644  -5.076   0.702  1.00 95.91           C  
ATOM   2848  HD2 PHE A 175     -11.654  -5.441   0.587  1.00 95.91           H  
ATOM   2849  CE1 PHE A 175      -8.034  -4.079   1.022  1.00 95.91           C  
ATOM   2850  HE1 PHE A 175      -7.039  -3.678   1.148  1.00 95.91           H  
ATOM   2851  CE2 PHE A 175     -10.068  -4.275  -0.301  1.00 95.91           C  
ATOM   2852  HE2 PHE A 175     -10.636  -4.020  -1.183  1.00 95.91           H  
ATOM   2853  CZ  PHE A 175      -8.767  -3.771  -0.136  1.00 95.91           C  
ATOM   2854  HZ  PHE A 175      -8.339  -3.124  -0.888  1.00 95.91           H  
ATOM   2855  N   ALA A 176      -8.300  -7.944   4.455  1.00 95.98           N  
ATOM   2856  H   ALA A 176      -8.998  -7.776   5.165  1.00 95.98           H  
ATOM   2857  CA  ALA A 176      -6.931  -8.209   4.883  1.00 95.98           C  
ATOM   2858  HA  ALA A 176      -6.285  -7.454   4.436  1.00 95.98           H  
ATOM   2859  C   ALA A 176      -6.449  -9.594   4.427  1.00 95.98           C  
ATOM   2860  CB  ALA A 176      -6.846  -8.068   6.405  1.00 95.98           C  
ATOM   2861  HB1 ALA A 176      -5.820  -8.242   6.731  1.00 95.98           H  
ATOM   2862  HB2 ALA A 176      -7.161  -7.068   6.700  1.00 95.98           H  
ATOM   2863  HB3 ALA A 176      -7.494  -8.798   6.890  1.00 95.98           H  
ATOM   2864  O   ALA A 176      -5.327  -9.728   3.935  1.00 95.98           O  
ATOM   2865  N   LYS A 177      -7.310 -10.608   4.530  1.00 94.51           N  
ATOM   2866  H   LYS A 177      -8.198 -10.434   4.979  1.00 94.51           H  
ATOM   2867  CA  LYS A 177      -7.024 -11.964   4.062  1.00 94.51           C  
ATOM   2868  HA  LYS A 177      -6.049 -12.278   4.436  1.00 94.51           H  
ATOM   2869  C   LYS A 177      -6.942 -12.037   2.537  1.00 94.51           C  
ATOM   2870  CB  LYS A 177      -8.086 -12.902   4.649  1.00 94.51           C  
ATOM   2871  HB2 LYS A 177      -8.036 -12.839   5.736  1.00 94.51           H  
ATOM   2872  HB3 LYS A 177      -9.083 -12.595   4.332  1.00 94.51           H  
ATOM   2873  O   LYS A 177      -5.917 -12.427   1.991  1.00 94.51           O  
ATOM   2874  CG  LYS A 177      -7.838 -14.347   4.215  1.00 94.51           C  
ATOM   2875  HG2 LYS A 177      -8.065 -14.460   3.155  1.00 94.51           H  
ATOM   2876  HG3 LYS A 177      -6.783 -14.573   4.370  1.00 94.51           H  
ATOM   2877  CD  LYS A 177      -8.694 -15.324   5.022  1.00 94.51           C  
ATOM   2878  HD2 LYS A 177      -8.522 -15.158   6.085  1.00 94.51           H  
ATOM   2879  HD3 LYS A 177      -9.748 -15.164   4.792  1.00 94.51           H  
ATOM   2880  CE  LYS A 177      -8.279 -16.751   4.660  1.00 94.51           C  
ATOM   2881  HE2 LYS A 177      -8.446 -16.913   3.595  1.00 94.51           H  
ATOM   2882  HE3 LYS A 177      -7.208 -16.844   4.842  1.00 94.51           H  
ATOM   2883  NZ  LYS A 177      -9.020 -17.748   5.469  1.00 94.51           N  
ATOM   2884  HZ1 LYS A 177     -10.016 -17.670   5.322  1.00 94.51           H  
ATOM   2885  HZ2 LYS A 177      -8.814 -17.599   6.447  1.00 94.51           H  
ATOM   2886  HZ3 LYS A 177      -8.709 -18.680   5.234  1.00 94.51           H  
ATOM   2887  N   ARG A 178      -7.998 -11.617   1.840  1.00 94.49           N  
ATOM   2888  H   ARG A 178      -8.787 -11.270   2.366  1.00 94.49           H  
ATOM   2889  CA  ARG A 178      -8.161 -11.831   0.393  1.00 94.49           C  
ATOM   2890  HA  ARG A 178      -7.863 -12.853   0.158  1.00 94.49           H  
ATOM   2891  C   ARG A 178      -7.276 -10.929  -0.467  1.00 94.49           C  
ATOM   2892  CB  ARG A 178      -9.651 -11.659   0.060  1.00 94.49           C  
ATOM   2893  HB2 ARG A 178     -10.233 -12.308   0.714  1.00 94.49           H  
ATOM   2894  HB3 ARG A 178      -9.946 -10.628   0.257  1.00 94.49           H  
ATOM   2895  O   ARG A 178      -6.803 -11.355  -1.515  1.00 94.49           O  
ATOM   2896  CG  ARG A 178      -9.980 -12.018  -1.398  1.00 94.49           C  
ATOM   2897  HG2 ARG A 178      -9.451 -11.350  -2.079  1.00 94.49           H  
ATOM   2898  HG3 ARG A 178      -9.652 -13.039  -1.591  1.00 94.49           H  
ATOM   2899  CD  ARG A 178     -11.487 -11.930  -1.678  1.00 94.49           C  
ATOM   2900  HD2 ARG A 178     -11.691 -12.342  -2.666  1.00 94.49           H  
ATOM   2901  HD3 ARG A 178     -12.016 -12.550  -0.954  1.00 94.49           H  
ATOM   2902  NE  ARG A 178     -12.006 -10.550  -1.594  1.00 94.49           N  
ATOM   2903  HE  ARG A 178     -12.565 -10.350  -0.777  1.00 94.49           H  
ATOM   2904  NH1 ARG A 178     -11.369  -9.832  -3.689  1.00 94.49           N  
ATOM   2905 HH11 ARG A 178     -10.974 -10.740  -3.883  1.00 94.49           H  
ATOM   2906 HH12 ARG A 178     -11.353  -9.138  -4.422  1.00 94.49           H  
ATOM   2907  NH2 ARG A 178     -12.485  -8.455  -2.326  1.00 94.49           N  
ATOM   2908 HH21 ARG A 178     -13.016  -8.311  -1.479  1.00 94.49           H  
ATOM   2909 HH22 ARG A 178     -12.503  -7.767  -3.065  1.00 94.49           H  
ATOM   2910  CZ  ARG A 178     -11.947  -9.622  -2.535  1.00 94.49           C  
ATOM   2911  N   VAL A 179      -7.086  -9.675  -0.057  1.00 95.34           N  
ATOM   2912  H   VAL A 179      -7.516  -9.399   0.813  1.00 95.34           H  
ATOM   2913  CA  VAL A 179      -6.468  -8.634  -0.896  1.00 95.34           C  
ATOM   2914  HA  VAL A 179      -6.320  -9.021  -1.904  1.00 95.34           H  
ATOM   2915  C   VAL A 179      -5.090  -8.237  -0.373  1.00 95.34           C  
ATOM   2916  CB  VAL A 179      -7.404  -7.415  -1.005  1.00 95.34           C  
ATOM   2917  HB  VAL A 179      -7.541  -6.965  -0.022  1.00 95.34           H  
ATOM   2918  O   VAL A 179      -4.126  -8.145  -1.135  1.00 95.34           O  
ATOM   2919  CG1 VAL A 179      -6.813  -6.359  -1.932  1.00 95.34           C  
ATOM   2920 HG11 VAL A 179      -5.895  -5.945  -1.515  1.00 95.34           H  
ATOM   2921 HG12 VAL A 179      -7.536  -5.552  -2.050  1.00 95.34           H  
ATOM   2922 HG13 VAL A 179      -6.606  -6.802  -2.906  1.00 95.34           H  
ATOM   2923  CG2 VAL A 179      -8.781  -7.800  -1.566  1.00 95.34           C  
ATOM   2924 HG21 VAL A 179      -8.669  -8.291  -2.533  1.00 95.34           H  
ATOM   2925 HG22 VAL A 179      -9.396  -6.908  -1.682  1.00 95.34           H  
ATOM   2926 HG23 VAL A 179      -9.294  -8.470  -0.876  1.00 95.34           H  
ATOM   2927  N   VAL A 180      -4.963  -8.019   0.938  1.00 95.73           N  
ATOM   2928  H   VAL A 180      -5.782  -8.112   1.522  1.00 95.73           H  
ATOM   2929  CA  VAL A 180      -3.677  -7.635   1.545  1.00 95.73           C  
ATOM   2930  HA  VAL A 180      -3.180  -6.940   0.868  1.00 95.73           H  
ATOM   2931  C   VAL A 180      -2.746  -8.853   1.673  1.00 95.73           C  
ATOM   2932  CB  VAL A 180      -3.896  -6.882   2.876  1.00 95.73           C  
ATOM   2933  HB  VAL A 180      -4.318  -7.564   3.614  1.00 95.73           H  
ATOM   2934  O   VAL A 180      -1.538  -8.701   1.500  1.00 95.73           O  
ATOM   2935  CG1 VAL A 180      -2.617  -6.314   3.491  1.00 95.73           C  
ATOM   2936 HG11 VAL A 180      -2.838  -5.932   4.488  1.00 95.73           H  
ATOM   2937 HG12 VAL A 180      -1.860  -7.094   3.581  1.00 95.73           H  
ATOM   2938 HG13 VAL A 180      -2.250  -5.494   2.874  1.00 95.73           H  
ATOM   2939  CG2 VAL A 180      -4.853  -5.692   2.689  1.00 95.73           C  
ATOM   2940 HG21 VAL A 180      -4.917  -5.110   3.609  1.00 95.73           H  
ATOM   2941 HG22 VAL A 180      -5.854  -6.053   2.454  1.00 95.73           H  
ATOM   2942 HG23 VAL A 180      -4.510  -5.049   1.879  1.00 95.73           H  
ATOM   2943  N   LEU A 181      -3.287 -10.063   1.857  1.00 95.19           N  
ATOM   2944  H   LEU A 181      -4.292 -10.112   1.951  1.00 95.19           H  
ATOM   2945  CA  LEU A 181      -2.554 -11.291   2.212  1.00 95.19           C  
ATOM   2946  HA  LEU A 181      -3.301 -12.078   2.316  1.00 95.19           H  
ATOM   2947  C   LEU A 181      -1.881 -11.195   3.592  1.00 95.19           C  
ATOM   2948  CB  LEU A 181      -1.589 -11.749   1.103  1.00 95.19           C  
ATOM   2949  HB2 LEU A 181      -0.717 -11.096   1.097  1.00 95.19           H  
ATOM   2950  HB3 LEU A 181      -1.245 -12.744   1.386  1.00 95.19           H  
ATOM   2951  O   LEU A 181      -0.687 -11.481   3.773  1.00 95.19           O  
ATOM   2952  CG  LEU A 181      -2.145 -11.822  -0.327  1.00 95.19           C  
ATOM   2953  HG  LEU A 181      -2.335 -10.816  -0.702  1.00 95.19           H  
ATOM   2954  CD1 LEU A 181      -1.068 -12.476  -1.191  1.00 95.19           C  
ATOM   2955 HD11 LEU A 181      -1.465 -12.687  -2.184  1.00 95.19           H  
ATOM   2956 HD12 LEU A 181      -0.196 -11.828  -1.276  1.00 95.19           H  
ATOM   2957 HD13 LEU A 181      -0.771 -13.433  -0.761  1.00 95.19           H  
ATOM   2958  CD2 LEU A 181      -3.425 -12.644  -0.443  1.00 95.19           C  
ATOM   2959 HD21 LEU A 181      -3.281 -13.635  -0.013  1.00 95.19           H  
ATOM   2960 HD22 LEU A 181      -3.716 -12.744  -1.489  1.00 95.19           H  
ATOM   2961 HD23 LEU A 181      -4.241 -12.146   0.082  1.00 95.19           H  
ATOM   2962  N   ALA A 182      -2.648 -10.697   4.559  1.00 96.05           N  
ATOM   2963  H   ALA A 182      -3.610 -10.498   4.323  1.00 96.05           H  
ATOM   2964  CA  ALA A 182      -2.246 -10.510   5.946  1.00 96.05           C  
ATOM   2965  HA  ALA A 182      -1.246 -10.921   6.082  1.00 96.05           H  
ATOM   2966  C   ALA A 182      -3.159 -11.306   6.895  1.00 96.05           C  
ATOM   2967  CB  ALA A 182      -2.170  -9.004   6.237  1.00 96.05           C  
ATOM   2968  HB1 ALA A 182      -3.169  -8.569   6.199  1.00 96.05           H  
ATOM   2969  HB2 ALA A 182      -1.535  -8.519   5.495  1.00 96.05           H  
ATOM   2970  HB3 ALA A 182      -1.739  -8.846   7.225  1.00 96.05           H  
ATOM   2971  O   ALA A 182      -3.707 -10.744   7.841  1.00 96.05           O  
ATOM   2972  N   ASP A 183      -3.310 -12.608   6.641  1.00 95.93           N  
ATOM   2973  H   ASP A 183      -2.958 -12.979   5.770  1.00 95.93           H  
ATOM   2974  CA  ASP A 183      -4.154 -13.549   7.395  1.00 95.93           C  
ATOM   2975  HA  ASP A 183      -5.203 -13.327   7.199  1.00 95.93           H  
ATOM   2976  C   ASP A 183      -3.927 -13.449   8.908  1.00 95.93           C  
ATOM   2977  CB  ASP A 183      -3.865 -14.985   6.916  1.00 95.93           C  
ATOM   2978  HB2 ASP A 183      -2.818 -15.225   7.103  1.00 95.93           H  
ATOM   2979  HB3 ASP A 183      -4.475 -15.674   7.501  1.00 95.93           H  
ATOM   2980  O   ASP A 183      -4.866 -13.192   9.658  1.00 95.93           O  
ATOM   2981  CG  ASP A 183      -4.156 -15.193   5.427  1.00 95.93           C  
ATOM   2982  OD1 ASP A 183      -5.019 -16.046   5.112  1.00 95.93           O  
ATOM   2983  OD2 ASP A 183      -3.517 -14.471   4.621  1.00 95.93           O  
ATOM   2984  N   SER A 184      -2.663 -13.504   9.344  1.00 95.78           N  
ATOM   2985  H   SER A 184      -1.938 -13.713   8.674  1.00 95.78           H  
ATOM   2986  CA  SER A 184      -2.281 -13.363  10.756  1.00 95.78           C  
ATOM   2987  HA  SER A 184      -2.742 -14.170  11.326  1.00 95.78           H  
ATOM   2988  C   SER A 184      -2.731 -12.037  11.371  1.00 95.78           C  
ATOM   2989  CB  SER A 184      -0.757 -13.471  10.887  1.00 95.78           C  
ATOM   2990  HB2 SER A 184      -0.476 -13.381  11.936  1.00 95.78           H  
ATOM   2991  HB3 SER A 184      -0.443 -14.453  10.532  1.00 95.78           H  
ATOM   2992  O   SER A 184      -3.076 -11.973  12.550  1.00 95.78           O  
ATOM   2993  OG  SER A 184      -0.089 -12.468  10.123  1.00 95.78           O  
ATOM   2994  HG  SER A 184      -0.191 -11.621  10.561  1.00 95.78           H  
ATOM   2995  N   ASN A 185      -2.722 -10.955  10.586  1.00 95.81           N  
ATOM   2996  H   ASN A 185      -2.551 -11.086   9.599  1.00 95.81           H  
ATOM   2997  CA  ASN A 185      -3.195  -9.660  11.057  1.00 95.81           C  
ATOM   2998  HA  ASN A 185      -2.808  -9.494  12.063  1.00 95.81           H  
ATOM   2999  C   ASN A 185      -4.720  -9.678  11.174  1.00 95.81           C  
ATOM   3000  CB  ASN A 185      -2.708  -8.508  10.160  1.00 95.81           C  
ATOM   3001  HB2 ASN A 185      -3.213  -7.600  10.491  1.00 95.81           H  
ATOM   3002  HB3 ASN A 185      -3.005  -8.683   9.126  1.00 95.81           H  
ATOM   3003  O   ASN A 185      -5.227  -9.213  12.188  1.00 95.81           O  
ATOM   3004  CG  ASN A 185      -1.210  -8.252  10.217  1.00 95.81           C  
ATOM   3005  ND2 ASN A 185      -0.804  -7.035   9.933  1.00 95.81           N  
ATOM   3006 HD21 ASN A 185       0.158  -6.816  10.148  1.00 95.81           H  
ATOM   3007 HD22 ASN A 185      -1.482  -6.303   9.776  1.00 95.81           H  
ATOM   3008  OD1 ASN A 185      -0.396  -9.112  10.511  1.00 95.81           O  
ATOM   3009  N   GLY A 186      -5.432 -10.235  10.186  1.00 95.26           N  
ATOM   3010  H   GLY A 186      -4.933 -10.658   9.417  1.00 95.26           H  
ATOM   3011  CA  GLY A 186      -6.892 -10.392  10.217  1.00 95.26           C  
ATOM   3012  HA2 GLY A 186      -7.374  -9.414  10.220  1.00 95.26           H  
ATOM   3013  HA3 GLY A 186      -7.212 -10.934   9.328  1.00 95.26           H  
ATOM   3014  C   GLY A 186      -7.368 -11.175  11.444  1.00 95.26           C  
ATOM   3015  O   GLY A 186      -8.213 -10.696  12.197  1.00 95.26           O  
ATOM   3016  N   GLU A 187      -6.742 -12.319  11.724  1.00 95.77           N  
ATOM   3017  H   GLU A 187      -6.073 -12.676  11.057  1.00 95.77           H  
ATOM   3018  CA  GLU A 187      -7.020 -13.131  12.917  1.00 95.77           C  
ATOM   3019  HA  GLU A 187      -8.069 -13.428  12.923  1.00 95.77           H  
ATOM   3020  C   GLU A 187      -6.749 -12.362  14.217  1.00 95.77           C  
ATOM   3021  CB  GLU A 187      -6.148 -14.393  12.880  1.00 95.77           C  
ATOM   3022  HB2 GLU A 187      -5.112 -14.092  12.725  1.00 95.77           H  
ATOM   3023  HB3 GLU A 187      -6.222 -14.901  13.842  1.00 95.77           H  
ATOM   3024  O   GLU A 187      -7.581 -12.349  15.130  1.00 95.77           O  
ATOM   3025  CG  GLU A 187      -6.577 -15.372  11.776  1.00 95.77           C  
ATOM   3026  HG2 GLU A 187      -7.568 -15.755  12.021  1.00 95.77           H  
ATOM   3027  HG3 GLU A 187      -6.655 -14.841  10.828  1.00 95.77           H  
ATOM   3028  CD  GLU A 187      -5.602 -16.547  11.602  1.00 95.77           C  
ATOM   3029  OE1 GLU A 187      -5.865 -17.361  10.688  1.00 95.77           O  
ATOM   3030  OE2 GLU A 187      -4.602 -16.615  12.355  1.00 95.77           O  
ATOM   3031  N   LYS A 188      -5.612 -11.655  14.292  1.00 96.20           N  
ATOM   3032  H   LYS A 188      -4.957 -11.734  13.527  1.00 96.20           H  
ATOM   3033  CA  LYS A 188      -5.262 -10.822  15.451  1.00 96.20           C  
ATOM   3034  HA  LYS A 188      -5.308 -11.452  16.340  1.00 96.20           H  
ATOM   3035  C   LYS A 188      -6.276  -9.694  15.669  1.00 96.20           C  
ATOM   3036  CB  LYS A 188      -3.823 -10.302  15.288  1.00 96.20           C  
ATOM   3037  HB2 LYS A 188      -3.772  -9.627  14.434  1.00 96.20           H  
ATOM   3038  HB3 LYS A 188      -3.167 -11.152  15.099  1.00 96.20           H  
ATOM   3039  O   LYS A 188      -6.645  -9.432  16.809  1.00 96.20           O  
ATOM   3040  CG  LYS A 188      -3.325  -9.574  16.546  1.00 96.20           C  
ATOM   3041  HG2 LYS A 188      -3.943  -8.693  16.720  1.00 96.20           H  
ATOM   3042  HG3 LYS A 188      -3.418 -10.243  17.402  1.00 96.20           H  
ATOM   3043  CD  LYS A 188      -1.861  -9.127  16.414  1.00 96.20           C  
ATOM   3044  HD2 LYS A 188      -1.776  -8.419  15.590  1.00 96.20           H  
ATOM   3045  HD3 LYS A 188      -1.235  -9.996  16.210  1.00 96.20           H  
ATOM   3046  CE  LYS A 188      -1.419  -8.465  17.728  1.00 96.20           C  
ATOM   3047  HE2 LYS A 188      -2.116  -7.658  17.956  1.00 96.20           H  
ATOM   3048  HE3 LYS A 188      -1.506  -9.201  18.528  1.00 96.20           H  
ATOM   3049  NZ  LYS A 188      -0.032  -7.930  17.680  1.00 96.20           N  
ATOM   3050  HZ1 LYS A 188       0.630  -8.649  17.425  1.00 96.20           H  
ATOM   3051  HZ2 LYS A 188       0.044  -7.155  17.037  1.00 96.20           H  
ATOM   3052  HZ3 LYS A 188       0.229  -7.566  18.586  1.00 96.20           H  
ATOM   3053  N   ILE A 189      -6.746  -9.049  14.602  1.00 96.70           N  
ATOM   3054  H   ILE A 189      -6.403  -9.339  13.697  1.00 96.70           H  
ATOM   3055  CA  ILE A 189      -7.763  -7.987  14.650  1.00 96.70           C  
ATOM   3056  HA  ILE A 189      -7.434  -7.201  15.330  1.00 96.70           H  
ATOM   3057  C   ILE A 189      -9.084  -8.527  15.192  1.00 96.70           C  
ATOM   3058  CB  ILE A 189      -7.949  -7.381  13.245  1.00 96.70           C  
ATOM   3059  HB  ILE A 189      -8.046  -8.197  12.530  1.00 96.70           H  
ATOM   3060  O   ILE A 189      -9.648  -7.929  16.106  1.00 96.70           O  
ATOM   3061  CG1 ILE A 189      -6.714  -6.541  12.877  1.00 96.70           C  
ATOM   3062 HG12 ILE A 189      -5.809  -6.993  13.282  1.00 96.70           H  
ATOM   3063 HG13 ILE A 189      -6.798  -5.550  13.323  1.00 96.70           H  
ATOM   3064  CG2 ILE A 189      -9.213  -6.511  13.130  1.00 96.70           C  
ATOM   3065 HG21 ILE A 189     -10.109  -7.097  13.335  1.00 96.70           H  
ATOM   3066 HG22 ILE A 189      -9.168  -5.671  13.823  1.00 96.70           H  
ATOM   3067 HG23 ILE A 189      -9.315  -6.147  12.107  1.00 96.70           H  
ATOM   3068  CD1 ILE A 189      -6.531  -6.419  11.363  1.00 96.70           C  
ATOM   3069 HD11 ILE A 189      -7.406  -5.975  10.889  1.00 96.70           H  
ATOM   3070 HD12 ILE A 189      -6.371  -7.398  10.909  1.00 96.70           H  
ATOM   3071 HD13 ILE A 189      -5.650  -5.800  11.196  1.00 96.70           H  
ATOM   3072  N   LEU A 190      -9.556  -9.663  14.669  1.00 96.42           N  
ATOM   3073  H   LEU A 190      -9.053 -10.092  13.906  1.00 96.42           H  
ATOM   3074  CA  LEU A 190     -10.784 -10.305  15.142  1.00 96.42           C  
ATOM   3075  HA  LEU A 190     -11.613  -9.607  15.030  1.00 96.42           H  
ATOM   3076  C   LEU A 190     -10.694 -10.650  16.634  1.00 96.42           C  
ATOM   3077  CB  LEU A 190     -11.046 -11.576  14.312  1.00 96.42           C  
ATOM   3078  HB2 LEU A 190     -11.757 -12.207  14.845  1.00 96.42           H  
ATOM   3079  HB3 LEU A 190     -10.114 -12.135  14.228  1.00 96.42           H  
ATOM   3080  O   LEU A 190     -11.624 -10.375  17.392  1.00 96.42           O  
ATOM   3081  CG  LEU A 190     -11.603 -11.317  12.902  1.00 96.42           C  
ATOM   3082  HG  LEU A 190     -11.015 -10.545  12.407  1.00 96.42           H  
ATOM   3083  CD1 LEU A 190     -11.542 -12.609  12.087  1.00 96.42           C  
ATOM   3084 HD11 LEU A 190     -10.499 -12.877  11.916  1.00 96.42           H  
ATOM   3085 HD12 LEU A 190     -12.025 -12.457  11.122  1.00 96.42           H  
ATOM   3086 HD13 LEU A 190     -12.046 -13.418  12.615  1.00 96.42           H  
ATOM   3087  CD2 LEU A 190     -13.069 -10.885  12.955  1.00 96.42           C  
ATOM   3088 HD21 LEU A 190     -13.208 -10.093  13.691  1.00 96.42           H  
ATOM   3089 HD22 LEU A 190     -13.702 -11.726  13.236  1.00 96.42           H  
ATOM   3090 HD23 LEU A 190     -13.378 -10.524  11.974  1.00 96.42           H  
ATOM   3091  N   SER A 191      -9.565 -11.213  17.069  1.00 96.61           N  
ATOM   3092  H   SER A 191      -8.857 -11.444  16.387  1.00 96.61           H  
ATOM   3093  CA  SER A 191      -9.322 -11.544  18.478  1.00 96.61           C  
ATOM   3094  HA  SER A 191     -10.118 -12.201  18.827  1.00 96.61           H  
ATOM   3095  C   SER A 191      -9.326 -10.298  19.373  1.00 96.61           C  
ATOM   3096  CB  SER A 191      -8.000 -12.303  18.598  1.00 96.61           C  
ATOM   3097  HB2 SER A 191      -7.174 -11.662  18.292  1.00 96.61           H  
ATOM   3098  HB3 SER A 191      -8.027 -13.178  17.949  1.00 96.61           H  
ATOM   3099  O   SER A 191     -10.088 -10.234  20.339  1.00 96.61           O  
ATOM   3100  OG  SER A 191      -7.811 -12.719  19.933  1.00 96.61           O  
ATOM   3101  HG  SER A 191      -7.006 -13.239  19.986  1.00 96.61           H  
ATOM   3102  N   LEU A 192      -8.555  -9.266  19.008  1.00 97.45           N  
ATOM   3103  H   LEU A 192      -7.975  -9.366  18.187  1.00 97.45           H  
ATOM   3104  CA  LEU A 192      -8.469  -8.012  19.765  1.00 97.45           C  
ATOM   3105  HA  LEU A 192      -8.172  -8.233  20.790  1.00 97.45           H  
ATOM   3106  C   LEU A 192      -9.812  -7.288  19.841  1.00 97.45           C  
ATOM   3107  CB  LEU A 192      -7.435  -7.085  19.109  1.00 97.45           C  
ATOM   3108  HB2 LEU A 192      -7.628  -7.061  18.036  1.00 97.45           H  
ATOM   3109  HB3 LEU A 192      -7.574  -6.075  19.493  1.00 97.45           H  
ATOM   3110  O   LEU A 192     -10.161  -6.769  20.898  1.00 97.45           O  
ATOM   3111  CG  LEU A 192      -5.975  -7.491  19.355  1.00 97.45           C  
ATOM   3112  HG  LEU A 192      -5.826  -8.541  19.101  1.00 97.45           H  
ATOM   3113  CD1 LEU A 192      -5.077  -6.641  18.456  1.00 97.45           C  
ATOM   3114 HD11 LEU A 192      -4.036  -6.926  18.611  1.00 97.45           H  
ATOM   3115 HD12 LEU A 192      -5.349  -6.811  17.414  1.00 97.45           H  
ATOM   3116 HD13 LEU A 192      -5.204  -5.587  18.702  1.00 97.45           H  
ATOM   3117  CD2 LEU A 192      -5.550  -7.275  20.806  1.00 97.45           C  
ATOM   3118 HD21 LEU A 192      -6.115  -7.929  21.470  1.00 97.45           H  
ATOM   3119 HD22 LEU A 192      -4.492  -7.505  20.930  1.00 97.45           H  
ATOM   3120 HD23 LEU A 192      -5.720  -6.241  21.104  1.00 97.45           H  
ATOM   3121  N   TYR A 193     -10.582  -7.281  18.751  1.00 97.37           N  
ATOM   3122  H   TYR A 193     -10.238  -7.712  17.905  1.00 97.37           H  
ATOM   3123  CA  TYR A 193     -11.925  -6.714  18.756  1.00 97.37           C  
ATOM   3124  HA  TYR A 193     -11.868  -5.673  19.075  1.00 97.37           H  
ATOM   3125  C   TYR A 193     -12.821  -7.441  19.759  1.00 97.37           C  
ATOM   3126  CB  TYR A 193     -12.528  -6.767  17.350  1.00 97.37           C  
ATOM   3127  HB2 TYR A 193     -11.935  -6.143  16.682  1.00 97.37           H  
ATOM   3128  HB3 TYR A 193     -12.483  -7.790  16.976  1.00 97.37           H  
ATOM   3129  O   TYR A 193     -13.454  -6.792  20.585  1.00 97.37           O  
ATOM   3130  CG  TYR A 193     -13.966  -6.287  17.325  1.00 97.37           C  
ATOM   3131  CD1 TYR A 193     -15.017  -7.194  17.085  1.00 97.37           C  
ATOM   3132  HD1 TYR A 193     -14.801  -8.233  16.883  1.00 97.37           H  
ATOM   3133  CD2 TYR A 193     -14.249  -4.934  17.595  1.00 97.37           C  
ATOM   3134  HD2 TYR A 193     -13.446  -4.241  17.795  1.00 97.37           H  
ATOM   3135  CE1 TYR A 193     -16.352  -6.746  17.111  1.00 97.37           C  
ATOM   3136  HE1 TYR A 193     -17.167  -7.431  16.927  1.00 97.37           H  
ATOM   3137  CE2 TYR A 193     -15.582  -4.486  17.626  1.00 97.37           C  
ATOM   3138  HE2 TYR A 193     -15.799  -3.453  17.855  1.00 97.37           H  
ATOM   3139  OH  TYR A 193     -17.921  -4.973  17.493  1.00 97.37           O  
ATOM   3140  HH  TYR A 193     -17.949  -4.076  17.834  1.00 97.37           H  
ATOM   3141  CZ  TYR A 193     -16.635  -5.393  17.392  1.00 97.37           C  
ATOM   3142  N   ASN A 194     -12.825  -8.778  19.743  1.00 96.27           N  
ATOM   3143  H   ASN A 194     -12.248  -9.251  19.062  1.00 96.27           H  
ATOM   3144  CA  ASN A 194     -13.639  -9.582  20.655  1.00 96.27           C  
ATOM   3145  HA  ASN A 194     -14.680  -9.282  20.530  1.00 96.27           H  
ATOM   3146  C   ASN A 194     -13.296  -9.358  22.137  1.00 96.27           C  
ATOM   3147  CB  ASN A 194     -13.525 -11.062  20.268  1.00 96.27           C  
ATOM   3148  HB2 ASN A 194     -13.881 -11.680  21.092  1.00 96.27           H  
ATOM   3149  HB3 ASN A 194     -12.481 -11.318  20.084  1.00 96.27           H  
ATOM   3150  O   ASN A 194     -14.211  -9.394  22.963  1.00 96.27           O  
ATOM   3151  CG  ASN A 194     -14.372 -11.404  19.057  1.00 96.27           C  
ATOM   3152  ND2 ASN A 194     -13.857 -12.199  18.153  1.00 96.27           N  
ATOM   3153 HD21 ASN A 194     -12.862 -12.372  18.171  1.00 96.27           H  
ATOM   3154 HD22 ASN A 194     -14.409 -12.364  17.323  1.00 96.27           H  
ATOM   3155  OD1 ASN A 194     -15.518 -10.996  18.931  1.00 96.27           O  
ATOM   3156  N   GLN A 195     -12.020  -9.104  22.448  1.00 96.87           N  
ATOM   3157  H   GLN A 195     -11.341  -9.135  21.701  1.00 96.87           H  
ATOM   3158  CA  GLN A 195     -11.521  -8.783  23.793  1.00 96.87           C  
ATOM   3159  HA  GLN A 195     -11.936  -9.490  24.511  1.00 96.87           H  
ATOM   3160  C   GLN A 195     -11.908  -7.379  24.281  1.00 96.87           C  
ATOM   3161  CB  GLN A 195      -9.989  -8.909  23.801  1.00 96.87           C  
ATOM   3162  HB2 GLN A 195      -9.600  -8.492  24.729  1.00 96.87           H  
ATOM   3163  HB3 GLN A 195      -9.581  -8.329  22.973  1.00 96.87           H  
ATOM   3164  O   GLN A 195     -11.899  -7.151  25.482  1.00 96.87           O  
ATOM   3165  CG  GLN A 195      -9.512 -10.366  23.699  1.00 96.87           C  
ATOM   3166  HG2 GLN A 195      -9.830 -10.901  24.594  1.00 96.87           H  
ATOM   3167  HG3 GLN A 195      -9.967 -10.854  22.837  1.00 96.87           H  
ATOM   3168  CD  GLN A 195      -7.997 -10.484  23.566  1.00 96.87           C  
ATOM   3169  NE2 GLN A 195      -7.450 -11.668  23.730  1.00 96.87           N  
ATOM   3170 HE21 GLN A 195      -6.442 -11.692  23.661  1.00 96.87           H  
ATOM   3171 HE22 GLN A 195      -8.019 -12.472  23.951  1.00 96.87           H  
ATOM   3172  OE1 GLN A 195      -7.270  -9.543  23.300  1.00 96.87           O  
ATOM   3173  N   HIS A 196     -12.256  -6.464  23.373  1.00 96.73           N  
ATOM   3174  H   HIS A 196     -12.214  -6.723  22.397  1.00 96.73           H  
ATOM   3175  CA  HIS A 196     -12.531  -5.054  23.672  1.00 96.73           C  
ATOM   3176  HA  HIS A 196     -12.421  -4.887  24.744  1.00 96.73           H  
ATOM   3177  C   HIS A 196     -13.974  -4.638  23.333  1.00 96.73           C  
ATOM   3178  CB  HIS A 196     -11.487  -4.189  22.949  1.00 96.73           C  
ATOM   3179  HB2 HIS A 196     -11.480  -4.440  21.888  1.00 96.73           H  
ATOM   3180  HB3 HIS A 196     -11.760  -3.138  23.038  1.00 96.73           H  
ATOM   3181  O   HIS A 196     -14.264  -3.452  23.163  1.00 96.73           O  
ATOM   3182  CG  HIS A 196     -10.097  -4.341  23.505  1.00 96.73           C  
ATOM   3183  CD2 HIS A 196      -9.550  -3.596  24.507  1.00 96.73           C  
ATOM   3184  HD2 HIS A 196     -10.051  -2.806  25.046  1.00 96.73           H  
ATOM   3185  ND1 HIS A 196      -9.144  -5.250  23.113  1.00 96.73           N  
ATOM   3186  HD1 HIS A 196      -9.266  -5.944  22.389  1.00 96.73           H  
ATOM   3187  CE1 HIS A 196      -8.043  -5.047  23.860  1.00 96.73           C  
ATOM   3188  HE1 HIS A 196      -7.117  -5.598  23.781  1.00 96.73           H  
ATOM   3189  NE2 HIS A 196      -8.250  -4.040  24.723  1.00 96.73           N  
ATOM   3190  N   ARG A 197     -14.904  -5.596  23.202  1.00 94.41           N  
ATOM   3191  H   ARG A 197     -14.608  -6.546  23.372  1.00 94.41           H  
ATOM   3192  CA  ARG A 197     -16.308  -5.315  22.824  1.00 94.41           C  
ATOM   3193  HA  ARG A 197     -16.308  -4.699  21.924  1.00 94.41           H  
ATOM   3194  C   ARG A 197     -17.072  -4.502  23.866  1.00 94.41           C  
ATOM   3195  CB  ARG A 197     -17.073  -6.616  22.548  1.00 94.41           C  
ATOM   3196  HB2 ARG A 197     -16.916  -7.316  23.368  1.00 94.41           H  
ATOM   3197  HB3 ARG A 197     -18.138  -6.394  22.480  1.00 94.41           H  
ATOM   3198  O   ARG A 197     -18.051  -3.845  23.518  1.00 94.41           O  
ATOM   3199  CG  ARG A 197     -16.631  -7.238  21.223  1.00 94.41           C  
ATOM   3200  HG2 ARG A 197     -15.588  -7.540  21.323  1.00 94.41           H  
ATOM   3201  HG3 ARG A 197     -16.712  -6.494  20.430  1.00 94.41           H  
ATOM   3202  CD  ARG A 197     -17.459  -8.462  20.833  1.00 94.41           C  
ATOM   3203  HD2 ARG A 197     -18.516  -8.194  20.837  1.00 94.41           H  
ATOM   3204  HD3 ARG A 197     -17.172  -8.746  19.821  1.00 94.41           H  
ATOM   3205  NE  ARG A 197     -17.216  -9.595  21.744  1.00 94.41           N  
ATOM   3206  HE  ARG A 197     -16.552  -9.439  22.488  1.00 94.41           H  
ATOM   3207  NH1 ARG A 197     -18.469 -11.139  20.604  1.00 94.41           N  
ATOM   3208 HH11 ARG A 197     -18.527 -10.472  19.849  1.00 94.41           H  
ATOM   3209 HH12 ARG A 197     -18.760 -12.098  20.478  1.00 94.41           H  
ATOM   3210  NH2 ARG A 197     -17.450 -11.721  22.506  1.00 94.41           N  
ATOM   3211 HH21 ARG A 197     -17.833 -12.653  22.430  1.00 94.41           H  
ATOM   3212 HH22 ARG A 197     -16.847 -11.484  23.281  1.00 94.41           H  
ATOM   3213  CZ  ARG A 197     -17.714 -10.810  21.616  1.00 94.41           C  
ATOM   3214  N   ASP A 198     -16.641  -4.559  25.118  1.00 94.81           N  
ATOM   3215  H   ASP A 198     -15.803  -5.085  25.319  1.00 94.81           H  
ATOM   3216  CA  ASP A 198     -17.192  -3.821  26.255  1.00 94.81           C  
ATOM   3217  HA  ASP A 198     -18.280  -3.845  26.201  1.00 94.81           H  
ATOM   3218  C   ASP A 198     -16.769  -2.342  26.274  1.00 94.81           C  
ATOM   3219  CB  ASP A 198     -16.760  -4.535  27.546  1.00 94.81           C  
ATOM   3220  HB2 ASP A 198     -17.117  -5.565  27.523  1.00 94.81           H  
ATOM   3221  HB3 ASP A 198     -17.225  -4.039  28.398  1.00 94.81           H  
ATOM   3222  O   ASP A 198     -17.403  -1.529  26.948  1.00 94.81           O  
ATOM   3223  CG  ASP A 198     -15.236  -4.533  27.711  1.00 94.81           C  
ATOM   3224  OD1 ASP A 198     -14.576  -5.128  26.827  1.00 94.81           O  
ATOM   3225  OD2 ASP A 198     -14.753  -3.879  28.658  1.00 94.81           O  
ATOM   3226  N   LYS A 199     -15.746  -1.963  25.495  1.00 96.19           N  
ATOM   3227  H   LYS A 199     -15.267  -2.676  24.963  1.00 96.19           H  
ATOM   3228  CA  LYS A 199     -15.284  -0.575  25.397  1.00 96.19           C  
ATOM   3229  HA  LYS A 199     -15.038  -0.256  26.409  1.00 96.19           H  
ATOM   3230  C   LYS A 199     -16.376   0.361  24.862  1.00 96.19           C  
ATOM   3231  CB  LYS A 199     -14.035  -0.490  24.506  1.00 96.19           C  
ATOM   3232  HB2 LYS A 199     -13.800   0.557  24.315  1.00 96.19           H  
ATOM   3233  HB3 LYS A 199     -14.251  -0.947  23.541  1.00 96.19           H  
ATOM   3234  O   LYS A 199     -17.216  -0.058  24.061  1.00 96.19           O  
ATOM   3235  CG  LYS A 199     -12.791  -1.155  25.112  1.00 96.19           C  
ATOM   3236  HG2 LYS A 199     -11.997  -1.097  24.367  1.00 96.19           H  
ATOM   3237  HG3 LYS A 199     -12.984  -2.204  25.333  1.00 96.19           H  
ATOM   3238  CD  LYS A 199     -12.337  -0.430  26.384  1.00 96.19           C  
ATOM   3239  HD2 LYS A 199     -12.433   0.644  26.225  1.00 96.19           H  
ATOM   3240  HD3 LYS A 199     -12.969  -0.719  27.224  1.00 96.19           H  
ATOM   3241  CE  LYS A 199     -10.882  -0.778  26.702  1.00 96.19           C  
ATOM   3242  HE2 LYS A 199     -10.846  -1.591  27.428  1.00 96.19           H  
ATOM   3243  HE3 LYS A 199     -10.403  -1.111  25.782  1.00 96.19           H  
ATOM   3244  NZ  LYS A 199     -10.161   0.420  27.174  1.00 96.19           N  
ATOM   3245  HZ1 LYS A 199     -10.611   0.831  27.979  1.00 96.19           H  
ATOM   3246  HZ2 LYS A 199     -10.196   1.092  26.421  1.00 96.19           H  
ATOM   3247  HZ3 LYS A 199      -9.188   0.212  27.350  1.00 96.19           H  
ATOM   3248  N   PRO A 200     -16.347   1.661  25.205  1.00 96.88           N  
ATOM   3249  CA  PRO A 200     -17.277   2.637  24.644  1.00 96.88           C  
ATOM   3250  HA  PRO A 200     -18.276   2.399  25.010  1.00 96.88           H  
ATOM   3251  C   PRO A 200     -17.276   2.639  23.109  1.00 96.88           C  
ATOM   3252  CB  PRO A 200     -16.843   3.992  25.212  1.00 96.88           C  
ATOM   3253  HB2 PRO A 200     -16.119   4.466  24.549  1.00 96.88           H  
ATOM   3254  HB3 PRO A 200     -17.692   4.655  25.382  1.00 96.88           H  
ATOM   3255  O   PRO A 200     -16.231   2.525  22.468  1.00 96.88           O  
ATOM   3256  CG  PRO A 200     -16.147   3.620  26.520  1.00 96.88           C  
ATOM   3257  HG2 PRO A 200     -16.891   3.464  27.302  1.00 96.88           H  
ATOM   3258  HG3 PRO A 200     -15.421   4.374  26.823  1.00 96.88           H  
ATOM   3259  CD  PRO A 200     -15.473   2.294  26.182  1.00 96.88           C  
ATOM   3260  HD2 PRO A 200     -15.369   1.698  27.089  1.00 96.88           H  
ATOM   3261  HD3 PRO A 200     -14.496   2.478  25.735  1.00 96.88           H  
ATOM   3262  N   VAL A 201     -18.448   2.844  22.499  1.00 96.89           N  
ATOM   3263  H   VAL A 201     -19.270   2.899  23.084  1.00 96.89           H  
ATOM   3264  CA  VAL A 201     -18.626   2.840  21.029  1.00 96.89           C  
ATOM   3265  HA  VAL A 201     -18.400   1.843  20.651  1.00 96.89           H  
ATOM   3266  C   VAL A 201     -17.676   3.809  20.324  1.00 96.89           C  
ATOM   3267  CB  VAL A 201     -20.085   3.183  20.675  1.00 96.89           C  
ATOM   3268  HB  VAL A 201     -20.380   4.077  21.224  1.00 96.89           H  
ATOM   3269  O   VAL A 201     -17.148   3.491  19.261  1.00 96.89           O  
ATOM   3270  CG1 VAL A 201     -20.314   3.454  19.184  1.00 96.89           C  
ATOM   3271 HG11 VAL A 201     -19.853   2.674  18.578  1.00 96.89           H  
ATOM   3272 HG12 VAL A 201     -19.882   4.419  18.919  1.00 96.89           H  
ATOM   3273 HG13 VAL A 201     -21.381   3.490  18.964  1.00 96.89           H  
ATOM   3274  CG2 VAL A 201     -21.011   2.040  21.097  1.00 96.89           C  
ATOM   3275 HG21 VAL A 201     -22.040   2.323  20.876  1.00 96.89           H  
ATOM   3276 HG22 VAL A 201     -20.914   1.839  22.164  1.00 96.89           H  
ATOM   3277 HG23 VAL A 201     -20.757   1.136  20.543  1.00 96.89           H  
ATOM   3278  N   LYS A 202     -17.411   4.970  20.931  1.00 97.48           N  
ATOM   3279  H   LYS A 202     -17.859   5.153  21.818  1.00 97.48           H  
ATOM   3280  CA  LYS A 202     -16.447   5.951  20.423  1.00 97.48           C  
ATOM   3281  HA  LYS A 202     -16.739   6.253  19.417  1.00 97.48           H  
ATOM   3282  C   LYS A 202     -15.033   5.380  20.323  1.00 97.48           C  
ATOM   3283  CB  LYS A 202     -16.480   7.167  21.352  1.00 97.48           C  
ATOM   3284  HB2 LYS A 202     -16.179   6.853  22.352  1.00 97.48           H  
ATOM   3285  HB3 LYS A 202     -17.503   7.538  21.415  1.00 97.48           H  
ATOM   3286  O   LYS A 202     -14.355   5.601  19.323  1.00 97.48           O  
ATOM   3287  CG  LYS A 202     -15.559   8.301  20.879  1.00 97.48           C  
ATOM   3288  HG2 LYS A 202     -15.891   8.666  19.907  1.00 97.48           H  
ATOM   3289  HG3 LYS A 202     -14.532   7.942  20.811  1.00 97.48           H  
ATOM   3290  CD  LYS A 202     -15.614   9.422  21.912  1.00 97.48           C  
ATOM   3291  HD2 LYS A 202     -16.607   9.872  21.900  1.00 97.48           H  
ATOM   3292  HD3 LYS A 202     -15.445   8.967  22.888  1.00 97.48           H  
ATOM   3293  CE  LYS A 202     -14.545  10.501  21.725  1.00 97.48           C  
ATOM   3294  HE2 LYS A 202     -14.696  11.015  20.776  1.00 97.48           H  
ATOM   3295  HE3 LYS A 202     -13.574  10.006  21.712  1.00 97.48           H  
ATOM   3296  NZ  LYS A 202     -14.606  11.446  22.871  1.00 97.48           N  
ATOM   3297  HZ1 LYS A 202     -15.339  12.134  22.773  1.00 97.48           H  
ATOM   3298  HZ2 LYS A 202     -13.722  11.887  23.081  1.00 97.48           H  
ATOM   3299  HZ3 LYS A 202     -14.899  10.947  23.699  1.00 97.48           H  
ATOM   3300  N   GLU A 203     -14.587   4.655  21.346  1.00 97.56           N  
ATOM   3301  H   GLU A 203     -15.230   4.427  22.090  1.00 97.56           H  
ATOM   3302  CA  GLU A 203     -13.260   4.031  21.394  1.00 97.56           C  
ATOM   3303  HA  GLU A 203     -12.503   4.776  21.153  1.00 97.56           H  
ATOM   3304  C   GLU A 203     -13.143   2.906  20.357  1.00 97.56           C  
ATOM   3305  CB  GLU A 203     -12.994   3.533  22.826  1.00 97.56           C  
ATOM   3306  HB2 GLU A 203     -13.176   4.367  23.505  1.00 97.56           H  
ATOM   3307  HB3 GLU A 203     -13.691   2.732  23.070  1.00 97.56           H  
ATOM   3308  O   GLU A 203     -12.155   2.847  19.621  1.00 97.56           O  
ATOM   3309  CG  GLU A 203     -11.556   3.026  23.038  1.00 97.56           C  
ATOM   3310  HG2 GLU A 203     -11.387   2.169  22.386  1.00 97.56           H  
ATOM   3311  HG3 GLU A 203     -10.861   3.814  22.750  1.00 97.56           H  
ATOM   3312  CD  GLU A 203     -11.276   2.615  24.498  1.00 97.56           C  
ATOM   3313  OE1 GLU A 203     -10.360   1.796  24.741  1.00 97.56           O  
ATOM   3314  OE2 GLU A 203     -11.984   3.094  25.409  1.00 97.56           O  
ATOM   3315  N   GLN A 204     -14.187   2.080  20.223  1.00 97.96           N  
ATOM   3316  H   GLN A 204     -14.954   2.169  20.874  1.00 97.96           H  
ATOM   3317  CA  GLN A 204     -14.257   1.046  19.185  1.00 97.96           C  
ATOM   3318  HA  GLN A 204     -13.387   0.397  19.278  1.00 97.96           H  
ATOM   3319  C   GLN A 204     -14.214   1.661  17.775  1.00 97.96           C  
ATOM   3320  CB  GLN A 204     -15.520   0.185  19.364  1.00 97.96           C  
ATOM   3321  HB2 GLN A 204     -16.406   0.817  19.312  1.00 97.96           H  
ATOM   3322  HB3 GLN A 204     -15.560  -0.523  18.536  1.00 97.96           H  
ATOM   3323  O   GLN A 204     -13.405   1.250  16.945  1.00 97.96           O  
ATOM   3324  CG  GLN A 204     -15.547  -0.608  20.683  1.00 97.96           C  
ATOM   3325  HG2 GLN A 204     -15.602   0.081  21.526  1.00 97.96           H  
ATOM   3326  HG3 GLN A 204     -14.630  -1.189  20.781  1.00 97.96           H  
ATOM   3327  CD  GLN A 204     -16.728  -1.578  20.746  1.00 97.96           C  
ATOM   3328  NE2 GLN A 204     -17.569  -1.505  21.748  1.00 97.96           N  
ATOM   3329 HE21 GLN A 204     -17.353  -0.929  22.548  1.00 97.96           H  
ATOM   3330 HE22 GLN A 204     -18.144  -2.320  21.908  1.00 97.96           H  
ATOM   3331  OE1 GLN A 204     -16.927  -2.411  19.874  1.00 97.96           O  
ATOM   3332  N   ALA A 205     -15.020   2.696  17.513  1.00 97.96           N  
ATOM   3333  H   ALA A 205     -15.675   2.988  18.224  1.00 97.96           H  
ATOM   3334  CA  ALA A 205     -15.063   3.374  16.218  1.00 97.96           C  
ATOM   3335  HA  ALA A 205     -15.269   2.632  15.446  1.00 97.96           H  
ATOM   3336  C   ALA A 205     -13.726   4.046  15.862  1.00 97.96           C  
ATOM   3337  CB  ALA A 205     -16.215   4.385  16.231  1.00 97.96           C  
ATOM   3338  HB1 ALA A 205     -17.152   3.860  16.417  1.00 97.96           H  
ATOM   3339  HB2 ALA A 205     -16.057   5.126  17.014  1.00 97.96           H  
ATOM   3340  HB3 ALA A 205     -16.274   4.887  15.264  1.00 97.96           H  
ATOM   3341  O   ALA A 205     -13.252   3.902  14.737  1.00 97.96           O  
ATOM   3342  N   ASN A 206     -13.081   4.731  16.812  1.00 97.63           N  
ATOM   3343  H   ASN A 206     -13.516   4.833  17.718  1.00 97.63           H  
ATOM   3344  CA  ASN A 206     -11.756   5.324  16.591  1.00 97.63           C  
ATOM   3345  HA  ASN A 206     -11.793   5.956  15.704  1.00 97.63           H  
ATOM   3346  C   ASN A 206     -10.687   4.258  16.312  1.00 97.63           C  
ATOM   3347  CB  ASN A 206     -11.378   6.192  17.802  1.00 97.63           C  
ATOM   3348  HB2 ASN A 206     -11.565   5.641  18.724  1.00 97.63           H  
ATOM   3349  HB3 ASN A 206     -10.314   6.424  17.754  1.00 97.63           H  
ATOM   3350  O   ASN A 206      -9.841   4.451  15.439  1.00 97.63           O  
ATOM   3351  CG  ASN A 206     -12.120   7.513  17.818  1.00 97.63           C  
ATOM   3352  ND2 ASN A 206     -12.458   8.032  18.973  1.00 97.63           N  
ATOM   3353 HD21 ASN A 206     -12.335   7.486  19.814  1.00 97.63           H  
ATOM   3354 HD22 ASN A 206     -13.022   8.867  18.913  1.00 97.63           H  
ATOM   3355  OD1 ASN A 206     -12.403   8.117  16.800  1.00 97.63           O  
ATOM   3356  N   SER A 207     -10.756   3.113  16.994  1.00 97.72           N  
ATOM   3357  H   SER A 207     -11.453   3.011  17.717  1.00 97.72           H  
ATOM   3358  CA  SER A 207      -9.853   1.987  16.733  1.00 97.72           C  
ATOM   3359  HA  SER A 207      -8.826   2.348  16.786  1.00 97.72           H  
ATOM   3360  C   SER A 207     -10.052   1.411  15.327  1.00 97.72           C  
ATOM   3361  CB  SER A 207     -10.016   0.909  17.807  1.00 97.72           C  
ATOM   3362  HB2 SER A 207      -9.341   0.080  17.591  1.00 97.72           H  
ATOM   3363  HB3 SER A 207     -11.041   0.537  17.828  1.00 97.72           H  
ATOM   3364  O   SER A 207      -9.067   1.157  14.636  1.00 97.72           O  
ATOM   3365  OG  SER A 207      -9.674   1.464  19.060  1.00 97.72           O  
ATOM   3366  HG  SER A 207     -10.468   1.852  19.436  1.00 97.72           H  
ATOM   3367  N   ILE A 208     -11.299   1.282  14.853  1.00 97.40           N  
ATOM   3368  H   ILE A 208     -12.069   1.476  15.476  1.00 97.40           H  
ATOM   3369  CA  ILE A 208     -11.605   0.875  13.468  1.00 97.40           C  
ATOM   3370  HA  ILE A 208     -11.064  -0.047  13.251  1.00 97.40           H  
ATOM   3371  C   ILE A 208     -11.115   1.917  12.452  1.00 97.40           C  
ATOM   3372  CB  ILE A 208     -13.116   0.586  13.299  1.00 97.40           C  
ATOM   3373  HB  ILE A 208     -13.681   1.436  13.682  1.00 97.40           H  
ATOM   3374  O   ILE A 208     -10.569   1.550  11.417  1.00 97.40           O  
ATOM   3375  CG1 ILE A 208     -13.501  -0.677  14.099  1.00 97.40           C  
ATOM   3376 HG12 ILE A 208     -13.116  -0.603  15.116  1.00 97.40           H  
ATOM   3377 HG13 ILE A 208     -13.038  -1.542  13.626  1.00 97.40           H  
ATOM   3378  CG2 ILE A 208     -13.485   0.385  11.815  1.00 97.40           C  
ATOM   3379 HG21 ILE A 208     -12.870  -0.404  11.383  1.00 97.40           H  
ATOM   3380 HG22 ILE A 208     -14.535   0.112  11.706  1.00 97.40           H  
ATOM   3381 HG23 ILE A 208     -13.332   1.304  11.249  1.00 97.40           H  
ATOM   3382  CD1 ILE A 208     -15.012  -0.916  14.197  1.00 97.40           C  
ATOM   3383 HD11 ILE A 208     -15.418  -1.235  13.237  1.00 97.40           H  
ATOM   3384 HD12 ILE A 208     -15.208  -1.700  14.928  1.00 97.40           H  
ATOM   3385 HD13 ILE A 208     -15.503   0.004  14.516  1.00 97.40           H  
ATOM   3386  N   ILE A 209     -11.238   3.216  12.735  1.00 96.93           N  
ATOM   3387  H   ILE A 209     -11.730   3.486  13.575  1.00 96.93           H  
ATOM   3388  CA  ILE A 209     -10.721   4.258  11.832  1.00 96.93           C  
ATOM   3389  HA  ILE A 209     -11.159   4.097  10.847  1.00 96.93           H  
ATOM   3390  C   ILE A 209      -9.201   4.125  11.654  1.00 96.93           C  
ATOM   3391  CB  ILE A 209     -11.147   5.662  12.311  1.00 96.93           C  
ATOM   3392  HB  ILE A 209     -10.935   5.747  13.377  1.00 96.93           H  
ATOM   3393  O   ILE A 209      -8.706   4.186  10.529  1.00 96.93           O  
ATOM   3394  CG1 ILE A 209     -12.664   5.846  12.079  1.00 96.93           C  
ATOM   3395 HG12 ILE A 209     -12.861   5.948  11.012  1.00 96.93           H  
ATOM   3396 HG13 ILE A 209     -13.200   4.961  12.422  1.00 96.93           H  
ATOM   3397  CG2 ILE A 209     -10.368   6.773  11.577  1.00 96.93           C  
ATOM   3398 HG21 ILE A 209      -9.306   6.714  11.814  1.00 96.93           H  
ATOM   3399 HG22 ILE A 209     -10.710   7.757  11.896  1.00 96.93           H  
ATOM   3400 HG23 ILE A 209     -10.500   6.675  10.499  1.00 96.93           H  
ATOM   3401  CD1 ILE A 209     -13.254   7.054  12.815  1.00 96.93           C  
ATOM   3402 HD11 ILE A 209     -13.003   6.998  13.874  1.00 96.93           H  
ATOM   3403 HD12 ILE A 209     -12.873   7.987  12.398  1.00 96.93           H  
ATOM   3404 HD13 ILE A 209     -14.338   7.043  12.703  1.00 96.93           H  
ATOM   3405  N   HIS A 210      -8.452   3.884  12.733  1.00 95.94           N  
ATOM   3406  H   HIS A 210      -8.893   3.866  13.642  1.00 95.94           H  
ATOM   3407  CA  HIS A 210      -7.008   3.635  12.637  1.00 95.94           C  
ATOM   3408  HA  HIS A 210      -6.547   4.449  12.076  1.00 95.94           H  
ATOM   3409  C   HIS A 210      -6.675   2.342  11.882  1.00 95.94           C  
ATOM   3410  CB  HIS A 210      -6.401   3.595  14.042  1.00 95.94           C  
ATOM   3411  HB2 HIS A 210      -6.903   2.827  14.630  1.00 95.94           H  
ATOM   3412  HB3 HIS A 210      -5.351   3.313  13.958  1.00 95.94           H  
ATOM   3413  O   HIS A 210      -5.643   2.265  11.203  1.00 95.94           O  
ATOM   3414  CG  HIS A 210      -6.463   4.902  14.789  1.00 95.94           C  
ATOM   3415  CD2 HIS A 210      -6.536   6.167  14.264  1.00 95.94           C  
ATOM   3416  HD2 HIS A 210      -6.581   6.422  13.216  1.00 95.94           H  
ATOM   3417  ND1 HIS A 210      -6.409   5.036  16.155  1.00 95.94           N  
ATOM   3418  HD1 HIS A 210      -6.400   4.277  16.821  1.00 95.94           H  
ATOM   3419  CE1 HIS A 210      -6.452   6.346  16.447  1.00 95.94           C  
ATOM   3420  HE1 HIS A 210      -6.446   6.759  17.445  1.00 95.94           H  
ATOM   3421  NE2 HIS A 210      -6.522   7.077  15.325  1.00 95.94           N  
ATOM   3422  N   LEU A 211      -7.562   1.348  11.954  1.00 95.94           N  
ATOM   3423  H   LEU A 211      -8.378   1.479  12.535  1.00 95.94           H  
ATOM   3424  CA  LEU A 211      -7.408   0.061  11.290  1.00 95.94           C  
ATOM   3425  HA  LEU A 211      -6.447  -0.346  11.605  1.00 95.94           H  
ATOM   3426  C   LEU A 211      -7.375   0.174   9.758  1.00 95.94           C  
ATOM   3427  CB  LEU A 211      -8.535  -0.863  11.779  1.00 95.94           C  
ATOM   3428  HB2 LEU A 211      -8.579  -0.835  12.867  1.00 95.94           H  
ATOM   3429  HB3 LEU A 211      -9.487  -0.511  11.379  1.00 95.94           H  
ATOM   3430  O   LEU A 211      -6.713  -0.641   9.113  1.00 95.94           O  
ATOM   3431  CG  LEU A 211      -8.400  -2.311  11.329  1.00 95.94           C  
ATOM   3432  HG  LEU A 211      -8.403  -2.343  10.239  1.00 95.94           H  
ATOM   3433  CD1 LEU A 211      -7.100  -2.915  11.826  1.00 95.94           C  
ATOM   3434 HD11 LEU A 211      -6.263  -2.483  11.276  1.00 95.94           H  
ATOM   3435 HD12 LEU A 211      -6.994  -2.750  12.898  1.00 95.94           H  
ATOM   3436 HD13 LEU A 211      -7.123  -3.986  11.623  1.00 95.94           H  
ATOM   3437  CD2 LEU A 211      -9.572  -3.126  11.869  1.00 95.94           C  
ATOM   3438 HD21 LEU A 211      -9.585  -4.107  11.395  1.00 95.94           H  
ATOM   3439 HD22 LEU A 211     -10.516  -2.626  11.650  1.00 95.94           H  
ATOM   3440 HD23 LEU A 211      -9.485  -3.244  12.949  1.00 95.94           H  
ATOM   3441  N   PHE A 212      -7.977   1.213   9.162  1.00 95.76           N  
ATOM   3442  H   PHE A 212      -8.540   1.838   9.721  1.00 95.76           H  
ATOM   3443  CA  PHE A 212      -7.898   1.439   7.712  1.00 95.76           C  
ATOM   3444  HA  PHE A 212      -8.264   0.536   7.221  1.00 95.76           H  
ATOM   3445  C   PHE A 212      -6.465   1.634   7.201  1.00 95.76           C  
ATOM   3446  CB  PHE A 212      -8.799   2.602   7.281  1.00 95.76           C  
ATOM   3447  HB2 PHE A 212      -8.671   2.766   6.211  1.00 95.76           H  
ATOM   3448  HB3 PHE A 212      -8.476   3.508   7.794  1.00 95.76           H  
ATOM   3449  O   PHE A 212      -6.197   1.381   6.031  1.00 95.76           O  
ATOM   3450  CG  PHE A 212     -10.274   2.360   7.536  1.00 95.76           C  
ATOM   3451  CD1 PHE A 212     -10.901   1.201   7.044  1.00 95.76           C  
ATOM   3452  HD1 PHE A 212     -10.346   0.487   6.453  1.00 95.76           H  
ATOM   3453  CD2 PHE A 212     -11.015   3.283   8.292  1.00 95.76           C  
ATOM   3454  HD2 PHE A 212     -10.540   4.186   8.647  1.00 95.76           H  
ATOM   3455  CE1 PHE A 212     -12.241   0.946   7.378  1.00 95.76           C  
ATOM   3456  HE1 PHE A 212     -12.736   0.034   7.079  1.00 95.76           H  
ATOM   3457  CE2 PHE A 212     -12.361   3.033   8.600  1.00 95.76           C  
ATOM   3458  HE2 PHE A 212     -12.916   3.744   9.194  1.00 95.76           H  
ATOM   3459  CZ  PHE A 212     -12.965   1.848   8.165  1.00 95.76           C  
ATOM   3460  HZ  PHE A 212     -13.990   1.627   8.425  1.00 95.76           H  
ATOM   3461  N   THR A 213      -5.489   1.923   8.069  1.00 95.82           N  
ATOM   3462  H   THR A 213      -5.746   2.122   9.025  1.00 95.82           H  
ATOM   3463  CA  THR A 213      -4.057   1.869   7.711  1.00 95.82           C  
ATOM   3464  HA  THR A 213      -3.856   2.656   6.985  1.00 95.82           H  
ATOM   3465  C   THR A 213      -3.660   0.521   7.077  1.00 95.82           C  
ATOM   3466  CB  THR A 213      -3.181   2.109   8.951  1.00 95.82           C  
ATOM   3467  HB  THR A 213      -3.265   1.258   9.627  1.00 95.82           H  
ATOM   3468  O   THR A 213      -2.831   0.468   6.159  1.00 95.82           O  
ATOM   3469  CG2 THR A 213      -1.715   2.312   8.573  1.00 95.82           C  
ATOM   3470 HG21 THR A 213      -1.289   1.378   8.206  1.00 95.82           H  
ATOM   3471 HG22 THR A 213      -1.148   2.632   9.447  1.00 95.82           H  
ATOM   3472 HG23 THR A 213      -1.635   3.081   7.805  1.00 95.82           H  
ATOM   3473  OG1 THR A 213      -3.583   3.269   9.637  1.00 95.82           O  
ATOM   3474  HG1 THR A 213      -4.292   3.016  10.234  1.00 95.82           H  
ATOM   3475  N   LEU A 214      -4.285  -0.582   7.508  1.00 96.12           N  
ATOM   3476  H   LEU A 214      -4.998  -0.480   8.217  1.00 96.12           H  
ATOM   3477  CA  LEU A 214      -4.089  -1.914   6.936  1.00 96.12           C  
ATOM   3478  HA  LEU A 214      -3.021  -2.128   6.931  1.00 96.12           H  
ATOM   3479  C   LEU A 214      -4.608  -2.014   5.496  1.00 96.12           C  
ATOM   3480  CB  LEU A 214      -4.802  -2.943   7.828  1.00 96.12           C  
ATOM   3481  HB2 LEU A 214      -4.420  -2.851   8.844  1.00 96.12           H  
ATOM   3482  HB3 LEU A 214      -5.866  -2.705   7.852  1.00 96.12           H  
ATOM   3483  O   LEU A 214      -3.932  -2.608   4.653  1.00 96.12           O  
ATOM   3484  CG  LEU A 214      -4.663  -4.404   7.360  1.00 96.12           C  
ATOM   3485  HG  LEU A 214      -5.122  -4.533   6.379  1.00 96.12           H  
ATOM   3486  CD1 LEU A 214      -3.206  -4.873   7.299  1.00 96.12           C  
ATOM   3487 HD11 LEU A 214      -2.674  -4.330   6.517  1.00 96.12           H  
ATOM   3488 HD12 LEU A 214      -2.722  -4.705   8.262  1.00 96.12           H  
ATOM   3489 HD13 LEU A 214      -3.176  -5.936   7.060  1.00 96.12           H  
ATOM   3490  CD2 LEU A 214      -5.387  -5.295   8.355  1.00 96.12           C  
ATOM   3491 HD21 LEU A 214      -6.443  -5.029   8.397  1.00 96.12           H  
ATOM   3492 HD22 LEU A 214      -5.298  -6.343   8.067  1.00 96.12           H  
ATOM   3493 HD23 LEU A 214      -4.934  -5.154   9.336  1.00 96.12           H  
ATOM   3494  N   THR A 215      -5.754  -1.404   5.201  1.00 95.04           N  
ATOM   3495  H   THR A 215      -6.220  -0.877   5.926  1.00 95.04           H  
ATOM   3496  CA  THR A 215      -6.489  -1.543   3.932  1.00 95.04           C  
ATOM   3497  HA  THR A 215      -6.153  -2.448   3.426  1.00 95.04           H  
ATOM   3498  C   THR A 215      -6.268  -0.396   2.946  1.00 95.04           C  
ATOM   3499  CB  THR A 215      -7.991  -1.711   4.196  1.00 95.04           C  
ATOM   3500  HB  THR A 215      -8.513  -1.826   3.246  1.00 95.04           H  
ATOM   3501  O   THR A 215      -6.656  -0.525   1.790  1.00 95.04           O  
ATOM   3502  CG2 THR A 215      -8.280  -2.930   5.075  1.00 95.04           C  
ATOM   3503 HG21 THR A 215      -7.977  -2.736   6.104  1.00 95.04           H  
ATOM   3504 HG22 THR A 215      -9.350  -3.136   5.058  1.00 95.04           H  
ATOM   3505 HG23 THR A 215      -7.743  -3.803   4.704  1.00 95.04           H  
ATOM   3506  OG1 THR A 215      -8.490  -0.588   4.885  1.00 95.04           O  
ATOM   3507  HG1 THR A 215      -8.563   0.152   4.279  1.00 95.04           H  
ATOM   3508  N   ASN A 216      -5.628   0.699   3.368  1.00 94.61           N  
ATOM   3509  H   ASN A 216      -5.553   0.836   4.366  1.00 94.61           H  
ATOM   3510  CA  ASN A 216      -5.319   1.846   2.510  1.00 94.61           C  
ATOM   3511  HA  ASN A 216      -6.249   2.229   2.090  1.00 94.61           H  
ATOM   3512  C   ASN A 216      -4.416   1.454   1.334  1.00 94.61           C  
ATOM   3513  CB  ASN A 216      -4.656   2.962   3.343  1.00 94.61           C  
ATOM   3514  HB2 ASN A 216      -3.899   2.539   4.004  1.00 94.61           H  
ATOM   3515  HB3 ASN A 216      -4.165   3.661   2.666  1.00 94.61           H  
ATOM   3516  O   ASN A 216      -3.544   0.590   1.475  1.00 94.61           O  
ATOM   3517  CG  ASN A 216      -5.642   3.770   4.167  1.00 94.61           C  
ATOM   3518  ND2 ASN A 216      -5.168   4.741   4.911  1.00 94.61           N  
ATOM   3519 HD21 ASN A 216      -5.873   5.288   5.383  1.00 94.61           H  
ATOM   3520 HD22 ASN A 216      -4.198   5.017   4.854  1.00 94.61           H  
ATOM   3521  OD1 ASN A 216      -6.836   3.550   4.166  1.00 94.61           O  
ATOM   3522  N   LEU A 217      -4.574   2.139   0.206  1.00 94.71           N  
ATOM   3523  H   LEU A 217      -5.299   2.841   0.160  1.00 94.71           H  
ATOM   3524  CA  LEU A 217      -3.685   2.011  -0.945  1.00 94.71           C  
ATOM   3525  HA  LEU A 217      -3.607   0.952  -1.192  1.00 94.71           H  
ATOM   3526  C   LEU A 217      -2.269   2.523  -0.619  1.00 94.71           C  
ATOM   3527  CB  LEU A 217      -4.369   2.711  -2.131  1.00 94.71           C  
ATOM   3528  HB2 LEU A 217      -5.319   2.197  -2.279  1.00 94.71           H  
ATOM   3529  HB3 LEU A 217      -4.602   3.743  -1.866  1.00 94.71           H  
ATOM   3530  O   LEU A 217      -2.079   3.421   0.201  1.00 94.71           O  
ATOM   3531  CG  LEU A 217      -3.598   2.679  -3.463  1.00 94.71           C  
ATOM   3532  HG  LEU A 217      -2.872   1.865  -3.451  1.00 94.71           H  
ATOM   3533  CD1 LEU A 217      -4.547   2.421  -4.631  1.00 94.71           C  
ATOM   3534 HD11 LEU A 217      -3.991   2.394  -5.568  1.00 94.71           H  
ATOM   3535 HD12 LEU A 217      -5.294   3.213  -4.682  1.00 94.71           H  
ATOM   3536 HD13 LEU A 217      -5.056   1.466  -4.496  1.00 94.71           H  
ATOM   3537  CD2 LEU A 217      -2.866   4.000  -3.708  1.00 94.71           C  
ATOM   3538 HD21 LEU A 217      -2.145   4.188  -2.913  1.00 94.71           H  
ATOM   3539 HD22 LEU A 217      -3.585   4.818  -3.735  1.00 94.71           H  
ATOM   3540 HD23 LEU A 217      -2.345   3.970  -4.666  1.00 94.71           H  
ATOM   3541  N   GLY A 218      -1.256   1.931  -1.255  1.00 94.94           N  
ATOM   3542  H   GLY A 218      -1.477   1.221  -1.938  1.00 94.94           H  
ATOM   3543  CA  GLY A 218       0.142   2.332  -1.126  1.00 94.94           C  
ATOM   3544  HA2 GLY A 218       0.185   3.397  -0.897  1.00 94.94           H  
ATOM   3545  HA3 GLY A 218       0.641   2.192  -2.085  1.00 94.94           H  
ATOM   3546  C   GLY A 218       0.934   1.566  -0.063  1.00 94.94           C  
ATOM   3547  O   GLY A 218       0.750   0.358   0.156  1.00 94.94           O  
ATOM   3548  N   ALA A 219       1.900   2.262   0.537  1.00 95.26           N  
ATOM   3549  H   ALA A 219       1.994   3.239   0.299  1.00 95.26           H  
ATOM   3550  CA  ALA A 219       2.905   1.671   1.407  1.00 95.26           C  
ATOM   3551  HA  ALA A 219       3.396   0.880   0.839  1.00 95.26           H  
ATOM   3552  C   ALA A 219       2.284   1.090   2.692  1.00 95.26           C  
ATOM   3553  CB  ALA A 219       3.983   2.710   1.730  1.00 95.26           C  
ATOM   3554  HB1 ALA A 219       4.782   2.245   2.307  1.00 95.26           H  
ATOM   3555  HB2 ALA A 219       3.549   3.523   2.312  1.00 95.26           H  
ATOM   3556  HB3 ALA A 219       4.398   3.118   0.808  1.00 95.26           H  
ATOM   3557  O   ALA A 219       1.538   1.775   3.392  1.00 95.26           O  
ATOM   3558  N   PRO A 220       2.615  -0.159   3.062  1.00 95.70           N  
ATOM   3559  CA  PRO A 220       2.227  -0.707   4.355  1.00 95.70           C  
ATOM   3560  HA  PRO A 220       1.141  -0.670   4.436  1.00 95.70           H  
ATOM   3561  C   PRO A 220       2.856   0.086   5.509  1.00 95.70           C  
ATOM   3562  CB  PRO A 220       2.684  -2.169   4.327  1.00 95.70           C  
ATOM   3563  HB2 PRO A 220       3.684  -2.267   4.750  1.00 95.70           H  
ATOM   3564  HB3 PRO A 220       1.976  -2.820   4.839  1.00 95.70           H  
ATOM   3565  O   PRO A 220       4.055   0.388   5.489  1.00 95.70           O  
ATOM   3566  CG  PRO A 220       2.760  -2.485   2.838  1.00 95.70           C  
ATOM   3567  HG2 PRO A 220       1.753  -2.694   2.479  1.00 95.70           H  
ATOM   3568  HG3 PRO A 220       3.448  -3.299   2.611  1.00 95.70           H  
ATOM   3569  CD  PRO A 220       3.240  -1.177   2.238  1.00 95.70           C  
ATOM   3570  HD2 PRO A 220       2.919  -1.120   1.198  1.00 95.70           H  
ATOM   3571  HD3 PRO A 220       4.325  -1.100   2.311  1.00 95.70           H  
ATOM   3572  N   ALA A 221       2.071   0.357   6.549  1.00 96.42           N  
ATOM   3573  H   ALA A 221       1.096   0.095   6.514  1.00 96.42           H  
ATOM   3574  CA  ALA A 221       2.501   1.057   7.757  1.00 96.42           C  
ATOM   3575  HA  ALA A 221       3.588   1.136   7.771  1.00 96.42           H  
ATOM   3576  C   ALA A 221       2.075   0.282   9.009  1.00 96.42           C  
ATOM   3577  CB  ALA A 221       1.950   2.484   7.732  1.00 96.42           C  
ATOM   3578  HB1 ALA A 221       0.863   2.466   7.665  1.00 96.42           H  
ATOM   3579  HB2 ALA A 221       2.346   3.020   6.869  1.00 96.42           H  
ATOM   3580  HB3 ALA A 221       2.238   3.012   8.642  1.00 96.42           H  
ATOM   3581  O   ALA A 221       1.051  -0.400   8.998  1.00 96.42           O  
ATOM   3582  N   THR A 222       2.908   0.327  10.049  1.00 97.01           N  
ATOM   3583  H   THR A 222       3.708   0.943  10.000  1.00 97.01           H  
ATOM   3584  CA  THR A 222       2.563  -0.194  11.379  1.00 97.01           C  
ATOM   3585  HA  THR A 222       2.136  -1.193  11.289  1.00 97.01           H  
ATOM   3586  C   THR A 222       1.511   0.729  11.987  1.00 97.01           C  
ATOM   3587  CB  THR A 222       3.818  -0.276  12.267  1.00 97.01           C  
ATOM   3588  HB  THR A 222       4.318   0.693  12.264  1.00 97.01           H  
ATOM   3589  O   THR A 222       1.596   1.946  11.823  1.00 97.01           O  
ATOM   3590  CG2 THR A 222       3.555  -0.672  13.714  1.00 97.01           C  
ATOM   3591 HG21 THR A 222       4.499  -0.742  14.254  1.00 97.01           H  
ATOM   3592 HG22 THR A 222       3.053  -1.639  13.760  1.00 97.01           H  
ATOM   3593 HG23 THR A 222       2.940   0.083  14.203  1.00 97.01           H  
ATOM   3594  OG1 THR A 222       4.703  -1.246  11.742  1.00 97.01           O  
ATOM   3595  HG1 THR A 222       4.973  -1.789  12.486  1.00 97.01           H  
ATOM   3596  N   PHE A 223       0.524   0.168  12.676  1.00 95.88           N  
ATOM   3597  H   PHE A 223       0.517  -0.834  12.807  1.00 95.88           H  
ATOM   3598  CA  PHE A 223      -0.586   0.928  13.251  1.00 95.88           C  
ATOM   3599  HA  PHE A 223      -0.278   1.964  13.388  1.00 95.88           H  
ATOM   3600  C   PHE A 223      -0.962   0.391  14.631  1.00 95.88           C  
ATOM   3601  CB  PHE A 223      -1.778   0.922  12.281  1.00 95.88           C  
ATOM   3602  HB2 PHE A 223      -1.465   1.405  11.356  1.00 95.88           H  
ATOM   3603  HB3 PHE A 223      -2.583   1.527  12.698  1.00 95.88           H  
ATOM   3604  O   PHE A 223      -0.556  -0.705  15.021  1.00 95.88           O  
ATOM   3605  CG  PHE A 223      -2.317  -0.456  11.951  1.00 95.88           C  
ATOM   3606  CD1 PHE A 223      -1.750  -1.202  10.902  1.00 95.88           C  
ATOM   3607  HD1 PHE A 223      -0.945  -0.779  10.319  1.00 95.88           H  
ATOM   3608  CD2 PHE A 223      -3.369  -1.003  12.706  1.00 95.88           C  
ATOM   3609  HD2 PHE A 223      -3.821  -0.436  13.506  1.00 95.88           H  
ATOM   3610  CE1 PHE A 223      -2.213  -2.497  10.618  1.00 95.88           C  
ATOM   3611  HE1 PHE A 223      -1.760  -3.067   9.821  1.00 95.88           H  
ATOM   3612  CE2 PHE A 223      -3.831  -2.297  12.423  1.00 95.88           C  
ATOM   3613  HE2 PHE A 223      -4.632  -2.716  13.014  1.00 95.88           H  
ATOM   3614  CZ  PHE A 223      -3.259  -3.046  11.380  1.00 95.88           C  
ATOM   3615  HZ  PHE A 223      -3.625  -4.040  11.172  1.00 95.88           H  
ATOM   3616  N   LYS A 224      -1.737   1.179  15.376  1.00 96.42           N  
ATOM   3617  H   LYS A 224      -2.086   2.033  14.964  1.00 96.42           H  
ATOM   3618  CA  LYS A 224      -2.335   0.755  16.643  1.00 96.42           C  
ATOM   3619  HA  LYS A 224      -1.816  -0.126  17.021  1.00 96.42           H  
ATOM   3620  C   LYS A 224      -3.786   0.353  16.423  1.00 96.42           C  
ATOM   3621  CB  LYS A 224      -2.224   1.855  17.705  1.00 96.42           C  
ATOM   3622  HB2 LYS A 224      -2.648   2.784  17.323  1.00 96.42           H  
ATOM   3623  HB3 LYS A 224      -2.808   1.545  18.572  1.00 96.42           H  
ATOM   3624  O   LYS A 224      -4.519   1.057  15.730  1.00 96.42           O  
ATOM   3625  CG  LYS A 224      -0.773   2.084  18.148  1.00 96.42           C  
ATOM   3626  HG2 LYS A 224      -0.197   2.517  17.330  1.00 96.42           H  
ATOM   3627  HG3 LYS A 224      -0.330   1.129  18.431  1.00 96.42           H  
ATOM   3628  CD  LYS A 224      -0.741   3.026  19.358  1.00 96.42           C  
ATOM   3629  HD2 LYS A 224      -1.368   2.603  20.143  1.00 96.42           H  
ATOM   3630  HD3 LYS A 224      -1.139   4.000  19.072  1.00 96.42           H  
ATOM   3631  CE  LYS A 224       0.690   3.176  19.882  1.00 96.42           C  
ATOM   3632  HE2 LYS A 224       1.101   2.178  20.035  1.00 96.42           H  
ATOM   3633  HE3 LYS A 224       1.294   3.677  19.125  1.00 96.42           H  
ATOM   3634  NZ  LYS A 224       0.713   3.932  21.160  1.00 96.42           N  
ATOM   3635  HZ1 LYS A 224       1.656   4.011  21.514  1.00 96.42           H  
ATOM   3636  HZ2 LYS A 224       0.163   3.445  21.853  1.00 96.42           H  
ATOM   3637  HZ3 LYS A 224       0.324   4.856  21.041  1.00 96.42           H  
ATOM   3638  N   PHE A 225      -4.189  -0.750  17.037  1.00 97.12           N  
ATOM   3639  H   PHE A 225      -3.517  -1.266  17.586  1.00 97.12           H  
ATOM   3640  CA  PHE A 225      -5.577  -1.171  17.146  1.00 97.12           C  
ATOM   3641  HA  PHE A 225      -6.231  -0.373  16.793  1.00 97.12           H  
ATOM   3642  C   PHE A 225      -5.863  -1.411  18.625  1.00 97.12           C  
ATOM   3643  CB  PHE A 225      -5.804  -2.410  16.277  1.00 97.12           C  
ATOM   3644  HB2 PHE A 225      -5.182  -3.224  16.649  1.00 97.12           H  
ATOM   3645  HB3 PHE A 225      -5.488  -2.186  15.258  1.00 97.12           H  
ATOM   3646  O   PHE A 225      -5.247  -2.287  19.234  1.00 97.12           O  
ATOM   3647  CG  PHE A 225      -7.251  -2.851  16.230  1.00 97.12           C  
ATOM   3648  CD1 PHE A 225      -7.617  -4.139  16.661  1.00 97.12           C  
ATOM   3649  HD1 PHE A 225      -6.868  -4.821  17.035  1.00 97.12           H  
ATOM   3650  CD2 PHE A 225      -8.235  -1.967  15.750  1.00 97.12           C  
ATOM   3651  HD2 PHE A 225      -7.957  -0.986  15.395  1.00 97.12           H  
ATOM   3652  CE1 PHE A 225      -8.963  -4.537  16.618  1.00 97.12           C  
ATOM   3653  HE1 PHE A 225      -9.249  -5.523  16.953  1.00 97.12           H  
ATOM   3654  CE2 PHE A 225      -9.584  -2.359  15.722  1.00 97.12           C  
ATOM   3655  HE2 PHE A 225     -10.341  -1.680  15.358  1.00 97.12           H  
ATOM   3656  CZ  PHE A 225      -9.945  -3.646  16.155  1.00 97.12           C  
ATOM   3657  HZ  PHE A 225     -10.981  -3.951  16.148  1.00 97.12           H  
ATOM   3658  N   PHE A 226      -6.718  -0.565  19.205  1.00 96.15           N  
ATOM   3659  H   PHE A 226      -7.239   0.084  18.633  1.00 96.15           H  
ATOM   3660  CA  PHE A 226      -6.780  -0.355  20.652  1.00 96.15           C  
ATOM   3661  HA  PHE A 226      -7.396   0.525  20.834  1.00 96.15           H  
ATOM   3662  C   PHE A 226      -5.388  -0.014  21.224  1.00 96.15           C  
ATOM   3663  CB  PHE A 226      -7.505  -1.539  21.325  1.00 96.15           C  
ATOM   3664  HB2 PHE A 226      -6.933  -2.458  21.194  1.00 96.15           H  
ATOM   3665  HB3 PHE A 226      -7.568  -1.354  22.397  1.00 96.15           H  
ATOM   3666  O   PHE A 226      -4.702   0.884  20.728  1.00 96.15           O  
ATOM   3667  CG  PHE A 226      -8.913  -1.751  20.813  1.00 96.15           C  
ATOM   3668  CD1 PHE A 226      -9.955  -0.938  21.297  1.00 96.15           C  
ATOM   3669  HD1 PHE A 226      -9.749  -0.179  22.036  1.00 96.15           H  
ATOM   3670  CD2 PHE A 226      -9.188  -2.753  19.865  1.00 96.15           C  
ATOM   3671  HD2 PHE A 226      -8.393  -3.389  19.505  1.00 96.15           H  
ATOM   3672  CE1 PHE A 226     -11.269  -1.126  20.836  1.00 96.15           C  
ATOM   3673  HE1 PHE A 226     -12.068  -0.516  21.232  1.00 96.15           H  
ATOM   3674  CE2 PHE A 226     -10.505  -2.944  19.411  1.00 96.15           C  
ATOM   3675  HE2 PHE A 226     -10.721  -3.739  18.712  1.00 96.15           H  
ATOM   3676  CZ  PHE A 226     -11.545  -2.131  19.893  1.00 96.15           C  
ATOM   3677  HZ  PHE A 226     -12.559  -2.299  19.563  1.00 96.15           H  
ATOM   3678  N   ASP A 227      -4.960  -0.728  22.254  1.00 93.90           N  
ATOM   3679  H   ASP A 227      -5.525  -1.502  22.572  1.00 93.90           H  
ATOM   3680  CA  ASP A 227      -3.672  -0.620  22.938  1.00 93.90           C  
ATOM   3681  HA  ASP A 227      -3.338   0.416  22.895  1.00 93.90           H  
ATOM   3682  C   ASP A 227      -2.564  -1.478  22.300  1.00 93.90           C  
ATOM   3683  CB  ASP A 227      -3.897  -0.976  24.416  1.00 93.90           C  
ATOM   3684  HB2 ASP A 227      -2.948  -0.890  24.945  1.00 93.90           H  
ATOM   3685  HB3 ASP A 227      -4.580  -0.243  24.846  1.00 93.90           H  
ATOM   3686  O   ASP A 227      -1.406  -1.422  22.719  1.00 93.90           O  
ATOM   3687  CG  ASP A 227      -4.481  -2.379  24.651  1.00 93.90           C  
ATOM   3688  OD1 ASP A 227      -4.905  -3.025  23.659  1.00 93.90           O  
ATOM   3689  OD2 ASP A 227      -4.481  -2.778  25.832  1.00 93.90           O  
ATOM   3690  N   THR A 228      -2.878  -2.221  21.236  1.00 97.00           N  
ATOM   3691  H   THR A 228      -3.842  -2.222  20.933  1.00 97.00           H  
ATOM   3692  CA  THR A 228      -1.947  -3.155  20.604  1.00 97.00           C  
ATOM   3693  HA  THR A 228      -1.120  -3.334  21.291  1.00 97.00           H  
ATOM   3694  C   THR A 228      -1.367  -2.605  19.301  1.00 97.00           C  
ATOM   3695  CB  THR A 228      -2.625  -4.510  20.393  1.00 97.00           C  
ATOM   3696  HB  THR A 228      -3.508  -4.395  19.765  1.00 97.00           H  
ATOM   3697  O   THR A 228      -2.086  -2.233  18.372  1.00 97.00           O  
ATOM   3698  CG2 THR A 228      -1.672  -5.533  19.768  1.00 97.00           C  
ATOM   3699 HG21 THR A 228      -1.524  -5.296  18.714  1.00 97.00           H  
ATOM   3700 HG22 THR A 228      -2.113  -6.526  19.860  1.00 97.00           H  
ATOM   3701 HG23 THR A 228      -0.719  -5.520  20.297  1.00 97.00           H  
ATOM   3702  OG1 THR A 228      -2.997  -5.061  21.632  1.00 97.00           O  
ATOM   3703  HG1 THR A 228      -3.567  -4.452  22.107  1.00 97.00           H  
ATOM   3704  N   THR A 229      -0.037  -2.618  19.185  1.00 97.30           N  
ATOM   3705  H   THR A 229       0.510  -2.875  19.994  1.00 97.30           H  
ATOM   3706  CA  THR A 229       0.661  -2.340  17.920  1.00 97.30           C  
ATOM   3707  HA  THR A 229       0.155  -1.512  17.424  1.00 97.30           H  
ATOM   3708  C   THR A 229       0.595  -3.562  16.997  1.00 97.30           C  
ATOM   3709  CB  THR A 229       2.112  -1.901  18.165  1.00 97.30           C  
ATOM   3710  HB  THR A 229       2.656  -2.707  18.658  1.00 97.30           H  
ATOM   3711  O   THR A 229       0.894  -4.694  17.398  1.00 97.30           O  
ATOM   3712  CG2 THR A 229       2.835  -1.512  16.879  1.00 97.30           C  
ATOM   3713 HG21 THR A 229       2.257  -0.753  16.352  1.00 97.30           H  
ATOM   3714 HG22 THR A 229       3.824  -1.118  17.115  1.00 97.30           H  
ATOM   3715 HG23 THR A 229       2.961  -2.386  16.241  1.00 97.30           H  
ATOM   3716  OG1 THR A 229       2.139  -0.754  18.989  1.00 97.30           O  
ATOM   3717  HG1 THR A 229       2.985  -0.761  19.443  1.00 97.30           H  
ATOM   3718  N   ILE A 230       0.202  -3.343  15.743  1.00 96.56           N  
ATOM   3719  H   ILE A 230      -0.053  -2.402  15.479  1.00 96.56           H  
ATOM   3720  CA  ILE A 230       0.145  -4.363  14.695  1.00 96.56           C  
ATOM   3721  HA  ILE A 230       0.460  -5.320  15.111  1.00 96.56           H  
ATOM   3722  C   ILE A 230       1.139  -3.998  13.596  1.00 96.56           C  
ATOM   3723  CB  ILE A 230      -1.293  -4.554  14.161  1.00 96.56           C  
ATOM   3724  HB  ILE A 230      -1.636  -3.608  13.741  1.00 96.56           H  
ATOM   3725  O   ILE A 230       1.052  -2.938  12.970  1.00 96.56           O  
ATOM   3726  CG1 ILE A 230      -2.239  -4.950  15.320  1.00 96.56           C  
ATOM   3727 HG12 ILE A 230      -1.829  -5.813  15.844  1.00 96.56           H  
ATOM   3728 HG13 ILE A 230      -2.293  -4.124  16.029  1.00 96.56           H  
ATOM   3729  CG2 ILE A 230      -1.299  -5.617  13.044  1.00 96.56           C  
ATOM   3730 HG21 ILE A 230      -0.650  -5.308  12.224  1.00 96.56           H  
ATOM   3731 HG22 ILE A 230      -0.960  -6.580  13.428  1.00 96.56           H  
ATOM   3732 HG23 ILE A 230      -2.301  -5.728  12.631  1.00 96.56           H  
ATOM   3733  CD1 ILE A 230      -3.678  -5.279  14.905  1.00 96.56           C  
ATOM   3734 HD11 ILE A 230      -4.090  -4.473  14.298  1.00 96.56           H  
ATOM   3735 HD12 ILE A 230      -4.292  -5.393  15.799  1.00 96.56           H  
ATOM   3736 HD13 ILE A 230      -3.710  -6.216  14.349  1.00 96.56           H  
ATOM   3737  N   ASP A 231       2.086  -4.904  13.360  1.00 96.14           N  
ATOM   3738  H   ASP A 231       2.131  -5.739  13.927  1.00 96.14           H  
ATOM   3739  CA  ASP A 231       3.102  -4.729  12.335  1.00 96.14           C  
ATOM   3740  HA  ASP A 231       3.497  -3.718  12.434  1.00 96.14           H  
ATOM   3741  C   ASP A 231       2.537  -4.836  10.922  1.00 96.14           C  
ATOM   3742  CB  ASP A 231       4.259  -5.716  12.531  1.00 96.14           C  
ATOM   3743  HB2 ASP A 231       4.854  -5.752  11.618  1.00 96.14           H  
ATOM   3744  HB3 ASP A 231       3.862  -6.715  12.713  1.00 96.14           H  
ATOM   3745  O   ASP A 231       1.613  -5.596  10.614  1.00 96.14           O  
ATOM   3746  CG  ASP A 231       5.187  -5.293  13.667  1.00 96.14           C  
ATOM   3747  OD1 ASP A 231       5.422  -4.065  13.776  1.00 96.14           O  
ATOM   3748  OD2 ASP A 231       5.675  -6.201  14.366  1.00 96.14           O  
ATOM   3749  N   ARG A 232       3.150  -4.064  10.028  1.00 94.81           N  
ATOM   3750  H   ARG A 232       3.874  -3.451  10.374  1.00 94.81           H  
ATOM   3751  CA  ARG A 232       2.813  -4.052   8.607  1.00 94.81           C  
ATOM   3752  HA  ARG A 232       1.729  -3.955   8.537  1.00 94.81           H  
ATOM   3753  C   ARG A 232       3.211  -5.339   7.887  1.00 94.81           C  
ATOM   3754  CB  ARG A 232       3.446  -2.832   7.943  1.00 94.81           C  
ATOM   3755  HB2 ARG A 232       3.159  -2.829   6.892  1.00 94.81           H  
ATOM   3756  HB3 ARG A 232       3.019  -1.948   8.417  1.00 94.81           H  
ATOM   3757  O   ARG A 232       4.337  -5.817   8.019  1.00 94.81           O  
ATOM   3758  CG  ARG A 232       4.977  -2.743   8.059  1.00 94.81           C  
ATOM   3759  HG2 ARG A 232       5.267  -2.690   9.108  1.00 94.81           H  
ATOM   3760  HG3 ARG A 232       5.452  -3.605   7.591  1.00 94.81           H  
ATOM   3761  CD  ARG A 232       5.441  -1.482   7.342  1.00 94.81           C  
ATOM   3762  HD2 ARG A 232       4.874  -0.634   7.727  1.00 94.81           H  
ATOM   3763  HD3 ARG A 232       5.229  -1.602   6.280  1.00 94.81           H  
ATOM   3764  NE  ARG A 232       6.874  -1.211   7.517  1.00 94.81           N  
ATOM   3765  HE  ARG A 232       7.340  -1.670   8.287  1.00 94.81           H  
ATOM   3766  NH1 ARG A 232       6.938   0.553   6.046  1.00 94.81           N  
ATOM   3767 HH11 ARG A 232       7.443   1.260   5.531  1.00 94.81           H  
ATOM   3768 HH12 ARG A 232       5.942   0.477   5.893  1.00 94.81           H  
ATOM   3769  NH2 ARG A 232       8.814  -0.110   7.058  1.00 94.81           N  
ATOM   3770 HH21 ARG A 232       9.285   0.642   6.577  1.00 94.81           H  
ATOM   3771 HH22 ARG A 232       9.299  -0.643   7.765  1.00 94.81           H  
ATOM   3772  CZ  ARG A 232       7.532  -0.262   6.872  1.00 94.81           C  
ATOM   3773  N   LYS A 233       2.350  -5.799   6.978  1.00 94.81           N  
ATOM   3774  H   LYS A 233       1.430  -5.382   6.943  1.00 94.81           H  
ATOM   3775  CA  LYS A 233       2.710  -6.789   5.953  1.00 94.81           C  
ATOM   3776  HA  LYS A 233       3.293  -7.579   6.425  1.00 94.81           H  
ATOM   3777  C   LYS A 233       3.562  -6.122   4.869  1.00 94.81           C  
ATOM   3778  CB  LYS A 233       1.423  -7.398   5.369  1.00 94.81           C  
ATOM   3779  HB2 LYS A 233       0.827  -7.824   6.176  1.00 94.81           H  
ATOM   3780  HB3 LYS A 233       0.834  -6.607   4.905  1.00 94.81           H  
ATOM   3781  O   LYS A 233       3.064  -5.264   4.148  1.00 94.81           O  
ATOM   3782  CG  LYS A 233       1.679  -8.485   4.312  1.00 94.81           C  
ATOM   3783  HG2 LYS A 233       2.365  -8.116   3.549  1.00 94.81           H  
ATOM   3784  HG3 LYS A 233       0.729  -8.707   3.825  1.00 94.81           H  
ATOM   3785  CD  LYS A 233       2.225  -9.784   4.918  1.00 94.81           C  
ATOM   3786  HD2 LYS A 233       3.185  -9.612   5.404  1.00 94.81           H  
ATOM   3787  HD3 LYS A 233       1.506 -10.147   5.653  1.00 94.81           H  
ATOM   3788  CE  LYS A 233       2.392 -10.826   3.807  1.00 94.81           C  
ATOM   3789  HE2 LYS A 233       1.532 -10.750   3.141  1.00 94.81           H  
ATOM   3790  HE3 LYS A 233       3.288 -10.597   3.230  1.00 94.81           H  
ATOM   3791  NZ  LYS A 233       2.441 -12.204   4.352  1.00 94.81           N  
ATOM   3792  HZ1 LYS A 233       3.160 -12.316   5.053  1.00 94.81           H  
ATOM   3793  HZ2 LYS A 233       1.542 -12.418   4.760  1.00 94.81           H  
ATOM   3794  HZ3 LYS A 233       2.573 -12.876   3.609  1.00 94.81           H  
ATOM   3795  N   ARG A 234       4.839  -6.496   4.755  1.00 94.15           N  
ATOM   3796  H   ARG A 234       5.173  -7.216   5.379  1.00 94.15           H  
ATOM   3797  CA  ARG A 234       5.743  -6.006   3.694  1.00 94.15           C  
ATOM   3798  HA  ARG A 234       5.404  -5.022   3.370  1.00 94.15           H  
ATOM   3799  C   ARG A 234       5.693  -6.914   2.463  1.00 94.15           C  
ATOM   3800  CB  ARG A 234       7.186  -5.876   4.211  1.00 94.15           C  
ATOM   3801  HB2 ARG A 234       7.557  -6.863   4.486  1.00 94.15           H  
ATOM   3802  HB3 ARG A 234       7.803  -5.495   3.397  1.00 94.15           H  
ATOM   3803  O   ARG A 234       5.530  -8.124   2.606  1.00 94.15           O  
ATOM   3804  CG  ARG A 234       7.332  -4.930   5.413  1.00 94.15           C  
ATOM   3805  HG2 ARG A 234       6.888  -3.963   5.178  1.00 94.15           H  
ATOM   3806  HG3 ARG A 234       6.823  -5.360   6.276  1.00 94.15           H  
ATOM   3807  CD  ARG A 234       8.820  -4.741   5.741  1.00 94.15           C  
ATOM   3808  HD2 ARG A 234       9.280  -5.723   5.856  1.00 94.15           H  
ATOM   3809  HD3 ARG A 234       9.293  -4.231   4.902  1.00 94.15           H  
ATOM   3810  NE  ARG A 234       9.020  -3.970   6.984  1.00 94.15           N  
ATOM   3811  HE  ARG A 234       8.248  -3.976   7.636  1.00 94.15           H  
ATOM   3812  NH1 ARG A 234      11.246  -3.483   6.673  1.00 94.15           N  
ATOM   3813 HH11 ARG A 234      11.226  -3.974   5.791  1.00 94.15           H  
ATOM   3814 HH12 ARG A 234      12.120  -3.106   7.009  1.00 94.15           H  
ATOM   3815  NH2 ARG A 234      10.224  -2.805   8.535  1.00 94.15           N  
ATOM   3816 HH21 ARG A 234       9.525  -3.002   9.236  1.00 94.15           H  
ATOM   3817 HH22 ARG A 234      11.131  -2.512   8.871  1.00 94.15           H  
ATOM   3818  CZ  ARG A 234      10.157  -3.425   7.387  1.00 94.15           C  
ATOM   3819  N   TYR A 235       5.913  -6.339   1.280  1.00 95.33           N  
ATOM   3820  H   TYR A 235       6.016  -5.335   1.237  1.00 95.33           H  
ATOM   3821  CA  TYR A 235       5.965  -7.063   0.004  1.00 95.33           C  
ATOM   3822  HA  TYR A 235       5.830  -8.130   0.186  1.00 95.33           H  
ATOM   3823  C   TYR A 235       7.336  -6.882  -0.652  1.00 95.33           C  
ATOM   3824  CB  TYR A 235       4.825  -6.623  -0.916  1.00 95.33           C  
ATOM   3825  HB2 TYR A 235       4.756  -7.325  -1.747  1.00 95.33           H  
ATOM   3826  HB3 TYR A 235       5.065  -5.640  -1.321  1.00 95.33           H  
ATOM   3827  O   TYR A 235       7.509  -6.138  -1.613  1.00 95.33           O  
ATOM   3828  CG  TYR A 235       3.483  -6.532  -0.240  1.00 95.33           C  
ATOM   3829  CD1 TYR A 235       2.749  -7.700   0.030  1.00 95.33           C  
ATOM   3830  HD1 TYR A 235       3.129  -8.663  -0.279  1.00 95.33           H  
ATOM   3831  CD2 TYR A 235       2.997  -5.271   0.147  1.00 95.33           C  
ATOM   3832  HD2 TYR A 235       3.567  -4.382  -0.078  1.00 95.33           H  
ATOM   3833  CE1 TYR A 235       1.525  -7.605   0.713  1.00 95.33           C  
ATOM   3834  HE1 TYR A 235       0.952  -8.490   0.947  1.00 95.33           H  
ATOM   3835  CE2 TYR A 235       1.758  -5.173   0.792  1.00 95.33           C  
ATOM   3836  HE2 TYR A 235       1.353  -4.203   1.041  1.00 95.33           H  
ATOM   3837  OH  TYR A 235      -0.189  -6.212   1.640  1.00 95.33           O  
ATOM   3838  HH  TYR A 235      -0.348  -5.323   1.967  1.00 95.33           H  
ATOM   3839  CZ  TYR A 235       1.027  -6.338   1.074  1.00 95.33           C  
ATOM   3840  N   THR A 236       8.341  -7.548  -0.089  1.00 93.45           N  
ATOM   3841  H   THR A 236       8.151  -8.140   0.707  1.00 93.45           H  
ATOM   3842  CA  THR A 236       9.748  -7.452  -0.521  1.00 93.45           C  
ATOM   3843  HA  THR A 236       9.935  -6.448  -0.903  1.00 93.45           H  
ATOM   3844  C   THR A 236      10.098  -8.414  -1.660  1.00 93.45           C  
ATOM   3845  CB  THR A 236      10.684  -7.684   0.671  1.00 93.45           C  
ATOM   3846  HB  THR A 236      11.723  -7.646   0.344  1.00 93.45           H  
ATOM   3847  O   THR A 236      11.269  -8.671  -1.924  1.00 93.45           O  
ATOM   3848  CG2 THR A 236      10.487  -6.641   1.772  1.00 93.45           C  
ATOM   3849 HG21 THR A 236       9.486  -6.722   2.197  1.00 93.45           H  
ATOM   3850 HG22 THR A 236      10.629  -5.644   1.356  1.00 93.45           H  
ATOM   3851 HG23 THR A 236      11.224  -6.808   2.557  1.00 93.45           H  
ATOM   3852  OG1 THR A 236      10.409  -8.945   1.241  1.00 93.45           O  
ATOM   3853  HG1 THR A 236      10.911  -9.591   0.739  1.00 93.45           H  
ATOM   3854  N   SER A 237       9.093  -9.019  -2.296  1.00 94.23           N  
ATOM   3855  H   SER A 237       8.152  -8.723  -2.081  1.00 94.23           H  
ATOM   3856  CA  SER A 237       9.263  -9.848  -3.483  1.00 94.23           C  
ATOM   3857  HA  SER A 237      10.290  -9.764  -3.838  1.00 94.23           H  
ATOM   3858  C   SER A 237       8.336  -9.345  -4.573  1.00 94.23           C  
ATOM   3859  CB  SER A 237       8.973 -11.322  -3.190  1.00 94.23           C  
ATOM   3860  HB2 SER A 237       9.547 -11.642  -2.321  1.00 94.23           H  
ATOM   3861  HB3 SER A 237       7.911 -11.459  -2.988  1.00 94.23           H  
ATOM   3862  O   SER A 237       7.137  -9.211  -4.357  1.00 94.23           O  
ATOM   3863  OG  SER A 237       9.353 -12.095  -4.314  1.00 94.23           O  
ATOM   3864  HG  SER A 237      10.308 -12.031  -4.390  1.00 94.23           H  
ATOM   3865  N   THR A 238       8.901  -9.105  -5.749  1.00 95.61           N  
ATOM   3866  H   THR A 238       9.906  -9.146  -5.841  1.00 95.61           H  
ATOM   3867  CA  THR A 238       8.178  -8.684  -6.952  1.00 95.61           C  
ATOM   3868  HA  THR A 238       7.246  -8.199  -6.663  1.00 95.61           H  
ATOM   3869  C   THR A 238       7.793  -9.855  -7.854  1.00 95.61           C  
ATOM   3870  CB  THR A 238       9.012  -7.662  -7.726  1.00 95.61           C  
ATOM   3871  HB  THR A 238       8.559  -7.501  -8.705  1.00 95.61           H  
ATOM   3872  O   THR A 238       7.255  -9.650  -8.934  1.00 95.61           O  
ATOM   3873  CG2 THR A 238       9.078  -6.330  -6.983  1.00 95.61           C  
ATOM   3874 HG21 THR A 238       8.070  -5.952  -6.814  1.00 95.61           H  
ATOM   3875 HG22 THR A 238       9.588  -6.447  -6.027  1.00 95.61           H  
ATOM   3876 HG23 THR A 238       9.593  -5.589  -7.594  1.00 95.61           H  
ATOM   3877  OG1 THR A 238      10.335  -8.140  -7.858  1.00 95.61           O  
ATOM   3878  HG1 THR A 238      10.896  -7.387  -8.056  1.00 95.61           H  
ATOM   3879  N   LYS A 239       8.030 -11.100  -7.422  1.00 94.76           N  
ATOM   3880  H   LYS A 239       8.429 -11.217  -6.502  1.00 94.76           H  
ATOM   3881  CA  LYS A 239       7.746 -12.291  -8.236  1.00 94.76           C  
ATOM   3882  HA  LYS A 239       8.304 -12.227  -9.170  1.00 94.76           H  
ATOM   3883  C   LYS A 239       6.278 -12.390  -8.647  1.00 94.76           C  
ATOM   3884  CB  LYS A 239       8.155 -13.561  -7.486  1.00 94.76           C  
ATOM   3885  HB2 LYS A 239       7.759 -14.421  -8.026  1.00 94.76           H  
ATOM   3886  HB3 LYS A 239       7.715 -13.553  -6.489  1.00 94.76           H  
ATOM   3887  O   LYS A 239       6.000 -12.787  -9.769  1.00 94.76           O  
ATOM   3888  CG  LYS A 239       9.677 -13.711  -7.388  1.00 94.76           C  
ATOM   3889  HG2 LYS A 239      10.105 -12.870  -6.842  1.00 94.76           H  
ATOM   3890  HG3 LYS A 239      10.103 -13.738  -8.391  1.00 94.76           H  
ATOM   3891  CD  LYS A 239      10.002 -15.019  -6.660  1.00 94.76           C  
ATOM   3892  HD2 LYS A 239       9.553 -15.847  -7.207  1.00 94.76           H  
ATOM   3893  HD3 LYS A 239       9.576 -14.983  -5.657  1.00 94.76           H  
ATOM   3894  CE  LYS A 239      11.516 -15.226  -6.572  1.00 94.76           C  
ATOM   3895  HE2 LYS A 239      11.923 -15.212  -7.583  1.00 94.76           H  
ATOM   3896  HE3 LYS A 239      11.952 -14.393  -6.022  1.00 94.76           H  
ATOM   3897  NZ  LYS A 239      11.828 -16.514  -5.906  1.00 94.76           N  
ATOM   3898  HZ1 LYS A 239      11.423 -17.278  -6.430  1.00 94.76           H  
ATOM   3899  HZ2 LYS A 239      11.434 -16.534  -4.977  1.00 94.76           H  
ATOM   3900  HZ3 LYS A 239      12.826 -16.655  -5.845  1.00 94.76           H  
ATOM   3901  N   GLU A 240       5.362 -12.001  -7.759  1.00 94.40           N  
ATOM   3902  H   GLU A 240       5.667 -11.646  -6.864  1.00 94.40           H  
ATOM   3903  CA  GLU A 240       3.921 -12.119  -8.008  1.00 94.40           C  
ATOM   3904  HA  GLU A 240       3.707 -13.146  -8.305  1.00 94.40           H  
ATOM   3905  C   GLU A 240       3.420 -11.253  -9.171  1.00 94.40           C  
ATOM   3906  CB  GLU A 240       3.127 -11.849  -6.716  1.00 94.40           C  
ATOM   3907  HB2 GLU A 240       2.079 -12.066  -6.922  1.00 94.40           H  
ATOM   3908  HB3 GLU A 240       3.461 -12.555  -5.956  1.00 94.40           H  
ATOM   3909  O   GLU A 240       2.408 -11.588  -9.771  1.00 94.40           O  
ATOM   3910  CG  GLU A 240       3.240 -10.420  -6.137  1.00 94.40           C  
ATOM   3911  HG2 GLU A 240       3.014  -9.695  -6.919  1.00 94.40           H  
ATOM   3912  HG3 GLU A 240       4.269 -10.262  -5.814  1.00 94.40           H  
ATOM   3913  CD  GLU A 240       2.287 -10.171  -4.946  1.00 94.40           C  
ATOM   3914  OE1 GLU A 240       2.298  -9.075  -4.336  1.00 94.40           O  
ATOM   3915  OE2 GLU A 240       1.489 -11.065  -4.591  1.00 94.40           O  
ATOM   3916  N   VAL A 241       4.128 -10.172  -9.522  1.00 95.66           N  
ATOM   3917  H   VAL A 241       5.000  -9.974  -9.052  1.00 95.66           H  
ATOM   3918  CA  VAL A 241       3.723  -9.302 -10.639  1.00 95.66           C  
ATOM   3919  HA  VAL A 241       2.650  -9.424 -10.783  1.00 95.66           H  
ATOM   3920  C   VAL A 241       4.351  -9.689 -11.975  1.00 95.66           C  
ATOM   3921  CB  VAL A 241       3.948  -7.809 -10.354  1.00 95.66           C  
ATOM   3922  HB  VAL A 241       3.600  -7.246 -11.220  1.00 95.66           H  
ATOM   3923  O   VAL A 241       4.033  -9.093 -12.997  1.00 95.66           O  
ATOM   3924  CG1 VAL A 241       3.121  -7.347  -9.150  1.00 95.66           C  
ATOM   3925 HG11 VAL A 241       3.230  -6.270  -9.025  1.00 95.66           H  
ATOM   3926 HG12 VAL A 241       2.071  -7.577  -9.331  1.00 95.66           H  
ATOM   3927 HG13 VAL A 241       3.444  -7.861  -8.245  1.00 95.66           H  
ATOM   3928  CG2 VAL A 241       5.414  -7.429 -10.124  1.00 95.66           C  
ATOM   3929 HG21 VAL A 241       5.734  -7.759  -9.135  1.00 95.66           H  
ATOM   3930 HG22 VAL A 241       5.510  -6.344 -10.184  1.00 95.66           H  
ATOM   3931 HG23 VAL A 241       6.048  -7.872 -10.892  1.00 95.66           H  
ATOM   3932  N   LEU A 242       5.270 -10.661 -11.999  1.00 94.36           N  
ATOM   3933  H   LEU A 242       5.465 -11.181 -11.155  1.00 94.36           H  
ATOM   3934  CA  LEU A 242       5.933 -11.036 -13.247  1.00 94.36           C  
ATOM   3935  HA  LEU A 242       6.279 -10.131 -13.745  1.00 94.36           H  
ATOM   3936  C   LEU A 242       4.944 -11.693 -14.211  1.00 94.36           C  
ATOM   3937  CB  LEU A 242       7.137 -11.946 -12.963  1.00 94.36           C  
ATOM   3938  HB2 LEU A 242       6.786 -12.831 -12.434  1.00 94.36           H  
ATOM   3939  HB3 LEU A 242       7.553 -12.275 -13.915  1.00 94.36           H  
ATOM   3940  O   LEU A 242       4.977 -11.393 -15.398  1.00 94.36           O  
ATOM   3941  CG  LEU A 242       8.254 -11.276 -12.143  1.00 94.36           C  
ATOM   3942  HG  LEU A 242       7.854 -10.931 -11.190  1.00 94.36           H  
ATOM   3943  CD1 LEU A 242       9.336 -12.313 -11.857  1.00 94.36           C  
ATOM   3944 HD11 LEU A 242      10.166 -11.857 -11.318  1.00 94.36           H  
ATOM   3945 HD12 LEU A 242       9.692 -12.733 -12.798  1.00 94.36           H  
ATOM   3946 HD13 LEU A 242       8.912 -13.122 -11.262  1.00 94.36           H  
ATOM   3947  CD2 LEU A 242       8.901 -10.089 -12.861  1.00 94.36           C  
ATOM   3948 HD21 LEU A 242       9.718  -9.700 -12.254  1.00 94.36           H  
ATOM   3949 HD22 LEU A 242       8.170  -9.292 -12.999  1.00 94.36           H  
ATOM   3950 HD23 LEU A 242       9.290 -10.400 -13.831  1.00 94.36           H  
ATOM   3951  N   ASP A 243       4.056 -12.550 -13.714  1.00 92.15           N  
ATOM   3952  H   ASP A 243       4.077 -12.742 -12.723  1.00 92.15           H  
ATOM   3953  CA  ASP A 243       3.068 -13.279 -14.522  1.00 92.15           C  
ATOM   3954  HA  ASP A 243       3.350 -13.214 -15.573  1.00 92.15           H  
ATOM   3955  C   ASP A 243       1.664 -12.660 -14.455  1.00 92.15           C  
ATOM   3956  CB  ASP A 243       3.107 -14.769 -14.148  1.00 92.15           C  
ATOM   3957  HB2 ASP A 243       2.398 -15.318 -14.767  1.00 92.15           H  
ATOM   3958  HB3 ASP A 243       2.816 -14.883 -13.104  1.00 92.15           H  
ATOM   3959  O   ASP A 243       0.675 -13.308 -14.788  1.00 92.15           O  
ATOM   3960  CG  ASP A 243       4.502 -15.366 -14.370  1.00 92.15           C  
ATOM   3961  OD1 ASP A 243       5.132 -15.036 -15.412  1.00 92.15           O  
ATOM   3962  OD2 ASP A 243       4.973 -16.102 -13.476  1.00 92.15           O  
ATOM   3963  N   SER A 244       1.572 -11.407 -14.013  1.00 94.59           N  
ATOM   3964  H   SER A 244       2.420 -10.884 -13.843  1.00 94.59           H  
ATOM   3965  CA  SER A 244       0.311 -10.695 -13.845  1.00 94.59           C  
ATOM   3966  HA  SER A 244      -0.504 -11.419 -13.826  1.00 94.59           H  
ATOM   3967  C   SER A 244       0.026  -9.738 -15.009  1.00 94.59           C  
ATOM   3968  CB  SER A 244       0.320 -10.013 -12.479  1.00 94.59           C  
ATOM   3969  HB2 SER A 244      -0.705  -9.805 -12.172  1.00 94.59           H  
ATOM   3970  HB3 SER A 244       0.752 -10.685 -11.738  1.00 94.59           H  
ATOM   3971  O   SER A 244       0.831  -9.582 -15.931  1.00 94.59           O  
ATOM   3972  OG  SER A 244       1.049  -8.813 -12.515  1.00 94.59           O  
ATOM   3973  HG  SER A 244       0.603  -8.186 -11.941  1.00 94.59           H  
ATOM   3974  N   THR A 245      -1.141  -9.090 -14.986  1.00 95.10           N  
ATOM   3975  H   THR A 245      -1.739  -9.184 -14.177  1.00 95.10           H  
ATOM   3976  CA  THR A 245      -1.531  -8.129 -16.026  1.00 95.10           C  
ATOM   3977  HA  THR A 245      -1.066  -8.417 -16.969  1.00 95.10           H  
ATOM   3978  C   THR A 245      -1.046  -6.732 -15.656  1.00 95.10           C  
ATOM   3979  CB  THR A 245      -3.047  -8.151 -16.255  1.00 95.10           C  
ATOM   3980  HB  THR A 245      -3.567  -7.873 -15.338  1.00 95.10           H  
ATOM   3981  O   THR A 245      -1.438  -6.192 -14.620  1.00 95.10           O  
ATOM   3982  CG2 THR A 245      -3.482  -7.222 -17.388  1.00 95.10           C  
ATOM   3983 HG21 THR A 245      -2.940  -7.465 -18.302  1.00 95.10           H  
ATOM   3984 HG22 THR A 245      -3.294  -6.183 -17.117  1.00 95.10           H  
ATOM   3985 HG23 THR A 245      -4.550  -7.345 -17.563  1.00 95.10           H  
ATOM   3986  OG1 THR A 245      -3.434  -9.452 -16.632  1.00 95.10           O  
ATOM   3987  HG1 THR A 245      -3.357 -10.016 -15.859  1.00 95.10           H  
ATOM   3988  N   LEU A 246      -0.215  -6.122 -16.505  1.00 93.73           N  
ATOM   3989  H   LEU A 246       0.077  -6.618 -17.335  1.00 93.73           H  
ATOM   3990  CA  LEU A 246       0.138  -4.707 -16.388  1.00 93.73           C  
ATOM   3991  HA  LEU A 246       0.387  -4.493 -15.349  1.00 93.73           H  
ATOM   3992  C   LEU A 246      -1.068  -3.852 -16.790  1.00 93.73           C  
ATOM   3993  CB  LEU A 246       1.372  -4.405 -17.259  1.00 93.73           C  
ATOM   3994  HB2 LEU A 246       2.203  -5.016 -16.907  1.00 93.73           H  
ATOM   3995  HB3 LEU A 246       1.148  -4.701 -18.284  1.00 93.73           H  
ATOM   3996  O   LEU A 246      -1.546  -3.928 -17.921  1.00 93.73           O  
ATOM   3997  CG  LEU A 246       1.807  -2.925 -17.273  1.00 93.73           C  
ATOM   3998  HG  LEU A 246       0.990  -2.300 -17.634  1.00 93.73           H  
ATOM   3999  CD1 LEU A 246       2.238  -2.424 -15.893  1.00 93.73           C  
ATOM   4000 HD11 LEU A 246       2.600  -1.399 -15.974  1.00 93.73           H  
ATOM   4001 HD12 LEU A 246       3.026  -3.062 -15.493  1.00 93.73           H  
ATOM   4002 HD13 LEU A 246       1.385  -2.429 -15.214  1.00 93.73           H  
ATOM   4003  CD2 LEU A 246       2.995  -2.759 -18.219  1.00 93.73           C  
ATOM   4004 HD21 LEU A 246       3.315  -1.718 -18.236  1.00 93.73           H  
ATOM   4005 HD22 LEU A 246       2.692  -3.044 -19.226  1.00 93.73           H  
ATOM   4006 HD23 LEU A 246       3.820  -3.398 -17.904  1.00 93.73           H  
ATOM   4007  N   ILE A 247      -1.545  -3.020 -15.869  1.00 91.07           N  
ATOM   4008  H   ILE A 247      -1.086  -2.975 -14.971  1.00 91.07           H  
ATOM   4009  CA  ILE A 247      -2.597  -2.048 -16.145  1.00 91.07           C  
ATOM   4010  HA  ILE A 247      -3.192  -2.400 -16.987  1.00 91.07           H  
ATOM   4011  C   ILE A 247      -1.938  -0.734 -16.550  1.00 91.07           C  
ATOM   4012  CB  ILE A 247      -3.560  -1.892 -14.951  1.00 91.07           C  
ATOM   4013  HB  ILE A 247      -2.990  -1.605 -14.067  1.00 91.07           H  
ATOM   4014  O   ILE A 247      -1.347  -0.031 -15.728  1.00 91.07           O  
ATOM   4015  CG1 ILE A 247      -4.280  -3.226 -14.674  1.00 91.07           C  
ATOM   4016 HG12 ILE A 247      -4.822  -3.527 -15.571  1.00 91.07           H  
ATOM   4017 HG13 ILE A 247      -3.548  -4.002 -14.452  1.00 91.07           H  
ATOM   4018  CG2 ILE A 247      -4.582  -0.785 -15.270  1.00 91.07           C  
ATOM   4019 HG21 ILE A 247      -4.062   0.151 -15.472  1.00 91.07           H  
ATOM   4020 HG22 ILE A 247      -5.184  -1.061 -16.136  1.00 91.07           H  
ATOM   4021 HG23 ILE A 247      -5.233  -0.589 -14.418  1.00 91.07           H  
ATOM   4022  CD1 ILE A 247      -5.272  -3.176 -13.509  1.00 91.07           C  
ATOM   4023 HD11 ILE A 247      -4.742  -3.065 -12.564  1.00 91.07           H  
ATOM   4024 HD12 ILE A 247      -5.841  -4.105 -13.525  1.00 91.07           H  
ATOM   4025 HD13 ILE A 247      -6.004  -2.377 -13.624  1.00 91.07           H  
ATOM   4026  N   HIS A 248      -2.114  -0.368 -17.816  1.00 81.66           N  
ATOM   4027  H   HIS A 248      -2.560  -1.018 -18.448  1.00 81.66           H  
ATOM   4028  CA  HIS A 248      -1.795   0.963 -18.317  1.00 81.66           C  
ATOM   4029  HA  HIS A 248      -0.860   1.299 -17.868  1.00 81.66           H  
ATOM   4030  C   HIS A 248      -2.889   1.949 -17.890  1.00 81.66           C  
ATOM   4031  CB  HIS A 248      -1.584   0.907 -19.835  1.00 81.66           C  
ATOM   4032  HB2 HIS A 248      -1.443   1.921 -20.210  1.00 81.66           H  
ATOM   4033  HB3 HIS A 248      -2.473   0.496 -20.314  1.00 81.66           H  
ATOM   4034  O   HIS A 248      -3.777   2.301 -18.659  1.00 81.66           O  
ATOM   4035  CG  HIS A 248      -0.382   0.085 -20.219  1.00 81.66           C  
ATOM   4036  CD2 HIS A 248      -0.374  -1.223 -20.625  1.00 81.66           C  
ATOM   4037  HD2 HIS A 248      -1.237  -1.863 -20.734  1.00 81.66           H  
ATOM   4038  ND1 HIS A 248       0.925   0.517 -20.212  1.00 81.66           N  
ATOM   4039  HD1 HIS A 248       1.240   1.455 -20.012  1.00 81.66           H  
ATOM   4040  CE1 HIS A 248       1.699  -0.503 -20.615  1.00 81.66           C  
ATOM   4041  HE1 HIS A 248       2.772  -0.460 -20.735  1.00 81.66           H  
ATOM   4042  NE2 HIS A 248       0.954  -1.586 -20.872  1.00 81.66           N  
ATOM   4043  N   GLN A 249      -2.855   2.359 -16.625  1.00 65.88           N  
ATOM   4044  H   GLN A 249      -2.133   1.986 -16.026  1.00 65.88           H  
ATOM   4045  CA  GLN A 249      -3.621   3.499 -16.131  1.00 65.88           C  
ATOM   4046  HA  GLN A 249      -4.339   3.828 -16.882  1.00 65.88           H  
ATOM   4047  C   GLN A 249      -2.648   4.644 -15.901  1.00 65.88           C  
ATOM   4048  CB  GLN A 249      -4.391   3.134 -14.852  1.00 65.88           C  
ATOM   4049  HB2 GLN A 249      -4.573   4.038 -14.269  1.00 65.88           H  
ATOM   4050  HB3 GLN A 249      -3.799   2.450 -14.245  1.00 65.88           H  
ATOM   4051  O   GLN A 249      -1.622   4.465 -15.243  1.00 65.88           O  
ATOM   4052  CG  GLN A 249      -5.749   2.508 -15.198  1.00 65.88           C  
ATOM   4053  HG2 GLN A 249      -5.614   1.699 -15.917  1.00 65.88           H  
ATOM   4054  HG3 GLN A 249      -6.366   3.265 -15.681  1.00 65.88           H  
ATOM   4055  CD  GLN A 249      -6.513   1.981 -13.988  1.00 65.88           C  
ATOM   4056  NE2 GLN A 249      -7.650   1.357 -14.207  1.00 65.88           N  
ATOM   4057 HE21 GLN A 249      -8.184   1.111 -13.386  1.00 65.88           H  
ATOM   4058 HE22 GLN A 249      -8.000   1.264 -15.150  1.00 65.88           H  
ATOM   4059  OE1 GLN A 249      -6.137   2.103 -12.835  1.00 65.88           O  
ATOM   4060  N   SER A 250      -2.966   5.827 -16.416  1.00 58.28           N  
ATOM   4061  H   SER A 250      -3.830   5.950 -16.923  1.00 58.28           H  
ATOM   4062  CA  SER A 250      -2.300   7.008 -15.892  1.00 58.28           C  
ATOM   4063  HA  SER A 250      -1.222   6.849 -15.921  1.00 58.28           H  
ATOM   4064  C   SER A 250      -2.726   7.226 -14.444  1.00 58.28           C  
ATOM   4065  CB  SER A 250      -2.600   8.234 -16.727  1.00 58.28           C  
ATOM   4066  HB2 SER A 250      -1.910   9.038 -16.471  1.00 58.28           H  
ATOM   4067  HB3 SER A 250      -2.485   7.992 -17.784  1.00 58.28           H  
ATOM   4068  O   SER A 250      -3.808   6.814 -14.015  1.00 58.28           O  
ATOM   4069  OG  SER A 250      -3.908   8.640 -16.445  1.00 58.28           O  
ATOM   4070  HG  SER A 250      -4.108   9.218 -17.186  1.00 58.28           H  
ATOM   4071  N   ILE A 251      -1.883   7.929 -13.696  1.00 52.48           N  
ATOM   4072  H   ILE A 251      -1.020   8.242 -14.117  1.00 52.48           H  
ATOM   4073  CA  ILE A 251      -2.156   8.300 -12.303  1.00 52.48           C  
ATOM   4074  HA  ILE A 251      -2.329   7.391 -11.727  1.00 52.48           H  
ATOM   4075  C   ILE A 251      -3.445   9.147 -12.204  1.00 52.48           C  
ATOM   4076  CB  ILE A 251      -0.908   9.020 -11.735  1.00 52.48           C  
ATOM   4077  HB  ILE A 251      -0.714   9.899 -12.350  1.00 52.48           H  
ATOM   4078  O   ILE A 251      -4.096   9.161 -11.163  1.00 52.48           O  
ATOM   4079  CG1 ILE A 251       0.337   8.093 -11.798  1.00 52.48           C  
ATOM   4080 HG12 ILE A 251       0.434   7.658 -12.793  1.00 52.48           H  
ATOM   4081 HG13 ILE A 251       0.213   7.271 -11.092  1.00 52.48           H  
ATOM   4082  CG2 ILE A 251      -1.138   9.491 -10.288  1.00 52.48           C  
ATOM   4083 HG21 ILE A 251      -0.249   9.982  -9.893  1.00 52.48           H  
ATOM   4084 HG22 ILE A 251      -1.947  10.221 -10.251  1.00 52.48           H  
ATOM   4085 HG23 ILE A 251      -1.399   8.642  -9.655  1.00 52.48           H  
ATOM   4086  CD1 ILE A 251       1.667   8.802 -11.515  1.00 52.48           C  
ATOM   4087 HD11 ILE A 251       1.721   9.122 -10.474  1.00 52.48           H  
ATOM   4088 HD12 ILE A 251       1.774   9.666 -12.171  1.00 52.48           H  
ATOM   4089 HD13 ILE A 251       2.488   8.111 -11.705  1.00 52.48           H  
ATOM   4090  N   THR A 252      -3.841   9.819 -13.290  1.00 61.93           N  
ATOM   4091  H   THR A 252      -3.298   9.728 -14.137  1.00 61.93           H  
ATOM   4092  CA  THR A 252      -5.047  10.656 -13.386  1.00 61.93           C  
ATOM   4093  HA  THR A 252      -5.341  10.978 -12.387  1.00 61.93           H  
ATOM   4094  C   THR A 252      -6.263   9.937 -13.986  1.00 61.93           C  
ATOM   4095  CB  THR A 252      -4.745  11.912 -14.219  1.00 61.93           C  
ATOM   4096  HB  THR A 252      -5.644  12.523 -14.300  1.00 61.93           H  
ATOM   4097  O   THR A 252      -7.347  10.512 -14.010  1.00 61.93           O  
ATOM   4098  CG2 THR A 252      -3.630  12.764 -13.611  1.00 61.93           C  
ATOM   4099 HG21 THR A 252      -3.883  13.014 -12.581  1.00 61.93           H  
ATOM   4100 HG22 THR A 252      -3.525  13.687 -14.181  1.00 61.93           H  
ATOM   4101 HG23 THR A 252      -2.682  12.226 -13.628  1.00 61.93           H  
ATOM   4102  OG1 THR A 252      -4.324  11.529 -15.508  1.00 61.93           O  
ATOM   4103  HG1 THR A 252      -3.867  12.270 -15.913  1.00 61.93           H  
ATOM   4104  N   GLY A 253      -6.113   8.711 -14.499  1.00 53.85           N  
ATOM   4105  H   GLY A 253      -5.202   8.278 -14.443  1.00 53.85           H  
ATOM   4106  CA  GLY A 253      -7.135   8.027 -15.303  1.00 53.85           C  
ATOM   4107  HA2 GLY A 253      -8.104   8.135 -14.815  1.00 53.85           H  
ATOM   4108  HA3 GLY A 253      -6.887   6.966 -15.347  1.00 53.85           H  
ATOM   4109  C   GLY A 253      -7.276   8.538 -16.749  1.00 53.85           C  
ATOM   4110  O   GLY A 253      -8.073   7.994 -17.508  1.00 53.85           O  
ATOM   4111  N   LEU A 254      -6.502   9.549 -17.155  1.00 46.82           N  
ATOM   4112  H   LEU A 254      -5.867   9.944 -16.477  1.00 46.82           H  
ATOM   4113  CA  LEU A 254      -6.419  10.056 -18.530  1.00 46.82           C  
ATOM   4114  HA  LEU A 254      -7.322   9.796 -19.081  1.00 46.82           H  
ATOM   4115  C   LEU A 254      -5.217   9.441 -19.253  1.00 46.82           C  
ATOM   4116  CB  LEU A 254      -6.275  11.589 -18.482  1.00 46.82           C  
ATOM   4117  HB2 LEU A 254      -5.350  11.835 -17.962  1.00 46.82           H  
ATOM   4118  HB3 LEU A 254      -6.181  11.962 -19.502  1.00 46.82           H  
ATOM   4119  O   LEU A 254      -4.102   9.635 -18.785  1.00 46.82           O  
ATOM   4120  CG  LEU A 254      -7.437  12.321 -17.789  1.00 46.82           C  
ATOM   4121  HG  LEU A 254      -7.598  11.912 -16.792  1.00 46.82           H  
ATOM   4122  CD1 LEU A 254      -7.094  13.802 -17.634  1.00 46.82           C  
ATOM   4123 HD11 LEU A 254      -7.910  14.317 -17.128  1.00 46.82           H  
ATOM   4124 HD12 LEU A 254      -6.933  14.252 -18.613  1.00 46.82           H  
ATOM   4125 HD13 LEU A 254      -6.188  13.907 -17.036  1.00 46.82           H  
ATOM   4126  CD2 LEU A 254      -8.730  12.196 -18.595  1.00 46.82           C  
ATOM   4127 HD21 LEU A 254      -8.579  12.565 -19.610  1.00 46.82           H  
ATOM   4128 HD22 LEU A 254      -9.049  11.154 -18.629  1.00 46.82           H  
ATOM   4129 HD23 LEU A 254      -9.518  12.777 -18.115  1.00 46.82           H  
ATOM   4130  N   TYR A 255      -5.406   8.722 -20.363  1.00 45.14           N  
ATOM   4131  H   TYR A 255      -6.345   8.607 -20.719  1.00 45.14           H  
ATOM   4132  CA  TYR A 255      -4.285   8.241 -21.187  1.00 45.14           C  
ATOM   4133  HA  TYR A 255      -3.764   7.439 -20.663  1.00 45.14           H  
ATOM   4134  C   TYR A 255      -3.283   9.381 -21.434  1.00 45.14           C  
ATOM   4135  CB  TYR A 255      -4.804   7.698 -22.531  1.00 45.14           C  
ATOM   4136  HB2 TYR A 255      -4.019   7.825 -23.277  1.00 45.14           H  
ATOM   4137  HB3 TYR A 255      -5.649   8.298 -22.870  1.00 45.14           H  
ATOM   4138  O   TYR A 255      -3.647  10.399 -22.018  1.00 45.14           O  
ATOM   4139  CG  TYR A 255      -5.188   6.229 -22.526  1.00 45.14           C  
ATOM   4140  CD1 TYR A 255      -4.234   5.264 -22.906  1.00 45.14           C  
ATOM   4141  HD1 TYR A 255      -3.238   5.573 -23.188  1.00 45.14           H  
ATOM   4142  CD2 TYR A 255      -6.490   5.825 -22.171  1.00 45.14           C  
ATOM   4143  HD2 TYR A 255      -7.226   6.564 -21.890  1.00 45.14           H  
ATOM   4144  CE1 TYR A 255      -4.577   3.899 -22.930  1.00 45.14           C  
ATOM   4145  HE1 TYR A 255      -3.851   3.155 -23.224  1.00 45.14           H  
ATOM   4146  CE2 TYR A 255      -6.838   4.459 -22.194  1.00 45.14           C  
ATOM   4147  HE2 TYR A 255      -7.838   4.152 -21.926  1.00 45.14           H  
ATOM   4148  OH  TYR A 255      -6.209   2.176 -22.607  1.00 45.14           O  
ATOM   4149  HH  TYR A 255      -7.122   2.031 -22.351  1.00 45.14           H  
ATOM   4150  CZ  TYR A 255      -5.879   3.494 -22.575  1.00 45.14           C  
ATOM   4151  N   GLU A 256      -2.040   9.226 -20.971  1.00 43.29           N  
ATOM   4152  H   GLU A 256      -1.784   8.373 -20.494  1.00 43.29           H  
ATOM   4153  CA  GLU A 256      -0.954  10.094 -21.421  1.00 43.29           C  
ATOM   4154  HA  GLU A 256      -1.308  11.122 -21.496  1.00 43.29           H  
ATOM   4155  C   GLU A 256      -0.585   9.622 -22.831  1.00 43.29           C  
ATOM   4156  CB  GLU A 256       0.238  10.087 -20.440  1.00 43.29           C  
ATOM   4157  HB2 GLU A 256       0.538   9.060 -20.231  1.00 43.29           H  
ATOM   4158  HB3 GLU A 256       1.069  10.605 -20.918  1.00 43.29           H  
ATOM   4159  O   GLU A 256      -0.099   8.503 -23.005  1.00 43.29           O  
ATOM   4160  CG  GLU A 256      -0.095  10.809 -19.118  1.00 43.29           C  
ATOM   4161  HG2 GLU A 256      -0.870  10.244 -18.600  1.00 43.29           H  
ATOM   4162  HG3 GLU A 256      -0.506  11.791 -19.356  1.00 43.29           H  
ATOM   4163  CD  GLU A 256       1.102  11.000 -18.163  1.00 43.29           C  
ATOM   4164  OE1 GLU A 256       0.867  11.553 -17.061  1.00 43.29           O  
ATOM   4165  OE2 GLU A 256       2.231  10.566 -18.486  1.00 43.29           O  
ATOM   4166  N   THR A 257      -0.944  10.432 -23.828  1.00 39.80           N  
ATOM   4167  H   THR A 257      -1.396  11.305 -23.593  1.00 39.80           H  
ATOM   4168  CA  THR A 257      -0.544  10.283 -25.235  1.00 39.80           C  
ATOM   4169  HA  THR A 257      -0.603   9.236 -25.534  1.00 39.80           H  
ATOM   4170  C   THR A 257       0.894  10.718 -25.442  1.00 39.80           C  
ATOM   4171  CB  THR A 257      -1.418  11.131 -26.157  1.00 39.80           C  
ATOM   4172  HB  THR A 257      -1.004  11.105 -27.165  1.00 39.80           H  
ATOM   4173  O   THR A 257       1.231  11.798 -24.901  1.00 39.80           O  
ATOM   4174  CG2 THR A 257      -2.866  10.645 -26.209  1.00 39.80           C  
ATOM   4175 HG21 THR A 257      -3.316  10.704 -25.218  1.00 39.80           H  
ATOM   4176 HG22 THR A 257      -2.888   9.612 -26.556  1.00 39.80           H  
ATOM   4177 HG23 THR A 257      -3.430  11.270 -26.900  1.00 39.80           H  
ATOM   4178  OG1 THR A 257      -1.389  12.454 -25.678  1.00 39.80           O  
ATOM   4179  HG1 THR A 257      -0.481  12.558 -25.385  1.00 39.80           H  
ATOM   4180  OXT THR A 257       1.579  10.018 -26.212  1.00 39.80           O  
TER    4181      THR A 257                                                       
END   
