# Supplementary material for: Computational design of novel Cas9 PAM-interacting domains using evolution-based modelling and structural quality assessment
Source: PLoS Comput Biol. 2023 Nov 17;19(11):e1011621. doi: 10.1371/journal.pcbi.1011621 (PMC10729993; doi:10.1371/journal.pcbi.1011621)
Supplement: S1 File — This file contains the experimentally tested sequences in a zip format. It includes Fasta files, AlphaFold Prediction with PDB file, pLDDT, and more. (ZIP) [file pcbi.1011621.s001.zip › pdb/dgfx_12_relaxed_rank_1_model_3.pdb]

ATOM      1  N   THR A   1      -8.649  -3.628 -23.156  1.00 41.15           N  
ATOM      2  H   THR A   1      -9.245  -2.814 -23.195  1.00 41.15           H  
ATOM      3  H2  THR A   1      -8.417  -3.832 -22.195  1.00 41.15           H  
ATOM      4  H3  THR A   1      -9.159  -4.399 -23.564  1.00 41.15           H  
ATOM      5  CA  THR A   1      -7.442  -3.334 -23.958  1.00 41.15           C  
ATOM      6  HA  THR A   1      -6.794  -4.209 -24.008  1.00 41.15           H  
ATOM      7  C   THR A   1      -6.673  -2.205 -23.285  1.00 41.15           C  
ATOM      8  CB  THR A   1      -7.856  -2.950 -25.384  1.00 41.15           C  
ATOM      9  HB  THR A   1      -7.047  -2.421 -25.888  1.00 41.15           H  
ATOM     10  O   THR A   1      -7.105  -1.063 -23.319  1.00 41.15           O  
ATOM     11  CG2 THR A   1      -8.247  -4.185 -26.194  1.00 41.15           C  
ATOM     12 HG21 THR A   1      -9.051  -4.739 -25.711  1.00 41.15           H  
ATOM     13 HG22 THR A   1      -8.584  -3.879 -27.185  1.00 41.15           H  
ATOM     14 HG23 THR A   1      -7.381  -4.835 -26.318  1.00 41.15           H  
ATOM     15  OG1 THR A   1      -9.009  -2.148 -25.319  1.00 41.15           O  
ATOM     16  HG1 THR A   1      -9.139  -1.739 -26.178  1.00 41.15           H  
ATOM     17  N   GLY A   2      -5.599  -2.513 -22.553  1.00 58.35           N  
ATOM     18  H   GLY A   2      -5.226  -3.452 -22.575  1.00 58.35           H  
ATOM     19  CA  GLY A   2      -4.721  -1.481 -21.982  1.00 58.35           C  
ATOM     20  HA2 GLY A   2      -4.145  -1.896 -21.155  1.00 58.35           H  
ATOM     21  HA3 GLY A   2      -5.310  -0.645 -21.607  1.00 58.35           H  
ATOM     22  C   GLY A   2      -3.743  -0.981 -23.046  1.00 58.35           C  
ATOM     23  O   GLY A   2      -3.262  -1.785 -23.840  1.00 58.35           O  
ATOM     24  N   GLY A   3      -3.466   0.324 -23.095  1.00 76.78           N  
ATOM     25  H   GLY A   3      -3.905   0.948 -22.433  1.00 76.78           H  
ATOM     26  CA  GLY A   3      -2.473   0.872 -24.024  1.00 76.78           C  
ATOM     27  HA2 GLY A   3      -2.756   0.609 -25.043  1.00 76.78           H  
ATOM     28  HA3 GLY A   3      -2.446   1.958 -23.941  1.00 76.78           H  
ATOM     29  C   GLY A   3      -1.066   0.331 -23.744  1.00 76.78           C  
ATOM     30  O   GLY A   3      -0.707   0.105 -22.588  1.00 76.78           O  
ATOM     31  N   PHE A   4      -0.256   0.156 -24.791  1.00 82.41           N  
ATOM     32  H   PHE A   4      -0.630   0.294 -25.719  1.00 82.41           H  
ATOM     33  CA  PHE A   4       1.137  -0.312 -24.692  1.00 82.41           C  
ATOM     34  HA  PHE A   4       1.157  -1.278 -24.188  1.00 82.41           H  
ATOM     35  C   PHE A   4       2.045   0.639 -23.898  1.00 82.41           C  
ATOM     36  CB  PHE A   4       1.701  -0.479 -26.107  1.00 82.41           C  
ATOM     37  HB2 PHE A   4       2.753  -0.753 -26.032  1.00 82.41           H  
ATOM     38  HB3 PHE A   4       1.652   0.477 -26.629  1.00 82.41           H  
ATOM     39  O   PHE A   4       3.059   0.221 -23.342  1.00 82.41           O  
ATOM     40  CG  PHE A   4       0.995  -1.539 -26.927  1.00 82.41           C  
ATOM     41  CD1 PHE A   4       1.222  -2.898 -26.651  1.00 82.41           C  
ATOM     42  HD1 PHE A   4       1.927  -3.179 -25.883  1.00 82.41           H  
ATOM     43  CD2 PHE A   4       0.129  -1.175 -27.976  1.00 82.41           C  
ATOM     44  HD2 PHE A   4      -0.030  -0.134 -28.216  1.00 82.41           H  
ATOM     45  CE1 PHE A   4       0.582  -3.893 -27.411  1.00 82.41           C  
ATOM     46  HE1 PHE A   4       0.784  -4.937 -27.223  1.00 82.41           H  
ATOM     47  CE2 PHE A   4      -0.514  -2.170 -28.733  1.00 82.41           C  
ATOM     48  HE2 PHE A   4      -1.168  -1.894 -29.547  1.00 82.41           H  
ATOM     49  CZ  PHE A   4      -0.290  -3.528 -28.449  1.00 82.41           C  
ATOM     50  HZ  PHE A   4      -0.767  -4.292 -29.045  1.00 82.41           H  
ATOM     51  N   SER A   5       1.665   1.910 -23.823  1.00 83.29           N  
ATOM     52  H   SER A   5       0.838   2.188 -24.333  1.00 83.29           H  
ATOM     53  CA  SER A   5       2.343   2.973 -23.091  1.00 83.29           C  
ATOM     54  HA  SER A   5       2.955   2.541 -22.300  1.00 83.29           H  
ATOM     55  C   SER A   5       1.323   3.898 -22.434  1.00 83.29           C  
ATOM     56  CB  SER A   5       3.252   3.754 -24.049  1.00 83.29           C  
ATOM     57  HB2 SER A   5       3.721   4.584 -23.522  1.00 83.29           H  
ATOM     58  HB3 SER A   5       4.033   3.087 -24.413  1.00 83.29           H  
ATOM     59  O   SER A   5       0.149   3.938 -22.819  1.00 83.29           O  
ATOM     60  OG  SER A   5       2.509   4.235 -25.156  1.00 83.29           O  
ATOM     61  HG  SER A   5       2.448   5.193 -25.122  1.00 83.29           H  
ATOM     62  N   LYS A   6       1.769   4.683 -21.448  1.00 80.34           N  
ATOM     63  H   LYS A   6       2.738   4.600 -21.174  1.00 80.34           H  
ATOM     64  CA  LYS A   6       0.951   5.776 -20.912  1.00 80.34           C  
ATOM     65  HA  LYS A   6       0.008   5.359 -20.559  1.00 80.34           H  
ATOM     66  C   LYS A   6       0.640   6.777 -22.024  1.00 80.34           C  
ATOM     67  CB  LYS A   6       1.658   6.479 -19.752  1.00 80.34           C  
ATOM     68  HB2 LYS A   6       1.062   7.343 -19.458  1.00 80.34           H  
ATOM     69  HB3 LYS A   6       2.633   6.835 -20.088  1.00 80.34           H  
ATOM     70  O   LYS A   6       1.537   7.190 -22.755  1.00 80.34           O  
ATOM     71  CG  LYS A   6       1.837   5.564 -18.536  1.00 80.34           C  
ATOM     72  HG2 LYS A   6       0.879   5.135 -18.240  1.00 80.34           H  
ATOM     73  HG3 LYS A   6       2.533   4.764 -18.786  1.00 80.34           H  
ATOM     74  CD  LYS A   6       2.403   6.401 -17.390  1.00 80.34           C  
ATOM     75  HD2 LYS A   6       3.249   6.971 -17.773  1.00 80.34           H  
ATOM     76  HD3 LYS A   6       1.651   7.104 -17.033  1.00 80.34           H  
ATOM     77  CE  LYS A   6       2.870   5.508 -16.243  1.00 80.34           C  
ATOM     78  HE2 LYS A   6       3.311   4.609 -16.674  1.00 80.34           H  
ATOM     79  HE3 LYS A   6       2.019   5.221 -15.625  1.00 80.34           H  
ATOM     80  NZ  LYS A   6       3.904   6.225 -15.468  1.00 80.34           N  
ATOM     81  HZ1 LYS A   6       4.658   6.446 -16.102  1.00 80.34           H  
ATOM     82  HZ2 LYS A   6       4.281   5.650 -14.728  1.00 80.34           H  
ATOM     83  HZ3 LYS A   6       3.557   7.105 -15.112  1.00 80.34           H  
ATOM     84  N   ALA A   7      -0.621   7.197 -22.114  1.00 77.72           N  
ATOM     85  H   ALA A   7      -1.309   6.773 -21.508  1.00 77.72           H  
ATOM     86  CA  ALA A   7      -1.106   8.070 -23.184  1.00 77.72           C  
ATOM     87  HA  ALA A   7      -0.829   7.626 -24.141  1.00 77.72           H  
ATOM     88  C   ALA A   7      -0.503   9.489 -23.162  1.00 77.72           C  
ATOM     89  CB  ALA A   7      -2.637   8.110 -23.099  1.00 77.72           C  
ATOM     90  HB1 ALA A   7      -3.031   8.708 -23.921  1.00 77.72           H  
ATOM     91  HB2 ALA A   7      -3.041   7.101 -23.178  1.00 77.72           H  
ATOM     92  HB3 ALA A   7      -2.952   8.557 -22.156  1.00 77.72           H  
ATOM     93  O   ALA A   7      -0.590  10.204 -24.158  1.00 77.72           O  
ATOM     94  N   SER A   8       0.117   9.903 -22.052  1.00 82.35           N  
ATOM     95  H   SER A   8       0.143   9.290 -21.250  1.00 82.35           H  
ATOM     96  CA  SER A   8       0.815  11.185 -21.947  1.00 82.35           C  
ATOM     97  HA  SER A   8       0.108  11.987 -22.164  1.00 82.35           H  
ATOM     98  C   SER A   8       1.967  11.265 -22.951  1.00 82.35           C  
ATOM     99  CB  SER A   8       1.346  11.391 -20.526  1.00 82.35           C  
ATOM    100  HB2 SER A   8       2.070  10.609 -20.295  1.00 82.35           H  
ATOM    101  HB3 SER A   8       1.843  12.358 -20.454  1.00 82.35           H  
ATOM    102  O   SER A   8       2.957  10.536 -22.844  1.00 82.35           O  
ATOM    103  OG  SER A   8       0.281  11.328 -19.593  1.00 82.35           O  
ATOM    104  HG  SER A   8      -0.227  12.141 -19.648  1.00 82.35           H  
ATOM    105  N   ILE A   9       1.834  12.178 -23.913  1.00 82.11           N  
ATOM    106  H   ILE A   9       0.975  12.708 -23.955  1.00 82.11           H  
ATOM    107  CA  ILE A   9       2.883  12.514 -24.875  1.00 82.11           C  
ATOM    108  HA  ILE A   9       3.477  11.624 -25.079  1.00 82.11           H  
ATOM    109  C   ILE A   9       3.783  13.561 -24.229  1.00 82.11           C  
ATOM    110  CB  ILE A   9       2.290  13.009 -26.213  1.00 82.11           C  
ATOM    111  HB  ILE A   9       1.679  13.890 -26.017  1.00 82.11           H  
ATOM    112  O   ILE A   9       3.325  14.635 -23.841  1.00 82.11           O  
ATOM    113  CG1 ILE A   9       1.396  11.917 -26.848  1.00 82.11           C  
ATOM    114 HG12 ILE A   9       0.686  11.545 -26.109  1.00 82.11           H  
ATOM    115 HG13 ILE A   9       2.015  11.079 -27.166  1.00 82.11           H  
ATOM    116  CG2 ILE A   9       3.427  13.401 -27.178  1.00 82.11           C  
ATOM    117 HG21 ILE A   9       3.025  13.748 -28.130  1.00 82.11           H  
ATOM    118 HG22 ILE A   9       4.089  12.551 -27.343  1.00 82.11           H  
ATOM    119 HG23 ILE A   9       4.012  14.221 -26.762  1.00 82.11           H  
ATOM    120  CD1 ILE A   9       0.564  12.411 -28.038  1.00 82.11           C  
ATOM    121 HD11 ILE A   9       1.210  12.695 -28.869  1.00 82.11           H  
ATOM    122 HD12 ILE A   9      -0.041  13.266 -27.738  1.00 82.11           H  
ATOM    123 HD13 ILE A   9      -0.097  11.610 -28.369  1.00 82.11           H  
ATOM    124  N   LEU A  10       5.067  13.242 -24.122  1.00 85.70           N  
ATOM    125  H   LEU A  10       5.377  12.359 -24.500  1.00 85.70           H  
ATOM    126  CA  LEU A  10       6.082  14.173 -23.663  1.00 85.70           C  
ATOM    127  HA  LEU A  10       5.596  14.936 -23.056  1.00 85.70           H  
ATOM    128  C   LEU A  10       6.741  14.875 -24.854  1.00 85.70           C  
ATOM    129  CB  LEU A  10       7.107  13.438 -22.795  1.00 85.70           C  
ATOM    130  HB2 LEU A  10       7.915  14.129 -22.553  1.00 85.70           H  
ATOM    131  HB3 LEU A  10       7.524  12.622 -23.385  1.00 85.70           H  
ATOM    132  O   LEU A  10       6.914  14.261 -25.915  1.00 85.70           O  
ATOM    133  CG  LEU A  10       6.540  12.856 -21.490  1.00 85.70           C  
ATOM    134  HG  LEU A  10       5.847  12.047 -21.723  1.00 85.70           H  
ATOM    135  CD1 LEU A  10       7.706  12.300 -20.679  1.00 85.70           C  
ATOM    136 HD11 LEU A  10       8.201  11.509 -21.242  1.00 85.70           H  
ATOM    137 HD12 LEU A  10       7.330  11.885 -19.744  1.00 85.70           H  
ATOM    138 HD13 LEU A  10       8.413  13.099 -20.453  1.00 85.70           H  
ATOM    139  CD2 LEU A  10       5.826  13.892 -20.618  1.00 85.70           C  
ATOM    140 HD21 LEU A  10       5.552  13.442 -19.664  1.00 85.70           H  
ATOM    141 HD22 LEU A  10       6.472  14.752 -20.442  1.00 85.70           H  
ATOM    142 HD23 LEU A  10       4.907  14.218 -21.105  1.00 85.70           H  
ATOM    143  N   PRO A  11       7.135  16.150 -24.688  1.00 86.78           N  
ATOM    144  CA  PRO A  11       7.843  16.886 -25.725  1.00 86.78           C  
ATOM    145  HA  PRO A  11       7.248  16.900 -26.639  1.00 86.78           H  
ATOM    146  C   PRO A  11       9.202  16.246 -26.032  1.00 86.78           C  
ATOM    147  CB  PRO A  11       7.983  18.313 -25.185  1.00 86.78           C  
ATOM    148  HB2 PRO A  11       8.886  18.808 -25.542  1.00 86.78           H  
ATOM    149  HB3 PRO A  11       7.101  18.892 -25.459  1.00 86.78           H  
ATOM    150  O   PRO A  11       9.748  15.474 -25.237  1.00 86.78           O  
ATOM    151  CG  PRO A  11       8.008  18.115 -23.671  1.00 86.78           C  
ATOM    152  HG2 PRO A  11       7.681  19.007 -23.138  1.00 86.78           H  
ATOM    153  HG3 PRO A  11       9.010  17.822 -23.355  1.00 86.78           H  
ATOM    154  CD  PRO A  11       7.045  16.949 -23.471  1.00 86.78           C  
ATOM    155  HD2 PRO A  11       7.333  16.380 -22.586  1.00 86.78           H  
ATOM    156  HD3 PRO A  11       6.028  17.325 -23.361  1.00 86.78           H  
ATOM    157  N   LYS A  12       9.764  16.600 -27.194  1.00 86.43           N  
ATOM    158  H   LYS A  12       9.260  17.239 -27.793  1.00 86.43           H  
ATOM    159  CA  LYS A  12      11.108  16.178 -27.597  1.00 86.43           C  
ATOM    160  HA  LYS A  12      11.105  15.093 -27.700  1.00 86.43           H  
ATOM    161  C   LYS A  12      12.126  16.526 -26.507  1.00 86.43           C  
ATOM    162  CB  LYS A  12      11.477  16.769 -28.970  1.00 86.43           C  
ATOM    163  HB2 LYS A  12      10.680  16.547 -29.679  1.00 86.43           H  
ATOM    164  HB3 LYS A  12      12.378  16.264 -29.319  1.00 86.43           H  
ATOM    165  O   LYS A  12      12.163  17.648 -26.006  1.00 86.43           O  
ATOM    166  CG  LYS A  12      11.745  18.284 -28.970  1.00 86.43           C  
ATOM    167  HG2 LYS A  12      10.860  18.812 -28.614  1.00 86.43           H  
ATOM    168  HG3 LYS A  12      12.584  18.507 -28.310  1.00 86.43           H  
ATOM    169  CD  LYS A  12      12.115  18.796 -30.365  1.00 86.43           C  
ATOM    170  HD2 LYS A  12      11.278  18.631 -31.044  1.00 86.43           H  
ATOM    171  HD3 LYS A  12      12.983  18.246 -30.730  1.00 86.43           H  
ATOM    172  CE  LYS A  12      12.439  20.293 -30.283  1.00 86.43           C  
ATOM    173  HE2 LYS A  12      13.246  20.435 -29.564  1.00 86.43           H  
ATOM    174  HE3 LYS A  12      11.562  20.819 -29.906  1.00 86.43           H  
ATOM    175  NZ  LYS A  12      12.834  20.843 -31.604  1.00 86.43           N  
ATOM    176  HZ1 LYS A  12      12.094  20.715 -32.279  1.00 86.43           H  
ATOM    177  HZ2 LYS A  12      13.035  21.831 -31.536  1.00 86.43           H  
ATOM    178  HZ3 LYS A  12      13.661  20.377 -31.949  1.00 86.43           H  
ATOM    179  N   ARG A  13      12.954  15.555 -26.141  1.00 83.62           N  
ATOM    180  H   ARG A  13      12.853  14.657 -26.591  1.00 83.62           H  
ATOM    181  CA  ARG A  13      14.106  15.741 -25.255  1.00 83.62           C  
ATOM    182  HA  ARG A  13      14.552  16.712 -25.470  1.00 83.62           H  
ATOM    183  C   ARG A  13      15.145  14.683 -25.580  1.00 83.62           C  
ATOM    184  CB  ARG A  13      13.692  15.724 -23.767  1.00 83.62           C  
ATOM    185  HB2 ARG A  13      14.591  15.822 -23.158  1.00 83.62           H  
ATOM    186  HB3 ARG A  13      13.065  16.593 -23.569  1.00 83.62           H  
ATOM    187  O   ARG A  13      14.796  13.611 -26.072  1.00 83.62           O  
ATOM    188  CG  ARG A  13      12.929  14.463 -23.330  1.00 83.62           C  
ATOM    189  HG2 ARG A  13      13.494  13.577 -23.617  1.00 83.62           H  
ATOM    190  HG3 ARG A  13      11.960  14.454 -23.830  1.00 83.62           H  
ATOM    191  CD  ARG A  13      12.685  14.446 -21.816  1.00 83.62           C  
ATOM    192  HD2 ARG A  13      12.039  15.287 -21.565  1.00 83.62           H  
ATOM    193  HD3 ARG A  13      13.640  14.571 -21.305  1.00 83.62           H  
ATOM    194  NE  ARG A  13      12.066  13.176 -21.380  1.00 83.62           N  
ATOM    195  HE  ARG A  13      12.109  12.405 -22.030  1.00 83.62           H  
ATOM    196  NH1 ARG A  13      11.326  13.869 -19.317  1.00 83.62           N  
ATOM    197 HH11 ARG A  13      11.701  14.789 -19.499  1.00 83.62           H  
ATOM    198 HH12 ARG A  13      10.832  13.673 -18.458  1.00 83.62           H  
ATOM    199  NH2 ARG A  13      10.929  11.775 -19.986  1.00 83.62           N  
ATOM    200 HH21 ARG A  13      10.958  11.047 -20.686  1.00 83.62           H  
ATOM    201 HH22 ARG A  13      10.328  11.625 -19.188  1.00 83.62           H  
ATOM    202  CZ  ARG A  13      11.448  12.946 -20.232  1.00 83.62           C  
ATOM    203  N   ASN A  14      16.404  14.967 -25.265  1.00 82.50           N  
ATOM    204  H   ASN A  14      16.621  15.866 -24.861  1.00 82.50           H  
ATOM    205  CA  ASN A  14      17.474  13.985 -25.384  1.00 82.50           C  
ATOM    206  HA  ASN A  14      17.365  13.470 -26.339  1.00 82.50           H  
ATOM    207  C   ASN A  14      17.331  12.934 -24.268  1.00 82.50           C  
ATOM    208  CB  ASN A  14      18.831  14.710 -25.389  1.00 82.50           C  
ATOM    209  HB2 ASN A  14      18.809  15.536 -26.099  1.00 82.50           H  
ATOM    210  HB3 ASN A  14      19.047  15.107 -24.397  1.00 82.50           H  
ATOM    211  O   ASN A  14      17.944  13.040 -23.211  1.00 82.50           O  
ATOM    212  CG  ASN A  14      19.960  13.783 -25.811  1.00 82.50           C  
ATOM    213  ND2 ASN A  14      21.187  14.145 -25.522  1.00 82.50           N  
ATOM    214 HD21 ASN A  14      21.377  14.992 -25.006  1.00 82.50           H  
ATOM    215 HD22 ASN A  14      21.929  13.521 -25.805  1.00 82.50           H  
ATOM    216  OD1 ASN A  14      19.751  12.748 -26.431  1.00 82.50           O  
ATOM    217  N   SER A  15      16.419  11.981 -24.456  1.00 80.05           N  
ATOM    218  H   SER A  15      15.880  11.997 -25.311  1.00 80.05           H  
ATOM    219  CA  SER A  15      16.138  10.916 -23.499  1.00 80.05           C  
ATOM    220  HA  SER A  15      17.019  10.749 -22.879  1.00 80.05           H  
ATOM    221  C   SER A  15      15.806   9.630 -24.235  1.00 80.05           C  
ATOM    222  CB  SER A  15      14.962  11.309 -22.601  1.00 80.05           C  
ATOM    223  HB2 SER A  15      14.062  11.407 -23.208  1.00 80.05           H  
ATOM    224  HB3 SER A  15      15.177  12.268 -22.130  1.00 80.05           H  
ATOM    225  O   SER A  15      14.814   9.570 -24.956  1.00 80.05           O  
ATOM    226  OG  SER A  15      14.743  10.337 -21.595  1.00 80.05           O  
ATOM    227  HG  SER A  15      15.558  10.265 -21.093  1.00 80.05           H  
ATOM    228  N   ASP A  16      16.581   8.584 -23.965  1.00 77.10           N  
ATOM    229  H   ASP A  16      17.457   8.724 -23.483  1.00 77.10           H  
ATOM    230  CA  ASP A  16      16.347   7.240 -24.510  1.00 77.10           C  
ATOM    231  HA  ASP A  16      16.116   7.329 -25.571  1.00 77.10           H  
ATOM    232  C   ASP A  16      15.148   6.532 -23.846  1.00 77.10           C  
ATOM    233  CB  ASP A  16      17.637   6.415 -24.386  1.00 77.10           C  
ATOM    234  HB2 ASP A  16      17.818   6.204 -23.332  1.00 77.10           H  
ATOM    235  HB3 ASP A  16      17.507   5.466 -24.906  1.00 77.10           H  
ATOM    236  O   ASP A  16      14.797   5.415 -24.204  1.00 77.10           O  
ATOM    237  CG  ASP A  16      18.850   7.141 -24.978  1.00 77.10           C  
ATOM    238  OD1 ASP A  16      18.729   7.735 -26.078  1.00 77.10           O  
ATOM    239  OD2 ASP A  16      19.864   7.239 -24.263  1.00 77.10           O  
ATOM    240  N   LYS A  17      14.494   7.183 -22.871  1.00 79.06           N  
ATOM    241  H   LYS A  17      14.816   8.114 -22.650  1.00 79.06           H  
ATOM    242  CA  LYS A  17      13.300   6.659 -22.186  1.00 79.06           C  
ATOM    243  HA  LYS A  17      13.379   5.573 -22.129  1.00 79.06           H  
ATOM    244  C   LYS A  17      12.001   6.930 -22.944  1.00 79.06           C  
ATOM    245  CB  LYS A  17      13.201   7.231 -20.764  1.00 79.06           C  
ATOM    246  HB2 LYS A  17      12.295   6.843 -20.300  1.00 79.06           H  
ATOM    247  HB3 LYS A  17      13.119   8.317 -20.814  1.00 79.06           H  
ATOM    248  O   LYS A  17      10.979   6.343 -22.606  1.00 79.06           O  
ATOM    249  CG  LYS A  17      14.400   6.839 -19.892  1.00 79.06           C  
ATOM    250  HG2 LYS A  17      14.493   5.753 -19.886  1.00 79.06           H  
ATOM    251  HG3 LYS A  17      15.313   7.269 -20.305  1.00 79.06           H  
ATOM    252  CD  LYS A  17      14.219   7.337 -18.453  1.00 79.06           C  
ATOM    253  HD2 LYS A  17      13.298   6.924 -18.043  1.00 79.06           H  
ATOM    254  HD3 LYS A  17      14.163   8.426 -18.454  1.00 79.06           H  
ATOM    255  CE  LYS A  17      15.418   6.870 -17.621  1.00 79.06           C  
ATOM    256  HE2 LYS A  17      16.330   7.253 -18.078  1.00 79.06           H  
ATOM    257  HE3 LYS A  17      15.466   5.782 -17.670  1.00 79.06           H  
ATOM    258  NZ  LYS A  17      15.328   7.313 -16.208  1.00 79.06           N  
ATOM    259  HZ1 LYS A  17      14.494   6.940 -15.777  1.00 79.06           H  
ATOM    260  HZ2 LYS A  17      16.129   6.974 -15.696  1.00 79.06           H  
ATOM    261  HZ3 LYS A  17      15.319   8.321 -16.152  1.00 79.06           H  
ATOM    262  N   LEU A  18      12.015   7.857 -23.905  1.00 84.99           N  
ATOM    263  H   LEU A  18      12.911   8.200 -24.221  1.00 84.99           H  
ATOM    264  CA  LEU A  18      10.829   8.181 -24.689  1.00 84.99           C  
ATOM    265  HA  LEU A  18       9.971   8.274 -24.024  1.00 84.99           H  
ATOM    266  C   LEU A  18      10.523   7.053 -25.673  1.00 84.99           C  
ATOM    267  CB  LEU A  18      11.037   9.492 -25.456  1.00 84.99           C  
ATOM    268  HB2 LEU A  18      10.230   9.575 -26.184  1.00 84.99           H  
ATOM    269  HB3 LEU A  18      11.981   9.420 -25.995  1.00 84.99           H  
ATOM    270  O   LEU A  18      11.394   6.619 -26.421  1.00 84.99           O  
ATOM    271  CG  LEU A  18      11.046  10.782 -24.632  1.00 84.99           C  
ATOM    272  HG  LEU A  18      11.859  10.759 -23.905  1.00 84.99           H  
ATOM    273  CD1 LEU A  18      11.268  11.956 -25.589  1.00 84.99           C  
ATOM    274 HD11 LEU A  18      10.559  11.903 -26.415  1.00 84.99           H  
ATOM    275 HD12 LEU A  18      11.120  12.906 -25.076  1.00 84.99           H  
ATOM    276 HD13 LEU A  18      12.278  11.911 -25.995  1.00 84.99           H  
ATOM    277  CD2 LEU A  18       9.731  11.011 -23.887  1.00 84.99           C  
ATOM    278 HD21 LEU A  18       9.567  10.224 -23.151  1.00 84.99           H  
ATOM    279 HD22 LEU A  18       8.901  11.008 -24.593  1.00 84.99           H  
ATOM    280 HD23 LEU A  18       9.763  11.973 -23.375  1.00 84.99           H  
ATOM    281  N   ILE A  19       9.262   6.637 -25.726  1.00 85.52           N  
ATOM    282  H   ILE A  19       8.600   7.020 -25.067  1.00 85.52           H  
ATOM    283  CA  ILE A  19       8.810   5.627 -26.685  1.00 85.52           C  
ATOM    284  HA  ILE A  19       9.656   5.001 -26.966  1.00 85.52           H  
ATOM    285  C   ILE A  19       8.299   6.323 -27.941  1.00 85.52           C  
ATOM    286  CB  ILE A  19       7.755   4.704 -26.058  1.00 85.52           C  
ATOM    287  HB  ILE A  19       6.923   5.325 -25.725  1.00 85.52           H  
ATOM    288  O   ILE A  19       7.471   7.237 -27.865  1.00 85.52           O  
ATOM    289  CG1 ILE A  19       8.346   3.983 -24.834  1.00 85.52           C  
ATOM    290 HG12 ILE A  19       8.849   4.690 -24.174  1.00 85.52           H  
ATOM    291 HG13 ILE A  19       9.083   3.251 -25.165  1.00 85.52           H  
ATOM    292  CG2 ILE A  19       7.226   3.684 -27.087  1.00 85.52           C  
ATOM    293 HG21 ILE A  19       8.039   3.048 -27.439  1.00 85.52           H  
ATOM    294 HG22 ILE A  19       6.774   4.190 -27.940  1.00 85.52           H  
ATOM    295 HG23 ILE A  19       6.447   3.057 -26.653  1.00 85.52           H  
ATOM    296  CD1 ILE A  19       7.282   3.285 -23.997  1.00 85.52           C  
ATOM    297 HD11 ILE A  19       6.595   4.018 -23.573  1.00 85.52           H  
ATOM    298 HD12 ILE A  19       6.731   2.545 -24.577  1.00 85.52           H  
ATOM    299 HD13 ILE A  19       7.811   2.756 -23.204  1.00 85.52           H  
ATOM    300  N   ALA A  20       8.768   5.870 -29.101  1.00 86.88           N  
ATOM    301  H   ALA A  20       9.442   5.118 -29.092  1.00 86.88           H  
ATOM    302  CA  ALA A  20       8.341   6.386 -30.392  1.00 86.88           C  
ATOM    303  HA  ALA A  20       8.602   7.443 -30.448  1.00 86.88           H  
ATOM    304  C   ALA A  20       6.824   6.264 -30.571  1.00 86.88           C  
ATOM    305  CB  ALA A  20       9.104   5.647 -31.492  1.00 86.88           C  
ATOM    306  HB1 ALA A  20       8.847   6.073 -32.462  1.00 86.88           H  
ATOM    307  HB2 ALA A  20       8.842   4.590 -31.489  1.00 86.88           H  
ATOM    308  HB3 ALA A  20      10.179   5.752 -31.344  1.00 86.88           H  
ATOM    309  O   ALA A  20       6.219   5.227 -30.302  1.00 86.88           O  
ATOM    310  N   ARG A  21       6.198   7.340 -31.056  1.00 84.54           N  
ATOM    311  H   ARG A  21       6.754   8.165 -31.228  1.00 84.54           H  
ATOM    312  CA  ARG A  21       4.750   7.365 -31.325  1.00 84.54           C  
ATOM    313  HA  ARG A  21       4.226   6.929 -30.474  1.00 84.54           H  
ATOM    314  C   ARG A  21       4.361   6.515 -32.534  1.00 84.54           C  
ATOM    315  CB  ARG A  21       4.281   8.809 -31.531  1.00 84.54           C  
ATOM    316  HB2 ARG A  21       4.879   9.269 -32.318  1.00 84.54           H  
ATOM    317  HB3 ARG A  21       3.241   8.793 -31.855  1.00 84.54           H  
ATOM    318  O   ARG A  21       3.215   6.092 -32.639  1.00 84.54           O  
ATOM    319  CG  ARG A  21       4.388   9.645 -30.248  1.00 84.54           C  
ATOM    320  HG2 ARG A  21       5.402   9.573 -29.853  1.00 84.54           H  
ATOM    321  HG3 ARG A  21       3.695   9.263 -29.498  1.00 84.54           H  
ATOM    322  CD  ARG A  21       4.095  11.123 -30.522  1.00 84.54           C  
ATOM    323  HD2 ARG A  21       4.216  11.676 -29.591  1.00 84.54           H  
ATOM    324  HD3 ARG A  21       4.830  11.493 -31.237  1.00 84.54           H  
ATOM    325  NE  ARG A  21       2.729  11.330 -31.043  1.00 84.54           N  
ATOM    326  HE  ARG A  21       2.090  10.551 -30.958  1.00 84.54           H  
ATOM    327  NH1 ARG A  21       2.991  13.519 -31.677  1.00 84.54           N  
ATOM    328 HH11 ARG A  21       3.941  13.499 -31.334  1.00 84.54           H  
ATOM    329 HH12 ARG A  21       2.617  14.374 -32.064  1.00 84.54           H  
ATOM    330  NH2 ARG A  21       1.027  12.505 -31.997  1.00 84.54           N  
ATOM    331 HH21 ARG A  21       0.408  11.715 -31.882  1.00 84.54           H  
ATOM    332 HH22 ARG A  21       0.661  13.374 -32.361  1.00 84.54           H  
ATOM    333  CZ  ARG A  21       2.258  12.446 -31.571  1.00 84.54           C  
ATOM    334  N   LYS A  22       5.300   6.333 -33.463  1.00 82.62           N  
ATOM    335  H   LYS A  22       6.230   6.659 -33.243  1.00 82.62           H  
ATOM    336  CA  LYS A  22       5.171   5.564 -34.701  1.00 82.62           C  
ATOM    337  HA  LYS A  22       4.377   4.824 -34.594  1.00 82.62           H  
ATOM    338  C   LYS A  22       6.477   4.818 -34.948  1.00 82.62           C  
ATOM    339  CB  LYS A  22       4.858   6.493 -35.887  1.00 82.62           C  
ATOM    340  HB2 LYS A  22       4.901   5.909 -36.806  1.00 82.62           H  
ATOM    341  HB3 LYS A  22       5.621   7.269 -35.948  1.00 82.62           H  
ATOM    342  O   LYS A  22       7.526   5.239 -34.460  1.00 82.62           O  
ATOM    343  CG  LYS A  22       3.472   7.147 -35.786  1.00 82.62           C  
ATOM    344  HG2 LYS A  22       2.718   6.369 -35.664  1.00 82.62           H  
ATOM    345  HG3 LYS A  22       3.439   7.813 -34.924  1.00 82.62           H  
ATOM    346  CD  LYS A  22       3.163   7.957 -37.050  1.00 82.62           C  
ATOM    347  HD2 LYS A  22       3.891   8.762 -37.144  1.00 82.62           H  
ATOM    348  HD3 LYS A  22       3.247   7.303 -37.918  1.00 82.62           H  
ATOM    349  CE  LYS A  22       1.747   8.539 -36.981  1.00 82.62           C  
ATOM    350  HE2 LYS A  22       1.689   9.214 -36.127  1.00 82.62           H  
ATOM    351  HE3 LYS A  22       1.046   7.721 -36.814  1.00 82.62           H  
ATOM    352  NZ  LYS A  22       1.399   9.257 -38.234  1.00 82.62           N  
ATOM    353  HZ1 LYS A  22       1.446   8.629 -39.023  1.00 82.62           H  
ATOM    354  HZ2 LYS A  22       2.046  10.014 -38.404  1.00 82.62           H  
ATOM    355  HZ3 LYS A  22       0.462   9.631 -38.194  1.00 82.62           H  
ATOM    356  N   LYS A  23       6.408   3.737 -35.722  1.00 82.65           N  
ATOM    357  H   LYS A  23       5.513   3.481 -36.115  1.00 82.65           H  
ATOM    358  CA  LYS A  23       7.602   3.049 -36.217  1.00 82.65           C  
ATOM    359  HA  LYS A  23       8.158   2.660 -35.364  1.00 82.65           H  
ATOM    360  C   LYS A  23       8.499   4.057 -36.951  1.00 82.65           C  
ATOM    361  CB  LYS A  23       7.171   1.883 -37.118  1.00 82.65           C  
ATOM    362  HB2 LYS A  23       6.871   2.276 -38.090  1.00 82.65           H  
ATOM    363  HB3 LYS A  23       6.320   1.368 -36.672  1.00 82.65           H  
ATOM    364  O   LYS A  23       7.986   4.940 -37.637  1.00 82.65           O  
ATOM    365  CG  LYS A  23       8.302   0.867 -37.295  1.00 82.65           C  
ATOM    366  HG2 LYS A  23       9.207   1.383 -37.615  1.00 82.65           H  
ATOM    367  HG3 LYS A  23       8.507   0.381 -36.341  1.00 82.65           H  
ATOM    368  CD  LYS A  23       7.938  -0.193 -38.338  1.00 82.65           C  
ATOM    369  HD2 LYS A  23       7.629   0.305 -39.257  1.00 82.65           H  
ATOM    370  HD3 LYS A  23       7.127  -0.817 -37.964  1.00 82.65           H  
ATOM    371  CE  LYS A  23       9.182  -1.036 -38.624  1.00 82.65           C  
ATOM    372  HE2 LYS A  23       9.968  -0.359 -38.959  1.00 82.65           H  
ATOM    373  HE3 LYS A  23       9.522  -1.499 -37.697  1.00 82.65           H  
ATOM    374  NZ  LYS A  23       8.923  -2.063 -39.660  1.00 82.65           N  
ATOM    375  HZ1 LYS A  23       9.773  -2.576 -39.848  1.00 82.65           H  
ATOM    376  HZ2 LYS A  23       8.200  -2.707 -39.372  1.00 82.65           H  
ATOM    377  HZ3 LYS A  23       8.653  -1.607 -40.519  1.00 82.65           H  
ATOM    378  N   ASP A  24       9.807   3.958 -36.734  1.00 84.25           N  
ATOM    379  H   ASP A  24      10.144   3.140 -36.246  1.00 84.25           H  
ATOM    380  CA  ASP A  24      10.839   4.783 -37.381  1.00 84.25           C  
ATOM    381  HA  ASP A  24      11.791   4.449 -36.969  1.00 84.25           H  
ATOM    382  C   ASP A  24      10.777   6.296 -37.065  1.00 84.25           C  
ATOM    383  CB  ASP A  24      10.902   4.446 -38.885  1.00 84.25           C  
ATOM    384  HB2 ASP A  24      10.060   4.912 -39.396  1.00 84.25           H  
ATOM    385  HB3 ASP A  24      11.821   4.854 -39.306  1.00 84.25           H  
ATOM    386  O   ASP A  24      11.473   7.102 -37.681  1.00 84.25           O  
ATOM    387  CG  ASP A  24      10.873   2.928 -39.122  1.00 84.25           C  
ATOM    388  OD1 ASP A  24      11.656   2.221 -38.449  1.00 84.25           O  
ATOM    389  OD2 ASP A  24       9.977   2.446 -39.854  1.00 84.25           O  
ATOM    390  N   TRP A  25       9.979   6.712 -36.072  1.00 87.36           N  
ATOM    391  H   TRP A  25       9.413   6.026 -35.593  1.00 87.36           H  
ATOM    392  CA  TRP A  25       9.978   8.089 -35.571  1.00 87.36           C  
ATOM    393  HA  TRP A  25      10.334   8.759 -36.354  1.00 87.36           H  
ATOM    394  C   TRP A  25      10.917   8.235 -34.384  1.00 87.36           C  
ATOM    395  CB  TRP A  25       8.566   8.546 -35.196  1.00 87.36           C  
ATOM    396  HB2 TRP A  25       8.036   7.740 -34.690  1.00 87.36           H  
ATOM    397  HB3 TRP A  25       8.656   9.368 -34.486  1.00 87.36           H  
ATOM    398  O   TRP A  25      10.638   7.726 -33.301  1.00 87.36           O  
ATOM    399  CG  TRP A  25       7.739   9.049 -36.334  1.00 87.36           C  
ATOM    400  CD1 TRP A  25       7.749   8.571 -37.599  1.00 87.36           C  
ATOM    401  HD1 TRP A  25       8.355   7.746 -37.946  1.00 87.36           H  
ATOM    402  CD2 TRP A  25       6.801  10.164 -36.334  1.00 87.36           C  
ATOM    403  CE2 TRP A  25       6.288  10.319 -37.656  1.00 87.36           C  
ATOM    404  CE3 TRP A  25       6.344  11.069 -35.350  1.00 87.36           C  
ATOM    405  HE3 TRP A  25       6.744  10.997 -34.350  1.00 87.36           H  
ATOM    406  NE1 TRP A  25       6.906   9.326 -38.386  1.00 87.36           N  
ATOM    407  HE1 TRP A  25       6.841   9.195 -39.386  1.00 87.36           H  
ATOM    408  CH2 TRP A  25       4.935  12.211 -36.987  1.00 87.36           C  
ATOM    409  HH2 TRP A  25       4.264  13.020 -37.237  1.00 87.36           H  
ATOM    410  CZ2 TRP A  25       5.368  11.324 -37.988  1.00 87.36           C  
ATOM    411  HZ2 TRP A  25       5.042  11.442 -39.011  1.00 87.36           H  
ATOM    412  CZ3 TRP A  25       5.419  12.081 -35.672  1.00 87.36           C  
ATOM    413  HZ3 TRP A  25       5.115  12.790 -34.917  1.00 87.36           H  
ATOM    414  N   ASP A  26      11.986   9.004 -34.567  1.00 86.61           N  
ATOM    415  H   ASP A  26      12.198   9.318 -35.504  1.00 86.61           H  
ATOM    416  CA  ASP A  26      12.925   9.322 -33.496  1.00 86.61           C  
ATOM    417  HA  ASP A  26      13.286   8.385 -33.072  1.00 86.61           H  
ATOM    418  C   ASP A  26      12.250  10.179 -32.398  1.00 86.61           C  
ATOM    419  CB  ASP A  26      14.157  10.012 -34.090  1.00 86.61           C  
ATOM    420  HB2 ASP A  26      14.605   9.353 -34.833  1.00 86.61           H  
ATOM    421  HB3 ASP A  26      13.843  10.926 -34.595  1.00 86.61           H  
ATOM    422  O   ASP A  26      11.902  11.347 -32.641  1.00 86.61           O  
ATOM    423  CG  ASP A  26      15.220  10.365 -33.044  1.00 86.61           C  
ATOM    424  OD1 ASP A  26      15.024  10.053 -31.846  1.00 86.61           O  
ATOM    425  OD2 ASP A  26      16.187  11.044 -33.450  1.00 86.61           O  
ATOM    426  N   PRO A  27      12.087   9.657 -31.167  1.00 87.70           N  
ATOM    427  CA  PRO A  27      11.488  10.404 -30.067  1.00 87.70           C  
ATOM    428  HA  PRO A  27      10.482  10.704 -30.363  1.00 87.70           H  
ATOM    429  C   PRO A  27      12.291  11.650 -29.671  1.00 87.70           C  
ATOM    430  CB  PRO A  27      11.412   9.425 -28.894  1.00 87.70           C  
ATOM    431  HB2 PRO A  27      10.446   9.496 -28.393  1.00 87.70           H  
ATOM    432  HB3 PRO A  27      12.231   9.616 -28.202  1.00 87.70           H  
ATOM    433  O   PRO A  27      11.727  12.604 -29.129  1.00 87.70           O  
ATOM    434  CG  PRO A  27      11.607   8.046 -29.509  1.00 87.70           C  
ATOM    435  HG2 PRO A  27      10.642   7.656 -29.833  1.00 87.70           H  
ATOM    436  HG3 PRO A  27      12.098   7.353 -28.825  1.00 87.70           H  
ATOM    437  CD  PRO A  27      12.462   8.320 -30.731  1.00 87.70           C  
ATOM    438  HD2 PRO A  27      12.267   7.554 -31.481  1.00 87.70           H  
ATOM    439  HD3 PRO A  27      13.516   8.312 -30.454  1.00 87.70           H  
ATOM    440  N   LYS A  28      13.598  11.689 -29.968  1.00 89.96           N  
ATOM    441  H   LYS A  28      14.010  10.909 -30.458  1.00 89.96           H  
ATOM    442  CA  LYS A  28      14.446  12.866 -29.723  1.00 89.96           C  
ATOM    443  HA  LYS A  28      14.277  13.218 -28.706  1.00 89.96           H  
ATOM    444  C   LYS A  28      14.096  14.028 -30.651  1.00 89.96           C  
ATOM    445  CB  LYS A  28      15.932  12.499 -29.868  1.00 89.96           C  
ATOM    446  HB2 LYS A  28      16.135  12.158 -30.883  1.00 89.96           H  
ATOM    447  HB3 LYS A  28      16.529  13.393 -29.691  1.00 89.96           H  
ATOM    448  O   LYS A  28      14.329  15.179 -30.287  1.00 89.96           O  
ATOM    449  CG  LYS A  28      16.362  11.421 -28.864  1.00 89.96           C  
ATOM    450  HG2 LYS A  28      16.129  11.764 -27.856  1.00 89.96           H  
ATOM    451  HG3 LYS A  28      15.807  10.503 -29.056  1.00 89.96           H  
ATOM    452  CD  LYS A  28      17.863  11.113 -28.952  1.00 89.96           C  
ATOM    453  HD2 LYS A  28      18.439  12.013 -28.734  1.00 89.96           H  
ATOM    454  HD3 LYS A  28      18.106  10.752 -29.952  1.00 89.96           H  
ATOM    455  CE  LYS A  28      18.159  10.026 -27.914  1.00 89.96           C  
ATOM    456  HE2 LYS A  28      17.772  10.345 -26.946  1.00 89.96           H  
ATOM    457  HE3 LYS A  28      17.616   9.122 -28.189  1.00 89.96           H  
ATOM    458  NZ  LYS A  28      19.593   9.697 -27.760  1.00 89.96           N  
ATOM    459  HZ1 LYS A  28      19.998   9.361 -28.622  1.00 89.96           H  
ATOM    460  HZ2 LYS A  28      20.109  10.478 -27.381  1.00 89.96           H  
ATOM    461  HZ3 LYS A  28      19.633   8.938 -27.095  1.00 89.96           H  
ATOM    462  N   LYS A  29      13.491  13.755 -31.813  1.00 88.73           N  
ATOM    463  H   LYS A  29      13.352  12.780 -32.040  1.00 88.73           H  
ATOM    464  CA  LYS A  29      13.017  14.776 -32.762  1.00 88.73           C  
ATOM    465  HA  LYS A  29      13.597  15.689 -32.625  1.00 88.73           H  
ATOM    466  C   LYS A  29      11.561  15.167 -32.523  1.00 88.73           C  
ATOM    467  CB  LYS A  29      13.234  14.291 -34.204  1.00 88.73           C  
ATOM    468  HB2 LYS A  29      12.765  14.996 -34.890  1.00 88.73           H  
ATOM    469  HB3 LYS A  29      12.763  13.317 -34.337  1.00 88.73           H  
ATOM    470  O   LYS A  29      11.241  16.353 -32.577  1.00 88.73           O  
ATOM    471  CG  LYS A  29      14.728  14.189 -34.547  1.00 88.73           C  
ATOM    472  HG2 LYS A  29      15.197  15.163 -34.403  1.00 88.73           H  
ATOM    473  HG3 LYS A  29      15.204  13.471 -33.880  1.00 88.73           H  
ATOM    474  CD  LYS A  29      14.938  13.739 -35.997  1.00 88.73           C  
ATOM    475  HD2 LYS A  29      14.526  14.488 -36.674  1.00 88.73           H  
ATOM    476  HD3 LYS A  29      14.426  12.790 -36.155  1.00 88.73           H  
ATOM    477  CE  LYS A  29      16.437  13.558 -36.259  1.00 88.73           C  
ATOM    478  HE2 LYS A  29      16.815  12.826 -35.545  1.00 88.73           H  
ATOM    479  HE3 LYS A  29      16.948  14.502 -36.068  1.00 88.73           H  
ATOM    480  NZ  LYS A  29      16.705  13.096 -37.644  1.00 88.73           N  
ATOM    481  HZ1 LYS A  29      16.263  12.201 -37.800  1.00 88.73           H  
ATOM    482  HZ2 LYS A  29      17.697  12.971 -37.786  1.00 88.73           H  
ATOM    483  HZ3 LYS A  29      16.359  13.755 -38.327  1.00 88.73           H  
ATOM    484  N   TYR A  30      10.696  14.197 -32.223  1.00 89.87           N  
ATOM    485  H   TYR A  30      11.044  13.250 -32.242  1.00 89.87           H  
ATOM    486  CA  TYR A  30       9.237  14.395 -32.229  1.00 89.87           C  
ATOM    487  HA  TYR A  30       9.016  15.403 -32.579  1.00 89.87           H  
ATOM    488  C   TYR A  30       8.558  14.279 -30.860  1.00 89.87           C  
ATOM    489  CB  TYR A  30       8.618  13.426 -33.243  1.00 89.87           C  
ATOM    490  HB2 TYR A  30       7.541  13.590 -33.284  1.00 89.87           H  
ATOM    491  HB3 TYR A  30       8.784  12.403 -32.906  1.00 89.87           H  
ATOM    492  O   TYR A  30       7.337  14.429 -30.762  1.00 89.87           O  
ATOM    493  CG  TYR A  30       9.173  13.602 -34.641  1.00 89.87           C  
ATOM    494  CD1 TYR A  30       8.837  14.749 -35.387  1.00 89.87           C  
ATOM    495  HD1 TYR A  30       8.165  15.487 -34.973  1.00 89.87           H  
ATOM    496  CD2 TYR A  30      10.052  12.643 -35.179  1.00 89.87           C  
ATOM    497  HD2 TYR A  30      10.312  11.762 -34.611  1.00 89.87           H  
ATOM    498  CE1 TYR A  30       9.375  14.938 -36.673  1.00 89.87           C  
ATOM    499  HE1 TYR A  30       9.117  15.816 -37.248  1.00 89.87           H  
ATOM    500  CE2 TYR A  30      10.596  12.832 -36.462  1.00 89.87           C  
ATOM    501  HE2 TYR A  30      11.263  12.099 -36.892  1.00 89.87           H  
ATOM    502  OH  TYR A  30      10.797  14.154 -38.444  1.00 89.87           O  
ATOM    503  HH  TYR A  30      10.451  14.929 -38.892  1.00 89.87           H  
ATOM    504  CZ  TYR A  30      10.258  13.977 -37.211  1.00 89.87           C  
ATOM    505  N   GLY A  31       9.322  14.011 -29.802  1.00 87.63           N  
ATOM    506  H   GLY A  31      10.303  13.817 -29.949  1.00 87.63           H  
ATOM    507  CA  GLY A  31       8.751  13.580 -28.534  1.00 87.63           C  
ATOM    508  HA2 GLY A  31       9.511  13.620 -27.753  1.00 87.63           H  
ATOM    509  HA3 GLY A  31       7.932  14.242 -28.253  1.00 87.63           H  
ATOM    510  C   GLY A  31       8.224  12.150 -28.611  1.00 87.63           C  
ATOM    511  O   GLY A  31       8.280  11.480 -29.645  1.00 87.63           O  
ATOM    512  N   GLY A  32       7.703  11.665 -27.494  1.00 89.29           N  
ATOM    513  H   GLY A  32       7.578  12.279 -26.702  1.00 89.29           H  
ATOM    514  CA  GLY A  32       7.309  10.268 -27.361  1.00 89.29           C  
ATOM    515  HA2 GLY A  32       6.808   9.931 -28.269  1.00 89.29           H  
ATOM    516  HA3 GLY A  32       8.199   9.654 -27.227  1.00 89.29           H  
ATOM    517  C   GLY A  32       6.383  10.033 -26.184  1.00 89.29           C  
ATOM    518  O   GLY A  32       6.093  10.948 -25.415  1.00 89.29           O  
ATOM    519  N   PHE A  33       5.916   8.799 -26.039  1.00 88.25           N  
ATOM    520  H   PHE A  33       6.241   8.082 -26.670  1.00 88.25           H  
ATOM    521  CA  PHE A  33       5.205   8.403 -24.829  1.00 88.25           C  
ATOM    522  HA  PHE A  33       4.466   9.170 -24.595  1.00 88.25           H  
ATOM    523  C   PHE A  33       6.174   8.326 -23.645  1.00 88.25           C  
ATOM    524  CB  PHE A  33       4.450   7.092 -25.046  1.00 88.25           C  
ATOM    525  HB2 PHE A  33       3.925   6.847 -24.122  1.00 88.25           H  
ATOM    526  HB3 PHE A  33       5.157   6.284 -25.235  1.00 88.25           H  
ATOM    527  O   PHE A  33       7.345   7.983 -23.813  1.00 88.25           O  
ATOM    528  CG  PHE A  33       3.434   7.142 -26.165  1.00 88.25           C  
ATOM    529  CD1 PHE A  33       2.253   7.885 -25.987  1.00 88.25           C  
ATOM    530  HD1 PHE A  33       2.090   8.431 -25.069  1.00 88.25           H  
ATOM    531  CD2 PHE A  33       3.640   6.426 -27.361  1.00 88.25           C  
ATOM    532  HD2 PHE A  33       4.538   5.842 -27.501  1.00 88.25           H  
ATOM    533  CE1 PHE A  33       1.274   7.906 -26.994  1.00 88.25           C  
ATOM    534  HE1 PHE A  33       0.364   8.468 -26.845  1.00 88.25           H  
ATOM    535  CE2 PHE A  33       2.649   6.430 -28.358  1.00 88.25           C  
ATOM    536  HE2 PHE A  33       2.780   5.831 -29.248  1.00 88.25           H  
ATOM    537  CZ  PHE A  33       1.469   7.173 -28.177  1.00 88.25           C  
ATOM    538  HZ  PHE A  33       0.703   7.157 -28.938  1.00 88.25           H  
ATOM    539  N   ASP A  34       5.671   8.658 -22.454  1.00 83.54           N  
ATOM    540  H   ASP A  34       4.720   8.998 -22.425  1.00 83.54           H  
ATOM    541  CA  ASP A  34       6.468   8.754 -21.224  1.00 83.54           C  
ATOM    542  HA  ASP A  34       7.289   9.454 -21.378  1.00 83.54           H  
ATOM    543  C   ASP A  34       7.096   7.422 -20.796  1.00 83.54           C  
ATOM    544  CB  ASP A  34       5.563   9.292 -20.101  1.00 83.54           C  
ATOM    545  HB2 ASP A  34       4.641   8.711 -20.085  1.00 83.54           H  
ATOM    546  HB3 ASP A  34       5.293  10.327 -20.312  1.00 83.54           H  
ATOM    547  O   ASP A  34       8.287   7.347 -20.504  1.00 83.54           O  
ATOM    548  CG  ASP A  34       6.221   9.212 -18.717  1.00 83.54           C  
ATOM    549  OD1 ASP A  34       7.349   9.724 -18.559  1.00 83.54           O  
ATOM    550  OD2 ASP A  34       5.591   8.588 -17.826  1.00 83.54           O  
ATOM    551  N   SER A  35       6.277   6.375 -20.710  1.00 83.55           N  
ATOM    552  H   SER A  35       5.316   6.480 -21.001  1.00 83.55           H  
ATOM    553  CA  SER A  35       6.701   5.083 -20.180  1.00 83.55           C  
ATOM    554  HA  SER A  35       7.726   4.918 -20.510  1.00 83.55           H  
ATOM    555  C   SER A  35       5.841   3.943 -20.729  1.00 83.55           C  
ATOM    556  CB  SER A  35       6.706   5.096 -18.638  1.00 83.55           C  
ATOM    557  HB2 SER A  35       7.613   5.601 -18.309  1.00 83.55           H  
ATOM    558  HB3 SER A  35       6.744   4.070 -18.272  1.00 83.55           H  
ATOM    559  O   SER A  35       4.648   4.147 -21.000  1.00 83.55           O  
ATOM    560  OG  SER A  35       5.594   5.765 -18.048  1.00 83.55           O  
ATOM    561  HG  SER A  35       5.733   6.706 -18.178  1.00 83.55           H  
ATOM    562  N   PRO A  36       6.424   2.743 -20.907  1.00 88.38           N  
ATOM    563  CA  PRO A  36       5.676   1.579 -21.349  1.00 88.38           C  
ATOM    564  HA  PRO A  36       5.071   1.823 -22.223  1.00 88.38           H  
ATOM    565  C   PRO A  36       4.768   1.091 -20.220  1.00 88.38           C  
ATOM    566  CB  PRO A  36       6.719   0.535 -21.742  1.00 88.38           C  
ATOM    567  HB2 PRO A  36       7.002   0.664 -22.787  1.00 88.38           H  
ATOM    568  HB3 PRO A  36       6.351  -0.479 -21.585  1.00 88.38           H  
ATOM    569  O   PRO A  36       5.062   1.258 -19.033  1.00 88.38           O  
ATOM    570  CG  PRO A  36       7.907   0.865 -20.836  1.00 88.38           C  
ATOM    571  HG2 PRO A  36       7.795   0.340 -19.887  1.00 88.38           H  
ATOM    572  HG3 PRO A  36       8.855   0.602 -21.305  1.00 88.38           H  
ATOM    573  CD  PRO A  36       7.801   2.369 -20.585  1.00 88.38           C  
ATOM    574  HD2 PRO A  36       8.507   2.906 -21.218  1.00 88.38           H  
ATOM    575  HD3 PRO A  36       8.025   2.578 -19.539  1.00 88.38           H  
ATOM    576  N   THR A  37       3.661   0.459 -20.586  1.00 89.63           N  
ATOM    577  H   THR A  37       3.476   0.330 -21.571  1.00 89.63           H  
ATOM    578  CA  THR A  37       2.793  -0.219 -19.629  1.00 89.63           C  
ATOM    579  HA  THR A  37       2.731   0.380 -18.720  1.00 89.63           H  
ATOM    580  C   THR A  37       3.409  -1.574 -19.292  1.00 89.63           C  
ATOM    581  CB  THR A  37       1.371  -0.366 -20.178  1.00 89.63           C  
ATOM    582  HB  THR A  37       1.395  -0.985 -21.075  1.00 89.63           H  
ATOM    583  O   THR A  37       3.677  -2.385 -20.181  1.00 89.63           O  
ATOM    584  CG2 THR A  37       0.415  -0.975 -19.153  1.00 89.63           C  
ATOM    585 HG21 THR A  37      -0.591  -1.005 -19.571  1.00 89.63           H  
ATOM    586 HG22 THR A  37       0.407  -0.375 -18.243  1.00 89.63           H  
ATOM    587 HG23 THR A  37       0.720  -1.994 -18.914  1.00 89.63           H  
ATOM    588  OG1 THR A  37       0.852   0.903 -20.506  1.00 89.63           O  
ATOM    589  HG1 THR A  37       0.232   0.745 -21.222  1.00 89.63           H  
ATOM    590  N   VAL A  38       3.639  -1.823 -18.002  1.00 91.78           N  
ATOM    591  H   VAL A  38       3.421  -1.103 -17.328  1.00 91.78           H  
ATOM    592  CA  VAL A  38       4.082  -3.129 -17.495  1.00 91.78           C  
ATOM    593  HA  VAL A  38       4.847  -3.532 -18.159  1.00 91.78           H  
ATOM    594  C   VAL A  38       2.895  -4.092 -17.500  1.00 91.78           C  
ATOM    595  CB  VAL A  38       4.744  -3.004 -16.111  1.00 91.78           C  
ATOM    596  HB  VAL A  38       4.044  -2.544 -15.413  1.00 91.78           H  
ATOM    597  O   VAL A  38       1.844  -3.764 -16.952  1.00 91.78           O  
ATOM    598  CG1 VAL A  38       5.176  -4.364 -15.553  1.00 91.78           C  
ATOM    599 HG11 VAL A  38       4.306  -4.996 -15.374  1.00 91.78           H  
ATOM    600 HG12 VAL A  38       5.697  -4.236 -14.605  1.00 91.78           H  
ATOM    601 HG13 VAL A  38       5.841  -4.868 -16.255  1.00 91.78           H  
ATOM    602  CG2 VAL A  38       6.002  -2.127 -16.201  1.00 91.78           C  
ATOM    603 HG21 VAL A  38       6.714  -2.571 -16.898  1.00 91.78           H  
ATOM    604 HG22 VAL A  38       5.749  -1.124 -16.543  1.00 91.78           H  
ATOM    605 HG23 VAL A  38       6.471  -2.050 -15.221  1.00 91.78           H  
ATOM    606  N   ALA A  39       3.054  -5.256 -18.130  1.00 92.42           N  
ATOM    607  H   ALA A  39       3.968  -5.487 -18.493  1.00 92.42           H  
ATOM    608  CA  ALA A  39       2.051  -6.316 -18.155  1.00 92.42           C  
ATOM    609  HA  ALA A  39       1.064  -5.875 -18.291  1.00 92.42           H  
ATOM    610  C   ALA A  39       2.038  -7.090 -16.829  1.00 92.42           C  
ATOM    611  CB  ALA A  39       2.344  -7.242 -19.346  1.00 92.42           C  
ATOM    612  HB1 ALA A  39       1.577  -8.013 -19.407  1.00 92.42           H  
ATOM    613  HB2 ALA A  39       2.349  -6.668 -20.273  1.00 92.42           H  
ATOM    614  HB3 ALA A  39       3.316  -7.722 -19.227  1.00 92.42           H  
ATOM    615  O   ALA A  39       0.989  -7.255 -16.213  1.00 92.42           O  
ATOM    616  N   TYR A  40       3.213  -7.529 -16.382  1.00 94.81           N  
ATOM    617  H   TYR A  40       4.036  -7.360 -16.943  1.00 94.81           H  
ATOM    618  CA  TYR A  40       3.430  -8.228 -15.116  1.00 94.81           C  
ATOM    619  HA  TYR A  40       2.823  -7.767 -14.337  1.00 94.81           H  
ATOM    620  C   TYR A  40       4.898  -8.101 -14.693  1.00 94.81           C  
ATOM    621  CB  TYR A  40       3.001  -9.699 -15.250  1.00 94.81           C  
ATOM    622  HB2 TYR A  40       3.275 -10.242 -14.345  1.00 94.81           H  
ATOM    623  HB3 TYR A  40       1.913  -9.732 -15.309  1.00 94.81           H  
ATOM    624  O   TYR A  40       5.731  -7.608 -15.455  1.00 94.81           O  
ATOM    625  CG  TYR A  40       3.570 -10.448 -16.440  1.00 94.81           C  
ATOM    626  CD1 TYR A  40       2.768 -10.665 -17.578  1.00 94.81           C  
ATOM    627  HD1 TYR A  40       1.760 -10.278 -17.608  1.00 94.81           H  
ATOM    628  CD2 TYR A  40       4.875 -10.972 -16.389  1.00 94.81           C  
ATOM    629  HD2 TYR A  40       5.489 -10.818 -15.514  1.00 94.81           H  
ATOM    630  CE1 TYR A  40       3.255 -11.441 -18.647  1.00 94.81           C  
ATOM    631  HE1 TYR A  40       2.627 -11.666 -19.497  1.00 94.81           H  
ATOM    632  CE2 TYR A  40       5.374 -11.725 -17.468  1.00 94.81           C  
ATOM    633  HE2 TYR A  40       6.368 -12.145 -17.437  1.00 94.81           H  
ATOM    634  OH  TYR A  40       4.991 -12.815 -19.558  1.00 94.81           O  
ATOM    635  HH  TYR A  40       4.275 -13.103 -20.130  1.00 94.81           H  
ATOM    636  CZ  TYR A  40       4.555 -11.981 -18.584  1.00 94.81           C  
ATOM    637  N   SER A  41       5.214  -8.526 -13.473  1.00 96.93           N  
ATOM    638  H   SER A  41       4.513  -9.008 -12.929  1.00 96.93           H  
ATOM    639  CA  SER A  41       6.602  -8.653 -13.019  1.00 96.93           C  
ATOM    640  HA  SER A  41       7.256  -8.070 -13.667  1.00 96.93           H  
ATOM    641  C   SER A  41       7.042 -10.112 -13.090  1.00 96.93           C  
ATOM    642  CB  SER A  41       6.776  -8.124 -11.597  1.00 96.93           C  
ATOM    643  HB2 SER A  41       6.248  -8.794 -10.918  1.00 96.93           H  
ATOM    644  HB3 SER A  41       7.835  -8.131 -11.338  1.00 96.93           H  
ATOM    645  O   SER A  41       6.207 -11.013 -13.064  1.00 96.93           O  
ATOM    646  OG  SER A  41       6.259  -6.809 -11.450  1.00 96.93           O  
ATOM    647  HG  SER A  41       5.387  -6.920 -11.065  1.00 96.93           H  
ATOM    648  N   VAL A  42       8.343 -10.360 -13.151  1.00 97.20           N  
ATOM    649  H   VAL A  42       8.985  -9.590 -13.270  1.00 97.20           H  
ATOM    650  CA  VAL A  42       8.924 -11.700 -13.048  1.00 97.20           C  
ATOM    651  HA  VAL A  42       8.153 -12.382 -12.689  1.00 97.20           H  
ATOM    652  C   VAL A  42      10.030 -11.702 -12.007  1.00 97.20           C  
ATOM    653  CB  VAL A  42       9.403 -12.243 -14.408  1.00 97.20           C  
ATOM    654  HB  VAL A  42       9.800 -13.247 -14.257  1.00 97.20           H  
ATOM    655  O   VAL A  42      10.827 -10.768 -11.966  1.00 97.20           O  
ATOM    656  CG1 VAL A  42       8.217 -12.340 -15.367  1.00 97.20           C  
ATOM    657 HG11 VAL A  42       8.538 -12.822 -16.291  1.00 97.20           H  
ATOM    658 HG12 VAL A  42       7.423 -12.933 -14.913  1.00 97.20           H  
ATOM    659 HG13 VAL A  42       7.839 -11.345 -15.604  1.00 97.20           H  
ATOM    660  CG2 VAL A  42      10.474 -11.394 -15.099  1.00 97.20           C  
ATOM    661 HG21 VAL A  42      10.747 -11.850 -16.051  1.00 97.20           H  
ATOM    662 HG22 VAL A  42      10.113 -10.381 -15.276  1.00 97.20           H  
ATOM    663 HG23 VAL A  42      11.366 -11.359 -14.474  1.00 97.20           H  
ATOM    664  N   LEU A  43      10.063 -12.721 -11.151  1.00 97.51           N  
ATOM    665  H   LEU A  43       9.374 -13.452 -11.250  1.00 97.51           H  
ATOM    666  CA  LEU A  43      11.224 -12.990 -10.308  1.00 97.51           C  
ATOM    667  HA  LEU A  43      11.589 -12.050  -9.894  1.00 97.51           H  
ATOM    668  C   LEU A  43      12.328 -13.579 -11.184  1.00 97.51           C  
ATOM    669  CB  LEU A  43      10.832 -13.935  -9.160  1.00 97.51           C  
ATOM    670  HB2 LEU A  43      10.487 -14.870  -9.603  1.00 97.51           H  
ATOM    671  HB3 LEU A  43      10.006 -13.498  -8.599  1.00 97.51           H  
ATOM    672  O   LEU A  43      12.081 -14.533 -11.918  1.00 97.51           O  
ATOM    673  CG  LEU A  43      11.984 -14.267  -8.189  1.00 97.51           C  
ATOM    674  HG  LEU A  43      12.849 -14.625  -8.746  1.00 97.51           H  
ATOM    675  CD1 LEU A  43      12.405 -13.058  -7.348  1.00 97.51           C  
ATOM    676 HD11 LEU A  43      11.548 -12.666  -6.799  1.00 97.51           H  
ATOM    677 HD12 LEU A  43      13.177 -13.360  -6.641  1.00 97.51           H  
ATOM    678 HD13 LEU A  43      12.818 -12.282  -7.992  1.00 97.51           H  
ATOM    679  CD2 LEU A  43      11.546 -15.374  -7.234  1.00 97.51           C  
ATOM    680 HD21 LEU A  43      11.315 -16.271  -7.809  1.00 97.51           H  
ATOM    681 HD22 LEU A  43      10.667 -15.068  -6.668  1.00 97.51           H  
ATOM    682 HD23 LEU A  43      12.357 -15.617  -6.547  1.00 97.51           H  
ATOM    683  N   VAL A  44      13.524 -13.006 -11.101  1.00 97.36           N  
ATOM    684  H   VAL A  44      13.626 -12.189 -10.515  1.00 97.36           H  
ATOM    685  CA  VAL A  44      14.712 -13.458 -11.826  1.00 97.36           C  
ATOM    686  HA  VAL A  44      14.484 -14.387 -12.350  1.00 97.36           H  
ATOM    687  C   VAL A  44      15.819 -13.734 -10.821  1.00 97.36           C  
ATOM    688  CB  VAL A  44      15.168 -12.426 -12.878  1.00 97.36           C  
ATOM    689  HB  VAL A  44      15.464 -11.505 -12.376  1.00 97.36           H  
ATOM    690  O   VAL A  44      16.151 -12.872 -10.005  1.00 97.36           O  
ATOM    691  CG1 VAL A  44      16.362 -12.945 -13.689  1.00 97.36           C  
ATOM    692 HG11 VAL A  44      16.637 -12.217 -14.452  1.00 97.36           H  
ATOM    693 HG12 VAL A  44      16.112 -13.891 -14.171  1.00 97.36           H  
ATOM    694 HG13 VAL A  44      17.227 -13.088 -13.041  1.00 97.36           H  
ATOM    695  CG2 VAL A  44      14.037 -12.096 -13.859  1.00 97.36           C  
ATOM    696 HG21 VAL A  44      13.235 -11.593 -13.317  1.00 97.36           H  
ATOM    697 HG22 VAL A  44      14.404 -11.419 -14.630  1.00 97.36           H  
ATOM    698 HG23 VAL A  44      13.660 -13.008 -14.320  1.00 97.36           H  
ATOM    699  N   VAL A  45      16.390 -14.936 -10.905  1.00 97.39           N  
ATOM    700  H   VAL A  45      16.041 -15.584 -11.596  1.00 97.39           H  
ATOM    701  CA  VAL A  45      17.629 -15.316 -10.222  1.00 97.39           C  
ATOM    702  HA  VAL A  45      17.975 -14.473  -9.624  1.00 97.39           H  
ATOM    703  C   VAL A  45      18.669 -15.610 -11.296  1.00 97.39           C  
ATOM    704  CB  VAL A  45      17.425 -16.505  -9.266  1.00 97.39           C  
ATOM    705  HB  VAL A  45      17.090 -17.376  -9.829  1.00 97.39           H  
ATOM    706  O   VAL A  45      18.465 -16.493 -12.127  1.00 97.39           O  
ATOM    707  CG1 VAL A  45      18.730 -16.847  -8.536  1.00 97.39           C  
ATOM    708 HG11 VAL A  45      18.561 -17.670  -7.841  1.00 97.39           H  
ATOM    709 HG12 VAL A  45      19.490 -17.159  -9.252  1.00 97.39           H  
ATOM    710 HG13 VAL A  45      19.094 -15.978  -7.988  1.00 97.39           H  
ATOM    711  CG2 VAL A  45      16.362 -16.192  -8.206  1.00 97.39           C  
ATOM    712 HG21 VAL A  45      16.659 -15.302  -7.651  1.00 97.39           H  
ATOM    713 HG22 VAL A  45      16.263 -17.035  -7.522  1.00 97.39           H  
ATOM    714 HG23 VAL A  45      15.395 -16.023  -8.681  1.00 97.39           H  
ATOM    715  N   ALA A  46      19.737 -14.823 -11.331  1.00 97.60           N  
ATOM    716  H   ALA A  46      19.872 -14.152 -10.588  1.00 97.60           H  
ATOM    717  CA  ALA A  46      20.741 -14.847 -12.394  1.00 97.60           C  
ATOM    718  HA  ALA A  46      20.994 -15.872 -12.665  1.00 97.60           H  
ATOM    719  C   ALA A  46      22.019 -14.143 -11.922  1.00 97.60           C  
ATOM    720  CB  ALA A  46      20.141 -14.125 -13.613  1.00 97.60           C  
ATOM    721  HB1 ALA A  46      19.903 -13.095 -13.347  1.00 97.60           H  
ATOM    722  HB2 ALA A  46      20.849 -14.129 -14.442  1.00 97.60           H  
ATOM    723  HB3 ALA A  46      19.231 -14.629 -13.938  1.00 97.60           H  
ATOM    724  O   ALA A  46      22.089 -13.670 -10.788  1.00 97.60           O  
ATOM    725  N   GLU A  47      23.000 -14.000 -12.801  1.00 97.28           N  
ATOM    726  H   GLU A  47      22.921 -14.470 -13.692  1.00 97.28           H  
ATOM    727  CA  GLU A  47      24.154 -13.129 -12.618  1.00 97.28           C  
ATOM    728  HA  GLU A  47      24.155 -12.756 -11.594  1.00 97.28           H  
ATOM    729  C   GLU A  47      24.084 -11.914 -13.543  1.00 97.28           C  
ATOM    730  CB  GLU A  47      25.461 -13.897 -12.813  1.00 97.28           C  
ATOM    731  HB2 GLU A  47      25.564 -14.207 -13.853  1.00 97.28           H  
ATOM    732  HB3 GLU A  47      26.267 -13.205 -12.571  1.00 97.28           H  
ATOM    733  O   GLU A  47      23.566 -11.981 -14.654  1.00 97.28           O  
ATOM    734  CG  GLU A  47      25.543 -15.125 -11.894  1.00 97.28           C  
ATOM    735  HG2 GLU A  47      24.989 -14.912 -10.979  1.00 97.28           H  
ATOM    736  HG3 GLU A  47      25.067 -15.979 -12.376  1.00 97.28           H  
ATOM    737  CD  GLU A  47      26.986 -15.456 -11.520  1.00 97.28           C  
ATOM    738  OE1 GLU A  47      27.171 -15.714 -10.305  1.00 97.28           O  
ATOM    739  OE2 GLU A  47      27.884 -15.221 -12.359  1.00 97.28           O  
ATOM    740  N   VAL A  48      24.608 -10.777 -13.090  1.00 95.57           N  
ATOM    741  H   VAL A  48      24.975 -10.764 -12.149  1.00 95.57           H  
ATOM    742  CA  VAL A  48      24.723  -9.557 -13.903  1.00 95.57           C  
ATOM    743  HA  VAL A  48      24.641  -9.826 -14.956  1.00 95.57           H  
ATOM    744  C   VAL A  48      26.089  -8.920 -13.717  1.00 95.57           C  
ATOM    745  CB  VAL A  48      23.611  -8.531 -13.607  1.00 95.57           C  
ATOM    746  HB  VAL A  48      23.853  -7.601 -14.122  1.00 95.57           H  
ATOM    747  O   VAL A  48      26.642  -8.910 -12.613  1.00 95.57           O  
ATOM    748  CG1 VAL A  48      22.251  -9.001 -14.124  1.00 95.57           C  
ATOM    749 HG11 VAL A  48      21.489  -8.244 -13.939  1.00 95.57           H  
ATOM    750 HG12 VAL A  48      22.313  -9.168 -15.200  1.00 95.57           H  
ATOM    751 HG13 VAL A  48      21.963  -9.934 -13.639  1.00 95.57           H  
ATOM    752  CG2 VAL A  48      23.471  -8.218 -12.114  1.00 95.57           C  
ATOM    753 HG21 VAL A  48      23.226  -9.139 -11.586  1.00 95.57           H  
ATOM    754 HG22 VAL A  48      24.412  -7.828 -11.724  1.00 95.57           H  
ATOM    755 HG23 VAL A  48      22.668  -7.495 -11.974  1.00 95.57           H  
ATOM    756  N   GLU A  49      26.625  -8.345 -14.790  1.00 93.52           N  
ATOM    757  H   GLU A  49      26.129  -8.390 -15.668  1.00 93.52           H  
ATOM    758  CA  GLU A  49      27.850  -7.548 -14.725  1.00 93.52           C  
ATOM    759  HA  GLU A  49      28.616  -8.119 -14.202  1.00 93.52           H  
ATOM    760  C   GLU A  49      27.585  -6.255 -13.939  1.00 93.52           C  
ATOM    761  CB  GLU A  49      28.377  -7.233 -16.134  1.00 93.52           C  
ATOM    762  HB2 GLU A  49      27.598  -6.728 -16.706  1.00 93.52           H  
ATOM    763  HB3 GLU A  49      29.227  -6.558 -16.033  1.00 93.52           H  
ATOM    764  O   GLU A  49      26.724  -5.449 -14.301  1.00 93.52           O  
ATOM    765  CG  GLU A  49      28.832  -8.490 -16.892  1.00 93.52           C  
ATOM    766  HG2 GLU A  49      29.556  -9.025 -16.278  1.00 93.52           H  
ATOM    767  HG3 GLU A  49      27.972  -9.145 -17.038  1.00 93.52           H  
ATOM    768  CD  GLU A  49      29.460  -8.193 -18.265  1.00 93.52           C  
ATOM    769  OE1 GLU A  49      29.856  -9.183 -18.926  1.00 93.52           O  
ATOM    770  OE2 GLU A  49      29.531  -7.011 -18.677  1.00 93.52           O  
ATOM    771  N   LYS A  50      28.319  -6.038 -12.840  1.00 86.30           N  
ATOM    772  H   LYS A  50      28.963  -6.763 -12.555  1.00 86.30           H  
ATOM    773  CA  LYS A  50      28.194  -4.831 -12.007  1.00 86.30           C  
ATOM    774  HA  LYS A  50      27.614  -4.096 -12.566  1.00 86.30           H  
ATOM    775  C   LYS A  50      29.544  -4.175 -11.727  1.00 86.30           C  
ATOM    776  CB  LYS A  50      27.429  -5.150 -10.706  1.00 86.30           C  
ATOM    777  HB2 LYS A  50      27.754  -6.117 -10.322  1.00 86.30           H  
ATOM    778  HB3 LYS A  50      27.660  -4.386  -9.963  1.00 86.30           H  
ATOM    779  O   LYS A  50      30.514  -4.835 -11.357  1.00 86.30           O  
ATOM    780  CG  LYS A  50      25.908  -5.158 -10.928  1.00 86.30           C  
ATOM    781  HG2 LYS A  50      25.661  -5.921 -11.666  1.00 86.30           H  
ATOM    782  HG3 LYS A  50      25.609  -4.189 -11.326  1.00 86.30           H  
ATOM    783  CD  LYS A  50      25.116  -5.428  -9.637  1.00 86.30           C  
ATOM    784  HD2 LYS A  50      25.391  -4.701  -8.873  1.00 86.30           H  
ATOM    785  HD3 LYS A  50      25.349  -6.435  -9.291  1.00 86.30           H  
ATOM    786  CE  LYS A  50      23.615  -5.319  -9.949  1.00 86.30           C  
ATOM    787  HE2 LYS A  50      23.377  -4.285 -10.200  1.00 86.30           H  
ATOM    788  HE3 LYS A  50      23.418  -5.913 -10.841  1.00 86.30           H  
ATOM    789  NZ  LYS A  50      22.746  -5.801  -8.845  1.00 86.30           N  
ATOM    790  HZ1 LYS A  50      22.947  -6.772  -8.654  1.00 86.30           H  
ATOM    791  HZ2 LYS A  50      21.781  -5.777  -9.141  1.00 86.30           H  
ATOM    792  HZ3 LYS A  50      22.853  -5.251  -8.005  1.00 86.30           H  
ATOM    793  N   GLY A  51      29.551  -2.842 -11.786  1.00 83.82           N  
ATOM    794  H   GLY A  51      28.734  -2.396 -12.179  1.00 83.82           H  
ATOM    795  CA  GLY A  51      30.722  -1.999 -11.530  1.00 83.82           C  
ATOM    796  HA2 GLY A  51      30.389  -1.002 -11.239  1.00 83.82           H  
ATOM    797  HA3 GLY A  51      31.303  -2.416 -10.707  1.00 83.82           H  
ATOM    798  C   GLY A  51      31.645  -1.858 -12.742  1.00 83.82           C  
ATOM    799  O   GLY A  51      31.447  -2.506 -13.765  1.00 83.82           O  
ATOM    800  N   GLU A  52      32.670  -1.015 -12.616  1.00 81.88           N  
ATOM    801  H   GLU A  52      32.755  -0.451 -11.783  1.00 81.88           H  
ATOM    802  CA  GLU A  52      33.623  -0.726 -13.704  1.00 81.88           C  
ATOM    803  HA  GLU A  52      33.093  -0.321 -14.566  1.00 81.88           H  
ATOM    804  C   GLU A  52      34.379  -1.972 -14.178  1.00 81.88           C  
ATOM    805  CB  GLU A  52      34.642   0.311 -13.220  1.00 81.88           C  
ATOM    806  HB2 GLU A  52      35.405   0.434 -13.988  1.00 81.88           H  
ATOM    807  HB3 GLU A  52      35.115  -0.064 -12.312  1.00 81.88           H  
ATOM    808  O   GLU A  52      34.611  -2.148 -15.369  1.00 81.88           O  
ATOM    809  CG  GLU A  52      33.997   1.676 -12.947  1.00 81.88           C  
ATOM    810  HG2 GLU A  52      33.514   2.021 -13.861  1.00 81.88           H  
ATOM    811  HG3 GLU A  52      33.228   1.561 -12.183  1.00 81.88           H  
ATOM    812  CD  GLU A  52      35.013   2.722 -12.470  1.00 81.88           C  
ATOM    813  OE1 GLU A  52      34.639   3.913 -12.497  1.00 81.88           O  
ATOM    814  OE2 GLU A  52      36.111   2.312 -12.032  1.00 81.88           O  
ATOM    815  N   SER A  53      34.693  -2.884 -13.254  1.00 84.87           N  
ATOM    816  H   SER A  53      34.438  -2.681 -12.298  1.00 84.87           H  
ATOM    817  CA  SER A  53      35.362  -4.156 -13.559  1.00 84.87           C  
ATOM    818  HA  SER A  53      36.132  -3.955 -14.303  1.00 84.87           H  
ATOM    819  C   SER A  53      34.448  -5.214 -14.189  1.00 84.87           C  
ATOM    820  CB  SER A  53      36.073  -4.712 -12.316  1.00 84.87           C  
ATOM    821  HB2 SER A  53      36.476  -5.700 -12.539  1.00 84.87           H  
ATOM    822  HB3 SER A  53      36.909  -4.058 -12.071  1.00 84.87           H  
ATOM    823  O   SER A  53      34.917  -6.320 -14.440  1.00 84.87           O  
ATOM    824  OG  SER A  53      35.213  -4.794 -11.186  1.00 84.87           O  
ATOM    825  HG  SER A  53      35.218  -3.931 -10.766  1.00 84.87           H  
ATOM    826  N   LYS A  54      33.157  -4.910 -14.415  1.00 86.54           N  
ATOM    827  H   LYS A  54      32.867  -3.957 -14.247  1.00 86.54           H  
ATOM    828  CA  LYS A  54      32.158  -5.821 -15.007  1.00 86.54           C  
ATOM    829  HA  LYS A  54      31.170  -5.401 -14.821  1.00 86.54           H  
ATOM    830  C   LYS A  54      32.127  -7.217 -14.372  1.00 86.54           C  
ATOM    831  CB  LYS A  54      32.343  -5.895 -16.529  1.00 86.54           C  
ATOM    832  HB2 LYS A  54      31.642  -6.626 -16.932  1.00 86.54           H  
ATOM    833  HB3 LYS A  54      33.353  -6.236 -16.759  1.00 86.54           H  
ATOM    834  O   LYS A  54      31.846  -8.212 -15.032  1.00 86.54           O  
ATOM    835  CG  LYS A  54      32.075  -4.560 -17.229  1.00 86.54           C  
ATOM    836  HG2 LYS A  54      31.062  -4.231 -16.997  1.00 86.54           H  
ATOM    837  HG3 LYS A  54      32.789  -3.804 -16.902  1.00 86.54           H  
ATOM    838  CD  LYS A  54      32.212  -4.784 -18.735  1.00 86.54           C  
ATOM    839  HD2 LYS A  54      31.601  -5.641 -19.019  1.00 86.54           H  
ATOM    840  HD3 LYS A  54      33.252  -5.007 -18.974  1.00 86.54           H  
ATOM    841  CE  LYS A  54      31.746  -3.561 -19.518  1.00 86.54           C  
ATOM    842  HE2 LYS A  54      30.784  -3.247 -19.113  1.00 86.54           H  
ATOM    843  HE3 LYS A  54      32.464  -2.752 -19.382  1.00 86.54           H  
ATOM    844  NZ  LYS A  54      31.596  -3.921 -20.946  1.00 86.54           N  
ATOM    845  HZ1 LYS A  54      31.242  -3.145 -21.486  1.00 86.54           H  
ATOM    846  HZ2 LYS A  54      32.479  -4.230 -21.326  1.00 86.54           H  
ATOM    847  HZ3 LYS A  54      30.948  -4.692 -21.016  1.00 86.54           H  
ATOM    848  N   LYS A  55      32.410  -7.307 -13.070  1.00 90.86           N  
ATOM    849  H   LYS A  55      32.608  -6.453 -12.570  1.00 90.86           H  
ATOM    850  CA  LYS A  55      32.373  -8.588 -12.358  1.00 90.86           C  
ATOM    851  HA  LYS A  55      32.954  -9.312 -12.929  1.00 90.86           H  
ATOM    852  C   LYS A  55      30.940  -9.101 -12.309  1.00 90.86           C  
ATOM    853  CB  LYS A  55      32.977  -8.465 -10.955  1.00 90.86           C  
ATOM    854  HB2 LYS A  55      32.513  -7.631 -10.428  1.00 90.86           H  
ATOM    855  HB3 LYS A  55      32.772  -9.384 -10.404  1.00 90.86           H  
ATOM    856  O   LYS A  55      30.026  -8.335 -11.986  1.00 90.86           O  
ATOM    857  CG  LYS A  55      34.495  -8.264 -11.031  1.00 90.86           C  
ATOM    858  HG2 LYS A  55      34.714  -7.348 -11.581  1.00 90.86           H  
ATOM    859  HG3 LYS A  55      34.939  -9.102 -11.567  1.00 90.86           H  
ATOM    860  CD  LYS A  55      35.115  -8.182  -9.632  1.00 90.86           C  
ATOM    861  HD2 LYS A  55      34.930  -9.119  -9.108  1.00 90.86           H  
ATOM    862  HD3 LYS A  55      34.661  -7.358  -9.081  1.00 90.86           H  
ATOM    863  CE  LYS A  55      36.623  -7.945  -9.768  1.00 90.86           C  
ATOM    864  HE2 LYS A  55      37.027  -8.705 -10.437  1.00 90.86           H  
ATOM    865  HE3 LYS A  55      36.778  -6.976 -10.243  1.00 90.86           H  
ATOM    866  NZ  LYS A  55      37.321  -8.004  -8.459  1.00 90.86           N  
ATOM    867  HZ1 LYS A  55      37.192  -8.911  -8.034  1.00 90.86           H  
ATOM    868  HZ2 LYS A  55      38.313  -7.868  -8.591  1.00 90.86           H  
ATOM    869  HZ3 LYS A  55      36.980  -7.289  -7.832  1.00 90.86           H  
ATOM    870  N   LEU A  56      30.771 -10.387 -12.597  1.00 93.58           N  
ATOM    871  H   LEU A  56      31.567 -10.948 -12.863  1.00 93.58           H  
ATOM    872  CA  LEU A  56      29.494 -11.063 -12.432  1.00 93.58           C  
ATOM    873  HA  LEU A  56      28.721 -10.471 -12.921  1.00 93.58           H  
ATOM    874  C   LEU A  56      29.136 -11.128 -10.950  1.00 93.58           C  
ATOM    875  CB  LEU A  56      29.529 -12.458 -13.074  1.00 93.58           C  
ATOM    876  HB2 LEU A  56      28.589 -12.954 -12.832  1.00 93.58           H  
ATOM    877  HB3 LEU A  56      30.334 -13.041 -12.625  1.00 93.58           H  
ATOM    878  O   LEU A  56      29.977 -11.412 -10.093  1.00 93.58           O  
ATOM    879  CG  LEU A  56      29.683 -12.464 -14.603  1.00 93.58           C  
ATOM    880  HG  LEU A  56      30.579 -11.905 -14.874  1.00 93.58           H  
ATOM    881  CD1 LEU A  56      29.836 -13.890 -15.125  1.00 93.58           C  
ATOM    882 HD11 LEU A  56      30.708 -14.360 -14.671  1.00 93.58           H  
ATOM    883 HD12 LEU A  56      29.949 -13.900 -16.209  1.00 93.58           H  
ATOM    884 HD13 LEU A  56      28.965 -14.483 -14.845  1.00 93.58           H  
ATOM    885  CD2 LEU A  56      28.480 -11.824 -15.302  1.00 93.58           C  
ATOM    886 HD21 LEU A  56      28.684 -11.761 -16.371  1.00 93.58           H  
ATOM    887 HD22 LEU A  56      28.314 -10.807 -14.945  1.00 93.58           H  
ATOM    888 HD23 LEU A  56      27.587 -12.422 -15.122  1.00 93.58           H  
ATOM    889  N   LYS A  57      27.893 -10.767 -10.645  1.00 95.50           N  
ATOM    890  H   LYS A  57      27.296 -10.462 -11.400  1.00 95.50           H  
ATOM    891  CA  LYS A  57      27.319 -10.868  -9.307  1.00 95.50           C  
ATOM    892  HA  LYS A  57      27.941 -11.525  -8.700  1.00 95.50           H  
ATOM    893  C   LYS A  57      25.949 -11.499  -9.403  1.00 95.50           C  
ATOM    894  CB  LYS A  57      27.216  -9.491  -8.639  1.00 95.50           C  
ATOM    895  HB2 LYS A  57      26.652  -8.815  -9.282  1.00 95.50           H  
ATOM    896  HB3 LYS A  57      26.673  -9.612  -7.702  1.00 95.50           H  
ATOM    897  O   LYS A  57      25.110 -11.019 -10.168  1.00 95.50           O  
ATOM    898  CG  LYS A  57      28.593  -8.888  -8.342  1.00 95.50           C  
ATOM    899  HG2 LYS A  57      29.074  -8.600  -9.277  1.00 95.50           H  
ATOM    900  HG3 LYS A  57      29.209  -9.633  -7.840  1.00 95.50           H  
ATOM    901  CD  LYS A  57      28.460  -7.660  -7.436  1.00 95.50           C  
ATOM    902  HD2 LYS A  57      27.847  -6.907  -7.932  1.00 95.50           H  
ATOM    903  HD3 LYS A  57      27.986  -7.963  -6.502  1.00 95.50           H  
ATOM    904  CE  LYS A  57      29.857  -7.104  -7.157  1.00 95.50           C  
ATOM    905  HE2 LYS A  57      30.280  -6.750  -8.096  1.00 95.50           H  
ATOM    906  HE3 LYS A  57      30.482  -7.924  -6.803  1.00 95.50           H  
ATOM    907  NZ  LYS A  57      29.823  -6.017  -6.148  1.00 95.50           N  
ATOM    908  HZ1 LYS A  57      30.758  -5.678  -5.974  1.00 95.50           H  
ATOM    909  HZ2 LYS A  57      29.254  -5.249  -6.474  1.00 95.50           H  
ATOM    910  HZ3 LYS A  57      29.449  -6.368  -5.278  1.00 95.50           H  
ATOM    911  N   SER A  58      25.709 -12.489  -8.556  1.00 95.62           N  
ATOM    912  H   SER A  58      26.474 -12.937  -8.071  1.00 95.62           H  
ATOM    913  CA  SER A  58      24.396 -13.097  -8.415  1.00 95.62           C  
ATOM    914  HA  SER A  58      24.093 -13.451  -9.400  1.00 95.62           H  
ATOM    915  C   SER A  58      23.371 -12.063  -7.931  1.00 95.62           C  
ATOM    916  CB  SER A  58      24.454 -14.326  -7.502  1.00 95.62           C  
ATOM    917  HB2 SER A  58      24.341 -14.005  -6.466  1.00 95.62           H  
ATOM    918  HB3 SER A  58      23.633 -14.998  -7.749  1.00 95.62           H  
ATOM    919  O   SER A  58      23.639 -11.223  -7.063  1.00 95.62           O  
ATOM    920  OG  SER A  58      25.691 -15.014  -7.615  1.00 95.62           O  
ATOM    921  HG  SER A  58      25.873 -15.321  -8.506  1.00 95.62           H  
ATOM    922  N   VAL A  59      22.186 -12.107  -8.523  1.00 95.27           N  
ATOM    923  H   VAL A  59      22.053 -12.798  -9.247  1.00 95.27           H  
ATOM    924  CA  VAL A  59      21.049 -11.236  -8.238  1.00 95.27           C  
ATOM    925  HA  VAL A  59      21.220 -10.748  -7.278  1.00 95.27           H  
ATOM    926  C   VAL A  59      19.780 -12.058  -8.095  1.00 95.27           C  
ATOM    927  CB  VAL A  59      20.852 -10.140  -9.305  1.00 95.27           C  
ATOM    928  HB  VAL A  59      19.895  -9.656  -9.109  1.00 95.27           H  
ATOM    929  O   VAL A  59      19.594 -13.072  -8.760  1.00 95.27           O  
ATOM    930  CG1 VAL A  59      21.931  -9.062  -9.155  1.00 95.27           C  
ATOM    931 HG11 VAL A  59      22.913  -9.495  -9.348  1.00 95.27           H  
ATOM    932 HG12 VAL A  59      21.717  -8.266  -9.869  1.00 95.27           H  
ATOM    933 HG13 VAL A  59      21.900  -8.671  -8.139  1.00 95.27           H  
ATOM    934  CG2 VAL A  59      20.825 -10.650 -10.751  1.00 95.27           C  
ATOM    935 HG21 VAL A  59      21.794 -11.067 -11.025  1.00 95.27           H  
ATOM    936 HG22 VAL A  59      20.590  -9.829 -11.429  1.00 95.27           H  
ATOM    937 HG23 VAL A  59      20.063 -11.420 -10.866  1.00 95.27           H  
ATOM    938  N   LYS A  60      18.899 -11.575  -7.221  1.00 95.77           N  
ATOM    939  H   LYS A  60      19.166 -10.750  -6.702  1.00 95.77           H  
ATOM    940  CA  LYS A  60      17.519 -12.020  -7.051  1.00 95.77           C  
ATOM    941  HA  LYS A  60      17.232 -12.666  -7.881  1.00 95.77           H  
ATOM    942  C   LYS A  60      16.662 -10.763  -7.076  1.00 95.77           C  
ATOM    943  CB  LYS A  60      17.415 -12.817  -5.741  1.00 95.77           C  
ATOM    944  HB2 LYS A  60      18.065 -13.689  -5.818  1.00 95.77           H  
ATOM    945  HB3 LYS A  60      17.769 -12.200  -4.914  1.00 95.77           H  
ATOM    946  O   LYS A  60      16.748  -9.950  -6.158  1.00 95.77           O  
ATOM    947  CG  LYS A  60      15.989 -13.289  -5.431  1.00 95.77           C  
ATOM    948  HG2 LYS A  60      15.601 -13.874  -6.265  1.00 95.77           H  
ATOM    949  HG3 LYS A  60      15.347 -12.421  -5.282  1.00 95.77           H  
ATOM    950  CD  LYS A  60      15.977 -14.140  -4.153  1.00 95.77           C  
ATOM    951  HD2 LYS A  60      16.349 -13.541  -3.322  1.00 95.77           H  
ATOM    952  HD3 LYS A  60      16.628 -15.005  -4.284  1.00 95.77           H  
ATOM    953  CE  LYS A  60      14.560 -14.616  -3.836  1.00 95.77           C  
ATOM    954  HE2 LYS A  60      14.206 -15.274  -4.629  1.00 95.77           H  
ATOM    955  HE3 LYS A  60      13.905 -13.745  -3.809  1.00 95.77           H  
ATOM    956  NZ  LYS A  60      14.483 -15.304  -2.523  1.00 95.77           N  
ATOM    957  HZ1 LYS A  60      13.519 -15.353  -2.226  1.00 95.77           H  
ATOM    958  HZ2 LYS A  60      14.902 -14.766  -1.777  1.00 95.77           H  
ATOM    959  HZ3 LYS A  60      14.905 -16.221  -2.511  1.00 95.77           H  
ATOM    960  N   GLU A  61      15.913 -10.543  -8.147  1.00 95.76           N  
ATOM    961  H   GLU A  61      15.897 -11.233  -8.885  1.00 95.76           H  
ATOM    962  CA  GLU A  61      15.180  -9.290  -8.342  1.00 95.76           C  
ATOM    963  HA  GLU A  61      14.897  -8.909  -7.361  1.00 95.76           H  
ATOM    964  C   GLU A  61      13.873  -9.476  -9.106  1.00 95.76           C  
ATOM    965  CB  GLU A  61      16.082  -8.221  -8.987  1.00 95.76           C  
ATOM    966  HB2 GLU A  61      16.945  -8.082  -8.337  1.00 95.76           H  
ATOM    967  HB3 GLU A  61      15.538  -7.276  -9.014  1.00 95.76           H  
ATOM    968  O   GLU A  61      13.621 -10.516  -9.709  1.00 95.76           O  
ATOM    969  CG  GLU A  61      16.571  -8.548 -10.406  1.00 95.76           C  
ATOM    970  HG2 GLU A  61      15.706  -8.660 -11.059  1.00 95.76           H  
ATOM    971  HG3 GLU A  61      17.114  -9.493 -10.391  1.00 95.76           H  
ATOM    972  CD  GLU A  61      17.499  -7.453 -10.958  1.00 95.76           C  
ATOM    973  OE1 GLU A  61      17.506  -7.277 -12.194  1.00 95.76           O  
ATOM    974  OE2 GLU A  61      18.215  -6.791 -10.165  1.00 95.76           O  
ATOM    975  N   LEU A  62      13.023  -8.452  -9.053  1.00 97.01           N  
ATOM    976  H   LEU A  62      13.328  -7.596  -8.610  1.00 97.01           H  
ATOM    977  CA  LEU A  62      11.799  -8.396  -9.836  1.00 97.01           C  
ATOM    978  HA  LEU A  62      11.540  -9.401 -10.168  1.00 97.01           H  
ATOM    979  C   LEU A  62      12.043  -7.546 -11.082  1.00 97.01           C  
ATOM    980  CB  LEU A  62      10.639  -7.863  -8.980  1.00 97.01           C  
ATOM    981  HB2 LEU A  62      10.892  -6.863  -8.629  1.00 97.01           H  
ATOM    982  HB3 LEU A  62       9.756  -7.785  -9.614  1.00 97.01           H  
ATOM    983  O   LEU A  62      12.425  -6.382 -10.973  1.00 97.01           O  
ATOM    984  CG  LEU A  62      10.300  -8.747  -7.765  1.00 97.01           C  
ATOM    985  HG  LEU A  62      11.147  -8.775  -7.080  1.00 97.01           H  
ATOM    986  CD1 LEU A  62       9.107  -8.161  -7.021  1.00 97.01           C  
ATOM    987 HD11 LEU A  62       8.948  -8.714  -6.096  1.00 97.01           H  
ATOM    988 HD12 LEU A  62       8.219  -8.245  -7.648  1.00 97.01           H  
ATOM    989 HD13 LEU A  62       9.300  -7.115  -6.783  1.00 97.01           H  
ATOM    990  CD2 LEU A  62       9.931 -10.169  -8.173  1.00 97.01           C  
ATOM    991 HD21 LEU A  62      10.841 -10.698  -8.455  1.00 97.01           H  
ATOM    992 HD22 LEU A  62       9.244 -10.152  -9.020  1.00 97.01           H  
ATOM    993 HD23 LEU A  62       9.484 -10.704  -7.336  1.00 97.01           H  
ATOM    994  N   LEU A  63      11.773  -8.110 -12.254  1.00 96.49           N  
ATOM    995  H   LEU A  63      11.520  -9.088 -12.256  1.00 96.49           H  
ATOM    996  CA  LEU A  63      11.832  -7.418 -13.536  1.00 96.49           C  
ATOM    997  HA  LEU A  63      12.328  -6.458 -13.396  1.00 96.49           H  
ATOM    998  C   LEU A  63      10.414  -7.165 -14.050  1.00 96.49           C  
ATOM    999  CB  LEU A  63      12.681  -8.249 -14.511  1.00 96.49           C  
ATOM   1000  HB2 LEU A  63      12.238  -9.241 -14.594  1.00 96.49           H  
ATOM   1001  HB3 LEU A  63      13.682  -8.369 -14.098  1.00 96.49           H  
ATOM   1002  O   LEU A  63       9.599  -8.079 -14.129  1.00 96.49           O  
ATOM   1003  CG  LEU A  63      12.791  -7.644 -15.921  1.00 96.49           C  
ATOM   1004  HG  LEU A  63      11.794  -7.468 -16.325  1.00 96.49           H  
ATOM   1005  CD1 LEU A  63      13.561  -6.320 -15.924  1.00 96.49           C  
ATOM   1006 HD11 LEU A  63      14.551  -6.476 -15.495  1.00 96.49           H  
ATOM   1007 HD12 LEU A  63      13.671  -5.959 -16.947  1.00 96.49           H  
ATOM   1008 HD13 LEU A  63      13.031  -5.568 -15.340  1.00 96.49           H  
ATOM   1009  CD2 LEU A  63      13.500  -8.621 -16.852  1.00 96.49           C  
ATOM   1010 HD21 LEU A  63      12.940  -9.555 -16.894  1.00 96.49           H  
ATOM   1011 HD22 LEU A  63      13.569  -8.207 -17.858  1.00 96.49           H  
ATOM   1012 HD23 LEU A  63      14.502  -8.830 -16.476  1.00 96.49           H  
ATOM   1013  N   GLY A  64      10.101  -5.925 -14.422  1.00 96.51           N  
ATOM   1014  H   GLY A  64      10.821  -5.218 -14.379  1.00 96.51           H  
ATOM   1015  CA  GLY A  64       8.842  -5.613 -15.097  1.00 96.51           C  
ATOM   1016  HA2 GLY A  64       8.649  -4.541 -15.039  1.00 96.51           H  
ATOM   1017  HA3 GLY A  64       8.017  -6.138 -14.616  1.00 96.51           H  
ATOM   1018  C   GLY A  64       8.908  -6.007 -16.571  1.00 96.51           C  
ATOM   1019  O   GLY A  64       9.755  -5.490 -17.295  1.00 96.51           O  
ATOM   1020  N   ILE A  65       7.997  -6.870 -17.017  1.00 96.38           N  
ATOM   1021  H   ILE A  65       7.329  -7.253 -16.363  1.00 96.38           H  
ATOM   1022  CA  ILE A  65       7.818  -7.210 -18.431  1.00 96.38           C  
ATOM   1023  HA  ILE A  65       8.744  -7.016 -18.973  1.00 96.38           H  
ATOM   1024  C   ILE A  65       6.746  -6.295 -19.003  1.00 96.38           C  
ATOM   1025  CB  ILE A  65       7.470  -8.704 -18.608  1.00 96.38           C  
ATOM   1026  HB  ILE A  65       6.527  -8.899 -18.097  1.00 96.38           H  
ATOM   1027  O   ILE A  65       5.598  -6.293 -18.551  1.00 96.38           O  
ATOM   1028  CG1 ILE A  65       8.534  -9.630 -17.976  1.00 96.38           C  
ATOM   1029 HG12 ILE A  65       8.243 -10.666 -18.152  1.00 96.38           H  
ATOM   1030 HG13 ILE A  65       8.538  -9.477 -16.897  1.00 96.38           H  
ATOM   1031  CG2 ILE A  65       7.273  -9.053 -20.094  1.00 96.38           C  
ATOM   1032 HG21 ILE A  65       6.403  -8.533 -20.495  1.00 96.38           H  
ATOM   1033 HG22 ILE A  65       7.107 -10.125 -20.199  1.00 96.38           H  
ATOM   1034 HG23 ILE A  65       8.151  -8.775 -20.677  1.00 96.38           H  
ATOM   1035  CD1 ILE A  65       9.969  -9.444 -18.491  1.00 96.38           C  
ATOM   1036 HD11 ILE A  65      10.011  -9.602 -19.569  1.00 96.38           H  
ATOM   1037 HD12 ILE A  65      10.617 -10.178 -18.013  1.00 96.38           H  
ATOM   1038 HD13 ILE A  65      10.337  -8.447 -18.250  1.00 96.38           H  
ATOM   1039  N   THR A  66       7.112  -5.471 -19.978  1.00 94.10           N  
ATOM   1040  H   THR A  66       8.067  -5.495 -20.306  1.00 94.10           H  
ATOM   1041  CA  THR A  66       6.159  -4.570 -20.634  1.00 94.10           C  
ATOM   1042  HA  THR A  66       5.532  -4.111 -19.870  1.00 94.10           H  
ATOM   1043  C   THR A  66       5.221  -5.326 -21.567  1.00 94.10           C  
ATOM   1044  CB  THR A  66       6.856  -3.424 -21.363  1.00 94.10           C  
ATOM   1045  HB  THR A  66       6.096  -2.756 -21.769  1.00 94.10           H  
ATOM   1046  O   THR A  66       5.523  -6.431 -22.011  1.00 94.10           O  
ATOM   1047  CG2 THR A  66       7.776  -2.619 -20.446  1.00 94.10           C  
ATOM   1048 HG21 THR A  66       7.180  -2.101 -19.695  1.00 94.10           H  
ATOM   1049 HG22 THR A  66       8.496  -3.265 -19.942  1.00 94.10           H  
ATOM   1050 HG23 THR A  66       8.335  -1.897 -21.041  1.00 94.10           H  
ATOM   1051  OG1 THR A  66       7.611  -3.918 -22.426  1.00 94.10           O  
ATOM   1052  HG1 THR A  66       8.395  -4.308 -22.031  1.00 94.10           H  
ATOM   1053  N   ILE A  67       4.074  -4.729 -21.910  1.00 91.43           N  
ATOM   1054  H   ILE A  67       3.838  -3.844 -21.484  1.00 91.43           H  
ATOM   1055  CA  ILE A  67       3.157  -5.334 -22.892  1.00 91.43           C  
ATOM   1056  HA  ILE A  67       2.856  -6.314 -22.521  1.00 91.43           H  
ATOM   1057  C   ILE A  67       3.879  -5.581 -24.231  1.00 91.43           C  
ATOM   1058  CB  ILE A  67       1.881  -4.475 -23.071  1.00 91.43           C  
ATOM   1059  HB  ILE A  67       2.176  -3.491 -23.437  1.00 91.43           H  
ATOM   1060  O   ILE A  67       3.636  -6.600 -24.869  1.00 91.43           O  
ATOM   1061  CG1 ILE A  67       1.118  -4.304 -21.736  1.00 91.43           C  
ATOM   1062 HG12 ILE A  67       0.803  -5.281 -21.370  1.00 91.43           H  
ATOM   1063 HG13 ILE A  67       1.781  -3.869 -20.988  1.00 91.43           H  
ATOM   1064  CG2 ILE A  67       0.932  -5.123 -24.099  1.00 91.43           C  
ATOM   1065 HG21 ILE A  67       0.097  -4.460 -24.327  1.00 91.43           H  
ATOM   1066 HG22 ILE A  67       0.551  -6.069 -23.714  1.00 91.43           H  
ATOM   1067 HG23 ILE A  67       1.445  -5.324 -25.039  1.00 91.43           H  
ATOM   1068  CD1 ILE A  67      -0.120  -3.401 -21.828  1.00 91.43           C  
ATOM   1069 HD11 ILE A  67      -0.503  -3.213 -20.824  1.00 91.43           H  
ATOM   1070 HD12 ILE A  67       0.142  -2.454 -22.298  1.00 91.43           H  
ATOM   1071 HD13 ILE A  67      -0.908  -3.886 -22.403  1.00 91.43           H  
ATOM   1072  N   MET A  68       4.800  -4.692 -24.622  1.00 89.26           N  
ATOM   1073  H   MET A  68       5.006  -3.916 -24.008  1.00 89.26           H  
ATOM   1074  CA  MET A  68       5.596  -4.823 -25.850  1.00 89.26           C  
ATOM   1075  HA  MET A  68       4.932  -5.041 -26.686  1.00 89.26           H  
ATOM   1076  C   MET A  68       6.619  -5.967 -25.791  1.00 89.26           C  
ATOM   1077  CB  MET A  68       6.335  -3.504 -26.125  1.00 89.26           C  
ATOM   1078  HB2 MET A  68       7.009  -3.644 -26.970  1.00 89.26           H  
ATOM   1079  HB3 MET A  68       6.944  -3.246 -25.259  1.00 89.26           H  
ATOM   1080  O   MET A  68       6.892  -6.593 -26.808  1.00 89.26           O  
ATOM   1081  CG  MET A  68       5.396  -2.331 -26.436  1.00 89.26           C  
ATOM   1082  HG2 MET A  68       6.007  -1.447 -26.619  1.00 89.26           H  
ATOM   1083  HG3 MET A  68       4.785  -2.131 -25.556  1.00 89.26           H  
ATOM   1084  SD  MET A  68       4.286  -2.555 -27.856  1.00 89.26           S  
ATOM   1085  CE  MET A  68       5.472  -2.770 -29.209  1.00 89.26           C  
ATOM   1086  HE1 MET A  68       6.033  -3.693 -29.066  1.00 89.26           H  
ATOM   1087  HE2 MET A  68       6.159  -1.925 -29.238  1.00 89.26           H  
ATOM   1088  HE3 MET A  68       4.933  -2.830 -30.155  1.00 89.26           H  
ATOM   1089  N   GLU A  69       7.173  -6.247 -24.612  1.00 94.60           N  
ATOM   1090  H   GLU A  69       6.926  -5.677 -23.815  1.00 94.60           H  
ATOM   1091  CA  GLU A  69       8.171  -7.304 -24.392  1.00 94.60           C  
ATOM   1092  HA  GLU A  69       8.807  -7.419 -25.270  1.00 94.60           H  
ATOM   1093  C   GLU A  69       7.546  -8.668 -24.093  1.00 94.60           C  
ATOM   1094  CB  GLU A  69       9.032  -6.908 -23.195  1.00 94.60           C  
ATOM   1095  HB2 GLU A  69       8.352  -6.674 -22.376  1.00 94.60           H  
ATOM   1096  HB3 GLU A  69       9.634  -7.761 -22.883  1.00 94.60           H  
ATOM   1097  O   GLU A  69       8.236  -9.686 -24.129  1.00 94.60           O  
ATOM   1098  CG  GLU A  69       9.972  -5.724 -23.482  1.00 94.60           C  
ATOM   1099  HG2 GLU A  69       9.440  -4.943 -24.026  1.00 94.60           H  
ATOM   1100  HG3 GLU A  69      10.790  -6.070 -24.114  1.00 94.60           H  
ATOM   1101  CD  GLU A  69      10.522  -5.131 -22.181  1.00 94.60           C  
ATOM   1102  OE1 GLU A  69      11.679  -4.664 -22.148  1.00 94.60           O  
ATOM   1103  OE2 GLU A  69       9.781  -5.131 -21.170  1.00 94.60           O  
ATOM   1104  N   ARG A  70       6.247  -8.704 -23.776  1.00 94.81           N  
ATOM   1105  H   ARG A  70       5.765  -7.819 -23.703  1.00 94.81           H  
ATOM   1106  CA  ARG A  70       5.555  -9.920 -23.349  1.00 94.81           C  
ATOM   1107  HA  ARG A  70       6.000 -10.262 -22.414  1.00 94.81           H  
ATOM   1108  C   ARG A  70       5.749 -11.059 -24.345  1.00 94.81           C  
ATOM   1109  CB  ARG A  70       4.073  -9.605 -23.114  1.00 94.81           C  
ATOM   1110  HB2 ARG A  70       3.985  -8.847 -22.336  1.00 94.81           H  
ATOM   1111  HB3 ARG A  70       3.633  -9.221 -24.034  1.00 94.81           H  
ATOM   1112  O   ARG A  70       6.159 -12.136 -23.938  1.00 94.81           O  
ATOM   1113  CG  ARG A  70       3.322 -10.868 -22.683  1.00 94.81           C  
ATOM   1114  HG2 ARG A  70       3.421 -11.635 -23.450  1.00 94.81           H  
ATOM   1115  HG3 ARG A  70       3.743 -11.244 -21.750  1.00 94.81           H  
ATOM   1116  CD  ARG A  70       1.836 -10.590 -22.500  1.00 94.81           C  
ATOM   1117  HD2 ARG A  70       1.452 -10.122 -23.406  1.00 94.81           H  
ATOM   1118  HD3 ARG A  70       1.701  -9.919 -21.652  1.00 94.81           H  
ATOM   1119  NE  ARG A  70       1.133 -11.857 -22.270  1.00 94.81           N  
ATOM   1120  HE  ARG A  70       1.679 -12.700 -22.373  1.00 94.81           H  
ATOM   1121  NH1 ARG A  70      -0.986 -11.015 -22.003  1.00 94.81           N  
ATOM   1122 HH11 ARG A  70      -0.626 -10.096 -22.217  1.00 94.81           H  
ATOM   1123 HH12 ARG A  70      -1.966 -11.188 -21.832  1.00 94.81           H  
ATOM   1124  NH2 ARG A  70      -0.602 -13.220 -21.833  1.00 94.81           N  
ATOM   1125 HH21 ARG A  70      -1.579 -13.417 -21.666  1.00 94.81           H  
ATOM   1126 HH22 ARG A  70       0.063 -13.977 -21.899  1.00 94.81           H  
ATOM   1127  CZ  ARG A  70      -0.150 -12.020 -22.035  1.00 94.81           C  
ATOM   1128  N   SER A  71       5.488 -10.827 -25.630  1.00 95.65           N  
ATOM   1129  H   SER A  71       5.131  -9.923 -25.905  1.00 95.65           H  
ATOM   1130  CA  SER A  71       5.564 -11.892 -26.637  1.00 95.65           C  
ATOM   1131  HA  SER A  71       4.925 -12.717 -26.323  1.00 95.65           H  
ATOM   1132  C   SER A  71       6.980 -12.449 -26.799  1.00 95.65           C  
ATOM   1133  CB  SER A  71       5.063 -11.394 -27.994  1.00 95.65           C  
ATOM   1134  HB2 SER A  71       5.052 -12.229 -28.694  1.00 95.65           H  
ATOM   1135  HB3 SER A  71       5.733 -10.622 -28.372  1.00 95.65           H  
ATOM   1136  O   SER A  71       7.137 -13.653 -26.968  1.00 95.65           O  
ATOM   1137  OG  SER A  71       3.756 -10.864 -27.873  1.00 95.65           O  
ATOM   1138  HG  SER A  71       3.385 -10.773 -28.754  1.00 95.65           H  
ATOM   1139  N   SER A  72       8.012 -11.600 -26.723  1.00 96.76           N  
ATOM   1140  H   SER A  72       7.849 -10.625 -26.516  1.00 96.76           H  
ATOM   1141  CA  SER A  72       9.407 -12.053 -26.789  1.00 96.76           C  
ATOM   1142  HA  SER A  72       9.512 -12.746 -27.624  1.00 96.76           H  
ATOM   1143  C   SER A  72       9.812 -12.820 -25.534  1.00 96.76           C  
ATOM   1144  CB  SER A  72      10.366 -10.883 -27.043  1.00 96.76           C  
ATOM   1145  HB2 SER A  72      10.263 -10.568 -28.082  1.00 96.76           H  
ATOM   1146  HB3 SER A  72      11.393 -11.216 -26.891  1.00 96.76           H  
ATOM   1147  O   SER A  72      10.375 -13.903 -25.650  1.00 96.76           O  
ATOM   1148  OG  SER A  72      10.093  -9.768 -26.213  1.00 96.76           O  
ATOM   1149  HG  SER A  72      10.157 -10.025 -25.291  1.00 96.76           H  
ATOM   1150  N   PHE A  73       9.460 -12.311 -24.349  1.00 97.37           N  
ATOM   1151  H   PHE A  73       8.937 -11.448 -24.315  1.00 97.37           H  
ATOM   1152  CA  PHE A  73       9.756 -12.985 -23.087  1.00 97.37           C  
ATOM   1153  HA  PHE A  73      10.825 -13.192 -23.033  1.00 97.37           H  
ATOM   1154  C   PHE A  73       9.038 -14.336 -22.974  1.00 97.37           C  
ATOM   1155  CB  PHE A  73       9.366 -12.067 -21.920  1.00 97.37           C  
ATOM   1156  HB2 PHE A  73       8.327 -11.761 -22.036  1.00 97.37           H  
ATOM   1157  HB3 PHE A  73       9.983 -11.169 -21.954  1.00 97.37           H  
ATOM   1158  O   PHE A  73       9.611 -15.301 -22.491  1.00 97.37           O  
ATOM   1159  CG  PHE A  73       9.539 -12.731 -20.568  1.00 97.37           C  
ATOM   1160  CD1 PHE A  73       8.427 -13.249 -19.881  1.00 97.37           C  
ATOM   1161  HD1 PHE A  73       7.439 -13.143 -20.304  1.00 97.37           H  
ATOM   1162  CD2 PHE A  73      10.827 -12.909 -20.036  1.00 97.37           C  
ATOM   1163  HD2 PHE A  73      11.691 -12.578 -20.593  1.00 97.37           H  
ATOM   1164  CE1 PHE A  73       8.610 -13.932 -18.665  1.00 97.37           C  
ATOM   1165  HE1 PHE A  73       7.761 -14.334 -18.132  1.00 97.37           H  
ATOM   1166  CE2 PHE A  73      11.010 -13.572 -18.814  1.00 97.37           C  
ATOM   1167  HE2 PHE A  73      12.008 -13.723 -18.429  1.00 97.37           H  
ATOM   1168  CZ  PHE A  73       9.900 -14.092 -18.131  1.00 97.37           C  
ATOM   1169  HZ  PHE A  73      10.045 -14.622 -17.201  1.00 97.37           H  
ATOM   1170  N   GLU A  74       7.782 -14.430 -23.417  1.00 96.21           N  
ATOM   1171  H   GLU A  74       7.330 -13.600 -23.773  1.00 96.21           H  
ATOM   1172  CA  GLU A  74       7.009 -15.676 -23.346  1.00 96.21           C  
ATOM   1173  HA  GLU A  74       7.189 -16.134 -22.373  1.00 96.21           H  
ATOM   1174  C   GLU A  74       7.459 -16.725 -24.364  1.00 96.21           C  
ATOM   1175  CB  GLU A  74       5.500 -15.382 -23.477  1.00 96.21           C  
ATOM   1176  HB2 GLU A  74       5.307 -14.789 -24.372  1.00 96.21           H  
ATOM   1177  HB3 GLU A  74       4.954 -16.322 -23.548  1.00 96.21           H  
ATOM   1178  O   GLU A  74       7.276 -17.912 -24.104  1.00 96.21           O  
ATOM   1179  CG  GLU A  74       5.024 -14.634 -22.228  1.00 96.21           C  
ATOM   1180  HG2 GLU A  74       5.354 -15.218 -21.369  1.00 96.21           H  
ATOM   1181  HG3 GLU A  74       5.535 -13.675 -22.144  1.00 96.21           H  
ATOM   1182  CD  GLU A  74       3.516 -14.381 -22.088  1.00 96.21           C  
ATOM   1183  OE1 GLU A  74       3.115 -14.213 -20.909  1.00 96.21           O  
ATOM   1184  OE2 GLU A  74       2.749 -14.238 -23.061  1.00 96.21           O  
ATOM   1185  N   LYS A  75       8.052 -16.304 -25.488  1.00 97.28           N  
ATOM   1186  H   LYS A  75       8.171 -15.310 -25.619  1.00 97.28           H  
ATOM   1187  CA  LYS A  75       8.614 -17.210 -26.497  1.00 97.28           C  
ATOM   1188  HA  LYS A  75       7.889 -17.997 -26.703  1.00 97.28           H  
ATOM   1189  C   LYS A  75       9.869 -17.912 -25.980  1.00 97.28           C  
ATOM   1190  CB  LYS A  75       8.890 -16.422 -27.785  1.00 97.28           C  
ATOM   1191  HB2 LYS A  75       9.633 -15.650 -27.582  1.00 97.28           H  
ATOM   1192  HB3 LYS A  75       7.969 -15.940 -28.112  1.00 97.28           H  
ATOM   1193  O   LYS A  75       9.960 -19.129 -26.092  1.00 97.28           O  
ATOM   1194  CG  LYS A  75       9.398 -17.332 -28.911  1.00 97.28           C  
ATOM   1195  HG2 LYS A  75      10.283 -17.874 -28.577  1.00 97.28           H  
ATOM   1196  HG3 LYS A  75       8.622 -18.051 -29.172  1.00 97.28           H  
ATOM   1197  CD  LYS A  75       9.780 -16.513 -30.147  1.00 97.28           C  
ATOM   1198  HD2 LYS A  75      10.550 -15.796 -29.864  1.00 97.28           H  
ATOM   1199  HD3 LYS A  75       8.906 -15.983 -30.524  1.00 97.28           H  
ATOM   1200  CE  LYS A  75      10.328 -17.466 -31.213  1.00 97.28           C  
ATOM   1201  HE2 LYS A  75      11.078 -18.102 -30.742  1.00 97.28           H  
ATOM   1202  HE3 LYS A  75       9.521 -18.111 -31.560  1.00 97.28           H  
ATOM   1203  NZ  LYS A  75      10.943 -16.731 -32.343  1.00 97.28           N  
ATOM   1204  HZ1 LYS A  75      10.271 -16.128 -32.797  1.00 97.28           H  
ATOM   1205  HZ2 LYS A  75      11.321 -17.383 -33.015  1.00 97.28           H  
ATOM   1206  HZ3 LYS A  75      11.713 -16.174 -32.000  1.00 97.28           H  
ATOM   1207  N   ASP A  76      10.811 -17.147 -25.432  1.00 97.09           N  
ATOM   1208  H   ASP A  76      10.674 -16.147 -25.401  1.00 97.09           H  
ATOM   1209  CA  ASP A  76      12.022 -17.677 -24.806  1.00 97.09           C  
ATOM   1210  HA  ASP A  76      11.807 -18.667 -24.405  1.00 97.09           H  
ATOM   1211  C   ASP A  76      12.472 -16.758 -23.654  1.00 97.09           C  
ATOM   1212  CB  ASP A  76      13.130 -17.876 -25.849  1.00 97.09           C  
ATOM   1213  HB2 ASP A  76      12.707 -18.383 -26.716  1.00 97.09           H  
ATOM   1214  HB3 ASP A  76      13.513 -16.912 -26.184  1.00 97.09           H  
ATOM   1215  O   ASP A  76      13.113 -15.726 -23.884  1.00 97.09           O  
ATOM   1216  CG  ASP A  76      14.266 -18.744 -25.285  1.00 97.09           C  
ATOM   1217  OD1 ASP A  76      14.486 -18.717 -24.045  1.00 97.09           O  
ATOM   1218  OD2 ASP A  76      14.837 -19.507 -26.088  1.00 97.09           O  
ATOM   1219  N   PRO A  77      12.124 -17.100 -22.398  1.00 97.05           N  
ATOM   1220  CA  PRO A  77      12.503 -16.298 -21.243  1.00 97.05           C  
ATOM   1221  HA  PRO A  77      12.068 -15.304 -21.349  1.00 97.05           H  
ATOM   1222  C   PRO A  77      14.015 -16.161 -21.056  1.00 97.05           C  
ATOM   1223  CB  PRO A  77      11.881 -17.005 -20.034  1.00 97.05           C  
ATOM   1224  HB2 PRO A  77      11.578 -16.297 -19.263  1.00 97.05           H  
ATOM   1225  HB3 PRO A  77      12.583 -17.730 -19.622  1.00 97.05           H  
ATOM   1226  O   PRO A  77      14.453 -15.150 -20.514  1.00 97.05           O  
ATOM   1227  CG  PRO A  77      10.685 -17.750 -20.619  1.00 97.05           C  
ATOM   1228  HG2 PRO A  77      10.431 -18.631 -20.028  1.00 97.05           H  
ATOM   1229  HG3 PRO A  77       9.829 -17.079 -20.686  1.00 97.05           H  
ATOM   1230  CD  PRO A  77      11.170 -18.132 -22.016  1.00 97.05           C  
ATOM   1231  HD2 PRO A  77      10.324 -18.168 -22.703  1.00 97.05           H  
ATOM   1232  HD3 PRO A  77      11.677 -19.096 -21.987  1.00 97.05           H  
ATOM   1233  N   ILE A  78      14.803 -17.165 -21.459  1.00 97.46           N  
ATOM   1234  H   ILE A  78      14.431 -17.849 -22.103  1.00 97.46           H  
ATOM   1235  CA  ILE A  78      16.251 -17.176 -21.231  1.00 97.46           C  
ATOM   1236  HA  ILE A  78      16.462 -16.745 -20.253  1.00 97.46           H  
ATOM   1237  C   ILE A  78      16.925 -16.254 -22.233  1.00 97.46           C  
ATOM   1238  CB  ILE A  78      16.821 -18.610 -21.264  1.00 97.46           C  
ATOM   1239  HB  ILE A  78      16.621 -19.039 -22.246  1.00 97.46           H  
ATOM   1240  O   ILE A  78      17.576 -15.307 -21.805  1.00 97.46           O  
ATOM   1241  CG1 ILE A  78      16.148 -19.523 -20.213  1.00 97.46           C  
ATOM   1242 HG12 ILE A  78      15.087 -19.611 -20.449  1.00 97.46           H  
ATOM   1243 HG13 ILE A  78      16.578 -20.522 -20.292  1.00 97.46           H  
ATOM   1244  CG2 ILE A  78      18.346 -18.601 -21.065  1.00 97.46           C  
ATOM   1245 HG21 ILE A  78      18.731 -19.618 -20.997  1.00 97.46           H  
ATOM   1246 HG22 ILE A  78      18.836 -18.128 -21.916  1.00 97.46           H  
ATOM   1247 HG23 ILE A  78      18.625 -18.049 -20.167  1.00 97.46           H  
ATOM   1248  CD1 ILE A  78      16.281 -19.053 -18.757  1.00 97.46           C  
ATOM   1249 HD11 ILE A  78      15.926 -18.029 -18.642  1.00 97.46           H  
ATOM   1250 HD12 ILE A  78      17.319 -19.132 -18.433  1.00 97.46           H  
ATOM   1251 HD13 ILE A  78      15.663 -19.683 -18.118  1.00 97.46           H  
ATOM   1252  N   ASP A  79      16.665 -16.441 -23.528  1.00 97.53           N  
ATOM   1253  H   ASP A  79      16.104 -17.235 -23.805  1.00 97.53           H  
ATOM   1254  CA  ASP A  79      17.201 -15.577 -24.589  1.00 97.53           C  
ATOM   1255  HA  ASP A  79      18.289 -15.648 -24.602  1.00 97.53           H  
ATOM   1256  C   ASP A  79      16.822 -14.102 -24.362  1.00 97.53           C  
ATOM   1257  CB  ASP A  79      16.668 -16.084 -25.936  1.00 97.53           C  
ATOM   1258  HB2 ASP A  79      15.579 -16.038 -25.919  1.00 97.53           H  
ATOM   1259  HB3 ASP A  79      16.961 -17.125 -26.066  1.00 97.53           H  
ATOM   1260  O   ASP A  79      17.661 -13.205 -24.443  1.00 97.53           O  
ATOM   1261  CG  ASP A  79      17.186 -15.272 -27.128  1.00 97.53           C  
ATOM   1262  OD1 ASP A  79      18.412 -15.283 -27.360  1.00 97.53           O  
ATOM   1263  OD2 ASP A  79      16.338 -14.656 -27.819  1.00 97.53           O  
ATOM   1264  N   PHE A  80      15.575 -13.832 -23.952  1.00 97.86           N  
ATOM   1265  H   PHE A  80      14.913 -14.593 -23.910  1.00 97.86           H  
ATOM   1266  CA  PHE A  80      15.145 -12.473 -23.614  1.00 97.86           C  
ATOM   1267  HA  PHE A  80      15.308 -11.838 -24.485  1.00 97.86           H  
ATOM   1268  C   PHE A  80      15.942 -11.859 -22.449  1.00 97.86           C  
ATOM   1269  CB  PHE A  80      13.649 -12.485 -23.279  1.00 97.86           C  
ATOM   1270  HB2 PHE A  80      13.473 -13.188 -22.465  1.00 97.86           H  
ATOM   1271  HB3 PHE A  80      13.099 -12.848 -24.147  1.00 97.86           H  
ATOM   1272  O   PHE A  80      16.276 -10.671 -22.479  1.00 97.86           O  
ATOM   1273  CG  PHE A  80      13.111 -11.123 -22.880  1.00 97.86           C  
ATOM   1274  CD1 PHE A  80      13.159 -10.705 -21.536  1.00 97.86           C  
ATOM   1275  HD1 PHE A  80      13.590 -11.355 -20.789  1.00 97.86           H  
ATOM   1276  CD2 PHE A  80      12.607 -10.252 -23.860  1.00 97.86           C  
ATOM   1277  HD2 PHE A  80      12.622 -10.553 -24.897  1.00 97.86           H  
ATOM   1278  CE1 PHE A  80      12.656  -9.448 -21.164  1.00 97.86           C  
ATOM   1279  HE1 PHE A  80      12.674  -9.155 -20.124  1.00 97.86           H  
ATOM   1280  CE2 PHE A  80      12.121  -8.985 -23.495  1.00 97.86           C  
ATOM   1281  HE2 PHE A  80      11.749  -8.316 -24.257  1.00 97.86           H  
ATOM   1282  CZ  PHE A  80      12.131  -8.590 -22.145  1.00 97.86           C  
ATOM   1283  HZ  PHE A  80      11.741  -7.622 -21.867  1.00 97.86           H  
ATOM   1284  N   LEU A  81      16.205 -12.634 -21.391  1.00 97.63           N  
ATOM   1285  H   LEU A  81      15.986 -13.618 -21.454  1.00 97.63           H  
ATOM   1286  CA  LEU A  81      16.962 -12.166 -20.229  1.00 97.63           C  
ATOM   1287  HA  LEU A  81      16.619 -11.165 -19.967  1.00 97.63           H  
ATOM   1288  C   LEU A  81      18.456 -12.025 -20.564  1.00 97.63           C  
ATOM   1289  CB  LEU A  81      16.706 -13.108 -19.036  1.00 97.63           C  
ATOM   1290  HB2 LEU A  81      17.444 -12.907 -18.259  1.00 97.63           H  
ATOM   1291  HB3 LEU A  81      16.856 -14.134 -19.372  1.00 97.63           H  
ATOM   1292  O   LEU A  81      19.072 -11.030 -20.184  1.00 97.63           O  
ATOM   1293  CG  LEU A  81      15.303 -12.982 -18.409  1.00 97.63           C  
ATOM   1294  HG  LEU A  81      14.536 -13.037 -19.182  1.00 97.63           H  
ATOM   1295  CD1 LEU A  81      15.072 -14.108 -17.401  1.00 97.63           C  
ATOM   1296 HD11 LEU A  81      14.095 -14.002 -16.929  1.00 97.63           H  
ATOM   1297 HD12 LEU A  81      15.853 -14.091 -16.640  1.00 97.63           H  
ATOM   1298 HD13 LEU A  81      15.099 -15.061 -17.930  1.00 97.63           H  
ATOM   1299  CD2 LEU A  81      15.108 -11.660 -17.664  1.00 97.63           C  
ATOM   1300 HD21 LEU A  81      15.870 -11.556 -16.892  1.00 97.63           H  
ATOM   1301 HD22 LEU A  81      15.184 -10.825 -18.360  1.00 97.63           H  
ATOM   1302 HD23 LEU A  81      14.121 -11.646 -17.202  1.00 97.63           H  
ATOM   1303  N   GLU A  82      19.025 -12.938 -21.343  1.00 96.61           N  
ATOM   1304  H   GLU A  82      18.489 -13.742 -21.636  1.00 96.61           H  
ATOM   1305  CA  GLU A  82      20.405 -12.842 -21.827  1.00 96.61           C  
ATOM   1306  HA  GLU A  82      21.073 -12.712 -20.976  1.00 96.61           H  
ATOM   1307  C   GLU A  82      20.615 -11.607 -22.707  1.00 96.61           C  
ATOM   1308  CB  GLU A  82      20.807 -14.134 -22.546  1.00 96.61           C  
ATOM   1309  HB2 GLU A  82      20.050 -14.389 -23.288  1.00 96.61           H  
ATOM   1310  HB3 GLU A  82      21.758 -13.967 -23.053  1.00 96.61           H  
ATOM   1311  O   GLU A  82      21.558 -10.842 -22.489  1.00 96.61           O  
ATOM   1312  CG  GLU A  82      20.982 -15.290 -21.546  1.00 96.61           C  
ATOM   1313  HG2 GLU A  82      21.725 -14.992 -20.806  1.00 96.61           H  
ATOM   1314  HG3 GLU A  82      20.047 -15.463 -21.013  1.00 96.61           H  
ATOM   1315  CD  GLU A  82      21.441 -16.602 -22.194  1.00 96.61           C  
ATOM   1316  OE1 GLU A  82      21.790 -17.516 -21.410  1.00 96.61           O  
ATOM   1317  OE2 GLU A  82      21.465 -16.688 -23.440  1.00 96.61           O  
ATOM   1318  N   ALA A  83      19.663 -11.308 -23.595  1.00 96.53           N  
ATOM   1319  H   ALA A  83      18.951 -11.999 -23.782  1.00 96.53           H  
ATOM   1320  CA  ALA A  83      19.651 -10.073 -24.377  1.00 96.53           C  
ATOM   1321  HA  ALA A  83      20.587 -10.012 -24.933  1.00 96.53           H  
ATOM   1322  C   ALA A  83      19.547  -8.803 -23.505  1.00 96.53           C  
ATOM   1323  CB  ALA A  83      18.495 -10.155 -25.379  1.00 96.53           C  
ATOM   1324  HB1 ALA A  83      17.545 -10.228 -24.850  1.00 96.53           H  
ATOM   1325  HB2 ALA A  83      18.492  -9.267 -26.012  1.00 96.53           H  
ATOM   1326  HB3 ALA A  83      18.617 -11.038 -26.007  1.00 96.53           H  
ATOM   1327  O   ALA A  83      19.995  -7.729 -23.913  1.00 96.53           O  
ATOM   1328  N   LYS A  84      18.989  -8.907 -22.289  1.00 94.30           N  
ATOM   1329  H   LYS A  84      18.644  -9.819 -22.025  1.00 94.30           H  
ATOM   1330  CA  LYS A  84      18.979  -7.831 -21.280  1.00 94.30           C  
ATOM   1331  HA  LYS A  84      18.988  -6.878 -21.808  1.00 94.30           H  
ATOM   1332  C   LYS A  84      20.243  -7.774 -20.413  1.00 94.30           C  
ATOM   1333  CB  LYS A  84      17.699  -7.901 -20.428  1.00 94.30           C  
ATOM   1334  HB2 LYS A  84      17.478  -8.932 -20.153  1.00 94.30           H  
ATOM   1335  HB3 LYS A  84      17.853  -7.331 -19.511  1.00 94.30           H  
ATOM   1336  O   LYS A  84      20.344  -6.879 -19.573  1.00 94.30           O  
ATOM   1337  CG  LYS A  84      16.507  -7.294 -21.175  1.00 94.30           C  
ATOM   1338  HG2 LYS A  84      16.820  -6.354 -21.629  1.00 94.30           H  
ATOM   1339  HG3 LYS A  84      16.184  -7.971 -21.966  1.00 94.30           H  
ATOM   1340  CD  LYS A  84      15.341  -7.004 -20.224  1.00 94.30           C  
ATOM   1341  HD2 LYS A  84      14.927  -7.946 -19.864  1.00 94.30           H  
ATOM   1342  HD3 LYS A  84      15.697  -6.410 -19.382  1.00 94.30           H  
ATOM   1343  CE  LYS A  84      14.289  -6.215 -21.009  1.00 94.30           C  
ATOM   1344  HE2 LYS A  84      14.782  -5.382 -21.509  1.00 94.30           H  
ATOM   1345  HE3 LYS A  84      13.888  -6.859 -21.792  1.00 94.30           H  
ATOM   1346  NZ  LYS A  84      13.192  -5.693 -20.158  1.00 94.30           N  
ATOM   1347  HZ1 LYS A  84      13.536  -5.053 -19.457  1.00 94.30           H  
ATOM   1348  HZ2 LYS A  84      12.666  -6.443 -19.733  1.00 94.30           H  
ATOM   1349  HZ3 LYS A  84      12.551  -5.192 -20.756  1.00 94.30           H  
ATOM   1350  N   GLY A  85      21.209  -8.667 -20.624  1.00 95.45           N  
ATOM   1351  H   GLY A  85      21.062  -9.370 -21.334  1.00 95.45           H  
ATOM   1352  CA  GLY A  85      22.488  -8.697 -19.912  1.00 95.45           C  
ATOM   1353  HA2 GLY A  85      22.777  -7.685 -19.628  1.00 95.45           H  
ATOM   1354  HA3 GLY A  85      23.242  -9.091 -20.593  1.00 95.45           H  
ATOM   1355  C   GLY A  85      22.508  -9.570 -18.656  1.00 95.45           C  
ATOM   1356  O   GLY A  85      23.477  -9.503 -17.897  1.00 95.45           O  
ATOM   1357  N   TYR A  86      21.470 -10.378 -18.423  1.00 97.04           N  
ATOM   1358  H   TYR A  86      20.739 -10.439 -19.117  1.00 97.04           H  
ATOM   1359  CA  TYR A  86      21.519 -11.431 -17.410  1.00 97.04           C  
ATOM   1360  HA  TYR A  86      22.017 -11.048 -16.520  1.00 97.04           H  
ATOM   1361  C   TYR A  86      22.341 -12.615 -17.934  1.00 97.04           C  
ATOM   1362  CB  TYR A  86      20.104 -11.863 -17.006  1.00 97.04           C  
ATOM   1363  HB2 TYR A  86      20.191 -12.684 -16.295  1.00 97.04           H  
ATOM   1364  HB3 TYR A  86      19.592 -12.253 -17.886  1.00 97.04           H  
ATOM   1365  O   TYR A  86      22.304 -12.930 -19.116  1.00 97.04           O  
ATOM   1366  CG  TYR A  86      19.263 -10.771 -16.364  1.00 97.04           C  
ATOM   1367  CD1 TYR A  86      19.362 -10.525 -14.981  1.00 97.04           C  
ATOM   1368  HD1 TYR A  86      20.046 -11.110 -14.384  1.00 97.04           H  
ATOM   1369  CD2 TYR A  86      18.386  -9.992 -17.141  1.00 97.04           C  
ATOM   1370  HD2 TYR A  86      18.298 -10.172 -18.202  1.00 97.04           H  
ATOM   1371  CE1 TYR A  86      18.595  -9.502 -14.384  1.00 97.04           C  
ATOM   1372  HE1 TYR A  86      18.676  -9.304 -13.325  1.00 97.04           H  
ATOM   1373  CE2 TYR A  86      17.624  -8.968 -16.555  1.00 97.04           C  
ATOM   1374  HE2 TYR A  86      16.964  -8.363 -17.159  1.00 97.04           H  
ATOM   1375  OH  TYR A  86      16.987  -7.714 -14.641  1.00 97.04           O  
ATOM   1376  HH  TYR A  86      17.199  -7.574 -13.716  1.00 97.04           H  
ATOM   1377  CZ  TYR A  86      17.728  -8.718 -15.176  1.00 97.04           C  
ATOM   1378  N   LYS A  87      23.088 -13.284 -17.063  1.00 96.16           N  
ATOM   1379  H   LYS A  87      23.107 -12.961 -16.106  1.00 96.16           H  
ATOM   1380  CA  LYS A  87      23.838 -14.508 -17.371  1.00 96.16           C  
ATOM   1381  HA  LYS A  87      23.543 -14.878 -18.353  1.00 96.16           H  
ATOM   1382  C   LYS A  87      23.483 -15.589 -16.363  1.00 96.16           C  
ATOM   1383  CB  LYS A  87      25.349 -14.236 -17.386  1.00 96.16           C  
ATOM   1384  HB2 LYS A  87      25.682 -13.974 -16.382  1.00 96.16           H  
ATOM   1385  HB3 LYS A  87      25.857 -15.153 -17.685  1.00 96.16           H  
ATOM   1386  O   LYS A  87      22.994 -15.271 -15.283  1.00 96.16           O  
ATOM   1387  CG  LYS A  87      25.735 -13.109 -18.356  1.00 96.16           C  
ATOM   1388  HG2 LYS A  87      25.212 -13.237 -19.303  1.00 96.16           H  
ATOM   1389  HG3 LYS A  87      25.445 -12.154 -17.917  1.00 96.16           H  
ATOM   1390  CD  LYS A  87      27.244 -13.117 -18.618  1.00 96.16           C  
ATOM   1391  HD2 LYS A  87      27.769 -13.262 -17.674  1.00 96.16           H  
ATOM   1392  HD3 LYS A  87      27.485 -13.951 -19.277  1.00 96.16           H  
ATOM   1393  CE  LYS A  87      27.664 -11.794 -19.265  1.00 96.16           C  
ATOM   1394  HE2 LYS A  87      27.166 -11.688 -20.229  1.00 96.16           H  
ATOM   1395  HE3 LYS A  87      27.320 -10.983 -18.624  1.00 96.16           H  
ATOM   1396  NZ  LYS A  87      29.134 -11.700 -19.419  1.00 96.16           N  
ATOM   1397  HZ1 LYS A  87      29.468 -12.248 -20.199  1.00 96.16           H  
ATOM   1398  HZ2 LYS A  87      29.403 -10.735 -19.542  1.00 96.16           H  
ATOM   1399  HZ3 LYS A  87      29.601 -11.986 -18.571  1.00 96.16           H  
ATOM   1400  N   GLU A  88      23.709 -16.850 -16.721  1.00 95.96           N  
ATOM   1401  H   GLU A  88      24.126 -17.026 -17.624  1.00 95.96           H  
ATOM   1402  CA  GLU A  88      23.448 -18.003 -15.841  1.00 95.96           C  
ATOM   1403  HA  GLU A  88      23.479 -18.901 -16.458  1.00 95.96           H  
ATOM   1404  C   GLU A  88      22.039 -17.969 -15.220  1.00 95.96           C  
ATOM   1405  CB  GLU A  88      24.554 -18.158 -14.788  1.00 95.96           C  
ATOM   1406  HB2 GLU A  88      24.529 -17.307 -14.107  1.00 95.96           H  
ATOM   1407  HB3 GLU A  88      24.344 -19.068 -14.226  1.00 95.96           H  
ATOM   1408  O   GLU A  88      21.836 -18.150 -14.017  1.00 95.96           O  
ATOM   1409  CG  GLU A  88      25.953 -18.270 -15.411  1.00 95.96           C  
ATOM   1410  HG2 GLU A  88      26.225 -17.312 -15.854  1.00 95.96           H  
ATOM   1411  HG3 GLU A  88      25.916 -19.011 -16.209  1.00 95.96           H  
ATOM   1412  CD  GLU A  88      27.031 -18.685 -14.398  1.00 95.96           C  
ATOM   1413  OE1 GLU A  88      28.186 -18.840 -14.856  1.00 95.96           O  
ATOM   1414  OE2 GLU A  88      26.688 -18.901 -13.214  1.00 95.96           O  
ATOM   1415  N   VAL A  89      21.039 -17.668 -16.051  1.00 97.17           N  
ATOM   1416  H   VAL A  89      21.247 -17.535 -17.030  1.00 97.17           H  
ATOM   1417  CA  VAL A  89      19.661 -17.503 -15.590  1.00 97.17           C  
ATOM   1418  HA  VAL A  89      19.667 -16.784 -14.771  1.00 97.17           H  
ATOM   1419  C   VAL A  89      19.126 -18.831 -15.051  1.00 97.17           C  
ATOM   1420  CB  VAL A  89      18.761 -16.949 -16.705  1.00 97.17           C  
ATOM   1421  HB  VAL A  89      18.757 -17.648 -17.542  1.00 97.17           H  
ATOM   1422  O   VAL A  89      19.051 -19.838 -15.759  1.00 97.17           O  
ATOM   1423  CG1 VAL A  89      17.326 -16.766 -16.197  1.00 97.17           C  
ATOM   1424 HG11 VAL A  89      16.715 -16.374 -17.011  1.00 97.17           H  
ATOM   1425 HG12 VAL A  89      16.904 -17.723 -15.891  1.00 97.17           H  
ATOM   1426 HG13 VAL A  89      17.308 -16.071 -15.357  1.00 97.17           H  
ATOM   1427  CG2 VAL A  89      19.249 -15.589 -17.221  1.00 97.17           C  
ATOM   1428 HG21 VAL A  89      19.248 -14.857 -16.414  1.00 97.17           H  
ATOM   1429 HG22 VAL A  89      18.597 -15.247 -18.025  1.00 97.17           H  
ATOM   1430 HG23 VAL A  89      20.255 -15.674 -17.631  1.00 97.17           H  
ATOM   1431  N   ARG A  90      18.674 -18.825 -13.796  1.00 96.32           N  
ATOM   1432  H   ARG A  90      18.768 -17.969 -13.269  1.00 96.32           H  
ATOM   1433  CA  ARG A  90      18.044 -19.974 -13.140  1.00 96.32           C  
ATOM   1434  HA  ARG A  90      18.564 -20.887 -13.430  1.00 96.32           H  
ATOM   1435  C   ARG A  90      16.603 -20.130 -13.612  1.00 96.32           C  
ATOM   1436  CB  ARG A  90      18.144 -19.804 -11.618  1.00 96.32           C  
ATOM   1437  HB2 ARG A  90      17.703 -18.846 -11.343  1.00 96.32           H  
ATOM   1438  HB3 ARG A  90      17.549 -20.577 -11.132  1.00 96.32           H  
ATOM   1439  O   ARG A  90      15.673 -19.623 -12.986  1.00 96.32           O  
ATOM   1440  CG  ARG A  90      19.591 -19.852 -11.093  1.00 96.32           C  
ATOM   1441  HG2 ARG A  90      20.194 -19.087 -11.583  1.00 96.32           H  
ATOM   1442  HG3 ARG A  90      19.579 -19.636 -10.025  1.00 96.32           H  
ATOM   1443  CD  ARG A  90      20.245 -21.223 -11.312  1.00 96.32           C  
ATOM   1444  HD2 ARG A  90      20.346 -21.412 -12.381  1.00 96.32           H  
ATOM   1445  HD3 ARG A  90      21.253 -21.209 -10.897  1.00 96.32           H  
ATOM   1446  NE  ARG A  90      19.436 -22.294 -10.694  1.00 96.32           N  
ATOM   1447  HE  ARG A  90      18.649 -22.649 -11.218  1.00 96.32           H  
ATOM   1448  NH1 ARG A  90      20.476 -22.319  -8.649  1.00 96.32           N  
ATOM   1449 HH11 ARG A  90      20.495 -22.627  -7.687  1.00 96.32           H  
ATOM   1450 HH12 ARG A  90      21.215 -21.751  -9.037  1.00 96.32           H  
ATOM   1451  NH2 ARG A  90      18.619 -23.533  -8.985  1.00 96.32           N  
ATOM   1452 HH21 ARG A  90      18.685 -23.939  -8.062  1.00 96.32           H  
ATOM   1453 HH22 ARG A  90      17.792 -23.735  -9.529  1.00 96.32           H  
ATOM   1454  CZ  ARG A  90      19.519 -22.714  -9.449  1.00 96.32           C  
ATOM   1455  N   LYS A  91      16.426 -20.822 -14.742  1.00 94.63           N  
ATOM   1456  H   LYS A  91      17.271 -21.094 -15.225  1.00 94.63           H  
ATOM   1457  CA  LYS A  91      15.126 -21.048 -15.402  1.00 94.63           C  
ATOM   1458  HA  LYS A  91      14.757 -20.091 -15.771  1.00 94.63           H  
ATOM   1459  C   LYS A  91      14.054 -21.604 -14.460  1.00 94.63           C  
ATOM   1460  CB  LYS A  91      15.336 -22.002 -16.590  1.00 94.63           C  
ATOM   1461  HB2 LYS A  91      16.170 -21.644 -17.193  1.00 94.63           H  
ATOM   1462  HB3 LYS A  91      15.599 -22.992 -16.218  1.00 94.63           H  
ATOM   1463  O   LYS A  91      12.901 -21.196 -14.542  1.00 94.63           O  
ATOM   1464  CG  LYS A  91      14.077 -22.106 -17.469  1.00 94.63           C  
ATOM   1465  HG2 LYS A  91      13.277 -22.586 -16.906  1.00 94.63           H  
ATOM   1466  HG3 LYS A  91      13.753 -21.106 -17.758  1.00 94.63           H  
ATOM   1467  CD  LYS A  91      14.358 -22.927 -18.731  1.00 94.63           C  
ATOM   1468  HD2 LYS A  91      14.690 -23.925 -18.445  1.00 94.63           H  
ATOM   1469  HD3 LYS A  91      15.150 -22.440 -19.299  1.00 94.63           H  
ATOM   1470  CE  LYS A  91      13.092 -23.026 -19.590  1.00 94.63           C  
ATOM   1471  HE2 LYS A  91      12.718 -22.017 -19.764  1.00 94.63           H  
ATOM   1472  HE3 LYS A  91      12.333 -23.575 -19.032  1.00 94.63           H  
ATOM   1473  NZ  LYS A  91      13.368 -23.689 -20.890  1.00 94.63           N  
ATOM   1474  HZ1 LYS A  91      13.734 -24.620 -20.752  1.00 94.63           H  
ATOM   1475  HZ2 LYS A  91      12.532 -23.745 -21.453  1.00 94.63           H  
ATOM   1476  HZ3 LYS A  91      14.050 -23.160 -21.414  1.00 94.63           H  
ATOM   1477  N   ASP A  92      14.449 -22.510 -13.570  1.00 95.21           N  
ATOM   1478  H   ASP A  92      15.438 -22.705 -13.502  1.00 95.21           H  
ATOM   1479  CA  ASP A  92      13.612 -23.162 -12.558  1.00 95.21           C  
ATOM   1480  HA  ASP A  92      12.751 -23.616 -13.050  1.00 95.21           H  
ATOM   1481  C   ASP A  92      13.055 -22.196 -11.499  1.00 95.21           C  
ATOM   1482  CB  ASP A  92      14.437 -24.289 -11.898  1.00 95.21           C  
ATOM   1483  HB2 ASP A  92      13.823 -24.771 -11.137  1.00 95.21           H  
ATOM   1484  HB3 ASP A  92      14.662 -25.039 -12.657  1.00 95.21           H  
ATOM   1485  O   ASP A  92      12.050 -22.496 -10.860  1.00 95.21           O  
ATOM   1486  CG  ASP A  92      15.771 -23.832 -11.263  1.00 95.21           C  
ATOM   1487  OD1 ASP A  92      16.604 -23.209 -11.967  1.00 95.21           O  
ATOM   1488  OD2 ASP A  92      16.025 -24.109 -10.070  1.00 95.21           O  
ATOM   1489  N   LEU A  93      13.675 -21.024 -11.338  1.00 94.62           N  
ATOM   1490  H   LEU A  93      14.480 -20.833 -11.917  1.00 94.62           H  
ATOM   1491  CA  LEU A  93      13.304 -20.010 -10.349  1.00 94.62           C  
ATOM   1492  HA  LEU A  93      12.567 -20.436  -9.668  1.00 94.62           H  
ATOM   1493  C   LEU A  93      12.617 -18.784 -10.970  1.00 94.62           C  
ATOM   1494  CB  LEU A  93      14.549 -19.625  -9.528  1.00 94.62           C  
ATOM   1495  HB2 LEU A  93      15.271 -19.157 -10.197  1.00 94.62           H  
ATOM   1496  HB3 LEU A  93      14.256 -18.886  -8.782  1.00 94.62           H  
ATOM   1497  O   LEU A  93      12.373 -17.796 -10.273  1.00 94.62           O  
ATOM   1498  CG  LEU A  93      15.233 -20.800  -8.805  1.00 94.62           C  
ATOM   1499  HG  LEU A  93      15.603 -21.514  -9.541  1.00 94.62           H  
ATOM   1500  CD1 LEU A  93      16.434 -20.277  -8.016  1.00 94.62           C  
ATOM   1501 HD11 LEU A  93      16.101 -19.583  -7.243  1.00 94.62           H  
ATOM   1502 HD12 LEU A  93      16.952 -21.116  -7.552  1.00 94.62           H  
ATOM   1503 HD13 LEU A  93      17.123 -19.771  -8.693  1.00 94.62           H  
ATOM   1504  CD2 LEU A  93      14.298 -21.519  -7.829  1.00 94.62           C  
ATOM   1505 HD21 LEU A  93      13.874 -20.813  -7.115  1.00 94.62           H  
ATOM   1506 HD22 LEU A  93      13.496 -22.009  -8.381  1.00 94.62           H  
ATOM   1507 HD23 LEU A  93      14.849 -22.296  -7.301  1.00 94.62           H  
ATOM   1508  N   ILE A  94      12.295 -18.826 -12.268  1.00 96.19           N  
ATOM   1509  H   ILE A  94      12.492 -19.672 -12.784  1.00 96.19           H  
ATOM   1510  CA  ILE A  94      11.540 -17.758 -12.926  1.00 96.19           C  
ATOM   1511  HA  ILE A  94      11.917 -16.806 -12.550  1.00 96.19           H  
ATOM   1512  C   ILE A  94      10.065 -17.875 -12.539  1.00 96.19           C  
ATOM   1513  CB  ILE A  94      11.738 -17.749 -14.457  1.00 96.19           C  
ATOM   1514  HB  ILE A  94      11.414 -18.710 -14.857  1.00 96.19           H  
ATOM   1515  O   ILE A  94       9.372 -18.802 -12.954  1.00 96.19           O  
ATOM   1516  CG1 ILE A  94      13.228 -17.543 -14.812  1.00 96.19           C  
ATOM   1517 HG12 ILE A  94      13.817 -18.326 -14.334  1.00 96.19           H  
ATOM   1518 HG13 ILE A  94      13.569 -16.583 -14.424  1.00 96.19           H  
ATOM   1519  CG2 ILE A  94      10.878 -16.635 -15.094  1.00 96.19           C  
ATOM   1520 HG21 ILE A  94      11.182 -15.664 -14.704  1.00 96.19           H  
ATOM   1521 HG22 ILE A  94      10.994 -16.645 -16.178  1.00 96.19           H  
ATOM   1522 HG23 ILE A  94       9.821 -16.799 -14.885  1.00 96.19           H  
ATOM   1523  CD1 ILE A  94      13.525 -17.609 -16.316  1.00 96.19           C  
ATOM   1524 HD11 ILE A  94      13.137 -16.726 -16.825  1.00 96.19           H  
ATOM   1525 HD12 ILE A  94      14.603 -17.643 -16.467  1.00 96.19           H  
ATOM   1526 HD13 ILE A  94      13.083 -18.508 -16.746  1.00 96.19           H  
ATOM   1527  N   ILE A  95       9.557 -16.889 -11.799  1.00 95.14           N  
ATOM   1528  H   ILE A  95      10.195 -16.173 -11.482  1.00 95.14           H  
ATOM   1529  CA  ILE A  95       8.152 -16.847 -11.365  1.00 95.14           C  
ATOM   1530  HA  ILE A  95       7.640 -17.739 -11.727  1.00 95.14           H  
ATOM   1531  C   ILE A  95       7.468 -15.633 -11.986  1.00 95.14           C  
ATOM   1532  CB  ILE A  95       8.029 -16.864  -9.824  1.00 95.14           C  
ATOM   1533  HB  ILE A  95       8.457 -15.944  -9.428  1.00 95.14           H  
ATOM   1534  O   ILE A  95       7.878 -14.497 -11.744  1.00 95.14           O  
ATOM   1535  CG1 ILE A  95       8.801 -18.061  -9.219  1.00 95.14           C  
ATOM   1536 HG12 ILE A  95       8.402 -18.993  -9.619  1.00 95.14           H  
ATOM   1537 HG13 ILE A  95       9.850 -17.995  -9.506  1.00 95.14           H  
ATOM   1538  CG2 ILE A  95       6.541 -16.910  -9.419  1.00 95.14           C  
ATOM   1539 HG21 ILE A  95       5.991 -16.069  -9.840  1.00 95.14           H  
ATOM   1540 HG22 ILE A  95       6.443 -16.847  -8.335  1.00 95.14           H  
ATOM   1541 HG23 ILE A  95       6.089 -17.843  -9.757  1.00 95.14           H  
ATOM   1542  CD1 ILE A  95       8.774 -18.126  -7.688  1.00 95.14           C  
ATOM   1543 HD11 ILE A  95       7.778 -18.397  -7.336  1.00 95.14           H  
ATOM   1544 HD12 ILE A  95       9.060 -17.163  -7.266  1.00 95.14           H  
ATOM   1545 HD13 ILE A  95       9.477 -18.886  -7.349  1.00 95.14           H  
ATOM   1546  N   LYS A  96       6.398 -15.851 -12.762  1.00 95.30           N  
ATOM   1547  H   LYS A  96       6.097 -16.807 -12.884  1.00 95.30           H  
ATOM   1548  CA  LYS A  96       5.531 -14.767 -13.249  1.00 95.30           C  
ATOM   1549  HA  LYS A  96       6.157 -13.922 -13.536  1.00 95.30           H  
ATOM   1550  C   LYS A  96       4.621 -14.284 -12.124  1.00 95.30           C  
ATOM   1551  CB  LYS A  96       4.705 -15.201 -14.469  1.00 95.30           C  
ATOM   1552  HB2 LYS A  96       3.975 -14.419 -14.680  1.00 95.30           H  
ATOM   1553  HB3 LYS A  96       4.160 -16.113 -14.225  1.00 95.30           H  
ATOM   1554  O   LYS A  96       3.893 -15.067 -11.525  1.00 95.30           O  
ATOM   1555  CG  LYS A  96       5.544 -15.428 -15.737  1.00 95.30           C  
ATOM   1556  HG2 LYS A  96       6.094 -14.518 -15.978  1.00 95.30           H  
ATOM   1557  HG3 LYS A  96       6.251 -16.241 -15.571  1.00 95.30           H  
ATOM   1558  CD  LYS A  96       4.620 -15.780 -16.913  1.00 95.30           C  
ATOM   1559  HD2 LYS A  96       3.916 -14.963 -17.068  1.00 95.30           H  
ATOM   1560  HD3 LYS A  96       4.063 -16.682 -16.663  1.00 95.30           H  
ATOM   1561  CE  LYS A  96       5.408 -16.013 -18.206  1.00 95.30           C  
ATOM   1562  HE2 LYS A  96       6.135 -16.807 -18.036  1.00 95.30           H  
ATOM   1563  HE3 LYS A  96       5.948 -15.101 -18.456  1.00 95.30           H  
ATOM   1564  NZ  LYS A  96       4.508 -16.372 -19.330  1.00 95.30           N  
ATOM   1565  HZ1 LYS A  96       3.919 -15.595 -19.594  1.00 95.30           H  
ATOM   1566  HZ2 LYS A  96       5.049 -16.604 -20.150  1.00 95.30           H  
ATOM   1567  HZ3 LYS A  96       3.924 -17.163 -19.100  1.00 95.30           H  
ATOM   1568  N   LEU A  97       4.643 -12.982 -11.873  1.00 95.13           N  
ATOM   1569  H   LEU A  97       5.276 -12.409 -12.414  1.00 95.13           H  
ATOM   1570  CA  LEU A  97       3.915 -12.318 -10.798  1.00 95.13           C  
ATOM   1571  HA  LEU A  97       3.314 -13.038 -10.244  1.00 95.13           H  
ATOM   1572  C   LEU A  97       2.982 -11.260 -11.402  1.00 95.13           C  
ATOM   1573  CB  LEU A  97       4.926 -11.710  -9.814  1.00 95.13           C  
ATOM   1574  HB2 LEU A  97       4.383 -11.122  -9.074  1.00 95.13           H  
ATOM   1575  HB3 LEU A  97       5.581 -11.037 -10.367  1.00 95.13           H  
ATOM   1576  O   LEU A  97       3.429 -10.153 -11.743  1.00 95.13           O  
ATOM   1577  CG  LEU A  97       5.787 -12.755  -9.082  1.00 95.13           C  
ATOM   1578  HG  LEU A  97       6.192 -13.478  -9.791  1.00 95.13           H  
ATOM   1579  CD1 LEU A  97       6.969 -12.049  -8.428  1.00 95.13           C  
ATOM   1580 HD11 LEU A  97       7.549 -12.765  -7.845  1.00 95.13           H  
ATOM   1581 HD12 LEU A  97       7.610 -11.652  -9.215  1.00 95.13           H  
ATOM   1582 HD13 LEU A  97       6.627 -11.240  -7.783  1.00 95.13           H  
ATOM   1583  CD2 LEU A  97       4.992 -13.507  -8.018  1.00 95.13           C  
ATOM   1584 HD21 LEU A  97       5.658 -14.177  -7.473  1.00 95.13           H  
ATOM   1585 HD22 LEU A  97       4.531 -12.810  -7.318  1.00 95.13           H  
ATOM   1586 HD23 LEU A  97       4.218 -14.112  -8.489  1.00 95.13           H  
ATOM   1587  N   PRO A  98       1.688 -11.589 -11.575  1.00 92.67           N  
ATOM   1588  CA  PRO A  98       0.672 -10.618 -11.946  1.00 92.67           C  
ATOM   1589  HA  PRO A  98       0.868 -10.288 -12.966  1.00 92.67           H  
ATOM   1590  C   PRO A  98       0.652  -9.403 -11.013  1.00 92.67           C  
ATOM   1591  CB  PRO A  98      -0.661 -11.373 -11.907  1.00 92.67           C  
ATOM   1592  HB2 PRO A  98      -1.355 -11.012 -12.667  1.00 92.67           H  
ATOM   1593  HB3 PRO A  98      -1.108 -11.293 -10.916  1.00 92.67           H  
ATOM   1594  O   PRO A  98       1.144  -9.412  -9.881  1.00 92.67           O  
ATOM   1595  CG  PRO A  98      -0.256 -12.823 -12.157  1.00 92.67           C  
ATOM   1596  HG2 PRO A  98      -0.976 -13.525 -11.737  1.00 92.67           H  
ATOM   1597  HG3 PRO A  98      -0.132 -12.993 -13.226  1.00 92.67           H  
ATOM   1598  CD  PRO A  98       1.099 -12.918 -11.462  1.00 92.67           C  
ATOM   1599  HD2 PRO A  98       0.957 -13.175 -10.412  1.00 92.67           H  
ATOM   1600  HD3 PRO A  98       1.713 -13.673 -11.952  1.00 92.67           H  
ATOM   1601  N   LYS A  99       0.040  -8.316 -11.484  1.00 91.73           N  
ATOM   1602  H   LYS A  99      -0.412  -8.369 -12.386  1.00 91.73           H  
ATOM   1603  CA  LYS A  99      -0.184  -7.155 -10.626  1.00 91.73           C  
ATOM   1604  HA  LYS A  99       0.786  -6.827 -10.251  1.00 91.73           H  
ATOM   1605  C   LYS A  99      -1.042  -7.568  -9.427  1.00 91.73           C  
ATOM   1606  CB  LYS A  99      -0.828  -6.027 -11.430  1.00 91.73           C  
ATOM   1607  HB2 LYS A  99      -0.299  -5.918 -12.378  1.00 91.73           H  
ATOM   1608  HB3 LYS A  99      -1.870  -6.272 -11.635  1.00 91.73           H  
ATOM   1609  O   LYS A  99      -2.068  -8.214  -9.594  1.00 91.73           O  
ATOM   1610  CG  LYS A  99      -0.736  -4.708 -10.660  1.00 91.73           C  
ATOM   1611  HG2 LYS A  99       0.315  -4.460 -10.508  1.00 91.73           H  
ATOM   1612  HG3 LYS A  99      -1.223  -4.800  -9.690  1.00 91.73           H  
ATOM   1613  CD  LYS A  99      -1.417  -3.599 -11.457  1.00 91.73           C  
ATOM   1614  HD2 LYS A  99      -2.484  -3.814 -11.507  1.00 91.73           H  
ATOM   1615  HD3 LYS A  99      -1.005  -3.565 -12.465  1.00 91.73           H  
ATOM   1616  CE  LYS A  99      -1.174  -2.267 -10.755  1.00 91.73           C  
ATOM   1617  HE2 LYS A  99      -0.115  -2.023 -10.839  1.00 91.73           H  
ATOM   1618  HE3 LYS A  99      -1.409  -2.386  -9.698  1.00 91.73           H  
ATOM   1619  NZ  LYS A  99      -2.020  -1.211 -11.353  1.00 91.73           N  
ATOM   1620  HZ1 LYS A  99      -1.797  -0.310 -10.954  1.00 91.73           H  
ATOM   1621  HZ2 LYS A  99      -2.987  -1.418 -11.149  1.00 91.73           H  
ATOM   1622  HZ3 LYS A  99      -1.892  -1.188 -12.354  1.00 91.73           H  
ATOM   1623  N   TYR A 100      -0.626  -7.125  -8.247  1.00 93.36           N  
ATOM   1624  H   TYR A 100       0.261  -6.644  -8.233  1.00 93.36           H  
ATOM   1625  CA  TYR A 100      -1.222  -7.424  -6.948  1.00 93.36           C  
ATOM   1626  HA  TYR A 100      -0.661  -6.807  -6.245  1.00 93.36           H  
ATOM   1627  C   TYR A 100      -1.015  -8.850  -6.421  1.00 93.36           C  
ATOM   1628  CB  TYR A 100      -2.682  -6.947  -6.869  1.00 93.36           C  
ATOM   1629  HB2 TYR A 100      -3.014  -7.005  -5.832  1.00 93.36           H  
ATOM   1630  HB3 TYR A 100      -3.306  -7.635  -7.440  1.00 93.36           H  
ATOM   1631  O   TYR A 100      -1.688  -9.217  -5.461  1.00 93.36           O  
ATOM   1632  CG  TYR A 100      -2.923  -5.530  -7.351  1.00 93.36           C  
ATOM   1633  CD1 TYR A 100      -2.261  -4.460  -6.723  1.00 93.36           C  
ATOM   1634  HD1 TYR A 100      -1.592  -4.657  -5.898  1.00 93.36           H  
ATOM   1635  CD2 TYR A 100      -3.823  -5.282  -8.405  1.00 93.36           C  
ATOM   1636  HD2 TYR A 100      -4.333  -6.111  -8.873  1.00 93.36           H  
ATOM   1637  CE1 TYR A 100      -2.507  -3.140  -7.135  1.00 93.36           C  
ATOM   1638  HE1 TYR A 100      -2.014  -2.324  -6.627  1.00 93.36           H  
ATOM   1639  CE2 TYR A 100      -4.069  -3.962  -8.828  1.00 93.36           C  
ATOM   1640  HE2 TYR A 100      -4.786  -3.772  -9.613  1.00 93.36           H  
ATOM   1641  OH  TYR A 100      -3.644  -1.607  -8.572  1.00 93.36           O  
ATOM   1642  HH  TYR A 100      -3.438  -1.024  -7.837  1.00 93.36           H  
ATOM   1643  CZ  TYR A 100      -3.418  -2.891  -8.183  1.00 93.36           C  
ATOM   1644  N   SER A 101      -0.040  -9.612  -6.941  1.00 94.51           N  
ATOM   1645  H   SER A 101       0.424  -9.339  -7.796  1.00 94.51           H  
ATOM   1646  CA  SER A 101       0.430 -10.833  -6.266  1.00 94.51           C  
ATOM   1647  HA  SER A 101      -0.358 -11.584  -6.319  1.00 94.51           H  
ATOM   1648  C   SER A 101       0.738 -10.558  -4.792  1.00 94.51           C  
ATOM   1649  CB  SER A 101       1.691 -11.401  -6.923  1.00 94.51           C  
ATOM   1650  HB2 SER A 101       2.462 -10.632  -6.964  1.00 94.51           H  
ATOM   1651  HB3 SER A 101       2.061 -12.238  -6.331  1.00 94.51           H  
ATOM   1652  O   SER A 101       1.396  -9.561  -4.466  1.00 94.51           O  
ATOM   1653  OG  SER A 101       1.407 -11.855  -8.227  1.00 94.51           O  
ATOM   1654  HG  SER A 101       0.771 -12.572  -8.173  1.00 94.51           H  
ATOM   1655  N   LEU A 102       0.227 -11.425  -3.918  1.00 95.43           N  
ATOM   1656  H   LEU A 102      -0.258 -12.239  -4.268  1.00 95.43           H  
ATOM   1657  CA  LEU A 102       0.232 -11.249  -2.471  1.00 95.43           C  
ATOM   1658  HA  LEU A 102       0.332 -10.186  -2.252  1.00 95.43           H  
ATOM   1659  C   LEU A 102       1.410 -11.991  -1.839  1.00 95.43           C  
ATOM   1660  CB  LEU A 102      -1.121 -11.739  -1.923  1.00 95.43           C  
ATOM   1661  HB2 LEU A 102      -1.924 -11.254  -2.476  1.00 95.43           H  
ATOM   1662  HB3 LEU A 102      -1.199 -12.809  -2.112  1.00 95.43           H  
ATOM   1663  O   LEU A 102       1.606 -13.177  -2.076  1.00 95.43           O  
ATOM   1664  CG  LEU A 102      -1.334 -11.482  -0.420  1.00 95.43           C  
ATOM   1665  HG  LEU A 102      -0.508 -11.899   0.155  1.00 95.43           H  
ATOM   1666  CD1 LEU A 102      -1.449  -9.983  -0.121  1.00 95.43           C  
ATOM   1667 HD11 LEU A 102      -2.157  -9.527  -0.813  1.00 95.43           H  
ATOM   1668 HD12 LEU A 102      -1.821  -9.840   0.894  1.00 95.43           H  
ATOM   1669 HD13 LEU A 102      -0.472  -9.511  -0.221  1.00 95.43           H  
ATOM   1670  CD2 LEU A 102      -2.627 -12.153   0.040  1.00 95.43           C  
ATOM   1671 HD21 LEU A 102      -3.480 -11.739  -0.498  1.00 95.43           H  
ATOM   1672 HD22 LEU A 102      -2.769 -12.014   1.112  1.00 95.43           H  
ATOM   1673 HD23 LEU A 102      -2.577 -13.223  -0.166  1.00 95.43           H  
ATOM   1674  N   PHE A 103       2.158 -11.294  -0.995  1.00 96.30           N  
ATOM   1675  H   PHE A 103       1.955 -10.312  -0.872  1.00 96.30           H  
ATOM   1676  CA  PHE A 103       3.274 -11.835  -0.231  1.00 96.30           C  
ATOM   1677  HA  PHE A 103       3.428 -12.883  -0.488  1.00 96.30           H  
ATOM   1678  C   PHE A 103       2.967 -11.738   1.256  1.00 96.30           C  
ATOM   1679  CB  PHE A 103       4.553 -11.068  -0.576  1.00 96.30           C  
ATOM   1680  HB2 PHE A 103       5.348 -11.398   0.091  1.00 96.30           H  
ATOM   1681  HB3 PHE A 103       4.394 -10.004  -0.397  1.00 96.30           H  
ATOM   1682  O   PHE A 103       2.556 -10.671   1.723  1.00 96.30           O  
ATOM   1683  CG  PHE A 103       5.004 -11.270  -2.006  1.00 96.30           C  
ATOM   1684  CD1 PHE A 103       5.934 -12.281  -2.307  1.00 96.30           C  
ATOM   1685  HD1 PHE A 103       6.336 -12.908  -1.525  1.00 96.30           H  
ATOM   1686  CD2 PHE A 103       4.472 -10.475  -3.040  1.00 96.30           C  
ATOM   1687  HD2 PHE A 103       3.727  -9.725  -2.817  1.00 96.30           H  
ATOM   1688  CE1 PHE A 103       6.354 -12.479  -3.631  1.00 96.30           C  
ATOM   1689  HE1 PHE A 103       7.077 -13.251  -3.851  1.00 96.30           H  
ATOM   1690  CE2 PHE A 103       4.866 -10.702  -4.370  1.00 96.30           C  
ATOM   1691  HE2 PHE A 103       4.409 -10.148  -5.177  1.00 96.30           H  
ATOM   1692  CZ  PHE A 103       5.819 -11.690  -4.662  1.00 96.30           C  
ATOM   1693  HZ  PHE A 103       6.124 -11.874  -5.681  1.00 96.30           H  
ATOM   1694  N   GLU A 104       3.193 -12.820   1.992  1.00 96.47           N  
ATOM   1695  H   GLU A 104       3.528 -13.652   1.528  1.00 96.47           H  
ATOM   1696  CA  GLU A 104       3.189 -12.842   3.451  1.00 96.47           C  
ATOM   1697  HA  GLU A 104       2.684 -11.947   3.814  1.00 96.47           H  
ATOM   1698  C   GLU A 104       4.615 -12.811   3.991  1.00 96.47           C  
ATOM   1699  CB  GLU A 104       2.372 -14.023   3.966  1.00 96.47           C  
ATOM   1700  HB2 GLU A 104       1.354 -13.840   3.623  1.00 96.47           H  
ATOM   1701  HB3 GLU A 104       2.743 -14.956   3.541  1.00 96.47           H  
ATOM   1702  O   GLU A 104       5.472 -13.621   3.640  1.00 96.47           O  
ATOM   1703  CG  GLU A 104       2.325 -14.123   5.496  1.00 96.47           C  
ATOM   1704  HG2 GLU A 104       2.179 -13.124   5.907  1.00 96.47           H  
ATOM   1705  HG3 GLU A 104       3.272 -14.515   5.867  1.00 96.47           H  
ATOM   1706  CD  GLU A 104       1.167 -15.028   5.929  1.00 96.47           C  
ATOM   1707  OE1 GLU A 104       0.272 -14.508   6.644  1.00 96.47           O  
ATOM   1708  OE2 GLU A 104       1.101 -16.175   5.445  1.00 96.47           O  
ATOM   1709  N   LEU A 105       4.842 -11.812   4.831  1.00 95.69           N  
ATOM   1710  H   LEU A 105       4.043 -11.260   5.109  1.00 95.69           H  
ATOM   1711  CA  LEU A 105       6.061 -11.533   5.558  1.00 95.69           C  
ATOM   1712  HA  LEU A 105       6.876 -12.132   5.151  1.00 95.69           H  
ATOM   1713  C   LEU A 105       5.867 -11.926   7.030  1.00 95.69           C  
ATOM   1714  CB  LEU A 105       6.419 -10.034   5.431  1.00 95.69           C  
ATOM   1715  HB2 LEU A 105       5.673  -9.440   5.958  1.00 95.69           H  
ATOM   1716  HB3 LEU A 105       7.367  -9.893   5.950  1.00 95.69           H  
ATOM   1717  O   LEU A 105       4.774 -12.281   7.478  1.00 95.69           O  
ATOM   1718  CG  LEU A 105       6.577  -9.498   3.995  1.00 95.69           C  
ATOM   1719  HG  LEU A 105       6.983 -10.275   3.348  1.00 95.69           H  
ATOM   1720  CD1 LEU A 105       5.274  -8.953   3.398  1.00 95.69           C  
ATOM   1721 HD11 LEU A 105       4.847  -8.197   4.056  1.00 95.69           H  
ATOM   1722 HD12 LEU A 105       5.475  -8.536   2.411  1.00 95.69           H  
ATOM   1723 HD13 LEU A 105       4.560  -9.768   3.277  1.00 95.69           H  
ATOM   1724  CD2 LEU A 105       7.543  -8.319   4.003  1.00 95.69           C  
ATOM   1725 HD21 LEU A 105       7.692  -7.986   2.976  1.00 95.69           H  
ATOM   1726 HD22 LEU A 105       8.506  -8.651   4.391  1.00 95.69           H  
ATOM   1727 HD23 LEU A 105       7.153  -7.500   4.607  1.00 95.69           H  
ATOM   1728  N   GLU A 106       6.939 -11.780   7.799  1.00 92.02           N  
ATOM   1729  H   GLU A 106       7.816 -11.555   7.351  1.00 92.02           H  
ATOM   1730  CA  GLU A 106       6.974 -11.957   9.251  1.00 92.02           C  
ATOM   1731  HA  GLU A 106       6.962 -13.024   9.475  1.00 92.02           H  
ATOM   1732  C   GLU A 106       5.788 -11.279   9.972  1.00 92.02           C  
ATOM   1733  CB  GLU A 106       8.288 -11.363   9.768  1.00 92.02           C  
ATOM   1734  HB2 GLU A 106       8.310 -11.428  10.856  1.00 92.02           H  
ATOM   1735  HB3 GLU A 106       8.293 -10.310   9.487  1.00 92.02           H  
ATOM   1736  O   GLU A 106       5.357 -10.173   9.620  1.00 92.02           O  
ATOM   1737  CG  GLU A 106       9.547 -12.052   9.203  1.00 92.02           C  
ATOM   1738  HG2 GLU A 106       9.685 -13.004   9.717  1.00 92.02           H  
ATOM   1739  HG3 GLU A 106       9.407 -12.265   8.143  1.00 92.02           H  
ATOM   1740  CD  GLU A 106      10.806 -11.184   9.346  1.00 92.02           C  
ATOM   1741  OE1 GLU A 106      11.812 -11.528   8.692  1.00 92.02           O  
ATOM   1742  OE2 GLU A 106      10.731 -10.136  10.028  1.00 92.02           O  
ATOM   1743  N   GLY A 107       5.249 -11.950  10.997  1.00 90.54           N  
ATOM   1744  H   GLY A 107       5.655 -12.839  11.251  1.00 90.54           H  
ATOM   1745  CA  GLY A 107       4.148 -11.433  11.824  1.00 90.54           C  
ATOM   1746  HA2 GLY A 107       4.039 -12.076  12.698  1.00 90.54           H  
ATOM   1747  HA3 GLY A 107       4.405 -10.432  12.170  1.00 90.54           H  
ATOM   1748  C   GLY A 107       2.781 -11.358  11.125  1.00 90.54           C  
ATOM   1749  O   GLY A 107       1.902 -10.612  11.569  1.00 90.54           O  
ATOM   1750  N   GLY A 108       2.595 -12.078  10.011  1.00 92.57           N  
ATOM   1751  H   GLY A 108       3.367 -12.624   9.657  1.00 92.57           H  
ATOM   1752  CA  GLY A 108       1.365 -12.045   9.206  1.00 92.57           C  
ATOM   1753  HA2 GLY A 108       1.399 -12.861   8.484  1.00 92.57           H  
ATOM   1754  HA3 GLY A 108       0.500 -12.193   9.852  1.00 92.57           H  
ATOM   1755  C   GLY A 108       1.184 -10.734   8.429  1.00 92.57           C  
ATOM   1756  O   GLY A 108       0.083 -10.408   7.966  1.00 92.57           O  
ATOM   1757  N   ARG A 109       2.251  -9.933   8.309  1.00 95.74           N  
ATOM   1758  H   ARG A 109       3.128 -10.277   8.672  1.00 95.74           H  
ATOM   1759  CA  ARG A 109       2.265  -8.710   7.505  1.00 95.74           C  
ATOM   1760  HA  ARG A 109       1.376  -8.125   7.738  1.00 95.74           H  
ATOM   1761  C   ARG A 109       2.221  -9.092   6.033  1.00 95.74           C  
ATOM   1762  CB  ARG A 109       3.509  -7.894   7.868  1.00 95.74           C  
ATOM   1763  HB2 ARG A 109       3.463  -7.655   8.931  1.00 95.74           H  
ATOM   1764  HB3 ARG A 109       4.396  -8.503   7.697  1.00 95.74           H  
ATOM   1765  O   ARG A 109       2.990  -9.923   5.579  1.00 95.74           O  
ATOM   1766  CG  ARG A 109       3.622  -6.591   7.065  1.00 95.74           C  
ATOM   1767  HG2 ARG A 109       3.854  -6.813   6.023  1.00 95.74           H  
ATOM   1768  HG3 ARG A 109       2.672  -6.058   7.108  1.00 95.74           H  
ATOM   1769  CD  ARG A 109       4.717  -5.690   7.651  1.00 95.74           C  
ATOM   1770  HD2 ARG A 109       4.699  -4.742   7.114  1.00 95.74           H  
ATOM   1771  HD3 ARG A 109       4.482  -5.485   8.695  1.00 95.74           H  
ATOM   1772  NE  ARG A 109       6.054  -6.323   7.593  1.00 95.74           N  
ATOM   1773  HE  ARG A 109       6.144  -7.222   8.044  1.00 95.74           H  
ATOM   1774  NH1 ARG A 109       7.172  -4.672   6.495  1.00 95.74           N  
ATOM   1775 HH11 ARG A 109       6.304  -4.157   6.519  1.00 95.74           H  
ATOM   1776 HH12 ARG A 109       7.836  -4.551   5.743  1.00 95.74           H  
ATOM   1777  NH2 ARG A 109       8.266  -6.515   7.029  1.00 95.74           N  
ATOM   1778 HH21 ARG A 109       8.349  -7.405   7.500  1.00 95.74           H  
ATOM   1779 HH22 ARG A 109       9.071  -6.136   6.551  1.00 95.74           H  
ATOM   1780  CZ  ARG A 109       7.158  -5.839   7.056  1.00 95.74           C  
ATOM   1781  N   LYS A 110       1.338  -8.464   5.267  1.00 96.51           N  
ATOM   1782  H   LYS A 110       0.754  -7.763   5.700  1.00 96.51           H  
ATOM   1783  CA  LYS A 110       1.091  -8.785   3.864  1.00 96.51           C  
ATOM   1784  HA  LYS A 110       1.800  -9.557   3.565  1.00 96.51           H  
ATOM   1785  C   LYS A 110       1.351  -7.585   2.967  1.00 96.51           C  
ATOM   1786  CB  LYS A 110      -0.318  -9.376   3.697  1.00 96.51           C  
ATOM   1787  HB2 LYS A 110      -1.040  -8.744   4.214  1.00 96.51           H  
ATOM   1788  HB3 LYS A 110      -0.570  -9.404   2.637  1.00 96.51           H  
ATOM   1789  O   LYS A 110       0.978  -6.446   3.282  1.00 96.51           O  
ATOM   1790  CG  LYS A 110      -0.389 -10.808   4.250  1.00 96.51           C  
ATOM   1791  HG2 LYS A 110       0.072 -10.836   5.238  1.00 96.51           H  
ATOM   1792  HG3 LYS A 110       0.179 -11.467   3.593  1.00 96.51           H  
ATOM   1793  CD  LYS A 110      -1.823 -11.335   4.379  1.00 96.51           C  
ATOM   1794  HD2 LYS A 110      -2.395 -10.659   5.014  1.00 96.51           H  
ATOM   1795  HD3 LYS A 110      -2.293 -11.411   3.398  1.00 96.51           H  
ATOM   1796  CE  LYS A 110      -1.732 -12.716   5.042  1.00 96.51           C  
ATOM   1797  HE2 LYS A 110      -1.048 -12.659   5.888  1.00 96.51           H  
ATOM   1798  HE3 LYS A 110      -1.277 -13.419   4.345  1.00 96.51           H  
ATOM   1799  NZ  LYS A 110      -3.032 -13.240   5.515  1.00 96.51           N  
ATOM   1800  HZ1 LYS A 110      -2.844 -14.137   5.940  1.00 96.51           H  
ATOM   1801  HZ2 LYS A 110      -3.441 -12.643   6.219  1.00 96.51           H  
ATOM   1802  HZ3 LYS A 110      -3.667 -13.394   4.744  1.00 96.51           H  
ATOM   1803  N   ARG A 111       1.967  -7.835   1.815  1.00 96.67           N  
ATOM   1804  H   ARG A 111       2.233  -8.793   1.636  1.00 96.67           H  
ATOM   1805  CA  ARG A 111       2.237  -6.835   0.775  1.00 96.67           C  
ATOM   1806  HA  ARG A 111       1.674  -5.928   0.995  1.00 96.67           H  
ATOM   1807  C   ARG A 111       1.763  -7.330  -0.577  1.00 96.67           C  
ATOM   1808  CB  ARG A 111       3.735  -6.506   0.718  1.00 96.67           C  
ATOM   1809  HB2 ARG A 111       3.935  -5.898  -0.164  1.00 96.67           H  
ATOM   1810  HB3 ARG A 111       4.294  -7.435   0.606  1.00 96.67           H  
ATOM   1811  O   ARG A 111       1.926  -8.495  -0.903  1.00 96.67           O  
ATOM   1812  CG  ARG A 111       4.258  -5.761   1.951  1.00 96.67           C  
ATOM   1813  HG2 ARG A 111       5.342  -5.701   1.852  1.00 96.67           H  
ATOM   1814  HG3 ARG A 111       4.034  -6.324   2.857  1.00 96.67           H  
ATOM   1815  CD  ARG A 111       3.672  -4.349   2.073  1.00 96.67           C  
ATOM   1816  HD2 ARG A 111       3.774  -3.840   1.115  1.00 96.67           H  
ATOM   1817  HD3 ARG A 111       2.613  -4.436   2.317  1.00 96.67           H  
ATOM   1818  NE  ARG A 111       4.393  -3.578   3.099  1.00 96.67           N  
ATOM   1819  HE  ARG A 111       5.394  -3.716   3.087  1.00 96.67           H  
ATOM   1820  NH1 ARG A 111       2.601  -2.489   4.035  1.00 96.67           N  
ATOM   1821 HH11 ARG A 111       2.022  -3.008   3.391  1.00 96.67           H  
ATOM   1822 HH12 ARG A 111       2.224  -2.140   4.905  1.00 96.67           H  
ATOM   1823  NH2 ARG A 111       4.611  -2.284   4.958  1.00 96.67           N  
ATOM   1824 HH21 ARG A 111       4.201  -1.713   5.683  1.00 96.67           H  
ATOM   1825 HH22 ARG A 111       5.601  -2.477   4.911  1.00 96.67           H  
ATOM   1826  CZ  ARG A 111       3.869  -2.782   4.013  1.00 96.67           C  
ATOM   1827  N   MET A 112       1.209  -6.426  -1.373  1.00 96.38           N  
ATOM   1828  H   MET A 112       1.129  -5.479  -1.033  1.00 96.38           H  
ATOM   1829  CA  MET A 112       0.874  -6.705  -2.768  1.00 96.38           C  
ATOM   1830  HA  MET A 112       0.861  -7.780  -2.944  1.00 96.38           H  
ATOM   1831  C   MET A 112       1.894  -6.072  -3.700  1.00 96.38           C  
ATOM   1832  CB  MET A 112      -0.503  -6.160  -3.111  1.00 96.38           C  
ATOM   1833  HB2 MET A 112      -0.535  -5.102  -2.851  1.00 96.38           H  
ATOM   1834  HB3 MET A 112      -0.663  -6.253  -4.186  1.00 96.38           H  
ATOM   1835  O   MET A 112       2.268  -4.913  -3.506  1.00 96.38           O  
ATOM   1836  CG  MET A 112      -1.628  -6.907  -2.408  1.00 96.38           C  
ATOM   1837  HG2 MET A 112      -1.517  -6.822  -1.327  1.00 96.38           H  
ATOM   1838  HG3 MET A 112      -1.586  -7.960  -2.686  1.00 96.38           H  
ATOM   1839  SD  MET A 112      -3.232  -6.246  -2.898  1.00 96.38           S  
ATOM   1840  CE  MET A 112      -3.085  -4.554  -2.283  1.00 96.38           C  
ATOM   1841  HE1 MET A 112      -2.759  -3.904  -3.094  1.00 96.38           H  
ATOM   1842  HE2 MET A 112      -2.357  -4.523  -1.473  1.00 96.38           H  
ATOM   1843  HE3 MET A 112      -4.052  -4.214  -1.911  1.00 96.38           H  
ATOM   1844  N   LEU A 113       2.280  -6.786  -4.750  1.00 96.02           N  
ATOM   1845  H   LEU A 113       1.972  -7.745  -4.817  1.00 96.02           H  
ATOM   1846  CA  LEU A 113       3.184  -6.275  -5.772  1.00 96.02           C  
ATOM   1847  HA  LEU A 113       3.956  -5.682  -5.281  1.00 96.02           H  
ATOM   1848  C   LEU A 113       2.447  -5.374  -6.771  1.00 96.02           C  
ATOM   1849  CB  LEU A 113       3.849  -7.481  -6.443  1.00 96.02           C  
ATOM   1850  HB2 LEU A 113       4.301  -8.093  -5.663  1.00 96.02           H  
ATOM   1851  HB3 LEU A 113       3.086  -8.075  -6.947  1.00 96.02           H  
ATOM   1852  O   LEU A 113       1.767  -5.854  -7.673  1.00 96.02           O  
ATOM   1853  CG  LEU A 113       4.944  -7.103  -7.448  1.00 96.02           C  
ATOM   1854  HG  LEU A 113       4.564  -6.383  -8.173  1.00 96.02           H  
ATOM   1855  CD1 LEU A 113       6.154  -6.503  -6.734  1.00 96.02           C  
ATOM   1856 HD11 LEU A 113       5.894  -5.550  -6.273  1.00 96.02           H  
ATOM   1857 HD12 LEU A 113       6.521  -7.189  -5.971  1.00 96.02           H  
ATOM   1858 HD13 LEU A 113       6.948  -6.314  -7.457  1.00 96.02           H  
ATOM   1859  CD2 LEU A 113       5.384  -8.353  -8.196  1.00 96.02           C  
ATOM   1860 HD21 LEU A 113       5.691  -9.121  -7.486  1.00 96.02           H  
ATOM   1861 HD22 LEU A 113       6.228  -8.115  -8.843  1.00 96.02           H  
ATOM   1862 HD23 LEU A 113       4.558  -8.732  -8.799  1.00 96.02           H  
ATOM   1863  N   ALA A 114       2.580  -4.054  -6.646  1.00 94.49           N  
ATOM   1864  H   ALA A 114       3.203  -3.693  -5.938  1.00 94.49           H  
ATOM   1865  CA  ALA A 114       1.979  -3.122  -7.603  1.00 94.49           C  
ATOM   1866  HA  ALA A 114       1.003  -3.503  -7.902  1.00 94.49           H  
ATOM   1867  C   ALA A 114       2.814  -2.972  -8.883  1.00 94.49           C  
ATOM   1868  CB  ALA A 114       1.766  -1.778  -6.910  1.00 94.49           C  
ATOM   1869  HB1 ALA A 114       2.712  -1.380  -6.544  1.00 94.49           H  
ATOM   1870  HB2 ALA A 114       1.082  -1.938  -6.077  1.00 94.49           H  
ATOM   1871  HB3 ALA A 114       1.323  -1.069  -7.610  1.00 94.49           H  
ATOM   1872  O   ALA A 114       2.259  -2.734  -9.958  1.00 94.49           O  
ATOM   1873  N   SER A 115       4.136  -3.095  -8.758  1.00 93.73           N  
ATOM   1874  H   SER A 115       4.504  -3.258  -7.832  1.00 93.73           H  
ATOM   1875  CA  SER A 115       5.102  -3.186  -9.855  1.00 93.73           C  
ATOM   1876  HA  SER A 115       4.708  -3.838 -10.635  1.00 93.73           H  
ATOM   1877  C   SER A 115       6.412  -3.775  -9.333  1.00 93.73           C  
ATOM   1878  CB  SER A 115       5.374  -1.795 -10.448  1.00 93.73           C  
ATOM   1879  HB2 SER A 115       4.431  -1.307 -10.695  1.00 93.73           H  
ATOM   1880  HB3 SER A 115       5.948  -1.909 -11.368  1.00 93.73           H  
ATOM   1881  O   SER A 115       6.612  -3.836  -8.123  1.00 93.73           O  
ATOM   1882  OG  SER A 115       6.112  -0.984  -9.553  1.00 93.73           O  
ATOM   1883  HG  SER A 115       5.564  -0.797  -8.787  1.00 93.73           H  
ATOM   1884  N   ALA A 116       7.344  -4.099 -10.227  1.00 94.78           N  
ATOM   1885  H   ALA A 116       7.096  -4.117 -11.206  1.00 94.78           H  
ATOM   1886  CA  ALA A 116       8.693  -4.556  -9.888  1.00 94.78           C  
ATOM   1887  HA  ALA A 116       8.624  -5.539  -9.422  1.00 94.78           H  
ATOM   1888  C   ALA A 116       9.475  -3.645  -8.909  1.00 94.78           C  
ATOM   1889  CB  ALA A 116       9.439  -4.699 -11.216  1.00 94.78           C  
ATOM   1890  HB1 ALA A 116      10.479  -4.956 -11.017  1.00 94.78           H  
ATOM   1891  HB2 ALA A 116       9.419  -3.762 -11.772  1.00 94.78           H  
ATOM   1892  HB3 ALA A 116       8.986  -5.493 -11.810  1.00 94.78           H  
ATOM   1893  O   ALA A 116      10.464  -4.084  -8.335  1.00 94.78           O  
ATOM   1894  N   GLY A 117       9.045  -2.394  -8.692  1.00 94.53           N  
ATOM   1895  H   GLY A 117       8.210  -2.094  -9.174  1.00 94.53           H  
ATOM   1896  CA  GLY A 117       9.660  -1.464  -7.737  1.00 94.53           C  
ATOM   1897  HA2 GLY A 117      10.469  -1.958  -7.200  1.00 94.53           H  
ATOM   1898  HA3 GLY A 117      10.092  -0.633  -8.294  1.00 94.53           H  
ATOM   1899  C   GLY A 117       8.707  -0.882  -6.690  1.00 94.53           C  
ATOM   1900  O   GLY A 117       9.087   0.054  -5.988  1.00 94.53           O  
ATOM   1901  N   GLU A 118       7.464  -1.360  -6.588  1.00 96.03           N  
ATOM   1902  H   GLU A 118       7.211  -2.190  -7.104  1.00 96.03           H  
ATOM   1903  CA  GLU A 118       6.481  -0.782  -5.664  1.00 96.03           C  
ATOM   1904  HA  GLU A 118       7.022  -0.322  -4.837  1.00 96.03           H  
ATOM   1905  C   GLU A 118       5.562  -1.841  -5.055  1.00 96.03           C  
ATOM   1906  CB  GLU A 118       5.676   0.336  -6.356  1.00 96.03           C  
ATOM   1907  HB2 GLU A 118       6.380   1.045  -6.792  1.00 96.03           H  
ATOM   1908  HB3 GLU A 118       5.073  -0.093  -7.157  1.00 96.03           H  
ATOM   1909  O   GLU A 118       4.920  -2.619  -5.763  1.00 96.03           O  
ATOM   1910  CG  GLU A 118       4.760   1.098  -5.379  1.00 96.03           C  
ATOM   1911  HG2 GLU A 118       5.341   1.359  -4.494  1.00 96.03           H  
ATOM   1912  HG3 GLU A 118       3.947   0.443  -5.067  1.00 96.03           H  
ATOM   1913  CD  GLU A 118       4.160   2.388  -5.973  1.00 96.03           C  
ATOM   1914  OE1 GLU A 118       3.857   3.316  -5.180  1.00 96.03           O  
ATOM   1915  OE2 GLU A 118       4.003   2.471  -7.211  1.00 96.03           O  
ATOM   1916  N   LEU A 119       5.457  -1.801  -3.728  1.00 97.37           N  
ATOM   1917  H   LEU A 119       6.017  -1.123  -3.230  1.00 97.37           H  
ATOM   1918  CA  LEU A 119       4.555  -2.619  -2.931  1.00 97.37           C  
ATOM   1919  HA  LEU A 119       4.148  -3.407  -3.564  1.00 97.37           H  
ATOM   1920  C   LEU A 119       3.372  -1.798  -2.403  1.00 97.37           C  
ATOM   1921  CB  LEU A 119       5.327  -3.285  -1.779  1.00 97.37           C  
ATOM   1922  HB2 LEU A 119       5.702  -2.506  -1.115  1.00 97.37           H  
ATOM   1923  HB3 LEU A 119       4.631  -3.899  -1.207  1.00 97.37           H  
ATOM   1924  O   LEU A 119       3.423  -0.571  -2.273  1.00 97.37           O  
ATOM   1925  CG  LEU A 119       6.518  -4.163  -2.195  1.00 97.37           C  
ATOM   1926  HG  LEU A 119       7.237  -3.569  -2.759  1.00 97.37           H  
ATOM   1927  CD1 LEU A 119       7.207  -4.675  -0.936  1.00 97.37           C  
ATOM   1928 HD11 LEU A 119       7.563  -3.837  -0.337  1.00 97.37           H  
ATOM   1929 HD12 LEU A 119       8.066  -5.290  -1.205  1.00 97.37           H  
ATOM   1930 HD13 LEU A 119       6.516  -5.266  -0.335  1.00 97.37           H  
ATOM   1931  CD2 LEU A 119       6.078  -5.351  -3.047  1.00 97.37           C  
ATOM   1932 HD21 LEU A 119       5.671  -4.993  -3.993  1.00 97.37           H  
ATOM   1933 HD22 LEU A 119       6.940  -5.980  -3.269  1.00 97.37           H  
ATOM   1934 HD23 LEU A 119       5.328  -5.944  -2.522  1.00 97.37           H  
ATOM   1935  N   GLN A 120       2.295  -2.494  -2.055  1.00 96.89           N  
ATOM   1936  H   GLN A 120       2.311  -3.486  -2.247  1.00 96.89           H  
ATOM   1937  CA  GLN A 120       1.080  -1.937  -1.462  1.00 96.89           C  
ATOM   1938  HA  GLN A 120       1.279  -0.922  -1.119  1.00 96.89           H  
ATOM   1939  C   GLN A 120       0.641  -2.727  -0.227  1.00 96.89           C  
ATOM   1940  CB  GLN A 120      -0.020  -1.875  -2.528  1.00 96.89           C  
ATOM   1941  HB2 GLN A 120      -0.102  -2.834  -3.038  1.00 96.89           H  
ATOM   1942  HB3 GLN A 120      -0.974  -1.659  -2.047  1.00 96.89           H  
ATOM   1943  O   GLN A 120       1.113  -3.837   0.015  1.00 96.89           O  
ATOM   1944  CG  GLN A 120       0.287  -0.772  -3.548  1.00 96.89           C  
ATOM   1945  HG2 GLN A 120       0.464   0.166  -3.022  1.00 96.89           H  
ATOM   1946  HG3 GLN A 120       1.203  -1.019  -4.086  1.00 96.89           H  
ATOM   1947  CD  GLN A 120      -0.834  -0.543  -4.553  1.00 96.89           C  
ATOM   1948  NE2 GLN A 120      -0.599   0.272  -5.558  1.00 96.89           N  
ATOM   1949 HE21 GLN A 120      -1.374   0.456  -6.180  1.00 96.89           H  
ATOM   1950 HE22 GLN A 120       0.317   0.679  -5.677  1.00 96.89           H  
ATOM   1951  OE1 GLN A 120      -1.943  -1.036  -4.448  1.00 96.89           O  
ATOM   1952  N   LYS A 121      -0.249  -2.142   0.583  1.00 96.98           N  
ATOM   1953  H   LYS A 121      -0.701  -1.297   0.265  1.00 96.98           H  
ATOM   1954  CA  LYS A 121      -0.754  -2.751   1.824  1.00 96.98           C  
ATOM   1955  HA  LYS A 121       0.080  -3.092   2.438  1.00 96.98           H  
ATOM   1956  C   LYS A 121      -1.618  -3.972   1.494  1.00 96.98           C  
ATOM   1957  CB  LYS A 121      -1.574  -1.709   2.610  1.00 96.98           C  
ATOM   1958  HB2 LYS A 121      -2.008  -2.194   3.484  1.00 96.98           H  
ATOM   1959  HB3 LYS A 121      -2.395  -1.353   1.987  1.00 96.98           H  
ATOM   1960  O   LYS A 121      -2.616  -3.810   0.803  1.00 96.98           O  
ATOM   1961  CG  LYS A 121      -0.742  -0.502   3.078  1.00 96.98           C  
ATOM   1962  HG2 LYS A 121       0.024  -0.862   3.766  1.00 96.98           H  
ATOM   1963  HG3 LYS A 121      -0.248  -0.030   2.229  1.00 96.98           H  
ATOM   1964  CD  LYS A 121      -1.603   0.548   3.802  1.00 96.98           C  
ATOM   1965  HD2 LYS A 121      -0.966   1.123   4.474  1.00 96.98           H  
ATOM   1966  HD3 LYS A 121      -2.357   0.037   4.402  1.00 96.98           H  
ATOM   1967  CE  LYS A 121      -2.288   1.545   2.861  1.00 96.98           C  
ATOM   1968  HE2 LYS A 121      -1.535   2.197   2.419  1.00 96.98           H  
ATOM   1969  HE3 LYS A 121      -2.779   0.995   2.058  1.00 96.98           H  
ATOM   1970  NZ  LYS A 121      -3.301   2.341   3.600  1.00 96.98           N  
ATOM   1971  HZ1 LYS A 121      -4.093   1.736   3.766  1.00 96.98           H  
ATOM   1972  HZ2 LYS A 121      -3.662   3.131   3.083  1.00 96.98           H  
ATOM   1973  HZ3 LYS A 121      -2.975   2.654   4.503  1.00 96.98           H  
ATOM   1974  N   GLY A 122      -1.244  -5.154   1.986  1.00 95.58           N  
ATOM   1975  H   GLY A 122      -0.387  -5.226   2.515  1.00 95.58           H  
ATOM   1976  CA  GLY A 122      -1.976  -6.410   1.775  1.00 95.58           C  
ATOM   1977  HA2 GLY A 122      -1.260  -7.199   1.544  1.00 95.58           H  
ATOM   1978  HA3 GLY A 122      -2.643  -6.313   0.919  1.00 95.58           H  
ATOM   1979  C   GLY A 122      -2.805  -6.878   2.979  1.00 95.58           C  
ATOM   1980  O   GLY A 122      -3.469  -7.903   2.893  1.00 95.58           O  
ATOM   1981  N   ASN A 123      -2.771  -6.166   4.109  1.00 96.02           N  
ATOM   1982  H   ASN A 123      -2.193  -5.338   4.144  1.00 96.02           H  
ATOM   1983  CA  ASN A 123      -3.605  -6.467   5.276  1.00 96.02           C  
ATOM   1984  HA  ASN A 123      -3.899  -7.516   5.245  1.00 96.02           H  
ATOM   1985  C   ASN A 123      -4.886  -5.627   5.265  1.00 96.02           C  
ATOM   1986  CB  ASN A 123      -2.816  -6.232   6.572  1.00 96.02           C  
ATOM   1987  HB2 ASN A 123      -2.496  -5.191   6.614  1.00 96.02           H  
ATOM   1988  HB3 ASN A 123      -3.459  -6.425   7.431  1.00 96.02           H  
ATOM   1989  O   ASN A 123      -4.878  -4.480   4.816  1.00 96.02           O  
ATOM   1990  CG  ASN A 123      -1.594  -7.113   6.678  1.00 96.02           C  
ATOM   1991  ND2 ASN A 123      -1.731  -8.311   7.202  1.00 96.02           N  
ATOM   1992 HD21 ASN A 123      -2.626  -8.621   7.554  1.00 96.02           H  
ATOM   1993 HD22 ASN A 123      -0.926  -8.911   7.311  1.00 96.02           H  
ATOM   1994  OD1 ASN A 123      -0.517  -6.714   6.277  1.00 96.02           O  
ATOM   1995  N   GLN A 124      -5.958  -6.180   5.827  1.00 94.85           N  
ATOM   1996  H   GLN A 124      -5.895  -7.120   6.191  1.00 94.85           H  
ATOM   1997  CA  GLN A 124      -7.207  -5.474   6.099  1.00 94.85           C  
ATOM   1998  HA  GLN A 124      -7.177  -4.476   5.661  1.00 94.85           H  
ATOM   1999  C   GLN A 124      -7.386  -5.315   7.610  1.00 94.85           C  
ATOM   2000  CB  GLN A 124      -8.379  -6.236   5.469  1.00 94.85           C  
ATOM   2001  HB2 GLN A 124      -9.315  -5.803   5.824  1.00 94.85           H  
ATOM   2002  HB3 GLN A 124      -8.340  -7.278   5.785  1.00 94.85           H  
ATOM   2003  O   GLN A 124      -7.100  -6.238   8.373  1.00 94.85           O  
ATOM   2004  CG  GLN A 124      -8.356  -6.153   3.933  1.00 94.85           C  
ATOM   2005  HG2 GLN A 124      -7.416  -6.547   3.547  1.00 94.85           H  
ATOM   2006  HG3 GLN A 124      -8.443  -5.106   3.642  1.00 94.85           H  
ATOM   2007  CD  GLN A 124      -9.498  -6.927   3.283  1.00 94.85           C  
ATOM   2008  NE2 GLN A 124      -9.882  -6.592   2.072  1.00 94.85           N  
ATOM   2009 HE21 GLN A 124      -9.387  -5.898   1.530  1.00 94.85           H  
ATOM   2010 HE22 GLN A 124     -10.587  -7.197   1.676  1.00 94.85           H  
ATOM   2011  OE1 GLN A 124     -10.059  -7.849   3.840  1.00 94.85           O  
ATOM   2012  N   LEU A 125      -7.832  -4.133   8.032  1.00 96.27           N  
ATOM   2013  H   LEU A 125      -8.077  -3.433   7.346  1.00 96.27           H  
ATOM   2014  CA  LEU A 125      -8.207  -3.866   9.416  1.00 96.27           C  
ATOM   2015  HA  LEU A 125      -7.502  -4.363  10.083  1.00 96.27           H  
ATOM   2016  C   LEU A 125      -9.608  -4.437   9.661  1.00 96.27           C  
ATOM   2017  CB  LEU A 125      -8.136  -2.349   9.663  1.00 96.27           C  
ATOM   2018  HB2 LEU A 125      -8.752  -1.853   8.913  1.00 96.27           H  
ATOM   2019  HB3 LEU A 125      -7.106  -2.020   9.527  1.00 96.27           H  
ATOM   2020  O   LEU A 125     -10.555  -4.043   8.982  1.00 96.27           O  
ATOM   2021  CG  LEU A 125      -8.624  -1.897  11.054  1.00 96.27           C  
ATOM   2022  HG  LEU A 125      -9.649  -2.234  11.212  1.00 96.27           H  
ATOM   2023  CD1 LEU A 125      -7.740  -2.424  12.182  1.00 96.27           C  
ATOM   2024 HD11 LEU A 125      -8.099  -2.043  13.138  1.00 96.27           H  
ATOM   2025 HD12 LEU A 125      -7.784  -3.513  12.226  1.00 96.27           H  
ATOM   2026 HD13 LEU A 125      -6.710  -2.099  12.039  1.00 96.27           H  
ATOM   2027  CD2 LEU A 125      -8.604  -0.370  11.103  1.00 96.27           C  
ATOM   2028 HD21 LEU A 125      -9.011  -0.030  12.056  1.00 96.27           H  
ATOM   2029 HD22 LEU A 125      -9.215   0.034  10.296  1.00 96.27           H  
ATOM   2030 HD23 LEU A 125      -7.578  -0.013  11.012  1.00 96.27           H  
ATOM   2031  N   ALA A 126      -9.729  -5.338  10.631  1.00 95.17           N  
ATOM   2032  H   ALA A 126      -8.912  -5.595  11.165  1.00 95.17           H  
ATOM   2033  CA  ALA A 126     -11.006  -5.854  11.103  1.00 95.17           C  
ATOM   2034  HA  ALA A 126     -11.793  -5.605  10.392  1.00 95.17           H  
ATOM   2035  C   ALA A 126     -11.341  -5.198  12.445  1.00 95.17           C  
ATOM   2036  CB  ALA A 126     -10.930  -7.381  11.198  1.00 95.17           C  
ATOM   2037  HB1 ALA A 126     -10.696  -7.803  10.221  1.00 95.17           H  
ATOM   2038  HB2 ALA A 126     -11.889  -7.776  11.534  1.00 95.17           H  
ATOM   2039  HB3 ALA A 126     -10.160  -7.674  11.912  1.00 95.17           H  
ATOM   2040  O   ALA A 126     -10.510  -5.192  13.350  1.00 95.17           O  
ATOM   2041  N   LEU A 127     -12.549  -4.647  12.556  1.00 96.67           N  
ATOM   2042  H   LEU A 127     -13.205  -4.751  11.795  1.00 96.67           H  
ATOM   2043  CA  LEU A 127     -13.045  -4.011  13.773  1.00 96.67           C  
ATOM   2044  HA  LEU A 127     -12.266  -4.033  14.535  1.00 96.67           H  
ATOM   2045  C   LEU A 127     -14.275  -4.768  14.291  1.00 96.67           C  
ATOM   2046  CB  LEU A 127     -13.403  -2.540  13.500  1.00 96.67           C  
ATOM   2047  HB2 LEU A 127     -14.173  -2.510  12.729  1.00 96.67           H  
ATOM   2048  HB3 LEU A 127     -13.835  -2.126  14.412  1.00 96.67           H  
ATOM   2049  O   LEU A 127     -15.107  -5.186  13.481  1.00 96.67           O  
ATOM   2050  CG  LEU A 127     -12.238  -1.635  13.067  1.00 96.67           C  
ATOM   2051  HG  LEU A 127     -11.814  -2.003  12.132  1.00 96.67           H  
ATOM   2052  CD1 LEU A 127     -12.769  -0.223  12.838  1.00 96.67           C  
ATOM   2053 HD11 LEU A 127     -13.459  -0.218  11.995  1.00 96.67           H  
ATOM   2054 HD12 LEU A 127     -11.930   0.443  12.634  1.00 96.67           H  
ATOM   2055 HD13 LEU A 127     -13.279   0.131  13.734  1.00 96.67           H  
ATOM   2056  CD2 LEU A 127     -11.133  -1.521  14.109  1.00 96.67           C  
ATOM   2057 HD21 LEU A 127     -11.546  -1.127  15.038  1.00 96.67           H  
ATOM   2058 HD22 LEU A 127     -10.349  -0.844  13.769  1.00 96.67           H  
ATOM   2059 HD23 LEU A 127     -10.683  -2.495  14.296  1.00 96.67           H  
ATOM   2060  N   PRO A 128     -14.441  -4.908  15.617  1.00 97.84           N  
ATOM   2061  CA  PRO A 128     -15.686  -5.367  16.222  1.00 97.84           C  
ATOM   2062  HA  PRO A 128     -15.801  -6.428  15.999  1.00 97.84           H  
ATOM   2063  C   PRO A 128     -16.931  -4.607  15.738  1.00 97.84           C  
ATOM   2064  CB  PRO A 128     -15.481  -5.186  17.728  1.00 97.84           C  
ATOM   2065  HB2 PRO A 128     -15.736  -4.168  18.021  1.00 97.84           H  
ATOM   2066  HB3 PRO A 128     -16.057  -5.908  18.306  1.00 97.84           H  
ATOM   2067  O   PRO A 128     -16.892  -3.397  15.495  1.00 97.84           O  
ATOM   2068  CG  PRO A 128     -13.978  -5.393  17.904  1.00 97.84           C  
ATOM   2069  HG2 PRO A 128     -13.598  -4.879  18.787  1.00 97.84           H  
ATOM   2070  HG3 PRO A 128     -13.764  -6.460  17.963  1.00 97.84           H  
ATOM   2071  CD  PRO A 128     -13.383  -4.829  16.617  1.00 97.84           C  
ATOM   2072  HD2 PRO A 128     -13.058  -3.799  16.765  1.00 97.84           H  
ATOM   2073  HD3 PRO A 128     -12.524  -5.430  16.318  1.00 97.84           H  
ATOM   2074  N   GLN A 129     -18.072  -5.304  15.690  1.00 97.60           N  
ATOM   2075  H   GLN A 129     -18.025  -6.297  15.871  1.00 97.60           H  
ATOM   2076  CA  GLN A 129     -19.340  -4.774  15.171  1.00 97.60           C  
ATOM   2077  HA  GLN A 129     -19.203  -4.568  14.110  1.00 97.60           H  
ATOM   2078  C   GLN A 129     -19.780  -3.462  15.846  1.00 97.60           C  
ATOM   2079  CB  GLN A 129     -20.425  -5.857  15.326  1.00 97.60           C  
ATOM   2080  HB2 GLN A 129     -20.604  -6.035  16.386  1.00 97.60           H  
ATOM   2081  HB3 GLN A 129     -20.066  -6.788  14.887  1.00 97.60           H  
ATOM   2082  O   GLN A 129     -20.323  -2.585  15.175  1.00 97.60           O  
ATOM   2083  CG  GLN A 129     -21.763  -5.487  14.659  1.00 97.60           C  
ATOM   2084  HG2 GLN A 129     -22.165  -4.583  15.117  1.00 97.60           H  
ATOM   2085  HG3 GLN A 129     -22.479  -6.289  14.838  1.00 97.60           H  
ATOM   2086  CD  GLN A 129     -21.651  -5.289  13.149  1.00 97.60           C  
ATOM   2087  NE2 GLN A 129     -22.439  -4.416  12.564  1.00 97.60           N  
ATOM   2088 HE21 GLN A 129     -23.122  -3.895  13.095  1.00 97.60           H  
ATOM   2089 HE22 GLN A 129     -22.353  -4.351  11.560  1.00 97.60           H  
ATOM   2090  OE1 GLN A 129     -20.852  -5.906  12.467  1.00 97.60           O  
ATOM   2091  N   LYS A 130     -19.509  -3.287  17.150  1.00 97.74           N  
ATOM   2092  H   LYS A 130     -19.064  -4.047  17.645  1.00 97.74           H  
ATOM   2093  CA  LYS A 130     -19.838  -2.053  17.888  1.00 97.74           C  
ATOM   2094  HA  LYS A 130     -20.908  -1.872  17.782  1.00 97.74           H  
ATOM   2095  C   LYS A 130     -19.161  -0.810  17.295  1.00 97.74           C  
ATOM   2096  CB  LYS A 130     -19.555  -2.214  19.400  1.00 97.74           C  
ATOM   2097  HB2 LYS A 130     -20.148  -3.045  19.781  1.00 97.74           H  
ATOM   2098  HB3 LYS A 130     -19.910  -1.311  19.898  1.00 97.74           H  
ATOM   2099  O   LYS A 130     -19.804   0.225  17.136  1.00 97.74           O  
ATOM   2100  CG  LYS A 130     -18.080  -2.439  19.800  1.00 97.74           C  
ATOM   2101  HG2 LYS A 130     -17.748  -3.412  19.438  1.00 97.74           H  
ATOM   2102  HG3 LYS A 130     -17.460  -1.665  19.348  1.00 97.74           H  
ATOM   2103  CD  LYS A 130     -17.876  -2.360  21.327  1.00 97.74           C  
ATOM   2104  HD2 LYS A 130     -18.439  -3.148  21.827  1.00 97.74           H  
ATOM   2105  HD3 LYS A 130     -18.253  -1.396  21.668  1.00 97.74           H  
ATOM   2106  CE  LYS A 130     -16.383  -2.469  21.692  1.00 97.74           C  
ATOM   2107  HE2 LYS A 130     -16.088  -3.517  21.750  1.00 97.74           H  
ATOM   2108  HE3 LYS A 130     -15.820  -2.021  20.873  1.00 97.74           H  
ATOM   2109  NZ  LYS A 130     -16.023  -1.752  22.950  1.00 97.74           N  
ATOM   2110  HZ1 LYS A 130     -15.034  -1.554  23.011  1.00 97.74           H  
ATOM   2111  HZ2 LYS A 130     -16.392  -0.812  22.971  1.00 97.74           H  
ATOM   2112  HZ3 LYS A 130     -16.305  -2.228  23.796  1.00 97.74           H  
ATOM   2113  N   TYR A 131     -17.900  -0.930  16.880  1.00 98.04           N  
ATOM   2114  H   TYR A 131     -17.438  -1.824  16.966  1.00 98.04           H  
ATOM   2115  CA  TYR A 131     -17.162   0.167  16.255  1.00 98.04           C  
ATOM   2116  HA  TYR A 131     -17.332   1.088  16.812  1.00 98.04           H  
ATOM   2117  C   TYR A 131     -17.619   0.397  14.823  1.00 98.04           C  
ATOM   2118  CB  TYR A 131     -15.669  -0.141  16.249  1.00 98.04           C  
ATOM   2119  HB2 TYR A 131     -15.507  -0.996  15.591  1.00 98.04           H  
ATOM   2120  HB3 TYR A 131     -15.139   0.702  15.807  1.00 98.04           H  
ATOM   2121  O   TYR A 131     -17.762   1.540  14.405  1.00 98.04           O  
ATOM   2122  CG  TYR A 131     -15.055  -0.444  17.596  1.00 98.04           C  
ATOM   2123  CD1 TYR A 131     -15.407   0.269  18.761  1.00 98.04           C  
ATOM   2124  HD1 TYR A 131     -16.123   1.077  18.721  1.00 98.04           H  
ATOM   2125  CD2 TYR A 131     -14.083  -1.449  17.659  1.00 98.04           C  
ATOM   2126  HD2 TYR A 131     -13.754  -1.926  16.747  1.00 98.04           H  
ATOM   2127  CE1 TYR A 131     -14.791  -0.044  19.988  1.00 98.04           C  
ATOM   2128  HE1 TYR A 131     -15.030   0.521  20.877  1.00 98.04           H  
ATOM   2129  CE2 TYR A 131     -13.504  -1.797  18.885  1.00 98.04           C  
ATOM   2130  HE2 TYR A 131     -12.749  -2.567  18.944  1.00 98.04           H  
ATOM   2131  OH  TYR A 131     -13.298  -1.517  21.209  1.00 98.04           O  
ATOM   2132  HH  TYR A 131     -13.428  -0.878  21.914  1.00 98.04           H  
ATOM   2133  CZ  TYR A 131     -13.847  -1.096  20.047  1.00 98.04           C  
ATOM   2134  N   VAL A 132     -17.907  -0.672  14.075  1.00 97.24           N  
ATOM   2135  H   VAL A 132     -17.751  -1.590  14.465  1.00 97.24           H  
ATOM   2136  CA  VAL A 132     -18.482  -0.551  12.727  1.00 97.24           C  
ATOM   2137  HA  VAL A 132     -17.802   0.040  12.113  1.00 97.24           H  
ATOM   2138  C   VAL A 132     -19.813   0.209  12.777  1.00 97.24           C  
ATOM   2139  CB  VAL A 132     -18.641  -1.932  12.065  1.00 97.24           C  
ATOM   2140  HB  VAL A 132     -19.296  -2.555  12.674  1.00 97.24           H  
ATOM   2141  O   VAL A 132     -20.041   1.085  11.943  1.00 97.24           O  
ATOM   2142  CG1 VAL A 132     -19.249  -1.816  10.661  1.00 97.24           C  
ATOM   2143 HG11 VAL A 132     -19.294  -2.803  10.200  1.00 97.24           H  
ATOM   2144 HG12 VAL A 132     -20.265  -1.427  10.719  1.00 97.24           H  
ATOM   2145 HG13 VAL A 132     -18.642  -1.156  10.042  1.00 97.24           H  
ATOM   2146  CG2 VAL A 132     -17.282  -2.633  11.927  1.00 97.24           C  
ATOM   2147 HG21 VAL A 132     -16.839  -2.808  12.907  1.00 97.24           H  
ATOM   2148 HG22 VAL A 132     -17.415  -3.604  11.449  1.00 97.24           H  
ATOM   2149 HG23 VAL A 132     -16.602  -2.027  11.329  1.00 97.24           H  
ATOM   2150  N   ASN A 133     -20.652  -0.053  13.785  1.00 97.19           N  
ATOM   2151  H   ASN A 133     -20.425  -0.804  14.421  1.00 97.19           H  
ATOM   2152  CA  ASN A 133     -21.910   0.666  13.985  1.00 97.19           C  
ATOM   2153  HA  ASN A 133     -22.470   0.624  13.051  1.00 97.19           H  
ATOM   2154  C   ASN A 133     -21.684   2.155  14.303  1.00 97.19           C  
ATOM   2155  CB  ASN A 133     -22.732  -0.034  15.082  1.00 97.19           C  
ATOM   2156  HB2 ASN A 133     -22.746  -1.110  14.907  1.00 97.19           H  
ATOM   2157  HB3 ASN A 133     -22.288   0.155  16.059  1.00 97.19           H  
ATOM   2158  O   ASN A 133     -22.276   3.024  13.663  1.00 97.19           O  
ATOM   2159  CG  ASN A 133     -24.172   0.448  15.072  1.00 97.19           C  
ATOM   2160  ND2 ASN A 133     -24.825   0.523  16.205  1.00 97.19           N  
ATOM   2161 HD21 ASN A 133     -25.736   0.954  16.144  1.00 97.19           H  
ATOM   2162 HD22 ASN A 133     -24.381   0.325  17.090  1.00 97.19           H  
ATOM   2163  OD1 ASN A 133     -24.730   0.744  14.032  1.00 97.19           O  
ATOM   2164  N   LEU A 134     -20.762   2.472  15.220  1.00 97.59           N  
ATOM   2165  H   LEU A 134     -20.314   1.730  15.740  1.00 97.59           H  
ATOM   2166  CA  LEU A 134     -20.361   3.858  15.484  1.00 97.59           C  
ATOM   2167  HA  LEU A 134     -21.220   4.412  15.864  1.00 97.59           H  
ATOM   2168  C   LEU A 134     -19.887   4.563  14.208  1.00 97.59           C  
ATOM   2169  CB  LEU A 134     -19.240   3.874  16.531  1.00 97.59           C  
ATOM   2170  HB2 LEU A 134     -19.561   3.329  17.419  1.00 97.59           H  
ATOM   2171  HB3 LEU A 134     -18.377   3.353  16.117  1.00 97.59           H  
ATOM   2172  O   LEU A 134     -20.330   5.670  13.916  1.00 97.59           O  
ATOM   2173  CG  LEU A 134     -18.812   5.303  16.929  1.00 97.59           C  
ATOM   2174  HG  LEU A 134     -18.822   5.977  16.072  1.00 97.59           H  
ATOM   2175  CD1 LEU A 134     -19.743   5.868  17.990  1.00 97.59           C  
ATOM   2176 HD11 LEU A 134     -19.683   5.235  18.875  1.00 97.59           H  
ATOM   2177 HD12 LEU A 134     -19.425   6.873  18.269  1.00 97.59           H  
ATOM   2178 HD13 LEU A 134     -20.771   5.900  17.628  1.00 97.59           H  
ATOM   2179  CD2 LEU A 134     -17.383   5.262  17.448  1.00 97.59           C  
ATOM   2180 HD21 LEU A 134     -16.697   5.270  16.601  1.00 97.59           H  
ATOM   2181 HD22 LEU A 134     -17.178   6.122  18.086  1.00 97.59           H  
ATOM   2182 HD23 LEU A 134     -17.225   4.341  18.009  1.00 97.59           H  
ATOM   2183  N   LEU A 135     -19.014   3.919  13.430  1.00 96.96           N  
ATOM   2184  H   LEU A 135     -18.687   3.016  13.742  1.00 96.96           H  
ATOM   2185  CA  LEU A 135     -18.455   4.473  12.196  1.00 96.96           C  
ATOM   2186  HA  LEU A 135     -18.006   5.441  12.420  1.00 96.96           H  
ATOM   2187  C   LEU A 135     -19.531   4.711  11.132  1.00 96.96           C  
ATOM   2188  CB  LEU A 135     -17.370   3.527  11.661  1.00 96.96           C  
ATOM   2189  HB2 LEU A 135     -17.086   3.839  10.656  1.00 96.96           H  
ATOM   2190  HB3 LEU A 135     -17.795   2.525  11.590  1.00 96.96           H  
ATOM   2191  O   LEU A 135     -19.450   5.693  10.392  1.00 96.96           O  
ATOM   2192  CG  LEU A 135     -16.107   3.482  12.536  1.00 96.96           C  
ATOM   2193  HG  LEU A 135     -16.375   3.375  13.587  1.00 96.96           H  
ATOM   2194  CD1 LEU A 135     -15.253   2.285  12.124  1.00 96.96           C  
ATOM   2195 HD11 LEU A 135     -15.840   1.370  12.204  1.00 96.96           H  
ATOM   2196 HD12 LEU A 135     -14.416   2.203  12.817  1.00 96.96           H  
ATOM   2197 HD13 LEU A 135     -14.890   2.404  11.103  1.00 96.96           H  
ATOM   2198  CD2 LEU A 135     -15.275   4.755  12.403  1.00 96.96           C  
ATOM   2199 HD21 LEU A 135     -14.389   4.674  13.034  1.00 96.96           H  
ATOM   2200 HD22 LEU A 135     -14.970   4.891  11.366  1.00 96.96           H  
ATOM   2201 HD23 LEU A 135     -15.846   5.621  12.738  1.00 96.96           H  
ATOM   2202  N   TYR A 136     -20.552   3.854  11.065  1.00 95.64           N  
ATOM   2203  H   TYR A 136     -20.546   3.050  11.677  1.00 95.64           H  
ATOM   2204  CA  TYR A 136     -21.714   4.064  10.205  1.00 95.64           C  
ATOM   2205  HA  TYR A 136     -21.372   4.176   9.176  1.00 95.64           H  
ATOM   2206  C   TYR A 136     -22.459   5.356  10.574  1.00 95.64           C  
ATOM   2207  CB  TYR A 136     -22.635   2.838  10.268  1.00 95.64           C  
ATOM   2208  HB2 TYR A 136     -22.879   2.609  11.305  1.00 95.64           H  
ATOM   2209  HB3 TYR A 136     -22.106   1.975   9.863  1.00 95.64           H  
ATOM   2210  O   TYR A 136     -22.679   6.205   9.704  1.00 95.64           O  
ATOM   2211  CG  TYR A 136     -23.929   3.029   9.507  1.00 95.64           C  
ATOM   2212  CD1 TYR A 136     -25.091   3.445  10.187  1.00 95.64           C  
ATOM   2213  HD1 TYR A 136     -25.073   3.580  11.258  1.00 95.64           H  
ATOM   2214  CD2 TYR A 136     -23.962   2.817   8.116  1.00 95.64           C  
ATOM   2215  HD2 TYR A 136     -23.071   2.489   7.602  1.00 95.64           H  
ATOM   2216  CE1 TYR A 136     -26.287   3.656   9.475  1.00 95.64           C  
ATOM   2217  HE1 TYR A 136     -27.179   3.954  10.007  1.00 95.64           H  
ATOM   2218  CE2 TYR A 136     -25.156   3.026   7.401  1.00 95.64           C  
ATOM   2219  HE2 TYR A 136     -25.197   2.862   6.335  1.00 95.64           H  
ATOM   2220  OH  TYR A 136     -27.466   3.656   7.383  1.00 95.64           O  
ATOM   2221  HH  TYR A 136     -28.206   3.804   7.977  1.00 95.64           H  
ATOM   2222  CZ  TYR A 136     -26.319   3.445   8.080  1.00 95.64           C  
ATOM   2223  N   HIS A 137     -22.780   5.549  11.858  1.00 95.19           N  
ATOM   2224  H   HIS A 137     -22.573   4.820  12.526  1.00 95.19           H  
ATOM   2225  CA  HIS A 137     -23.433   6.772  12.335  1.00 95.19           C  
ATOM   2226  HA  HIS A 137     -24.320   6.945  11.727  1.00 95.19           H  
ATOM   2227  C   HIS A 137     -22.533   8.008  12.161  1.00 95.19           C  
ATOM   2228  CB  HIS A 137     -23.892   6.589  13.790  1.00 95.19           C  
ATOM   2229  HB2 HIS A 137     -23.056   6.251  14.402  1.00 95.19           H  
ATOM   2230  HB3 HIS A 137     -24.224   7.553  14.174  1.00 95.19           H  
ATOM   2231  O   HIS A 137     -22.992   9.026  11.643  1.00 95.19           O  
ATOM   2232  CG  HIS A 137     -25.045   5.623  13.931  1.00 95.19           C  
ATOM   2233  CD2 HIS A 137     -25.022   4.376  14.498  1.00 95.19           C  
ATOM   2234  HD2 HIS A 137     -24.166   3.889  14.942  1.00 95.19           H  
ATOM   2235  ND1 HIS A 137     -26.346   5.857  13.545  1.00 95.19           N  
ATOM   2236  HD1 HIS A 137     -26.724   6.730  13.207  1.00 95.19           H  
ATOM   2237  CE1 HIS A 137     -27.083   4.781  13.861  1.00 95.19           C  
ATOM   2238  HE1 HIS A 137     -28.150   4.689  13.721  1.00 95.19           H  
ATOM   2239  NE2 HIS A 137     -26.315   3.850  14.436  1.00 95.19           N  
ATOM   2240  N   ALA A 138     -21.240   7.902  12.479  1.00 94.95           N  
ATOM   2241  H   ALA A 138     -20.937   7.047  12.922  1.00 94.95           H  
ATOM   2242  CA  ALA A 138     -20.244   8.963  12.318  1.00 94.95           C  
ATOM   2243  HA  ALA A 138     -20.542   9.827  12.912  1.00 94.95           H  
ATOM   2244  C   ALA A 138     -20.115   9.429  10.857  1.00 94.95           C  
ATOM   2245  CB  ALA A 138     -18.909   8.436  12.861  1.00 94.95           C  
ATOM   2246  HB1 ALA A 138     -18.620   7.533  12.324  1.00 94.95           H  
ATOM   2247  HB2 ALA A 138     -18.120   9.177  12.727  1.00 94.95           H  
ATOM   2248  HB3 ALA A 138     -19.004   8.208  13.922  1.00 94.95           H  
ATOM   2249  O   ALA A 138     -20.180  10.622  10.571  1.00 94.95           O  
ATOM   2250  N   LYS A 139     -20.035   8.498   9.896  1.00 94.19           N  
ATOM   2251  H   LYS A 139     -19.988   7.532  10.189  1.00 94.19           H  
ATOM   2252  CA  LYS A 139     -19.972   8.802   8.453  1.00 94.19           C  
ATOM   2253  HA  LYS A 139     -19.152   9.502   8.289  1.00 94.19           H  
ATOM   2254  C   LYS A 139     -21.244   9.474   7.921  1.00 94.19           C  
ATOM   2255  CB  LYS A 139     -19.688   7.487   7.711  1.00 94.19           C  
ATOM   2256  HB2 LYS A 139     -18.826   7.012   8.178  1.00 94.19           H  
ATOM   2257  HB3 LYS A 139     -20.543   6.820   7.825  1.00 94.19           H  
ATOM   2258  O   LYS A 139     -21.263   9.993   6.799  1.00 94.19           O  
ATOM   2259  CG  LYS A 139     -19.379   7.672   6.217  1.00 94.19           C  
ATOM   2260  HG2 LYS A 139     -18.559   8.381   6.103  1.00 94.19           H  
ATOM   2261  HG3 LYS A 139     -20.257   8.047   5.690  1.00 94.19           H  
ATOM   2262  CD  LYS A 139     -18.989   6.334   5.590  1.00 94.19           C  
ATOM   2263  HD2 LYS A 139     -19.812   5.630   5.709  1.00 94.19           H  
ATOM   2264  HD3 LYS A 139     -18.113   5.945   6.109  1.00 94.19           H  
ATOM   2265  CE  LYS A 139     -18.668   6.524   4.104  1.00 94.19           C  
ATOM   2266  HE2 LYS A 139     -17.872   7.264   4.018  1.00 94.19           H  
ATOM   2267  HE3 LYS A 139     -19.551   6.917   3.599  1.00 94.19           H  
ATOM   2268  NZ  LYS A 139     -18.242   5.242   3.491  1.00 94.19           N  
ATOM   2269  HZ1 LYS A 139     -17.417   4.897   3.959  1.00 94.19           H  
ATOM   2270  HZ2 LYS A 139     -18.960   4.539   3.591  1.00 94.19           H  
ATOM   2271  HZ3 LYS A 139     -18.022   5.357   2.512  1.00 94.19           H  
ATOM   2272  N   HIS A 140     -22.348   9.398   8.656  1.00 91.59           N  
ATOM   2273  H   HIS A 140     -22.290   8.928   9.548  1.00 91.59           H  
ATOM   2274  CA  HIS A 140     -23.656   9.907   8.244  1.00 91.59           C  
ATOM   2275  HA  HIS A 140     -23.561  10.396   7.274  1.00 91.59           H  
ATOM   2276  C   HIS A 140     -24.181  11.021   9.149  1.00 91.59           C  
ATOM   2277  CB  HIS A 140     -24.620   8.722   8.061  1.00 91.59           C  
ATOM   2278  HB2 HIS A 140     -24.694   8.174   9.001  1.00 91.59           H  
ATOM   2279  HB3 HIS A 140     -25.612   9.097   7.807  1.00 91.59           H  
ATOM   2280  O   HIS A 140     -25.320  11.440   8.965  1.00 91.59           O  
ATOM   2281  CG  HIS A 140     -24.176   7.782   6.964  1.00 91.59           C  
ATOM   2282  CD2 HIS A 140     -24.387   6.433   6.888  1.00 91.59           C  
ATOM   2283  HD2 HIS A 140     -24.942   5.839   7.598  1.00 91.59           H  
ATOM   2284  ND1 HIS A 140     -23.343   8.116   5.922  1.00 91.59           N  
ATOM   2285  HD1 HIS A 140     -22.737   8.923   5.965  1.00 91.59           H  
ATOM   2286  CE1 HIS A 140     -23.058   6.996   5.246  1.00 91.59           C  
ATOM   2287  HE1 HIS A 140     -22.300   6.907   4.482  1.00 91.59           H  
ATOM   2288  NE2 HIS A 140     -23.719   5.959   5.747  1.00 91.59           N  
ATOM   2289  N   ILE A 141     -23.345  11.543  10.050  1.00 87.78           N  
ATOM   2290  H   ILE A 141     -22.433  11.123  10.163  1.00 87.78           H  
ATOM   2291  CA  ILE A 141     -23.730  12.542  11.050  1.00 87.78           C  
ATOM   2292  HA  ILE A 141     -24.574  12.131  11.603  1.00 87.78           H  
ATOM   2293  C   ILE A 141     -24.218  13.861  10.423  1.00 87.78           C  
ATOM   2294  CB  ILE A 141     -22.554  12.718  12.041  1.00 87.78           C  
ATOM   2295  HB  ILE A 141     -22.169  11.723  12.267  1.00 87.78           H  
ATOM   2296  O   ILE A 141     -25.188  14.442  10.897  1.00 87.78           O  
ATOM   2297  CG1 ILE A 141     -23.059  13.310  13.365  1.00 87.78           C  
ATOM   2298 HG12 ILE A 141     -23.912  12.722  13.704  1.00 87.78           H  
ATOM   2299 HG13 ILE A 141     -23.385  14.336  13.196  1.00 87.78           H  
ATOM   2300  CG2 ILE A 141     -21.394  13.549  11.464  1.00 87.78           C  
ATOM   2301 HG21 ILE A 141     -20.511  13.441  12.093  1.00 87.78           H  
ATOM   2302 HG22 ILE A 141     -21.128  13.204  10.465  1.00 87.78           H  
ATOM   2303 HG23 ILE A 141     -21.665  14.605  11.433  1.00 87.78           H  
ATOM   2304  CD1 ILE A 141     -22.010  13.296  14.486  1.00 87.78           C  
ATOM   2305 HD11 ILE A 141     -21.195  13.982  14.255  1.00 87.78           H  
ATOM   2306 HD12 ILE A 141     -22.472  13.612  15.422  1.00 87.78           H  
ATOM   2307 HD13 ILE A 141     -21.613  12.289  14.614  1.00 87.78           H  
ATOM   2308  N   GLU A 142     -23.611  14.274   9.302  1.00 79.40           N  
ATOM   2309  H   GLU A 142     -22.760  13.793   9.048  1.00 79.40           H  
ATOM   2310  CA  GLU A 142     -23.957  15.491   8.542  1.00 79.40           C  
ATOM   2311  HA  GLU A 142     -24.440  16.213   9.200  1.00 79.40           H  
ATOM   2312  C   GLU A 142     -24.930  15.241   7.379  1.00 79.40           C  
ATOM   2313  CB  GLU A 142     -22.669  16.115   7.972  1.00 79.40           C  
ATOM   2314  HB2 GLU A 142     -22.098  15.342   7.458  1.00 79.40           H  
ATOM   2315  HB3 GLU A 142     -22.925  16.872   7.231  1.00 79.40           H  
ATOM   2316  O   GLU A 142     -25.338  16.169   6.672  1.00 79.40           O  
ATOM   2317  CG  GLU A 142     -21.776  16.775   9.026  1.00 79.40           C  
ATOM   2318  HG2 GLU A 142     -20.913  17.209   8.522  1.00 79.40           H  
ATOM   2319  HG3 GLU A 142     -21.407  16.009   9.708  1.00 79.40           H  
ATOM   2320  CD  GLU A 142     -22.513  17.876   9.801  1.00 79.40           C  
ATOM   2321  OE1 GLU A 142     -22.323  17.937  11.031  1.00 79.40           O  
ATOM   2322  OE2 GLU A 142     -23.307  18.618   9.179  1.00 79.40           O  
ATOM   2323  N   LYS A 143     -25.292  13.982   7.097  1.00 74.34           N  
ATOM   2324  H   LYS A 143     -25.102  13.264   7.781  1.00 74.34           H  
ATOM   2325  CA  LYS A 143     -26.157  13.712   5.948  1.00 74.34           C  
ATOM   2326  HA  LYS A 143     -25.769  14.263   5.092  1.00 74.34           H  
ATOM   2327  C   LYS A 143     -27.550  14.259   6.236  1.00 74.34           C  
ATOM   2328  CB  LYS A 143     -26.204  12.222   5.590  1.00 74.34           C  
ATOM   2329  HB2 LYS A 143     -26.304  11.623   6.495  1.00 74.34           H  
ATOM   2330  HB3 LYS A 143     -27.089  12.052   4.977  1.00 74.34           H  
ATOM   2331  O   LYS A 143     -28.318  13.642   6.956  1.00 74.34           O  
ATOM   2332  CG  LYS A 143     -24.972  11.780   4.791  1.00 74.34           C  
ATOM   2333  HG2 LYS A 143     -24.091  11.788   5.434  1.00 74.34           H  
ATOM   2334  HG3 LYS A 143     -24.813  12.462   3.956  1.00 74.34           H  
ATOM   2335  CD  LYS A 143     -25.216  10.371   4.245  1.00 74.34           C  
ATOM   2336  HD2 LYS A 143     -26.118  10.379   3.633  1.00 74.34           H  
ATOM   2337  HD3 LYS A 143     -25.375   9.695   5.084  1.00 74.34           H  
ATOM   2338  CE  LYS A 143     -24.038   9.893   3.394  1.00 74.34           C  
ATOM   2339  HE2 LYS A 143     -23.131   9.946   3.995  1.00 74.34           H  
ATOM   2340  HE3 LYS A 143     -23.918  10.569   2.547  1.00 74.34           H  
ATOM   2341  NZ  LYS A 143     -24.281   8.504   2.929  1.00 74.34           N  
ATOM   2342  HZ1 LYS A 143     -23.512   8.166   2.368  1.00 74.34           H  
ATOM   2343  HZ2 LYS A 143     -24.405   7.897   3.727  1.00 74.34           H  
ATOM   2344  HZ3 LYS A 143     -25.129   8.457   2.383  1.00 74.34           H  
ATOM   2345  N   LYS A 144     -27.946  15.313   5.516  1.00 72.57           N  
ATOM   2346  H   LYS A 144     -27.211  15.861   5.093  1.00 72.57           H  
ATOM   2347  CA  LYS A 144     -29.337  15.813   5.458  1.00 72.57           C  
ATOM   2348  HA  LYS A 144     -29.678  15.975   6.480  1.00 72.57           H  
ATOM   2349  C   LYS A 144     -30.338  14.812   4.846  1.00 72.57           C  
ATOM   2350  CB  LYS A 144     -29.389  17.158   4.710  1.00 72.57           C  
ATOM   2351  HB2 LYS A 144     -29.035  17.020   3.689  1.00 72.57           H  
ATOM   2352  HB3 LYS A 144     -30.427  17.490   4.666  1.00 72.57           H  
ATOM   2353  O   LYS A 144     -31.476  15.171   4.571  1.00 72.57           O  
ATOM   2354  CG  LYS A 144     -28.572  18.265   5.391  1.00 72.57           C  
ATOM   2355  HG2 LYS A 144     -27.510  18.022   5.345  1.00 72.57           H  
ATOM   2356  HG3 LYS A 144     -28.872  18.339   6.437  1.00 72.57           H  
ATOM   2357  CD  LYS A 144     -28.815  19.615   4.702  1.00 72.57           C  
ATOM   2358  HD2 LYS A 144     -29.877  19.856   4.754  1.00 72.57           H  
ATOM   2359  HD3 LYS A 144     -28.513  19.547   3.657  1.00 72.57           H  
ATOM   2360  CE  LYS A 144     -28.006  20.711   5.405  1.00 72.57           C  
ATOM   2361  HE2 LYS A 144     -26.947  20.461   5.339  1.00 72.57           H  
ATOM   2362  HE3 LYS A 144     -28.272  20.713   6.462  1.00 72.57           H  
ATOM   2363  NZ  LYS A 144     -28.257  22.052   4.817  1.00 72.57           N  
ATOM   2364  HZ1 LYS A 144     -27.995  22.074   3.842  1.00 72.57           H  
ATOM   2365  HZ2 LYS A 144     -29.232  22.302   4.901  1.00 72.57           H  
ATOM   2366  HZ3 LYS A 144     -27.714  22.750   5.305  1.00 72.57           H  
ATOM   2367  N   LYS A 145     -29.920  13.569   4.585  1.00 75.95           N  
ATOM   2368  H   LYS A 145     -29.068  13.294   5.053  1.00 75.95           H  
ATOM   2369  CA  LYS A 145     -30.769  12.498   4.064  1.00 75.95           C  
ATOM   2370  HA  LYS A 145     -31.599  12.945   3.517  1.00 75.95           H  
ATOM   2371  C   LYS A 145     -31.346  11.719   5.247  1.00 75.95           C  
ATOM   2372  CB  LYS A 145     -29.964  11.613   3.095  1.00 75.95           C  
ATOM   2373  HB2 LYS A 145     -29.209  11.054   3.647  1.00 75.95           H  
ATOM   2374  HB3 LYS A 145     -29.464  12.251   2.366  1.00 75.95           H  
ATOM   2375  O   LYS A 145     -30.594  11.040   5.941  1.00 75.95           O  
ATOM   2376  CG  LYS A 145     -30.892  10.644   2.347  1.00 75.95           C  
ATOM   2377  HG2 LYS A 145     -31.413  10.016   3.069  1.00 75.95           H  
ATOM   2378  HG3 LYS A 145     -31.633  11.224   1.796  1.00 75.95           H  
ATOM   2379  CD  LYS A 145     -30.138   9.737   1.364  1.00 75.95           C  
ATOM   2380  HD2 LYS A 145     -29.608  10.353   0.637  1.00 75.95           H  
ATOM   2381  HD3 LYS A 145     -29.427   9.123   1.916  1.00 75.95           H  
ATOM   2382  CE  LYS A 145     -31.160   8.844   0.646  1.00 75.95           C  
ATOM   2383  HE2 LYS A 145     -31.873   9.484   0.127  1.00 75.95           H  
ATOM   2384  HE3 LYS A 145     -31.719   8.287   1.398  1.00 75.95           H  
ATOM   2385  NZ  LYS A 145     -30.537   7.900  -0.318  1.00 75.95           N  
ATOM   2386  HZ1 LYS A 145     -31.256   7.352  -0.767  1.00 75.95           H  
ATOM   2387  HZ2 LYS A 145     -29.917   7.257   0.154  1.00 75.95           H  
ATOM   2388  HZ3 LYS A 145     -30.037   8.398  -1.041  1.00 75.95           H  
ATOM   2389  N   GLY A 146     -32.660  11.808   5.422  1.00 75.22           N  
ATOM   2390  H   GLY A 146     -33.158  12.506   4.888  1.00 75.22           H  
ATOM   2391  CA  GLY A 146     -33.394  11.218   6.543  1.00 75.22           C  
ATOM   2392  HA2 GLY A 146     -32.707  10.841   7.301  1.00 75.22           H  
ATOM   2393  HA3 GLY A 146     -33.999  10.383   6.189  1.00 75.22           H  
ATOM   2394  C   GLY A 146     -34.308  12.247   7.204  1.00 75.22           C  
ATOM   2395  O   GLY A 146     -34.256  13.432   6.866  1.00 75.22           O  
ATOM   2396  N   SER A 147     -35.157  11.799   8.128  1.00 83.31           N  
ATOM   2397  H   SER A 147     -35.083  10.842   8.442  1.00 83.31           H  
ATOM   2398  CA  SER A 147     -35.943  12.718   8.954  1.00 83.31           C  
ATOM   2399  HA  SER A 147     -36.434  13.427   8.288  1.00 83.31           H  
ATOM   2400  C   SER A 147     -35.020  13.493   9.912  1.00 83.31           C  
ATOM   2401  CB  SER A 147     -37.039  11.961   9.718  1.00 83.31           C  
ATOM   2402  HB2 SER A 147     -37.634  11.382   9.012  1.00 83.31           H  
ATOM   2403  HB3 SER A 147     -37.692  12.674  10.222  1.00 83.31           H  
ATOM   2404  O   SER A 147     -33.928  13.015  10.236  1.00 83.31           O  
ATOM   2405  OG  SER A 147     -36.470  11.096  10.680  1.00 83.31           O  
ATOM   2406  HG  SER A 147     -37.141  10.493  11.006  1.00 83.31           H  
ATOM   2407  N   PRO A 148     -35.432  14.676  10.403  1.00 84.73           N  
ATOM   2408  CA  PRO A 148     -34.695  15.381  11.452  1.00 84.73           C  
ATOM   2409  HA  PRO A 148     -33.750  15.738  11.041  1.00 84.73           H  
ATOM   2410  C   PRO A 148     -34.397  14.488  12.667  1.00 84.73           C  
ATOM   2411  CB  PRO A 148     -35.573  16.582  11.819  1.00 84.73           C  
ATOM   2412  HB2 PRO A 148     -36.281  16.311  12.602  1.00 84.73           H  
ATOM   2413  HB3 PRO A 148     -34.974  17.437  12.131  1.00 84.73           H  
ATOM   2414  O   PRO A 148     -33.273  14.494  13.161  1.00 84.73           O  
ATOM   2415  CG  PRO A 148     -36.334  16.863  10.524  1.00 84.73           C  
ATOM   2416  HG2 PRO A 148     -35.703  17.435   9.843  1.00 84.73           H  
ATOM   2417  HG3 PRO A 148     -37.271  17.388  10.710  1.00 84.73           H  
ATOM   2418  CD  PRO A 148     -36.570  15.466   9.955  1.00 84.73           C  
ATOM   2419  HD2 PRO A 148     -37.490  15.051  10.368  1.00 84.73           H  
ATOM   2420  HD3 PRO A 148     -36.627  15.515   8.868  1.00 84.73           H  
ATOM   2421  N   LEU A 149     -35.365  13.648  13.056  1.00 86.45           N  
ATOM   2422  H   LEU A 149     -36.260  13.705  12.592  1.00 86.45           H  
ATOM   2423  CA  LEU A 149     -35.235  12.686  14.151  1.00 86.45           C  
ATOM   2424  HA  LEU A 149     -34.954  13.233  15.051  1.00 86.45           H  
ATOM   2425  C   LEU A 149     -34.143  11.635  13.891  1.00 86.45           C  
ATOM   2426  CB  LEU A 149     -36.611  12.024  14.365  1.00 86.45           C  
ATOM   2427  HB2 LEU A 149     -36.870  11.465  13.466  1.00 86.45           H  
ATOM   2428  HB3 LEU A 149     -37.360  12.803  14.507  1.00 86.45           H  
ATOM   2429  O   LEU A 149     -33.341  11.358  14.774  1.00 86.45           O  
ATOM   2430  CG  LEU A 149     -36.670  11.066  15.570  1.00 86.45           C  
ATOM   2431  HG  LEU A 149     -35.886  10.314  15.484  1.00 86.45           H  
ATOM   2432  CD1 LEU A 149     -36.510  11.808  16.897  1.00 86.45           C  
ATOM   2433 HD11 LEU A 149     -36.625  11.114  17.729  1.00 86.45           H  
ATOM   2434 HD12 LEU A 149     -37.257  12.597  16.987  1.00 86.45           H  
ATOM   2435 HD13 LEU A 149     -35.518  12.254  16.966  1.00 86.45           H  
ATOM   2436  CD2 LEU A 149     -38.017  10.343  15.580  1.00 86.45           C  
ATOM   2437 HD21 LEU A 149     -38.829  11.064  15.678  1.00 86.45           H  
ATOM   2438 HD22 LEU A 149     -38.141   9.774  14.659  1.00 86.45           H  
ATOM   2439 HD23 LEU A 149     -38.054   9.653  16.423  1.00 86.45           H  
ATOM   2440  N   ASP A 150     -34.066  11.078  12.680  1.00 86.97           N  
ATOM   2441  H   ASP A 150     -34.737  11.347  11.975  1.00 86.97           H  
ATOM   2442  CA  ASP A 150     -33.021  10.111  12.301  1.00 86.97           C  
ATOM   2443  HA  ASP A 150     -33.026   9.276  13.001  1.00 86.97           H  
ATOM   2444  C   ASP A 150     -31.615  10.748  12.355  1.00 86.97           C  
ATOM   2445  CB  ASP A 150     -33.378   9.571  10.903  1.00 86.97           C  
ATOM   2446  HB2 ASP A 150     -33.519  10.414  10.227  1.00 86.97           H  
ATOM   2447  HB3 ASP A 150     -34.326   9.036  10.965  1.00 86.97           H  
ATOM   2448  O   ASP A 150     -30.644  10.139  12.807  1.00 86.97           O  
ATOM   2449  CG  ASP A 150     -32.334   8.636  10.287  1.00 86.97           C  
ATOM   2450  OD1 ASP A 150     -31.756   7.787  10.990  1.00 86.97           O  
ATOM   2451  OD2 ASP A 150     -32.047   8.813   9.077  1.00 86.97           O  
ATOM   2452  N   ASN A 151     -31.487  12.018  11.963  1.00 86.11           N  
ATOM   2453  H   ASN A 151     -32.314  12.500  11.640  1.00 86.11           H  
ATOM   2454  CA  ASN A 151     -30.214  12.742  12.055  1.00 86.11           C  
ATOM   2455  HA  ASN A 151     -29.418  12.101  11.675  1.00 86.11           H  
ATOM   2456  C   ASN A 151     -29.821  13.075  13.501  1.00 86.11           C  
ATOM   2457  CB  ASN A 151     -30.281  13.991  11.170  1.00 86.11           C  
ATOM   2458  HB2 ASN A 151     -31.124  14.608  11.482  1.00 86.11           H  
ATOM   2459  HB3 ASN A 151     -29.364  14.569  11.287  1.00 86.11           H  
ATOM   2460  O   ASN A 151     -28.641  12.998  13.851  1.00 86.11           O  
ATOM   2461  CG  ASN A 151     -30.421  13.632   9.704  1.00 86.11           C  
ATOM   2462  ND2 ASN A 151     -31.007  14.512   8.925  1.00 86.11           N  
ATOM   2463 HD21 ASN A 151     -31.429  15.332   9.338  1.00 86.11           H  
ATOM   2464 HD22 ASN A 151     -31.226  14.190   7.993  1.00 86.11           H  
ATOM   2465  OD1 ASN A 151     -30.032  12.562   9.247  1.00 86.11           O  
ATOM   2466  N   GLU A 152     -30.796  13.409  14.344  1.00 88.63           N  
ATOM   2467  H   GLU A 152     -31.740  13.495  13.995  1.00 88.63           H  
ATOM   2468  CA  GLU A 152     -30.587  13.621  15.774  1.00 88.63           C  
ATOM   2469  HA  GLU A 152     -29.780  14.341  15.913  1.00 88.63           H  
ATOM   2470  C   GLU A 152     -30.171  12.323  16.477  1.00 88.63           C  
ATOM   2471  CB  GLU A 152     -31.862  14.217  16.375  1.00 88.63           C  
ATOM   2472  HB2 GLU A 152     -32.673  13.492  16.305  1.00 88.63           H  
ATOM   2473  HB3 GLU A 152     -32.129  15.103  15.798  1.00 88.63           H  
ATOM   2474  O   GLU A 152     -29.202  12.325  17.234  1.00 88.63           O  
ATOM   2475  CG  GLU A 152     -31.661  14.628  17.839  1.00 88.63           C  
ATOM   2476  HG2 GLU A 152     -31.466  13.737  18.436  1.00 88.63           H  
ATOM   2477  HG3 GLU A 152     -30.785  15.274  17.899  1.00 88.63           H  
ATOM   2478  CD  GLU A 152     -32.875  15.364  18.418  1.00 88.63           C  
ATOM   2479  OE1 GLU A 152     -32.696  15.959  19.502  1.00 88.63           O  
ATOM   2480  OE2 GLU A 152     -33.950  15.341  17.773  1.00 88.63           O  
ATOM   2481  N   GLN A 153     -30.809  11.195  16.150  1.00 91.33           N  
ATOM   2482  H   GLN A 153     -31.616  11.262  15.547  1.00 91.33           H  
ATOM   2483  CA  GLN A 153     -30.448   9.878  16.681  1.00 91.33           C  
ATOM   2484  HA  GLN A 153     -30.497   9.911  17.769  1.00 91.33           H  
ATOM   2485  C   GLN A 153     -29.017   9.475  16.310  1.00 91.33           C  
ATOM   2486  CB  GLN A 153     -31.441   8.825  16.177  1.00 91.33           C  
ATOM   2487  HB2 GLN A 153     -31.026   7.832  16.352  1.00 91.33           H  
ATOM   2488  HB3 GLN A 153     -31.590   8.949  15.104  1.00 91.33           H  
ATOM   2489  O   GLN A 153     -28.281   8.992  17.168  1.00 91.33           O  
ATOM   2490  CG  GLN A 153     -32.789   8.911  16.906  1.00 91.33           C  
ATOM   2491  HG2 GLN A 153     -32.634   8.686  17.961  1.00 91.33           H  
ATOM   2492  HG3 GLN A 153     -33.194   9.921  16.840  1.00 91.33           H  
ATOM   2493  CD  GLN A 153     -33.824   7.936  16.353  1.00 91.33           C  
ATOM   2494  NE2 GLN A 153     -34.988   7.858  16.959  1.00 91.33           N  
ATOM   2495 HE21 GLN A 153     -35.190   8.439  17.760  1.00 91.33           H  
ATOM   2496 HE22 GLN A 153     -35.631   7.173  16.589  1.00 91.33           H  
ATOM   2497  OE1 GLN A 153     -33.619   7.217  15.390  1.00 91.33           O  
ATOM   2498  N   LYS A 154     -28.571   9.728  15.070  1.00 91.76           N  
ATOM   2499  H   LYS A 154     -29.237  10.073  14.394  1.00 91.76           H  
ATOM   2500  CA  LYS A 154     -27.165   9.505  14.671  1.00 91.76           C  
ATOM   2501  HA  LYS A 154     -26.901   8.466  14.866  1.00 91.76           H  
ATOM   2502  C   LYS A 154     -26.204  10.354  15.503  1.00 91.76           C  
ATOM   2503  CB  LYS A 154     -26.964   9.832  13.185  1.00 91.76           C  
ATOM   2504  HB2 LYS A 154     -27.338  10.841  13.010  1.00 91.76           H  
ATOM   2505  HB3 LYS A 154     -25.898   9.831  12.957  1.00 91.76           H  
ATOM   2506  O   LYS A 154     -25.202   9.834  15.987  1.00 91.76           O  
ATOM   2507  CG  LYS A 154     -27.658   8.852  12.231  1.00 91.76           C  
ATOM   2508  HG2 LYS A 154     -27.067   7.940  12.142  1.00 91.76           H  
ATOM   2509  HG3 LYS A 154     -28.646   8.595  12.614  1.00 91.76           H  
ATOM   2510  CD  LYS A 154     -27.789   9.481  10.841  1.00 91.76           C  
ATOM   2511  HD2 LYS A 154     -26.817   9.521  10.349  1.00 91.76           H  
ATOM   2512  HD3 LYS A 154     -28.159  10.499  10.958  1.00 91.76           H  
ATOM   2513  CE  LYS A 154     -28.793   8.696   9.996  1.00 91.76           C  
ATOM   2514  HE2 LYS A 154     -29.536   8.266  10.668  1.00 91.76           H  
ATOM   2515  HE3 LYS A 154     -28.298   7.874   9.478  1.00 91.76           H  
ATOM   2516  NZ  LYS A 154     -29.500   9.591   9.050  1.00 91.76           N  
ATOM   2517  HZ1 LYS A 154     -30.396   9.182   8.824  1.00 91.76           H  
ATOM   2518  HZ2 LYS A 154     -29.755  10.462   9.493  1.00 91.76           H  
ATOM   2519  HZ3 LYS A 154     -28.994   9.816   8.205  1.00 91.76           H  
ATOM   2520  N   GLN A 155     -26.497  11.645  15.677  1.00 92.27           N  
ATOM   2521  H   GLN A 155     -27.351  12.002  15.274  1.00 92.27           H  
ATOM   2522  CA  GLN A 155     -25.666  12.539  16.491  1.00 92.27           C  
ATOM   2523  HA  GLN A 155     -24.640  12.501  16.125  1.00 92.27           H  
ATOM   2524  C   GLN A 155     -25.621  12.093  17.954  1.00 92.27           C  
ATOM   2525  CB  GLN A 155     -26.178  13.987  16.396  1.00 92.27           C  
ATOM   2526  HB2 GLN A 155     -27.267  14.006  16.452  1.00 92.27           H  
ATOM   2527  HB3 GLN A 155     -25.782  14.559  17.235  1.00 92.27           H  
ATOM   2528  O   GLN A 155     -24.543  12.054  18.545  1.00 92.27           O  
ATOM   2529  CG  GLN A 155     -25.710  14.661  15.105  1.00 92.27           C  
ATOM   2530  HG2 GLN A 155     -26.055  14.090  14.242  1.00 92.27           H  
ATOM   2531  HG3 GLN A 155     -24.620  14.677  15.105  1.00 92.27           H  
ATOM   2532  CD  GLN A 155     -26.172  16.107  14.985  1.00 92.27           C  
ATOM   2533  NE2 GLN A 155     -26.998  16.414  14.012  1.00 92.27           N  
ATOM   2534 HE21 GLN A 155     -27.303  15.690  13.378  1.00 92.27           H  
ATOM   2535 HE22 GLN A 155     -27.320  17.369  13.943  1.00 92.27           H  
ATOM   2536  OE1 GLN A 155     -25.767  16.993  15.732  1.00 92.27           O  
ATOM   2537  N   LEU A 156     -26.772  11.735  18.525  1.00 94.43           N  
ATOM   2538  H   LEU A 156     -27.626  11.819  17.994  1.00 94.43           H  
ATOM   2539  CA  LEU A 156     -26.875  11.247  19.894  1.00 94.43           C  
ATOM   2540  HA  LEU A 156     -26.439  11.997  20.554  1.00 94.43           H  
ATOM   2541  C   LEU A 156     -26.083   9.951  20.077  1.00 94.43           C  
ATOM   2542  CB  LEU A 156     -28.361  11.069  20.246  1.00 94.43           C  
ATOM   2543  HB2 LEU A 156     -28.795  10.328  19.576  1.00 94.43           H  
ATOM   2544  HB3 LEU A 156     -28.880  12.013  20.082  1.00 94.43           H  
ATOM   2545  O   LEU A 156     -25.306   9.859  21.021  1.00 94.43           O  
ATOM   2546  CG  LEU A 156     -28.601  10.617  21.698  1.00 94.43           C  
ATOM   2547  HG  LEU A 156     -28.091   9.670  21.872  1.00 94.43           H  
ATOM   2548  CD1 LEU A 156     -28.097  11.651  22.711  1.00 94.43           C  
ATOM   2549 HD11 LEU A 156     -27.011  11.723  22.669  1.00 94.43           H  
ATOM   2550 HD12 LEU A 156     -28.545  12.623  22.507  1.00 94.43           H  
ATOM   2551 HD13 LEU A 156     -28.376  11.337  23.717  1.00 94.43           H  
ATOM   2552  CD2 LEU A 156     -30.095  10.401  21.925  1.00 94.43           C  
ATOM   2553 HD21 LEU A 156     -30.465   9.642  21.235  1.00 94.43           H  
ATOM   2554 HD22 LEU A 156     -30.641  11.331  21.764  1.00 94.43           H  
ATOM   2555 HD23 LEU A 156     -30.266  10.054  22.945  1.00 94.43           H  
ATOM   2556  N   PHE A 157     -26.205   9.003  19.146  1.00 96.26           N  
ATOM   2557  H   PHE A 157     -26.888   9.128  18.413  1.00 96.26           H  
ATOM   2558  CA  PHE A 157     -25.486   7.733  19.203  1.00 96.26           C  
ATOM   2559  HA  PHE A 157     -25.767   7.221  20.124  1.00 96.26           H  
ATOM   2560  C   PHE A 157     -23.968   7.937  19.233  1.00 96.26           C  
ATOM   2561  CB  PHE A 157     -25.892   6.852  18.012  1.00 96.26           C  
ATOM   2562  HB2 PHE A 157     -26.979   6.788  17.975  1.00 96.26           H  
ATOM   2563  HB3 PHE A 157     -25.555   7.309  17.082  1.00 96.26           H  
ATOM   2564  O   PHE A 157     -23.287   7.350  20.069  1.00 96.26           O  
ATOM   2565  CG  PHE A 157     -25.334   5.448  18.113  1.00 96.26           C  
ATOM   2566  CD1 PHE A 157     -24.047   5.148  17.626  1.00 96.26           C  
ATOM   2567  HD1 PHE A 157     -23.459   5.912  17.139  1.00 96.26           H  
ATOM   2568  CD2 PHE A 157     -26.081   4.454  18.771  1.00 96.26           C  
ATOM   2569  HD2 PHE A 157     -27.061   4.682  19.163  1.00 96.26           H  
ATOM   2570  CE1 PHE A 157     -23.505   3.864  17.817  1.00 96.26           C  
ATOM   2571  HE1 PHE A 157     -22.499   3.641  17.492  1.00 96.26           H  
ATOM   2572  CE2 PHE A 157     -25.542   3.169  18.952  1.00 96.26           C  
ATOM   2573  HE2 PHE A 157     -26.106   2.418  19.486  1.00 96.26           H  
ATOM   2574  CZ  PHE A 157     -24.249   2.879  18.486  1.00 96.26           C  
ATOM   2575  HZ  PHE A 157     -23.813   1.910  18.677  1.00 96.26           H  
ATOM   2576  N   VAL A 158     -23.430   8.797  18.358  1.00 95.96           N  
ATOM   2577  H   VAL A 158     -24.040   9.248  17.691  1.00 95.96           H  
ATOM   2578  CA  VAL A 158     -21.984   9.078  18.319  1.00 95.96           C  
ATOM   2579  HA  VAL A 158     -21.451   8.127  18.312  1.00 95.96           H  
ATOM   2580  C   VAL A 158     -21.529   9.816  19.583  1.00 95.96           C  
ATOM   2581  CB  VAL A 158     -21.592   9.852  17.044  1.00 95.96           C  
ATOM   2582  HB  VAL A 158     -22.109  10.811  17.035  1.00 95.96           H  
ATOM   2583  O   VAL A 158     -20.454   9.527  20.095  1.00 95.96           O  
ATOM   2584  CG1 VAL A 158     -20.082  10.094  16.944  1.00 95.96           C  
ATOM   2585 HG11 VAL A 158     -19.548   9.144  16.910  1.00 95.96           H  
ATOM   2586 HG12 VAL A 158     -19.853  10.675  16.051  1.00 95.96           H  
ATOM   2587 HG13 VAL A 158     -19.730  10.646  17.816  1.00 95.96           H  
ATOM   2588  CG2 VAL A 158     -21.952   9.077  15.770  1.00 95.96           C  
ATOM   2589 HG21 VAL A 158     -21.766   9.702  14.896  1.00 95.96           H  
ATOM   2590 HG22 VAL A 158     -23.005   8.797  15.774  1.00 95.96           H  
ATOM   2591 HG23 VAL A 158     -21.358   8.165  15.702  1.00 95.96           H  
ATOM   2592  N   LYS A 159     -22.344  10.736  20.121  1.00 95.73           N  
ATOM   2593  H   LYS A 159     -23.224  10.922  19.661  1.00 95.73           H  
ATOM   2594  CA  LYS A 159     -22.041  11.436  21.383  1.00 95.73           C  
ATOM   2595  HA  LYS A 159     -21.035  11.852  21.330  1.00 95.73           H  
ATOM   2596  C   LYS A 159     -22.027  10.493  22.587  1.00 95.73           C  
ATOM   2597  CB  LYS A 159     -23.052  12.564  21.633  1.00 95.73           C  
ATOM   2598  HB2 LYS A 159     -24.063  12.191  21.469  1.00 95.73           H  
ATOM   2599  HB3 LYS A 159     -22.974  12.877  22.674  1.00 95.73           H  
ATOM   2600  O   LYS A 159     -21.136  10.611  23.419  1.00 95.73           O  
ATOM   2601  CG  LYS A 159     -22.802  13.792  20.752  1.00 95.73           C  
ATOM   2602  HG2 LYS A 159     -22.833  13.502  19.701  1.00 95.73           H  
ATOM   2603  HG3 LYS A 159     -21.815  14.198  20.976  1.00 95.73           H  
ATOM   2604  CD  LYS A 159     -23.865  14.865  21.017  1.00 95.73           C  
ATOM   2605  HD2 LYS A 159     -23.832  15.143  22.071  1.00 95.73           H  
ATOM   2606  HD3 LYS A 159     -24.849  14.455  20.788  1.00 95.73           H  
ATOM   2607  CE  LYS A 159     -23.606  16.100  20.148  1.00 95.73           C  
ATOM   2608  HE2 LYS A 159     -22.590  16.449  20.333  1.00 95.73           H  
ATOM   2609  HE3 LYS A 159     -23.671  15.807  19.100  1.00 95.73           H  
ATOM   2610  NZ  LYS A 159     -24.574  17.188  20.433  1.00 95.73           N  
ATOM   2611  HZ1 LYS A 159     -24.364  17.999  19.868  1.00 95.73           H  
ATOM   2612  HZ2 LYS A 159     -24.521  17.462  21.404  1.00 95.73           H  
ATOM   2613  HZ3 LYS A 159     -25.518  16.890  20.234  1.00 95.73           H  
ATOM   2614  N   GLN A 160     -23.005   9.592  22.678  1.00 97.01           N  
ATOM   2615  H   GLN A 160     -23.712   9.579  21.957  1.00 97.01           H  
ATOM   2616  CA  GLN A 160     -23.137   8.630  23.778  1.00 97.01           C  
ATOM   2617  HA  GLN A 160     -23.109   9.158  24.731  1.00 97.01           H  
ATOM   2618  C   GLN A 160     -22.006   7.603  23.817  1.00 97.01           C  
ATOM   2619  CB  GLN A 160     -24.475   7.888  23.650  1.00 97.01           C  
ATOM   2620  HB2 GLN A 160     -24.622   7.586  22.613  1.00 97.01           H  
ATOM   2621  HB3 GLN A 160     -24.447   6.988  24.263  1.00 97.01           H  
ATOM   2622  O   GLN A 160     -21.720   7.091  24.887  1.00 97.01           O  
ATOM   2623  CG  GLN A 160     -25.658   8.741  24.126  1.00 97.01           C  
ATOM   2624  HG2 GLN A 160     -25.528   8.954  25.187  1.00 97.01           H  
ATOM   2625  HG3 GLN A 160     -25.679   9.690  23.590  1.00 97.01           H  
ATOM   2626  CD  GLN A 160     -26.999   8.043  23.925  1.00 97.01           C  
ATOM   2627  NE2 GLN A 160     -28.027   8.451  24.637  1.00 97.01           N  
ATOM   2628 HE21 GLN A 160     -27.912   9.151  25.356  1.00 97.01           H  
ATOM   2629 HE22 GLN A 160     -28.885   7.936  24.497  1.00 97.01           H  
ATOM   2630  OE1 GLN A 160     -27.172   7.146  23.116  1.00 97.01           O  
ATOM   2631  N   HIS A 161     -21.384   7.331  22.669  1.00 96.92           N  
ATOM   2632  H   HIS A 161     -21.724   7.774  21.827  1.00 96.92           H  
ATOM   2633  CA  HIS A 161     -20.304   6.357  22.518  1.00 96.92           C  
ATOM   2634  HA  HIS A 161     -20.103   5.890  23.483  1.00 96.92           H  
ATOM   2635  C   HIS A 161     -18.998   7.034  22.068  1.00 96.92           C  
ATOM   2636  CB  HIS A 161     -20.755   5.264  21.544  1.00 96.92           C  
ATOM   2637  HB2 HIS A 161     -20.928   5.730  20.574  1.00 96.92           H  
ATOM   2638  HB3 HIS A 161     -19.958   4.527  21.445  1.00 96.92           H  
ATOM   2639  O   HIS A 161     -18.246   6.488  21.255  1.00 96.92           O  
ATOM   2640  CG  HIS A 161     -22.017   4.546  21.933  1.00 96.92           C  
ATOM   2641  CD2 HIS A 161     -22.129   3.434  22.720  1.00 96.92           C  
ATOM   2642  HD2 HIS A 161     -21.314   2.927  23.216  1.00 96.92           H  
ATOM   2643  ND1 HIS A 161     -23.283   4.889  21.526  1.00 96.92           N  
ATOM   2644  HD1 HIS A 161     -23.512   5.703  20.973  1.00 96.92           H  
ATOM   2645  CE1 HIS A 161     -24.143   4.006  22.053  1.00 96.92           C  
ATOM   2646  HE1 HIS A 161     -25.215   4.035  21.928  1.00 96.92           H  
ATOM   2647  NE2 HIS A 161     -23.484   3.078  22.765  1.00 96.92           N  
ATOM   2648  N   LYS A 162     -18.747   8.273  22.517  1.00 95.38           N  
ATOM   2649  H   LYS A 162     -19.356   8.625  23.242  1.00 95.38           H  
ATOM   2650  CA  LYS A 162     -17.570   9.064  22.114  1.00 95.38           C  
ATOM   2651  HA  LYS A 162     -17.595   9.187  21.031  1.00 95.38           H  
ATOM   2652  C   LYS A 162     -16.262   8.334  22.444  1.00 95.38           C  
ATOM   2653  CB  LYS A 162     -17.638  10.452  22.782  1.00 95.38           C  
ATOM   2654  HB2 LYS A 162     -17.704  10.320  23.862  1.00 95.38           H  
ATOM   2655  HB3 LYS A 162     -18.538  10.963  22.441  1.00 95.38           H  
ATOM   2656  O   LYS A 162     -15.321   8.399  21.659  1.00 95.38           O  
ATOM   2657  CG  LYS A 162     -16.411  11.325  22.458  1.00 95.38           C  
ATOM   2658  HG2 LYS A 162     -15.510  10.811  22.794  1.00 95.38           H  
ATOM   2659  HG3 LYS A 162     -16.346  11.465  21.379  1.00 95.38           H  
ATOM   2660  CD  LYS A 162     -16.438  12.702  23.145  1.00 95.38           C  
ATOM   2661  HD2 LYS A 162     -17.242  13.304  22.721  1.00 95.38           H  
ATOM   2662  HD3 LYS A 162     -16.604  12.569  24.214  1.00 95.38           H  
ATOM   2663  CE  LYS A 162     -15.075  13.376  22.913  1.00 95.38           C  
ATOM   2664  HE2 LYS A 162     -14.895  13.416  21.839  1.00 95.38           H  
ATOM   2665  HE3 LYS A 162     -14.303  12.738  23.341  1.00 95.38           H  
ATOM   2666  NZ  LYS A 162     -14.958  14.744  23.483  1.00 95.38           N  
ATOM   2667  HZ1 LYS A 162     -15.037  14.738  24.490  1.00 95.38           H  
ATOM   2668  HZ2 LYS A 162     -14.047  15.120  23.260  1.00 95.38           H  
ATOM   2669  HZ3 LYS A 162     -15.635  15.379  23.085  1.00 95.38           H  
ATOM   2670  N   GLU A 163     -16.217   7.618  23.561  1.00 95.46           N  
ATOM   2671  H   GLU A 163     -17.055   7.575  24.123  1.00 95.46           H  
ATOM   2672  CA  GLU A 163     -15.084   6.816  24.028  1.00 95.46           C  
ATOM   2673  HA  GLU A 163     -14.218   7.470  24.129  1.00 95.46           H  
ATOM   2674  C   GLU A 163     -14.676   5.712  23.042  1.00 95.46           C  
ATOM   2675  CB  GLU A 163     -15.395   6.243  25.427  1.00 95.46           C  
ATOM   2676  HB2 GLU A 163     -15.664   7.063  26.094  1.00 95.46           H  
ATOM   2677  HB3 GLU A 163     -14.466   5.823  25.811  1.00 95.46           H  
ATOM   2678  O   GLU A 163     -13.501   5.361  22.948  1.00 95.46           O  
ATOM   2679  CG  GLU A 163     -16.468   5.136  25.533  1.00 95.46           C  
ATOM   2680  HG2 GLU A 163     -16.403   4.720  26.538  1.00 95.46           H  
ATOM   2681  HG3 GLU A 163     -16.212   4.332  24.843  1.00 95.46           H  
ATOM   2682  CD  GLU A 163     -17.927   5.568  25.301  1.00 95.46           C  
ATOM   2683  OE1 GLU A 163     -18.771   4.656  25.168  1.00 95.46           O  
ATOM   2684  OE2 GLU A 163     -18.194   6.790  25.194  1.00 95.46           O  
ATOM   2685  N   TYR A 164     -15.599   5.226  22.204  1.00 97.66           N  
ATOM   2686  H   TYR A 164     -16.554   5.544  22.282  1.00 97.66           H  
ATOM   2687  CA  TYR A 164     -15.248   4.264  21.158  1.00 97.66           C  
ATOM   2688  HA  TYR A 164     -14.711   3.432  21.613  1.00 97.66           H  
ATOM   2689  C   TYR A 164     -14.312   4.868  20.103  1.00 97.66           C  
ATOM   2690  CB  TYR A 164     -16.510   3.721  20.482  1.00 97.66           C  
ATOM   2691  HB2 TYR A 164     -17.111   4.571  20.160  1.00 97.66           H  
ATOM   2692  HB3 TYR A 164     -16.191   3.173  19.596  1.00 97.66           H  
ATOM   2693  O   TYR A 164     -13.631   4.119  19.406  1.00 97.66           O  
ATOM   2694  CG  TYR A 164     -17.409   2.789  21.268  1.00 97.66           C  
ATOM   2695  CD1 TYR A 164     -17.152   2.470  22.616  1.00 97.66           C  
ATOM   2696  HD1 TYR A 164     -16.293   2.865  23.139  1.00 97.66           H  
ATOM   2697  CD2 TYR A 164     -18.539   2.243  20.624  1.00 97.66           C  
ATOM   2698  HD2 TYR A 164     -18.751   2.504  19.598  1.00 97.66           H  
ATOM   2699  CE1 TYR A 164     -18.043   1.660  23.334  1.00 97.66           C  
ATOM   2700  HE1 TYR A 164     -17.865   1.491  24.386  1.00 97.66           H  
ATOM   2701  CE2 TYR A 164     -19.416   1.400  21.332  1.00 97.66           C  
ATOM   2702  HE2 TYR A 164     -20.309   1.011  20.865  1.00 97.66           H  
ATOM   2703  OH  TYR A 164     -20.027   0.329  23.386  1.00 97.66           O  
ATOM   2704  HH  TYR A 164     -19.903   0.454  24.330  1.00 97.66           H  
ATOM   2705  CZ  TYR A 164     -19.176   1.126  22.694  1.00 97.66           C  
ATOM   2706  N   LEU A 165     -14.241   6.198  19.966  1.00 96.32           N  
ATOM   2707  H   LEU A 165     -14.772   6.775  20.602  1.00 96.32           H  
ATOM   2708  CA  LEU A 165     -13.269   6.843  19.079  1.00 96.32           C  
ATOM   2709  HA  LEU A 165     -13.314   6.361  18.102  1.00 96.32           H  
ATOM   2710  C   LEU A 165     -11.831   6.656  19.585  1.00 96.32           C  
ATOM   2711  CB  LEU A 165     -13.599   8.338  18.914  1.00 96.32           C  
ATOM   2712  HB2 LEU A 165     -13.489   8.821  19.885  1.00 96.32           H  
ATOM   2713  HB3 LEU A 165     -12.855   8.778  18.250  1.00 96.32           H  
ATOM   2714  O   LEU A 165     -10.933   6.454  18.765  1.00 96.32           O  
ATOM   2715  CG  LEU A 165     -15.003   8.652  18.362  1.00 96.32           C  
ATOM   2716  HG  LEU A 165     -15.764   8.236  19.022  1.00 96.32           H  
ATOM   2717  CD1 LEU A 165     -15.196  10.167  18.294  1.00 96.32           C  
ATOM   2718 HD11 LEU A 165     -14.469  10.603  17.609  1.00 96.32           H  
ATOM   2719 HD12 LEU A 165     -15.061  10.589  19.290  1.00 96.32           H  
ATOM   2720 HD13 LEU A 165     -16.207  10.394  17.954  1.00 96.32           H  
ATOM   2721  CD2 LEU A 165     -15.232   8.099  16.951  1.00 96.32           C  
ATOM   2722 HD21 LEU A 165     -15.070   7.021  16.945  1.00 96.32           H  
ATOM   2723 HD22 LEU A 165     -14.556   8.575  16.240  1.00 96.32           H  
ATOM   2724 HD23 LEU A 165     -16.262   8.296  16.654  1.00 96.32           H  
ATOM   2725  N   ASP A 166     -11.618   6.679  20.905  1.00 95.92           N  
ATOM   2726  H   ASP A 166     -12.405   6.796  21.527  1.00 95.92           H  
ATOM   2727  CA  ASP A 166     -10.325   6.371  21.525  1.00 95.92           C  
ATOM   2728  HA  ASP A 166      -9.548   6.980  21.061  1.00 95.92           H  
ATOM   2729  C   ASP A 166      -9.952   4.896  21.301  1.00 95.92           C  
ATOM   2730  CB  ASP A 166     -10.357   6.693  23.030  1.00 95.92           C  
ATOM   2731  HB2 ASP A 166     -11.202   6.193  23.504  1.00 95.92           H  
ATOM   2732  HB3 ASP A 166      -9.452   6.287  23.482  1.00 95.92           H  
ATOM   2733  O   ASP A 166      -8.848   4.603  20.841  1.00 95.92           O  
ATOM   2734  CG  ASP A 166     -10.403   8.190  23.338  1.00 95.92           C  
ATOM   2735  OD1 ASP A 166      -9.317   8.819  23.303  1.00 95.92           O  
ATOM   2736  OD2 ASP A 166     -11.484   8.725  23.663  1.00 95.92           O  
ATOM   2737  N   GLU A 167     -10.896   3.975  21.527  1.00 97.84           N  
ATOM   2738  H   GLU A 167     -11.759   4.280  21.955  1.00 97.84           H  
ATOM   2739  CA  GLU A 167     -10.690   2.533  21.308  1.00 97.84           C  
ATOM   2740  HA  GLU A 167      -9.836   2.201  21.898  1.00 97.84           H  
ATOM   2741  C   GLU A 167     -10.379   2.216  19.829  1.00 97.84           C  
ATOM   2742  CB  GLU A 167     -11.936   1.744  21.762  1.00 97.84           C  
ATOM   2743  HB2 GLU A 167     -12.804   2.102  21.207  1.00 97.84           H  
ATOM   2744  HB3 GLU A 167     -11.777   0.698  21.497  1.00 97.84           H  
ATOM   2745  O   GLU A 167      -9.484   1.429  19.518  1.00 97.84           O  
ATOM   2746  CG  GLU A 167     -12.240   1.817  23.272  1.00 97.84           C  
ATOM   2747  HG2 GLU A 167     -11.392   1.399  23.815  1.00 97.84           H  
ATOM   2748  HG3 GLU A 167     -12.342   2.863  23.560  1.00 97.84           H  
ATOM   2749  CD  GLU A 167     -13.523   1.055  23.683  1.00 97.84           C  
ATOM   2750  OE1 GLU A 167     -14.204   1.461  24.640  1.00 97.84           O  
ATOM   2751  OE2 GLU A 167     -13.896   0.038  23.041  1.00 97.84           O  
ATOM   2752  N   ILE A 168     -11.069   2.866  18.882  1.00 98.17           N  
ATOM   2753  H   ILE A 168     -11.812   3.482  19.180  1.00 98.17           H  
ATOM   2754  CA  ILE A 168     -10.788   2.725  17.443  1.00 98.17           C  
ATOM   2755  HA  ILE A 168     -10.802   1.664  17.191  1.00 98.17           H  
ATOM   2756  C   ILE A 168      -9.384   3.242  17.108  1.00 98.17           C  
ATOM   2757  CB  ILE A 168     -11.869   3.447  16.604  1.00 98.17           C  
ATOM   2758  HB  ILE A 168     -12.024   4.438  17.030  1.00 98.17           H  
ATOM   2759  O   ILE A 168      -8.672   2.615  16.318  1.00 98.17           O  
ATOM   2760  CG1 ILE A 168     -13.195   2.658  16.660  1.00 98.17           C  
ATOM   2761 HG12 ILE A 168     -13.383   2.319  17.679  1.00 98.17           H  
ATOM   2762 HG13 ILE A 168     -13.109   1.768  16.037  1.00 98.17           H  
ATOM   2763  CG2 ILE A 168     -11.448   3.620  15.128  1.00 98.17           C  
ATOM   2764 HG21 ILE A 168     -11.185   2.653  14.700  1.00 98.17           H  
ATOM   2765 HG22 ILE A 168     -10.593   4.291  15.060  1.00 98.17           H  
ATOM   2766 HG23 ILE A 168     -12.254   4.070  14.549  1.00 98.17           H  
ATOM   2767  CD1 ILE A 168     -14.405   3.487  16.208  1.00 98.17           C  
ATOM   2768 HD11 ILE A 168     -14.370   3.659  15.133  1.00 98.17           H  
ATOM   2769 HD12 ILE A 168     -14.413   4.444  16.732  1.00 98.17           H  
ATOM   2770 HD13 ILE A 168     -15.324   2.952  16.447  1.00 98.17           H  
ATOM   2771  N   LEU A 169      -8.973   4.376  17.685  1.00 98.01           N  
ATOM   2772  H   LEU A 169      -9.581   4.830  18.351  1.00 98.01           H  
ATOM   2773  CA  LEU A 169      -7.633   4.922  17.476  1.00 98.01           C  
ATOM   2774  HA  LEU A 169      -7.479   5.032  16.403  1.00 98.01           H  
ATOM   2775  C   LEU A 169      -6.553   3.972  18.004  1.00 98.01           C  
ATOM   2776  CB  LEU A 169      -7.541   6.306  18.138  1.00 98.01           C  
ATOM   2777  HB2 LEU A 169      -7.772   6.206  19.198  1.00 98.01           H  
ATOM   2778  HB3 LEU A 169      -8.295   6.958  17.696  1.00 98.01           H  
ATOM   2779  O   LEU A 169      -5.524   3.805  17.348  1.00 98.01           O  
ATOM   2780  CG  LEU A 169      -6.157   6.967  18.009  1.00 98.01           C  
ATOM   2781  HG  LEU A 169      -5.391   6.339  18.463  1.00 98.01           H  
ATOM   2782  CD1 LEU A 169      -5.780   7.242  16.550  1.00 98.01           C  
ATOM   2783 HD11 LEU A 169      -6.556   7.844  16.078  1.00 98.01           H  
ATOM   2784 HD12 LEU A 169      -5.665   6.298  16.017  1.00 98.01           H  
ATOM   2785 HD13 LEU A 169      -4.828   7.772  16.516  1.00 98.01           H  
ATOM   2786  CD2 LEU A 169      -6.174   8.297  18.749  1.00 98.01           C  
ATOM   2787 HD21 LEU A 169      -6.964   8.920  18.328  1.00 98.01           H  
ATOM   2788 HD22 LEU A 169      -6.395   8.123  19.802  1.00 98.01           H  
ATOM   2789 HD23 LEU A 169      -5.214   8.805  18.664  1.00 98.01           H  
ATOM   2790  N   GLU A 170      -6.791   3.322  19.142  1.00 98.07           N  
ATOM   2791  H   GLU A 170      -7.630   3.540  19.660  1.00 98.07           H  
ATOM   2792  CA  GLU A 170      -5.900   2.301  19.692  1.00 98.07           C  
ATOM   2793  HA  GLU A 170      -4.907   2.734  19.808  1.00 98.07           H  
ATOM   2794  C   GLU A 170      -5.764   1.101  18.745  1.00 98.07           C  
ATOM   2795  CB  GLU A 170      -6.390   1.899  21.087  1.00 98.07           C  
ATOM   2796  HB2 GLU A 170      -6.467   2.799  21.697  1.00 98.07           H  
ATOM   2797  HB3 GLU A 170      -7.374   1.435  21.015  1.00 98.07           H  
ATOM   2798  O   GLU A 170      -4.642   0.745  18.373  1.00 98.07           O  
ATOM   2799  CG  GLU A 170      -5.414   0.926  21.761  1.00 98.07           C  
ATOM   2800  HG2 GLU A 170      -4.415   1.358  21.716  1.00 98.07           H  
ATOM   2801  HG3 GLU A 170      -5.401  -0.011  21.204  1.00 98.07           H  
ATOM   2802  CD  GLU A 170      -5.775   0.635  23.223  1.00 98.07           C  
ATOM   2803  OE1 GLU A 170      -4.858   0.175  23.939  1.00 98.07           O  
ATOM   2804  OE2 GLU A 170      -6.935   0.891  23.613  1.00 98.07           O  
ATOM   2805  N   GLN A 171      -6.875   0.555  18.237  1.00 98.23           N  
ATOM   2806  H   GLN A 171      -7.765   0.867  18.597  1.00 98.23           H  
ATOM   2807  CA  GLN A 171      -6.835  -0.550  17.267  1.00 98.23           C  
ATOM   2808  HA  GLN A 171      -6.253  -1.364  17.699  1.00 98.23           H  
ATOM   2809  C   GLN A 171      -6.137  -0.159  15.954  1.00 98.23           C  
ATOM   2810  CB  GLN A 171      -8.257  -1.062  16.984  1.00 98.23           C  
ATOM   2811  HB2 GLN A 171      -8.200  -1.798  16.182  1.00 98.23           H  
ATOM   2812  HB3 GLN A 171      -8.900  -0.243  16.660  1.00 98.23           H  
ATOM   2813  O   GLN A 171      -5.375  -0.944  15.381  1.00 98.23           O  
ATOM   2814  CG  GLN A 171      -8.858  -1.740  18.224  1.00 98.23           C  
ATOM   2815  HG2 GLN A 171      -9.145  -0.993  18.963  1.00 98.23           H  
ATOM   2816  HG3 GLN A 171      -8.093  -2.371  18.678  1.00 98.23           H  
ATOM   2817  CD  GLN A 171     -10.065  -2.620  17.923  1.00 98.23           C  
ATOM   2818  NE2 GLN A 171     -10.317  -3.606  18.754  1.00 98.23           N  
ATOM   2819 HE21 GLN A 171     -11.082  -4.226  18.528  1.00 98.23           H  
ATOM   2820 HE22 GLN A 171      -9.741  -3.716  19.576  1.00 98.23           H  
ATOM   2821  OE1 GLN A 171     -10.790  -2.483  16.950  1.00 98.23           O  
ATOM   2822  N   ILE A 172      -6.341   1.073  15.477  1.00 98.19           N  
ATOM   2823  H   ILE A 172      -6.998   1.662  15.968  1.00 98.19           H  
ATOM   2824  CA  ILE A 172      -5.623   1.611  14.313  1.00 98.19           C  
ATOM   2825  HA  ILE A 172      -5.708   0.896  13.495  1.00 98.19           H  
ATOM   2826  C   ILE A 172      -4.126   1.759  14.609  1.00 98.19           C  
ATOM   2827  CB  ILE A 172      -6.259   2.947  13.862  1.00 98.19           C  
ATOM   2828  HB  ILE A 172      -6.447   3.560  14.743  1.00 98.19           H  
ATOM   2829  O   ILE A 172      -3.304   1.464  13.738  1.00 98.19           O  
ATOM   2830  CG1 ILE A 172      -7.606   2.652  13.165  1.00 98.19           C  
ATOM   2831 HG12 ILE A 172      -7.422   2.112  12.237  1.00 98.19           H  
ATOM   2832 HG13 ILE A 172      -8.209   2.009  13.807  1.00 98.19           H  
ATOM   2833  CG2 ILE A 172      -5.321   3.742  12.928  1.00 98.19           C  
ATOM   2834 HG21 ILE A 172      -4.455   4.097  13.487  1.00 98.19           H  
ATOM   2835 HG22 ILE A 172      -5.828   4.621  12.532  1.00 98.19           H  
ATOM   2836 HG23 ILE A 172      -4.984   3.110  12.106  1.00 98.19           H  
ATOM   2837  CD1 ILE A 172      -8.443   3.896  12.849  1.00 98.19           C  
ATOM   2838 HD11 ILE A 172      -8.007   4.447  12.015  1.00 98.19           H  
ATOM   2839 HD12 ILE A 172      -8.507   4.537  13.729  1.00 98.19           H  
ATOM   2840 HD13 ILE A 172      -9.448   3.587  12.564  1.00 98.19           H  
ATOM   2841  N   SER A 173      -3.763   2.205  15.811  1.00 98.19           N  
ATOM   2842  H   SER A 173      -4.494   2.422  16.473  1.00 98.19           H  
ATOM   2843  CA  SER A 173      -2.376   2.371  16.254  1.00 98.19           C  
ATOM   2844  HA  SER A 173      -1.853   3.010  15.542  1.00 98.19           H  
ATOM   2845  C   SER A 173      -1.648   1.030  16.298  1.00 98.19           C  
ATOM   2846  CB  SER A 173      -2.367   3.056  17.626  1.00 98.19           C  
ATOM   2847  HB2 SER A 173      -2.877   2.426  18.354  1.00 98.19           H  
ATOM   2848  HB3 SER A 173      -2.909   3.999  17.552  1.00 98.19           H  
ATOM   2849  O   SER A 173      -0.584   0.893  15.690  1.00 98.19           O  
ATOM   2850  OG  SER A 173      -1.059   3.322  18.101  1.00 98.19           O  
ATOM   2851  HG  SER A 173      -1.184   3.700  18.974  1.00 98.19           H  
ATOM   2852  N   GLU A 174      -2.253   0.014  16.915  1.00 97.81           N  
ATOM   2853  H   GLU A 174      -3.125   0.187  17.396  1.00 97.81           H  
ATOM   2854  CA  GLU A 174      -1.716  -1.347  16.966  1.00 97.81           C  
ATOM   2855  HA  GLU A 174      -0.734  -1.326  17.439  1.00 97.81           H  
ATOM   2856  C   GLU A 174      -1.558  -1.938  15.557  1.00 97.81           C  
ATOM   2857  CB  GLU A 174      -2.646  -2.220  17.819  1.00 97.81           C  
ATOM   2858  HB2 GLU A 174      -2.882  -1.702  18.748  1.00 97.81           H  
ATOM   2859  HB3 GLU A 174      -3.571  -2.390  17.269  1.00 97.81           H  
ATOM   2860  O   GLU A 174      -0.479  -2.402  15.179  1.00 97.81           O  
ATOM   2861  CG  GLU A 174      -1.980  -3.562  18.158  1.00 97.81           C  
ATOM   2862  HG2 GLU A 174      -1.447  -3.931  17.281  1.00 97.81           H  
ATOM   2863  HG3 GLU A 174      -1.243  -3.402  18.945  1.00 97.81           H  
ATOM   2864  CD  GLU A 174      -2.990  -4.629  18.591  1.00 97.81           C  
ATOM   2865  OE1 GLU A 174      -2.721  -5.806  18.254  1.00 97.81           O  
ATOM   2866  OE2 GLU A 174      -4.040  -4.261  19.156  1.00 97.81           O  
ATOM   2867  N   PHE A 175      -2.600  -1.846  14.725  1.00 97.72           N  
ATOM   2868  H   PHE A 175      -3.469  -1.480  15.087  1.00 97.72           H  
ATOM   2869  CA  PHE A 175      -2.552  -2.320  13.342  1.00 97.72           C  
ATOM   2870  HA  PHE A 175      -2.301  -3.380  13.349  1.00 97.72           H  
ATOM   2871  C   PHE A 175      -1.479  -1.589  12.524  1.00 97.72           C  
ATOM   2872  CB  PHE A 175      -3.937  -2.144  12.715  1.00 97.72           C  
ATOM   2873  HB2 PHE A 175      -4.669  -2.636  13.354  1.00 97.72           H  
ATOM   2874  HB3 PHE A 175      -4.191  -1.084  12.688  1.00 97.72           H  
ATOM   2875  O   PHE A 175      -0.726  -2.208  11.766  1.00 97.72           O  
ATOM   2876  CG  PHE A 175      -4.059  -2.723  11.320  1.00 97.72           C  
ATOM   2877  CD1 PHE A 175      -3.852  -1.911  10.189  1.00 97.72           C  
ATOM   2878  HD1 PHE A 175      -3.579  -0.874  10.320  1.00 97.72           H  
ATOM   2879  CD2 PHE A 175      -4.417  -4.073  11.156  1.00 97.72           C  
ATOM   2880  HD2 PHE A 175      -4.596  -4.690  12.024  1.00 97.72           H  
ATOM   2881  CE1 PHE A 175      -4.029  -2.442   8.899  1.00 97.72           C  
ATOM   2882  HE1 PHE A 175      -3.919  -1.811   8.030  1.00 97.72           H  
ATOM   2883  CE2 PHE A 175      -4.580  -4.608   9.867  1.00 97.72           C  
ATOM   2884  HE2 PHE A 175      -4.890  -5.635   9.745  1.00 97.72           H  
ATOM   2885  CZ  PHE A 175      -4.396  -3.788   8.740  1.00 97.72           C  
ATOM   2886  HZ  PHE A 175      -4.567  -4.181   7.749  1.00 97.72           H  
ATOM   2887  N   SER A 176      -1.364  -0.270  12.694  1.00 97.62           N  
ATOM   2888  H   SER A 176      -1.994   0.184  13.339  1.00 97.62           H  
ATOM   2889  CA  SER A 176      -0.353   0.534  12.014  1.00 97.62           C  
ATOM   2890  HA  SER A 176      -0.478   0.373  10.944  1.00 97.62           H  
ATOM   2891  C   SER A 176       1.056   0.087  12.397  1.00 97.62           C  
ATOM   2892  CB  SER A 176      -0.557   2.027  12.276  1.00 97.62           C  
ATOM   2893  HB2 SER A 176      -1.546   2.319  11.924  1.00 97.62           H  
ATOM   2894  HB3 SER A 176      -0.496   2.227  13.346  1.00 97.62           H  
ATOM   2895  O   SER A 176       1.860  -0.176  11.502  1.00 97.62           O  
ATOM   2896  OG  SER A 176       0.424   2.781  11.579  1.00 97.62           O  
ATOM   2897  HG  SER A 176       1.031   3.135  12.234  1.00 97.62           H  
ATOM   2898  N   LYS A 177       1.336  -0.080  13.695  1.00 97.29           N  
ATOM   2899  H   LYS A 177       0.611   0.118  14.370  1.00 97.29           H  
ATOM   2900  CA  LYS A 177       2.636  -0.545  14.205  1.00 97.29           C  
ATOM   2901  HA  LYS A 177       3.438   0.083  13.819  1.00 97.29           H  
ATOM   2902  C   LYS A 177       2.966  -1.974  13.783  1.00 97.29           C  
ATOM   2903  CB  LYS A 177       2.643  -0.466  15.737  1.00 97.29           C  
ATOM   2904  HB2 LYS A 177       3.517  -0.995  16.117  1.00 97.29           H  
ATOM   2905  HB3 LYS A 177       1.751  -0.954  16.129  1.00 97.29           H  
ATOM   2906  O   LYS A 177       4.128  -2.278  13.557  1.00 97.29           O  
ATOM   2907  CG  LYS A 177       2.707   0.982  16.236  1.00 97.29           C  
ATOM   2908  HG2 LYS A 177       1.894   1.558  15.796  1.00 97.29           H  
ATOM   2909  HG3 LYS A 177       3.656   1.428  15.936  1.00 97.29           H  
ATOM   2910  CD  LYS A 177       2.577   1.016  17.761  1.00 97.29           C  
ATOM   2911  HD2 LYS A 177       1.635   0.546  18.046  1.00 97.29           H  
ATOM   2912  HD3 LYS A 177       3.403   0.460  18.204  1.00 97.29           H  
ATOM   2913  CE  LYS A 177       2.593   2.462  18.261  1.00 97.29           C  
ATOM   2914  HE2 LYS A 177       1.771   2.999  17.787  1.00 97.29           H  
ATOM   2915  HE3 LYS A 177       3.527   2.931  17.951  1.00 97.29           H  
ATOM   2916  NZ  LYS A 177       2.448   2.522  19.735  1.00 97.29           N  
ATOM   2917  HZ1 LYS A 177       3.199   2.020  20.186  1.00 97.29           H  
ATOM   2918  HZ2 LYS A 177       2.468   3.480  20.053  1.00 97.29           H  
ATOM   2919  HZ3 LYS A 177       1.572   2.105  20.017  1.00 97.29           H  
ATOM   2920  N   ARG A 178       1.965  -2.847  13.642  1.00 96.47           N  
ATOM   2921  H   ARG A 178       1.053  -2.562  13.969  1.00 96.47           H  
ATOM   2922  CA  ARG A 178       2.183  -4.253  13.277  1.00 96.47           C  
ATOM   2923  HA  ARG A 178       3.095  -4.593  13.770  1.00 96.47           H  
ATOM   2924  C   ARG A 178       2.421  -4.460  11.782  1.00 96.47           C  
ATOM   2925  CB  ARG A 178       1.015  -5.087  13.820  1.00 96.47           C  
ATOM   2926  HB2 ARG A 178       0.885  -4.850  14.876  1.00 96.47           H  
ATOM   2927  HB3 ARG A 178       0.099  -4.819  13.294  1.00 96.47           H  
ATOM   2928  O   ARG A 178       3.315  -5.209  11.403  1.00 96.47           O  
ATOM   2929  CG  ARG A 178       1.271  -6.598  13.694  1.00 96.47           C  
ATOM   2930  HG2 ARG A 178       2.256  -6.827  14.100  1.00 96.47           H  
ATOM   2931  HG3 ARG A 178       1.259  -6.900  12.646  1.00 96.47           H  
ATOM   2932  CD  ARG A 178       0.237  -7.417  14.477  1.00 96.47           C  
ATOM   2933  HD2 ARG A 178       0.475  -8.476  14.383  1.00 96.47           H  
ATOM   2934  HD3 ARG A 178       0.328  -7.164  15.533  1.00 96.47           H  
ATOM   2935  NE  ARG A 178      -1.153  -7.156  14.054  1.00 96.47           N  
ATOM   2936  HE  ARG A 178      -1.663  -6.507  14.637  1.00 96.47           H  
ATOM   2937  NH1 ARG A 178      -1.318  -8.784  12.433  1.00 96.47           N  
ATOM   2938 HH11 ARG A 178      -1.884  -9.361  11.827  1.00 96.47           H  
ATOM   2939 HH12 ARG A 178      -0.353  -9.035  12.591  1.00 96.47           H  
ATOM   2940  NH2 ARG A 178      -3.110  -7.553  12.978  1.00 96.47           N  
ATOM   2941 HH21 ARG A 178      -3.554  -6.929  13.636  1.00 96.47           H  
ATOM   2942 HH22 ARG A 178      -3.680  -8.144  12.391  1.00 96.47           H  
ATOM   2943  CZ  ARG A 178      -1.847  -7.829  13.154  1.00 96.47           C  
ATOM   2944  N   VAL A 179       1.621  -3.831  10.913  1.00 96.45           N  
ATOM   2945  H   VAL A 179       0.880  -3.262  11.294  1.00 96.45           H  
ATOM   2946  CA  VAL A 179       1.614  -4.182   9.474  1.00 96.45           C  
ATOM   2947  HA  VAL A 179       2.453  -4.848   9.278  1.00 96.45           H  
ATOM   2948  C   VAL A 179       1.828  -3.016   8.504  1.00 96.45           C  
ATOM   2949  CB  VAL A 179       0.359  -4.993   9.102  1.00 96.45           C  
ATOM   2950  HB  VAL A 179       0.443  -5.230   8.041  1.00 96.45           H  
ATOM   2951  O   VAL A 179       2.286  -3.220   7.373  1.00 96.45           O  
ATOM   2952  CG1 VAL A 179       0.271  -6.315   9.877  1.00 96.45           C  
ATOM   2953 HG11 VAL A 179       1.223  -6.843   9.830  1.00 96.45           H  
ATOM   2954 HG12 VAL A 179      -0.504  -6.948   9.445  1.00 96.45           H  
ATOM   2955 HG13 VAL A 179       0.022  -6.123  10.921  1.00 96.45           H  
ATOM   2956  CG2 VAL A 179      -0.960  -4.250   9.317  1.00 96.45           C  
ATOM   2957 HG21 VAL A 179      -1.772  -4.819   8.862  1.00 96.45           H  
ATOM   2958 HG22 VAL A 179      -0.932  -3.255   8.873  1.00 96.45           H  
ATOM   2959 HG23 VAL A 179      -1.178  -4.165  10.382  1.00 96.45           H  
ATOM   2960  N   ILE A 180       1.550  -1.775   8.910  1.00 96.54           N  
ATOM   2961  H   ILE A 180       1.237  -1.640   9.861  1.00 96.54           H  
ATOM   2962  CA  ILE A 180       1.747  -0.594   8.048  1.00 96.54           C  
ATOM   2963  HA  ILE A 180       1.630  -0.889   7.006  1.00 96.54           H  
ATOM   2964  C   ILE A 180       3.180  -0.058   8.191  1.00 96.54           C  
ATOM   2965  CB  ILE A 180       0.669   0.474   8.346  1.00 96.54           C  
ATOM   2966  HB  ILE A 180       0.835   0.847   9.357  1.00 96.54           H  
ATOM   2967  O   ILE A 180       3.859   0.202   7.191  1.00 96.54           O  
ATOM   2968  CG1 ILE A 180      -0.776  -0.081   8.264  1.00 96.54           C  
ATOM   2969 HG12 ILE A 180      -1.476   0.750   8.347  1.00 96.54           H  
ATOM   2970 HG13 ILE A 180      -0.961  -0.740   9.112  1.00 96.54           H  
ATOM   2971  CG2 ILE A 180       0.801   1.693   7.418  1.00 96.54           C  
ATOM   2972 HG21 ILE A 180       1.797   2.125   7.511  1.00 96.54           H  
ATOM   2973 HG22 ILE A 180       0.625   1.414   6.379  1.00 96.54           H  
ATOM   2974 HG23 ILE A 180       0.074   2.450   7.713  1.00 96.54           H  
ATOM   2975  CD1 ILE A 180      -1.094  -0.868   6.985  1.00 96.54           C  
ATOM   2976 HD11 ILE A 180      -0.679  -0.359   6.115  1.00 96.54           H  
ATOM   2977 HD12 ILE A 180      -2.173  -0.961   6.868  1.00 96.54           H  
ATOM   2978 HD13 ILE A 180      -0.656  -1.865   7.037  1.00 96.54           H  
ATOM   2979  N   LEU A 181       3.671   0.017   9.428  1.00 95.64           N  
ATOM   2980  H   LEU A 181       3.058  -0.260  10.182  1.00 95.64           H  
ATOM   2981  CA  LEU A 181       4.980   0.523   9.841  1.00 95.64           C  
ATOM   2982  HA  LEU A 181       5.014   0.437  10.927  1.00 95.64           H  
ATOM   2983  C   LEU A 181       5.172   2.025   9.568  1.00 95.64           C  
ATOM   2984  CB  LEU A 181       6.108  -0.379   9.285  1.00 95.64           C  
ATOM   2985  HB2 LEU A 181       6.213  -0.199   8.215  1.00 95.64           H  
ATOM   2986  HB3 LEU A 181       7.037  -0.084   9.773  1.00 95.64           H  
ATOM   2987  O   LEU A 181       6.260   2.461   9.206  1.00 95.64           O  
ATOM   2988  CG  LEU A 181       5.928  -1.897   9.465  1.00 95.64           C  
ATOM   2989  HG  LEU A 181       5.080  -2.239   8.872  1.00 95.64           H  
ATOM   2990  CD1 LEU A 181       7.175  -2.612   8.958  1.00 95.64           C  
ATOM   2991 HD11 LEU A 181       7.366  -2.365   7.913  1.00 95.64           H  
ATOM   2992 HD12 LEU A 181       7.046  -3.688   9.073  1.00 95.64           H  
ATOM   2993 HD13 LEU A 181       8.035  -2.318   9.559  1.00 95.64           H  
ATOM   2994  CD2 LEU A 181       5.705  -2.278  10.914  1.00 95.64           C  
ATOM   2995 HD21 LEU A 181       6.505  -1.894  11.548  1.00 95.64           H  
ATOM   2996 HD22 LEU A 181       4.755  -1.863  11.251  1.00 95.64           H  
ATOM   2997 HD23 LEU A 181       5.655  -3.361  11.027  1.00 95.64           H  
ATOM   2998  N   ALA A 182       4.115   2.834   9.619  1.00 96.60           N  
ATOM   2999  H   ALA A 182       3.260   2.465  10.009  1.00 96.60           H  
ATOM   3000  CA  ALA A 182       4.186   4.270   9.324  1.00 96.60           C  
ATOM   3001  HA  ALA A 182       5.104   4.475   8.775  1.00 96.60           H  
ATOM   3002  C   ALA A 182       4.319   5.127  10.592  1.00 96.60           C  
ATOM   3003  CB  ALA A 182       3.021   4.662   8.403  1.00 96.60           C  
ATOM   3004  HB1 ALA A 182       3.119   5.710   8.119  1.00 96.60           H  
ATOM   3005  HB2 ALA A 182       3.039   4.052   7.499  1.00 96.60           H  
ATOM   3006  HB3 ALA A 182       2.076   4.515   8.924  1.00 96.60           H  
ATOM   3007  O   ALA A 182       3.522   6.037  10.794  1.00 96.60           O  
ATOM   3008  N   ASP A 183       5.326   4.848  11.420  1.00 97.45           N  
ATOM   3009  H   ASP A 183       5.877   4.019  11.245  1.00 97.45           H  
ATOM   3010  CA  ASP A 183       5.448   5.391  12.784  1.00 97.45           C  
ATOM   3011  HA  ASP A 183       4.596   5.044  13.369  1.00 97.45           H  
ATOM   3012  C   ASP A 183       5.417   6.923  12.820  1.00 97.45           C  
ATOM   3013  CB  ASP A 183       6.711   4.828  13.455  1.00 97.45           C  
ATOM   3014  HB2 ASP A 183       7.589   5.211  12.936  1.00 97.45           H  
ATOM   3015  HB3 ASP A 183       6.746   5.172  14.489  1.00 97.45           H  
ATOM   3016  O   ASP A 183       4.553   7.498  13.468  1.00 97.45           O  
ATOM   3017  CG  ASP A 183       6.739   3.294  13.440  1.00 97.45           C  
ATOM   3018  OD1 ASP A 183       5.643   2.686  13.368  1.00 97.45           O  
ATOM   3019  OD2 ASP A 183       7.854   2.747  13.335  1.00 97.45           O  
ATOM   3020  N   ALA A 184       6.208   7.596  11.979  1.00 97.35           N  
ATOM   3021  H   ALA A 184       6.943   7.082  11.514  1.00 97.35           H  
ATOM   3022  CA  ALA A 184       6.193   9.061  11.893  1.00 97.35           C  
ATOM   3023  HA  ALA A 184       6.460   9.461  12.872  1.00 97.35           H  
ATOM   3024  C   ALA A 184       4.817   9.652  11.510  1.00 97.35           C  
ATOM   3025  CB  ALA A 184       7.256   9.486  10.873  1.00 97.35           C  
ATOM   3026  HB1 ALA A 184       7.301  10.574  10.831  1.00 97.35           H  
ATOM   3027  HB2 ALA A 184       7.009   9.096   9.885  1.00 97.35           H  
ATOM   3028  HB3 ALA A 184       8.231   9.109  11.182  1.00 97.35           H  
ATOM   3029  O   ALA A 184       4.494  10.782  11.877  1.00 97.35           O  
ATOM   3030  N   ASN A 185       3.998   8.917  10.750  1.00 97.82           N  
ATOM   3031  H   ASN A 185       4.250   7.951  10.595  1.00 97.82           H  
ATOM   3032  CA  ASN A 185       2.630   9.338  10.444  1.00 97.82           C  
ATOM   3033  HA  ASN A 185       2.609  10.411  10.256  1.00 97.82           H  
ATOM   3034  C   ASN A 185       1.693   9.067  11.620  1.00 97.82           C  
ATOM   3035  CB  ASN A 185       2.103   8.606   9.206  1.00 97.82           C  
ATOM   3036  HB2 ASN A 185       1.037   8.814   9.121  1.00 97.82           H  
ATOM   3037  HB3 ASN A 185       2.210   7.529   9.334  1.00 97.82           H  
ATOM   3038  O   ASN A 185       0.826   9.890  11.905  1.00 97.82           O  
ATOM   3039  CG  ASN A 185       2.745   9.018   7.903  1.00 97.82           C  
ATOM   3040  ND2 ASN A 185       2.292   8.400   6.844  1.00 97.82           N  
ATOM   3041 HD21 ASN A 185       2.388   8.948   6.001  1.00 97.82           H  
ATOM   3042 HD22 ASN A 185       1.493   7.794   6.968  1.00 97.82           H  
ATOM   3043  OD1 ASN A 185       3.579   9.904   7.798  1.00 97.82           O  
ATOM   3044  N   LEU A 186       1.862   7.923  12.284  1.00 98.06           N  
ATOM   3045  H   LEU A 186       2.640   7.329  12.034  1.00 98.06           H  
ATOM   3046  CA  LEU A 186       1.090   7.556  13.461  1.00 98.06           C  
ATOM   3047  HA  LEU A 186       0.033   7.609  13.202  1.00 98.06           H  
ATOM   3048  C   LEU A 186       1.334   8.547  14.606  1.00 98.06           C  
ATOM   3049  CB  LEU A 186       1.440   6.109  13.840  1.00 98.06           C  
ATOM   3050  HB2 LEU A 186       1.231   5.462  12.988  1.00 98.06           H  
ATOM   3051  HB3 LEU A 186       2.506   6.050  14.059  1.00 98.06           H  
ATOM   3052  O   LEU A 186       0.372   9.018  15.198  1.00 98.06           O  
ATOM   3053  CG  LEU A 186       0.676   5.588  15.067  1.00 98.06           C  
ATOM   3054  HG  LEU A 186       0.913   6.203  15.936  1.00 98.06           H  
ATOM   3055  CD1 LEU A 186      -0.840   5.589  14.857  1.00 98.06           C  
ATOM   3056 HD11 LEU A 186      -1.110   4.978  13.995  1.00 98.06           H  
ATOM   3057 HD12 LEU A 186      -1.324   5.194  15.751  1.00 98.06           H  
ATOM   3058 HD13 LEU A 186      -1.203   6.607  14.721  1.00 98.06           H  
ATOM   3059  CD2 LEU A 186       1.138   4.162  15.348  1.00 98.06           C  
ATOM   3060 HD21 LEU A 186       0.951   3.519  14.488  1.00 98.06           H  
ATOM   3061 HD22 LEU A 186       0.597   3.767  16.208  1.00 98.06           H  
ATOM   3062 HD23 LEU A 186       2.205   4.165  15.571  1.00 98.06           H  
ATOM   3063  N   ASP A 187       2.577   8.962  14.843  1.00 97.76           N  
ATOM   3064  H   ASP A 187       3.339   8.462  14.408  1.00 97.76           H  
ATOM   3065  CA  ASP A 187       2.926   9.952  15.868  1.00 97.76           C  
ATOM   3066  HA  ASP A 187       2.608   9.586  16.845  1.00 97.76           H  
ATOM   3067  C   ASP A 187       2.240  11.301  15.620  1.00 97.76           C  
ATOM   3068  CB  ASP A 187       4.447  10.156  15.893  1.00 97.76           C  
ATOM   3069  HB2 ASP A 187       4.780  10.462  14.901  1.00 97.76           H  
ATOM   3070  HB3 ASP A 187       4.679  10.962  16.588  1.00 97.76           H  
ATOM   3071  O   ASP A 187       1.714  11.927  16.547  1.00 97.76           O  
ATOM   3072  CG  ASP A 187       5.223   8.912  16.331  1.00 97.76           C  
ATOM   3073  OD1 ASP A 187       4.630   8.075  17.050  1.00 97.76           O  
ATOM   3074  OD2 ASP A 187       6.402   8.828  15.925  1.00 97.76           O  
ATOM   3075  N   LYS A 188       2.177  11.735  14.353  1.00 97.82           N  
ATOM   3076  H   LYS A 188       2.641  11.175  13.653  1.00 97.82           H  
ATOM   3077  CA  LYS A 188       1.428  12.937  13.950  1.00 97.82           C  
ATOM   3078  HA  LYS A 188       1.763  13.780  14.554  1.00 97.82           H  
ATOM   3079  C   LYS A 188      -0.068  12.784  14.218  1.00 97.82           C  
ATOM   3080  CB  LYS A 188       1.659  13.251  12.467  1.00 97.82           C  
ATOM   3081  HB2 LYS A 188       0.933  14.001  12.154  1.00 97.82           H  
ATOM   3082  HB3 LYS A 188       1.491  12.347  11.881  1.00 97.82           H  
ATOM   3083  O   LYS A 188      -0.679  13.722  14.724  1.00 97.82           O  
ATOM   3084  CG  LYS A 188       3.060  13.795  12.172  1.00 97.82           C  
ATOM   3085  HG2 LYS A 188       3.177  14.768  12.650  1.00 97.82           H  
ATOM   3086  HG3 LYS A 188       3.817  13.119  12.570  1.00 97.82           H  
ATOM   3087  CD  LYS A 188       3.239  13.941  10.656  1.00 97.82           C  
ATOM   3088  HD2 LYS A 188       2.506  14.652  10.275  1.00 97.82           H  
ATOM   3089  HD3 LYS A 188       3.075  12.971  10.187  1.00 97.82           H  
ATOM   3090  CE  LYS A 188       4.654  14.424  10.332  1.00 97.82           C  
ATOM   3091  HE2 LYS A 188       5.361  13.697  10.733  1.00 97.82           H  
ATOM   3092  HE3 LYS A 188       4.824  15.372  10.842  1.00 97.82           H  
ATOM   3093  NZ  LYS A 188       4.845  14.580   8.868  1.00 97.82           N  
ATOM   3094  HZ1 LYS A 188       4.183  15.243   8.490  1.00 97.82           H  
ATOM   3095  HZ2 LYS A 188       4.710  13.694   8.404  1.00 97.82           H  
ATOM   3096  HZ3 LYS A 188       5.778  14.908   8.666  1.00 97.82           H  
ATOM   3097  N   VAL A 189      -0.648  11.623  13.905  1.00 98.10           N  
ATOM   3098  H   VAL A 189      -0.064  10.896  13.516  1.00 98.10           H  
ATOM   3099  CA  VAL A 189      -2.063  11.317  14.171  1.00 98.10           C  
ATOM   3100  HA  VAL A 189      -2.685  12.091  13.721  1.00 98.10           H  
ATOM   3101  C   VAL A 189      -2.348  11.346  15.671  1.00 98.10           C  
ATOM   3102  CB  VAL A 189      -2.463   9.964  13.548  1.00 98.10           C  
ATOM   3103  HB  VAL A 189      -1.706   9.217  13.789  1.00 98.10           H  
ATOM   3104  O   VAL A 189      -3.246  12.067  16.093  1.00 98.10           O  
ATOM   3105  CG1 VAL A 189      -3.810   9.436  14.052  1.00 98.10           C  
ATOM   3106 HG11 VAL A 189      -4.618  10.109  13.764  1.00 98.10           H  
ATOM   3107 HG12 VAL A 189      -3.994   8.446  13.636  1.00 98.10           H  
ATOM   3108 HG13 VAL A 189      -3.806   9.324  15.136  1.00 98.10           H  
ATOM   3109  CG2 VAL A 189      -2.551  10.082  12.019  1.00 98.10           C  
ATOM   3110 HG21 VAL A 189      -2.726   9.096  11.589  1.00 98.10           H  
ATOM   3111 HG22 VAL A 189      -3.370  10.747  11.745  1.00 98.10           H  
ATOM   3112 HG23 VAL A 189      -1.621  10.481  11.614  1.00 98.10           H  
ATOM   3113  N   LEU A 190      -1.572  10.626  16.484  1.00 97.65           N  
ATOM   3114  H   LEU A 190      -0.836  10.068  16.074  1.00 97.65           H  
ATOM   3115  CA  LEU A 190      -1.761  10.556  17.936  1.00 97.65           C  
ATOM   3116  HA  LEU A 190      -2.773  10.212  18.151  1.00 97.65           H  
ATOM   3117  C   LEU A 190      -1.620  11.942  18.583  1.00 97.65           C  
ATOM   3118  CB  LEU A 190      -0.745   9.562  18.534  1.00 97.65           C  
ATOM   3119  HB2 LEU A 190      -0.801   9.626  19.621  1.00 97.65           H  
ATOM   3120  HB3 LEU A 190       0.257   9.871  18.237  1.00 97.65           H  
ATOM   3121  O   LEU A 190      -2.461  12.348  19.385  1.00 97.65           O  
ATOM   3122  CG  LEU A 190      -0.945   8.087  18.129  1.00 97.65           C  
ATOM   3123  HG  LEU A 190      -0.939   7.993  17.043  1.00 97.65           H  
ATOM   3124  CD1 LEU A 190       0.195   7.237  18.692  1.00 97.65           C  
ATOM   3125 HD11 LEU A 190       0.065   6.200  18.385  1.00 97.65           H  
ATOM   3126 HD12 LEU A 190       0.208   7.298  19.780  1.00 97.65           H  
ATOM   3127 HD13 LEU A 190       1.146   7.598  18.301  1.00 97.65           H  
ATOM   3128  CD2 LEU A 190      -2.266   7.513  18.637  1.00 97.65           C  
ATOM   3129 HD21 LEU A 190      -3.100   8.030  18.163  1.00 97.65           H  
ATOM   3130 HD22 LEU A 190      -2.339   7.622  19.719  1.00 97.65           H  
ATOM   3131 HD23 LEU A 190      -2.337   6.456  18.378  1.00 97.65           H  
ATOM   3132  N   SER A 191      -0.608  12.710  18.170  1.00 96.91           N  
ATOM   3133  H   SER A 191       0.063  12.310  17.530  1.00 96.91           H  
ATOM   3134  CA  SER A 191      -0.400  14.085  18.637  1.00 96.91           C  
ATOM   3135  HA  SER A 191      -0.316  14.083  19.724  1.00 96.91           H  
ATOM   3136  C   SER A 191      -1.559  15.007  18.252  1.00 96.91           C  
ATOM   3137  CB  SER A 191       0.890  14.662  18.050  1.00 96.91           C  
ATOM   3138  HB2 SER A 191       0.832  14.673  16.962  1.00 96.91           H  
ATOM   3139  HB3 SER A 191       1.010  15.686  18.405  1.00 96.91           H  
ATOM   3140  O   SER A 191      -2.012  15.808  19.069  1.00 96.91           O  
ATOM   3141  OG  SER A 191       2.013  13.911  18.446  1.00 96.91           O  
ATOM   3142  HG  SER A 191       2.052  13.117  17.908  1.00 96.91           H  
ATOM   3143  N   ALA A 192      -2.048  14.910  17.013  1.00 97.12           N  
ATOM   3144  H   ALA A 192      -1.644  14.238  16.376  1.00 97.12           H  
ATOM   3145  CA  ALA A 192      -3.169  15.712  16.536  1.00 97.12           C  
ATOM   3146  HA  ALA A 192      -2.972  16.760  16.761  1.00 97.12           H  
ATOM   3147  C   ALA A 192      -4.477  15.335  17.238  1.00 97.12           C  
ATOM   3148  CB  ALA A 192      -3.283  15.561  15.017  1.00 97.12           C  
ATOM   3149  HB1 ALA A 192      -2.378  15.934  14.538  1.00 97.12           H  
ATOM   3150  HB2 ALA A 192      -3.411  14.508  14.763  1.00 97.12           H  
ATOM   3151  HB3 ALA A 192      -4.138  16.129  14.650  1.00 97.12           H  
ATOM   3152  O   ALA A 192      -5.228  16.233  17.600  1.00 97.12           O  
ATOM   3153  N   PHE A 193      -4.735  14.047  17.470  1.00 96.73           N  
ATOM   3154  H   PHE A 193      -4.080  13.350  17.145  1.00 96.73           H  
ATOM   3155  CA  PHE A 193      -5.928  13.592  18.179  1.00 96.73           C  
ATOM   3156  HA  PHE A 193      -6.811  14.008  17.694  1.00 96.73           H  
ATOM   3157  C   PHE A 193      -5.935  14.098  19.623  1.00 96.73           C  
ATOM   3158  CB  PHE A 193      -6.013  12.065  18.117  1.00 96.73           C  
ATOM   3159  HB2 PHE A 193      -5.936  11.734  17.081  1.00 96.73           H  
ATOM   3160  HB3 PHE A 193      -5.173  11.630  18.658  1.00 96.73           H  
ATOM   3161  O   PHE A 193      -6.906  14.714  20.047  1.00 96.73           O  
ATOM   3162  CG  PHE A 193      -7.308  11.527  18.685  1.00 96.73           C  
ATOM   3163  CD1 PHE A 193      -7.357  11.085  20.019  1.00 96.73           C  
ATOM   3164  HD1 PHE A 193      -6.480  11.131  20.648  1.00 96.73           H  
ATOM   3165  CD2 PHE A 193      -8.465  11.455  17.885  1.00 96.73           C  
ATOM   3166  HD2 PHE A 193      -8.445  11.790  16.858  1.00 96.73           H  
ATOM   3167  CE1 PHE A 193      -8.549  10.554  20.532  1.00 96.73           C  
ATOM   3168  HE1 PHE A 193      -8.586  10.204  21.553  1.00 96.73           H  
ATOM   3169  CE2 PHE A 193      -9.661  10.937  18.408  1.00 96.73           C  
ATOM   3170  HE2 PHE A 193     -10.551  10.883  17.799  1.00 96.73           H  
ATOM   3171  CZ  PHE A 193      -9.699  10.471  19.732  1.00 96.73           C  
ATOM   3172  HZ  PHE A 193     -10.605  10.050  20.143  1.00 96.73           H  
ATOM   3173  N   ASN A 194      -4.817  13.949  20.344  1.00 95.26           N  
ATOM   3174  H   ASN A 194      -4.052  13.424  19.944  1.00 95.26           H  
ATOM   3175  CA  ASN A 194      -4.696  14.417  21.727  1.00 95.26           C  
ATOM   3176  HA  ASN A 194      -5.481  13.948  22.320  1.00 95.26           H  
ATOM   3177  C   ASN A 194      -4.918  15.930  21.870  1.00 95.26           C  
ATOM   3178  CB  ASN A 194      -3.333  13.980  22.290  1.00 95.26           C  
ATOM   3179  HB2 ASN A 194      -3.139  14.523  23.215  1.00 95.26           H  
ATOM   3180  HB3 ASN A 194      -2.544  14.224  21.579  1.00 95.26           H  
ATOM   3181  O   ASN A 194      -5.567  16.355  22.818  1.00 95.26           O  
ATOM   3182  CG  ASN A 194      -3.280  12.499  22.627  1.00 95.26           C  
ATOM   3183  ND2 ASN A 194      -2.101  11.929  22.707  1.00 95.26           N  
ATOM   3184 HD21 ASN A 194      -2.085  10.953  22.966  1.00 95.26           H  
ATOM   3185 HD22 ASN A 194      -1.259  12.457  22.531  1.00 95.26           H  
ATOM   3186  OD1 ASN A 194      -4.287  11.842  22.858  1.00 95.26           O  
ATOM   3187  N   LYS A 195      -4.450  16.740  20.910  1.00 96.17           N  
ATOM   3188  H   LYS A 195      -3.922  16.322  20.158  1.00 96.17           H  
ATOM   3189  CA  LYS A 195      -4.673  18.200  20.893  1.00 96.17           C  
ATOM   3190  HA  LYS A 195      -4.456  18.607  21.881  1.00 96.17           H  
ATOM   3191  C   LYS A 195      -6.120  18.615  20.603  1.00 96.17           C  
ATOM   3192  CB  LYS A 195      -3.741  18.848  19.860  1.00 96.17           C  
ATOM   3193  HB2 LYS A 195      -3.821  18.310  18.916  1.00 96.17           H  
ATOM   3194  HB3 LYS A 195      -4.054  19.878  19.691  1.00 96.17           H  
ATOM   3195  O   LYS A 195      -6.461  19.774  20.804  1.00 96.17           O  
ATOM   3196  CG  LYS A 195      -2.284  18.866  20.335  1.00 96.17           C  
ATOM   3197  HG2 LYS A 195      -2.208  19.483  21.230  1.00 96.17           H  
ATOM   3198  HG3 LYS A 195      -1.956  17.856  20.584  1.00 96.17           H  
ATOM   3199  CD  LYS A 195      -1.379  19.441  19.242  1.00 96.17           C  
ATOM   3200  HD2 LYS A 195      -1.688  20.464  19.027  1.00 96.17           H  
ATOM   3201  HD3 LYS A 195      -1.475  18.835  18.341  1.00 96.17           H  
ATOM   3202  CE  LYS A 195       0.072  19.420  19.728  1.00 96.17           C  
ATOM   3203  HE2 LYS A 195       0.125  19.960  20.673  1.00 96.17           H  
ATOM   3204  HE3 LYS A 195       0.356  18.387  19.923  1.00 96.17           H  
ATOM   3205  NZ  LYS A 195       0.989  20.035  18.738  1.00 96.17           N  
ATOM   3206  HZ1 LYS A 195       0.728  20.998  18.577  1.00 96.17           H  
ATOM   3207  HZ2 LYS A 195       0.953  19.533  17.862  1.00 96.17           H  
ATOM   3208  HZ3 LYS A 195       1.936  20.019  19.087  1.00 96.17           H  
ATOM   3209  N   HIS A 196      -6.948  17.705  20.095  1.00 95.86           N  
ATOM   3210  H   HIS A 196      -6.607  16.763  19.970  1.00 95.86           H  
ATOM   3211  CA  HIS A 196      -8.285  18.007  19.584  1.00 95.86           C  
ATOM   3212  HA  HIS A 196      -8.533  19.044  19.808  1.00 95.86           H  
ATOM   3213  C   HIS A 196      -9.397  17.175  20.245  1.00 95.86           C  
ATOM   3214  CB  HIS A 196      -8.263  17.853  18.057  1.00 95.86           C  
ATOM   3215  HB2 HIS A 196      -9.282  17.910  17.676  1.00 95.86           H  
ATOM   3216  HB3 HIS A 196      -7.894  16.859  17.806  1.00 95.86           H  
ATOM   3217  O   HIS A 196     -10.522  17.190  19.753  1.00 95.86           O  
ATOM   3218  CG  HIS A 196      -7.426  18.889  17.343  1.00 95.86           C  
ATOM   3219  CD2 HIS A 196      -7.691  20.220  17.201  1.00 95.86           C  
ATOM   3220  HD2 HIS A 196      -8.513  20.740  17.672  1.00 95.86           H  
ATOM   3221  ND1 HIS A 196      -6.229  18.661  16.720  1.00 95.86           N  
ATOM   3222  HD1 HIS A 196      -5.746  17.774  16.748  1.00 95.86           H  
ATOM   3223  CE1 HIS A 196      -5.806  19.810  16.170  1.00 95.86           C  
ATOM   3224  HE1 HIS A 196      -4.895  19.931  15.603  1.00 95.86           H  
ATOM   3225  NE2 HIS A 196      -6.687  20.792  16.411  1.00 95.86           N  
ATOM   3226  N   ARG A 197      -9.118  16.480  21.360  1.00 91.77           N  
ATOM   3227  H   ARG A 197      -8.170  16.516  21.708  1.00 91.77           H  
ATOM   3228  CA  ARG A 197     -10.078  15.605  22.072  1.00 91.77           C  
ATOM   3229  HA  ARG A 197     -10.365  14.780  21.421  1.00 91.77           H  
ATOM   3230  C   ARG A 197     -11.388  16.300  22.466  1.00 91.77           C  
ATOM   3231  CB  ARG A 197      -9.415  15.040  23.342  1.00 91.77           C  
ATOM   3232  HB2 ARG A 197     -10.192  14.644  23.996  1.00 91.77           H  
ATOM   3233  HB3 ARG A 197      -8.911  15.844  23.878  1.00 91.77           H  
ATOM   3234  O   ARG A 197     -12.441  15.658  22.492  1.00 91.77           O  
ATOM   3235  CG  ARG A 197      -8.425  13.903  23.054  1.00 91.77           C  
ATOM   3236  HG2 ARG A 197      -8.951  13.075  22.580  1.00 91.77           H  
ATOM   3237  HG3 ARG A 197      -7.647  14.266  22.381  1.00 91.77           H  
ATOM   3238  CD  ARG A 197      -7.772  13.421  24.357  1.00 91.77           C  
ATOM   3239  HD2 ARG A 197      -7.189  14.241  24.776  1.00 91.77           H  
ATOM   3240  HD3 ARG A 197      -8.553  13.175  25.076  1.00 91.77           H  
ATOM   3241  NE  ARG A 197      -6.883  12.260  24.138  1.00 91.77           N  
ATOM   3242  HE  ARG A 197      -5.996  12.416  23.680  1.00 91.77           H  
ATOM   3243  NH1 ARG A 197      -8.216  10.608  25.024  1.00 91.77           N  
ATOM   3244 HH11 ARG A 197      -8.615   9.745  24.683  1.00 91.77           H  
ATOM   3245 HH12 ARG A 197      -8.892  11.295  25.329  1.00 91.77           H  
ATOM   3246  NH2 ARG A 197      -6.319  10.075  24.012  1.00 91.77           N  
ATOM   3247 HH21 ARG A 197      -5.482  10.345  23.515  1.00 91.77           H  
ATOM   3248 HH22 ARG A 197      -6.624   9.116  24.099  1.00 91.77           H  
ATOM   3249  CZ  ARG A 197      -7.144  10.995  24.407  1.00 91.77           C  
ATOM   3250  N   ASP A 198     -11.328  17.601  22.733  1.00 91.81           N  
ATOM   3251  H   ASP A 198     -10.411  18.019  22.803  1.00 91.81           H  
ATOM   3252  CA  ASP A 198     -12.467  18.407  23.194  1.00 91.81           C  
ATOM   3253  HA  ASP A 198     -13.192  17.746  23.669  1.00 91.81           H  
ATOM   3254  C   ASP A 198     -13.219  19.116  22.061  1.00 91.81           C  
ATOM   3255  CB  ASP A 198     -11.992  19.383  24.277  1.00 91.81           C  
ATOM   3256  HB2 ASP A 198     -11.294  20.095  23.836  1.00 91.81           H  
ATOM   3257  HB3 ASP A 198     -12.846  19.933  24.672  1.00 91.81           H  
ATOM   3258  O   ASP A 198     -14.124  19.909  22.314  1.00 91.81           O  
ATOM   3259  CG  ASP A 198     -11.321  18.630  25.423  1.00 91.81           C  
ATOM   3260  OD1 ASP A 198     -11.907  17.612  25.859  1.00 91.81           O  
ATOM   3261  OD2 ASP A 198     -10.189  19.024  25.773  1.00 91.81           O  
ATOM   3262  N   LYS A 199     -12.868  18.835  20.799  1.00 93.38           N  
ATOM   3263  H   LYS A 199     -12.141  18.152  20.641  1.00 93.38           H  
ATOM   3264  CA  LYS A 199     -13.604  19.365  19.649  1.00 93.38           C  
ATOM   3265  HA  LYS A 199     -13.719  20.439  19.793  1.00 93.38           H  
ATOM   3266  C   LYS A 199     -15.027  18.820  19.569  1.00 93.38           C  
ATOM   3267  CB  LYS A 199     -12.840  19.110  18.344  1.00 93.38           C  
ATOM   3268  HB2 LYS A 199     -12.477  18.083  18.300  1.00 93.38           H  
ATOM   3269  HB3 LYS A 199     -13.531  19.256  17.514  1.00 93.38           H  
ATOM   3270  O   LYS A 199     -15.367  17.792  20.163  1.00 93.38           O  
ATOM   3271  CG  LYS A 199     -11.685  20.107  18.193  1.00 93.38           C  
ATOM   3272  HG2 LYS A 199     -10.870  19.858  18.872  1.00 93.38           H  
ATOM   3273  HG3 LYS A 199     -12.057  21.099  18.447  1.00 93.38           H  
ATOM   3274  CD  LYS A 199     -11.181  20.129  16.746  1.00 93.38           C  
ATOM   3275  HD2 LYS A 199     -10.389  19.394  16.603  1.00 93.38           H  
ATOM   3276  HD3 LYS A 199     -12.000  19.867  16.076  1.00 93.38           H  
ATOM   3277  CE  LYS A 199     -10.695  21.531  16.384  1.00 93.38           C  
ATOM   3278  HE2 LYS A 199     -11.516  22.218  16.589  1.00 93.38           H  
ATOM   3279  HE3 LYS A 199      -9.849  21.829  17.004  1.00 93.38           H  
ATOM   3280  NZ  LYS A 199     -10.375  21.607  14.947  1.00 93.38           N  
ATOM   3281  HZ1 LYS A 199     -11.218  21.356  14.452  1.00 93.38           H  
ATOM   3282  HZ2 LYS A 199      -9.630  20.973  14.695  1.00 93.38           H  
ATOM   3283  HZ3 LYS A 199     -10.159  22.556  14.677  1.00 93.38           H  
ATOM   3284  N   ASP A 200     -15.844  19.515  18.778  1.00 93.47           N  
ATOM   3285  H   ASP A 200     -15.487  20.329  18.298  1.00 93.47           H  
ATOM   3286  CA  ASP A 200     -17.195  19.072  18.464  1.00 93.47           C  
ATOM   3287  HA  ASP A 200     -17.763  19.054  19.395  1.00 93.47           H  
ATOM   3288  C   ASP A 200     -17.190  17.647  17.886  1.00 93.47           C  
ATOM   3289  CB  ASP A 200     -17.889  20.062  17.521  1.00 93.47           C  
ATOM   3290  HB2 ASP A 200     -17.940  21.043  17.993  1.00 93.47           H  
ATOM   3291  HB3 ASP A 200     -17.319  20.145  16.595  1.00 93.47           H  
ATOM   3292  O   ASP A 200     -16.293  17.243  17.137  1.00 93.47           O  
ATOM   3293  CG  ASP A 200     -19.300  19.560  17.221  1.00 93.47           C  
ATOM   3294  OD1 ASP A 200     -20.178  19.666  18.103  1.00 93.47           O  
ATOM   3295  OD2 ASP A 200     -19.465  18.893  16.181  1.00 93.47           O  
ATOM   3296  N   ILE A 201     -18.221  16.878  18.240  1.00 92.98           N  
ATOM   3297  H   ILE A 201     -18.965  17.309  18.768  1.00 92.98           H  
ATOM   3298  CA  ILE A 201     -18.330  15.465  17.875  1.00 92.98           C  
ATOM   3299  HA  ILE A 201     -17.456  14.968  18.294  1.00 92.98           H  
ATOM   3300  C   ILE A 201     -18.284  15.241  16.359  1.00 92.98           C  
ATOM   3301  CB  ILE A 201     -19.604  14.865  18.508  1.00 92.98           C  
ATOM   3302  HB  ILE A 201     -19.626  15.166  19.556  1.00 92.98           H  
ATOM   3303  O   ILE A 201     -17.811  14.198  15.914  1.00 92.98           O  
ATOM   3304  CG1 ILE A 201     -19.620  13.324  18.481  1.00 92.98           C  
ATOM   3305 HG12 ILE A 201     -20.535  12.976  18.960  1.00 92.98           H  
ATOM   3306 HG13 ILE A 201     -19.628  12.971  17.450  1.00 92.98           H  
ATOM   3307  CG2 ILE A 201     -20.883  15.412  17.844  1.00 92.98           C  
ATOM   3308 HG21 ILE A 201     -20.898  16.501  17.885  1.00 92.98           H  
ATOM   3309 HG22 ILE A 201     -21.761  15.019  18.357  1.00 92.98           H  
ATOM   3310 HG23 ILE A 201     -20.937  15.094  16.803  1.00 92.98           H  
ATOM   3311  CD1 ILE A 201     -18.432  12.695  19.226  1.00 92.98           C  
ATOM   3312 HD11 ILE A 201     -18.620  11.638  19.416  1.00 92.98           H  
ATOM   3313 HD12 ILE A 201     -17.521  12.784  18.634  1.00 92.98           H  
ATOM   3314 HD13 ILE A 201     -18.291  13.189  20.188  1.00 92.98           H  
ATOM   3315  N   ARG A 202     -18.733  16.216  15.559  1.00 92.12           N  
ATOM   3316  H   ARG A 202     -19.039  17.082  15.980  1.00 92.12           H  
ATOM   3317  CA  ARG A 202     -18.719  16.155  14.093  1.00 92.12           C  
ATOM   3318  HA  ARG A 202     -19.136  15.205  13.758  1.00 92.12           H  
ATOM   3319  C   ARG A 202     -17.293  16.221  13.564  1.00 92.12           C  
ATOM   3320  CB  ARG A 202     -19.558  17.304  13.512  1.00 92.12           C  
ATOM   3321  HB2 ARG A 202     -19.094  18.250  13.793  1.00 92.12           H  
ATOM   3322  HB3 ARG A 202     -19.540  17.248  12.424  1.00 92.12           H  
ATOM   3323  O   ARG A 202     -16.925  15.407  12.723  1.00 92.12           O  
ATOM   3324  CG  ARG A 202     -21.024  17.282  13.974  1.00 92.12           C  
ATOM   3325  HG2 ARG A 202     -21.588  16.586  13.353  1.00 92.12           H  
ATOM   3326  HG3 ARG A 202     -21.102  16.963  15.013  1.00 92.12           H  
ATOM   3327  CD  ARG A 202     -21.626  18.683  13.872  1.00 92.12           C  
ATOM   3328  HD2 ARG A 202     -21.050  19.365  14.498  1.00 92.12           H  
ATOM   3329  HD3 ARG A 202     -21.538  19.051  12.850  1.00 92.12           H  
ATOM   3330  NE  ARG A 202     -23.023  18.702  14.336  1.00 92.12           N  
ATOM   3331  HE  ARG A 202     -23.333  17.916  14.889  1.00 92.12           H  
ATOM   3332  NH1 ARG A 202     -23.558  20.729  13.435  1.00 92.12           N  
ATOM   3333 HH11 ARG A 202     -24.196  21.500  13.298  1.00 92.12           H  
ATOM   3334 HH12 ARG A 202     -22.731  20.624  12.865  1.00 92.12           H  
ATOM   3335  NH2 ARG A 202     -25.003  19.684  14.803  1.00 92.12           N  
ATOM   3336 HH21 ARG A 202     -25.264  18.843  15.298  1.00 92.12           H  
ATOM   3337 HH22 ARG A 202     -25.629  20.475  14.746  1.00 92.12           H  
ATOM   3338  CZ  ARG A 202     -23.854  19.707  14.188  1.00 92.12           C  
ATOM   3339  N   GLU A 203     -16.468  17.117  14.106  1.00 94.60           N  
ATOM   3340  H   GLU A 203     -16.826  17.710  14.841  1.00 94.60           H  
ATOM   3341  CA  GLU A 203     -15.052  17.232  13.730  1.00 94.60           C  
ATOM   3342  HA  GLU A 203     -14.974  17.328  12.647  1.00 94.60           H  
ATOM   3343  C   GLU A 203     -14.246  15.991  14.141  1.00 94.60           C  
ATOM   3344  CB  GLU A 203     -14.415  18.467  14.384  1.00 94.60           C  
ATOM   3345  HB2 GLU A 203     -14.571  18.436  15.462  1.00 94.60           H  
ATOM   3346  HB3 GLU A 203     -13.342  18.415  14.203  1.00 94.60           H  
ATOM   3347  O   GLU A 203     -13.373  15.532  13.393  1.00 94.60           O  
ATOM   3348  CG  GLU A 203     -14.930  19.804  13.836  1.00 94.60           C  
ATOM   3349  HG2 GLU A 203     -15.971  19.939  14.131  1.00 94.60           H  
ATOM   3350  HG3 GLU A 203     -14.880  19.786  12.748  1.00 94.60           H  
ATOM   3351  CD  GLU A 203     -14.064  20.960  14.361  1.00 94.60           C  
ATOM   3352  OE1 GLU A 203     -14.568  21.787  15.146  1.00 94.60           O  
ATOM   3353  OE2 GLU A 203     -12.848  20.993  14.032  1.00 94.60           O  
ATOM   3354  N   LEU A 204     -14.545  15.431  15.321  1.00 95.40           N  
ATOM   3355  H   LEU A 204     -15.233  15.893  15.898  1.00 95.40           H  
ATOM   3356  CA  LEU A 204     -13.957  14.174  15.789  1.00 95.40           C  
ATOM   3357  HA  LEU A 204     -12.870  14.255  15.770  1.00 95.40           H  
ATOM   3358  C   LEU A 204     -14.340  13.009  14.865  1.00 95.40           C  
ATOM   3359  CB  LEU A 204     -14.421  13.882  17.227  1.00 95.40           C  
ATOM   3360  HB2 LEU A 204     -15.511  13.915  17.255  1.00 95.40           H  
ATOM   3361  HB3 LEU A 204     -14.119  12.866  17.481  1.00 95.40           H  
ATOM   3362  O   LEU A 204     -13.465  12.277  14.397  1.00 95.40           O  
ATOM   3363  CG  LEU A 204     -13.875  14.820  18.317  1.00 95.40           C  
ATOM   3364  HG  LEU A 204     -14.131  15.854  18.089  1.00 95.40           H  
ATOM   3365  CD1 LEU A 204     -14.503  14.437  19.653  1.00 95.40           C  
ATOM   3366 HD11 LEU A 204     -14.152  15.129  20.419  1.00 95.40           H  
ATOM   3367 HD12 LEU A 204     -15.588  14.523  19.586  1.00 95.40           H  
ATOM   3368 HD13 LEU A 204     -14.222  13.416  19.910  1.00 95.40           H  
ATOM   3369  CD2 LEU A 204     -12.361  14.694  18.471  1.00 95.40           C  
ATOM   3370 HD21 LEU A 204     -11.874  15.229  17.655  1.00 95.40           H  
ATOM   3371 HD22 LEU A 204     -12.050  15.168  19.403  1.00 95.40           H  
ATOM   3372 HD23 LEU A 204     -12.056  13.648  18.488  1.00 95.40           H  
ATOM   3373  N   ALA A 205     -15.634  12.870  14.566  1.00 94.73           N  
ATOM   3374  H   ALA A 205     -16.293  13.508  14.991  1.00 94.73           H  
ATOM   3375  CA  ALA A 205     -16.172  11.848  13.676  1.00 94.73           C  
ATOM   3376  HA  ALA A 205     -15.934  10.865  14.082  1.00 94.73           H  
ATOM   3377  C   ALA A 205     -15.552  11.934  12.274  1.00 94.73           C  
ATOM   3378  CB  ALA A 205     -17.698  12.007  13.628  1.00 94.73           C  
ATOM   3379  HB1 ALA A 205     -18.125  11.760  14.600  1.00 94.73           H  
ATOM   3380  HB2 ALA A 205     -18.123  11.356  12.864  1.00 94.73           H  
ATOM   3381  HB3 ALA A 205     -17.960  13.035  13.377  1.00 94.73           H  
ATOM   3382  O   ALA A 205     -15.038  10.937  11.769  1.00 94.73           O  
ATOM   3383  N   GLU A 206     -15.542  13.119  11.660  1.00 95.17           N  
ATOM   3384  H   GLU A 206     -15.979  13.907  12.116  1.00 95.17           H  
ATOM   3385  CA  GLU A 206     -14.958  13.337  10.334  1.00 95.17           C  
ATOM   3386  HA  GLU A 206     -15.471  12.702   9.611  1.00 95.17           H  
ATOM   3387  C   GLU A 206     -13.469  12.964  10.304  1.00 95.17           C  
ATOM   3388  CB  GLU A 206     -15.166  14.804   9.925  1.00 95.17           C  
ATOM   3389  HB2 GLU A 206     -16.232  15.032   9.960  1.00 95.17           H  
ATOM   3390  HB3 GLU A 206     -14.642  15.450  10.629  1.00 95.17           H  
ATOM   3391  O   GLU A 206     -13.020  12.233   9.415  1.00 95.17           O  
ATOM   3392  CG  GLU A 206     -14.648  15.067   8.501  1.00 95.17           C  
ATOM   3393  HG2 GLU A 206     -15.182  14.414   7.811  1.00 95.17           H  
ATOM   3394  HG3 GLU A 206     -13.590  14.807   8.460  1.00 95.17           H  
ATOM   3395  CD  GLU A 206     -14.785  16.522   8.034  1.00 95.17           C  
ATOM   3396  OE1 GLU A 206     -14.365  16.775   6.880  1.00 95.17           O  
ATOM   3397  OE2 GLU A 206     -15.240  17.375   8.824  1.00 95.17           O  
ATOM   3398  N   SER A 207     -12.703  13.408  11.304  1.00 96.76           N  
ATOM   3399  H   SER A 207     -13.126  13.985  12.017  1.00 96.76           H  
ATOM   3400  CA  SER A 207     -11.270  13.115  11.378  1.00 96.76           C  
ATOM   3401  HA  SER A 207     -10.810  13.422  10.439  1.00 96.76           H  
ATOM   3402  C   SER A 207     -11.003  11.615  11.533  1.00 96.76           C  
ATOM   3403  CB  SER A 207     -10.612  13.917  12.502  1.00 96.76           C  
ATOM   3404  HB2 SER A 207     -11.109  13.714  13.450  1.00 96.76           H  
ATOM   3405  HB3 SER A 207      -9.562  13.634  12.583  1.00 96.76           H  
ATOM   3406  O   SER A 207     -10.150  11.075  10.826  1.00 96.76           O  
ATOM   3407  OG  SER A 207     -10.695  15.296  12.194  1.00 96.76           O  
ATOM   3408  HG  SER A 207     -11.550  15.586  12.521  1.00 96.76           H  
ATOM   3409  N   ILE A 208     -11.759  10.910  12.382  1.00 96.63           N  
ATOM   3410  H   ILE A 208     -12.459  11.395  12.927  1.00 96.63           H  
ATOM   3411  CA  ILE A 208     -11.640   9.451  12.534  1.00 96.63           C  
ATOM   3412  HA  ILE A 208     -10.592   9.210  12.708  1.00 96.63           H  
ATOM   3413  C   ILE A 208     -12.015   8.717  11.241  1.00 96.63           C  
ATOM   3414  CB  ILE A 208     -12.457   8.966  13.754  1.00 96.63           C  
ATOM   3415  HB  ILE A 208     -13.438   9.439  13.716  1.00 96.63           H  
ATOM   3416  O   ILE A 208     -11.313   7.786  10.853  1.00 96.63           O  
ATOM   3417  CG1 ILE A 208     -11.780   9.401  15.077  1.00 96.63           C  
ATOM   3418 HG12 ILE A 208     -12.463   9.199  15.903  1.00 96.63           H  
ATOM   3419 HG13 ILE A 208     -11.614  10.478  15.062  1.00 96.63           H  
ATOM   3420  CG2 ILE A 208     -12.691   7.442  13.743  1.00 96.63           C  
ATOM   3421 HG21 ILE A 208     -11.752   6.909  13.594  1.00 96.63           H  
ATOM   3422 HG22 ILE A 208     -13.128   7.128  14.691  1.00 96.63           H  
ATOM   3423 HG23 ILE A 208     -13.386   7.175  12.947  1.00 96.63           H  
ATOM   3424  CD1 ILE A 208     -10.443   8.716  15.403  1.00 96.63           C  
ATOM   3425 HD11 ILE A 208     -10.079   9.073  16.367  1.00 96.63           H  
ATOM   3426 HD12 ILE A 208      -9.693   8.945  14.647  1.00 96.63           H  
ATOM   3427 HD13 ILE A 208     -10.572   7.636  15.478  1.00 96.63           H  
ATOM   3428  N   ILE A 209     -13.047   9.154  10.513  1.00 96.80           N  
ATOM   3429  H   ILE A 209     -13.602   9.919  10.869  1.00 96.80           H  
ATOM   3430  CA  ILE A 209     -13.386   8.563   9.209  1.00 96.80           C  
ATOM   3431  HA  ILE A 209     -13.494   7.487   9.343  1.00 96.80           H  
ATOM   3432  C   ILE A 209     -12.239   8.743   8.205  1.00 96.80           C  
ATOM   3433  CB  ILE A 209     -14.726   9.132   8.688  1.00 96.80           C  
ATOM   3434  HB  ILE A 209     -14.678  10.219   8.740  1.00 96.80           H  
ATOM   3435  O   ILE A 209     -11.881   7.793   7.504  1.00 96.80           O  
ATOM   3436  CG1 ILE A 209     -15.928   8.681   9.553  1.00 96.80           C  
ATOM   3437 HG12 ILE A 209     -16.821   9.202   9.210  1.00 96.80           H  
ATOM   3438 HG13 ILE A 209     -15.763   8.974  10.589  1.00 96.80           H  
ATOM   3439  CG2 ILE A 209     -14.979   8.757   7.215  1.00 96.80           C  
ATOM   3440 HG21 ILE A 209     -14.862   7.682   7.072  1.00 96.80           H  
ATOM   3441 HG22 ILE A 209     -15.984   9.065   6.927  1.00 96.80           H  
ATOM   3442 HG23 ILE A 209     -14.271   9.283   6.574  1.00 96.80           H  
ATOM   3443  CD1 ILE A 209     -16.221   7.176   9.569  1.00 96.80           C  
ATOM   3444 HD11 ILE A 209     -16.467   6.821   8.568  1.00 96.80           H  
ATOM   3445 HD12 ILE A 209     -17.069   6.987  10.227  1.00 96.80           H  
ATOM   3446 HD13 ILE A 209     -15.361   6.625   9.949  1.00 96.80           H  
ATOM   3447  N   HIS A 210     -11.613   9.921   8.150  1.00 97.55           N  
ATOM   3448  H   HIS A 210     -11.958  10.681   8.719  1.00 97.55           H  
ATOM   3449  CA  HIS A 210     -10.467  10.157   7.269  1.00 97.55           C  
ATOM   3450  HA  HIS A 210     -10.738   9.840   6.262  1.00 97.55           H  
ATOM   3451  C   HIS A 210      -9.229   9.328   7.643  1.00 97.55           C  
ATOM   3452  CB  HIS A 210     -10.144  11.656   7.235  1.00 97.55           C  
ATOM   3453  HB2 HIS A 210      -9.199  11.794   6.709  1.00 97.55           H  
ATOM   3454  HB3 HIS A 210     -10.016  12.023   8.253  1.00 97.55           H  
ATOM   3455  O   HIS A 210      -8.475   8.930   6.745  1.00 97.55           O  
ATOM   3456  CG  HIS A 210     -11.179  12.499   6.530  1.00 97.55           C  
ATOM   3457  CD2 HIS A 210     -12.023  12.104   5.526  1.00 97.55           C  
ATOM   3458  HD2 HIS A 210     -12.089  11.114   5.098  1.00 97.55           H  
ATOM   3459  ND1 HIS A 210     -11.425  13.835   6.751  1.00 97.55           N  
ATOM   3460  HD1 HIS A 210     -11.085  14.381   7.529  1.00 97.55           H  
ATOM   3461  CE1 HIS A 210     -12.397  14.228   5.909  1.00 97.55           C  
ATOM   3462  HE1 HIS A 210     -12.853  15.207   5.898  1.00 97.55           H  
ATOM   3463  NE2 HIS A 210     -12.775  13.206   5.122  1.00 97.55           N  
ATOM   3464  N   LEU A 211      -9.043   9.005   8.929  1.00 97.93           N  
ATOM   3465  H   LEU A 211      -9.694   9.376   9.607  1.00 97.93           H  
ATOM   3466  CA  LEU A 211      -7.917   8.211   9.427  1.00 97.93           C  
ATOM   3467  HA  LEU A 211      -7.001   8.732   9.147  1.00 97.93           H  
ATOM   3468  C   LEU A 211      -7.841   6.808   8.809  1.00 97.93           C  
ATOM   3469  CB  LEU A 211      -7.992   8.143  10.961  1.00 97.93           C  
ATOM   3470  HB2 LEU A 211      -8.929   7.666  11.250  1.00 97.93           H  
ATOM   3471  HB3 LEU A 211      -7.994   9.162  11.349  1.00 97.93           H  
ATOM   3472  O   LEU A 211      -6.739   6.298   8.609  1.00 97.93           O  
ATOM   3473  CG  LEU A 211      -6.860   7.356  11.639  1.00 97.93           C  
ATOM   3474  HG  LEU A 211      -6.905   6.316  11.316  1.00 97.93           H  
ATOM   3475  CD1 LEU A 211      -5.475   7.906  11.295  1.00 97.93           C  
ATOM   3476 HD11 LEU A 211      -4.721   7.324  11.824  1.00 97.93           H  
ATOM   3477 HD12 LEU A 211      -5.283   7.810  10.226  1.00 97.93           H  
ATOM   3478 HD13 LEU A 211      -5.414   8.954  11.588  1.00 97.93           H  
ATOM   3479  CD2 LEU A 211      -7.044   7.397  13.154  1.00 97.93           C  
ATOM   3480 HD21 LEU A 211      -6.967   8.422  13.517  1.00 97.93           H  
ATOM   3481 HD22 LEU A 211      -6.280   6.788  13.637  1.00 97.93           H  
ATOM   3482 HD23 LEU A 211      -8.023   6.999  13.421  1.00 97.93           H  
ATOM   3483  N   PHE A 212      -8.966   6.208   8.406  1.00 97.46           N  
ATOM   3484  H   PHE A 212      -9.849   6.657   8.605  1.00 97.46           H  
ATOM   3485  CA  PHE A 212      -8.967   4.904   7.724  1.00 97.46           C  
ATOM   3486  HA  PHE A 212      -8.486   4.178   8.379  1.00 97.46           H  
ATOM   3487  C   PHE A 212      -8.156   4.900   6.420  1.00 97.46           C  
ATOM   3488  CB  PHE A 212     -10.405   4.429   7.484  1.00 97.46           C  
ATOM   3489  HB2 PHE A 212     -11.003   5.241   7.073  1.00 97.46           H  
ATOM   3490  HB3 PHE A 212     -10.393   3.624   6.748  1.00 97.46           H  
ATOM   3491  O   PHE A 212      -7.675   3.854   5.991  1.00 97.46           O  
ATOM   3492  CG  PHE A 212     -11.043   3.899   8.748  1.00 97.46           C  
ATOM   3493  CD1 PHE A 212     -10.914   2.538   9.081  1.00 97.46           C  
ATOM   3494  HD1 PHE A 212     -10.418   1.858   8.405  1.00 97.46           H  
ATOM   3495  CD2 PHE A 212     -11.690   4.779   9.631  1.00 97.46           C  
ATOM   3496  HD2 PHE A 212     -11.782   5.826   9.382  1.00 97.46           H  
ATOM   3497  CE1 PHE A 212     -11.418   2.066  10.304  1.00 97.46           C  
ATOM   3498  HE1 PHE A 212     -11.321   1.021  10.561  1.00 97.46           H  
ATOM   3499  CE2 PHE A 212     -12.162   4.314  10.866  1.00 97.46           C  
ATOM   3500  HE2 PHE A 212     -12.593   5.011  11.570  1.00 97.46           H  
ATOM   3501  CZ  PHE A 212     -12.020   2.960  11.206  1.00 97.46           C  
ATOM   3502  HZ  PHE A 212     -12.351   2.618  12.175  1.00 97.46           H  
ATOM   3503  N   THR A 213      -7.872   6.064   5.825  1.00 97.66           N  
ATOM   3504  H   THR A 213      -8.258   6.908   6.222  1.00 97.66           H  
ATOM   3505  CA  THR A 213      -6.931   6.171   4.696  1.00 97.66           C  
ATOM   3506  HA  THR A 213      -7.330   5.586   3.867  1.00 97.66           H  
ATOM   3507  C   THR A 213      -5.539   5.608   5.036  1.00 97.66           C  
ATOM   3508  CB  THR A 213      -6.805   7.628   4.232  1.00 97.66           C  
ATOM   3509  HB  THR A 213      -6.272   8.207   4.987  1.00 97.66           H  
ATOM   3510  O   THR A 213      -4.878   5.003   4.179  1.00 97.66           O  
ATOM   3511  CG2 THR A 213      -6.066   7.722   2.899  1.00 97.66           C  
ATOM   3512 HG21 THR A 213      -6.122   8.740   2.511  1.00 97.66           H  
ATOM   3513 HG22 THR A 213      -6.528   7.049   2.177  1.00 97.66           H  
ATOM   3514 HG23 THR A 213      -5.017   7.459   3.034  1.00 97.66           H  
ATOM   3515  OG1 THR A 213      -8.077   8.198   4.039  1.00 97.66           O  
ATOM   3516  HG1 THR A 213      -8.353   8.544   4.891  1.00 97.66           H  
ATOM   3517  N   LEU A 214      -5.106   5.727   6.299  1.00 97.70           N  
ATOM   3518  H   LEU A 214      -5.718   6.167   6.972  1.00 97.70           H  
ATOM   3519  CA  LEU A 214      -3.855   5.160   6.810  1.00 97.70           C  
ATOM   3520  HA  LEU A 214      -3.034   5.548   6.207  1.00 97.70           H  
ATOM   3521  C   LEU A 214      -3.842   3.629   6.716  1.00 97.70           C  
ATOM   3522  CB  LEU A 214      -3.668   5.615   8.273  1.00 97.70           C  
ATOM   3523  HB2 LEU A 214      -3.739   6.702   8.318  1.00 97.70           H  
ATOM   3524  HB3 LEU A 214      -4.484   5.206   8.868  1.00 97.70           H  
ATOM   3525  O   LEU A 214      -2.854   3.050   6.253  1.00 97.70           O  
ATOM   3526  CG  LEU A 214      -2.351   5.174   8.938  1.00 97.70           C  
ATOM   3527  HG  LEU A 214      -2.284   4.086   8.931  1.00 97.70           H  
ATOM   3528  CD1 LEU A 214      -1.124   5.751   8.224  1.00 97.70           C  
ATOM   3529 HD11 LEU A 214      -1.031   5.309   7.232  1.00 97.70           H  
ATOM   3530 HD12 LEU A 214      -0.231   5.509   8.800  1.00 97.70           H  
ATOM   3531 HD13 LEU A 214      -1.220   6.834   8.148  1.00 97.70           H  
ATOM   3532  CD2 LEU A 214      -2.329   5.643  10.392  1.00 97.70           C  
ATOM   3533 HD21 LEU A 214      -3.186   5.233  10.927  1.00 97.70           H  
ATOM   3534 HD22 LEU A 214      -2.367   6.731  10.444  1.00 97.70           H  
ATOM   3535 HD23 LEU A 214      -1.422   5.291  10.885  1.00 97.70           H  
ATOM   3536  N   THR A 215      -4.947   2.975   7.078  1.00 96.91           N  
ATOM   3537  H   THR A 215      -5.744   3.510   7.390  1.00 96.91           H  
ATOM   3538  CA  THR A 215      -5.055   1.512   7.217  1.00 96.91           C  
ATOM   3539  HA  THR A 215      -4.055   1.094   7.337  1.00 96.91           H  
ATOM   3540  C   THR A 215      -5.664   0.813   6.003  1.00 96.91           C  
ATOM   3541  CB  THR A 215      -5.842   1.142   8.482  1.00 96.91           C  
ATOM   3542  HB  THR A 215      -5.939   0.058   8.549  1.00 96.91           H  
ATOM   3543  O   THR A 215      -5.472  -0.389   5.861  1.00 96.91           O  
ATOM   3544  CG2 THR A 215      -5.141   1.662   9.735  1.00 96.91           C  
ATOM   3545 HG21 THR A 215      -4.094   1.359   9.735  1.00 96.91           H  
ATOM   3546 HG22 THR A 215      -5.198   2.749   9.777  1.00 96.91           H  
ATOM   3547 HG23 THR A 215      -5.620   1.247  10.622  1.00 96.91           H  
ATOM   3548  OG1 THR A 215      -7.116   1.734   8.436  1.00 96.91           O  
ATOM   3549  HG1 THR A 215      -7.572   1.525   9.254  1.00 96.91           H  
ATOM   3550  N   ASN A 216      -6.300   1.549   5.082  1.00 96.01           N  
ATOM   3551  H   ASN A 216      -6.581   2.476   5.369  1.00 96.01           H  
ATOM   3552  CA  ASN A 216      -6.945   1.003   3.882  1.00 96.01           C  
ATOM   3553  HA  ASN A 216      -7.833   0.456   4.197  1.00 96.01           H  
ATOM   3554  C   ASN A 216      -6.054   0.016   3.115  1.00 96.01           C  
ATOM   3555  CB  ASN A 216      -7.368   2.158   2.946  1.00 96.01           C  
ATOM   3556  HB2 ASN A 216      -6.604   2.935   2.943  1.00 96.01           H  
ATOM   3557  HB3 ASN A 216      -7.466   1.777   1.930  1.00 96.01           H  
ATOM   3558  O   ASN A 216      -4.877   0.288   2.876  1.00 96.01           O  
ATOM   3559  CG  ASN A 216      -8.708   2.777   3.305  1.00 96.01           C  
ATOM   3560  ND2 ASN A 216      -9.069   3.869   2.673  1.00 96.01           N  
ATOM   3561 HD21 ASN A 216      -8.481   4.293   1.971  1.00 96.01           H  
ATOM   3562 HD22 ASN A 216      -9.957   4.256   2.961  1.00 96.01           H  
ATOM   3563  OD1 ASN A 216      -9.467   2.278   4.112  1.00 96.01           O  
ATOM   3564  N   PHE A 217      -6.628  -1.097   2.673  1.00 95.17           N  
ATOM   3565  H   PHE A 217      -7.597  -1.267   2.902  1.00 95.17           H  
ATOM   3566  CA  PHE A 217      -5.960  -2.046   1.788  1.00 95.17           C  
ATOM   3567  HA  PHE A 217      -5.058  -2.413   2.277  1.00 95.17           H  
ATOM   3568  C   PHE A 217      -5.563  -1.381   0.457  1.00 95.17           C  
ATOM   3569  CB  PHE A 217      -6.909  -3.224   1.585  1.00 95.17           C  
ATOM   3570  HB2 PHE A 217      -7.848  -2.858   1.170  1.00 95.17           H  
ATOM   3571  HB3 PHE A 217      -7.128  -3.650   2.564  1.00 95.17           H  
ATOM   3572  O   PHE A 217      -6.270  -0.510  -0.052  1.00 95.17           O  
ATOM   3573  CG  PHE A 217      -6.386  -4.326   0.694  1.00 95.17           C  
ATOM   3574  CD1 PHE A 217      -6.701  -4.325  -0.678  1.00 95.17           C  
ATOM   3575  HD1 PHE A 217      -7.270  -3.514  -1.107  1.00 95.17           H  
ATOM   3576  CD2 PHE A 217      -5.654  -5.391   1.250  1.00 95.17           C  
ATOM   3577  HD2 PHE A 217      -5.422  -5.403   2.305  1.00 95.17           H  
ATOM   3578  CE1 PHE A 217      -6.323  -5.411  -1.484  1.00 95.17           C  
ATOM   3579  HE1 PHE A 217      -6.591  -5.438  -2.529  1.00 95.17           H  
ATOM   3580  CE2 PHE A 217      -5.286  -6.479   0.442  1.00 95.17           C  
ATOM   3581  HE2 PHE A 217      -4.788  -7.339   0.866  1.00 95.17           H  
ATOM   3582  CZ  PHE A 217      -5.635  -6.495  -0.915  1.00 95.17           C  
ATOM   3583  HZ  PHE A 217      -5.390  -7.356  -1.519  1.00 95.17           H  
ATOM   3584  N   GLY A 218      -4.429  -1.784  -0.117  1.00 95.74           N  
ATOM   3585  H   GLY A 218      -3.922  -2.550   0.305  1.00 95.74           H  
ATOM   3586  CA  GLY A 218      -3.939  -1.251  -1.386  1.00 95.74           C  
ATOM   3587  HA2 GLY A 218      -3.379  -2.024  -1.912  1.00 95.74           H  
ATOM   3588  HA3 GLY A 218      -4.791  -0.992  -2.016  1.00 95.74           H  
ATOM   3589  C   GLY A 218      -3.021  -0.035  -1.263  1.00 95.74           C  
ATOM   3590  O   GLY A 218      -2.141   0.041  -0.394  1.00 95.74           O  
ATOM   3591  N   ALA A 219      -3.159   0.881  -2.223  1.00 96.03           N  
ATOM   3592  H   ALA A 219      -3.906   0.756  -2.891  1.00 96.03           H  
ATOM   3593  CA  ALA A 219      -2.244   1.996  -2.417  1.00 96.03           C  
ATOM   3594  HA  ALA A 219      -1.240   1.579  -2.498  1.00 96.03           H  
ATOM   3595  C   ALA A 219      -2.307   2.999  -1.249  1.00 96.03           C  
ATOM   3596  CB  ALA A 219      -2.545   2.681  -3.754  1.00 96.03           C  
ATOM   3597  HB1 ALA A 219      -2.539   1.948  -4.561  1.00 96.03           H  
ATOM   3598  HB2 ALA A 219      -3.528   3.150  -3.712  1.00 96.03           H  
ATOM   3599  HB3 ALA A 219      -1.794   3.445  -3.952  1.00 96.03           H  
ATOM   3600  O   ALA A 219      -3.385   3.483  -0.905  1.00 96.03           O  
ATOM   3601  N   PRO A 220      -1.162   3.380  -0.661  1.00 96.68           N  
ATOM   3602  CA  PRO A 220      -1.107   4.468   0.308  1.00 96.68           C  
ATOM   3603  HA  PRO A 220      -1.758   4.219   1.146  1.00 96.68           H  
ATOM   3604  C   PRO A 220      -1.552   5.802  -0.309  1.00 96.68           C  
ATOM   3605  CB  PRO A 220       0.348   4.502   0.786  1.00 96.68           C  
ATOM   3606  HB2 PRO A 220       0.942   5.156   0.148  1.00 96.68           H  
ATOM   3607  HB3 PRO A 220       0.428   4.794   1.833  1.00 96.68           H  
ATOM   3608  O   PRO A 220      -1.091   6.182  -1.393  1.00 96.68           O  
ATOM   3609  CG  PRO A 220       0.817   3.070   0.553  1.00 96.68           C  
ATOM   3610  HG2 PRO A 220       0.438   2.437   1.355  1.00 96.68           H  
ATOM   3611  HG3 PRO A 220       1.899   2.984   0.451  1.00 96.68           H  
ATOM   3612  CD  PRO A 220       0.122   2.707  -0.746  1.00 96.68           C  
ATOM   3613  HD2 PRO A 220       0.016   1.624  -0.808  1.00 96.68           H  
ATOM   3614  HD3 PRO A 220       0.685   3.088  -1.598  1.00 96.68           H  
ATOM   3615  N   ALA A 221      -2.389   6.544   0.414  1.00 97.52           N  
ATOM   3616  H   ALA A 221      -2.724   6.189   1.298  1.00 97.52           H  
ATOM   3617  CA  ALA A 221      -2.874   7.869   0.037  1.00 97.52           C  
ATOM   3618  HA  ALA A 221      -2.310   8.233  -0.822  1.00 97.52           H  
ATOM   3619  C   ALA A 221      -2.654   8.867   1.183  1.00 97.52           C  
ATOM   3620  CB  ALA A 221      -4.340   7.766  -0.392  1.00 97.52           C  
ATOM   3621  HB1 ALA A 221      -4.426   7.119  -1.266  1.00 97.52           H  
ATOM   3622  HB2 ALA A 221      -4.729   8.753  -0.639  1.00 97.52           H  
ATOM   3623  HB3 ALA A 221      -4.937   7.343   0.416  1.00 97.52           H  
ATOM   3624  O   ALA A 221      -2.589   8.476   2.348  1.00 97.52           O  
ATOM   3625  N   ALA A 222      -2.451  10.136   0.826  1.00 97.94           N  
ATOM   3626  H   ALA A 222      -2.638  10.404  -0.129  1.00 97.94           H  
ATOM   3627  CA  ALA A 222      -2.399  11.216   1.803  1.00 97.94           C  
ATOM   3628  HA  ALA A 222      -1.860  10.874   2.686  1.00 97.94           H  
ATOM   3629  C   ALA A 222      -3.827  11.578   2.226  1.00 97.94           C  
ATOM   3630  CB  ALA A 222      -1.648  12.414   1.208  1.00 97.94           C  
ATOM   3631  HB1 ALA A 222      -2.182  12.799   0.340  1.00 97.94           H  
ATOM   3632  HB2 ALA A 222      -1.575  13.203   1.956  1.00 97.94           H  
ATOM   3633  HB3 ALA A 222      -0.639  12.119   0.919  1.00 97.94           H  
ATOM   3634  O   ALA A 222      -4.761  11.417   1.438  1.00 97.94           O  
ATOM   3635  N   PHE A 223      -3.993  12.067   3.448  1.00 98.07           N  
ATOM   3636  H   PHE A 223      -3.185  12.194   4.039  1.00 98.07           H  
ATOM   3637  CA  PHE A 223      -5.293  12.461   3.990  1.00 98.07           C  
ATOM   3638  HA  PHE A 223      -5.933  12.793   3.172  1.00 98.07           H  
ATOM   3639  C   PHE A 223      -5.142  13.636   4.953  1.00 98.07           C  
ATOM   3640  CB  PHE A 223      -5.976  11.258   4.660  1.00 98.07           C  
ATOM   3641  HB2 PHE A 223      -6.981  11.551   4.965  1.00 98.07           H  
ATOM   3642  HB3 PHE A 223      -6.098  10.474   3.914  1.00 98.07           H  
ATOM   3643  O   PHE A 223      -4.036  13.949   5.393  1.00 98.07           O  
ATOM   3644  CG  PHE A 223      -5.251  10.678   5.861  1.00 98.07           C  
ATOM   3645  CD1 PHE A 223      -4.142   9.827   5.681  1.00 98.07           C  
ATOM   3646  HD1 PHE A 223      -3.796   9.590   4.686  1.00 98.07           H  
ATOM   3647  CD2 PHE A 223      -5.703  10.966   7.163  1.00 98.07           C  
ATOM   3648  HD2 PHE A 223      -6.567  11.596   7.315  1.00 98.07           H  
ATOM   3649  CE1 PHE A 223      -3.482   9.280   6.796  1.00 98.07           C  
ATOM   3650  HE1 PHE A 223      -2.627   8.635   6.655  1.00 98.07           H  
ATOM   3651  CE2 PHE A 223      -5.043  10.416   8.276  1.00 98.07           C  
ATOM   3652  HE2 PHE A 223      -5.400  10.621   9.274  1.00 98.07           H  
ATOM   3653  CZ  PHE A 223      -3.931   9.579   8.094  1.00 98.07           C  
ATOM   3654  HZ  PHE A 223      -3.430   9.161   8.955  1.00 98.07           H  
ATOM   3655  N   LYS A 224      -6.254  14.300   5.273  1.00 97.54           N  
ATOM   3656  H   LYS A 224      -7.137  13.946   4.933  1.00 97.54           H  
ATOM   3657  CA  LYS A 224      -6.299  15.327   6.316  1.00 97.54           C  
ATOM   3658  HA  LYS A 224      -5.291  15.691   6.515  1.00 97.54           H  
ATOM   3659  C   LYS A 224      -6.822  14.723   7.614  1.00 97.54           C  
ATOM   3660  CB  LYS A 224      -7.157  16.522   5.882  1.00 97.54           C  
ATOM   3661  HB2 LYS A 224      -8.141  16.173   5.569  1.00 97.54           H  
ATOM   3662  HB3 LYS A 224      -7.286  17.176   6.745  1.00 97.54           H  
ATOM   3663  O   LYS A 224      -7.797  13.980   7.592  1.00 97.54           O  
ATOM   3664  CG  LYS A 224      -6.506  17.332   4.752  1.00 97.54           C  
ATOM   3665  HG2 LYS A 224      -6.465  16.733   3.842  1.00 97.54           H  
ATOM   3666  HG3 LYS A 224      -5.492  17.607   5.044  1.00 97.54           H  
ATOM   3667  CD  LYS A 224      -7.319  18.606   4.496  1.00 97.54           C  
ATOM   3668  HD2 LYS A 224      -8.327  18.332   4.185  1.00 97.54           H  
ATOM   3669  HD3 LYS A 224      -7.380  19.175   5.425  1.00 97.54           H  
ATOM   3670  CE  LYS A 224      -6.660  19.474   3.420  1.00 97.54           C  
ATOM   3671  HE2 LYS A 224      -5.633  19.675   3.724  1.00 97.54           H  
ATOM   3672  HE3 LYS A 224      -6.632  18.913   2.486  1.00 97.54           H  
ATOM   3673  NZ  LYS A 224      -7.399  20.750   3.239  1.00 97.54           N  
ATOM   3674  HZ1 LYS A 224      -8.360  20.576   2.981  1.00 97.54           H  
ATOM   3675  HZ2 LYS A 224      -6.969  21.320   2.526  1.00 97.54           H  
ATOM   3676  HZ3 LYS A 224      -7.400  21.277   4.101  1.00 97.54           H  
ATOM   3677  N   PHE A 225      -6.203  15.084   8.729  1.00 97.40           N  
ATOM   3678  H   PHE A 225      -5.363  15.639   8.652  1.00 97.40           H  
ATOM   3679  CA  PHE A 225      -6.616  14.687  10.070  1.00 97.40           C  
ATOM   3680  HA  PHE A 225      -7.639  14.309  10.052  1.00 97.40           H  
ATOM   3681  C   PHE A 225      -6.565  15.919  10.976  1.00 97.40           C  
ATOM   3682  CB  PHE A 225      -5.688  13.564  10.536  1.00 97.40           C  
ATOM   3683  HB2 PHE A 225      -4.682  13.956  10.688  1.00 97.40           H  
ATOM   3684  HB3 PHE A 225      -5.628  12.813   9.748  1.00 97.40           H  
ATOM   3685  O   PHE A 225      -5.492  16.495  11.159  1.00 97.40           O  
ATOM   3686  CG  PHE A 225      -6.168  12.879  11.791  1.00 97.40           C  
ATOM   3687  CD1 PHE A 225      -5.524  13.116  13.015  1.00 97.40           C  
ATOM   3688  HD1 PHE A 225      -4.681  13.789  13.058  1.00 97.40           H  
ATOM   3689  CD2 PHE A 225      -7.272  12.010  11.736  1.00 97.40           C  
ATOM   3690  HD2 PHE A 225      -7.770  11.826  10.795  1.00 97.40           H  
ATOM   3691  CE1 PHE A 225      -5.977  12.476  14.179  1.00 97.40           C  
ATOM   3692  HE1 PHE A 225      -5.476  12.657  15.119  1.00 97.40           H  
ATOM   3693  CE2 PHE A 225      -7.730  11.380  12.906  1.00 97.40           C  
ATOM   3694  HE2 PHE A 225      -8.582  10.716  12.875  1.00 97.40           H  
ATOM   3695  CZ  PHE A 225      -7.073  11.599  14.124  1.00 97.40           C  
ATOM   3696  HZ  PHE A 225      -7.406  11.086  15.014  1.00 97.40           H  
ATOM   3697  N   PHE A 226      -7.724  16.399  11.442  1.00 96.05           N  
ATOM   3698  H   PHE A 226      -8.560  15.838  11.374  1.00 96.05           H  
ATOM   3699  CA  PHE A 226      -7.864  17.720  12.079  1.00 96.05           C  
ATOM   3700  HA  PHE A 226      -8.925  17.967  12.072  1.00 96.05           H  
ATOM   3701  C   PHE A 226      -7.162  18.848  11.299  1.00 96.05           C  
ATOM   3702  CB  PHE A 226      -7.433  17.655  13.549  1.00 96.05           C  
ATOM   3703  HB2 PHE A 226      -7.548  18.644  13.993  1.00 96.05           H  
ATOM   3704  HB3 PHE A 226      -6.379  17.387  13.612  1.00 96.05           H  
ATOM   3705  O   PHE A 226      -6.359  19.606  11.838  1.00 96.05           O  
ATOM   3706  CG  PHE A 226      -8.257  16.689  14.363  1.00 96.05           C  
ATOM   3707  CD1 PHE A 226      -9.585  17.010  14.697  1.00 96.05           C  
ATOM   3708  HD1 PHE A 226     -10.020  17.947  14.381  1.00 96.05           H  
ATOM   3709  CD2 PHE A 226      -7.709  15.459  14.760  1.00 96.05           C  
ATOM   3710  HD2 PHE A 226      -6.690  15.208  14.504  1.00 96.05           H  
ATOM   3711  CE1 PHE A 226     -10.366  16.099  15.425  1.00 96.05           C  
ATOM   3712  HE1 PHE A 226     -11.391  16.340  15.667  1.00 96.05           H  
ATOM   3713  CE2 PHE A 226      -8.491  14.551  15.487  1.00 96.05           C  
ATOM   3714  HE2 PHE A 226      -8.069  13.603  15.788  1.00 96.05           H  
ATOM   3715  CZ  PHE A 226      -9.817  14.866  15.820  1.00 96.05           C  
ATOM   3716  HZ  PHE A 226     -10.411  14.152  16.371  1.00 96.05           H  
ATOM   3717  N   GLY A 227      -7.390  18.905   9.983  1.00 92.81           N  
ATOM   3718  H   GLY A 227      -8.072  18.263   9.603  1.00 92.81           H  
ATOM   3719  CA  GLY A 227      -6.776  19.893   9.085  1.00 92.81           C  
ATOM   3720  HA2 GLY A 227      -6.859  20.877   9.546  1.00 92.81           H  
ATOM   3721  HA3 GLY A 227      -7.329  19.912   8.146  1.00 92.81           H  
ATOM   3722  C   GLY A 227      -5.292  19.661   8.762  1.00 92.81           C  
ATOM   3723  O   GLY A 227      -4.798  20.215   7.781  1.00 92.81           O  
ATOM   3724  N   THR A 228      -4.597  18.801   9.509  1.00 94.27           N  
ATOM   3725  H   THR A 228      -5.066  18.345  10.279  1.00 94.27           H  
ATOM   3726  CA  THR A 228      -3.187  18.467   9.275  1.00 94.27           C  
ATOM   3727  HA  THR A 228      -2.659  19.371   8.973  1.00 94.27           H  
ATOM   3728  C   THR A 228      -3.070  17.431   8.161  1.00 94.27           C  
ATOM   3729  CB  THR A 228      -2.522  17.951  10.560  1.00 94.27           C  
ATOM   3730  HB  THR A 228      -2.990  17.019  10.877  1.00 94.27           H  
ATOM   3731  O   THR A 228      -3.691  16.370   8.228  1.00 94.27           O  
ATOM   3732  CG2 THR A 228      -1.019  17.725  10.385  1.00 94.27           C  
ATOM   3733 HG21 THR A 228      -0.596  17.406  11.338  1.00 94.27           H  
ATOM   3734 HG22 THR A 228      -0.835  16.945   9.646  1.00 94.27           H  
ATOM   3735 HG23 THR A 228      -0.538  18.651  10.073  1.00 94.27           H  
ATOM   3736  OG1 THR A 228      -2.659  18.910  11.584  1.00 94.27           O  
ATOM   3737  HG1 THR A 228      -3.590  18.974  11.811  1.00 94.27           H  
ATOM   3738  N   THR A 229      -2.268  17.710   7.133  1.00 96.91           N  
ATOM   3739  H   THR A 229      -1.819  18.614   7.089  1.00 96.91           H  
ATOM   3740  CA  THR A 229      -1.987  16.736   6.068  1.00 96.91           C  
ATOM   3741  HA  THR A 229      -2.924  16.265   5.773  1.00 96.91           H  
ATOM   3742  C   THR A 229      -1.041  15.653   6.580  1.00 96.91           C  
ATOM   3743  CB  THR A 229      -1.402  17.407   4.818  1.00 96.91           C  
ATOM   3744  HB  THR A 229      -0.465  17.901   5.075  1.00 96.91           H  
ATOM   3745  O   THR A 229       0.086  15.933   6.989  1.00 96.91           O  
ATOM   3746  CG2 THR A 229      -1.156  16.421   3.674  1.00 96.91           C  
ATOM   3747 HG21 THR A 229      -0.360  15.726   3.943  1.00 96.91           H  
ATOM   3748 HG22 THR A 229      -2.066  15.862   3.457  1.00 96.91           H  
ATOM   3749 HG23 THR A 229      -0.839  16.961   2.782  1.00 96.91           H  
ATOM   3750  OG1 THR A 229      -2.309  18.371   4.328  1.00 96.91           O  
ATOM   3751  HG1 THR A 229      -1.807  18.948   3.747  1.00 96.91           H  
ATOM   3752  N   ILE A 230      -1.490  14.403   6.518  1.00 97.96           N  
ATOM   3753  H   ILE A 230      -2.436  14.254   6.195  1.00 97.96           H  
ATOM   3754  CA  ILE A 230      -0.680  13.215   6.766  1.00 97.96           C  
ATOM   3755  HA  ILE A 230       0.232  13.502   7.289  1.00 97.96           H  
ATOM   3756  C   ILE A 230      -0.292  12.626   5.412  1.00 97.96           C  
ATOM   3757  CB  ILE A 230      -1.436  12.207   7.657  1.00 97.96           C  
ATOM   3758  HB  ILE A 230      -2.292  11.837   7.094  1.00 97.96           H  
ATOM   3759  O   ILE A 230      -1.137  12.136   4.659  1.00 97.96           O  
ATOM   3760  CG1 ILE A 230      -1.994  12.831   8.958  1.00 97.96           C  
ATOM   3761 HG12 ILE A 230      -2.731  13.593   8.705  1.00 97.96           H  
ATOM   3762 HG13 ILE A 230      -2.524  12.058   9.514  1.00 97.96           H  
ATOM   3763  CG2 ILE A 230      -0.522  11.010   7.980  1.00 97.96           C  
ATOM   3764 HG21 ILE A 230      -0.290  10.461   7.068  1.00 97.96           H  
ATOM   3765 HG22 ILE A 230       0.407  11.349   8.439  1.00 97.96           H  
ATOM   3766 HG23 ILE A 230      -1.032  10.337   8.669  1.00 97.96           H  
ATOM   3767  CD1 ILE A 230      -0.949  13.460   9.890  1.00 97.96           C  
ATOM   3768 HD11 ILE A 230      -0.237  12.703  10.219  1.00 97.96           H  
ATOM   3769 HD12 ILE A 230      -1.452  13.867  10.767  1.00 97.96           H  
ATOM   3770 HD13 ILE A 230      -0.421  14.269   9.384  1.00 97.96           H  
ATOM   3771  N   ASP A 231       0.998  12.695   5.088  1.00 97.10           N  
ATOM   3772  H   ASP A 231       1.633  13.165   5.716  1.00 97.10           H  
ATOM   3773  CA  ASP A 231       1.527  12.174   3.830  1.00 97.10           C  
ATOM   3774  HA  ASP A 231       0.914  12.564   3.018  1.00 97.10           H  
ATOM   3775  C   ASP A 231       1.457  10.649   3.758  1.00 97.10           C  
ATOM   3776  CB  ASP A 231       2.976  12.633   3.618  1.00 97.10           C  
ATOM   3777  HB2 ASP A 231       3.536  12.511   4.545  1.00 97.10           H  
ATOM   3778  HB3 ASP A 231       3.443  12.002   2.862  1.00 97.10           H  
ATOM   3779  O   ASP A 231       1.517   9.936   4.757  1.00 97.10           O  
ATOM   3780  CG  ASP A 231       3.061  14.073   3.125  1.00 97.10           C  
ATOM   3781  OD1 ASP A 231       2.246  14.412   2.238  1.00 97.10           O  
ATOM   3782  OD2 ASP A 231       3.977  14.775   3.598  1.00 97.10           O  
ATOM   3783  N   ARG A 232       1.397  10.107   2.542  1.00 95.68           N  
ATOM   3784  H   ARG A 232       1.379  10.740   1.755  1.00 95.68           H  
ATOM   3785  CA  ARG A 232       1.432   8.655   2.337  1.00 95.68           C  
ATOM   3786  HA  ARG A 232       0.758   8.214   3.072  1.00 95.68           H  
ATOM   3787  C   ARG A 232       2.825   8.064   2.580  1.00 95.68           C  
ATOM   3788  CB  ARG A 232       0.895   8.294   0.952  1.00 95.68           C  
ATOM   3789  HB2 ARG A 232      -0.142   8.626   0.896  1.00 95.68           H  
ATOM   3790  HB3 ARG A 232       0.905   7.207   0.861  1.00 95.68           H  
ATOM   3791  O   ARG A 232       3.796   8.489   1.954  1.00 95.68           O  
ATOM   3792  CG  ARG A 232       1.655   8.906  -0.233  1.00 95.68           C  
ATOM   3793  HG2 ARG A 232       2.703   8.607  -0.224  1.00 95.68           H  
ATOM   3794  HG3 ARG A 232       1.582   9.992  -0.194  1.00 95.68           H  
ATOM   3795  CD  ARG A 232       1.026   8.397  -1.524  1.00 95.68           C  
ATOM   3796  HD2 ARG A 232      -0.043   8.608  -1.501  1.00 95.68           H  
ATOM   3797  HD3 ARG A 232       1.171   7.318  -1.573  1.00 95.68           H  
ATOM   3798  NE  ARG A 232       1.616   9.030  -2.713  1.00 95.68           N  
ATOM   3799  HE  ARG A 232       2.090   9.911  -2.572  1.00 95.68           H  
ATOM   3800  NH1 ARG A 232       0.534   7.676  -4.208  1.00 95.68           N  
ATOM   3801 HH11 ARG A 232       0.345   7.360  -5.149  1.00 95.68           H  
ATOM   3802 HH12 ARG A 232       0.067   7.214  -3.441  1.00 95.68           H  
ATOM   3803  NH2 ARG A 232       1.888   9.279  -4.963  1.00 95.68           N  
ATOM   3804 HH21 ARG A 232       2.388  10.143  -4.810  1.00 95.68           H  
ATOM   3805 HH22 ARG A 232       1.564   9.042  -5.890  1.00 95.68           H  
ATOM   3806  CZ  ARG A 232       1.352   8.657  -3.952  1.00 95.68           C  
ATOM   3807  N   LYS A 233       2.913   6.980   3.357  1.00 95.88           N  
ATOM   3808  H   LYS A 233       2.100   6.704   3.890  1.00 95.88           H  
ATOM   3809  CA  LYS A 233       4.107   6.120   3.379  1.00 95.88           C  
ATOM   3810  HA  LYS A 233       4.989   6.760   3.414  1.00 95.88           H  
ATOM   3811  C   LYS A 233       4.162   5.287   2.097  1.00 95.88           C  
ATOM   3812  CB  LYS A 233       4.122   5.236   4.640  1.00 95.88           C  
ATOM   3813  HB2 LYS A 233       3.238   4.599   4.667  1.00 95.88           H  
ATOM   3814  HB3 LYS A 233       4.124   5.874   5.523  1.00 95.88           H  
ATOM   3815  O   LYS A 233       3.271   4.481   1.859  1.00 95.88           O  
ATOM   3816  CG  LYS A 233       5.386   4.359   4.641  1.00 95.88           C  
ATOM   3817  HG2 LYS A 233       6.255   5.004   4.509  1.00 95.88           H  
ATOM   3818  HG3 LYS A 233       5.342   3.664   3.803  1.00 95.88           H  
ATOM   3819  CD  LYS A 233       5.581   3.544   5.920  1.00 95.88           C  
ATOM   3820  HD2 LYS A 233       4.743   2.863   6.065  1.00 95.88           H  
ATOM   3821  HD3 LYS A 233       5.669   4.225   6.766  1.00 95.88           H  
ATOM   3822  CE  LYS A 233       6.889   2.761   5.754  1.00 95.88           C  
ATOM   3823  HE2 LYS A 233       6.835   2.189   4.828  1.00 95.88           H  
ATOM   3824  HE3 LYS A 233       7.710   3.472   5.656  1.00 95.88           H  
ATOM   3825  NZ  LYS A 233       7.159   1.849   6.883  1.00 95.88           N  
ATOM   3826  HZ1 LYS A 233       6.394   1.206   7.033  1.00 95.88           H  
ATOM   3827  HZ2 LYS A 233       7.215   2.357   7.754  1.00 95.88           H  
ATOM   3828  HZ3 LYS A 233       8.026   1.338   6.789  1.00 95.88           H  
ATOM   3829  N   ARG A 234       5.193   5.467   1.266  1.00 94.68           N  
ATOM   3830  H   ARG A 234       5.916   6.110   1.555  1.00 94.68           H  
ATOM   3831  CA  ARG A 234       5.393   4.676   0.036  1.00 94.68           C  
ATOM   3832  HA  ARG A 234       4.435   4.266  -0.283  1.00 94.68           H  
ATOM   3833  C   ARG A 234       6.319   3.486   0.297  1.00 94.68           C  
ATOM   3834  CB  ARG A 234       5.944   5.548  -1.100  1.00 94.68           C  
ATOM   3835  HB2 ARG A 234       6.929   5.917  -0.816  1.00 94.68           H  
ATOM   3836  HB3 ARG A 234       6.058   4.914  -1.980  1.00 94.68           H  
ATOM   3837  O   ARG A 234       7.332   3.647   0.969  1.00 94.68           O  
ATOM   3838  CG  ARG A 234       5.044   6.738  -1.469  1.00 94.68           C  
ATOM   3839  HG2 ARG A 234       4.032   6.390  -1.675  1.00 94.68           H  
ATOM   3840  HG3 ARG A 234       5.022   7.449  -0.643  1.00 94.68           H  
ATOM   3841  CD  ARG A 234       5.622   7.410  -2.718  1.00 94.68           C  
ATOM   3842  HD2 ARG A 234       5.520   6.717  -3.553  1.00 94.68           H  
ATOM   3843  HD3 ARG A 234       6.678   7.603  -2.532  1.00 94.68           H  
ATOM   3844  NE  ARG A 234       4.986   8.703  -3.035  1.00 94.68           N  
ATOM   3845  HE  ARG A 234       4.605   9.208  -2.248  1.00 94.68           H  
ATOM   3846  NH1 ARG A 234       5.527   8.764  -5.272  1.00 94.68           N  
ATOM   3847 HH11 ARG A 234       5.614   7.758  -5.270  1.00 94.68           H  
ATOM   3848 HH12 ARG A 234       5.513   9.248  -6.159  1.00 94.68           H  
ATOM   3849  NH2 ARG A 234       4.646  10.571  -4.306  1.00 94.68           N  
ATOM   3850 HH21 ARG A 234       4.508  11.117  -3.467  1.00 94.68           H  
ATOM   3851 HH22 ARG A 234       4.835  11.085  -5.155  1.00 94.68           H  
ATOM   3852  CZ  ARG A 234       5.053   9.334  -4.197  1.00 94.68           C  
ATOM   3853  N   TYR A 235       6.026   2.337  -0.307  1.00 95.76           N  
ATOM   3854  H   TYR A 235       5.175   2.268  -0.847  1.00 95.76           H  
ATOM   3855  CA  TYR A 235       6.835   1.118  -0.195  1.00 95.76           C  
ATOM   3856  HA  TYR A 235       7.584   1.243   0.587  1.00 95.76           H  
ATOM   3857  C   TYR A 235       7.578   0.863  -1.512  1.00 95.76           C  
ATOM   3858  CB  TYR A 235       5.946  -0.058   0.228  1.00 95.76           C  
ATOM   3859  HB2 TYR A 235       6.579  -0.918   0.451  1.00 95.76           H  
ATOM   3860  HB3 TYR A 235       5.302  -0.329  -0.609  1.00 95.76           H  
ATOM   3861  O   TYR A 235       7.166   0.052  -2.333  1.00 95.76           O  
ATOM   3862  CG  TYR A 235       5.067   0.228   1.425  1.00 95.76           C  
ATOM   3863  CD1 TYR A 235       5.612   0.212   2.722  1.00 95.76           C  
ATOM   3864  HD1 TYR A 235       6.650  -0.051   2.865  1.00 95.76           H  
ATOM   3865  CD2 TYR A 235       3.706   0.530   1.229  1.00 95.76           C  
ATOM   3866  HD2 TYR A 235       3.291   0.515   0.232  1.00 95.76           H  
ATOM   3867  CE1 TYR A 235       4.797   0.526   3.825  1.00 95.76           C  
ATOM   3868  HE1 TYR A 235       5.186   0.507   4.832  1.00 95.76           H  
ATOM   3869  CE2 TYR A 235       2.888   0.821   2.333  1.00 95.76           C  
ATOM   3870  HE2 TYR A 235       1.836   1.021   2.194  1.00 95.76           H  
ATOM   3871  OH  TYR A 235       2.648   1.120   4.691  1.00 95.76           O  
ATOM   3872  HH  TYR A 235       1.749   1.344   4.438  1.00 95.76           H  
ATOM   3873  CZ  TYR A 235       3.435   0.829   3.629  1.00 95.76           C  
ATOM   3874  N   LYS A 236       8.657   1.619  -1.746  1.00 93.79           N  
ATOM   3875  H   LYS A 236       8.946   2.255  -1.016  1.00 93.79           H  
ATOM   3876  CA  LYS A 236       9.431   1.600  -3.008  1.00 93.79           C  
ATOM   3877  HA  LYS A 236       8.771   1.313  -3.827  1.00 93.79           H  
ATOM   3878  C   LYS A 236      10.567   0.567  -3.045  1.00 93.79           C  
ATOM   3879  CB  LYS A 236       9.988   2.995  -3.310  1.00 93.79           C  
ATOM   3880  HB2 LYS A 236      10.633   3.302  -2.488  1.00 93.79           H  
ATOM   3881  HB3 LYS A 236      10.599   2.932  -4.211  1.00 93.79           H  
ATOM   3882  O   LYS A 236      11.454   0.652  -3.886  1.00 93.79           O  
ATOM   3883  CG  LYS A 236       8.923   4.066  -3.558  1.00 93.79           C  
ATOM   3884  HG2 LYS A 236       8.275   3.760  -4.380  1.00 93.79           H  
ATOM   3885  HG3 LYS A 236       8.329   4.226  -2.658  1.00 93.79           H  
ATOM   3886  CD  LYS A 236       9.670   5.352  -3.928  1.00 93.79           C  
ATOM   3887  HD2 LYS A 236      10.309   5.154  -4.788  1.00 93.79           H  
ATOM   3888  HD3 LYS A 236      10.300   5.643  -3.088  1.00 93.79           H  
ATOM   3889  CE  LYS A 236       8.720   6.493  -4.271  1.00 93.79           C  
ATOM   3890  HE2 LYS A 236       8.120   6.190  -5.129  1.00 93.79           H  
ATOM   3891  HE3 LYS A 236       8.066   6.651  -3.414  1.00 93.79           H  
ATOM   3892  NZ  LYS A 236       9.499   7.721  -4.576  1.00 93.79           N  
ATOM   3893  HZ1 LYS A 236       8.910   8.503  -4.825  1.00 93.79           H  
ATOM   3894  HZ2 LYS A 236      10.134   7.545  -5.341  1.00 93.79           H  
ATOM   3895  HZ3 LYS A 236      10.070   7.984  -3.785  1.00 93.79           H  
ATOM   3896  N   SER A 237      10.604  -0.348  -2.082  1.00 92.91           N  
ATOM   3897  H   SER A 237       9.795  -0.444  -1.485  1.00 92.91           H  
ATOM   3898  CA  SER A 237      11.616  -1.399  -2.004  1.00 92.91           C  
ATOM   3899  HA  SER A 237      12.303  -1.338  -2.848  1.00 92.91           H  
ATOM   3900  C   SER A 237      10.912  -2.740  -2.045  1.00 92.91           C  
ATOM   3901  CB  SER A 237      12.435  -1.266  -0.720  1.00 92.91           C  
ATOM   3902  HB2 SER A 237      12.949  -0.305  -0.711  1.00 92.91           H  
ATOM   3903  HB3 SER A 237      11.768  -1.321   0.140  1.00 92.91           H  
ATOM   3904  O   SER A 237      10.057  -2.999  -1.203  1.00 92.91           O  
ATOM   3905  OG  SER A 237      13.385  -2.311  -0.639  1.00 92.91           O  
ATOM   3906  HG  SER A 237      13.568  -2.467   0.290  1.00 92.91           H  
ATOM   3907  N   ILE A 238      11.291  -3.586  -3.000  1.00 94.47           N  
ATOM   3908  H   ILE A 238      11.955  -3.275  -3.695  1.00 94.47           H  
ATOM   3909  CA  ILE A 238      10.790  -4.961  -3.107  1.00 94.47           C  
ATOM   3910  HA  ILE A 238       9.794  -4.995  -2.666  1.00 94.47           H  
ATOM   3911  C   ILE A 238      11.615  -5.954  -2.289  1.00 94.47           C  
ATOM   3912  CB  ILE A 238      10.625  -5.386  -4.582  1.00 94.47           C  
ATOM   3913  HB  ILE A 238      10.238  -6.405  -4.599  1.00 94.47           H  
ATOM   3914  O   ILE A 238      11.276  -7.128  -2.242  1.00 94.47           O  
ATOM   3915  CG1 ILE A 238      11.911  -5.341  -5.441  1.00 94.47           C  
ATOM   3916 HG12 ILE A 238      12.400  -4.371  -5.353  1.00 94.47           H  
ATOM   3917 HG13 ILE A 238      11.620  -5.469  -6.484  1.00 94.47           H  
ATOM   3918  CG2 ILE A 238       9.551  -4.492  -5.227  1.00 94.47           C  
ATOM   3919 HG21 ILE A 238       9.286  -4.886  -6.208  1.00 94.47           H  
ATOM   3920 HG22 ILE A 238       8.647  -4.489  -4.618  1.00 94.47           H  
ATOM   3921 HG23 ILE A 238       9.916  -3.472  -5.346  1.00 94.47           H  
ATOM   3922  CD1 ILE A 238      12.919  -6.453  -5.145  1.00 94.47           C  
ATOM   3923 HD11 ILE A 238      12.395  -7.407  -5.096  1.00 94.47           H  
ATOM   3924 HD12 ILE A 238      13.659  -6.494  -5.945  1.00 94.47           H  
ATOM   3925 HD13 ILE A 238      13.439  -6.265  -4.205  1.00 94.47           H  
ATOM   3926  N   LYS A 239      12.685  -5.499  -1.617  1.00 94.40           N  
ATOM   3927  H   LYS A 239      12.897  -4.513  -1.672  1.00 94.40           H  
ATOM   3928  CA  LYS A 239      13.584  -6.380  -0.855  1.00 94.40           C  
ATOM   3929  HA  LYS A 239      14.064  -7.083  -1.535  1.00 94.40           H  
ATOM   3930  C   LYS A 239      12.829  -7.241   0.156  1.00 94.40           C  
ATOM   3931  CB  LYS A 239      14.658  -5.567  -0.122  1.00 94.40           C  
ATOM   3932  HB2 LYS A 239      15.206  -6.250   0.528  1.00 94.40           H  
ATOM   3933  HB3 LYS A 239      14.182  -4.816   0.507  1.00 94.40           H  
ATOM   3934  O   LYS A 239      13.131  -8.415   0.283  1.00 94.40           O  
ATOM   3935  CG  LYS A 239      15.663  -4.897  -1.068  1.00 94.40           C  
ATOM   3936  HG2 LYS A 239      15.158  -4.162  -1.694  1.00 94.40           H  
ATOM   3937  HG3 LYS A 239      16.116  -5.657  -1.706  1.00 94.40           H  
ATOM   3938  CD  LYS A 239      16.757  -4.210  -0.241  1.00 94.40           C  
ATOM   3939  HD2 LYS A 239      17.229  -4.956   0.398  1.00 94.40           H  
ATOM   3940  HD3 LYS A 239      16.305  -3.443   0.387  1.00 94.40           H  
ATOM   3941  CE  LYS A 239      17.818  -3.577  -1.146  1.00 94.40           C  
ATOM   3942  HE2 LYS A 239      18.188  -4.346  -1.825  1.00 94.40           H  
ATOM   3943  HE3 LYS A 239      17.350  -2.796  -1.746  1.00 94.40           H  
ATOM   3944  NZ  LYS A 239      18.940  -3.026  -0.344  1.00 94.40           N  
ATOM   3945  HZ1 LYS A 239      18.615  -2.316   0.296  1.00 94.40           H  
ATOM   3946  HZ2 LYS A 239      19.367  -3.762   0.200  1.00 94.40           H  
ATOM   3947  HZ3 LYS A 239      19.651  -2.630  -0.942  1.00 94.40           H  
ATOM   3948  N   GLU A 240      11.822  -6.665   0.817  1.00 93.39           N  
ATOM   3949  H   GLU A 240      11.584  -5.706   0.606  1.00 93.39           H  
ATOM   3950  CA  GLU A 240      11.052  -7.366   1.849  1.00 93.39           C  
ATOM   3951  HA  GLU A 240      11.760  -7.831   2.535  1.00 93.39           H  
ATOM   3952  C   GLU A 240      10.205  -8.528   1.308  1.00 93.39           C  
ATOM   3953  CB  GLU A 240      10.222  -6.356   2.678  1.00 93.39           C  
ATOM   3954  HB2 GLU A 240       9.837  -6.882   3.552  1.00 93.39           H  
ATOM   3955  HB3 GLU A 240      10.900  -5.586   3.047  1.00 93.39           H  
ATOM   3956  O   GLU A 240       9.830  -9.396   2.084  1.00 93.39           O  
ATOM   3957  CG  GLU A 240       9.045  -5.654   1.958  1.00 93.39           C  
ATOM   3958  HG2 GLU A 240       9.454  -5.032   1.162  1.00 93.39           H  
ATOM   3959  HG3 GLU A 240       8.408  -6.407   1.494  1.00 93.39           H  
ATOM   3960  CD  GLU A 240       8.169  -4.773   2.891  1.00 93.39           C  
ATOM   3961  OE1 GLU A 240       7.162  -4.174   2.433  1.00 93.39           O  
ATOM   3962  OE2 GLU A 240       8.472  -4.632   4.101  1.00 93.39           O  
ATOM   3963  N   VAL A 241       9.912  -8.573   0.001  1.00 95.72           N  
ATOM   3964  H   VAL A 241      10.313  -7.885  -0.620  1.00 95.72           H  
ATOM   3965  CA  VAL A 241       9.113  -9.658  -0.594  1.00 95.72           C  
ATOM   3966  HA  VAL A 241       8.610 -10.191   0.213  1.00 95.72           H  
ATOM   3967  C   VAL A 241       9.941 -10.721  -1.309  1.00 95.72           C  
ATOM   3968  CB  VAL A 241       7.988  -9.148  -1.510  1.00 95.72           C  
ATOM   3969  HB  VAL A 241       7.446 -10.014  -1.891  1.00 95.72           H  
ATOM   3970  O   VAL A 241       9.391 -11.749  -1.684  1.00 95.72           O  
ATOM   3971  CG1 VAL A 241       6.986  -8.300  -0.720  1.00 95.72           C  
ATOM   3972 HG11 VAL A 241       6.153  -8.022  -1.366  1.00 95.72           H  
ATOM   3973 HG12 VAL A 241       6.605  -8.886   0.116  1.00 95.72           H  
ATOM   3974 HG13 VAL A 241       7.475  -7.407  -0.331  1.00 95.72           H  
ATOM   3975  CG2 VAL A 241       8.477  -8.351  -2.723  1.00 95.72           C  
ATOM   3976 HG21 VAL A 241       7.656  -8.249  -3.433  1.00 95.72           H  
ATOM   3977 HG22 VAL A 241       8.810  -7.361  -2.411  1.00 95.72           H  
ATOM   3978 HG23 VAL A 241       9.291  -8.881  -3.219  1.00 95.72           H  
ATOM   3979  N   LEU A 242      11.246 -10.506  -1.509  1.00 95.06           N  
ATOM   3980  H   LEU A 242      11.675  -9.682  -1.112  1.00 95.06           H  
ATOM   3981  CA  LEU A 242      12.085 -11.469  -2.231  1.00 95.06           C  
ATOM   3982  HA  LEU A 242      11.610 -11.708  -3.182  1.00 95.06           H  
ATOM   3983  C   LEU A 242      12.207 -12.800  -1.484  1.00 95.06           C  
ATOM   3984  CB  LEU A 242      13.476 -10.869  -2.487  1.00 95.06           C  
ATOM   3985  HB2 LEU A 242      13.881 -10.506  -1.542  1.00 95.06           H  
ATOM   3986  HB3 LEU A 242      14.135 -11.665  -2.836  1.00 95.06           H  
ATOM   3987  O   LEU A 242      12.232 -13.848  -2.123  1.00 95.06           O  
ATOM   3988  CG  LEU A 242      13.501  -9.735  -3.523  1.00 95.06           C  
ATOM   3989  HG  LEU A 242      12.865  -8.917  -3.186  1.00 95.06           H  
ATOM   3990  CD1 LEU A 242      14.930  -9.208  -3.632  1.00 95.06           C  
ATOM   3991 HD11 LEU A 242      15.598 -10.025  -3.904  1.00 95.06           H  
ATOM   3992 HD12 LEU A 242      14.994  -8.429  -4.391  1.00 95.06           H  
ATOM   3993 HD13 LEU A 242      15.248  -8.811  -2.668  1.00 95.06           H  
ATOM   3994  CD2 LEU A 242      13.023 -10.193  -4.907  1.00 95.06           C  
ATOM   3995 HD21 LEU A 242      13.254  -9.439  -5.660  1.00 95.06           H  
ATOM   3996 HD22 LEU A 242      13.518 -11.123  -5.186  1.00 95.06           H  
ATOM   3997 HD23 LEU A 242      11.945 -10.352  -4.894  1.00 95.06           H  
ATOM   3998  N   ASP A 243      12.251 -12.759  -0.155  1.00 92.50           N  
ATOM   3999  H   ASP A 243      12.280 -11.856   0.296  1.00 92.50           H  
ATOM   4000  CA  ASP A 243      12.347 -13.940   0.714  1.00 92.50           C  
ATOM   4001  HA  ASP A 243      12.544 -14.821   0.102  1.00 92.50           H  
ATOM   4002  C   ASP A 243      11.025 -14.239   1.446  1.00 92.50           C  
ATOM   4003  CB  ASP A 243      13.553 -13.774   1.654  1.00 92.50           C  
ATOM   4004  HB2 ASP A 243      13.365 -12.939   2.329  1.00 92.50           H  
ATOM   4005  HB3 ASP A 243      13.674 -14.679   2.249  1.00 92.50           H  
ATOM   4006  O   ASP A 243      10.984 -15.036   2.377  1.00 92.50           O  
ATOM   4007  CG  ASP A 243      14.849 -13.526   0.870  1.00 92.50           C  
ATOM   4008  OD1 ASP A 243      15.090 -14.257  -0.126  1.00 92.50           O  
ATOM   4009  OD2 ASP A 243      15.556 -12.548   1.193  1.00 92.50           O  
ATOM   4010  N   ALA A 244       9.934 -13.591   1.026  1.00 95.39           N  
ATOM   4011  H   ALA A 244      10.010 -13.038   0.184  1.00 95.39           H  
ATOM   4012  CA  ALA A 244       8.606 -13.772   1.600  1.00 95.39           C  
ATOM   4013  HA  ALA A 244       8.708 -13.952   2.670  1.00 95.39           H  
ATOM   4014  C   ALA A 244       7.873 -14.980   0.996  1.00 95.39           C  
ATOM   4015  CB  ALA A 244       7.824 -12.470   1.410  1.00 95.39           C  
ATOM   4016  HB1 ALA A 244       8.357 -11.657   1.903  1.00 95.39           H  
ATOM   4017  HB2 ALA A 244       7.718 -12.262   0.345  1.00 95.39           H  
ATOM   4018  HB3 ALA A 244       6.830 -12.557   1.849  1.00 95.39           H  
ATOM   4019  O   ALA A 244       8.225 -15.486  -0.071  1.00 95.39           O  
ATOM   4020  N   THR A 245       6.790 -15.401   1.652  1.00 95.58           N  
ATOM   4021  H   THR A 245       6.485 -14.888   2.466  1.00 95.58           H  
ATOM   4022  CA  THR A 245       5.921 -16.463   1.131  1.00 95.58           C  
ATOM   4023  HA  THR A 245       6.537 -17.218   0.643  1.00 95.58           H  
ATOM   4024  C   THR A 245       4.956 -15.881   0.102  1.00 95.58           C  
ATOM   4025  CB  THR A 245       5.164 -17.163   2.267  1.00 95.58           C  
ATOM   4026  HB  THR A 245       4.548 -16.441   2.804  1.00 95.58           H  
ATOM   4027  O   THR A 245       4.181 -14.976   0.417  1.00 95.58           O  
ATOM   4028  CG2 THR A 245       4.287 -18.311   1.770  1.00 95.58           C  
ATOM   4029 HG21 THR A 245       4.889 -19.031   1.217  1.00 95.58           H  
ATOM   4030 HG22 THR A 245       3.834 -18.810   2.627  1.00 95.58           H  
ATOM   4031 HG23 THR A 245       3.488 -17.933   1.132  1.00 95.58           H  
ATOM   4032  OG1 THR A 245       6.101 -17.729   3.153  1.00 95.58           O  
ATOM   4033  HG1 THR A 245       6.567 -17.014   3.593  1.00 95.58           H  
ATOM   4034  N   LEU A 246       4.983 -16.392  -1.131  1.00 94.54           N  
ATOM   4035  H   LEU A 246       5.644 -17.130  -1.331  1.00 94.54           H  
ATOM   4036  CA  LEU A 246       3.997 -16.055  -2.159  1.00 94.54           C  
ATOM   4037  HA  LEU A 246       3.827 -14.978  -2.138  1.00 94.54           H  
ATOM   4038  C   LEU A 246       2.672 -16.765  -1.852  1.00 94.54           C  
ATOM   4039  CB  LEU A 246       4.558 -16.437  -3.541  1.00 94.54           C  
ATOM   4040  HB2 LEU A 246       5.486 -15.889  -3.702  1.00 94.54           H  
ATOM   4041  HB3 LEU A 246       4.792 -17.501  -3.533  1.00 94.54           H  
ATOM   4042  O   LEU A 246       2.618 -17.991  -1.790  1.00 94.54           O  
ATOM   4043  CG  LEU A 246       3.608 -16.168  -4.726  1.00 94.54           C  
ATOM   4044  HG  LEU A 246       2.684 -16.731  -4.598  1.00 94.54           H  
ATOM   4045  CD1 LEU A 246       3.265 -14.684  -4.882  1.00 94.54           C  
ATOM   4046 HD11 LEU A 246       4.179 -14.093  -4.946  1.00 94.54           H  
ATOM   4047 HD12 LEU A 246       2.668 -14.542  -5.783  1.00 94.54           H  
ATOM   4048 HD13 LEU A 246       2.676 -14.351  -4.027  1.00 94.54           H  
ATOM   4049  CD2 LEU A 246       4.281 -16.619  -6.021  1.00 94.54           C  
ATOM   4050 HD21 LEU A 246       5.215 -16.077  -6.170  1.00 94.54           H  
ATOM   4051 HD22 LEU A 246       4.502 -17.685  -5.958  1.00 94.54           H  
ATOM   4052 HD23 LEU A 246       3.614 -16.454  -6.867  1.00 94.54           H  
ATOM   4053  N   ILE A 247       1.596 -15.998  -1.684  1.00 91.50           N  
ATOM   4054  H   ILE A 247       1.696 -14.997  -1.773  1.00 91.50           H  
ATOM   4055  CA  ILE A 247       0.252 -16.537  -1.473  1.00 91.50           C  
ATOM   4056  HA  ILE A 247       0.338 -17.540  -1.054  1.00 91.50           H  
ATOM   4057  C   ILE A 247      -0.456 -16.653  -2.824  1.00 91.50           C  
ATOM   4058  CB  ILE A 247      -0.549 -15.698  -0.451  1.00 91.50           C  
ATOM   4059  HB  ILE A 247      -0.586 -14.664  -0.793  1.00 91.50           H  
ATOM   4060  O   ILE A 247      -0.789 -15.652  -3.460  1.00 91.50           O  
ATOM   4061  CG1 ILE A 247       0.123 -15.742   0.939  1.00 91.50           C  
ATOM   4062 HG12 ILE A 247       0.072 -16.762   1.320  1.00 91.50           H  
ATOM   4063 HG13 ILE A 247       1.176 -15.474   0.855  1.00 91.50           H  
ATOM   4064  CG2 ILE A 247      -1.988 -16.253  -0.359  1.00 91.50           C  
ATOM   4065 HG21 ILE A 247      -1.972 -17.298  -0.048  1.00 91.50           H  
ATOM   4066 HG22 ILE A 247      -2.486 -16.171  -1.325  1.00 91.50           H  
ATOM   4067 HG23 ILE A 247      -2.602 -15.687   0.340  1.00 91.50           H  
ATOM   4068  CD1 ILE A 247      -0.511 -14.803   1.974  1.00 91.50           C  
ATOM   4069 HD11 ILE A 247      -0.183 -15.115   2.966  1.00 91.50           H  
ATOM   4070 HD12 ILE A 247      -0.205 -13.775   1.777  1.00 91.50           H  
ATOM   4071 HD13 ILE A 247      -1.599 -14.861   1.978  1.00 91.50           H  
ATOM   4072  N   HIS A 248      -0.749 -17.889  -3.222  1.00 82.15           N  
ATOM   4073  H   HIS A 248      -0.398 -18.659  -2.671  1.00 82.15           H  
ATOM   4074  CA  HIS A 248      -1.574 -18.214  -4.386  1.00 82.15           C  
ATOM   4075  HA  HIS A 248      -1.458 -17.431  -5.135  1.00 82.15           H  
ATOM   4076  C   HIS A 248      -3.062 -18.253  -4.007  1.00 82.15           C  
ATOM   4077  CB  HIS A 248      -1.085 -19.527  -5.012  1.00 82.15           C  
ATOM   4078  HB2 HIS A 248      -1.764 -19.809  -5.817  1.00 82.15           H  
ATOM   4079  HB3 HIS A 248      -1.108 -20.321  -4.266  1.00 82.15           H  
ATOM   4080  O   HIS A 248      -3.698 -19.301  -4.016  1.00 82.15           O  
ATOM   4081  CG  HIS A 248       0.301 -19.423  -5.588  1.00 82.15           C  
ATOM   4082  CD2 HIS A 248       1.474 -19.787  -4.984  1.00 82.15           C  
ATOM   4083  HD2 HIS A 248       1.582 -20.194  -3.989  1.00 82.15           H  
ATOM   4084  ND1 HIS A 248       0.615 -18.959  -6.844  1.00 82.15           N  
ATOM   4085  HD1 HIS A 248      -0.048 -18.696  -7.560  1.00 82.15           H  
ATOM   4086  CE1 HIS A 248       1.945 -19.053  -6.999  1.00 82.15           C  
ATOM   4087  HE1 HIS A 248       2.487 -18.800  -7.898  1.00 82.15           H  
ATOM   4088  NE2 HIS A 248       2.512 -19.545  -5.889  1.00 82.15           N  
ATOM   4089  N   GLN A 249      -3.617 -17.105  -3.621  1.00 66.16           N  
ATOM   4090  H   GLN A 249      -3.048 -16.271  -3.636  1.00 66.16           H  
ATOM   4091  CA  GLN A 249      -5.057 -16.932  -3.414  1.00 66.16           C  
ATOM   4092  HA  GLN A 249      -5.597 -17.777  -3.842  1.00 66.16           H  
ATOM   4093  C   GLN A 249      -5.503 -15.680  -4.159  1.00 66.16           C  
ATOM   4094  CB  GLN A 249      -5.409 -16.839  -1.919  1.00 66.16           C  
ATOM   4095  HB2 GLN A 249      -4.816 -16.052  -1.453  1.00 66.16           H  
ATOM   4096  HB3 GLN A 249      -6.461 -16.567  -1.827  1.00 66.16           H  
ATOM   4097  O   GLN A 249      -4.768 -14.689  -4.196  1.00 66.16           O  
ATOM   4098  CG  GLN A 249      -5.192 -18.170  -1.182  1.00 66.16           C  
ATOM   4099  HG2 GLN A 249      -5.789 -18.941  -1.668  1.00 66.16           H  
ATOM   4100  HG3 GLN A 249      -4.144 -18.462  -1.248  1.00 66.16           H  
ATOM   4101  CD  GLN A 249      -5.572 -18.112   0.296  1.00 66.16           C  
ATOM   4102  NE2 GLN A 249      -5.802 -19.246   0.921  1.00 66.16           N  
ATOM   4103 HE21 GLN A 249      -5.758 -20.124   0.424  1.00 66.16           H  
ATOM   4104 HE22 GLN A 249      -6.053 -19.177   1.897  1.00 66.16           H  
ATOM   4105  OE1 GLN A 249      -5.647 -17.069   0.927  1.00 66.16           O  
ATOM   4106  N   SER A 250      -6.702 -15.700  -4.746  1.00 60.16           N  
ATOM   4107  H   SER A 250      -7.290 -16.520  -4.698  1.00 60.16           H  
ATOM   4108  CA  SER A 250      -7.264 -14.460  -5.274  1.00 60.16           C  
ATOM   4109  HA  SER A 250      -6.553 -14.042  -5.987  1.00 60.16           H  
ATOM   4110  C   SER A 250      -7.467 -13.452  -4.142  1.00 60.16           C  
ATOM   4111  CB  SER A 250      -8.577 -14.682  -6.020  1.00 60.16           C  
ATOM   4112  HB2 SER A 250      -8.470 -15.508  -6.722  1.00 60.16           H  
ATOM   4113  HB3 SER A 250      -8.842 -13.780  -6.572  1.00 60.16           H  
ATOM   4114  O   SER A 250      -7.630 -13.800  -2.970  1.00 60.16           O  
ATOM   4115  OG  SER A 250      -9.581 -14.964  -5.082  1.00 60.16           O  
ATOM   4116  HG  SER A 250      -9.643 -15.922  -5.100  1.00 60.16           H  
ATOM   4117  N   ILE A 251      -7.521 -12.175  -4.510  1.00 55.65           N  
ATOM   4118  H   ILE A 251      -7.372 -11.961  -5.486  1.00 55.65           H  
ATOM   4119  CA  ILE A 251      -7.819 -11.079  -3.579  1.00 55.65           C  
ATOM   4120  HA  ILE A 251      -7.093 -11.111  -2.767  1.00 55.65           H  
ATOM   4121  C   ILE A 251      -9.216 -11.264  -2.944  1.00 55.65           C  
ATOM   4122  CB  ILE A 251      -7.681  -9.725  -4.319  1.00 55.65           C  
ATOM   4123  HB  ILE A 251      -8.433  -9.696  -5.108  1.00 55.65           H  
ATOM   4124  O   ILE A 251      -9.471 -10.743  -1.861  1.00 55.65           O  
ATOM   4125  CG1 ILE A 251      -6.284  -9.574  -4.977  1.00 55.65           C  
ATOM   4126 HG12 ILE A 251      -5.522  -9.476  -4.203  1.00 55.65           H  
ATOM   4127 HG13 ILE A 251      -6.045 -10.462  -5.563  1.00 55.65           H  
ATOM   4128  CG2 ILE A 251      -7.936  -8.540  -3.367  1.00 55.65           C  
ATOM   4129 HG21 ILE A 251      -7.264  -8.603  -2.511  1.00 55.65           H  
ATOM   4130 HG22 ILE A 251      -7.792  -7.589  -3.879  1.00 55.65           H  
ATOM   4131 HG23 ILE A 251      -8.965  -8.559  -3.009  1.00 55.65           H  
ATOM   4132  CD1 ILE A 251      -6.177  -8.390  -5.945  1.00 55.65           C  
ATOM   4133 HD11 ILE A 251      -5.243  -8.473  -6.501  1.00 55.65           H  
ATOM   4134 HD12 ILE A 251      -7.007  -8.408  -6.651  1.00 55.65           H  
ATOM   4135 HD13 ILE A 251      -6.172  -7.445  -5.401  1.00 55.65           H  
ATOM   4136  N   THR A 252     -10.112 -12.022  -3.590  1.00 61.07           N  
ATOM   4137  H   THR A 252      -9.831 -12.503  -4.432  1.00 61.07           H  
ATOM   4138  CA  THR A 252     -11.451 -12.356  -3.079  1.00 61.07           C  
ATOM   4139  HA  THR A 252     -11.792 -11.543  -2.437  1.00 61.07           H  
ATOM   4140  C   THR A 252     -11.478 -13.617  -2.208  1.00 61.07           C  
ATOM   4141  CB  THR A 252     -12.469 -12.492  -4.225  1.00 61.07           C  
ATOM   4142  HB  THR A 252     -13.452 -12.716  -3.810  1.00 61.07           H  
ATOM   4143  O   THR A 252     -12.534 -13.954  -1.681  1.00 61.07           O  
ATOM   4144  CG2 THR A 252     -12.573 -11.222  -5.071  1.00 61.07           C  
ATOM   4145 HG21 THR A 252     -13.376 -11.337  -5.800  1.00 61.07           H  
ATOM   4146 HG22 THR A 252     -11.637 -11.037  -5.598  1.00 61.07           H  
ATOM   4147 HG23 THR A 252     -12.801 -10.374  -4.426  1.00 61.07           H  
ATOM   4148  OG1 THR A 252     -12.092 -13.523  -5.099  1.00 61.07           O  
ATOM   4149  HG1 THR A 252     -12.744 -13.592  -5.801  1.00 61.07           H  
ATOM   4150  N   GLY A 253     -10.352 -14.319  -2.038  1.00 52.03           N  
ATOM   4151  H   GLY A 253      -9.506 -13.997  -2.488  1.00 52.03           H  
ATOM   4152  CA  GLY A 253     -10.281 -15.594  -1.317  1.00 52.03           C  
ATOM   4153  HA2 GLY A 253     -10.862 -15.522  -0.398  1.00 52.03           H  
ATOM   4154  HA3 GLY A 253      -9.242 -15.790  -1.054  1.00 52.03           H  
ATOM   4155  C   GLY A 253     -10.799 -16.801  -2.110  1.00 52.03           C  
ATOM   4156  O   GLY A 253     -10.773 -17.919  -1.603  1.00 52.03           O  
ATOM   4157  N   LEU A 254     -11.239 -16.609  -3.356  1.00 47.08           N  
ATOM   4158  H   LEU A 254     -11.210 -15.669  -3.726  1.00 47.08           H  
ATOM   4159  CA  LEU A 254     -11.581 -17.696  -4.273  1.00 47.08           C  
ATOM   4160  HA  LEU A 254     -12.034 -18.510  -3.706  1.00 47.08           H  
ATOM   4161  C   LEU A 254     -10.300 -18.254  -4.915  1.00 47.08           C  
ATOM   4162  CB  LEU A 254     -12.607 -17.185  -5.305  1.00 47.08           C  
ATOM   4163  HB2 LEU A 254     -12.161 -16.352  -5.849  1.00 47.08           H  
ATOM   4164  HB3 LEU A 254     -12.808 -17.979  -6.024  1.00 47.08           H  
ATOM   4165  O   LEU A 254      -9.411 -17.493  -5.291  1.00 47.08           O  
ATOM   4166  CG  LEU A 254     -13.943 -16.722  -4.682  1.00 47.08           C  
ATOM   4167  HG  LEU A 254     -13.753 -15.968  -3.918  1.00 47.08           H  
ATOM   4168  CD1 LEU A 254     -14.836 -16.083  -5.747  1.00 47.08           C  
ATOM   4169 HD11 LEU A 254     -15.756 -15.721  -5.288  1.00 47.08           H  
ATOM   4170 HD12 LEU A 254     -15.080 -16.818  -6.514  1.00 47.08           H  
ATOM   4171 HD13 LEU A 254     -14.315 -15.245  -6.210  1.00 47.08           H  
ATOM   4172  CD2 LEU A 254     -14.717 -17.883  -4.052  1.00 47.08           C  
ATOM   4173 HD21 LEU A 254     -15.684 -17.529  -3.693  1.00 47.08           H  
ATOM   4174 HD22 LEU A 254     -14.873 -18.673  -4.787  1.00 47.08           H  
ATOM   4175 HD23 LEU A 254     -14.167 -18.280  -3.200  1.00 47.08           H  
ATOM   4176  N   TYR A 255     -10.163 -19.570  -5.034  1.00 43.11           N  
ATOM   4177  H   TYR A 255     -10.915 -20.176  -4.739  1.00 43.11           H  
ATOM   4178  CA  TYR A 255      -9.094 -20.143  -5.857  1.00 43.11           C  
ATOM   4179  HA  TYR A 255      -8.137 -19.714  -5.560  1.00 43.11           H  
ATOM   4180  C   TYR A 255      -9.367 -19.756  -7.318  1.00 43.11           C  
ATOM   4181  CB  TYR A 255      -9.028 -21.669  -5.657  1.00 43.11           C  
ATOM   4182  HB2 TYR A 255      -9.176 -22.163  -6.617  1.00 43.11           H  
ATOM   4183  HB3 TYR A 255      -9.846 -21.999  -5.016  1.00 43.11           H  
ATOM   4184  O   TYR A 255     -10.444 -20.053  -7.832  1.00 43.11           O  
ATOM   4185  CG  TYR A 255      -7.724 -22.166  -5.062  1.00 43.11           C  
ATOM   4186  CD1 TYR A 255      -6.718 -22.671  -5.909  1.00 43.11           C  
ATOM   4187  HD1 TYR A 255      -6.864 -22.682  -6.979  1.00 43.11           H  
ATOM   4188  CD2 TYR A 255      -7.522 -22.144  -3.667  1.00 43.11           C  
ATOM   4189  HD2 TYR A 255      -8.297 -21.760  -3.020  1.00 43.11           H  
ATOM   4190  CE1 TYR A 255      -5.520 -23.170  -5.363  1.00 43.11           C  
ATOM   4191  HE1 TYR A 255      -4.747 -23.563  -6.007  1.00 43.11           H  
ATOM   4192  CE2 TYR A 255      -6.323 -22.641  -3.117  1.00 43.11           C  
ATOM   4193  HE2 TYR A 255      -6.174 -22.638  -2.047  1.00 43.11           H  
ATOM   4194  OH  TYR A 255      -4.169 -23.659  -3.446  1.00 43.11           O  
ATOM   4195  HH  TYR A 255      -4.154 -23.607  -2.488  1.00 43.11           H  
ATOM   4196  CZ  TYR A 255      -5.321 -23.160  -3.968  1.00 43.11           C  
ATOM   4197  N   GLU A 256      -8.434 -19.065  -7.974  1.00 41.23           N  
ATOM   4198  H   GLU A 256      -7.555 -18.865  -7.519  1.00 41.23           H  
ATOM   4199  CA  GLU A 256      -8.472 -18.945  -9.435  1.00 41.23           C  
ATOM   4200  HA  GLU A 256      -9.504 -18.853  -9.773  1.00 41.23           H  
ATOM   4201  C   GLU A 256      -7.921 -20.258 -10.003  1.00 41.23           C  
ATOM   4202  CB  GLU A 256      -7.713 -17.693  -9.929  1.00 41.23           C  
ATOM   4203  HB2 GLU A 256      -6.769 -17.597  -9.393  1.00 41.23           H  
ATOM   4204  HB3 GLU A 256      -7.502 -17.817 -10.991  1.00 41.23           H  
ATOM   4205  O   GLU A 256      -6.754 -20.587  -9.782  1.00 41.23           O  
ATOM   4206  CG  GLU A 256      -8.556 -16.415  -9.748  1.00 41.23           C  
ATOM   4207  HG2 GLU A 256      -9.495 -16.546 -10.286  1.00 41.23           H  
ATOM   4208  HG3 GLU A 256      -8.802 -16.310  -8.691  1.00 41.23           H  
ATOM   4209  CD  GLU A 256      -7.892 -15.114 -10.246  1.00 41.23           C  
ATOM   4210  OE1 GLU A 256      -8.379 -14.031  -9.838  1.00 41.23           O  
ATOM   4211  OE2 GLU A 256      -6.903 -15.173 -11.012  1.00 41.23           O  
ATOM   4212  N   THR A 257      -8.801 -21.038 -10.635  1.00 38.96           N  
ATOM   4213  H   THR A 257      -9.750 -20.705 -10.731  1.00 38.96           H  
ATOM   4214  CA  THR A 257      -8.474 -22.230 -11.434  1.00 38.96           C  
ATOM   4215  HA  THR A 257      -7.653 -22.781 -10.975  1.00 38.96           H  
ATOM   4216  C   THR A 257      -8.019 -21.839 -12.827  1.00 38.96           C  
ATOM   4217  CB  THR A 257      -9.684 -23.150 -11.593  1.00 38.96           C  
ATOM   4218  HB  THR A 257      -9.440 -23.942 -12.302  1.00 38.96           H  
ATOM   4219  O   THR A 257      -8.699 -20.958 -13.406  1.00 38.96           O  
ATOM   4220  CG2 THR A 257     -10.109 -23.792 -10.273  1.00 38.96           C  
ATOM   4221 HG21 THR A 257      -9.277 -24.367  -9.867  1.00 38.96           H  
ATOM   4222 HG22 THR A 257     -10.398 -23.020  -9.559  1.00 38.96           H  
ATOM   4223 HG23 THR A 257     -10.955 -24.456 -10.449  1.00 38.96           H  
ATOM   4224  OG1 THR A 257     -10.743 -22.377 -12.108  1.00 38.96           O  
ATOM   4225  HG1 THR A 257     -10.304 -21.799 -12.735  1.00 38.96           H  
ATOM   4226  OXT THR A 257      -7.076 -22.493 -13.310  1.00 38.96           O  
TER    4227      THR A 257                                                       
END   
