# Supplementary material for: Computational design of novel Cas9 PAM-interacting domains using evolution-based modelling and structural quality assessment
Source: PLoS Comput Biol. 2023 Nov 17;19(11):e1011621. doi: 10.1371/journal.pcbi.1011621 (PMC10729993; doi:10.1371/journal.pcbi.1011621)
Supplement: S1 File — This file contains the experimentally tested sequences in a zip format. It includes Fasta files, AlphaFold Prediction with PDB file, pLDDT, and more. (ZIP) [file pcbi.1011621.s001.zip › pdb/dgfx_27_relaxed_rank_1_model_3.pdb]

ATOM      1  N   THR A   1      -6.974  -0.068 -24.551  1.00 42.75           N  
ATOM      2  H   THR A   1      -7.487  -0.737 -25.108  1.00 42.75           H  
ATOM      3  H2  THR A   1      -7.540   0.766 -24.482  1.00 42.75           H  
ATOM      4  H3  THR A   1      -6.804  -0.436 -23.626  1.00 42.75           H  
ATOM      5  CA  THR A   1      -5.715   0.308 -25.229  1.00 42.75           C  
ATOM      6  HA  THR A   1      -5.096  -0.571 -25.409  1.00 42.75           H  
ATOM      7  C   THR A   1      -4.947   1.261 -24.327  1.00 42.75           C  
ATOM      8  CB  THR A   1      -6.034   0.967 -26.578  1.00 42.75           C  
ATOM      9  HB  THR A   1      -5.190   1.566 -26.920  1.00 42.75           H  
ATOM     10  O   THR A   1      -5.291   2.427 -24.241  1.00 42.75           O  
ATOM     11  CG2 THR A   1      -6.382  -0.085 -27.629  1.00 42.75           C  
ATOM     12 HG21 THR A   1      -5.546  -0.773 -27.759  1.00 42.75           H  
ATOM     13 HG22 THR A   1      -6.567   0.408 -28.584  1.00 42.75           H  
ATOM     14 HG23 THR A   1      -7.275  -0.643 -27.348  1.00 42.75           H  
ATOM     15  OG1 THR A   1      -7.183   1.762 -26.429  1.00 42.75           O  
ATOM     16  HG1 THR A   1      -7.183   2.429 -27.120  1.00 42.75           H  
ATOM     17  N   GLY A   2      -3.984   0.763 -23.544  1.00 60.19           N  
ATOM     18  H   GLY A   2      -3.677  -0.192 -23.665  1.00 60.19           H  
ATOM     19  CA  GLY A   2      -3.107   1.631 -22.744  1.00 60.19           C  
ATOM     20  HA2 GLY A   2      -2.678   1.068 -21.915  1.00 60.19           H  
ATOM     21  HA3 GLY A   2      -3.672   2.468 -22.335  1.00 60.19           H  
ATOM     22  C   GLY A   2      -1.964   2.165 -23.608  1.00 60.19           C  
ATOM     23  O   GLY A   2      -1.466   1.428 -24.457  1.00 60.19           O  
ATOM     24  N   GLY A   3      -1.562   3.423 -23.415  1.00 77.44           N  
ATOM     25  H   GLY A   3      -2.042   4.002 -22.741  1.00 77.44           H  
ATOM     26  CA  GLY A   3      -0.438   4.013 -24.146  1.00 77.44           C  
ATOM     27  HA2 GLY A   3      -0.681   4.038 -25.209  1.00 77.44           H  
ATOM     28  HA3 GLY A   3      -0.278   5.039 -23.814  1.00 77.44           H  
ATOM     29  C   GLY A   3       0.863   3.227 -23.946  1.00 77.44           C  
ATOM     30  O   GLY A   3       1.124   2.691 -22.864  1.00 77.44           O  
ATOM     31  N   PHE A   4       1.703   3.166 -24.983  1.00 82.01           N  
ATOM     32  H   PHE A   4       1.416   3.589 -25.855  1.00 82.01           H  
ATOM     33  CA  PHE A   4       3.012   2.493 -24.938  1.00 82.01           C  
ATOM     34  HA  PHE A   4       2.867   1.462 -24.615  1.00 82.01           H  
ATOM     35  C   PHE A   4       3.990   3.144 -23.949  1.00 82.01           C  
ATOM     36  CB  PHE A   4       3.625   2.493 -26.345  1.00 82.01           C  
ATOM     37  HB2 PHE A   4       4.632   2.078 -26.288  1.00 82.01           H  
ATOM     38  HB3 PHE A   4       3.719   3.521 -26.693  1.00 82.01           H  
ATOM     39  O   PHE A   4       4.937   2.499 -23.492  1.00 82.01           O  
ATOM     40  CG  PHE A   4       2.845   1.681 -27.358  1.00 82.01           C  
ATOM     41  CD1 PHE A   4       2.814   0.281 -27.248  1.00 82.01           C  
ATOM     42  HD1 PHE A   4       3.376  -0.201 -26.462  1.00 82.01           H  
ATOM     43  CD2 PHE A   4       2.155   2.311 -28.410  1.00 82.01           C  
ATOM     44  HD2 PHE A   4       2.182   3.386 -28.515  1.00 82.01           H  
ATOM     45  CE1 PHE A   4       2.076  -0.490 -28.164  1.00 82.01           C  
ATOM     46  HE1 PHE A   4       2.054  -1.567 -28.086  1.00 82.01           H  
ATOM     47  CE2 PHE A   4       1.426   1.541 -29.335  1.00 82.01           C  
ATOM     48  HE2 PHE A   4       0.898   2.026 -30.143  1.00 82.01           H  
ATOM     49  CZ  PHE A   4       1.380   0.142 -29.208  1.00 82.01           C  
ATOM     50  HZ  PHE A   4       0.821  -0.445 -29.920  1.00 82.01           H  
ATOM     51  N   SER A   5       3.750   4.407 -23.607  1.00 83.31           N  
ATOM     52  H   SER A   5       2.948   4.868 -24.013  1.00 83.31           H  
ATOM     53  CA  SER A   5       4.551   5.217 -22.700  1.00 83.31           C  
ATOM     54  HA  SER A   5       5.014   4.580 -21.946  1.00 83.31           H  
ATOM     55  C   SER A   5       3.692   6.242 -21.974  1.00 83.31           C  
ATOM     56  CB  SER A   5       5.650   5.933 -23.491  1.00 83.31           C  
ATOM     57  HB2 SER A   5       6.226   6.578 -22.827  1.00 83.31           H  
ATOM     58  HB3 SER A   5       6.308   5.170 -23.905  1.00 83.31           H  
ATOM     59  O   SER A   5       2.593   6.568 -22.418  1.00 83.31           O  
ATOM     60  OG  SER A   5       5.136   6.700 -24.564  1.00 83.31           O  
ATOM     61  HG  SER A   5       4.534   7.370 -24.231  1.00 83.31           H  
ATOM     62  N   ASN A   6       4.229   6.805 -20.895  1.00 80.31           N  
ATOM     63  H   ASN A   6       5.133   6.479 -20.584  1.00 80.31           H  
ATOM     64  CA  ASN A   6       3.697   8.030 -20.313  1.00 80.31           C  
ATOM     65  HA  ASN A   6       2.637   7.894 -20.098  1.00 80.31           H  
ATOM     66  C   ASN A   6       3.846   9.183 -21.323  1.00 80.31           C  
ATOM     67  CB  ASN A   6       4.441   8.286 -18.992  1.00 80.31           C  
ATOM     68  HB2 ASN A   6       5.508   8.379 -19.193  1.00 80.31           H  
ATOM     69  HB3 ASN A   6       4.298   7.433 -18.330  1.00 80.31           H  
ATOM     70  O   ASN A   6       4.965   9.571 -21.656  1.00 80.31           O  
ATOM     71  CG  ASN A   6       3.973   9.535 -18.265  1.00 80.31           C  
ATOM     72  ND2 ASN A   6       4.538   9.814 -17.115  1.00 80.31           N  
ATOM     73 HD21 ASN A   6       5.363   9.315 -16.817  1.00 80.31           H  
ATOM     74 HD22 ASN A   6       4.250  10.678 -16.677  1.00 80.31           H  
ATOM     75  OD1 ASN A   6       3.119  10.289 -18.709  1.00 80.31           O  
ATOM     76  N   GLU A   7       2.725   9.724 -21.801  1.00 82.42           N  
ATOM     77  H   GLU A   7       1.842   9.322 -21.519  1.00 82.42           H  
ATOM     78  CA  GLU A   7       2.669  10.754 -22.854  1.00 82.42           C  
ATOM     79  HA  GLU A   7       3.307  10.442 -23.681  1.00 82.42           H  
ATOM     80  C   GLU A   7       3.190  12.128 -22.407  1.00 82.42           C  
ATOM     81  CB  GLU A   7       1.236  10.870 -23.391  1.00 82.42           C  
ATOM     82  HB2 GLU A   7       1.199  11.677 -24.123  1.00 82.42           H  
ATOM     83  HB3 GLU A   7       0.563  11.110 -22.567  1.00 82.42           H  
ATOM     84  O   GLU A   7       3.334  13.042 -23.220  1.00 82.42           O  
ATOM     85  CG  GLU A   7       0.785   9.569 -24.074  1.00 82.42           C  
ATOM     86  HG2 GLU A   7       1.508   9.320 -24.851  1.00 82.42           H  
ATOM     87  HG3 GLU A   7       0.790   8.763 -23.340  1.00 82.42           H  
ATOM     88  CD  GLU A   7      -0.615   9.656 -24.695  1.00 82.42           C  
ATOM     89  OE1 GLU A   7      -0.993   8.657 -25.349  1.00 82.42           O  
ATOM     90  OE2 GLU A   7      -1.293  10.688 -24.498  1.00 82.42           O  
ATOM     91  N   SER A   8       3.541  12.268 -21.127  1.00 85.74           N  
ATOM     92  H   SER A   8       3.427  11.468 -20.521  1.00 85.74           H  
ATOM     93  CA  SER A   8       4.230  13.448 -20.614  1.00 85.74           C  
ATOM     94  HA  SER A   8       3.607  14.324 -20.793  1.00 85.74           H  
ATOM     95  C   SER A   8       5.570  13.635 -21.330  1.00 85.74           C  
ATOM     96  CB  SER A   8       4.460  13.324 -19.107  1.00 85.74           C  
ATOM     97  HB2 SER A   8       5.082  12.452 -18.903  1.00 85.74           H  
ATOM     98  HB3 SER A   8       4.973  14.215 -18.746  1.00 85.74           H  
ATOM     99  O   SER A   8       6.474  12.800 -21.221  1.00 85.74           O  
ATOM    100  OG  SER A   8       3.230  13.190 -18.425  1.00 85.74           O  
ATOM    101  HG  SER A   8       2.858  12.335 -18.651  1.00 85.74           H  
ATOM    102  N   ILE A   9       5.707  14.753 -22.045  1.00 84.93           N  
ATOM    103  H   ILE A   9       4.909  15.368 -22.124  1.00 84.93           H  
ATOM    104  CA  ILE A   9       6.958  15.140 -22.697  1.00 84.93           C  
ATOM    105  HA  ILE A   9       7.439  14.242 -23.084  1.00 84.93           H  
ATOM    106  C   ILE A   9       7.872  15.758 -21.646  1.00 84.93           C  
ATOM    107  CB  ILE A   9       6.718  16.092 -23.888  1.00 84.93           C  
ATOM    108  HB  ILE A   9       6.160  16.958 -23.535  1.00 84.93           H  
ATOM    109  O   ILE A   9       7.552  16.780 -21.040  1.00 84.93           O  
ATOM    110  CG1 ILE A   9       5.900  15.383 -24.992  1.00 84.93           C  
ATOM    111 HG12 ILE A   9       5.068  14.836 -24.548  1.00 84.93           H  
ATOM    112 HG13 ILE A   9       6.532  14.658 -25.504  1.00 84.93           H  
ATOM    113  CG2 ILE A   9       8.071  16.569 -24.462  1.00 84.93           C  
ATOM    114 HG21 ILE A   9       7.921  17.192 -25.343  1.00 84.93           H  
ATOM    115 HG22 ILE A   9       8.596  17.176 -23.724  1.00 84.93           H  
ATOM    116 HG23 ILE A   9       8.693  15.711 -24.715  1.00 84.93           H  
ATOM    117  CD1 ILE A   9       5.303  16.351 -26.021  1.00 84.93           C  
ATOM    118 HD11 ILE A   9       6.086  16.894 -26.550  1.00 84.93           H  
ATOM    119 HD12 ILE A   9       4.720  15.784 -26.747  1.00 84.93           H  
ATOM    120 HD13 ILE A   9       4.644  17.058 -25.518  1.00 84.93           H  
ATOM    121  N   LEU A  10       9.034  15.145 -21.460  1.00 87.53           N  
ATOM    122  H   LEU A  10       9.231  14.319 -22.007  1.00 87.53           H  
ATOM    123  CA  LEU A  10      10.071  15.638 -20.572  1.00 87.53           C  
ATOM    124  HA  LEU A  10       9.632  16.397 -19.925  1.00 87.53           H  
ATOM    125  C   LEU A  10      11.199  16.311 -21.355  1.00 87.53           C  
ATOM    126  CB  LEU A  10      10.587  14.494 -19.698  1.00 87.53           C  
ATOM    127  HB2 LEU A  10      11.446  14.852 -19.130  1.00 87.53           H  
ATOM    128  HB3 LEU A  10      10.925  13.689 -20.351  1.00 87.53           H  
ATOM    129  O   LEU A  10      11.510  15.900 -22.479  1.00 87.53           O  
ATOM    130  CG  LEU A  10       9.539  13.931 -18.726  1.00 87.53           C  
ATOM    131  HG  LEU A  10       8.784  13.378 -19.284  1.00 87.53           H  
ATOM    132  CD1 LEU A  10      10.267  12.993 -17.775  1.00 87.53           C  
ATOM    133 HD11 LEU A  10      10.722  12.187 -18.350  1.00 87.53           H  
ATOM    134 HD12 LEU A  10       9.551  12.576 -17.068  1.00 87.53           H  
ATOM    135 HD13 LEU A  10      11.031  13.542 -17.224  1.00 87.53           H  
ATOM    136  CD2 LEU A  10       8.847  14.982 -17.855  1.00 87.53           C  
ATOM    137 HD21 LEU A  10       8.212  14.492 -17.118  1.00 87.53           H  
ATOM    138 HD22 LEU A  10       8.201  15.606 -18.472  1.00 87.53           H  
ATOM    139 HD23 LEU A  10       9.583  15.606 -17.347  1.00 87.53           H  
ATOM    140  N   PRO A  11      11.846  17.329 -20.758  1.00 88.28           N  
ATOM    141  CA  PRO A  11      12.995  17.981 -21.365  1.00 88.28           C  
ATOM    142  HA  PRO A  11      12.725  18.359 -22.351  1.00 88.28           H  
ATOM    143  C   PRO A  11      14.171  17.009 -21.512  1.00 88.28           C  
ATOM    144  CB  PRO A  11      13.327  19.157 -20.440  1.00 88.28           C  
ATOM    145  HB2 PRO A  11      14.389  19.401 -20.438  1.00 88.28           H  
ATOM    146  HB3 PRO A  11      12.740  20.027 -20.735  1.00 88.28           H  
ATOM    147  O   PRO A  11      14.235  15.960 -20.863  1.00 88.28           O  
ATOM    148  CG  PRO A  11      12.857  18.669 -19.071  1.00 88.28           C  
ATOM    149  HG2 PRO A  11      12.629  19.497 -18.400  1.00 88.28           H  
ATOM    150  HG3 PRO A  11      13.611  18.013 -18.635  1.00 88.28           H  
ATOM    151  CD  PRO A  11      11.611  17.861 -19.419  1.00 88.28           C  
ATOM    152  HD2 PRO A  11      10.740  18.516 -19.440  1.00 88.28           H  
ATOM    153  HD3 PRO A  11      11.467  17.071 -18.681  1.00 88.28           H  
ATOM    154  N   LYS A  12      15.134  17.387 -22.360  1.00 87.68           N  
ATOM    155  H   LYS A  12      15.013  18.257 -22.859  1.00 87.68           H  
ATOM    156  CA  LYS A  12      16.366  16.622 -22.569  1.00 87.68           C  
ATOM    157  HA  LYS A  12      16.093  15.656 -22.993  1.00 87.68           H  
ATOM    158  C   LYS A  12      17.068  16.345 -21.235  1.00 87.68           C  
ATOM    159  CB  LYS A  12      17.271  17.331 -23.592  1.00 87.68           C  
ATOM    160  HB2 LYS A  12      18.054  16.631 -23.883  1.00 87.68           H  
ATOM    161  HB3 LYS A  12      16.686  17.562 -24.482  1.00 87.68           H  
ATOM    162  O   LYS A  12      17.310  17.253 -20.441  1.00 87.68           O  
ATOM    163  CG  LYS A  12      17.936  18.620 -23.079  1.00 87.68           C  
ATOM    164  HG2 LYS A  12      17.170  19.317 -22.738  1.00 87.68           H  
ATOM    165  HG3 LYS A  12      18.599  18.382 -22.248  1.00 87.68           H  
ATOM    166  CD  LYS A  12      18.782  19.290 -24.164  1.00 87.68           C  
ATOM    167  HD2 LYS A  12      18.135  19.596 -24.985  1.00 87.68           H  
ATOM    168  HD3 LYS A  12      19.521  18.578 -24.534  1.00 87.68           H  
ATOM    169  CE  LYS A  12      19.486  20.517 -23.571  1.00 87.68           C  
ATOM    170  HE2 LYS A  12      20.094  20.195 -22.726  1.00 87.68           H  
ATOM    171  HE3 LYS A  12      18.729  21.204 -23.194  1.00 87.68           H  
ATOM    172  NZ  LYS A  12      20.336  21.198 -24.580  1.00 87.68           N  
ATOM    173  HZ1 LYS A  12      20.780  22.013 -24.182  1.00 87.68           H  
ATOM    174  HZ2 LYS A  12      19.778  21.492 -25.369  1.00 87.68           H  
ATOM    175  HZ3 LYS A  12      21.055  20.573 -24.917  1.00 87.68           H  
ATOM    176  N   ARG A  13      17.408  15.083 -20.994  1.00 83.61           N  
ATOM    177  H   ARG A  13      17.153  14.390 -21.684  1.00 83.61           H  
ATOM    178  CA  ARG A  13      18.247  14.650 -19.871  1.00 83.61           C  
ATOM    179  HA  ARG A  13      18.977  15.434 -19.671  1.00 83.61           H  
ATOM    180  C   ARG A  13      19.022  13.409 -20.280  1.00 83.61           C  
ATOM    181  CB  ARG A  13      17.418  14.439 -18.581  1.00 83.61           C  
ATOM    182  HB2 ARG A  13      18.085  14.077 -17.798  1.00 83.61           H  
ATOM    183  HB3 ARG A  13      17.028  15.404 -18.259  1.00 83.61           H  
ATOM    184  O   ARG A  13      18.567  12.648 -21.132  1.00 83.61           O  
ATOM    185  CG  ARG A  13      16.237  13.463 -18.717  1.00 83.61           C  
ATOM    186  HG2 ARG A  13      16.586  12.532 -19.163  1.00 83.61           H  
ATOM    187  HG3 ARG A  13      15.494  13.922 -19.369  1.00 83.61           H  
ATOM    188  CD  ARG A  13      15.548  13.158 -17.377  1.00 83.61           C  
ATOM    189  HD2 ARG A  13      16.299  12.828 -16.659  1.00 83.61           H  
ATOM    190  HD3 ARG A  13      15.095  14.079 -17.010  1.00 83.61           H  
ATOM    191  NE  ARG A  13      14.518  12.100 -17.519  1.00 83.61           N  
ATOM    192  HE  ARG A  13      14.580  11.516 -18.341  1.00 83.61           H  
ATOM    193  NH1 ARG A  13      13.242  12.567 -15.662  1.00 83.61           N  
ATOM    194 HH11 ARG A  13      13.836  13.355 -15.446  1.00 83.61           H  
ATOM    195 HH12 ARG A  13      12.391  12.388 -15.147  1.00 83.61           H  
ATOM    196  NH2 ARG A  13      12.643  10.891 -17.020  1.00 83.61           N  
ATOM    197 HH21 ARG A  13      12.737  10.350 -17.867  1.00 83.61           H  
ATOM    198 HH22 ARG A  13      11.725  10.809 -16.608  1.00 83.61           H  
ATOM    199  CZ  ARG A  13      13.477  11.858 -16.732  1.00 83.61           C  
ATOM    200  N   ASN A  14      20.168  13.182 -19.647  1.00 81.88           N  
ATOM    201  H   ASN A  14      20.488  13.844 -18.954  1.00 81.88           H  
ATOM    202  CA  ASN A  14      20.917  11.944 -19.826  1.00 81.88           C  
ATOM    203  HA  ASN A  14      20.929  11.697 -20.888  1.00 81.88           H  
ATOM    204  C   ASN A  14      20.194  10.802 -19.091  1.00 81.88           C  
ATOM    205  CB  ASN A  14      22.372  12.150 -19.374  1.00 81.88           C  
ATOM    206  HB2 ASN A  14      22.778  13.052 -19.832  1.00 81.88           H  
ATOM    207  HB3 ASN A  14      22.411  12.262 -18.290  1.00 81.88           H  
ATOM    208  O   ASN A  14      20.505  10.484 -17.947  1.00 81.88           O  
ATOM    209  CG  ASN A  14      23.263  10.989 -19.790  1.00 81.88           C  
ATOM    210  ND2 ASN A  14      24.401  10.839 -19.157  1.00 81.88           N  
ATOM    211 HD21 ASN A  14      24.983  10.062 -19.435  1.00 81.88           H  
ATOM    212 HD22 ASN A  14      24.660  11.453 -18.398  1.00 81.88           H  
ATOM    213  OD1 ASN A  14      22.966  10.232 -20.706  1.00 81.88           O  
ATOM    214  N   SER A  15      19.147  10.261 -19.711  1.00 80.17           N  
ATOM    215  H   SER A  15      18.889  10.622 -20.619  1.00 80.17           H  
ATOM    216  CA  SER A  15      18.347   9.170 -19.168  1.00 80.17           C  
ATOM    217  HA  SER A  15      18.930   8.628 -18.424  1.00 80.17           H  
ATOM    218  C   SER A  15      17.960   8.216 -20.280  1.00 80.17           C  
ATOM    219  CB  SER A  15      17.080   9.718 -18.505  1.00 80.17           C  
ATOM    220  HB2 SER A  15      17.358  10.446 -17.743  1.00 80.17           H  
ATOM    221  HB3 SER A  15      16.464  10.210 -19.257  1.00 80.17           H  
ATOM    222  O   SER A  15      17.283   8.611 -21.225  1.00 80.17           O  
ATOM    223  OG  SER A  15      16.340   8.673 -17.903  1.00 80.17           O  
ATOM    224  HG  SER A  15      16.886   8.298 -17.208  1.00 80.17           H  
ATOM    225  N   ASP A  16      18.312   6.946 -20.114  1.00 76.13           N  
ATOM    226  H   ASP A  16      18.981   6.704 -19.397  1.00 76.13           H  
ATOM    227  CA  ASP A  16      17.946   5.887 -21.061  1.00 76.13           C  
ATOM    228  HA  ASP A  16      18.082   6.266 -22.074  1.00 76.13           H  
ATOM    229  C   ASP A  16      16.465   5.471 -20.934  1.00 76.13           C  
ATOM    230  CB  ASP A  16      18.907   4.701 -20.886  1.00 76.13           C  
ATOM    231  HB2 ASP A  16      18.732   3.980 -21.685  1.00 76.13           H  
ATOM    232  HB3 ASP A  16      18.685   4.214 -19.936  1.00 76.13           H  
ATOM    233  O   ASP A  16      15.996   4.585 -21.640  1.00 76.13           O  
ATOM    234  CG  ASP A  16      20.387   5.117 -20.911  1.00 76.13           C  
ATOM    235  OD1 ASP A  16      20.775   6.007 -21.716  1.00 76.13           O  
ATOM    236  OD2 ASP A  16      21.115   4.619 -20.030  1.00 76.13           O  
ATOM    237  N   LYS A  17      15.709   6.110 -20.026  1.00 78.31           N  
ATOM    238  H   LYS A  17      16.152   6.848 -19.497  1.00 78.31           H  
ATOM    239  CA  LYS A  17      14.258   5.913 -19.883  1.00 78.31           C  
ATOM    240  HA  LYS A  17      14.016   4.876 -20.120  1.00 78.31           H  
ATOM    241  C   LYS A  17      13.442   6.751 -20.863  1.00 78.31           C  
ATOM    242  CB  LYS A  17      13.802   6.220 -18.450  1.00 78.31           C  
ATOM    243  HB2 LYS A  17      14.061   7.249 -18.197  1.00 78.31           H  
ATOM    244  HB3 LYS A  17      12.717   6.128 -18.409  1.00 78.31           H  
ATOM    245  O   LYS A  17      12.300   6.388 -21.130  1.00 78.31           O  
ATOM    246  CG  LYS A  17      14.416   5.259 -17.427  1.00 78.31           C  
ATOM    247  HG2 LYS A  17      15.499   5.384 -17.404  1.00 78.31           H  
ATOM    248  HG3 LYS A  17      14.182   4.234 -17.716  1.00 78.31           H  
ATOM    249  CD  LYS A  17      13.845   5.534 -16.033  1.00 78.31           C  
ATOM    250  HD2 LYS A  17      12.760   5.433 -16.065  1.00 78.31           H  
ATOM    251  HD3 LYS A  17      14.103   6.549 -15.733  1.00 78.31           H  
ATOM    252  CE  LYS A  17      14.430   4.526 -15.040  1.00 78.31           C  
ATOM    253  HE2 LYS A  17      15.514   4.634 -15.028  1.00 78.31           H  
ATOM    254  HE3 LYS A  17      14.204   3.521 -15.398  1.00 78.31           H  
ATOM    255  NZ  LYS A  17      13.872   4.720 -13.680  1.00 78.31           N  
ATOM    256  HZ1 LYS A  17      14.253   4.031 -13.047  1.00 78.31           H  
ATOM    257  HZ2 LYS A  17      14.096   5.643 -13.337  1.00 78.31           H  
ATOM    258  HZ3 LYS A  17      12.867   4.617 -13.703  1.00 78.31           H  
ATOM    259  N   LEU A  18      14.009   7.858 -21.357  1.00 84.83           N  
ATOM    260  H   LEU A  18      14.998   8.000 -21.211  1.00 84.83           H  
ATOM    261  CA  LEU A  18      13.310   8.736 -22.288  1.00 84.83           C  
ATOM    262  HA  LEU A  18      12.328   8.964 -21.873  1.00 84.83           H  
ATOM    263  C   LEU A  18      13.099   8.029 -23.624  1.00 84.83           C  
ATOM    264  CB  LEU A  18      14.087  10.037 -22.530  1.00 84.83           C  
ATOM    265  HB2 LEU A  18      15.112   9.781 -22.796  1.00 84.83           H  
ATOM    266  HB3 LEU A  18      13.625  10.524 -23.389  1.00 84.83           H  
ATOM    267  O   LEU A  18      14.035   7.476 -24.198  1.00 84.83           O  
ATOM    268  CG  LEU A  18      14.110  11.065 -21.394  1.00 84.83           C  
ATOM    269  HG  LEU A  18      14.592  10.640 -20.513  1.00 84.83           H  
ATOM    270  CD1 LEU A  18      14.920  12.271 -21.874  1.00 84.83           C  
ATOM    271 HD11 LEU A  18      15.973  12.002 -21.951  1.00 84.83           H  
ATOM    272 HD12 LEU A  18      14.569  12.588 -22.856  1.00 84.83           H  
ATOM    273 HD13 LEU A  18      14.795  13.117 -21.198  1.00 84.83           H  
ATOM    274  CD2 LEU A  18      12.716  11.549 -20.999  1.00 84.83           C  
ATOM    275 HD21 LEU A  18      12.793  12.326 -20.239  1.00 84.83           H  
ATOM    276 HD22 LEU A  18      12.129  10.722 -20.599  1.00 84.83           H  
ATOM    277 HD23 LEU A  18      12.198  11.952 -21.870  1.00 84.83           H  
ATOM    278  N   ILE A  19      11.883   8.118 -24.150  1.00 86.25           N  
ATOM    279  H   ILE A  19      11.165   8.583 -23.613  1.00 86.25           H  
ATOM    280  CA  ILE A  19      11.535   7.551 -25.452  1.00 86.25           C  
ATOM    281  HA  ILE A  19      12.306   6.840 -25.749  1.00 86.25           H  
ATOM    282  C   ILE A  19      11.502   8.666 -26.486  1.00 86.25           C  
ATOM    283  CB  ILE A  19      10.215   6.772 -25.382  1.00 86.25           C  
ATOM    284  HB  ILE A  19       9.440   7.458 -25.040  1.00 86.25           H  
ATOM    285  O   ILE A  19      10.901   9.722 -26.275  1.00 86.25           O  
ATOM    286  CG1 ILE A  19      10.330   5.616 -24.372  1.00 86.25           C  
ATOM    287 HG12 ILE A  19      10.890   4.792 -24.812  1.00 86.25           H  
ATOM    288 HG13 ILE A  19      10.852   5.933 -23.469  1.00 86.25           H  
ATOM    289  CG2 ILE A  19       9.807   6.227 -26.765  1.00 86.25           C  
ATOM    290 HG21 ILE A  19       9.640   7.044 -27.466  1.00 86.25           H  
ATOM    291 HG22 ILE A  19       8.870   5.673 -26.702  1.00 86.25           H  
ATOM    292 HG23 ILE A  19      10.581   5.567 -27.157  1.00 86.25           H  
ATOM    293  CD1 ILE A  19       8.959   5.130 -23.934  1.00 86.25           C  
ATOM    294 HD11 ILE A  19       9.116   4.301 -23.244  1.00 86.25           H  
ATOM    295 HD12 ILE A  19       8.436   5.935 -23.418  1.00 86.25           H  
ATOM    296 HD13 ILE A  19       8.373   4.769 -24.779  1.00 86.25           H  
ATOM    297  N   ALA A  20      12.144   8.416 -27.622  1.00 87.45           N  
ATOM    298  H   ALA A  20      12.604   7.524 -27.736  1.00 87.45           H  
ATOM    299  CA  ALA A  20      12.166   9.340 -28.741  1.00 87.45           C  
ATOM    300  HA  ALA A  20      12.632  10.272 -28.421  1.00 87.45           H  
ATOM    301  C   ALA A  20      10.746   9.648 -29.224  1.00 87.45           C  
ATOM    302  CB  ALA A  20      13.017   8.728 -29.852  1.00 87.45           C  
ATOM    303  HB1 ALA A  20      12.545   7.823 -30.234  1.00 87.45           H  
ATOM    304  HB2 ALA A  20      14.011   8.482 -29.477  1.00 87.45           H  
ATOM    305  HB3 ALA A  20      13.118   9.444 -30.667  1.00 87.45           H  
ATOM    306  O   ALA A  20       9.945   8.749 -29.469  1.00 87.45           O  
ATOM    307  N   ARG A  21      10.442  10.936 -29.401  1.00 85.26           N  
ATOM    308  H   ARG A  21      11.134  11.623 -29.135  1.00 85.26           H  
ATOM    309  CA  ARG A  21       9.144  11.379 -29.936  1.00 85.26           C  
ATOM    310  HA  ARG A  21       8.342  10.877 -29.395  1.00 85.26           H  
ATOM    311  C   ARG A  21       8.951  11.012 -31.407  1.00 85.26           C  
ATOM    312  CB  ARG A  21       9.008  12.893 -29.770  1.00 85.26           C  
ATOM    313  HB2 ARG A  21       9.894  13.382 -30.176  1.00 85.26           H  
ATOM    314  HB3 ARG A  21       8.142  13.222 -30.345  1.00 85.26           H  
ATOM    315  O   ARG A  21       7.822  10.943 -31.879  1.00 85.26           O  
ATOM    316  CG  ARG A  21       8.811  13.308 -28.305  1.00 85.26           C  
ATOM    317  HG2 ARG A  21       7.855  12.926 -27.944  1.00 85.26           H  
ATOM    318  HG3 ARG A  21       9.605  12.883 -27.691  1.00 85.26           H  
ATOM    319  CD  ARG A  21       8.842  14.833 -28.158  1.00 85.26           C  
ATOM    320  HD2 ARG A  21       8.640  15.084 -27.117  1.00 85.26           H  
ATOM    321  HD3 ARG A  21       9.844  15.182 -28.410  1.00 85.26           H  
ATOM    322  NE  ARG A  21       7.844  15.486 -29.030  1.00 85.26           N  
ATOM    323  HE  ARG A  21       7.115  14.889 -29.394  1.00 85.26           H  
ATOM    324  NH1 ARG A  21       8.613  17.638 -28.831  1.00 85.26           N  
ATOM    325 HH11 ARG A  21       9.309  17.319 -28.173  1.00 85.26           H  
ATOM    326 HH12 ARG A  21       8.524  18.623 -29.033  1.00 85.26           H  
ATOM    327  NH2 ARG A  21       6.865  17.204 -30.152  1.00 85.26           N  
ATOM    328 HH21 ARG A  21       6.138  16.580 -30.472  1.00 85.26           H  
ATOM    329 HH22 ARG A  21       6.774  18.196 -30.323  1.00 85.26           H  
ATOM    330  CZ  ARG A  21       7.781  16.769 -29.334  1.00 85.26           C  
ATOM    331  N   LYS A  22      10.054  10.854 -32.138  1.00 83.69           N  
ATOM    332  H   LYS A  22      10.936  10.859 -31.645  1.00 83.69           H  
ATOM    333  CA  LYS A  22      10.108  10.515 -33.560  1.00 83.69           C  
ATOM    334  HA  LYS A  22       9.181  10.021 -33.850  1.00 83.69           H  
ATOM    335  C   LYS A  22      11.249   9.532 -33.790  1.00 83.69           C  
ATOM    336  CB  LYS A  22      10.306  11.781 -34.412  1.00 83.69           C  
ATOM    337  HB2 LYS A  22      11.195  12.312 -34.070  1.00 83.69           H  
ATOM    338  HB3 LYS A  22      10.471  11.482 -35.448  1.00 83.69           H  
ATOM    339  O   LYS A  22      12.200   9.496 -33.011  1.00 83.69           O  
ATOM    340  CG  LYS A  22       9.096  12.726 -34.361  1.00 83.69           C  
ATOM    341  HG2 LYS A  22       8.198  12.171 -34.633  1.00 83.69           H  
ATOM    342  HG3 LYS A  22       8.980  13.119 -33.351  1.00 83.69           H  
ATOM    343  CD  LYS A  22       9.276  13.899 -35.331  1.00 83.69           C  
ATOM    344  HD2 LYS A  22       9.430  13.507 -36.337  1.00 83.69           H  
ATOM    345  HD3 LYS A  22      10.152  14.476 -35.036  1.00 83.69           H  
ATOM    346  CE  LYS A  22       8.030  14.793 -35.312  1.00 83.69           C  
ATOM    347  HE2 LYS A  22       7.912  15.205 -34.310  1.00 83.69           H  
ATOM    348  HE3 LYS A  22       7.159  14.174 -35.526  1.00 83.69           H  
ATOM    349  NZ  LYS A  22       8.131  15.887 -36.314  1.00 83.69           N  
ATOM    350  HZ1 LYS A  22       8.230  15.502 -37.243  1.00 83.69           H  
ATOM    351  HZ2 LYS A  22       7.299  16.460 -36.308  1.00 83.69           H  
ATOM    352  HZ3 LYS A  22       8.934  16.471 -36.130  1.00 83.69           H  
ATOM    353  N   LYS A  23      11.157   8.758 -34.870  1.00 84.46           N  
ATOM    354  H   LYS A  23      10.359   8.874 -35.478  1.00 84.46           H  
ATOM    355  CA  LYS A  23      12.256   7.901 -35.318  1.00 84.46           C  
ATOM    356  HA  LYS A  23      12.454   7.160 -34.543  1.00 84.46           H  
ATOM    357  C   LYS A  23      13.526   8.747 -35.501  1.00 84.46           C  
ATOM    358  CB  LYS A  23      11.837   7.184 -36.608  1.00 84.46           C  
ATOM    359  HB2 LYS A  23      10.812   6.825 -36.512  1.00 84.46           H  
ATOM    360  HB3 LYS A  23      11.883   7.889 -37.438  1.00 84.46           H  
ATOM    361  O   LYS A  23      13.438   9.890 -35.947  1.00 84.46           O  
ATOM    362  CG  LYS A  23      12.740   5.981 -36.897  1.00 84.46           C  
ATOM    363  HG2 LYS A  23      13.783   6.298 -36.877  1.00 84.46           H  
ATOM    364  HG3 LYS A  23      12.598   5.225 -36.124  1.00 84.46           H  
ATOM    365  CD  LYS A  23      12.429   5.375 -38.267  1.00 84.46           C  
ATOM    366  HD2 LYS A  23      11.450   4.898 -38.247  1.00 84.46           H  
ATOM    367  HD3 LYS A  23      12.442   6.166 -39.018  1.00 84.46           H  
ATOM    368  CE  LYS A  23      13.520   4.357 -38.601  1.00 84.46           C  
ATOM    369  HE2 LYS A  23      14.476   4.881 -38.583  1.00 84.46           H  
ATOM    370  HE3 LYS A  23      13.550   3.593 -37.824  1.00 84.46           H  
ATOM    371  NZ  LYS A  23      13.305   3.744 -39.934  1.00 84.46           N  
ATOM    372  HZ1 LYS A  23      12.427   3.247 -39.974  1.00 84.46           H  
ATOM    373  HZ2 LYS A  23      14.062   3.109 -40.142  1.00 84.46           H  
ATOM    374  HZ3 LYS A  23      13.318   4.469 -40.637  1.00 84.46           H  
ATOM    375  N   ASP A  24      14.667   8.199 -35.095  1.00 84.57           N  
ATOM    376  H   ASP A  24      14.658   7.222 -34.838  1.00 84.57           H  
ATOM    377  CA  ASP A  24      15.998   8.812 -35.227  1.00 84.57           C  
ATOM    378  HA  ASP A  24      16.699   8.108 -34.778  1.00 84.57           H  
ATOM    379  C   ASP A  24      16.204  10.128 -34.442  1.00 84.57           C  
ATOM    380  CB  ASP A  24      16.390   8.887 -36.717  1.00 84.57           C  
ATOM    381  HB2 ASP A  24      15.830   9.688 -37.199  1.00 84.57           H  
ATOM    382  HB3 ASP A  24      17.452   9.120 -36.798  1.00 84.57           H  
ATOM    383  O   ASP A  24      17.216  10.810 -34.603  1.00 84.57           O  
ATOM    384  CG  ASP A  24      16.115   7.558 -37.438  1.00 84.57           C  
ATOM    385  OD1 ASP A  24      16.519   6.507 -36.892  1.00 84.57           O  
ATOM    386  OD2 ASP A  24      15.385   7.559 -38.456  1.00 84.57           O  
ATOM    387  N   TRP A  25      15.278  10.490 -33.544  1.00 87.95           N  
ATOM    388  H   TRP A  25      14.451   9.918 -33.446  1.00 87.95           H  
ATOM    389  CA  TRP A  25      15.461  11.610 -32.619  1.00 87.95           C  
ATOM    390  HA  TRP A  25      16.134  12.342 -33.067  1.00 87.95           H  
ATOM    391  C   TRP A  25      16.096  11.137 -31.321  1.00 87.95           C  
ATOM    392  CB  TRP A  25      14.138  12.327 -32.340  1.00 87.95           C  
ATOM    393  HB2 TRP A  25      13.342  11.597 -32.190  1.00 87.95           H  
ATOM    394  HB3 TRP A  25      14.246  12.878 -31.406  1.00 87.95           H  
ATOM    395  O   TRP A  25      15.473  10.420 -30.545  1.00 87.95           O  
ATOM    396  CG  TRP A  25      13.721  13.315 -33.378  1.00 87.95           C  
ATOM    397  CD1 TRP A  25      13.932  13.213 -34.710  1.00 87.95           C  
ATOM    398  HD1 TRP A  25      14.419  12.383 -35.200  1.00 87.95           H  
ATOM    399  CD2 TRP A  25      13.053  14.594 -33.174  1.00 87.95           C  
ATOM    400  CE2 TRP A  25      12.914  15.234 -34.442  1.00 87.95           C  
ATOM    401  CE3 TRP A  25      12.565  15.283 -32.043  1.00 87.95           C  
ATOM    402  HE3 TRP A  25      12.684  14.836 -31.067  1.00 87.95           H  
ATOM    403  NE1 TRP A  25      13.470  14.350 -35.341  1.00 87.95           N  
ATOM    404  HE1 TRP A  25      13.611  14.514 -36.328  1.00 87.95           H  
ATOM    405  CH2 TRP A  25      11.854  17.162 -33.433  1.00 87.95           C  
ATOM    406  HH2 TRP A  25      11.439  18.156 -33.516  1.00 87.95           H  
ATOM    407  CZ2 TRP A  25      12.325  16.500 -34.580  1.00 87.95           C  
ATOM    408  HZ2 TRP A  25      12.281  16.973 -35.550  1.00 87.95           H  
ATOM    409  CZ3 TRP A  25      11.970  16.553 -32.170  1.00 87.95           C  
ATOM    410  HZ3 TRP A  25      11.639  17.081 -31.288  1.00 87.95           H  
ATOM    411  N   ASP A  26      17.308  11.605 -31.045  1.00 87.14           N  
ATOM    412  H   ASP A  26      17.801  12.121 -31.759  1.00 87.14           H  
ATOM    413  CA  ASP A  26      17.981  11.331 -29.779  1.00 87.14           C  
ATOM    414  HA  ASP A  26      17.970  10.255 -29.609  1.00 87.14           H  
ATOM    415  C   ASP A  26      17.275  12.061 -28.612  1.00 87.14           C  
ATOM    416  CB  ASP A  26      19.456  11.724 -29.903  1.00 87.14           C  
ATOM    417  HB2 ASP A  26      19.902  11.163 -30.724  1.00 87.14           H  
ATOM    418  HB3 ASP A  26      19.523  12.785 -30.145  1.00 87.14           H  
ATOM    419  O   ASP A  26      17.313  13.300 -28.542  1.00 87.14           O  
ATOM    420  CG  ASP A  26      20.267  11.456 -28.632  1.00 87.14           C  
ATOM    421  OD1 ASP A  26      19.696  10.940 -27.641  1.00 87.14           O  
ATOM    422  OD2 ASP A  26      21.450  11.859 -28.638  1.00 87.14           O  
ATOM    423  N   PRO A  27      16.665  11.340 -27.651  1.00 87.62           N  
ATOM    424  CA  PRO A  27      15.997  11.959 -26.510  1.00 87.62           C  
ATOM    425  HA  PRO A  27      15.232  12.636 -26.890  1.00 87.62           H  
ATOM    426  C   PRO A  27      16.955  12.743 -25.606  1.00 87.62           C  
ATOM    427  CB  PRO A  27      15.337  10.816 -25.736  1.00 87.62           C  
ATOM    428  HB2 PRO A  27      15.941  10.550 -24.868  1.00 87.62           H  
ATOM    429  HB3 PRO A  27      14.324  11.085 -25.438  1.00 87.62           H  
ATOM    430  O   PRO A  27      16.535  13.668 -24.906  1.00 87.62           O  
ATOM    431  CG  PRO A  27      15.327   9.644 -26.710  1.00 87.62           C  
ATOM    432  HG2 PRO A  27      15.377   8.682 -26.200  1.00 87.62           H  
ATOM    433  HG3 PRO A  27      14.437   9.711 -27.336  1.00 87.62           H  
ATOM    434  CD  PRO A  27      16.549   9.892 -27.575  1.00 87.62           C  
ATOM    435  HD2 PRO A  27      16.405   9.418 -28.546  1.00 87.62           H  
ATOM    436  HD3 PRO A  27      17.436   9.484 -27.090  1.00 87.62           H  
ATOM    437  N   LYS A  28      18.258  12.429 -25.638  1.00 89.87           N  
ATOM    438  H   LYS A  28      18.567  11.703 -26.268  1.00 89.87           H  
ATOM    439  CA  LYS A  28      19.288  13.177 -24.902  1.00 89.87           C  
ATOM    440  HA  LYS A  28      18.940  13.331 -23.881  1.00 89.87           H  
ATOM    441  C   LYS A  28      19.519  14.567 -25.496  1.00 89.87           C  
ATOM    442  CB  LYS A  28      20.601  12.372 -24.846  1.00 89.87           C  
ATOM    443  HB2 LYS A  28      21.005  12.243 -25.850  1.00 89.87           H  
ATOM    444  HB3 LYS A  28      21.328  12.935 -24.261  1.00 89.87           H  
ATOM    445  O   LYS A  28      19.993  15.453 -24.786  1.00 89.87           O  
ATOM    446  CG  LYS A  28      20.401  10.996 -24.190  1.00 89.87           C  
ATOM    447  HG2 LYS A  28      19.735  10.398 -24.812  1.00 89.87           H  
ATOM    448  HG3 LYS A  28      19.926  11.139 -23.219  1.00 89.87           H  
ATOM    449  CD  LYS A  28      21.707  10.212 -23.988  1.00 89.87           C  
ATOM    450  HD2 LYS A  28      22.205  10.063 -24.946  1.00 89.87           H  
ATOM    451  HD3 LYS A  28      22.360  10.760 -23.310  1.00 89.87           H  
ATOM    452  CE  LYS A  28      21.313   8.855 -23.380  1.00 89.87           C  
ATOM    453  HE2 LYS A  28      20.587   9.030 -22.587  1.00 89.87           H  
ATOM    454  HE3 LYS A  28      20.808   8.263 -24.143  1.00 89.87           H  
ATOM    455  NZ  LYS A  28      22.437   8.075 -22.808  1.00 89.87           N  
ATOM    456  HZ1 LYS A  28      22.047   7.238 -22.398  1.00 89.87           H  
ATOM    457  HZ2 LYS A  28      22.879   8.592 -22.061  1.00 89.87           H  
ATOM    458  HZ3 LYS A  28      23.106   7.797 -23.512  1.00 89.87           H  
ATOM    459  N   LYS A  29      19.140  14.793 -26.759  1.00 89.09           N  
ATOM    460  H   LYS A  29      18.774  14.006 -27.276  1.00 89.09           H  
ATOM    461  CA  LYS A  29      19.196  16.104 -27.428  1.00 89.09           C  
ATOM    462  HA  LYS A  29      19.921  16.737 -26.916  1.00 89.09           H  
ATOM    463  C   LYS A  29      17.869  16.854 -27.368  1.00 89.09           C  
ATOM    464  CB  LYS A  29      19.663  15.933 -28.881  1.00 89.09           C  
ATOM    465  HB2 LYS A  29      19.579  16.891 -29.394  1.00 89.09           H  
ATOM    466  HB3 LYS A  29      19.019  15.216 -29.391  1.00 89.09           H  
ATOM    467  O   LYS A  29      17.876  18.056 -27.111  1.00 89.09           O  
ATOM    468  CG  LYS A  29      21.120  15.459 -28.958  1.00 89.09           C  
ATOM    469  HG2 LYS A  29      21.212  14.489 -28.469  1.00 89.09           H  
ATOM    470  HG3 LYS A  29      21.761  16.173 -28.441  1.00 89.09           H  
ATOM    471  CD  LYS A  29      21.579  15.332 -30.414  1.00 89.09           C  
ATOM    472  HD2 LYS A  29      21.560  16.312 -30.890  1.00 89.09           H  
ATOM    473  HD3 LYS A  29      20.902  14.661 -30.945  1.00 89.09           H  
ATOM    474  CE  LYS A  29      22.998  14.755 -30.450  1.00 89.09           C  
ATOM    475  HE2 LYS A  29      22.980  13.792 -29.939  1.00 89.09           H  
ATOM    476  HE3 LYS A  29      23.663  15.415 -29.894  1.00 89.09           H  
ATOM    477  NZ  LYS A  29      23.484  14.581 -31.842  1.00 89.09           N  
ATOM    478  HZ1 LYS A  29      22.883  13.938 -32.337  1.00 89.09           H  
ATOM    479  HZ2 LYS A  29      24.414  14.187 -31.842  1.00 89.09           H  
ATOM    480  HZ3 LYS A  29      23.500  15.461 -32.338  1.00 89.09           H  
ATOM    481  N   TYR A  30      16.749  16.159 -27.565  1.00 90.27           N  
ATOM    482  H   TYR A  30      16.847  15.185 -27.815  1.00 90.27           H  
ATOM    483  CA  TYR A  30      15.440  16.794 -27.791  1.00 90.27           C  
ATOM    484  HA  TYR A  30      15.576  17.874 -27.861  1.00 90.27           H  
ATOM    485  C   TYR A  30      14.416  16.582 -26.673  1.00 90.27           C  
ATOM    486  CB  TYR A  30      14.894  16.323 -29.143  1.00 90.27           C  
ATOM    487  HB2 TYR A  30      13.937  16.809 -29.333  1.00 90.27           H  
ATOM    488  HB3 TYR A  30      14.717  15.249 -29.102  1.00 90.27           H  
ATOM    489  O   TYR A  30      13.305  17.108 -26.752  1.00 90.27           O  
ATOM    490  CG  TYR A  30      15.824  16.645 -30.294  1.00 90.27           C  
ATOM    491  CD1 TYR A  30      15.980  17.981 -30.714  1.00 90.27           C  
ATOM    492  HD1 TYR A  30      15.412  18.767 -30.238  1.00 90.27           H  
ATOM    493  CD2 TYR A  30      16.563  15.619 -30.912  1.00 90.27           C  
ATOM    494  HD2 TYR A  30      16.444  14.595 -30.592  1.00 90.27           H  
ATOM    495  CE1 TYR A  30      16.873  18.294 -31.756  1.00 90.27           C  
ATOM    496  HE1 TYR A  30      16.989  19.317 -32.081  1.00 90.27           H  
ATOM    497  CE2 TYR A  30      17.461  15.929 -31.950  1.00 90.27           C  
ATOM    498  HE2 TYR A  30      18.024  15.150 -32.442  1.00 90.27           H  
ATOM    499  OH  TYR A  30      18.492  17.553 -33.370  1.00 90.27           O  
ATOM    500  HH  TYR A  30      18.457  18.475 -33.635  1.00 90.27           H  
ATOM    501  CZ  TYR A  30      17.616  17.265 -32.374  1.00 90.27           C  
ATOM    502  N   GLY A  31      14.765  15.824 -25.634  1.00 87.48           N  
ATOM    503  H   GLY A  31      15.661  15.359 -25.648  1.00 87.48           H  
ATOM    504  CA  GLY A  31      13.768  15.308 -24.707  1.00 87.48           C  
ATOM    505  HA2 GLY A  31      14.254  14.902 -23.819  1.00 87.48           H  
ATOM    506  HA3 GLY A  31      13.099  16.112 -24.400  1.00 87.48           H  
ATOM    507  C   GLY A  31      12.939  14.197 -25.342  1.00 87.48           C  
ATOM    508  O   GLY A  31      13.153  13.786 -26.485  1.00 87.48           O  
ATOM    509  N   GLY A  32      11.988  13.681 -24.581  1.00 89.76           N  
ATOM    510  H   GLY A  32      11.774  14.112 -23.693  1.00 89.76           H  
ATOM    511  CA  GLY A  32      11.241  12.497 -24.974  1.00 89.76           C  
ATOM    512  HA2 GLY A  32      11.889  11.624 -24.888  1.00 89.76           H  
ATOM    513  HA3 GLY A  32      10.923  12.580 -26.013  1.00 89.76           H  
ATOM    514  C   GLY A  32      10.023  12.269 -24.104  1.00 89.76           C  
ATOM    515  O   GLY A  32       9.787  13.006 -23.148  1.00 89.76           O  
ATOM    516  N   PHE A  33       9.262  11.232 -24.426  1.00 89.07           N  
ATOM    517  H   PHE A  33       9.554  10.639 -25.190  1.00 89.07           H  
ATOM    518  CA  PHE A  33       8.258  10.715 -23.502  1.00 89.07           C  
ATOM    519  HA  PHE A  33       7.621  11.535 -23.171  1.00 89.07           H  
ATOM    520  C   PHE A  33       8.959  10.137 -22.268  1.00 89.07           C  
ATOM    521  CB  PHE A  33       7.384   9.684 -24.214  1.00 89.07           C  
ATOM    522  HB2 PHE A  33       7.997   8.834 -24.514  1.00 89.07           H  
ATOM    523  HB3 PHE A  33       6.640   9.306 -23.513  1.00 89.07           H  
ATOM    524  O   PHE A  33      10.052   9.580 -22.390  1.00 89.07           O  
ATOM    525  CG  PHE A  33       6.662  10.234 -25.424  1.00 89.07           C  
ATOM    526  CD1 PHE A  33       5.678  11.223 -25.246  1.00 89.07           C  
ATOM    527  HD1 PHE A  33       5.447  11.587 -24.256  1.00 89.07           H  
ATOM    528  CD2 PHE A  33       6.951   9.755 -26.717  1.00 89.07           C  
ATOM    529  HD2 PHE A  33       7.695   8.985 -26.859  1.00 89.07           H  
ATOM    530  CE1 PHE A  33       4.968  11.719 -26.352  1.00 89.07           C  
ATOM    531  HE1 PHE A  33       4.187  12.450 -26.200  1.00 89.07           H  
ATOM    532  CE2 PHE A  33       6.232  10.245 -27.822  1.00 89.07           C  
ATOM    533  HE2 PHE A  33       6.412   9.836 -28.806  1.00 89.07           H  
ATOM    534  CZ  PHE A  33       5.241  11.226 -27.640  1.00 89.07           C  
ATOM    535  HZ  PHE A  33       4.662  11.573 -28.482  1.00 89.07           H  
ATOM    536  N   ASP A  34       8.365  10.305 -21.087  1.00 81.52           N  
ATOM    537  H   ASP A  34       7.484  10.799 -21.071  1.00 81.52           H  
ATOM    538  CA  ASP A  34       9.040  10.054 -19.806  1.00 81.52           C  
ATOM    539  HA  ASP A  34       9.895  10.726 -19.733  1.00 81.52           H  
ATOM    540  C   ASP A  34       9.586   8.629 -19.665  1.00 81.52           C  
ATOM    541  CB  ASP A  34       8.077  10.367 -18.649  1.00 81.52           C  
ATOM    542  HB2 ASP A  34       7.891  11.440 -18.603  1.00 81.52           H  
ATOM    543  HB3 ASP A  34       7.120   9.888 -18.853  1.00 81.52           H  
ATOM    544  O   ASP A  34      10.783   8.436 -19.431  1.00 81.52           O  
ATOM    545  CG  ASP A  34       8.592   9.881 -17.284  1.00 81.52           C  
ATOM    546  OD1 ASP A  34       9.789  10.096 -16.952  1.00 81.52           O  
ATOM    547  OD2 ASP A  34       7.774   9.244 -16.583  1.00 81.52           O  
ATOM    548  N   SER A  35       8.691   7.647 -19.755  1.00 81.46           N  
ATOM    549  H   SER A  35       7.734   7.879 -19.979  1.00 81.46           H  
ATOM    550  CA  SER A  35       9.014   6.249 -19.507  1.00 81.46           C  
ATOM    551  HA  SER A  35      10.016   6.080 -19.900  1.00 81.46           H  
ATOM    552  C   SER A  35       8.045   5.305 -20.226  1.00 81.46           C  
ATOM    553  CB  SER A  35       9.046   5.970 -17.996  1.00 81.46           C  
ATOM    554  HB2 SER A  35       9.196   4.902 -17.838  1.00 81.46           H  
ATOM    555  HB3 SER A  35       9.893   6.500 -17.561  1.00 81.46           H  
ATOM    556  O   SER A  35       6.865   5.634 -20.397  1.00 81.46           O  
ATOM    557  OG  SER A  35       7.869   6.370 -17.316  1.00 81.46           O  
ATOM    558  HG  SER A  35       7.899   7.315 -17.146  1.00 81.46           H  
ATOM    559  N   PRO A  36       8.522   4.129 -20.670  1.00 86.16           N  
ATOM    560  CA  PRO A  36       7.666   3.120 -21.277  1.00 86.16           C  
ATOM    561  HA  PRO A  36       7.091   3.554 -22.095  1.00 86.16           H  
ATOM    562  C   PRO A  36       6.709   2.527 -20.246  1.00 86.16           C  
ATOM    563  CB  PRO A  36       8.600   2.042 -21.829  1.00 86.16           C  
ATOM    564  HB2 PRO A  36       8.157   1.052 -21.723  1.00 86.16           H  
ATOM    565  HB3 PRO A  36       8.826   2.224 -22.880  1.00 86.16           H  
ATOM    566  O   PRO A  36       7.078   2.283 -19.095  1.00 86.16           O  
ATOM    567  CG  PRO A  36       9.864   2.190 -20.981  1.00 86.16           C  
ATOM    568  HG2 PRO A  36      10.757   1.887 -21.528  1.00 86.16           H  
ATOM    569  HG3 PRO A  36       9.758   1.605 -20.067  1.00 86.16           H  
ATOM    570  CD  PRO A  36       9.904   3.671 -20.619  1.00 86.16           C  
ATOM    571  HD2 PRO A  36      10.498   4.216 -21.354  1.00 86.16           H  
ATOM    572  HD3 PRO A  36      10.334   3.797 -19.626  1.00 86.16           H  
ATOM    573  N   THR A  37       5.501   2.202 -20.690  1.00 87.96           N  
ATOM    574  H   THR A  37       5.255   2.414 -21.647  1.00 87.96           H  
ATOM    575  CA  THR A  37       4.535   1.463 -19.883  1.00 87.96           C  
ATOM    576  HA  THR A  37       4.489   1.920 -18.895  1.00 87.96           H  
ATOM    577  C   THR A  37       5.002   0.015 -19.748  1.00 87.96           C  
ATOM    578  CB  THR A  37       3.133   1.543 -20.499  1.00 87.96           C  
ATOM    579  HB  THR A  37       3.141   1.062 -21.477  1.00 87.96           H  
ATOM    580  O   THR A  37       5.277  -0.665 -20.742  1.00 87.96           O  
ATOM    581  CG2 THR A  37       2.071   0.896 -19.611  1.00 87.96           C  
ATOM    582 HG21 THR A  37       2.254  -0.174 -19.519  1.00 87.96           H  
ATOM    583 HG22 THR A  37       1.089   1.041 -20.063  1.00 87.96           H  
ATOM    584 HG23 THR A  37       2.079   1.357 -18.623  1.00 87.96           H  
ATOM    585  OG1 THR A  37       2.767   2.892 -20.654  1.00 87.96           O  
ATOM    586  HG1 THR A  37       2.103   2.920 -21.346  1.00 87.96           H  
ATOM    587  N   ILE A  38       5.101  -0.468 -18.509  1.00 89.30           N  
ATOM    588  H   ILE A  38       4.871   0.145 -17.740  1.00 89.30           H  
ATOM    589  CA  ILE A  38       5.374  -1.878 -18.211  1.00 89.30           C  
ATOM    590  HA  ILE A  38       6.139  -2.248 -18.894  1.00 89.30           H  
ATOM    591  C   ILE A  38       4.090  -2.676 -18.461  1.00 89.30           C  
ATOM    592  CB  ILE A  38       5.938  -2.051 -16.783  1.00 89.30           C  
ATOM    593  HB  ILE A  38       5.236  -1.612 -16.074  1.00 89.30           H  
ATOM    594  O   ILE A  38       3.048  -2.353 -17.897  1.00 89.30           O  
ATOM    595  CG1 ILE A  38       7.296  -1.316 -16.664  1.00 89.30           C  
ATOM    596 HG12 ILE A  38       8.011  -1.764 -17.354  1.00 89.30           H  
ATOM    597 HG13 ILE A  38       7.168  -0.272 -16.950  1.00 89.30           H  
ATOM    598  CG2 ILE A  38       6.105  -3.544 -16.441  1.00 89.30           C  
ATOM    599 HG21 ILE A  38       6.480  -3.671 -15.425  1.00 89.30           H  
ATOM    600 HG22 ILE A  38       6.792  -4.019 -17.141  1.00 89.30           H  
ATOM    601 HG23 ILE A  38       5.142  -4.054 -16.486  1.00 89.30           H  
ATOM    602  CD1 ILE A  38       7.900  -1.323 -15.253  1.00 89.30           C  
ATOM    603 HD11 ILE A  38       8.775  -0.674 -15.235  1.00 89.30           H  
ATOM    604 HD12 ILE A  38       8.212  -2.329 -14.972  1.00 89.30           H  
ATOM    605 HD13 ILE A  38       7.169  -0.951 -14.535  1.00 89.30           H  
ATOM    606  N   ALA A  39       4.170  -3.707 -19.302  1.00 90.93           N  
ATOM    607  H   ALA A  39       5.077  -3.960 -19.668  1.00 90.93           H  
ATOM    608  CA  ALA A  39       3.071  -4.631 -19.565  1.00 90.93           C  
ATOM    609  HA  ALA A  39       2.142  -4.071 -19.664  1.00 90.93           H  
ATOM    610  C   ALA A  39       2.904  -5.624 -18.405  1.00 90.93           C  
ATOM    611  CB  ALA A  39       3.355  -5.360 -20.888  1.00 90.93           C  
ATOM    612  HB1 ALA A  39       4.265  -5.955 -20.808  1.00 90.93           H  
ATOM    613  HB2 ALA A  39       3.478  -4.637 -21.694  1.00 90.93           H  
ATOM    614  HB3 ALA A  39       2.522  -6.021 -21.124  1.00 90.93           H  
ATOM    615  O   ALA A  39       1.817  -5.784 -17.861  1.00 90.93           O  
ATOM    616  N   TYR A  40       4.002  -6.268 -18.014  1.00 93.63           N  
ATOM    617  H   TYR A  40       4.863  -6.083 -18.508  1.00 93.63           H  
ATOM    618  CA  TYR A  40       4.085  -7.197 -16.888  1.00 93.63           C  
ATOM    619  HA  TYR A  40       3.483  -6.819 -16.062  1.00 93.63           H  
ATOM    620  C   TYR A  40       5.539  -7.282 -16.410  1.00 93.63           C  
ATOM    621  CB  TYR A  40       3.528  -8.573 -17.294  1.00 93.63           C  
ATOM    622  HB2 TYR A  40       3.660  -9.277 -16.472  1.00 93.63           H  
ATOM    623  HB3 TYR A  40       2.453  -8.477 -17.447  1.00 93.63           H  
ATOM    624  O   TYR A  40       6.446  -6.735 -17.041  1.00 93.63           O  
ATOM    625  CG  TYR A  40       4.139  -9.177 -18.543  1.00 93.63           C  
ATOM    626  CD1 TYR A  40       3.485  -9.034 -19.782  1.00 93.63           C  
ATOM    627  HD1 TYR A  40       2.543  -8.508 -19.836  1.00 93.63           H  
ATOM    628  CD2 TYR A  40       5.346  -9.897 -18.461  1.00 93.63           C  
ATOM    629  HD2 TYR A  40       5.832 -10.031 -17.506  1.00 93.63           H  
ATOM    630  CE1 TYR A  40       4.045  -9.598 -20.943  1.00 93.63           C  
ATOM    631  HE1 TYR A  40       3.545  -9.520 -21.897  1.00 93.63           H  
ATOM    632  CE2 TYR A  40       5.916 -10.450 -19.622  1.00 93.63           C  
ATOM    633  HE2 TYR A  40       6.844 -10.998 -19.565  1.00 93.63           H  
ATOM    634  OH  TYR A  40       5.828 -10.810 -21.980  1.00 93.63           O  
ATOM    635  HH  TYR A  40       6.705 -11.162 -21.811  1.00 93.63           H  
ATOM    636  CZ  TYR A  40       5.267 -10.293 -20.862  1.00 93.63           C  
ATOM    637  N   SER A  41       5.775  -7.941 -15.280  1.00 96.08           N  
ATOM    638  H   SER A  41       5.020  -8.458 -14.854  1.00 96.08           H  
ATOM    639  CA  SER A  41       7.135  -8.259 -14.831  1.00 96.08           C  
ATOM    640  HA  SER A  41       7.862  -7.738 -15.454  1.00 96.08           H  
ATOM    641  C   SER A  41       7.399  -9.751 -14.983  1.00 96.08           C  
ATOM    642  CB  SER A  41       7.366  -7.796 -13.395  1.00 96.08           C  
ATOM    643  HB2 SER A  41       6.737  -8.398 -12.740  1.00 96.08           H  
ATOM    644  HB3 SER A  41       8.411  -7.941 -13.122  1.00 96.08           H  
ATOM    645  O   SER A  41       6.464 -10.542 -15.064  1.00 96.08           O  
ATOM    646  OG  SER A  41       7.026  -6.423 -13.281  1.00 96.08           O  
ATOM    647  HG  SER A  41       6.151  -6.348 -13.668  1.00 96.08           H  
ATOM    648  N   VAL A  42       8.664 -10.143 -15.038  1.00 96.47           N  
ATOM    649  H   VAL A  42       9.396  -9.447 -15.060  1.00 96.47           H  
ATOM    650  CA  VAL A  42       9.069 -11.550 -15.070  1.00 96.47           C  
ATOM    651  HA  VAL A  42       8.195 -12.166 -14.859  1.00 96.47           H  
ATOM    652  C   VAL A  42      10.069 -11.825 -13.963  1.00 96.47           C  
ATOM    653  CB  VAL A  42       9.597 -11.979 -16.452  1.00 96.47           C  
ATOM    654  HB  VAL A  42       9.907 -13.022 -16.392  1.00 96.47           H  
ATOM    655  O   VAL A  42      10.990 -11.034 -13.771  1.00 96.47           O  
ATOM    656  CG1 VAL A  42       8.475 -11.873 -17.484  1.00 96.47           C  
ATOM    657 HG11 VAL A  42       7.617 -12.453 -17.145  1.00 96.47           H  
ATOM    658 HG12 VAL A  42       8.182 -10.831 -17.617  1.00 96.47           H  
ATOM    659 HG13 VAL A  42       8.814 -12.278 -18.438  1.00 96.47           H  
ATOM    660  CG2 VAL A  42      10.771 -11.150 -16.980  1.00 96.47           C  
ATOM    661 HG21 VAL A  42      10.485 -10.105 -17.101  1.00 96.47           H  
ATOM    662 HG22 VAL A  42      11.608 -11.219 -16.285  1.00 96.47           H  
ATOM    663 HG23 VAL A  42      11.097 -11.546 -17.942  1.00 96.47           H  
ATOM    664  N   LEU A  43       9.885 -12.920 -13.229  1.00 97.00           N  
ATOM    665  H   LEU A  43       9.104 -13.522 -13.451  1.00 97.00           H  
ATOM    666  CA  LEU A  43      10.924 -13.446 -12.349  1.00 97.00           C  
ATOM    667  HA  LEU A  43      11.365 -12.623 -11.787  1.00 97.00           H  
ATOM    668  C   LEU A  43      12.020 -14.060 -13.214  1.00 97.00           C  
ATOM    669  CB  LEU A  43      10.322 -14.470 -11.372  1.00 97.00           C  
ATOM    670  HB2 LEU A  43       9.489 -14.014 -10.836  1.00 97.00           H  
ATOM    671  HB3 LEU A  43       9.935 -15.302 -11.961  1.00 97.00           H  
ATOM    672  O   LEU A  43      11.726 -14.861 -14.098  1.00 97.00           O  
ATOM    673  CG  LEU A  43      11.332 -15.035 -10.354  1.00 97.00           C  
ATOM    674  HG  LEU A  43      12.217 -15.403 -10.873  1.00 97.00           H  
ATOM    675  CD1 LEU A  43      11.768 -13.988  -9.326  1.00 97.00           C  
ATOM    676 HD11 LEU A  43      12.434 -14.450  -8.597  1.00 97.00           H  
ATOM    677 HD12 LEU A  43      12.306 -13.178  -9.818  1.00 97.00           H  
ATOM    678 HD13 LEU A  43      10.896 -13.588  -8.809  1.00 97.00           H  
ATOM    679  CD2 LEU A  43      10.708 -16.208  -9.604  1.00 97.00           C  
ATOM    680 HD21 LEU A  43       9.795 -15.896  -9.097  1.00 97.00           H  
ATOM    681 HD22 LEU A  43      10.475 -17.003 -10.313  1.00 97.00           H  
ATOM    682 HD23 LEU A  43      11.412 -16.604  -8.872  1.00 97.00           H  
ATOM    683  N   VAL A  44      13.267 -13.673 -12.966  1.00 97.06           N  
ATOM    684  H   VAL A  44      13.417 -12.959 -12.268  1.00 97.06           H  
ATOM    685  CA  VAL A  44      14.441 -14.167 -13.686  1.00 97.06           C  
ATOM    686  HA  VAL A  44      14.146 -14.993 -14.333  1.00 97.06           H  
ATOM    687  C   VAL A  44      15.452 -14.690 -12.681  1.00 97.06           C  
ATOM    688  CB  VAL A  44      15.058 -13.071 -14.578  1.00 97.06           C  
ATOM    689  HB  VAL A  44      15.366 -12.229 -13.959  1.00 97.06           H  
ATOM    690  O   VAL A  44      15.839 -13.977 -11.754  1.00 97.06           O  
ATOM    691  CG1 VAL A  44      16.283 -13.585 -15.346  1.00 97.06           C  
ATOM    692 HG11 VAL A  44      17.078 -13.854 -14.649  1.00 97.06           H  
ATOM    693 HG12 VAL A  44      16.666 -12.801 -15.999  1.00 97.06           H  
ATOM    694 HG13 VAL A  44      16.014 -14.454 -15.946  1.00 97.06           H  
ATOM    695  CG2 VAL A  44      14.037 -12.571 -15.606  1.00 97.06           C  
ATOM    696 HG21 VAL A  44      13.646 -13.407 -16.186  1.00 97.06           H  
ATOM    697 HG22 VAL A  44      14.505 -11.849 -16.274  1.00 97.06           H  
ATOM    698 HG23 VAL A  44      13.221 -12.077 -15.079  1.00 97.06           H  
ATOM    699  N   VAL A  45      15.896 -15.929 -12.899  1.00 97.14           N  
ATOM    700  H   VAL A  45      15.498 -16.448 -13.668  1.00 97.14           H  
ATOM    701  CA  VAL A  45      17.054 -16.527 -12.228  1.00 97.14           C  
ATOM    702  HA  VAL A  45      17.406 -15.845 -11.454  1.00 97.14           H  
ATOM    703  C   VAL A  45      18.156 -16.694 -13.269  1.00 97.14           C  
ATOM    704  CB  VAL A  45      16.699 -17.856 -11.539  1.00 97.14           C  
ATOM    705  HB  VAL A  45      16.361 -18.577 -12.283  1.00 97.14           H  
ATOM    706  O   VAL A  45      17.981 -17.404 -14.258  1.00 97.14           O  
ATOM    707  CG1 VAL A  45      17.918 -18.431 -10.804  1.00 97.14           C  
ATOM    708 HG11 VAL A  45      18.292 -17.710 -10.078  1.00 97.14           H  
ATOM    709 HG12 VAL A  45      18.708 -18.669 -11.516  1.00 97.14           H  
ATOM    710 HG13 VAL A  45      17.637 -19.350 -10.289  1.00 97.14           H  
ATOM    711  CG2 VAL A  45      15.577 -17.666 -10.511  1.00 97.14           C  
ATOM    712 HG21 VAL A  45      15.368 -18.613 -10.012  1.00 97.14           H  
ATOM    713 HG22 VAL A  45      15.879 -16.924  -9.772  1.00 97.14           H  
ATOM    714 HG23 VAL A  45      14.664 -17.337 -11.006  1.00 97.14           H  
ATOM    715  N   ALA A  46      19.268 -15.992 -13.084  1.00 97.38           N  
ATOM    716  H   ALA A  46      19.367 -15.463 -12.229  1.00 97.38           H  
ATOM    717  CA  ALA A  46      20.362 -15.926 -14.053  1.00 97.38           C  
ATOM    718  HA  ALA A  46      20.509 -16.899 -14.521  1.00 97.38           H  
ATOM    719  C   ALA A  46      21.670 -15.528 -13.358  1.00 97.38           C  
ATOM    720  CB  ALA A  46      19.969 -14.903 -15.131  1.00 97.38           C  
ATOM    721  HB1 ALA A  46      19.031 -15.200 -15.601  1.00 97.38           H  
ATOM    722  HB2 ALA A  46      19.844 -13.919 -14.678  1.00 97.38           H  
ATOM    723  HB3 ALA A  46      20.737 -14.852 -15.903  1.00 97.38           H  
ATOM    724  O   ALA A  46      21.711 -15.353 -12.140  1.00 97.38           O  
ATOM    725  N   LYS A  47      22.736 -15.333 -14.130  1.00 97.17           N  
ATOM    726  H   LYS A  47      22.651 -15.554 -15.111  1.00 97.17           H  
ATOM    727  CA  LYS A  47      23.952 -14.639 -13.705  1.00 97.17           C  
ATOM    728  HA  LYS A  47      23.888 -14.447 -12.634  1.00 97.17           H  
ATOM    729  C   LYS A  47      24.065 -13.286 -14.400  1.00 97.17           C  
ATOM    730  CB  LYS A  47      25.186 -15.510 -13.961  1.00 97.17           C  
ATOM    731  HB2 LYS A  47      25.250 -15.741 -15.024  1.00 97.17           H  
ATOM    732  HB3 LYS A  47      26.070 -14.939 -13.677  1.00 97.17           H  
ATOM    733  O   LYS A  47      23.606 -13.118 -15.525  1.00 97.17           O  
ATOM    734  CG  LYS A  47      25.164 -16.818 -13.154  1.00 97.17           C  
ATOM    735  HG2 LYS A  47      24.335 -17.441 -13.488  1.00 97.17           H  
ATOM    736  HG3 LYS A  47      25.046 -16.598 -12.093  1.00 97.17           H  
ATOM    737  CD  LYS A  47      26.479 -17.568 -13.373  1.00 97.17           C  
ATOM    738  HD2 LYS A  47      27.303 -16.998 -12.945  1.00 97.17           H  
ATOM    739  HD3 LYS A  47      26.639 -17.663 -14.447  1.00 97.17           H  
ATOM    740  CE  LYS A  47      26.459 -18.960 -12.739  1.00 97.17           C  
ATOM    741  HE2 LYS A  47      25.512 -19.436 -12.994  1.00 97.17           H  
ATOM    742  HE3 LYS A  47      26.536 -18.874 -11.655  1.00 97.17           H  
ATOM    743  NZ  LYS A  47      27.557 -19.785 -13.297  1.00 97.17           N  
ATOM    744  HZ1 LYS A  47      27.378 -19.880 -14.287  1.00 97.17           H  
ATOM    745  HZ2 LYS A  47      28.468 -19.359 -13.210  1.00 97.17           H  
ATOM    746  HZ3 LYS A  47      27.536 -20.735 -12.954  1.00 97.17           H  
ATOM    747  N   VAL A  48      24.691 -12.323 -13.736  1.00 95.45           N  
ATOM    748  H   VAL A  48      25.000 -12.522 -12.796  1.00 95.45           H  
ATOM    749  CA  VAL A  48      25.028 -11.010 -14.310  1.00 95.45           C  
ATOM    750  HA  VAL A  48      25.013 -11.080 -15.397  1.00 95.45           H  
ATOM    751  C   VAL A  48      26.442 -10.621 -13.907  1.00 95.45           C  
ATOM    752  CB  VAL A  48      24.032  -9.905 -13.903  1.00 95.45           C  
ATOM    753  HB  VAL A  48      24.416  -8.948 -14.256  1.00 95.45           H  
ATOM    754  O   VAL A  48      26.877 -10.918 -12.791  1.00 95.45           O  
ATOM    755  CG1 VAL A  48      22.658 -10.118 -14.541  1.00 95.45           C  
ATOM    756 HG11 VAL A  48      22.763 -10.130 -15.625  1.00 95.45           H  
ATOM    757 HG12 VAL A  48      22.226 -11.063 -14.211  1.00 95.45           H  
ATOM    758 HG13 VAL A  48      21.986  -9.303 -14.273  1.00 95.45           H  
ATOM    759  CG2 VAL A  48      23.833  -9.811 -12.389  1.00 95.45           C  
ATOM    760 HG21 VAL A  48      23.421 -10.755 -12.031  1.00 95.45           H  
ATOM    761 HG22 VAL A  48      23.137  -9.001 -12.169  1.00 95.45           H  
ATOM    762 HG23 VAL A  48      24.788  -9.633 -11.896  1.00 95.45           H  
ATOM    763  N   GLU A  49      27.154  -9.938 -14.799  1.00 93.71           N  
ATOM    764  H   GLU A  49      26.757  -9.737 -15.705  1.00 93.71           H  
ATOM    765  CA  GLU A  49      28.463  -9.365 -14.483  1.00 93.71           C  
ATOM    766  HA  GLU A  49      29.101 -10.137 -14.054  1.00 93.71           H  
ATOM    767  C   GLU A  49      28.295  -8.236 -13.455  1.00 93.71           C  
ATOM    768  CB  GLU A  49      29.151  -8.834 -15.750  1.00 93.71           C  
ATOM    769  HB2 GLU A  49      30.071  -8.333 -15.446  1.00 93.71           H  
ATOM    770  HB3 GLU A  49      28.502  -8.101 -16.229  1.00 93.71           H  
ATOM    771  O   GLU A  49      27.559  -7.270 -13.681  1.00 93.71           O  
ATOM    772  CG  GLU A  49      29.504  -9.936 -16.762  1.00 93.71           C  
ATOM    773  HG2 GLU A  49      28.582 -10.408 -17.102  1.00 93.71           H  
ATOM    774  HG3 GLU A  49      30.103 -10.694 -16.257  1.00 93.71           H  
ATOM    775  CD  GLU A  49      30.275  -9.407 -17.988  1.00 93.71           C  
ATOM    776  OE1 GLU A  49      30.639 -10.245 -18.840  1.00 93.71           O  
ATOM    777  OE2 GLU A  49      30.494  -8.172 -18.097  1.00 93.71           O  
ATOM    778  N   LYS A  50      28.971  -8.338 -12.305  1.00 87.00           N  
ATOM    779  H   LYS A  50      29.511  -9.177 -12.149  1.00 87.00           H  
ATOM    780  CA  LYS A  50      28.954  -7.301 -11.261  1.00 87.00           C  
ATOM    781  HA  LYS A  50      28.537  -6.393 -11.698  1.00 87.00           H  
ATOM    782  C   LYS A  50      30.359  -6.937 -10.796  1.00 87.00           C  
ATOM    783  CB  LYS A  50      28.057  -7.723 -10.081  1.00 87.00           C  
ATOM    784  HB2 LYS A  50      28.238  -8.771  -9.844  1.00 87.00           H  
ATOM    785  HB3 LYS A  50      28.317  -7.123  -9.209  1.00 87.00           H  
ATOM    786  O   LYS A  50      31.218  -7.789 -10.599  1.00 87.00           O  
ATOM    787  CG  LYS A  50      26.568  -7.502 -10.387  1.00 87.00           C  
ATOM    788  HG2 LYS A  50      26.417  -6.460 -10.670  1.00 87.00           H  
ATOM    789  HG3 LYS A  50      26.286  -8.131 -11.232  1.00 87.00           H  
ATOM    790  CD  LYS A  50      25.664  -7.824  -9.186  1.00 87.00           C  
ATOM    791  HD2 LYS A  50      25.771  -8.880  -8.939  1.00 87.00           H  
ATOM    792  HD3 LYS A  50      25.957  -7.215  -8.331  1.00 87.00           H  
ATOM    793  CE  LYS A  50      24.207  -7.522  -9.567  1.00 87.00           C  
ATOM    794  HE2 LYS A  50      24.108  -6.458  -9.779  1.00 87.00           H  
ATOM    795  HE3 LYS A  50      23.988  -8.053 -10.493  1.00 87.00           H  
ATOM    796  NZ  LYS A  50      23.232  -7.938  -8.526  1.00 87.00           N  
ATOM    797  HZ1 LYS A  50      22.293  -7.774  -8.861  1.00 87.00           H  
ATOM    798  HZ2 LYS A  50      23.305  -8.933  -8.366  1.00 87.00           H  
ATOM    799  HZ3 LYS A  50      23.370  -7.437  -7.660  1.00 87.00           H  
ATOM    800  N   GLY A  51      30.547  -5.648 -10.510  1.00 84.10           N  
ATOM    801  H   GLY A  51      29.813  -5.005 -10.771  1.00 84.10           H  
ATOM    802  CA  GLY A  51      31.801  -5.102  -9.990  1.00 84.10           C  
ATOM    803  HA2 GLY A  51      31.595  -4.165  -9.474  1.00 84.10           H  
ATOM    804  HA3 GLY A  51      32.227  -5.800  -9.269  1.00 84.10           H  
ATOM    805  C   GLY A  51      32.850  -4.835 -11.072  1.00 84.10           C  
ATOM    806  O   GLY A  51      32.620  -5.052 -12.259  1.00 84.10           O  
ATOM    807  N   LYS A  52      34.018  -4.336 -10.651  1.00 83.91           N  
ATOM    808  H   LYS A  52      34.155  -4.208  -9.658  1.00 83.91           H  
ATOM    809  CA  LYS A  52      35.111  -3.967 -11.568  1.00 83.91           C  
ATOM    810  HA  LYS A  52      34.718  -3.325 -12.356  1.00 83.91           H  
ATOM    811  C   LYS A  52      35.713  -5.173 -12.297  1.00 83.91           C  
ATOM    812  CB  LYS A  52      36.219  -3.214 -10.815  1.00 83.91           C  
ATOM    813  HB2 LYS A  52      37.055  -3.075 -11.500  1.00 83.91           H  
ATOM    814  HB3 LYS A  52      36.569  -3.821  -9.980  1.00 83.91           H  
ATOM    815  O   LYS A  52      36.119  -5.034 -13.442  1.00 83.91           O  
ATOM    816  CG  LYS A  52      35.783  -1.832 -10.303  1.00 83.91           C  
ATOM    817  HG2 LYS A  52      35.012  -1.947  -9.542  1.00 83.91           H  
ATOM    818  HG3 LYS A  52      35.383  -1.250 -11.133  1.00 83.91           H  
ATOM    819  CD  LYS A  52      36.989  -1.093  -9.703  1.00 83.91           C  
ATOM    820  HD2 LYS A  52      37.394  -1.681  -8.880  1.00 83.91           H  
ATOM    821  HD3 LYS A  52      37.757  -0.991 -10.470  1.00 83.91           H  
ATOM    822  CE  LYS A  52      36.596   0.300  -9.193  1.00 83.91           C  
ATOM    823  HE2 LYS A  52      35.838   0.188  -8.419  1.00 83.91           H  
ATOM    824  HE3 LYS A  52      36.155   0.860 -10.017  1.00 83.91           H  
ATOM    825  NZ  LYS A  52      37.773   1.033  -8.654  1.00 83.91           N  
ATOM    826  HZ1 LYS A  52      37.508   1.947  -8.317  1.00 83.91           H  
ATOM    827  HZ2 LYS A  52      38.475   1.156  -9.370  1.00 83.91           H  
ATOM    828  HZ3 LYS A  52      38.196   0.526  -7.889  1.00 83.91           H  
ATOM    829  N   SER A  53      35.745  -6.336 -11.646  1.00 85.22           N  
ATOM    830  H   SER A  53      35.372  -6.392 -10.709  1.00 85.22           H  
ATOM    831  CA  SER A  53      36.245  -7.595 -12.211  1.00 85.22           C  
ATOM    832  HA  SER A  53      37.161  -7.400 -12.767  1.00 85.22           H  
ATOM    833  C   SER A  53      35.272  -8.267 -13.184  1.00 85.22           C  
ATOM    834  CB  SER A  53      36.575  -8.573 -11.076  1.00 85.22           C  
ATOM    835  HB2 SER A  53      36.828  -9.549 -11.490  1.00 85.22           H  
ATOM    836  HB3 SER A  53      37.433  -8.201 -10.515  1.00 85.22           H  
ATOM    837  O   SER A  53      35.641  -9.277 -13.770  1.00 85.22           O  
ATOM    838  OG  SER A  53      35.463  -8.691 -10.202  1.00 85.22           O  
ATOM    839  HG  SER A  53      35.487  -9.565  -9.806  1.00 85.22           H  
ATOM    840  N   LYS A  54      34.046  -7.736 -13.349  1.00 86.59           N  
ATOM    841  H   LYS A  54      33.830  -6.876 -12.866  1.00 86.59           H  
ATOM    842  CA  LYS A  54      32.977  -8.338 -14.168  1.00 86.59           C  
ATOM    843  HA  LYS A  54      32.045  -7.817 -13.950  1.00 86.59           H  
ATOM    844  C   LYS A  54      32.698  -9.807 -13.827  1.00 86.59           C  
ATOM    845  CB  LYS A  54      33.274  -8.149 -15.660  1.00 86.59           C  
ATOM    846  HB2 LYS A  54      32.496  -8.656 -16.232  1.00 86.59           H  
ATOM    847  HB3 LYS A  54      34.225  -8.619 -15.909  1.00 86.59           H  
ATOM    848  O   LYS A  54      32.365 -10.614 -14.685  1.00 86.59           O  
ATOM    849  CG  LYS A  54      33.292  -6.681 -16.090  1.00 86.59           C  
ATOM    850  HG2 LYS A  54      32.322  -6.233 -15.872  1.00 86.59           H  
ATOM    851  HG3 LYS A  54      34.077  -6.132 -15.571  1.00 86.59           H  
ATOM    852  CD  LYS A  54      33.550  -6.657 -17.596  1.00 86.59           C  
ATOM    853  HD2 LYS A  54      34.579  -6.957 -17.794  1.00 86.59           H  
ATOM    854  HD3 LYS A  54      32.887  -7.378 -18.074  1.00 86.59           H  
ATOM    855  CE  LYS A  54      33.281  -5.278 -18.186  1.00 86.59           C  
ATOM    856  HE2 LYS A  54      34.092  -4.601 -17.915  1.00 86.59           H  
ATOM    857  HE3 LYS A  54      32.348  -4.905 -17.763  1.00 86.59           H  
ATOM    858  NZ  LYS A  54      33.143  -5.409 -19.654  1.00 86.59           N  
ATOM    859  HZ1 LYS A  54      32.403  -6.071 -19.838  1.00 86.59           H  
ATOM    860  HZ2 LYS A  54      33.986  -5.790 -20.058  1.00 86.59           H  
ATOM    861  HZ3 LYS A  54      32.909  -4.529 -20.091  1.00 86.59           H  
ATOM    862  N   GLU A  55      32.820 -10.156 -12.552  1.00 90.63           N  
ATOM    863  H   GLU A  55      33.058  -9.448 -11.873  1.00 90.63           H  
ATOM    864  CA  GLU A  55      32.539 -11.510 -12.091  1.00 90.63           C  
ATOM    865  HA  GLU A  55      33.120 -12.212 -12.689  1.00 90.63           H  
ATOM    866  C   GLU A  55      31.045 -11.831 -12.261  1.00 90.63           C  
ATOM    867  CB  GLU A  55      32.984 -11.625 -10.632  1.00 90.63           C  
ATOM    868  HB2 GLU A  55      32.338 -10.982 -10.035  1.00 90.63           H  
ATOM    869  HB3 GLU A  55      34.009 -11.266 -10.542  1.00 90.63           H  
ATOM    870  O   GLU A  55      30.181 -11.018 -11.906  1.00 90.63           O  
ATOM    871  CG  GLU A  55      32.924 -13.063 -10.100  1.00 90.63           C  
ATOM    872  HG2 GLU A  55      33.648 -13.669 -10.646  1.00 90.63           H  
ATOM    873  HG3 GLU A  55      31.929 -13.470 -10.281  1.00 90.63           H  
ATOM    874  CD  GLU A  55      33.205 -13.132  -8.592  1.00 90.63           C  
ATOM    875  OE1 GLU A  55      33.380 -14.260  -8.094  1.00 90.63           O  
ATOM    876  OE2 GLU A  55      33.152 -12.068  -7.918  1.00 90.63           O  
ATOM    877  N   LEU A  56      30.742 -13.018 -12.792  1.00 93.81           N  
ATOM    878  H   LEU A  56      31.496 -13.634 -13.060  1.00 93.81           H  
ATOM    879  CA  LEU A  56      29.374 -13.505 -12.946  1.00 93.81           C  
ATOM    880  HA  LEU A  56      28.759 -12.701 -13.351  1.00 93.81           H  
ATOM    881  C   LEU A  56      28.790 -13.893 -11.586  1.00 93.81           C  
ATOM    882  CB  LEU A  56      29.342 -14.705 -13.910  1.00 93.81           C  
ATOM    883  HB2 LEU A  56      28.374 -15.196 -13.812  1.00 93.81           H  
ATOM    884  HB3 LEU A  56      30.104 -15.421 -13.601  1.00 93.81           H  
ATOM    885  O   LEU A  56      29.226 -14.859 -10.963  1.00 93.81           O  
ATOM    886  CG  LEU A  56      29.541 -14.366 -15.395  1.00 93.81           C  
ATOM    887  HG  LEU A  56      30.494 -13.855 -15.530  1.00 93.81           H  
ATOM    888  CD1 LEU A  56      29.555 -15.665 -16.202  1.00 93.81           C  
ATOM    889 HD11 LEU A  56      28.609 -16.197 -16.099  1.00 93.81           H  
ATOM    890 HD12 LEU A  56      29.724 -15.440 -17.255  1.00 93.81           H  
ATOM    891 HD13 LEU A  56      30.365 -16.308 -15.858  1.00 93.81           H  
ATOM    892  CD2 LEU A  56      28.412 -13.486 -15.938  1.00 93.81           C  
ATOM    893 HD21 LEU A  56      27.444 -13.963 -15.782  1.00 93.81           H  
ATOM    894 HD22 LEU A  56      28.568 -13.325 -17.005  1.00 93.81           H  
ATOM    895 HD23 LEU A  56      28.431 -12.508 -15.458  1.00 93.81           H  
ATOM    896  N   LYS A  57      27.757 -13.172 -11.146  1.00 95.39           N  
ATOM    897  H   LYS A  57      27.472 -12.376 -11.699  1.00 95.39           H  
ATOM    898  CA  LYS A  57      27.051 -13.448  -9.888  1.00 95.39           C  
ATOM    899  HA  LYS A  57      27.543 -14.283  -9.388  1.00 95.39           H  
ATOM    900  C   LYS A  57      25.621 -13.874 -10.144  1.00 95.39           C  
ATOM    901  CB  LYS A  57      27.120 -12.238  -8.946  1.00 95.39           C  
ATOM    902  HB2 LYS A  57      26.555 -12.465  -8.042  1.00 95.39           H  
ATOM    903  HB3 LYS A  57      26.686 -11.363  -9.429  1.00 95.39           H  
ATOM    904  O   LYS A  57      24.917 -13.225 -10.917  1.00 95.39           O  
ATOM    905  CG  LYS A  57      28.580 -11.962  -8.576  1.00 95.39           C  
ATOM    906  HG2 LYS A  57      29.096 -11.554  -9.445  1.00 95.39           H  
ATOM    907  HG3 LYS A  57      29.055 -12.906  -8.309  1.00 95.39           H  
ATOM    908  CD  LYS A  57      28.750 -10.995  -7.403  1.00 95.39           C  
ATOM    909  HD2 LYS A  57      28.329 -10.019  -7.648  1.00 95.39           H  
ATOM    910  HD3 LYS A  57      28.273 -11.411  -6.516  1.00 95.39           H  
ATOM    911  CE  LYS A  57      30.266 -10.897  -7.202  1.00 95.39           C  
ATOM    912  HE2 LYS A  57      30.681 -11.905  -7.196  1.00 95.39           H  
ATOM    913  HE3 LYS A  57      30.715 -10.407  -8.065  1.00 95.39           H  
ATOM    914  NZ  LYS A  57      30.667 -10.218  -5.953  1.00 95.39           N  
ATOM    915  HZ1 LYS A  57      30.298 -10.711  -5.152  1.00 95.39           H  
ATOM    916  HZ2 LYS A  57      31.673 -10.297  -5.905  1.00 95.39           H  
ATOM    917  HZ3 LYS A  57      30.406  -9.242  -5.954  1.00 95.39           H  
ATOM    918  N   SER A  58      25.191 -14.924  -9.450  1.00 95.43           N  
ATOM    919  H   SER A  58      25.848 -15.449  -8.891  1.00 95.43           H  
ATOM    920  CA  SER A  58      23.804 -15.381  -9.470  1.00 95.43           C  
ATOM    921  HA  SER A  58      23.537 -15.622 -10.499  1.00 95.43           H  
ATOM    922  C   SER A  58      22.866 -14.288  -8.962  1.00 95.43           C  
ATOM    923  CB  SER A  58      23.625 -16.650  -8.635  1.00 95.43           C  
ATOM    924  HB2 SER A  58      23.842 -16.435  -7.588  1.00 95.43           H  
ATOM    925  HB3 SER A  58      22.596 -16.997  -8.722  1.00 95.43           H  
ATOM    926  O   SER A  58      23.135 -13.624  -7.958  1.00 95.43           O  
ATOM    927  OG  SER A  58      24.503 -17.656  -9.104  1.00 95.43           O  
ATOM    928  HG  SER A  58      24.329 -18.467  -8.621  1.00 95.43           H  
ATOM    929  N   VAL A  59      21.753 -14.111  -9.661  1.00 95.26           N  
ATOM    930  H   VAL A  59      21.616 -14.673 -10.488  1.00 95.26           H  
ATOM    931  CA  VAL A  59      20.688 -13.170  -9.330  1.00 95.26           C  
ATOM    932  HA  VAL A  59      20.796 -12.882  -8.284  1.00 95.26           H  
ATOM    933  C   VAL A  59      19.331 -13.840  -9.464  1.00 95.26           C  
ATOM    934  CB  VAL A  59      20.743 -11.885 -10.179  1.00 95.26           C  
ATOM    935  HB  VAL A  59      19.850 -11.301  -9.954  1.00 95.26           H  
ATOM    936  O   VAL A  59      19.118 -14.690 -10.326  1.00 95.26           O  
ATOM    937  CG1 VAL A  59      21.949 -11.036  -9.761  1.00 95.26           C  
ATOM    938 HG11 VAL A  59      21.905 -10.084 -10.291  1.00 95.26           H  
ATOM    939 HG12 VAL A  59      21.906 -10.859  -8.686  1.00 95.26           H  
ATOM    940 HG13 VAL A  59      22.874 -11.561  -9.998  1.00 95.26           H  
ATOM    941  CG2 VAL A  59      20.773 -12.126 -11.694  1.00 95.26           C  
ATOM    942 HG21 VAL A  59      21.693 -12.635 -11.981  1.00 95.26           H  
ATOM    943 HG22 VAL A  59      19.919 -12.732 -11.996  1.00 95.26           H  
ATOM    944 HG23 VAL A  59      20.714 -11.171 -12.214  1.00 95.26           H  
ATOM    945  N   LYS A  60      18.421 -13.417  -8.591  1.00 95.71           N  
ATOM    946  H   LYS A  60      18.712 -12.730  -7.911  1.00 95.71           H  
ATOM    947  CA  LYS A  60      16.990 -13.699  -8.625  1.00 95.71           C  
ATOM    948  HA  LYS A  60      16.721 -14.168  -9.572  1.00 95.71           H  
ATOM    949  C   LYS A  60      16.299 -12.348  -8.517  1.00 95.71           C  
ATOM    950  CB  LYS A  60      16.649 -14.661  -7.476  1.00 95.71           C  
ATOM    951  HB2 LYS A  60      17.221 -15.578  -7.615  1.00 95.71           H  
ATOM    952  HB3 LYS A  60      16.946 -14.214  -6.528  1.00 95.71           H  
ATOM    953  O   LYS A  60      16.444 -11.676  -7.499  1.00 95.71           O  
ATOM    954  CG  LYS A  60      15.158 -15.016  -7.414  1.00 95.71           C  
ATOM    955  HG2 LYS A  60      14.836 -15.429  -8.370  1.00 95.71           H  
ATOM    956  HG3 LYS A  60      14.584 -14.112  -7.207  1.00 95.71           H  
ATOM    957  CD  LYS A  60      14.901 -16.036  -6.297  1.00 95.71           C  
ATOM    958  HD2 LYS A  60      15.489 -16.936  -6.479  1.00 95.71           H  
ATOM    959  HD3 LYS A  60      15.203 -15.606  -5.342  1.00 95.71           H  
ATOM    960  CE  LYS A  60      13.419 -16.405  -6.233  1.00 95.71           C  
ATOM    961  HE2 LYS A  60      13.113 -16.886  -7.162  1.00 95.71           H  
ATOM    962  HE3 LYS A  60      12.845 -15.485  -6.126  1.00 95.71           H  
ATOM    963  NZ  LYS A  60      13.120 -17.286  -5.075  1.00 95.71           N  
ATOM    964  HZ1 LYS A  60      13.398 -18.249  -5.196  1.00 95.71           H  
ATOM    965  HZ2 LYS A  60      13.550 -16.950  -4.225  1.00 95.71           H  
ATOM    966  HZ3 LYS A  60      12.138 -17.219  -4.852  1.00 95.71           H  
ATOM    967  N   GLU A  61      15.642 -11.896  -9.575  1.00 95.52           N  
ATOM    968  H   GLU A  61      15.587 -12.473 -10.403  1.00 95.52           H  
ATOM    969  CA  GLU A  61      15.063 -10.551  -9.619  1.00 95.52           C  
ATOM    970  HA  GLU A  61      14.715 -10.300  -8.617  1.00 95.52           H  
ATOM    971  C   GLU A  61      13.839 -10.466 -10.525  1.00 95.52           C  
ATOM    972  CB  GLU A  61      16.131  -9.504  -9.987  1.00 95.52           C  
ATOM    973  HB2 GLU A  61      15.679  -8.513  -9.950  1.00 95.52           H  
ATOM    974  HB3 GLU A  61      16.901  -9.537  -9.217  1.00 95.52           H  
ATOM    975  O   GLU A  61      13.562 -11.367 -11.314  1.00 95.52           O  
ATOM    976  CG  GLU A  61      16.792  -9.693 -11.359  1.00 95.52           C  
ATOM    977  HG2 GLU A  61      17.238 -10.686 -11.416  1.00 95.52           H  
ATOM    978  HG3 GLU A  61      16.029  -9.614 -12.134  1.00 95.52           H  
ATOM    979  CD  GLU A  61      17.892  -8.646 -11.595  1.00 95.52           C  
ATOM    980  OE1 GLU A  61      18.033  -8.211 -12.754  1.00 95.52           O  
ATOM    981  OE2 GLU A  61      18.613  -8.276 -10.638  1.00 95.52           O  
ATOM    982  N   LEU A  62      13.090  -9.372 -10.388  1.00 96.48           N  
ATOM    983  H   LEU A  62      13.411  -8.640  -9.771  1.00 96.48           H  
ATOM    984  CA  LEU A  62      11.976  -9.061 -11.270  1.00 96.48           C  
ATOM    985  HA  LEU A  62      11.633  -9.978 -11.748  1.00 96.48           H  
ATOM    986  C   LEU A  62      12.444  -8.114 -12.374  1.00 96.48           C  
ATOM    987  CB  LEU A  62      10.804  -8.474 -10.468  1.00 96.48           C  
ATOM    988  HB2 LEU A  62      11.150  -7.582  -9.946  1.00 96.48           H  
ATOM    989  HB3 LEU A  62      10.028  -8.173 -11.172  1.00 96.48           H  
ATOM    990  O   LEU A  62      13.012  -7.059 -12.098  1.00 96.48           O  
ATOM    991  CG  LEU A  62      10.184  -9.441  -9.443  1.00 96.48           C  
ATOM    992  HG  LEU A  62      10.923  -9.699  -8.683  1.00 96.48           H  
ATOM    993  CD1 LEU A  62       8.999  -8.770  -8.760  1.00 96.48           C  
ATOM    994 HD11 LEU A  62       8.204  -8.604  -9.487  1.00 96.48           H  
ATOM    995 HD12 LEU A  62       9.311  -7.819  -8.327  1.00 96.48           H  
ATOM    996 HD13 LEU A  62       8.626  -9.412  -7.962  1.00 96.48           H  
ATOM    997  CD2 LEU A  62       9.665 -10.714 -10.099  1.00 96.48           C  
ATOM    998 HD21 LEU A  62      10.513 -11.331 -10.393  1.00 96.48           H  
ATOM    999 HD22 LEU A  62       9.073 -11.288  -9.386  1.00 96.48           H  
ATOM   1000 HD23 LEU A  62       9.063 -10.468 -10.974  1.00 96.48           H  
ATOM   1001  N   VAL A  63      12.145  -8.458 -13.623  1.00 95.76           N  
ATOM   1002  H   VAL A  63      11.747  -9.375 -13.770  1.00 95.76           H  
ATOM   1003  CA  VAL A  63      12.437  -7.631 -14.797  1.00 95.76           C  
ATOM   1004  HA  VAL A  63      13.032  -6.773 -14.485  1.00 95.76           H  
ATOM   1005  C   VAL A  63      11.132  -7.121 -15.388  1.00 95.76           C  
ATOM   1006  CB  VAL A  63      13.274  -8.399 -15.837  1.00 95.76           C  
ATOM   1007  HB  VAL A  63      12.703  -9.249 -16.210  1.00 95.76           H  
ATOM   1008  O   VAL A  63      10.243  -7.896 -15.727  1.00 95.76           O  
ATOM   1009  CG1 VAL A  63      13.636  -7.502 -17.031  1.00 95.76           C  
ATOM   1010 HG11 VAL A  63      14.203  -6.638 -16.682  1.00 95.76           H  
ATOM   1011 HG12 VAL A  63      12.733  -7.180 -17.549  1.00 95.76           H  
ATOM   1012 HG13 VAL A  63      14.250  -8.074 -17.726  1.00 95.76           H  
ATOM   1013  CG2 VAL A  63      14.570  -8.919 -15.210  1.00 95.76           C  
ATOM   1014 HG21 VAL A  63      15.110  -8.104 -14.729  1.00 95.76           H  
ATOM   1015 HG22 VAL A  63      14.351  -9.679 -14.460  1.00 95.76           H  
ATOM   1016 HG23 VAL A  63      15.205  -9.374 -15.970  1.00 95.76           H  
ATOM   1017  N   GLY A  64      11.005  -5.803 -15.533  1.00 95.28           N  
ATOM   1018  H   GLY A  64      11.767  -5.213 -15.230  1.00 95.28           H  
ATOM   1019  CA  GLY A  64       9.855  -5.196 -16.200  1.00 95.28           C  
ATOM   1020  HA2 GLY A  64       8.934  -5.638 -15.819  1.00 95.28           H  
ATOM   1021  HA3 GLY A  64       9.831  -4.126 -15.994  1.00 95.28           H  
ATOM   1022  C   GLY A  64       9.929  -5.395 -17.713  1.00 95.28           C  
ATOM   1023  O   GLY A  64      10.897  -4.970 -18.352  1.00 95.28           O  
ATOM   1024  N   ILE A  65       8.896  -6.001 -18.294  1.00 95.16           N  
ATOM   1025  H   ILE A  65       8.137  -6.333 -17.716  1.00 95.16           H  
ATOM   1026  CA  ILE A  65       8.717  -6.107 -19.742  1.00 95.16           C  
ATOM   1027  HA  ILE A  65       9.675  -5.953 -20.239  1.00 95.16           H  
ATOM   1028  C   ILE A  65       7.778  -4.990 -20.175  1.00 95.16           C  
ATOM   1029  CB  ILE A  65       8.208  -7.507 -20.145  1.00 95.16           C  
ATOM   1030  HB  ILE A  65       7.215  -7.651 -19.720  1.00 95.16           H  
ATOM   1031  O   ILE A  65       6.629  -4.916 -19.742  1.00 95.16           O  
ATOM   1032  CG1 ILE A  65       9.111  -8.641 -19.606  1.00 95.16           C  
ATOM   1033 HG12 ILE A  65       8.738  -9.593 -19.981  1.00 95.16           H  
ATOM   1034 HG13 ILE A  65       9.026  -8.672 -18.519  1.00 95.16           H  
ATOM   1035  CG2 ILE A  65       8.081  -7.604 -21.677  1.00 95.16           C  
ATOM   1036 HG21 ILE A  65       7.777  -8.613 -21.955  1.00 95.16           H  
ATOM   1037 HG22 ILE A  65       7.317  -6.916 -22.038  1.00 95.16           H  
ATOM   1038 HG23 ILE A  65       9.028  -7.377 -22.166  1.00 95.16           H  
ATOM   1039  CD1 ILE A  65      10.600  -8.540 -19.969  1.00 95.16           C  
ATOM   1040 HD11 ILE A  65      11.121  -9.416 -19.582  1.00 95.16           H  
ATOM   1041 HD12 ILE A  65      11.046  -7.650 -19.524  1.00 95.16           H  
ATOM   1042 HD13 ILE A  65      10.727  -8.515 -21.051  1.00 95.16           H  
ATOM   1043  N   THR A  66       8.278  -4.076 -21.001  1.00 92.67           N  
ATOM   1044  H   THR A  66       9.206  -4.207 -21.377  1.00 92.67           H  
ATOM   1045  CA  THR A  66       7.483  -2.957 -21.515  1.00 92.67           C  
ATOM   1046  HA  THR A  66       6.865  -2.563 -20.708  1.00 92.67           H  
ATOM   1047  C   THR A  66       6.538  -3.429 -22.610  1.00 92.67           C  
ATOM   1048  CB  THR A  66       8.360  -1.804 -22.011  1.00 92.67           C  
ATOM   1049  HB  THR A  66       7.712  -0.972 -22.287  1.00 92.67           H  
ATOM   1050  O   THR A  66       6.797  -4.446 -23.252  1.00 92.67           O  
ATOM   1051  CG2 THR A  66       9.358  -1.341 -20.948  1.00 92.67           C  
ATOM   1052 HG21 THR A  66       8.816  -0.949 -20.087  1.00 92.67           H  
ATOM   1053 HG22 THR A  66       9.994  -0.557 -21.359  1.00 92.67           H  
ATOM   1054 HG23 THR A  66       9.998  -2.163 -20.626  1.00 92.67           H  
ATOM   1055  OG1 THR A  66       9.101  -2.181 -23.143  1.00 92.67           O  
ATOM   1056  HG1 THR A  66       9.652  -1.436 -23.397  1.00 92.67           H  
ATOM   1057  N   ILE A  67       5.466  -2.679 -22.874  1.00 90.09           N  
ATOM   1058  H   ILE A  67       5.265  -1.882 -22.287  1.00 90.09           H  
ATOM   1059  CA  ILE A  67       4.556  -3.003 -23.986  1.00 90.09           C  
ATOM   1060  HA  ILE A  67       4.146  -3.998 -23.816  1.00 90.09           H  
ATOM   1061  C   ILE A  67       5.337  -3.072 -25.311  1.00 90.09           C  
ATOM   1062  CB  ILE A  67       3.376  -2.005 -24.059  1.00 90.09           C  
ATOM   1063  HB  ILE A  67       3.774  -1.009 -24.253  1.00 90.09           H  
ATOM   1064  O   ILE A  67       5.132  -3.993 -26.093  1.00 90.09           O  
ATOM   1065  CG1 ILE A  67       2.570  -1.969 -22.738  1.00 90.09           C  
ATOM   1066 HG12 ILE A  67       2.152  -2.956 -22.542  1.00 90.09           H  
ATOM   1067 HG13 ILE A  67       3.233  -1.715 -21.912  1.00 90.09           H  
ATOM   1068  CG2 ILE A  67       2.435  -2.403 -25.211  1.00 90.09           C  
ATOM   1069 HG21 ILE A  67       1.658  -1.650 -25.352  1.00 90.09           H  
ATOM   1070 HG22 ILE A  67       1.964  -3.362 -24.996  1.00 90.09           H  
ATOM   1071 HG23 ILE A  67       2.974  -2.493 -26.154  1.00 90.09           H  
ATOM   1072  CD1 ILE A  67       1.422  -0.952 -22.728  1.00 90.09           C  
ATOM   1073 HD11 ILE A  67       1.010  -0.885 -21.721  1.00 90.09           H  
ATOM   1074 HD12 ILE A  67       1.787   0.029 -23.034  1.00 90.09           H  
ATOM   1075 HD13 ILE A  67       0.622  -1.266 -23.399  1.00 90.09           H  
ATOM   1076  N   MET A  68       6.293  -2.160 -25.524  1.00 88.45           N  
ATOM   1077  H   MET A  68       6.423  -1.437 -24.831  1.00 88.45           H  
ATOM   1078  CA  MET A  68       7.143  -2.141 -26.723  1.00 88.45           C  
ATOM   1079  HA  MET A  68       6.509  -2.166 -27.610  1.00 88.45           H  
ATOM   1080  C   MET A  68       8.099  -3.340 -26.820  1.00 88.45           C  
ATOM   1081  CB  MET A  68       7.975  -0.852 -26.749  1.00 88.45           C  
ATOM   1082  HB2 MET A  68       8.602  -0.808 -25.858  1.00 88.45           H  
ATOM   1083  HB3 MET A  68       8.627  -0.885 -27.622  1.00 88.45           H  
ATOM   1084  O   MET A  68       8.430  -3.771 -27.918  1.00 88.45           O  
ATOM   1085  CG  MET A  68       7.124   0.419 -26.821  1.00 88.45           C  
ATOM   1086  HG2 MET A  68       6.492   0.378 -27.709  1.00 88.45           H  
ATOM   1087  HG3 MET A  68       6.475   0.463 -25.946  1.00 88.45           H  
ATOM   1088  SD  MET A  68       8.095   1.950 -26.866  1.00 88.45           S  
ATOM   1089  CE  MET A  68       8.870   1.808 -28.502  1.00 88.45           C  
ATOM   1090  HE1 MET A  68       9.593   0.992 -28.504  1.00 88.45           H  
ATOM   1091  HE2 MET A  68       8.106   1.621 -29.256  1.00 88.45           H  
ATOM   1092  HE3 MET A  68       9.385   2.739 -28.738  1.00 88.45           H  
ATOM   1093  N   ALA A  69       8.557  -3.873 -25.684  1.00 93.09           N  
ATOM   1094  H   ALA A  69       8.245  -3.488 -24.804  1.00 93.09           H  
ATOM   1095  CA  ALA A  69       9.493  -4.996 -25.632  1.00 93.09           C  
ATOM   1096  HA  ALA A  69      10.112  -4.992 -26.529  1.00 93.09           H  
ATOM   1097  C   ALA A  69       8.802  -6.366 -25.574  1.00 93.09           C  
ATOM   1098  CB  ALA A  69      10.402  -4.793 -24.421  1.00 93.09           C  
ATOM   1099  HB1 ALA A  69      10.956  -3.860 -24.522  1.00 93.09           H  
ATOM   1100  HB2 ALA A  69      11.102  -5.628 -24.371  1.00 93.09           H  
ATOM   1101  HB3 ALA A  69       9.806  -4.781 -23.509  1.00 93.09           H  
ATOM   1102  O   ALA A  69       9.474  -7.392 -25.683  1.00 93.09           O  
ATOM   1103  N   ARG A  70       7.477  -6.388 -25.386  1.00 94.03           N  
ATOM   1104  H   ARG A  70       7.006  -5.502 -25.270  1.00 94.03           H  
ATOM   1105  CA  ARG A  70       6.692  -7.608 -25.197  1.00 94.03           C  
ATOM   1106  HA  ARG A  70       7.034  -8.116 -24.296  1.00 94.03           H  
ATOM   1107  C   ARG A  70       6.902  -8.597 -26.337  1.00 94.03           C  
ATOM   1108  CB  ARG A  70       5.215  -7.231 -25.021  1.00 94.03           C  
ATOM   1109  HB2 ARG A  70       4.875  -6.672 -25.892  1.00 94.03           H  
ATOM   1110  HB3 ARG A  70       5.106  -6.605 -24.135  1.00 94.03           H  
ATOM   1111  O   ARG A  70       7.279  -9.728 -26.067  1.00 94.03           O  
ATOM   1112  CG  ARG A  70       4.354  -8.486 -24.866  1.00 94.03           C  
ATOM   1113  HG2 ARG A  70       4.688  -9.059 -24.001  1.00 94.03           H  
ATOM   1114  HG3 ARG A  70       4.451  -9.105 -25.758  1.00 94.03           H  
ATOM   1115  CD  ARG A  70       2.880  -8.131 -24.710  1.00 94.03           C  
ATOM   1116  HD2 ARG A  70       2.577  -7.498 -25.544  1.00 94.03           H  
ATOM   1117  HD3 ARG A  70       2.737  -7.597 -23.771  1.00 94.03           H  
ATOM   1118  NE  ARG A  70       2.084  -9.363 -24.721  1.00 94.03           N  
ATOM   1119  HE  ARG A  70       2.570 -10.206 -24.994  1.00 94.03           H  
ATOM   1120  NH1 ARG A  70       0.028  -8.452 -24.256  1.00 94.03           N  
ATOM   1121 HH11 ARG A  70      -0.957  -8.598 -24.089  1.00 94.03           H  
ATOM   1122 HH12 ARG A  70       0.433  -7.529 -24.307  1.00 94.03           H  
ATOM   1123  NH2 ARG A  70       0.270 -10.670 -24.487  1.00 94.03           N  
ATOM   1124 HH21 ARG A  70      -0.714 -10.830 -24.327  1.00 94.03           H  
ATOM   1125 HH22 ARG A  70       0.887 -11.448 -24.671  1.00 94.03           H  
ATOM   1126  CZ  ARG A  70       0.796  -9.484 -24.488  1.00 94.03           C  
ATOM   1127  N   SER A  71       6.716  -8.172 -27.587  1.00 95.04           N  
ATOM   1128  H   SER A  71       6.355  -7.241 -27.742  1.00 95.04           H  
ATOM   1129  CA  SER A  71       6.811  -9.072 -28.743  1.00 95.04           C  
ATOM   1130  HA  SER A  71       6.092  -9.881 -28.615  1.00 95.04           H  
ATOM   1131  C   SER A  71       8.197  -9.704 -28.878  1.00 95.04           C  
ATOM   1132  CB  SER A  71       6.465  -8.327 -30.035  1.00 95.04           C  
ATOM   1133  HB2 SER A  71       7.247  -7.603 -30.264  1.00 95.04           H  
ATOM   1134  HB3 SER A  71       6.396  -9.045 -30.852  1.00 95.04           H  
ATOM   1135  O   SER A  71       8.303 -10.891 -29.167  1.00 95.04           O  
ATOM   1136  OG  SER A  71       5.230  -7.648 -29.891  1.00 95.04           O  
ATOM   1137  HG  SER A  71       4.888  -7.446 -30.765  1.00 95.04           H  
ATOM   1138  N   SER A  72       9.261  -8.936 -28.622  1.00 95.96           N  
ATOM   1139  H   SER A  72       9.129  -7.957 -28.409  1.00 95.96           H  
ATOM   1140  CA  SER A  72      10.634  -9.449 -28.664  1.00 95.96           C  
ATOM   1141  HA  SER A  72      10.787  -9.976 -29.606  1.00 95.96           H  
ATOM   1142  C   SER A  72      10.902 -10.443 -27.536  1.00 95.96           C  
ATOM   1143  CB  SER A  72      11.650  -8.307 -28.590  1.00 95.96           C  
ATOM   1144  HB2 SER A  72      12.650  -8.714 -28.739  1.00 95.96           H  
ATOM   1145  HB3 SER A  72      11.603  -7.833 -27.610  1.00 95.96           H  
ATOM   1146  O   SER A  72      11.439 -11.515 -27.788  1.00 95.96           O  
ATOM   1147  OG  SER A  72      11.376  -7.340 -29.588  1.00 95.96           O  
ATOM   1148  HG  SER A  72      12.205  -6.933 -29.849  1.00 95.96           H  
ATOM   1149  N   PHE A  73      10.476 -10.121 -26.310  1.00 96.65           N  
ATOM   1150  H   PHE A  73      10.014  -9.235 -26.164  1.00 96.65           H  
ATOM   1151  CA  PHE A  73      10.616 -11.028 -25.171  1.00 96.65           C  
ATOM   1152  HA  PHE A  73      11.661 -11.326 -25.080  1.00 96.65           H  
ATOM   1153  C   PHE A  73       9.806 -12.317 -25.352  1.00 96.65           C  
ATOM   1154  CB  PHE A  73      10.194 -10.302 -23.887  1.00 96.65           C  
ATOM   1155  HB2 PHE A  73      10.878  -9.473 -23.708  1.00 96.65           H  
ATOM   1156  HB3 PHE A  73       9.196  -9.885 -24.023  1.00 96.65           H  
ATOM   1157  O   PHE A  73      10.280 -13.387 -25.003  1.00 96.65           O  
ATOM   1158  CG  PHE A  73      10.184 -11.210 -22.672  1.00 96.65           C  
ATOM   1159  CD1 PHE A  73       8.990 -11.828 -22.259  1.00 96.65           C  
ATOM   1160  HD1 PHE A  73       8.091 -11.662 -22.833  1.00 96.65           H  
ATOM   1161  CD2 PHE A  73      11.388 -11.525 -22.020  1.00 96.65           C  
ATOM   1162  HD2 PHE A  73      12.321 -11.131 -22.393  1.00 96.65           H  
ATOM   1163  CE1 PHE A  73       8.999 -12.721 -21.172  1.00 96.65           C  
ATOM   1164  HE1 PHE A  73       8.094 -13.226 -20.866  1.00 96.65           H  
ATOM   1165  CE2 PHE A  73      11.401 -12.412 -20.934  1.00 96.65           C  
ATOM   1166  HE2 PHE A  73      12.337 -12.674 -20.463  1.00 96.65           H  
ATOM   1167  CZ  PHE A  73      10.205 -13.012 -20.510  1.00 96.65           C  
ATOM   1168  HZ  PHE A  73      10.225 -13.724 -19.699  1.00 96.65           H  
ATOM   1169  N   GLU A  74       8.581 -12.241 -25.876  1.00 95.43           N  
ATOM   1170  H   GLU A  74       8.211 -11.334 -26.125  1.00 95.43           H  
ATOM   1171  CA  GLU A  74       7.730 -13.422 -26.069  1.00 95.43           C  
ATOM   1172  HA  GLU A  74       7.801 -14.047 -25.179  1.00 95.43           H  
ATOM   1173  C   GLU A  74       8.207 -14.315 -27.219  1.00 95.43           C  
ATOM   1174  CB  GLU A  74       6.254 -13.005 -26.244  1.00 95.43           C  
ATOM   1175  HB2 GLU A  74       5.668 -13.884 -26.509  1.00 95.43           H  
ATOM   1176  HB3 GLU A  74       6.168 -12.269 -27.043  1.00 95.43           H  
ATOM   1177  O   GLU A  74       7.978 -15.521 -27.163  1.00 95.43           O  
ATOM   1178  CG  GLU A  74       5.696 -12.430 -24.932  1.00 95.43           C  
ATOM   1179  HG2 GLU A  74       6.229 -11.516 -24.670  1.00 95.43           H  
ATOM   1180  HG3 GLU A  74       5.910 -13.149 -24.142  1.00 95.43           H  
ATOM   1181  CD  GLU A  74       4.186 -12.133 -24.926  1.00 95.43           C  
ATOM   1182  OE1 GLU A  74       3.575 -12.381 -23.858  1.00 95.43           O  
ATOM   1183  OE2 GLU A  74       3.619 -11.588 -25.896  1.00 95.43           O  
ATOM   1184  N   LYS A  75       8.899 -13.751 -28.221  1.00 96.92           N  
ATOM   1185  H   LYS A  75       9.021 -12.749 -28.207  1.00 96.92           H  
ATOM   1186  CA  LYS A  75       9.520 -14.514 -29.311  1.00 96.92           C  
ATOM   1187  HA  LYS A  75       8.784 -15.213 -29.708  1.00 96.92           H  
ATOM   1188  C   LYS A  75      10.687 -15.368 -28.813  1.00 96.92           C  
ATOM   1189  CB  LYS A  75       9.951 -13.548 -30.425  1.00 96.92           C  
ATOM   1190  HB2 LYS A  75       9.078 -12.990 -30.764  1.00 96.92           H  
ATOM   1191  HB3 LYS A  75      10.682 -12.843 -30.031  1.00 96.92           H  
ATOM   1192  O   LYS A  75      10.736 -16.553 -29.126  1.00 96.92           O  
ATOM   1193  CG  LYS A  75      10.559 -14.293 -31.621  1.00 96.92           C  
ATOM   1194  HG2 LYS A  75       9.825 -14.992 -32.022  1.00 96.92           H  
ATOM   1195  HG3 LYS A  75      11.437 -14.852 -31.295  1.00 96.92           H  
ATOM   1196  CD  LYS A  75      10.992 -13.320 -32.722  1.00 96.92           C  
ATOM   1197  HD2 LYS A  75      11.713 -12.616 -32.307  1.00 96.92           H  
ATOM   1198  HD3 LYS A  75      10.123 -12.779 -33.094  1.00 96.92           H  
ATOM   1199  CE  LYS A  75      11.642 -14.125 -33.852  1.00 96.92           C  
ATOM   1200  HE2 LYS A  75      12.437 -14.734 -33.419  1.00 96.92           H  
ATOM   1201  HE3 LYS A  75      10.901 -14.805 -34.271  1.00 96.92           H  
ATOM   1202  NZ  LYS A  75      12.202 -13.246 -34.907  1.00 96.92           N  
ATOM   1203  HZ1 LYS A  75      12.646 -13.807 -35.620  1.00 96.92           H  
ATOM   1204  HZ2 LYS A  75      12.907 -12.643 -34.507  1.00 96.92           H  
ATOM   1205  HZ3 LYS A  75      11.477 -12.685 -35.330  1.00 96.92           H  
ATOM   1206  N   ASP A  76      11.608 -14.771 -28.058  1.00 96.66           N  
ATOM   1207  H   ASP A  76      11.517 -13.784 -27.865  1.00 96.66           H  
ATOM   1208  CA  ASP A  76      12.720 -15.485 -27.428  1.00 96.66           C  
ATOM   1209  HA  ASP A  76      12.411 -16.512 -27.234  1.00 96.66           H  
ATOM   1210  C   ASP A  76      13.104 -14.823 -26.091  1.00 96.66           C  
ATOM   1211  CB  ASP A  76      13.919 -15.587 -28.382  1.00 96.66           C  
ATOM   1212  HB2 ASP A  76      14.384 -14.610 -28.509  1.00 96.66           H  
ATOM   1213  HB3 ASP A  76      13.561 -15.913 -29.359  1.00 96.66           H  
ATOM   1214  O   ASP A  76      13.844 -13.832 -26.063  1.00 96.66           O  
ATOM   1215  CG  ASP A  76      14.946 -16.610 -27.873  1.00 96.66           C  
ATOM   1216  OD1 ASP A  76      15.031 -16.820 -26.633  1.00 96.66           O  
ATOM   1217  OD2 ASP A  76      15.584 -17.243 -28.737  1.00 96.66           O  
ATOM   1218  N   PRO A  77      12.602 -15.352 -24.958  1.00 96.53           N  
ATOM   1219  CA  PRO A  77      12.909 -14.805 -23.642  1.00 96.53           C  
ATOM   1220  HA  PRO A  77      12.556 -13.775 -23.601  1.00 96.53           H  
ATOM   1221  C   PRO A  77      14.398 -14.838 -23.294  1.00 96.53           C  
ATOM   1222  CB  PRO A  77      12.115 -15.663 -22.652  1.00 96.53           C  
ATOM   1223  HB2 PRO A  77      11.783 -15.085 -21.790  1.00 96.53           H  
ATOM   1224  HB3 PRO A  77      12.716 -16.511 -22.324  1.00 96.53           H  
ATOM   1225  O   PRO A  77      14.852 -13.982 -22.537  1.00 96.53           O  
ATOM   1226  CG  PRO A  77      10.937 -16.181 -23.473  1.00 96.53           C  
ATOM   1227  HG2 PRO A  77      10.144 -15.434 -23.493  1.00 96.53           H  
ATOM   1228  HG3 PRO A  77      10.559 -17.126 -23.085  1.00 96.53           H  
ATOM   1229  CD  PRO A  77      11.542 -16.347 -24.866  1.00 96.53           C  
ATOM   1230  HD2 PRO A  77      10.774 -16.185 -25.623  1.00 96.53           H  
ATOM   1231  HD3 PRO A  77      11.974 -17.342 -24.971  1.00 96.53           H  
ATOM   1232  N   ILE A  78      15.145 -15.825 -23.801  1.00 97.19           N  
ATOM   1233  H   ILE A  78      14.793 -16.342 -24.594  1.00 97.19           H  
ATOM   1234  CA  ILE A  78      16.554 -16.017 -23.450  1.00 97.19           C  
ATOM   1235  HA  ILE A  78      16.691 -15.786 -22.393  1.00 97.19           H  
ATOM   1236  C   ILE A  78      17.397 -15.004 -24.200  1.00 97.19           C  
ATOM   1237  CB  ILE A  78      17.011 -17.471 -23.695  1.00 97.19           C  
ATOM   1238  HB  ILE A  78      16.892 -17.696 -24.755  1.00 97.19           H  
ATOM   1239  O   ILE A  78      18.072 -14.217 -23.545  1.00 97.19           O  
ATOM   1240  CG1 ILE A  78      16.151 -18.485 -22.905  1.00 97.19           C  
ATOM   1241 HG12 ILE A  78      15.115 -18.396 -23.229  1.00 97.19           H  
ATOM   1242 HG13 ILE A  78      16.479 -19.493 -23.158  1.00 97.19           H  
ATOM   1243  CG2 ILE A  78      18.501 -17.645 -23.348  1.00 97.19           C  
ATOM   1244 HG21 ILE A  78      19.119 -17.069 -24.037  1.00 97.19           H  
ATOM   1245 HG22 ILE A  78      18.793 -18.691 -23.448  1.00 97.19           H  
ATOM   1246 HG23 ILE A  78      18.710 -17.306 -22.334  1.00 97.19           H  
ATOM   1247  CD1 ILE A  78      16.195 -18.331 -21.378  1.00 97.19           C  
ATOM   1248 HD11 ILE A  78      15.392 -18.920 -20.934  1.00 97.19           H  
ATOM   1249 HD12 ILE A  78      17.152 -18.689 -20.997  1.00 97.19           H  
ATOM   1250 HD13 ILE A  78      16.034 -17.295 -21.080  1.00 97.19           H  
ATOM   1251  N   ASP A  79      17.269 -14.934 -25.526  1.00 97.01           N  
ATOM   1252  H   ASP A  79      16.674 -15.600 -25.998  1.00 97.01           H  
ATOM   1253  CA  ASP A  79      17.986 -13.948 -26.347  1.00 97.01           C  
ATOM   1254  HA  ASP A  79      19.059 -14.123 -26.270  1.00 97.01           H  
ATOM   1255  C   ASP A  79      17.702 -12.512 -25.876  1.00 97.01           C  
ATOM   1256  CB  ASP A  79      17.575 -14.136 -27.812  1.00 97.01           C  
ATOM   1257  HB2 ASP A  79      16.498 -13.988 -27.899  1.00 97.01           H  
ATOM   1258  HB3 ASP A  79      17.807 -15.154 -28.123  1.00 97.01           H  
ATOM   1259  O   ASP A  79      18.616 -11.711 -25.669  1.00 97.01           O  
ATOM   1260  CG  ASP A  79      18.298 -13.155 -28.739  1.00 97.01           C  
ATOM   1261  OD1 ASP A  79      19.539 -13.253 -28.837  1.00 97.01           O  
ATOM   1262  OD2 ASP A  79      17.599 -12.298 -29.332  1.00 97.01           O  
ATOM   1263  N   PHE A  80      16.438 -12.200 -25.563  1.00 97.23           N  
ATOM   1264  H   PHE A  80      15.718 -12.882 -25.759  1.00 97.23           H  
ATOM   1265  CA  PHE A  80      16.067 -10.891 -25.027  1.00 97.23           C  
ATOM   1266  HA  PHE A  80      16.366 -10.132 -25.750  1.00 97.23           H  
ATOM   1267  C   PHE A  80      16.766 -10.560 -23.697  1.00 97.23           C  
ATOM   1268  CB  PHE A  80      14.547 -10.840 -24.848  1.00 97.23           C  
ATOM   1269  HB2 PHE A  80      14.237 -11.640 -24.177  1.00 97.23           H  
ATOM   1270  HB3 PHE A  80      14.073 -11.020 -25.813  1.00 97.23           H  
ATOM   1271  O   PHE A  80      17.174  -9.416 -23.472  1.00 97.23           O  
ATOM   1272  CG  PHE A  80      14.060  -9.515 -24.296  1.00 97.23           C  
ATOM   1273  CD1 PHE A  80      13.991  -9.305 -22.907  1.00 97.23           C  
ATOM   1274  HD1 PHE A  80      14.299 -10.093 -22.235  1.00 97.23           H  
ATOM   1275  CD2 PHE A  80      13.704  -8.480 -25.176  1.00 97.23           C  
ATOM   1276  HD2 PHE A  80      13.792  -8.634 -26.241  1.00 97.23           H  
ATOM   1277  CE1 PHE A  80      13.501  -8.094 -22.395  1.00 97.23           C  
ATOM   1278  HE1 PHE A  80      13.396  -7.987 -21.326  1.00 97.23           H  
ATOM   1279  CE2 PHE A  80      13.254  -7.251 -24.668  1.00 97.23           C  
ATOM   1280  HE2 PHE A  80      12.991  -6.463 -25.358  1.00 97.23           H  
ATOM   1281  CZ  PHE A  80      13.133  -7.064 -23.279  1.00 97.23           C  
ATOM   1282  HZ  PHE A  80      12.747  -6.130 -22.898  1.00 97.23           H  
ATOM   1283  N   LEU A  81      16.866 -11.528 -22.780  1.00 97.08           N  
ATOM   1284  H   LEU A  81      16.578 -12.461 -23.040  1.00 97.08           H  
ATOM   1285  CA  LEU A  81      17.541 -11.339 -21.495  1.00 97.08           C  
ATOM   1286  HA  LEU A  81      17.269 -10.362 -21.097  1.00 97.08           H  
ATOM   1287  C   LEU A  81      19.068 -11.309 -21.677  1.00 97.08           C  
ATOM   1288  CB  LEU A  81      17.076 -12.426 -20.505  1.00 97.08           C  
ATOM   1289  HB2 LEU A  81      17.170 -13.396 -20.995  1.00 97.08           H  
ATOM   1290  HB3 LEU A  81      17.740 -12.430 -19.641  1.00 97.08           H  
ATOM   1291  O   LEU A  81      19.743 -10.484 -21.062  1.00 97.08           O  
ATOM   1292  CG  LEU A  81      15.628 -12.256 -19.998  1.00 97.08           C  
ATOM   1293  HG  LEU A  81      14.950 -12.106 -20.839  1.00 97.08           H  
ATOM   1294  CD1 LEU A  81      15.189 -13.502 -19.228  1.00 97.08           C  
ATOM   1295 HD11 LEU A  81      15.875 -13.692 -18.402  1.00 97.08           H  
ATOM   1296 HD12 LEU A  81      15.192 -14.354 -19.907  1.00 97.08           H  
ATOM   1297 HD13 LEU A  81      14.178 -13.372 -18.843  1.00 97.08           H  
ATOM   1298  CD2 LEU A  81      15.471 -11.056 -19.058  1.00 97.08           C  
ATOM   1299 HD21 LEU A  81      14.440 -10.999 -18.708  1.00 97.08           H  
ATOM   1300 HD22 LEU A  81      16.136 -11.170 -18.202  1.00 97.08           H  
ATOM   1301 HD23 LEU A  81      15.716 -10.133 -19.585  1.00 97.08           H  
ATOM   1302  N   GLU A  82      19.629 -12.113 -22.570  1.00 95.98           N  
ATOM   1303  H   GLU A  82      19.056 -12.775 -23.073  1.00 95.98           H  
ATOM   1304  CA  GLU A  82      21.061 -12.088 -22.869  1.00 95.98           C  
ATOM   1305  HA  GLU A  82      21.604 -12.169 -21.928  1.00 95.98           H  
ATOM   1306  C   GLU A  82      21.507 -10.763 -23.487  1.00 95.98           C  
ATOM   1307  CB  GLU A  82      21.456 -13.272 -23.752  1.00 95.98           C  
ATOM   1308  HB2 GLU A  82      20.810 -13.316 -24.629  1.00 95.98           H  
ATOM   1309  HB3 GLU A  82      22.485 -13.114 -24.077  1.00 95.98           H  
ATOM   1310  O   GLU A  82      22.535 -10.210 -23.080  1.00 95.98           O  
ATOM   1311  CG  GLU A  82      21.390 -14.596 -22.974  1.00 95.98           C  
ATOM   1312  HG2 GLU A  82      20.359 -14.831 -22.711  1.00 95.98           H  
ATOM   1313  HG3 GLU A  82      21.941 -14.474 -22.041  1.00 95.98           H  
ATOM   1314  CD  GLU A  82      22.006 -15.771 -23.737  1.00 95.98           C  
ATOM   1315  OE1 GLU A  82      22.233 -16.803 -23.064  1.00 95.98           O  
ATOM   1316  OE2 GLU A  82      22.351 -15.603 -24.926  1.00 95.98           O  
ATOM   1317  N   ALA A  83      20.686 -10.186 -24.368  1.00 95.58           N  
ATOM   1318  H   ALA A  83      19.915 -10.732 -24.724  1.00 95.58           H  
ATOM   1319  CA  ALA A  83      20.877  -8.841 -24.904  1.00 95.58           C  
ATOM   1320  HA  ALA A  83      21.859  -8.791 -25.373  1.00 95.58           H  
ATOM   1321  C   ALA A  83      20.820  -7.750 -23.816  1.00 95.58           C  
ATOM   1322  CB  ALA A  83      19.810  -8.608 -25.980  1.00 95.58           C  
ATOM   1323  HB1 ALA A  83      18.814  -8.660 -25.540  1.00 95.58           H  
ATOM   1324  HB2 ALA A  83      19.955  -7.628 -26.436  1.00 95.58           H  
ATOM   1325  HB3 ALA A  83      19.894  -9.373 -26.751  1.00 95.58           H  
ATOM   1326  O   ALA A  83      21.414  -6.683 -23.970  1.00 95.58           O  
ATOM   1327  N   LYS A  84      20.144  -8.014 -22.689  1.00 93.18           N  
ATOM   1328  H   LYS A  84      19.689  -8.914 -22.632  1.00 93.18           H  
ATOM   1329  CA  LYS A  84      20.133  -7.145 -21.499  1.00 93.18           C  
ATOM   1330  HA  LYS A  84      20.276  -6.115 -21.827  1.00 93.18           H  
ATOM   1331  C   LYS A  84      21.295  -7.396 -20.530  1.00 93.18           C  
ATOM   1332  CB  LYS A  84      18.777  -7.243 -20.789  1.00 93.18           C  
ATOM   1333  HB2 LYS A  84      18.482  -8.287 -20.678  1.00 93.18           H  
ATOM   1334  HB3 LYS A  84      18.868  -6.811 -19.792  1.00 93.18           H  
ATOM   1335  O   LYS A  84      21.376  -6.712 -19.512  1.00 93.18           O  
ATOM   1336  CG  LYS A  84      17.688  -6.477 -21.544  1.00 93.18           C  
ATOM   1337  HG2 LYS A  84      17.487  -6.950 -22.505  1.00 93.18           H  
ATOM   1338  HG3 LYS A  84      18.026  -5.454 -21.713  1.00 93.18           H  
ATOM   1339  CD  LYS A  84      16.416  -6.451 -20.695  1.00 93.18           C  
ATOM   1340  HD2 LYS A  84      16.660  -6.093 -19.695  1.00 93.18           H  
ATOM   1341  HD3 LYS A  84      16.015  -7.462 -20.628  1.00 93.18           H  
ATOM   1342  CE  LYS A  84      15.394  -5.516 -21.336  1.00 93.18           C  
ATOM   1343  HE2 LYS A  84      15.116  -5.931 -22.304  1.00 93.18           H  
ATOM   1344  HE3 LYS A  84      15.870  -4.552 -21.510  1.00 93.18           H  
ATOM   1345  NZ  LYS A  84      14.209  -5.361 -20.455  1.00 93.18           N  
ATOM   1346  HZ1 LYS A  84      13.774  -6.261 -20.307  1.00 93.18           H  
ATOM   1347  HZ2 LYS A  84      13.533  -4.732 -20.864  1.00 93.18           H  
ATOM   1348  HZ3 LYS A  84      14.493  -5.005 -19.553  1.00 93.18           H  
ATOM   1349  N   GLY A  85      22.193  -8.331 -20.836  1.00 94.90           N  
ATOM   1350  H   GLY A  85      22.068  -8.852 -21.692  1.00 94.90           H  
ATOM   1351  CA  GLY A  85      23.372  -8.639 -20.023  1.00 94.90           C  
ATOM   1352  HA2 GLY A  85      23.690  -7.749 -19.481  1.00 94.90           H  
ATOM   1353  HA3 GLY A  85      24.179  -8.936 -20.693  1.00 94.90           H  
ATOM   1354  C   GLY A  85      23.179  -9.768 -19.008  1.00 94.90           C  
ATOM   1355  O   GLY A  85      24.090 -10.024 -18.220  1.00 94.90           O  
ATOM   1356  N   TYR A  86      22.038 -10.462 -19.025  1.00 96.75           N  
ATOM   1357  H   TYR A  86      21.343 -10.250 -19.726  1.00 96.75           H  
ATOM   1358  CA  TYR A  86      21.893 -11.711 -18.278  1.00 96.75           C  
ATOM   1359  HA  TYR A  86      22.331 -11.578 -17.288  1.00 96.75           H  
ATOM   1360  C   TYR A  86      22.676 -12.831 -18.973  1.00 96.75           C  
ATOM   1361  CB  TYR A  86      20.416 -12.069 -18.078  1.00 96.75           C  
ATOM   1362  HB2 TYR A  86      19.955 -12.230 -19.052  1.00 96.75           H  
ATOM   1363  HB3 TYR A  86      20.365 -13.012 -17.533  1.00 96.75           H  
ATOM   1364  O   TYR A  86      22.841 -12.838 -20.189  1.00 96.75           O  
ATOM   1365  CG  TYR A  86      19.631 -11.029 -17.295  1.00 96.75           C  
ATOM   1366  CD1 TYR A  86      19.688 -11.011 -15.889  1.00 96.75           C  
ATOM   1367  HD1 TYR A  86      20.268 -11.755 -15.364  1.00 96.75           H  
ATOM   1368  CD2 TYR A  86      18.872 -10.054 -17.967  1.00 96.75           C  
ATOM   1369  HD2 TYR A  86      18.796 -10.071 -19.044  1.00 96.75           H  
ATOM   1370  CE1 TYR A  86      19.020 -10.001 -15.168  1.00 96.75           C  
ATOM   1371  HE1 TYR A  86      19.080  -9.971 -14.091  1.00 96.75           H  
ATOM   1372  CE2 TYR A  86      18.216  -9.040 -17.261  1.00 96.75           C  
ATOM   1373  HE2 TYR A  86      17.659  -8.274 -17.780  1.00 96.75           H  
ATOM   1374  OH  TYR A  86      17.682  -7.979 -15.221  1.00 96.75           O  
ATOM   1375  HH  TYR A  86      17.825  -8.048 -14.274  1.00 96.75           H  
ATOM   1376  CZ  TYR A  86      18.299  -9.001 -15.862  1.00 96.75           C  
ATOM   1377  N   LYS A  87      23.190 -13.779 -18.200  1.00 96.02           N  
ATOM   1378  H   LYS A  87      23.084 -13.679 -17.201  1.00 96.02           H  
ATOM   1379  CA  LYS A  87      23.913 -14.964 -18.675  1.00 96.02           C  
ATOM   1380  HA  LYS A  87      23.694 -15.129 -19.730  1.00 96.02           H  
ATOM   1381  C   LYS A  87      23.401 -16.185 -17.933  1.00 96.02           C  
ATOM   1382  CB  LYS A  87      25.431 -14.778 -18.466  1.00 96.02           C  
ATOM   1383  HB2 LYS A  87      25.945 -15.693 -18.762  1.00 96.02           H  
ATOM   1384  HB3 LYS A  87      25.618 -14.625 -17.404  1.00 96.02           H  
ATOM   1385  O   LYS A  87      22.929 -16.054 -16.807  1.00 96.02           O  
ATOM   1386  CG  LYS A  87      26.048 -13.598 -19.240  1.00 96.02           C  
ATOM   1387  HG2 LYS A  87      27.100 -13.513 -18.965  1.00 96.02           H  
ATOM   1388  HG3 LYS A  87      25.552 -12.671 -18.954  1.00 96.02           H  
ATOM   1389  CD  LYS A  87      25.957 -13.789 -20.761  1.00 96.02           C  
ATOM   1390  HD2 LYS A  87      26.558 -14.648 -21.056  1.00 96.02           H  
ATOM   1391  HD3 LYS A  87      24.923 -13.982 -21.046  1.00 96.02           H  
ATOM   1392  CE  LYS A  87      26.435 -12.542 -21.508  1.00 96.02           C  
ATOM   1393  HE2 LYS A  87      27.519 -12.463 -21.417  1.00 96.02           H  
ATOM   1394  HE3 LYS A  87      25.987 -11.668 -21.036  1.00 96.02           H  
ATOM   1395  NZ  LYS A  87      26.017 -12.609 -22.932  1.00 96.02           N  
ATOM   1396  HZ1 LYS A  87      26.326 -11.798 -23.449  1.00 96.02           H  
ATOM   1397  HZ2 LYS A  87      26.366 -13.446 -23.377  1.00 96.02           H  
ATOM   1398  HZ3 LYS A  87      25.010 -12.646 -22.990  1.00 96.02           H  
ATOM   1399  N   GLU A  88      23.496 -17.360 -18.551  1.00 95.63           N  
ATOM   1400  H   GLU A  88      23.878 -17.386 -19.486  1.00 95.63           H  
ATOM   1401  CA  GLU A  88      23.039 -18.624 -17.950  1.00 95.63           C  
ATOM   1402  HA  GLU A  88      23.021 -19.382 -18.733  1.00 95.63           H  
ATOM   1403  C   GLU A  88      21.594 -18.531 -17.415  1.00 95.63           C  
ATOM   1404  CB  GLU A  88      24.028 -19.107 -16.875  1.00 95.63           C  
ATOM   1405  HB2 GLU A  88      23.642 -20.043 -16.469  1.00 95.63           H  
ATOM   1406  HB3 GLU A  88      24.067 -18.377 -16.066  1.00 95.63           H  
ATOM   1407  O   GLU A  88      21.295 -18.894 -16.275  1.00 95.63           O  
ATOM   1408  CG  GLU A  88      25.457 -19.360 -17.380  1.00 95.63           C  
ATOM   1409  HG2 GLU A  88      25.434 -20.127 -18.155  1.00 95.63           H  
ATOM   1410  HG3 GLU A  88      25.857 -18.442 -17.811  1.00 95.63           H  
ATOM   1411  CD  GLU A  88      26.358 -19.817 -16.223  1.00 95.63           C  
ATOM   1412  OE1 GLU A  88      27.530 -19.393 -16.128  1.00 95.63           O  
ATOM   1413  OE2 GLU A  88      25.881 -20.505 -15.294  1.00 95.63           O  
ATOM   1414  N   VAL A  89      20.691 -17.965 -18.222  1.00 96.75           N  
ATOM   1415  H   VAL A  89      20.971 -17.703 -19.157  1.00 96.75           H  
ATOM   1416  CA  VAL A  89      19.298 -17.751 -17.821  1.00 96.75           C  
ATOM   1417  HA  VAL A  89      19.298 -17.238 -16.859  1.00 96.75           H  
ATOM   1418  C   VAL A  89      18.592 -19.095 -17.641  1.00 96.75           C  
ATOM   1419  CB  VAL A  89      18.546 -16.866 -18.831  1.00 96.75           C  
ATOM   1420  HB  VAL A  89      18.540 -17.359 -19.803  1.00 96.75           H  
ATOM   1421  O   VAL A  89      18.517 -19.914 -18.558  1.00 96.75           O  
ATOM   1422  CG1 VAL A  89      17.100 -16.631 -18.374  1.00 96.75           C  
ATOM   1423 HG11 VAL A  89      17.086 -16.170 -17.387  1.00 96.75           H  
ATOM   1424 HG12 VAL A  89      16.603 -15.976 -19.090  1.00 96.75           H  
ATOM   1425 HG13 VAL A  89      16.551 -17.572 -18.344  1.00 96.75           H  
ATOM   1426  CG2 VAL A  89      19.209 -15.494 -18.997  1.00 96.75           C  
ATOM   1427 HG21 VAL A  89      20.234 -15.604 -19.352  1.00 96.75           H  
ATOM   1428 HG22 VAL A  89      19.206 -14.960 -18.047  1.00 96.75           H  
ATOM   1429 HG23 VAL A  89      18.664 -14.914 -19.742  1.00 96.75           H  
ATOM   1430  N   ARG A  90      18.008 -19.310 -16.462  1.00 95.50           N  
ATOM   1431  H   ARG A  90      18.107 -18.602 -15.749  1.00 95.50           H  
ATOM   1432  CA  ARG A  90      17.211 -20.499 -16.144  1.00 95.50           C  
ATOM   1433  HA  ARG A  90      17.657 -21.377 -16.610  1.00 95.50           H  
ATOM   1434  C   ARG A  90      15.811 -20.371 -16.731  1.00 95.50           C  
ATOM   1435  CB  ARG A  90      17.189 -20.694 -14.622  1.00 95.50           C  
ATOM   1436  HB2 ARG A  90      16.461 -21.464 -14.369  1.00 95.50           H  
ATOM   1437  HB3 ARG A  90      16.853 -19.770 -14.152  1.00 95.50           H  
ATOM   1438  O   ARG A  90      14.899 -19.873 -16.074  1.00 95.50           O  
ATOM   1439  CG  ARG A  90      18.566 -21.071 -14.047  1.00 95.50           C  
ATOM   1440  HG2 ARG A  90      18.493 -21.090 -12.960  1.00 95.50           H  
ATOM   1441  HG3 ARG A  90      19.304 -20.316 -14.319  1.00 95.50           H  
ATOM   1442  CD  ARG A  90      19.046 -22.446 -14.536  1.00 95.50           C  
ATOM   1443  HD2 ARG A  90      19.191 -22.421 -15.616  1.00 95.50           H  
ATOM   1444  HD3 ARG A  90      20.017 -22.667 -14.093  1.00 95.50           H  
ATOM   1445  NE  ARG A  90      18.064 -23.498 -14.197  1.00 95.50           N  
ATOM   1446  HE  ARG A  90      17.292 -23.642 -14.833  1.00 95.50           H  
ATOM   1447  NH1 ARG A  90      18.877 -24.043 -12.119  1.00 95.50           N  
ATOM   1448 HH11 ARG A  90      18.793 -24.599 -11.280  1.00 95.50           H  
ATOM   1449 HH12 ARG A  90      19.684 -23.462 -12.296  1.00 95.50           H  
ATOM   1450  NH2 ARG A  90      16.979 -24.962 -12.851  1.00 95.50           N  
ATOM   1451 HH21 ARG A  90      16.196 -24.962 -13.489  1.00 95.50           H  
ATOM   1452 HH22 ARG A  90      16.867 -25.489 -11.996  1.00 95.50           H  
ATOM   1453  CZ  ARG A  90      17.982 -24.166 -13.063  1.00 95.50           C  
ATOM   1454  N   LYS A  91      15.653 -20.806 -17.986  1.00 93.85           N  
ATOM   1455  H   LYS A  91      16.491 -21.110 -18.461  1.00 93.85           H  
ATOM   1456  CA  LYS A  91      14.390 -20.734 -18.747  1.00 93.85           C  
ATOM   1457  HA  LYS A  91      14.149 -19.685 -18.917  1.00 93.85           H  
ATOM   1458  C   LYS A  91      13.203 -21.344 -17.997  1.00 93.85           C  
ATOM   1459  CB  LYS A  91      14.577 -21.440 -20.101  1.00 93.85           C  
ATOM   1460  HB2 LYS A  91      14.669 -22.515 -19.941  1.00 93.85           H  
ATOM   1461  HB3 LYS A  91      15.501 -21.096 -20.565  1.00 93.85           H  
ATOM   1462  O   LYS A  91      12.111 -20.789 -18.033  1.00 93.85           O  
ATOM   1463  CG  LYS A  91      13.396 -21.166 -21.049  1.00 93.85           C  
ATOM   1464  HG2 LYS A  91      13.242 -20.091 -21.134  1.00 93.85           H  
ATOM   1465  HG3 LYS A  91      12.490 -21.620 -20.646  1.00 93.85           H  
ATOM   1466  CD  LYS A  91      13.661 -21.744 -22.444  1.00 93.85           C  
ATOM   1467  HD2 LYS A  91      13.826 -22.818 -22.364  1.00 93.85           H  
ATOM   1468  HD3 LYS A  91      14.556 -21.276 -22.855  1.00 93.85           H  
ATOM   1469  CE  LYS A  91      12.467 -21.471 -23.368  1.00 93.85           C  
ATOM   1470  HE2 LYS A  91      11.593 -21.989 -22.972  1.00 93.85           H  
ATOM   1471  HE3 LYS A  91      12.258 -20.402 -23.355  1.00 93.85           H  
ATOM   1472  NZ  LYS A  91      12.743 -21.911 -24.761  1.00 93.85           N  
ATOM   1473  HZ1 LYS A  91      13.536 -21.411 -25.137  1.00 93.85           H  
ATOM   1474  HZ2 LYS A  91      12.949 -22.900 -24.794  1.00 93.85           H  
ATOM   1475  HZ3 LYS A  91      11.954 -21.724 -25.362  1.00 93.85           H  
ATOM   1476  N   ASP A  92      13.439 -22.458 -17.311  1.00 94.17           N  
ATOM   1477  H   ASP A  92      14.392 -22.786 -17.253  1.00 94.17           H  
ATOM   1478  CA  ASP A  92      12.469 -23.208 -16.508  1.00 94.17           C  
ATOM   1479  HA  ASP A  92      11.600 -23.436 -17.125  1.00 94.17           H  
ATOM   1480  C   ASP A  92      11.951 -22.439 -15.282  1.00 94.17           C  
ATOM   1481  CB  ASP A  92      13.125 -24.541 -16.091  1.00 94.17           C  
ATOM   1482  HB2 ASP A  92      13.337 -25.118 -16.990  1.00 94.17           H  
ATOM   1483  HB3 ASP A  92      12.409 -25.112 -15.500  1.00 94.17           H  
ATOM   1484  O   ASP A  92      10.888 -22.758 -14.761  1.00 94.17           O  
ATOM   1485  CG  ASP A  92      14.438 -24.389 -15.293  1.00 94.17           C  
ATOM   1486  OD1 ASP A  92      15.393 -23.735 -15.784  1.00 94.17           O  
ATOM   1487  OD2 ASP A  92      14.552 -24.942 -14.179  1.00 94.17           O  
ATOM   1488  N   LEU A  93      12.671 -21.401 -14.846  1.00 93.78           N  
ATOM   1489  H   LEU A  93      13.521 -21.174 -15.342  1.00 93.78           H  
ATOM   1490  CA  LEU A  93      12.332 -20.575 -13.685  1.00 93.78           C  
ATOM   1491  HA  LEU A  93      11.509 -21.045 -13.146  1.00 93.78           H  
ATOM   1492  C   LEU A  93      11.815 -19.180 -14.072  1.00 93.78           C  
ATOM   1493  CB  LEU A  93      13.545 -20.505 -12.740  1.00 93.78           C  
ATOM   1494  HB2 LEU A  93      14.355 -19.992 -13.258  1.00 93.78           H  
ATOM   1495  HB3 LEU A  93      13.272 -19.906 -11.871  1.00 93.78           H  
ATOM   1496  O   LEU A  93      11.656 -18.320 -13.203  1.00 93.78           O  
ATOM   1497  CG  LEU A  93      14.059 -21.870 -12.246  1.00 93.78           C  
ATOM   1498  HG  LEU A  93      14.408 -22.458 -13.094  1.00 93.78           H  
ATOM   1499  CD1 LEU A  93      15.247 -21.652 -11.306  1.00 93.78           C  
ATOM   1500 HD11 LEU A  93      14.926 -21.099 -10.423  1.00 93.78           H  
ATOM   1501 HD12 LEU A  93      15.646 -22.620 -11.002  1.00 93.78           H  
ATOM   1502 HD13 LEU A  93      16.027 -21.094 -11.826  1.00 93.78           H  
ATOM   1503  CD2 LEU A  93      12.991 -22.661 -11.487  1.00 93.78           C  
ATOM   1504 HD21 LEU A  93      12.586 -22.071 -10.666  1.00 93.78           H  
ATOM   1505 HD22 LEU A  93      13.424 -23.584 -11.100  1.00 93.78           H  
ATOM   1506 HD23 LEU A  93      12.187 -22.941 -12.167  1.00 93.78           H  
ATOM   1507  N   ILE A  94      11.559 -18.934 -15.362  1.00 95.41           N  
ATOM   1508  H   ILE A  94      11.676 -19.686 -16.026  1.00 95.41           H  
ATOM   1509  CA  ILE A  94      10.959 -17.679 -15.817  1.00 95.41           C  
ATOM   1510  HA  ILE A  94      11.397 -16.871 -15.231  1.00 95.41           H  
ATOM   1511  C   ILE A  94       9.457 -17.710 -15.534  1.00 95.41           C  
ATOM   1512  CB  ILE A  94      11.267 -17.375 -17.300  1.00 95.41           C  
ATOM   1513  HB  ILE A  94      10.891 -18.195 -17.911  1.00 95.41           H  
ATOM   1514  O   ILE A  94       8.706 -18.440 -16.177  1.00 95.41           O  
ATOM   1515  CG1 ILE A  94      12.792 -17.248 -17.522  1.00 95.41           C  
ATOM   1516 HG12 ILE A  94      13.185 -16.436 -16.910  1.00 95.41           H  
ATOM   1517 HG13 ILE A  94      13.273 -18.172 -17.200  1.00 95.41           H  
ATOM   1518  CG2 ILE A  94      10.559 -16.072 -17.732  1.00 95.41           C  
ATOM   1519 HG21 ILE A  94      10.736 -15.886 -18.792  1.00 95.41           H  
ATOM   1520 HG22 ILE A  94      10.935 -15.235 -17.144  1.00 95.41           H  
ATOM   1521 HG23 ILE A  94       9.481 -16.157 -17.597  1.00 95.41           H  
ATOM   1522  CD1 ILE A  94      13.196 -17.011 -18.983  1.00 95.41           C  
ATOM   1523 HD11 ILE A  94      12.717 -17.748 -19.627  1.00 95.41           H  
ATOM   1524 HD12 ILE A  94      14.278 -17.111 -19.078  1.00 95.41           H  
ATOM   1525 HD13 ILE A  94      12.919 -16.006 -19.302  1.00 95.41           H  
ATOM   1526  N   ILE A  95       9.003 -16.854 -14.619  1.00 94.42           N  
ATOM   1527  H   ILE A  95       9.686 -16.301 -14.122  1.00 94.42           H  
ATOM   1528  CA  ILE A  95       7.584 -16.736 -14.252  1.00 94.42           C  
ATOM   1529  HA  ILE A  95       7.012 -17.498 -14.781  1.00 94.42           H  
ATOM   1530  C   ILE A  95       7.067 -15.369 -14.697  1.00 94.42           C  
ATOM   1531  CB  ILE A  95       7.370 -16.991 -12.742  1.00 94.42           C  
ATOM   1532  HB  ILE A  95       7.884 -16.210 -12.181  1.00 94.42           H  
ATOM   1533  O   ILE A  95       7.582 -14.339 -14.257  1.00 94.42           O  
ATOM   1534  CG1 ILE A  95       7.959 -18.362 -12.327  1.00 94.42           C  
ATOM   1535 HG12 ILE A  95       9.021 -18.391 -12.571  1.00 94.42           H  
ATOM   1536 HG13 ILE A  95       7.465 -19.154 -12.889  1.00 94.42           H  
ATOM   1537  CG2 ILE A  95       5.870 -16.913 -12.395  1.00 94.42           C  
ATOM   1538 HG21 ILE A  95       5.331 -17.737 -12.862  1.00 94.42           H  
ATOM   1539 HG22 ILE A  95       5.731 -16.971 -11.316  1.00 94.42           H  
ATOM   1540 HG23 ILE A  95       5.434 -15.968 -12.722  1.00 94.42           H  
ATOM   1541  CD1 ILE A  95       7.845 -18.675 -10.830  1.00 94.42           C  
ATOM   1542 HD11 ILE A  95       8.255 -17.854 -10.243  1.00 94.42           H  
ATOM   1543 HD12 ILE A  95       6.804 -18.837 -10.552  1.00 94.42           H  
ATOM   1544 HD13 ILE A  95       8.404 -19.585 -10.612  1.00 94.42           H  
ATOM   1545  N   LYS A  96       6.040 -15.339 -15.558  1.00 94.52           N  
ATOM   1546  H   LYS A  96       5.638 -16.223 -15.837  1.00 94.52           H  
ATOM   1547  CA  LYS A  96       5.336 -14.098 -15.922  1.00 94.52           C  
ATOM   1548  HA  LYS A  96       6.069 -13.299 -16.031  1.00 94.52           H  
ATOM   1549  C   LYS A  96       4.402 -13.679 -14.789  1.00 94.52           C  
ATOM   1550  CB  LYS A  96       4.556 -14.234 -17.243  1.00 94.52           C  
ATOM   1551  HB2 LYS A  96       3.939 -13.343 -17.358  1.00 94.52           H  
ATOM   1552  HB3 LYS A  96       3.888 -15.093 -17.176  1.00 94.52           H  
ATOM   1553  O   LYS A  96       3.553 -14.450 -14.362  1.00 94.52           O  
ATOM   1554  CG  LYS A  96       5.436 -14.369 -18.500  1.00 94.52           C  
ATOM   1555  HG2 LYS A  96       6.137 -13.536 -18.545  1.00 94.52           H  
ATOM   1556  HG3 LYS A  96       5.993 -15.304 -18.456  1.00 94.52           H  
ATOM   1557  CD  LYS A  96       4.558 -14.347 -19.766  1.00 94.52           C  
ATOM   1558  HD2 LYS A  96       4.030 -13.394 -19.812  1.00 94.52           H  
ATOM   1559  HD3 LYS A  96       3.821 -15.147 -19.696  1.00 94.52           H  
ATOM   1560  CE  LYS A  96       5.375 -14.529 -21.054  1.00 94.52           C  
ATOM   1561  HE2 LYS A  96       5.888 -15.490 -21.000  1.00 94.52           H  
ATOM   1562  HE3 LYS A  96       6.127 -13.742 -21.111  1.00 94.52           H  
ATOM   1563  NZ  LYS A  96       4.519 -14.485 -22.276  1.00 94.52           N  
ATOM   1564  HZ1 LYS A  96       4.155 -13.565 -22.479  1.00 94.52           H  
ATOM   1565  HZ2 LYS A  96       3.727 -15.107 -22.204  1.00 94.52           H  
ATOM   1566  HZ3 LYS A  96       5.040 -14.738 -23.103  1.00 94.52           H  
ATOM   1567  N   LEU A  97       4.552 -12.439 -14.340  1.00 94.34           N  
ATOM   1568  H   LEU A  97       5.288 -11.876 -14.741  1.00 94.34           H  
ATOM   1569  CA  LEU A  97       3.817 -11.857 -13.226  1.00 94.34           C  
ATOM   1570  HA  LEU A  97       3.108 -12.583 -12.826  1.00 94.34           H  
ATOM   1571  C   LEU A  97       3.060 -10.616 -13.717  1.00 94.34           C  
ATOM   1572  CB  LEU A  97       4.803 -11.526 -12.097  1.00 94.34           C  
ATOM   1573  HB2 LEU A  97       5.582 -10.874 -12.494  1.00 94.34           H  
ATOM   1574  HB3 LEU A  97       4.270 -10.980 -11.319  1.00 94.34           H  
ATOM   1575  O   LEU A  97       3.677  -9.554 -13.908  1.00 94.34           O  
ATOM   1576  CG  LEU A  97       5.457 -12.768 -11.466  1.00 94.34           C  
ATOM   1577  HG  LEU A  97       5.828 -13.439 -12.241  1.00 94.34           H  
ATOM   1578  CD1 LEU A  97       6.657 -12.320 -10.640  1.00 94.34           C  
ATOM   1579 HD11 LEU A  97       7.439 -11.996 -11.326  1.00 94.34           H  
ATOM   1580 HD12 LEU A  97       7.040 -13.157 -10.056  1.00 94.34           H  
ATOM   1581 HD13 LEU A  97       6.384 -11.499  -9.977  1.00 94.34           H  
ATOM   1582  CD2 LEU A  97       4.482 -13.540 -10.582  1.00 94.34           C  
ATOM   1583 HD21 LEU A  97       4.040 -12.885  -9.832  1.00 94.34           H  
ATOM   1584 HD22 LEU A  97       3.687 -13.975 -11.188  1.00 94.34           H  
ATOM   1585 HD23 LEU A  97       5.009 -14.353 -10.083  1.00 94.34           H  
ATOM   1586  N   PRO A  98       1.740 -10.717 -13.956  1.00 91.65           N  
ATOM   1587  CA  PRO A  98       0.929  -9.550 -14.270  1.00 91.65           C  
ATOM   1588  HA  PRO A  98       1.317  -9.061 -15.163  1.00 91.65           H  
ATOM   1589  C   PRO A  98       0.940  -8.542 -13.115  1.00 91.65           C  
ATOM   1590  CB  PRO A  98      -0.477 -10.085 -14.568  1.00 91.65           C  
ATOM   1591  HB2 PRO A  98      -1.263  -9.390 -14.270  1.00 91.65           H  
ATOM   1592  HB3 PRO A  98      -0.560 -10.316 -15.629  1.00 91.65           H  
ATOM   1593  O   PRO A  98       1.287  -8.850 -11.967  1.00 91.65           O  
ATOM   1594  CG  PRO A  98      -0.541 -11.381 -13.764  1.00 91.65           C  
ATOM   1595  HG2 PRO A  98      -1.255 -12.088 -14.188  1.00 91.65           H  
ATOM   1596  HG3 PRO A  98      -0.793 -11.159 -12.727  1.00 91.65           H  
ATOM   1597  CD  PRO A  98       0.891 -11.903 -13.847  1.00 91.65           C  
ATOM   1598  HD2 PRO A  98       1.010 -12.518 -14.739  1.00 91.65           H  
ATOM   1599  HD3 PRO A  98       1.101 -12.497 -12.958  1.00 91.65           H  
ATOM   1600  N   LYS A  99       0.549  -7.304 -13.421  1.00 90.41           N  
ATOM   1601  H   LYS A  99       0.203  -7.130 -14.353  1.00 90.41           H  
ATOM   1602  CA  LYS A  99       0.358  -6.283 -12.391  1.00 90.41           C  
ATOM   1603  HA  LYS A  99       1.306  -6.144 -11.871  1.00 90.41           H  
ATOM   1604  C   LYS A  99      -0.674  -6.775 -11.370  1.00 90.41           C  
ATOM   1605  CB  LYS A  99      -0.062  -4.965 -13.048  1.00 90.41           C  
ATOM   1606  HB2 LYS A  99       0.548  -4.802 -13.937  1.00 90.41           H  
ATOM   1607  HB3 LYS A  99      -1.107  -5.029 -13.352  1.00 90.41           H  
ATOM   1608  O   LYS A  99      -1.668  -7.382 -11.742  1.00 90.41           O  
ATOM   1609  CG  LYS A  99       0.139  -3.781 -12.098  1.00 90.41           C  
ATOM   1610  HG2 LYS A  99       1.194  -3.707 -11.835  1.00 90.41           H  
ATOM   1611  HG3 LYS A  99      -0.446  -3.922 -11.189  1.00 90.41           H  
ATOM   1612  CD  LYS A  99      -0.308  -2.493 -12.789  1.00 90.41           C  
ATOM   1613  HD2 LYS A  99      -1.378  -2.557 -12.984  1.00 90.41           H  
ATOM   1614  HD3 LYS A  99       0.224  -2.380 -13.734  1.00 90.41           H  
ATOM   1615  CE  LYS A  99      -0.010  -1.298 -11.886  1.00 90.41           C  
ATOM   1616  HE2 LYS A  99       1.071  -1.183 -11.810  1.00 90.41           H  
ATOM   1617  HE3 LYS A  99      -0.400  -1.513 -10.892  1.00 90.41           H  
ATOM   1618  NZ  LYS A  99      -0.644  -0.073 -12.427  1.00 90.41           N  
ATOM   1619  HZ1 LYS A  99      -1.647  -0.177 -12.372  1.00 90.41           H  
ATOM   1620  HZ2 LYS A  99      -0.384   0.063 -13.394  1.00 90.41           H  
ATOM   1621  HZ3 LYS A  99      -0.382   0.737 -11.885  1.00 90.41           H  
ATOM   1622  N   TYR A 100      -0.414  -6.490 -10.102  1.00 92.40           N  
ATOM   1623  H   TYR A 100       0.434  -5.974  -9.912  1.00 92.40           H  
ATOM   1624  CA  TYR A 100      -1.181  -6.917  -8.933  1.00 92.40           C  
ATOM   1625  HA  TYR A 100      -0.688  -6.447  -8.081  1.00 92.40           H  
ATOM   1626  C   TYR A 100      -1.128  -8.416  -8.608  1.00 92.40           C  
ATOM   1627  CB  TYR A 100      -2.603  -6.341  -8.968  1.00 92.40           C  
ATOM   1628  HB2 TYR A 100      -3.074  -6.499  -7.998  1.00 92.40           H  
ATOM   1629  HB3 TYR A 100      -3.187  -6.894  -9.704  1.00 92.40           H  
ATOM   1630  O   TYR A 100      -1.898  -8.866  -7.768  1.00 92.40           O  
ATOM   1631  CG  TYR A 100      -2.660  -4.861  -9.289  1.00 92.40           C  
ATOM   1632  CD1 TYR A 100      -2.092  -3.932  -8.398  1.00 92.40           C  
ATOM   1633  HD1 TYR A 100      -1.647  -4.279  -7.477  1.00 92.40           H  
ATOM   1634  CD2 TYR A 100      -3.283  -4.415 -10.470  1.00 92.40           C  
ATOM   1635  HD2 TYR A 100      -3.732  -5.135 -11.139  1.00 92.40           H  
ATOM   1636  CE1 TYR A 100      -2.160  -2.556  -8.677  1.00 92.40           C  
ATOM   1637  HE1 TYR A 100      -1.758  -1.851  -7.964  1.00 92.40           H  
ATOM   1638  CE2 TYR A 100      -3.343  -3.038 -10.761  1.00 92.40           C  
ATOM   1639  HE2 TYR A 100      -3.857  -2.697 -11.648  1.00 92.40           H  
ATOM   1640  OH  TYR A 100      -2.848  -0.775 -10.119  1.00 92.40           O  
ATOM   1641  HH  TYR A 100      -2.855  -0.297  -9.287  1.00 92.40           H  
ATOM   1642  CZ  TYR A 100      -2.790  -2.109  -9.857  1.00 92.40           C  
ATOM   1643  N   SER A 101      -0.169  -9.165  -9.174  1.00 93.73           N  
ATOM   1644  H   SER A 101       0.385  -8.773  -9.923  1.00 93.73           H  
ATOM   1645  CA  SER A 101       0.156 -10.518  -8.688  1.00 93.73           C  
ATOM   1646  HA  SER A 101      -0.667 -11.191  -8.930  1.00 93.73           H  
ATOM   1647  C   SER A 101       0.358 -10.506  -7.171  1.00 93.73           C  
ATOM   1648  CB  SER A 101       1.436 -11.064  -9.325  1.00 93.73           C  
ATOM   1649  HB2 SER A 101       1.659 -12.040  -8.894  1.00 93.73           H  
ATOM   1650  HB3 SER A 101       2.269 -10.393  -9.114  1.00 93.73           H  
ATOM   1651  O   SER A 101       1.093  -9.651  -6.659  1.00 93.73           O  
ATOM   1652  OG  SER A 101       1.295 -11.211 -10.720  1.00 93.73           O  
ATOM   1653  HG  SER A 101       1.210 -10.344 -11.123  1.00 93.73           H  
ATOM   1654  N   LEU A 102      -0.310 -11.423  -6.471  1.00 94.99           N  
ATOM   1655  H   LEU A 102      -0.867 -12.104  -6.969  1.00 94.99           H  
ATOM   1656  CA  LEU A 102      -0.377 -11.466  -5.015  1.00 94.99           C  
ATOM   1657  HA  LEU A 102      -0.163 -10.469  -4.630  1.00 94.99           H  
ATOM   1658  C   LEU A 102       0.662 -12.438  -4.450  1.00 94.99           C  
ATOM   1659  CB  LEU A 102      -1.811 -11.848  -4.606  1.00 94.99           C  
ATOM   1660  HB2 LEU A 102      -2.512 -11.185  -5.113  1.00 94.99           H  
ATOM   1661  HB3 LEU A 102      -2.008 -12.861  -4.958  1.00 94.99           H  
ATOM   1662  O   LEU A 102       0.725 -13.596  -4.849  1.00 94.99           O  
ATOM   1663  CG  LEU A 102      -2.084 -11.786  -3.091  1.00 94.99           C  
ATOM   1664  HG  LEU A 102      -1.349 -12.385  -2.553  1.00 94.99           H  
ATOM   1665  CD1 LEU A 102      -2.035 -10.346  -2.570  1.00 94.99           C  
ATOM   1666 HD11 LEU A 102      -2.660  -9.710  -3.197  1.00 94.99           H  
ATOM   1667 HD12 LEU A 102      -2.427 -10.311  -1.554  1.00 94.99           H  
ATOM   1668 HD13 LEU A 102      -1.008  -9.981  -2.575  1.00 94.99           H  
ATOM   1669  CD2 LEU A 102      -3.473 -12.350  -2.799  1.00 94.99           C  
ATOM   1670 HD21 LEU A 102      -3.535 -13.378  -3.157  1.00 94.99           H  
ATOM   1671 HD22 LEU A 102      -4.233 -11.759  -3.310  1.00 94.99           H  
ATOM   1672 HD23 LEU A 102      -3.669 -12.342  -1.727  1.00 94.99           H  
ATOM   1673  N   PHE A 103       1.442 -11.965  -3.488  1.00 95.82           N  
ATOM   1674  H   PHE A 103       1.346 -10.994  -3.226  1.00 95.82           H  
ATOM   1675  CA  PHE A 103       2.439 -12.747  -2.769  1.00 95.82           C  
ATOM   1676  HA  PHE A 103       2.492 -13.755  -3.180  1.00 95.82           H  
ATOM   1677  C   PHE A 103       2.047 -12.837  -1.304  1.00 95.82           C  
ATOM   1678  CB  PHE A 103       3.816 -12.094  -2.918  1.00 95.82           C  
ATOM   1679  HB2 PHE A 103       4.529 -12.640  -2.301  1.00 95.82           H  
ATOM   1680  HB3 PHE A 103       3.771 -11.072  -2.543  1.00 95.82           H  
ATOM   1681  O   PHE A 103       1.730 -11.811  -0.699  1.00 95.82           O  
ATOM   1682  CG  PHE A 103       4.315 -12.078  -4.344  1.00 95.82           C  
ATOM   1683  CD1 PHE A 103       5.132 -13.123  -4.813  1.00 95.82           C  
ATOM   1684  HD1 PHE A 103       5.420 -13.929  -4.153  1.00 95.82           H  
ATOM   1685  CD2 PHE A 103       3.927 -11.044  -5.216  1.00 95.82           C  
ATOM   1686  HD2 PHE A 103       3.265 -10.264  -4.871  1.00 95.82           H  
ATOM   1687  CE1 PHE A 103       5.581 -13.122  -6.143  1.00 95.82           C  
ATOM   1688  HE1 PHE A 103       6.214 -13.925  -6.491  1.00 95.82           H  
ATOM   1689  CE2 PHE A 103       4.346 -11.070  -6.555  1.00 95.82           C  
ATOM   1690  HE2 PHE A 103       3.982 -10.328  -7.251  1.00 95.82           H  
ATOM   1691  CZ  PHE A 103       5.185 -12.097  -7.014  1.00 95.82           C  
ATOM   1692  HZ  PHE A 103       5.501 -12.124  -8.047  1.00 95.82           H  
ATOM   1693  N   GLU A 104       2.105 -14.035  -0.737  1.00 96.26           N  
ATOM   1694  H   GLU A 104       2.372 -14.824  -1.308  1.00 96.26           H  
ATOM   1695  CA  GLU A 104       1.995 -14.277   0.698  1.00 96.26           C  
ATOM   1696  HA  GLU A 104       1.581 -13.390   1.176  1.00 96.26           H  
ATOM   1697  C   GLU A 104       3.376 -14.519   1.302  1.00 96.26           C  
ATOM   1698  CB  GLU A 104       1.007 -15.407   0.968  1.00 96.26           C  
ATOM   1699  HB2 GLU A 104       0.044 -15.046   0.609  1.00 96.26           H  
ATOM   1700  HB3 GLU A 104       1.295 -16.300   0.413  1.00 96.26           H  
ATOM   1701  O   GLU A 104       4.145 -15.377   0.863  1.00 96.26           O  
ATOM   1702  CG  GLU A 104       0.849 -15.743   2.456  1.00 96.26           C  
ATOM   1703  HG2 GLU A 104       1.716 -16.308   2.798  1.00 96.26           H  
ATOM   1704  HG3 GLU A 104       0.800 -14.811   3.020  1.00 96.26           H  
ATOM   1705  CD  GLU A 104      -0.432 -16.551   2.696  1.00 96.26           C  
ATOM   1706  OE1 GLU A 104      -1.208 -16.138   3.593  1.00 96.26           O  
ATOM   1707  OE2 GLU A 104      -0.699 -17.486   1.913  1.00 96.26           O  
ATOM   1708  N   LEU A 105       3.672 -13.695   2.296  1.00 95.56           N  
ATOM   1709  H   LEU A 105       2.933 -13.087   2.620  1.00 95.56           H  
ATOM   1710  CA  LEU A 105       4.872 -13.679   3.108  1.00 95.56           C  
ATOM   1711  HA  LEU A 105       5.637 -14.307   2.651  1.00 95.56           H  
ATOM   1712  C   LEU A 105       4.545 -14.267   4.492  1.00 95.56           C  
ATOM   1713  CB  LEU A 105       5.404 -12.231   3.197  1.00 95.56           C  
ATOM   1714  HB2 LEU A 105       6.344 -12.277   3.746  1.00 95.56           H  
ATOM   1715  HB3 LEU A 105       4.717 -11.620   3.783  1.00 95.56           H  
ATOM   1716  O   LEU A 105       3.458 -14.798   4.732  1.00 95.56           O  
ATOM   1717  CG  LEU A 105       5.694 -11.538   1.852  1.00 95.56           C  
ATOM   1718  HG  LEU A 105       6.000 -12.278   1.112  1.00 95.56           H  
ATOM   1719  CD1 LEU A 105       4.502 -10.740   1.313  1.00 95.56           C  
ATOM   1720 HD11 LEU A 105       4.788 -10.231   0.392  1.00 95.56           H  
ATOM   1721 HD12 LEU A 105       3.679 -11.417   1.083  1.00 95.56           H  
ATOM   1722 HD13 LEU A 105       4.171 -10.020   2.061  1.00 95.56           H  
ATOM   1723  CD2 LEU A 105       6.826 -10.531   2.018  1.00 95.56           C  
ATOM   1724 HD21 LEU A 105       7.711 -11.048   2.390  1.00 95.56           H  
ATOM   1725 HD22 LEU A 105       6.540  -9.745   2.718  1.00 95.56           H  
ATOM   1726 HD23 LEU A 105       7.061 -10.102   1.044  1.00 95.56           H  
ATOM   1727  N   GLU A 106       5.478 -14.155   5.431  1.00 91.83           N  
ATOM   1728  H   GLU A 106       6.345 -13.686   5.212  1.00 91.83           H  
ATOM   1729  CA  GLU A 106       5.289 -14.614   6.804  1.00 91.83           C  
ATOM   1730  HA  GLU A 106       5.104 -15.687   6.749  1.00 91.83           H  
ATOM   1731  C   GLU A 106       4.062 -13.984   7.495  1.00 91.83           C  
ATOM   1732  CB  GLU A 106       6.585 -14.427   7.614  1.00 91.83           C  
ATOM   1733  HB2 GLU A 106       6.454 -14.959   8.557  1.00 91.83           H  
ATOM   1734  HB3 GLU A 106       7.409 -14.912   7.090  1.00 91.83           H  
ATOM   1735  O   GLU A 106       3.650 -12.859   7.203  1.00 91.83           O  
ATOM   1736  CG  GLU A 106       6.984 -12.981   7.960  1.00 91.83           C  
ATOM   1737  HG2 GLU A 106       7.817 -13.028   8.661  1.00 91.83           H  
ATOM   1738  HG3 GLU A 106       6.157 -12.503   8.484  1.00 91.83           H  
ATOM   1739  CD  GLU A 106       7.413 -12.107   6.773  1.00 91.83           C  
ATOM   1740  OE1 GLU A 106       7.335 -10.869   6.923  1.00 91.83           O  
ATOM   1741  OE2 GLU A 106       7.791 -12.621   5.700  1.00 91.83           O  
ATOM   1742  N   ASN A 107       3.469 -14.712   8.447  1.00 88.92           N  
ATOM   1743  H   ASN A 107       3.871 -15.611   8.674  1.00 88.92           H  
ATOM   1744  CA  ASN A 107       2.342 -14.254   9.279  1.00 88.92           C  
ATOM   1745  HA  ASN A 107       2.036 -15.109   9.882  1.00 88.92           H  
ATOM   1746  C   ASN A 107       1.076 -13.833   8.496  1.00 88.92           C  
ATOM   1747  CB  ASN A 107       2.844 -13.173  10.256  1.00 88.92           C  
ATOM   1748  HB2 ASN A 107       2.054 -12.924  10.965  1.00 88.92           H  
ATOM   1749  HB3 ASN A 107       3.095 -12.271   9.698  1.00 88.92           H  
ATOM   1750  O   ASN A 107       0.278 -13.015   8.976  1.00 88.92           O  
ATOM   1751  CG  ASN A 107       4.051 -13.626  11.053  1.00 88.92           C  
ATOM   1752  ND2 ASN A 107       5.022 -12.768  11.254  1.00 88.92           N  
ATOM   1753 HD21 ASN A 107       5.004 -11.855  10.821  1.00 88.92           H  
ATOM   1754 HD22 ASN A 107       5.823 -13.117  11.762  1.00 88.92           H  
ATOM   1755  OD1 ASN A 107       4.140 -14.757  11.495  1.00 88.92           O  
ATOM   1756  N   GLY A 108       0.896 -14.362   7.280  1.00 91.93           N  
ATOM   1757  H   GLY A 108       1.605 -14.981   6.916  1.00 91.93           H  
ATOM   1758  CA  GLY A 108      -0.212 -14.011   6.384  1.00 91.93           C  
ATOM   1759  HA2 GLY A 108      -0.211 -14.705   5.544  1.00 91.93           H  
ATOM   1760  HA3 GLY A 108      -1.158 -14.115   6.915  1.00 91.93           H  
ATOM   1761  C   GLY A 108      -0.117 -12.588   5.819  1.00 91.93           C  
ATOM   1762  O   GLY A 108      -1.110 -12.041   5.320  1.00 91.93           O  
ATOM   1763  N   ARG A 109       1.055 -11.946   5.931  1.00 95.68           N  
ATOM   1764  H   ARG A 109       1.833 -12.454   6.327  1.00 95.68           H  
ATOM   1765  CA  ARG A 109       1.340 -10.651   5.309  1.00 95.68           C  
ATOM   1766  HA  ARG A 109       0.542  -9.954   5.564  1.00 95.68           H  
ATOM   1767  C   ARG A 109       1.361 -10.835   3.800  1.00 95.68           C  
ATOM   1768  CB  ARG A 109       2.671 -10.118   5.854  1.00 95.68           C  
ATOM   1769  HB2 ARG A 109       2.591 -10.062   6.940  1.00 95.68           H  
ATOM   1770  HB3 ARG A 109       3.472 -10.817   5.611  1.00 95.68           H  
ATOM   1771  O   ARG A 109       1.982 -11.752   3.287  1.00 95.68           O  
ATOM   1772  CG  ARG A 109       3.044  -8.733   5.313  1.00 95.68           C  
ATOM   1773  HG2 ARG A 109       3.365  -8.807   4.274  1.00 95.68           H  
ATOM   1774  HG3 ARG A 109       2.171  -8.083   5.363  1.00 95.68           H  
ATOM   1775  CD  ARG A 109       4.164  -8.118   6.166  1.00 95.68           C  
ATOM   1776  HD2 ARG A 109       3.897  -8.197   7.220  1.00 95.68           H  
ATOM   1777  HD3 ARG A 109       4.221  -7.055   5.931  1.00 95.68           H  
ATOM   1778  NE  ARG A 109       5.478  -8.773   5.970  1.00 95.68           N  
ATOM   1779  HE  ARG A 109       5.638  -9.692   6.358  1.00 95.68           H  
ATOM   1780  NH1 ARG A 109       6.543  -7.036   4.960  1.00 95.68           N  
ATOM   1781 HH11 ARG A 109       5.744  -6.454   5.165  1.00 95.68           H  
ATOM   1782 HH12 ARG A 109       7.252  -6.827   4.271  1.00 95.68           H  
ATOM   1783  NH2 ARG A 109       7.605  -8.939   5.144  1.00 95.68           N  
ATOM   1784 HH21 ARG A 109       8.330  -8.571   4.545  1.00 95.68           H  
ATOM   1785 HH22 ARG A 109       7.686  -9.839   5.595  1.00 95.68           H  
ATOM   1786  CZ  ARG A 109       6.534  -8.258   5.379  1.00 95.68           C  
ATOM   1787  N   LYS A 110       0.676  -9.959   3.079  1.00 96.31           N  
ATOM   1788  H   LYS A 110       0.193  -9.220   3.568  1.00 96.31           H  
ATOM   1789  CA  LYS A 110       0.497 -10.052   1.635  1.00 96.31           C  
ATOM   1790  HA  LYS A 110       1.132 -10.860   1.270  1.00 96.31           H  
ATOM   1791  C   LYS A 110       0.962  -8.782   0.948  1.00 96.31           C  
ATOM   1792  CB  LYS A 110      -0.956 -10.414   1.296  1.00 96.31           C  
ATOM   1793  HB2 LYS A 110      -1.116 -10.277   0.227  1.00 96.31           H  
ATOM   1794  HB3 LYS A 110      -1.624  -9.747   1.842  1.00 96.31           H  
ATOM   1795  O   LYS A 110       0.741  -7.663   1.428  1.00 96.31           O  
ATOM   1796  CG  LYS A 110      -1.280 -11.872   1.651  1.00 96.31           C  
ATOM   1797  HG2 LYS A 110      -0.962 -12.076   2.674  1.00 96.31           H  
ATOM   1798  HG3 LYS A 110      -0.730 -12.534   0.983  1.00 96.31           H  
ATOM   1799  CD  LYS A 110      -2.779 -12.173   1.543  1.00 96.31           C  
ATOM   1800  HD2 LYS A 110      -3.329 -11.462   2.161  1.00 96.31           H  
ATOM   1801  HD3 LYS A 110      -3.105 -12.083   0.507  1.00 96.31           H  
ATOM   1802  CE  LYS A 110      -3.015 -13.598   2.058  1.00 96.31           C  
ATOM   1803  HE2 LYS A 110      -2.556 -14.309   1.371  1.00 96.31           H  
ATOM   1804  HE3 LYS A 110      -2.498 -13.723   3.010  1.00 96.31           H  
ATOM   1805  NZ  LYS A 110      -4.452 -13.911   2.234  1.00 96.31           N  
ATOM   1806  HZ1 LYS A 110      -4.522 -14.856   2.583  1.00 96.31           H  
ATOM   1807  HZ2 LYS A 110      -4.888 -13.285   2.896  1.00 96.31           H  
ATOM   1808  HZ3 LYS A 110      -4.933 -13.876   1.347  1.00 96.31           H  
ATOM   1809  N   ARG A 111       1.580  -8.944  -0.217  1.00 96.50           N  
ATOM   1810  H   ARG A 111       1.712  -9.894  -0.536  1.00 96.50           H  
ATOM   1811  CA  ARG A 111       2.016  -7.847  -1.086  1.00 96.50           C  
ATOM   1812  HA  ARG A 111       1.568  -6.917  -0.736  1.00 96.50           H  
ATOM   1813  C   ARG A 111       1.525  -8.069  -2.503  1.00 96.50           C  
ATOM   1814  CB  ARG A 111       3.544  -7.709  -1.055  1.00 96.50           C  
ATOM   1815  HB2 ARG A 111       3.987  -8.673  -1.307  1.00 96.50           H  
ATOM   1816  HB3 ARG A 111       3.853  -6.998  -1.820  1.00 96.50           H  
ATOM   1817  O   ARG A 111       1.561  -9.181  -3.010  1.00 96.50           O  
ATOM   1818  CG  ARG A 111       4.109  -7.247   0.295  1.00 96.50           C  
ATOM   1819  HG2 ARG A 111       3.793  -7.923   1.089  1.00 96.50           H  
ATOM   1820  HG3 ARG A 111       5.195  -7.305   0.221  1.00 96.50           H  
ATOM   1821  CD  ARG A 111       3.694  -5.816   0.663  1.00 96.50           C  
ATOM   1822  HD2 ARG A 111       3.849  -5.169  -0.201  1.00 96.50           H  
ATOM   1823  HD3 ARG A 111       2.635  -5.819   0.921  1.00 96.50           H  
ATOM   1824  NE  ARG A 111       4.503  -5.308   1.785  1.00 96.50           N  
ATOM   1825  HE  ARG A 111       5.466  -5.612   1.777  1.00 96.50           H  
ATOM   1826  NH1 ARG A 111       2.947  -3.934   2.764  1.00 96.50           N  
ATOM   1827 HH11 ARG A 111       2.681  -3.478   3.625  1.00 96.50           H  
ATOM   1828 HH12 ARG A 111       2.267  -4.298   2.112  1.00 96.50           H  
ATOM   1829  NH2 ARG A 111       4.930  -4.185   3.724  1.00 96.50           N  
ATOM   1830 HH21 ARG A 111       5.879  -4.528   3.680  1.00 96.50           H  
ATOM   1831 HH22 ARG A 111       4.642  -3.548   4.453  1.00 96.50           H  
ATOM   1832  CZ  ARG A 111       4.128  -4.478   2.742  1.00 96.50           C  
ATOM   1833  N   MET A 112       1.098  -6.992  -3.149  1.00 96.10           N  
ATOM   1834  H   MET A 112       1.122  -6.109  -2.658  1.00 96.10           H  
ATOM   1835  CA  MET A 112       0.760  -6.994  -4.570  1.00 96.10           C  
ATOM   1836  HA  MET A 112       0.621  -8.018  -4.916  1.00 96.10           H  
ATOM   1837  C   MET A 112       1.884  -6.366  -5.383  1.00 96.10           C  
ATOM   1838  CB  MET A 112      -0.545  -6.242  -4.815  1.00 96.10           C  
ATOM   1839  HB2 MET A 112      -0.494  -5.268  -4.329  1.00 96.10           H  
ATOM   1840  HB3 MET A 112      -0.663  -6.086  -5.888  1.00 96.10           H  
ATOM   1841  O   MET A 112       2.443  -5.338  -4.994  1.00 96.10           O  
ATOM   1842  CG  MET A 112      -1.770  -7.004  -4.315  1.00 96.10           C  
ATOM   1843  HG2 MET A 112      -1.737  -7.097  -3.230  1.00 96.10           H  
ATOM   1844  HG3 MET A 112      -1.759  -8.003  -4.751  1.00 96.10           H  
ATOM   1845  SD  MET A 112      -3.312  -6.198  -4.809  1.00 96.10           S  
ATOM   1846  CE  MET A 112      -3.292  -4.745  -3.744  1.00 96.10           C  
ATOM   1847  HE1 MET A 112      -4.135  -4.103  -4.000  1.00 96.10           H  
ATOM   1848  HE2 MET A 112      -2.360  -4.192  -3.859  1.00 96.10           H  
ATOM   1849  HE3 MET A 112      -3.409  -5.094  -2.718  1.00 96.10           H  
ATOM   1850  N   LEU A 113       2.184  -6.936  -6.544  1.00 95.41           N  
ATOM   1851  H   LEU A 113       1.746  -7.818  -6.767  1.00 95.41           H  
ATOM   1852  CA  LEU A 113       3.189  -6.397  -7.453  1.00 95.41           C  
ATOM   1853  HA  LEU A 113       4.058  -6.103  -6.862  1.00 95.41           H  
ATOM   1854  C   LEU A 113       2.670  -5.168  -8.208  1.00 95.41           C  
ATOM   1855  CB  LEU A 113       3.597  -7.522  -8.407  1.00 95.41           C  
ATOM   1856  HB2 LEU A 113       3.915  -8.369  -7.799  1.00 95.41           H  
ATOM   1857  HB3 LEU A 113       2.730  -7.828  -8.994  1.00 95.41           H  
ATOM   1858  O   LEU A 113       1.822  -5.292  -9.085  1.00 95.41           O  
ATOM   1859  CG  LEU A 113       4.746  -7.164  -9.355  1.00 95.41           C  
ATOM   1860  HG  LEU A 113       4.497  -6.276  -9.936  1.00 95.41           H  
ATOM   1861  CD1 LEU A 113       6.044  -6.914  -8.588  1.00 95.41           C  
ATOM   1862 HD11 LEU A 113       5.955  -6.027  -7.962  1.00 95.41           H  
ATOM   1863 HD12 LEU A 113       6.282  -7.773  -7.962  1.00 95.41           H  
ATOM   1864 HD13 LEU A 113       6.859  -6.744  -9.292  1.00 95.41           H  
ATOM   1865  CD2 LEU A 113       4.971  -8.324 -10.315  1.00 95.41           C  
ATOM   1866 HD21 LEU A 113       5.848  -8.115 -10.927  1.00 95.41           H  
ATOM   1867 HD22 LEU A 113       4.100  -8.453 -10.958  1.00 95.41           H  
ATOM   1868 HD23 LEU A 113       5.143  -9.243  -9.755  1.00 95.41           H  
ATOM   1869  N   ALA A 114       3.204  -3.975  -7.947  1.00 93.55           N  
ATOM   1870  H   ALA A 114       3.928  -3.899  -7.246  1.00 93.55           H  
ATOM   1871  CA  ALA A 114       2.897  -2.800  -8.773  1.00 93.55           C  
ATOM   1872  HA  ALA A 114       1.873  -2.878  -9.137  1.00 93.55           H  
ATOM   1873  C   ALA A 114       3.804  -2.699 -10.007  1.00 93.55           C  
ATOM   1874  CB  ALA A 114       2.977  -1.547  -7.909  1.00 93.55           C  
ATOM   1875  HB1 ALA A 114       3.978  -1.427  -7.492  1.00 93.55           H  
ATOM   1876  HB2 ALA A 114       2.249  -1.650  -7.105  1.00 93.55           H  
ATOM   1877  HB3 ALA A 114       2.733  -0.670  -8.509  1.00 93.55           H  
ATOM   1878  O   ALA A 114       3.391  -2.164 -11.037  1.00 93.55           O  
ATOM   1879  N   GLY A 115       5.021  -3.228  -9.898  1.00 91.68           N  
ATOM   1880  H   GLY A 115       5.300  -3.574  -8.991  1.00 91.68           H  
ATOM   1881  CA  GLY A 115       5.993  -3.379 -10.973  1.00 91.68           C  
ATOM   1882  HA2 GLY A 115       6.200  -2.408 -11.424  1.00 91.68           H  
ATOM   1883  HA3 GLY A 115       5.589  -4.044 -11.736  1.00 91.68           H  
ATOM   1884  C   GLY A 115       7.294  -3.974 -10.440  1.00 91.68           C  
ATOM   1885  O   GLY A 115       7.443  -4.176  -9.239  1.00 91.68           O  
ATOM   1886  N   ALA A 116       8.267  -4.198 -11.321  1.00 93.00           N  
ATOM   1887  H   ALA A 116       8.043  -4.101 -12.301  1.00 93.00           H  
ATOM   1888  CA  ALA A 116       9.533  -4.869 -11.007  1.00 93.00           C  
ATOM   1889  HA  ALA A 116       9.317  -5.905 -10.748  1.00 93.00           H  
ATOM   1890  C   ALA A 116      10.351  -4.282  -9.831  1.00 93.00           C  
ATOM   1891  CB  ALA A 116      10.355  -4.853 -12.297  1.00 93.00           C  
ATOM   1892  HB1 ALA A 116       9.844  -5.443 -13.059  1.00 93.00           H  
ATOM   1893  HB2 ALA A 116      11.336  -5.288 -12.108  1.00 93.00           H  
ATOM   1894  HB3 ALA A 116      10.492  -3.830 -12.648  1.00 93.00           H  
ATOM   1895  O   ALA A 116      11.254  -4.941  -9.331  1.00 93.00           O  
ATOM   1896  N   GLY A 117      10.051  -3.060  -9.378  1.00 93.36           N  
ATOM   1897  H   GLY A 117       9.253  -2.598  -9.790  1.00 93.36           H  
ATOM   1898  CA  GLY A 117      10.704  -2.423  -8.230  1.00 93.36           C  
ATOM   1899  HA2 GLY A 117      11.352  -1.625  -8.593  1.00 93.36           H  
ATOM   1900  HA3 GLY A 117      11.329  -3.147  -7.706  1.00 93.36           H  
ATOM   1901  C   GLY A 117       9.747  -1.821  -7.198  1.00 93.36           C  
ATOM   1902  O   GLY A 117      10.202  -1.072  -6.339  1.00 93.36           O  
ATOM   1903  N   GLU A 118       8.438  -2.077  -7.283  1.00 95.50           N  
ATOM   1904  H   GLU A 118       8.110  -2.790  -7.918  1.00 95.50           H  
ATOM   1905  CA  GLU A 118       7.463  -1.504  -6.346  1.00 95.50           C  
ATOM   1906  HA  GLU A 118       7.990  -1.267  -5.422  1.00 95.50           H  
ATOM   1907  C   GLU A 118       6.375  -2.519  -5.984  1.00 95.50           C  
ATOM   1908  CB  GLU A 118       6.887  -0.172  -6.885  1.00 95.50           C  
ATOM   1909  HB2 GLU A 118       6.284  -0.369  -7.771  1.00 95.50           H  
ATOM   1910  HB3 GLU A 118       7.727   0.458  -7.179  1.00 95.50           H  
ATOM   1911  O   GLU A 118       5.769  -3.155  -6.850  1.00 95.50           O  
ATOM   1912  CG  GLU A 118       6.044   0.614  -5.850  1.00 95.50           C  
ATOM   1913  HG2 GLU A 118       6.589   0.627  -4.906  1.00 95.50           H  
ATOM   1914  HG3 GLU A 118       5.105   0.084  -5.685  1.00 95.50           H  
ATOM   1915  CD  GLU A 118       5.732   2.081  -6.249  1.00 95.50           C  
ATOM   1916  OE1 GLU A 118       5.427   2.920  -5.353  1.00 95.50           O  
ATOM   1917  OE2 GLU A 118       5.824   2.421  -7.447  1.00 95.50           O  
ATOM   1918  N   LEU A 119       6.115  -2.630  -4.684  1.00 96.89           N  
ATOM   1919  H   LEU A 119       6.668  -2.080  -4.043  1.00 96.89           H  
ATOM   1920  CA  LEU A 119       5.051  -3.439  -4.101  1.00 96.89           C  
ATOM   1921  HA  LEU A 119       4.591  -4.046  -4.881  1.00 96.89           H  
ATOM   1922  C   LEU A 119       3.948  -2.553  -3.512  1.00 96.89           C  
ATOM   1923  CB  LEU A 119       5.631  -4.387  -3.035  1.00 96.89           C  
ATOM   1924  HB2 LEU A 119       4.815  -4.974  -2.613  1.00 96.89           H  
ATOM   1925  HB3 LEU A 119       6.053  -3.789  -2.228  1.00 96.89           H  
ATOM   1926  O   LEU A 119       4.122  -1.357  -3.258  1.00 96.89           O  
ATOM   1927  CG  LEU A 119       6.718  -5.357  -3.524  1.00 96.89           C  
ATOM   1928  HG  LEU A 119       7.551  -4.794  -3.945  1.00 96.89           H  
ATOM   1929  CD1 LEU A 119       7.233  -6.148  -2.328  1.00 96.89           C  
ATOM   1930 HD11 LEU A 119       6.421  -6.704  -1.861  1.00 96.89           H  
ATOM   1931 HD12 LEU A 119       8.012  -6.843  -2.642  1.00 96.89           H  
ATOM   1932 HD13 LEU A 119       7.659  -5.472  -1.587  1.00 96.89           H  
ATOM   1933  CD2 LEU A 119       6.188  -6.326  -4.580  1.00 96.89           C  
ATOM   1934 HD21 LEU A 119       5.329  -6.875  -4.195  1.00 96.89           H  
ATOM   1935 HD22 LEU A 119       6.971  -7.033  -4.851  1.00 96.89           H  
ATOM   1936 HD23 LEU A 119       5.903  -5.776  -5.477  1.00 96.89           H  
ATOM   1937  N   GLN A 120       2.797  -3.165  -3.268  1.00 96.38           N  
ATOM   1938  H   GLN A 120       2.720  -4.130  -3.559  1.00 96.38           H  
ATOM   1939  CA  GLN A 120       1.620  -2.566  -2.648  1.00 96.38           C  
ATOM   1940  HA  GLN A 120       1.892  -1.615  -2.188  1.00 96.38           H  
ATOM   1941  C   GLN A 120       1.078  -3.453  -1.528  1.00 96.38           C  
ATOM   1942  CB  GLN A 120       0.564  -2.307  -3.726  1.00 96.38           C  
ATOM   1943  HB2 GLN A 120      -0.397  -2.107  -3.252  1.00 96.38           H  
ATOM   1944  HB3 GLN A 120       0.457  -3.185  -4.363  1.00 96.38           H  
ATOM   1945  O   GLN A 120       1.409  -4.635  -1.443  1.00 96.38           O  
ATOM   1946  CG  GLN A 120       0.970  -1.101  -4.578  1.00 96.38           C  
ATOM   1947  HG2 GLN A 120       1.921  -1.313  -5.066  1.00 96.38           H  
ATOM   1948  HG3 GLN A 120       1.133  -0.241  -3.928  1.00 96.38           H  
ATOM   1949  CD  GLN A 120      -0.070  -0.722  -5.625  1.00 96.38           C  
ATOM   1950  NE2 GLN A 120       0.267   0.153  -6.546  1.00 96.38           N  
ATOM   1951 HE21 GLN A 120      -0.466   0.406  -7.194  1.00 96.38           H  
ATOM   1952 HE22 GLN A 120       1.213   0.502  -6.594  1.00 96.38           H  
ATOM   1953  OE1 GLN A 120      -1.208  -1.150  -5.623  1.00 96.38           O  
ATOM   1954  N   LYS A 121       0.250  -2.877  -0.653  1.00 96.35           N  
ATOM   1955  H   LYS A 121      -0.090  -1.947  -0.857  1.00 96.35           H  
ATOM   1956  CA  LYS A 121      -0.390  -3.598   0.455  1.00 96.35           C  
ATOM   1957  HA  LYS A 121       0.360  -4.121   1.048  1.00 96.35           H  
ATOM   1958  C   LYS A 121      -1.356  -4.639  -0.113  1.00 96.35           C  
ATOM   1959  CB  LYS A 121      -1.152  -2.600   1.347  1.00 96.35           C  
ATOM   1960  HB2 LYS A 121      -1.662  -3.153   2.136  1.00 96.35           H  
ATOM   1961  HB3 LYS A 121      -1.914  -2.097   0.751  1.00 96.35           H  
ATOM   1962  O   LYS A 121      -2.221  -4.261  -0.890  1.00 96.35           O  
ATOM   1963  CG  LYS A 121      -0.243  -1.541   1.993  1.00 96.35           C  
ATOM   1964  HG2 LYS A 121       0.324  -1.014   1.225  1.00 96.35           H  
ATOM   1965  HG3 LYS A 121       0.455  -2.046   2.661  1.00 96.35           H  
ATOM   1966  CD  LYS A 121      -1.052  -0.511   2.797  1.00 96.35           C  
ATOM   1967  HD2 LYS A 121      -1.855  -1.026   3.324  1.00 96.35           H  
ATOM   1968  HD3 LYS A 121      -0.401  -0.044   3.536  1.00 96.35           H  
ATOM   1969  CE  LYS A 121      -1.656   0.603   1.935  1.00 96.35           C  
ATOM   1970  HE2 LYS A 121      -2.173   0.154   1.087  1.00 96.35           H  
ATOM   1971  HE3 LYS A 121      -0.858   1.239   1.552  1.00 96.35           H  
ATOM   1972  NZ  LYS A 121      -2.632   1.395   2.727  1.00 96.35           N  
ATOM   1973  HZ1 LYS A 121      -2.317   1.590   3.667  1.00 96.35           H  
ATOM   1974  HZ2 LYS A 121      -3.457   0.822   2.826  1.00 96.35           H  
ATOM   1975  HZ3 LYS A 121      -2.951   2.242   2.278  1.00 96.35           H  
ATOM   1976  N   GLY A 122      -1.204  -5.910   0.258  1.00 95.11           N  
ATOM   1977  H   GLY A 122      -0.437  -6.164   0.863  1.00 95.11           H  
ATOM   1978  CA  GLY A 122      -2.089  -7.008  -0.157  1.00 95.11           C  
ATOM   1979  HA2 GLY A 122      -1.479  -7.855  -0.469  1.00 95.11           H  
ATOM   1980  HA3 GLY A 122      -2.695  -6.704  -1.011  1.00 95.11           H  
ATOM   1981  C   GLY A 122      -3.040  -7.496   0.941  1.00 95.11           C  
ATOM   1982  O   GLY A 122      -3.749  -8.473   0.731  1.00 95.11           O  
ATOM   1983  N   ASN A 123      -3.039  -6.856   2.114  1.00 95.29           N  
ATOM   1984  H   ASN A 123      -2.454  -6.038   2.213  1.00 95.29           H  
ATOM   1985  CA  ASN A 123      -3.977  -7.129   3.201  1.00 95.29           C  
ATOM   1986  HA  ASN A 123      -4.528  -8.045   2.991  1.00 95.29           H  
ATOM   1987  C   ASN A 123      -4.992  -5.992   3.325  1.00 95.29           C  
ATOM   1988  CB  ASN A 123      -3.224  -7.298   4.529  1.00 95.29           C  
ATOM   1989  HB2 ASN A 123      -3.940  -7.483   5.330  1.00 95.29           H  
ATOM   1990  HB3 ASN A 123      -2.697  -6.371   4.759  1.00 95.29           H  
ATOM   1991  O   ASN A 123      -4.655  -4.834   3.081  1.00 95.29           O  
ATOM   1992  CG  ASN A 123      -2.217  -8.421   4.513  1.00 95.29           C  
ATOM   1993  ND2 ASN A 123      -2.628  -9.637   4.800  1.00 95.29           N  
ATOM   1994 HD21 ASN A 123      -3.600  -9.812   5.010  1.00 95.29           H  
ATOM   1995 HD22 ASN A 123      -1.952 -10.386   4.837  1.00 95.29           H  
ATOM   1996  OD1 ASN A 123      -1.050  -8.198   4.254  1.00 95.29           O  
ATOM   1997  N   GLU A 124      -6.184  -6.333   3.799  1.00 90.89           N  
ATOM   1998  H   GLU A 124      -6.392  -7.305   3.981  1.00 90.89           H  
ATOM   1999  CA  GLU A 124      -7.248  -5.394   4.141  1.00 90.89           C  
ATOM   2000  HA  GLU A 124      -6.907  -4.374   3.964  1.00 90.89           H  
ATOM   2001  C   GLU A 124      -7.604  -5.531   5.626  1.00 90.89           C  
ATOM   2002  CB  GLU A 124      -8.440  -5.654   3.216  1.00 90.89           C  
ATOM   2003  HB2 GLU A 124      -8.080  -5.607   2.188  1.00 90.89           H  
ATOM   2004  HB3 GLU A 124      -8.833  -6.653   3.406  1.00 90.89           H  
ATOM   2005  O   GLU A 124      -7.583  -6.632   6.185  1.00 90.89           O  
ATOM   2006  CG  GLU A 124      -9.555  -4.617   3.392  1.00 90.89           C  
ATOM   2007  HG2 GLU A 124      -9.108  -3.623   3.365  1.00 90.89           H  
ATOM   2008  HG3 GLU A 124     -10.019  -4.755   4.369  1.00 90.89           H  
ATOM   2009  CD  GLU A 124     -10.626  -4.723   2.297  1.00 90.89           C  
ATOM   2010  OE1 GLU A 124     -11.375  -3.734   2.150  1.00 90.89           O  
ATOM   2011  OE2 GLU A 124     -10.662  -5.766   1.608  1.00 90.89           O  
ATOM   2012  N   LEU A 125      -7.880  -4.401   6.279  1.00 95.44           N  
ATOM   2013  H   LEU A 125      -7.944  -3.543   5.751  1.00 95.44           H  
ATOM   2014  CA  LEU A 125      -8.332  -4.382   7.666  1.00 95.44           C  
ATOM   2015  HA  LEU A 125      -7.802  -5.155   8.222  1.00 95.44           H  
ATOM   2016  C   LEU A 125      -9.832  -4.686   7.710  1.00 95.44           C  
ATOM   2017  CB  LEU A 125      -7.998  -3.017   8.295  1.00 95.44           C  
ATOM   2018  HB2 LEU A 125      -8.431  -2.237   7.668  1.00 95.44           H  
ATOM   2019  HB3 LEU A 125      -6.915  -2.894   8.301  1.00 95.44           H  
ATOM   2020  O   LEU A 125     -10.643  -3.858   7.308  1.00 95.44           O  
ATOM   2021  CG  LEU A 125      -8.531  -2.841   9.731  1.00 95.44           C  
ATOM   2022  HG  LEU A 125      -9.597  -3.068   9.769  1.00 95.44           H  
ATOM   2023  CD1 LEU A 125      -7.804  -3.742  10.728  1.00 95.44           C  
ATOM   2024 HD11 LEU A 125      -6.737  -3.518  10.722  1.00 95.44           H  
ATOM   2025 HD12 LEU A 125      -7.963  -4.791  10.476  1.00 95.44           H  
ATOM   2026 HD13 LEU A 125      -8.195  -3.570  11.731  1.00 95.44           H  
ATOM   2027  CD2 LEU A 125      -8.345  -1.391  10.175  1.00 95.44           C  
ATOM   2028 HD21 LEU A 125      -8.905  -0.731   9.513  1.00 95.44           H  
ATOM   2029 HD22 LEU A 125      -8.727  -1.265  11.188  1.00 95.44           H  
ATOM   2030 HD23 LEU A 125      -7.287  -1.131  10.166  1.00 95.44           H  
ATOM   2031  N   ALA A 126     -10.196  -5.838   8.265  1.00 93.92           N  
ATOM   2032  H   ALA A 126      -9.481  -6.501   8.528  1.00 93.92           H  
ATOM   2033  CA  ALA A 126     -11.585  -6.175   8.547  1.00 93.92           C  
ATOM   2034  HA  ALA A 126     -12.230  -5.664   7.832  1.00 93.92           H  
ATOM   2035  C   ALA A 126     -11.965  -5.713   9.960  1.00 93.92           C  
ATOM   2036  CB  ALA A 126     -11.783  -7.679   8.340  1.00 93.92           C  
ATOM   2037  HB1 ALA A 126     -12.828  -7.936   8.512  1.00 93.92           H  
ATOM   2038  HB2 ALA A 126     -11.159  -8.240   9.035  1.00 93.92           H  
ATOM   2039  HB3 ALA A 126     -11.519  -7.948   7.317  1.00 93.92           H  
ATOM   2040  O   ALA A 126     -11.402  -6.182  10.952  1.00 93.92           O  
ATOM   2041  N   LEU A 127     -12.931  -4.797  10.055  1.00 95.58           N  
ATOM   2042  H   LEU A 127     -13.364  -4.465   9.206  1.00 95.58           H  
ATOM   2043  CA  LEU A 127     -13.472  -4.327  11.329  1.00 95.58           C  
ATOM   2044  HA  LEU A 127     -12.768  -4.577  12.123  1.00 95.58           H  
ATOM   2045  C   LEU A 127     -14.813  -5.011  11.632  1.00 95.58           C  
ATOM   2046  CB  LEU A 127     -13.623  -2.796  11.312  1.00 95.58           C  
ATOM   2047  HB2 LEU A 127     -14.166  -2.493  12.207  1.00 95.58           H  
ATOM   2048  HB3 LEU A 127     -14.229  -2.516  10.450  1.00 95.58           H  
ATOM   2049  O   LEU A 127     -15.680  -5.054  10.759  1.00 95.58           O  
ATOM   2050  CG  LEU A 127     -12.294  -2.020  11.263  1.00 95.58           C  
ATOM   2051  HG  LEU A 127     -11.737  -2.301  10.369  1.00 95.58           H  
ATOM   2052  CD1 LEU A 127     -12.590  -0.523  11.188  1.00 95.58           C  
ATOM   2053 HD11 LEU A 127     -11.656   0.039  11.159  1.00 95.58           H  
ATOM   2054 HD12 LEU A 127     -13.153  -0.305  10.280  1.00 95.58           H  
ATOM   2055 HD13 LEU A 127     -13.173  -0.208  12.054  1.00 95.58           H  
ATOM   2056  CD2 LEU A 127     -11.426  -2.286  12.498  1.00 95.58           C  
ATOM   2057 HD21 LEU A 127     -11.019  -3.297  12.456  1.00 95.58           H  
ATOM   2058 HD22 LEU A 127     -12.017  -2.161  13.405  1.00 95.58           H  
ATOM   2059 HD23 LEU A 127     -10.592  -1.584  12.525  1.00 95.58           H  
ATOM   2060  N   PRO A 128     -15.031  -5.498  12.868  1.00 97.43           N  
ATOM   2061  CA  PRO A 128     -16.350  -5.942  13.310  1.00 97.43           C  
ATOM   2062  HA  PRO A 128     -16.615  -6.835  12.744  1.00 97.43           H  
ATOM   2063  C   PRO A 128     -17.436  -4.876  13.116  1.00 97.43           C  
ATOM   2064  CB  PRO A 128     -16.177  -6.314  14.785  1.00 97.43           C  
ATOM   2065  HB2 PRO A 128     -16.864  -7.105  15.087  1.00 97.43           H  
ATOM   2066  HB3 PRO A 128     -16.306  -5.433  15.414  1.00 97.43           H  
ATOM   2067  O   PRO A 128     -17.196  -3.684  13.326  1.00 97.43           O  
ATOM   2068  CG  PRO A 128     -14.720  -6.771  14.849  1.00 97.43           C  
ATOM   2069  HG2 PRO A 128     -14.305  -6.683  15.853  1.00 97.43           H  
ATOM   2070  HG3 PRO A 128     -14.652  -7.803  14.505  1.00 97.43           H  
ATOM   2071  CD  PRO A 128     -14.014  -5.858  13.847  1.00 97.43           C  
ATOM   2072  HD2 PRO A 128     -13.616  -4.970  14.339  1.00 97.43           H  
ATOM   2073  HD3 PRO A 128     -13.198  -6.403  13.371  1.00 97.43           H  
ATOM   2074  N   SER A 129     -18.655  -5.319  12.794  1.00 97.75           N  
ATOM   2075  H   SER A 129     -18.793  -6.313  12.681  1.00 97.75           H  
ATOM   2076  CA  SER A 129     -19.805  -4.453  12.486  1.00 97.75           C  
ATOM   2077  HA  SER A 129     -19.595  -3.916  11.561  1.00 97.75           H  
ATOM   2078  C   SER A 129     -20.099  -3.408  13.566  1.00 97.75           C  
ATOM   2079  CB  SER A 129     -21.056  -5.311  12.266  1.00 97.75           C  
ATOM   2080  HB2 SER A 129     -21.915  -4.664  12.090  1.00 97.75           H  
ATOM   2081  HB3 SER A 129     -20.909  -5.947  11.393  1.00 97.75           H  
ATOM   2082  O   SER A 129     -20.452  -2.279  13.234  1.00 97.75           O  
ATOM   2083  OG  SER A 129     -21.289  -6.122  13.405  1.00 97.75           O  
ATOM   2084  HG  SER A 129     -22.120  -6.587  13.286  1.00 97.75           H  
ATOM   2085  N   LYS A 130     -19.879  -3.739  14.847  1.00 97.93           N  
ATOM   2086  H   LYS A 130     -19.668  -4.708  15.037  1.00 97.93           H  
ATOM   2087  CA  LYS A 130     -20.052  -2.806  15.974  1.00 97.93           C  
ATOM   2088  HA  LYS A 130     -21.091  -2.477  15.975  1.00 97.93           H  
ATOM   2089  C   LYS A 130     -19.217  -1.528  15.827  1.00 97.93           C  
ATOM   2090  CB  LYS A 130     -19.794  -3.520  17.320  1.00 97.93           C  
ATOM   2091  HB2 LYS A 130     -20.411  -4.416  17.370  1.00 97.93           H  
ATOM   2092  HB3 LYS A 130     -20.123  -2.852  18.116  1.00 97.93           H  
ATOM   2093  O   LYS A 130     -19.718  -0.441  16.102  1.00 97.93           O  
ATOM   2094  CG  LYS A 130     -18.324  -3.905  17.589  1.00 97.93           C  
ATOM   2095  HG2 LYS A 130     -17.710  -3.007  17.526  1.00 97.93           H  
ATOM   2096  HG3 LYS A 130     -17.987  -4.618  16.838  1.00 97.93           H  
ATOM   2097  CD  LYS A 130     -18.115  -4.500  18.993  1.00 97.93           C  
ATOM   2098  HD2 LYS A 130     -18.539  -5.502  19.051  1.00 97.93           H  
ATOM   2099  HD3 LYS A 130     -18.625  -3.861  19.714  1.00 97.93           H  
ATOM   2100  CE  LYS A 130     -16.611  -4.529  19.313  1.00 97.93           C  
ATOM   2101  HE2 LYS A 130     -16.150  -5.407  18.860  1.00 97.93           H  
ATOM   2102  HE3 LYS A 130     -16.178  -3.646  18.844  1.00 97.93           H  
ATOM   2103  NZ  LYS A 130     -16.293  -4.455  20.767  1.00 97.93           N  
ATOM   2104  HZ1 LYS A 130     -16.569  -5.279  21.282  1.00 97.93           H  
ATOM   2105  HZ2 LYS A 130     -15.308  -4.287  20.917  1.00 97.93           H  
ATOM   2106  HZ3 LYS A 130     -16.733  -3.647  21.185  1.00 97.93           H  
ATOM   2107  N   TYR A 131     -17.979  -1.641  15.340  1.00 98.18           N  
ATOM   2108  H   TYR A 131     -17.656  -2.546  15.031  1.00 98.18           H  
ATOM   2109  CA  TYR A 131     -17.100  -0.486  15.167  1.00 98.18           C  
ATOM   2110  HA  TYR A 131     -17.196   0.173  16.030  1.00 98.18           H  
ATOM   2111  C   TYR A 131     -17.455   0.315  13.923  1.00 98.18           C  
ATOM   2112  CB  TYR A 131     -15.643  -0.913  15.051  1.00 98.18           C  
ATOM   2113  HB2 TYR A 131     -15.504  -1.481  14.131  1.00 98.18           H  
ATOM   2114  HB3 TYR A 131     -15.060   0.004  14.967  1.00 98.18           H  
ATOM   2115  O   TYR A 131     -17.379   1.537  13.948  1.00 98.18           O  
ATOM   2116  CG  TYR A 131     -15.095  -1.690  16.219  1.00 98.18           C  
ATOM   2117  CD1 TYR A 131     -14.949  -1.081  17.478  1.00 98.18           C  
ATOM   2118  HD1 TYR A 131     -15.245  -0.053  17.626  1.00 98.18           H  
ATOM   2119  CD2 TYR A 131     -14.699  -3.019  16.026  1.00 98.18           C  
ATOM   2120  HD2 TYR A 131     -14.852  -3.470  15.057  1.00 98.18           H  
ATOM   2121  CE1 TYR A 131     -14.375  -1.799  18.544  1.00 98.18           C  
ATOM   2122  HE1 TYR A 131     -14.251  -1.327  19.508  1.00 98.18           H  
ATOM   2123  CE2 TYR A 131     -14.128  -3.741  17.084  1.00 98.18           C  
ATOM   2124  HE2 TYR A 131     -13.846  -4.775  16.954  1.00 98.18           H  
ATOM   2125  OH  TYR A 131     -13.420  -3.876  19.337  1.00 98.18           O  
ATOM   2126  HH  TYR A 131     -13.359  -3.363  20.146  1.00 98.18           H  
ATOM   2127  CZ  TYR A 131     -13.940  -3.126  18.335  1.00 98.18           C  
ATOM   2128  N   VAL A 132     -17.865  -0.365  12.848  1.00 97.57           N  
ATOM   2129  H   VAL A 132     -17.894  -1.373  12.896  1.00 97.57           H  
ATOM   2130  CA  VAL A 132     -18.330   0.298  11.622  1.00 97.57           C  
ATOM   2131  HA  VAL A 132     -17.560   0.991  11.284  1.00 97.57           H  
ATOM   2132  C   VAL A 132     -19.584   1.122  11.922  1.00 97.57           C  
ATOM   2133  CB  VAL A 132     -18.588  -0.726  10.500  1.00 97.57           C  
ATOM   2134  HB  VAL A 132     -19.371  -1.416  10.817  1.00 97.57           H  
ATOM   2135  O   VAL A 132     -19.641   2.297  11.566  1.00 97.57           O  
ATOM   2136  CG1 VAL A 132     -19.042  -0.033   9.210  1.00 97.57           C  
ATOM   2137 HG11 VAL A 132     -19.994   0.475   9.362  1.00 97.57           H  
ATOM   2138 HG12 VAL A 132     -19.174  -0.772   8.419  1.00 97.57           H  
ATOM   2139 HG13 VAL A 132     -18.296   0.696   8.895  1.00 97.57           H  
ATOM   2140  CG2 VAL A 132     -17.327  -1.542  10.178  1.00 97.57           C  
ATOM   2141 HG21 VAL A 132     -16.533  -0.884   9.827  1.00 97.57           H  
ATOM   2142 HG22 VAL A 132     -17.552  -2.274   9.402  1.00 97.57           H  
ATOM   2143 HG23 VAL A 132     -16.981  -2.085  11.058  1.00 97.57           H  
ATOM   2144  N   ASN A 133     -20.549   0.543  12.647  1.00 97.91           N  
ATOM   2145  H   ASN A 133     -20.447  -0.430  12.897  1.00 97.91           H  
ATOM   2146  CA  ASN A 133     -21.756   1.242  13.085  1.00 97.91           C  
ATOM   2147  HA  ASN A 133     -22.268   1.643  12.210  1.00 97.91           H  
ATOM   2148  C   ASN A 133     -21.426   2.430  14.000  1.00 97.91           C  
ATOM   2149  CB  ASN A 133     -22.690   0.240  13.786  1.00 97.91           C  
ATOM   2150  HB2 ASN A 133     -22.208  -0.152  14.681  1.00 97.91           H  
ATOM   2151  HB3 ASN A 133     -22.907  -0.591  13.115  1.00 97.91           H  
ATOM   2152  O   ASN A 133     -21.915   3.535  13.780  1.00 97.91           O  
ATOM   2153  CG  ASN A 133     -24.010   0.895  14.156  1.00 97.91           C  
ATOM   2154  ND2 ASN A 133     -24.451   0.778  15.387  1.00 97.91           N  
ATOM   2155 HD21 ASN A 133     -25.317   1.254  15.595  1.00 97.91           H  
ATOM   2156 HD22 ASN A 133     -23.924   0.298  16.102  1.00 97.91           H  
ATOM   2157  OD1 ASN A 133     -24.655   1.527  13.340  1.00 97.91           O  
ATOM   2158  N   PHE A 134     -20.550   2.225  14.990  1.00 98.46           N  
ATOM   2159  H   PHE A 134     -20.195   1.293  15.149  1.00 98.46           H  
ATOM   2160  CA  PHE A 134     -20.097   3.296  15.875  1.00 98.46           C  
ATOM   2161  HA  PHE A 134     -20.962   3.732  16.375  1.00 98.46           H  
ATOM   2162  C   PHE A 134     -19.422   4.441  15.112  1.00 98.46           C  
ATOM   2163  CB  PHE A 134     -19.171   2.712  16.943  1.00 98.46           C  
ATOM   2164  HB2 PHE A 134     -19.748   2.041  17.580  1.00 98.46           H  
ATOM   2165  HB3 PHE A 134     -18.391   2.124  16.459  1.00 98.46           H  
ATOM   2166  O   PHE A 134     -19.821   5.586  15.290  1.00 98.46           O  
ATOM   2167  CG  PHE A 134     -18.514   3.767  17.806  1.00 98.46           C  
ATOM   2168  CD1 PHE A 134     -17.207   4.200  17.510  1.00 98.46           C  
ATOM   2169  HD1 PHE A 134     -16.663   3.773  16.680  1.00 98.46           H  
ATOM   2170  CD2 PHE A 134     -19.217   4.338  18.884  1.00 98.46           C  
ATOM   2171  HD2 PHE A 134     -20.219   4.011  19.119  1.00 98.46           H  
ATOM   2172  CE1 PHE A 134     -16.600   5.188  18.301  1.00 98.46           C  
ATOM   2173  HE1 PHE A 134     -15.589   5.505  18.090  1.00 98.46           H  
ATOM   2174  CE2 PHE A 134     -18.607   5.328  19.671  1.00 98.46           C  
ATOM   2175  HE2 PHE A 134     -19.133   5.750  20.516  1.00 98.46           H  
ATOM   2176  CZ  PHE A 134     -17.296   5.745  19.386  1.00 98.46           C  
ATOM   2177  HZ  PHE A 134     -16.814   6.476  20.018  1.00 98.46           H  
ATOM   2178  N   LEU A 135     -18.461   4.156  14.225  1.00 97.97           N  
ATOM   2179  H   LEU A 135     -18.179   3.193  14.109  1.00 97.97           H  
ATOM   2180  CA  LEU A 135     -17.789   5.183  13.420  1.00 97.97           C  
ATOM   2181  HA  LEU A 135     -17.348   5.921  14.089  1.00 97.97           H  
ATOM   2182  C   LEU A 135     -18.769   5.947  12.531  1.00 97.97           C  
ATOM   2183  CB  LEU A 135     -16.698   4.544  12.539  1.00 97.97           C  
ATOM   2184  HB2 LEU A 135     -17.095   3.630  12.096  1.00 97.97           H  
ATOM   2185  HB3 LEU A 135     -16.467   5.227  11.722  1.00 97.97           H  
ATOM   2186  O   LEU A 135     -18.668   7.170  12.419  1.00 97.97           O  
ATOM   2187  CG  LEU A 135     -15.385   4.230  13.271  1.00 97.97           C  
ATOM   2188  HG  LEU A 135     -15.593   3.593  14.131  1.00 97.97           H  
ATOM   2189  CD1 LEU A 135     -14.447   3.486  12.316  1.00 97.97           C  
ATOM   2190 HD11 LEU A 135     -13.515   3.241  12.826  1.00 97.97           H  
ATOM   2191 HD12 LEU A 135     -14.920   2.559  11.991  1.00 97.97           H  
ATOM   2192 HD13 LEU A 135     -14.226   4.107  11.448  1.00 97.97           H  
ATOM   2193  CD2 LEU A 135     -14.691   5.510  13.749  1.00 97.97           C  
ATOM   2194 HD21 LEU A 135     -14.570   6.211  12.923  1.00 97.97           H  
ATOM   2195 HD22 LEU A 135     -13.708   5.276  14.158  1.00 97.97           H  
ATOM   2196 HD23 LEU A 135     -15.269   5.984  14.542  1.00 97.97           H  
ATOM   2197  N   TYR A 136     -19.729   5.251  11.917  1.00 97.63           N  
ATOM   2198  H   TYR A 136     -19.751   4.247  12.030  1.00 97.63           H  
ATOM   2199  CA  TYR A 136     -20.759   5.885  11.102  1.00 97.63           C  
ATOM   2200  HA  TYR A 136     -20.276   6.465  10.315  1.00 97.63           H  
ATOM   2201  C   TYR A 136     -21.607   6.859  11.928  1.00 97.63           C  
ATOM   2202  CB  TYR A 136     -21.629   4.813  10.437  1.00 97.63           C  
ATOM   2203  HB2 TYR A 136     -22.013   4.133  11.198  1.00 97.63           H  
ATOM   2204  HB3 TYR A 136     -21.014   4.228   9.753  1.00 97.63           H  
ATOM   2205  O   TYR A 136     -21.728   8.026  11.561  1.00 97.63           O  
ATOM   2206  CG  TYR A 136     -22.796   5.401   9.670  1.00 97.63           C  
ATOM   2207  CD1 TYR A 136     -24.081   5.411  10.247  1.00 97.63           C  
ATOM   2208  HD1 TYR A 136     -24.239   4.964  11.217  1.00 97.63           H  
ATOM   2209  CD2 TYR A 136     -22.584   5.988   8.408  1.00 97.63           C  
ATOM   2210  HD2 TYR A 136     -21.595   5.992   7.974  1.00 97.63           H  
ATOM   2211  CE1 TYR A 136     -25.158   6.002   9.560  1.00 97.63           C  
ATOM   2212  HE1 TYR A 136     -26.142   6.000  10.005  1.00 97.63           H  
ATOM   2213  CE2 TYR A 136     -23.659   6.581   7.718  1.00 97.63           C  
ATOM   2214  HE2 TYR A 136     -23.507   7.043   6.753  1.00 97.63           H  
ATOM   2215  OH  TYR A 136     -25.992   7.145   7.627  1.00 97.63           O  
ATOM   2216  HH  TYR A 136     -26.801   7.038   8.133  1.00 97.63           H  
ATOM   2217  CZ  TYR A 136     -24.946   6.588   8.293  1.00 97.63           C  
ATOM   2218  N   LEU A 137     -22.144   6.416  13.066  1.00 98.04           N  
ATOM   2219  H   LEU A 137     -21.992   5.453  13.330  1.00 98.04           H  
ATOM   2220  CA  LEU A 137     -22.978   7.255  13.928  1.00 98.04           C  
ATOM   2221  HA  LEU A 137     -23.756   7.721  13.324  1.00 98.04           H  
ATOM   2222  C   LEU A 137     -22.182   8.411  14.555  1.00 98.04           C  
ATOM   2223  CB  LEU A 137     -23.633   6.366  14.999  1.00 98.04           C  
ATOM   2224  HB2 LEU A 137     -22.849   5.838  15.542  1.00 98.04           H  
ATOM   2225  HB3 LEU A 137     -24.153   7.013  15.705  1.00 98.04           H  
ATOM   2226  O   LEU A 137     -22.623   9.557  14.502  1.00 98.04           O  
ATOM   2227  CG  LEU A 137     -24.660   5.345  14.479  1.00 98.04           C  
ATOM   2228  HG  LEU A 137     -24.201   4.692  13.738  1.00 98.04           H  
ATOM   2229  CD1 LEU A 137     -25.153   4.492  15.648  1.00 98.04           C  
ATOM   2230 HD11 LEU A 137     -24.309   3.959  16.088  1.00 98.04           H  
ATOM   2231 HD12 LEU A 137     -25.873   3.758  15.288  1.00 98.04           H  
ATOM   2232 HD13 LEU A 137     -25.619   5.118  16.409  1.00 98.04           H  
ATOM   2233  CD2 LEU A 137     -25.874   6.024  13.838  1.00 98.04           C  
ATOM   2234 HD21 LEU A 137     -26.605   5.265  13.556  1.00 98.04           H  
ATOM   2235 HD22 LEU A 137     -26.324   6.717  14.549  1.00 98.04           H  
ATOM   2236 HD23 LEU A 137     -25.571   6.563  12.941  1.00 98.04           H  
ATOM   2237  N   ALA A 138     -20.988   8.138  15.084  1.00 98.19           N  
ATOM   2238  H   ALA A 138     -20.673   7.178  15.091  1.00 98.19           H  
ATOM   2239  CA  ALA A 138     -20.127   9.136  15.716  1.00 98.19           C  
ATOM   2240  HA  ALA A 138     -20.689   9.640  16.502  1.00 98.19           H  
ATOM   2241  C   ALA A 138     -19.665  10.219  14.726  1.00 98.19           C  
ATOM   2242  CB  ALA A 138     -18.945   8.409  16.366  1.00 98.19           C  
ATOM   2243  HB1 ALA A 138     -18.280   9.136  16.834  1.00 98.19           H  
ATOM   2244  HB2 ALA A 138     -19.307   7.719  17.129  1.00 98.19           H  
ATOM   2245  HB3 ALA A 138     -18.388   7.850  15.615  1.00 98.19           H  
ATOM   2246  O   ALA A 138     -19.694  11.399  15.059  1.00 98.19           O  
ATOM   2247  N   SER A 139     -19.316   9.861  13.485  1.00 97.69           N  
ATOM   2248  H   SER A 139     -19.317   8.879  13.247  1.00 97.69           H  
ATOM   2249  CA  SER A 139     -18.952  10.845  12.445  1.00 97.69           C  
ATOM   2250  HA  SER A 139     -18.212  11.524  12.868  1.00 97.69           H  
ATOM   2251  C   SER A 139     -20.125  11.720  11.978  1.00 97.69           C  
ATOM   2252  CB  SER A 139     -18.296  10.166  11.239  1.00 97.69           C  
ATOM   2253  HB2 SER A 139     -18.063  10.919  10.487  1.00 97.69           H  
ATOM   2254  HB3 SER A 139     -17.364   9.698  11.556  1.00 97.69           H  
ATOM   2255  O   SER A 139     -19.911  12.754  11.350  1.00 97.69           O  
ATOM   2256  OG  SER A 139     -19.139   9.182  10.672  1.00 97.69           O  
ATOM   2257  HG  SER A 139     -19.075   8.410  11.239  1.00 97.69           H  
ATOM   2258  N   HIS A 140     -21.362  11.350  12.317  1.00 97.22           N  
ATOM   2259  H   HIS A 140     -21.477  10.492  12.836  1.00 97.22           H  
ATOM   2260  CA  HIS A 140     -22.577  12.101  11.996  1.00 97.22           C  
ATOM   2261  HA  HIS A 140     -22.308  12.970  11.396  1.00 97.22           H  
ATOM   2262  C   HIS A 140     -23.269  12.657  13.248  1.00 97.22           C  
ATOM   2263  CB  HIS A 140     -23.512  11.230  11.140  1.00 97.22           C  
ATOM   2264  HB2 HIS A 140     -23.733  10.306  11.674  1.00 97.22           H  
ATOM   2265  HB3 HIS A 140     -24.453  11.756  10.978  1.00 97.22           H  
ATOM   2266  O   HIS A 140     -24.453  12.977  13.179  1.00 97.22           O  
ATOM   2267  CG  HIS A 140     -22.938  10.897   9.788  1.00 97.22           C  
ATOM   2268  CD2 HIS A 140     -23.255  11.481   8.593  1.00 97.22           C  
ATOM   2269  HD2 HIS A 140     -23.981  12.268   8.454  1.00 97.22           H  
ATOM   2270  ND1 HIS A 140     -21.973   9.957   9.528  1.00 97.22           N  
ATOM   2271  HD1 HIS A 140     -21.537   9.357  10.214  1.00 97.22           H  
ATOM   2272  CE1 HIS A 140     -21.705   9.980   8.215  1.00 97.22           C  
ATOM   2273  HE1 HIS A 140     -20.969   9.355   7.729  1.00 97.22           H  
ATOM   2274  NE2 HIS A 140     -22.476  10.890   7.593  1.00 97.22           N  
ATOM   2275  N   TYR A 141     -22.557  12.791  14.375  1.00 96.11           N  
ATOM   2276  H   TYR A 141     -21.594  12.488  14.359  1.00 96.11           H  
ATOM   2277  CA  TYR A 141     -23.136  13.065  15.697  1.00 96.11           C  
ATOM   2278  HA  TYR A 141     -23.665  12.168  16.018  1.00 96.11           H  
ATOM   2279  C   TYR A 141     -24.152  14.224  15.737  1.00 96.11           C  
ATOM   2280  CB  TYR A 141     -21.995  13.322  16.692  1.00 96.11           C  
ATOM   2281  HB2 TYR A 141     -21.512  14.269  16.454  1.00 96.11           H  
ATOM   2282  HB3 TYR A 141     -21.249  12.532  16.596  1.00 96.11           H  
ATOM   2283  O   TYR A 141     -25.251  14.055  16.261  1.00 96.11           O  
ATOM   2284  CG  TYR A 141     -22.446  13.333  18.135  1.00 96.11           C  
ATOM   2285  CD1 TYR A 141     -22.596  14.543  18.836  1.00 96.11           C  
ATOM   2286  HD1 TYR A 141     -22.360  15.481  18.355  1.00 96.11           H  
ATOM   2287  CD2 TYR A 141     -22.724  12.113  18.771  1.00 96.11           C  
ATOM   2288  HD2 TYR A 141     -22.571  11.192  18.228  1.00 96.11           H  
ATOM   2289  CE1 TYR A 141     -23.059  14.527  20.167  1.00 96.11           C  
ATOM   2290  HE1 TYR A 141     -23.191  15.453  20.706  1.00 96.11           H  
ATOM   2291  CE2 TYR A 141     -23.190  12.088  20.096  1.00 96.11           C  
ATOM   2292  HE2 TYR A 141     -23.410  11.159  20.600  1.00 96.11           H  
ATOM   2293  OH  TYR A 141     -23.855  13.263  22.059  1.00 96.11           O  
ATOM   2294  HH  TYR A 141     -23.871  14.123  22.486  1.00 96.11           H  
ATOM   2295  CZ  TYR A 141     -23.370  13.298  20.793  1.00 96.11           C  
ATOM   2296  N   GLU A 142     -23.848  15.383  15.136  1.00 93.31           N  
ATOM   2297  H   GLU A 142     -22.913  15.521  14.780  1.00 93.31           H  
ATOM   2298  CA  GLU A 142     -24.778  16.533  15.118  1.00 93.31           C  
ATOM   2299  HA  GLU A 142     -25.392  16.483  16.017  1.00 93.31           H  
ATOM   2300  C   GLU A 142     -25.760  16.521  13.932  1.00 93.31           C  
ATOM   2301  CB  GLU A 142     -24.044  17.886  15.168  1.00 93.31           C  
ATOM   2302  HB2 GLU A 142     -24.790  18.646  15.400  1.00 93.31           H  
ATOM   2303  HB3 GLU A 142     -23.654  18.135  14.181  1.00 93.31           H  
ATOM   2304  O   GLU A 142     -26.582  17.423  13.793  1.00 93.31           O  
ATOM   2305  CG  GLU A 142     -22.940  18.004  16.236  1.00 93.31           C  
ATOM   2306  HG2 GLU A 142     -23.297  17.570  17.170  1.00 93.31           H  
ATOM   2307  HG3 GLU A 142     -22.749  19.063  16.409  1.00 93.31           H  
ATOM   2308  CD  GLU A 142     -21.625  17.345  15.810  1.00 93.31           C  
ATOM   2309  OE1 GLU A 142     -20.787  17.033  16.679  1.00 93.31           O  
ATOM   2310  OE2 GLU A 142     -21.454  17.165  14.579  1.00 93.31           O  
ATOM   2311  N   LYS A 143     -25.667  15.528  13.041  1.00 93.35           N  
ATOM   2312  H   LYS A 143     -25.021  14.783  13.262  1.00 93.35           H  
ATOM   2313  CA  LYS A 143     -26.483  15.387  11.821  1.00 93.35           C  
ATOM   2314  HA  LYS A 143     -27.318  16.085  11.883  1.00 93.35           H  
ATOM   2315  C   LYS A 143     -27.130  14.004  11.720  1.00 93.35           C  
ATOM   2316  CB  LYS A 143     -25.656  15.731  10.573  1.00 93.35           C  
ATOM   2317  HB2 LYS A 143     -24.804  15.054  10.514  1.00 93.35           H  
ATOM   2318  HB3 LYS A 143     -26.276  15.583   9.689  1.00 93.35           H  
ATOM   2319  O   LYS A 143     -27.325  13.481  10.618  1.00 93.35           O  
ATOM   2320  CG  LYS A 143     -25.162  17.182  10.567  1.00 93.35           C  
ATOM   2321  HG2 LYS A 143     -26.013  17.856  10.663  1.00 93.35           H  
ATOM   2322  HG3 LYS A 143     -24.480  17.343  11.402  1.00 93.35           H  
ATOM   2323  CD  LYS A 143     -24.425  17.467   9.257  1.00 93.35           C  
ATOM   2324  HD2 LYS A 143     -25.112  17.336   8.420  1.00 93.35           H  
ATOM   2325  HD3 LYS A 143     -23.596  16.768   9.158  1.00 93.35           H  
ATOM   2326  CE  LYS A 143     -23.892  18.900   9.275  1.00 93.35           C  
ATOM   2327  HE2 LYS A 143     -24.734  19.584   9.384  1.00 93.35           H  
ATOM   2328  HE3 LYS A 143     -23.257  19.016  10.153  1.00 93.35           H  
ATOM   2329  NZ  LYS A 143     -23.128  19.201   8.040  1.00 93.35           N  
ATOM   2330  HZ1 LYS A 143     -22.775  20.147   8.070  1.00 93.35           H  
ATOM   2331  HZ2 LYS A 143     -23.721  19.099   7.229  1.00 93.35           H  
ATOM   2332  HZ3 LYS A 143     -22.348  18.564   7.956  1.00 93.35           H  
ATOM   2333  N   LEU A 144     -27.442  13.406  12.868  1.00 94.39           N  
ATOM   2334  H   LEU A 144     -27.217  13.881  13.730  1.00 94.39           H  
ATOM   2335  CA  LEU A 144     -28.149  12.133  12.933  1.00 94.39           C  
ATOM   2336  HA  LEU A 144     -27.574  11.400  12.367  1.00 94.39           H  
ATOM   2337  C   LEU A 144     -29.525  12.257  12.264  1.00 94.39           C  
ATOM   2338  CB  LEU A 144     -28.256  11.657  14.393  1.00 94.39           C  
ATOM   2339  HB2 LEU A 144     -28.916  10.791  14.437  1.00 94.39           H  
ATOM   2340  HB3 LEU A 144     -28.719  12.451  14.978  1.00 94.39           H  
ATOM   2341  O   LEU A 144     -30.197  13.285  12.346  1.00 94.39           O  
ATOM   2342  CG  LEU A 144     -26.907  11.276  15.033  1.00 94.39           C  
ATOM   2343  HG  LEU A 144     -26.196  12.092  14.900  1.00 94.39           H  
ATOM   2344  CD1 LEU A 144     -27.103  11.056  16.529  1.00 94.39           C  
ATOM   2345 HD11 LEU A 144     -27.442  11.989  16.981  1.00 94.39           H  
ATOM   2346 HD12 LEU A 144     -26.157  10.778  16.993  1.00 94.39           H  
ATOM   2347 HD13 LEU A 144     -27.847  10.281  16.712  1.00 94.39           H  
ATOM   2348  CD2 LEU A 144     -26.308  10.003  14.430  1.00 94.39           C  
ATOM   2349 HD21 LEU A 144     -26.047  10.170  13.385  1.00 94.39           H  
ATOM   2350 HD22 LEU A 144     -27.012   9.175  14.519  1.00 94.39           H  
ATOM   2351 HD23 LEU A 144     -25.390   9.754  14.962  1.00 94.39           H  
ATOM   2352  N   LYS A 145     -29.924  11.197  11.560  1.00 93.16           N  
ATOM   2353  H   LYS A 145     -29.338  10.375  11.589  1.00 93.16           H  
ATOM   2354  CA  LYS A 145     -31.215  11.100  10.868  1.00 93.16           C  
ATOM   2355  HA  LYS A 145     -31.712  12.070  10.888  1.00 93.16           H  
ATOM   2356  C   LYS A 145     -32.109  10.106  11.602  1.00 93.16           C  
ATOM   2357  CB  LYS A 145     -31.011  10.676   9.405  1.00 93.16           C  
ATOM   2358  HB2 LYS A 145     -31.993  10.544   8.950  1.00 93.16           H  
ATOM   2359  HB3 LYS A 145     -30.496   9.715   9.382  1.00 93.16           H  
ATOM   2360  O   LYS A 145     -31.655   8.997  11.885  1.00 93.16           O  
ATOM   2361  CG  LYS A 145     -30.217  11.695   8.574  1.00 93.16           C  
ATOM   2362  HG2 LYS A 145     -30.717  12.663   8.617  1.00 93.16           H  
ATOM   2363  HG3 LYS A 145     -29.209  11.797   8.977  1.00 93.16           H  
ATOM   2364  CD  LYS A 145     -30.135  11.226   7.116  1.00 93.16           C  
ATOM   2365  HD2 LYS A 145     -29.629  10.261   7.082  1.00 93.16           H  
ATOM   2366  HD3 LYS A 145     -31.144  11.114   6.721  1.00 93.16           H  
ATOM   2367  CE  LYS A 145     -29.363  12.242   6.269  1.00 93.16           C  
ATOM   2368  HE2 LYS A 145     -28.365  12.356   6.694  1.00 93.16           H  
ATOM   2369  HE3 LYS A 145     -29.867  13.205   6.340  1.00 93.16           H  
ATOM   2370  NZ  LYS A 145     -29.277  11.804   4.853  1.00 93.16           N  
ATOM   2371  HZ1 LYS A 145     -28.768  12.482   4.303  1.00 93.16           H  
ATOM   2372  HZ2 LYS A 145     -30.202  11.697   4.462  1.00 93.16           H  
ATOM   2373  HZ3 LYS A 145     -28.797  10.917   4.792  1.00 93.16           H  
ATOM   2374  N   GLY A 146     -33.367  10.465  11.840  1.00 93.59           N  
ATOM   2375  H   GLY A 146     -33.643  11.420  11.664  1.00 93.59           H  
ATOM   2376  CA  GLY A 146     -34.353   9.641  12.549  1.00 93.59           C  
ATOM   2377  HA2 GLY A 146     -33.858   9.021  13.297  1.00 93.59           H  
ATOM   2378  HA3 GLY A 146     -34.875   8.991  11.848  1.00 93.59           H  
ATOM   2379  C   GLY A 146     -35.382  10.501  13.278  1.00 93.59           C  
ATOM   2380  O   GLY A 146     -35.319  11.731  13.182  1.00 93.59           O  
ATOM   2381  N   SER A 147     -36.309   9.862  13.997  1.00 96.17           N  
ATOM   2382  H   SER A 147     -36.284   8.855  14.076  1.00 96.17           H  
ATOM   2383  CA  SER A 147     -37.159  10.575  14.958  1.00 96.17           C  
ATOM   2384  HA  SER A 147     -37.641  11.395  14.426  1.00 96.17           H  
ATOM   2385  C   SER A 147     -36.311  11.171  16.101  1.00 96.17           C  
ATOM   2386  CB  SER A 147     -38.269   9.658  15.497  1.00 96.17           C  
ATOM   2387  HB2 SER A 147     -38.606   8.979  14.714  1.00 96.17           H  
ATOM   2388  HB3 SER A 147     -39.117  10.268  15.806  1.00 96.17           H  
ATOM   2389  O   SER A 147     -35.146  10.786  16.267  1.00 96.17           O  
ATOM   2390  OG  SER A 147     -37.835   8.912  16.613  1.00 96.17           O  
ATOM   2391  HG  SER A 147     -38.419   9.135  17.341  1.00 96.17           H  
ATOM   2392  N   PRO A 148     -36.849  12.114  16.895  1.00 94.76           N  
ATOM   2393  CA  PRO A 148     -36.172  12.605  18.094  1.00 94.76           C  
ATOM   2394  HA  PRO A 148     -35.287  13.167  17.794  1.00 94.76           H  
ATOM   2395  C   PRO A 148     -35.739  11.475  19.040  1.00 94.76           C  
ATOM   2396  CB  PRO A 148     -37.171  13.557  18.761  1.00 94.76           C  
ATOM   2397  HB2 PRO A 148     -36.667  14.379  19.270  1.00 94.76           H  
ATOM   2398  HB3 PRO A 148     -37.808  13.014  19.459  1.00 94.76           H  
ATOM   2399  O   PRO A 148     -34.585  11.449  19.462  1.00 94.76           O  
ATOM   2400  CG  PRO A 148     -38.020  14.049  17.590  1.00 94.76           C  
ATOM   2401  HG2 PRO A 148     -37.493  14.840  17.058  1.00 94.76           H  
ATOM   2402  HG3 PRO A 148     -39.003  14.388  17.918  1.00 94.76           H  
ATOM   2403  CD  PRO A 148     -38.116  12.806  16.709  1.00 94.76           C  
ATOM   2404  HD2 PRO A 148     -38.276  13.095  15.671  1.00 94.76           H  
ATOM   2405  HD3 PRO A 148     -38.931  12.175  17.062  1.00 94.76           H  
ATOM   2406  N   GLU A 149     -36.617  10.500  19.281  1.00 95.19           N  
ATOM   2407  H   GLU A 149     -37.543  10.571  18.884  1.00 95.19           H  
ATOM   2408  CA  GLU A 149     -36.352   9.337  20.135  1.00 95.19           C  
ATOM   2409  HA  GLU A 149     -36.006   9.684  21.109  1.00 95.19           H  
ATOM   2410  C   GLU A 149     -35.250   8.449  19.539  1.00 95.19           C  
ATOM   2411  CB  GLU A 149     -37.631   8.498  20.338  1.00 95.19           C  
ATOM   2412  HB2 GLU A 149     -37.903   8.006  19.405  1.00 95.19           H  
ATOM   2413  HB3 GLU A 149     -37.386   7.709  21.050  1.00 95.19           H  
ATOM   2414  O   GLU A 149     -34.321   8.049  20.239  1.00 95.19           O  
ATOM   2415  CG  GLU A 149     -38.853   9.256  20.893  1.00 95.19           C  
ATOM   2416  HG2 GLU A 149     -39.570   8.516  21.250  1.00 95.19           H  
ATOM   2417  HG3 GLU A 149     -38.536   9.849  21.751  1.00 95.19           H  
ATOM   2418  CD  GLU A 149     -39.567  10.158  19.868  1.00 95.19           C  
ATOM   2419  OE1 GLU A 149     -40.354  11.024  20.303  1.00 95.19           O  
ATOM   2420  OE2 GLU A 149     -39.298  10.015  18.643  1.00 95.19           O  
ATOM   2421  N   ASP A 150     -35.291   8.188  18.226  1.00 96.62           N  
ATOM   2422  H   ASP A 150     -36.095   8.496  17.698  1.00 96.62           H  
ATOM   2423  CA  ASP A 150     -34.242   7.425  17.540  1.00 96.62           C  
ATOM   2424  HA  ASP A 150     -34.175   6.426  17.971  1.00 96.62           H  
ATOM   2425  C   ASP A 150     -32.873   8.105  17.650  1.00 96.62           C  
ATOM   2426  CB  ASP A 150     -34.530   7.322  16.038  1.00 96.62           C  
ATOM   2427  HB2 ASP A 150     -33.630   6.944  15.553  1.00 96.62           H  
ATOM   2428  HB3 ASP A 150     -34.711   8.319  15.637  1.00 96.62           H  
ATOM   2429  O   ASP A 150     -31.837   7.441  17.745  1.00 96.62           O  
ATOM   2430  CG  ASP A 150     -35.659   6.395  15.614  1.00 96.62           C  
ATOM   2431  OD1 ASP A 150     -35.958   5.437  16.354  1.00 96.62           O  
ATOM   2432  OD2 ASP A 150     -36.071   6.594  14.445  1.00 96.62           O  
ATOM   2433  N   ASN A 151     -32.845   9.436  17.555  1.00 96.97           N  
ATOM   2434  H   ASN A 151     -33.727   9.922  17.483  1.00 96.97           H  
ATOM   2435  CA  ASN A 151     -31.614  10.209  17.647  1.00 96.97           C  
ATOM   2436  HA  ASN A 151     -30.851   9.738  17.027  1.00 96.97           H  
ATOM   2437  C   ASN A 151     -31.062  10.203  19.074  1.00 96.97           C  
ATOM   2438  CB  ASN A 151     -31.856  11.627  17.115  1.00 96.97           C  
ATOM   2439  HB2 ASN A 151     -32.741  12.043  17.597  1.00 96.97           H  
ATOM   2440  HB3 ASN A 151     -31.004  12.255  17.376  1.00 96.97           H  
ATOM   2441  O   ASN A 151     -29.854  10.037  19.233  1.00 96.97           O  
ATOM   2442  CG  ASN A 151     -32.028  11.685  15.606  1.00 96.97           C  
ATOM   2443  ND2 ASN A 151     -32.563  12.779  15.122  1.00 96.97           N  
ATOM   2444 HD21 ASN A 151     -32.756  12.804  14.131  1.00 96.97           H  
ATOM   2445 HD22 ASN A 151     -32.947  13.460  15.762  1.00 96.97           H  
ATOM   2446  OD1 ASN A 151     -31.647  10.799  14.844  1.00 96.97           O  
ATOM   2447  N   GLU A 152     -31.921  10.294  20.091  1.00 95.98           N  
ATOM   2448  H   GLU A 152     -32.900  10.449  19.898  1.00 95.98           H  
ATOM   2449  CA  GLU A 152     -31.527  10.159  21.497  1.00 95.98           C  
ATOM   2450  HA  GLU A 152     -30.774  10.913  21.727  1.00 95.98           H  
ATOM   2451  C   GLU A 152     -30.906   8.780  21.770  1.00 95.98           C  
ATOM   2452  CB  GLU A 152     -32.752  10.420  22.385  1.00 95.98           C  
ATOM   2453  HB2 GLU A 152     -33.194  11.373  22.094  1.00 95.98           H  
ATOM   2454  HB3 GLU A 152     -33.487   9.630  22.228  1.00 95.98           H  
ATOM   2455  O   GLU A 152     -29.826   8.693  22.353  1.00 95.98           O  
ATOM   2456  CG  GLU A 152     -32.383  10.486  23.875  1.00 95.98           C  
ATOM   2457  HG2 GLU A 152     -31.966   9.526  24.179  1.00 95.98           H  
ATOM   2458  HG3 GLU A 152     -31.613  11.245  24.007  1.00 95.98           H  
ATOM   2459  CD  GLU A 152     -33.580  10.812  24.783  1.00 95.98           C  
ATOM   2460  OE1 GLU A 152     -33.327  11.046  25.987  1.00 95.98           O  
ATOM   2461  OE2 GLU A 152     -34.730  10.801  24.290  1.00 95.98           O  
ATOM   2462  N   GLN A 153     -31.503   7.700  21.250  1.00 97.41           N  
ATOM   2463  H   GLN A 153     -32.402   7.822  20.807  1.00 97.41           H  
ATOM   2464  CA  GLN A 153     -30.939   6.349  21.379  1.00 97.41           C  
ATOM   2465  HA  GLN A 153     -30.758   6.150  22.435  1.00 97.41           H  
ATOM   2466  C   GLN A 153     -29.584   6.204  20.674  1.00 97.41           C  
ATOM   2467  CB  GLN A 153     -31.929   5.304  20.834  1.00 97.41           C  
ATOM   2468  HB2 GLN A 153     -32.202   5.560  19.810  1.00 97.41           H  
ATOM   2469  HB3 GLN A 153     -31.438   4.331  20.818  1.00 97.41           H  
ATOM   2470  O   GLN A 153     -28.654   5.601  21.215  1.00 97.41           O  
ATOM   2471  CG  GLN A 153     -33.208   5.185  21.676  1.00 97.41           C  
ATOM   2472  HG2 GLN A 153     -33.843   4.405  21.255  1.00 97.41           H  
ATOM   2473  HG3 GLN A 153     -33.763   6.122  21.631  1.00 97.41           H  
ATOM   2474  CD  GLN A 153     -32.938   4.853  23.138  1.00 97.41           C  
ATOM   2475  NE2 GLN A 153     -33.687   5.422  24.055  1.00 97.41           N  
ATOM   2476 HE21 GLN A 153     -34.363   6.125  23.795  1.00 97.41           H  
ATOM   2477 HE22 GLN A 153     -33.442   5.242  25.018  1.00 97.41           H  
ATOM   2478  OE1 GLN A 153     -32.047   4.092  23.483  1.00 97.41           O  
ATOM   2479  N   LYS A 154     -29.428   6.785  19.477  1.00 97.83           N  
ATOM   2480  H   LYS A 154     -30.230   7.253  19.078  1.00 97.83           H  
ATOM   2481  CA  LYS A 154     -28.140   6.802  18.759  1.00 97.83           C  
ATOM   2482  HA  LYS A 154     -27.764   5.782  18.679  1.00 97.83           H  
ATOM   2483  C   LYS A 154     -27.080   7.591  19.524  1.00 97.83           C  
ATOM   2484  CB  LYS A 154     -28.324   7.390  17.356  1.00 97.83           C  
ATOM   2485  HB2 LYS A 154     -27.350   7.620  16.925  1.00 97.83           H  
ATOM   2486  HB3 LYS A 154     -28.886   8.319  17.447  1.00 97.83           H  
ATOM   2487  O   LYS A 154     -25.939   7.142  19.593  1.00 97.83           O  
ATOM   2488  CG  LYS A 154     -29.057   6.428  16.413  1.00 97.83           C  
ATOM   2489  HG2 LYS A 154     -29.885   5.957  16.942  1.00 97.83           H  
ATOM   2490  HG3 LYS A 154     -28.373   5.646  16.082  1.00 97.83           H  
ATOM   2491  CD  LYS A 154     -29.607   7.191  15.203  1.00 97.83           C  
ATOM   2492  HD2 LYS A 154     -30.171   8.049  15.567  1.00 97.83           H  
ATOM   2493  HD3 LYS A 154     -28.793   7.543  14.568  1.00 97.83           H  
ATOM   2494  CE  LYS A 154     -30.542   6.276  14.410  1.00 97.83           C  
ATOM   2495  HE2 LYS A 154     -29.972   5.708  13.676  1.00 97.83           H  
ATOM   2496  HE3 LYS A 154     -30.994   5.574  15.110  1.00 97.83           H  
ATOM   2497  NZ  LYS A 154     -31.626   7.056  13.772  1.00 97.83           N  
ATOM   2498  HZ1 LYS A 154     -32.328   6.456  13.364  1.00 97.83           H  
ATOM   2499  HZ2 LYS A 154     -31.298   7.710  13.076  1.00 97.83           H  
ATOM   2500  HZ3 LYS A 154     -32.097   7.607  14.476  1.00 97.83           H  
ATOM   2501  N   GLN A 155     -27.436   8.735  20.104  1.00 97.29           N  
ATOM   2502  H   GLN A 155     -28.391   9.049  20.012  1.00 97.29           H  
ATOM   2503  CA  GLN A 155     -26.523   9.534  20.923  1.00 97.29           C  
ATOM   2504  HA  GLN A 155     -25.608   9.725  20.361  1.00 97.29           H  
ATOM   2505  C   GLN A 155     -26.115   8.782  22.188  1.00 97.29           C  
ATOM   2506  CB  GLN A 155     -27.166  10.880  21.272  1.00 97.29           C  
ATOM   2507  HB2 GLN A 155     -28.181  10.718  21.635  1.00 97.29           H  
ATOM   2508  HB3 GLN A 155     -26.588  11.360  22.062  1.00 97.29           H  
ATOM   2509  O   GLN A 155     -24.922   8.672  22.461  1.00 97.29           O  
ATOM   2510  CG  GLN A 155     -27.182  11.811  20.055  1.00 97.29           C  
ATOM   2511  HG2 GLN A 155     -27.676  11.314  19.220  1.00 97.29           H  
ATOM   2512  HG3 GLN A 155     -26.155  12.029  19.762  1.00 97.29           H  
ATOM   2513  CD  GLN A 155     -27.909  13.124  20.311  1.00 97.29           C  
ATOM   2514  NE2 GLN A 155     -27.712  14.113  19.468  1.00 97.29           N  
ATOM   2515 HE21 GLN A 155     -28.208  14.965  19.687  1.00 97.29           H  
ATOM   2516 HE22 GLN A 155     -27.056  14.020  18.706  1.00 97.29           H  
ATOM   2517  OE1 GLN A 155     -28.663  13.302  21.250  1.00 97.29           O  
ATOM   2518  N   LEU A 156     -27.071   8.175  22.895  1.00 97.70           N  
ATOM   2519  H   LEU A 156     -28.036   8.331  22.641  1.00 97.70           H  
ATOM   2520  CA  LEU A 156     -26.798   7.345  24.066  1.00 97.70           C  
ATOM   2521  HA  LEU A 156     -26.306   7.970  24.811  1.00 97.70           H  
ATOM   2522  C   LEU A 156     -25.853   6.185  23.728  1.00 97.70           C  
ATOM   2523  CB  LEU A 156     -28.138   6.843  24.632  1.00 97.70           C  
ATOM   2524  HB2 LEU A 156     -28.640   6.244  23.872  1.00 97.70           H  
ATOM   2525  HB3 LEU A 156     -28.773   7.702  24.849  1.00 97.70           H  
ATOM   2526  O   LEU A 156     -24.888   5.946  24.453  1.00 97.70           O  
ATOM   2527  CG  LEU A 156     -27.995   5.996  25.908  1.00 97.70           C  
ATOM   2528  HG  LEU A 156     -27.371   5.127  25.702  1.00 97.70           H  
ATOM   2529  CD1 LEU A 156     -27.375   6.792  27.060  1.00 97.70           C  
ATOM   2530 HD11 LEU A 156     -26.337   7.033  26.834  1.00 97.70           H  
ATOM   2531 HD12 LEU A 156     -27.404   6.202  27.976  1.00 97.70           H  
ATOM   2532 HD13 LEU A 156     -27.936   7.714  27.214  1.00 97.70           H  
ATOM   2533  CD2 LEU A 156     -29.368   5.493  26.349  1.00 97.70           C  
ATOM   2534 HD21 LEU A 156     -30.019   6.337  26.575  1.00 97.70           H  
ATOM   2535 HD22 LEU A 156     -29.271   4.861  27.232  1.00 97.70           H  
ATOM   2536 HD23 LEU A 156     -29.819   4.908  25.547  1.00 97.70           H  
ATOM   2537  N   PHE A 157     -26.076   5.509  22.597  1.00 98.23           N  
ATOM   2538  H   PHE A 157     -26.918   5.712  22.076  1.00 98.23           H  
ATOM   2539  CA  PHE A 157     -25.178   4.465  22.107  1.00 98.23           C  
ATOM   2540  HA  PHE A 157     -25.120   3.681  22.863  1.00 98.23           H  
ATOM   2541  C   PHE A 157     -23.753   4.991  21.886  1.00 98.23           C  
ATOM   2542  CB  PHE A 157     -25.746   3.855  20.816  1.00 98.23           C  
ATOM   2543  HB2 PHE A 157     -26.686   3.354  21.049  1.00 98.23           H  
ATOM   2544  HB3 PHE A 157     -25.971   4.650  20.106  1.00 98.23           H  
ATOM   2545  O   PHE A 157     -22.796   4.349  22.314  1.00 98.23           O  
ATOM   2546  CG  PHE A 157     -24.808   2.865  20.151  1.00 98.23           C  
ATOM   2547  CD1 PHE A 157     -23.940   3.286  19.124  1.00 98.23           C  
ATOM   2548  HD1 PHE A 157     -23.965   4.312  18.788  1.00 98.23           H  
ATOM   2549  CD2 PHE A 157     -24.762   1.532  20.598  1.00 98.23           C  
ATOM   2550  HD2 PHE A 157     -25.415   1.209  21.395  1.00 98.23           H  
ATOM   2551  CE1 PHE A 157     -23.026   2.381  18.555  1.00 98.23           C  
ATOM   2552  HE1 PHE A 157     -22.353   2.714  17.779  1.00 98.23           H  
ATOM   2553  CE2 PHE A 157     -23.845   0.628  20.031  1.00 98.23           C  
ATOM   2554  HE2 PHE A 157     -23.792  -0.384  20.404  1.00 98.23           H  
ATOM   2555  CZ  PHE A 157     -22.973   1.053  19.013  1.00 98.23           C  
ATOM   2556  HZ  PHE A 157     -22.249   0.365  18.601  1.00 98.23           H  
ATOM   2557  N   ILE A 158     -23.589   6.151  21.245  1.00 98.18           N  
ATOM   2558  H   ILE A 158     -24.413   6.652  20.944  1.00 98.18           H  
ATOM   2559  CA  ILE A 158     -22.266   6.748  20.997  1.00 98.18           C  
ATOM   2560  HA  ILE A 158     -21.639   6.015  20.489  1.00 98.18           H  
ATOM   2561  C   ILE A 158     -21.575   7.093  22.320  1.00 98.18           C  
ATOM   2562  CB  ILE A 158     -22.404   7.988  20.088  1.00 98.18           C  
ATOM   2563  HB  ILE A 158     -23.139   8.653  20.543  1.00 98.18           H  
ATOM   2564  O   ILE A 158     -20.406   6.758  22.506  1.00 98.18           O  
ATOM   2565  CG1 ILE A 158     -22.896   7.585  18.678  1.00 98.18           C  
ATOM   2566 HG12 ILE A 158     -23.637   6.789  18.753  1.00 98.18           H  
ATOM   2567 HG13 ILE A 158     -22.068   7.187  18.091  1.00 98.18           H  
ATOM   2568  CG2 ILE A 158     -21.079   8.761  19.966  1.00 98.18           C  
ATOM   2569 HG21 ILE A 158     -20.280   8.091  19.647  1.00 98.18           H  
ATOM   2570 HG22 ILE A 158     -21.176   9.572  19.245  1.00 98.18           H  
ATOM   2571 HG23 ILE A 158     -20.818   9.204  20.927  1.00 98.18           H  
ATOM   2572  CD1 ILE A 158     -23.545   8.754  17.928  1.00 98.18           C  
ATOM   2573 HD11 ILE A 158     -24.335   8.388  17.273  1.00 98.18           H  
ATOM   2574 HD12 ILE A 158     -24.016   9.446  18.626  1.00 98.18           H  
ATOM   2575 HD13 ILE A 158     -22.794   9.269  17.328  1.00 98.18           H  
ATOM   2576  N   GLU A 159     -22.298   7.715  23.250  1.00 97.24           N  
ATOM   2577  H   GLU A 159     -23.252   7.960  23.028  1.00 97.24           H  
ATOM   2578  CA  GLU A 159     -21.786   8.120  24.560  1.00 97.24           C  
ATOM   2579  HA  GLU A 159     -20.909   8.753  24.421  1.00 97.24           H  
ATOM   2580  C   GLU A 159     -21.316   6.920  25.397  1.00 97.24           C  
ATOM   2581  CB  GLU A 159     -22.876   8.934  25.282  1.00 97.24           C  
ATOM   2582  HB2 GLU A 159     -22.613   9.030  26.335  1.00 97.24           H  
ATOM   2583  HB3 GLU A 159     -23.823   8.397  25.232  1.00 97.24           H  
ATOM   2584  O   GLU A 159     -20.210   6.939  25.940  1.00 97.24           O  
ATOM   2585  CG  GLU A 159     -23.062  10.343  24.677  1.00 97.24           C  
ATOM   2586  HG2 GLU A 159     -23.882  10.840  25.196  1.00 97.24           H  
ATOM   2587  HG3 GLU A 159     -23.324  10.263  23.622  1.00 97.24           H  
ATOM   2588  CD  GLU A 159     -21.792  11.187  24.818  1.00 97.24           C  
ATOM   2589  OE1 GLU A 159     -21.360  11.887  23.872  1.00 97.24           O  
ATOM   2590  OE2 GLU A 159     -21.120  11.075  25.869  1.00 97.24           O  
ATOM   2591  N   GLN A 160     -22.092   5.833  25.423  1.00 98.09           N  
ATOM   2592  H   GLN A 160     -22.988   5.878  24.958  1.00 98.09           H  
ATOM   2593  CA  GLN A 160     -21.734   4.592  26.125  1.00 98.09           C  
ATOM   2594  HA  GLN A 160     -21.478   4.829  27.157  1.00 98.09           H  
ATOM   2595  C   GLN A 160     -20.518   3.876  25.514  1.00 98.09           C  
ATOM   2596  CB  GLN A 160     -22.949   3.654  26.115  1.00 98.09           C  
ATOM   2597  HB2 GLN A 160     -23.332   3.578  25.098  1.00 98.09           H  
ATOM   2598  HB3 GLN A 160     -22.635   2.660  26.435  1.00 98.09           H  
ATOM   2599  O   GLN A 160     -19.789   3.171  26.215  1.00 98.09           O  
ATOM   2600  CG  GLN A 160     -24.064   4.131  27.060  1.00 98.09           C  
ATOM   2601  HG2 GLN A 160     -23.692   4.102  28.085  1.00 98.09           H  
ATOM   2602  HG3 GLN A 160     -24.337   5.161  26.833  1.00 98.09           H  
ATOM   2603  CD  GLN A 160     -25.321   3.271  26.971  1.00 98.09           C  
ATOM   2604  NE2 GLN A 160     -26.259   3.448  27.874  1.00 98.09           N  
ATOM   2605 HE21 GLN A 160     -27.092   2.889  27.754  1.00 98.09           H  
ATOM   2606 HE22 GLN A 160     -26.174   4.172  28.573  1.00 98.09           H  
ATOM   2607  OE1 GLN A 160     -25.489   2.423  26.109  1.00 98.09           O  
ATOM   2608  N   HIS A 161     -20.266   4.064  24.216  1.00 98.28           N  
ATOM   2609  H   HIS A 161     -20.899   4.653  23.694  1.00 98.28           H  
ATOM   2610  CA  HIS A 161     -19.239   3.332  23.473  1.00 98.28           C  
ATOM   2611  HA  HIS A 161     -18.812   2.577  24.133  1.00 98.28           H  
ATOM   2612  C   HIS A 161     -18.042   4.191  23.048  1.00 98.28           C  
ATOM   2613  CB  HIS A 161     -19.877   2.550  22.319  1.00 98.28           C  
ATOM   2614  HB2 HIS A 161     -20.366   3.246  21.637  1.00 98.28           H  
ATOM   2615  HB3 HIS A 161     -19.098   2.025  21.765  1.00 98.28           H  
ATOM   2616  O   HIS A 161     -17.271   3.771  22.190  1.00 98.28           O  
ATOM   2617  CG  HIS A 161     -20.874   1.526  22.795  1.00 98.28           C  
ATOM   2618  CD2 HIS A 161     -20.611   0.269  23.262  1.00 98.28           C  
ATOM   2619  HD2 HIS A 161     -19.629  -0.171  23.359  1.00 98.28           H  
ATOM   2620  ND1 HIS A 161     -22.226   1.715  22.906  1.00 98.28           N  
ATOM   2621  HD1 HIS A 161     -22.703   2.581  22.700  1.00 98.28           H  
ATOM   2622  CE1 HIS A 161     -22.774   0.602  23.418  1.00 98.28           C  
ATOM   2623  HE1 HIS A 161     -23.821   0.478  23.652  1.00 98.28           H  
ATOM   2624  NE2 HIS A 161     -21.824  -0.325  23.628  1.00 98.28           N  
ATOM   2625  N   LYS A 162     -17.806   5.356  23.670  1.00 97.52           N  
ATOM   2626  H   LYS A 162     -18.517   5.700  24.300  1.00 97.52           H  
ATOM   2627  CA  LYS A 162     -16.636   6.216  23.375  1.00 97.52           C  
ATOM   2628  HA  LYS A 162     -16.732   6.593  22.357  1.00 97.52           H  
ATOM   2629  C   LYS A 162     -15.291   5.478  23.413  1.00 97.52           C  
ATOM   2630  CB  LYS A 162     -16.611   7.408  24.344  1.00 97.52           C  
ATOM   2631  HB2 LYS A 162     -16.829   7.072  25.357  1.00 97.52           H  
ATOM   2632  HB3 LYS A 162     -15.618   7.856  24.333  1.00 97.52           H  
ATOM   2633  O   LYS A 162     -14.417   5.763  22.599  1.00 97.52           O  
ATOM   2634  CG  LYS A 162     -17.621   8.477  23.915  1.00 97.52           C  
ATOM   2635  HG2 LYS A 162     -17.356   8.821  22.915  1.00 97.52           H  
ATOM   2636  HG3 LYS A 162     -18.621   8.045  23.881  1.00 97.52           H  
ATOM   2637  CD  LYS A 162     -17.634   9.673  24.873  1.00 97.52           C  
ATOM   2638  HD2 LYS A 162     -18.109   9.373  25.807  1.00 97.52           H  
ATOM   2639  HD3 LYS A 162     -16.619  10.019  25.066  1.00 97.52           H  
ATOM   2640  CE  LYS A 162     -18.441  10.785  24.203  1.00 97.52           C  
ATOM   2641  HE2 LYS A 162     -17.891  11.164  23.342  1.00 97.52           H  
ATOM   2642  HE3 LYS A 162     -19.374  10.358  23.835  1.00 97.52           H  
ATOM   2643  NZ  LYS A 162     -18.785  11.890  25.121  1.00 97.52           N  
ATOM   2644  HZ1 LYS A 162     -19.453  12.484  24.651  1.00 97.52           H  
ATOM   2645  HZ2 LYS A 162     -18.003  12.391  25.516  1.00 97.52           H  
ATOM   2646  HZ3 LYS A 162     -19.404  11.521  25.830  1.00 97.52           H  
ATOM   2647  N   HIS A 163     -15.150   4.487  24.295  1.00 97.52           N  
ATOM   2648  H   HIS A 163     -15.931   4.292  24.906  1.00 97.52           H  
ATOM   2649  CA  HIS A 163     -13.963   3.629  24.397  1.00 97.52           C  
ATOM   2650  HA  HIS A 163     -13.097   4.262  24.594  1.00 97.52           H  
ATOM   2651  C   HIS A 163     -13.650   2.842  23.107  1.00 97.52           C  
ATOM   2652  CB  HIS A 163     -14.134   2.680  25.593  1.00 97.52           C  
ATOM   2653  HB2 HIS A 163     -13.204   2.127  25.731  1.00 97.52           H  
ATOM   2654  HB3 HIS A 163     -14.301   3.267  26.496  1.00 97.52           H  
ATOM   2655  O   HIS A 163     -12.510   2.434  22.898  1.00 97.52           O  
ATOM   2656  CG  HIS A 163     -15.263   1.687  25.438  1.00 97.52           C  
ATOM   2657  CD2 HIS A 163     -15.146   0.386  25.026  1.00 97.52           C  
ATOM   2658  HD2 HIS A 163     -14.228  -0.114  24.754  1.00 97.52           H  
ATOM   2659  ND1 HIS A 163     -16.599   1.905  25.713  1.00 97.52           N  
ATOM   2660  HD1 HIS A 163     -17.011   2.704  26.172  1.00 97.52           H  
ATOM   2661  CE1 HIS A 163     -17.265   0.768  25.461  1.00 97.52           C  
ATOM   2662  HE1 HIS A 163     -18.322   0.625  25.630  1.00 97.52           H  
ATOM   2663  NE2 HIS A 163     -16.426  -0.183  25.032  1.00 97.52           N  
ATOM   2664  N   TYR A 164     -14.614   2.677  22.191  1.00 98.50           N  
ATOM   2665  H   TYR A 164     -15.543   3.026  22.380  1.00 98.50           H  
ATOM   2666  CA  TYR A 164     -14.371   2.059  20.884  1.00 98.50           C  
ATOM   2667  HA  TYR A 164     -13.935   1.072  21.040  1.00 98.50           H  
ATOM   2668  C   TYR A 164     -13.363   2.834  20.035  1.00 98.50           C  
ATOM   2669  CB  TYR A 164     -15.684   1.901  20.102  1.00 98.50           C  
ATOM   2670  HB2 TYR A 164     -16.232   2.843  20.118  1.00 98.50           H  
ATOM   2671  HB3 TYR A 164     -15.427   1.719  19.058  1.00 98.50           H  
ATOM   2672  O   TYR A 164     -12.734   2.224  19.174  1.00 98.50           O  
ATOM   2673  CG  TYR A 164     -16.609   0.772  20.525  1.00 98.50           C  
ATOM   2674  CD1 TYR A 164     -16.358  -0.011  21.670  1.00 98.50           C  
ATOM   2675  HD1 TYR A 164     -15.503   0.170  22.306  1.00 98.50           H  
ATOM   2676  CD2 TYR A 164     -17.735   0.486  19.729  1.00 98.50           C  
ATOM   2677  HD2 TYR A 164     -17.938   1.095  18.860  1.00 98.50           H  
ATOM   2678  CE1 TYR A 164     -17.233  -1.046  22.033  1.00 98.50           C  
ATOM   2679  HE1 TYR A 164     -17.033  -1.608  22.933  1.00 98.50           H  
ATOM   2680  CE2 TYR A 164     -18.608  -0.562  20.077  1.00 98.50           C  
ATOM   2681  HE2 TYR A 164     -19.495  -0.756  19.492  1.00 98.50           H  
ATOM   2682  OH  TYR A 164     -19.211  -2.311  21.609  1.00 98.50           O  
ATOM   2683  HH  TYR A 164     -19.163  -2.477  22.553  1.00 98.50           H  
ATOM   2684  CZ  TYR A 164     -18.364  -1.317  21.243  1.00 98.50           C  
ATOM   2685  N   LEU A 165     -13.172   4.139  20.267  1.00 98.01           N  
ATOM   2686  H   LEU A 165     -13.699   4.584  21.004  1.00 98.01           H  
ATOM   2687  CA  LEU A 165     -12.099   4.901  19.624  1.00 98.01           C  
ATOM   2688  HA  LEU A 165     -12.210   4.848  18.541  1.00 98.01           H  
ATOM   2689  C   LEU A 165     -10.718   4.323  19.973  1.00 98.01           C  
ATOM   2690  CB  LEU A 165     -12.162   6.368  20.074  1.00 98.01           C  
ATOM   2691  HB2 LEU A 165     -12.069   6.393  21.160  1.00 98.01           H  
ATOM   2692  HB3 LEU A 165     -11.290   6.881  19.667  1.00 98.01           H  
ATOM   2693  O   LEU A 165      -9.899   4.104  19.081  1.00 98.01           O  
ATOM   2694  CG  LEU A 165     -13.413   7.166  19.674  1.00 98.01           C  
ATOM   2695  HG  LEU A 165     -14.315   6.654  20.009  1.00 98.01           H  
ATOM   2696  CD1 LEU A 165     -13.319   8.516  20.374  1.00 98.01           C  
ATOM   2697 HD11 LEU A 165     -12.330   8.944  20.210  1.00 98.01           H  
ATOM   2698 HD12 LEU A 165     -14.059   9.218  19.990  1.00 98.01           H  
ATOM   2699 HD13 LEU A 165     -13.464   8.383  21.446  1.00 98.01           H  
ATOM   2700  CD2 LEU A 165     -13.514   7.416  18.169  1.00 98.01           C  
ATOM   2701 HD21 LEU A 165     -14.412   7.995  17.956  1.00 98.01           H  
ATOM   2702 HD22 LEU A 165     -13.581   6.462  17.646  1.00 98.01           H  
ATOM   2703 HD23 LEU A 165     -12.643   7.976  17.829  1.00 98.01           H  
ATOM   2704  N   ASP A 166     -10.486   4.011  21.250  1.00 97.88           N  
ATOM   2705  H   ASP A 166     -11.226   4.142  21.925  1.00 97.88           H  
ATOM   2706  CA  ASP A 166      -9.225   3.436  21.720  1.00 97.88           C  
ATOM   2707  HA  ASP A 166      -8.399   4.036  21.337  1.00 97.88           H  
ATOM   2708  C   ASP A 166      -9.022   2.016  21.180  1.00 97.88           C  
ATOM   2709  CB  ASP A 166      -9.176   3.462  23.258  1.00 97.88           C  
ATOM   2710  HB2 ASP A 166     -10.086   3.025  23.668  1.00 97.88           H  
ATOM   2711  HB3 ASP A 166      -8.335   2.852  23.587  1.00 97.88           H  
ATOM   2712  O   ASP A 166      -7.956   1.711  20.641  1.00 97.88           O  
ATOM   2713  CG  ASP A 166      -8.974   4.870  23.816  1.00 97.88           C  
ATOM   2714  OD1 ASP A 166      -8.129   5.610  23.259  1.00 97.88           O  
ATOM   2715  OD2 ASP A 166      -9.569   5.228  24.849  1.00 97.88           O  
ATOM   2716  N   GLU A 167     -10.065   1.180  21.221  1.00 98.31           N  
ATOM   2717  H   GLU A 167     -10.895   1.482  21.710  1.00 98.31           H  
ATOM   2718  CA  GLU A 167     -10.024  -0.174  20.647  1.00 98.31           C  
ATOM   2719  HA  GLU A 167      -9.226  -0.743  21.124  1.00 98.31           H  
ATOM   2720  C   GLU A 167      -9.745  -0.153  19.132  1.00 98.31           C  
ATOM   2721  CB  GLU A 167     -11.362  -0.901  20.871  1.00 98.31           C  
ATOM   2722  HB2 GLU A 167     -12.167  -0.306  20.440  1.00 98.31           H  
ATOM   2723  HB3 GLU A 167     -11.315  -1.844  20.326  1.00 98.31           H  
ATOM   2724  O   GLU A 167      -9.028  -1.006  18.604  1.00 98.31           O  
ATOM   2725  CG  GLU A 167     -11.697  -1.214  22.339  1.00 98.31           C  
ATOM   2726  HG2 GLU A 167     -10.867  -1.771  22.773  1.00 98.31           H  
ATOM   2727  HG3 GLU A 167     -11.806  -0.276  22.884  1.00 98.31           H  
ATOM   2728  CD  GLU A 167     -12.990  -2.044  22.494  1.00 98.31           C  
ATOM   2729  OE1 GLU A 167     -13.510  -2.138  23.620  1.00 98.31           O  
ATOM   2730  OE2 GLU A 167     -13.501  -2.616  21.493  1.00 98.31           O  
ATOM   2731  N   LEU A 168     -10.303   0.821  18.406  1.00 98.28           N  
ATOM   2732  H   LEU A 168     -10.898   1.484  18.883  1.00 98.28           H  
ATOM   2733  CA  LEU A 168     -10.062   1.003  16.975  1.00 98.28           C  
ATOM   2734  HA  LEU A 168     -10.260   0.063  16.461  1.00 98.28           H  
ATOM   2735  C   LEU A 168      -8.603   1.359  16.690  1.00 98.28           C  
ATOM   2736  CB  LEU A 168     -10.998   2.099  16.440  1.00 98.28           C  
ATOM   2737  HB2 LEU A 168     -11.114   2.873  17.199  1.00 98.28           H  
ATOM   2738  HB3 LEU A 168     -10.542   2.579  15.574  1.00 98.28           H  
ATOM   2739  O   LEU A 168      -7.997   0.776  15.788  1.00 98.28           O  
ATOM   2740  CG  LEU A 168     -12.379   1.560  16.041  1.00 98.28           C  
ATOM   2741  HG  LEU A 168     -12.762   0.885  16.806  1.00 98.28           H  
ATOM   2742  CD1 LEU A 168     -13.361   2.716  15.881  1.00 98.28           C  
ATOM   2743 HD11 LEU A 168     -13.433   3.266  16.819  1.00 98.28           H  
ATOM   2744 HD12 LEU A 168     -13.009   3.388  15.099  1.00 98.28           H  
ATOM   2745 HD13 LEU A 168     -14.349   2.328  15.632  1.00 98.28           H  
ATOM   2746  CD2 LEU A 168     -12.268   0.806  14.710  1.00 98.28           C  
ATOM   2747 HD21 LEU A 168     -11.621   1.347  14.020  1.00 98.28           H  
ATOM   2748 HD22 LEU A 168     -11.856  -0.187  14.888  1.00 98.28           H  
ATOM   2749 HD23 LEU A 168     -13.246   0.713  14.236  1.00 98.28           H  
ATOM   2750  N   ILE A 169      -8.028   2.284  17.460  1.00 98.00           N  
ATOM   2751  H   ILE A 169      -8.581   2.711  18.190  1.00 98.00           H  
ATOM   2752  CA  ILE A 169      -6.616   2.661  17.335  1.00 98.00           C  
ATOM   2753  HA  ILE A 169      -6.419   2.918  16.294  1.00 98.00           H  
ATOM   2754  C   ILE A 169      -5.703   1.480  17.657  1.00 98.00           C  
ATOM   2755  CB  ILE A 169      -6.318   3.890  18.217  1.00 98.00           C  
ATOM   2756  HB  ILE A 169      -6.722   3.707  19.213  1.00 98.00           H  
ATOM   2757  O   ILE A 169      -4.726   1.258  16.939  1.00 98.00           O  
ATOM   2758  CG1 ILE A 169      -7.015   5.150  17.658  1.00 98.00           C  
ATOM   2759 HG12 ILE A 169      -6.884   5.955  18.381  1.00 98.00           H  
ATOM   2760 HG13 ILE A 169      -8.087   4.970  17.574  1.00 98.00           H  
ATOM   2761  CG2 ILE A 169      -4.807   4.141  18.376  1.00 98.00           C  
ATOM   2762 HG21 ILE A 169      -4.320   4.151  17.401  1.00 98.00           H  
ATOM   2763 HG22 ILE A 169      -4.364   3.359  18.993  1.00 98.00           H  
ATOM   2764 HG23 ILE A 169      -4.645   5.096  18.876  1.00 98.00           H  
ATOM   2765  CD1 ILE A 169      -6.520   5.660  16.300  1.00 98.00           C  
ATOM   2766 HD11 ILE A 169      -7.074   6.563  16.046  1.00 98.00           H  
ATOM   2767 HD12 ILE A 169      -5.460   5.910  16.346  1.00 98.00           H  
ATOM   2768 HD13 ILE A 169      -6.693   4.916  15.523  1.00 98.00           H  
ATOM   2769  N   GLU A 170      -6.032   0.684  18.672  1.00 98.11           N  
ATOM   2770  H   GLU A 170      -6.816   0.936  19.256  1.00 98.11           H  
ATOM   2771  CA  GLU A 170      -5.296  -0.536  19.000  1.00 98.11           C  
ATOM   2772  HA  GLU A 170      -4.253  -0.278  19.183  1.00 98.11           H  
ATOM   2773  C   GLU A 170      -5.326  -1.542  17.841  1.00 98.11           C  
ATOM   2774  CB  GLU A 170      -5.863  -1.131  20.292  1.00 98.11           C  
ATOM   2775  HB2 GLU A 170      -5.828  -0.369  21.071  1.00 98.11           H  
ATOM   2776  HB3 GLU A 170      -6.899  -1.428  20.131  1.00 98.11           H  
ATOM   2777  O   GLU A 170      -4.269  -1.979  17.383  1.00 98.11           O  
ATOM   2778  CG  GLU A 170      -5.043  -2.344  20.748  1.00 98.11           C  
ATOM   2779  HG2 GLU A 170      -3.998  -2.045  20.829  1.00 98.11           H  
ATOM   2780  HG3 GLU A 170      -5.113  -3.129  19.994  1.00 98.11           H  
ATOM   2781  CD  GLU A 170      -5.520  -2.908  22.092  1.00 98.11           C  
ATOM   2782  OE1 GLU A 170      -4.711  -3.634  22.710  1.00 98.11           O  
ATOM   2783  OE2 GLU A 170      -6.677  -2.626  22.474  1.00 98.11           O  
ATOM   2784  N   LYS A 171      -6.507  -1.825  17.276  1.00 98.08           N  
ATOM   2785  H   LYS A 171      -7.333  -1.437  17.709  1.00 98.08           H  
ATOM   2786  CA  LYS A 171      -6.653  -2.729  16.119  1.00 98.08           C  
ATOM   2787  HA  LYS A 171      -6.219  -3.695  16.376  1.00 98.08           H  
ATOM   2788  C   LYS A 171      -5.893  -2.243  14.890  1.00 98.08           C  
ATOM   2789  CB  LYS A 171      -8.140  -2.901  15.782  1.00 98.08           C  
ATOM   2790  HB2 LYS A 171      -8.635  -1.931  15.761  1.00 98.08           H  
ATOM   2791  HB3 LYS A 171      -8.234  -3.366  14.801  1.00 98.08           H  
ATOM   2792  O   LYS A 171      -5.253  -3.035  14.198  1.00 98.08           O  
ATOM   2793  CG  LYS A 171      -8.800  -3.810  16.817  1.00 98.08           C  
ATOM   2794  HG2 LYS A 171      -8.273  -4.764  16.806  1.00 98.08           H  
ATOM   2795  HG3 LYS A 171      -8.701  -3.377  17.812  1.00 98.08           H  
ATOM   2796  CD  LYS A 171     -10.284  -4.042  16.513  1.00 98.08           C  
ATOM   2797  HD2 LYS A 171     -10.793  -3.080  16.445  1.00 98.08           H  
ATOM   2798  HD3 LYS A 171     -10.390  -4.568  15.564  1.00 98.08           H  
ATOM   2799  CE  LYS A 171     -10.920  -4.854  17.647  1.00 98.08           C  
ATOM   2800  HE2 LYS A 171     -10.914  -4.235  18.544  1.00 98.08           H  
ATOM   2801  HE3 LYS A 171     -11.962  -5.059  17.402  1.00 98.08           H  
ATOM   2802  NZ  LYS A 171     -10.196  -6.123  17.918  1.00 98.08           N  
ATOM   2803  HZ1 LYS A 171      -9.242  -5.913  18.176  1.00 98.08           H  
ATOM   2804  HZ2 LYS A 171     -10.603  -6.603  18.708  1.00 98.08           H  
ATOM   2805  HZ3 LYS A 171     -10.173  -6.731  17.112  1.00 98.08           H  
ATOM   2806  N   ILE A 172      -5.940  -0.941  14.611  1.00 97.73           N  
ATOM   2807  H   ILE A 172      -6.507  -0.354  15.206  1.00 97.73           H  
ATOM   2808  CA  ILE A 172      -5.177  -0.328  13.517  1.00 97.73           C  
ATOM   2809  HA  ILE A 172      -5.386  -0.871  12.595  1.00 97.73           H  
ATOM   2810  C   ILE A 172      -3.671  -0.448  13.778  1.00 97.73           C  
ATOM   2811  CB  ILE A 172      -5.618   1.140  13.331  1.00 97.73           C  
ATOM   2812  HB  ILE A 172      -5.640   1.621  14.309  1.00 97.73           H  
ATOM   2813  O   ILE A 172      -2.914  -0.751  12.854  1.00 97.73           O  
ATOM   2814  CG1 ILE A 172      -7.034   1.200  12.710  1.00 97.73           C  
ATOM   2815 HG12 ILE A 172      -6.983   0.908  11.662  1.00 97.73           H  
ATOM   2816 HG13 ILE A 172      -7.687   0.489  13.216  1.00 97.73           H  
ATOM   2817  CG2 ILE A 172      -4.622   1.908  12.445  1.00 97.73           C  
ATOM   2818 HG21 ILE A 172      -4.969   2.935  12.330  1.00 97.73           H  
ATOM   2819 HG22 ILE A 172      -3.642   1.963  12.919  1.00 97.73           H  
ATOM   2820 HG23 ILE A 172      -4.534   1.433  11.468  1.00 97.73           H  
ATOM   2821  CD1 ILE A 172      -7.699   2.581  12.808  1.00 97.73           C  
ATOM   2822 HD11 ILE A 172      -7.709   2.917  13.845  1.00 97.73           H  
ATOM   2823 HD12 ILE A 172      -8.727   2.509  12.452  1.00 97.73           H  
ATOM   2824 HD13 ILE A 172      -7.172   3.310  12.193  1.00 97.73           H  
ATOM   2825  N   SER A 173      -3.230  -0.231  15.018  1.00 98.08           N  
ATOM   2826  H   SER A 173      -3.909   0.014  15.725  1.00 98.08           H  
ATOM   2827  CA  SER A 173      -1.828  -0.339  15.432  1.00 98.08           C  
ATOM   2828  HA  SER A 173      -1.224   0.306  14.793  1.00 98.08           H  
ATOM   2829  C   SER A 173      -1.304  -1.764  15.276  1.00 98.08           C  
ATOM   2830  CB  SER A 173      -1.698   0.143  16.880  1.00 98.08           C  
ATOM   2831  HB2 SER A 173      -2.109   1.150  16.951  1.00 98.08           H  
ATOM   2832  HB3 SER A 173      -2.276  -0.507  17.537  1.00 98.08           H  
ATOM   2833  O   SER A 173      -0.268  -1.969  14.641  1.00 98.08           O  
ATOM   2834  OG  SER A 173      -0.354   0.172  17.330  1.00 98.08           O  
ATOM   2835  HG  SER A 173      -0.397   0.536  18.217  1.00 98.08           H  
ATOM   2836  N   GLU A 174      -2.050  -2.756  15.765  1.00 97.45           N  
ATOM   2837  H   GLU A 174      -2.883  -2.522  16.285  1.00 97.45           H  
ATOM   2838  CA  GLU A 174      -1.730  -4.177  15.619  1.00 97.45           C  
ATOM   2839  HA  GLU A 174      -0.764  -4.379  16.082  1.00 97.45           H  
ATOM   2840  C   GLU A 174      -1.645  -4.579  14.140  1.00 97.45           C  
ATOM   2841  CB  GLU A 174      -2.802  -5.001  16.347  1.00 97.45           C  
ATOM   2842  HB2 GLU A 174      -2.939  -4.607  17.354  1.00 97.45           H  
ATOM   2843  HB3 GLU A 174      -3.744  -4.905  15.807  1.00 97.45           H  
ATOM   2844  O   GLU A 174      -0.648  -5.152  13.697  1.00 97.45           O  
ATOM   2845  CG  GLU A 174      -2.410  -6.482  16.448  1.00 97.45           C  
ATOM   2846  HG2 GLU A 174      -1.619  -6.585  17.191  1.00 97.45           H  
ATOM   2847  HG3 GLU A 174      -2.009  -6.812  15.490  1.00 97.45           H  
ATOM   2848  CD  GLU A 174      -3.592  -7.393  16.811  1.00 97.45           C  
ATOM   2849  OE1 GLU A 174      -3.492  -8.588  16.453  1.00 97.45           O  
ATOM   2850  OE2 GLU A 174      -4.608  -6.890  17.340  1.00 97.45           O  
ATOM   2851  N   PHE A 175      -2.647  -4.207  13.338  1.00 97.28           N  
ATOM   2852  H   PHE A 175      -3.451  -3.757  13.753  1.00 97.28           H  
ATOM   2853  CA  PHE A 175      -2.651  -4.478  11.902  1.00 97.28           C  
ATOM   2854  HA  PHE A 175      -2.560  -5.554  11.753  1.00 97.28           H  
ATOM   2855  C   PHE A 175      -1.467  -3.809  11.192  1.00 97.28           C  
ATOM   2856  CB  PHE A 175      -3.986  -4.011  11.316  1.00 97.28           C  
ATOM   2857  HB2 PHE A 175      -4.793  -4.472  11.886  1.00 97.28           H  
ATOM   2858  HB3 PHE A 175      -4.079  -2.932  11.439  1.00 97.28           H  
ATOM   2859  O   PHE A 175      -0.786  -4.434  10.375  1.00 97.28           O  
ATOM   2860  CG  PHE A 175      -4.170  -4.365   9.855  1.00 97.28           C  
ATOM   2861  CD1 PHE A 175      -3.802  -3.453   8.849  1.00 97.28           C  
ATOM   2862  HD1 PHE A 175      -3.369  -2.501   9.119  1.00 97.28           H  
ATOM   2863  CD2 PHE A 175      -4.739  -5.603   9.504  1.00 97.28           C  
ATOM   2864  HD2 PHE A 175      -5.048  -6.292  10.277  1.00 97.28           H  
ATOM   2865  CE1 PHE A 175      -4.020  -3.771   7.497  1.00 97.28           C  
ATOM   2866  HE1 PHE A 175      -3.782  -3.061   6.719  1.00 97.28           H  
ATOM   2867  CE2 PHE A 175      -4.946  -5.926   8.152  1.00 97.28           C  
ATOM   2868  HE2 PHE A 175      -5.422  -6.856   7.879  1.00 97.28           H  
ATOM   2869  CZ  PHE A 175      -4.590  -5.006   7.151  1.00 97.28           C  
ATOM   2870  HZ  PHE A 175      -4.784  -5.232   6.113  1.00 97.28           H  
ATOM   2871  N   SER A 176      -1.173  -2.551  11.526  1.00 97.01           N  
ATOM   2872  H   SER A 176      -1.754  -2.093  12.214  1.00 97.01           H  
ATOM   2873  CA  SER A 176      -0.055  -1.810  10.945  1.00 97.01           C  
ATOM   2874  HA  SER A 176      -0.200  -1.788   9.865  1.00 97.01           H  
ATOM   2875  C   SER A 176       1.286  -2.489  11.236  1.00 97.01           C  
ATOM   2876  CB  SER A 176      -0.057  -0.364  11.441  1.00 97.01           C  
ATOM   2877  HB2 SER A 176      -1.022   0.094  11.224  1.00 97.01           H  
ATOM   2878  HB3 SER A 176       0.104  -0.348  12.519  1.00 97.01           H  
ATOM   2879  O   SER A 176       2.061  -2.733  10.307  1.00 97.01           O  
ATOM   2880  OG  SER A 176       0.961   0.372  10.784  1.00 97.01           O  
ATOM   2881  HG  SER A 176       1.344   0.976  11.425  1.00 97.01           H  
ATOM   2882  N   LYS A 177       1.524  -2.875  12.496  1.00 96.88           N  
ATOM   2883  H   LYS A 177       0.825  -2.668  13.195  1.00 96.88           H  
ATOM   2884  CA  LYS A 177       2.739  -3.583  12.933  1.00 96.88           C  
ATOM   2885  HA  LYS A 177       3.625  -3.034  12.614  1.00 96.88           H  
ATOM   2886  C   LYS A 177       2.863  -4.982  12.342  1.00 96.88           C  
ATOM   2887  CB  LYS A 177       2.745  -3.696  14.462  1.00 96.88           C  
ATOM   2888  HB2 LYS A 177       1.786  -4.088  14.799  1.00 96.88           H  
ATOM   2889  HB3 LYS A 177       3.525  -4.395  14.765  1.00 96.88           H  
ATOM   2890  O   LYS A 177       3.974  -5.439  12.112  1.00 96.88           O  
ATOM   2891  CG  LYS A 177       3.024  -2.349  15.134  1.00 96.88           C  
ATOM   2892  HG2 LYS A 177       2.308  -1.610  14.775  1.00 96.88           H  
ATOM   2893  HG3 LYS A 177       4.032  -2.020  14.881  1.00 96.88           H  
ATOM   2894  CD  LYS A 177       2.888  -2.480  16.652  1.00 96.88           C  
ATOM   2895  HD2 LYS A 177       1.874  -2.800  16.890  1.00 96.88           H  
ATOM   2896  HD3 LYS A 177       3.597  -3.225  17.016  1.00 96.88           H  
ATOM   2897  CE  LYS A 177       3.166  -1.129  17.315  1.00 96.88           C  
ATOM   2898  HE2 LYS A 177       4.179  -0.816  17.062  1.00 96.88           H  
ATOM   2899  HE3 LYS A 177       2.474  -0.395  16.903  1.00 96.88           H  
ATOM   2900  NZ  LYS A 177       2.998  -1.210  18.786  1.00 96.88           N  
ATOM   2901  HZ1 LYS A 177       2.049  -1.470  19.011  1.00 96.88           H  
ATOM   2902  HZ2 LYS A 177       3.201  -0.316  19.210  1.00 96.88           H  
ATOM   2903  HZ3 LYS A 177       3.624  -1.901  19.175  1.00 96.88           H  
ATOM   2904  N   ARG A 178       1.746  -5.668  12.090  1.00 96.09           N  
ATOM   2905  H   ARG A 178       0.874  -5.282  12.422  1.00 96.09           H  
ATOM   2906  CA  ARG A 178       1.765  -7.035  11.555  1.00 96.09           C  
ATOM   2907  HA  ARG A 178       2.614  -7.560  11.993  1.00 96.09           H  
ATOM   2908  C   ARG A 178       1.985  -7.079  10.047  1.00 96.09           C  
ATOM   2909  CB  ARG A 178       0.483  -7.759  11.985  1.00 96.09           C  
ATOM   2910  HB2 ARG A 178      -0.375  -7.300  11.496  1.00 96.09           H  
ATOM   2911  HB3 ARG A 178       0.365  -7.649  13.063  1.00 96.09           H  
ATOM   2912  O   ARG A 178       2.749  -7.915   9.574  1.00 96.09           O  
ATOM   2913  CG  ARG A 178       0.540  -9.260  11.655  1.00 96.09           C  
ATOM   2914  HG2 ARG A 178       0.574  -9.414  10.577  1.00 96.09           H  
ATOM   2915  HG3 ARG A 178       1.447  -9.683  12.088  1.00 96.09           H  
ATOM   2916  CD  ARG A 178      -0.661 -10.016  12.237  1.00 96.09           C  
ATOM   2917  HD2 ARG A 178      -0.672  -9.873  13.317  1.00 96.09           H  
ATOM   2918  HD3 ARG A 178      -0.531 -11.082  12.055  1.00 96.09           H  
ATOM   2919  NE  ARG A 178      -1.949  -9.553  11.682  1.00 96.09           N  
ATOM   2920  HE  ARG A 178      -2.436  -8.867  12.242  1.00 96.09           H  
ATOM   2921  NH1 ARG A 178      -2.093 -11.006   9.894  1.00 96.09           N  
ATOM   2922 HH11 ARG A 178      -2.608 -11.404   9.122  1.00 96.09           H  
ATOM   2923 HH12 ARG A 178      -1.188 -11.402  10.107  1.00 96.09           H  
ATOM   2924  NH2 ARG A 178      -3.756  -9.575  10.314  1.00 96.09           N  
ATOM   2925 HH21 ARG A 178      -4.197  -8.904  10.926  1.00 96.09           H  
ATOM   2926 HH22 ARG A 178      -4.280 -10.000   9.562  1.00 96.09           H  
ATOM   2927  CZ  ARG A 178      -2.584 -10.048  10.634  1.00 96.09           C  
ATOM   2928  N   VAL A 179       1.299  -6.227   9.278  1.00 96.01           N  
ATOM   2929  H   VAL A 179       0.659  -5.595   9.737  1.00 96.01           H  
ATOM   2930  CA  VAL A 179       1.248  -6.376   7.808  1.00 96.01           C  
ATOM   2931  HA  VAL A 179       1.983  -7.126   7.516  1.00 96.01           H  
ATOM   2932  C   VAL A 179       1.640  -5.136   7.004  1.00 96.01           C  
ATOM   2933  CB  VAL A 179      -0.109  -6.929   7.336  1.00 96.01           C  
ATOM   2934  HB  VAL A 179      -0.045  -7.037   6.253  1.00 96.01           H  
ATOM   2935  O   VAL A 179       2.088  -5.267   5.862  1.00 96.01           O  
ATOM   2936  CG1 VAL A 179      -0.411  -8.310   7.930  1.00 96.01           C  
ATOM   2937 HG11 VAL A 179      -0.639  -8.223   8.993  1.00 96.01           H  
ATOM   2938 HG12 VAL A 179      -1.268  -8.750   7.420  1.00 96.01           H  
ATOM   2939 HG13 VAL A 179       0.448  -8.968   7.803  1.00 96.01           H  
ATOM   2940  CG2 VAL A 179      -1.304  -6.027   7.646  1.00 96.01           C  
ATOM   2941 HG21 VAL A 179      -1.533  -6.050   8.712  1.00 96.01           H  
ATOM   2942 HG22 VAL A 179      -2.179  -6.398   7.113  1.00 96.01           H  
ATOM   2943 HG23 VAL A 179      -1.114  -4.999   7.337  1.00 96.01           H  
ATOM   2944  N   ILE A 180       1.514  -3.929   7.561  1.00 95.82           N  
ATOM   2945  H   ILE A 180       1.220  -3.865   8.526  1.00 95.82           H  
ATOM   2946  CA  ILE A 180       1.865  -2.698   6.838  1.00 95.82           C  
ATOM   2947  HA  ILE A 180       1.654  -2.848   5.779  1.00 95.82           H  
ATOM   2948  C   ILE A 180       3.371  -2.441   6.929  1.00 95.82           C  
ATOM   2949  CB  ILE A 180       0.999  -1.507   7.308  1.00 95.82           C  
ATOM   2950  HB  ILE A 180       1.216  -1.323   8.360  1.00 95.82           H  
ATOM   2951  O   ILE A 180       4.017  -2.304   5.887  1.00 95.82           O  
ATOM   2952  CG1 ILE A 180      -0.518  -1.788   7.162  1.00 95.82           C  
ATOM   2953 HG12 ILE A 180      -0.825  -2.527   7.902  1.00 95.82           H  
ATOM   2954 HG13 ILE A 180      -1.067  -0.871   7.377  1.00 95.82           H  
ATOM   2955  CG2 ILE A 180       1.351  -0.203   6.572  1.00 95.82           C  
ATOM   2956 HG21 ILE A 180       2.404   0.034   6.721  1.00 95.82           H  
ATOM   2957 HG22 ILE A 180       0.758   0.614   6.983  1.00 95.82           H  
ATOM   2958 HG23 ILE A 180       1.148  -0.291   5.504  1.00 95.82           H  
ATOM   2959  CD1 ILE A 180      -0.948  -2.307   5.783  1.00 95.82           C  
ATOM   2960 HD11 ILE A 180      -2.017  -2.146   5.644  1.00 95.82           H  
ATOM   2961 HD12 ILE A 180      -0.397  -1.789   4.998  1.00 95.82           H  
ATOM   2962 HD13 ILE A 180      -0.737  -3.373   5.701  1.00 95.82           H  
ATOM   2963  N   LEU A 181       3.931  -2.472   8.141  1.00 94.99           N  
ATOM   2964  H   LEU A 181       3.324  -2.663   8.926  1.00 94.99           H  
ATOM   2965  CA  LEU A 181       5.337  -2.183   8.455  1.00 94.99           C  
ATOM   2966  HA  LEU A 181       5.436  -2.229   9.540  1.00 94.99           H  
ATOM   2967  C   LEU A 181       5.737  -0.753   8.061  1.00 94.99           C  
ATOM   2968  CB  LEU A 181       6.281  -3.258   7.883  1.00 94.99           C  
ATOM   2969  HB2 LEU A 181       6.379  -3.109   6.808  1.00 94.99           H  
ATOM   2970  HB3 LEU A 181       7.263  -3.093   8.326  1.00 94.99           H  
ATOM   2971  O   LEU A 181       6.598  -0.519   7.211  1.00 94.99           O  
ATOM   2972  CG  LEU A 181       5.877  -4.722   8.119  1.00 94.99           C  
ATOM   2973  HG  LEU A 181       5.012  -4.965   7.502  1.00 94.99           H  
ATOM   2974  CD1 LEU A 181       7.040  -5.614   7.703  1.00 94.99           C  
ATOM   2975 HD11 LEU A 181       7.869  -5.484   8.399  1.00 94.99           H  
ATOM   2976 HD12 LEU A 181       6.734  -6.660   7.740  1.00 94.99           H  
ATOM   2977 HD13 LEU A 181       7.390  -5.347   6.706  1.00 94.99           H  
ATOM   2978  CD2 LEU A 181       5.559  -5.030   9.573  1.00 94.99           C  
ATOM   2979 HD21 LEU A 181       5.348  -6.092   9.697  1.00 94.99           H  
ATOM   2980 HD22 LEU A 181       4.676  -4.473   9.888  1.00 94.99           H  
ATOM   2981 HD23 LEU A 181       6.395  -4.759  10.218  1.00 94.99           H  
ATOM   2982  N   ALA A 182       5.041   0.222   8.645  1.00 95.94           N  
ATOM   2983  H   ALA A 182       4.385  -0.047   9.363  1.00 95.94           H  
ATOM   2984  CA  ALA A 182       5.287   1.648   8.444  1.00 95.94           C  
ATOM   2985  HA  ALA A 182       6.245   1.776   7.939  1.00 95.94           H  
ATOM   2986  C   ALA A 182       5.417   2.366   9.797  1.00 95.94           C  
ATOM   2987  CB  ALA A 182       4.192   2.226   7.534  1.00 95.94           C  
ATOM   2988  HB1 ALA A 182       4.419   3.268   7.308  1.00 95.94           H  
ATOM   2989  HB2 ALA A 182       3.227   2.167   8.038  1.00 95.94           H  
ATOM   2990  HB3 ALA A 182       4.147   1.656   6.606  1.00 95.94           H  
ATOM   2991  O   ALA A 182       4.665   3.301  10.073  1.00 95.94           O  
ATOM   2992  N   ASP A 183       6.353   1.920  10.637  1.00 97.03           N  
ATOM   2993  H   ASP A 183       6.854   1.079  10.390  1.00 97.03           H  
ATOM   2994  CA  ASP A 183       6.454   2.312  12.053  1.00 97.03           C  
ATOM   2995  HA  ASP A 183       5.562   1.965  12.574  1.00 97.03           H  
ATOM   2996  C   ASP A 183       6.526   3.829  12.249  1.00 97.03           C  
ATOM   2997  CB  ASP A 183       7.659   1.611  12.700  1.00 97.03           C  
ATOM   2998  HB2 ASP A 183       8.571   1.937  12.199  1.00 97.03           H  
ATOM   2999  HB3 ASP A 183       7.719   1.908  13.747  1.00 97.03           H  
ATOM   3000  O   ASP A 183       5.718   4.390  12.977  1.00 97.03           O  
ATOM   3001  CG  ASP A 183       7.555   0.083  12.629  1.00 97.03           C  
ATOM   3002  OD1 ASP A 183       6.415  -0.420  12.490  1.00 97.03           O  
ATOM   3003  OD2 ASP A 183       8.625  -0.557  12.599  1.00 97.03           O  
ATOM   3004  N   ALA A 184       7.351   4.531  11.467  1.00 97.32           N  
ATOM   3005  H   ALA A 184       8.027   4.017  10.919  1.00 97.32           H  
ATOM   3006  CA  ALA A 184       7.440   5.992  11.536  1.00 97.32           C  
ATOM   3007  HA  ALA A 184       7.731   6.266  12.550  1.00 97.32           H  
ATOM   3008  C   ALA A 184       6.112   6.717  11.225  1.00 97.32           C  
ATOM   3009  CB  ALA A 184       8.533   6.445  10.561  1.00 97.32           C  
ATOM   3010  HB1 ALA A 184       8.262   6.176   9.540  1.00 97.32           H  
ATOM   3011  HB2 ALA A 184       8.657   7.525  10.632  1.00 97.32           H  
ATOM   3012  HB3 ALA A 184       9.477   5.968  10.825  1.00 97.32           H  
ATOM   3013  O   ALA A 184       5.877   7.829  11.702  1.00 97.32           O  
ATOM   3014  N   ASN A 185       5.242   6.126  10.399  1.00 97.53           N  
ATOM   3015  H   ASN A 185       5.428   5.167  10.140  1.00 97.53           H  
ATOM   3016  CA  ASN A 185       3.897   6.654  10.170  1.00 97.53           C  
ATOM   3017  HA  ASN A 185       3.932   7.743  10.129  1.00 97.53           H  
ATOM   3018  C   ASN A 185       2.957   6.292  11.321  1.00 97.53           C  
ATOM   3019  CB  ASN A 185       3.330   6.127   8.844  1.00 97.53           C  
ATOM   3020  HB2 ASN A 185       3.526   5.059   8.747  1.00 97.53           H  
ATOM   3021  HB3 ASN A 185       2.247   6.255   8.868  1.00 97.53           H  
ATOM   3022  O   ASN A 185       2.149   7.129  11.717  1.00 97.53           O  
ATOM   3023  CG  ASN A 185       3.827   6.839   7.606  1.00 97.53           C  
ATOM   3024  ND2 ASN A 185       3.271   6.456   6.483  1.00 97.53           N  
ATOM   3025 HD21 ASN A 185       2.531   5.770   6.533  1.00 97.53           H  
ATOM   3026 HD22 ASN A 185       3.329   7.114   5.719  1.00 97.53           H  
ATOM   3027  OD1 ASN A 185       4.626   7.764   7.616  1.00 97.53           O  
ATOM   3028  N   LEU A 186       3.057   5.069  11.847  1.00 97.93           N  
ATOM   3029  H   LEU A 186       3.789   4.456  11.518  1.00 97.93           H  
ATOM   3030  CA  LEU A 186       2.261   4.624  12.985  1.00 97.93           C  
ATOM   3031  HA  LEU A 186       1.210   4.768  12.734  1.00 97.93           H  
ATOM   3032  C   LEU A 186       2.551   5.470  14.231  1.00 97.93           C  
ATOM   3033  CB  LEU A 186       2.519   3.129  13.224  1.00 97.93           C  
ATOM   3034  HB2 LEU A 186       3.580   2.981  13.423  1.00 97.93           H  
ATOM   3035  HB3 LEU A 186       2.262   2.578  12.319  1.00 97.93           H  
ATOM   3036  O   LEU A 186       1.612   5.925  14.871  1.00 97.93           O  
ATOM   3037  CG  LEU A 186       1.730   2.554  14.414  1.00 97.93           C  
ATOM   3038  HG  LEU A 186       2.024   3.065  15.331  1.00 97.93           H  
ATOM   3039  CD1 LEU A 186       0.216   2.690  14.240  1.00 97.93           C  
ATOM   3040 HD11 LEU A 186      -0.280   2.273  15.117  1.00 97.93           H  
ATOM   3041 HD12 LEU A 186      -0.068   3.741  14.187  1.00 97.93           H  
ATOM   3042 HD13 LEU A 186      -0.121   2.169  13.343  1.00 97.93           H  
ATOM   3043  CD2 LEU A 186       2.069   1.076  14.567  1.00 97.93           C  
ATOM   3044 HD21 LEU A 186       3.128   0.972  14.807  1.00 97.93           H  
ATOM   3045 HD22 LEU A 186       1.474   0.649  15.374  1.00 97.93           H  
ATOM   3046 HD23 LEU A 186       1.861   0.533  13.645  1.00 97.93           H  
ATOM   3047  N   ASP A 187       3.815   5.772  14.518  1.00 97.99           N  
ATOM   3048  H   ASP A 187       4.548   5.281  14.027  1.00 97.99           H  
ATOM   3049  CA  ASP A 187       4.215   6.617  15.649  1.00 97.99           C  
ATOM   3050  HA  ASP A 187       3.880   6.157  16.579  1.00 97.99           H  
ATOM   3051  C   ASP A 187       3.597   8.016  15.560  1.00 97.99           C  
ATOM   3052  CB  ASP A 187       5.746   6.738  15.683  1.00 97.99           C  
ATOM   3053  HB2 ASP A 187       6.093   7.120  14.723  1.00 97.99           H  
ATOM   3054  HB3 ASP A 187       6.019   7.461  16.451  1.00 97.99           H  
ATOM   3055  O   ASP A 187       3.090   8.551  16.548  1.00 97.99           O  
ATOM   3056  CG  ASP A 187       6.461   5.421  15.996  1.00 97.99           C  
ATOM   3057  OD1 ASP A 187       5.827   4.544  16.625  1.00 97.99           O  
ATOM   3058  OD2 ASP A 187       7.645   5.334  15.603  1.00 97.99           O  
ATOM   3059  N   LYS A 188       3.561   8.598  14.352  1.00 98.05           N  
ATOM   3060  H   LYS A 188       3.986   8.095  13.587  1.00 98.05           H  
ATOM   3061  CA  LYS A 188       2.884   9.880  14.103  1.00 98.05           C  
ATOM   3062  HA  LYS A 188       3.257  10.621  14.811  1.00 98.05           H  
ATOM   3063  C   LYS A 188       1.382   9.786  14.346  1.00 98.05           C  
ATOM   3064  CB  LYS A 188       3.143  10.366  12.676  1.00 98.05           C  
ATOM   3065  HB2 LYS A 188       2.478  11.203  12.464  1.00 98.05           H  
ATOM   3066  HB3 LYS A 188       2.923   9.561  11.975  1.00 98.05           H  
ATOM   3067  O   LYS A 188       0.824  10.689  14.959  1.00 98.05           O  
ATOM   3068  CG  LYS A 188       4.583  10.839  12.483  1.00 98.05           C  
ATOM   3069  HG2 LYS A 188       5.278  10.055  12.784  1.00 98.05           H  
ATOM   3070  HG3 LYS A 188       4.760  11.720  13.100  1.00 98.05           H  
ATOM   3071  CD  LYS A 188       4.805  11.189  11.011  1.00 98.05           C  
ATOM   3072  HD2 LYS A 188       4.147  12.012  10.732  1.00 98.05           H  
ATOM   3073  HD3 LYS A 188       4.580  10.316  10.398  1.00 98.05           H  
ATOM   3074  CE  LYS A 188       6.266  11.586  10.819  1.00 98.05           C  
ATOM   3075  HE2 LYS A 188       6.489  12.422  11.482  1.00 98.05           H  
ATOM   3076  HE3 LYS A 188       6.889  10.744  11.122  1.00 98.05           H  
ATOM   3077  NZ  LYS A 188       6.531  11.951   9.410  1.00 98.05           N  
ATOM   3078  HZ1 LYS A 188       5.931  12.717   9.139  1.00 98.05           H  
ATOM   3079  HZ2 LYS A 188       6.345  11.152   8.821  1.00 98.05           H  
ATOM   3080  HZ3 LYS A 188       7.497  12.226   9.304  1.00 98.05           H  
ATOM   3081  N   VAL A 189       0.740   8.707  13.894  1.00 97.91           N  
ATOM   3082  H   VAL A 189       1.279   7.998  13.417  1.00 97.91           H  
ATOM   3083  CA  VAL A 189      -0.691   8.463  14.131  1.00 97.91           C  
ATOM   3084  HA  VAL A 189      -1.257   9.330  13.788  1.00 97.91           H  
ATOM   3085  C   VAL A 189      -0.976   8.327  15.628  1.00 97.91           C  
ATOM   3086  CB  VAL A 189      -1.181   7.233  13.340  1.00 97.91           C  
ATOM   3087  HB  VAL A 189      -0.502   6.395  13.497  1.00 97.91           H  
ATOM   3088  O   VAL A 189      -1.858   9.007  16.141  1.00 97.91           O  
ATOM   3089  CG1 VAL A 189      -2.587   6.788  13.752  1.00 97.91           C  
ATOM   3090 HG11 VAL A 189      -2.932   5.983  13.104  1.00 97.91           H  
ATOM   3091 HG12 VAL A 189      -3.275   7.631  13.677  1.00 97.91           H  
ATOM   3092 HG13 VAL A 189      -2.589   6.415  14.777  1.00 97.91           H  
ATOM   3093  CG2 VAL A 189      -1.231   7.548  11.838  1.00 97.91           C  
ATOM   3094 HG21 VAL A 189      -1.956   8.340  11.651  1.00 97.91           H  
ATOM   3095 HG22 VAL A 189      -1.526   6.656  11.286  1.00 97.91           H  
ATOM   3096 HG23 VAL A 189      -0.252   7.873  11.485  1.00 97.91           H  
ATOM   3097  N   LEU A 190      -0.209   7.516  16.357  1.00 98.08           N  
ATOM   3098  H   LEU A 190       0.517   6.990  15.891  1.00 98.08           H  
ATOM   3099  CA  LEU A 190      -0.404   7.318  17.795  1.00 98.08           C  
ATOM   3100  HA  LEU A 190      -1.445   7.048  17.977  1.00 98.08           H  
ATOM   3101  C   LEU A 190      -0.153   8.608  18.590  1.00 98.08           C  
ATOM   3102  CB  LEU A 190       0.506   6.174  18.279  1.00 98.08           C  
ATOM   3103  HB2 LEU A 190       0.440   6.119  19.366  1.00 98.08           H  
ATOM   3104  HB3 LEU A 190       1.537   6.418  18.022  1.00 98.08           H  
ATOM   3105  O   LEU A 190      -0.933   8.948  19.479  1.00 98.08           O  
ATOM   3106  CG  LEU A 190       0.170   4.784  17.703  1.00 98.08           C  
ATOM   3107  HG  LEU A 190       0.228   4.806  16.615  1.00 98.08           H  
ATOM   3108  CD1 LEU A 190       1.183   3.759  18.215  1.00 98.08           C  
ATOM   3109 HD11 LEU A 190       2.186   4.061  17.916  1.00 98.08           H  
ATOM   3110 HD12 LEU A 190       0.970   2.785  17.774  1.00 98.08           H  
ATOM   3111 HD13 LEU A 190       1.134   3.692  19.302  1.00 98.08           H  
ATOM   3112  CD2 LEU A 190      -1.232   4.311  18.086  1.00 98.08           C  
ATOM   3113 HD21 LEU A 190      -1.981   4.954  17.623  1.00 98.08           H  
ATOM   3114 HD22 LEU A 190      -1.394   3.296  17.723  1.00 98.08           H  
ATOM   3115 HD23 LEU A 190      -1.357   4.331  19.168  1.00 98.08           H  
ATOM   3116  N   SER A 191       0.891   9.368  18.242  1.00 97.95           N  
ATOM   3117  H   SER A 191       1.521   9.021  17.533  1.00 97.95           H  
ATOM   3118  CA  SER A 191       1.170  10.669  18.861  1.00 97.95           C  
ATOM   3119  HA  SER A 191       1.240  10.527  19.940  1.00 97.95           H  
ATOM   3120  C   SER A 191       0.052  11.680  18.597  1.00 97.95           C  
ATOM   3121  CB  SER A 191       2.506  11.222  18.355  1.00 97.95           C  
ATOM   3122  HB2 SER A 191       2.433  11.439  17.290  1.00 97.95           H  
ATOM   3123  HB3 SER A 191       3.287  10.476  18.506  1.00 97.95           H  
ATOM   3124  O   SER A 191      -0.412  12.331  19.531  1.00 97.95           O  
ATOM   3125  OG  SER A 191       2.850  12.404  19.062  1.00 97.95           O  
ATOM   3126  HG  SER A 191       3.054  12.142  19.962  1.00 97.95           H  
ATOM   3127  N   ALA A 192      -0.416  11.787  17.349  1.00 97.77           N  
ATOM   3128  H   ALA A 192      -0.007  11.225  16.616  1.00 97.77           H  
ATOM   3129  CA  ALA A 192      -1.493  12.700  16.982  1.00 97.77           C  
ATOM   3130  HA  ALA A 192      -1.234  13.703  17.322  1.00 97.77           H  
ATOM   3131  C   ALA A 192      -2.819  12.321  17.655  1.00 97.77           C  
ATOM   3132  CB  ALA A 192      -1.613  12.734  15.457  1.00 97.77           C  
ATOM   3133  HB1 ALA A 192      -0.685  13.107  15.024  1.00 97.77           H  
ATOM   3134  HB2 ALA A 192      -2.426  13.396  15.163  1.00 97.77           H  
ATOM   3135  HB3 ALA A 192      -1.802  11.728  15.081  1.00 97.77           H  
ATOM   3136  O   ALA A 192      -3.510  13.209  18.141  1.00 97.77           O  
ATOM   3137  N   TYR A 193      -3.136  11.027  17.760  1.00 97.78           N  
ATOM   3138  H   TYR A 193      -2.526  10.340  17.339  1.00 97.78           H  
ATOM   3139  CA  TYR A 193      -4.322  10.556  18.478  1.00 97.78           C  
ATOM   3140  HA  TYR A 193      -5.208  11.011  18.036  1.00 97.78           H  
ATOM   3141  C   TYR A 193      -4.283  10.970  19.951  1.00 97.78           C  
ATOM   3142  CB  TYR A 193      -4.426   9.031  18.362  1.00 97.78           C  
ATOM   3143  HB2 TYR A 193      -4.460   8.738  17.313  1.00 97.78           H  
ATOM   3144  HB3 TYR A 193      -3.524   8.582  18.778  1.00 97.78           H  
ATOM   3145  O   TYR A 193      -5.211  11.604  20.440  1.00 97.78           O  
ATOM   3146  CG  TYR A 193      -5.636   8.462  19.074  1.00 97.78           C  
ATOM   3147  CD1 TYR A 193      -5.454   7.593  20.167  1.00 97.78           C  
ATOM   3148  HD1 TYR A 193      -4.461   7.315  20.486  1.00 97.78           H  
ATOM   3149  CD2 TYR A 193      -6.940   8.826  18.676  1.00 97.78           C  
ATOM   3150  HD2 TYR A 193      -7.101   9.517  17.862  1.00 97.78           H  
ATOM   3151  CE1 TYR A 193      -6.572   7.074  20.844  1.00 97.78           C  
ATOM   3152  HE1 TYR A 193      -6.447   6.376  21.659  1.00 97.78           H  
ATOM   3153  CE2 TYR A 193      -8.058   8.316  19.364  1.00 97.78           C  
ATOM   3154  HE2 TYR A 193      -9.062   8.607  19.090  1.00 97.78           H  
ATOM   3155  OH  TYR A 193      -8.950   6.955  21.122  1.00 97.78           O  
ATOM   3156  HH  TYR A 193      -8.688   6.449  21.895  1.00 97.78           H  
ATOM   3157  CZ  TYR A 193      -7.877   7.440  20.452  1.00 97.78           C  
ATOM   3158  N   ASN A 194      -3.172  10.693  20.642  1.00 96.88           N  
ATOM   3159  H   ASN A 194      -2.434  10.179  20.182  1.00 96.88           H  
ATOM   3160  CA  ASN A 194      -3.033  11.018  22.061  1.00 96.88           C  
ATOM   3161  HA  ASN A 194      -3.867  10.568  22.601  1.00 96.88           H  
ATOM   3162  C   ASN A 194      -3.115  12.525  22.348  1.00 96.88           C  
ATOM   3163  CB  ASN A 194      -1.724  10.408  22.586  1.00 96.88           C  
ATOM   3164  HB2 ASN A 194      -0.908  10.659  21.908  1.00 96.88           H  
ATOM   3165  HB3 ASN A 194      -1.499  10.836  23.563  1.00 96.88           H  
ATOM   3166  O   ASN A 194      -3.640  12.906  23.390  1.00 96.88           O  
ATOM   3167  CG  ASN A 194      -1.809   8.902  22.768  1.00 96.88           C  
ATOM   3168  ND2 ASN A 194      -0.714   8.203  22.593  1.00 96.88           N  
ATOM   3169 HD21 ASN A 194      -0.789   7.206  22.736  1.00 96.88           H  
ATOM   3170 HD22 ASN A 194       0.131   8.652  22.270  1.00 96.88           H  
ATOM   3171  OD1 ASN A 194      -2.843   8.335  23.097  1.00 96.88           O  
ATOM   3172  N   LYS A 195      -2.640  13.376  21.429  1.00 97.49           N  
ATOM   3173  H   LYS A 195      -2.217  12.985  20.600  1.00 97.49           H  
ATOM   3174  CA  LYS A 195      -2.726  14.843  21.545  1.00 97.49           C  
ATOM   3175  HA  LYS A 195      -2.432  15.148  22.550  1.00 97.49           H  
ATOM   3176  C   LYS A 195      -4.133  15.415  21.350  1.00 97.49           C  
ATOM   3177  CB  LYS A 195      -1.790  15.496  20.521  1.00 97.49           C  
ATOM   3178  HB2 LYS A 195      -1.963  15.046  19.543  1.00 97.49           H  
ATOM   3179  HB3 LYS A 195      -2.028  16.557  20.446  1.00 97.49           H  
ATOM   3180  O   LYS A 195      -4.342  16.561  21.719  1.00 97.49           O  
ATOM   3181  CG  LYS A 195      -0.312  15.370  20.902  1.00 97.49           C  
ATOM   3182  HG2 LYS A 195      -0.043  14.324  21.047  1.00 97.49           H  
ATOM   3183  HG3 LYS A 195      -0.129  15.913  21.829  1.00 97.49           H  
ATOM   3184  CD  LYS A 195       0.529  15.973  19.776  1.00 97.49           C  
ATOM   3185  HD2 LYS A 195       0.289  17.032  19.683  1.00 97.49           H  
ATOM   3186  HD3 LYS A 195       0.283  15.470  18.841  1.00 97.49           H  
ATOM   3187  CE  LYS A 195       2.017  15.799  20.068  1.00 97.49           C  
ATOM   3188  HE2 LYS A 195       2.230  14.733  20.143  1.00 97.49           H  
ATOM   3189  HE3 LYS A 195       2.243  16.266  21.027  1.00 97.49           H  
ATOM   3190  NZ  LYS A 195       2.821  16.411  18.985  1.00 97.49           N  
ATOM   3191  HZ1 LYS A 195       2.595  17.393  18.906  1.00 97.49           H  
ATOM   3192  HZ2 LYS A 195       3.808  16.305  19.167  1.00 97.49           H  
ATOM   3193  HZ3 LYS A 195       2.592  15.969  18.106  1.00 97.49           H  
ATOM   3194  N   HIS A 196      -5.052  14.657  20.753  1.00 96.82           N  
ATOM   3195  H   HIS A 196      -4.798  13.717  20.483  1.00 96.82           H  
ATOM   3196  CA  HIS A 196      -6.381  15.130  20.350  1.00 96.82           C  
ATOM   3197  HA  HIS A 196      -6.518  16.153  20.700  1.00 96.82           H  
ATOM   3198  C   HIS A 196      -7.524  14.325  20.994  1.00 96.82           C  
ATOM   3199  CB  HIS A 196      -6.463  15.141  18.813  1.00 96.82           C  
ATOM   3200  HB2 HIS A 196      -7.478  15.390  18.505  1.00 96.82           H  
ATOM   3201  HB3 HIS A 196      -6.246  14.142  18.436  1.00 96.82           H  
ATOM   3202  O   HIS A 196      -8.653  14.356  20.506  1.00 96.82           O  
ATOM   3203  CG  HIS A 196      -5.534  16.132  18.159  1.00 96.82           C  
ATOM   3204  CD2 HIS A 196      -5.784  17.452  17.923  1.00 96.82           C  
ATOM   3205  HD2 HIS A 196      -6.687  17.976  18.199  1.00 96.82           H  
ATOM   3206  ND1 HIS A 196      -4.277  15.871  17.677  1.00 96.82           N  
ATOM   3207  HD1 HIS A 196      -3.829  14.967  17.713  1.00 96.82           H  
ATOM   3208  CE1 HIS A 196      -3.777  17.009  17.164  1.00 96.82           C  
ATOM   3209  HE1 HIS A 196      -2.797  17.120  16.724  1.00 96.82           H  
ATOM   3210  NE2 HIS A 196      -4.674  18.002  17.279  1.00 96.82           N  
ATOM   3211  N   ARG A 197      -7.253  13.594  22.086  1.00 94.73           N  
ATOM   3212  H   ARG A 197      -6.310  13.635  22.447  1.00 94.73           H  
ATOM   3213  CA  ARG A 197      -8.251  12.769  22.801  1.00 94.73           C  
ATOM   3214  HA  ARG A 197      -8.697  12.053  22.110  1.00 94.73           H  
ATOM   3215  C   ARG A 197      -9.424  13.579  23.363  1.00 94.73           C  
ATOM   3216  CB  ARG A 197      -7.569  12.016  23.955  1.00 94.73           C  
ATOM   3217  HB2 ARG A 197      -8.338  11.653  24.637  1.00 94.73           H  
ATOM   3218  HB3 ARG A 197      -6.930  12.705  24.507  1.00 94.73           H  
ATOM   3219  O   ARG A 197     -10.509  13.039  23.552  1.00 94.73           O  
ATOM   3220  CG  ARG A 197      -6.751  10.806  23.491  1.00 94.73           C  
ATOM   3221  HG2 ARG A 197      -7.414  10.089  23.008  1.00 94.73           H  
ATOM   3222  HG3 ARG A 197      -5.994  11.131  22.777  1.00 94.73           H  
ATOM   3223  CD  ARG A 197      -6.065  10.152  24.699  1.00 94.73           C  
ATOM   3224  HD2 ARG A 197      -6.799   9.999  25.490  1.00 94.73           H  
ATOM   3225  HD3 ARG A 197      -5.309  10.839  25.079  1.00 94.73           H  
ATOM   3226  NE  ARG A 197      -5.421   8.870  24.351  1.00 94.73           N  
ATOM   3227  HE  ARG A 197      -4.505   8.901  23.926  1.00 94.73           H  
ATOM   3228  NH1 ARG A 197      -7.109   7.446  25.006  1.00 94.73           N  
ATOM   3229 HH11 ARG A 197      -7.601   6.605  24.739  1.00 94.73           H  
ATOM   3230 HH12 ARG A 197      -7.687   8.220  25.300  1.00 94.73           H  
ATOM   3231  NH2 ARG A 197      -5.291   6.638  24.019  1.00 94.73           N  
ATOM   3232 HH21 ARG A 197      -5.805   5.770  23.974  1.00 94.73           H  
ATOM   3233 HH22 ARG A 197      -4.398   6.783  23.570  1.00 94.73           H  
ATOM   3234  CZ  ARG A 197      -5.945   7.665  24.470  1.00 94.73           C  
ATOM   3235  N   ASP A 198      -9.203  14.857  23.644  1.00 94.95           N  
ATOM   3236  H   ASP A 198      -8.297  15.250  23.434  1.00 94.95           H  
ATOM   3237  CA  ASP A 198     -10.176  15.809  24.186  1.00 94.95           C  
ATOM   3238  HA  ASP A 198     -10.835  15.282  24.875  1.00 94.95           H  
ATOM   3239  C   ASP A 198     -11.073  16.448  23.111  1.00 94.95           C  
ATOM   3240  CB  ASP A 198      -9.410  16.878  24.985  1.00 94.95           C  
ATOM   3241  HB2 ASP A 198      -8.827  16.388  25.765  1.00 94.95           H  
ATOM   3242  HB3 ASP A 198     -10.130  17.534  25.474  1.00 94.95           H  
ATOM   3243  O   ASP A 198     -12.029  17.153  23.437  1.00 94.95           O  
ATOM   3244  CG  ASP A 198      -8.464  17.713  24.108  1.00 94.95           C  
ATOM   3245  OD1 ASP A 198      -7.656  17.092  23.375  1.00 94.95           O  
ATOM   3246  OD2 ASP A 198      -8.563  18.957  24.161  1.00 94.95           O  
ATOM   3247  N   LYS A 199     -10.805  16.193  21.824  1.00 96.50           N  
ATOM   3248  H   LYS A 199     -10.024  15.588  21.614  1.00 96.50           H  
ATOM   3249  CA  LYS A 199     -11.619  16.713  20.721  1.00 96.50           C  
ATOM   3250  HA  LYS A 199     -11.704  17.788  20.877  1.00 96.50           H  
ATOM   3251  C   LYS A 199     -13.045  16.146  20.731  1.00 96.50           C  
ATOM   3252  CB  LYS A 199     -10.930  16.426  19.379  1.00 96.50           C  
ATOM   3253  HB2 LYS A 199     -10.688  15.365  19.317  1.00 96.50           H  
ATOM   3254  HB3 LYS A 199     -11.622  16.639  18.563  1.00 96.50           H  
ATOM   3255  O   LYS A 199     -13.267  15.033  21.212  1.00 96.50           O  
ATOM   3256  CG  LYS A 199      -9.658  17.252  19.154  1.00 96.50           C  
ATOM   3257  HG2 LYS A 199      -9.234  16.942  18.199  1.00 96.50           H  
ATOM   3258  HG3 LYS A 199      -8.929  17.062  19.942  1.00 96.50           H  
ATOM   3259  CD  LYS A 199      -9.978  18.748  19.095  1.00 96.50           C  
ATOM   3260  HD2 LYS A 199     -10.122  19.142  20.101  1.00 96.50           H  
ATOM   3261  HD3 LYS A 199     -10.899  18.880  18.526  1.00 96.50           H  
ATOM   3262  CE  LYS A 199      -8.845  19.499  18.407  1.00 96.50           C  
ATOM   3263  HE2 LYS A 199      -8.068  19.737  19.133  1.00 96.50           H  
ATOM   3264  HE3 LYS A 199      -8.429  18.850  17.636  1.00 96.50           H  
ATOM   3265  NZ  LYS A 199      -9.383  20.702  17.746  1.00 96.50           N  
ATOM   3266  HZ1 LYS A 199      -9.853  21.295  18.415  1.00 96.50           H  
ATOM   3267  HZ2 LYS A 199      -8.650  21.201  17.261  1.00 96.50           H  
ATOM   3268  HZ3 LYS A 199     -10.054  20.379  17.063  1.00 96.50           H  
ATOM   3269  N   PRO A 200     -14.026  16.856  20.139  1.00 97.08           N  
ATOM   3270  CA  PRO A 200     -15.385  16.341  19.995  1.00 97.08           C  
ATOM   3271  HA  PRO A 200     -15.833  16.284  20.987  1.00 97.08           H  
ATOM   3272  C   PRO A 200     -15.426  14.958  19.333  1.00 97.08           C  
ATOM   3273  CB  PRO A 200     -16.135  17.385  19.162  1.00 97.08           C  
ATOM   3274  HB2 PRO A 200     -16.046  17.155  18.101  1.00 97.08           H  
ATOM   3275  HB3 PRO A 200     -17.184  17.455  19.450  1.00 97.08           H  
ATOM   3276  O   PRO A 200     -14.655  14.673  18.415  1.00 97.08           O  
ATOM   3277  CG  PRO A 200     -15.379  18.679  19.459  1.00 97.08           C  
ATOM   3278  HG2 PRO A 200     -15.490  19.407  18.655  1.00 97.08           H  
ATOM   3279  HG3 PRO A 200     -15.719  19.095  20.407  1.00 97.08           H  
ATOM   3280  CD  PRO A 200     -13.935  18.204  19.594  1.00 97.08           C  
ATOM   3281  HD2 PRO A 200     -13.465  18.170  18.611  1.00 97.08           H  
ATOM   3282  HD3 PRO A 200     -13.390  18.877  20.255  1.00 97.08           H  
ATOM   3283  N   ILE A 201     -16.365  14.111  19.765  1.00 96.91           N  
ATOM   3284  H   ILE A 201     -16.966  14.419  20.517  1.00 96.91           H  
ATOM   3285  CA  ILE A 201     -16.497  12.713  19.317  1.00 96.91           C  
ATOM   3286  HA  ILE A 201     -15.599  12.184  19.637  1.00 96.91           H  
ATOM   3287  C   ILE A 201     -16.573  12.580  17.792  1.00 96.91           C  
ATOM   3288  CB  ILE A 201     -17.722  12.067  20.007  1.00 96.91           C  
ATOM   3289  HB  ILE A 201     -17.577  12.179  21.082  1.00 96.91           H  
ATOM   3290  O   ILE A 201     -15.958  11.687  17.209  1.00 96.91           O  
ATOM   3291  CG1 ILE A 201     -17.891  10.563  19.729  1.00 96.91           C  
ATOM   3292 HG12 ILE A 201     -18.196  10.411  18.694  1.00 96.91           H  
ATOM   3293 HG13 ILE A 201     -18.685  10.189  20.375  1.00 96.91           H  
ATOM   3294  CG2 ILE A 201     -19.058  12.751  19.652  1.00 96.91           C  
ATOM   3295 HG21 ILE A 201     -19.327  12.575  18.611  1.00 96.91           H  
ATOM   3296 HG22 ILE A 201     -19.018  13.824  19.838  1.00 96.91           H  
ATOM   3297 HG23 ILE A 201     -19.855  12.342  20.274  1.00 96.91           H  
ATOM   3298  CD1 ILE A 201     -16.643   9.733  20.004  1.00 96.91           C  
ATOM   3299 HD11 ILE A 201     -15.916   9.922  19.214  1.00 96.91           H  
ATOM   3300 HD12 ILE A 201     -16.907   8.676  19.988  1.00 96.91           H  
ATOM   3301 HD13 ILE A 201     -16.224   9.986  20.978  1.00 96.91           H  
ATOM   3302  N   ARG A 202     -17.261  13.518  17.136  1.00 97.56           N  
ATOM   3303  H   ARG A 202     -17.769  14.204  17.674  1.00 97.56           H  
ATOM   3304  CA  ARG A 202     -17.334  13.570  15.681  1.00 97.56           C  
ATOM   3305  HA  ARG A 202     -17.685  12.606  15.313  1.00 97.56           H  
ATOM   3306  C   ARG A 202     -15.974  13.784  15.032  1.00 97.56           C  
ATOM   3307  CB  ARG A 202     -18.333  14.647  15.272  1.00 97.56           C  
ATOM   3308  HB2 ARG A 202     -18.059  15.602  15.720  1.00 97.56           H  
ATOM   3309  HB3 ARG A 202     -19.328  14.365  15.618  1.00 97.56           H  
ATOM   3310  O   ARG A 202     -15.633  13.051  14.110  1.00 97.56           O  
ATOM   3311  CG  ARG A 202     -18.336  14.776  13.749  1.00 97.56           C  
ATOM   3312  HG2 ARG A 202     -17.373  15.146  13.398  1.00 97.56           H  
ATOM   3313  HG3 ARG A 202     -18.549  13.813  13.285  1.00 97.56           H  
ATOM   3314  CD  ARG A 202     -19.390  15.777  13.362  1.00 97.56           C  
ATOM   3315  HD2 ARG A 202     -20.374  15.326  13.492  1.00 97.56           H  
ATOM   3316  HD3 ARG A 202     -19.266  16.631  14.027  1.00 97.56           H  
ATOM   3317  NE  ARG A 202     -19.209  16.208  11.979  1.00 97.56           N  
ATOM   3318  HE  ARG A 202     -18.628  15.621  11.398  1.00 97.56           H  
ATOM   3319  NH1 ARG A 202     -20.121  18.283  12.260  1.00 97.56           N  
ATOM   3320 HH11 ARG A 202     -20.114  19.277  12.082  1.00 97.56           H  
ATOM   3321 HH12 ARG A 202     -20.535  17.918  13.106  1.00 97.56           H  
ATOM   3322  NH2 ARG A 202     -18.839  17.766  10.449  1.00 97.56           N  
ATOM   3323 HH21 ARG A 202     -18.187  17.063  10.133  1.00 97.56           H  
ATOM   3324 HH22 ARG A 202     -18.665  18.739  10.241  1.00 97.56           H  
ATOM   3325  CZ  ARG A 202     -19.411  17.429  11.566  1.00 97.56           C  
ATOM   3326  N   GLU A 203     -15.202  14.756  15.513  1.00 97.79           N  
ATOM   3327  H   GLU A 203     -15.507  15.244  16.343  1.00 97.79           H  
ATOM   3328  CA  GLU A 203     -13.870  15.056  14.977  1.00 97.79           C  
ATOM   3329  HA  GLU A 203     -13.956  15.238  13.906  1.00 97.79           H  
ATOM   3330  C   GLU A 203     -12.932  13.855  15.172  1.00 97.79           C  
ATOM   3331  CB  GLU A 203     -13.321  16.333  15.649  1.00 97.79           C  
ATOM   3332  HB2 GLU A 203     -13.137  16.132  16.704  1.00 97.79           H  
ATOM   3333  HB3 GLU A 203     -14.084  17.108  15.577  1.00 97.79           H  
ATOM   3334  O   GLU A 203     -12.172  13.512  14.266  1.00 97.79           O  
ATOM   3335  CG  GLU A 203     -12.023  16.865  15.006  1.00 97.79           C  
ATOM   3336  HG2 GLU A 203     -11.259  16.090  15.072  1.00 97.79           H  
ATOM   3337  HG3 GLU A 203     -12.211  17.056  13.949  1.00 97.79           H  
ATOM   3338  CD  GLU A 203     -11.483  18.157  15.663  1.00 97.79           C  
ATOM   3339  OE1 GLU A 203     -10.273  18.458  15.515  1.00 97.79           O  
ATOM   3340  OE2 GLU A 203     -12.242  18.877  16.347  1.00 97.79           O  
ATOM   3341  N   GLN A 204     -13.028  13.161  16.311  1.00 97.92           N  
ATOM   3342  H   GLN A 204     -13.661  13.493  17.024  1.00 97.92           H  
ATOM   3343  CA  GLN A 204     -12.270  11.931  16.552  1.00 97.92           C  
ATOM   3344  HA  GLN A 204     -11.214  12.139  16.381  1.00 97.92           H  
ATOM   3345  C   GLN A 204     -12.664  10.815  15.570  1.00 97.92           C  
ATOM   3346  CB  GLN A 204     -12.434  11.472  18.011  1.00 97.92           C  
ATOM   3347  HB2 GLN A 204     -13.487  11.304  18.237  1.00 97.92           H  
ATOM   3348  HB3 GLN A 204     -11.906  10.525  18.126  1.00 97.92           H  
ATOM   3349  O   GLN A 204     -11.793  10.209  14.944  1.00 97.92           O  
ATOM   3350  CG  GLN A 204     -11.852  12.479  19.016  1.00 97.92           C  
ATOM   3351  HG2 GLN A 204     -12.465  13.380  19.034  1.00 97.92           H  
ATOM   3352  HG3 GLN A 204     -10.845  12.760  18.709  1.00 97.92           H  
ATOM   3353  CD  GLN A 204     -11.761  11.895  20.422  1.00 97.92           C  
ATOM   3354  NE2 GLN A 204     -12.523  12.370  21.377  1.00 97.92           N  
ATOM   3355 HE21 GLN A 204     -12.193  12.129  22.301  1.00 97.92           H  
ATOM   3356 HE22 GLN A 204     -12.972  13.265  21.247  1.00 97.92           H  
ATOM   3357  OE1 GLN A 204     -10.979  10.999  20.685  1.00 97.92           O  
ATOM   3358  N   ALA A 205     -13.964  10.574  15.373  1.00 97.99           N  
ATOM   3359  H   ALA A 205     -14.639  11.101  15.908  1.00 97.99           H  
ATOM   3360  CA  ALA A 205     -14.460   9.541  14.464  1.00 97.99           C  
ATOM   3361  HA  ALA A 205     -13.991   8.594  14.730  1.00 97.99           H  
ATOM   3362  C   ALA A 205     -14.116   9.823  12.989  1.00 97.99           C  
ATOM   3363  CB  ALA A 205     -15.970   9.399  14.675  1.00 97.99           C  
ATOM   3364  HB1 ALA A 205     -16.363   8.619  14.023  1.00 97.99           H  
ATOM   3365  HB2 ALA A 205     -16.470  10.342  14.454  1.00 97.99           H  
ATOM   3366  HB3 ALA A 205     -16.162   9.129  15.713  1.00 97.99           H  
ATOM   3367  O   ALA A 205     -13.629   8.928  12.297  1.00 97.99           O  
ATOM   3368  N   GLU A 206     -14.305  11.061  12.515  1.00 97.63           N  
ATOM   3369  H   GLU A 206     -14.708  11.753  13.130  1.00 97.63           H  
ATOM   3370  CA  GLU A 206     -13.907  11.495  11.165  1.00 97.63           C  
ATOM   3371  HA  GLU A 206     -14.452  10.921  10.416  1.00 97.63           H  
ATOM   3372  C   GLU A 206     -12.408  11.247  10.929  1.00 97.63           C  
ATOM   3373  CB  GLU A 206     -14.225  12.994  10.969  1.00 97.63           C  
ATOM   3374  HB2 GLU A 206     -13.854  13.544  11.835  1.00 97.63           H  
ATOM   3375  HB3 GLU A 206     -13.680  13.344  10.092  1.00 97.63           H  
ATOM   3376  O   GLU A 206     -11.999  10.735   9.884  1.00 97.63           O  
ATOM   3377  CG  GLU A 206     -15.721  13.322  10.751  1.00 97.63           C  
ATOM   3378  HG2 GLU A 206     -16.304  12.920  11.580  1.00 97.63           H  
ATOM   3379  HG3 GLU A 206     -16.051  12.813   9.845  1.00 97.63           H  
ATOM   3380  CD  GLU A 206     -16.012  14.839  10.613  1.00 97.63           C  
ATOM   3381  OE1 GLU A 206     -17.179  15.229  10.334  1.00 97.63           O  
ATOM   3382  OE2 GLU A 206     -15.080  15.653  10.785  1.00 97.63           O  
ATOM   3383  N   ASN A 207     -11.574  11.531  11.931  1.00 97.71           N  
ATOM   3384  H   ASN A 207     -11.946  11.944  12.774  1.00 97.71           H  
ATOM   3385  CA  ASN A 207     -10.140  11.312  11.820  1.00 97.71           C  
ATOM   3386  HA  ASN A 207      -9.833  11.643  10.828  1.00 97.71           H  
ATOM   3387  C   ASN A 207      -9.751   9.828  11.867  1.00 97.71           C  
ATOM   3388  CB  ASN A 207      -9.420  12.203  12.838  1.00 97.71           C  
ATOM   3389  HB2 ASN A 207      -9.948  12.212  13.791  1.00 97.71           H  
ATOM   3390  HB3 ASN A 207      -8.407  11.845  13.022  1.00 97.71           H  
ATOM   3391  O   ASN A 207      -8.860   9.439  11.113  1.00 97.71           O  
ATOM   3392  CG  ASN A 207      -9.275  13.601  12.282  1.00 97.71           C  
ATOM   3393  ND2 ASN A 207     -10.033  14.546  12.773  1.00 97.71           N  
ATOM   3394 HD21 ASN A 207     -10.725  14.300  13.467  1.00 97.71           H  
ATOM   3395 HD22 ASN A 207      -9.975  15.482  12.398  1.00 97.71           H  
ATOM   3396  OD1 ASN A 207      -8.514  13.832  11.349  1.00 97.71           O  
ATOM   3397  N   ILE A 208     -10.428   8.967  12.637  1.00 97.28           N  
ATOM   3398  H   ILE A 208     -11.129   9.325  13.270  1.00 97.28           H  
ATOM   3399  CA  ILE A 208     -10.213   7.509  12.537  1.00 97.28           C  
ATOM   3400  HA  ILE A 208      -9.148   7.315  12.667  1.00 97.28           H  
ATOM   3401  C   ILE A 208     -10.561   6.996  11.135  1.00 97.28           C  
ATOM   3402  CB  ILE A 208     -10.961   6.729  13.641  1.00 97.28           C  
ATOM   3403  HB  ILE A 208     -12.003   7.050  13.659  1.00 97.28           H  
ATOM   3404  O   ILE A 208      -9.804   6.198  10.578  1.00 97.28           O  
ATOM   3405  CG1 ILE A 208     -10.315   7.034  15.010  1.00 97.28           C  
ATOM   3406 HG12 ILE A 208     -10.379   8.104  15.207  1.00 97.28           H  
ATOM   3407 HG13 ILE A 208      -9.259   6.764  14.985  1.00 97.28           H  
ATOM   3408  CG2 ILE A 208     -10.918   5.211  13.357  1.00 97.28           C  
ATOM   3409 HG21 ILE A 208     -11.379   4.650  14.170  1.00 97.28           H  
ATOM   3410 HG22 ILE A 208      -9.885   4.882  13.246  1.00 97.28           H  
ATOM   3411 HG23 ILE A 208     -11.475   4.971  12.451  1.00 97.28           H  
ATOM   3412  CD1 ILE A 208     -10.973   6.302  16.181  1.00 97.28           C  
ATOM   3413 HD11 ILE A 208     -10.674   6.774  17.117  1.00 97.28           H  
ATOM   3414 HD12 ILE A 208     -12.056   6.345  16.068  1.00 97.28           H  
ATOM   3415 HD13 ILE A 208     -10.651   5.261  16.210  1.00 97.28           H  
ATOM   3416  N   ILE A 209     -11.640   7.491  10.519  1.00 97.02           N  
ATOM   3417  H   ILE A 209     -12.230   8.138  11.024  1.00 97.02           H  
ATOM   3418  CA  ILE A 209     -11.978   7.158   9.126  1.00 97.02           C  
ATOM   3419  HA  ILE A 209     -12.081   6.076   9.049  1.00 97.02           H  
ATOM   3420  C   ILE A 209     -10.829   7.562   8.188  1.00 97.02           C  
ATOM   3421  CB  ILE A 209     -13.330   7.790   8.716  1.00 97.02           C  
ATOM   3422  HB  ILE A 209     -13.299   8.859   8.926  1.00 97.02           H  
ATOM   3423  O   ILE A 209     -10.449   6.784   7.312  1.00 97.02           O  
ATOM   3424  CG1 ILE A 209     -14.488   7.164   9.528  1.00 97.02           C  
ATOM   3425 HG12 ILE A 209     -14.667   6.145   9.183  1.00 97.02           H  
ATOM   3426 HG13 ILE A 209     -14.213   7.104  10.581  1.00 97.02           H  
ATOM   3427  CG2 ILE A 209     -13.589   7.610   7.207  1.00 97.02           C  
ATOM   3428 HG21 ILE A 209     -13.570   6.552   6.946  1.00 97.02           H  
ATOM   3429 HG22 ILE A 209     -14.559   8.028   6.936  1.00 97.02           H  
ATOM   3430 HG23 ILE A 209     -12.838   8.141   6.624  1.00 97.02           H  
ATOM   3431  CD1 ILE A 209     -15.799   7.959   9.448  1.00 97.02           C  
ATOM   3432 HD11 ILE A 209     -16.208   7.934   8.438  1.00 97.02           H  
ATOM   3433 HD12 ILE A 209     -15.626   8.992   9.747  1.00 97.02           H  
ATOM   3434 HD13 ILE A 209     -16.528   7.515  10.126  1.00 97.02           H  
ATOM   3435  N   HIS A 210     -10.197   8.722   8.397  1.00 96.56           N  
ATOM   3436  H   HIS A 210     -10.564   9.355   9.093  1.00 96.56           H  
ATOM   3437  CA  HIS A 210      -9.016   9.114   7.621  1.00 96.56           C  
ATOM   3438  HA  HIS A 210      -9.277   9.055   6.565  1.00 96.56           H  
ATOM   3439  C   HIS A 210      -7.814   8.177   7.821  1.00 96.56           C  
ATOM   3440  CB  HIS A 210      -8.613  10.562   7.929  1.00 96.56           C  
ATOM   3441  HB2 HIS A 210      -8.375  10.662   8.988  1.00 96.56           H  
ATOM   3442  HB3 HIS A 210      -7.704  10.787   7.372  1.00 96.56           H  
ATOM   3443  O   HIS A 210      -7.092   7.930   6.848  1.00 96.56           O  
ATOM   3444  CG  HIS A 210      -9.633  11.605   7.559  1.00 96.56           C  
ATOM   3445  CD2 HIS A 210     -10.605  11.519   6.596  1.00 96.56           C  
ATOM   3446  HD2 HIS A 210     -10.812  10.664   5.969  1.00 96.56           H  
ATOM   3447  ND1 HIS A 210      -9.721  12.862   8.110  1.00 96.56           N  
ATOM   3448  HD1 HIS A 210      -9.202  13.202   8.907  1.00 96.56           H  
ATOM   3449  CE1 HIS A 210     -10.727  13.511   7.500  1.00 96.56           C  
ATOM   3450  HE1 HIS A 210     -11.073  14.501   7.760  1.00 96.56           H  
ATOM   3451  NE2 HIS A 210     -11.275  12.743   6.545  1.00 96.56           N  
ATOM   3452  N   ILE A 211      -7.611   7.611   9.020  1.00 96.18           N  
ATOM   3453  H   ILE A 211      -8.233   7.859   9.776  1.00 96.18           H  
ATOM   3454  CA  ILE A 211      -6.548   6.619   9.273  1.00 96.18           C  
ATOM   3455  HA  ILE A 211      -5.599   7.060   8.969  1.00 96.18           H  
ATOM   3456  C   ILE A 211      -6.750   5.356   8.436  1.00 96.18           C  
ATOM   3457  CB  ILE A 211      -6.432   6.210  10.759  1.00 96.18           C  
ATOM   3458  HB  ILE A 211      -7.358   5.717  11.054  1.00 96.18           H  
ATOM   3459  O   ILE A 211      -5.762   4.713   8.088  1.00 96.18           O  
ATOM   3460  CG1 ILE A 211      -6.177   7.389  11.707  1.00 96.18           C  
ATOM   3461 HG12 ILE A 211      -6.861   8.201  11.462  1.00 96.18           H  
ATOM   3462 HG13 ILE A 211      -5.161   7.763  11.581  1.00 96.18           H  
ATOM   3463  CG2 ILE A 211      -5.264   5.223  10.957  1.00 96.18           C  
ATOM   3464 HG21 ILE A 211      -4.366   5.601  10.469  1.00 96.18           H  
ATOM   3465 HG22 ILE A 211      -5.521   4.248  10.542  1.00 96.18           H  
ATOM   3466 HG23 ILE A 211      -5.044   5.089  12.016  1.00 96.18           H  
ATOM   3467  CD1 ILE A 211      -6.409   6.986  13.173  1.00 96.18           C  
ATOM   3468 HD11 ILE A 211      -5.485   7.085  13.742  1.00 96.18           H  
ATOM   3469 HD12 ILE A 211      -7.177   7.617  13.620  1.00 96.18           H  
ATOM   3470 HD13 ILE A 211      -6.761   5.958  13.255  1.00 96.18           H  
ATOM   3471  N   LEU A 212      -7.976   5.005   8.033  1.00 95.17           N  
ATOM   3472  H   LEU A 212      -8.767   5.556   8.334  1.00 95.17           H  
ATOM   3473  CA  LEU A 212      -8.209   3.827   7.188  1.00 95.17           C  
ATOM   3474  HA  LEU A 212      -7.797   2.960   7.705  1.00 95.17           H  
ATOM   3475  C   LEU A 212      -7.450   3.905   5.846  1.00 95.17           C  
ATOM   3476  CB  LEU A 212      -9.718   3.583   6.992  1.00 95.17           C  
ATOM   3477  HB2 LEU A 212     -10.139   4.418   6.432  1.00 95.17           H  
ATOM   3478  HB3 LEU A 212      -9.838   2.690   6.380  1.00 95.17           H  
ATOM   3479  O   LEU A 212      -7.139   2.873   5.259  1.00 95.17           O  
ATOM   3480  CG  LEU A 212     -10.528   3.390   8.292  1.00 95.17           C  
ATOM   3481  HG  LEU A 212     -10.456   4.291   8.901  1.00 95.17           H  
ATOM   3482  CD1 LEU A 212     -12.002   3.160   7.957  1.00 95.17           C  
ATOM   3483 HD11 LEU A 212     -12.120   2.251   7.368  1.00 95.17           H  
ATOM   3484 HD12 LEU A 212     -12.578   3.071   8.878  1.00 95.17           H  
ATOM   3485 HD13 LEU A 212     -12.384   4.010   7.391  1.00 95.17           H  
ATOM   3486  CD2 LEU A 212     -10.035   2.198   9.118  1.00 95.17           C  
ATOM   3487 HD21 LEU A 212     -10.061   1.291   8.513  1.00 95.17           H  
ATOM   3488 HD22 LEU A 212      -9.022   2.384   9.475  1.00 95.17           H  
ATOM   3489 HD23 LEU A 212     -10.679   2.072   9.988  1.00 95.17           H  
ATOM   3490  N   ASN A 213      -7.008   5.091   5.401  1.00 94.46           N  
ATOM   3491  H   ASN A 213      -7.268   5.915   5.924  1.00 94.46           H  
ATOM   3492  CA  ASN A 213      -6.064   5.227   4.279  1.00 94.46           C  
ATOM   3493  HA  ASN A 213      -6.504   4.764   3.396  1.00 94.46           H  
ATOM   3494  C   ASN A 213      -4.706   4.532   4.526  1.00 94.46           C  
ATOM   3495  CB  ASN A 213      -5.833   6.718   3.991  1.00 94.46           C  
ATOM   3496  HB2 ASN A 213      -5.008   6.825   3.287  1.00 94.46           H  
ATOM   3497  HB3 ASN A 213      -5.559   7.239   4.908  1.00 94.46           H  
ATOM   3498  O   ASN A 213      -4.066   4.036   3.588  1.00 94.46           O  
ATOM   3499  CG  ASN A 213      -7.040   7.368   3.350  1.00 94.46           C  
ATOM   3500  ND2 ASN A 213      -7.645   8.326   4.006  1.00 94.46           N  
ATOM   3501 HD21 ASN A 213      -8.502   8.678   3.603  1.00 94.46           H  
ATOM   3502 HD22 ASN A 213      -7.398   8.483   4.972  1.00 94.46           H  
ATOM   3503  OD1 ASN A 213      -7.432   7.017   2.251  1.00 94.46           O  
ATOM   3504  N   LEU A 214      -4.258   4.461   5.783  1.00 94.98           N  
ATOM   3505  H   LEU A 214      -4.843   4.842   6.513  1.00 94.98           H  
ATOM   3506  CA  LEU A 214      -3.060   3.729   6.196  1.00 94.98           C  
ATOM   3507  HA  LEU A 214      -2.224   4.078   5.589  1.00 94.98           H  
ATOM   3508  C   LEU A 214      -3.226   2.224   5.971  1.00 94.98           C  
ATOM   3509  CB  LEU A 214      -2.763   4.015   7.683  1.00 94.98           C  
ATOM   3510  HB2 LEU A 214      -2.726   5.093   7.841  1.00 94.98           H  
ATOM   3511  HB3 LEU A 214      -3.583   3.617   8.281  1.00 94.98           H  
ATOM   3512  O   LEU A 214      -2.301   1.586   5.462  1.00 94.98           O  
ATOM   3513  CG  LEU A 214      -1.467   3.381   8.221  1.00 94.98           C  
ATOM   3514  HG  LEU A 214      -1.487   2.304   8.055  1.00 94.98           H  
ATOM   3515  CD1 LEU A 214      -0.223   3.963   7.542  1.00 94.98           C  
ATOM   3516 HD11 LEU A 214      -0.213   5.047   7.660  1.00 94.98           H  
ATOM   3517 HD12 LEU A 214       0.667   3.540   8.007  1.00 94.98           H  
ATOM   3518 HD13 LEU A 214      -0.221   3.700   6.484  1.00 94.98           H  
ATOM   3519  CD2 LEU A 214      -1.361   3.624   9.725  1.00 94.98           C  
ATOM   3520 HD21 LEU A 214      -1.313   4.693   9.935  1.00 94.98           H  
ATOM   3521 HD22 LEU A 214      -0.470   3.136  10.120  1.00 94.98           H  
ATOM   3522 HD23 LEU A 214      -2.232   3.204  10.229  1.00 94.98           H  
ATOM   3523  N   THR A 215      -4.397   1.673   6.288  1.00 94.96           N  
ATOM   3524  H   THR A 215      -5.130   2.264   6.656  1.00 94.96           H  
ATOM   3525  CA  THR A 215      -4.671   0.227   6.279  1.00 94.96           C  
ATOM   3526  HA  THR A 215      -3.726  -0.310   6.363  1.00 94.96           H  
ATOM   3527  C   THR A 215      -5.327  -0.277   4.995  1.00 94.96           C  
ATOM   3528  CB  THR A 215      -5.517  -0.176   7.492  1.00 94.96           C  
ATOM   3529  HB  THR A 215      -5.699  -1.250   7.458  1.00 94.96           H  
ATOM   3530  O   THR A 215      -5.318  -1.481   4.765  1.00 94.96           O  
ATOM   3531  CG2 THR A 215      -4.806   0.178   8.800  1.00 94.96           C  
ATOM   3532 HG21 THR A 215      -5.306  -0.307   9.639  1.00 94.96           H  
ATOM   3533 HG22 THR A 215      -3.773  -0.169   8.770  1.00 94.96           H  
ATOM   3534 HG23 THR A 215      -4.817   1.256   8.958  1.00 94.96           H  
ATOM   3535  OG1 THR A 215      -6.738   0.520   7.471  1.00 94.96           O  
ATOM   3536  HG1 THR A 215      -7.334   0.110   8.100  1.00 94.96           H  
ATOM   3537  N   ASN A 216      -5.809   0.622   4.130  1.00 93.87           N  
ATOM   3538  H   ASN A 216      -5.973   1.551   4.490  1.00 93.87           H  
ATOM   3539  CA  ASN A 216      -6.459   0.279   2.863  1.00 93.87           C  
ATOM   3540  HA  ASN A 216      -7.371  -0.269   3.099  1.00 93.87           H  
ATOM   3541  C   ASN A 216      -5.585  -0.629   1.976  1.00 93.87           C  
ATOM   3542  CB  ASN A 216      -6.847   1.586   2.137  1.00 93.87           C  
ATOM   3543  HB2 ASN A 216      -7.324   2.268   2.842  1.00 93.87           H  
ATOM   3544  HB3 ASN A 216      -5.957   2.066   1.731  1.00 93.87           H  
ATOM   3545  O   ASN A 216      -4.360  -0.473   1.943  1.00 93.87           O  
ATOM   3546  CG  ASN A 216      -7.847   1.366   1.016  1.00 93.87           C  
ATOM   3547  ND2 ASN A 216      -8.174   2.387   0.261  1.00 93.87           N  
ATOM   3548 HD21 ASN A 216      -8.890   2.188  -0.424  1.00 93.87           H  
ATOM   3549 HD22 ASN A 216      -7.851   3.321   0.466  1.00 93.87           H  
ATOM   3550  OD1 ASN A 216      -8.364   0.286   0.815  1.00 93.87           O  
ATOM   3551  N   LEU A 217      -6.197  -1.534   1.220  1.00 94.34           N  
ATOM   3552  H   LEU A 217      -7.207  -1.532   1.210  1.00 94.34           H  
ATOM   3553  CA  LEU A 217      -5.513  -2.355   0.226  1.00 94.34           C  
ATOM   3554  HA  LEU A 217      -4.732  -2.926   0.729  1.00 94.34           H  
ATOM   3555  C   LEU A 217      -4.874  -1.466  -0.865  1.00 94.34           C  
ATOM   3556  CB  LEU A 217      -6.546  -3.333  -0.363  1.00 94.34           C  
ATOM   3557  HB2 LEU A 217      -7.261  -2.746  -0.940  1.00 94.34           H  
ATOM   3558  HB3 LEU A 217      -7.102  -3.812   0.442  1.00 94.34           H  
ATOM   3559  O   LEU A 217      -5.381  -0.401  -1.214  1.00 94.34           O  
ATOM   3560  CG  LEU A 217      -5.943  -4.422  -1.268  1.00 94.34           C  
ATOM   3561  HG  LEU A 217      -5.084  -4.017  -1.803  1.00 94.34           H  
ATOM   3562  CD1 LEU A 217      -5.478  -5.630  -0.460  1.00 94.34           C  
ATOM   3563 HD11 LEU A 217      -4.741  -5.312   0.277  1.00 94.34           H  
ATOM   3564 HD12 LEU A 217      -5.046  -6.378  -1.126  1.00 94.34           H  
ATOM   3565 HD13 LEU A 217      -6.329  -6.075   0.057  1.00 94.34           H  
ATOM   3566  CD2 LEU A 217      -6.939  -4.872  -2.327  1.00 94.34           C  
ATOM   3567 HD21 LEU A 217      -7.233  -4.027  -2.950  1.00 94.34           H  
ATOM   3568 HD22 LEU A 217      -6.495  -5.642  -2.959  1.00 94.34           H  
ATOM   3569 HD23 LEU A 217      -7.828  -5.280  -1.847  1.00 94.34           H  
ATOM   3570  N   GLY A 218      -3.754  -1.908  -1.439  1.00 94.87           N  
ATOM   3571  H   GLY A 218      -3.386  -2.798  -1.135  1.00 94.87           H  
ATOM   3572  CA  GLY A 218      -3.173  -1.296  -2.631  1.00 94.87           C  
ATOM   3573  HA2 GLY A 218      -2.722  -2.073  -3.249  1.00 94.87           H  
ATOM   3574  HA3 GLY A 218      -3.970  -0.845  -3.222  1.00 94.87           H  
ATOM   3575  C   GLY A 218      -2.107  -0.241  -2.352  1.00 94.87           C  
ATOM   3576  O   GLY A 218      -1.280  -0.362  -1.435  1.00 94.87           O  
ATOM   3577  N   ALA A 219      -2.054   0.763  -3.229  1.00 94.89           N  
ATOM   3578  H   ALA A 219      -2.775   0.814  -3.935  1.00 94.89           H  
ATOM   3579  CA  ALA A 219      -1.058   1.820  -3.166  1.00 94.89           C  
ATOM   3580  HA  ALA A 219      -0.076   1.347  -3.160  1.00 94.89           H  
ATOM   3581  C   ALA A 219      -1.251   2.637  -1.883  1.00 94.89           C  
ATOM   3582  CB  ALA A 219      -1.144   2.708  -4.411  1.00 94.89           C  
ATOM   3583  HB1 ALA A 219      -2.106   3.221  -4.427  1.00 94.89           H  
ATOM   3584  HB2 ALA A 219      -0.347   3.451  -4.388  1.00 94.89           H  
ATOM   3585  HB3 ALA A 219      -1.055   2.103  -5.314  1.00 94.89           H  
ATOM   3586  O   ALA A 219      -2.346   3.141  -1.640  1.00 94.89           O  
ATOM   3587  N   PRO A 220      -0.204   2.821  -1.061  1.00 94.99           N  
ATOM   3588  CA  PRO A 220      -0.329   3.713   0.077  1.00 94.99           C  
ATOM   3589  HA  PRO A 220      -1.185   3.396   0.675  1.00 94.99           H  
ATOM   3590  C   PRO A 220      -0.630   5.143  -0.413  1.00 94.99           C  
ATOM   3591  CB  PRO A 220       0.937   3.489   0.911  1.00 94.99           C  
ATOM   3592  HB2 PRO A 220       0.698   2.787   1.709  1.00 94.99           H  
ATOM   3593  HB3 PRO A 220       1.319   4.402   1.368  1.00 94.99           H  
ATOM   3594  O   PRO A 220      -0.291   5.520  -1.535  1.00 94.99           O  
ATOM   3595  CG  PRO A 220       1.935   2.810  -0.034  1.00 94.99           C  
ATOM   3596  HG2 PRO A 220       2.483   2.021   0.481  1.00 94.99           H  
ATOM   3597  HG3 PRO A 220       2.618   3.549  -0.453  1.00 94.99           H  
ATOM   3598  CD  PRO A 220       1.105   2.201  -1.152  1.00 94.99           C  
ATOM   3599  HD2 PRO A 220       1.573   2.401  -2.116  1.00 94.99           H  
ATOM   3600  HD3 PRO A 220       1.008   1.126  -0.995  1.00 94.99           H  
ATOM   3601  N   ALA A 221      -1.295   5.946   0.404  1.00 94.87           N  
ATOM   3602  H   ALA A 221      -1.604   5.605   1.304  1.00 94.87           H  
ATOM   3603  CA  ALA A 221      -1.656   7.322   0.079  1.00 94.87           C  
ATOM   3604  HA  ALA A 221      -1.122   7.651  -0.813  1.00 94.87           H  
ATOM   3605  C   ALA A 221      -1.232   8.232   1.232  1.00 94.87           C  
ATOM   3606  CB  ALA A 221      -3.155   7.398  -0.225  1.00 94.87           C  
ATOM   3607  HB1 ALA A 221      -3.436   8.420  -0.479  1.00 94.87           H  
ATOM   3608  HB2 ALA A 221      -3.730   7.087   0.647  1.00 94.87           H  
ATOM   3609  HB3 ALA A 221      -3.401   6.744  -1.062  1.00 94.87           H  
ATOM   3610  O   ALA A 221      -1.147   7.783   2.374  1.00 94.87           O  
ATOM   3611  N   ALA A 222      -0.910   9.486   0.920  1.00 96.46           N  
ATOM   3612  H   ALA A 222      -1.142   9.823  -0.003  1.00 96.46           H  
ATOM   3613  CA  ALA A 222      -0.755  10.491   1.961  1.00 96.46           C  
ATOM   3614  HA  ALA A 222      -0.251  10.043   2.818  1.00 96.46           H  
ATOM   3615  C   ALA A 222      -2.146  10.948   2.409  1.00 96.46           C  
ATOM   3616  CB  ALA A 222       0.104  11.651   1.445  1.00 96.46           C  
ATOM   3617  HB1 ALA A 222       1.080  11.281   1.134  1.00 96.46           H  
ATOM   3618  HB2 ALA A 222       0.238  12.381   2.243  1.00 96.46           H  
ATOM   3619  HB3 ALA A 222      -0.393  12.135   0.604  1.00 96.46           H  
ATOM   3620  O   ALA A 222      -3.049  11.053   1.579  1.00 96.46           O  
ATOM   3621  N   PHE A 223      -2.310  11.226   3.696  1.00 96.68           N  
ATOM   3622  H   PHE A 223      -1.525  11.144   4.325  1.00 96.68           H  
ATOM   3623  CA  PHE A 223      -3.574  11.693   4.258  1.00 96.68           C  
ATOM   3624  HA  PHE A 223      -4.118  12.243   3.491  1.00 96.68           H  
ATOM   3625  C   PHE A 223      -3.317  12.664   5.410  1.00 96.68           C  
ATOM   3626  CB  PHE A 223      -4.449  10.497   4.674  1.00 96.68           C  
ATOM   3627  HB2 PHE A 223      -5.418  10.873   5.001  1.00 96.68           H  
ATOM   3628  HB3 PHE A 223      -4.635   9.878   3.797  1.00 96.68           H  
ATOM   3629  O   PHE A 223      -2.229  12.690   5.993  1.00 96.68           O  
ATOM   3630  CG  PHE A 223      -3.873   9.620   5.770  1.00 96.68           C  
ATOM   3631  CD1 PHE A 223      -2.953   8.602   5.454  1.00 96.68           C  
ATOM   3632  HD1 PHE A 223      -2.650   8.448   4.429  1.00 96.68           H  
ATOM   3633  CD2 PHE A 223      -4.280   9.802   7.105  1.00 96.68           C  
ATOM   3634  HD2 PHE A 223      -5.007  10.559   7.358  1.00 96.68           H  
ATOM   3635  CE1 PHE A 223      -2.436   7.776   6.468  1.00 96.68           C  
ATOM   3636  HE1 PHE A 223      -1.736   6.992   6.221  1.00 96.68           H  
ATOM   3637  CE2 PHE A 223      -3.765   8.973   8.117  1.00 96.68           C  
ATOM   3638  HE2 PHE A 223      -4.099   9.095   9.137  1.00 96.68           H  
ATOM   3639  CZ  PHE A 223      -2.843   7.964   7.800  1.00 96.68           C  
ATOM   3640  HZ  PHE A 223      -2.460   7.329   8.586  1.00 96.68           H  
ATOM   3641  N   LYS A 224      -4.318  13.491   5.714  1.00 97.00           N  
ATOM   3642  H   LYS A 224      -5.205  13.355   5.251  1.00 97.00           H  
ATOM   3643  CA  LYS A 224      -4.320  14.337   6.909  1.00 97.00           C  
ATOM   3644  HA  LYS A 224      -3.298  14.532   7.233  1.00 97.00           H  
ATOM   3645  C   LYS A 224      -5.010  13.597   8.046  1.00 97.00           C  
ATOM   3646  CB  LYS A 224      -5.003  15.682   6.638  1.00 97.00           C  
ATOM   3647  HB2 LYS A 224      -5.997  15.515   6.223  1.00 97.00           H  
ATOM   3648  HB3 LYS A 224      -5.116  16.197   7.592  1.00 97.00           H  
ATOM   3649  O   LYS A 224      -6.021  12.938   7.823  1.00 97.00           O  
ATOM   3650  CG  LYS A 224      -4.180  16.571   5.694  1.00 97.00           C  
ATOM   3651  HG2 LYS A 224      -4.175  16.143   4.691  1.00 97.00           H  
ATOM   3652  HG3 LYS A 224      -3.157  16.637   6.062  1.00 97.00           H  
ATOM   3653  CD  LYS A 224      -4.791  17.976   5.657  1.00 97.00           C  
ATOM   3654  HD2 LYS A 224      -5.806  17.916   5.263  1.00 97.00           H  
ATOM   3655  HD3 LYS A 224      -4.834  18.362   6.675  1.00 97.00           H  
ATOM   3656  CE  LYS A 224      -3.953  18.924   4.794  1.00 97.00           C  
ATOM   3657  HE2 LYS A 224      -3.971  18.571   3.763  1.00 97.00           H  
ATOM   3658  HE3 LYS A 224      -2.923  18.891   5.149  1.00 97.00           H  
ATOM   3659  NZ  LYS A 224      -4.477  20.311   4.882  1.00 97.00           N  
ATOM   3660  HZ1 LYS A 224      -4.454  20.628   5.840  1.00 97.00           H  
ATOM   3661  HZ2 LYS A 224      -5.438  20.350   4.572  1.00 97.00           H  
ATOM   3662  HZ3 LYS A 224      -3.925  20.947   4.325  1.00 97.00           H  
ATOM   3663  N   TYR A 225      -4.450  13.717   9.237  1.00 96.66           N  
ATOM   3664  H   TYR A 225      -3.608  14.267   9.328  1.00 96.66           H  
ATOM   3665  CA  TYR A 225      -4.974  13.149  10.465  1.00 96.66           C  
ATOM   3666  HA  TYR A 225      -6.031  12.912  10.345  1.00 96.66           H  
ATOM   3667  C   TYR A 225      -4.834  14.198  11.563  1.00 96.66           C  
ATOM   3668  CB  TYR A 225      -4.202  11.866  10.777  1.00 96.66           C  
ATOM   3669  HB2 TYR A 225      -4.330  11.176   9.942  1.00 96.66           H  
ATOM   3670  HB3 TYR A 225      -3.139  12.093  10.866  1.00 96.66           H  
ATOM   3671  O   TYR A 225      -3.722  14.492  12.004  1.00 96.66           O  
ATOM   3672  CG  TYR A 225      -4.685  11.183  12.032  1.00 96.66           C  
ATOM   3673  CD1 TYR A 225      -3.809  10.967  13.110  1.00 96.66           C  
ATOM   3674  HD1 TYR A 225      -2.784  11.300  13.044  1.00 96.66           H  
ATOM   3675  CD2 TYR A 225      -6.032  10.793  12.128  1.00 96.66           C  
ATOM   3676  HD2 TYR A 225      -6.716  10.956  11.308  1.00 96.66           H  
ATOM   3677  CE1 TYR A 225      -4.279  10.342  14.280  1.00 96.66           C  
ATOM   3678  HE1 TYR A 225      -3.622  10.189  15.124  1.00 96.66           H  
ATOM   3679  CE2 TYR A 225      -6.496  10.179  13.302  1.00 96.66           C  
ATOM   3680  HE2 TYR A 225      -7.523   9.858  13.397  1.00 96.66           H  
ATOM   3681  OH  TYR A 225      -6.089   9.287  15.463  1.00 96.66           O  
ATOM   3682  HH  TYR A 225      -5.408   9.122  16.120  1.00 96.66           H  
ATOM   3683  CZ  TYR A 225      -5.621   9.931  14.368  1.00 96.66           C  
ATOM   3684  N   PHE A 226      -5.954  14.820  11.922  1.00 96.08           N  
ATOM   3685  H   PHE A 226      -6.832  14.474  11.561  1.00 96.08           H  
ATOM   3686  CA  PHE A 226      -6.003  16.079  12.661  1.00 96.08           C  
ATOM   3687  HA  PHE A 226      -7.028  16.447  12.625  1.00 96.08           H  
ATOM   3688  C   PHE A 226      -5.142  17.158  11.975  1.00 96.08           C  
ATOM   3689  CB  PHE A 226      -5.676  15.823  14.145  1.00 96.08           C  
ATOM   3690  HB2 PHE A 226      -4.649  15.475  14.248  1.00 96.08           H  
ATOM   3691  HB3 PHE A 226      -5.751  16.766  14.687  1.00 96.08           H  
ATOM   3692  O   PHE A 226      -5.271  17.405  10.773  1.00 96.08           O  
ATOM   3693  CG  PHE A 226      -6.604  14.839  14.823  1.00 96.08           C  
ATOM   3694  CD1 PHE A 226      -7.873  15.269  15.253  1.00 96.08           C  
ATOM   3695  HD1 PHE A 226      -8.193  16.286  15.085  1.00 96.08           H  
ATOM   3696  CD2 PHE A 226      -6.192  13.515  15.064  1.00 96.08           C  
ATOM   3697  HD2 PHE A 226      -5.214  13.185  14.748  1.00 96.08           H  
ATOM   3698  CE1 PHE A 226      -8.727  14.381  15.930  1.00 96.08           C  
ATOM   3699  HE1 PHE A 226      -9.692  14.719  16.277  1.00 96.08           H  
ATOM   3700  CE2 PHE A 226      -7.042  12.640  15.761  1.00 96.08           C  
ATOM   3701  HE2 PHE A 226      -6.718  11.640  16.010  1.00 96.08           H  
ATOM   3702  CZ  PHE A 226      -8.308  13.067  16.189  1.00 96.08           C  
ATOM   3703  HZ  PHE A 226      -8.945  12.395  16.745  1.00 96.08           H  
ATOM   3704  N   ASP A 227      -4.241  17.784  12.723  1.00 94.92           N  
ATOM   3705  H   ASP A 227      -4.139  17.498  13.686  1.00 94.92           H  
ATOM   3706  CA  ASP A 227      -3.253  18.757  12.256  1.00 94.92           C  
ATOM   3707  HA  ASP A 227      -3.715  19.387  11.496  1.00 94.92           H  
ATOM   3708  C   ASP A 227      -2.003  18.109  11.624  1.00 94.92           C  
ATOM   3709  CB  ASP A 227      -2.881  19.648  13.451  1.00 94.92           C  
ATOM   3710  HB2 ASP A 227      -2.266  20.472  13.088  1.00 94.92           H  
ATOM   3711  HB3 ASP A 227      -3.791  20.077  13.872  1.00 94.92           H  
ATOM   3712  O   ASP A 227      -1.118  18.799  11.113  1.00 94.92           O  
ATOM   3713  CG  ASP A 227      -2.116  18.910  14.562  1.00 94.92           C  
ATOM   3714  OD1 ASP A 227      -2.076  17.651  14.543  1.00 94.92           O  
ATOM   3715  OD2 ASP A 227      -1.523  19.611  15.407  1.00 94.92           O  
ATOM   3716  N   THR A 228      -1.921  16.776  11.618  1.00 96.70           N  
ATOM   3717  H   THR A 228      -2.682  16.260  12.035  1.00 96.70           H  
ATOM   3718  CA  THR A 228      -0.723  16.032  11.232  1.00 96.70           C  
ATOM   3719  HA  THR A 228       0.121  16.720  11.232  1.00 96.70           H  
ATOM   3720  C   THR A 228      -0.860  15.445   9.826  1.00 96.70           C  
ATOM   3721  CB  THR A 228      -0.406  14.967  12.291  1.00 96.70           C  
ATOM   3722  HB  THR A 228      -1.235  14.266  12.385  1.00 96.70           H  
ATOM   3723  O   THR A 228      -1.822  14.757   9.489  1.00 96.70           O  
ATOM   3724  CG2 THR A 228       0.875  14.195  11.961  1.00 96.70           C  
ATOM   3725 HG21 THR A 228       1.712  14.886  11.864  1.00 96.70           H  
ATOM   3726 HG22 THR A 228       1.080  13.492  12.768  1.00 96.70           H  
ATOM   3727 HG23 THR A 228       0.745  13.633  11.036  1.00 96.70           H  
ATOM   3728  OG1 THR A 228      -0.163  15.584  13.537  1.00 96.70           O  
ATOM   3729  HG1 THR A 228      -0.885  16.179  13.754  1.00 96.70           H  
ATOM   3730  N   THR A 229       0.139  15.674   8.969  1.00 96.78           N  
ATOM   3731  H   THR A 229       0.922  16.226   9.292  1.00 96.78           H  
ATOM   3732  CA  THR A 229       0.202  15.038   7.641  1.00 96.78           C  
ATOM   3733  HA  THR A 229      -0.810  14.809   7.307  1.00 96.78           H  
ATOM   3734  C   THR A 229       0.973  13.723   7.711  1.00 96.78           C  
ATOM   3735  CB  THR A 229       0.802  15.979   6.591  1.00 96.78           C  
ATOM   3736  HB  THR A 229       1.801  16.285   6.899  1.00 96.78           H  
ATOM   3737  O   THR A 229       2.162  13.700   8.045  1.00 96.78           O  
ATOM   3738  CG2 THR A 229       0.871  15.344   5.200  1.00 96.78           C  
ATOM   3739 HG21 THR A 229      -0.111  14.964   4.917  1.00 96.78           H  
ATOM   3740 HG22 THR A 229       1.593  14.527   5.194  1.00 96.78           H  
ATOM   3741 HG23 THR A 229       1.187  16.095   4.477  1.00 96.78           H  
ATOM   3742  OG1 THR A 229      -0.019  17.119   6.474  1.00 96.78           O  
ATOM   3743  HG1 THR A 229      -0.152  17.470   7.357  1.00 96.78           H  
ATOM   3744  N   ILE A 230       0.318  12.626   7.334  1.00 97.39           N  
ATOM   3745  H   ILE A 230      -0.649  12.711   7.054  1.00 97.39           H  
ATOM   3746  CA  ILE A 230       0.924  11.297   7.249  1.00 97.39           C  
ATOM   3747  HA  ILE A 230       1.825  11.284   7.862  1.00 97.39           H  
ATOM   3748  C   ILE A 230       1.334  11.035   5.799  1.00 97.39           C  
ATOM   3749  CB  ILE A 230      -0.021  10.216   7.813  1.00 97.39           C  
ATOM   3750  HB  ILE A 230      -0.883  10.138   7.151  1.00 97.39           H  
ATOM   3751  O   ILE A 230       0.513  11.027   4.882  1.00 97.39           O  
ATOM   3752  CG1 ILE A 230      -0.558  10.556   9.225  1.00 97.39           C  
ATOM   3753 HG12 ILE A 230      -1.231   9.759   9.542  1.00 97.39           H  
ATOM   3754 HG13 ILE A 230      -1.156  11.465   9.175  1.00 97.39           H  
ATOM   3755  CG2 ILE A 230       0.703   8.856   7.825  1.00 97.39           C  
ATOM   3756 HG21 ILE A 230       0.896   8.526   6.804  1.00 97.39           H  
ATOM   3757 HG22 ILE A 230       0.070   8.112   8.309  1.00 97.39           H  
ATOM   3758 HG23 ILE A 230       1.644   8.924   8.371  1.00 97.39           H  
ATOM   3759  CD1 ILE A 230       0.510  10.735  10.312  1.00 97.39           C  
ATOM   3760 HD11 ILE A 230       0.022  10.999  11.251  1.00 97.39           H  
ATOM   3761 HD12 ILE A 230       1.056   9.803  10.459  1.00 97.39           H  
ATOM   3762 HD13 ILE A 230       1.206  11.529  10.043  1.00 97.39           H  
ATOM   3763  N   GLY A 231       2.636  10.854   5.578  1.00 96.37           N  
ATOM   3764  H   GLY A 231       3.251  10.832   6.379  1.00 96.37           H  
ATOM   3765  CA  GLY A 231       3.199  10.631   4.248  1.00 96.37           C  
ATOM   3766  HA2 GLY A 231       4.275  10.805   4.277  1.00 96.37           H  
ATOM   3767  HA3 GLY A 231       2.757  11.345   3.554  1.00 96.37           H  
ATOM   3768  C   GLY A 231       2.952   9.216   3.718  1.00 96.37           C  
ATOM   3769  O   GLY A 231       2.671   8.280   4.462  1.00 96.37           O  
ATOM   3770  N   ARG A 232       3.130   9.027   2.407  1.00 94.59           N  
ATOM   3771  H   ARG A 232       3.375   9.828   1.843  1.00 94.59           H  
ATOM   3772  CA  ARG A 232       3.056   7.701   1.776  1.00 94.59           C  
ATOM   3773  HA  ARG A 232       2.206   7.171   2.205  1.00 94.59           H  
ATOM   3774  C   ARG A 232       4.319   6.873   2.060  1.00 94.59           C  
ATOM   3775  CB  ARG A 232       2.806   7.873   0.264  1.00 94.59           C  
ATOM   3776  HB2 ARG A 232       3.567   8.521  -0.173  1.00 94.59           H  
ATOM   3777  HB3 ARG A 232       1.828   8.334   0.124  1.00 94.59           H  
ATOM   3778  O   ARG A 232       5.377   7.195   1.519  1.00 94.59           O  
ATOM   3779  CG  ARG A 232       2.837   6.511  -0.439  1.00 94.59           C  
ATOM   3780  HG2 ARG A 232       3.846   6.099  -0.451  1.00 94.59           H  
ATOM   3781  HG3 ARG A 232       2.212   5.845   0.156  1.00 94.59           H  
ATOM   3782  CD  ARG A 232       2.257   6.495  -1.849  1.00 94.59           C  
ATOM   3783  HD2 ARG A 232       1.875   5.483  -1.984  1.00 94.59           H  
ATOM   3784  HD3 ARG A 232       1.440   7.214  -1.920  1.00 94.59           H  
ATOM   3785  NE  ARG A 232       3.202   6.628  -2.958  1.00 94.59           N  
ATOM   3786  HE  ARG A 232       4.119   6.232  -2.808  1.00 94.59           H  
ATOM   3787  NH1 ARG A 232       1.631   7.133  -4.555  1.00 94.59           N  
ATOM   3788 HH11 ARG A 232       1.300   7.100  -5.509  1.00 94.59           H  
ATOM   3789 HH12 ARG A 232       0.972   7.368  -3.827  1.00 94.59           H  
ATOM   3790  NH2 ARG A 232       3.547   6.180  -5.165  1.00 94.59           N  
ATOM   3791 HH21 ARG A 232       4.223   5.463  -4.944  1.00 94.59           H  
ATOM   3792 HH22 ARG A 232       3.155   6.116  -6.094  1.00 94.59           H  
ATOM   3793  CZ  ARG A 232       2.796   6.663  -4.216  1.00 94.59           C  
ATOM   3794  N   ASN A 233       4.193   5.748   2.768  1.00 95.23           N  
ATOM   3795  H   ASN A 233       3.320   5.564   3.241  1.00 95.23           H  
ATOM   3796  CA  ASN A 233       5.271   4.755   2.887  1.00 95.23           C  
ATOM   3797  HA  ASN A 233       6.222   5.280   2.979  1.00 95.23           H  
ATOM   3798  C   ASN A 233       5.331   3.859   1.635  1.00 95.23           C  
ATOM   3799  CB  ASN A 233       5.077   3.917   4.166  1.00 95.23           C  
ATOM   3800  HB2 ASN A 233       4.970   4.574   5.029  1.00 95.23           H  
ATOM   3801  HB3 ASN A 233       4.187   3.295   4.083  1.00 95.23           H  
ATOM   3802  O   ASN A 233       4.478   2.996   1.462  1.00 95.23           O  
ATOM   3803  CG  ASN A 233       6.297   3.042   4.410  1.00 95.23           C  
ATOM   3804  ND2 ASN A 233       6.136   1.768   4.678  1.00 95.23           N  
ATOM   3805 HD21 ASN A 233       6.956   1.250   4.957  1.00 95.23           H  
ATOM   3806 HD22 ASN A 233       5.224   1.344   4.776  1.00 95.23           H  
ATOM   3807  OD1 ASN A 233       7.415   3.515   4.317  1.00 95.23           O  
ATOM   3808  N   ARG A 234       6.286   4.080   0.720  1.00 94.48           N  
ATOM   3809  H   ARG A 234       7.023   4.724   0.970  1.00 94.48           H  
ATOM   3810  CA  ARG A 234       6.396   3.306  -0.537  1.00 94.48           C  
ATOM   3811  HA  ARG A 234       5.406   2.955  -0.826  1.00 94.48           H  
ATOM   3812  C   ARG A 234       7.269   2.061  -0.362  1.00 94.48           C  
ATOM   3813  CB  ARG A 234       6.971   4.157  -1.681  1.00 94.48           C  
ATOM   3814  HB2 ARG A 234       7.099   3.508  -2.547  1.00 94.48           H  
ATOM   3815  HB3 ARG A 234       7.951   4.533  -1.387  1.00 94.48           H  
ATOM   3816  O   ARG A 234       8.426   2.187   0.027  1.00 94.48           O  
ATOM   3817  CG  ARG A 234       6.086   5.334  -2.096  1.00 94.48           C  
ATOM   3818  HG2 ARG A 234       5.088   4.946  -2.296  1.00 94.48           H  
ATOM   3819  HG3 ARG A 234       6.054   6.064  -1.288  1.00 94.48           H  
ATOM   3820  CD  ARG A 234       6.654   5.989  -3.367  1.00 94.48           C  
ATOM   3821  HD2 ARG A 234       7.717   6.174  -3.210  1.00 94.48           H  
ATOM   3822  HD3 ARG A 234       6.543   5.282  -4.189  1.00 94.48           H  
ATOM   3823  NE  ARG A 234       6.015   7.282  -3.702  1.00 94.48           N  
ATOM   3824  HE  ARG A 234       5.615   7.812  -2.940  1.00 94.48           H  
ATOM   3825  NH1 ARG A 234       6.612   7.354  -5.925  1.00 94.48           N  
ATOM   3826 HH11 ARG A 234       6.950   6.403  -5.879  1.00 94.48           H  
ATOM   3827 HH12 ARG A 234       6.544   7.796  -6.830  1.00 94.48           H  
ATOM   3828  NH2 ARG A 234       5.369   8.993  -5.077  1.00 94.48           N  
ATOM   3829 HH21 ARG A 234       4.897   9.458  -4.315  1.00 94.48           H  
ATOM   3830 HH22 ARG A 234       5.381   9.445  -5.980  1.00 94.48           H  
ATOM   3831  CZ  ARG A 234       6.007   7.872  -4.892  1.00 94.48           C  
ATOM   3832  N   TYR A 235       6.781   0.903  -0.800  1.00 95.74           N  
ATOM   3833  H   TYR A 235       5.817   0.856  -1.096  1.00 95.74           H  
ATOM   3834  CA  TYR A 235       7.533  -0.358  -0.799  1.00 95.74           C  
ATOM   3835  HA  TYR A 235       8.215  -0.362   0.051  1.00 95.74           H  
ATOM   3836  C   TYR A 235       8.373  -0.493  -2.078  1.00 95.74           C  
ATOM   3837  CB  TYR A 235       6.565  -1.532  -0.601  1.00 95.74           C  
ATOM   3838  HB2 TYR A 235       7.138  -2.447  -0.448  1.00 95.74           H  
ATOM   3839  HB3 TYR A 235       5.971  -1.655  -1.507  1.00 95.74           H  
ATOM   3840  O   TYR A 235       7.985  -1.164  -3.029  1.00 95.74           O  
ATOM   3841  CG  TYR A 235       5.621  -1.340   0.563  1.00 95.74           C  
ATOM   3842  CD1 TYR A 235       6.079  -1.528   1.880  1.00 95.74           C  
ATOM   3843  HD1 TYR A 235       7.087  -1.871   2.064  1.00 95.74           H  
ATOM   3844  CD2 TYR A 235       4.306  -0.897   0.323  1.00 95.74           C  
ATOM   3845  HD2 TYR A 235       3.960  -0.764  -0.691  1.00 95.74           H  
ATOM   3846  CE1 TYR A 235       5.226  -1.248   2.963  1.00 95.74           C  
ATOM   3847  HE1 TYR A 235       5.570  -1.367   3.980  1.00 95.74           H  
ATOM   3848  CE2 TYR A 235       3.448  -0.634   1.403  1.00 95.74           C  
ATOM   3849  HE2 TYR A 235       2.440  -0.289   1.222  1.00 95.74           H  
ATOM   3850  OH  TYR A 235       3.075  -0.550   3.757  1.00 95.74           O  
ATOM   3851  HH  TYR A 235       2.204  -0.268   3.469  1.00 95.74           H  
ATOM   3852  CZ  TYR A 235       3.909  -0.811   2.723  1.00 95.74           C  
ATOM   3853  N   LYS A 236       9.519   0.196  -2.127  1.00 94.13           N  
ATOM   3854  H   LYS A 236       9.757   0.738  -1.308  1.00 94.13           H  
ATOM   3855  CA  LYS A 236      10.402   0.278  -3.315  1.00 94.13           C  
ATOM   3856  HA  LYS A 236       9.785   0.191  -4.209  1.00 94.13           H  
ATOM   3857  C   LYS A 236      11.423  -0.866  -3.432  1.00 94.13           C  
ATOM   3858  CB  LYS A 236      11.116   1.633  -3.362  1.00 94.13           C  
ATOM   3859  HB2 LYS A 236      11.752   1.657  -4.247  1.00 94.13           H  
ATOM   3860  HB3 LYS A 236      11.755   1.720  -2.483  1.00 94.13           H  
ATOM   3861  O   LYS A 236      12.471  -0.708  -4.054  1.00 94.13           O  
ATOM   3862  CG  LYS A 236      10.180   2.841  -3.435  1.00 94.13           C  
ATOM   3863  HG2 LYS A 236       9.537   2.763  -4.312  1.00 94.13           H  
ATOM   3864  HG3 LYS A 236       9.570   2.894  -2.534  1.00 94.13           H  
ATOM   3865  CD  LYS A 236      11.059   4.092  -3.535  1.00 94.13           C  
ATOM   3866  HD2 LYS A 236      11.659   4.035  -4.444  1.00 94.13           H  
ATOM   3867  HD3 LYS A 236      11.728   4.116  -2.675  1.00 94.13           H  
ATOM   3868  CE  LYS A 236      10.223   5.367  -3.557  1.00 94.13           C  
ATOM   3869  HE2 LYS A 236       9.584   5.363  -2.673  1.00 94.13           H  
ATOM   3870  HE3 LYS A 236       9.596   5.355  -4.448  1.00 94.13           H  
ATOM   3871  NZ  LYS A 236      11.103   6.563  -3.542  1.00 94.13           N  
ATOM   3872  HZ1 LYS A 236      11.722   6.559  -4.340  1.00 94.13           H  
ATOM   3873  HZ2 LYS A 236      10.576   7.425  -3.538  1.00 94.13           H  
ATOM   3874  HZ3 LYS A 236      11.684   6.551  -2.716  1.00 94.13           H  
ATOM   3875  N   THR A 237      11.174  -1.986  -2.765  1.00 93.47           N  
ATOM   3876  H   THR A 237      10.264  -2.096  -2.343  1.00 93.47           H  
ATOM   3877  CA  THR A 237      12.033  -3.171  -2.808  1.00 93.47           C  
ATOM   3878  HA  THR A 237      12.709  -3.095  -3.660  1.00 93.47           H  
ATOM   3879  C   THR A 237      11.160  -4.391  -3.020  1.00 93.47           C  
ATOM   3880  CB  THR A 237      12.905  -3.306  -1.550  1.00 93.47           C  
ATOM   3881  HB  THR A 237      13.597  -2.464  -1.518  1.00 93.47           H  
ATOM   3882  O   THR A 237      10.139  -4.539  -2.360  1.00 93.47           O  
ATOM   3883  CG2 THR A 237      12.143  -3.346  -0.224  1.00 93.47           C  
ATOM   3884 HG21 THR A 237      11.495  -4.221  -0.174  1.00 93.47           H  
ATOM   3885 HG22 THR A 237      12.847  -3.378   0.608  1.00 93.47           H  
ATOM   3886 HG23 THR A 237      11.532  -2.450  -0.116  1.00 93.47           H  
ATOM   3887  OG1 THR A 237      13.652  -4.499  -1.605  1.00 93.47           O  
ATOM   3888  HG1 THR A 237      13.678  -4.821  -0.700  1.00 93.47           H  
ATOM   3889  N   ILE A 238      11.574  -5.259  -3.939  1.00 94.79           N  
ATOM   3890  H   ILE A 238      12.397  -5.039  -4.480  1.00 94.79           H  
ATOM   3891  CA  ILE A 238      10.885  -6.521  -4.228  1.00 94.79           C  
ATOM   3892  HA  ILE A 238       9.871  -6.461  -3.833  1.00 94.79           H  
ATOM   3893  C   ILE A 238      11.520  -7.707  -3.502  1.00 94.79           C  
ATOM   3894  CB  ILE A 238      10.741  -6.736  -5.751  1.00 94.79           C  
ATOM   3895  HB  ILE A 238      10.221  -7.679  -5.916  1.00 94.79           H  
ATOM   3896  O   ILE A 238      11.054  -8.828  -3.648  1.00 94.79           O  
ATOM   3897  CG1 ILE A 238      12.066  -6.769  -6.547  1.00 94.79           C  
ATOM   3898 HG12 ILE A 238      12.663  -5.880  -6.341  1.00 94.79           H  
ATOM   3899 HG13 ILE A 238      11.817  -6.760  -7.608  1.00 94.79           H  
ATOM   3900  CG2 ILE A 238       9.841  -5.624  -6.319  1.00 94.79           C  
ATOM   3901 HG21 ILE A 238       8.881  -5.622  -5.801  1.00 94.79           H  
ATOM   3902 HG22 ILE A 238      10.312  -4.648  -6.203  1.00 94.79           H  
ATOM   3903 HG23 ILE A 238       9.650  -5.797  -7.378  1.00 94.79           H  
ATOM   3904  CD1 ILE A 238      12.911  -8.021  -6.322  1.00 94.79           C  
ATOM   3905 HD11 ILE A 238      12.258  -8.893  -6.364  1.00 94.79           H  
ATOM   3906 HD12 ILE A 238      13.416  -7.979  -5.357  1.00 94.79           H  
ATOM   3907 HD13 ILE A 238      13.666  -8.097  -7.105  1.00 94.79           H  
ATOM   3908  N   LYS A 239      12.583  -7.477  -2.716  1.00 94.71           N  
ATOM   3909  H   LYS A 239      12.892  -6.521  -2.610  1.00 94.71           H  
ATOM   3910  CA  LYS A 239      13.345  -8.550  -2.060  1.00 94.71           C  
ATOM   3911  HA  LYS A 239      13.804  -9.185  -2.818  1.00 94.71           H  
ATOM   3912  C   LYS A 239      12.456  -9.481  -1.238  1.00 94.71           C  
ATOM   3913  CB  LYS A 239      14.435  -7.968  -1.152  1.00 94.71           C  
ATOM   3914  HB2 LYS A 239      14.841  -8.782  -0.551  1.00 94.71           H  
ATOM   3915  HB3 LYS A 239      13.992  -7.238  -0.475  1.00 94.71           H  
ATOM   3916  O   LYS A 239      12.644 -10.685  -1.295  1.00 94.71           O  
ATOM   3917  CG  LYS A 239      15.592  -7.327  -1.930  1.00 94.71           C  
ATOM   3918  HG2 LYS A 239      16.030  -8.068  -2.599  1.00 94.71           H  
ATOM   3919  HG3 LYS A 239      15.230  -6.485  -2.519  1.00 94.71           H  
ATOM   3920  CD  LYS A 239      16.655  -6.848  -0.934  1.00 94.71           C  
ATOM   3921  HD2 LYS A 239      16.997  -7.704  -0.351  1.00 94.71           H  
ATOM   3922  HD3 LYS A 239      16.211  -6.118  -0.258  1.00 94.71           H  
ATOM   3923  CE  LYS A 239      17.848  -6.219  -1.657  1.00 94.71           C  
ATOM   3924  HE2 LYS A 239      18.226  -6.937  -2.385  1.00 94.71           H  
ATOM   3925  HE3 LYS A 239      17.505  -5.336  -2.197  1.00 94.71           H  
ATOM   3926  NZ  LYS A 239      18.918  -5.859  -0.690  1.00 94.71           N  
ATOM   3927  HZ1 LYS A 239      18.573  -5.207  -0.001  1.00 94.71           H  
ATOM   3928  HZ2 LYS A 239      19.231  -6.685  -0.200  1.00 94.71           H  
ATOM   3929  HZ3 LYS A 239      19.712  -5.451  -1.162  1.00 94.71           H  
ATOM   3930  N   GLU A 240      11.479  -8.918  -0.528  1.00 94.07           N  
ATOM   3931  H   GLU A 240      11.348  -7.917  -0.576  1.00 94.07           H  
ATOM   3932  CA  GLU A 240      10.593  -9.686   0.351  1.00 94.07           C  
ATOM   3933  HA  GLU A 240      11.209 -10.313   0.995  1.00 94.07           H  
ATOM   3934  C   GLU A 240       9.675 -10.661  -0.401  1.00 94.07           C  
ATOM   3935  CB  GLU A 240       9.813  -8.725   1.272  1.00 94.07           C  
ATOM   3936  HB2 GLU A 240      10.536  -8.109   1.807  1.00 94.07           H  
ATOM   3937  HB3 GLU A 240       9.288  -9.323   2.017  1.00 94.07           H  
ATOM   3938  O   GLU A 240       9.269 -11.661   0.173  1.00 94.07           O  
ATOM   3939  CG  GLU A 240       8.803  -7.787   0.573  1.00 94.07           C  
ATOM   3940  HG2 GLU A 240       8.115  -8.383  -0.026  1.00 94.07           H  
ATOM   3941  HG3 GLU A 240       9.351  -7.133  -0.105  1.00 94.07           H  
ATOM   3942  CD  GLU A 240       7.980  -6.921   1.555  1.00 94.07           C  
ATOM   3943  OE1 GLU A 240       7.143  -6.102   1.103  1.00 94.07           O  
ATOM   3944  OE2 GLU A 240       8.172  -7.017   2.789  1.00 94.07           O  
ATOM   3945  N   VAL A 241       9.380 -10.418  -1.685  1.00 95.68           N  
ATOM   3946  H   VAL A 241       9.808  -9.631  -2.151  1.00 95.68           H  
ATOM   3947  CA  VAL A 241       8.498 -11.300  -2.469  1.00 95.68           C  
ATOM   3948  HA  VAL A 241       7.891 -11.875  -1.769  1.00 95.68           H  
ATOM   3949  C   VAL A 241       9.241 -12.339  -3.301  1.00 95.68           C  
ATOM   3950  CB  VAL A 241       7.498 -10.530  -3.346  1.00 95.68           C  
ATOM   3951  HB  VAL A 241       6.883 -11.261  -3.870  1.00 95.68           H  
ATOM   3952  O   VAL A 241       8.605 -13.217  -3.872  1.00 95.68           O  
ATOM   3953  CG1 VAL A 241       6.558  -9.683  -2.486  1.00 95.68           C  
ATOM   3954 HG11 VAL A 241       7.121  -8.921  -1.947  1.00 95.68           H  
ATOM   3955 HG12 VAL A 241       5.804  -9.214  -3.119  1.00 95.68           H  
ATOM   3956 HG13 VAL A 241       6.058 -10.328  -1.763  1.00 95.68           H  
ATOM   3957  CG2 VAL A 241       8.150  -9.644  -4.412  1.00 95.68           C  
ATOM   3958 HG21 VAL A 241       8.918 -10.200  -4.949  1.00 95.68           H  
ATOM   3959 HG22 VAL A 241       7.387  -9.338  -5.127  1.00 95.68           H  
ATOM   3960 HG23 VAL A 241       8.585  -8.759  -3.948  1.00 95.68           H  
ATOM   3961  N   LEU A 242      10.573 -12.260  -3.400  1.00 95.08           N  
ATOM   3962  H   LEU A 242      11.064 -11.568  -2.852  1.00 95.08           H  
ATOM   3963  CA  LEU A 242      11.336 -13.189  -4.239  1.00 95.08           C  
ATOM   3964  HA  LEU A 242      10.903 -13.193  -5.240  1.00 95.08           H  
ATOM   3965  C   LEU A 242      11.232 -14.629  -3.738  1.00 95.08           C  
ATOM   3966  CB  LEU A 242      12.805 -12.751  -4.313  1.00 95.08           C  
ATOM   3967  HB2 LEU A 242      13.178 -12.607  -3.299  1.00 95.08           H  
ATOM   3968  HB3 LEU A 242      13.384 -13.559  -4.760  1.00 95.08           H  
ATOM   3969  O   LEU A 242      11.146 -15.542  -4.554  1.00 95.08           O  
ATOM   3970  CG  LEU A 242      13.042 -11.473  -5.132  1.00 95.08           C  
ATOM   3971  HG  LEU A 242      12.483 -10.647  -4.693  1.00 95.08           H  
ATOM   3972  CD1 LEU A 242      14.527 -11.128  -5.065  1.00 95.08           C  
ATOM   3973 HD11 LEU A 242      14.806 -10.926  -4.030  1.00 95.08           H  
ATOM   3974 HD12 LEU A 242      14.747 -10.257  -5.681  1.00 95.08           H  
ATOM   3975 HD13 LEU A 242      15.113 -11.978  -5.414  1.00 95.08           H  
ATOM   3976  CD2 LEU A 242      12.618 -11.637  -6.597  1.00 95.08           C  
ATOM   3977 HD21 LEU A 242      11.531 -11.643  -6.669  1.00 95.08           H  
ATOM   3978 HD22 LEU A 242      13.009 -12.572  -6.998  1.00 95.08           H  
ATOM   3979 HD23 LEU A 242      13.001 -10.814  -7.202  1.00 95.08           H  
ATOM   3980  N   ASP A 243      11.215 -14.825  -2.423  1.00 92.80           N  
ATOM   3981  H   ASP A 243      11.311 -14.024  -1.816  1.00 92.80           H  
ATOM   3982  CA  ASP A 243      11.104 -16.139  -1.778  1.00 92.80           C  
ATOM   3983  HA  ASP A 243      11.223 -16.920  -2.529  1.00 92.80           H  
ATOM   3984  C   ASP A 243       9.712 -16.379  -1.165  1.00 92.80           C  
ATOM   3985  CB  ASP A 243      12.260 -16.306  -0.777  1.00 92.80           C  
ATOM   3986  HB2 ASP A 243      12.210 -17.299  -0.330  1.00 92.80           H  
ATOM   3987  HB3 ASP A 243      12.153 -15.566   0.017  1.00 92.80           H  
ATOM   3988  O   ASP A 243       9.515 -17.324  -0.409  1.00 92.80           O  
ATOM   3989  CG  ASP A 243      13.627 -16.148  -1.456  1.00 92.80           C  
ATOM   3990  OD1 ASP A 243      13.822 -16.742  -2.549  1.00 92.80           O  
ATOM   3991  OD2 ASP A 243      14.462 -15.376  -0.938  1.00 92.80           O  
ATOM   3992  N   ALA A 244       8.742 -15.521  -1.495  1.00 95.29           N  
ATOM   3993  H   ALA A 244       8.942 -14.828  -2.203  1.00 95.29           H  
ATOM   3994  CA  ALA A 244       7.368 -15.617  -1.019  1.00 95.29           C  
ATOM   3995  HA  ALA A 244       7.378 -15.954   0.018  1.00 95.29           H  
ATOM   3996  C   ALA A 244       6.542 -16.631  -1.826  1.00 95.29           C  
ATOM   3997  CB  ALA A 244       6.752 -14.216  -1.057  1.00 95.29           C  
ATOM   3998  HB1 ALA A 244       7.334 -13.552  -0.418  1.00 95.29           H  
ATOM   3999  HB2 ALA A 244       6.746 -13.846  -2.082  1.00 95.29           H  
ATOM   4000  HB3 ALA A 244       5.726 -14.242  -0.692  1.00 95.29           H  
ATOM   4001  O   ALA A 244       6.909 -17.032  -2.934  1.00 95.29           O  
ATOM   4002  N   THR A 245       5.375 -16.994  -1.294  1.00 95.33           N  
ATOM   4003  H   THR A 245       5.081 -16.562  -0.430  1.00 95.33           H  
ATOM   4004  CA  THR A 245       4.418 -17.851  -2.001  1.00 95.33           C  
ATOM   4005  HA  THR A 245       4.969 -18.600  -2.570  1.00 95.33           H  
ATOM   4006  C   THR A 245       3.596 -17.007  -2.970  1.00 95.33           C  
ATOM   4007  CB  THR A 245       3.515 -18.606  -1.019  1.00 95.33           C  
ATOM   4008  HB  THR A 245       2.937 -17.900  -0.422  1.00 95.33           H  
ATOM   4009  O   THR A 245       2.922 -16.062  -2.559  1.00 95.33           O  
ATOM   4010  CG2 THR A 245       2.564 -19.570  -1.729  1.00 95.33           C  
ATOM   4011 HG21 THR A 245       1.855 -19.017  -2.347  1.00 95.33           H  
ATOM   4012 HG22 THR A 245       2.001 -20.131  -0.983  1.00 95.33           H  
ATOM   4013 HG23 THR A 245       3.128 -20.266  -2.349  1.00 95.33           H  
ATOM   4014  OG1 THR A 245       4.321 -19.389  -0.169  1.00 95.33           O  
ATOM   4015  HG1 THR A 245       4.650 -18.816   0.527  1.00 95.33           H  
ATOM   4016  N   LEU A 246       3.636 -17.338  -4.262  1.00 93.95           N  
ATOM   4017  H   LEU A 246       4.204 -18.125  -4.540  1.00 93.95           H  
ATOM   4018  CA  LEU A 246       2.768 -16.724  -5.266  1.00 93.95           C  
ATOM   4019  HA  LEU A 246       2.723 -15.650  -5.082  1.00 93.95           H  
ATOM   4020  C   LEU A 246       1.353 -17.300  -5.138  1.00 93.95           C  
ATOM   4021  CB  LEU A 246       3.368 -16.957  -6.664  1.00 93.95           C  
ATOM   4022  HB2 LEU A 246       4.363 -16.513  -6.692  1.00 93.95           H  
ATOM   4023  HB3 LEU A 246       3.474 -18.032  -6.815  1.00 93.95           H  
ATOM   4024  O   LEU A 246       1.151 -18.502  -5.302  1.00 93.95           O  
ATOM   4025  CG  LEU A 246       2.534 -16.390  -7.830  1.00 93.95           C  
ATOM   4026  HG  LEU A 246       1.543 -16.843  -7.835  1.00 93.95           H  
ATOM   4027  CD1 LEU A 246       2.386 -14.868  -7.763  1.00 93.95           C  
ATOM   4028 HD11 LEU A 246       3.366 -14.397  -7.688  1.00 93.95           H  
ATOM   4029 HD12 LEU A 246       1.870 -14.512  -8.654  1.00 93.95           H  
ATOM   4030 HD13 LEU A 246       1.786 -14.596  -6.895  1.00 93.95           H  
ATOM   4031  CD2 LEU A 246       3.232 -16.727  -9.147  1.00 93.95           C  
ATOM   4032 HD21 LEU A 246       4.232 -16.294  -9.162  1.00 93.95           H  
ATOM   4033 HD22 LEU A 246       3.321 -17.809  -9.239  1.00 93.95           H  
ATOM   4034 HD23 LEU A 246       2.646 -16.350  -9.985  1.00 93.95           H  
ATOM   4035  N   ILE A 247       0.369 -16.442  -4.875  1.00 90.89           N  
ATOM   4036  H   ILE A 247       0.590 -15.461  -4.780  1.00 90.89           H  
ATOM   4037  CA  ILE A 247      -1.038 -16.838  -4.827  1.00 90.89           C  
ATOM   4038  HA  ILE A 247      -1.095 -17.888  -4.542  1.00 90.89           H  
ATOM   4039  C   ILE A 247      -1.634 -16.699  -6.229  1.00 90.89           C  
ATOM   4040  CB  ILE A 247      -1.821 -16.047  -3.755  1.00 90.89           C  
ATOM   4041  HB  ILE A 247      -1.723 -14.981  -3.959  1.00 90.89           H  
ATOM   4042  O   ILE A 247      -1.824 -15.594  -6.738  1.00 90.89           O  
ATOM   4043  CG1 ILE A 247      -1.265 -16.343  -2.344  1.00 90.89           C  
ATOM   4044 HG12 ILE A 247      -1.446 -17.393  -2.110  1.00 90.89           H  
ATOM   4045 HG13 ILE A 247      -0.187 -16.183  -2.324  1.00 90.89           H  
ATOM   4046  CG2 ILE A 247      -3.312 -16.441  -3.829  1.00 90.89           C  
ATOM   4047 HG21 ILE A 247      -3.720 -16.203  -4.811  1.00 90.89           H  
ATOM   4048 HG22 ILE A 247      -3.917 -15.883  -3.114  1.00 90.89           H  
ATOM   4049 HG23 ILE A 247      -3.433 -17.507  -3.636  1.00 90.89           H  
ATOM   4050  CD1 ILE A 247      -1.878 -15.485  -1.229  1.00 90.89           C  
ATOM   4051 HD11 ILE A 247      -1.651 -15.949  -0.269  1.00 90.89           H  
ATOM   4052 HD12 ILE A 247      -1.464 -14.477  -1.267  1.00 90.89           H  
ATOM   4053 HD13 ILE A 247      -2.965 -15.431  -1.297  1.00 90.89           H  
ATOM   4054  N   HIS A 248      -1.985 -17.835  -6.829  1.00 80.76           N  
ATOM   4055  H   HIS A 248      -1.750 -18.703  -6.369  1.00 80.76           H  
ATOM   4056  CA  HIS A 248      -2.713 -17.913  -8.096  1.00 80.76           C  
ATOM   4057  HA  HIS A 248      -2.424 -17.067  -8.720  1.00 80.76           H  
ATOM   4058  C   HIS A 248      -4.227 -17.802  -7.872  1.00 80.76           C  
ATOM   4059  CB  HIS A 248      -2.322 -19.194  -8.843  1.00 80.76           C  
ATOM   4060  HB2 HIS A 248      -2.492 -20.059  -8.203  1.00 80.76           H  
ATOM   4061  HB3 HIS A 248      -2.959 -19.302  -9.721  1.00 80.76           H  
ATOM   4062  O   HIS A 248      -4.985 -18.730  -8.142  1.00 80.76           O  
ATOM   4063  CG  HIS A 248      -0.894 -19.188  -9.311  1.00 80.76           C  
ATOM   4064  CD2 HIS A 248       0.174 -19.795  -8.708  1.00 80.76           C  
ATOM   4065  HD2 HIS A 248       0.152 -20.359  -7.787  1.00 80.76           H  
ATOM   4066  ND1 HIS A 248      -0.430 -18.585 -10.456  1.00 80.76           N  
ATOM   4067  HD1 HIS A 248      -0.993 -18.093 -11.136  1.00 80.76           H  
ATOM   4068  CE1 HIS A 248       0.884 -18.835 -10.550  1.00 80.76           C  
ATOM   4069  HE1 HIS A 248       1.524 -18.509 -11.357  1.00 80.76           H  
ATOM   4070  NE2 HIS A 248       1.299 -19.568  -9.507  1.00 80.76           N  
ATOM   4071  N   GLN A 249      -4.674 -16.669  -7.340  1.00 65.71           N  
ATOM   4072  H   GLN A 249      -4.008 -15.933  -7.151  1.00 65.71           H  
ATOM   4073  CA  GLN A 249      -6.092 -16.326  -7.268  1.00 65.71           C  
ATOM   4074  HA  GLN A 249      -6.685 -17.071  -7.799  1.00 65.71           H  
ATOM   4075  C   GLN A 249      -6.293 -15.000  -7.980  1.00 65.71           C  
ATOM   4076  CB  GLN A 249      -6.588 -16.273  -5.815  1.00 65.71           C  
ATOM   4077  HB2 GLN A 249      -7.601 -15.870  -5.804  1.00 65.71           H  
ATOM   4078  HB3 GLN A 249      -5.951 -15.608  -5.232  1.00 65.71           H  
ATOM   4079  O   GLN A 249      -5.459 -14.098  -7.867  1.00 65.71           O  
ATOM   4080  CG  GLN A 249      -6.620 -17.673  -5.181  1.00 65.71           C  
ATOM   4081  HG2 GLN A 249      -5.617 -18.102  -5.176  1.00 65.71           H  
ATOM   4082  HG3 GLN A 249      -7.259 -18.316  -5.788  1.00 65.71           H  
ATOM   4083  CD  GLN A 249      -7.142 -17.671  -3.748  1.00 65.71           C  
ATOM   4084  NE2 GLN A 249      -7.704 -18.768  -3.291  1.00 65.71           N  
ATOM   4085 HE21 GLN A 249      -8.048 -18.728  -2.342  1.00 65.71           H  
ATOM   4086 HE22 GLN A 249      -7.811 -19.579  -3.883  1.00 65.71           H  
ATOM   4087  OE1 GLN A 249      -7.038 -16.710  -3.004  1.00 65.71           O  
ATOM   4088  N   SER A 250      -7.396 -14.863  -8.711  1.00 60.43           N  
ATOM   4089  H   SER A 250      -8.088 -15.598  -8.741  1.00 60.43           H  
ATOM   4090  CA  SER A 250      -7.782 -13.525  -9.129  1.00 60.43           C  
ATOM   4091  HA  SER A 250      -6.933 -13.062  -9.630  1.00 60.43           H  
ATOM   4092  C   SER A 250      -8.128 -12.698  -7.896  1.00 60.43           C  
ATOM   4093  CB  SER A 250      -8.934 -13.542 -10.114  1.00 60.43           C  
ATOM   4094  HB2 SER A 250      -8.763 -14.319 -10.859  1.00 60.43           H  
ATOM   4095  HB3 SER A 250      -9.000 -12.579 -10.621  1.00 60.43           H  
ATOM   4096  O   SER A 250      -8.539 -13.214  -6.854  1.00 60.43           O  
ATOM   4097  OG  SER A 250     -10.124 -13.766  -9.413  1.00 60.43           O  
ATOM   4098  HG  SER A 250     -10.708 -14.137 -10.078  1.00 60.43           H  
ATOM   4099  N   ILE A 251      -7.998 -11.385  -8.038  1.00 54.69           N  
ATOM   4100  H   ILE A 251      -7.655 -11.033  -8.921  1.00 54.69           H  
ATOM   4101  CA  ILE A 251      -8.353 -10.426  -6.991  1.00 54.69           C  
ATOM   4102  HA  ILE A 251      -7.797 -10.681  -6.089  1.00 54.69           H  
ATOM   4103  C   ILE A 251      -9.857 -10.538  -6.652  1.00 54.69           C  
ATOM   4104  CB  ILE A 251      -7.949  -9.000  -7.442  1.00 54.69           C  
ATOM   4105  HB  ILE A 251      -8.653  -8.684  -8.212  1.00 54.69           H  
ATOM   4106  O   ILE A 251     -10.268 -10.197  -5.549  1.00 54.69           O  
ATOM   4107  CG1 ILE A 251      -6.517  -8.936  -8.043  1.00 54.69           C  
ATOM   4108 HG12 ILE A 251      -5.779  -9.082  -7.254  1.00 54.69           H  
ATOM   4109 HG13 ILE A 251      -6.369  -9.722  -8.784  1.00 54.69           H  
ATOM   4110  CG2 ILE A 251      -8.045  -8.020  -6.258  1.00 54.69           C  
ATOM   4111 HG21 ILE A 251      -7.366  -8.324  -5.462  1.00 54.69           H  
ATOM   4112 HG22 ILE A 251      -7.802  -7.005  -6.574  1.00 54.69           H  
ATOM   4113 HG23 ILE A 251      -9.060  -8.000  -5.862  1.00 54.69           H  
ATOM   4114  CD1 ILE A 251      -6.219  -7.627  -8.782  1.00 54.69           C  
ATOM   4115 HD11 ILE A 251      -7.005  -7.423  -9.510  1.00 54.69           H  
ATOM   4116 HD12 ILE A 251      -6.140  -6.797  -8.081  1.00 54.69           H  
ATOM   4117 HD13 ILE A 251      -5.272  -7.730  -9.312  1.00 54.69           H  
ATOM   4118  N   THR A 252     -10.673 -11.059  -7.579  1.00 60.41           N  
ATOM   4119  H   THR A 252     -10.272 -11.389  -8.445  1.00 60.41           H  
ATOM   4120  CA  THR A 252     -12.115 -11.300  -7.412  1.00 60.41           C  
ATOM   4121  HA  THR A 252     -12.505 -10.611  -6.662  1.00 60.41           H  
ATOM   4122  C   THR A 252     -12.456 -12.713  -6.919  1.00 60.41           C  
ATOM   4123  CB  THR A 252     -12.861 -11.033  -8.732  1.00 60.41           C  
ATOM   4124  HB  THR A 252     -13.927 -11.207  -8.588  1.00 60.41           H  
ATOM   4125  O   THR A 252     -13.627 -13.003  -6.694  1.00 60.41           O  
ATOM   4126  CG2 THR A 252     -12.665  -9.602  -9.236  1.00 60.41           C  
ATOM   4127 HG21 THR A 252     -11.625  -9.432  -9.515  1.00 60.41           H  
ATOM   4128 HG22 THR A 252     -13.300  -9.433 -10.105  1.00 60.41           H  
ATOM   4129 HG23 THR A 252     -12.948  -8.899  -8.452  1.00 60.41           H  
ATOM   4130  OG1 THR A 252     -12.382 -11.893  -9.740  1.00 60.41           O  
ATOM   4131  HG1 THR A 252     -12.688 -11.569 -10.590  1.00 60.41           H  
ATOM   4132  N   GLY A 253     -11.479 -13.616  -6.779  1.00 53.79           N  
ATOM   4133  H   GLY A 253     -10.530 -13.328  -6.970  1.00 53.79           H  
ATOM   4134  CA  GLY A 253     -11.707 -15.040  -6.499  1.00 53.79           C  
ATOM   4135  HA2 GLY A 253     -10.767 -15.484  -6.170  1.00 53.79           H  
ATOM   4136  HA3 GLY A 253     -12.432 -15.131  -5.691  1.00 53.79           H  
ATOM   4137  C   GLY A 253     -12.225 -15.862  -7.691  1.00 53.79           C  
ATOM   4138  O   GLY A 253     -12.323 -17.082  -7.589  1.00 53.79           O  
ATOM   4139  N   LEU A 254     -12.521 -15.234  -8.832  1.00 50.79           N  
ATOM   4140  H   LEU A 254     -12.409 -14.231  -8.851  1.00 50.79           H  
ATOM   4141  CA  LEU A 254     -12.893 -15.906 -10.079  1.00 50.79           C  
ATOM   4142  HA  LEU A 254     -13.375 -16.858  -9.857  1.00 50.79           H  
ATOM   4143  C   LEU A 254     -11.646 -16.190 -10.918  1.00 50.79           C  
ATOM   4144  CB  LEU A 254     -13.878 -15.015 -10.857  1.00 50.79           C  
ATOM   4145  HB2 LEU A 254     -13.389 -14.065 -11.075  1.00 50.79           H  
ATOM   4146  HB3 LEU A 254     -14.104 -15.493 -11.810  1.00 50.79           H  
ATOM   4147  O   LEU A 254     -10.985 -15.248 -11.339  1.00 50.79           O  
ATOM   4148  CG  LEU A 254     -15.197 -14.731 -10.119  1.00 50.79           C  
ATOM   4149  HG  LEU A 254     -14.993 -14.305  -9.136  1.00 50.79           H  
ATOM   4150  CD1 LEU A 254     -16.016 -13.712 -10.909  1.00 50.79           C  
ATOM   4151 HD11 LEU A 254     -16.250 -14.106 -11.898  1.00 50.79           H  
ATOM   4152 HD12 LEU A 254     -15.448 -12.788 -11.015  1.00 50.79           H  
ATOM   4153 HD13 LEU A 254     -16.943 -13.494 -10.379  1.00 50.79           H  
ATOM   4154  CD2 LEU A 254     -16.031 -16.002  -9.948  1.00 50.79           C  
ATOM   4155 HD21 LEU A 254     -16.205 -16.472 -10.917  1.00 50.79           H  
ATOM   4156 HD22 LEU A 254     -15.515 -16.701  -9.290  1.00 50.79           H  
ATOM   4157 HD23 LEU A 254     -16.989 -15.753  -9.491  1.00 50.79           H  
ATOM   4158  N   TYR A 255     -11.310 -17.455 -11.168  1.00 48.82           N  
ATOM   4159  H   TYR A 255     -11.896 -18.194 -10.807  1.00 48.82           H  
ATOM   4160  CA  TYR A 255     -10.234 -17.811 -12.101  1.00 48.82           C  
ATOM   4161  HA  TYR A 255      -9.286 -17.455 -11.698  1.00 48.82           H  
ATOM   4162  C   TYR A 255     -10.490 -17.113 -13.451  1.00 48.82           C  
ATOM   4163  CB  TYR A 255     -10.171 -19.346 -12.250  1.00 48.82           C  
ATOM   4164  HB2 TYR A 255     -10.523 -19.637 -13.240  1.00 48.82           H  
ATOM   4165  HB3 TYR A 255     -10.855 -19.813 -11.541  1.00 48.82           H  
ATOM   4166  O   TYR A 255     -11.490 -17.400 -14.106  1.00 48.82           O  
ATOM   4167  CG  TYR A 255      -8.800 -19.955 -12.027  1.00 48.82           C  
ATOM   4168  CD1 TYR A 255      -7.956 -20.222 -13.122  1.00 48.82           C  
ATOM   4169  HD1 TYR A 255      -8.271 -19.958 -14.121  1.00 48.82           H  
ATOM   4170  CD2 TYR A 255      -8.383 -20.285 -10.722  1.00 48.82           C  
ATOM   4171  HD2 TYR A 255      -9.029 -20.079  -9.881  1.00 48.82           H  
ATOM   4172  CE1 TYR A 255      -6.707 -20.841 -12.918  1.00 48.82           C  
ATOM   4173  HE1 TYR A 255      -6.070 -21.049 -13.764  1.00 48.82           H  
ATOM   4174  CE2 TYR A 255      -7.129 -20.891 -10.512  1.00 48.82           C  
ATOM   4175  HE2 TYR A 255      -6.796 -21.141  -9.515  1.00 48.82           H  
ATOM   4176  OH  TYR A 255      -5.095 -21.785 -11.409  1.00 48.82           O  
ATOM   4177  HH  TYR A 255      -4.644 -21.952 -12.240  1.00 48.82           H  
ATOM   4178  CZ  TYR A 255      -6.294 -21.180 -11.610  1.00 48.82           C  
ATOM   4179  N   GLU A 256      -9.631 -16.171 -13.849  1.00 44.92           N  
ATOM   4180  H   GLU A 256      -8.838 -15.936 -13.270  1.00 44.92           H  
ATOM   4181  CA  GLU A 256      -9.673 -15.624 -15.206  1.00 44.92           C  
ATOM   4182  HA  GLU A 256     -10.710 -15.515 -15.527  1.00 44.92           H  
ATOM   4183  C   GLU A 256      -9.011 -16.663 -16.119  1.00 44.92           C  
ATOM   4184  CB  GLU A 256      -9.020 -14.229 -15.296  1.00 44.92           C  
ATOM   4185  HB2 GLU A 256      -8.925 -13.974 -16.352  1.00 44.92           H  
ATOM   4186  HB3 GLU A 256      -8.024 -14.260 -14.854  1.00 44.92           H  
ATOM   4187  O   GLU A 256      -7.806 -16.903 -16.022  1.00 44.92           O  
ATOM   4188  CG  GLU A 256      -9.859 -13.135 -14.603  1.00 44.92           C  
ATOM   4189  HG2 GLU A 256     -10.883 -13.204 -14.969  1.00 44.92           H  
ATOM   4190  HG3 GLU A 256      -9.874 -13.337 -13.532  1.00 44.92           H  
ATOM   4191  CD  GLU A 256      -9.353 -11.694 -14.833  1.00 44.92           C  
ATOM   4192  OE1 GLU A 256      -9.964 -10.772 -14.241  1.00 44.92           O  
ATOM   4193  OE2 GLU A 256      -8.351 -11.495 -15.559  1.00 44.92           O  
ATOM   4194  N   THR A 257      -9.833 -17.351 -16.913  1.00 39.45           N  
ATOM   4195  H   THR A 257     -10.819 -17.133 -16.883  1.00 39.45           H  
ATOM   4196  CA  THR A 257      -9.417 -18.280 -17.977  1.00 39.45           C  
ATOM   4197  HA  THR A 257      -8.589 -18.898 -17.630  1.00 39.45           H  
ATOM   4198  C   THR A 257      -8.922 -17.535 -19.203  1.00 39.45           C  
ATOM   4199  CB  THR A 257     -10.574 -19.177 -18.415  1.00 39.45           C  
ATOM   4200  HB  THR A 257     -10.269 -19.750 -19.291  1.00 39.45           H  
ATOM   4201  O   THR A 257      -9.619 -16.568 -19.590  1.00 39.45           O  
ATOM   4202  CG2 THR A 257     -11.013 -20.148 -17.321  1.00 39.45           C  
ATOM   4203 HG21 THR A 257     -10.173 -20.783 -17.039  1.00 39.45           H  
ATOM   4204 HG22 THR A 257     -11.360 -19.597 -16.447  1.00 39.45           H  
ATOM   4205 HG23 THR A 257     -11.824 -20.771 -17.698  1.00 39.45           H  
ATOM   4206  OG1 THR A 257     -11.653 -18.342 -18.760  1.00 39.45           O  
ATOM   4207  HG1 THR A 257     -11.225 -17.591 -19.178  1.00 39.45           H  
ATOM   4208  OXT THR A 257      -7.920 -18.009 -19.775  1.00 39.45           O  
TER    4209      THR A 257                                                       
END   
